# Supplementary material for: Distinct elongation stalls during translation are linked with distinct pathways for mRNA degradation
Source: eLife. 2022 Jul 27;11:e76038. doi: 10.7554/eLife.76038 (PMC9352352; doi:10.7554/eLife.76038)
Supplement: Figure 3—source data 1. [file elife-76038-fig3-data1.zip › 3B_flow_cytometry_data/list_mode_data.WT_CGA_1.CSV]

FSC-HLin	SSC-HLin	BLU-V-HLin	GRN-V-HLin	YEL-V-HLin	ORG-V-HLin	GRN-B-HLin	YEL-B-HLin	RED-B-HLin	NIR-B-HLin	YEL-G-HLin	ORG-G-HLin	RED-G-HLin	NIR-G-HLin	BLU-V-ALin	BLU-V-W	FSC-HLog	SSC-HLog	BLU-V-HLog	GRN-V-HLog	YEL-V-HLog	ORG-V-HLog	GRN-B-HLog	YEL-B-HLog	RED-B-HLog	NIR-B-HLog	YEL-G-HLog	ORG-G-HLog	RED-G-HLog	NIR-G-HLog	BLU-V-ALog	BLU-V-WLog	TIME		P01.R1
9893.962891	4090.594971	3.025148	3.287266	4230.778320	95751.507812	692.657043	430.641022	192.496231	83.103676	79.461777	394.138824	566.396484	331.764038	2.069521	0.000000	3.995370	3.611786	0.480747	0.516835	3.626420	4.981146	2.840518	2.634115	2.284422	1.919620	1.900158	2.595649	2.753121	2.520829	0.315870	0.000000	9.000000		1
18723.990234	5193.595703	2.010598	2.081524	4293.532715	96404.273438	695.148743	426.690765	217.274063	109.318542	76.112839	400.037994	518.240784	302.869415	3.187445	0.000000	4.272398	3.715468	0.303325	0.318381	3.632815	4.984096	2.842078	2.630113	2.337008	2.038694	1.881458	2.602101	2.714532	2.481256	0.503443	0.000000	41.000000		1
4604.422852	0.000000	2.288134	2.053770	920.011841	32721.435547	162.072052	106.981064	75.218559	28.823706	23.769459	84.432770	98.991096	81.222595	0.065350	99998.000000	3.663175	0.000000	0.359481	0.312552	2.963794	4.514832	2.209708	2.029307	1.876325	1.459750	1.376019	1.926511	1.995596	1.909677	0.000000	4.999991	93.000000		0
6484.087891	1135.111938	3.086823	3.281098	959.369629	29499.583984	168.640427	107.264771	54.298473	23.198967	15.579048	41.689064	63.901234	23.932896	1.275475	0.000000	3.811849	3.055039	0.489512	0.516019	2.981986	4.469816	2.226962	2.030457	1.734788	1.365469	1.192541	1.620022	1.805509	1.378995	0.105672	0.000000	114.000000		1
40714.214844	7835.440918	1.375347	4.822968	9708.170898	99998.000000	1587.706055	993.744080	406.223999	196.835037	122.584785	687.494873	874.372559	525.570862	3.204726	0.000000	4.609746	3.894063	0.138412	0.683314	3.987137	4.999991	3.200770	2.997275	2.608766	2.294102	2.088437	2.837270	2.941696	2.720631	0.505791	0.000000	140.000000		1
14083.789062	6095.755859	2.331306	3.120744	5875.342773	99998.000000	949.057617	602.602661	284.841858	109.423386	91.173820	498.319855	604.986389	364.380737	1.934016	0.000000	4.148719	3.785028	0.367599	0.494258	3.769033	4.999991	2.977293	2.780031	2.454604	2.039110	1.959870	2.697508	2.781746	2.561555	0.286460	0.000000	191.000000		1
5075.778320	1625.084106	1.723810	3.373610	1699.078369	45033.582031	290.056458	169.497696	72.948921	34.010555	28.000347	99.777451	106.786789	96.086212	0.802630	0.000000	3.705503	3.210876	0.236489	0.528095	3.230213	4.653536	2.462482	2.229164	1.863019	1.531614	1.447163	1.999032	2.028517	1.982661	0.000000	0.000000	229.000000		1
4840.754395	855.570984	2.352893	4.187717	740.664734	28235.781250	95.858017	75.258644	44.954742	21.111275	19.082176	63.534271	95.145676	60.715733	0.078015	0.000000	3.684913	2.932256	0.371602	0.621977	2.869622	4.450800	1.981628	1.876556	1.652776	1.324515	1.280628	1.803008	1.978389	1.783301	0.000000	0.000000	255.000000		1
22151.046875	6260.671387	2.531749	3.293433	5663.727051	99998.000000	941.397583	582.962280	266.675568	110.610626	93.557549	393.367889	555.868591	305.647858	2.954307	0.000000	4.345394	3.796621	0.403421	0.517649	3.753102	4.999991	2.973773	2.765640	2.425983	2.043797	1.971079	2.594799	2.744972	2.485221	0.470456	0.000000	287.000000		1
21214.771484	3067.379395	2.679769	5.088169	3392.942139	76872.812500	553.981323	355.098694	148.688629	85.228371	64.120178	303.489227	379.743927	278.532532	0.388317	0.000000	4.326638	3.486768	0.428097	0.706562	3.530576	4.885773	2.743495	2.550349	2.172278	1.930584	1.806995	2.482143	2.579491	2.444876	0.000000	0.000000	370.000000		1
2906.479248	0.000000	1.554204	2.161701	646.653870	31188.847656	109.478889	68.943146	52.503735	29.569971	22.548298	67.851501	85.583000	73.281967	0.884553	0.000000	3.463367	0.000000	0.191508	0.334796	2.810672	4.493999	2.039330	1.838491	1.720190	1.470851	1.353114	1.831559	1.932387	1.864997	0.000000	0.000000	411.000000		0
7370.891113	4772.431152	2.753779	2.241878	0.000000	3567.725342	0.000000	0.000000	0.000000	0.000000	0.000000	0.000000	0.000000	0.000000	0.620240	99998.000000	3.867520	3.678740	0.439929	0.350612	0.000000	3.552392	0.000000	0.000000	0.000000	0.000000	0.000000	0.000000	0.000000	0.000000	0.000000	4.999991	435.000000		1
4530.758301	723.457458	2.081524	4.246308	1039.158325	32339.275391	190.818665	112.957352	51.677296	48.559635	21.194536	86.162743	112.016808	109.374046	0.215708	0.000000	3.656171	2.859413	0.318381	0.628012	3.016682	4.509730	2.280621	2.052915	1.713300	1.686275	1.326224	1.935320	2.049283	2.038914	0.000000	0.000000	491.000000		1
5273.094727	2458.837646	1.359929	3.302684	2158.311768	50087.890625	343.244781	224.869308	97.436890	37.929985	35.968727	144.482407	178.739670	93.474289	0.498159	0.000000	3.722066	3.390730	0.133516	0.518867	3.334114	4.699733	2.535604	2.351930	1.988723	1.578983	1.555925	2.159815	2.252221	1.970692	0.000000	0.000000	554.000000		1
24488.408203	7080.646484	2.729109	3.842339	7368.723145	99998.000000	1199.648438	751.383789	314.646210	155.414261	118.804115	548.714294	652.926147	456.587616	2.159067	0.000000	4.388960	3.850073	0.436021	0.584596	3.867392	4.999991	3.079054	2.875862	2.497823	2.191491	2.074831	2.739346	2.814864	2.659524	0.334266	0.000000	591.000000		1
13257.739258	2989.678467	2.346725	3.318103	2214.155273	52903.382812	345.147461	224.150803	90.294952	61.588428	44.236233	196.227554	323.740143	203.859802	0.150887	0.000000	4.122469	3.475625	0.370462	0.520890	3.345208	4.723484	2.538005	2.350540	1.955663	1.789499	1.645778	2.292760	2.510196	2.309332	0.000000	0.000000	623.000000		1
15979.085938	5079.411133	1.622047	3.059069	6625.566895	99998.000000	1083.132446	670.068665	277.323700	139.711868	85.447319	459.535675	571.802246	324.828705	3.146661	0.000000	4.203552	3.705813	0.210063	0.485589	3.821223	4.999991	3.034682	2.826119	2.442987	2.145233	1.931698	2.662319	2.757246	2.511654	0.497850	0.000000	678.000000		1
5467.175781	1683.153931	1.813238	3.589472	1197.323242	37452.957031	214.754654	131.601639	91.926254	46.336258	27.266418	128.360626	185.967957	124.521370	0.966447	0.000000	3.737763	3.226124	0.258455	0.555031	3.078211	4.573486	2.331943	2.119261	1.963440	1.665921	1.435628	2.108432	2.269438	2.095244	0.000000	0.000000	724.000000		1
10058.770508	1421.199585	1.523367	3.188586	2881.417725	72341.257812	487.132050	295.357422	143.008377	80.309807	66.981888	319.022034	403.806335	210.459000	1.132800	99998.000000	4.002545	3.152655	0.182805	0.503598	3.459606	4.859386	2.687647	2.470348	2.155361	1.904769	1.825957	2.503821	2.606173	2.323168	0.054153	4.999991	797.000000		1
16477.224609	3828.113281	2.167868	3.755994	4086.231445	94558.609375	654.468018	418.154968	211.217606	121.197098	82.147720	385.337830	498.995178	350.537842	1.746707	0.000000	4.216884	3.582985	0.336033	0.574725	3.611323	4.975701	2.815888	2.621337	2.324730	2.083492	1.914595	2.585842	2.698096	2.544735	0.242220	0.000000	924.000000		1
6971.975586	4859.343262	2.920300	4.856888	3872.870605	86707.976562	588.867676	398.039734	170.546173	57.511726	72.156403	340.284393	458.141815	278.409180	0.879808	99998.000000	3.843356	3.686578	0.465428	0.686358	3.588033	4.938059	2.770018	2.599926	2.231842	1.759756	1.858275	2.531842	2.661000	2.444684	0.000000	4.999991	1007.000000		1
4059.708252	1913.792969	1.251998	2.257297	1249.278076	39684.480469	175.625092	121.221771	45.034920	41.235756	20.411266	85.937630	126.248268	78.592163	0.836905	0.000000	3.608495	3.281895	0.097604	0.353589	3.096659	4.598621	2.244586	2.083581	1.653549	1.615274	1.309870	1.934183	2.101225	1.895379	0.000000	0.000000	1028.000000		1
19065.396484	5364.163574	2.408400	6.605369	7506.843750	99998.000000	1230.556641	772.266846	357.997406	145.660400	143.729980	634.602600	838.317444	516.994995	0.861623	99998.000000	4.280246	3.729502	0.381729	0.819897	3.875457	4.999991	3.090102	2.887767	2.553880	2.163342	2.157547	2.802502	2.923409	2.713486	0.000000	4.999991	1106.000000		1
19432.279297	4166.282227	2.044519	3.546299	3736.726562	76638.695312	612.214661	369.956146	156.296219	62.402538	67.725067	369.080353	486.213074	345.233795	0.468447	0.000000	4.288524	3.619749	0.310591	0.549775	3.572491	4.884448	2.786904	2.568150	2.193949	1.795202	1.830749	2.567121	2.686827	2.538113	0.000000	0.000000	1148.000000		1
11186.345703	2020.740112	2.174036	3.145414	2903.037842	72598.679688	466.874969	294.262695	133.454956	76.933113	57.826267	262.790039	382.429871	238.234238	0.973455	99998.000000	4.048688	3.305511	0.337267	0.497678	3.462853	4.860929	2.669201	2.468735	2.125335	1.886113	1.762125	2.419609	2.582552	2.377004	0.000000	4.999991	1194.000000		1
12147.198242	1979.232910	2.306637	2.960389	3136.088379	65329.695312	504.743286	316.147980	133.029404	68.261642	38.904449	233.691895	314.966919	218.020325	1.220579	99998.000000	4.084476	3.296497	0.362979	0.471349	3.496388	4.815111	2.703071	2.499890	2.123948	1.834177	1.589999	2.368644	2.498265	2.338497	0.086566	4.999991	1223.000000		1
10012.409180	3950.343262	2.087691	3.540132	3684.102539	76118.007812	585.490967	363.899689	149.610672	86.323097	43.582481	211.196014	290.657806	168.736023	1.328931	0.000000	4.000539	3.596635	0.319666	0.549019	3.566332	4.881487	2.767520	2.560982	2.174963	1.936127	1.639312	2.324686	2.463382	2.227208	0.123503	0.000000	1261.000000		1
7212.127930	330.357849	2.263464	4.502259	1064.636108	37053.488281	186.856064	115.532272	55.430202	34.069145	36.412788	117.953011	158.948227	64.653664	0.654418	14226.905273	3.858063	2.518985	0.354774	0.653430	3.027201	4.568829	2.271507	2.062703	1.743747	1.532361	1.561254	2.071709	2.201256	1.810593	0.000000	4.153111	1360.000000		1
16234.000000	5326.563477	4.104456	5.896109	5229.928223	99998.000000	837.799377	533.770508	268.420959	121.875526	108.806641	560.592896	712.510193	348.286713	1.788272	99998.000000	4.210425	3.726447	0.613256	0.770565	3.718496	4.999991	2.923140	2.727355	2.428816	2.085917	2.036655	2.748648	2.852791	2.541937	0.252434	4.999991	1473.000000		1
7327.521484	5521.372559	2.075356	2.639680	1202.244873	35056.117188	189.270630	126.383949	72.347595	53.212997	31.417130	85.391808	114.055161	94.569016	2.933747	0.000000	3.864957	3.742047	0.317093	0.421551	3.079993	4.544764	2.277083	2.101692	1.859424	1.726018	1.497167	1.931416	2.057115	1.975749	0.467423	0.000000	1545.000000		1
7158.945801	2994.313477	2.050686	2.377563	2515.328613	59400.636719	385.982330	250.415009	119.673737	71.592079	31.077919	174.783234	226.358765	130.947876	0.890323	99998.000000	3.854849	3.476297	0.311899	0.376132	3.400595	4.773791	2.586567	2.398660	2.077999	1.854865	1.492452	2.242500	2.354797	2.117099	0.000000	4.999991	1603.000000		1
11398.408203	2954.443848	2.278883	3.324270	2623.802246	66407.750000	415.299438	267.505096	168.692841	65.131645	35.919388	224.049042	307.840393	202.558456	2.077397	0.000000	4.056844	3.470476	0.357722	0.521696	3.418931	4.822219	2.618361	2.427332	2.227097	1.813792	1.555329	2.350343	2.488326	2.306550	0.317520	0.000000	1634.000000		1
12682.893555	4666.023438	2.272716	3.688152	3402.356689	75828.968750	571.558655	354.423340	161.800690	89.585693	59.115273	253.615921	331.017761	160.400665	1.407700	99998.000000	4.103219	3.668947	0.356545	0.566809	3.531780	4.879835	2.757061	2.549522	2.208980	1.952239	1.771700	2.404176	2.519851	2.205206	0.148510	4.999991	1718.000000		1
19756.304688	2761.087158	2.075356	2.411484	3969.345459	74530.554688	639.308411	408.015656	163.900711	77.716385	39.906662	265.836792	313.878357	248.000443	0.663505	0.000000	4.295706	3.441080	0.317093	0.382284	3.598719	4.872334	2.805710	2.610677	2.214581	1.890513	1.601045	2.424615	2.496761	2.394453	0.000000	0.000000	1745.000000		1
4133.875000	982.053589	0.484147	0.971378	1471.075928	45434.312500	254.988190	156.049515	101.911400	69.427292	21.669432	128.601151	171.838257	154.035828	0.929823	0.000000	3.616357	2.992135	0.000000	0.000000	3.167635	4.657384	2.406520	2.193262	2.008223	1.841530	1.335847	2.109245	2.235120	2.187622	0.000000	0.000000	1786.000000		1
1837.035645	0.000000	0.983713	1.572707	385.892914	25231.980469	63.762466	42.062195	33.995136	32.363838	7.077180	31.355455	12.122177	89.853981	1.360930	99998.000000	3.264117	0.000000	0.000000	0.196648	2.586467	4.401951	1.804565	1.623892	1.531417	1.510060	0.849860	1.496313	1.083581	1.953537	0.133836	4.999991	1808.000000		0
22937.132812	4136.058594	2.500912	4.792130	5165.860840	99998.000000	829.692261	526.881409	248.762115	138.845337	104.921127	408.120483	525.721924	373.039886	2.199108	0.000000	4.360539	3.616587	0.398098	0.680529	3.713143	4.999991	2.918917	2.721713	2.395784	2.142531	2.020863	2.610788	2.720756	2.571755	0.342247	0.000000	1832.000000		1
18199.220703	5824.087891	2.494745	3.873176	6118.671387	99998.000000	957.436096	610.700562	269.537262	130.571671	105.661224	505.258270	621.835938	427.131744	2.725627	0.000000	4.260053	3.765228	0.397026	0.588067	3.786657	4.999991	2.981110	2.785828	2.430619	2.115849	2.023916	2.703513	2.793676	2.630562	0.435466	0.000000	1892.000000		1
28887.367188	9183.089844	2.559503	3.786831	10591.196289	99998.000000	1702.257690	1085.395874	519.354004	205.898148	157.797989	814.048462	1036.777588	608.415466	4.095735	0.000000	4.460708	3.962989	0.408156	0.578276	4.024945	4.999991	3.231025	3.035588	2.715463	2.313653	2.198102	2.910650	3.015686	2.784200	0.612332	0.000000	2048.000000		1
29634.519531	8622.383789	2.346725	3.913265	10943.337891	99998.000000	1757.117432	1125.817505	506.513336	197.630646	180.460388	883.472656	1108.628784	695.256653	3.651000	99998.000000	4.471798	3.935627	0.370462	0.592539	4.039150	4.999991	3.244801	3.051468	2.704591	2.295854	2.256382	2.946193	3.044786	2.842145	0.562412	4.999991	2150.000000		1
19169.050781	6868.105957	4.641027	4.755125	6261.130859	99998.000000	1044.073730	642.537048	285.057739	121.468468	85.499741	473.406311	602.143188	336.423553	0.938435	99998.000000	4.282600	3.836837	0.666614	0.677162	3.796653	4.999991	3.018731	2.807898	2.454933	2.084464	1.931965	2.675234	2.779700	2.526886	0.000000	4.999991	2244.000000		1
15421.225586	3588.916748	1.680638	2.408400	5255.979980	99998.000000	852.092529	536.222107	208.540924	101.356323	95.885773	466.615936	610.191711	312.570831	2.387366	0.000000	4.188119	3.554963	0.225474	0.381729	3.720654	4.999991	2.930487	2.729345	2.319191	2.005851	1.981754	2.668960	2.785466	2.494948	0.377919	0.000000	2313.000000		1
8231.919922	3120.940918	3.197837	4.526928	2358.613037	59811.648438	382.839996	232.254868	115.951660	85.438065	38.707088	196.156616	299.412537	130.799866	1.285080	0.000000	3.915501	3.494286	0.504856	0.655804	3.372657	4.776786	2.583017	2.365965	2.064277	1.931651	1.587790	2.292603	2.476270	2.116607	0.108930	0.000000	2356.000000		1
7469.308594	2918.246826	3.333522	5.606237	3326.086670	77043.335938	534.189880	344.845245	194.596252	83.421303	56.580437	303.100677	394.675385	180.941452	0.760633	99998.000000	3.873280	3.465122	0.522903	0.748671	3.521934	4.886735	2.727696	2.537624	2.289135	1.921277	1.752666	2.481587	2.596240	2.257538	0.000000	4.999991	2447.000000		1
11949.833008	3149.891113	3.580221	4.718120	2788.199463	76807.640625	470.717316	283.099548	168.125443	63.435589	53.364098	295.326569	406.920929	137.735184	1.964546	0.000000	4.077362	3.498296	0.553910	0.673769	3.445324	4.885405	2.672760	2.451939	2.225633	1.802333	1.727249	2.470303	2.609510	2.139045	0.293262	0.000000	2465.000000		1
3730.867432	2009.398071	0.860363	2.121612	1111.083374	34352.199219	190.753906	124.123566	74.860840	63.151886	35.666523	93.631561	74.092995	89.853981	1.127366	99998.000000	3.571810	3.303066	0.000000	0.326666	3.045747	4.535954	2.280473	2.093854	1.874255	1.800386	1.552261	1.971422	1.869777	1.953537	0.052065	4.999991	2530.000000		1
6291.095215	784.262634	2.278883	3.311935	647.230530	23688.849609	96.477852	74.583305	31.657661	20.426685	8.467947	34.087646	47.335388	48.195751	1.526181	29859.757812	3.798726	2.894462	0.357722	0.520082	2.811059	4.374544	1.984428	1.872642	1.500479	1.310198	0.927778	1.532597	1.675186	1.683009	0.183606	4.475086	2546.000000		1
7992.070312	1545.976929	1.723810	3.725156	1217.447754	35623.640625	196.437241	128.036835	40.147194	58.455353	33.039177	98.485367	133.282272	67.620224	0.566322	0.000000	3.902659	3.189203	0.236489	0.571145	3.085450	4.551738	2.293224	2.107335	1.603655	1.766824	1.519029	1.993372	2.124772	1.830077	0.000000	0.000000	2639.000000		1
13278.717773	3748.796387	1.187239	2.559503	4578.266602	95182.906250	771.329407	465.814148	166.793259	110.157318	64.425468	353.445801	403.507202	274.085785	2.392684	0.000000	4.123156	3.573892	0.074538	0.408156	3.660701	4.978559	2.887240	2.668213	2.222178	2.042013	1.809058	2.548323	2.605851	2.437886	0.378885	0.000000	2662.000000		1
22546.845703	4714.746582	2.322055	2.096942	7700.601562	99998.000000	1244.411987	775.424622	325.834015	136.541779	94.633774	555.939514	742.009216	407.164520	1.738096	0.000000	4.353086	3.673458	0.365873	0.321587	3.886525	4.999991	3.094964	2.889539	2.512996	2.135266	1.976046	2.745028	2.870409	2.609770	0.240074	0.000000	2698.000000		1
13072.949219	3885.165527	2.269632	3.897846	4665.320312	99998.000000	748.189026	460.118500	207.936508	94.929817	61.295475	334.576416	430.819885	213.949799	2.421561	0.000000	4.116374	3.589410	0.355955	0.590825	3.668881	4.999991	2.874011	2.662870	2.317931	1.977403	1.787428	2.524495	2.634296	2.330312	0.384095	0.000000	2733.000000		1
5499.308594	1079.579956	3.154665	4.169215	2371.105225	57458.675781	380.958923	224.224808	98.466866	21.191452	21.681767	122.677292	189.791779	144.553345	0.182766	0.000000	3.740308	3.033255	0.498953	0.620054	3.374951	4.759356	2.580878	2.350684	1.993290	1.326161	1.336095	2.088764	2.278277	2.160028	0.000000	0.000000	2755.000000		1
10624.158203	4399.631836	1.908834	3.083739	3739.082520	77289.742188	613.158264	389.581055	162.960175	91.476028	60.373436	304.605560	408.138977	213.690765	1.948634	0.000000	4.026295	3.643416	0.280768	0.489078	3.572765	4.888122	2.787573	2.590598	2.212081	1.961307	1.780846	2.483738	2.610808	2.329786	0.289730	0.000000	2821.000000		1
2740.395264	142.129517	1.736145	1.859494	279.025940	25125.177734	44.119049	34.602631	32.712299	15.702397	10.675903	42.370571	52.670258	66.833870	0.578866	99998.000000	3.437813	2.152684	0.239586	0.269395	2.445645	4.400109	1.644626	1.539109	1.514711	1.195966	1.028405	1.627064	1.721565	1.824997	0.000000	4.999991	2878.000000		0
8612.000000	1035.655151	0.999131	2.226459	2053.973633	50601.839844	328.532288	212.087219	103.934334	59.910877	20.605543	138.503036	208.920212	160.224899	1.684842	99998.000000	3.935104	3.015215	0.000000	0.347615	3.312595	4.704166	2.516578	2.326514	2.016759	1.777506	1.313984	2.141459	2.319980	2.204730	0.226559	4.999991	2891.000000		1
4496.270020	881.486694	2.581089	2.269632	382.605621	20135.093750	89.650452	43.323444	24.703831	30.630777	11.416001	9.750782	21.691019	13.722637	0.642998	6840.023438	3.652852	2.945216	0.411803	0.355955	2.582751	4.303954	1.952552	1.636723	1.392764	1.486158	1.057514	0.989039	1.336280	1.137438	0.000000	3.835057	2920.000000		1
16611.980469	4196.348633	3.595639	5.856020	5375.493164	99998.000000	888.030396	549.466736	275.889771	130.275635	97.143936	432.216827	528.873535	369.000183	1.172333	0.000000	4.220421	3.622872	0.555776	0.767603	3.730418	4.999991	2.948428	2.739941	2.440736	2.114863	1.987416	2.635702	2.723352	2.567027	0.069051	0.000000	2935.000000		1
10656.479492	4481.807129	1.686805	1.202658	2957.286865	81089.773438	465.357758	303.251770	192.964951	113.052948	54.788788	282.260773	356.763916	190.386948	1.716705	99998.000000	4.027614	3.651453	0.227065	0.080142	3.470893	4.908966	2.667787	2.481803	2.285478	2.053282	1.738692	2.450650	2.552381	2.279637	0.234696	4.999991	2991.000000		1
9942.127930	2170.961426	3.025148	3.626477	2017.668701	49349.882812	328.300995	211.495132	122.325752	95.487968	40.489491	175.541824	236.328491	124.573792	1.063464	99998.000000	3.997479	3.336652	0.480747	0.559485	3.304850	4.693286	2.516272	2.325300	2.087518	1.979949	1.607342	2.244381	2.373516	2.095427	0.026723	4.999991	3087.000000		1
22188.917969	5987.417969	4.005776	3.379778	8344.553711	99998.000000	1383.541016	852.690796	381.446136	166.777847	136.995087	706.737427	879.877014	555.146973	2.703098	99998.000000	4.346136	3.777240	0.602687	0.528888	3.921403	4.999991	3.140992	2.930792	2.581433	2.222138	2.136705	2.849258	2.944422	2.744408	0.431862	4.999991	3134.000000		1
18855.212891	5174.673828	2.704439	3.453787	7583.172852	99998.000000	1220.306396	753.082947	347.327667	200.017456	130.072098	698.682678	955.798645	467.124756	1.497696	99998.000000	4.275432	3.713883	0.432077	0.538296	3.879851	4.999991	3.086469	2.876843	2.540739	2.301068	2.114184	2.844280	2.980366	2.669433	0.175424	4.999991	3214.000000		1
9755.718750	1171.845337	3.080655	3.626477	2416.550293	56904.453125	400.571503	260.461823	145.003571	32.416264	46.564457	217.496094	283.833496	140.822006	0.672151	0.000000	3.989259	3.068870	0.488643	0.559485	3.383196	4.755146	2.602680	2.415744	2.161379	1.510763	1.668055	2.337451	2.453064	2.148670	0.000000	0.000000	3269.000000		1
8603.966797	2648.290283	1.267417	1.618963	2304.058594	52379.566406	358.558624	242.918442	101.208305	85.105019	43.989532	150.239746	209.348862	70.518936	0.065799	0.000000	3.934699	3.422966	0.102919	0.209237	3.362494	4.719162	2.554560	2.385460	2.005216	1.929955	1.643349	2.176785	2.320871	1.848306	0.000000	0.000000	3290.000000		1
10781.194336	777.947083	0.647585	1.387682	1766.177490	45062.753906	288.092133	185.375870	78.629173	49.512508	30.128128	118.085609	161.156189	110.132645	1.603147	0.000000	4.032667	2.890950	0.000000	0.142290	3.247034	4.653818	2.459531	2.268053	1.895584	1.694715	1.478972	2.072197	2.207247	2.041916	0.204973	0.000000	3370.000000		1
10222.717773	4946.261230	2.038351	3.250261	5220.372070	99998.000000	849.878418	529.551941	234.475159	108.011032	76.930031	391.240112	523.473877	272.405151	2.243653	0.000000	4.009566	3.694277	0.309279	0.511918	3.717701	4.999991	2.929357	2.723909	2.370097	2.033468	1.886096	2.592443	2.718895	2.435215	0.350956	0.000000	3441.000000		1
36077.757812	8972.409180	2.772281	5.128258	8481.598633	99998.000000	1381.477905	869.056152	464.953796	196.637680	159.278183	787.371033	1043.780762	651.957886	4.012208	0.000000	4.557240	3.952909	0.442837	0.709970	3.928478	4.999991	3.140344	2.939048	2.667410	2.293667	2.202156	2.896179	3.018609	2.814219	0.603383	0.000000	3534.000000		1
7352.675293	1238.562134	2.229543	2.787700	2451.458252	66945.984375	396.460876	246.797775	126.346947	74.379776	55.679985	269.457092	322.633087	164.912186	1.478371	0.000000	3.866445	3.092918	0.348216	0.445246	3.389425	4.825725	2.598200	2.392341	2.101565	1.871455	1.745699	2.430490	2.508709	2.217253	0.169784	0.000000	3558.000000		1
7601.650391	2963.759766	2.513247	2.593424	1612.699829	39610.882812	245.721558	151.368393	58.739056	32.083218	20.676468	89.675125	132.409576	175.276627	1.020388	99998.000000	3.880908	3.471843	0.400235	0.413874	3.207554	4.597815	2.390443	2.180035	1.768927	1.506278	1.315476	1.952672	2.121919	2.243724	0.008765	4.999991	3604.000000		1
18081.869141	8286.628906	1.970509	4.240141	7778.111328	99998.000000	1235.709595	792.422180	341.228027	152.904099	119.180336	610.333557	786.951599	447.444336	0.883088	99998.000000	4.257243	3.918378	0.294578	0.627380	3.890874	4.999991	3.091916	2.898957	2.533045	2.184419	2.076205	2.785567	2.895948	2.650739	0.000000	4.999991	3659.000000		1
3838.924805	1288.025269	2.661267	3.466122	1343.181030	38452.792969	212.469604	141.811890	87.032356	24.299862	32.154144	121.283447	149.330048	120.441582	0.235499	0.000000	3.584210	3.109924	0.425088	0.539844	3.128134	4.584928	2.327297	2.151713	1.939681	1.385604	1.507237	2.083802	2.174147	2.080776	0.000000	0.000000	3766.000000		1
9090.695312	3007.983643	1.800903	5.476720	4332.461914	94340.648438	714.563965	446.546967	216.126907	80.208046	77.148979	390.654205	511.758789	323.425598	0.630154	99998.000000	3.958597	3.478276	0.255490	0.738521	3.636735	4.974699	2.854041	2.649867	2.334709	1.904218	1.887330	2.591793	2.709065	2.509774	0.000000	4.999991	3823.000000		1
15319.797852	5978.833008	1.714559	4.779795	7533.644531	99998.000000	1145.892700	771.187561	478.186127	253.970551	210.502182	1015.092773	1381.021606	700.970825	2.792156	0.000000	4.185253	3.776616	0.234152	0.679409	3.877005	4.999991	3.059144	2.887160	2.679597	2.404783	2.323256	3.006506	3.140200	2.845700	0.445940	0.000000	3859.000000		1
7890.383789	283.364746	2.722941	3.318103	1442.159790	37922.515625	244.210526	154.461395	67.410530	58.621872	24.657576	85.620003	106.829964	79.853416	0.355995	0.000000	3.897098	2.452346	0.435038	0.520890	3.159013	4.578897	2.387764	2.188820	1.828728	1.768060	1.391950	1.932575	2.028693	1.902293	0.000000	0.000000	3931.000000		0
4981.758301	1340.081787	1.631298	2.211041	480.178223	25380.556641	110.823402	52.485233	37.029533	51.723549	5.908443	18.567190	18.520935	25.274323	1.063416	99998.000000	3.697383	3.127131	0.212533	0.344597	2.681402	4.404501	2.044631	1.720037	1.568548	1.713688	0.771473	1.268746	1.267663	1.402680	0.026703	4.999991	4030.000000		1
7876.109375	2291.322754	1.504864	3.941018	2466.309570	69095.281250	401.484283	255.660446	168.791519	104.430809	53.814323	259.496613	360.967041	281.381897	0.552992	0.000000	3.896312	3.360086	0.177497	0.595608	3.392048	4.839448	2.603668	2.407664	2.227351	2.018829	1.730898	2.414132	2.557467	2.449296	0.000000	0.000000	4075.000000		1
17875.910156	3456.309814	2.241878	4.952485	5403.826660	99998.000000	860.366211	550.604614	237.821014	106.833046	72.859497	392.556854	499.957306	288.440582	2.233762	99998.000000	4.252268	3.538613	0.350612	0.694823	3.732701	4.999991	2.934683	2.740840	2.376250	2.028706	1.862486	2.593903	2.698933	2.460056	0.349037	4.999991	4104.000000		1
25940.384766	6384.190430	1.736145	4.650278	8549.588867	99998.000000	1378.708740	863.113831	395.566589	152.641983	160.465424	724.246887	956.199524	548.729736	2.739064	0.000000	4.413976	3.805106	0.239586	0.667479	3.931945	4.999991	3.139472	2.936068	2.597220	2.183674	2.205381	2.859887	2.980549	2.739358	0.437602	0.000000	4161.000000		1
13164.794922	4479.913574	2.423819	2.433070	4797.162598	97467.187500	772.334717	483.958862	248.678864	66.503906	61.391071	344.700317	451.551880	218.720337	1.683608	99998.000000	4.119414	3.651270	0.384500	0.386155	3.680984	4.988858	2.887805	2.684808	2.395639	1.822847	1.788105	2.537442	2.654708	2.339889	0.226241	4.999991	4203.000000		1
7188.620605	547.326599	1.853327	2.960389	974.412109	30285.392578	159.028412	110.323837	44.714211	19.140766	19.470726	86.202835	139.018021	86.073318	0.307540	0.000000	3.856646	2.738246	0.267952	0.471349	2.988743	4.481233	2.201475	2.042669	1.650446	1.281959	1.289382	1.935522	2.143071	1.934869	0.000000	0.000000	4275.000000		1
11548.841797	1896.419189	2.710606	2.470075	1614.133667	39077.164062	245.884995	170.641769	68.255470	54.631516	22.557549	71.354630	109.913704	70.155060	0.394572	99998.000000	4.062539	3.277934	0.433066	0.392710	3.207939	4.591923	2.390732	2.232085	1.834137	1.737443	1.353292	1.853422	2.041052	1.846059	0.000000	4.999991	4295.000000		1
7244.861816	1298.642578	2.254213	4.095205	1189.095825	36009.312500	199.752258	123.127518	54.600677	21.906879	19.486145	58.554031	74.607979	52.146023	1.570105	99998.000000	3.860030	3.113490	0.352995	0.612276	3.075217	4.556415	2.300492	2.090355	1.737198	1.340580	1.289726	1.767557	1.872785	1.717221	0.195929	4.999991	4364.000000		1
31545.666016	7075.179199	3.675817	3.268763	7285.671875	99998.000000	1199.290649	739.936951	383.873047	185.499222	158.732361	733.192810	948.746155	512.464966	2.492879	0.000000	4.498940	3.849737	0.565354	0.514383	3.862470	4.999991	3.078924	2.869195	2.584188	2.268342	2.200665	2.865218	2.977150	2.709664	0.396701	0.000000	4413.000000		1
4210.626465	1491.212769	1.757731	3.404448	1257.736816	33501.750000	242.098160	139.640945	72.733063	25.283573	21.283964	83.560066	91.195404	29.119745	0.709725	0.000000	3.624347	3.173540	0.244952	0.532047	3.099590	4.525067	2.383991	2.145013	1.861732	1.402838	1.328053	1.921999	1.959973	1.464188	0.000000	0.000000	4494.000000		1
22195.794922	10555.584961	3.241009	5.674079	9212.098633	99998.000000	1452.400879	941.416077	453.013550	189.727020	175.510986	837.148743	1037.567017	769.491516	5.545343	0.000000	4.346271	4.023482	0.510680	0.753895	3.964359	4.999991	3.162086	2.973782	2.656111	2.278129	2.244304	2.922803	3.016016	2.886204	0.743928	0.000000	4556.000000		1
10979.161133	4904.384277	1.791652	3.105325	2707.436279	69382.203125	457.768677	280.897766	137.140030	80.837128	40.495659	242.437378	292.763977	210.890732	0.653711	0.000000	4.040569	3.690584	0.253254	0.492107	3.432558	4.841248	2.660646	2.448548	2.137164	1.907611	1.607409	2.384600	2.466518	2.324058	0.000000	0.000000	4736.000000		1
15791.724609	8326.915039	2.220292	5.581567	9253.899414	99998.000000	1472.966309	943.432861	389.667389	258.673248	182.467911	842.810486	1050.583496	609.568787	3.158014	99998.000000	4.198430	3.920484	0.346410	0.746756	3.966325	4.999991	3.168193	2.974711	2.590694	2.412751	2.261187	2.925730	3.021430	2.785023	0.499414	4.999991	4772.000000		1
13660.361328	6321.143066	1.285919	2.648932	6344.767578	99998.000000	1011.373779	653.154358	299.443359	103.989838	87.763206	399.689545	541.510681	324.137939	1.763566	0.000000	4.135462	3.800796	0.109214	0.423071	3.802416	4.999991	3.004912	2.815016	2.476315	2.016991	1.943313	2.601723	2.733607	2.510730	0.246392	0.000000	4840.000000		1
12113.625977	1453.409302	2.753779	2.954222	2903.358643	71361.171875	500.096069	301.207275	141.901321	71.471809	48.578136	276.614441	372.170258	205.626785	0.944254	99998.000000	4.083274	3.162388	0.439929	0.470443	3.462901	4.853462	2.699054	2.478865	2.151986	1.854135	1.686441	2.441875	2.570742	2.313080	0.000000	4.999991	4888.000000		1
10368.868164	1199.370850	2.257297	2.306637	1577.431030	44083.687500	254.639725	161.887039	79.588211	49.207218	26.729847	111.168785	137.192459	84.047302	0.659510	0.000000	4.015731	3.078954	0.353589	0.362979	3.197950	4.644278	2.405926	2.209212	1.900849	1.692029	1.426996	2.045983	2.137330	1.924524	0.000000	0.000000	4911.000000		1
16406.773438	2861.795898	1.816322	3.410615	3279.460449	76526.101562	540.940186	334.221771	176.658142	65.982758	57.425385	332.303680	439.571533	334.012085	1.555558	0.000000	4.215023	3.456639	0.259193	0.532833	3.515802	4.883810	2.733149	2.524035	2.247134	1.819430	1.759104	2.521535	2.643029	2.523762	0.191886	0.000000	4938.000000		1
20401.419922	2623.885498	1.415436	1.936588	4180.029297	89978.375000	688.586548	421.158539	167.551865	61.576096	60.225418	317.285889	428.972717	241.484497	1.538050	99998.000000	4.309660	3.418945	0.150890	0.287037	3.621179	4.954138	2.837959	2.624446	2.224149	1.789412	1.779780	2.501451	2.632430	2.382889	0.186971	4.999991	4962.000000		1
10527.070312	2010.172119	2.975808	3.712821	4031.883545	82128.703125	653.296204	416.909149	193.196228	92.317886	63.392418	340.848724	458.231232	264.831482	2.031309	99998.000000	4.022307	3.303233	0.473605	0.569704	3.605508	4.914495	2.815110	2.620041	2.285999	1.965286	1.802037	2.532562	2.661085	2.422970	0.307776	4.999991	5001.000000		1
17516.134766	6422.262207	4.610189	5.242356	7048.304199	99998.000000	1120.772461	711.871826	333.352173	146.369659	106.333481	515.946472	642.123840	386.892029	4.961995	99998.000000	4.243438	3.807688	0.663719	0.719526	3.848085	4.999991	3.049517	2.852402	2.522903	2.165451	2.026670	2.712605	2.807619	2.587590	0.695656	4.999991	5046.000000		1
14689.676758	2483.088135	2.701355	1.646716	2596.649902	58534.085938	394.252930	253.023849	83.513809	31.068668	31.654579	159.244263	202.179169	160.110794	0.336601	0.000000	4.167012	3.394992	0.431582	0.216619	3.414413	4.767409	2.595775	2.403162	1.921758	1.492323	1.500437	2.202064	2.305736	2.204421	0.000000	0.000000	5074.000000		1
3469.847412	1299.755737	1.884164	2.877128	1514.547485	41566.070312	265.324890	165.855804	94.041695	64.490227	33.495571	129.060638	161.162354	137.318893	0.863801	0.000000	3.540310	3.113862	0.275119	0.458959	3.180283	4.618739	2.423778	2.219731	1.973320	1.809494	1.524987	2.110794	2.207264	2.137730	0.000000	0.000000	5123.000000		1
11878.142578	1692.269531	3.025148	2.932636	1816.951172	44983.269531	317.103943	190.451706	101.726372	31.383209	30.643112	75.431335	100.098160	60.142159	0.796786	99998.000000	4.074749	3.228470	0.480747	0.467258	3.259343	4.653051	2.501202	2.279785	2.007434	1.496697	1.486333	1.877552	2.000426	1.779179	0.000000	4.999991	5153.000000		1
31073.718750	8412.136719	2.371395	4.261727	6579.560547	99998.000000	1083.739868	654.431030	292.060883	121.943367	88.484802	458.006134	625.363708	367.849945	2.964053	0.000000	4.492393	3.924906	0.375004	0.629586	3.818197	4.999991	3.034925	2.815864	2.465473	2.086158	1.946869	2.660871	2.796133	2.565671	0.471886	0.000000	5233.000000		1
5642.359863	1365.747803	2.022933	2.923384	1641.295288	52833.589844	282.917603	182.178040	109.626915	43.388203	49.719120	218.819016	281.872223	156.416473	0.115442	99998.000000	3.751461	3.135370	0.305981	0.465886	3.215187	4.722910	2.451660	2.260496	2.039917	1.637372	1.696523	2.340085	2.450052	2.194283	0.000000	4.999991	5281.000000		1
8814.938477	3468.169922	1.174904	2.362144	4019.104492	84508.734375	675.354187	419.585815	183.433121	70.697792	72.313675	310.301208	400.861359	196.286133	1.280020	0.000000	3.945219	3.540100	0.070003	0.373306	3.604129	4.926902	2.829532	2.622821	2.263478	1.849406	1.859220	2.491783	2.602994	2.292890	0.107217	0.000000	5307.000000		1
17652.314453	3466.868652	1.791652	4.344988	2527.635742	61337.968750	419.903442	261.756989	133.467300	109.367882	45.522152	236.214386	324.085510	248.487671	1.049274	0.000000	4.246802	3.539937	0.253254	0.637989	3.402714	4.787729	2.623149	2.417898	2.125375	2.038890	1.658223	2.373306	2.510660	2.395305	0.020889	0.000000	5392.000000		1
17858.421875	5067.239746	3.253344	3.984190	6039.428223	99998.000000	962.009338	611.403625	300.818726	113.342819	91.747398	466.819458	594.643494	337.052643	2.698005	0.000000	4.251843	3.704772	0.512330	0.600340	3.780996	4.999991	2.983179	2.786328	2.478305	2.054394	1.962594	2.669149	2.774257	2.527698	0.431043	0.000000	5430.000000		1
20137.351562	4325.727051	2.525582	5.470552	5328.358398	99998.000000	845.795532	553.817871	242.761169	140.926865	94.115707	453.938690	630.717102	310.813110	1.516424	99998.000000	4.304002	3.636059	0.402361	0.738031	3.726593	4.999991	2.927265	2.743367	2.385179	2.148994	1.973662	2.656997	2.799834	2.492499	0.180821	4.999991	5514.000000		1
5094.135742	700.523682	2.519415	2.044519	873.185303	25934.667969	128.289703	92.771194	21.518330	16.763205	9.482496	53.206829	68.129044	119.300598	1.219576	99998.000000	3.707071	2.845423	0.401300	0.310591	2.941106	4.413881	2.108192	1.967413	1.332809	1.224357	0.976923	1.725967	1.833332	2.076643	0.086209	4.999991	5540.000000		1
5347.754883	731.345642	2.303553	3.031315	686.760925	28045.617188	133.189758	77.309334	40.070103	29.955439	30.609190	60.928509	72.739227	90.119179	0.322510	30851.109375	3.728172	2.864123	0.362398	0.481631	2.836806	4.447865	2.124471	1.888232	1.602820	1.476476	1.485852	1.784821	1.861769	1.954817	0.000000	4.489271	5590.000000		1
5779.021973	1283.485962	3.546299	4.341904	1005.508545	28865.851562	166.315277	106.493835	44.886902	42.512421	8.730064	53.663223	84.870659	28.203875	0.973497	99998.000000	3.761854	3.108391	0.549775	0.637680	3.002386	4.460384	2.220932	2.027324	1.652120	1.628516	0.941017	1.729677	1.928758	1.450309	0.000000	4.999991	5605.000000		1
11571.856445	2360.552734	1.840992	2.689020	3983.579834	97977.460938	660.074280	403.063171	252.767899	115.412010	82.678116	441.523560	655.053955	339.408630	1.709450	0.000000	4.063403	3.373014	0.265052	0.429594	3.600274	4.991126	2.819593	2.605373	2.402722	2.062251	1.917391	2.644954	2.816277	2.530723	0.232857	0.000000	5631.000000		1
20713.988281	3648.676514	2.223376	2.806202	2938.815430	61321.675781	444.227997	288.474518	125.002434	57.810852	35.484581	240.158493	350.420654	187.179855	0.548329	0.000000	4.316264	3.562135	0.347013	0.448119	3.468172	4.787614	2.647606	2.460108	2.096919	1.762009	1.550040	2.380498	2.544590	2.272259	0.000000	0.000000	5677.000000		1
13610.408203	2545.620117	2.081524	5.680247	3000.181885	62447.640625	487.384918	311.494629	125.551338	56.546516	53.826660	164.539047	235.850510	140.359451	1.050041	0.000000	4.133871	3.405794	0.318381	0.754367	3.477148	4.795516	2.687872	2.493451	2.098821	1.752406	1.730997	2.216269	2.372637	2.147242	0.021206	0.000000	5725.000000		1
5520.820801	1620.251831	3.136162	1.803987	936.050415	33207.140625	153.255646	95.219688	65.757645	35.799122	15.754821	33.754604	74.570969	22.724072	0.262842	99998.000000	3.742004	3.209583	0.496399	0.256233	2.971299	4.521232	2.185416	1.978727	1.817946	1.553872	1.197413	1.528333	1.872570	1.356486	0.000000	4.999991	5746.000000		1
10085.172852	2734.733643	4.684199	4.841470	1923.494385	49485.621094	330.946838	201.818359	101.094208	54.831959	45.152103	161.378220	197.871185	128.138596	0.656716	99998.000000	4.003684	3.436915	0.670635	0.684977	3.284091	4.694479	2.519758	2.304961	2.004726	1.739034	1.654678	2.207845	2.296383	2.107680	0.000000	4.999991	5841.000000		1
38143.855469	12346.463867	2.223376	5.600070	12598.133789	99998.000000	2039.976440	1292.829712	677.192139	278.255005	226.879913	1098.699097	1392.067505	807.526306	2.637905	99998.000000	4.581425	4.091543	0.347013	0.748193	4.100306	4.999991	3.309625	3.111541	2.830712	2.444443	2.355796	3.040879	3.143660	2.907157	0.421259	4.999991	5923.000000		1
7219.565918	1335.539551	1.967425	2.633513	1090.511841	26669.416016	158.084778	107.576225	41.019894	19.776016	5.951616	21.391895	24.395456	23.547430	0.646147	99998.000000	3.858511	3.125657	0.293898	0.420535	3.037630	4.426013	2.198890	2.031716	1.612995	1.296139	0.774635	1.330249	1.387309	1.371943	0.000000	4.999991	5949.000000		1
15846.710938	5044.398438	2.038351	2.917217	4569.798828	98596.523438	746.240112	461.907074	218.846771	112.531792	66.066017	338.255310	443.460144	214.063889	2.190134	0.000000	4.199939	3.702809	0.309279	0.464969	3.659897	4.993862	2.872879	2.664555	2.340140	2.051275	1.819978	2.529245	2.646855	2.330544	0.340471	0.000000	5982.000000		1
7155.596680	2280.850342	2.322055	2.898715	3477.365723	86016.031250	569.625122	363.859589	215.559509	123.019592	76.711082	402.051697	535.034851	231.995834	2.169275	99998.000000	3.854646	3.358097	0.365873	0.462205	3.541250	4.934579	2.755589	2.560934	2.333567	2.089974	1.884858	2.604282	2.728382	2.365480	0.336315	4.999991	6027.000000		1
12308.209961	3664.918701	2.861710	2.436154	3384.523438	74802.140625	517.673401	347.025452	186.183807	83.544647	53.336346	298.524414	378.858887	140.421127	1.428451	0.000000	4.090195	3.564064	0.456626	0.386705	3.529498	4.873914	2.714056	2.540361	2.269942	1.921919	1.727023	2.474980	2.578477	2.147433	0.154865	0.000000	6058.000000		1
5050.374512	873.216125	1.822490	4.711953	947.907349	28085.634766	146.055115	103.959000	51.782143	18.305073	19.341209	60.145241	76.300949	40.548080	0.175122	0.000000	3.703324	2.941122	0.260665	0.673201	2.976766	4.448484	2.164517	2.016862	1.714180	1.262571	1.286484	1.779201	1.882530	1.607970	0.000000	0.000000	6126.000000		1
20610.142578	6302.501953	3.626477	4.773628	8144.351562	99998.000000	1316.562134	830.182556	413.267242	156.518250	155.457443	699.863770	982.207825	482.549622	3.809102	99998.000000	4.314081	3.799513	0.559485	0.678849	3.910856	4.999991	3.119441	2.919174	2.616231	2.194565	2.191612	2.845014	2.992203	2.683542	0.580823	4.999991	6165.000000		1
5920.053711	1565.645020	2.809286	2.883296	1152.852661	45539.058594	202.669479	120.080788	89.477760	43.092167	26.921040	143.239670	181.126480	106.820709	0.093403	0.000000	3.772326	3.194693	0.448596	0.459889	3.061774	4.658384	2.306788	2.079473	1.951715	1.634398	1.430092	2.156063	2.257982	2.028656	0.000000	0.000000	6198.000000		1
7118.450195	2832.441895	0.638334	1.646716	2846.506836	69748.218750	451.160217	288.696533	143.137909	70.808807	43.819927	229.908142	304.833740	200.683548	1.785340	0.000000	3.852386	3.452161	0.000000	0.216619	3.454312	4.843533	2.654331	2.460442	2.155755	1.850087	1.641672	2.361554	2.484063	2.302512	0.251721	0.000000	6217.000000		1
9650.214844	2138.474121	1.051555	3.336605	1462.416870	44446.171875	227.993134	144.325134	71.450226	26.390636	2.306637	78.919044	142.055511	49.950401	1.733191	99998.000000	3.984537	3.330104	0.021832	0.523305	3.165071	4.647834	2.357922	2.159342	1.854004	1.421450	0.362979	1.897182	2.152458	1.698539	0.238846	4.999991	6231.000000		1
12225.568359	2574.607422	3.170084	3.688152	3548.057373	79830.593750	567.377075	362.555176	168.467728	75.110626	69.917610	301.253510	375.395844	274.255402	2.311274	0.000000	4.087269	3.410711	0.501071	0.566809	3.549991	4.902169	2.753872	2.559374	2.226517	1.875701	1.844587	2.478932	2.574489	2.438155	0.363851	0.000000	6359.000000		1
8374.848633	3204.066162	2.596508	3.737491	2850.154785	66477.796875	456.797302	288.089050	155.482101	65.628128	38.475807	204.627655	248.940979	130.152283	0.009476	99998.000000	3.922977	3.505702	0.414390	0.572580	3.454869	4.822677	2.659724	2.459527	2.191680	1.817090	1.585188	2.310964	2.396096	2.114452	0.000000	4.999991	6474.000000		1
16298.521484	3310.886963	1.791652	4.493007	4021.883057	98617.203125	643.403564	398.554718	218.649414	79.961349	60.718815	333.675964	381.439972	246.134781	0.596153	0.000000	4.212148	3.519944	0.253254	0.652537	3.604429	4.993953	2.808483	2.600488	2.339748	1.902880	1.783323	2.523325	2.581426	2.391173	0.000000	0.000000	6530.000000		1
20811.968750	5443.687012	1.569623	3.204005	5377.340332	99998.000000	849.113647	527.997742	265.540741	74.401367	84.019547	486.280945	635.737427	345.403412	2.115358	0.000000	4.318313	3.735893	0.195795	0.505693	3.730567	4.999991	2.928966	2.722632	2.424131	1.871581	1.924380	2.686887	2.803278	2.538327	0.325384	0.000000	6574.000000		1
11938.052734	1707.925659	2.630429	2.207957	2465.782227	70940.210938	407.519165	242.656311	151.161789	44.529186	47.329224	261.658325	361.950745	186.649460	0.511243	99998.000000	4.076933	3.232469	0.420027	0.343991	3.391955	4.850893	2.610148	2.384992	2.179442	1.648645	1.675129	2.417735	2.558650	2.271027	0.000000	4.999991	6611.000000		1
7198.060059	2739.433105	2.238794	3.688152	2029.349854	56598.171875	362.354736	212.253738	117.663139	45.300121	44.415089	227.805038	262.765381	204.581390	0.131483	99998.000000	3.857215	3.437661	0.350014	0.566809	3.307357	4.752802	2.559134	2.326855	2.070640	1.656099	1.647531	2.357563	2.419568	2.310866	0.000000	4.999991	6723.000000		1
11670.847656	2443.061279	2.254213	3.231758	2955.899170	67954.484375	493.823761	303.776031	140.603073	68.092033	47.181202	230.028412	302.221802	252.262161	1.427766	0.000000	4.067102	3.387934	0.352995	0.509439	3.470690	4.832218	2.693572	2.482553	2.147995	1.833096	1.673769	2.361782	2.480326	2.401852	0.154657	0.000000	6752.000000		1
9751.506836	2643.578125	1.871829	2.266548	2301.829102	55013.109375	349.301270	226.839828	92.117447	67.681900	35.228630	169.658051	217.674957	101.205223	1.813658	99998.000000	3.989072	3.422192	0.272266	0.355365	3.362073	4.740466	2.543200	2.355719	1.964342	1.830473	1.546896	2.229574	2.337808	2.005203	0.258555	4.999991	6785.000000		1
27519.691406	5325.305176	2.889463	4.523845	6632.033691	99998.000000	1058.974365	677.531311	307.007782	142.425552	125.711693	607.644531	842.912231	437.708954	3.740852	99998.000000	4.439643	3.726345	0.460817	0.655508	3.821647	4.999991	3.024885	2.830929	2.487149	2.153588	2.099376	2.783650	2.925782	2.641186	0.572971	4.999991	6983.000000		1
23166.775391	4433.022461	3.537048	3.663482	4670.636719	99998.000000	757.184326	473.486511	248.284149	106.774452	96.536438	516.301147	667.795959	362.135773	1.829021	0.000000	4.364866	3.646700	0.548641	0.563894	3.669376	4.999991	2.879202	2.675308	2.394949	2.028467	1.984691	2.712903	2.824644	2.558872	0.262219	0.000000	7028.000000		1
17508.904297	4087.181152	3.364359	5.273193	5702.641113	99998.000000	936.417358	590.002502	303.140778	88.546478	95.805595	456.007874	592.626770	386.380127	2.418664	99998.000000	4.243259	3.611424	0.526902	0.722074	3.756076	4.999991	2.971469	2.770854	2.481644	1.947171	1.981391	2.658972	2.772781	2.587015	0.383576	4.999991	7082.000000		1
9594.782227	1635.460815	2.272716	2.861710	2161.361572	52307.031250	337.737244	221.560455	89.712128	47.107193	27.818407	195.413437	229.032364	161.088348	2.680157	0.000000	3.982035	3.213640	0.356545	0.456626	3.334728	4.718560	2.528579	2.345492	1.952851	1.673087	1.444332	2.290954	2.359897	2.207064	0.428160	0.000000	7116.000000		1
35011.261719	6374.600098	3.725156	5.082002	10084.029297	99998.000000	1608.348633	1038.088257	529.046204	196.952225	200.578705	951.345764	1184.118652	781.151123	2.458435	99998.000000	4.544208	3.804453	0.571145	0.706035	4.003634	4.999991	3.206380	3.016234	2.723494	2.294361	2.302285	2.978338	3.073395	2.892735	0.390659	4.999991	7177.000000		1
3153.147461	20711.585938	3.099157	3.737491	0.000000	976.015625	0.000000	0.000000	0.000000	20.331089	0.000000	0.000000	0.000000	0.000000	0.145329	0.000000	3.498744	4.316213	0.491244	0.572580	0.000000	2.989457	0.000000	0.000000	0.000000	1.308161	0.000000	0.000000	0.000000	0.000000	0.000000	0.000000	7200.000000		0
19325.808594	6601.461426	1.316756	2.652015	5217.639648	99998.000000	849.064270	534.408813	255.009781	167.416183	110.024712	564.160767	707.674866	378.004700	2.586016	99998.000000	4.286138	3.819640	0.119505	0.423576	3.717474	4.999991	2.928941	2.727874	2.406557	2.223797	2.041490	2.751403	2.849834	2.577497	0.412631	4.999991	7256.000000		1
7635.096680	39272.339844	2.864793	3.706654	2645.206543	59060.621094	417.060242	267.125793	136.076141	64.897285	46.545952	184.327393	291.453400	162.809067	0.411408	0.000000	3.882815	4.594087	0.457093	0.568982	3.422460	4.771298	2.620199	2.426716	2.133782	1.812227	1.667882	2.265590	2.464569	2.211679	0.000000	0.000000	7298.000000		0
7616.020508	816.117615	2.766114	2.812370	1349.215820	33530.582031	208.494659	128.715256	53.151321	26.902536	8.557375	59.994137	86.955269	42.259556	0.741027	99998.000000	3.881728	2.911753	0.441870	0.449072	3.130081	4.525441	2.319095	2.109630	1.725514	1.429793	0.932341	1.778109	1.939296	1.625925	0.000000	4.999991	7325.000000		1
7077.960449	1568.552979	1.655968	2.507080	2380.495117	61852.273438	408.327087	240.229416	138.139160	60.681812	39.225159	229.365402	251.956879	109.022499	0.204957	0.000000	3.849908	3.195499	0.219052	0.399168	3.376667	4.791356	2.611008	2.380626	2.140317	1.783059	1.593565	2.360528	2.401326	2.037516	0.000000	0.000000	7353.000000		1
11033.333984	934.653442	2.864793	2.775365	1724.710449	44777.464844	261.605896	184.302734	86.656143	50.863186	24.830265	113.000526	146.832214	60.182247	1.066637	0.000000	4.042707	2.970651	0.457093	0.443320	3.236716	4.651060	2.417648	2.265532	1.937799	1.706404	1.394981	2.053081	2.166821	1.779468	0.028017	0.000000	7406.000000		1
9681.851562	918.207886	2.241878	2.707523	1822.723999	52072.695312	303.535492	194.528412	128.764603	45.176773	26.958044	163.320969	217.277145	132.298553	1.048687	0.000000	3.985958	2.962941	0.350612	0.432572	3.260721	4.716610	2.482209	2.288983	2.109797	1.654915	1.430688	2.213042	2.337014	2.121555	0.020646	0.000000	7478.000000		1
11846.121094	2086.550049	2.192538	2.627345	2085.964355	51871.648438	321.350250	215.849380	108.236145	72.517197	22.434200	136.310501	167.354507	124.046478	0.510109	99998.000000	4.073576	3.319429	0.340947	0.419517	3.319307	4.714930	2.506979	2.334151	2.034372	1.860441	1.350911	2.134529	2.223637	2.093585	0.000000	4.999991	7544.000000		1
12933.197266	2297.786377	1.279752	2.960389	2728.417969	63805.046875	438.640259	282.714081	135.144852	59.235538	30.800383	165.710876	215.497833	158.972900	1.488027	99998.000000	4.111706	3.361310	0.107126	0.471349	3.435911	4.804855	2.642108	2.451347	2.130800	1.772582	1.488556	2.219351	2.333443	2.201323	0.172611	4.999991	7582.000000		1
7598.131836	1951.377563	2.710606	4.668780	2276.758301	54833.050781	368.263153	231.983505	119.056984	40.902710	51.964081	165.661530	185.924774	127.198059	0.785692	0.000000	3.880707	3.290341	0.433066	0.669203	3.357317	4.739042	2.566158	2.365457	2.075755	1.611752	1.715703	2.219222	2.269337	2.104481	0.000000	0.000000	7616.000000		1
8299.389648	1979.433350	1.285919	1.659051	1495.665771	41256.882812	228.239838	150.196579	62.100330	46.644630	19.097593	122.594032	152.142426	87.781708	0.414569	99998.000000	3.919046	3.296541	0.109214	0.219860	3.174834	4.615497	2.358392	2.176660	1.793094	1.668802	1.280979	2.088469	2.182250	1.943404	0.000000	4.999991	7638.000000		1
9592.006836	1538.912109	2.285050	3.049818	2189.947998	54830.078125	351.533875	229.448669	127.962822	79.128738	56.790134	265.001099	312.410492	229.707703	0.481423	99998.000000	3.981910	3.187214	0.358896	0.484274	3.340434	4.739019	2.545967	2.360686	2.107084	1.898334	1.754273	2.423248	2.494726	2.361176	0.000000	4.999991	7688.000000		1
30154.025391	7732.709473	3.074487	4.739707	8135.167969	99998.000000	1295.290527	826.269287	426.635254	151.843292	132.884476	652.405029	914.205200	534.886841	2.782512	99998.000000	4.479345	3.888332	0.487773	0.675751	3.910367	4.999991	3.112367	2.917122	2.630057	2.181396	2.123474	2.814517	2.961044	2.728262	0.444437	4.999991	7732.000000		1
30977.558594	11674.430664	3.055985	5.174514	16378.649414	99998.000000	2605.604980	1664.164307	847.914062	293.985138	266.706390	1387.731812	1797.221436	962.579773	2.624475	99998.000000	4.491047	4.067236	0.485151	0.713870	4.214278	4.999991	3.415909	3.221196	2.928352	2.468325	2.426033	3.142306	3.254601	2.983437	0.419042	4.999991	7765.000000		1
20866.365234	7824.163574	2.778449	3.265679	8381.435547	99998.000000	1318.393921	843.399475	388.927307	161.668091	137.596420	679.671448	966.671936	485.904724	3.807574	0.000000	4.319447	3.893438	0.443802	0.513974	3.923318	4.999991	3.120045	2.926033	2.589869	2.208624	2.138607	2.832299	2.985279	2.686551	0.580648	0.000000	7800.000000		1
7581.488770	1715.610352	1.810155	1.384599	1510.322754	43452.148438	257.939331	169.321930	111.927383	60.259338	27.957176	137.442230	182.643677	99.388901	0.306052	0.000000	3.879755	3.234419	0.257716	0.141324	3.179070	4.638011	2.411518	2.228713	2.048936	1.780024	1.446493	2.138120	2.261605	1.997338	0.000000	0.000000	7886.000000		1
22748.898438	9892.753906	1.979760	2.911049	10243.665039	99998.000000	1673.511108	1056.723267	518.490601	195.138992	177.694275	853.794739	1114.389160	573.785095	2.861845	99998.000000	4.356960	3.995317	0.296613	0.464050	4.010455	4.999991	3.223629	3.023961	2.714741	2.290344	2.249673	2.931354	3.047037	2.758749	0.456646	4.999991	7904.000000		1
10475.735352	1280.855591	2.251129	2.170952	1464.331787	43751.488281	274.064209	154.362717	95.114838	42.571014	27.368181	113.293480	125.665436	188.475021	0.788853	0.000000	4.020185	3.107500	0.352400	0.336650	3.165639	4.640993	2.437852	2.188542	1.978248	1.629114	1.437246	2.054205	2.099216	2.275254	0.000000	0.000000	7947.000000		1
8100.087402	670.975281	0.749349	1.541869	1307.542236	39426.820312	199.298950	140.612320	74.540131	27.957176	19.692755	74.003563	123.691849	88.768501	1.166874	99998.000000	3.908490	2.826706	0.000000	0.188048	3.116456	4.595792	2.299505	2.148023	1.872390	1.446493	1.294307	1.869253	2.092341	1.948259	0.067024	4.999991	7983.000000		1
14465.349609	4695.445801	2.941887	2.929552	4612.461914	99569.679688	733.815735	471.515991	228.313843	95.302948	80.238884	395.221222	498.202667	233.118317	1.563727	0.000000	4.160329	3.671677	0.468626	0.466801	3.663933	4.998127	2.865587	2.673496	2.358532	1.979106	1.904385	2.596840	2.697406	2.367576	0.194161	0.000000	8029.000000		1
9872.571289	1829.048706	1.834825	3.385945	1816.186401	42882.792969	295.934082	181.166565	81.589561	50.644241	27.759817	149.767944	233.611710	175.341385	0.508311	0.000000	3.994430	3.262225	0.263595	0.529680	3.259161	4.632283	2.471195	2.258078	1.911635	1.704530	1.443417	2.175419	2.368495	2.243884	0.000000	0.000000	8053.000000		1
8964.996094	1923.272339	2.957305	5.822099	2045.616577	53208.316406	336.883026	207.023712	111.822533	67.762077	35.355064	189.138031	288.594788	232.436813	0.080549	0.000000	3.952550	3.284041	0.470896	0.765080	3.310824	4.725979	2.527479	2.316020	2.048529	1.830987	1.548452	2.276779	2.460289	2.366305	0.000000	0.000000	8079.000000		1
18575.960938	3623.562744	1.979760	1.421604	5214.349121	99998.000000	802.765015	534.677124	270.980469	130.824539	88.438545	467.238831	602.090759	294.611145	2.263792	99998.000000	4.268951	3.559136	0.296613	0.152779	3.717200	4.999991	2.904588	2.728092	2.432938	2.116689	1.946642	2.669539	2.779662	2.469249	0.354837	4.999991	8131.000000		1
3771.659180	567.478882	2.306637	2.288134	468.854736	25013.960938	96.906487	54.613014	41.877171	42.031361	16.420908	48.652145	64.777016	56.281315	0.211980	99998.000000	3.576532	2.753950	0.362979	0.359481	2.671038	4.398182	1.986353	1.737296	1.621977	1.623573	1.215397	1.687102	1.811421	1.750364	0.000000	4.999991	8187.000000		1
2899.540771	81.839340	2.747611	2.744528	209.731247	18868.123047	40.144112	24.380039	18.450008	42.432243	3.931767	0.000000	13.386510	7.302293	0.173206	99998.000000	3.462329	1.912962	0.438955	0.438468	2.321663	4.275729	1.603622	1.387034	1.265997	1.627696	0.594588	0.000000	1.126667	0.863459	0.000000	4.999991	8220.000000		0
18410.919922	3915.648193	3.188586	3.241009	5525.125488	99998.000000	870.446960	561.265137	255.919479	123.568497	103.468689	444.884827	627.244812	314.757202	2.132073	99998.000000	4.265076	3.592804	0.503598	0.510680	3.742342	4.999991	2.939742	2.749168	2.408103	2.091908	2.014809	2.648247	2.797437	2.497976	0.328802	4.999991	8240.000000		1
5858.366699	706.928589	2.525582	3.348940	906.406433	30698.822266	159.352203	102.892029	54.073360	40.557331	26.433809	51.908573	49.077702	59.146111	0.908789	0.000000	3.767776	2.849375	0.402361	0.524907	2.957323	4.487122	2.202358	2.012382	1.732983	1.608069	1.422160	1.715239	1.690884	1.771926	0.000000	0.000000	8319.000000		1
10233.828125	2181.754395	2.389898	3.379778	3384.144287	82263.914062	533.918518	349.557220	182.033096	78.783356	67.314934	378.639954	501.785980	337.336334	1.560465	0.000000	4.010038	3.338806	0.378379	0.528888	3.529449	4.915209	2.727475	2.543518	2.260150	1.896434	1.828111	2.578226	2.700519	2.528063	0.193254	0.000000	8370.000000		1
4296.311035	0.000000	1.347594	1.079309	656.194946	28988.593750	102.281448	70.000870	35.836128	18.372915	12.526147	35.746700	59.938629	42.333565	0.253726	0.000000	3.633096	0.000000	0.129559	0.033146	2.817033	4.462227	2.009797	1.845103	1.554321	1.264178	1.097818	1.553236	1.777707	1.626685	0.000000	0.000000	8400.000000		0
18763.507812	4163.774902	1.205742	3.484625	6388.926758	99998.000000	1039.787354	654.770264	300.340729	106.157707	104.341385	512.088745	719.229614	356.844086	2.018157	0.000000	4.273314	3.619487	0.081254	0.542156	3.805428	4.999991	3.016945	2.816089	2.477614	2.025952	2.018457	2.709345	2.856868	2.552479	0.304955	0.000000	8472.000000		1
20768.042969	4812.146484	4.181550	4.995657	7531.677246	99998.000000	1237.581421	772.581421	401.114227	147.905365	134.673035	654.646912	811.504333	469.385132	1.183494	0.000000	4.317396	3.682339	0.621337	0.698593	3.876892	4.999991	3.092574	2.887944	2.603268	2.169984	2.129281	2.816007	2.909291	2.671529	0.073166	0.000000	8616.000000		1
11179.262695	0.000000	1.560372	1.874913	1885.746338	50554.507812	304.408173	198.494095	100.468208	47.563587	46.669304	165.007782	246.329056	163.308640	1.837248	99998.000000	4.048413	0.000000	0.193228	0.272981	3.275483	4.703760	2.483456	2.297748	2.002029	1.677275	1.669031	2.217505	2.391516	2.213009	0.264168	4.999991	8675.000000		0
10086.083008	1177.732300	2.426902	3.370527	2127.230713	56209.667969	340.380005	218.704926	109.956871	82.378998	39.622959	203.884476	279.479248	176.078400	1.101560	0.000000	4.003723	3.071047	0.385052	0.527698	3.327815	4.749811	2.531964	2.339859	2.041222	1.915817	1.597947	2.309384	2.446350	2.245706	0.042008	0.000000	8698.000000		1
14397.889648	2673.567627	2.803118	4.573184	2795.489258	64959.500000	445.717438	284.943634	157.572876	84.189148	57.607323	273.450531	350.167786	223.083832	1.046076	0.000000	4.158299	3.427091	0.447641	0.660219	3.446458	4.812643	2.649060	2.454759	2.197481	1.925256	1.760478	2.436879	2.544276	2.348468	0.019563	0.000000	8761.000000		1
7577.236328	5273.911621	2.531749	3.965688	5412.630859	99998.000000	905.768066	558.650085	237.589737	123.895370	93.702484	466.387726	598.874390	317.214966	2.419455	99998.000000	3.879511	3.722133	0.403421	0.598319	3.733408	4.999991	2.957017	2.747140	2.375828	2.093055	1.971751	2.668747	2.777336	2.501354	0.383718	4.999991	8819.000000		1
19025.490234	5907.277832	3.216340	3.749826	5180.958496	99998.000000	830.882568	530.288940	261.747742	146.289490	93.523628	486.928528	644.294800	363.881165	2.147666	99998.000000	4.279336	3.771387	0.507362	0.574011	3.714410	4.999991	2.919540	2.724513	2.417883	2.165213	1.970921	2.687465	2.809085	2.560960	0.331967	4.999991	8913.000000		1
8592.917969	1194.076050	2.615010	3.382861	1794.637329	43912.632812	296.273285	178.751999	77.346336	34.001305	28.826790	122.307243	168.797699	111.178032	0.808484	0.000000	3.934141	3.077032	0.417473	0.529284	3.253977	4.642590	2.471693	2.252251	1.888440	1.531496	1.459796	2.087452	2.227366	2.046019	0.000000	0.000000	8944.000000		1
19158.707031	2806.831299	4.110624	4.533096	3516.014160	90005.492188	583.964539	365.521729	221.961349	94.023193	74.860840	366.345093	467.063080	285.800903	1.077358	99998.000000	4.282366	3.448216	0.613908	0.656395	3.546051	4.954269	2.766387	2.562913	2.346277	1.973235	1.874255	2.563890	2.669375	2.456064	0.032360	4.999991	9004.000000		1
11016.404297	1816.408447	1.230412	3.284182	2018.072632	48982.996094	324.850281	206.949707	108.405754	34.411442	33.606586	161.575577	239.695923	150.400101	1.103284	0.000000	4.042040	3.259213	0.090050	0.516427	3.304937	4.690045	2.511683	2.315865	2.035052	1.536703	1.526424	2.208376	2.379661	2.177248	0.042687	0.000000	9042.000000		1
7665.561035	3477.489014	2.288134	3.398280	2420.414307	57339.410156	379.281372	244.978378	105.926430	50.030579	46.539783	194.346466	299.946014	122.470688	0.678682	0.000000	3.884544	3.541266	0.359481	0.531259	3.383890	4.758453	2.578962	2.389128	2.025004	1.699236	1.667824	2.288577	2.477043	2.088032	0.000000	0.000000	9073.000000		1
3608.498535	1134.091187	2.325139	1.070057	1536.149048	47860.367188	257.368835	158.168045	78.647675	50.005909	25.406923	112.195663	143.834824	68.548431	1.037725	0.000000	3.557327	3.054648	0.366449	0.029407	3.186433	4.679976	2.410556	2.199119	1.895686	1.699021	1.404952	2.049976	2.157864	1.835997	0.016082	0.000000	9113.000000		1
7516.471191	1378.745728	2.349809	2.281967	851.892090	29511.562500	135.703003	93.190582	45.879864	20.124479	12.908530	38.790348	62.279186	16.698446	1.352511	99998.000000	3.876014	3.139484	0.371033	0.358309	2.930385	4.469992	2.132589	1.969372	1.661622	1.303725	1.110877	1.588724	1.794343	1.222676	0.131141	4.999991	9149.000000		1
10838.561523	2567.715088	3.265679	4.027363	2660.501709	59077.378906	439.327911	273.274750	125.668518	54.286137	35.854630	199.884857	272.398987	128.376038	0.691012	99998.000000	4.034972	3.409547	0.513974	0.605021	3.424963	4.771421	2.642789	2.436599	2.099226	1.734689	1.554545	2.300780	2.435205	2.108484	0.000000	4.999991	9167.000000		1
20811.511719	4162.485840	2.223376	4.483756	5550.698730	99998.000000	918.112305	573.849854	224.301910	106.731285	90.720512	429.931763	567.096497	342.418365	1.218060	99998.000000	4.318304	3.619353	0.347013	0.651642	3.744348	4.999991	2.962896	2.758798	2.350833	2.028292	1.957705	2.633399	2.753657	2.534557	0.085669	4.999991	9247.000000		1
7112.020508	1450.464233	3.015897	2.935719	2068.982178	43704.109375	339.649139	218.815933	89.992744	30.017113	24.154926	98.991096	123.442062	80.482498	1.041689	99998.000000	3.851993	3.161507	0.479416	0.467715	3.315757	4.640522	2.531030	2.340079	1.954208	1.477369	1.383006	1.995596	2.091463	1.905701	0.017738	4.999991	9291.000000		1
9097.849609	1954.266968	2.346725	3.910181	3027.651611	65409.890625	490.915802	313.844421	159.484802	100.795082	54.585258	267.770294	344.684906	303.449158	0.072574	0.000000	3.958939	3.290984	0.370462	0.592197	3.481106	4.815643	2.691007	2.496714	2.202719	2.003439	1.737075	2.427763	2.537422	2.482086	0.000000	0.000000	9340.000000		1
11768.540039	3654.578857	2.383730	4.033530	2221.799805	56227.671875	343.898560	223.490875	123.186111	90.353546	43.523888	192.764511	289.741913	137.069107	1.079606	0.000000	4.070723	3.562837	0.377257	0.605685	3.346705	4.749950	2.536430	2.349260	2.090562	1.955945	1.638728	2.285027	2.462011	2.136940	0.033265	0.000000	9387.000000		1
7228.693848	1517.273438	2.192538	5.248523	1787.785156	46475.726562	307.208221	185.104507	102.327705	53.845161	30.735624	123.725769	145.133087	101.195969	0.391070	0.000000	3.859060	3.181064	0.340947	0.720037	3.252315	4.667226	2.487433	2.267417	2.009993	1.731147	1.487642	2.092460	2.161767	2.005163	0.000000	0.000000	9483.000000		1
7679.558105	3232.683350	3.086823	4.341904	2302.951416	56997.359375	389.352844	238.946579	120.191803	72.137901	51.914742	213.496490	286.846283	228.122665	0.554424	99998.000000	3.885336	3.509563	0.489512	0.637680	3.362285	4.755855	2.590343	2.378301	2.079875	1.858163	1.715291	2.329391	2.457649	2.358168	0.000000	4.999991	9546.000000		1
8457.020508	2015.235596	2.334390	2.528666	1584.983154	42238.156250	267.973816	167.101639	89.496269	29.061153	30.584520	106.333481	148.540619	103.854156	0.918050	0.000000	3.927217	3.304326	0.368173	0.402891	3.200025	4.625705	2.428092	2.222981	1.951805	1.463313	1.485502	2.026670	2.171845	2.016424	0.000000	0.000000	9594.000000		1
11796.151367	1860.209839	3.694319	3.891678	2042.832031	55143.589844	325.827850	204.013992	97.958046	47.443321	38.799603	201.849197	275.565979	184.049866	1.713772	0.000000	4.071740	3.269562	0.567534	0.590137	3.310233	4.741495	2.512988	2.309660	1.991040	1.676175	1.588827	2.305027	2.440226	2.264935	0.233953	0.000000	9639.000000		1
28176.509766	4366.851562	2.957305	2.257297	6674.576660	99998.000000	1056.513550	665.076111	311.679657	142.721603	81.111580	443.031494	544.927490	437.690460	2.760430	99998.000000	4.449887	3.640168	0.470896	0.353589	3.824424	4.999991	3.023875	2.822871	2.493708	2.154490	1.909083	2.646435	2.736339	2.641167	0.440977	4.999991	9689.000000		1
7267.471680	2426.276367	3.006645	3.231758	1616.264526	43207.199219	241.129868	161.267197	93.856674	45.901451	27.170822	111.097855	147.556900	88.577309	0.152241	0.000000	3.861383	3.384940	0.478082	0.509439	3.208513	4.635556	2.382251	2.207546	1.972465	1.661826	1.434103	2.045706	2.168960	1.947322	0.000000	0.000000	9744.000000		1
10122.048828	1095.785034	4.089037	5.788177	1948.888916	54830.046875	325.352936	207.754562	123.136772	50.761425	49.901062	212.528198	292.400116	167.983582	0.342949	0.000000	4.005269	3.039725	0.611621	0.762542	3.289787	4.739018	2.512355	2.317551	2.090388	1.705534	1.698110	2.327417	2.465977	2.225267	0.000000	0.000000	9805.000000		1
5874.038086	1588.800781	1.847160	1.979760	1275.144531	33506.914062	197.769424	135.666000	71.283707	40.874958	11.570188	56.194973	68.212303	53.706394	0.712691	99998.000000	3.768937	3.201069	0.266504	0.296613	3.105559	4.525135	2.296159	2.132471	1.852990	1.611457	1.063340	1.749697	1.833863	1.730026	0.000000	4.999991	9860.000000		1
6121.536133	1583.305542	2.368311	2.627345	1762.489258	45227.281250	285.177979	180.694763	83.014244	46.191322	28.842209	133.266861	190.602814	121.989624	0.157153	0.000000	3.786860	3.199565	0.374439	0.419517	3.246126	4.655400	2.455116	2.256946	1.919153	1.664560	1.460029	2.124722	2.280129	2.086323	0.000000	0.000000	9880.000000		1
13798.466797	1224.108643	1.995179	1.396934	2278.759521	60307.253906	358.802246	239.970383	151.124786	75.166130	47.397064	196.073364	243.655457	208.466904	1.347970	0.000000	4.139831	3.087820	0.299982	0.145176	3.357698	4.780370	2.554855	2.380158	2.179336	1.876022	1.675751	2.292419	2.386776	2.319037	0.129680	0.000000	9920.000000		1
2666.897461	510.623962	1.853327	1.295170	0.000000	19635.660156	6.118138	4.650278	59.904709	42.259556	10.478544	23.322315	8.008470	63.228981	1.089838	0.000000	3.426006	2.708101	0.267952	0.112327	0.000000	4.293046	0.786619	0.667479	1.777461	1.625925	1.020301	1.367772	0.903550	1.800916	0.037362	0.000000	9971.000000		1
2676.000732	278.988922	1.794736	3.845422	632.629028	24846.375000	96.675209	69.504387	50.591820	74.129997	19.578657	43.209347	65.202576	76.270111	0.268516	99998.000000	3.427486	2.445587	0.254001	0.584944	2.801149	4.395263	1.985315	1.842012	1.704080	1.869994	1.291783	1.635578	1.814265	1.882354	0.000000	4.999991	10025.000000		1
6561.745605	2239.562256	2.618094	3.521630	1490.907471	45716.808594	236.291489	157.933685	92.977806	75.224724	36.042740	166.787094	215.380646	142.037003	0.107253	0.000000	3.817019	3.350163	0.417985	0.546744	3.173451	4.660076	2.373448	2.198475	1.968379	1.876361	1.556818	2.222162	2.333207	2.152401	0.000000	0.000000	10079.000000		1
26192.691406	4912.133789	2.072273	3.836171	4958.213867	99998.000000	804.621460	505.998352	218.819016	112.488625	89.591866	398.773682	498.776245	282.109680	2.693939	0.000000	4.418180	3.691270	0.316447	0.583898	3.695325	4.999991	2.905592	2.704149	2.340085	2.051109	1.952269	2.600727	2.697906	2.450418	0.430388	0.000000	10159.000000		1
20289.298828	2751.308594	3.389029	4.261727	4276.840332	85360.515625	672.387634	439.426605	221.603638	71.067841	59.368137	259.280762	356.791656	231.564117	0.212026	0.000000	4.307267	3.439539	0.530075	0.629586	3.631123	4.931257	2.827620	2.642886	2.345577	1.851673	1.773553	2.413770	2.552415	2.364671	0.000000	0.000000	10201.000000		1
7079.073730	997.765259	2.032184	1.566539	1233.964233	35570.703125	215.911057	124.250000	44.313324	39.175816	12.621742	44.948578	73.812370	38.034832	1.823700	0.000000	3.849977	2.999028	0.307963	0.194941	3.091303	4.551093	2.334275	2.094296	1.646534	1.593018	1.101119	1.652716	1.868129	1.580181	0.260953	0.000000	10225.000000		1
12517.457031	1248.476318	3.123827	4.323402	1685.596313	51173.195312	263.514740	167.434677	85.715599	66.738274	22.989273	118.992226	147.248520	72.474030	0.414255	0.000000	4.097516	3.096380	0.494687	0.635826	3.226753	4.709043	2.420805	2.223845	1.933060	1.824375	1.361525	2.075519	2.168051	1.860182	0.000000	0.000000	10241.000000		1
16831.244141	5738.843750	2.948054	7.027841	7488.699219	99998.000000	1195.189331	745.287231	383.459839	183.834000	154.957870	831.197083	1103.300049	540.853882	0.283503	0.000000	4.226116	3.758824	0.469535	0.846822	3.874406	4.999991	3.077437	2.872324	2.583720	2.264426	2.190214	2.919704	3.042694	2.733080	0.000000	0.000000	10309.000000		1
14460.764648	3560.959717	2.297385	3.170084	2847.909912	74330.226562	443.947357	287.083740	160.718292	70.929077	51.902409	239.489319	331.535828	208.411392	1.544497	0.000000	4.160191	3.551567	0.361234	0.501071	3.454526	4.871165	2.647331	2.458009	2.206065	1.850824	1.715188	2.379286	2.520530	2.318922	0.188787	0.000000	10357.000000		1
6349.966797	1661.623291	1.026885	2.093859	900.390015	32296.607422	145.487717	83.923950	24.182680	19.637249	5.399627	31.565149	28.459826	46.721725	0.551622	99998.000000	3.802772	3.220533	0.011522	0.320947	2.954431	4.509157	2.162826	1.923886	1.383504	1.293081	0.732364	1.499208	1.454232	1.669519	0.000000	4.999991	10375.000000		1
7096.617188	950.328125	2.590341	4.206220	1572.355225	43266.851562	258.207611	165.834213	98.809158	84.485191	29.520632	120.352158	160.702881	108.149803	0.026767	99998.000000	3.851051	2.977874	0.413357	0.623892	3.196551	4.636155	2.411969	2.219674	1.994797	1.926781	1.470126	2.080454	2.206024	2.034026	0.000000	4.999991	10438.000000		1
20604.195312	6618.138184	1.828657	4.206220	7066.452148	99998.000000	1148.933228	725.554382	344.922333	152.284271	110.080223	576.554321	737.007385	471.839783	1.549665	0.000000	4.313956	3.820736	0.262132	0.623892	3.849201	4.999991	3.060295	2.860670	2.537721	2.182655	2.041709	2.760840	2.867472	2.673795	0.190238	0.000000	10493.000000		1
14693.043945	1883.017212	1.816322	3.635728	3556.944580	93986.750000	580.014282	362.209778	213.481064	105.732147	70.469597	398.039734	514.148682	254.254257	1.429699	0.000000	4.167112	3.274854	0.259193	0.560591	3.551077	4.973067	2.763439	2.558960	2.329359	2.024207	1.848002	2.599926	2.711089	2.405268	0.155245	0.000000	10514.000000		1
4217.401367	368.423523	1.785485	3.968772	396.124756	21545.505859	84.935417	50.218685	22.209087	56.009949	8.862665	22.347855	22.295431	14.555247	0.213903	99998.000000	3.625045	2.566347	0.251756	0.598656	2.597832	4.333357	1.929089	1.700865	1.346531	1.748265	0.947564	1.349236	1.348216	1.163020	0.000000	4.999991	10565.000000		1
5537.099609	546.426147	1.514116	3.182418	787.278503	27762.048828	147.189941	88.000656	42.765289	45.133602	10.762248	54.307724	98.722809	51.578613	0.228416	0.000000	3.743282	2.737531	0.180159	0.502757	2.896128	4.443451	2.167878	1.944486	1.631091	1.654500	1.031903	1.734862	1.994418	1.712470	0.000000	0.000000	10616.000000		1
19704.560547	5749.603027	0.820275	2.775365	6377.967285	99998.000000	1035.945068	654.067139	295.619537	138.681900	86.912094	529.135620	631.617554	306.921448	1.928558	0.000000	4.294567	3.759638	0.000000	0.443320	3.804682	4.999991	3.015337	2.815622	2.470733	2.142020	1.939080	2.723567	2.800454	2.487027	0.285233	0.000000	10633.000000		1
4404.633789	1545.946045	2.778449	2.954222	1034.612793	34546.570312	177.302643	108.633949	53.367184	41.741489	20.842991	92.746529	84.855240	94.868141	0.957301	99998.000000	3.643910	3.189194	0.443802	0.470443	3.014778	4.538405	2.248715	2.035966	1.727274	1.620568	1.318960	1.967298	1.928679	1.977120	0.000000	4.999991	10665.000000		1
9949.155273	2567.304932	2.022933	3.885511	1636.361328	42972.117188	238.224991	162.179993	64.672173	44.584694	20.553120	95.864189	153.986496	61.810459	0.213997	99998.000000	3.997786	3.409477	0.305981	0.589448	3.213879	4.633187	2.376987	2.209997	1.810717	1.649186	1.312878	1.981656	2.187483	1.791062	0.000000	4.999991	10701.000000		1
8703.522461	2592.280273	2.244962	4.335737	4364.026855	85503.062500	709.426453	450.725433	206.064682	95.790176	77.019463	333.053040	451.496368	226.657883	1.517390	99998.000000	3.939695	3.413682	0.351209	0.637063	3.639887	4.931982	2.850907	2.653912	2.314003	1.981321	1.886600	2.522513	2.654654	2.355371	0.181097	4.999991	10800.000000		1
7135.404297	669.720215	3.432201	4.496091	1232.339111	39618.351562	234.854462	129.708221	85.327049	17.386120	21.755777	99.231628	123.035011	69.843597	0.157810	0.000000	3.853419	2.825893	0.535573	0.652835	3.090730	4.597897	2.370799	2.112967	1.931087	1.240203	1.337575	1.996650	2.090029	1.844127	0.000000	0.000000	10844.000000		1
10542.865234	1225.462402	3.077571	4.246308	1514.994629	45125.863281	265.056610	155.377258	81.364449	64.126350	33.961216	137.599503	174.046219	76.291695	0.890972	0.000000	4.022959	3.088300	0.488208	0.628012	3.180411	4.654426	2.423339	2.191387	1.910435	1.807037	1.530983	2.138617	2.240664	1.882477	0.000000	0.000000	10860.000000		1
19258.916016	5728.359375	2.137031	3.077571	6039.773926	99998.000000	932.115540	607.237488	310.088440	110.089470	103.718468	538.032227	712.531738	431.100525	2.205624	0.000000	4.284632	3.758030	0.329811	0.488208	3.781021	4.999991	2.969470	2.783359	2.491486	2.041746	2.015856	2.730808	2.852804	2.634578	0.343531	0.000000	10905.000000		1
17725.216797	2479.390625	2.944971	3.700486	2699.853271	67206.906250	414.093689	266.225342	134.210480	54.424904	48.969772	210.903061	268.630646	163.024933	4.997010	0.000000	4.248591	3.394345	0.469081	0.568259	3.431340	4.827414	2.617099	2.425249	2.127786	1.735798	1.689928	2.324083	2.429156	2.212254	0.698710	0.000000	10986.000000		1
11349.771484	2294.887451	3.213256	3.743659	2641.789551	70785.664062	468.623444	280.638733	166.022324	74.151581	43.832264	260.619110	329.556091	168.464645	1.319616	0.000000	4.054987	3.360761	0.506945	0.573296	3.421898	4.849946	2.670824	2.448148	2.220166	1.870120	1.641794	2.416006	2.517929	2.226509	0.120447	0.000000	11038.000000		1
31046.982422	7531.211426	3.472290	5.458218	9526.541992	99998.000000	1494.718994	973.123108	434.008484	165.220551	169.226334	867.298462	1091.224121	657.906433	2.418271	99998.000000	4.492019	3.876865	0.540616	0.737051	3.978935	4.999991	3.174560	2.988168	2.637498	2.218064	2.228468	2.938169	3.037914	2.818164	0.383505	4.999991	11075.000000		1
12479.021484	2429.529785	2.186371	2.248045	2712.826660	67448.640625	453.633392	287.163910	166.420135	96.622787	47.979893	229.880386	344.965515	150.452530	0.648779	99998.000000	4.096180	3.385522	0.339724	0.351805	3.433422	4.828973	2.656705	2.458130	2.221206	1.985080	1.681059	2.361502	2.537776	2.177399	0.000000	4.999991	11131.000000		1
25961.101562	5576.201660	1.396934	3.040566	6412.320312	99998.000000	1096.562134	659.152222	309.977417	128.724503	84.673302	440.845123	520.908203	359.422089	2.430169	0.000000	4.414323	3.746338	0.145176	0.482955	3.807015	4.999991	3.040033	2.818986	2.491330	2.109661	1.927747	2.644286	2.716761	2.555605	0.385636	0.000000	11187.000000		1
6352.254883	1073.748535	3.271847	1.819406	1425.467529	42092.472656	249.459045	144.812378	97.776108	47.828789	32.518024	106.780624	137.630341	109.201355	0.129648	0.000000	3.802928	3.030903	0.514793	0.259930	3.153957	4.624205	2.396999	2.160806	1.990233	1.679689	1.512124	2.028492	2.138714	2.038228	0.000000	0.000000	11205.000000		1
14919.876953	3702.487793	2.957305	4.625608	4724.179688	98066.039062	792.604126	488.963776	203.119705	148.987747	81.059158	386.195099	519.653137	257.254730	0.990682	99998.000000	4.173765	3.568494	0.470896	0.665169	3.674326	4.991518	2.899056	2.689277	2.307752	2.173151	1.908802	2.586807	2.715714	2.410363	0.000000	4.999991	11257.000000		1
10535.735352	3582.567383	2.235711	2.630429	3408.527344	78432.554688	560.130310	349.717560	164.495880	53.410355	70.090302	349.566467	530.406128	234.795868	0.337373	0.000000	4.022665	3.554194	0.349416	0.420027	3.532567	4.894496	2.748289	2.543717	2.216155	1.727625	1.845658	2.543530	2.724608	2.370690	0.000000	0.000000	11278.000000		1
27170.714844	6303.038574	2.624262	3.817669	5828.460449	99998.000000	906.964600	600.851074	316.804810	125.366318	112.747658	519.980042	704.116211	402.165802	2.411001	99998.000000	4.434101	3.799550	0.419007	0.581798	3.765554	4.999991	2.957590	2.778767	2.500792	2.098181	2.052108	2.715987	2.847644	2.604405	0.382197	4.999991	11324.000000		1
20386.714844	5272.693848	2.223376	3.274930	5035.174805	99998.000000	832.905518	515.564087	268.414795	127.660614	89.508598	435.994415	581.929260	372.272034	1.983964	0.000000	4.309347	3.722033	0.347013	0.515202	3.702014	4.999991	2.920596	2.712283	2.428807	2.106057	1.951865	2.639481	2.764870	2.570860	0.297534	0.000000	11410.000000		1
17441.978516	5812.894043	3.086823	4.955568	5346.956055	99998.000000	847.944885	537.054688	233.735062	99.290222	76.442802	391.055084	580.751282	292.520386	0.484737	99998.000000	4.241596	3.764392	0.489512	0.695093	3.728106	4.999991	2.928368	2.730019	2.368724	1.996907	1.883337	2.592238	2.763990	2.466156	0.000000	4.999991	11459.000000		1
7246.835449	2272.354736	3.154665	4.338820	2103.772949	57738.183594	348.881866	218.236191	112.124741	71.524239	40.070103	177.314972	273.700317	123.895370	0.827193	99998.000000	3.860148	3.356476	0.498953	0.637372	3.322999	4.761463	2.542678	2.338927	2.049701	1.854453	1.602820	2.248745	2.437275	2.093055	0.000000	4.999991	11517.000000		1
6234.225098	448.172089	0.983713	2.648932	868.134155	27618.398438	124.546043	90.217857	35.339645	12.865358	7.638421	28.296387	29.372612	61.788872	0.346791	0.000000	3.794782	2.651445	0.000000	0.423071	2.938587	4.441198	2.095330	1.955292	1.548262	1.109422	0.883004	1.451731	1.467943	1.790910	0.000000	0.000000	11534.000000		1
9006.481445	1594.323730	2.624262	2.806202	1519.314941	37786.679688	240.463776	152.416870	56.645199	57.493225	15.212083	73.269630	96.804726	54.761032	1.155553	99998.000000	3.954555	3.202576	0.419007	0.448119	3.181648	4.577339	2.381050	2.183033	1.753163	1.759617	1.182189	1.864924	1.985897	1.738472	0.062790	4.999991	11548.000000		1
10424.030273	2721.491943	3.799166	3.077571	2493.948975	60174.328125	413.782227	244.441803	98.528534	71.351547	38.568321	221.665314	292.023895	170.210037	1.974015	0.000000	4.018036	3.434807	0.579688	0.488208	3.396888	4.779411	2.616772	2.388175	1.993562	1.853403	1.586231	2.345698	2.465418	2.230985	0.295350	0.000000	11575.000000		1
12169.660156	2438.892090	2.386814	3.577137	2573.413818	63927.644531	437.607208	275.991547	159.102417	88.025322	60.404274	275.306946	366.718201	189.110275	0.420377	99998.000000	4.085279	3.387192	0.377819	0.553536	3.410510	4.805689	2.641084	2.440896	2.201677	1.944608	1.781068	2.439817	2.564332	2.276715	0.000000	4.999991	11641.000000		1
5866.270020	1542.467651	1.477111	4.070535	1096.626831	32825.558594	182.258209	118.875046	48.232758	39.872742	17.691410	69.223770	113.074532	71.996048	0.148391	0.000000	3.768362	3.188216	0.169413	0.609652	3.040059	4.516212	2.260687	2.075091	1.683342	1.600676	1.247762	1.840255	2.053365	1.857309	0.000000	0.000000	11665.000000		1
6312.656738	1274.675781	3.204005	4.289481	601.572693	26358.041016	103.983673	63.743965	40.156445	33.396893	7.148107	23.337734	40.335304	58.618790	0.051294	0.000000	3.800212	3.105400	0.505693	0.632405	2.779288	4.420913	2.016965	1.804439	1.603755	1.523706	0.854191	1.368059	1.605685	1.768037	0.000000	0.000000	11687.000000		1
14851.369141	3464.682129	2.898715	2.944971	4879.054688	99998.000000	771.224548	501.264832	252.518112	113.373657	88.453964	412.268127	543.101929	319.694275	1.376235	0.000000	4.171766	3.539663	0.462205	0.469081	3.688336	4.999991	2.887181	2.700067	2.402292	2.054512	1.946717	2.615180	2.734881	2.504735	0.138693	0.000000	11736.000000		1
6030.738281	65.800819	1.495613	1.628214	853.683716	30058.503906	152.509384	87.109451	41.032227	9.975895	8.662222	33.566498	42.604935	50.379040	0.410543	0.000000	3.780370	1.818231	0.174819	0.211711	2.931297	4.477967	2.183297	1.940065	1.613125	0.998952	0.937629	1.525906	1.629460	1.702250	0.000000	0.000000	11770.000000		0
7832.187500	1874.740479	2.297385	3.774496	1537.879028	37688.792969	230.179504	162.827576	65.757645	38.059505	28.003431	92.018761	134.592865	42.922558	0.407574	99998.000000	3.893883	3.272941	0.361234	0.576859	3.186922	4.576212	2.362067	2.211728	1.817946	1.580463	1.447211	1.963876	2.129022	1.632686	0.000000	4.999991	11802.000000		1
28617.441406	7376.947754	0.977545	2.719858	7402.070801	99998.000000	1247.316772	757.298401	377.918365	229.979065	119.235840	582.391846	817.437439	445.899384	3.287336	99998.000000	4.456631	3.867877	0.000000	0.434546	3.869353	4.999991	3.095977	2.879267	2.577398	2.361688	2.076407	2.765215	2.912455	2.649237	0.516844	4.999991	11827.000000		1
3620.713379	0.000000	1.088560	2.201789	702.851929	30297.294922	123.010338	75.582436	51.621788	16.319145	20.432854	69.982368	89.409920	169.463776	0.314294	0.000000	3.558794	0.000000	0.036852	0.342776	2.846864	4.481404	2.089942	1.878421	1.712833	1.212697	1.310329	1.844989	1.951386	2.229077	0.000000	0.000000	11872.000000		0
16564.525391	3387.736816	1.998263	3.941018	4853.187988	99998.000000	776.553284	494.600861	233.105972	120.999741	108.658615	502.119019	625.887939	410.565887	0.106470	0.000000	4.219179	3.529910	0.300653	0.595608	3.686027	4.999991	2.890171	2.694255	2.367553	2.082784	2.036064	2.700807	2.796497	2.613383	0.000000	0.000000	11895.000000		1
8925.601562	1707.444580	2.075356	4.015028	2040.978638	52536.367188	314.966919	199.647415	104.591164	21.669432	21.786613	145.379776	183.081573	124.530624	0.232846	99998.000000	3.950638	3.232347	0.317093	0.603689	3.309839	4.720460	2.498265	2.300264	2.019495	1.335847	1.338190	2.162504	2.262645	2.095276	0.000000	4.999991	11928.000000		1
4026.002930	817.326477	2.278883	2.491661	745.558594	27159.914062	108.242317	81.756081	66.772194	33.736103	26.970379	81.509384	99.678772	74.842339	0.110503	0.000000	3.604874	2.912395	0.357722	0.396489	2.872482	4.433928	2.034397	1.912520	1.824596	1.528095	1.430887	1.911208	1.998603	1.874147	0.000000	0.000000	11983.000000		1
5035.936523	1146.185547	1.289003	2.257297	1490.136597	40413.468750	231.197144	157.764069	97.251869	23.482670	24.185762	111.794785	192.314285	61.070362	2.717671	99998.000000	3.702080	3.059255	0.110254	0.353589	3.173226	4.606526	2.363982	2.198008	1.987898	1.370747	1.383560	2.048422	2.284012	1.785830	0.434197	4.999991	12039.000000		1
6143.621582	1700.133057	3.441453	2.470075	1309.571289	38117.269531	208.260300	135.086258	66.525497	57.345207	21.188370	99.780533	108.011032	86.875092	1.416461	99998.000000	3.788424	3.230483	0.536742	0.392710	3.117129	4.581122	2.318606	2.130611	1.822988	1.758497	1.326097	1.999046	2.033468	1.938895	0.151205	4.999991	12070.000000		1
11591.610352	3302.021240	3.204005	5.297863	3030.827881	69992.640625	497.848022	307.195892	149.841949	48.149498	44.436676	206.928116	275.991547	127.734627	0.805850	0.000000	4.064144	3.518780	0.505693	0.724101	3.481561	4.845052	2.697097	2.487415	2.175633	1.682592	1.647742	2.315820	2.440896	2.106309	0.000000	0.000000	12087.000000		1
11109.187500	2604.044678	2.044519	3.293433	2476.686279	59115.789062	404.524841	257.979431	125.798042	67.336517	41.803162	171.517548	220.801865	143.936584	1.101480	99998.000000	4.045682	3.415648	0.310591	0.517649	3.393871	4.771704	2.606945	2.411585	2.099674	1.828251	1.621209	2.234308	2.344003	2.158171	0.041977	4.999991	12159.000000		1
6203.023926	1583.166748	2.895631	2.901798	1705.332153	41351.226562	258.121277	180.667007	69.310112	18.261900	28.262466	127.265900	169.565536	80.275887	0.049749	0.000000	3.792603	3.199527	0.461743	0.462667	3.231809	4.616488	2.411824	2.256879	1.840797	1.261546	1.451210	2.104712	2.229338	1.904585	0.000000	0.000000	12239.000000		1
8483.624023	20126.191406	1.800903	2.544085	1493.522461	44996.691406	242.465134	157.338516	89.712128	63.438675	30.837387	106.737450	142.302216	86.776405	0.489084	0.000000	3.928581	4.303761	0.255490	0.405532	3.174212	4.653181	2.384649	2.196835	1.952851	1.802354	1.489078	2.028317	2.153212	1.938402	0.000000	0.000000	12328.000000		0
6032.437500	577.356079	0.851112	3.438369	1241.442261	43046.976562	217.795212	131.456696	86.020889	60.977852	39.915913	141.512772	191.315155	90.307289	1.363821	99998.000000	3.780493	2.761444	0.000000	0.536352	3.093926	4.633943	2.338048	2.118783	1.934604	1.785172	1.601146	2.150796	2.281749	1.955723	0.134758	4.999991	12400.000000		1
7383.651855	670.481873	1.742312	3.466122	669.273071	27860.488281	102.022415	69.929947	45.821274	33.964298	17.935024	38.889030	90.150017	75.166130	0.448076	0.000000	3.868271	2.826387	0.241126	0.539844	2.825603	4.444989	2.008696	1.844663	1.661067	1.531023	1.253702	1.589827	1.954966	1.876022	0.000000	0.000000	12439.000000		1
14595.039062	1441.293213	2.975808	3.700486	3147.248291	73533.187500	519.730225	318.001312	163.499832	70.195145	40.113274	200.856247	290.395691	143.301346	1.709137	0.000000	4.164205	3.158752	0.473605	0.568259	3.497931	4.866483	2.715778	2.502429	2.213517	1.846307	1.603288	2.302885	2.462990	2.156250	0.232777	0.000000	12461.000000		1
20274.574219	3025.502441	2.920300	4.678032	4837.716797	99998.000000	826.969299	499.423828	226.031876	136.375259	89.471596	412.428467	518.253113	348.690674	1.542447	99998.000000	4.306952	3.480798	0.465428	0.670063	3.684640	4.999991	2.917489	2.698469	2.354170	2.134736	1.951685	2.615349	2.714542	2.542440	0.188210	4.999991	12533.000000		1
23080.117188	9406.618164	2.223376	4.203136	7270.570801	99998.000000	1139.768311	737.432922	321.917664	104.816277	112.460869	548.711243	635.823730	421.873962	3.262871	99998.000000	4.363238	3.973433	0.347013	0.623573	3.861568	4.999991	3.056817	2.867723	2.507745	2.020429	2.051002	2.739344	2.803337	2.625183	0.513600	4.999991	12619.000000		1
23966.013672	5666.730957	1.723810	2.423819	4672.286621	99998.000000	771.680969	468.241058	256.200104	107.181511	67.037399	322.312378	396.855591	221.523453	2.314136	99998.000000	4.379596	3.753333	0.236489	0.384500	3.669529	4.999991	2.887438	2.670470	2.408579	2.030120	1.826317	2.508277	2.598633	2.345420	0.364389	4.999991	12639.000000		1
8128.528809	1718.067993	2.722941	3.145414	1632.808838	40448.613281	235.042572	149.860458	77.318581	35.820709	24.460217	135.653671	184.802292	103.866486	0.137688	0.000000	3.910012	3.235040	0.435038	0.497678	3.212935	4.606904	2.371146	2.175687	1.888284	1.554134	1.388460	2.132432	2.266707	2.016475	0.000000	0.000000	12686.000000		1
18267.707031	6656.833008	2.315888	3.407531	5788.621582	99998.000000	936.824402	593.502502	279.368225	104.933464	77.315498	456.677032	577.553406	350.997314	1.125394	0.000000	4.261684	3.823268	0.364717	0.532440	3.762575	4.999991	2.971658	2.773422	2.446177	2.020914	1.888267	2.659609	2.761592	2.545304	0.051305	0.000000	12718.000000		1
11230.366211	2517.154297	3.962604	2.763030	2359.738525	60218.683594	392.396515	242.838257	102.321533	56.561935	56.657532	220.971466	284.863464	182.480240	0.293395	99998.000000	4.050394	3.400910	0.597981	0.441386	3.372864	4.779731	2.593725	2.385317	2.009967	1.752524	1.753258	2.344336	2.454637	2.261216	0.000000	4.999991	12748.000000		1
9657.616211	2852.958008	2.519415	2.109277	2682.809570	58629.847656	439.660980	279.195526	108.954659	91.075142	39.684635	160.376007	229.029282	149.009338	1.767154	99998.000000	3.984870	3.455295	0.401300	0.324134	3.428590	4.768119	2.643118	2.445909	2.037246	1.959400	1.598622	2.205139	2.359891	2.173213	0.247274	4.999991	12803.000000		1
3971.991211	962.505798	1.292086	2.559503	1686.438110	50359.058594	302.530182	177.524673	109.432640	52.139854	37.711040	174.366928	202.348770	137.140030	1.458228	0.000000	3.599008	2.983403	0.111292	0.408156	3.226970	4.702077	2.480769	2.249259	2.039147	1.717170	1.576468	2.241464	2.306101	2.137164	0.163825	0.000000	12851.000000		1
18702.718750	6525.061523	2.790784	3.601807	7774.099121	99998.000000	1264.585693	796.548218	398.887787	146.687286	118.434067	661.579163	802.774292	610.305847	1.124929	0.000000	4.271905	3.814584	0.445726	0.556520	3.890650	4.999991	3.101948	2.901212	2.600851	2.166393	2.073477	2.820582	2.904593	2.785547	0.051125	0.000000	12914.000000		1
13427.893555	1919.781616	2.337474	2.392981	2797.145264	63322.125000	444.705963	281.289398	137.947968	88.170258	47.930550	267.850464	372.432373	246.218033	1.760012	0.000000	4.128008	3.283252	0.368747	0.378939	3.446715	4.801556	2.648073	2.449153	2.139715	1.945322	1.680612	2.427892	2.571047	2.391320	0.245516	0.000000	12936.000000		1
7716.312988	914.359375	3.481541	5.106671	1238.225952	34879.546875	215.402237	132.169037	63.475677	16.578180	20.725807	65.859406	94.458000	89.015205	0.879020	0.000000	3.887410	2.961117	0.541772	0.708138	3.092800	4.542571	2.333250	2.121130	1.802607	1.219537	1.316512	1.818618	1.975239	1.949464	0.000000	0.000000	13027.000000		1
8249.874023	410.886597	2.063021	3.194753	1481.643921	42767.746094	244.999954	150.421692	86.625305	11.847724	21.829786	78.663094	131.086655	89.064545	0.066828	0.000000	3.916447	2.613722	0.314504	0.504437	3.170744	4.631116	2.389166	2.177310	1.937645	1.073635	1.339049	1.895771	2.117558	1.949705	0.000000	0.000000	13065.000000		1
4572.860840	1016.514404	4.307983	5.418129	480.582184	26381.468750	84.673302	45.411137	27.130733	8.171907	13.028796	25.184895	25.798559	35.537006	0.773325	0.000000	3.660188	3.007113	0.634274	0.733849	2.681768	4.421299	1.927747	1.657162	1.433462	0.912323	1.114904	1.401140	1.411595	1.550681	0.000000	0.000000	13084.000000		1
5945.874023	941.934143	2.457740	3.305768	588.392761	27004.750000	96.092384	54.446491	34.581047	42.845467	16.889637	24.623653	49.278145	76.674080	0.390724	99998.000000	3.774216	2.974020	0.390536	0.519272	2.769667	4.431440	1.982689	1.735970	1.538838	1.631905	1.227620	1.391353	1.692654	1.884649	0.000000	4.999991	13103.000000		1
6010.934570	22.933765	2.093859	2.053770	543.949951	22163.712891	80.451660	56.901146	21.012596	29.011814	8.905837	2.966557	36.492966	36.930855	0.013971	0.000000	3.778942	1.360475	0.320947	0.312552	2.735559	4.345643	1.905535	1.755121	1.322480	1.462575	0.949675	0.472253	1.562209	1.567389	0.000000	0.000000	13135.000000		0
9035.348633	2222.817383	1.945839	3.151581	3407.904541	71713.773438	562.621948	353.710999	162.084396	96.934242	56.854893	289.436646	330.422607	214.304428	1.251200	99998.000000	3.955945	3.346904	0.289107	0.498528	3.532487	4.855603	2.750217	2.548649	2.209741	1.986477	1.754768	2.461554	2.519070	2.331031	0.097327	4.999991	13202.000000		1
15822.660156	4562.986816	2.833956	4.930898	4917.656738	99998.000000	797.923584	502.809784	222.359146	100.073486	80.861801	392.229980	504.539734	391.671814	1.469460	0.000000	4.199279	3.659249	0.452393	0.692926	3.691758	4.999991	2.901961	2.701404	2.347055	2.000319	1.907743	2.593541	2.702895	2.592922	0.167158	0.000000	13239.000000		1
13043.623047	2076.071533	2.618094	1.739229	2454.680664	60703.718750	423.363403	258.176788	156.444229	73.522499	33.261208	171.523712	195.320923	143.103973	2.159916	99998.000000	4.115398	3.317242	0.417985	0.240357	3.389995	4.783216	2.626713	2.411917	2.194360	1.866420	1.521938	2.234324	2.290749	2.155652	0.334437	4.999991	13316.000000		1
11944.532227	2153.473389	2.457740	3.231758	2605.617432	55280.988281	413.637299	268.038574	98.352760	76.411964	47.733192	183.374527	235.853592	168.359802	1.547008	99998.000000	4.077169	3.333139	0.390536	0.509439	3.415911	4.742576	2.616620	2.428197	1.992787	1.883161	1.678820	2.263339	2.372643	2.226238	0.189492	4.999991	13379.000000		1
6017.971680	2239.188965	1.662135	4.875391	2320.235840	59823.429688	378.393250	238.558029	117.681641	57.511726	31.858105	167.175644	238.261993	140.630829	0.291129	99998.000000	3.779450	3.350091	0.220666	0.688009	3.365532	4.776871	2.577943	2.377594	2.070709	1.759756	1.503220	2.223173	2.377055	2.148081	0.000000	4.999991	13419.000000		1
10388.255859	3959.366455	1.720726	4.052033	2817.562744	69775.039062	453.155396	293.843292	136.979675	90.544739	37.134380	220.030930	306.468140	147.566147	0.898415	0.000000	4.016542	3.597626	0.235712	0.607673	3.449874	4.843700	2.656247	2.468116	2.136656	1.956863	1.569776	2.342484	2.486385	2.168987	0.000000	0.000000	13465.000000		1
16556.845703	3131.401123	2.858626	6.037961	4160.386230	87705.234375	692.669373	426.277557	211.140503	71.166519	82.459175	413.936432	541.405823	270.181763	0.165450	0.000000	4.218977	3.495739	0.456157	0.780890	3.619134	4.943026	2.840526	2.629693	2.324572	1.852276	1.916239	2.616934	2.733523	2.431656	0.000000	0.000000	13509.000000		1
7736.835449	3316.326660	1.828657	2.837040	2479.979736	53403.496094	375.414368	255.515503	89.579529	68.758125	34.741402	121.015160	166.487976	87.744705	0.306480	0.000000	3.888563	3.520657	0.262132	0.452865	3.394448	4.727570	2.574511	2.407417	1.952209	1.837324	1.540847	2.082840	2.221383	1.943221	0.000000	0.000000	13553.000000		1
8844.903320	1580.810791	3.382861	2.911049	1471.331909	39213.894531	213.854202	147.600067	58.387508	54.936806	28.012682	90.714340	123.315628	48.713821	0.233044	99998.000000	3.946693	3.198880	0.529284	0.464050	3.167711	4.593440	2.330118	2.169086	1.766320	1.739863	1.447355	1.957676	2.091018	1.687652	0.000000	4.999991	13571.000000		1
10545.106445	3213.228027	1.945839	3.422950	4675.188477	98035.789062	777.712769	469.641083	205.685379	88.108582	77.062630	368.164490	506.701447	253.094772	1.680446	0.000000	4.023051	3.506942	0.289107	0.534401	3.669799	4.991385	2.890819	2.671766	2.313203	1.945018	1.886844	2.566042	2.704752	2.403283	0.225425	0.000000	13595.000000		1
12332.068359	2086.938721	1.877997	3.549383	3085.274414	69276.757812	487.872131	320.406616	148.099640	57.024498	60.114403	302.659698	428.491669	204.735580	1.279309	0.000000	4.091036	3.319510	0.273695	0.550153	3.489294	4.840588	2.688306	2.505702	2.170554	1.756061	1.778979	2.480955	2.631942	2.311193	0.106976	0.000000	13656.000000		1
10493.466797	1062.529907	2.519415	3.395196	2632.655518	63774.574219	427.221161	272.824524	142.333038	59.667259	63.506516	262.934998	321.199158	210.964737	0.318542	99998.000000	4.020919	3.026341	0.401300	0.530865	3.420394	4.804647	2.630653	2.435884	2.153306	1.775736	1.802818	2.419848	2.506774	2.324210	0.000000	4.999991	13744.000000		1
5354.622559	2165.314941	1.122481	2.269632	2015.747559	46170.468750	305.102020	209.706573	86.227501	56.956654	17.574226	86.366272	125.400238	92.669434	1.709743	99998.000000	3.728729	3.335521	0.050179	0.355955	3.304436	4.664364	2.484445	2.321612	1.935646	1.755544	1.244876	1.936344	2.098298	1.966936	0.232931	4.999991	13790.000000		1
14315.073242	1681.673706	1.973593	4.249392	2327.775635	52635.800781	380.998993	240.596375	123.553078	69.162094	41.871006	167.958908	227.138947	142.829529	0.272241	99998.000000	4.155794	3.225742	0.295258	0.628327	3.366941	4.721281	2.580924	2.381289	2.091854	1.839868	1.621913	2.225203	2.356292	2.154818	0.000000	4.999991	13822.000000		1
7223.065918	1936.862427	0.807940	3.194753	2789.442139	67925.757812	449.017029	284.286804	162.272507	51.106804	56.796299	219.315506	268.538147	181.718552	1.264649	0.000000	3.858721	3.287099	0.000000	0.504437	3.445517	4.832035	2.652263	2.453757	2.210245	1.708479	1.754320	2.341069	2.429006	2.259399	0.101970	0.000000	13840.000000		1
6561.085938	1650.509521	3.860841	4.311067	1460.270508	39631.718750	218.359543	153.508514	54.687023	35.617184	16.094032	84.676384	122.942497	99.354980	2.194717	33870.046875	3.816976	3.217618	0.586682	0.634585	3.164433	4.598043	2.339172	2.186132	1.737884	1.551660	1.206665	1.927762	2.089702	1.997190	0.341379	4.529816	13991.000000		1
6706.921875	2077.255859	0.721595	2.380646	1699.272705	46464.089844	282.445801	176.803070	93.326271	49.749958	22.486624	100.804337	138.907013	89.533272	1.890201	99998.000000	3.826523	3.317490	0.000000	0.376695	3.230263	4.667118	2.450935	2.247490	1.970004	1.696793	1.351924	2.003479	2.142724	1.951984	0.276508	4.999991	14039.000000		1
14291.664062	2468.998535	2.661267	5.100504	5737.585938	99998.000000	907.994568	585.534119	242.887604	67.018898	87.701530	439.454346	545.649048	277.530334	1.241102	0.000000	4.155083	3.392521	0.425088	0.707613	3.758729	4.999991	2.958083	2.767552	2.385405	1.826197	1.943007	2.642914	2.736913	2.443310	0.093808	0.000000	14127.000000		1
5736.654297	2250.475586	2.371395	3.925599	2509.555908	60070.144531	398.853851	262.130127	129.069885	52.007256	43.986450	196.606842	242.258514	156.308548	1.913557	99998.000000	3.758659	3.352274	0.375004	0.593906	3.399597	4.778659	2.600814	2.418517	2.110825	1.716064	1.643319	2.293599	2.384279	2.193983	0.281841	4.999991	14260.000000		1
11612.999023	3556.463623	0.915870	3.182418	3940.262695	91307.921875	633.461609	397.826965	228.437195	77.173645	52.815193	304.050476	407.405060	244.802597	1.288723	0.000000	4.064944	3.551018	0.000000	0.502757	3.595525	4.960508	2.801720	2.599694	2.358767	1.887469	1.722759	2.482946	2.610026	2.388816	0.110160	0.000000	14290.000000		1
21074.945312	5065.519043	2.112361	4.317234	5860.476074	99998.000000	964.871033	589.922302	257.994843	130.562408	94.041695	490.406982	587.356628	367.927032	2.027985	99998.000000	4.323766	3.704624	0.324768	0.635206	3.767933	4.999991	2.984469	2.770795	2.411611	2.115818	1.973320	2.690557	2.768902	2.565762	0.307065	4.999991	14310.000000		1
4618.003418	3758.328125	3.216340	4.477589	2824.069336	63665.761719	445.097595	290.688629	141.404846	62.926773	50.804596	222.627441	289.082001	212.303085	0.290815	99998.000000	3.664454	3.574995	0.507362	0.651044	3.450875	4.803906	2.648455	2.463428	2.150464	1.798836	1.705903	2.347579	2.461021	2.326956	0.000000	4.999991	14538.000000		1
10167.595703	2751.854492	2.907966	5.267026	3805.268799	83475.609375	603.894714	389.463867	202.280930	99.943970	71.801773	383.555420	502.550751	262.296661	0.652291	0.000000	4.007218	3.439626	0.463589	0.721565	3.580385	4.921560	2.780961	2.590467	2.305955	1.999757	1.856135	2.583828	2.701180	2.418793	0.000000	0.000000	14575.000000		1
18206.816406	3457.176514	2.278883	4.027363	4839.101562	99998.000000	781.117188	493.666473	249.492966	112.726067	85.311630	378.889740	446.682648	298.231445	1.270473	99998.000000	4.260234	3.538722	0.357722	0.605021	3.684765	4.999991	2.892716	2.693434	2.397058	2.052024	1.931008	2.578513	2.649999	2.474553	0.103965	4.999991	14647.000000		1
14773.396484	5526.947754	3.580221	4.409747	4594.746094	98350.164062	744.793823	461.216309	226.913834	113.682030	57.221855	350.935638	438.655670	273.623230	2.698429	0.000000	4.169480	3.742485	0.553910	0.644414	3.662261	4.992775	2.872036	2.663905	2.355861	2.055692	1.757562	2.545228	2.642124	2.437153	0.431111	0.000000	14686.000000		1
5420.969238	806.820129	2.454656	1.443190	374.763672	21379.513672	66.349724	28.993311	15.449532	9.254300	0.055507	0.000000	19.341209	9.707609	0.652022	0.000000	3.734077	2.906777	0.389991	0.159323	2.573757	4.329998	1.821839	1.462298	1.188915	0.966344	0.000000	0.000000	1.286484	0.987112	0.000000	0.000000	14723.000000		1
23813.599609	4097.286621	1.893416	3.444536	5015.152344	99998.000000	831.903259	515.650452	245.888077	78.043259	88.114754	402.871979	522.410034	319.025116	2.265029	0.000000	4.376825	3.612496	0.277246	0.537131	3.700284	4.999991	2.920073	2.712355	2.390738	1.892335	1.945049	2.605167	2.718012	2.503825	0.355074	0.000000	14838.000000		1
7375.686523	2334.667725	0.000000	1.276668	1639.062622	42586.097656	263.934113	173.299957	96.983582	28.339560	19.313456	111.119446	129.242569	72.326012	1.901214	0.000000	3.867802	3.368225	0.000000	0.106078	3.214596	4.629268	2.421495	2.238798	1.986698	1.452393	1.285860	2.045790	2.111406	1.859295	0.279031	0.000000	14893.000000		1
13041.016602	4301.889648	2.303553	5.054248	4402.681641	91263.531250	701.340881	449.109558	246.729935	93.825836	81.728325	337.478210	452.646606	255.974991	0.500672	99998.000000	4.115312	3.633659	0.362398	0.703657	3.643717	4.960297	2.845929	2.652352	2.392222	1.972322	1.912373	2.528246	2.655759	2.408198	0.000000	4.999991	14913.000000		1
13399.634766	2666.243652	3.478457	3.916348	2828.247803	67748.601562	449.831146	289.297882	161.510818	87.710785	58.375175	268.828003	402.936737	221.637558	0.203600	0.000000	4.127093	3.425900	0.541387	0.592881	3.451517	4.830900	2.653049	2.461345	2.208202	1.943053	1.766228	2.429475	2.605237	2.345643	0.000000	0.000000	14941.000000		1
7557.124512	939.050903	2.368311	3.848506	1295.885742	35982.503906	210.560760	140.350204	54.964558	47.486492	28.173037	95.494141	120.435417	101.673950	0.439971	99998.000000	3.878357	2.972689	0.374439	0.585292	3.112567	4.556091	2.323377	2.147213	1.740083	1.676570	1.449834	1.979977	2.080754	2.007210	0.000000	4.999991	15018.000000		1
4768.706055	1207.240601	1.847160	2.238794	739.782776	27716.544922	107.520721	78.037094	61.902973	39.943668	4.785963	30.726374	30.390245	29.918434	0.518027	99998.000000	3.678401	3.081794	0.266504	0.350014	2.869104	4.442739	2.031492	1.892301	1.791711	1.601448	0.679969	1.487511	1.482734	1.475939	0.000000	4.999991	15038.000000		1
15709.055664	2878.096436	2.593424	4.329569	3089.036621	73018.187500	501.058197	317.659027	177.256393	71.952873	85.265373	330.182068	423.014954	250.155975	1.209710	0.000000	4.196150	3.459105	0.413874	0.636445	3.489823	4.863431	2.699888	2.501961	2.248602	1.857048	1.930773	2.518754	2.626356	2.398211	0.082681	0.000000	15081.000000		1
14904.582031	3907.960449	2.624262	3.256428	4600.993652	99879.531250	744.143188	476.351288	246.298218	73.174034	82.675034	374.791443	491.930328	265.735016	1.673715	99998.000000	4.173320	3.591950	0.419007	0.512742	3.662852	4.999476	2.871656	2.677927	2.391461	1.864357	1.917374	2.573790	2.691904	2.424449	0.223682	4.999991	15155.000000		1
12153.084961	823.315063	1.766982	2.886379	2055.604736	43501.035156	301.725342	215.038361	91.324921	23.738621	29.320189	123.713432	162.966339	106.055946	1.326062	99998.000000	4.084687	2.915566	0.247232	0.460353	3.312940	4.638500	2.479612	2.332516	1.960589	1.375455	1.467167	2.092417	2.212098	2.025535	0.122564	4.999991	15190.000000		1
12430.742188	4374.270996	1.236579	3.537048	4348.367676	98326.046875	728.138550	444.181732	193.782150	92.401146	82.631866	366.964905	460.932587	287.459961	1.644367	99998.000000	4.094497	3.640906	0.092222	0.548641	3.638326	4.992669	2.862214	2.647561	2.287314	1.965677	1.917148	2.564625	2.663637	2.458577	0.215999	4.999991	15206.000000		1
14013.616211	1280.362183	2.907966	4.785963	3978.251221	93889.804688	661.684021	409.156616	230.737671	77.364838	63.969078	346.396362	422.638733	234.900711	0.754794	0.000000	4.146550	3.107333	0.463589	0.679969	3.599692	4.972619	2.820651	2.611890	2.363118	1.888544	1.805970	2.539573	2.625969	2.370884	0.000000	0.000000	15238.000000		1
3751.476074	873.135986	1.338343	2.399149	366.227905	21097.244141	80.325226	45.540653	30.529013	30.806551	8.323010	18.314325	25.120136	20.587040	0.484884	12519.508789	3.574202	2.941082	0.126567	0.380057	2.563751	4.324226	1.904852	1.658399	1.484713	1.488643	0.920280	1.262791	1.400022	1.313594	0.000000	4.097587	15303.000000		1
16866.818359	7544.089355	2.429986	3.262596	6212.567871	99998.000000	1026.184937	637.439636	291.875885	178.511475	104.384560	553.645203	710.832642	399.643280	1.861207	99998.000000	4.227033	3.877607	0.385604	0.513563	3.793271	4.999991	3.011226	2.804439	2.465198	2.251666	2.018636	2.743232	2.851767	2.601672	0.269795	4.999991	15318.000000		1
16659.892578	2371.456787	2.260381	3.712821	3669.235840	74681.882812	578.342896	376.049591	154.930115	73.309723	65.751480	266.299347	341.588837	169.988022	0.565536	0.000000	4.221672	3.375015	0.354182	0.569704	3.564576	4.873215	2.762185	2.575245	2.190136	1.865162	1.817906	2.425370	2.533504	2.230418	0.000000	0.000000	15349.000000		1
9138.450195	680.763062	1.705307	2.830872	1733.964722	43794.632812	289.778931	181.163483	77.892159	21.876043	34.383686	111.680679	132.986237	82.033615	1.246896	99998.000000	3.960873	2.832996	0.231803	0.451920	3.239040	4.641421	2.462067	2.258071	1.891494	1.339969	1.536352	2.047978	2.123807	1.913992	0.095830	4.999991	15429.000000		1
8002.212402	728.372925	1.927337	4.508426	1536.047241	41843.351562	260.178131	160.076874	93.683983	36.616314	19.671169	97.816193	129.301163	54.088779	1.023271	99998.000000	3.903210	2.862354	0.284958	0.654025	3.186404	4.621626	2.415271	2.204329	1.971665	1.563675	1.293830	1.990411	2.111603	1.733107	0.009991	4.999991	15546.000000		1
17286.267578	3680.673584	1.754647	4.011944	3745.799072	87544.890625	615.107178	378.288391	200.029800	107.634819	49.857887	272.460663	386.235199	222.448578	0.627265	0.000000	4.237701	3.565927	0.244190	0.603355	3.573545	4.942231	2.788951	2.577823	2.301095	2.031953	1.697734	2.435304	2.586852	2.347230	0.000000	0.000000	15585.000000		1
7182.863281	635.974854	2.001346	2.146282	574.892151	31951.068359	45.990879	61.042610	64.712257	76.390373	23.843468	91.402016	121.181679	82.483841	0.460744	0.000000	3.856297	2.803440	0.301322	0.331687	2.759586	4.504486	1.662672	1.785633	1.810987	1.883039	1.377369	1.960956	2.083437	1.916369	0.000000	0.000000	15621.000000		1
13168.144531	3494.165771	1.911918	4.317234	3536.292725	79778.101562	558.076538	357.747620	162.602463	69.294693	49.278145	262.231903	334.391388	194.220032	2.397774	0.000000	4.119524	3.543344	0.281469	0.635206	3.548548	4.901884	2.746694	2.553577	2.211127	1.840700	1.692654	2.418685	2.524255	2.288294	0.379808	0.000000	15645.000000		1
19187.275391	3839.791260	1.884164	4.122959	5330.445801	99998.000000	842.696350	544.464905	279.007416	128.721420	72.181076	390.947144	529.308350	350.741364	2.256442	0.000000	4.283013	3.584308	0.275119	0.615209	3.726763	4.999991	2.925671	2.735970	2.445616	2.109651	1.858423	2.592118	2.723709	2.544987	0.353424	0.000000	15680.000000		1
12973.048828	2860.152344	2.411484	3.022064	2937.908691	71186.234375	482.777802	306.320099	146.144547	84.771980	55.982193	281.042694	373.163239	249.653320	1.918638	99998.000000	4.113042	3.456389	0.382284	0.480304	3.468038	4.852396	2.683747	2.486176	2.164783	1.928252	1.748050	2.448772	2.571899	2.397337	0.282993	4.999991	15786.000000		1
16185.221680	5212.329590	2.396065	2.217208	3565.680908	75439.648438	599.225952	365.145508	146.900070	137.938721	54.098030	253.603592	355.854187	249.591644	2.638541	0.000000	4.209119	3.717032	0.379499	0.345806	3.552142	4.877600	2.777591	2.562466	2.167022	2.139686	1.733181	2.404155	2.551272	2.397230	0.421364	0.000000	15819.000000		1
4572.299316	1369.679565	2.676685	3.484625	716.768799	29799.568359	109.414131	72.526451	36.005733	55.494961	10.740662	38.216774	54.551338	33.199532	1.011106	0.000000	3.660135	3.136619	0.427597	0.542156	2.855379	4.474210	2.039073	1.860496	1.556372	1.744254	1.031031	1.582254	1.736805	1.521132	0.004797	0.000000	15854.000000		1
24101.132812	8164.463379	2.618094	3.712821	7948.555664	99998.000000	1281.586426	806.576538	373.425354	125.316978	106.558594	534.344055	708.772705	420.748413	2.533409	99998.000000	4.382038	3.911928	0.417985	0.569704	3.900288	4.999991	3.107748	2.906646	2.572204	2.098010	2.027588	2.727821	2.850507	2.624022	0.403705	4.999991	15870.000000		1
14584.406250	3610.472168	1.211909	1.403101	2759.178223	65149.070312	437.844635	272.479156	138.558548	35.281055	36.221596	180.589905	247.741409	123.438980	1.587890	0.000000	4.163889	3.557564	0.083470	0.147089	3.440780	4.813908	2.641320	2.435333	2.141633	1.547542	1.558968	2.256693	2.393999	2.091452	0.200820	0.000000	15888.000000		1
6323.496094	1195.867676	1.896499	1.313673	1071.639282	31300.818359	185.986450	99.364227	38.922951	23.448750	0.487231	42.740620	60.058895	99.823708	0.404120	99998.000000	3.800957	3.077683	0.277953	0.118487	3.030049	4.495556	2.269481	1.997230	1.590206	1.370120	0.000000	1.630841	1.778577	1.999234	0.000000	4.999991	15903.000000		1
9754.562500	821.091675	3.123827	2.833956	1696.006958	38424.945312	259.197479	186.211563	75.674950	19.137682	29.816669	118.498833	166.121002	99.558502	0.908182	0.000000	3.989208	2.914392	0.494687	0.452393	3.229428	4.584613	2.413631	2.270007	1.878952	1.281889	1.474459	2.073714	2.220425	1.998078	0.000000	0.000000	15950.000000		1
13272.100586	3110.739990	2.864793	3.583304	3471.811768	73273.125000	556.315735	361.392609	157.193588	82.903229	57.197186	343.050507	448.693237	268.297607	0.927750	0.000000	4.122940	3.492864	0.457093	0.554284	3.540556	4.864945	2.745321	2.557979	2.196435	1.918571	1.757375	2.535358	2.651949	2.428617	0.000000	0.000000	15978.000000		1
7106.821289	2112.339355	2.294302	2.877128	1748.745117	44021.742188	284.629089	177.981064	70.555946	40.057766	16.238968	89.144722	146.530014	124.120483	0.555986	0.000000	3.851676	3.324764	0.360651	0.458959	3.242727	4.643667	2.454279	2.250374	1.848534	1.602687	1.210558	1.950096	2.165927	2.093843	0.000000	0.000000	16008.000000		1
10695.966797	755.195312	1.810155	3.475374	1499.091797	43730.167969	252.589035	160.135468	98.806076	50.937195	32.132557	107.640984	147.202271	82.443756	1.371915	0.000000	4.029220	2.878059	0.257716	0.541001	3.175828	4.640781	2.402415	2.204488	1.994784	1.707035	1.506945	2.031978	2.167914	1.916158	0.137327	0.000000	16054.000000		1
9502.139648	3372.225586	2.248045	3.096074	1716.960938	52197.742188	278.193329	174.274414	104.452400	37.448925	26.390636	148.636215	186.584702	117.959175	1.022752	99998.000000	3.977821	3.527917	0.351805	0.490811	3.234761	4.717652	2.444347	2.241234	2.018919	1.573439	1.421450	2.172125	2.270876	2.071732	0.009770	4.999991	16093.000000		1
23804.390625	6407.296875	3.191670	4.005776	4698.276367	97839.218750	731.863708	465.860413	214.498703	141.691635	61.816628	371.578186	516.467651	286.087708	2.222244	99998.000000	4.376657	3.806675	0.504018	0.602687	3.671939	4.990513	2.864430	2.668256	2.331425	2.151344	1.791105	2.570050	2.713043	2.456499	0.346792	4.999991	16183.000000		1
31451.582031	14906.256836	3.160832	4.804465	15288.390625	99998.000000	2469.966797	1556.014526	774.841797	366.588684	283.864319	1461.735352	1861.779541	1180.393555	3.866655	0.000000	4.497643	4.173368	0.499801	0.681645	4.184362	4.999991	3.392691	3.192014	2.889213	2.564179	2.453111	3.164869	3.269928	3.072027	0.587335	0.000000	16209.000000		1
9144.870117	1699.386719	3.077571	3.755994	2028.745483	54104.152344	340.361511	218.109756	121.480804	65.184067	48.118660	197.858841	256.841522	176.883255	0.851278	0.000000	3.961178	3.230292	0.488208	0.574725	3.307228	4.733231	2.531940	2.338675	2.084508	1.814141	1.682314	2.296355	2.409665	2.247687	0.000000	0.000000	16295.000000		1
7386.874023	836.420959	2.260381	1.961258	1322.119019	41758.488281	216.941025	139.434326	80.417740	51.085217	29.230759	97.174774	123.549995	79.153404	0.055546	99998.000000	3.868461	2.922425	0.354182	0.292535	3.121271	4.620745	2.336342	2.144370	1.905352	1.708295	1.465840	1.987554	2.091843	1.898470	0.000000	4.999991	16333.000000		1
23597.441406	6795.185059	1.948923	3.552467	6759.092773	99998.000000	1093.882324	692.823608	359.767456	171.039566	125.560593	605.547607	800.698914	444.675140	3.854726	0.000000	4.372865	3.832201	0.289795	0.550530	3.829888	4.999991	3.038971	2.840623	2.556022	2.233097	2.098853	2.782148	2.903469	2.648043	0.585993	0.000000	16371.000000		1
14207.620117	3491.106689	2.926468	4.212387	3171.705566	72900.335938	534.331726	315.990723	173.676163	69.948448	63.006950	283.654633	379.623657	255.117706	1.138023	0.000000	4.152521	3.542963	0.466344	0.624528	3.501293	4.862730	2.727811	2.499674	2.239740	1.844778	1.799388	2.452790	2.579353	2.406741	0.056151	0.000000	16429.000000		1
10293.622070	1030.301758	1.680638	3.913265	2042.902954	52242.128906	329.515991	219.281586	105.365189	49.154797	42.052944	193.319580	266.746490	190.686066	0.275241	0.000000	4.012568	3.012964	0.225474	0.592539	3.310248	4.718021	2.517876	2.341002	2.022697	1.691566	1.623796	2.286276	2.426099	2.280319	0.000000	0.000000	16508.000000		1
16478.521484	3949.686523	1.329091	3.910181	4454.473145	86235.601562	745.999573	458.730804	194.198441	104.520241	76.353371	347.401672	432.037964	293.362244	0.316417	99998.000000	4.216918	3.596563	0.123555	0.592197	3.648796	4.935687	2.872739	2.661558	2.288246	2.019200	1.882828	2.540832	2.635522	2.467404	0.000000	4.999991	16599.000000		1
8367.287109	1185.025269	2.790784	3.111492	1930.657959	46760.011719	331.184296	199.746094	73.414566	45.383385	23.630690	121.203270	161.199356	123.220032	1.297945	0.000000	3.922585	3.073728	0.445726	0.492969	3.285705	4.669875	2.520070	2.300478	1.865782	1.656897	1.373476	2.083514	2.207363	2.090681	0.113256	0.000000	16652.000000		1
4692.303223	2047.528564	1.082392	3.096074	2106.912109	56926.625000	364.519501	213.573578	112.494789	74.401367	36.992531	145.241013	230.444717	93.995438	1.335789	99998.000000	3.671386	3.311230	0.034385	0.490811	3.323646	4.755315	2.561721	2.329547	2.051132	1.871581	1.568114	2.162089	2.362567	1.973107	0.125738	4.999991	16671.000000		1
9480.600586	1648.868896	2.405316	5.785094	2106.634521	52898.703125	326.040619	220.080261	112.346771	41.846336	45.864445	182.406235	289.988617	143.359924	0.804287	0.000000	3.976836	3.217186	0.381172	0.762310	3.323589	4.723445	2.513272	2.342581	2.050561	1.621657	1.661476	2.261040	2.462381	2.156428	0.000000	0.000000	16711.000000		1
3095.361328	0.000000	2.494745	2.337474	668.323303	31413.572266	141.315414	71.351547	82.767548	30.442669	15.067147	43.058243	66.661179	58.020546	0.047391	0.000000	3.490711	0.000000	0.397026	0.368747	2.824987	4.497118	2.150190	1.853403	1.917860	1.483483	1.178031	1.634056	1.823873	1.763582	0.000000	0.000000	16793.000000		0
12707.036133	2700.630371	2.420735	3.096074	4167.016113	96315.203125	681.071472	430.126038	225.501480	103.740059	61.400322	309.909576	385.149719	246.165619	0.123953	99998.000000	4.104044	3.431465	0.383947	0.490811	3.619825	4.983695	2.833193	2.633596	2.353149	2.015946	1.788171	2.491235	2.585630	2.391227	0.000000	4.999991	16848.000000		1
7485.933105	1556.874878	2.359060	3.870092	1015.157532	34482.277344	165.140381	108.270065	23.861971	17.463213	14.999306	49.820885	83.032753	45.414219	0.104851	0.000000	3.874246	3.192254	0.372739	0.587721	3.006533	4.537596	2.217853	2.034508	1.377706	1.242124	1.176071	1.697411	1.919249	1.657192	0.000000	0.000000	16875.000000		1
6827.005859	167.129395	3.481541	3.145414	886.408386	30040.771484	146.733536	92.296303	15.868919	21.481323	11.653449	53.823578	102.296867	22.539047	0.967865	99998.000000	3.834230	2.223053	0.541772	0.497678	2.947634	4.477711	2.166529	1.965184	1.200547	1.332061	1.066455	1.730973	2.009862	1.352936	0.000000	4.999991	16899.000000		0
5472.217773	779.075745	1.433939	2.355976	848.385864	29408.005859	135.012253	88.682159	25.601198	20.753561	12.831437	38.263031	52.821362	6.565280	0.349864	0.000000	3.738163	2.891580	0.156531	0.372171	2.928593	4.468466	2.130373	1.947836	1.408260	1.317093	1.108275	1.582779	1.722810	0.817253	0.000000	0.000000	16925.000000		1
15419.239258	3384.634521	1.844076	2.843207	3538.022705	81244.757812	611.468384	362.570587	163.468994	98.790657	68.637856	326.025208	441.091827	243.522842	0.764041	0.000000	4.188063	3.529512	0.265779	0.453808	3.548761	4.909795	2.786374	2.559392	2.213435	1.994716	1.836564	2.513251	2.644529	2.386540	0.000000	0.000000	16966.000000		1
18626.630859	2225.524902	3.632644	3.077571	3548.902344	72788.296875	586.021362	361.852081	163.891464	78.231369	50.573315	224.237152	290.198334	139.807465	0.117432	99998.000000	4.270134	3.347432	0.560223	0.488208	3.550094	4.862062	2.767913	2.558531	2.214556	1.893381	1.703921	2.350708	2.462695	2.145530	0.000000	4.999991	16994.000000		1
13509.415039	3944.798828	2.778449	3.564802	4012.637939	83341.367188	631.315308	413.159332	163.265457	84.463608	72.221161	326.974976	412.064606	268.538147	1.652276	0.000000	4.130637	3.596025	0.443802	0.552035	3.603430	4.920861	2.800246	2.616117	2.212894	1.926670	1.858665	2.514514	2.614965	2.429006	0.218083	0.000000	17070.000000		1
20243.910156	3246.581787	2.852458	3.247177	4793.200195	94343.320312	769.540833	471.898376	210.924652	152.999695	62.522804	382.426788	461.407501	302.459259	1.751462	0.000000	4.306294	3.511426	0.455219	0.511506	3.680626	4.974711	2.886232	2.673848	2.324127	2.184690	1.796038	2.582548	2.664085	2.480667	0.243401	0.000000	17147.000000		1
11387.309570	286.377563	2.544085	2.349809	2609.740234	67196.039062	409.918304	261.152588	130.016586	89.712128	37.510597	218.143677	319.752869	169.041306	1.497949	0.000000	4.056421	2.456939	0.405532	0.371033	3.416597	4.827343	2.612697	2.416894	2.113999	1.952851	1.574154	2.338743	2.504814	2.227993	0.175497	0.000000	17177.000000		0
4417.396973	648.756958	1.381515	2.100026	875.029358	36036.140625	148.639297	85.703270	56.999828	21.234625	10.527884	62.377869	101.023285	34.081482	0.670550	0.000000	3.645166	2.812082	0.140356	0.322225	2.942023	4.556738	2.172134	1.932997	1.755874	1.327045	1.022341	1.795030	2.004421	1.532519	0.000000	0.000000	17200.000000		1
6153.548340	293.534912	1.785485	2.935719	1260.885254	33979.050781	190.794006	122.868484	68.955482	22.326269	14.706350	86.054817	126.701576	12.020413	0.618573	0.000000	3.789126	2.467660	0.251756	0.467715	3.100676	4.531211	2.280565	2.089441	1.838569	1.348816	1.167505	1.934775	2.102782	1.079919	0.000000	0.000000	17220.000000		1
11551.672852	4669.816406	3.672733	3.250261	4691.710938	99497.937500	753.536255	478.645599	220.767944	118.033188	87.541176	388.871796	551.933716	253.347641	1.681438	0.000000	4.062645	3.669300	0.564989	0.511918	3.671331	4.997814	2.877104	2.680014	2.343936	2.072004	1.942212	2.589807	2.741887	2.403717	0.225681	0.000000	17255.000000		1
14554.512695	8182.712891	3.367443	4.181550	5078.902344	99998.000000	823.490845	516.591003	261.667572	139.409668	102.034744	494.255493	591.035522	337.798920	0.041568	0.000000	4.162998	3.912897	0.527300	0.621337	3.705770	4.999991	2.915659	2.713147	2.417750	2.144293	2.008748	2.693952	2.771614	2.528658	0.000000	0.000000	17309.000000		1
10849.708984	1771.370483	2.741444	3.805334	1535.834473	41475.191406	259.644623	155.660965	88.959694	34.389854	31.660746	115.171478	162.253998	75.233971	0.928555	99998.000000	4.035418	3.248309	0.437979	0.580393	3.186344	4.617788	2.414379	2.192180	1.949193	1.536430	1.500521	2.061345	2.210195	1.876414	0.000000	4.999991	17422.000000		1
21044.951172	4611.839355	3.752910	2.584173	5098.080078	99998.000000	832.230164	523.245728	236.747879	113.629608	74.598724	408.105072	554.998962	303.214783	3.033082	0.000000	4.323148	3.663874	0.574368	0.412322	3.707407	4.999991	2.920244	2.718706	2.374286	2.055491	1.872731	2.610772	2.744292	2.481750	0.481884	0.000000	17598.000000		1
27165.458984	9464.907227	1.409269	4.523845	14674.470703	99998.000000	2369.989014	1510.714355	747.118958	286.294312	252.570541	1252.670166	1649.383911	891.496521	4.007691	99998.000000	4.434017	3.976116	0.148994	0.655508	4.166563	4.999991	3.374746	3.179182	2.873390	2.456813	2.402383	3.097837	3.217322	2.950120	0.602894	4.999991	17686.000000		1
10706.398438	2131.104004	2.343642	4.224722	1668.055908	42798.535156	259.730988	174.073975	66.195534	40.779362	30.630777	139.748871	135.625916	157.794907	1.672721	99998.000000	4.029644	3.328605	0.369891	0.625798	3.222211	4.631429	2.414524	2.240734	1.820829	1.610440	1.486158	2.145348	2.132343	2.198093	0.223424	4.999991	17783.000000		1
18169.105469	5654.636230	2.426902	3.913265	5755.755371	99998.000000	912.746582	583.609863	244.151932	96.043045	102.753258	547.419128	685.549072	369.188293	1.855898	99998.000000	4.259334	3.752405	0.385052	0.592539	3.760102	4.999991	2.960350	2.766123	2.387660	1.982466	2.011796	2.738320	2.836039	2.567248	0.268554	4.999991	17814.000000		1
11640.182617	2912.100830	2.917217	4.585519	2225.423340	61531.691406	339.069397	216.583313	119.242012	76.464386	35.305725	182.538834	228.665390	140.162094	1.077554	99998.000000	4.065960	3.464206	0.464969	0.661389	3.347413	4.789099	2.530289	2.335625	2.076429	1.883459	1.547845	2.261355	2.359200	2.146631	0.032439	4.999991	17854.000000		1
2787.120117	0.243615	2.174036	2.368311	116.593079	15922.388672	36.230846	19.282618	30.754128	11.002780	10.197924	8.276754	16.337648	8.338429	1.025645	99998.000000	3.445156	0.000000	0.337267	0.374439	2.066673	4.202008	1.559078	1.285166	1.487903	1.041502	1.008512	0.917860	1.213190	0.921084	0.010997	4.999991	17923.000000		0
20236.693359	6236.929688	2.377563	4.607106	6744.229004	99998.000000	1060.146240	683.618652	337.157501	91.599373	94.667694	508.835388	731.388794	408.145172	2.852355	99998.000000	4.306139	3.794971	0.376132	0.663428	3.828932	4.999991	3.025366	2.834814	2.527833	1.961892	1.976202	2.706577	2.864148	2.610815	0.455204	4.999991	17988.000000		1
12224.230469	3257.951416	2.800035	2.837040	2797.808350	72092.414062	463.806641	285.255096	150.875000	78.727852	67.546211	277.271271	354.099548	197.226685	0.145572	0.000000	4.087222	3.512945	0.447163	0.452865	3.446818	4.857890	2.666337	2.455233	2.178617	1.896128	1.829601	2.442905	2.549125	2.294966	0.000000	0.000000	18024.000000		1
7154.986328	990.173096	2.346725	3.256428	1273.103027	35765.906250	213.764771	137.692017	85.515160	28.617096	23.208218	89.662788	133.242188	13.105889	0.575021	99998.000000	3.854609	2.995711	0.370462	0.512742	3.104864	4.553469	2.329936	2.138909	1.932043	1.456626	1.365642	1.952612	2.124642	1.117466	0.000000	4.999991	18105.000000		1
5346.385742	1618.043945	2.611927	3.734408	2496.557861	58198.250000	427.295166	259.397949	136.720642	57.832436	49.546429	199.514816	296.156097	248.034363	0.599749	99998.000000	3.728060	3.208990	0.416961	0.572222	3.397342	4.764910	2.630728	2.413967	2.135834	1.762172	1.695012	2.299975	2.471521	2.394512	0.000000	4.999991	18147.000000		1
13454.660156	3354.558838	1.097811	1.375347	3868.507080	89619.187500	637.038757	393.586823	228.070236	109.790352	81.167091	427.150238	586.215637	308.685333	1.627154	0.000000	4.128873	3.525635	0.040528	0.138412	3.587543	4.952401	2.804166	2.595041	2.358069	2.040564	1.909380	2.630581	2.768057	2.489516	0.211429	0.000000	18164.000000		1
21614.402344	4617.803223	2.235711	3.225591	4295.034180	92368.468750	717.219055	443.796265	213.869614	91.223160	83.063583	371.895813	457.219788	355.949799	0.777596	99998.000000	4.334743	3.664435	0.349416	0.508609	3.632967	4.965524	2.855652	2.647184	2.330149	1.960105	1.919411	2.570421	2.660125	2.551389	0.000000	4.999991	18214.000000		1
21691.277344	7541.227539	4.400495	3.540132	8009.585938	99998.000000	1324.305420	823.012878	405.391388	199.298950	127.247398	639.299133	826.497498	393.219849	2.786086	0.000000	4.336285	3.877442	0.643502	0.549019	3.903610	4.999991	3.121988	2.915407	2.607875	2.299505	2.104649	2.805704	2.917242	2.594635	0.444994	0.000000	18278.000000		1
10025.916016	2533.254395	1.501781	2.238794	2661.618164	61593.257812	445.338135	278.464691	113.015938	62.057159	61.495918	248.096039	352.829041	208.602585	0.484193	0.000000	4.001124	3.403679	0.176607	0.350014	3.425146	4.789533	2.648690	2.444770	2.053140	1.792792	1.788846	2.394620	2.547564	2.319320	0.000000	0.000000	18372.000000		1
4873.309570	983.623230	0.752432	2.072273	569.686829	24494.666016	107.301773	59.263290	24.454048	36.755081	5.313282	31.429466	14.018677	8.057810	1.714260	0.000000	3.687824	2.992829	0.000000	0.316447	2.755636	4.389071	2.030607	1.772786	1.388351	1.565317	0.725363	1.497337	1.146707	0.906217	0.234077	0.000000	18398.000000		1
11766.211914	3577.729004	2.137031	3.163916	4888.487793	99520.734375	823.444580	496.096466	223.842422	166.487976	84.944664	421.457672	570.864807	332.846436	2.138962	99998.000000	4.070637	3.553607	0.329811	0.500225	3.689175	4.997913	2.915634	2.695566	2.349942	2.221383	1.929136	2.624754	2.756533	2.522244	0.330203	4.999991	18434.000000		1
22905.781250	4375.621582	1.674470	1.652884	5272.527344	99998.000000	856.008850	538.285095	280.231689	88.993614	97.689758	448.147430	604.011902	338.868958	1.605462	99998.000000	4.359945	3.641040	0.223877	0.218242	3.722019	4.999991	2.932478	2.731012	2.447517	1.949359	1.989849	2.651421	2.781045	2.530032	0.205600	4.999991	18466.000000		1
18100.523438	5718.596191	1.890332	4.196969	7410.177734	99998.000000	1197.289307	760.906372	299.862762	129.066803	134.676117	648.695312	764.449585	558.828979	2.436319	99998.000000	4.257691	3.757289	0.276538	0.622936	3.869829	4.999991	3.078199	2.881331	2.476923	2.110815	2.129291	2.812041	2.883349	2.747279	0.386734	4.999991	18523.000000		1
27094.132812	9673.802734	1.628214	1.921169	5351.372070	99998.000000	826.676331	553.077820	289.402710	118.526581	93.865921	440.151276	581.355652	303.245605	1.849772	0.000000	4.432875	3.985597	0.211711	0.283566	3.728465	4.999991	2.917336	2.742786	2.461503	2.073816	1.972508	2.643602	2.764442	2.481795	0.267118	0.000000	18616.000000		1
10203.823242	3430.523682	2.414567	2.978892	3851.139404	92826.578125	619.257935	398.332703	210.073532	99.105194	93.101158	422.817596	565.357239	281.113617	1.914993	0.000000	4.008763	3.535360	0.382839	0.474055	3.585589	4.967672	2.791872	2.600246	2.322371	1.996096	1.968955	2.626153	2.752323	2.448882	0.282167	0.000000	18674.000000		1
12653.613281	4409.752441	2.741444	1.640549	3285.464600	72463.664062	507.823944	332.686066	154.880783	69.223770	41.075401	261.645996	340.497192	181.212830	1.070714	99998.000000	4.102214	3.644414	0.437979	0.214989	3.516597	4.860120	2.705713	2.522035	2.189997	1.840255	1.613582	2.417714	2.532114	2.258189	0.029674	4.999991	18710.000000		1
6974.840332	4286.911621	3.672733	4.952485	1594.095581	46203.535156	274.190643	168.267288	90.914787	60.873001	36.890766	160.764557	167.570358	127.833305	0.554102	0.000000	3.843534	3.632144	0.564989	0.694823	3.202514	4.664675	2.438053	2.226000	1.958634	1.784425	1.566918	2.206190	2.224197	2.106644	0.000000	0.000000	18810.000000		1
14802.522461	4392.866211	2.849375	3.663482	4948.506348	99998.000000	781.897400	501.681122	212.275330	124.484367	77.815063	412.536407	489.068634	296.156097	2.060115	0.000000	4.170336	3.642748	0.454750	0.563894	3.694474	4.999991	2.893150	2.700428	2.326900	2.095115	1.891064	2.615462	2.689370	2.471521	0.313891	0.000000	18852.000000		1
2381.525146	0.000000	2.685936	2.214124	195.990097	20388.548828	39.949837	25.002954	34.121571	28.086693	15.443363	5.072750	28.521500	53.740314	0.831421	99998.000000	3.376855	0.000000	0.429096	0.345202	2.292234	4.309386	1.601515	1.397991	1.533029	1.448501	1.188742	0.705243	1.455172	1.730300	0.000000	4.999991	18903.000000		0
13308.747070	4450.519531	2.901798	4.644111	4331.520996	99998.000000	706.638733	439.920013	253.748520	80.670609	74.817673	426.163452	478.790527	284.391632	0.383033	0.000000	4.124137	3.648411	0.462667	0.666903	3.636640	4.999991	2.849197	2.643374	2.404403	1.906715	1.874004	2.629576	2.680146	2.453917	0.000000	0.000000	18935.000000		1
7043.518555	0.000000	3.641896	4.002693	1241.507080	41002.640625	202.009552	120.521759	59.303379	46.447273	18.508600	114.107582	175.218033	92.694099	0.094774	99998.000000	3.847790	0.000000	0.561327	0.602352	3.093949	4.612812	2.305372	2.081065	1.773079	1.666960	1.267374	2.057314	2.243579	1.967052	0.000000	4.999991	18967.000000		0
7259.068359	1377.062012	2.291218	4.002693	1196.114380	30999.357422	193.606369	118.202789	48.050816	52.883038	19.146935	100.807419	122.618706	77.734886	1.088652	0.000000	3.860881	3.138953	0.360066	0.602352	3.077773	4.491353	2.286920	2.072628	1.681701	1.723316	1.282099	2.003493	2.088557	1.890616	0.036889	0.000000	19012.000000		1
24283.183594	3694.701416	2.463907	4.104456	4469.509277	97575.882812	717.783386	450.549652	220.959137	91.984840	69.140503	408.160583	511.838959	311.923248	1.894306	0.000000	4.385305	3.567579	0.391624	0.613256	3.650260	4.989343	2.855994	2.653743	2.344312	1.963716	1.839733	2.610831	2.709133	2.494048	0.277450	0.000000	19031.000000		1
8580.121094	1631.880615	2.223376	4.107540	2129.481934	52752.773438	357.201782	226.522202	121.906357	38.972290	30.627693	159.293610	191.971985	149.151199	0.794592	99998.000000	3.933493	3.212688	0.347013	0.613582	3.328274	4.722245	2.552914	2.355111	2.086026	1.590756	1.486114	2.202198	2.283238	2.173627	0.000000	4.999991	19079.000000		1
26886.544922	8408.047852	3.188586	4.896977	9081.681641	99998.000000	1477.850952	922.432617	434.912018	189.409409	184.783798	916.002991	1155.705078	644.072754	4.188177	0.000000	4.429535	3.924695	0.503598	0.689928	3.958166	4.999991	3.169631	2.964935	2.638402	2.277401	2.266664	2.961897	3.062847	2.808935	0.622025	0.000000	19114.000000		1
24148.052734	3560.117676	2.146282	4.200052	4788.226074	99998.000000	772.072571	495.319366	264.396667	128.641251	78.635338	385.732544	505.190430	218.970123	2.799159	99998.000000	4.382882	3.551464	0.331687	0.623255	3.680175	4.999991	2.887658	2.694885	2.422256	2.109380	1.895618	2.586286	2.703455	2.340385	0.447028	4.999991	19205.000000		1
12565.529297	4941.589355	2.084607	3.515462	5720.267578	99998.000000	900.794006	587.843872	314.276154	140.448883	115.183807	596.314880	771.862915	365.978119	2.372116	0.000000	4.099181	3.693867	0.319024	0.545982	3.757416	4.999991	2.954626	2.769262	2.497311	2.147518	2.061391	2.775476	2.887540	2.563455	0.375136	0.000000	19263.000000		1
5063.431152	143.668304	2.402232	3.811501	486.348785	20655.554688	83.865356	56.931984	22.838169	6.753388	18.209476	34.793823	43.255604	55.531967	0.191636	99998.000000	3.704445	2.157361	0.380615	0.581096	2.686948	4.315037	1.923583	1.755356	1.358661	0.829522	1.260297	1.541502	1.636042	1.744543	0.000000	4.999991	19323.000000		0
4896.795410	881.193787	1.319840	2.170952	615.717773	21672.154297	98.741318	70.013206	18.644285	23.646109	17.194927	31.589819	42.611103	25.773888	0.025185	0.000000	3.689912	2.945071	0.120521	0.336650	2.789382	4.335902	1.994499	1.845180	1.270546	1.373760	1.235400	1.499547	1.629523	1.411180	0.000000	0.000000	19378.000000		1
4013.562988	796.887451	2.288134	2.726025	598.350159	25654.177734	116.448143	64.049255	29.563803	30.630777	20.704222	45.010250	74.043648	74.694321	0.713478	0.000000	3.603530	2.901397	0.359481	0.435530	2.776955	4.409158	2.066133	1.806514	1.470760	1.486158	1.316059	1.653311	1.869488	1.873288	0.000000	0.000000	19397.000000		1
7175.872559	2321.244141	2.630429	2.917217	2094.543213	45845.082031	324.785522	216.034409	81.583389	36.412788	21.074270	92.213043	131.089737	84.364922	1.065200	0.000000	3.855875	3.365721	0.420027	0.464969	3.321089	4.661293	2.511597	2.334523	1.911602	1.561254	1.323753	1.964792	2.117569	1.926162	0.027431	0.000000	19437.000000		1
8838.130859	2385.419922	2.402232	3.466122	2344.760742	57328.160156	357.713684	234.675598	95.296776	68.110535	41.229588	211.149765	278.917999	173.290695	1.003654	0.000000	3.946360	3.377565	0.380615	0.539844	3.370099	4.758368	2.553535	2.370468	1.979078	1.833214	1.615209	2.324591	2.445477	2.238775	0.001584	0.000000	19466.000000		1
10592.000977	4014.771973	2.584173	5.735754	5480.312500	99998.000000	940.429321	566.670898	227.364059	147.849854	97.421478	486.071228	634.719788	366.061371	1.927131	0.000000	4.024978	3.603661	0.412322	0.758591	3.738805	4.999991	2.973326	2.753331	2.356722	2.169821	1.988655	2.686700	2.802582	2.563554	0.284911	0.000000	19566.000000		1
17463.990234	3547.403564	1.400017	3.274930	3693.921143	80339.031250	587.094543	377.702484	176.201752	71.922035	73.707527	366.030548	515.866333	242.705658	1.432460	0.000000	4.242144	3.549911	0.146133	0.515202	3.567488	4.904927	2.768708	2.577150	2.246010	1.856862	1.867512	2.563517	2.712537	2.385080	0.156083	0.000000	19596.000000		1
7364.637207	3178.014893	1.356845	3.216340	2090.842773	44557.972656	344.906921	216.265686	89.730629	50.240273	21.080439	97.282707	144.084610	64.258949	0.947273	0.000000	3.867151	3.502156	0.132530	0.507362	3.320321	4.648925	2.537702	2.334988	1.952941	1.701052	1.323880	1.988036	2.158617	1.807934	0.000000	0.000000	19645.000000		1
15911.783203	4406.671875	3.126911	3.274930	4986.127930	99998.000000	797.954407	508.446838	240.210907	88.315193	68.943146	352.832123	470.211578	333.216461	0.662606	99998.000000	4.201719	3.644111	0.495116	0.515202	3.697763	4.999991	2.901978	2.706246	2.380593	1.946035	1.838491	2.547568	2.672293	2.522727	0.000000	4.999991	19757.000000		1
3989.833740	914.963806	2.852458	3.469206	677.688599	30585.923828	110.311501	74.910179	69.871353	36.452877	12.529230	79.554291	144.001343	55.217426	1.506373	99998.000000	3.600955	2.961404	0.455219	0.540230	2.831030	4.485522	2.042621	1.874541	1.844299	1.561732	1.097924	1.900664	2.158366	1.742076	0.177932	4.999991	19808.000000		1
11510.233398	4493.226074	2.038351	5.186849	4384.083496	93056.414062	700.687134	449.288391	225.877701	106.166954	69.510551	328.720398	433.400970	168.822357	0.777412	0.000000	4.061084	3.652558	0.309279	0.714904	3.641879	4.968746	2.845524	2.652525	2.353873	2.025989	1.842051	2.516827	2.636890	2.227430	0.000000	0.000000	19827.000000		1
14636.435547	4258.945312	1.708391	4.064368	6082.202637	99998.000000	1003.667542	616.106323	341.968140	112.698318	93.896759	512.249084	632.468628	329.845947	2.405868	99998.000000	4.165435	3.629302	0.232587	0.608993	3.784061	4.999991	3.001590	2.789656	2.533986	2.051918	1.972651	2.709481	2.801039	2.518311	0.381272	4.999991	19858.000000		1
6737.750000	1841.923340	2.195622	2.349809	1905.287964	42878.726562	315.306122	202.638641	74.978027	27.821491	25.897238	97.282707	123.599335	70.966080	0.462662	0.000000	3.828515	3.265272	0.341558	0.371033	3.279961	4.632242	2.498732	2.306722	1.874934	1.444380	1.413253	1.988036	2.092016	1.851051	0.000000	0.000000	19912.000000		1
17257.646484	4724.910645	3.302684	3.842339	5166.088867	99998.000000	799.672058	528.700867	236.824966	138.281006	85.148193	395.841034	548.862305	298.394897	1.507808	99998.000000	4.236981	3.674394	0.518867	0.584596	3.713162	4.999991	2.902912	2.723210	2.374428	2.140763	1.930175	2.597521	2.739463	2.474791	0.178346	4.999991	20036.000000		1
10589.022461	2832.765625	1.369180	1.751564	0.000000	14560.643555	0.000000	0.000000	4.431333	15.520457	0.000000	0.000000	0.000000	0.000000	0.855422	99998.000000	4.024856	3.452211	0.136461	0.243426	0.000000	4.163180	0.000000	0.000000	0.646534	1.190904	0.000000	0.000000	0.000000	0.000000	0.000000	4.999991	20079.000000		1
33538.363281	7799.429199	3.216340	4.422081	11055.394531	99998.000000	1746.145508	1119.884399	538.140137	206.598160	198.355331	1011.497131	1329.264038	696.160217	3.610886	0.000000	4.525542	3.892063	0.507362	0.645627	4.043574	4.999991	3.242080	3.049173	2.730895	2.315126	2.297444	3.004965	3.123611	2.842709	0.557614	0.000000	20102.000000		1
6745.407227	3305.095703	1.862578	3.604891	5135.914551	99998.000000	822.032227	533.203125	278.270416	129.159317	92.546082	467.229584	596.231628	310.662018	2.505694	0.000000	3.829008	3.519184	0.270115	0.556892	3.710618	4.999991	2.914889	2.726893	2.444467	2.111126	1.966358	2.669530	2.775415	2.492288	0.398928	0.000000	20233.000000		1
6248.086426	1948.824219	1.652884	2.806202	1792.703735	47957.765625	300.646027	185.755173	122.242485	34.087646	32.749306	151.701447	152.975021	65.726807	0.576190	0.000000	3.795747	3.289773	0.218242	0.448119	3.253509	4.680859	2.478055	2.268941	2.087222	1.532597	1.515202	2.180990	2.184621	1.817743	0.000000	0.000000	20261.000000		1
5863.198730	1755.819214	2.149366	1.526451	861.331421	29748.142578	120.836304	89.456177	55.242096	16.895805	8.995266	34.756821	41.112404	37.717209	0.587149	0.000000	3.768135	3.244480	0.332310	0.183683	2.935170	4.473460	2.082197	1.951610	1.742270	1.227779	0.954014	1.541040	1.613973	1.576540	0.000000	0.000000	20293.000000		1
9854.605469	2495.524902	2.670518	3.897846	3051.316406	67821.070312	466.594330	309.129395	133.834259	61.782707	48.784748	239.581833	312.148376	287.089905	2.272891	99998.000000	3.993639	3.397162	0.426595	0.590825	3.484487	4.831365	2.668939	2.490140	2.126567	1.790867	1.688284	2.379454	2.494361	2.458018	0.356579	4.999991	20371.000000		1
15362.983398	4679.083008	3.092990	3.947186	3085.841797	69011.867188	479.280853	292.745483	115.775887	51.566280	35.265636	208.633423	290.337097	150.298340	2.298793	0.000000	4.186476	3.670161	0.490378	0.596288	3.489374	4.838924	2.680590	2.466490	2.063618	1.712366	1.547352	2.319384	2.462903	2.176954	0.361500	0.000000	20418.000000		1
8639.377930	1579.737671	1.702224	1.776234	2014.584961	49450.449219	320.369629	194.858368	104.458565	37.572273	33.369137	123.426643	161.103760	49.996655	0.190245	99998.000000	3.936482	3.198585	0.231017	0.249500	3.304186	4.694170	2.505651	2.289719	2.018944	1.574867	1.523345	2.091409	2.207106	1.698941	0.000000	4.999991	20469.000000		1
8407.508789	1671.293945	2.174036	3.336605	1128.913574	36229.445312	205.873489	124.549126	56.420086	38.133514	27.192408	86.468033	127.093208	93.687065	0.546849	0.000000	3.924667	3.223053	0.337267	0.523305	3.052661	4.559062	2.313601	2.095341	1.751434	1.581307	1.434448	1.936856	2.104122	1.971680	0.000000	0.000000	20504.000000		1
12665.719727	2803.587158	2.041435	2.300469	3826.756348	86706.507812	586.055298	396.041473	222.599686	110.009293	74.089905	353.118927	474.679901	258.380310	1.558762	99998.000000	4.102630	3.447714	0.309936	0.361816	3.582831	4.938052	2.767939	2.597741	2.347525	2.041429	1.869759	2.547921	2.676401	2.412259	0.192780	4.999991	20520.000000		1
7116.837402	2365.659424	1.989012	3.416783	1134.655518	33864.359375	208.596420	116.966209	66.565582	25.317495	8.554292	59.069016	88.068497	97.865532	0.819519	0.000000	3.852287	3.373952	0.298637	0.533617	3.054864	4.529743	2.319307	2.068060	1.823250	1.403421	0.932184	1.771360	1.944821	1.990630	0.000000	0.000000	20552.000000		1
5846.466309	1246.292969	0.869614	0.980629	838.073853	26193.970703	124.660141	81.284271	26.094597	17.879517	0.989880	0.000000	13.953918	22.844337	1.050781	0.000000	3.766893	3.095620	0.000000	0.000000	2.923282	4.418201	2.095728	1.910007	1.416551	1.252356	0.000000	0.000000	1.144696	1.358779	0.021512	0.000000	20570.000000		1
17502.845703	2349.919922	2.676685	5.667912	5064.849609	99998.000000	829.041565	518.647827	213.536575	82.983406	83.630997	430.930908	575.339294	336.907715	2.026736	0.000000	4.243109	3.371053	0.427597	0.753423	3.704566	4.999991	2.918576	2.714873	2.329472	1.918991	1.922367	2.634408	2.759924	2.527511	0.306797	0.000000	20648.000000		1
9782.017578	4791.738281	1.544953	3.700486	1571.257446	40994.015625	258.229187	155.549957	66.251045	29.924601	24.531141	105.630386	128.005997	71.851112	1.023237	0.000000	3.990428	3.680493	0.188915	0.568259	3.196247	4.612720	2.412005	2.191870	1.821193	1.476028	1.389718	2.023789	2.107230	1.856434	0.009976	0.000000	20667.000000		1
6988.143555	2393.027588	3.324270	4.588603	1456.625610	40780.390625	250.069626	152.842422	60.820580	43.237103	32.567364	133.134247	173.145767	59.870789	0.001437	0.000000	3.844362	3.378948	0.521696	0.661681	3.163348	4.610451	2.398061	2.184244	1.784051	1.635857	1.512783	2.124290	2.238412	1.777215	0.000000	0.000000	20842.000000		1
5402.954102	3471.583740	1.908834	2.491661	1731.534668	44595.187500	272.479156	179.007950	91.176903	45.580742	27.880081	149.277618	222.411575	80.818626	1.139201	0.000000	3.732631	3.540528	0.280768	0.396489	3.238431	4.649288	2.435333	2.252872	1.959885	1.658781	1.445294	2.173995	2.347157	1.907511	0.056601	0.000000	20866.000000		1
14810.185547	3547.992432	3.151581	4.243225	3636.165771	73437.328125	579.742859	370.538971	172.843552	93.705566	63.568192	310.304291	411.953583	232.569412	1.379377	99998.000000	4.170560	3.549983	0.498528	0.627696	3.560644	4.865917	2.763235	2.568834	2.237653	1.971765	1.803240	2.491788	2.614848	2.366553	0.139683	4.999991	20926.000000		1
4787.781738	508.829224	1.973593	1.477111	651.186951	31490.058594	121.234108	69.920692	59.528492	10.728327	13.762726	69.060326	89.255737	42.956482	0.830054	0.000000	3.680134	2.706572	0.295258	0.169413	2.813706	4.498173	2.083625	1.844606	1.774725	1.030532	1.138704	1.839229	1.950636	1.633029	0.000000	0.000000	20962.000000		1
17678.216797	4186.646973	1.258165	4.570101	5204.074219	99998.000000	825.322571	530.332153	266.129730	117.067978	93.289261	486.990204	645.290833	365.423035	1.855515	0.000000	4.247438	3.621866	0.099738	0.659926	3.716343	4.999991	2.916624	2.724548	2.425093	2.068438	1.969832	2.687520	2.809756	2.562796	0.268465	0.000000	20980.000000		1
7866.913574	0.000000	2.405316	1.985928	1527.973999	43076.406250	231.539444	151.423904	57.080006	31.796431	11.437587	84.482109	108.251564	68.064285	1.699235	99998.000000	3.895804	0.000000	0.381172	0.297963	3.184116	4.634240	2.364625	2.180194	1.756484	1.502378	1.058334	1.926765	2.034434	1.832919	0.230254	4.999991	21009.000000		0
8386.390625	2471.666016	1.258165	2.214124	1228.302490	39039.320312	181.370102	124.764984	61.742619	41.602718	23.972984	60.521458	86.838081	111.677597	0.727624	0.000000	3.923575	3.392990	0.099738	0.345202	3.089305	4.591502	2.258566	2.096093	1.790585	1.619122	1.379722	1.781909	1.938710	2.047966	0.000000	0.000000	21033.000000		1
16318.352539	3665.677246	1.760815	1.665219	4002.936523	86323.062500	643.511536	398.869263	156.962296	106.006607	66.852371	346.254517	475.432343	212.281494	1.921932	99998.000000	4.212677	3.564154	0.245714	0.221471	3.602379	4.936127	2.808556	2.600831	2.195795	2.025333	1.825117	2.539395	2.677089	2.326912	0.283738	4.999991	21070.000000		1
10855.586914	1291.556152	1.187239	2.386814	1802.436035	45715.312500	292.110229	194.645584	90.433723	51.695797	35.311893	111.853371	141.753296	108.766548	1.655071	0.000000	4.035653	3.111113	0.074538	0.377819	3.255860	4.660062	2.465547	2.289245	1.956330	1.713455	1.547921	2.048649	2.151533	2.036495	0.218817	0.000000	21112.000000		1
5046.131348	1240.995117	3.678900	3.928683	512.955261	24764.132812	74.984192	57.832436	32.511856	18.724463	10.564889	7.502737	22.135077	32.397758	0.412665	99998.000000	3.702959	3.093770	0.565718	0.594247	2.710079	4.393823	1.874970	1.762172	1.512042	1.272409	1.023865	0.875220	1.345081	1.510515	0.000000	4.999991	21141.000000		1
7648.051270	1545.964600	2.032184	2.328223	1463.545532	40861.855469	250.711044	152.472382	77.574532	53.607716	22.372524	92.228462	111.862625	76.575401	0.043161	0.000000	3.883551	3.189199	0.307963	0.367025	3.165406	4.611318	2.399173	2.183191	1.889719	1.729227	1.349715	1.964865	2.048685	1.884089	0.000000	0.000000	21179.000000		1
27015.376953	4610.991211	3.290349	3.163916	6142.767578	99998.000000	1001.567505	629.896790	335.615631	168.137772	116.941544	629.409607	765.821838	498.859497	1.539212	99998.000000	4.431611	3.663794	0.517242	0.500225	3.788364	4.999991	3.000680	2.799269	2.525842	2.225665	2.067969	2.798933	2.884128	2.697978	0.187299	4.999991	21283.000000		1
5928.515625	882.510498	0.780186	1.054639	635.459900	28847.111328	138.025070	70.747131	43.237103	46.271500	12.112926	39.163483	67.586304	64.314453	1.347581	0.000000	3.772946	2.945720	0.000000	0.023104	2.803088	4.460103	2.139958	1.849709	1.635857	1.665314	1.083249	1.592881	1.829859	1.808309	0.129555	0.000000	21321.000000		1
13743.834961	1220.229248	1.874913	3.330438	2876.329590	66933.070312	490.971283	296.587830	146.132217	60.376522	54.622265	238.434677	306.227600	190.501038	1.249670	99998.000000	4.138108	3.086442	0.272981	0.522501	3.458839	4.825641	2.691056	2.472153	2.164746	1.780868	1.737370	2.377369	2.486044	2.279897	0.096795	4.999991	21361.000000		1
8640.448242	1772.724243	3.012813	2.541001	1244.646240	32335.970703	194.765854	126.821838	66.550163	22.751825	19.513899	63.592861	115.680290	98.901672	0.214702	0.000000	3.936536	3.248641	0.478972	0.405005	3.095046	4.509686	2.289513	2.103194	1.823149	1.357016	1.290344	1.803408	2.063259	1.995204	0.000000	0.000000	21397.000000		1
5534.111328	1354.168335	2.759946	4.061284	820.018555	27234.619141	121.064499	90.227112	51.868484	27.429855	14.018677	35.287224	47.878128	70.642288	0.168131	0.000000	3.743048	3.131673	0.440901	0.608663	2.913824	4.435122	2.083017	1.955337	1.714904	1.438223	1.146707	1.547617	1.680137	1.849065	0.000000	0.000000	21456.000000		1
16762.685547	6782.288574	1.711475	3.879343	7251.541016	99998.000000	1186.258789	738.595520	360.609314	148.278488	126.698494	598.220642	723.741150	487.699463	1.745587	0.000000	4.224344	3.831376	0.233371	0.588758	3.860430	4.999991	3.074179	2.868407	2.557037	2.171078	2.102772	2.776861	2.859583	2.688152	0.241941	0.000000	21567.000000		1
5996.875977	2485.061768	2.812370	2.402232	2262.085693	51775.011719	373.554871	238.721466	91.565453	62.559807	30.917564	142.693848	216.333527	86.215164	1.038185	99998.000000	3.777925	3.395337	0.449072	0.380615	3.354509	4.714120	2.572354	2.377892	1.961732	1.796295	1.490205	2.154405	2.335124	1.935584	0.016275	4.999991	21640.000000		1
9248.422852	2424.561768	2.698272	3.629560	1657.046997	42723.636719	257.704956	171.233841	78.407143	30.821968	29.640898	115.353416	175.692932	76.569237	0.984185	99998.000000	3.966068	3.384633	0.431086	0.559854	3.219335	4.630668	2.411123	2.233590	1.894356	1.488860	1.471891	2.062031	2.244754	1.884054	0.000000	4.999991	21693.000000		1
13910.070312	4031.723145	2.747611	2.911049	3295.283203	73456.460938	528.222839	335.368927	136.988922	68.018028	51.769806	253.051605	310.600342	238.604279	1.214711	0.000000	4.143329	3.605491	0.438955	0.464050	3.517893	4.866030	2.722817	2.525523	2.136685	1.832624	1.714077	2.403209	2.492202	2.377678	0.084473	0.000000	21708.000000		1
16008.557617	5620.708984	1.378431	4.619441	6204.466797	99998.000000	993.549805	639.505737	299.212097	140.840515	123.997131	558.995483	692.792725	448.468140	2.079238	99998.000000	4.204352	3.749791	0.139385	0.664589	3.792705	4.999991	2.997190	2.805845	2.475979	2.148728	2.093412	2.747408	2.840603	2.651731	0.317904	4.999991	21830.000000		1
30452.650391	13191.371094	2.420735	5.957783	13136.249023	99998.000000	2099.708496	1324.154297	608.440186	271.683563	224.076797	1180.353394	1523.903564	755.543762	2.086228	0.000000	4.483625	4.120290	0.383947	0.775085	4.118471	4.999991	3.322159	3.121939	2.784218	2.434063	2.350397	3.072012	3.182957	2.878260	0.319362	0.000000	21932.000000		1
22614.675781	6005.334473	2.272716	4.036614	7539.734863	99998.000000	1189.364136	749.718567	349.181000	129.652710	144.599594	738.447510	922.090332	569.640564	3.005238	99998.000000	4.354390	3.778537	0.356545	0.606017	3.877356	4.999991	3.075315	2.874898	2.543051	2.112782	2.160167	2.868320	2.964773	2.755601	0.477879	4.999991	21959.000000		1
24427.630859	6806.776855	2.192538	2.491661	7089.755859	99998.000000	1127.307007	731.984009	355.067841	157.449539	125.643852	628.416626	717.296143	391.014984	2.338519	99998.000000	4.387881	3.832942	0.340947	0.396489	3.850631	4.999991	3.052042	2.864501	2.550311	2.197141	2.099141	2.798248	2.855699	2.592193	0.368941	4.999991	21999.000000		1
17381.369141	4850.199707	2.470075	3.537048	4560.911133	94239.125000	730.019653	465.067902	205.515762	100.091995	67.820663	312.197723	452.384460	205.956741	0.594317	0.000000	4.240084	3.685760	0.392710	0.548641	3.659052	4.974231	2.863335	2.667516	2.312845	2.000399	1.831362	2.494430	2.655508	2.313776	0.000000	0.000000	22049.000000		1
6370.023438	1604.814697	1.452441	2.281967	870.551758	30793.400391	147.075836	81.913353	45.253864	39.333088	0.622915	49.574184	54.221378	38.781097	0.413953	0.000000	3.804141	3.205425	0.162098	0.358309	2.939795	4.488458	2.167541	1.913355	1.655656	1.594758	0.000000	1.695256	1.734171	1.588620	0.000000	0.000000	22082.000000		1
5442.259277	704.517151	0.940540	1.289003	482.161041	22570.115234	85.148193	42.786877	28.441322	27.926338	0.000000	3.077571	0.160354	12.957870	1.766148	99998.000000	3.735779	2.847892	0.000000	0.110254	2.683192	4.353534	1.930175	1.631311	1.453950	1.446014	0.000000	0.488208	0.000000	1.112534	0.247027	4.999991	22098.000000		1
12058.093750	4832.141602	2.248045	2.377563	4452.826172	95492.898438	744.174011	458.003052	224.021286	139.952393	71.579742	378.562866	467.547211	227.191376	1.789486	0.000000	4.081279	3.684140	0.351805	0.376132	3.648636	4.979971	2.871675	2.660868	2.350289	2.145980	1.854790	2.578138	2.669826	2.356392	0.252728	0.000000	22130.000000		1
13065.280273	3557.511963	2.963473	4.107540	4674.257324	99998.000000	747.501343	481.985291	248.099121	118.958305	99.546173	475.478607	594.483154	358.117676	1.240352	0.000000	4.116119	3.551146	0.471801	0.613582	3.669713	4.999991	2.873612	2.683034	2.394625	2.075395	1.998025	2.677131	2.774140	2.554026	0.093545	0.000000	22178.000000		1
27778.294922	8832.505859	2.750695	4.138377	9239.840820	99998.000000	1472.306396	938.773315	510.247742	202.481369	221.708481	1090.841797	1416.546265	731.487488	2.415007	99998.000000	4.443706	3.946084	0.439442	0.616830	3.965664	4.999991	3.167998	2.972561	2.707781	2.306385	2.345782	3.037762	3.151231	2.864207	0.382918	4.999991	22215.000000		1
3923.558105	598.189819	3.641896	2.220292	448.187500	22718.925781	91.226242	51.732800	44.523022	26.310459	13.821317	24.956697	33.147106	60.583130	0.544333	0.000000	3.593680	2.776839	0.561327	0.346410	2.651460	4.356388	1.960120	1.713766	1.648585	1.420128	1.140549	1.397187	1.520446	1.782352	0.000000	0.000000	22252.000000		1
15426.384766	5253.546875	2.297385	3.308852	6727.604492	99998.000000	1128.364624	690.190063	333.848633	180.873611	131.419693	714.295654	937.586121	458.974426	3.550962	0.000000	4.188264	3.720453	0.361234	0.519677	3.827860	4.999991	3.052449	2.838969	2.523550	2.257375	2.118660	2.853878	2.972011	2.661788	0.550346	0.000000	22312.000000		1
30121.447266	8499.860352	1.655968	4.508426	6783.454102	99998.000000	1092.519287	689.505493	331.471069	140.001740	101.239143	543.619995	730.778259	449.633789	4.398546	0.000000	4.478876	3.929412	0.219052	0.654025	3.831451	4.999991	3.038429	2.838538	2.520446	2.146133	2.005348	2.735296	2.863786	2.652859	0.643309	0.000000	22364.000000		1
5998.969727	856.394348	2.571838	4.298732	693.662354	26885.613281	123.688759	64.699921	39.561283	31.349289	14.277710	32.921993	30.677032	26.029839	0.430298	0.000000	3.778077	2.932674	0.410244	0.633340	2.841148	4.429520	2.092330	1.810904	1.597270	1.496228	1.154659	1.517486	1.486813	1.415471	0.000000	0.000000	22385.000000		1
9265.481445	1890.328735	2.297385	4.317234	2675.969727	60665.320312	454.567749	266.802002	126.636818	54.406403	52.787441	227.114273	304.247833	228.350861	1.044644	0.000000	3.966868	3.276537	0.361234	0.635206	3.427481	4.782940	2.657599	2.426189	2.102560	1.735650	1.722531	2.356244	2.483227	2.358603	0.018968	0.000000	22406.000000		1
1042.932739	0.000000	3.284182	3.873176	0.000000	4092.750488	0.000000	0.000000	1.726894	21.980890	6.229152	0.000000	0.000000	0.000000	0.785572	0.000000	3.018256	0.000000	0.516427	0.588067	0.000000	3.612015	0.000000	0.000000	0.237266	1.342045	0.794429	0.000000	0.000000	0.000000	0.000000	0.000000	22443.000000		0
5154.882324	1815.643677	2.618094	3.318103	883.873535	26520.236328	161.994965	96.650543	30.855890	46.860493	14.925296	39.832653	57.548733	83.899277	0.273436	0.000000	3.712219	3.259031	0.417985	0.520890	2.946390	4.423577	2.209502	1.985204	1.489338	1.670807	1.173923	1.600239	1.760036	1.923758	0.000000	0.000000	22472.000000		1
4379.981934	0.000000	1.770066	2.454656	290.078064	22676.787109	76.251610	32.228153	21.906879	11.224809	10.638899	29.054987	26.890202	27.325008	0.954947	99998.000000	3.641472	0.000000	0.247989	0.389991	2.462515	4.355582	1.882249	1.508235	1.340580	1.050179	1.026897	1.463221	1.429594	1.436560	0.000000	4.999991	22496.000000		0
5941.886719	1812.007935	2.420735	2.815454	2726.373535	69132.203125	452.378296	278.110077	135.770844	56.438587	57.005993	313.455872	385.905243	175.671341	0.876865	0.000000	3.773924	3.258160	0.383947	0.449548	3.435585	4.839680	2.655502	2.444217	2.132807	1.751576	1.755921	2.496176	2.586481	2.244701	0.000000	0.000000	22510.000000		1
10637.532227	2753.547363	3.000478	3.885511	2576.213867	62097.652344	435.467072	262.540253	131.336426	58.995007	52.879951	201.821457	267.326233	157.258347	0.126178	0.000000	4.026841	3.439893	0.477190	0.589448	3.410982	4.793075	2.638955	2.419196	2.118385	1.770815	1.723291	2.304967	2.427042	2.196614	0.000000	0.000000	22549.000000		1
29810.962891	7029.024902	3.003561	4.280230	8639.229492	99998.000000	1385.545410	878.171692	433.959137	215.414566	155.025711	746.634827	979.716125	585.429321	3.177763	99998.000000	4.474376	3.846895	0.477637	0.631467	3.936475	4.999991	3.141621	2.943579	2.637449	2.333275	2.190404	2.873108	2.991100	2.767474	0.502122	4.999991	22618.000000		1
36436.507812	8238.263672	2.063021	1.563456	6932.096680	99998.000000	1088.501221	699.712646	321.211487	124.496704	99.277885	493.610992	599.836548	419.884949	3.881143	0.000000	4.561537	3.915836	0.314504	0.194086	3.840865	4.999991	3.036829	2.844920	2.506791	2.095158	1.996853	2.693385	2.778033	2.623130	0.588960	0.000000	22645.000000		1
6965.037109	0.000000	1.551121	2.244962	1061.607910	33340.117188	168.285797	98.223244	27.531620	16.383904	0.407054	45.364880	104.446228	58.520111	0.352972	0.000000	3.842923	0.000000	0.190646	0.351209	3.025964	4.522967	2.226048	1.992214	1.439832	1.214417	0.000000	1.656720	2.018893	1.767305	0.000000	0.000000	22663.000000		0
4814.801758	1667.587280	1.742312	1.659051	1057.858032	38277.417969	189.131866	99.166870	35.746700	18.443842	26.924124	81.814674	84.287834	46.712475	1.005020	99998.000000	3.682578	3.222089	0.241126	0.219860	3.024427	4.582942	2.276765	1.996367	1.553236	1.265851	1.430142	1.912831	1.925765	1.669433	0.002175	4.999991	22685.000000		1
10909.508789	2667.563477	2.041435	3.558635	1970.265503	42860.492188	316.265167	208.534744	94.528931	41.414612	30.032532	143.671387	177.265640	127.330658	0.974541	0.000000	4.037805	3.426115	0.309936	0.551283	3.294525	4.632057	2.500051	2.319178	1.975565	1.617154	1.477592	2.157370	2.248625	2.104933	0.000000	0.000000	22746.000000		1
18198.603516	1287.470215	2.177119	3.092990	3408.666016	80523.773438	566.214539	352.628601	174.348419	89.884819	72.640549	311.365112	457.321533	207.510941	1.207859	99998.000000	4.260038	3.109737	0.337882	0.490378	3.532584	4.905924	2.752981	2.547318	2.241418	1.953686	1.861179	2.493270	2.660222	2.317041	0.082016	4.999991	22815.000000		1
6680.716309	907.309937	0.700009	2.214124	1077.017334	36981.460938	192.456131	111.088608	58.325836	21.660181	19.116096	80.386902	89.505516	73.411484	1.255912	0.000000	3.824823	2.957756	0.000000	0.345202	3.032223	4.567984	2.284332	2.045670	1.765861	1.335662	1.281399	1.905185	1.951850	1.865764	0.098959	0.000000	22838.000000		1
13533.394531	2238.452148	3.012813	4.375825	2945.044434	76181.031250	477.720459	305.802032	162.624054	83.045082	61.989315	248.540085	323.138824	202.835999	0.801364	99998.000000	4.131407	3.349948	0.478972	0.641060	3.469092	4.881847	2.679174	2.485440	2.211185	1.919314	1.792317	2.395396	2.509389	2.307145	0.000000	4.999991	22895.000000		1
4482.340820	3848.808105	1.887248	3.102241	1990.460815	46974.972656	347.401672	207.042221	105.932594	55.686153	33.470901	128.681335	180.879776	125.625351	0.091012	0.000000	3.651505	3.585326	0.275829	0.491676	3.298954	4.671866	2.540832	2.316059	2.025030	1.745747	1.524667	2.109516	2.257390	2.099077	0.000000	0.000000	22972.000000		1
11261.780273	1946.761230	2.004430	2.263464	2816.320068	62370.570312	469.147675	287.910187	130.565506	37.297821	36.986362	196.757950	282.791168	189.989151	0.961996	99998.000000	4.051607	3.289313	0.301991	0.354774	3.449682	4.794980	2.671309	2.459257	2.115829	1.571683	1.568042	2.293932	2.451466	2.278729	0.000000	4.999991	23004.000000		1
5596.104004	2228.334229	0.274453	0.918954	1633.817261	44366.941406	258.478973	163.265457	79.807159	42.231804	32.996006	108.914566	168.557159	99.906967	0.953491	0.000000	3.747886	3.347980	0.000000	0.000000	3.213203	4.647059	2.412425	2.212894	1.902042	1.625640	1.518461	2.037086	2.226747	1.999596	0.000000	0.000000	23024.000000		1
13207.134766	6830.059082	3.059069	2.593424	5701.980957	99998.000000	899.637634	577.874146	260.178131	136.239578	76.408882	421.898621	553.361511	385.936066	0.390978	0.000000	4.120809	3.834424	0.485589	0.413874	3.756026	4.999991	2.954068	2.761833	2.415271	2.134303	1.883144	2.625208	2.743009	2.586515	0.000000	0.000000	23059.000000		1
5789.429688	1421.036133	1.680638	2.318972	633.640442	28525.976562	125.347816	75.533096	65.692886	18.798471	22.918346	67.734322	94.279144	85.814285	0.606810	0.000000	3.762636	3.152605	0.225474	0.365295	2.801843	4.455241	2.098117	1.878137	1.817518	1.274123	1.360183	1.830809	1.974416	1.933560	0.000000	0.000000	23103.000000		1
3941.622559	656.546509	1.199574	2.214124	511.425751	29074.154297	105.725983	60.157574	45.087345	40.381557	14.515159	58.920998	83.020416	66.355888	0.954679	0.000000	3.595675	2.817266	0.079027	0.345202	2.708783	4.463507	2.024182	1.779290	1.654055	1.606183	1.161822	1.770270	1.919185	1.821880	0.000000	0.000000	23115.000000		1
13614.620117	3860.020752	1.498697	3.469206	4196.835938	88680.171875	694.732422	433.037109	204.254517	75.314148	88.811676	336.127533	484.884003	280.021973	0.651882	99998.000000	4.134006	3.586590	0.175714	0.540230	3.622922	4.947826	2.841818	2.636525	2.310172	1.876877	1.948470	2.526504	2.685638	2.447192	0.000000	4.999991	23161.000000		1
17099.701172	4634.023438	1.396934	3.740575	6391.579102	99998.000000	1029.524658	649.478577	338.572937	191.608109	126.417870	666.229431	938.659241	496.022461	1.724605	0.000000	4.232988	3.665958	0.145176	0.572938	3.805608	4.999991	3.012637	2.812565	2.529652	2.282414	2.101809	2.823624	2.972508	2.695501	0.236690	0.000000	23187.000000		1
17139.291016	2884.412109	2.278883	2.763030	3851.195068	80796.039062	611.819946	398.622559	169.207825	63.706959	38.719425	217.397415	316.798645	275.377869	1.099888	99998.000000	4.233993	3.460057	0.357722	0.441386	3.585596	4.907390	2.786624	2.600562	2.228420	1.804187	1.587929	2.337254	2.500783	2.439929	0.041348	4.999991	23226.000000		1
4653.546875	641.581116	0.934373	1.844076	964.161743	35068.937500	184.031357	103.928162	66.109192	47.131863	19.091427	86.699318	107.274017	85.653931	1.032769	99998.000000	3.667784	2.807251	0.000000	0.265779	2.984150	4.544923	2.264892	2.016733	1.820262	1.673315	1.280838	1.938016	2.030494	1.932747	0.014003	4.999991	23256.000000		1
11171.148438	1949.154175	1.945839	3.028231	3049.589355	71787.554688	524.707397	311.170837	146.653366	75.600937	62.408707	298.690948	353.896027	263.024414	0.670365	99998.000000	4.048098	3.289846	0.289107	0.481189	3.484241	4.856049	2.719917	2.492999	2.166292	1.878527	1.795245	2.475222	2.548876	2.419996	0.000000	4.999991	23290.000000		1
5735.649414	920.375732	3.176251	4.674948	985.433411	31753.689453	168.625000	109.081093	43.477634	21.635511	20.368095	92.959305	94.226723	113.025192	1.414453	0.000000	3.758583	2.963965	0.501915	0.669777	2.993627	4.501794	2.226922	2.037750	1.638266	1.335167	1.308950	1.968293	1.974174	2.053175	0.150589	0.000000	23335.000000		1
16586.123047	3964.756836	2.429986	3.552467	5977.790527	99998.000000	966.822998	612.205383	310.446136	140.994705	119.309853	568.573608	764.949158	502.094330	2.300065	0.000000	4.219745	3.598217	0.385604	0.550530	3.776541	4.999991	2.985347	2.786897	2.491986	2.149203	2.076676	2.754787	2.883633	2.700785	0.361740	0.000000	23369.000000		1
6666.475586	189.797958	3.333522	3.176251	869.383057	31325.324219	162.010376	100.801254	51.427509	27.747480	12.051251	67.009644	108.174469	41.066151	0.986659	99998.000000	3.823896	2.278291	0.522903	0.501915	2.939211	4.495895	2.209543	2.003466	1.711195	1.443224	1.081032	1.826137	2.034125	1.613484	0.000000	4.999991	23446.000000		0
18775.388672	5936.968262	1.915002	3.672733	7345.015625	99998.000000	1171.879272	756.539795	362.447235	170.700363	109.827354	580.211609	725.986084	371.642944	1.818826	0.000000	4.273589	3.773565	0.282169	0.564989	3.865993	4.999991	3.068883	2.878832	2.559245	2.232234	2.040710	2.763587	2.860928	2.570126	0.259791	0.000000	23502.000000		1
8061.445312	177.937897	3.641896	2.096942	1386.226929	43236.343750	220.018585	144.960388	62.390202	28.148367	4.980238	47.378563	64.703003	40.720772	1.087814	99998.000000	3.906413	2.250268	0.561327	0.321587	3.141834	4.635849	2.342459	2.161249	1.795116	1.449453	0.697250	1.675582	1.810924	1.609816	0.036555	4.999991	23530.000000		0
20094.486328	6688.284180	3.148497	3.688152	5713.810059	99998.000000	914.010925	588.164551	261.217346	116.238449	94.495003	454.956299	576.279846	301.275116	3.487839	99998.000000	4.303077	3.825315	0.498103	0.566809	3.756926	4.999991	2.960951	2.769499	2.417002	2.065350	1.975409	2.657970	2.760633	2.478963	0.542556	4.999991	23587.000000		1
19665.328125	6225.815430	1.618963	3.888595	8070.270508	99998.000000	1280.152466	825.831421	372.080841	151.738449	113.814629	545.766235	735.397705	385.402588	2.382524	0.000000	4.293701	3.794196	0.209237	0.589793	3.906888	4.999991	3.107262	2.916891	2.570637	2.181096	2.056198	2.737007	2.866522	2.585915	0.377037	0.000000	23635.000000		1
21819.810547	6040.063477	3.614142	4.465254	6588.271973	99998.000000	1006.541565	663.552734	327.819946	115.094383	87.920479	459.350647	620.269409	426.123352	2.323019	0.000000	4.338851	3.781041	0.558005	0.649846	3.818772	4.999991	3.002832	2.821875	2.515635	2.061054	1.944090	2.662144	2.792580	2.629535	0.366053	0.000000	23677.000000		1
5663.070312	3347.500244	2.599592	1.948923	2329.098633	59799.671875	341.875610	224.705872	115.060463	40.162613	28.570839	158.815628	217.008865	137.146194	0.817811	0.000000	3.753052	3.524721	0.414905	0.289795	3.367188	4.776699	2.533868	2.351614	2.060926	1.603822	1.455923	2.200893	2.336478	2.137184	0.000000	0.000000	23697.000000		1
5184.973633	0.000000	1.985928	1.785485	539.086853	24446.673828	78.111099	42.191715	23.276060	16.300644	1.517200	6.408009	26.159355	13.599288	0.028379	99998.000000	3.714746	0.000000	0.297963	0.251756	2.731659	4.388220	1.892713	1.625227	1.366910	1.212205	0.181043	0.806723	1.417627	1.133516	0.000000	4.999991	23719.000000		0
8488.164062	955.863403	2.494745	2.423819	1150.912964	39931.601562	215.355972	131.425858	77.491272	29.961605	20.405100	116.685593	126.137253	85.706352	0.418917	99998.000000	3.928814	2.980396	0.397026	0.384500	3.061043	4.601317	2.333157	2.118681	1.889253	1.476565	1.309739	2.067017	2.100843	1.933013	0.000000	4.999991	23755.000000		1
14303.835938	1597.327393	2.420735	3.984190	2668.001465	60440.046875	452.122345	282.322449	105.050644	79.696144	31.777927	169.059814	232.529327	104.914963	0.437744	0.000000	4.155453	3.203394	0.383947	0.600340	3.426186	4.781325	2.655256	2.450745	2.021399	1.901437	1.502126	2.228040	2.366478	2.020838	0.000000	0.000000	23776.000000		1
19764.921875	3942.572266	1.850243	2.904882	5452.426270	99998.000000	869.083923	561.736938	252.169647	124.502869	97.964211	515.607300	713.000488	388.970459	2.120364	0.000000	4.295895	3.595780	0.267229	0.463128	3.736590	4.999991	2.939062	2.749533	2.401693	2.095179	1.991067	2.712319	2.853090	2.589917	0.326411	0.000000	23803.000000		1
16050.641602	2491.950684	0.749349	3.675817	4127.353027	95927.429688	657.736816	421.118439	238.813980	68.153709	67.515373	376.913055	500.216339	302.237244	1.475250	0.000000	4.205492	3.396539	0.000000	0.565354	3.615672	4.981943	2.818052	2.624404	2.378060	1.833490	1.829403	2.576241	2.699158	2.480348	0.168866	0.000000	23832.000000		1
14211.551758	1882.224731	1.569623	2.981975	2788.591064	75840.578125	445.612579	291.080261	168.168610	104.415398	56.876476	262.466248	357.337494	280.012726	1.787805	99998.000000	4.152641	3.274672	0.195795	0.474504	3.445385	4.879901	2.648957	2.464013	2.225745	2.018764	1.754933	2.419073	2.553079	2.447178	0.252320	4.999991	23870.000000		1
7445.634766	1748.060425	5.233105	3.475374	1115.520874	35568.769531	175.733017	125.899803	62.454960	16.090948	14.231454	52.599331	111.483322	49.706783	0.275717	99998.000000	3.871902	3.242556	0.718759	0.541001	3.047478	4.551069	2.244853	2.100025	1.795567	1.206582	1.153249	1.720980	2.047210	1.696416	0.000000	4.999991	23919.000000		1
3423.767090	710.703125	1.958174	2.682853	568.283691	28953.791016	89.224899	65.313583	35.968727	13.142895	14.351720	41.149410	61.841297	78.052513	0.211012	0.000000	3.534504	2.851688	0.291851	0.428597	2.754565	4.461705	1.950486	1.815004	1.555925	1.118691	1.156904	1.614364	1.791279	1.892387	0.000000	0.000000	23938.000000		1
9095.441406	1715.940308	0.724679	1.193407	2134.018066	50431.929688	326.666626	225.985626	82.064453	69.211433	36.452877	161.356628	225.310287	124.647804	1.916533	99998.000000	3.958824	3.234502	0.000000	0.076789	3.329198	4.702705	2.514105	2.354081	1.914155	1.840178	1.561732	2.207787	2.352781	2.095685	0.282516	4.999991	23969.000000		1
4675.493652	1026.958984	2.087691	1.714559	420.507874	25078.068359	69.390289	45.515984	21.570753	22.458870	19.547819	41.796993	61.292393	49.500175	0.345407	0.000000	3.669827	3.011553	0.319666	0.234152	2.623774	4.399294	1.841299	1.658164	1.333865	1.351388	1.291098	1.621145	1.787407	1.694607	0.000000	0.000000	23992.000000		1
7887.312500	2107.877197	1.412352	2.399149	3428.090576	74241.234375	563.577942	350.929474	137.769119	81.654320	40.452484	226.950836	301.854858	137.624176	0.737800	0.000000	3.896929	3.323845	0.149943	0.380057	3.535052	4.870645	2.750954	2.545220	2.139152	1.911979	1.606945	2.355932	2.479798	2.138695	0.000000	0.000000	24013.000000		1
11554.414062	3842.202881	3.463039	3.820752	3693.578857	85959.648438	592.756287	365.278107	159.065414	73.676689	76.522980	323.582886	452.998138	312.851471	1.998394	99998.000000	4.062748	3.584580	0.539457	0.582149	3.567447	4.934295	2.772876	2.562624	2.201576	1.867330	1.883792	2.509985	2.656096	2.495338	0.300681	4.999991	24062.000000		1
11572.599609	2396.074219	1.708391	2.405316	3589.937500	80839.960938	575.092590	380.807800	178.739670	87.140289	50.406796	268.649139	309.477844	187.953873	2.184001	99998.000000	4.063431	3.379500	0.232587	0.381172	3.555087	4.907626	2.759738	2.580706	2.252221	1.940219	1.702489	2.429185	2.490630	2.274051	0.339253	4.999991	24104.000000		1
9909.141602	3531.294189	1.766982	3.808417	3684.944336	79408.046875	580.544678	384.551483	171.218430	55.547386	68.215385	305.783539	379.932037	263.964966	0.063297	0.000000	3.996036	3.547934	0.247232	0.580745	3.566431	4.899865	2.763836	2.584955	2.233551	1.744664	1.833882	2.485414	2.579706	2.421546	0.000000	0.000000	24171.000000		1
37086.621094	14291.809570	2.386814	5.785094	14169.597656	99998.000000	2269.958496	1448.672607	748.639282	281.829041	214.205750	1159.698608	1483.463379	766.611267	4.079948	99998.000000	4.569217	4.155087	0.377819	0.762310	4.151358	4.999991	3.356018	3.160970	2.874273	2.449986	2.330831	3.064345	3.171277	2.884575	0.610655	4.999991	24222.000000		1
9880.730469	2104.957031	1.797820	2.084607	2509.759277	72289.679688	436.475464	265.454407	144.334396	30.467339	47.430984	219.537537	301.870270	176.087646	2.267608	99998.000000	3.994789	3.323243	0.254746	0.319024	3.399632	4.859076	2.639960	2.423990	2.159370	1.483835	1.676062	2.341509	2.479820	2.245729	0.355568	4.999991	24335.000000		1
13671.065430	5210.624023	1.705307	3.904013	4770.189453	99998.000000	766.457092	492.177032	235.283096	74.885513	70.929077	375.500702	450.790192	269.096283	2.000552	0.000000	4.135802	3.716890	0.231803	0.591511	3.678536	4.999991	2.884488	2.692121	2.371591	1.874398	1.850824	2.574611	2.653975	2.429908	0.301150	0.000000	24376.000000		1
6870.539062	925.738403	3.515462	3.083739	1685.688843	42983.117188	276.262909	170.413574	66.596420	60.928509	26.976547	120.981239	182.211960	116.984711	1.305832	1823.321289	3.836991	2.966488	0.545982	0.489078	3.226777	4.633298	2.441323	2.231504	1.823451	1.784821	1.430986	2.082718	2.260577	2.068129	0.115887	3.260863	24417.000000		1
5937.054199	1014.432861	2.155533	3.274930	978.846497	38995.843750	171.724167	106.543175	44.812893	27.710476	23.929813	89.160141	137.389816	125.039436	0.564773	0.000000	3.773571	3.006223	0.333555	0.515202	2.990715	4.591018	2.234831	2.027526	1.651403	1.442644	1.378939	1.950171	2.137954	2.097047	0.000000	0.000000	24448.000000		1
3269.571045	0.000000	2.741444	3.009729	373.274231	19440.552734	34.241837	36.909267	13.818233	11.807635	1.134816	0.000000	3.194753	35.240967	0.804641	99998.000000	3.514491	0.000000	0.437979	0.478527	2.572028	4.288709	1.534557	1.567135	1.140453	1.072163	0.054925	0.000000	0.504437	1.547048	0.000000	4.999991	24481.000000		0
14757.595703	1439.288818	2.784616	2.849375	2938.257324	71263.789062	485.910889	304.876923	143.662140	78.351631	68.936981	305.345642	369.678589	257.581604	1.431302	0.000000	4.169015	3.158148	0.444765	0.454750	3.468090	4.852869	2.686557	2.484125	2.157342	1.894048	1.838452	2.484792	2.567824	2.410915	0.155731	0.000000	24530.000000		1
15970.152344	4080.739258	2.759946	2.423819	5020.795410	99998.000000	817.159912	524.254089	229.386993	93.264595	78.487320	352.949310	437.397491	259.527466	1.637384	99998.000000	4.203309	3.610739	0.440901	0.384500	3.700773	4.999991	2.912307	2.719542	2.360569	1.969717	1.894799	2.547712	2.640876	2.414183	0.214151	4.999991	24620.000000		1
3445.596924	1629.459839	2.251129	4.052033	1365.331543	44529.617188	235.844345	143.714554	68.051949	41.195667	23.729370	122.079048	183.056900	121.320450	0.258139	0.000000	3.537265	3.212044	0.352400	0.607673	3.135238	4.648649	2.372625	2.157501	1.832841	1.614852	1.375286	2.086641	2.262586	2.083934	0.000000	0.000000	24650.000000		1
6153.440430	2136.148926	2.951138	2.232627	1645.920898	44627.000000	266.293182	175.384552	77.882904	36.030403	23.673862	135.077011	164.764160	99.416656	0.015116	99998.000000	3.789118	3.329632	0.469990	0.348816	3.216409	4.649598	2.425360	2.243991	1.891442	1.556669	1.374269	2.130581	2.216863	1.997459	0.000000	4.999991	24685.000000		1
6272.151855	2306.050781	0.854196	3.540132	2311.317627	58650.472656	371.269806	238.857147	97.532486	67.395111	25.971249	149.582916	180.719421	78.734016	0.940984	0.000000	3.797416	3.362869	0.000000	0.549019	3.363860	4.768271	2.569690	2.378138	1.989149	1.828628	1.414493	2.174882	2.257005	1.896162	0.000000	0.000000	24706.000000		1
6620.216797	182.335312	1.492530	2.257297	824.795288	33168.121094	139.462082	86.828835	41.035313	14.764941	15.760989	55.427120	43.092167	104.122437	0.161124	99998.000000	3.820872	2.260871	0.173923	0.353589	2.916346	4.520721	2.144456	1.938664	1.613158	1.169232	1.197583	1.743722	1.634398	2.017544	0.000000	4.999991	24728.000000		0
14931.126953	3123.148926	2.843207	4.477589	4888.835938	97338.617188	791.703674	505.054718	221.187332	114.557808	65.440018	343.361969	458.030792	258.361786	0.982216	0.000000	4.174093	3.494593	0.453808	0.651044	3.689205	4.988285	2.898563	2.703338	2.344760	2.059025	1.815843	2.535752	2.660895	2.412228	0.000000	0.000000	24766.000000		1
8246.049805	1344.266479	2.007514	2.655099	1248.870972	39141.796875	198.336823	121.881691	53.786572	30.063370	15.921343	98.260254	134.796387	98.263336	0.701286	0.000000	3.916246	3.128485	0.302659	0.424081	3.096518	4.592641	2.297403	2.085938	1.730674	1.478038	1.201980	1.992378	2.129678	1.992391	0.000000	0.000000	24827.000000		1
12002.990234	1765.193726	2.281967	3.145414	1739.894775	55865.089844	310.341309	193.581696	110.237495	56.901146	28.660269	150.415527	201.247879	113.900978	0.371390	0.000000	4.079289	3.246792	0.358309	0.497678	3.240523	4.747140	2.491840	2.286864	2.042329	1.755121	1.457280	2.177293	2.303731	2.056527	0.000000	0.000000	24874.000000		1
20022.583984	4323.068848	3.364359	3.780664	5826.209473	99998.000000	933.336731	594.788452	289.106689	142.561249	97.316628	483.406891	592.824097	401.536713	3.365088	0.000000	4.301520	3.635792	0.526902	0.577568	3.765386	4.999991	2.970038	2.774363	2.461058	2.154001	1.988187	2.684313	2.772926	2.603725	0.526996	0.000000	24921.000000		1
24273.812500	4894.698242	2.007514	4.135293	6076.044434	99998.000000	1005.018188	628.151428	283.145813	156.727936	94.343903	466.594330	560.972168	338.101105	1.579846	0.000000	4.385138	3.689726	0.302659	0.616506	3.783621	4.999991	3.002174	2.798064	2.452010	2.195146	1.974714	2.668939	2.748941	2.529047	0.198615	0.000000	24984.000000		1
14143.114258	6040.825195	2.174036	2.729109	5107.041504	99998.000000	841.872986	524.469971	208.852371	111.563499	84.309418	412.052246	537.125610	411.999817	2.112453	0.000000	4.150545	3.781096	0.337267	0.436021	3.708169	4.999991	2.925246	2.719721	2.319839	2.047522	1.925876	2.614952	2.730076	2.614897	0.324787	0.000000	25043.000000		1
7862.047363	1388.764771	2.420735	4.015028	963.005371	34587.062500	173.543564	98.405190	30.899063	29.696404	3.145414	43.983364	86.424866	39.564369	1.584906	99998.000000	3.895536	3.142629	0.383947	0.603689	2.983629	4.538914	2.239408	1.993018	1.489945	1.472704	0.497678	1.643288	1.936639	1.597304	0.200004	4.999991	25059.000000		1
16871.091797	2166.212402	2.146282	2.843207	2698.592041	68362.796875	452.199463	282.411865	151.510254	56.444756	43.061329	223.827011	314.649292	162.210831	0.424225	99998.000000	4.227143	3.335701	0.331687	0.453808	3.431137	4.834820	2.655330	2.450883	2.180442	1.751624	1.634087	2.349912	2.497827	2.210080	0.000000	4.999991	25086.000000		1
7923.185547	1685.331055	1.760815	2.516331	3865.907471	80792.867188	638.870483	399.331848	153.995743	61.557594	46.752563	277.542664	318.627319	247.790741	2.399386	99998.000000	3.898900	3.226685	0.245714	0.400768	3.587251	4.907373	2.805413	2.601334	2.187509	1.789282	1.669805	2.443330	2.503283	2.394085	0.380100	4.999991	25102.000000		1
13222.979492	2686.392822	3.315019	3.694319	4463.770508	98896.843750	716.728699	460.799988	222.658279	127.475594	59.355804	302.446930	409.184387	262.888733	0.005332	0.000000	4.121329	3.429169	0.520486	0.567534	3.649702	4.995183	2.855355	2.663512	2.347639	2.105427	1.773463	2.480649	2.611919	2.419772	0.000000	0.000000	25156.000000		1
9265.268555	4064.546631	1.347594	3.848506	5178.670410	99998.000000	834.589233	532.438354	264.664948	106.129951	83.581657	442.501099	575.897461	275.211334	2.062321	99998.000000	3.966858	3.609012	0.129559	0.585292	3.714218	4.999991	2.921473	2.726269	2.422696	2.025838	1.922111	2.645914	2.760345	2.439666	0.314356	4.999991	25200.000000		1
19382.654297	6293.842773	3.049818	3.515462	6533.159668	99998.000000	1049.020142	676.908386	260.782532	133.556732	119.103241	587.723572	775.276611	377.051819	2.193090	99998.000000	4.287413	3.798916	0.484274	0.545982	3.815123	4.999991	3.020784	2.830530	2.416279	2.125666	2.075924	2.769173	2.889457	2.576401	0.341056	4.999991	25250.000000		1
12697.658203	4333.503906	2.636597	3.355108	4281.240723	99998.000000	705.337402	442.106384	230.608154	123.633255	83.800598	418.827240	528.935181	350.895538	1.164562	99998.000000	4.103724	3.636839	0.421044	0.525706	3.631570	4.999991	2.848397	2.645527	2.362875	2.092135	1.923247	2.622035	2.723403	2.545178	0.066163	4.999991	25291.000000		1
24680.486328	6704.257812	3.426034	5.612404	8140.792969	99998.000000	1304.316650	835.369385	399.171478	139.132126	167.249649	787.731812	1007.330994	502.615509	1.308618	99998.000000	4.392354	3.826351	0.534792	0.749149	3.910667	4.999991	3.115383	2.921879	2.601160	2.143427	2.223365	2.896378	3.003172	2.701236	0.116813	4.999991	25322.000000		1
30867.712891	10500.392578	3.003561	6.774974	13438.082031	99998.000000	2153.485840	1380.910522	689.875549	299.255249	247.513214	1329.418335	1732.040405	951.814453	3.011638	99998.000000	4.489504	4.021205	0.477637	0.830908	4.128337	4.999991	3.333142	3.140166	2.838771	2.476042	2.393598	3.123662	3.238558	2.978552	0.478803	4.999991	25373.000000		1
7225.489746	580.470642	2.090775	2.997394	883.303040	34798.746094	151.636688	99.432076	47.082523	45.118183	8.258252	66.386726	65.689804	78.481148	0.395735	99998.000000	3.858867	2.763780	0.320307	0.476744	2.946110	4.541564	2.180804	1.997527	1.672860	1.654352	0.916888	1.822081	1.817498	1.894765	0.000000	4.999991	25438.000000		1
25970.935547	99998.000000	5.362622	9.985147	7503.081543	99998.000000	1199.950562	770.314880	373.024445	201.340393	135.258942	664.083130	888.394287	571.654236	1.487305	0.000000	4.414487	4.999991	0.729377	0.999354	3.875240	4.999991	3.079163	2.886668	2.571737	2.303931	2.131166	2.822222	2.948606	2.757133	0.172400	0.000000	25526.000000		0
3957.195312	1384.629517	2.895631	1.874913	516.365906	26454.195312	83.572403	54.918304	31.222855	18.215645	8.319927	35.583260	48.929684	48.951267	0.121143	0.000000	3.597388	3.141334	0.461743	0.272981	2.712958	4.422494	1.922063	1.739717	1.494473	1.260445	0.920120	1.551246	1.689572	1.689764	0.000000	0.000000	25631.000000		1
23710.019531	4707.817383	2.075356	3.509295	7859.734863	99998.000000	1259.182983	804.488831	348.422394	167.471680	120.543350	642.817688	822.982056	458.064728	2.795298	0.000000	4.374932	3.672820	0.317093	0.545220	3.895408	4.999991	3.100089	2.905520	2.542106	2.223941	2.081143	2.808088	2.915390	2.660927	0.446428	0.000000	25661.000000		1
8236.298828	1501.404541	3.228674	4.008861	2286.287109	58919.761719	376.222290	239.631165	93.591469	70.451096	31.420214	162.991013	190.328354	94.763290	0.485858	0.000000	3.915732	3.176498	0.509024	0.603021	3.359131	4.770261	2.575444	2.379543	1.971236	1.847888	1.497209	2.212164	2.279504	1.976640	0.000000	0.000000	25850.000000		1
23631.205078	5659.474609	2.312804	3.737491	5287.113281	99998.000000	863.699707	543.357849	284.718506	163.734192	106.484581	543.157410	641.695190	412.246521	1.568146	0.000000	4.373486	3.752776	0.364139	0.572580	3.723219	4.999991	2.936363	2.735086	2.454416	2.214139	2.027287	2.734926	2.807329	2.615157	0.195386	0.000000	25886.000000		1
6526.927246	1618.642090	2.732193	6.559113	1194.436890	37360.500000	189.446411	119.652145	73.454659	22.449617	30.168217	139.736542	164.529800	85.111191	1.526252	0.000000	3.814709	3.209151	0.436511	0.816845	3.077163	4.572412	2.277486	2.077920	1.866019	1.351209	1.479550	2.145310	2.216244	1.929987	0.183626	0.000000	25947.000000		1
21816.582031	5836.191406	1.563456	3.857757	4480.302246	99998.000000	744.207947	467.189514	245.921997	88.309029	89.998917	394.465698	540.092163	311.528534	1.326983	0.000000	4.338787	3.766129	0.194086	0.586335	3.651307	4.999991	2.871694	2.669493	2.390797	1.946005	1.954237	2.596009	2.732468	2.493498	0.122865	0.000000	25992.000000		1
13578.941406	5524.986816	3.931767	3.028231	5189.229004	99998.000000	839.399841	534.877563	254.337524	58.125393	81.006737	386.155029	523.865540	332.908112	0.848936	0.000000	4.132866	3.742331	0.594588	0.481189	3.715103	4.999991	2.923969	2.728254	2.405411	1.764366	1.908521	2.586762	2.719220	2.522324	0.000000	0.000000	26023.000000		1
7241.438965	3211.451904	3.364359	4.773628	2321.293701	59804.578125	380.351410	242.613144	109.047173	64.499481	36.585476	167.376083	212.173553	161.655746	0.317167	0.000000	3.859825	3.506701	0.526902	0.678849	3.365730	4.776734	2.580185	2.384914	2.037614	1.809556	1.563309	2.223693	2.326691	2.208591	0.000000	0.000000	26062.000000		1
8400.326172	1013.279541	2.833956	2.334390	1332.742554	39722.628906	209.157669	141.620697	53.613880	36.428207	26.714428	90.005081	131.206909	127.898064	0.500527	0.000000	3.924296	3.005729	0.452393	0.368173	3.124746	4.599038	2.320474	2.151127	1.729277	1.561438	1.426746	1.954267	2.117957	2.106864	0.000000	0.000000	26110.000000		1
18077.507812	3885.174805	2.081524	5.137509	4301.750977	95647.390625	679.686829	447.607758	206.493317	112.208000	93.998528	470.584686	565.462097	349.409180	2.010366	99998.000000	4.257139	3.589411	0.318381	0.710753	3.633645	4.980673	2.832309	2.650898	2.314906	2.050024	1.973121	2.672638	2.752403	2.543334	0.303275	4.999991	26145.000000		1
7542.473633	552.559753	2.204873	1.100895	1340.359375	38969.316406	210.850632	138.700409	62.639984	21.361059	10.947272	75.178467	93.101158	98.423691	0.435175	0.000000	3.877514	2.742379	0.343384	0.041746	3.127221	4.590723	2.323975	2.142078	1.796852	1.329623	1.039306	1.876094	1.968955	1.993100	0.000000	0.000000	26174.000000		1
6910.985352	1158.702515	1.218077	1.418520	785.526917	34963.082031	162.201569	85.746437	41.507122	66.972641	3.691235	38.515896	69.741837	36.372700	0.623969	99998.000000	3.839540	3.063972	0.085675	0.151835	2.895161	4.543610	2.210055	1.933216	1.618123	1.825897	0.567172	1.585640	1.843493	1.560776	0.000000	4.999991	26204.000000		1
10929.626953	2424.000488	2.457740	3.583304	1995.086426	56201.687500	359.363495	212.722473	114.465302	89.153969	35.339645	207.649719	285.782410	181.000046	0.258657	0.000000	4.038605	3.384533	0.390536	0.554284	3.299962	4.749749	2.555534	2.327813	2.058674	1.950141	1.548262	2.317331	2.456035	2.257679	0.000000	0.000000	26265.000000		1
6386.453613	202.845245	2.809286	3.355108	826.642456	29639.773438	142.077103	93.875175	50.801514	3.543216	16.112535	60.404274	53.172909	32.487186	0.539586	0.000000	3.805260	2.307165	0.448596	0.525706	2.917318	4.471875	2.152524	1.972551	1.705877	0.549398	1.207164	1.781068	1.725690	1.511712	0.000000	0.000000	26313.000000		0
5926.313477	0.000000	3.728240	3.607974	462.924683	23557.957031	76.251610	55.812588	23.843468	29.465124	3.062153	0.000000	22.184416	34.722897	0.155147	0.000000	3.772785	0.000000	0.571504	0.557263	2.665510	4.372138	1.882249	1.746732	1.377369	1.469308	0.486027	0.000000	1.346048	1.540616	0.000000	0.000000	26348.000000		0
9242.470703	1373.423218	1.964342	2.195622	2940.863037	70399.968750	479.105072	303.994965	171.073486	106.222466	41.982018	199.934204	243.273071	173.657669	2.208150	99998.000000	3.965788	3.137804	0.293217	0.341558	3.468475	4.847572	2.680431	2.482866	2.233183	2.026216	1.623063	2.300887	2.386094	2.239694	0.344029	4.999991	26374.000000		1
10293.375000	2236.561768	2.704439	3.136162	2172.916504	57754.171875	379.842590	227.123520	138.237839	71.897369	43.415958	186.341080	282.316284	191.672867	1.739539	99998.000000	4.012558	3.349581	0.432077	0.496399	3.337043	4.761583	2.579604	2.356262	2.140627	1.856713	1.637649	2.270308	2.450736	2.282561	0.240434	4.999991	26407.000000		1
8079.799316	4346.135254	2.201789	3.003561	3055.593506	73047.226562	500.250275	315.494232	152.123917	82.826141	60.401192	280.851501	366.227905	150.856506	0.313215	0.000000	3.907401	3.638103	0.342776	0.477637	3.485096	4.863604	2.699187	2.498991	2.182198	1.918167	1.781046	2.448477	2.563751	2.178564	0.000000	0.000000	26447.000000		1
18277.896484	3904.204346	2.951138	4.224722	5388.599121	99998.000000	895.061340	558.304749	256.067505	111.600502	106.561676	461.197815	639.474915	353.266937	1.974533	0.000000	4.261926	3.591532	0.469990	0.625798	3.731476	4.999991	2.951853	2.746871	2.408355	2.047666	2.027601	2.663887	2.805824	2.548103	0.295464	0.000000	26537.000000		1
8880.199219	1744.181152	1.742312	3.281098	1429.171021	42348.398438	219.728714	140.905273	56.950489	22.572968	8.387770	71.576660	113.842384	77.725632	0.017523	0.000000	3.948423	3.241592	0.241126	0.516019	3.155084	4.626837	2.341887	2.148927	1.755497	1.353589	0.923647	1.854771	2.056304	1.890564	0.000000	0.000000	26581.000000		1
12207.812500	4370.388672	1.970509	3.688152	3397.327148	76711.007812	582.912964	357.744537	175.073105	96.798561	63.201225	305.789703	430.536194	236.565933	1.221437	0.000000	4.086638	3.640520	0.294578	0.566809	3.531137	4.884858	2.765604	2.553573	2.243219	1.985869	1.800725	2.485423	2.634010	2.373952	0.086871	0.000000	26636.000000		1
8111.429199	1140.964844	2.621178	3.148497	3384.261475	77286.015625	543.422607	352.890717	153.980331	53.931507	68.067368	282.109680	334.952606	228.973770	0.337939	0.000000	3.909097	3.057272	0.418496	0.498103	3.529464	4.888101	2.735138	2.547640	2.187465	1.731843	1.832939	2.450418	2.524983	2.359786	0.000000	0.000000	26675.000000		1
5549.736816	2011.146606	1.628214	3.244093	1562.413208	44959.945312	244.262939	162.272507	38.062588	30.988491	18.897152	97.899452	127.062370	118.233627	1.230269	0.000000	3.744272	3.303444	0.211711	0.511093	3.193796	4.652826	2.387858	2.210245	1.580498	1.491200	1.276396	1.990780	2.104017	2.072741	0.090000	0.000000	26698.000000		1
9833.941406	2216.976807	2.100026	3.447620	3109.376953	69182.835938	483.431549	327.659576	125.754868	87.676857	48.689152	200.390594	276.682281	207.057632	0.203593	0.000000	3.992728	3.345761	0.322225	0.537519	3.492673	4.839998	2.684335	2.515423	2.099525	1.942885	1.687432	2.301877	2.441981	2.316091	0.000000	0.000000	26738.000000		1
33850.347656	7682.817383	3.105325	3.688152	9116.897461	99998.000000	1476.219604	925.112366	420.140900	219.173645	121.628822	669.044861	907.420959	516.350464	3.213965	99998.000000	4.529563	3.885520	0.492107	0.566809	3.959847	4.999991	3.169151	2.966194	2.623395	2.340788	2.085037	2.825455	2.957809	2.712945	0.507041	4.999991	26792.000000		1
6754.202148	1725.139038	1.952007	1.862578	1329.520020	41415.500000	218.905365	125.665436	55.470291	13.802814	1.353761	42.475418	68.088951	38.395630	0.086904	0.000000	3.829574	3.236824	0.290481	0.270115	3.123695	4.617163	2.340256	2.099216	1.744060	1.139968	0.131542	1.628138	1.833077	1.584282	0.000000	0.000000	26811.000000		1
9889.796875	2541.854980	3.074487	4.341904	3734.756104	81465.375000	648.664429	396.809326	191.296646	92.552254	72.714561	343.022766	440.105042	199.388382	3.105326	0.000000	3.995187	3.405151	0.487773	0.637680	3.572262	4.910973	2.812020	2.598582	2.281707	1.966387	1.861621	2.535323	2.643556	2.299700	0.492107	0.000000	26858.000000		1
16203.387695	2934.498047	2.507080	4.483756	2933.400391	64487.378906	495.840515	304.232422	119.979027	82.527016	43.903187	221.597473	307.985321	228.412537	0.138639	0.000000	4.209606	3.467534	0.399168	0.651642	3.467371	4.809475	2.695342	2.483206	2.079105	1.916596	1.642496	2.345565	2.488530	2.358720	0.000000	0.000000	26916.000000		1
3172.726318	502.455139	1.995179	3.330438	346.852753	25401.882812	70.472679	36.779751	25.113968	23.917479	4.434416	9.297472	42.142372	16.331480	0.983347	99998.000000	3.501433	2.701097	0.299982	0.522501	2.540145	4.404866	1.848021	1.565609	1.399915	1.378715	0.646836	0.968365	1.624719	1.213026	0.000000	4.999991	26935.000000		1
14758.410156	2916.038818	2.497828	4.348072	4840.775879	99998.000000	790.041504	498.285919	251.768768	67.709648	92.219208	438.905457	625.857117	345.721039	0.505869	0.000000	4.169040	3.464793	0.397563	0.638297	3.684915	4.999991	2.897650	2.697479	2.401002	1.830651	1.964821	2.642371	2.796475	2.538726	0.000000	0.000000	26975.000000		1
20343.927734	6796.920898	3.611058	4.329569	6689.825684	99998.000000	1138.849365	691.892273	364.633606	129.785309	116.562241	610.315063	797.482605	382.263336	1.628649	99998.000000	4.308435	3.832312	0.557634	0.636445	3.825415	4.999991	3.056466	2.840039	2.561857	2.113225	2.066558	2.785554	2.901721	2.582363	0.211827	4.999991	27014.000000		1
22103.410156	3812.981201	3.518546	5.341035	5378.404297	99998.000000	926.046753	556.701172	281.576172	108.415001	114.560898	550.598450	724.253052	433.604492	1.810709	99998.000000	4.344459	3.581265	0.546363	0.727625	3.730654	4.999991	2.966633	2.745622	2.449596	2.035089	2.059036	2.740835	2.859890	2.637094	0.257849	4.999991	27102.000000		1
22662.802734	5916.325684	2.451572	5.393459	7160.481445	99998.000000	1177.729126	729.242554	347.873474	111.680679	140.038742	649.231873	898.641541	462.850677	1.394279	99998.000000	4.355314	3.772052	0.389445	0.731867	3.854942	4.999991	3.071045	2.862872	2.541421	2.047978	2.146248	2.812400	2.953587	2.665441	0.144350	4.999991	27161.000000		1
9806.863281	2211.435303	1.526451	3.759078	2080.678711	56947.507812	363.421692	223.962692	112.562630	59.038177	53.922256	231.635040	298.949982	188.049469	0.834990	0.000000	3.991530	3.344674	0.183683	0.575081	3.318205	4.755475	2.560411	2.350176	2.051394	1.771133	1.731768	2.364804	2.475599	2.274272	0.000000	0.000000	27260.000000		1
6000.881836	172.889816	1.964342	2.232627	816.796021	29305.648438	127.688370	93.585304	52.639420	4.255559	8.875000	34.624218	33.424644	16.300644	1.533922	99998.000000	3.778215	2.237769	0.293217	0.348816	2.912114	4.466951	2.106151	1.971208	1.721311	0.628957	0.948168	1.539380	1.524067	1.212205	0.185803	4.999991	27330.000000		0
7781.703613	1796.657104	2.858626	4.983322	928.856018	34548.570312	160.317413	102.703918	78.703178	19.116096	32.188065	76.785095	110.249825	54.329308	0.462999	0.000000	3.891075	3.254465	0.456157	0.697519	2.967948	4.538430	2.204981	2.011587	1.895992	1.281399	1.507695	1.885277	2.042378	1.735034	0.000000	0.000000	27355.000000		1
9569.076172	1885.265259	1.625130	3.509295	1545.791870	42680.425781	227.391815	163.302475	85.080353	20.072056	32.897324	131.231583	145.657318	153.875473	0.121352	0.000000	3.980870	3.275373	0.210888	0.545220	3.189151	4.630229	2.356775	2.212993	1.929829	1.302592	1.517161	2.118038	2.163332	2.187169	0.000000	0.000000	27380.000000		1
7383.537598	1410.048828	3.718989	4.002693	2065.620850	55140.843750	316.823334	218.849854	103.875740	60.706482	31.981455	147.618576	169.106064	122.085220	2.137993	99998.000000	3.868264	3.149234	0.570425	0.602352	3.315051	4.741473	2.500817	2.340146	2.016514	1.783235	1.504898	2.169141	2.228159	2.086663	0.330006	4.999991	27415.000000		1
21197.373047	3660.132812	2.093859	2.914133	5026.820801	99998.000000	819.084167	512.208984	272.562408	138.651062	91.679550	444.431519	555.853149	364.090881	1.403090	99998.000000	4.326282	3.563497	0.320947	0.464509	3.701293	4.999991	2.913329	2.709447	2.435466	2.141923	1.962273	2.647805	2.744960	2.561210	0.147086	4.999991	27463.000000		1
33548.261719	5094.798828	2.069189	3.478457	6577.192383	99998.000000	1089.139526	671.810974	352.548431	171.264679	87.689194	478.559235	628.950134	381.628082	1.424976	0.000000	4.525670	3.707127	0.315800	0.541387	3.818041	4.999991	3.037084	2.827247	2.547219	2.233668	1.942946	2.679936	2.798616	2.581640	0.153808	0.000000	27491.000000		1
12062.938477	2261.216309	2.901798	3.052901	2515.217529	60981.593750	415.169922	266.287018	135.838699	101.658531	43.357368	183.871002	225.288696	158.646027	0.514467	0.000000	4.081453	3.354342	0.462667	0.484713	3.400576	4.785199	2.618226	2.425350	2.133024	2.007144	1.637063	2.264513	2.352739	2.200429	0.000000	0.000000	27536.000000		1
8556.317383	1316.031738	2.451572	3.626477	1016.881348	30872.462891	159.996704	115.575447	64.881866	23.646109	4.918563	55.707741	55.208176	33.979717	0.546143	99998.000000	3.932287	3.119266	0.389445	0.559485	3.007270	4.489571	2.204111	2.062865	1.812123	1.373760	0.691838	1.745916	1.742003	1.531220	0.000000	4.999991	27584.000000		1
15764.173828	2693.574951	2.861710	4.391244	3969.912842	97099.187500	650.986511	412.184845	204.143509	141.648453	74.120743	369.604584	467.756927	262.870239	0.957459	99998.000000	4.197671	3.430329	0.456626	0.642588	3.598781	4.987216	2.813572	2.615092	2.309936	2.151212	1.869940	2.567737	2.670020	2.419741	0.000000	4.999991	27609.000000		1
18041.552734	3660.798828	2.627345	4.274062	3388.066650	81973.132812	590.424927	351.179260	162.784409	90.766769	43.061329	245.585876	329.978546	203.520584	0.511699	99998.000000	4.256274	3.563576	0.419517	0.630841	3.529952	4.913671	2.771165	2.545529	2.211613	1.957927	1.634087	2.390203	2.518486	2.308608	0.000000	4.999991	27646.000000		1
2060.461670	318.772247	1.939672	2.035268	125.683937	18637.386719	20.898497	10.620397	7.826529	4.970987	1.393850	0.000000	0.000000	15.128822	0.269334	99998.000000	3.313965	2.503480	0.287728	0.308622	2.099280	4.270385	1.320115	1.026141	0.893569	0.696443	0.144216	0.000000	0.000000	1.179805	0.000000	4.999991	27683.000000		1
18132.275391	6931.569336	2.223376	3.046734	4748.091309	99998.000000	761.399780	475.012939	223.836258	110.209740	80.834045	427.267426	566.199097	412.141693	1.758639	0.000000	4.258452	3.840832	0.347013	0.483835	3.676519	4.999991	2.881613	2.676705	2.349931	2.042220	1.907594	2.630700	2.752969	2.615047	0.245177	0.000000	27713.000000		1
5851.110352	1470.721313	2.402232	3.941018	564.086731	24448.658203	108.698708	68.980148	30.125044	28.919302	21.761944	15.403275	7.413308	32.604370	1.361411	20212.875000	3.767238	3.167530	0.380615	0.595608	2.751346	4.388255	2.036224	1.838724	1.478928	1.461188	1.337698	1.187613	0.870012	1.513276	0.133989	4.305628	27760.000000		1
9401.585938	2331.405273	1.156402	3.256428	4045.451904	95978.398438	653.293152	423.270905	202.808243	92.786613	78.607582	379.577393	497.974457	267.973816	0.656531	99998.000000	3.973201	3.367618	0.063109	0.512742	3.606967	4.982173	2.815108	2.626618	2.307086	1.967485	1.895464	2.579300	2.697207	2.428092	0.000000	4.999991	27815.000000		1
16418.023438	3516.498291	3.450704	7.021673	4634.754395	94755.929688	760.308105	481.137268	199.505569	85.259209	89.286575	398.616394	538.948120	348.999054	0.482414	0.000000	4.215321	3.546110	0.537908	0.846441	3.666027	4.976606	2.880990	2.682269	2.299955	1.930741	1.950786	2.600555	2.731547	2.542824	0.000000	0.000000	27855.000000		1
8836.628906	2208.792725	4.224722	3.922516	2529.597168	61326.121094	385.029449	255.743713	137.281876	61.585346	20.056637	156.391815	213.394714	141.380173	1.135892	0.000000	3.946287	3.344155	0.625798	0.593565	3.403051	4.787645	2.585494	2.407805	2.137613	1.789477	1.302258	2.194214	2.329184	2.150388	0.055337	0.000000	27904.000000		1
7843.162598	2119.687988	1.674470	3.472290	2083.663818	57140.894531	311.901672	204.818848	110.336174	55.433289	40.717686	193.862320	284.684601	118.215126	0.332628	12869.004883	3.894491	3.326272	0.223877	0.540616	3.318828	4.756947	2.494018	2.311370	2.042718	1.743771	1.609783	2.287493	2.454364	2.072673	0.000000	4.109545	27937.000000		1
8488.012695	3292.168701	2.568754	2.547168	2206.587646	54262.054688	348.554993	215.201797	82.338905	41.519459	23.587517	126.427124	196.344727	84.099724	0.512330	0.000000	3.928806	3.517482	0.409723	0.406058	3.343721	4.734496	2.542271	2.332846	1.915605	1.618252	1.372682	2.101840	2.293019	1.924795	0.000000	0.000000	27965.000000		1
10451.956055	2536.322754	2.741444	4.412830	2388.186035	57332.687500	385.535187	250.069626	124.987015	44.134468	62.257603	205.725464	300.291382	188.249908	0.517383	99998.000000	4.019197	3.404205	0.437979	0.644717	3.378068	4.758402	2.586064	2.398061	2.096865	1.644778	1.794192	2.313288	2.477543	2.274735	0.000000	4.999991	28059.000000		1
22088.123047	6877.163086	1.575791	3.419866	8751.542969	99998.000000	1410.465088	898.545959	394.693878	163.092773	150.535797	751.155579	1000.679382	635.836121	2.790139	99998.000000	4.344159	3.837409	0.197498	0.534009	3.942085	4.999991	3.149362	2.953540	2.596260	2.212435	2.177640	2.875730	3.000295	2.803345	0.445626	4.999991	28099.000000		1
9773.620117	70.296906	2.340558	1.828657	1386.559937	45163.644531	268.007721	150.104065	80.467079	41.198750	32.228153	123.960129	132.776535	112.063065	0.284328	0.000000	3.990056	1.846936	0.369319	0.262132	3.141939	4.654789	2.428147	2.176393	1.905618	1.614884	1.508235	2.093282	2.123121	2.049463	0.000000	0.000000	28177.000000		0
13347.118164	3370.366211	3.179335	4.465254	3090.778809	76641.140625	524.679626	320.782837	161.378220	58.856239	69.516724	311.605621	386.518890	255.271896	1.017795	0.000000	4.125388	3.527677	0.502336	0.649846	3.490068	4.884462	2.719894	2.506211	2.207845	1.769793	1.842089	2.493605	2.587171	2.407003	0.007660	0.000000	28232.000000		1
4349.693848	536.755554	2.334390	2.812370	636.249329	27494.345703	104.020676	64.323708	23.393242	20.213907	9.343728	43.045910	65.436935	51.341167	0.045987	0.000000	3.638459	2.729777	0.368173	0.449072	2.803627	4.439243	2.017120	1.808371	1.369090	1.305650	0.970520	1.633932	1.815823	1.710466	0.000000	0.000000	28262.000000		1
9435.016602	769.796814	2.426902	3.083739	1527.039673	43248.640625	243.297729	159.040741	79.363098	50.008991	27.584044	104.100853	167.317490	109.115013	0.722528	99998.000000	3.974743	2.886376	0.385052	0.489078	3.183850	4.635972	2.386138	2.201508	1.899619	1.699048	1.440658	2.017454	2.223541	2.037884	0.000000	4.999991	28293.000000		1
12207.667969	4641.076172	3.265679	3.299600	3346.445557	77989.398438	541.985596	346.825012	173.444885	95.941277	50.921780	263.036743	345.616180	207.955002	0.384207	0.000000	4.086633	3.666619	0.513974	0.518461	3.524584	4.892035	2.733988	2.540110	2.239161	1.982005	1.706904	2.420017	2.538594	2.317969	0.000000	0.000000	28324.000000		1
10454.275391	2200.670166	2.346725	3.694319	2186.096436	62702.523438	357.710602	226.411179	124.219162	46.505863	59.630257	217.446747	306.048737	167.175644	0.068741	0.000000	4.019294	3.342555	0.370462	0.567534	3.339669	4.797285	2.553532	2.354898	2.094189	1.667508	1.775467	2.337353	2.485790	2.223173	0.000000	0.000000	28379.000000		1
10988.357422	3255.795898	1.625130	3.863925	4126.600586	84507.421875	677.222961	433.018585	167.345245	115.889984	66.186287	295.166229	352.576172	297.004120	1.829940	0.000000	4.040933	3.512657	0.210888	0.587029	3.615592	4.926895	2.830732	2.636507	2.223613	2.064046	1.820768	2.470067	2.547253	2.472763	0.262437	0.000000	28426.000000		1
13932.282227	5185.161621	2.957305	2.676685	6133.232422	99998.000000	972.404602	633.443115	282.048004	118.421738	102.262947	477.279510	660.092773	368.118225	1.499983	99998.000000	4.144022	3.714762	0.470896	0.427597	3.787689	4.999991	2.987847	2.801708	2.450323	2.073431	2.009718	2.678773	2.819605	2.565987	0.176086	4.999991	28444.000000		1
24149.605469	7794.858887	2.365228	5.310198	7739.145020	99998.000000	1230.741699	790.149475	371.584351	180.522064	148.287750	698.001160	929.093506	499.399170	2.449548	0.000000	4.382910	3.891808	0.373873	0.725111	3.888693	4.999991	3.090167	2.897709	2.570057	2.256530	2.171105	2.843856	2.968060	2.698448	0.389086	0.000000	28467.000000		1
26847.359375	6791.080566	2.408400	3.657314	5963.540527	99998.000000	979.895020	609.692139	300.414734	124.558372	99.080528	493.981018	671.376160	344.549225	2.233519	0.000000	4.428902	3.831939	0.381729	0.563162	3.775504	4.999991	2.991179	2.785111	2.477721	2.095373	1.995988	2.693710	2.826966	2.537251	0.348990	0.000000	28514.000000		1
4812.158691	1193.036865	2.359060	2.883296	2879.842041	71614.476562	470.593964	297.654785	163.496750	48.994442	34.864750	221.714645	281.829041	155.682556	0.541514	0.000000	3.682340	3.076654	0.372739	0.459889	3.459369	4.855001	2.672646	2.473713	2.213509	1.690147	1.542387	2.345794	2.449986	2.192240	0.000000	0.000000	28548.000000		1
6045.756348	2962.862305	1.902667	2.621178	1353.360474	43407.167969	225.967117	135.764679	58.103806	57.801598	33.187195	131.564636	196.057938	141.044037	0.326051	0.000000	3.781451	3.471711	0.279363	0.418496	3.131413	4.637561	2.354045	2.132787	1.764205	1.761940	1.520971	2.119139	2.292384	2.149355	0.000000	0.000000	28573.000000		1
14695.766602	7142.851562	1.810155	3.746742	5530.503418	99998.000000	872.876953	555.874756	286.907959	98.016640	100.471291	512.868896	664.786255	429.543213	1.533658	99998.000000	4.167192	3.853872	0.257716	0.573654	3.742765	4.999991	2.940953	2.744977	2.457743	1.991300	2.002042	2.710006	2.822682	2.633007	0.185729	4.999991	28600.000000		1
6592.552246	3092.166504	1.409269	2.516331	2623.792969	63513.109375	415.678741	258.741089	85.151276	36.181507	48.004562	205.401672	279.670441	130.383560	0.440291	0.000000	3.819054	3.490263	0.148994	0.400768	3.418930	4.802864	2.618758	2.412865	1.930191	1.558487	1.681283	2.312604	2.446646	2.115223	0.000000	0.000000	28622.000000		1
10339.902344	1524.915039	2.494745	3.278014	2029.060059	54536.800781	354.851990	220.567505	98.821495	35.077530	41.827831	187.824356	256.243286	134.444839	0.771494	99998.000000	4.014516	3.183246	0.397026	0.515611	3.307295	4.736690	2.550047	2.343542	1.994851	1.545029	1.621465	2.273752	2.408653	2.128544	0.000000	4.999991	28695.000000		1
15745.437500	6144.186035	2.978892	3.644979	6902.159668	99998.000000	1144.196533	713.003601	353.569153	158.405487	138.681900	709.753296	885.150208	451.246582	1.863899	99998.000000	4.197155	3.788464	0.474055	0.561695	3.838985	4.999991	3.058501	2.853092	2.548474	2.199770	2.142020	2.851107	2.947017	2.654414	0.270422	4.999991	28715.000000		1
7632.509277	4890.942383	2.396065	3.706654	4434.132812	92481.179688	705.133850	457.429474	176.386780	141.740967	78.117271	392.452026	496.722473	306.452698	3.283363	99998.000000	3.882667	3.689393	0.379499	0.568982	3.646809	4.966053	2.848272	2.660324	2.246466	2.151495	1.892747	2.593786	2.696114	2.486363	0.516319	4.999991	28749.000000		1
11103.951172	1557.183228	3.580221	4.073619	1604.379883	45065.035156	269.854889	172.902145	82.378998	39.493443	35.530838	131.826752	200.671219	125.400238	0.465044	0.000000	4.045477	3.192340	0.553910	0.609980	3.205307	4.653840	2.431130	2.237800	1.915817	1.596525	1.550605	2.120003	2.302485	2.098298	0.000000	0.000000	28785.000000		1
9247.521484	1289.409912	3.376694	5.822099	1790.659302	51120.628906	292.171906	185.517731	104.122437	60.259338	50.887856	193.100632	238.746140	187.179855	1.664037	0.000000	3.966025	3.110391	0.528492	0.765080	3.253013	4.708596	2.465638	2.268385	2.017544	1.780024	1.706614	2.285784	2.377936	2.272259	0.221163	0.000000	28820.000000		1
17125.787109	4628.441895	2.639680	4.428249	5694.064941	99998.000000	941.120056	592.879639	295.301910	127.854889	98.127647	489.608276	604.856873	359.378906	1.338830	99998.000000	4.233651	3.665435	0.421551	0.646232	3.755422	4.999991	2.973645	2.772967	2.470266	2.106717	1.991791	2.689849	2.781653	2.555552	0.126725	4.999991	28873.000000		1
14479.609375	6573.254395	1.859494	4.378909	7803.653809	99998.000000	1233.917969	792.804565	357.732208	196.603760	130.713516	592.136414	775.865601	389.870911	1.717623	99998.000000	4.160757	3.817780	0.269395	0.641366	3.892298	4.999991	3.091286	2.899166	2.553558	2.293592	2.116321	2.772422	2.889786	2.590921	0.234928	4.999991	28928.000000		1
8495.555664	567.901306	3.108409	3.052901	1308.954590	46273.726562	235.418777	148.192154	84.001045	43.135338	34.648888	145.879349	192.477722	98.676559	0.642854	0.000000	3.929192	2.754273	0.492538	0.484713	3.116925	4.665335	2.371841	2.170825	1.924285	1.634833	1.539689	2.163994	2.284380	1.994214	0.000000	0.000000	28971.000000		1
26101.134766	6488.981934	2.957305	4.314150	6502.809570	99998.000000	1067.747681	672.754639	366.523926	150.548126	113.278061	538.784668	699.317932	397.999664	2.455550	0.000000	4.416659	3.812176	0.470896	0.634895	3.813101	4.999991	3.028469	2.827857	2.564102	2.177675	2.054146	2.731415	2.844675	2.599883	0.390149	0.000000	28993.000000		1
7144.171387	4663.855957	1.572707	1.634382	3308.586426	77037.593750	509.914703	326.003601	152.392197	111.797867	38.185936	258.176788	358.759094	176.334351	1.730223	99998.000000	3.853952	3.668745	0.196648	0.213353	3.519643	4.886703	2.707498	2.513222	2.182963	2.048434	1.581903	2.411917	2.554803	2.246337	0.238102	4.999991	29074.000000		1
8128.309570	1520.702637	1.258165	4.045865	1031.041870	34190.320312	188.875916	114.221680	41.167912	23.091036	13.583869	55.618313	71.185028	46.928337	0.735449	0.000000	3.910000	3.182044	0.099738	0.607011	3.013276	4.533903	2.276177	2.057749	1.614559	1.363443	1.133024	1.745218	1.852389	1.671435	0.000000	0.000000	29103.000000		1
13936.041016	3504.046143	2.451572	5.778926	4891.744141	99998.000000	822.864868	500.783752	236.461090	92.034180	76.038834	418.617523	530.273560	323.915924	2.153299	0.000000	4.144139	3.544570	0.389445	0.761847	3.689464	4.999991	2.915329	2.699650	2.373760	1.963949	1.881035	2.621817	2.724500	2.510432	0.333104	0.000000	29210.000000		1
6076.494629	1860.468872	3.398280	5.297863	2026.580688	50869.957031	309.601196	193.800644	79.215080	36.492966	27.645718	161.261032	218.470551	198.777802	0.354434	0.000000	3.783653	3.269622	0.531259	0.724101	3.306764	4.706461	2.490803	2.287355	1.898808	1.562209	1.441628	2.207530	2.339393	2.298368	0.000000	0.000000	29263.000000		1
13707.080078	3464.642090	2.155533	2.133947	3757.911865	86667.328125	585.034607	376.222290	173.182770	63.062458	49.386078	247.368271	386.392456	194.469818	1.556910	99998.000000	4.136945	3.539658	0.333555	0.329184	3.574947	4.937855	2.767182	2.575444	2.238505	1.799771	1.693605	2.393344	2.587029	2.288852	0.192263	4.999991	29293.000000		1
13171.660156	4925.187012	3.358191	5.267026	4283.973145	93286.031250	683.146790	451.012207	214.581955	112.004478	79.110237	353.562988	456.606110	234.533752	2.352390	0.000000	4.119640	3.692423	0.526105	0.721565	3.631847	4.969817	2.834514	2.654188	2.331593	2.049235	1.898233	2.548467	2.659542	2.370205	0.371509	0.000000	29353.000000		1
2014.069946	556.846130	1.766982	3.163916	57.715256	22514.511719	19.245613	9.812457	9.084694	26.298124	15.785659	30.140463	46.518200	34.562546	0.079808	0.000000	3.304075	2.745735	0.247232	0.500225	1.761291	4.352463	1.284332	0.991778	0.958310	1.419925	1.198263	1.479150	1.667623	1.538606	0.000000	0.000000	29419.000000		1
5416.951172	1645.162231	2.084607	5.643242	1406.709106	39653.636719	240.892426	155.790482	61.276974	24.747004	25.200314	102.278366	148.630035	95.731583	0.100092	0.000000	3.733755	3.216209	0.319024	0.751529	3.148204	4.598283	2.381823	2.192541	1.787297	1.393523	1.401406	2.009784	2.172107	1.981055	0.000000	0.000000	29465.000000		1
21734.617188	4835.327148	1.575791	2.682853	6062.784668	99998.000000	995.800903	625.943481	274.529846	164.585312	97.180946	472.771057	581.025696	377.887512	2.058463	99998.000000	4.337152	3.684426	0.197498	0.428597	3.782672	4.999991	2.998173	2.796535	2.438590	2.216391	1.987581	2.674651	2.764195	2.577363	0.313543	4.999991	29491.000000		1
4552.255371	1026.588989	2.278883	2.516331	534.017212	26664.218750	84.990921	64.431641	42.700531	15.819580	16.590515	43.702747	63.710041	110.678467	0.831596	0.000000	3.658227	3.011397	0.357722	0.400768	2.727555	4.425929	1.929373	1.809099	1.630433	1.199195	1.219860	1.640509	1.804208	2.044063	0.000000	0.000000	29535.000000		1
7921.609863	2329.792480	1.865662	4.789046	4122.431152	92569.796875	700.202942	429.188599	211.356369	84.957001	89.036789	397.145477	500.043671	339.929779	0.367390	0.000000	3.898813	3.367317	0.270833	0.680249	3.615153	4.966469	2.845224	2.632648	2.325015	1.929199	1.949569	2.598950	2.699008	2.531389	0.000000	0.000000	29609.000000		1
20200.949219	5327.025879	2.266548	2.679769	6548.837402	99998.000000	1030.249390	668.036499	366.712036	174.514938	122.948662	608.174927	791.749939	552.738586	1.714997	99998.000000	4.305372	3.726485	0.355365	0.428097	3.816164	4.999991	3.012942	2.824800	2.564325	2.241832	2.089724	2.784029	2.898588	2.742520	0.234263	4.999991	29631.000000		1
6759.786621	538.781555	2.075356	3.537048	910.128479	29221.126953	144.485489	99.530754	51.979500	1.532618	21.848289	85.000175	114.459129	111.723854	0.696963	99998.000000	3.829933	2.731413	0.317093	0.548641	2.959103	4.465697	2.159824	1.997957	1.715832	0.185434	1.339417	1.929420	2.058650	2.048146	0.000000	4.999991	29673.000000		1
7291.416992	1745.741455	3.944102	4.662613	1219.803711	34904.105469	189.945969	133.445709	71.465645	35.003517	28.783617	83.849937	124.505951	148.358673	0.793093	0.000000	3.862812	3.241980	0.595948	0.668629	3.086290	4.542877	2.278630	2.125305	1.854097	1.544112	1.459145	1.923503	2.095190	2.171313	0.000000	0.000000	29758.000000		1
24572.503906	5300.703125	2.815454	3.256428	5829.410156	99998.000000	930.777222	597.508301	326.845459	157.921341	120.931900	644.507568	835.107300	540.819946	2.488773	99998.000000	4.390450	3.724334	0.449548	0.512742	3.765625	4.999991	2.968846	2.776344	2.514343	2.198441	2.082541	2.809228	2.921742	2.733053	0.395985	4.999991	29781.000000		1
16113.768555	3558.184326	2.957305	4.360406	5608.062500	99998.000000	873.734192	567.531250	284.521149	115.979416	114.116837	533.277100	700.696350	409.054871	0.597895	99998.000000	4.207197	3.551229	0.470896	0.639527	3.748813	4.999991	2.941379	2.753990	2.454114	2.064381	2.057350	2.726953	2.845530	2.611782	0.000000	4.999991	29812.000000		1
15412.846680	5531.394531	1.844076	1.985928	6062.876953	99998.000000	978.365479	611.730530	238.567276	111.162613	73.035271	396.149414	540.850769	352.132141	1.451540	0.000000	4.187883	3.742835	0.265779	0.297963	3.782679	4.999991	2.990501	2.786560	2.377611	2.045959	1.863533	2.597859	2.733078	2.546706	0.161829	0.000000	29854.000000		1
8619.308594	1092.482300	1.409269	2.800035	1270.623657	36839.953125	206.746185	139.258560	71.610580	9.658270	24.774757	84.358757	100.625481	106.333481	0.684889	99998.000000	3.935472	3.038414	0.148994	0.447163	3.104017	4.566319	2.315438	2.143822	1.854977	0.984899	1.394009	1.926130	2.002708	2.026670	0.000000	4.999991	29956.000000		1
9697.624023	3423.181396	2.556419	3.857757	2401.211670	66075.789062	425.047119	249.625565	138.200836	93.869011	40.804031	211.954620	254.587311	208.741364	0.818209	0.000000	3.986665	3.534430	0.407632	0.586335	3.380430	4.820042	2.628437	2.397289	2.140511	1.972522	1.610703	2.326243	2.405837	2.319608	0.000000	0.000000	29999.000000		1
10670.639648	2218.836426	2.525582	3.996526	2245.017334	54102.906250	345.064209	227.388733	97.208694	30.032532	17.629734	122.029709	172.094208	82.724373	1.337839	99998.000000	4.028191	3.346125	0.402361	0.601683	3.351220	4.733221	2.537900	2.356769	1.987705	1.477592	1.246246	2.086466	2.235766	1.917634	0.126404	4.999991	30016.000000		1
3962.668945	675.650269	2.500912	2.673601	503.904510	21855.416016	63.830307	47.138031	9.365314	18.027536	3.382861	4.536180	28.684938	37.615444	0.677363	0.000000	3.597988	2.829722	0.398098	0.427097	2.702348	4.339559	1.805027	1.673371	0.971522	1.255936	0.529284	0.656690	1.457654	1.575366	0.000000	0.000000	30037.000000		1
9108.916992	2753.189697	1.921169	3.028231	3246.146973	73192.320312	514.950439	322.022491	143.066971	44.467514	42.093033	201.954056	278.840912	168.412231	1.851647	99998.000000	3.959467	3.439836	0.283566	0.481189	3.511368	4.864466	2.711766	2.507886	2.155539	1.648043	1.624210	2.305253	2.445357	2.226374	0.267558	4.999991	30071.000000		1
18976.197266	8541.028320	4.135293	3.937934	9335.346680	99998.000000	1517.504761	964.648987	468.352081	192.634995	144.032181	825.523010	1018.161133	505.628296	2.564956	99998.000000	4.278209	3.931510	0.616506	0.595268	3.970130	4.999991	3.181130	2.984369	2.670573	2.284735	2.158459	2.916729	3.007817	2.703831	0.409080	4.999991	30121.000000		1
13716.871094	2255.717773	2.824705	4.021195	2583.035156	64570.363281	454.006531	272.028931	140.772675	85.653931	68.570015	275.269928	366.570190	220.259125	0.316817	99998.000000	4.137255	3.353285	0.450973	0.604355	3.412130	4.810033	2.657062	2.434615	2.148518	1.932747	1.836134	2.439759	2.564157	2.342934	0.000000	4.999991	30181.000000		1
10521.448242	4865.128418	1.310589	3.373610	4256.515625	88579.125000	720.978149	445.575592	195.524460	107.795174	93.418785	341.187927	442.374664	314.704803	1.528599	99998.000000	4.022076	3.687094	0.117467	0.528095	3.629054	4.947331	2.857922	2.648921	2.291201	2.032599	1.970434	2.532994	2.645790	2.497903	0.184294	4.999991	30227.000000		1
19871.056641	4744.492188	2.531749	3.830003	4438.277344	91367.898438	704.637390	455.474396	193.436768	102.781013	64.246613	365.530975	447.425812	281.384979	1.289332	0.000000	4.298221	3.676190	0.403421	0.583199	3.647214	4.960793	2.847966	2.658464	2.286539	2.011913	1.807850	2.562924	2.650721	2.449301	0.110365	0.000000	30256.000000		1
9325.142578	1385.018066	3.025148	5.279361	1854.804077	52171.566406	303.584839	193.319580	88.154839	69.751083	31.219770	148.488190	200.242569	121.471550	1.580519	99998.000000	3.969656	3.141455	0.480747	0.722581	3.268298	4.717434	2.482280	2.286276	1.945246	1.843551	1.494430	2.171692	2.301556	2.084475	0.198800	4.999991	30374.000000		1
11424.551758	2229.361084	2.944971	4.126042	2157.519287	48966.058594	362.956055	222.164871	93.409531	61.415741	35.863880	123.608582	191.817795	124.811241	0.799179	0.000000	4.057839	3.348181	0.469081	0.615534	3.333955	4.689895	2.559854	2.346675	1.970391	1.788280	1.554657	2.092049	2.282889	2.096254	0.000000	0.000000	30434.000000		1
8424.647461	3763.496582	1.822490	1.924253	3205.540283	78093.796875	513.460999	317.717590	132.711777	70.679291	50.385208	227.083435	301.170258	211.476639	0.251533	0.000000	3.925552	3.575592	0.260665	0.284262	3.505901	4.892617	2.710507	2.502041	2.122910	1.849292	1.702303	2.356185	2.478812	2.325262	0.000000	0.000000	30487.000000		1
23324.164062	4507.670410	1.729977	3.111492	4743.703125	99998.000000	758.149536	486.802094	222.346817	99.422821	89.332825	342.726715	445.304199	282.473541	2.668092	0.000000	4.367806	3.653952	0.238040	0.492969	3.676117	4.999991	2.879755	2.687352	2.347031	1.997486	1.951011	2.534948	2.648657	2.450978	0.426201	0.000000	30523.000000		1
7257.539062	186.023453	2.840123	2.399149	847.824646	34314.753906	138.583221	79.810242	51.038960	25.869484	1.791652	22.838169	54.859711	72.989014	0.728555	99998.000000	3.860789	2.269568	0.453337	0.380057	2.928306	4.535481	2.141711	1.902059	1.707902	1.412788	0.253254	1.358661	1.739254	1.863258	0.000000	4.999991	30553.000000		0
20983.404297	9704.914062	2.507080	3.225591	11369.880859	99998.000000	1862.297607	1174.522095	612.822144	240.543961	227.521332	1214.804932	1551.114380	843.966858	3.470125	0.000000	4.321876	3.986992	0.399168	0.508609	4.055756	4.999991	3.270049	3.069861	2.787334	2.381194	2.357022	3.084507	3.190644	2.926325	0.540345	0.000000	30620.000000		1
3054.739258	241.783615	1.760815	1.600460	78.604500	21650.859375	40.896542	11.468425	3.410615	37.960823	0.000000	3.808417	3.848506	60.959347	0.924282	99998.000000	3.484974	2.383427	0.245714	0.204245	1.895447	4.335475	1.611687	1.059504	0.532833	1.579336	0.000000	0.580745	0.585292	1.785040	0.000000	4.999991	30653.000000		1
11941.469727	3579.961670	3.327354	1.822490	3195.681641	78149.546875	528.087158	326.873230	169.765991	36.388119	49.922646	275.862030	359.980255	215.016769	2.824521	99998.000000	4.077058	3.553878	0.522099	0.260665	3.504564	4.892927	2.722706	2.514379	2.229851	1.560960	1.698298	2.440692	2.556279	2.332472	0.450945	4.999991	30676.000000		1
2665.537598	405.434540	1.729977	3.207088	353.985443	26011.546875	71.644501	48.698402	42.931812	18.897152	19.122265	30.396414	55.097160	63.728546	0.011181	99998.000000	3.425785	2.607921	0.238040	0.506111	2.548985	4.415166	1.855183	1.687515	1.632779	1.276396	1.281539	1.482822	1.741129	1.804334	0.000000	4.999991	30737.000000		1
7342.955566	2426.569336	2.389898	3.083739	2124.961182	54745.316406	338.452667	224.619537	126.131081	68.499092	28.370396	132.465088	187.771942	120.315147	1.382376	99998.000000	3.865871	3.384993	0.378379	0.489078	3.327351	4.738347	2.529498	2.351448	2.100822	1.835685	1.452865	2.122102	2.273631	2.080320	0.140626	4.999991	30805.000000		1
14370.802734	1338.749634	2.951138	3.937934	2436.474365	64316.070312	409.098022	256.792175	132.902969	55.248264	50.533226	207.452362	245.730804	116.272369	1.415283	99998.000000	4.157481	3.126699	0.469990	0.595268	3.386762	4.808320	2.611827	2.409582	2.123535	1.742319	1.703577	2.316918	2.390460	2.065476	0.150843	4.999991	30877.000000		1
10807.381836	2150.565430	2.470075	4.237057	2675.374756	65823.710938	428.467010	276.932068	137.830780	78.891289	54.742531	271.951843	358.774506	195.786575	1.179655	99998.000000	4.033720	3.332553	0.392710	0.627064	3.427385	4.818382	2.631917	2.442373	2.139346	1.897029	1.738325	2.434492	2.554821	2.291783	0.071755	4.999991	30894.000000		1
13579.684570	4516.024414	2.420735	5.334868	7045.914551	99998.000000	1144.443237	723.139832	334.545563	150.837997	140.248444	665.985779	842.104309	479.946930	3.134914	0.000000	4.132890	3.654756	0.383947	0.727124	3.847937	4.999991	3.058594	2.859222	2.524455	2.178511	2.146898	2.823465	2.925366	2.681193	0.496226	0.000000	30987.000000		1
14965.162109	4154.039551	3.845422	4.181550	3233.546875	72275.328125	545.704590	343.272552	154.396637	65.551033	55.408619	245.354584	311.531616	219.343246	0.949719	0.000000	4.175081	3.618471	0.584944	0.621337	3.509679	4.858990	2.736958	2.535639	2.188638	1.816580	1.743577	2.389794	2.493502	2.341124	0.000000	0.000000	31054.000000		1
20253.861328	3414.997070	3.006645	5.957783	6314.596680	99998.000000	1039.182983	649.305847	277.746185	115.473679	92.780449	405.067596	496.673126	278.708313	1.320979	0.000000	4.306508	3.533390	0.478082	0.775085	3.800346	4.999991	3.016692	2.812449	2.443648	2.062483	1.967456	2.607527	2.696071	2.445150	0.120896	0.000000	31084.000000		1
5524.520996	791.833191	2.729109	4.644111	744.470032	31304.679688	105.581047	78.012421	27.500782	21.650930	8.187326	47.924385	75.789047	82.042870	0.217522	0.000000	3.742295	2.898634	0.436021	0.666903	2.871847	4.495609	2.023586	1.892164	1.439345	1.335477	0.913142	1.680557	1.879606	1.914041	0.000000	0.000000	31124.000000		1
17766.328125	3402.335205	1.945839	3.854673	3312.737305	73881.140625	514.040771	342.887085	131.015732	88.241188	65.153229	242.721085	333.753052	152.074570	2.613021	0.000000	4.249598	3.531777	0.289107	0.585988	3.520187	4.868534	2.710998	2.535151	2.117323	1.945671	1.813936	2.385108	2.523425	2.182057	0.417143	0.000000	31151.000000		1
9044.748047	2002.277710	3.025148	4.002693	1872.402954	51438.218750	325.291260	198.561935	98.257164	75.613274	44.603199	190.035400	254.121658	185.622574	1.098052	99998.000000	3.956397	3.301524	0.480747	0.602352	3.272399	4.711286	2.512272	2.297896	1.992364	1.878598	1.649366	2.278835	2.405042	2.268631	0.040623	4.999991	31321.000000		1
9082.960938	939.257507	4.119875	2.602675	1963.200562	53804.640625	329.824371	209.888504	128.101593	60.623219	46.000130	206.758514	251.324707	197.016983	1.703218	99998.000000	3.958227	2.972785	0.614884	0.415420	3.292965	4.730820	2.518283	2.321989	2.107554	1.782639	1.662759	2.315463	2.400235	2.294504	0.231270	4.999991	31395.000000		1
11731.880859	1842.743652	2.420735	3.126911	1859.852173	46937.101562	306.449615	197.396286	69.957695	34.883251	30.103458	125.415657	150.745483	85.669350	1.021830	0.000000	4.069367	3.265465	0.383947	0.495116	3.269478	4.671516	2.486359	2.295339	1.844836	1.542617	1.478616	2.098352	2.178244	1.932825	0.009379	0.000000	31438.000000		1
5727.822754	2464.369873	2.503996	3.441453	2525.239746	59412.074219	411.922729	266.906830	127.025368	56.475590	32.487186	148.935333	201.204697	88.022240	0.261563	0.000000	3.757990	3.391706	0.398634	0.536742	3.402303	4.773875	2.614816	2.426360	2.103890	1.751861	1.511712	2.172998	2.303638	1.944592	0.000000	0.000000	31494.000000		1
7230.904785	1884.737915	1.486362	2.707523	1608.727905	46540.214844	235.865921	167.277405	80.232712	43.092167	31.929031	120.090034	149.370132	97.177856	0.526696	99998.000000	3.859193	3.275251	0.172125	0.432572	3.206483	4.667829	2.372665	2.223437	1.904351	1.634398	1.504186	2.079507	2.174264	1.987567	0.000000	4.999991	31525.000000		1
9603.101562	2336.043213	2.072273	2.744528	2261.678711	61469.917969	390.136139	240.291092	126.605980	99.512253	51.880821	205.737793	303.106842	192.345123	0.016025	0.000000	3.982412	3.368481	0.316447	0.438468	3.354431	4.788662	2.591216	2.380738	2.102454	1.997877	1.715007	2.313314	2.481596	2.284081	0.000000	0.000000	31564.000000		1
6845.915527	2601.050293	2.864793	2.047602	2339.617188	57733.160156	375.152252	244.346207	99.105194	90.489227	32.206566	169.978760	266.206818	142.379303	1.069350	0.000000	3.835432	3.415149	0.457093	0.311246	3.369145	4.761425	2.574208	2.388005	1.996096	1.956597	1.507944	2.230395	2.425219	2.153447	0.029120	0.000000	31579.000000		1
5411.301758	1253.462769	1.452441	2.047602	1412.611328	40464.523438	219.565277	151.997482	75.039696	55.704659	30.091124	125.643852	134.429428	102.053253	0.774604	99998.000000	3.733302	3.098111	0.162098	0.311246	3.150023	4.607074	2.341564	2.181836	1.875291	1.745892	1.478438	2.099141	2.128494	2.008827	0.000000	4.999991	31614.000000		1
10505.018555	2951.896484	3.623393	3.293433	2628.054688	62907.566406	426.419403	267.569855	116.799690	69.840515	48.747742	249.810593	332.390045	266.527527	2.855290	0.000000	4.021397	3.470101	0.559115	0.517649	3.419634	4.798703	2.629837	2.427437	2.067442	1.844107	1.687955	2.397611	2.521648	2.425742	0.455650	0.000000	31655.000000		1
11229.114258	2476.892822	1.289003	2.685936	1619.542603	47498.707031	273.681824	174.786316	90.427559	59.670345	56.376911	188.111145	271.406006	125.101112	1.282544	0.000000	4.050345	3.393907	0.110254	0.429096	3.209392	4.676682	2.437246	2.242507	1.956301	1.775759	1.751101	2.274415	2.433619	2.097261	0.108072	0.000000	31706.000000		1
8616.625977	2331.072021	0.931289	2.386814	1259.707275	38785.226562	207.581879	138.447540	82.258728	58.766808	25.231150	86.921341	109.697838	52.004169	1.688211	0.000000	3.935337	3.367556	0.000000	0.377819	3.100270	4.588666	2.317189	2.141285	1.915182	1.769132	1.401937	1.939126	2.040198	1.716038	0.227427	0.000000	31762.000000		1
6617.610840	895.986450	2.636597	4.335737	951.290222	34569.964844	160.005951	105.112320	63.987579	23.917479	21.391895	41.260426	61.310894	54.048691	0.198543	0.000000	3.820701	2.952302	0.421044	0.637063	2.978313	4.538699	2.204136	2.021654	1.806096	1.378715	1.330249	1.615534	1.787538	1.732785	0.000000	0.000000	31816.000000		1
10137.159180	3192.841309	2.944971	4.995657	3712.300293	85633.078125	605.982422	383.512268	175.477066	68.644028	82.453003	414.398987	526.061157	302.135468	0.869397	0.000000	4.005916	3.504177	0.469081	0.698593	3.569643	4.932642	2.782460	2.583779	2.244220	1.836603	1.916206	2.617419	2.721036	2.480202	0.000000	0.000000	31871.000000		1
24885.791016	4962.170410	3.302684	3.811501	5938.457520	99998.000000	929.423462	610.361328	279.766022	114.311111	117.160484	562.017578	781.598267	461.006622	3.873638	0.000000	4.395951	3.695672	0.518867	0.581096	3.773674	4.999991	2.968214	2.785587	2.446795	2.058089	2.068781	2.749750	2.892984	2.663707	0.588119	0.000000	31937.000000		1
15593.859375	2147.022217	2.149366	2.707523	3349.803711	78359.914062	538.871033	337.435028	140.970032	51.553944	48.562717	206.317535	269.654449	176.664307	1.558677	0.000000	4.192954	3.331836	0.332310	0.432572	3.525019	4.894094	2.731485	2.528190	2.149127	1.712262	1.686303	2.314536	2.430808	2.247149	0.192756	0.000000	31985.000000		1
10006.328125	1472.337280	2.457740	5.575400	1755.658813	59870.058594	293.121704	193.634125	123.312546	60.879169	50.964951	202.848328	286.494751	217.397415	0.693181	5252.723633	4.000275	3.168007	0.390536	0.746276	3.244440	4.777210	2.467048	2.286982	2.091007	1.784469	1.707272	2.307171	2.457117	2.337254	0.000000	3.720385	32043.000000		1
4233.211426	2982.200439	2.488577	3.268763	1493.482422	42176.980469	244.136520	162.130646	63.691540	40.131775	25.394588	99.888466	158.593597	91.343422	1.219078	99998.000000	3.626670	3.474537	0.395951	0.514383	3.174200	4.625075	2.387633	2.209865	1.804082	1.603488	1.404741	1.999515	2.200286	1.960677	0.086032	4.999991	32109.000000		1
11240.659180	1017.103394	1.184156	2.985059	1996.776367	48335.019531	322.956879	209.080566	102.047081	62.874348	33.440063	147.732666	182.865707	132.206055	2.066874	0.000000	4.050792	3.007365	0.073409	0.474953	3.300329	4.684262	2.509145	2.320314	2.008801	1.798473	1.524267	2.169477	2.262132	2.121251	0.315314	0.000000	32135.000000		1
12413.096680	3367.125000	3.438369	3.148497	4871.530273	99998.000000	832.504639	496.833496	221.017731	133.957611	77.636208	466.726929	568.231262	346.288452	1.580433	99998.000000	4.093880	3.527259	0.536352	0.498103	3.687665	4.999991	2.920387	2.696211	2.344427	2.126967	1.890064	2.669063	2.754525	2.539438	0.198776	4.999991	32162.000000		1
6101.312988	1504.250854	3.876260	3.509295	1567.387329	43770.734375	255.641937	170.857635	91.155319	42.459999	29.434286	100.357193	149.931381	116.716431	1.271231	0.000000	3.785423	3.177320	0.588413	0.545220	3.195176	4.641184	2.407632	2.232634	1.959782	1.627980	1.468853	2.001549	2.175893	2.067132	0.104224	0.000000	32201.000000		1
7476.487793	2000.356567	1.748480	3.339689	1051.058472	39557.558594	170.657181	115.051208	46.249912	41.032227	26.045258	63.111797	89.391418	26.467730	0.660548	0.000000	3.873698	3.301107	0.242661	0.523706	3.021627	4.597229	2.232125	2.060891	1.665111	1.613125	1.415729	1.800111	1.951296	1.422717	0.000000	0.000000	32259.000000		1
19285.570312	3222.972656	3.543216	3.527797	4799.099121	99998.000000	806.761536	490.218872	282.809692	109.078011	83.378128	422.715820	595.596375	375.784393	2.399603	0.000000	4.285233	3.508257	0.549398	0.547504	3.681160	4.999991	2.906745	2.690390	2.451494	2.037737	1.921052	2.626049	2.774952	2.574939	0.380139	0.000000	32303.000000		1
13781.204102	2854.274658	4.437500	4.742790	3750.813232	84872.093750	621.444275	388.181030	190.121750	80.473244	68.378822	300.787872	421.519348	244.521988	1.455629	0.000000	4.139287	3.455496	0.647138	0.676034	3.574126	4.928765	2.793402	2.589034	2.279032	1.905651	1.834922	2.478260	2.624818	2.388318	0.163051	0.000000	32375.000000		1
8013.835449	757.686951	0.977545	1.692973	1370.786621	42472.917969	227.055679	151.352982	86.079483	35.191628	22.295431	87.183464	118.162704	99.478325	1.509521	99998.000000	3.903840	2.879490	0.000000	0.228650	3.136970	4.628112	2.356132	2.179991	1.934900	1.546439	1.348216	1.940434	2.072480	1.997728	0.178839	4.999991	32430.000000		1
9023.083984	1773.137451	1.131732	2.244962	2187.940430	53338.437500	383.490662	232.267197	115.109802	42.820797	39.043217	145.537048	184.456924	93.585304	0.912180	99998.000000	3.955355	3.248742	0.053744	0.351209	3.340035	4.727040	2.583755	2.365988	2.061112	1.631655	1.591546	2.162974	2.265895	1.971208	0.000000	4.999991	32495.000000		1
6028.086426	2188.908691	1.517200	2.207957	1506.683960	43947.679688	261.359192	158.979065	72.918083	47.458740	21.925383	78.521240	145.466125	103.965172	1.521448	99998.000000	3.780180	3.340228	0.181043	0.343991	3.178022	4.642936	2.417238	2.201340	1.862835	1.676316	1.340947	1.894987	2.162762	2.016888	0.182257	4.999991	32512.000000		1
16167.456055	5544.324707	2.803118	5.051164	6472.459473	99998.000000	1057.790283	669.091125	311.861572	157.659225	133.343948	660.768127	847.041382	466.754700	2.866388	0.000000	4.208642	3.743849	0.447641	0.703391	3.811069	4.999991	3.024400	2.825485	2.493962	2.197719	2.124973	2.820049	2.927905	2.669089	0.457335	0.000000	32578.000000		1
41768.070312	13612.739258	2.322055	5.507557	15477.629883	99998.000000	2525.563477	1575.281738	654.912109	289.112854	215.775375	1159.541260	1575.704102	810.088928	2.213515	99998.000000	4.620844	4.133945	0.365873	0.740959	4.189704	4.999991	3.402358	3.197358	2.816183	2.461067	2.334002	3.064286	3.197475	2.908533	0.345083	4.999991	32808.000000		1
8058.457031	2144.934570	1.874913	3.049818	2316.140625	58580.402344	360.766602	225.853027	107.721161	60.706482	23.504257	151.322144	203.064194	161.964127	1.673744	0.000000	3.906252	3.331414	0.272981	0.484274	3.364765	4.767752	2.557226	2.353826	2.032301	1.783235	1.371147	2.179903	2.307633	2.209419	0.223689	0.000000	32851.000000		1
20291.732422	5672.605469	2.537917	5.442799	6306.249023	99998.000000	1011.151794	649.503235	301.950439	135.610489	98.658051	509.069763	655.929749	411.339905	1.117911	0.000000	4.307319	3.753783	0.404477	0.735822	3.799771	4.999991	3.004816	2.812581	2.479936	2.132293	1.994133	2.706777	2.816857	2.614201	0.048407	0.000000	32901.000000		1
8003.819336	2328.046875	2.562587	3.231758	2050.334717	51139.441406	298.240723	204.852768	78.894371	52.978630	17.848680	120.065369	148.549866	98.362015	1.001728	0.000000	3.903297	3.366992	0.408679	0.509439	3.311825	4.708756	2.474567	2.311442	1.897046	1.724101	1.251606	2.079418	2.171872	1.992827	0.000750	0.000000	32922.000000		1
22093.980469	6186.288086	2.877128	3.518546	6047.797363	99998.000000	941.678223	611.563965	252.801819	158.390076	91.207741	460.359009	633.726807	275.686249	0.077326	0.000000	4.344274	3.791430	0.458959	0.546363	3.781597	4.999991	2.973902	2.786442	2.402780	2.199728	1.960032	2.663097	2.801902	2.440415	0.000000	0.000000	32994.000000		1
5926.557129	2075.365479	2.220292	2.796951	1774.300049	46343.546875	255.367493	181.388596	59.707348	43.893936	38.910614	179.754211	233.355759	194.852203	1.083985	0.000000	3.772803	3.317095	0.346410	0.446685	3.249027	4.665989	2.407166	2.258610	1.776028	1.642405	1.590068	2.254679	2.368019	2.289705	0.035023	0.000000	33046.000000		1
6683.300781	1440.232422	0.700009	1.042304	1227.254028	40567.375000	188.428772	122.557030	79.097900	29.224592	15.560546	79.649887	84.071968	62.766418	0.775646	0.000000	3.824991	3.158432	0.000000	0.017994	3.088934	4.608177	2.275147	2.088338	1.898165	1.465748	1.192025	1.901185	1.924651	1.797727	0.000000	0.000000	33069.000000		1
6969.252441	2454.458740	2.022933	5.359538	1896.258789	49456.089844	322.411041	200.035965	76.846771	41.895676	32.521111	109.488144	136.779236	90.291870	0.376596	0.000000	3.843186	3.389956	0.305981	0.729127	3.277898	4.694220	2.508410	2.301108	1.885626	1.622169	1.512165	2.039367	2.136020	1.955649	0.000000	0.000000	33233.000000		1
14401.312500	3428.617920	3.395196	3.268763	3718.106934	89978.390625	625.153992	381.840881	223.083832	81.984276	76.285530	313.082733	383.561584	203.375656	1.671606	99998.000000	4.158402	3.535119	0.530865	0.514383	3.570322	4.954138	2.795987	2.581882	2.348468	1.913731	1.882442	2.495659	2.583835	2.308299	0.223134	4.999991	33269.000000		1
3299.156494	350.947968	1.369180	2.541001	463.266998	20408.982422	75.320320	50.705917	4.027363	12.103675	7.872785	29.606976	46.453442	56.259731	0.248031	0.000000	3.518403	2.545243	0.136461	0.405005	2.665831	4.309821	1.876912	1.705059	0.605021	1.082917	0.896128	1.471394	1.667018	1.750198	0.000000	0.000000	33296.000000		1
15608.488281	3971.402100	1.754647	1.995179	3558.418701	81745.117188	578.006714	362.021667	158.877304	51.288742	53.576878	289.088165	393.623840	239.600327	1.132532	99998.000000	4.193361	3.598944	0.244190	0.299982	3.551257	4.912462	2.761933	2.558735	2.201062	1.710022	1.728977	2.461030	2.595081	2.379488	0.054051	4.999991	33319.000000		1
28141.638672	6988.603027	2.439237	4.711953	10219.235352	99998.000000	1659.409180	1041.230591	585.182617	282.717163	177.407486	815.346680	1110.300171	568.456421	1.899809	0.000000	4.449349	3.844390	0.387254	0.673201	4.009418	4.999991	3.219954	3.017547	2.767291	2.451352	2.248972	2.911342	3.045440	2.754697	0.278710	0.000000	33379.000000		1
4245.278320	1131.096924	2.713690	2.692104	311.451447	24560.798828	43.048992	19.819189	0.000000	1.051555	0.000000	0.000000	0.000000	0.000000	1.255468	0.000000	3.627906	3.053500	0.433560	0.430092	2.493390	4.390243	1.633963	1.297086	0.000000	0.021832	0.000000	0.000000	0.000000	0.000000	0.098806	0.000000	33402.000000		1
8251.289062	2024.048950	2.272716	4.175382	1714.854736	47373.476562	307.652283	186.273239	71.807938	60.660225	36.779751	158.220474	222.917313	103.632126	0.441300	0.000000	3.916522	3.306221	0.356545	0.620696	3.234227	4.675535	2.488060	2.270150	1.856172	1.782904	1.565609	2.199263	2.348144	2.015494	0.000000	0.000000	33437.000000		1
9599.515625	2672.454346	2.722941	3.882427	2692.597412	64938.636719	441.810333	279.870880	141.790314	56.876476	63.469509	294.564880	327.135345	293.078522	0.349564	0.000000	3.982249	3.426910	0.435038	0.589103	3.430171	4.812503	2.645236	2.446958	2.151647	1.754933	1.802565	2.469181	2.514727	2.466984	0.000000	0.000000	33554.000000		1
3901.540039	761.738953	2.772281	3.614142	129.584869	17955.148438	52.130604	21.580004	28.099028	3.583304	10.626564	0.000000	0.000000	47.668434	1.406932	0.000000	3.591236	2.881806	0.442837	0.558005	2.112554	4.254189	1.717093	1.334051	1.448691	0.554284	1.026393	0.000000	0.000000	1.678231	0.148273	0.000000	33599.000000		1
15062.528320	2640.321777	1.776234	3.607974	3120.129883	80026.164062	512.887451	326.170135	203.039520	79.785576	51.584782	241.395065	323.265259	159.040741	1.560275	0.000000	4.177898	3.421657	0.249500	0.557263	3.494173	4.903232	2.710022	2.513444	2.307580	1.901924	1.712522	2.382728	2.509559	2.201508	0.193201	0.000000	33673.000000		1
11147.348633	2598.984375	3.796082	3.774496	2510.231201	61359.449219	400.016418	256.039734	128.527145	60.324097	33.794693	199.431549	269.210388	207.492447	0.440236	99998.000000	4.047172	3.414804	0.579336	0.576859	3.399714	4.787881	2.602078	2.408307	2.108995	1.780491	1.528849	2.299794	2.430092	2.317002	0.000000	4.999991	33718.000000		1
14339.483398	2347.267822	2.451572	4.773628	3965.407471	84639.750000	638.108826	406.399750	174.237411	108.436592	58.572533	263.005920	340.108643	199.345215	0.817372	0.000000	4.156534	3.370563	0.389445	0.678849	3.598288	4.927574	2.804895	2.608953	2.241141	2.035176	1.767694	2.419966	2.531618	2.299606	0.000000	0.000000	33748.000000		1
22413.291016	4564.583984	3.392113	3.860841	4251.004883	94960.070312	664.410034	418.969086	197.646072	92.580002	67.755905	324.205780	448.005554	271.214813	2.507447	0.000000	4.350506	3.659401	0.530470	0.586682	3.628492	4.977541	2.822436	2.622182	2.295888	1.966517	1.830947	2.510821	2.651284	2.433313	0.399232	0.000000	33830.000000		1
8384.796875	2770.970459	1.816322	5.100504	4239.326660	83471.609375	657.218750	431.704926	166.740845	75.810631	55.658401	250.526016	347.614441	187.775024	0.600839	0.000000	3.923492	3.442632	0.259193	0.707613	3.627297	4.921539	2.817710	2.635187	2.222042	1.879730	1.745531	2.398853	2.541098	2.273638	0.000000	0.000000	33862.000000		1
20348.445312	4942.465332	2.855542	2.917217	5000.103516	99998.000000	818.159058	521.916626	222.997482	70.867401	92.524498	430.378906	549.158386	322.972290	1.626565	99998.000000	4.308531	3.693944	0.455689	0.464969	3.698979	4.999991	2.912838	2.717601	2.348300	1.850446	1.966257	2.633851	2.739698	2.509165	0.211272	4.999991	33942.000000		1
9866.740234	3694.386963	2.396065	3.644979	4234.145996	93736.515625	695.475586	436.805420	207.002136	72.483276	75.656448	338.008606	477.668060	232.785278	1.182407	99998.000000	3.994174	3.567542	0.379499	0.561695	3.626766	4.971909	2.842282	2.640288	2.315975	1.860238	1.878846	2.528928	2.679126	2.366956	0.072767	4.999991	33971.000000		1
24576.519531	5522.994629	1.803987	5.670996	7086.894043	99998.000000	1160.932007	730.235474	357.294312	111.014595	137.787613	616.689148	785.570129	566.498230	2.358920	0.000000	4.390521	3.742175	0.256233	0.753659	3.850456	4.999991	3.064807	2.863463	2.553026	2.045380	2.139210	2.790066	2.895185	2.753199	0.372713	0.000000	34011.000000		1
11704.225586	2671.082031	1.976677	3.466122	2044.117920	50213.136719	304.833740	208.053680	66.115356	69.680161	17.284355	115.523018	146.742798	115.239319	0.760260	0.000000	4.068343	3.426687	0.295936	0.539844	3.310506	4.700818	2.484063	2.318175	1.820302	1.843109	1.237653	2.062669	2.166557	2.061601	0.000000	0.000000	34040.000000		1
6329.682129	1171.018921	2.217208	2.238794	799.835510	28703.630859	131.043472	88.423126	38.744095	21.277798	2.312804	13.654796	32.178814	8.535789	0.816112	0.000000	3.801382	3.068564	0.345806	0.350014	2.903001	4.457937	2.117415	1.946566	1.588206	1.327927	0.364139	1.135285	1.507570	0.931244	0.000000	0.000000	34097.000000		1
12175.745117	1716.742065	2.192538	3.786831	2712.049561	70072.312500	437.604126	283.469604	146.801376	115.159142	53.669388	249.153763	362.376312	223.284271	1.920108	99998.000000	4.085495	3.234705	0.340947	0.578276	3.433298	4.845546	2.641081	2.452507	2.166730	2.061298	1.729727	2.396467	2.559160	2.348858	0.283326	4.999991	34135.000000		1
11603.587891	2754.944336	2.716774	4.175382	2184.144287	59073.023438	379.654510	230.793182	135.857193	46.619961	55.217426	214.720734	328.649445	198.700699	1.328954	0.000000	4.064592	3.440113	0.434053	0.620696	3.339281	4.771389	2.579389	2.363223	2.133083	1.668572	1.742076	2.331874	2.516733	2.298199	0.123510	0.000000	34216.000000		1
12220.683594	1659.526367	2.309720	4.594771	1889.320435	52319.308594	329.815125	198.571182	102.614494	17.524887	32.286743	144.161697	183.664398	110.999176	0.696434	99998.000000	4.087096	3.219984	0.363559	0.662264	3.276306	4.718662	2.518270	2.297916	2.011209	1.243655	1.509024	2.158850	2.264025	2.045320	0.000000	4.999991	34257.000000		1
5768.173340	860.036255	2.124696	3.111492	577.522583	23505.904297	96.098549	70.559029	19.458391	31.213604	8.347681	26.436892	43.708912	8.344597	0.631270	0.000000	3.761038	2.934517	0.327297	0.492969	2.761569	4.371177	1.982717	1.848553	1.289107	1.494344	0.921566	1.422210	1.640570	0.921405	0.000000	0.000000	34305.000000		1
8288.355469	2826.110840	2.803118	3.941018	2938.883301	61550.851562	468.857819	308.558899	117.215996	42.413742	53.644718	232.304214	298.990051	149.172775	0.954850	0.000000	3.918468	3.451189	0.447641	0.595608	3.468182	4.789234	2.671041	2.489338	2.068987	1.627507	1.729527	2.366057	2.475657	2.173690	0.000000	0.000000	34334.000000		1
7732.147949	1167.435669	2.544085	2.833956	1540.330566	48070.027344	268.442535	159.595810	91.960175	38.815022	32.129475	156.299301	207.100815	97.008255	0.079505	0.000000	3.888300	3.067233	0.405532	0.452393	3.187614	4.681874	2.428851	2.203022	1.963600	1.589000	1.506904	2.193957	2.316182	1.986809	0.000000	0.000000	34356.000000		1
9340.271484	2251.129395	1.877997	2.152450	2260.510010	61110.917969	360.128265	233.377350	127.037704	48.698402	35.216297	169.550125	213.274460	152.999695	1.163790	99998.000000	3.970360	3.352401	0.273695	0.332933	3.354206	4.786119	2.556457	2.368059	2.103933	1.687515	1.546744	2.229298	2.328939	2.184690	0.065874	4.999991	34386.000000		1
13645.602539	2727.203125	2.402232	2.547168	2371.959473	61689.843750	354.855072	238.329834	100.054985	60.564629	53.749565	228.597549	310.942627	221.800995	0.419714	99998.000000	4.134993	3.435718	0.380615	0.406058	3.375107	4.790214	2.550051	2.377178	2.000239	1.782219	1.730375	2.359071	2.492680	2.345963	0.000000	4.999991	34412.000000		1
6771.446289	1485.193359	1.572707	3.126911	1979.374756	54348.359375	295.557861	199.826263	83.294868	33.270458	27.960258	105.269592	147.633987	88.355286	2.301201	99998.000000	3.830681	3.171783	0.196648	0.495116	3.296528	4.735187	2.470643	2.300653	1.920618	1.522059	1.446541	2.022303	2.169186	1.946233	0.361954	4.999991	34439.000000		1
15090.531250	4548.662598	1.113230	3.928683	4263.589355	98546.335938	695.225830	447.530670	218.704926	120.367577	79.286011	373.298920	535.207520	237.031586	1.936090	0.000000	4.178705	3.657884	0.046585	0.594247	3.629775	4.993640	2.842126	2.650823	2.339859	2.080509	1.899197	2.572057	2.728522	2.374806	0.286926	0.000000	34488.000000		1
4590.687988	997.046753	1.057722	1.171821	558.742615	26238.703125	110.175819	64.339127	43.129169	38.448055	9.217295	10.864012	19.205524	32.980587	2.129422	99998.000000	3.661878	2.998716	0.024372	0.068861	2.747212	4.418942	2.042086	1.808475	1.634771	1.584874	0.964603	1.035990	1.283426	1.518258	0.328262	4.999991	34507.000000		1
11064.250977	2101.623535	1.541869	3.651147	2426.464600	61629.652344	398.267944	254.673645	126.427124	65.153229	45.873699	191.148636	268.806427	128.388382	0.663041	0.000000	4.043922	3.322555	0.188048	0.562429	3.384974	4.789790	2.600175	2.405984	2.101840	1.813936	1.661564	2.281371	2.429440	2.108526	0.000000	0.000000	34536.000000		1
6383.373047	1579.586548	3.052901	5.877606	1656.066406	47858.152344	279.331238	173.540482	72.742310	76.168350	31.053249	103.672211	151.235794	99.993309	0.714023	0.000000	3.805050	3.198543	0.484713	0.769200	3.219078	4.679956	2.446120	2.239401	1.861787	1.881775	1.492107	2.015662	2.179655	1.999971	0.000000	0.000000	34556.000000		1
9005.130859	1191.405518	3.108409	4.113708	1687.532837	43369.050781	269.595856	180.657745	99.438240	56.065453	19.766766	106.540092	136.874832	82.573273	1.542682	99998.000000	3.954490	3.076060	0.492538	0.614233	3.227252	4.637180	2.430713	2.256857	1.997553	1.748695	1.295936	2.027513	2.136324	1.916839	0.188276	4.999991	34630.000000		1
23505.945312	9537.908203	3.191670	5.088169	10003.645508	99998.000000	1654.728027	1027.526367	530.088501	194.035004	177.913223	896.186890	1156.898560	645.830505	2.602512	99998.000000	4.371178	3.979453	0.504018	0.706562	4.000158	4.999991	3.218727	3.011793	2.724348	2.287880	2.250208	2.952399	3.063295	2.810118	0.415393	4.999991	34693.000000		1
12841.853516	2000.988770	2.445405	3.817669	1920.515503	52255.410156	312.462921	198.426254	89.709045	47.606758	43.221684	160.379089	199.147842	123.691849	0.422308	0.000000	4.108628	3.301245	0.388351	0.581798	3.283418	4.718131	2.494798	2.297599	1.952836	1.677669	1.635702	2.205148	2.299176	2.092341	0.000000	0.000000	34764.000000		1
26779.113281	10206.373047	1.458608	5.846769	14582.578125	99998.000000	2301.098145	1484.752319	688.284302	281.545349	243.115799	1199.481812	1559.730347	843.001648	2.580345	0.000000	4.427796	4.008872	0.163939	0.766916	4.163834	4.999991	3.361935	3.171654	2.837768	2.449548	2.385813	3.078994	3.193049	2.925828	0.411678	0.000000	34805.000000		1
7237.787598	2331.812256	2.297385	3.336605	2572.815674	67145.507812	393.259949	251.969208	120.746872	23.572100	30.007862	153.564026	211.322449	87.359238	0.962114	99998.000000	3.859606	3.367694	0.361234	0.523305	3.410409	4.827017	2.594680	2.401347	2.081876	1.372398	1.477235	2.186290	2.324946	1.941309	0.000000	4.999991	34830.000000		1
22154.343750	8769.881836	2.112361	4.113708	8407.437500	99998.000000	1324.323975	855.530884	418.179657	158.346909	153.776794	768.224060	1079.832764	643.163086	2.027580	0.000000	4.345459	3.942994	0.324768	0.614233	3.924664	4.999991	3.121994	2.932236	2.621363	2.199610	2.186891	2.885488	3.033356	2.808321	0.306978	0.000000	34879.000000		1
14851.677734	1900.958374	1.483278	2.473158	3046.487305	68876.492188	459.292053	308.537323	141.845810	46.441105	36.588562	182.958221	245.996002	62.880516	0.313500	99998.000000	4.171775	3.278973	0.171223	0.393252	3.483799	4.838071	2.662089	2.489308	2.151817	1.666903	1.563345	2.262352	2.390928	1.798516	0.000000	4.999991	34953.000000		1
8182.740723	1713.627441	1.918085	4.335737	1166.874390	37742.640625	191.725296	130.368134	76.066582	5.677163	14.715601	81.478546	106.987228	54.579094	1.851848	0.000000	3.912899	3.233917	0.282868	0.637063	3.067024	4.576832	2.282679	2.115171	1.881194	0.754131	1.167778	1.911043	2.029332	1.737026	0.267605	0.000000	34985.000000		1
6383.863281	1156.217041	2.519415	3.830003	1003.800110	33679.519531	150.045471	109.855110	39.404015	25.184895	12.646413	36.940105	63.475677	46.838909	0.280476	0.000000	3.805084	3.063039	0.401300	0.583199	3.001647	4.527366	2.176223	2.040820	1.595541	1.401140	1.101967	1.567498	1.802607	1.670607	0.000000	0.000000	35011.000000		1
4050.666504	932.756958	1.532618	2.442321	351.308777	21981.990234	71.255951	40.477154	10.651234	0.000000	10.015984	7.474983	16.821795	52.738102	0.413766	0.000000	3.607527	2.969769	0.185434	0.387803	2.545689	4.342067	1.852821	1.607210	1.027400	0.000000	1.000694	0.873610	1.225872	1.722124	0.000000	0.000000	35029.000000		1
6622.865723	1094.230835	2.914133	3.771412	1407.597168	39527.875000	248.219376	155.531448	58.387508	49.170216	17.614315	85.108109	96.163307	65.782318	0.930758	0.000000	3.821046	3.039109	0.464509	0.576504	3.148478	4.596903	2.394836	2.191818	1.766320	1.691702	1.245866	1.929971	1.983009	1.818109	0.000000	0.000000	35071.000000		1
12899.449219	2021.563477	2.556419	3.802250	3229.044434	70878.195312	551.653137	336.065857	141.262985	68.872223	55.387032	257.658722	331.301483	228.449539	1.645481	0.000000	4.110571	3.305687	0.407632	0.580041	3.509074	4.850513	2.741666	2.526424	2.150028	1.838044	1.743408	2.411045	2.520223	2.358790	0.216293	0.000000	35103.000000		1
22928.613281	5043.587402	2.291218	2.429986	5807.444824	99998.000000	932.695312	596.247070	301.472473	143.134811	118.640678	607.508850	822.066162	395.298309	2.312005	0.000000	4.360378	3.702739	0.360066	0.385604	3.763985	4.999991	2.969740	2.775426	2.479248	2.155745	2.074234	2.783553	2.914907	2.596925	0.363989	0.000000	35140.000000		1
4956.696777	1414.245728	1.421604	2.158617	953.084961	31913.322266	165.945236	107.088997	70.790306	21.592339	25.937326	90.686592	119.115578	96.484016	0.367941	99998.000000	3.695192	3.150525	0.152779	0.334176	2.979132	4.503972	2.219965	2.029745	1.849974	1.334300	1.413925	1.957543	2.075969	1.984455	0.000000	4.999991	35248.000000		1
5128.285156	349.843994	2.636597	4.002693	697.504700	24277.527344	106.876221	77.429596	41.871006	16.559677	10.386032	21.478241	28.502996	19.563238	1.041779	0.000000	3.709972	2.543875	0.421044	0.602352	2.843547	4.385204	2.028881	1.888907	1.621913	1.219052	1.016450	1.331999	1.454890	1.291441	0.017776	0.000000	35270.000000		1
8471.702148	1754.434570	2.544085	4.314150	1700.515381	37880.222656	289.744995	177.521591	63.395500	45.170605	28.367313	113.734451	147.963959	77.263077	0.706766	0.000000	3.927971	3.244137	0.405532	0.634895	3.230581	4.578413	2.462016	2.249251	1.802058	1.654856	1.452818	2.055892	2.170156	1.887972	0.000000	0.000000	35292.000000		1
8950.909180	2195.384521	3.552467	4.933982	2132.174072	54057.636719	348.641327	216.416779	107.203094	40.918129	47.733192	216.870102	296.994873	205.580521	0.435732	0.000000	3.951867	3.341511	0.550530	0.693198	3.328823	4.732857	2.542379	2.335291	2.030207	1.611916	1.678820	2.336200	2.472749	2.312982	0.000000	0.000000	35320.000000		1
17359.148438	6444.163086	3.601807	5.007992	7460.920898	99998.000000	1221.172852	766.802490	385.140472	180.207520	145.558640	742.157227	990.120667	663.679199	4.151837	0.000000	4.239528	3.809166	0.556520	0.699664	3.872792	4.999991	3.086777	2.884684	2.585619	2.255773	2.163038	2.870496	2.995688	2.821958	0.618240	0.000000	35366.000000		1
5862.316895	1589.476074	1.560372	0.394719	971.069336	28080.851562	151.103195	100.406532	59.186199	55.791000	5.908443	36.745831	94.229805	75.690369	1.741811	99998.000000	3.768069	3.201254	0.193228	0.000000	2.987250	4.448411	2.179274	2.001762	1.772220	1.746564	0.771473	1.565208	1.974188	1.879041	0.241001	4.999991	35391.000000		1
7938.252930	1241.155518	3.271847	4.964819	2665.781250	66497.054688	446.300262	279.093781	152.999695	76.843689	65.711388	329.509827	479.342529	252.983765	0.466976	0.000000	3.899725	3.093826	0.514793	0.695903	3.425824	4.822803	2.649627	2.445750	2.184690	1.885608	1.817641	2.517868	2.680646	2.403093	0.000000	0.000000	35428.000000		1
5286.218750	1285.055664	0.225113	1.782401	806.508728	27320.476562	150.508041	92.660179	62.149670	62.365532	19.890116	65.073051	81.722160	49.086952	1.872114	0.000000	3.723145	3.108922	0.000000	0.251005	2.906609	4.436488	2.177560	1.966893	1.793439	1.794945	1.298637	1.813401	1.912340	1.690966	0.272332	0.000000	35491.000000		1
22022.937500	11261.539062	3.284182	5.260859	13103.172852	99998.000000	2121.146729	1344.938721	683.091309	283.293823	200.763733	996.322083	1345.873047	674.216309	4.116389	0.000000	4.342875	4.051598	0.516427	0.721057	4.117376	4.999991	3.326571	3.128702	2.834479	2.452237	2.302685	2.998400	3.129004	2.828799	0.614516	0.000000	35544.000000		1
11761.684570	3070.790039	3.722073	4.055117	2361.644287	54536.492188	384.187592	240.969513	108.448921	63.993748	43.382038	186.149887	220.246796	191.598862	0.100866	0.000000	4.070469	3.487250	0.570785	0.608003	3.373214	4.736687	2.584543	2.381962	2.035225	1.806138	1.637310	2.269863	2.342910	2.282393	0.000000	0.000000	35588.000000		1
6935.272949	413.674316	0.804856	1.251998	885.847107	29964.689453	141.851990	91.519196	49.151711	58.273411	2.926468	50.147758	80.269722	45.004082	1.183344	0.000000	3.841063	2.616658	0.000000	0.097604	2.947359	4.476610	2.151835	1.961512	1.691539	1.765470	0.466344	1.700252	1.904552	1.653252	0.073111	0.000000	35638.000000		1
14708.252930	1643.352173	2.541001	4.995657	3332.935791	69222.414062	508.699707	342.939514	157.591385	60.984016	74.216339	347.284485	439.750397	217.752045	1.905405	0.000000	4.167561	3.215731	0.405005	0.698593	3.522827	4.840247	2.706461	2.535218	2.197532	1.785216	1.870499	2.540685	2.643206	2.337962	0.279987	0.000000	35705.000000		1
16961.568359	4481.844238	2.078440	2.763030	4050.447754	94630.484375	657.005981	408.453522	209.382782	80.050774	62.368618	327.190857	474.908112	277.573486	1.017293	0.000000	4.229466	3.651457	0.317737	0.441386	3.607503	4.976031	2.817569	2.611143	2.320941	1.903365	1.794966	2.514801	2.676610	2.443378	0.007446	0.000000	35725.000000		1
9871.960938	3279.685791	1.427771	3.311935	3017.968750	65887.968750	478.303284	310.554077	150.492615	85.561417	52.978630	268.137238	371.047791	236.692368	1.846024	0.000000	3.994403	3.515832	0.154659	0.520082	3.479715	4.818806	2.679703	2.492137	2.177515	1.932278	1.724101	2.428357	2.569430	2.374184	0.266237	0.000000	35778.000000		1
13848.950195	3093.807129	3.222507	4.486840	4811.677734	92996.046875	756.256104	501.773621	242.548386	132.517502	81.564888	408.151337	546.956604	322.195190	0.921979	99998.000000	4.141417	3.490493	0.508194	0.651941	3.682297	4.968464	2.878669	2.700508	2.384798	2.122273	1.911503	2.610821	2.737953	2.508119	0.000000	4.999991	35842.000000		1
4818.576172	0.000000	2.340558	1.961258	443.580414	22054.246094	97.245705	49.432331	23.420996	36.036572	11.705873	39.820320	55.232845	52.929291	0.450030	0.000000	3.682919	0.000000	0.369319	0.292535	2.646972	4.343492	1.987870	1.694011	1.369605	1.556744	1.068404	1.600105	1.742197	1.723696	0.000000	0.000000	35873.000000		0
8998.695312	2387.535400	1.631298	2.944971	2257.583496	50206.257812	370.443359	239.859375	98.796822	47.144199	34.960346	160.012115	197.797165	148.793472	0.627043	0.000000	3.954180	3.377950	0.212533	0.469081	3.353644	4.700758	2.568722	2.379957	1.994743	1.673428	1.543576	2.204153	2.296220	2.172584	0.000000	0.000000	35922.000000		1
5518.106934	1373.824097	1.837908	3.052901	1805.310059	44971.992188	295.582520	188.450363	97.810028	60.774323	29.887596	137.537827	216.811508	128.539490	0.327285	0.000000	3.741790	3.137931	0.264324	0.484713	3.256552	4.652942	2.470679	2.275197	1.990383	1.783720	1.475491	2.138422	2.336082	2.109037	0.000000	0.000000	35955.000000		1
4696.950195	78.912872	2.235711	2.769197	716.916809	24275.164062	139.008774	83.328789	46.971508	31.966036	7.542825	30.948402	49.546429	37.208393	0.727278	99998.000000	3.671816	1.897148	0.349416	0.442354	2.855469	4.385162	2.143042	1.920795	1.671834	1.504689	0.877534	1.490638	1.695012	1.570641	0.000000	4.999991	36010.000000		0
25281.281250	11484.462891	2.914133	6.747221	10666.405273	99998.000000	1729.721436	1094.499023	485.448334	185.338867	185.073669	881.613159	1179.270996	627.352722	1.536365	0.000000	4.402799	4.060111	0.464509	0.829125	4.028018	4.999991	3.237976	3.039215	2.686143	2.267967	2.267345	2.945278	3.071614	2.797512	0.186494	0.000000	36040.000000		1
13794.722656	5443.341797	2.957305	4.301816	4374.332520	87019.562500	702.824158	447.758881	209.922424	97.575661	65.446190	327.508484	443.170258	264.378174	1.474705	0.000000	4.139713	3.735866	0.470896	0.633652	3.640912	4.939617	2.846847	2.651044	2.322059	1.989341	1.815884	2.515223	2.646571	2.422226	0.168705	0.000000	36082.000000		1
5440.936523	664.073914	1.322924	3.247177	1238.753296	37185.542969	212.774887	131.052734	76.501389	30.627693	19.705091	107.372696	144.729111	72.739227	0.572018	99998.000000	3.735674	2.822217	0.121535	0.511506	3.092985	4.570374	2.327920	2.117446	1.883669	1.486114	1.294578	2.030894	2.160556	1.861769	0.000000	4.999991	36130.000000		1
8544.851562	3474.130859	2.352893	2.911049	3700.350830	78067.187500	609.023010	382.287994	174.231247	53.604630	57.271194	248.974899	328.667969	224.971069	1.037219	99998.000000	3.931705	3.540846	0.371602	0.464050	3.568243	4.892468	2.784634	2.582391	2.241126	1.729202	1.757936	2.396156	2.516757	2.352127	0.015871	4.999991	36156.000000		1
12392.386719	3116.346191	3.105325	3.389029	3334.458984	72096.304688	544.844238	337.743408	163.333313	78.792610	52.512989	225.945541	322.309296	177.820709	1.060774	0.000000	4.093155	3.493646	0.492107	0.530075	3.523025	4.857913	2.736272	2.528587	2.213075	1.896485	1.720267	2.354004	2.508273	2.249982	0.025623	0.000000	36182.000000		1
6354.722168	966.360474	2.500912	1.939672	880.259399	31291.880859	136.387604	93.150497	42.200966	43.298775	13.580786	25.295910	32.487186	38.697838	1.849528	99998.000000	3.803097	2.985139	0.398098	0.287728	2.944611	4.495432	2.134775	1.969185	1.625322	1.636476	1.132925	1.403050	1.511712	1.587687	0.267061	4.999991	36218.000000		1
17615.378906	3534.322266	2.322055	3.447620	6196.702148	99998.000000	1015.851379	634.732117	293.880310	142.851120	96.946579	483.931122	631.417114	336.411224	1.614131	0.000000	4.245892	3.548306	0.365873	0.537519	3.792161	4.999991	3.006830	2.802590	2.468170	2.154884	1.986532	2.684783	2.800316	2.526870	0.207939	0.000000	36268.000000		1
4764.629395	966.354309	1.973593	2.812370	912.743469	27688.785156	148.028717	101.162048	58.751392	24.811762	18.326660	56.281315	96.240402	77.398758	1.540669	99998.000000	3.678029	2.985136	0.295258	0.449072	2.960349	4.442304	2.170346	2.005018	1.769018	1.394658	1.263083	1.750364	1.983357	1.888734	0.187709	4.999991	36379.000000		1
8730.659180	4354.926758	2.796951	3.133079	2540.479492	57603.812500	419.684509	265.213867	133.911362	83.501480	53.749565	186.045044	267.745605	251.084183	0.036395	0.000000	3.941047	3.638981	0.446685	0.495971	3.404916	4.760451	2.622923	2.423596	2.126817	1.921694	1.730375	2.269618	2.427722	2.399819	0.000000	0.000000	36434.000000		1
23822.220703	6373.773438	2.392981	3.885511	6051.664551	99998.000000	959.295593	616.911194	266.638550	105.679726	108.612366	489.031616	635.758972	377.625397	2.340091	99998.000000	4.376982	3.804397	0.378939	0.589448	3.781875	4.999991	2.981952	2.790223	2.425923	2.023992	2.035879	2.689337	2.803293	2.577061	0.369233	4.999991	36463.000000		1
12086.550781	3829.960449	2.525582	4.270978	4609.912109	99978.445312	778.875305	470.769714	216.706650	105.340515	107.724243	504.610687	661.591492	383.197723	1.641581	0.000000	4.082303	3.583194	0.402361	0.630527	3.663693	4.999907	2.891468	2.672808	2.335872	2.022595	2.032313	2.702956	2.820590	2.583423	0.215262	0.000000	36496.000000		1
6887.592285	2389.758789	1.646716	3.401364	2568.748291	59403.828125	397.142365	251.306198	122.038963	101.282318	47.353893	236.004700	311.679657	196.353989	0.448325	0.000000	3.838068	3.378354	0.216619	0.531653	3.409722	4.773814	2.598946	2.400203	2.086498	2.005534	1.675356	2.372921	2.493708	2.293040	0.000000	0.000000	36535.000000		1
5366.210938	1423.768311	1.415436	2.315888	1594.672241	39171.015625	272.516174	180.028671	87.195793	14.783443	33.603500	128.687500	164.813507	121.560982	0.888409	99998.000000	3.729668	3.153439	0.150890	0.364717	3.202672	4.592965	2.435392	2.255342	1.940495	1.169776	1.526384	2.109536	2.216993	2.084794	0.000000	4.999991	36589.000000		1
8109.424805	2318.502930	3.740575	4.674948	2406.663818	56140.445312	414.725861	247.503952	106.299561	73.312805	32.407009	165.834213	203.360229	165.103378	0.194563	0.000000	3.908990	3.365208	0.572938	0.669777	3.381415	4.749276	2.617761	2.393582	2.026531	1.865180	1.510639	2.219674	2.308266	2.217756	0.000000	0.000000	36735.000000		1
14592.165039	4615.891113	2.840123	4.872307	4630.178223	88283.773438	756.610718	477.985687	187.201447	88.111664	79.501869	362.928284	504.767944	367.717346	0.637880	0.000000	4.164120	3.664256	0.453337	0.687735	3.665598	4.945881	2.878872	2.679415	2.272309	1.945033	1.900377	2.559821	2.703092	2.565514	0.000000	0.000000	36774.000000		1
9781.496094	1636.274902	1.785485	2.217208	1746.910278	44727.292969	276.451019	179.254654	82.086044	43.653404	24.731585	110.894333	146.641022	106.395157	2.750069	99998.000000	3.990405	3.213856	0.251756	0.345806	3.242271	4.650573	2.441618	2.253470	1.914269	1.640018	1.393252	2.044909	2.166255	2.026922	0.439344	4.999991	36801.000000		1
10456.582031	1702.883667	3.234842	2.621178	2166.863037	57498.179688	342.532440	224.517761	107.893852	82.934067	41.800079	210.335648	265.824463	213.696930	2.868919	99998.000000	4.019390	3.231185	0.509853	0.418496	3.335831	4.759654	2.534702	2.351251	2.032997	1.918733	1.621177	2.322913	2.424595	2.329798	0.457718	4.999991	36856.000000		1
7124.454102	1072.197510	1.726894	3.848506	1263.549561	38978.808594	213.444061	129.748306	71.755516	37.908401	22.912178	68.967819	112.186417	45.155186	0.517018	0.000000	3.852751	3.030275	0.237266	0.585292	3.101592	4.590828	2.329284	2.113102	1.855855	1.578735	1.360066	1.838647	2.049940	1.654708	0.000000	0.000000	36880.000000		1
10758.763672	6196.871582	3.099157	3.669649	5122.978027	99998.000000	852.055542	530.674438	254.926514	104.347549	79.831825	430.730469	577.109375	295.638031	1.245784	0.000000	4.031763	3.792172	0.491244	0.564625	3.709522	4.999991	2.930468	2.724828	2.406415	2.018482	1.902176	2.634206	2.761258	2.470760	0.095443	0.000000	36943.000000		1
5105.110840	2526.331299	1.754647	3.490792	1902.364624	45444.828125	332.849518	197.106415	84.667130	31.096422	37.004864	155.879913	192.258774	124.191414	0.630719	0.000000	3.708005	3.402490	0.244190	0.542924	3.279294	4.657485	2.522248	2.294701	1.927715	1.492710	1.568259	2.192790	2.283886	2.094092	0.000000	0.000000	36962.000000		1
7320.697266	1360.761353	3.401364	4.554682	1608.293091	42156.445312	286.392975	167.166397	74.157753	62.217514	32.329918	145.660400	209.977936	168.600327	1.839950	0.000000	3.864552	3.133782	0.531653	0.658458	3.206365	4.624864	2.456962	2.223149	1.870157	1.793913	1.509605	2.163342	2.322174	2.226858	0.264806	0.000000	36995.000000		1
11432.406250	4169.079102	3.678900	4.567017	5169.480957	99998.000000	868.985229	535.296936	233.229324	117.468857	83.843773	465.268341	595.963379	341.918793	1.847203	0.000000	4.058137	3.620040	0.565718	0.659633	3.713447	4.999991	2.939012	2.728595	2.367783	2.069923	1.923471	2.667703	2.775220	2.533923	0.266515	0.000000	37077.000000		1
1528.855957	675.967896	2.525582	2.562587	257.695709	21763.763672	49.531013	28.851460	32.999088	15.221334	16.004604	42.123871	76.196098	78.875870	0.248733	0.000000	3.184366	2.829926	0.402361	0.408679	2.411107	4.337734	1.694877	1.460168	1.518502	1.182453	1.204245	1.624528	1.881933	1.896944	0.000000	0.000000	37113.000000		1
3892.406006	1019.092407	2.124696	2.941887	453.001221	21989.814453	82.055206	44.236233	33.230370	27.648802	11.416001	33.452396	57.567234	41.130909	0.226669	99998.000000	3.590218	3.008214	0.327297	0.468626	2.656099	4.342222	1.914106	1.645778	1.521535	1.441676	1.057514	1.524427	1.760175	1.614168	0.000000	4.999991	37131.000000		1
6643.276855	1072.240601	2.371395	3.685068	824.847717	26814.388672	157.048645	95.824097	47.936718	24.423210	8.575877	30.815802	28.873045	80.525673	0.310517	0.000000	3.822382	3.030292	0.375004	0.566445	2.916374	4.428368	2.196034	1.981475	1.680668	1.387803	0.933279	1.488773	1.460493	1.905934	0.000000	0.000000	37181.000000		1
19249.527344	8964.129883	2.328223	3.857757	8002.036621	99998.000000	1314.702637	819.559082	346.334686	159.509476	152.089996	778.909241	1005.508545	575.234436	2.674909	0.000000	4.284420	3.952508	0.367025	0.586335	3.903201	4.999991	3.118828	2.913580	2.539496	2.202786	2.182101	2.891487	3.002386	2.759845	0.427309	0.000000	37213.000000		1
5629.309570	2067.801025	1.609712	3.000478	2002.475098	56885.742188	334.323547	199.348297	125.631516	39.058636	37.066540	175.834778	243.411835	103.237404	0.000946	0.000000	3.750455	3.315509	0.206748	0.477190	3.301567	4.755003	2.524167	2.299613	2.099099	1.591717	1.568982	2.245105	2.386342	2.013837	0.000000	0.000000	37249.000000		1
19682.640625	5079.007324	2.371395	3.842339	6603.058594	99998.000000	1076.126099	678.058655	355.407043	142.302216	140.189850	665.353638	896.723450	545.198853	2.695585	0.000000	4.294084	3.705779	0.375004	0.584596	3.819745	4.999991	3.031863	2.831267	2.550726	2.153212	2.146717	2.823053	2.952658	2.736555	0.430653	0.000000	37293.000000		1
15477.003906	2487.516357	2.763030	3.293433	2980.310059	66025.976562	505.076324	314.236053	135.625916	55.498047	52.969379	256.588654	334.400635	192.548645	0.053700	0.000000	4.189687	3.395766	0.441386	0.517649	3.474262	4.819715	2.703357	2.497256	2.132343	1.744278	1.724025	2.409237	2.524267	2.284540	0.000000	0.000000	37338.000000		1
14904.424805	3494.273926	2.707523	4.156880	3443.240967	74239.835938	533.816772	352.178375	186.353409	69.991615	54.128868	276.932068	320.153748	163.163696	0.013952	0.000000	4.173315	3.543357	0.432572	0.618767	3.536968	4.870637	2.727392	2.546763	2.270337	1.845046	1.733429	2.442373	2.505359	2.212624	0.000000	0.000000	37398.000000		1
2903.895020	662.408691	2.460824	2.322055	1065.650635	36932.003906	190.889603	117.820404	66.368225	24.586649	24.235104	100.110497	187.756516	107.357285	1.641645	99998.000000	3.462981	2.821126	0.391080	0.365873	3.027615	4.567403	2.280782	2.071220	1.821960	1.390699	1.384445	2.000480	2.273595	2.030832	0.215279	4.999991	37436.000000		1
27909.390625	7813.164062	2.174036	3.096074	9310.079102	99998.000000	1502.181641	957.766113	461.703522	210.329483	160.083054	733.926758	913.175232	547.320435	2.723927	99998.000000	4.445750	3.892827	0.337267	0.490811	3.968953	4.999991	3.176723	2.981260	2.664363	2.322900	2.204345	2.865653	2.960554	2.738242	0.435195	4.999991	37521.000000		1
3416.097900	690.917847	2.451572	3.595639	914.828125	28547.599609	142.999130	102.975288	63.722378	43.893936	18.271152	36.474461	56.518764	55.932854	0.162843	99998.000000	3.533530	2.839427	0.389445	0.555776	2.961339	4.455570	2.155333	2.012733	1.804292	1.642405	1.261766	1.561989	1.752193	1.747667	0.000000	4.999991	37580.000000		1
9581.707031	2523.256836	2.365228	1.529534	2222.610840	53893.941406	355.422485	232.063675	129.097641	63.358498	38.235275	172.982330	262.074615	161.665009	1.807642	99998.000000	3.981443	3.401962	0.373873	0.184559	3.346864	4.731540	2.550745	2.365607	2.110918	1.801805	1.582464	2.238002	2.418425	2.208616	0.257113	4.999991	37630.000000		1
5628.893066	1563.878052	2.340558	3.099157	829.393127	28917.056641	140.680161	86.702400	47.356976	30.476589	6.374088	38.386379	63.398586	51.285660	1.629845	99998.000000	3.750423	3.194203	0.369319	0.491244	2.918761	4.461154	2.148233	1.938031	1.675384	1.483966	0.804418	1.584177	1.802080	1.709996	0.212146	4.999991	37665.000000		1
16436.195312	4800.619629	3.136162	5.140593	6357.411133	99998.000000	1056.106567	650.631897	330.175903	165.636856	139.286316	666.377441	884.308350	499.963470	3.524681	0.000000	4.215801	3.681297	0.496399	0.711013	3.803280	4.999991	3.023708	2.813335	2.518745	2.219157	2.143909	2.823720	2.946604	2.698938	0.547120	0.000000	37711.000000		1
26843.453125	7473.070801	2.895631	2.269632	8073.280273	99998.000000	1286.461792	812.614502	405.801514	125.397156	105.624222	611.082947	744.531738	470.578522	2.093136	99998.000000	4.428838	3.873499	0.461743	0.355955	3.907050	4.999991	3.109397	2.909884	2.608314	2.098288	2.023763	2.786100	2.871883	2.672632	0.320798	4.999991	37743.000000		1
18460.832031	4216.482422	2.124696	1.773150	6825.861816	99998.000000	1067.377563	687.097107	297.963165	93.912178	82.755211	454.888458	628.086670	316.329926	2.764505	99998.000000	4.266251	3.624950	0.327297	0.248745	3.834157	4.999991	3.028318	2.837018	2.474163	1.972722	1.917795	2.657905	2.798020	2.500140	0.441617	4.999991	37768.000000		1
4818.924805	1989.026855	1.659051	2.244962	1967.175537	47562.613281	309.897247	210.166046	105.507034	63.799473	24.096334	107.751999	116.093513	113.990402	0.842892	99998.000000	3.682950	3.298641	0.219860	0.351209	3.293843	4.677266	2.491218	2.322562	2.023281	1.804817	1.381951	2.032425	2.064808	2.056868	0.000000	4.999991	37801.000000		1
17435.289062	3269.765381	2.035268	3.660398	4526.564453	99322.343750	728.483948	466.489502	218.495224	75.665695	73.726028	361.497437	467.170990	289.513733	1.435553	99998.000000	4.241429	3.514517	0.308622	0.563528	3.655769	4.997047	2.862420	2.668842	2.339442	1.878899	1.867621	2.558105	2.669476	2.461669	0.157019	4.999991	37821.000000		1
11128.593750	2097.488281	2.174036	3.142330	2095.372803	47561.050781	357.904877	222.880295	124.663223	32.844902	31.404795	178.126007	228.998444	115.112885	0.390973	99998.000000	4.046440	3.321700	0.337267	0.497252	3.321261	4.677251	2.553768	2.348072	2.095738	1.516468	1.496996	2.250727	2.359833	2.061124	0.000000	4.999991	37872.000000		1
18721.951172	5818.953125	2.636597	3.478457	5111.441895	99998.000000	839.412170	526.690247	254.806244	99.499916	100.116661	454.900818	591.050964	338.835052	2.382651	0.000000	4.272351	3.764845	0.421044	0.541387	3.708544	4.999991	2.923975	2.721555	2.406210	1.997823	2.000506	2.657917	2.771625	2.529988	0.377060	0.000000	37911.000000		1
16044.929688	3871.562988	2.285050	4.249392	3480.036133	74375.890625	550.919189	350.007446	145.274933	78.826530	65.843987	287.333527	391.566986	205.191971	0.790481	0.000000	4.205338	3.587886	0.358896	0.628327	3.541584	4.871432	2.741088	2.544077	2.162191	1.896672	1.818516	2.458386	2.592806	2.312160	0.000000	0.000000	37947.000000		1
17002.320312	3502.393311	1.668303	3.089906	3462.181396	77651.914062	509.452148	338.979980	143.248917	77.296997	37.954655	210.489838	299.128815	224.903229	1.086982	99998.000000	4.230508	3.544365	0.222275	0.489945	3.539350	4.890152	2.707103	2.530174	2.156091	1.888163	1.579265	2.323231	2.475858	2.351996	0.036222	4.999991	37982.000000		1
20575.632812	8166.310547	2.297385	3.626477	9876.012695	99998.000000	1575.361816	1022.117554	508.348175	256.375885	155.198410	763.811279	1025.805664	559.294617	2.053864	99998.000000	4.313353	3.912026	0.361234	0.559485	3.994582	4.999991	3.197380	3.009501	2.706161	2.408877	2.190887	2.882986	3.011065	2.747641	0.312572	4.999991	38078.000000		1
13830.792969	4127.868164	3.358191	4.767460	3636.600586	73069.453125	614.629211	378.701630	173.595993	58.011292	50.200184	251.839691	379.626740	207.739151	1.965753	99998.000000	4.140847	3.615726	0.526105	0.678287	3.560696	4.863736	2.788613	2.578297	2.239540	1.763512	1.700705	2.401124	2.579357	2.317518	0.293529	4.999991	38101.000000		1
8423.376953	2225.478760	2.596508	2.624262	1570.572876	39751.898438	259.916016	169.439102	73.436157	35.740532	20.679552	98.189323	135.107849	95.682243	0.075429	99998.000000	3.925486	3.347424	0.414390	0.419007	3.196058	4.599358	2.414833	2.229014	1.865910	1.553161	1.315541	1.992064	2.130681	1.980831	0.000000	4.999991	38157.000000		1
6256.421875	1374.024536	1.955090	3.170084	706.604797	27302.707031	137.701263	75.631775	56.444756	31.410963	18.480846	36.459042	65.313583	35.990314	0.903582	99998.000000	3.796326	3.137995	0.291167	0.501071	2.849177	4.436206	2.138938	1.878704	1.751624	1.497081	1.266722	1.561805	1.815004	1.556186	0.000000	4.999991	38175.000000		1
19537.001953	9991.529297	2.340558	4.536180	12055.481445	99998.000000	1909.879639	1231.737793	547.773743	202.472122	182.298294	902.320435	1244.078857	700.739563	2.034795	0.000000	4.290858	3.999632	0.369319	0.656690	4.081184	4.999991	3.281006	3.090518	2.738601	2.306365	2.260783	2.955361	3.094848	2.845557	0.308521	0.000000	38231.000000		1
24767.773438	9839.316406	0.712344	3.441453	9849.334961	99998.000000	1542.103760	998.366577	473.853455	180.272278	139.264725	692.996277	941.468506	534.162170	2.312886	0.000000	4.393887	3.992965	0.000000	0.536742	3.993407	4.999991	3.188114	2.999290	2.675644	2.255929	2.143841	2.840731	2.973806	2.727673	0.364154	0.000000	38260.000000		1
24916.982422	10590.647461	2.544085	6.148975	12375.820312	99998.000000	1965.044678	1269.097290	563.096863	243.485840	225.038925	1144.884277	1509.545654	837.975159	3.132145	0.000000	4.396495	4.024922	0.405532	0.788803	4.092574	4.999991	3.293372	3.103495	2.750583	2.386474	2.352258	3.058762	3.178846	2.923231	0.495842	0.000000	38305.000000		1
4467.834961	1079.203735	1.270500	1.952007	582.314697	24436.923828	98.371269	71.888115	43.699661	17.648237	10.737578	34.457695	29.927685	0.000000	1.209201	99998.000000	3.650097	3.033103	0.103975	0.290481	2.765158	4.388047	1.992868	1.856657	1.640478	1.246701	1.030906	1.537286	1.476073	0.000000	0.082499	4.999991	38357.000000		1
13633.510742	2035.282959	2.137031	3.706654	2690.081055	65324.070312	458.299072	283.518951	166.750092	52.516071	57.832436	255.093033	324.665253	252.693893	1.177305	0.000000	4.134608	3.308625	0.329811	0.568982	3.429765	4.815073	2.661149	2.452582	2.222066	1.720292	1.762172	2.406699	2.511436	2.402595	0.070889	0.000000	38390.000000		1
3652.300049	1107.389038	1.292086	1.961258	1351.211060	31328.638672	203.986237	141.488098	41.044563	29.449705	14.453484	73.559502	106.253304	150.665314	1.072715	99998.000000	3.562567	3.044300	0.111292	0.292535	3.130723	4.495942	2.309601	2.150720	1.613256	1.469081	1.159973	1.866639	2.026342	2.178013	0.030484	4.999991	38416.000000		1
10465.626953	1817.315063	1.911918	2.355976	1828.669434	40501.890625	292.810242	189.094864	69.772675	24.161093	30.010946	90.446060	141.531281	118.767113	0.734108	0.000000	4.019765	3.259430	0.281469	0.372171	3.262135	4.607475	2.466586	2.276680	1.843685	1.383117	1.477280	1.956390	2.150852	2.074696	0.000000	0.000000	38441.000000		1
5161.629883	1555.937378	0.647585	2.793867	1653.497681	37580.789062	266.021820	171.255432	69.057243	51.171562	21.015680	115.960915	154.304123	117.404099	1.254946	0.000000	3.712787	3.191992	0.000000	0.446206	3.218404	4.574966	2.424917	2.233644	1.839209	1.709029	1.322544	2.064312	2.188378	2.069683	0.098625	0.000000	38465.000000		1
6510.852051	1183.286011	2.297385	2.500912	1007.013367	28898.906250	184.555603	112.507126	63.296822	33.017590	16.294476	46.894417	90.569405	49.968903	0.054131	0.000000	3.813638	3.073090	0.361234	0.398098	3.003035	4.460881	2.266127	2.051180	1.801382	1.518745	1.212040	1.671121	1.956982	1.698700	0.000000	0.000000	38539.000000		1
17615.697266	9276.950195	2.309720	5.217686	9792.467773	99998.000000	1566.647217	995.424683	479.373352	220.746353	146.283310	758.809448	1028.500854	532.570923	1.920615	99998.000000	4.245900	3.967405	0.363559	0.717478	3.990892	4.999991	3.194971	2.998008	2.680674	2.343894	2.165195	2.880133	3.012205	2.726377	0.283440	4.999991	38587.000000		1
10760.752930	2131.508057	0.928205	1.844076	2528.311035	58334.531250	394.669220	255.077621	123.750435	75.924728	35.009686	189.125702	278.184082	158.880386	1.759645	0.000000	4.031843	3.328687	0.000000	0.265779	3.402831	4.765926	2.596233	2.406672	2.092547	1.880383	1.544188	2.276751	2.444332	2.201070	0.245425	0.000000	38617.000000		1
29653.089844	2937.131592	2.124696	1.825573	2253.343506	59237.992188	331.881226	221.400101	131.176086	29.122829	45.195274	169.016632	261.087830	174.977509	0.589177	0.000000	4.472070	3.467923	0.327297	0.261399	3.352827	4.772600	2.520983	2.345178	2.117855	1.464234	1.655093	2.227929	2.416787	2.242982	0.000000	0.000000	38634.000000		1
17583.248047	2664.658691	1.877997	2.541001	3419.887939	71649.101562	526.668640	346.831177	156.006348	65.615791	45.441975	216.453796	260.526581	231.329742	0.065351	0.000000	4.245099	3.425642	0.273695	0.405005	3.534012	4.855211	2.721537	2.540118	2.193142	1.817008	1.657457	2.335365	2.415852	2.364232	0.000000	0.000000	38660.000000		1
30385.042969	11572.701172	1.952007	4.181550	14377.371094	99998.000000	2347.280273	1457.452026	766.272095	247.476196	223.327438	1258.387451	1592.966919	927.912415	7.305036	0.000000	4.482660	4.063435	0.290481	0.621337	4.157680	4.999991	3.370565	3.163594	2.884383	2.393533	2.348942	3.099814	3.202207	2.967507	0.863622	0.000000	38698.000000		1
18941.800781	6824.702637	2.541001	4.011944	6824.869141	99998.000000	1135.272217	707.693359	355.067841	111.532661	134.608276	623.380859	797.976013	453.550140	0.097584	9272.030273	4.277421	3.834084	0.405005	0.603355	3.834094	4.999991	3.055100	2.849845	2.550311	2.047402	2.129072	2.794754	2.901990	2.656625	0.000000	3.967175	38742.000000		1
7904.535156	2301.807373	2.118529	0.971378	3846.665039	79862.781250	602.744507	396.389954	206.884949	71.185028	64.225029	283.913666	382.809174	201.981812	1.769283	0.000000	3.897876	3.362069	0.326034	0.000000	3.585084	4.902344	2.780133	2.598123	2.315729	1.852389	1.807704	2.453186	2.582982	2.305312	0.247797	0.000000	38775.000000		1
12815.944336	3579.937012	1.945839	3.046734	2264.577393	60466.574219	364.815552	241.953232	142.101761	74.805336	72.088562	270.311279	346.069489	163.835953	0.886016	0.000000	4.107750	3.553875	0.289107	0.483835	3.354987	4.781516	2.562073	2.383731	2.152600	1.873933	1.857866	2.431864	2.539163	2.214409	0.000000	0.000000	38816.000000		1
7985.770020	1603.507202	1.992095	2.898715	1269.516602	33116.957031	194.170700	136.652802	61.736450	50.844685	29.711823	74.651146	85.632339	60.364185	0.332804	0.000000	3.902317	3.205071	0.299310	0.462205	3.103638	4.520051	2.288184	2.135618	1.790542	1.706246	1.472929	1.873037	1.932638	1.780779	0.000000	0.000000	38873.000000		1
17147.869141	7471.612305	2.167868	2.849375	5820.723633	99998.000000	946.263733	597.061157	295.378998	139.773544	105.136986	484.461517	636.792053	316.675293	1.636191	99998.000000	4.234210	3.873414	0.336033	0.454750	3.764977	4.999991	2.976012	2.776019	2.470380	2.145425	2.021755	2.685259	2.803998	2.500614	0.213834	4.999991	38912.000000		1
8116.856934	2565.874268	1.871829	2.248045	1430.052979	40535.019531	247.704391	147.273193	80.575012	28.792870	32.524193	151.800125	193.886993	93.613060	1.458961	99998.000000	3.909388	3.409235	0.272266	0.351805	3.155352	4.607831	2.393934	2.168124	1.906200	1.459285	1.512207	2.181272	2.287549	1.971336	0.164044	4.999991	38963.000000		1
7777.460449	961.170532	2.507080	2.812370	1046.565430	30175.031250	183.547211	111.153366	65.806984	39.225159	23.362404	58.563282	92.996307	31.022411	0.415484	0.000000	3.890838	2.982800	0.399168	0.449072	3.019766	4.479648	2.263748	2.045923	1.818272	1.593565	1.368518	1.767625	1.968466	1.491675	0.000000	0.000000	38997.000000		1
11566.338867	1285.434937	3.278014	4.126042	2468.354004	54235.750000	386.034760	250.023376	138.570877	48.279015	33.116272	176.118484	262.623535	163.943893	1.287069	99998.000000	4.063196	3.109050	0.515611	0.615534	3.392407	4.734286	2.586627	2.397981	2.141672	1.683758	1.520041	2.245805	2.419334	2.214695	0.109602	4.999991	39020.000000		1
5902.704590	2306.007568	1.634382	2.047602	1505.845093	36681.585938	239.362885	154.020416	69.797340	23.322315	22.896761	62.812675	121.018242	63.407837	1.666613	0.000000	3.771051	3.362861	0.213353	0.311246	3.177780	4.564448	2.379057	2.187578	1.843839	1.367772	1.359774	1.798047	2.082851	1.802143	0.221835	0.000000	39054.000000		1
6580.643066	2981.562256	2.957305	2.874044	2775.864502	77411.343750	455.409637	291.993042	206.635162	61.881386	70.981499	305.071198	335.498444	231.742966	0.357566	0.000000	3.818268	3.474444	0.470896	0.458493	3.443398	4.888804	2.658402	2.465373	2.315204	1.791560	1.851145	2.484401	2.525691	2.365006	0.000000	0.000000	39137.000000		1
13206.604492	2622.109131	2.951138	3.490792	3535.284424	79275.007812	583.279907	366.934082	202.200745	63.972160	75.514595	384.172180	484.097656	291.302307	2.350231	99998.000000	4.120791	3.418651	0.469990	0.542924	3.548424	4.899136	2.765877	2.564588	2.305783	1.805991	1.878031	2.584526	2.684933	2.464344	0.371110	4.999991	39197.000000		1
22746.425781	3947.814697	2.386814	4.890810	5901.915039	99998.000000	958.900879	605.325562	282.411865	115.436676	99.549255	461.919403	615.649963	443.071594	3.078504	99998.000000	4.356913	3.596357	0.377819	0.689381	3.770993	4.999991	2.981774	2.781989	2.450883	2.062344	1.998038	2.664566	2.789334	2.646474	0.488340	4.999991	39282.000000		1
4771.585938	1352.987305	2.636597	2.158617	901.256592	28143.732422	144.032181	89.872482	55.476460	15.918260	13.895327	74.271851	91.035049	77.361755	0.101099	0.000000	3.678663	3.131294	0.421044	0.334176	2.954849	4.449382	2.158459	1.953627	1.744109	1.201896	1.142869	1.870824	1.959209	1.888526	0.000000	0.000000	39305.000000		1
4780.778809	1798.337769	3.586388	1.498697	736.612671	24316.875000	106.493835	68.970901	45.207611	22.252258	5.572316	22.400278	31.768677	53.182159	0.028523	0.000000	3.679499	3.254871	0.554657	0.175714	2.867239	4.385908	2.027324	1.838666	1.655212	1.347374	0.746036	1.350253	1.501999	1.725766	0.000000	0.000000	39320.000000		1
3893.864746	1077.649536	0.786353	2.041435	450.953613	21724.113281	92.398064	55.485710	28.271717	23.041697	19.856194	38.435719	44.196144	58.063717	0.455372	0.000000	3.590381	3.032478	0.000000	0.309936	2.654132	4.336942	1.965663	1.744181	1.451352	1.362514	1.297896	1.584735	1.645384	1.763905	0.000000	0.000000	39355.000000		1
9298.150391	1898.164551	2.124696	2.485493	1773.069580	48333.621094	307.504272	188.259171	117.209824	61.835129	52.842949	185.662659	275.239105	138.083649	0.225998	0.000000	3.968397	3.278334	0.327297	0.395413	3.248726	4.684249	2.487851	2.274756	2.068964	1.791235	1.722987	2.268725	2.439710	2.140142	0.000000	0.000000	39387.000000		1
2871.407959	1516.212646	3.259512	5.439715	475.244232	28284.949219	92.604675	51.236320	38.432636	31.016245	11.949488	35.388985	51.409008	58.587952	0.961102	0.000000	3.458095	3.180760	0.513153	0.735576	2.676917	4.451555	1.966633	1.709578	1.584700	1.491589	1.077349	1.548868	1.711039	1.767808	0.000000	0.000000	39424.000000		1
13932.812500	3754.174316	2.075356	2.803118	4187.710938	81584.929688	658.791443	430.671875	187.324799	45.849030	54.335476	289.566162	379.885773	281.347992	1.921564	99998.000000	4.144039	3.574514	0.317093	0.447641	3.621977	4.911610	2.818748	2.634146	2.272595	1.661330	1.735083	2.461748	2.579653	2.449244	0.283655	4.999991	39458.000000		1
5178.426758	3329.062500	1.575791	1.748480	2566.888672	53316.906250	401.700134	268.405548	100.977028	50.005909	36.437458	166.068588	208.941803	171.002563	0.017266	0.000000	3.714198	3.522322	0.197498	0.242661	3.409407	4.726865	2.603902	2.428792	2.004223	1.699021	1.561548	2.220288	2.320025	2.233003	0.000000	0.000000	39584.000000		1
7976.957031	3031.120850	2.291218	1.979760	3538.343506	73902.531250	545.451721	364.723022	158.100204	89.992744	61.058025	290.173645	433.425659	250.859070	0.746970	0.000000	3.901837	3.481603	0.360066	0.296613	3.548800	4.868659	2.736756	2.561963	2.198932	1.954208	1.785743	2.462658	2.636915	2.399430	0.000000	0.000000	39613.000000		1
26076.197266	12273.264648	2.063021	5.587735	12020.333008	99998.000000	1965.408569	1227.987915	557.953186	289.023407	223.549469	1202.072144	1595.242676	942.301147	3.563634	99998.000000	4.416244	4.088960	0.314504	0.747236	4.079916	4.999991	3.293453	3.089194	2.746598	2.460933	2.349374	3.079931	3.202827	2.974190	0.551893	4.999991	39659.000000		1
21831.189453	8778.836914	1.424687	3.601807	11092.334961	99998.000000	1748.186890	1121.944336	530.662109	249.545395	168.766861	851.716309	1169.042236	616.294434	2.900425	0.000000	4.339077	3.943437	0.153720	0.556520	4.045023	4.999991	3.242588	3.049971	2.724818	2.397150	2.227287	2.930295	3.067830	2.789788	0.462462	0.000000	39709.000000		1
9464.820312	2029.883423	2.340558	4.428249	2457.776855	71417.046875	416.212219	263.749084	171.465118	93.906013	59.213951	301.148682	371.954407	217.893890	0.630843	99998.000000	3.976112	3.307471	0.369319	0.646232	3.390543	4.853802	2.619315	2.421191	2.234176	1.972693	1.772424	2.478781	2.570490	2.338245	0.000000	4.999991	39773.000000		1
7169.775879	1393.393555	2.118529	3.037483	1561.651611	38876.421875	264.165405	168.418396	71.740097	33.501740	39.129562	164.005554	166.617493	116.315544	0.362990	0.000000	3.855505	3.144074	0.326034	0.482514	3.193584	4.589686	2.421876	2.226389	1.855762	1.525067	1.592505	2.214859	2.221721	2.065638	0.000000	0.000000	39795.000000		1
10670.220703	666.870850	1.896499	4.613273	2124.144043	47727.828125	332.081665	219.710220	85.743355	47.637596	34.581047	142.487228	171.866013	131.842163	0.446397	0.000000	4.028173	2.824042	0.277953	0.664009	3.327184	4.678771	2.521245	2.341850	1.933200	1.677950	1.538838	2.153776	2.235190	2.120054	0.000000	0.000000	39827.000000		1
10403.020508	2837.878418	2.763030	3.737491	2643.312988	56155.593750	431.427399	267.563690	102.355453	81.611145	51.748219	209.136078	269.894989	178.150665	1.452501	99998.000000	4.017159	3.452994	0.441386	0.572580	3.422149	4.749393	2.634908	2.427427	2.010111	1.911749	1.713895	2.320429	2.431195	2.250787	0.162116	4.999991	39851.000000		1
15220.082031	1601.715454	1.612795	2.701355	3084.774902	73824.421875	487.477417	311.389771	158.066284	86.079483	74.941017	312.345734	427.270508	323.351593	1.223492	0.000000	4.182417	3.204585	0.207579	0.431582	3.489223	4.868200	2.687954	2.493304	2.198839	1.934900	1.874720	2.494636	2.630703	2.509675	0.087601	0.000000	39878.000000		1
7272.569336	1753.142456	2.827788	3.120744	3541.180664	81569.328125	551.591431	354.861237	156.129700	95.454048	60.706482	329.799683	420.985840	261.599731	0.704093	0.000000	3.861688	3.243817	0.451447	0.494258	3.549148	4.911527	2.741617	2.550059	2.193485	1.979794	1.783235	2.518250	2.624268	2.417637	0.000000	0.000000	39906.000000		1
13663.947266	1597.755981	1.939672	2.541001	2659.336182	63908.972656	400.892212	259.752563	120.379913	32.151062	39.376259	174.724640	231.971161	120.194885	0.197517	0.000000	4.135576	3.203511	0.287728	0.405005	3.424773	4.805562	2.603028	2.414560	2.080554	1.507195	1.595234	2.242354	2.365434	2.079886	0.000000	0.000000	39927.000000		1
6314.667480	1142.401855	2.001346	3.651147	877.514893	28244.400391	143.964340	98.574791	38.787266	30.300817	35.043606	70.722466	85.348640	70.873566	0.406133	99998.000000	3.800350	3.057819	0.301322	0.562429	2.943254	4.450933	2.158255	1.993766	1.588689	1.481454	1.544609	1.849557	1.931197	1.850484	0.000000	4.999991	39964.000000		1
19114.427734	3362.576660	2.349809	2.059937	4091.523193	90623.695312	649.999695	423.989410	247.121567	87.340736	65.150146	326.139282	438.556976	226.364929	2.260949	99998.000000	4.281361	3.526672	0.371033	0.313854	3.611885	4.957242	2.812913	2.627355	2.392911	1.941217	1.813915	2.513403	2.642026	2.354809	0.354291	4.999991	40081.000000		1
7814.900391	3737.189209	1.967425	2.664350	2768.595947	66441.570312	445.227112	287.123840	146.008865	63.321491	39.885078	220.117279	300.223541	121.860107	1.390949	99998.000000	3.892923	3.572545	0.293898	0.425591	3.442260	4.822440	2.648582	2.458069	2.164379	1.801551	1.600810	2.342654	2.477445	2.085861	0.143311	4.999991	40105.000000		1
13263.160156	2240.246826	3.574053	4.101373	3224.813721	71244.937500	509.236267	332.652161	161.655746	72.677551	69.785011	299.492706	398.258698	256.986450	1.506899	0.000000	4.122647	3.350296	0.553161	0.612929	3.508505	4.852754	2.706919	2.521990	2.208591	1.861400	1.843762	2.476386	2.600165	2.409910	0.178084	0.000000	40154.000000		1
12573.259766	3858.102539	4.098289	3.586388	2344.834961	56010.593750	397.987335	234.632431	116.722595	75.403580	42.472332	172.803467	240.402100	174.712296	0.620554	99998.000000	4.099448	3.586374	0.612603	0.554657	3.370112	4.748270	2.599869	2.370388	2.067155	1.877392	1.628106	2.237552	2.380938	2.242323	0.000000	4.999991	40234.000000		1
18290.683594	2020.598267	1.952007	4.258643	3623.201904	81480.703125	583.418701	381.372131	184.130035	102.583656	67.154579	283.888977	378.532013	232.668091	0.481027	0.000000	4.262230	3.305480	0.290481	0.629271	3.559093	4.911055	2.765980	2.581349	2.265125	2.011078	1.827076	2.453149	2.578103	2.366737	0.000000	0.000000	40272.000000		1
14395.161133	5823.912109	1.964342	4.604022	6340.987305	99998.000000	1019.101624	649.009827	308.410889	128.937286	93.529793	451.573456	598.115784	348.036926	3.247478	0.000000	4.158216	3.765215	0.293217	0.663137	3.802157	4.999991	3.008218	2.812251	2.489130	2.110379	1.970950	2.654728	2.776785	2.541625	0.511546	0.000000	40308.000000		1
17234.710938	5337.621582	2.981975	4.008861	4466.623047	89931.570312	696.669006	462.674896	224.533188	94.001610	81.253433	366.693542	531.907959	272.873871	3.757421	0.000000	4.236404	3.727348	0.474504	0.603021	3.649979	4.953912	2.843026	2.665276	2.351280	1.973135	1.909842	2.564303	2.725837	2.435962	0.574890	0.000000	40399.000000		1
21791.886719	8846.009766	3.990358	6.266157	10095.041016	99998.000000	1626.126343	1043.756104	495.661652	179.569199	154.112930	785.107544	1025.605225	570.763062	1.929487	0.000000	4.338295	3.946747	0.601012	0.797001	4.004108	4.999991	3.211154	3.018599	2.695185	2.254232	2.187839	2.894929	3.010980	2.756456	0.285442	0.000000	40543.000000		1
18621.480469	6459.637207	2.648932	3.133079	4388.333008	92401.085938	692.734131	452.381378	207.051468	96.551857	88.305946	419.447052	576.350769	342.295013	0.329888	0.000000	4.270014	3.810208	0.423071	0.495971	3.642300	4.965677	2.840567	2.655505	2.316078	1.984761	1.945990	2.622677	2.760687	2.534400	0.000000	0.000000	40597.000000		1
17044.763672	4679.986816	2.858626	3.509295	4796.789551	95428.812500	766.780884	489.352325	209.324188	79.615967	89.120049	386.805695	497.567413	312.469086	1.925082	0.000000	4.231591	3.670245	0.456157	0.545220	3.680951	4.979680	2.884671	2.689622	2.320819	1.901000	1.949975	2.587493	2.696852	2.494807	0.284449	0.000000	40629.000000		1
5147.820801	575.875854	2.858626	2.423819	0.000000	4217.028320	0.000000	0.000000	8.097898	16.152624	0.123350	0.000000	0.000000	0.000000	0.682316	0.000000	3.711623	2.760329	0.456157	0.384500	0.000000	3.625006	0.000000	0.000000	0.908372	1.208243	0.000000	0.000000	0.000000	0.000000	0.000000	0.000000	40696.000000		1
14263.928711	5973.901855	2.837040	4.622524	4624.985352	99998.000000	760.857056	479.324005	239.905624	122.723549	96.083130	467.738403	609.861755	342.251831	1.404713	0.000000	4.154239	3.776258	0.452865	0.664879	3.665110	4.999991	2.881303	2.680629	2.380040	2.088928	1.982647	2.670003	2.785231	2.534346	0.147588	0.000000	40733.000000		1
10505.077148	1831.096313	4.363490	5.658660	2595.730957	70104.671875	416.317078	257.196136	145.407532	69.384125	56.244312	286.026031	429.274933	252.897415	1.922838	99998.000000	4.021399	3.262711	0.639834	0.752714	3.414260	4.845747	2.619424	2.410264	2.162587	1.841260	1.750079	2.456406	2.632735	2.402944	0.283943	4.999991	40812.000000		1
7739.487305	2027.786377	2.346725	2.340558	2259.723633	61109.367188	382.679657	234.956223	133.026321	70.284576	50.776844	197.134171	287.990356	156.188278	1.874767	0.000000	3.888712	3.307022	0.370462	0.369319	3.354055	4.786108	2.582835	2.370987	2.123938	1.846860	1.705666	2.294762	2.459378	2.193648	0.272947	0.000000	40854.000000		1
6736.412109	1225.206421	2.923384	2.433070	3137.759766	68852.945312	515.533264	330.820404	183.356018	113.413742	65.381432	275.038666	333.290497	261.507202	0.168571	0.000000	3.828429	3.088209	0.465886	0.386155	3.496620	4.837923	2.712257	2.519592	2.263295	2.054666	1.815454	2.439394	2.522823	2.417484	0.000000	0.000000	40911.000000		1
19795.339844	4232.598145	3.352024	5.877606	4261.662109	92796.234375	693.027100	435.442413	217.240143	110.478027	67.897758	331.736267	475.472412	311.923248	0.685651	99998.000000	4.296563	3.626607	0.525307	0.769200	3.629579	4.967530	2.840750	2.638931	2.336940	2.043276	1.831855	2.520793	2.677125	2.494048	0.000000	4.999991	40952.000000		1
19243.128906	4625.373535	2.050686	3.885511	5425.357422	99998.000000	880.697266	558.804321	304.041229	121.536308	81.971947	425.981506	581.981689	282.427307	2.076382	0.000000	4.284276	3.665147	0.311899	0.589448	3.734428	4.999991	2.944827	2.747260	2.482933	2.084706	1.913665	2.629391	2.764909	2.450907	0.317307	0.000000	40992.000000		1
6432.660645	911.534668	3.315019	4.089037	1012.906433	28616.345703	146.903152	105.759903	59.429813	19.045170	8.039307	35.105282	47.557419	25.157141	1.220742	99998.000000	3.808391	2.959773	0.520486	0.611621	3.005569	4.456614	2.167031	2.024321	1.774004	1.279785	0.905219	1.545372	1.677218	1.400661	0.086624	4.999991	41033.000000		1
12352.643555	4819.100586	1.723810	3.080655	4969.975586	99998.000000	775.051453	503.824310	223.867096	101.701706	82.123047	451.443939	577.806274	296.109833	1.049107	99998.000000	4.091760	3.682966	0.236489	0.488643	3.696354	4.999991	2.889331	2.702279	2.349990	2.007328	1.914465	2.654604	2.761782	2.471453	0.020820	4.999991	41059.000000		1
11430.608398	2783.798828	1.723810	3.870092	2421.533691	56077.875000	380.221893	260.150360	145.435287	65.655884	44.341080	195.515198	300.686127	153.298828	2.131827	0.000000	4.058069	3.444638	0.236489	0.587721	3.384090	4.748792	2.580037	2.415224	2.162670	1.817274	1.646806	2.291181	2.478113	2.185539	0.328752	0.000000	41109.000000		1
10890.652344	1538.313843	1.871829	2.707523	1920.722046	51778.878906	323.619873	202.210007	101.695534	52.778191	38.975372	217.409744	290.108887	144.812378	0.354213	0.000000	4.037054	3.187045	0.272266	0.432572	3.283464	4.714153	2.510035	2.305803	2.007302	1.722455	1.590790	2.337279	2.462561	2.160806	0.000000	0.000000	41141.000000		1
6767.705566	1271.746216	1.208826	3.040566	918.685852	31205.400391	143.523376	102.401711	61.153622	39.033966	24.839516	73.383728	104.699097	146.514603	0.677081	0.000000	3.830441	3.104400	0.082364	0.482955	2.963167	4.494230	2.156923	2.010307	1.786422	1.591443	1.395143	1.865600	2.019943	2.165881	0.000000	0.000000	41199.000000		1
10816.022461	3102.484863	1.535702	2.769197	2757.710449	65021.441406	456.097290	290.364838	151.504089	76.236191	48.396194	212.281494	275.797272	122.455269	1.210734	99998.000000	4.034068	3.491710	0.186307	0.442354	3.440549	4.813056	2.659057	2.462944	2.180424	1.882161	1.684811	2.326912	2.440590	2.087977	0.083049	4.999991	41248.000000		1
9393.161133	2452.993896	1.825573	3.823836	3998.483643	81104.164062	636.890747	412.499390	156.650848	94.152710	63.275234	303.890106	427.819397	225.825272	0.492123	3439.326660	3.972812	3.389696	0.261399	0.582499	3.601895	4.909043	2.804065	2.615423	2.194933	1.973833	1.801234	2.482717	2.631260	2.353773	0.000000	3.536474	41262.000000		1
5240.406738	1752.673706	2.750695	2.809286	2266.591064	61126.585938	355.872711	238.881821	129.035965	52.944710	45.355629	250.186813	351.388947	233.192322	1.722877	99998.000000	3.719365	3.243701	0.439442	0.448596	3.355373	4.786230	2.551295	2.378183	2.110711	1.723823	1.656631	2.398264	2.545788	2.367714	0.236254	4.999991	41384.000000		1
4706.068848	2560.940186	2.972724	4.076703	2473.127686	62784.941406	419.043091	255.157791	156.311630	102.855019	66.947968	241.361145	361.358673	192.400635	0.765231	0.000000	3.672658	3.408399	0.473155	0.610309	3.393247	4.797855	2.622259	2.406809	2.193991	2.012225	1.825737	2.382667	2.557939	2.284206	0.000000	0.000000	41404.000000		1
13881.916016	2644.441650	1.945839	4.122959	2757.035156	72841.750000	455.964691	281.936981	159.975113	103.823318	60.284008	302.357513	328.911560	236.165054	0.771858	99998.000000	4.142449	3.422334	0.289107	0.615209	3.440442	4.862381	2.658931	2.450152	2.204052	2.016295	1.780202	2.480521	2.517079	2.373216	0.000000	4.999991	41461.000000		1
25875.355469	4243.440430	2.904882	3.466122	6852.048828	99998.000000	1119.418701	695.173401	318.143158	145.299606	125.523582	555.134644	724.074219	502.544556	1.991082	99998.000000	4.412886	3.627718	0.463128	0.539844	3.835820	4.999991	3.048993	2.842093	2.502623	2.162264	2.098725	2.744398	2.859783	2.701174	0.299089	4.999991	41495.000000		1
8656.051758	3151.981934	2.211041	3.213256	2976.378418	64798.910156	486.854492	314.276154	124.774239	63.669952	55.868095	224.998825	293.346802	207.443100	1.700417	99998.000000	3.937320	3.498584	0.344597	0.506945	3.473688	4.811568	2.687399	2.497311	2.096125	1.803935	1.747164	2.352180	2.467381	2.316899	0.230555	4.999991	41561.000000		1
12183.000977	2807.993896	2.130863	3.709738	4320.947266	90347.109375	710.844971	446.895416	224.576355	94.572098	94.562851	439.195312	574.420349	313.048828	0.584021	99998.000000	4.085754	3.448396	0.328556	0.569343	3.635579	4.955914	2.851775	2.650206	2.351364	1.975763	1.975721	2.642658	2.759230	2.495612	0.000000	4.999991	41645.000000		1
8040.046875	2206.032715	2.988143	3.040566	2859.162354	61822.289062	480.979980	302.076874	121.924866	76.732674	51.671127	247.482376	320.341858	200.769897	0.363392	0.000000	3.905259	3.343612	0.475401	0.482955	3.456239	4.791145	2.682127	2.480118	2.086092	1.884980	1.713248	2.393544	2.505614	2.302699	0.000000	0.000000	41703.000000		1
9728.690430	2724.668213	0.897368	2.254213	3199.641113	68500.554688	531.531738	331.304565	155.926163	78.360886	51.307247	245.595123	323.666138	225.529236	2.872218	99998.000000	3.988054	3.435314	0.000000	0.352995	3.505101	4.835694	2.725529	2.520227	2.192919	1.894099	1.710179	2.390220	2.510097	2.353203	0.458217	4.999991	41736.000000		1
17327.953125	2153.769531	4.138377	6.056463	3253.369141	71843.859375	533.159912	341.508636	159.120926	75.961739	65.122398	299.085663	390.126862	198.417007	0.299590	0.000000	4.238747	3.333199	0.616830	0.782219	3.512333	4.856390	2.726857	2.533402	2.201727	1.880595	1.813730	2.475796	2.591206	2.297579	0.000000	0.000000	41785.000000		1
15642.823242	3762.636230	2.796951	4.224722	3683.933105	79199.937500	579.705872	379.651398	168.822357	65.584953	42.842384	256.943268	329.361786	202.570801	2.314736	0.000000	4.194315	3.575492	0.446685	0.625798	3.566312	4.898725	2.763208	2.579385	2.227430	1.816804	1.631874	2.409837	2.517673	2.306577	0.364502	0.000000	41819.000000		1
31868.460938	8764.669922	2.537917	4.372742	9618.794922	99998.000000	1513.073364	981.063721	459.622009	177.799118	142.289871	813.407043	1061.934814	659.250916	1.173501	0.000000	4.503361	3.942736	0.404477	0.640754	3.983121	4.999991	3.179860	2.991697	2.662401	2.249930	2.153174	2.910308	3.026098	2.819051	0.069483	0.000000	41845.000000		1
6329.117676	1375.791504	2.013681	1.856411	1165.147461	36061.160156	192.323532	114.363533	79.369270	42.222549	22.572968	82.372833	116.155190	73.473160	0.688594	0.000000	3.801343	3.138553	0.303991	0.268674	3.066381	4.557040	2.284032	2.058288	1.899652	1.625544	1.353589	1.915784	2.065039	1.866129	0.000000	0.000000	41876.000000		1
7151.430664	732.702515	2.648932	2.565671	1041.261353	29573.242188	154.930115	110.012383	58.917912	43.764420	25.332914	78.064850	118.008514	84.642464	0.893280	0.000000	3.854393	2.864928	0.423071	0.409201	3.017560	4.470899	2.190136	2.041442	1.770247	1.641121	1.403685	1.892456	2.071913	1.927588	0.000000	0.000000	41907.000000		1
7430.354980	1454.809204	1.514116	0.857279	1164.074341	30671.216797	198.898071	131.613968	63.037788	49.894894	22.350939	70.148888	107.702660	55.491879	0.003639	0.000000	3.871010	3.162806	0.180159	0.000000	3.065981	4.486731	2.298630	2.119302	1.799601	1.698056	1.349296	1.846021	2.032226	1.744229	0.000000	0.000000	41960.000000		1
15242.165039	3596.770996	3.444536	4.298732	3462.551270	76296.101562	567.682373	360.233124	173.959869	68.363403	55.069408	262.833221	290.155151	216.237930	1.553709	0.000000	4.183047	3.555913	0.537131	0.633340	3.539396	4.882503	2.754105	2.556584	2.240449	1.834824	1.740910	2.419680	2.462630	2.334932	0.191370	0.000000	42029.000000		1
18494.316406	4453.097656	2.346725	3.919432	4425.165039	99998.000000	736.513977	453.957184	264.079041	163.811279	93.520546	410.402466	543.471924	349.288910	1.637035	99998.000000	4.267038	3.648662	0.370462	0.593223	3.645930	4.999991	2.867181	2.657015	2.421734	2.214344	1.970907	2.613210	2.735177	2.543185	0.214058	4.999991	42067.000000		1
6267.162598	1135.318481	1.674470	1.896499	1343.911865	37440.625000	220.055603	141.509689	87.979065	36.311024	30.195971	141.037872	151.874130	126.809502	1.256307	99998.000000	3.797071	3.055118	0.223877	0.277953	3.128371	4.573343	2.342532	2.150786	1.944379	1.560038	1.479949	2.149336	2.181484	2.103152	0.099096	4.999991	42109.000000		1
4982.729980	847.143127	1.840992	0.814107	711.597412	27968.505859	111.884209	71.764771	36.246265	3.194753	8.023889	18.237230	22.082653	16.516504	0.000346	99998.000000	3.697467	2.927957	0.265052	0.000000	2.852234	4.446669	2.048769	1.855911	1.559263	0.504437	0.904385	1.260959	1.344051	1.217918	0.000000	4.999991	42128.000000		1
31201.378906	8208.714844	1.264333	4.163047	9877.227539	99998.000000	1572.460083	1005.576355	411.191895	191.074615	158.359238	744.318909	1014.972534	571.231750	2.967714	99998.000000	4.494174	3.914275	0.101861	0.619411	3.994635	4.999991	3.196580	3.002415	2.614044	2.281203	2.199643	2.871759	3.006454	2.756812	0.472422	4.999991	42230.000000		1
6645.484863	394.055542	2.081524	2.553336	1276.640137	33762.441406	201.997223	126.723160	56.783966	35.583260	19.328875	96.739967	113.839302	76.982452	0.278323	99998.000000	3.822527	2.595557	0.318381	0.407108	3.106069	4.528434	2.305345	2.102856	1.754226	1.551246	1.286207	1.985606	2.056292	1.886392	0.000000	4.999991	42253.000000		1
9381.553711	4851.337891	2.130863	4.159964	3513.022949	72681.367188	558.218384	369.660095	138.786743	71.138771	51.618702	240.022812	355.626007	149.619919	0.059151	0.000000	3.972275	3.685862	0.328556	0.619090	3.545681	4.861423	2.746804	2.567803	2.142348	1.852106	1.712807	2.380253	2.550993	2.174989	0.000000	0.000000	42320.000000		1
10083.181641	3217.776611	3.718989	4.483756	1909.028564	48401.750000	318.685883	203.014862	114.850769	35.462997	40.470989	165.553604	218.519897	131.277847	0.429034	0.000000	4.003598	3.507556	0.570425	0.651642	3.280813	4.684861	2.503363	2.307528	2.060134	1.549775	1.607144	2.218939	2.339491	2.118191	0.000000	0.000000	42413.000000		1
11730.733398	4791.358887	1.575791	2.932636	4707.709473	99998.000000	699.324097	476.446899	203.924561	108.997833	97.902534	489.124146	657.453125	330.194397	2.469639	99998.000000	4.069325	3.680459	0.197498	0.467258	3.672810	4.999991	2.844678	2.678015	2.309469	2.037418	1.990794	2.689419	2.817865	2.518770	0.392633	4.999991	42453.000000		1
21397.519531	8936.458984	2.198706	3.737491	13896.773438	99998.000000	2207.901367	1411.828125	713.731323	286.152466	249.295609	1192.413940	1520.764282	899.649963	2.995295	99998.000000	4.330363	3.951165	0.342167	0.572580	4.142914	4.999991	3.343980	3.149782	2.853535	2.456598	2.396715	3.076427	3.182062	2.954074	0.476440	4.999991	42493.000000		1
13484.350586	2613.851074	2.075356	3.126911	2625.156006	63445.519531	444.286591	277.807861	136.282745	42.157791	60.789742	293.911133	365.456970	165.609100	0.310162	0.000000	4.129830	3.417281	0.317093	0.495116	3.419155	4.802401	2.647663	2.443744	2.134441	1.624878	1.783830	2.468216	2.562836	2.219084	0.000000	0.000000	42571.000000		1
7704.132324	383.950134	1.322924	3.182418	1136.959106	30766.304688	182.871872	123.981720	49.123959	47.094860	29.252346	94.430244	109.355545	58.961086	0.065939	99998.000000	3.886724	2.584275	0.121535	0.502757	3.055745	4.488075	2.262147	2.093358	1.691293	1.672974	1.466161	1.975111	2.038841	1.770566	0.000000	4.999991	42640.000000		1
7942.058105	3877.156982	2.081524	3.435285	4235.540039	86681.820312	692.848267	439.380341	195.484360	123.118271	80.516418	367.504578	463.507507	311.318848	2.340290	99998.000000	3.899933	3.588513	0.318381	0.535963	3.626909	4.937928	2.840638	2.642841	2.291112	2.090322	1.905885	2.565263	2.666057	2.493205	0.369270	4.999991	42748.000000		1
7536.090332	1600.398682	2.655099	3.848506	1385.052002	38319.691406	249.372696	142.783264	75.064369	28.993311	25.817060	117.493530	178.480637	127.053123	0.623800	99998.000000	3.877146	3.204228	0.424081	0.585292	3.141466	4.583422	2.396849	2.154677	1.875434	1.462298	1.411907	2.070014	2.251591	2.103985	0.000000	4.999991	42795.000000		1
5256.130859	3109.509521	3.783747	3.151581	1862.106445	46115.398438	313.366455	197.855759	89.422256	34.590298	30.180552	129.893250	210.936981	78.573662	0.709178	99998.000000	3.720666	3.492692	0.577922	0.498528	3.270005	4.663846	2.496053	2.296349	1.951446	1.538954	1.479727	2.113587	2.324153	1.895277	0.000000	4.999991	42841.000000		1
13218.955078	3845.570312	2.420735	4.637943	4630.431152	98978.414062	725.557495	472.290009	225.637161	98.426773	63.700790	334.690491	479.592316	247.405273	1.408516	99998.000000	4.121197	3.584961	0.383947	0.666325	3.665622	4.995541	2.860672	2.674209	2.353411	1.993113	1.804145	2.524643	2.680872	2.393409	0.148762	4.999991	42888.000000		1
4959.940918	1188.765869	1.748480	1.911918	443.746918	21232.281250	87.972900	53.367184	19.239447	7.672342	12.489141	18.847811	32.453266	19.014334	0.785785	99998.000000	3.695477	3.075096	0.242661	0.281469	2.647135	4.326997	1.944349	1.727274	1.284193	0.884928	1.096533	1.275261	1.511258	1.279081	0.000000	4.999991	42925.000000		1
7522.487793	1372.655396	2.507080	2.886379	1554.821045	35791.156250	237.799423	162.747391	81.139336	25.218815	24.441713	111.470985	142.709259	83.020416	0.078197	0.000000	3.876362	3.137562	0.399168	0.460353	3.191680	4.553776	2.376211	2.211514	1.909231	1.401725	1.388132	2.047162	2.154452	1.919185	0.000000	0.000000	42942.000000		1
11473.694336	2299.297363	3.086823	6.182896	2213.501465	49950.519531	353.510559	223.953445	89.194061	50.295780	46.533619	194.266296	229.322235	236.929810	0.157980	0.000000	4.059703	3.361595	0.489512	0.791192	3.345080	4.698540	2.548402	2.350158	1.950336	1.701532	1.667767	2.288398	2.360446	2.374620	0.000000	0.000000	42967.000000		1
24882.527344	4561.472656	2.408400	4.064368	5588.542480	99998.000000	869.716064	573.069702	311.352753	139.459000	86.085648	450.040833	559.895935	309.009125	2.755529	99998.000000	4.395895	3.659105	0.381729	0.608993	3.747298	4.999991	2.939378	2.758208	2.493253	2.144447	1.934931	2.653252	2.748107	2.489971	0.440205	4.999991	43079.000000		1
5531.996094	2352.778564	2.870961	2.997394	1319.840210	35644.484375	228.714737	142.844940	82.527016	34.553291	39.848072	93.215256	144.676682	103.786308	0.945538	0.000000	3.742882	3.371581	0.458027	0.476744	3.120521	4.551992	2.359294	2.154865	1.916596	1.538489	1.600407	1.969487	2.160398	2.016140	0.000000	0.000000	43160.000000		1
6980.856934	434.230499	2.593424	2.140115	1100.136108	32283.716797	181.696976	115.948578	76.556900	28.469076	13.886076	72.400017	110.684631	47.606758	1.153370	99998.000000	3.843909	2.637720	0.413874	0.330437	3.041446	4.508984	2.259348	2.064265	1.883984	1.454373	1.142580	1.859739	2.044087	1.677669	0.061969	4.999991	43188.000000		1
15895.266602	4011.740479	1.292086	2.886379	4836.101074	99998.000000	769.084473	501.459106	264.498444	99.395065	91.371178	452.088440	663.373901	346.550568	1.684945	0.000000	4.201268	3.603333	0.111292	0.460353	3.684495	4.999991	2.885974	2.700236	2.422423	1.997365	1.960809	2.655223	2.821758	2.539767	0.226586	0.000000	43257.000000		1
6480.439941	552.353088	3.435285	3.666565	1215.998413	35081.921875	208.935638	125.656189	58.914829	10.305855	16.578180	75.440582	93.267677	71.767853	0.388940	99998.000000	3.811604	2.742217	0.535963	0.564259	3.084933	4.545084	2.320013	2.099184	1.770225	1.013084	1.219537	1.877605	1.969731	1.855930	0.000000	4.999991	43283.000000		1
12216.743164	4132.135742	1.692973	2.476242	2762.582764	58138.058594	426.092529	287.311951	145.293442	69.458130	43.696579	165.988403	249.153763	116.725677	1.592143	0.000000	4.086956	3.616175	0.228650	0.393793	3.441315	4.764461	2.629504	2.458354	2.162246	1.841723	1.640447	2.220078	2.396467	2.067166	0.201982	0.000000	43322.000000		1
7044.554688	770.034241	2.278883	2.454656	1088.325439	27753.386719	167.517944	109.719421	37.929985	11.456089	7.422559	32.684547	50.391376	37.445839	0.730635	99998.000000	3.847854	2.886510	0.357722	0.389991	3.036759	4.443316	2.224061	2.040283	1.578983	1.059036	0.870554	1.514342	1.702356	1.573404	0.000000	4.999991	43345.000000		1
4228.872559	665.982727	2.365228	4.209303	708.488953	24224.333984	118.483414	82.144630	48.883427	26.995049	21.916132	68.172211	92.450485	59.266376	0.905816	0.000000	3.626225	2.823463	0.373873	0.624210	2.850333	4.384252	2.073658	1.914579	1.689162	1.431284	1.340764	1.833607	1.965909	1.772808	0.000000	0.000000	43383.000000		1
12036.723633	2491.963135	0.931289	3.441453	4116.205078	90297.289062	643.600952	426.132599	193.689636	84.744225	84.355675	415.284027	561.986694	286.827789	3.274531	99998.000000	4.080508	3.396542	0.000000	0.536742	3.614497	4.955675	2.808617	2.629545	2.287106	1.928110	1.926114	2.618345	2.749726	2.457621	0.515149	4.999991	43423.000000		1
12744.784180	2330.671143	1.396934	2.032184	3224.499023	80913.445312	536.971436	329.334045	179.973160	88.176422	58.449184	283.417175	375.053558	201.297211	0.886110	99998.000000	4.105332	3.367481	0.145176	0.307963	3.508462	4.908020	2.729951	2.517637	2.255208	1.945352	1.766778	2.452426	2.574093	2.303838	0.000000	4.999991	43443.000000		1
14376.371094	2943.067871	2.359060	3.570970	4768.533203	95446.820312	787.993958	494.181458	216.759079	120.210304	56.885727	367.674164	457.207428	244.210526	2.645906	99998.000000	4.157649	3.468800	0.372739	0.552786	3.678385	4.979762	2.896523	2.693887	2.335977	2.079942	1.755003	2.565463	2.660113	2.387764	0.422574	4.999991	43487.000000		1
12104.260742	3281.175049	1.443190	1.319840	2784.363281	61868.164062	452.421478	293.436249	145.157745	51.868484	56.216557	245.292908	369.191376	179.667877	1.355682	99998.000000	4.082938	3.516029	0.159323	0.120521	3.444726	4.791467	2.655543	2.467514	2.161840	1.714904	1.749864	2.389685	2.567251	2.254470	0.132158	4.999991	43529.000000		1
24534.554688	5299.411133	1.782401	2.423819	4911.316406	99998.000000	793.816040	505.952087	259.521271	124.983932	72.492531	353.337860	448.804260	250.507523	2.474529	99998.000000	4.389778	3.724228	0.251005	0.384500	3.691198	4.999991	2.899720	2.704109	2.414173	2.096854	1.860293	2.548190	2.652057	2.398821	0.393492	4.999991	43558.000000		1
25509.103516	5202.686523	3.256428	5.014159	6266.514648	99998.000000	997.506226	631.969055	296.982544	117.909836	106.493835	544.101013	733.174316	384.514465	1.582461	0.000000	4.406695	3.716228	0.512742	0.700198	3.797026	4.999991	2.998916	2.800696	2.472731	2.071550	2.027324	2.735680	2.865207	2.584913	0.199333	0.000000	43631.000000		1
7073.076172	170.974808	1.554204	3.364359	1339.721069	34446.535156	221.884247	126.972946	33.896458	21.481323	16.760120	103.780144	118.486496	95.380043	0.465913	0.000000	3.849608	2.232932	0.191508	0.526902	3.127014	4.537146	2.346127	2.103711	1.530154	1.332061	1.224277	2.016114	2.073669	1.979457	0.000000	0.000000	43673.000000		0
6302.745605	567.765625	1.008383	2.035268	1185.740723	33284.906250	184.931808	115.769722	57.166348	12.569319	17.404621	44.825226	52.864532	57.209522	1.242940	99998.000000	3.799530	2.754169	0.003625	0.308622	3.073990	4.522247	2.267012	2.063595	1.757140	1.099312	1.240665	1.651523	1.723164	1.757468	0.094450	4.999991	43694.000000		1
16629.917969	4694.492676	2.861710	4.181550	4570.958008	95946.250000	742.021545	457.250610	214.933502	104.162529	59.725853	320.681091	436.478546	236.794128	1.825272	99998.000000	4.220890	3.671589	0.456626	0.621337	3.660007	4.982028	2.870416	2.660154	2.332304	2.017711	1.776162	2.506073	2.639963	2.374371	0.261328	4.999991	43716.000000		1
10973.841797	1568.870605	2.241878	3.916348	1855.349976	47863.335938	316.761658	197.871185	98.725899	45.398804	39.980675	137.581009	211.877518	156.027924	0.096487	0.000000	4.040359	3.195587	0.350612	0.592881	3.268426	4.680003	2.500733	2.296383	1.994431	1.657044	1.601850	2.138558	2.326085	2.193202	0.000000	0.000000	43752.000000		1
7302.302734	2007.936401	0.900452	2.420735	1394.620850	37573.257812	218.877609	145.583313	77.204483	37.044952	21.327137	104.569580	116.861366	89.375999	0.544230	0.000000	3.863460	3.302750	0.000000	0.383947	3.144456	4.574879	2.340201	2.163112	1.887643	1.568729	1.328933	2.019405	2.067671	1.951221	0.000000	0.000000	43778.000000		1
20879.349609	9297.435547	2.941887	5.637074	9495.368164	99998.000000	1515.404785	977.273804	505.319946	161.600250	162.972504	755.978577	1030.523804	556.186218	2.837976	99998.000000	4.319717	3.968363	0.468626	0.751054	3.977512	4.999991	3.180529	2.990016	2.703567	2.208442	2.212114	2.878510	3.013058	2.745220	0.453009	4.999991	43810.000000		1
18048.857422	5283.061035	1.717642	4.249392	5303.830078	99998.000000	810.088928	547.897095	259.968414	122.294914	74.718987	358.681976	533.348022	291.225189	1.105882	0.000000	4.256450	3.722886	0.234933	0.628327	3.724590	4.999991	2.908533	2.738699	2.414921	2.087408	1.873431	2.554710	2.727011	2.464229	0.043709	0.000000	43888.000000		1
6477.112793	1148.085205	0.046256	1.887248	1581.868530	40547.617188	269.000702	166.941284	68.557678	32.262074	18.816975	106.506172	136.908752	95.669914	2.160920	0.000000	3.811382	3.059974	0.000000	0.275829	3.199170	4.607965	2.429753	2.222564	1.836056	1.508692	1.274550	2.027375	2.136431	1.980775	0.334639	0.000000	43928.000000		1
5225.740723	1330.275513	3.080655	4.650278	1414.066895	35606.113281	220.724762	149.718597	54.856628	35.203960	20.694971	102.888947	132.705612	119.106323	0.695235	99998.000000	3.718148	3.123942	0.488643	0.667479	3.150470	4.551525	2.343851	2.175276	1.739229	1.546592	1.315865	2.012369	2.122889	2.075935	0.000000	4.999991	43953.000000		1
6885.565918	2442.573975	2.670518	2.880212	1994.164429	57800.718750	351.885437	204.451874	102.151932	55.303772	36.662571	176.621140	244.673080	143.011475	0.588292	0.000000	3.837940	3.387848	0.426595	0.459424	3.299761	4.761933	2.546401	2.310591	2.009247	1.742755	1.564223	2.247043	2.388586	2.155371	0.000000	0.000000	43968.000000		1
21780.873047	6447.283691	1.736145	5.445883	9259.613281	99998.000000	1534.104492	943.204651	450.580475	202.724991	153.141556	784.916382	1016.779602	618.968018	3.811440	0.000000	4.338075	3.809377	0.239586	0.736068	3.966593	4.999991	3.185855	2.974606	2.653772	2.306907	2.185093	2.894823	3.007227	2.791668	0.581089	0.000000	43993.000000		1
12254.747070	3292.048340	0.946708	2.923384	5201.292969	99998.000000	832.023560	523.254944	228.452621	110.693886	94.556679	401.752563	545.380798	252.037048	1.413652	0.000000	4.088305	3.517466	0.000000	0.465886	3.716111	4.999991	2.920136	2.718713	2.358796	2.044124	1.975692	2.603959	2.736700	2.401464	0.150343	0.000000	44033.000000		1
22786.216797	4527.199707	2.149366	3.478457	6150.094238	99998.000000	990.213196	616.485657	307.353149	126.100243	85.200615	471.731842	655.356140	330.906769	2.444021	99998.000000	4.357672	3.655830	0.332310	0.541387	3.788882	4.999991	2.995729	2.789923	2.487638	2.100716	1.930443	2.673695	2.816477	2.519706	0.388105	4.999991	44052.000000		1
7071.040527	917.763794	0.761683	2.170952	1385.986328	38288.347656	224.567108	129.140808	61.705612	33.079266	16.316061	76.316368	112.272758	74.271851	2.014047	0.000000	3.849483	2.962731	0.000000	0.336650	3.141759	4.583066	2.351346	2.111063	1.790325	1.519556	1.212615	1.882618	2.050274	1.870824	0.304070	0.000000	44070.000000		1
21878.355469	5867.164551	2.692104	5.297863	5446.190918	99998.000000	912.117493	568.487244	268.266754	126.254433	109.272285	483.628906	584.602844	362.838867	2.073907	99998.000000	4.340014	3.768428	0.430092	0.724101	3.736093	4.999991	2.960051	2.754721	2.428567	2.101247	2.038510	2.684512	2.766861	2.559714	0.316789	4.999991	44135.000000		1
7348.000488	918.685852	2.235711	2.689020	1016.597656	32537.310547	187.725677	109.713257	82.311157	32.280579	15.912092	84.556114	124.280838	46.055637	0.775748	0.000000	3.866169	2.963167	0.349416	0.429594	3.007149	4.512382	2.273524	2.040259	1.915459	1.508941	1.201727	1.927145	2.094404	1.663283	0.000000	0.000000	44164.000000		1
15547.575195	3701.211182	3.068320	4.163047	5568.214355	99998.000000	895.548584	570.297363	275.769501	130.466812	138.410522	587.769836	803.172119	450.999878	1.474507	0.000000	4.191663	3.568344	0.486901	0.619411	3.745716	4.999991	2.952089	2.756101	2.440546	2.115500	2.141169	2.769207	2.904809	2.654176	0.168647	0.000000	44182.000000		1
12654.553711	3043.924561	3.157748	3.432201	2562.179932	56109.632812	409.893646	270.406891	129.517029	73.383728	51.794476	202.237747	250.800476	188.465775	1.577775	0.000000	4.102247	3.483434	0.499378	0.535573	3.408610	4.749037	2.612671	2.432018	2.112327	1.865600	1.714283	2.305862	2.399328	2.275233	0.198045	0.000000	44244.000000		1
18680.025391	5833.816895	2.923384	3.749826	6064.616211	99998.000000	1032.892090	617.568054	306.276947	162.602463	106.931725	549.337219	684.824341	442.923553	4.154036	0.000000	4.271378	3.765953	0.465886	0.574011	3.782803	4.999991	3.014055	2.790685	2.486114	2.211127	2.029107	2.739839	2.835579	2.646329	0.618470	0.000000	44280.000000		1
9523.257812	2156.507812	3.308852	3.170084	1747.061401	42686.746094	253.030014	170.703445	98.247917	55.957523	20.152233	137.750610	151.010681	115.677208	1.859260	0.000000	3.978786	3.333751	0.519677	0.501071	3.242308	4.630293	2.403172	2.232242	1.992323	1.747859	1.304323	2.139094	2.179008	2.063248	0.269340	0.000000	44316.000000		1
14820.291016	14360.252930	1.810155	6.611536	16783.769531	99998.000000	2719.786621	1710.142822	709.987671	313.412689	263.459229	1387.796509	1862.602905	1075.207153	4.463147	99998.000000	4.170857	4.157162	0.257716	0.820302	4.224889	4.999991	3.434535	3.233032	2.851251	2.496117	2.420713	3.142326	3.270120	3.031492	0.649641	4.999991	44356.000000		1
10563.180664	1591.425049	2.920300	4.132210	2194.237305	55223.218750	360.294769	238.749222	134.682297	77.007126	42.025192	181.848068	244.148849	192.850861	0.438050	0.000000	4.023795	3.201786	0.465428	0.616182	3.341284	4.742122	2.556658	2.377942	2.129311	1.886531	1.623510	2.259709	2.387655	2.285222	0.000000	0.000000	44416.000000		1
9747.914062	3049.993408	1.094727	2.362144	4004.870117	88956.781250	648.149475	415.718811	200.233322	83.433632	70.448013	340.161041	467.846344	309.043060	1.956445	0.000000	3.988912	3.484299	0.039306	0.373306	3.602588	4.949179	2.811675	2.618800	2.301536	1.921341	1.847869	2.531685	2.670103	2.490019	0.291468	0.000000	44436.000000		1
15263.270508	5488.999512	4.357323	4.690367	5147.876465	99998.000000	851.047119	532.123779	252.107971	115.726547	100.511383	482.531097	590.964600	291.727844	1.895967	99998.000000	4.183648	3.739493	0.639220	0.671207	3.711628	4.999991	2.929954	2.726013	2.401587	2.063433	2.002215	2.683525	2.771561	2.464978	0.277831	4.999991	44492.000000		1
14660.263672	2394.029785	2.063021	3.897846	3533.317139	68937.421875	558.175232	365.663574	160.246490	57.647411	48.750828	216.685074	321.402679	167.854065	0.895854	0.000000	4.166142	3.379130	0.314504	0.590825	3.548183	4.838455	2.746771	2.563082	2.204788	1.760780	1.687982	2.335829	2.507050	2.224932	0.000000	0.000000	44528.000000		1
20499.076172	4592.550293	1.890332	3.086823	4456.295410	94441.882812	719.960510	462.178436	218.482895	108.732628	79.467949	369.422638	438.597076	313.455872	2.294438	99998.000000	4.311734	3.662054	0.276538	0.489512	3.648974	4.975164	2.857309	2.664810	2.339417	2.036360	1.900192	2.567523	2.642066	2.496176	0.360676	4.999991	44590.000000		1
9433.138672	2534.515625	2.340558	1.874913	1915.840576	43506.753906	303.020508	203.557602	121.443802	58.544781	33.844032	131.484451	189.730118	139.341812	1.623775	0.000000	3.974656	3.403895	0.369319	0.272981	3.282359	4.638556	2.481472	2.308687	2.084375	1.767488	1.529482	2.118874	2.278136	2.144081	0.210526	0.000000	44655.000000		1
8945.716797	3032.739990	3.018980	4.841470	2066.734131	56733.683594	351.669556	214.350677	112.473206	67.873093	51.701965	224.471512	323.919006	193.267166	1.151905	0.000000	3.951615	3.481835	0.479860	0.684977	3.315285	4.753841	2.546135	2.331125	2.051049	1.831698	1.713507	2.351161	2.510437	2.286158	0.061417	0.000000	44681.000000		1
7161.002441	3277.230957	2.235711	2.917217	2880.600586	64629.761719	441.153503	292.471039	136.843994	35.962563	43.369701	223.540222	262.947327	164.560638	1.318960	0.000000	3.854974	3.515507	0.349416	0.464969	3.459483	4.810432	2.644590	2.466083	2.136226	1.555851	1.637186	2.349356	2.419869	2.216326	0.120232	0.000000	44697.000000		1
6954.462891	1632.808838	3.327354	4.539263	2230.024170	52472.417969	382.198578	224.366669	106.688110	69.032578	32.003040	148.571442	203.835129	104.646675	0.521103	99998.000000	3.842264	3.212935	0.522099	0.656985	3.348310	4.719931	2.582289	2.350958	2.028116	1.839054	1.505191	2.171935	2.309279	2.019725	0.000000	4.999991	44738.000000		1
9844.204102	2179.176514	1.322924	3.213256	1705.591187	46480.515625	295.638031	187.371048	108.152885	42.413742	30.183636	124.592300	180.003998	96.530273	0.130087	99998.000000	3.993181	3.338292	0.121535	0.506945	3.231875	4.667271	2.470760	2.272702	2.034038	1.627507	1.479771	2.095491	2.255282	1.984663	0.000000	4.999991	44791.000000		1
6800.180664	1223.735474	3.278014	5.344119	1346.052002	36762.808594	201.087524	146.610199	82.107628	28.882298	34.972683	119.726158	144.574921	98.488449	0.136586	0.000000	3.832520	3.087687	0.515611	0.727876	3.129062	4.565409	2.303385	2.166164	1.914384	1.460632	1.543729	2.078189	2.160093	1.993385	0.000000	0.000000	44824.000000		1
10985.544922	4148.621582	2.340558	4.829135	4348.099609	90735.656250	718.899658	441.616058	191.993576	93.622307	74.765244	317.440063	431.236206	230.016068	2.843038	0.000000	4.040822	3.617904	0.369319	0.683869	3.638299	4.957778	2.856668	2.645045	2.283287	1.971379	1.873700	2.501662	2.634715	2.361758	0.453783	0.000000	44864.000000		1
5736.389160	470.985596	2.972724	3.493876	1008.055725	32645.361328	169.781403	97.005173	41.328266	10.120831	6.852067	78.746353	96.113968	76.738838	0.410901	0.000000	3.758639	2.673008	0.473155	0.543307	3.003484	4.513822	2.229890	1.986795	1.616247	1.005216	0.835822	1.896230	1.982787	1.885015	0.000000	0.000000	44884.000000		1
16026.344727	4056.396240	1.952007	3.006645	5134.039551	99998.000000	805.454041	531.522461	252.052475	127.512596	61.079613	348.357635	453.494629	287.466125	0.687906	0.000000	4.204834	3.608140	0.290481	0.478082	3.710459	4.999991	2.906041	2.725522	2.401491	2.105553	1.785896	2.542025	2.656572	2.458587	0.000000	0.000000	44919.000000		1
8677.730469	3363.267334	2.322055	3.789915	3522.881592	77502.101562	572.178467	364.596588	171.224594	81.552551	71.271370	340.552704	475.355255	313.983185	1.015663	99998.000000	3.938406	3.526761	0.365873	0.578629	3.546898	4.889314	2.757531	2.561813	2.233566	1.911438	1.852915	2.532184	2.677018	2.496906	0.006750	4.999991	44958.000000		1
6544.004883	1307.360352	2.133947	1.511032	1286.144165	32490.121094	194.833694	128.129349	57.706005	33.113186	9.525669	51.344250	92.373398	35.441410	0.538383	0.000000	3.815844	3.116395	0.329184	0.179274	3.109290	4.511751	2.289664	2.107649	1.761221	1.520001	0.978895	1.710492	1.965547	1.549511	0.000000	0.000000	44990.000000		1
6763.539551	2569.759766	2.451572	4.520761	2389.299316	50731.066406	402.397064	249.906189	95.046997	37.424255	32.820232	147.563065	206.607407	149.817276	0.110080	0.000000	3.830174	3.409893	0.389445	0.655212	3.378271	4.705274	2.604655	2.397777	1.977938	1.573153	1.516142	2.168978	2.315146	2.175562	0.000000	0.000000	45025.000000		1
5151.918945	1701.964722	2.507080	1.911918	817.369629	24413.623047	125.064110	88.398453	37.017200	19.045170	27.617964	46.814240	41.818581	43.335781	0.136942	99998.000000	3.711969	3.230951	0.399168	0.281469	2.912419	4.387632	2.097133	1.946445	1.568404	1.279785	1.441192	1.670378	1.621369	1.636847	0.000000	4.999991	45046.000000		1
9660.545898	606.250732	1.168737	3.364359	2005.864136	50050.957031	316.662964	208.547089	99.407402	28.737362	36.597813	192.850861	197.908188	154.402802	0.413737	0.000000	3.985002	2.782652	0.067717	0.526902	3.302301	4.699412	2.500597	2.319204	1.997419	1.458447	1.563455	2.285222	2.296464	2.188655	0.000000	0.000000	45067.000000		1
16428.794922	5546.514160	1.304422	5.902276	5172.595703	99998.000000	858.963074	534.643188	258.105835	103.555031	88.379951	421.966461	558.190613	349.224152	1.236276	0.000000	4.215606	3.744020	0.115418	0.771020	3.713709	4.999991	2.933975	2.728064	2.411798	2.015171	1.946354	2.625278	2.746783	2.543104	0.092115	0.000000	45206.000000		1
7254.242676	407.775116	2.143198	2.701355	1769.171753	40919.078125	280.977936	181.259079	88.725334	53.737232	33.107018	105.315849	170.117538	90.285706	0.260651	0.000000	3.860592	2.610421	0.331062	0.431582	3.247770	4.611926	2.448672	2.258300	1.948048	1.730275	1.519920	2.022494	2.230749	1.955619	0.000000	0.000000	45233.000000		1
5872.413086	1400.501587	2.550252	3.287266	1333.013916	36063.820312	221.622131	144.541000	86.572884	56.401581	34.624218	119.898849	109.145851	84.731888	0.503495	0.000000	3.768817	3.146284	0.406583	0.516835	3.124835	4.557072	2.345613	2.159991	1.937382	1.751291	1.539380	2.078815	2.038007	1.928047	0.000000	0.000000	45305.000000		1
8135.125000	2556.471924	2.704439	4.650278	2652.191162	55673.972656	400.956970	266.376434	106.749786	51.560112	44.566193	202.798996	278.683624	231.036789	0.715611	0.000000	3.910364	3.407641	0.432077	0.667479	3.423605	4.745652	2.603098	2.425496	2.028367	1.712314	1.649006	2.307066	2.445112	2.363681	0.000000	0.000000	45329.000000		1
23418.818359	6298.906250	2.735276	3.728240	5668.559570	99998.000000	913.443481	585.398438	340.679108	161.982635	122.960999	597.909180	793.664917	431.455139	1.254977	99998.000000	4.369565	3.799265	0.437001	0.571504	3.753473	4.999991	2.960682	2.767452	2.532346	2.209468	2.089767	2.776635	2.899637	2.634936	0.098636	4.999991	45426.000000		1
6222.907715	1791.636841	2.198706	5.152927	2418.452881	55991.519531	409.224457	248.755951	104.982803	52.590080	57.092339	220.092606	303.396729	188.804993	0.586436	0.000000	3.793993	3.253250	0.342167	0.712054	3.383538	4.748122	2.611962	2.395773	2.021118	1.720904	1.756578	2.342605	2.482011	2.276013	0.000000	0.000000	45479.000000		1
12745.378906	2288.013916	2.328223	3.133079	2992.244141	65906.390625	495.146667	315.074829	166.756256	68.384987	58.779144	256.261780	335.600189	244.238281	0.228444	0.000000	4.105353	3.359459	0.367025	0.495971	3.475997	4.818928	2.694734	2.498414	2.222082	1.834961	1.769223	2.408684	2.525822	2.387814	0.000000	0.000000	45549.000000		1
13926.416992	4219.877441	2.741444	4.163047	4075.432129	84932.742188	694.914368	422.499969	195.157486	81.423035	58.902493	297.796661	400.617767	202.416611	1.256998	99998.000000	4.143839	3.625300	0.437979	0.619411	3.610174	4.929075	2.841931	2.625827	2.290385	1.910747	1.770134	2.473920	2.602730	2.306246	0.099334	4.999991	45589.000000		1
7836.366211	2189.988037	2.402232	3.348940	2729.956787	59448.968750	447.416565	285.612793	118.230545	83.464470	62.840427	201.753601	253.689941	159.919601	0.944677	0.000000	3.894115	3.340442	0.380615	0.524907	3.436156	4.774144	2.650712	2.455778	2.072730	1.921502	1.798239	2.304821	2.404303	2.203902	0.000000	0.000000	45644.000000		1
25045.730469	9035.953125	3.981107	4.752041	9185.486328	99998.000000	1454.837036	937.286987	435.954315	192.724426	161.396713	740.165161	968.065796	495.772675	6.016617	0.000000	4.398734	3.955974	0.600004	0.676880	3.963102	4.999991	3.162814	2.971873	2.639441	2.284937	2.207895	2.869329	2.985905	2.695283	0.779352	0.000000	45676.000000		1
16300.602539	4676.619141	2.864793	2.867877	3569.313477	86691.125000	580.890015	350.417572	200.695892	70.074883	74.614143	379.796356	506.596588	367.708099	3.119871	0.000000	4.212204	3.669932	0.457093	0.457561	3.552585	4.937974	2.764094	2.544586	2.302538	1.845562	1.872821	2.579551	2.704662	2.565503	0.494137	0.000000	45741.000000		1
7498.157227	1811.018066	1.745396	3.379778	1492.313721	35824.792969	259.434937	172.121964	93.896759	52.457481	30.942234	120.651276	143.495621	119.167999	0.054971	99998.000000	3.874954	3.257923	0.241894	0.528888	3.173860	4.554183	2.414028	2.235836	1.972651	1.719807	1.490552	2.081532	2.156839	2.076160	0.000000	4.999991	45792.000000		1
18686.253906	6936.142578	2.340558	4.730455	8099.711426	99998.000000	1294.550415	833.534607	369.962311	151.436249	155.260086	778.421997	941.335938	484.008209	1.701855	0.000000	4.271522	3.841118	0.369319	0.674903	3.908469	4.999991	3.112119	2.920924	2.568157	2.180230	2.191060	2.891215	2.973745	2.684853	0.230923	0.000000	45835.000000		1
13870.700195	4534.132324	1.859494	1.736145	6311.414062	99998.000000	1027.979736	654.983032	340.438599	165.846558	115.393501	555.739075	731.561523	475.000610	2.682115	0.000000	4.142098	3.656494	0.269395	0.239586	3.800127	4.999991	3.011985	2.816230	2.532039	2.219707	2.062181	2.744871	2.864251	2.676694	0.428477	0.000000	45893.000000		1
5052.823242	573.294800	2.411484	2.938803	668.511414	24991.121094	118.680771	77.543694	44.430508	14.866705	13.047298	58.652710	61.631603	32.033878	0.830463	99998.000000	3.703534	2.758378	0.382284	0.468170	2.825109	4.397786	2.074380	1.889547	1.647681	1.172215	1.115521	1.768288	1.789804	1.505610	0.000000	4.999991	45948.000000		1
10528.791016	1674.402344	1.955090	4.156880	1823.090942	49046.835938	318.858582	191.759216	84.630127	68.619354	30.353241	150.403183	189.452576	132.832047	0.936084	0.000000	4.022378	3.223860	0.291167	0.618767	3.260808	4.690611	2.503598	2.282756	1.927525	1.836447	1.482205	2.177257	2.277501	2.123303	0.000000	0.000000	45987.000000		1
28810.636719	5889.287109	2.849375	3.367443	7510.217773	99998.000000	1175.533569	771.474365	370.563629	166.984451	154.822189	738.314880	965.083801	480.668518	2.589537	0.000000	4.459553	3.770063	0.454750	0.527300	3.875653	4.999991	3.070235	2.887321	2.568863	2.222676	2.189833	2.868242	2.984565	2.681846	0.413222	0.000000	46029.000000		1
14177.409180	3886.149170	2.500912	3.173167	3433.965088	83006.898438	562.535645	356.844086	182.162613	85.311630	57.237274	265.294037	340.450928	183.044571	1.229162	99998.000000	4.151597	3.589520	0.398098	0.501493	3.535796	4.919114	2.750150	2.552479	2.260459	1.931008	1.757679	2.423728	2.532054	2.262557	0.089609	4.999991	46083.000000		1
2675.427002	977.952209	2.235711	3.274930	442.016937	20770.646484	80.883385	45.306290	36.585476	20.241661	6.506689	13.596204	19.809938	39.376259	0.010982	0.000000	3.427393	2.990318	0.349416	0.515202	2.645439	4.317450	1.907859	1.656158	1.563309	1.306246	0.813360	1.133418	1.296883	1.595234	0.000000	0.000000	46111.000000		1
23287.636719	6760.536133	2.562587	3.540132	6037.547363	99998.000000	972.404602	610.049866	277.709167	163.114365	113.376740	518.401184	702.133362	395.952057	5.132175	0.000000	4.367126	3.829981	0.408679	0.549019	3.780861	4.999991	2.987847	2.785365	2.443590	2.212492	2.054524	2.714666	2.846420	2.597643	0.710301	0.000000	46140.000000		1
19311.429688	6189.569336	2.241878	2.312804	6480.899414	99998.000000	1031.976196	660.049622	321.072723	135.043091	105.439194	541.726562	704.449280	398.150757	1.567717	0.000000	4.285814	3.791661	0.350612	0.364139	3.811635	4.999991	3.013670	2.819577	2.506603	2.130472	2.023002	2.733780	2.847850	2.600048	0.195268	0.000000	46195.000000		1
17499.447266	4248.904785	2.584173	4.237057	5000.412109	99998.000000	824.280273	507.555634	218.448975	67.916260	81.901016	396.257355	483.875610	328.486023	0.264544	0.000000	4.243024	3.628277	0.412322	0.627064	3.699006	4.999991	2.916075	2.705484	2.339350	1.831974	1.913289	2.597977	2.684734	2.516517	0.000000	0.000000	46244.000000		1
26468.285156	6691.688477	2.433070	2.433070	6429.521484	99998.000000	1024.214478	659.642578	302.890991	150.323013	125.677773	660.185303	881.110535	474.232758	4.624249	0.000000	4.422726	3.825536	0.386155	0.386155	3.808179	4.999991	3.010391	2.819309	2.481286	2.177026	2.099258	2.819666	2.945030	2.675992	0.665041	0.000000	46290.000000		1
9516.572266	2590.861816	1.655968	3.928683	1989.427856	46192.457031	340.746979	214.029968	85.552162	29.338690	42.934895	166.432465	224.255646	133.788010	1.280961	0.000000	3.978481	3.413444	0.219052	0.594247	3.298728	4.664571	2.532432	2.330475	1.932231	1.467441	1.632810	2.221238	2.350743	2.126417	0.107536	0.000000	46341.000000		1
21686.908203	6428.099609	3.364359	3.990358	7862.121582	99998.000000	1334.959717	807.933411	370.141174	189.838043	107.702660	623.143433	762.685669	499.818542	2.798687	99998.000000	4.336198	3.808083	0.526902	0.601012	3.895540	4.999991	3.125468	2.907376	2.568367	2.278383	2.032226	2.794588	2.882346	2.698812	0.446954	4.999991	46367.000000		1
7024.173828	609.356018	2.263464	2.707523	2042.579102	44314.558594	332.649078	209.984100	79.875000	46.817322	22.255342	131.860672	172.368668	75.089035	0.091514	0.000000	3.846595	2.784871	0.354774	0.432572	3.310179	4.646546	2.521986	2.322186	1.902411	1.670407	1.347434	2.120115	2.236458	1.875576	0.000000	0.000000	46388.000000		1
23839.330078	3754.976074	2.574922	3.904013	5016.916016	99998.000000	792.699707	498.942749	220.764862	110.684631	100.218422	503.395691	663.420166	430.912415	3.623703	99998.000000	4.377294	3.574607	0.410764	0.591511	3.700437	4.999991	2.899109	2.698051	2.343930	2.044087	2.000947	2.701910	2.821789	2.634389	0.559153	4.999991	46447.000000		1
4269.238770	680.217285	2.124696	4.366574	646.468811	21413.695312	119.861839	82.613358	53.675556	28.910051	19.365879	55.686153	69.396454	46.160484	1.241347	0.000000	3.630350	2.832648	0.327297	0.640141	2.810548	4.330692	2.078681	1.917050	1.729777	1.461049	1.287037	1.745747	1.841337	1.664270	0.093893	0.000000	46503.000000		1
6233.432617	3245.708984	1.255082	3.910181	2044.395386	48363.347656	346.547485	218.279358	113.469254	22.403362	28.345726	147.575409	212.053299	73.824707	1.896380	99998.000000	3.794727	3.511310	0.098672	0.592197	3.310565	4.684516	2.539763	2.339013	2.054878	1.350313	1.452488	2.169014	2.326445	1.868202	0.277925	4.999991	46545.000000		1
12001.874023	4540.120605	3.262596	5.886858	2127.039551	52203.453125	328.445923	223.367538	104.338303	64.277451	37.831306	182.319885	220.808029	159.746918	0.633465	0.000000	4.079249	3.657067	0.513563	0.769884	3.327775	4.717699	2.516464	2.349020	2.018444	1.808059	1.577851	2.260834	2.344015	2.203433	0.000000	0.000000	46560.000000		1
13392.905273	6031.028320	1.831741	3.768329	8428.850586	99998.000000	1358.368408	870.354431	417.109589	169.815323	134.938248	663.450989	774.055420	493.913177	2.937526	99998.000000	4.126875	3.780391	0.262864	0.576149	3.925768	4.999991	3.133018	2.939696	2.620250	2.229977	2.130135	2.821809	2.888772	2.693651	0.467982	4.999991	46622.000000		1
26090.683594	8460.160156	1.643633	4.033530	7631.871094	99998.000000	1267.947021	785.230896	368.226166	163.959305	132.159790	586.076904	844.040894	491.165588	2.826618	0.000000	4.416485	3.927379	0.215805	0.605685	3.882631	4.999991	3.103101	2.894997	2.566115	2.214736	2.121099	2.767955	2.926363	2.691228	0.451267	0.000000	46695.000000		1
17636.839844	8223.998047	2.537917	4.884642	8057.926758	99998.000000	1324.268433	821.057800	366.243317	131.829834	138.546219	691.596252	875.276062	475.691376	2.019017	0.000000	4.246421	3.915083	0.404477	0.688833	3.906223	4.999991	3.121976	2.914374	2.563770	2.120014	2.141595	2.839853	2.942145	2.677325	0.305140	0.000000	46752.000000		1
3392.343994	1536.941528	2.241878	1.492530	1570.779419	46650.144531	250.966995	162.929337	86.057899	25.502520	40.199619	138.851501	146.755127	105.772240	0.416275	0.000000	3.530500	3.186657	0.350612	0.173923	3.196115	4.668853	2.399617	2.211999	1.934791	1.406583	1.604222	2.142550	2.166593	2.024372	0.000000	0.000000	46783.000000		1
15427.602539	4294.167969	1.575791	2.673601	4083.064453	94730.453125	645.321655	426.111023	185.382034	142.592087	71.761688	355.055511	512.233704	183.115494	1.382303	99998.000000	4.188298	3.632879	0.197498	0.427097	3.610986	4.976490	2.809776	2.629523	2.268068	2.154095	1.855893	2.550296	2.709468	2.262725	0.140603	4.999991	46836.000000		1
23127.720703	4426.299805	2.001346	4.526928	6575.622559	99998.000000	1080.881226	676.257751	320.826019	187.657837	114.141502	580.526184	756.126587	428.621185	2.230356	0.000000	4.364133	3.646041	0.301322	0.655804	3.817937	4.999991	3.033778	2.830112	2.506270	2.273367	2.057444	2.763822	2.878594	2.632074	0.348374	0.000000	46859.000000		1
5270.966797	1271.826416	2.186371	3.022064	1547.358398	48469.066406	244.250610	154.871521	72.733063	39.971420	26.147020	135.450134	179.233063	107.159920	0.360168	0.000000	3.721890	3.104428	0.339724	0.480304	3.189591	4.685465	2.387836	2.189971	1.861732	1.601750	1.417422	2.131779	2.253418	2.030032	0.000000	0.000000	46887.000000		1
3809.817383	0.000000	2.170952	2.954222	161.322708	19546.707031	27.457609	8.582045	0.000000	24.765507	0.000000	0.000000	20.383512	6.118138	0.248874	0.000000	3.580904	0.000000	0.336650	0.470443	2.207695	4.291074	1.438663	0.933591	0.000000	1.393847	0.000000	0.000000	1.309279	0.786619	0.000000	0.000000	46903.000000		0
14221.635742	2830.156738	3.987274	3.959521	3422.083496	71214.460938	540.786011	361.037964	126.297607	47.378563	56.302902	243.041779	338.267639	236.346985	0.071699	0.000000	4.152949	3.451811	0.600676	0.597643	3.534291	4.852568	2.733026	2.557553	2.101395	1.675582	1.750531	2.385681	2.529260	2.373550	0.000000	0.000000	46941.000000		1
5888.510254	0.000000	3.318103	3.583304	613.741089	23084.351562	75.113708	62.097248	19.032835	15.431028	5.698749	32.604370	21.271629	41.846336	0.237711	99998.000000	3.770005	0.000000	0.520890	0.554284	2.787985	4.363317	1.875719	1.793072	1.279503	1.188395	0.755780	1.513276	1.327801	1.621657	0.000000	4.999991	46987.000000		0
12116.336914	2418.372803	2.263464	2.898715	3071.792236	82442.773438	482.099396	308.429382	181.308426	76.115921	47.107193	267.754883	402.785614	214.233505	1.254033	0.000000	4.083371	3.383523	0.354774	0.462205	3.487392	4.916152	2.683137	2.489156	2.258418	1.881475	1.673087	2.427737	2.605074	2.330887	0.098309	0.000000	47002.000000		1
16200.563477	2332.564697	2.630429	2.488577	3347.151611	79984.914062	525.863831	335.023560	151.578094	84.981674	43.274105	203.841293	282.402618	178.705750	1.677542	0.000000	4.209530	3.367834	0.420027	0.395951	3.524675	4.903008	2.720873	2.525075	2.180636	1.929325	1.636228	2.309292	2.450869	2.252139	0.224674	0.000000	47065.000000		1
13782.517578	5640.136719	2.334390	3.154665	6922.663574	99998.000000	1098.273560	695.404663	329.571503	106.009689	113.675865	591.738647	841.651001	447.481323	0.760264	0.000000	4.139328	3.751290	0.368173	0.498953	3.840273	4.999991	3.040710	2.842238	2.517950	2.025346	2.055668	2.772130	2.925132	2.650775	0.000000	0.000000	47092.000000		1
9933.434570	1722.789185	1.575791	3.237926	1930.765869	56602.609375	298.003265	180.222946	103.854156	51.146893	29.878345	130.978714	156.468903	150.979843	0.641171	99998.000000	3.997099	3.236232	0.197498	0.510267	3.285730	4.752836	2.474221	2.255810	2.016424	1.708819	1.475357	2.117201	2.194428	2.178919	0.000000	4.999991	47117.000000		1
9469.270508	1369.346558	2.821621	2.300469	1401.186157	44598.968750	229.510345	154.442886	73.590340	28.620180	27.325008	113.407578	159.435455	121.675079	1.071811	0.000000	3.976316	3.136513	0.450499	0.361816	3.146496	4.649325	2.360802	2.188768	1.866821	1.456672	1.436560	2.054642	2.202585	2.085202	0.030118	0.000000	47150.000000		1
5530.105469	1526.944092	3.678900	2.374479	1263.130249	42204.925781	238.736893	137.029022	65.893326	34.840080	16.757036	86.733238	105.167824	71.117180	0.916264	99998.000000	3.742733	3.183823	0.565718	0.375568	3.101448	4.625363	2.377919	2.136812	1.818841	1.542079	1.224197	1.938186	2.021883	1.851974	0.000000	4.999991	47172.000000		1
3424.997559	386.373962	2.155533	4.499175	616.464050	26535.476562	100.107414	67.799080	26.739100	35.533920	7.570579	39.456436	44.843727	30.831221	0.788440	0.000000	3.534660	2.587008	0.333555	0.653133	2.789908	4.423827	2.000466	1.831224	1.427147	1.550643	0.879129	1.596118	1.651702	1.488991	0.000000	0.000000	47196.000000		1
22272.982422	3480.729980	2.056854	4.138377	3797.340576	88557.390625	628.120605	395.433990	208.066025	44.538437	78.697014	276.352325	373.998932	219.466599	0.999241	0.000000	4.347778	3.541670	0.313203	0.616830	3.579479	4.947225	2.798043	2.597074	2.318201	1.648735	1.895958	2.441463	2.572870	2.341368	0.000000	0.000000	47260.000000		1
9014.600586	8647.105469	2.790784	4.169215	6345.199707	99998.000000	1044.887817	651.618652	310.905640	165.565933	97.547905	499.244965	617.074646	350.901703	2.276263	0.000000	3.954947	3.936871	0.445726	0.620054	3.802445	4.999991	3.019070	2.813993	2.492629	2.218971	1.989218	2.698314	2.790338	2.545186	0.357222	0.000000	47332.000000		1
9985.299805	3380.141602	2.969640	3.123827	3235.563477	71758.796875	515.755310	331.612915	151.352982	89.234146	57.653580	255.290390	324.372314	205.706955	1.593462	0.000000	3.999361	3.528935	0.472704	0.494687	3.509950	4.855875	2.712444	2.520632	2.179991	1.950531	1.760826	2.407034	2.511044	2.313249	0.202342	0.000000	47363.000000		1
7023.362793	1393.251709	0.397802	0.974461	888.752014	33919.335938	170.123703	102.722420	56.312153	38.497395	26.341297	58.307331	105.288094	67.533882	1.286308	0.000000	3.846545	3.144030	0.000000	0.000000	2.948781	4.530447	2.230765	2.011665	1.750602	1.585431	1.420637	1.765723	2.022379	1.829522	0.109345	0.000000	47430.000000		1
4644.560547	1825.804565	3.129995	3.404448	1860.595337	51144.875000	290.105804	198.611282	107.896935	30.232975	31.324617	160.718292	142.203522	108.559937	1.933215	0.000000	3.666945	3.261454	0.495544	0.532047	3.269652	4.708802	2.462556	2.298004	2.033009	1.480481	1.495886	2.206065	2.152910	2.035670	0.286280	0.000000	47470.000000		1
31332.041016	8041.650391	2.886379	4.089037	8389.780273	99998.000000	1339.582275	859.505859	427.171814	188.743317	142.311462	727.339844	1001.505859	530.162537	3.406476	99998.000000	4.495989	3.905345	0.460353	0.611621	3.923751	4.999991	3.126969	2.934249	2.630603	2.275872	2.153240	2.861737	3.000654	2.724409	0.532305	4.999991	47489.000000		1
11639.522461	2577.271729	2.063021	3.953353	1937.704224	54194.703125	342.227173	201.136856	116.731850	55.615227	35.660355	160.385254	223.238022	123.960129	0.004725	5358.390137	4.065935	3.411160	0.314504	0.596966	3.287287	4.733957	2.534314	2.303492	2.067189	1.745194	1.552186	2.205164	2.348768	2.093282	0.000000	3.729034	47526.000000		1
13672.273438	4422.164551	2.775365	5.199183	4933.686035	99998.000000	758.161865	502.174530	276.774811	118.119530	96.884903	391.344940	530.625122	256.326538	1.463919	0.000000	4.135841	3.645635	0.443320	0.715935	3.693172	4.999991	2.879762	2.700855	2.442127	2.072322	1.986256	2.592560	2.724788	2.408794	0.165517	0.000000	47557.000000		1
8037.299316	2017.505249	1.082392	3.512378	1497.201416	41611.457031	225.507645	154.119095	54.939888	24.660658	27.624132	94.806465	153.212479	37.245396	0.711090	0.000000	3.905110	3.304815	0.034385	0.545601	3.175280	4.619213	2.353161	2.187856	1.739888	1.392005	1.441289	1.976838	2.185294	1.571073	0.000000	0.000000	47610.000000		1
18775.828125	4418.855957	2.414567	3.688152	4306.333008	91814.953125	656.891846	442.652191	194.334137	129.347427	75.233971	350.824615	437.274170	303.757507	1.521104	0.000000	4.273599	3.645310	0.382839	0.566809	3.634108	4.962914	2.817494	2.646063	2.288549	2.111758	1.876414	2.545090	2.640754	2.482527	0.182159	0.000000	47688.000000		1
5558.809082	701.834290	4.835302	7.154274	594.591064	26372.917969	93.332436	71.545822	45.420387	22.665480	21.728024	41.420780	62.880516	69.513641	0.921425	0.000000	3.744982	2.846235	0.684424	0.854566	2.774218	4.421158	1.970033	1.854584	1.657251	1.355365	1.337020	1.617218	1.798516	1.842070	0.000000	0.000000	47732.000000		1
8652.767578	1739.370483	2.004430	3.731324	1615.499756	42166.335938	284.653748	171.085831	77.987755	35.256386	14.755690	72.242744	95.981369	82.887817	0.394377	99998.000000	3.937155	3.240392	0.301991	0.571863	3.208307	4.624966	2.454317	2.233214	1.892026	1.547238	1.168959	1.858794	1.982187	1.918491	0.000000	4.999991	47845.000000		1
19599.980469	7689.950195	2.063021	4.533096	7468.068848	99998.000000	1237.325562	758.177246	338.791870	143.720734	140.874435	664.733826	878.640442	416.468170	3.418763	99998.000000	4.292255	3.885924	0.314504	0.656395	3.873208	4.999991	3.092484	2.879771	2.529933	2.157519	2.148832	2.822648	2.943811	2.619582	0.533869	4.999991	47921.000000		1
5207.978516	90.612579	2.143198	2.090775	387.357666	20871.771484	86.970680	50.141594	41.010643	16.732367	19.464560	34.599548	40.298298	38.562153	0.438311	0.000000	3.716669	1.957188	0.331062	0.320307	2.588112	4.319559	1.939373	1.700198	1.612897	1.223557	1.289245	1.539070	1.605287	1.586161	0.000000	0.000000	47973.000000		0
18878.003906	9133.578125	3.410615	2.679769	6835.097656	99998.000000	1116.316528	703.761597	315.592896	135.826355	126.886597	619.396667	803.153564	425.734802	3.385170	99998.000000	4.275956	3.960641	0.532833	0.428097	3.834745	4.999991	3.047787	2.847425	2.499127	2.132984	2.103416	2.791969	2.904799	2.629139	0.529581	4.999991	47997.000000		1
14454.627930	4324.740234	2.858626	4.983322	4956.175781	99998.000000	845.089355	509.100586	315.071747	112.704483	106.583260	547.820007	714.375854	488.103424	1.752307	99998.000000	4.160007	3.635960	0.456157	0.697519	3.695147	4.999991	2.926903	2.706804	2.498410	2.051941	2.027689	2.738638	2.853927	2.688512	0.243610	4.999991	48067.000000		1
15838.334961	4256.166992	2.204873	2.466991	2959.824951	72319.570312	486.626312	302.709045	136.773071	82.027451	40.680683	198.096298	240.815323	198.361496	1.044559	0.000000	4.199709	3.629019	0.343384	0.392168	3.471266	4.859256	2.687196	2.481025	2.136001	1.913959	1.609388	2.296876	2.381684	2.297457	0.018933	0.000000	48100.000000		1
6303.704590	1558.934814	1.699140	3.416783	1584.782715	46811.183594	282.772675	157.905930	82.804550	46.897499	16.750870	102.148849	118.693108	102.016243	0.142882	0.000000	3.799596	3.192828	0.230229	0.533617	3.199970	4.670350	2.451437	2.198398	1.918054	1.671150	1.224037	2.009233	2.074425	2.008669	0.000000	0.000000	48129.000000		1
13812.618164	5338.676270	2.994310	4.514594	5399.811523	99998.000000	855.925598	547.801514	292.100983	107.184593	93.881340	516.433716	650.650391	472.277679	1.438998	99998.000000	4.140276	3.727434	0.476297	0.654619	3.732378	4.999991	2.932436	2.738623	2.465533	2.030132	1.972579	2.713015	2.813348	2.674197	0.158060	4.999991	48199.000000		1
7721.928711	3383.323975	2.241878	5.945448	3277.277344	75036.507812	527.294678	338.597595	179.578445	88.867180	53.743401	216.993439	301.108582	198.759293	1.483895	0.000000	3.887726	3.529344	0.350612	0.774185	3.515513	4.875273	2.722053	2.529684	2.254254	1.948741	1.730325	2.336447	2.478723	2.298327	0.171403	0.000000	48232.000000		1
18749.859375	6383.070801	4.073619	5.273193	6869.626465	99998.000000	1068.373657	698.016602	348.817108	148.241486	119.488708	601.692932	801.201599	422.826843	1.583555	99998.000000	4.272998	3.805030	0.609980	0.722074	3.836933	4.999991	3.028723	2.843866	2.542598	2.170970	2.077327	2.779375	2.903742	2.626163	0.199633	4.999991	48256.000000		1
8432.193359	2387.381104	1.711475	2.368311	2273.557373	76712.445312	345.514435	223.645065	193.816071	136.480103	58.732887	310.443054	422.244019	289.760437	0.382650	0.000000	3.925941	3.377922	0.233371	0.374439	3.356706	4.884866	2.538466	2.349559	2.287390	2.135069	1.768881	2.491982	2.625564	2.462039	0.000000	0.000000	48282.000000		1
16410.630859	3717.669189	2.013681	2.010598	3277.348145	78370.296875	519.927612	337.077301	179.905319	97.600334	28.755863	215.692108	263.379028	177.392075	0.996916	0.000000	4.215125	3.570271	0.303991	0.303325	3.515522	4.894152	2.715943	2.527730	2.255044	1.989451	1.458726	2.333834	2.420581	2.248934	0.000000	0.000000	48317.000000		1
5059.135742	1200.977417	1.560372	4.634860	647.390869	31299.300781	129.927170	71.807938	32.249741	27.778318	19.964125	58.991920	77.466599	61.452747	0.653719	99998.000000	3.704076	3.079535	0.193228	0.666037	2.811167	4.495534	2.113700	1.856172	1.508526	1.443706	1.300250	1.770792	1.889114	1.788541	0.000000	4.999991	48348.000000		1
9372.857422	3406.001709	2.254213	3.533965	2245.856201	61820.960938	367.877686	220.049423	120.848640	56.373829	47.674603	229.911224	278.239594	173.219772	1.000667	99998.000000	3.971872	3.532245	0.352995	0.548262	3.351382	4.791136	2.565703	2.342520	2.082242	1.751078	1.678287	2.361560	2.444419	2.238597	0.000289	4.999991	48411.000000		1
2791.801270	890.300049	2.901798	3.268763	1371.742554	46028.707031	200.757553	124.684807	77.469688	48.550385	25.342165	139.314072	177.629517	151.824799	0.584635	99998.000000	3.445884	2.949536	0.462667	0.514383	3.137273	4.663029	2.302672	2.095814	1.889132	1.686193	1.403844	2.143995	2.249515	2.181343	0.000000	4.999991	48444.000000		1
12083.142578	1854.915161	4.132210	3.848506	2691.709229	65238.695312	395.248962	262.176392	113.305817	71.320709	50.931030	246.415390	331.702362	220.548996	0.376621	0.000000	4.082180	3.268324	0.616182	0.585292	3.430028	4.814505	2.596871	2.418594	2.054252	1.853216	1.706982	2.391668	2.520749	2.343505	0.000000	0.000000	48469.000000		1
7301.781250	2626.013184	1.952007	3.250261	1375.495483	35354.031250	206.777023	147.119003	66.099937	17.774670	23.778709	59.790611	66.038269	86.027061	0.156772	0.000000	3.863429	3.419297	0.290481	0.511918	3.138459	4.548439	2.315502	2.167669	1.820201	1.249802	1.376188	1.776633	1.819796	1.934635	0.000000	0.000000	48502.000000		1
6684.719238	1925.085571	2.809286	2.960389	1582.451416	45340.058594	261.093994	169.158493	90.137680	45.617748	30.806551	90.846947	119.451706	85.586082	1.489729	99998.000000	3.825083	3.284450	0.448596	0.471349	3.199330	4.656482	2.416797	2.228294	1.954906	1.659134	1.488643	1.958310	2.077192	1.932403	0.173107	4.999991	48538.000000		1
14773.011719	4413.323730	3.913265	4.144545	5828.957031	99998.000000	981.184021	600.659912	319.404419	153.193970	122.365837	628.839111	775.856323	487.992401	1.077188	99998.000000	4.169469	3.644766	0.592539	0.617477	3.765591	4.999991	2.991750	2.778629	2.504341	2.185242	2.087660	2.798540	2.889781	2.688413	0.032292	4.999991	48580.000000		1
11201.453125	268.242096	2.124696	5.452050	1753.466309	50450.796875	285.005310	188.447281	101.081871	37.658619	22.943016	112.963516	127.910400	71.299126	0.072508	99998.000000	4.049274	2.428527	0.327297	0.736560	3.243897	4.702868	2.454853	2.275190	2.004673	1.575864	1.360651	2.052938	2.106906	1.853084	0.000000	4.999991	48644.000000		0
10915.836914	2775.386475	2.235711	4.021195	3056.993408	76495.343750	481.451782	317.091614	177.530838	63.210476	62.707829	263.773773	353.710999	251.102676	1.169042	0.000000	4.038057	3.443323	0.349416	0.604355	3.485295	4.883635	2.682553	2.501185	2.249274	1.800789	1.797322	2.421232	2.548649	2.399851	0.067830	0.000000	48736.000000		1
15802.779297	4096.882812	3.364359	3.274930	5509.016113	99998.000000	895.853882	555.177795	264.890076	111.446320	106.737450	494.650208	664.610474	451.807800	1.250468	0.000000	4.198733	3.612453	0.526902	0.515202	3.741074	4.999991	2.952237	2.744432	2.423066	2.047066	2.028317	2.694298	2.822567	2.654954	0.097073	0.000000	48789.000000		1
16204.236328	3172.507324	2.365228	3.484625	4024.827881	99047.179688	667.074341	402.949066	203.384903	110.693886	77.127388	360.476715	487.283142	322.873627	1.529070	0.000000	4.209629	3.501403	0.373873	0.542156	3.604747	4.995842	2.824174	2.605250	2.308319	2.044124	1.887209	2.556877	2.687781	2.509032	0.184427	0.000000	48814.000000		1
9294.758789	865.084290	3.395196	2.892547	1748.905396	49538.343750	265.553070	163.213043	63.935154	50.776844	32.407009	119.926598	183.911102	83.624825	0.823752	99998.000000	3.968238	2.937058	0.530865	0.461280	3.242766	4.694942	2.424151	2.212755	1.805740	1.705666	1.510639	2.078916	2.264608	1.922335	0.000000	4.999991	48848.000000		1
5383.387695	987.536499	1.218077	0.666088	1175.024780	38104.941406	196.332397	127.312157	61.798126	15.434113	18.807722	62.427208	86.912094	27.025887	0.864112	99998.000000	3.731056	2.994553	0.085675	0.000000	3.070047	4.580981	2.292992	2.104870	1.790975	1.188482	1.274336	1.795374	1.939080	1.431780	0.000000	4.999991	48879.000000		1
11998.852539	989.920227	1.319840	2.886379	2411.122803	54329.968750	397.000519	251.155106	101.269981	66.035179	33.544910	121.409882	159.682159	130.213959	0.247812	0.000000	4.079140	2.995600	0.120521	0.460353	3.382219	4.735039	2.598791	2.399942	2.005481	1.819775	1.525627	2.084254	2.203256	2.114658	0.000000	0.000000	48904.000000		1
7143.005859	2362.865479	2.944971	3.688152	3009.254150	76627.906250	483.829346	313.480560	170.610931	84.201485	57.844772	251.673172	302.409912	165.235977	1.177991	99998.000000	3.853881	3.373439	0.469081	0.566809	3.478459	4.884387	2.684692	2.496211	2.232007	1.925320	1.762264	2.400837	2.480596	2.218105	0.071142	4.999991	49001.000000		1
16356.363281	2806.227051	1.696056	3.503127	4044.258545	99998.000000	674.000427	417.106506	227.814285	116.531403	80.414658	332.464050	542.374146	284.844940	2.166555	0.000000	4.213687	3.448123	0.229440	0.544456	3.606839	4.999991	2.828660	2.620247	2.357581	2.066443	1.905335	2.521745	2.734299	2.454608	0.335770	0.000000	49127.000000		1
7387.133301	964.975891	1.211909	3.441453	1305.386719	39961.152344	196.918304	138.262512	52.691845	23.272976	19.156185	91.793648	132.286224	100.856758	0.484937	0.000000	3.868476	2.984516	0.083470	0.536742	3.115739	4.601638	2.294286	2.140704	1.721743	1.366852	1.282309	1.962813	2.121515	2.003705	0.000000	0.000000	49193.000000		1
8520.746094	1371.449585	1.544953	3.012813	2010.924561	46353.066406	311.362030	209.589386	109.654663	62.279186	27.988012	110.330002	121.560982	120.762291	1.411847	0.000000	3.930478	3.137180	0.188915	0.478972	3.303396	4.666079	2.493266	2.321369	2.040027	1.794343	1.446972	2.042694	2.084794	2.081931	0.149788	0.000000	49237.000000		1
4272.963867	0.000000	2.013681	4.452919	501.089050	34481.011719	123.420479	50.190933	57.388378	62.303856	10.971943	52.688759	77.111969	146.311066	0.116924	0.000000	3.630729	0.000000	0.303991	0.648645	2.699915	4.537580	2.091387	1.700625	1.758824	1.794515	1.040284	1.721718	1.887122	2.165277	0.000000	0.000000	49264.000000		0
14916.312500	3160.295654	1.942755	3.799166	3536.644287	90567.312500	592.685364	360.248535	186.905411	78.086433	81.009819	321.122040	431.926941	261.756989	1.204291	0.000000	4.173662	3.499728	0.288418	0.579688	3.548591	4.956972	2.772824	2.556602	2.271622	1.892576	1.908538	2.506670	2.635410	2.417898	0.080731	0.000000	49295.000000		1
9959.625000	2824.075684	1.113230	1.622047	1772.761230	49663.312500	277.783173	175.230377	84.358757	27.038221	27.562456	110.693886	160.573364	109.916786	0.527525	99998.000000	3.998243	3.450876	0.046585	0.210063	3.248650	4.696036	2.443706	2.243609	1.926130	1.431978	1.440318	2.044124	2.205673	2.041064	0.000000	4.999991	49312.000000		1
5065.244629	150.674561	3.592556	5.513725	1117.704224	38043.296875	196.816544	114.798340	74.342773	26.193277	19.307289	71.721596	135.727676	105.769157	0.316477	0.000000	3.704600	2.178040	0.555404	0.741445	3.048327	4.580278	2.294062	2.059936	1.871239	1.418190	1.285721	1.855650	2.132668	2.024359	0.000000	0.000000	49342.000000		0
6310.520020	891.965271	1.418520	2.155533	752.022095	29335.492188	128.403793	76.125175	38.275364	36.677990	2.985059	19.032835	17.330612	34.325096	0.795168	99998.000000	3.800065	2.950348	0.151835	0.333555	2.876231	4.467393	2.108578	1.881528	1.582919	1.564406	0.474953	1.279503	1.238814	1.535612	0.000000	4.999991	49369.000000		1
16553.392578	3421.809082	0.622915	2.414567	4472.636230	97310.523438	733.285339	465.730896	195.842087	129.424515	65.850159	324.128693	444.758392	292.730072	1.897673	0.000000	4.218887	3.534256	0.000000	0.382839	3.650563	4.988160	2.865273	2.668135	2.291906	2.112016	1.818557	2.510717	2.648124	2.466467	0.278221	0.000000	49408.000000		1
9368.688477	2953.830078	1.887248	2.713690	2386.230957	59082.515625	416.736450	248.546265	110.570534	43.906273	30.492008	166.167267	189.449493	160.783051	0.275871	99998.000000	3.971679	3.470386	0.275829	0.433560	3.377712	4.771459	2.619862	2.395407	2.043639	1.642527	1.484186	2.220546	2.277493	2.206240	0.000000	4.999991	49435.000000		1
8270.183594	4185.552246	1.504864	5.072750	4365.106445	96484.757812	685.175903	453.469940	238.160233	113.675865	80.223465	342.421448	428.707520	272.913971	1.596076	0.000000	3.917515	3.621753	0.177497	0.705243	3.639995	4.984459	2.835802	2.656549	2.376869	2.055668	1.904301	2.534561	2.632161	2.436026	0.203054	0.000000	49474.000000		1
14918.837891	2898.683594	1.952007	2.957305	3748.000732	91825.835938	638.420288	387.172638	200.945663	107.354195	82.542435	381.495483	536.182007	305.216125	1.339427	0.000000	4.173735	3.462201	0.290481	0.470896	3.573800	4.962965	2.805107	2.587905	2.303079	2.030819	1.916677	2.581489	2.729312	2.484607	0.126919	0.000000	49521.000000		1
11622.315430	1515.685303	2.439237	2.874044	2290.428467	48400.023438	367.461395	243.091125	103.317581	21.700270	40.242790	171.458954	216.080658	139.588516	0.197426	99998.000000	4.065293	3.180609	0.387254	0.458493	3.359917	4.684845	2.565212	2.385769	2.014174	1.336465	1.604688	2.234160	2.334616	2.144850	0.000000	4.999991	49574.000000		1
25282.343750	6521.607910	2.482410	3.413699	7393.479492	99998.000000	1235.330322	758.975952	407.321808	173.953705	157.930603	754.390442	974.097534	504.111115	1.942032	99998.000000	4.402817	3.814355	0.394873	0.533225	3.868849	4.999991	3.091783	2.880228	2.609938	2.240434	2.198466	2.877596	2.988602	2.702526	0.288256	4.999991	49660.000000		1
9354.457031	736.088440	2.081524	4.446751	1940.269897	47486.296875	316.305237	202.749649	88.170258	45.901451	35.771370	133.948364	220.931381	133.565979	0.536517	0.000000	3.971019	2.866930	0.318381	0.648043	3.287862	4.676569	2.500106	2.306960	1.945322	1.661826	1.553536	2.126937	2.344257	2.125696	0.000000	0.000000	49688.000000		1
12573.142578	1545.085693	2.238794	3.419866	3300.673584	70863.421875	505.757812	339.584381	151.346817	81.842430	71.900452	276.447937	445.304199	204.871262	1.278898	99998.000000	4.099444	3.188953	0.350014	0.534009	3.518603	4.850422	2.703943	2.530948	2.179973	1.912979	1.856732	2.441613	2.648657	2.311481	0.106836	4.999991	49715.000000		1
7241.306152	996.901794	1.773150	4.206220	1386.674072	38528.550781	224.715134	142.989883	68.603935	17.438543	23.143459	78.413307	95.975204	75.986404	0.494045	99998.000000	3.859817	2.998652	0.248745	0.623892	3.141974	4.585783	2.351632	2.155305	1.836349	1.241510	1.364428	1.894390	1.982159	1.880736	0.000000	4.999991	49742.000000		1
4531.643555	838.931152	2.346725	2.155533	1094.526855	34364.683594	175.094681	114.671906	60.515289	71.178856	24.583565	84.142899	125.563675	60.783573	1.194260	0.000000	3.656256	2.923726	0.370462	0.333555	3.039227	4.536112	2.243273	2.059457	1.781865	1.852351	1.390645	1.925017	2.098864	1.783786	0.077099	0.000000	49769.000000		1
19598.166016	4604.607910	1.736145	3.786831	5015.201660	99998.000000	816.302673	515.733704	269.466339	119.991356	112.211082	508.144653	695.555786	389.892517	3.406683	0.000000	4.292215	3.663193	0.239586	0.578276	3.700288	4.999991	2.911851	2.712425	2.430505	2.079150	2.050036	2.705987	2.842332	2.590945	0.532332	0.000000	49818.000000		1
7089.465820	873.114380	2.053770	2.732193	587.668091	30010.408203	104.742271	69.186760	47.051685	27.960258	12.945536	36.514549	57.536396	66.127693	0.353139	0.000000	3.850614	2.941071	0.312552	0.436511	2.769132	4.477272	2.020122	1.840023	1.672575	1.446541	1.112120	1.562466	1.759943	1.820383	0.000000	0.000000	49912.000000		1
4387.068359	1194.239502	1.147151	2.596508	1726.326294	54943.472656	266.391846	179.855972	107.995613	72.017632	41.044563	182.825623	266.148254	170.712692	0.371496	0.000000	3.642174	3.077091	0.059621	0.414390	3.237123	4.739916	2.425521	2.254925	2.033406	1.857439	1.613256	2.262037	2.425124	2.232266	0.000000	0.000000	49934.000000		1
7619.619141	633.699036	3.685068	6.679378	715.479797	31346.494141	137.624176	72.270500	61.354065	35.407490	16.827963	65.458519	82.406754	49.885643	0.956177	0.000000	3.881933	2.801883	0.566445	0.824736	2.854597	4.496189	2.138695	1.858961	1.787843	1.549095	1.226032	1.815966	1.915963	1.697976	0.000000	0.000000	49963.000000		1
5998.843262	870.249573	1.785485	2.806202	796.360107	32206.941406	155.303253	82.490013	35.697361	20.201572	12.294867	58.257992	107.878433	67.731239	1.154590	0.000000	3.778068	2.939644	0.251756	0.448119	2.901109	4.507949	2.191180	1.916401	1.552636	1.305385	1.089724	1.765355	2.032935	1.830789	0.062428	0.000000	49991.000000		1
9122.985352	2785.510254	0.675339	1.779317	1558.777466	46791.785156	256.317291	160.946487	88.913437	40.804031	43.357368	123.861450	144.140121	113.410660	1.954831	0.000000	3.960137	3.444905	0.000000	0.250253	3.192784	4.670170	2.408778	2.206681	1.948967	1.610703	1.637063	2.092936	2.158785	2.054654	0.291109	0.000000	50026.000000		1
16378.547852	5214.839844	3.278014	5.088169	5629.559570	99998.000000	865.466675	571.876282	262.774628	121.779930	124.595383	578.854797	749.404053	360.038849	1.573885	99998.000000	4.214275	3.717241	0.515611	0.706562	3.750474	4.999991	2.937250	2.757302	2.419583	2.085576	2.095502	2.762570	2.874716	2.556349	0.196973	4.999991	50102.000000		1
21948.994141	5421.848145	2.137031	4.909312	9053.018555	99998.000000	1495.881592	929.645447	444.160156	206.055420	175.594254	853.270508	1120.791016	657.736816	4.391069	0.000000	4.341414	3.734147	0.329811	0.691021	3.956793	4.999991	3.174897	2.968317	2.647540	2.313984	2.244510	2.931087	3.049525	2.818052	0.642570	0.000000	50196.000000		1
37296.109375	13045.959961	3.512378	2.960389	13189.631836	99998.000000	2124.325928	1333.738647	602.577942	221.258255	208.565582	1038.967041	1328.308105	677.170532	4.159623	0.000000	4.571663	4.115476	0.545601	0.471349	4.120233	4.999991	3.327221	3.125071	2.780013	2.344899	2.319243	3.016602	3.123299	2.830698	0.619054	0.000000	50253.000000		1
12141.188477	1550.044312	1.711475	2.183287	2353.046875	71458.984375	377.193665	226.676392	122.831482	57.934200	36.952442	186.837570	287.262604	154.301041	1.301835	0.000000	4.084261	3.190344	0.233371	0.339111	3.371631	4.854057	2.576564	2.355406	2.089310	1.762935	1.567643	2.271464	2.458279	2.188369	0.114556	0.000000	50324.000000		1
13168.357422	1588.285767	2.704439	2.053770	2125.793701	57275.167969	365.534058	233.417435	114.138420	75.767464	36.085911	198.996750	251.765686	149.848114	1.289261	99998.000000	4.119532	3.200929	0.432077	0.312552	3.327521	4.757967	2.562928	2.368133	2.057432	1.879483	1.557338	2.298846	2.400996	2.175651	0.110341	4.999991	50376.000000		1
23934.375000	7540.046387	3.999609	5.461301	6054.970215	99998.000000	1036.228760	621.441223	270.872528	81.262680	96.891075	453.590210	611.943298	318.648895	1.330427	0.000000	4.379022	3.877374	0.602018	0.737296	3.782112	4.999991	3.015456	2.793400	2.432765	1.909891	1.986284	2.656664	2.786711	2.503312	0.123991	0.000000	50482.000000		1
12234.120117	5549.058594	2.297385	3.891678	3977.992188	86661.765625	630.254517	399.331848	192.937195	85.764938	68.203049	356.150238	430.674957	314.985413	0.790772	99998.000000	4.087573	3.744219	0.361234	0.590137	3.599664	4.937828	2.799516	2.601334	2.285416	1.933310	1.833804	2.551633	2.634150	2.498291	0.000000	4.999991	50530.000000		1
4862.291016	2552.472168	2.325139	3.191670	2108.845703	51067.625000	321.498260	216.845428	90.048256	62.211346	23.861971	131.142151	201.346558	80.241966	0.410950	0.000000	3.686841	3.406961	0.366449	0.504018	3.324045	4.708146	2.507179	2.336150	1.954475	1.793870	1.377706	2.117742	2.303944	1.904402	0.000000	0.000000	50569.000000		1
5474.200684	1389.967529	1.526451	2.830872	753.221680	30033.605469	111.276711	83.285614	23.368572	21.617008	22.961519	71.425560	82.816887	101.689369	0.199387	99998.000000	3.738321	3.143005	0.183683	0.451920	2.876923	4.477607	2.046404	1.920570	1.368632	1.334796	1.361001	1.853854	1.918119	2.007276	0.000000	4.999991	50685.000000		1
4811.600586	910.026733	3.728240	2.189455	581.636292	26734.318359	107.798256	66.170868	17.580395	19.590992	7.885120	22.717903	43.483799	37.914566	0.093024	99998.000000	3.682290	2.959054	0.571504	0.340336	2.764652	4.427069	2.032612	1.820667	1.245029	1.292056	0.896808	1.356368	1.638327	1.578806	0.000000	4.999991	50785.000000		1
16299.915039	1979.023315	1.828657	2.874044	2207.593018	53597.890625	345.958496	228.412537	89.042953	76.100502	29.785833	131.280930	163.524506	62.063328	1.945245	99998.000000	4.212185	3.296451	0.262132	0.458493	3.343919	4.729148	2.539024	2.358720	1.949600	1.881387	1.474010	2.118202	2.213583	1.792835	0.288974	4.999991	50812.000000		1
12648.882812	4723.726562	3.234842	3.237926	4052.945557	91425.421875	645.287781	421.214050	223.352112	122.060547	80.855629	391.869171	481.531982	352.008789	2.820135	99998.000000	4.102052	3.674285	0.509853	0.510267	3.607771	4.961067	2.809753	2.624503	2.348990	2.086575	1.907710	2.593141	2.682625	2.546554	0.450270	4.999991	50856.000000		1
13788.234375	4596.586914	2.574922	3.574053	3736.739014	80986.945312	591.593689	382.889343	167.086212	71.555077	68.415825	272.978729	396.556458	225.186935	0.213967	99998.000000	4.139509	3.662436	0.410764	0.553161	3.572493	4.908415	2.772023	2.583073	2.222941	1.854640	1.835157	2.436129	2.598305	2.352543	0.000000	4.999991	50910.000000		1
7898.145508	1181.586914	2.174036	2.985059	2388.386475	65422.726562	394.382446	241.173035	98.685806	45.719509	52.423557	183.630478	221.236664	230.259689	1.039742	0.000000	3.897525	3.072466	0.337267	0.474953	3.378105	4.815729	2.595917	2.382329	1.994255	1.660102	1.719527	2.263945	2.344857	2.362218	0.016926	0.000000	50931.000000		1
9744.009766	2306.433105	1.933504	4.246308	1635.133911	46667.351562	240.084488	158.362320	72.529533	42.509338	26.427641	136.557205	204.766418	139.603943	0.087342	0.000000	3.988738	3.362941	0.286345	0.628012	3.213553	4.669013	2.380364	2.199652	1.860515	1.628484	1.422058	2.135315	2.311259	2.144898	0.000000	0.000000	50959.000000		1
14647.577148	2184.662354	2.285050	2.306637	3284.514893	71192.859375	550.459717	345.144379	160.409927	82.449921	63.842644	248.401321	311.870850	223.589569	2.756896	99998.000000	4.165766	3.339384	0.358896	0.362979	3.516471	4.852437	2.740726	2.538001	2.205231	1.916190	1.805111	2.395154	2.493975	2.349452	0.440420	4.999991	51024.000000		1
11999.767578	2608.769043	1.575791	2.917217	2833.413086	69974.140625	439.031891	292.649902	148.926086	54.526669	59.599419	290.044128	411.096283	291.552094	1.101179	0.000000	4.079173	3.416436	0.197498	0.464969	3.452310	4.844938	2.642496	2.466348	2.172971	1.736609	1.775242	2.462464	2.613944	2.464716	0.041858	0.000000	51143.000000		1
5606.736816	337.148254	3.120744	4.021195	1285.166626	45081.406250	227.829697	137.485413	82.089127	53.561459	33.433895	119.886513	171.526794	156.027924	0.943026	0.000000	3.748710	2.527821	0.494258	0.604355	3.108959	4.653997	2.357610	2.138257	1.914286	1.728852	1.524187	2.078770	2.234332	2.193202	0.000000	0.000000	51235.000000		1
17532.412109	3315.419922	1.995179	3.410615	3662.710693	87815.398438	602.340515	378.165039	189.782532	82.934067	63.386250	316.647552	434.896606	249.203094	0.468401	99998.000000	4.243842	3.520539	0.299982	0.532833	3.563803	4.943571	2.779842	2.577681	2.278256	1.918733	1.801995	2.500576	2.638386	2.396554	0.000000	4.999991	51302.000000		1
5051.435547	1930.987915	2.198706	2.084607	1342.857178	39396.648438	214.042313	134.827225	57.736839	8.208913	14.274627	78.660011	85.549080	43.943275	1.003870	99998.000000	3.703415	3.285779	0.342167	0.319024	3.128030	4.595459	2.330500	2.129778	1.761453	0.914286	1.154565	1.895754	1.932215	1.642892	0.001677	4.999991	51335.000000		1
7052.569336	1572.756104	2.433070	3.244093	1197.354126	36204.503906	176.180161	117.095726	58.029797	17.771585	34.204830	93.024063	125.637688	106.194710	1.020025	0.000000	3.848347	3.196661	0.386155	0.511093	3.078223	4.558763	2.245957	2.068541	1.763651	1.249726	1.534087	1.968595	2.099120	2.026103	0.008611	0.000000	51359.000000		1
22644.738281	6112.506836	3.469206	3.595639	3929.133301	93443.953125	607.465698	386.700836	196.804214	102.284531	59.405144	333.068451	440.431915	260.628357	1.485618	99998.000000	4.354967	3.786219	0.540230	0.555776	3.594297	4.970551	2.783522	2.587375	2.294034	2.009810	1.773824	2.522533	2.643879	2.416022	0.171907	4.999991	51398.000000		1
7296.862793	2182.300293	2.112361	2.756862	2207.278564	59565.203125	376.370300	240.525452	133.337784	60.194580	36.684155	169.682724	228.181244	102.028580	2.032130	99998.000000	3.863136	3.338914	0.324768	0.440415	3.343857	4.774992	2.575615	2.381161	2.124953	1.779557	1.564479	2.229638	2.358280	2.008722	0.307951	4.999991	51442.000000		1
15711.649414	2975.345215	2.784616	3.447620	3394.712158	84993.546875	546.376831	347.648376	153.369751	88.293610	55.889683	268.195831	359.422089	216.546295	0.373427	99998.000000	4.196222	3.473537	0.444765	0.537519	3.530803	4.929386	2.737492	2.541140	2.185740	1.945929	1.747332	2.428452	2.555605	2.335551	0.000000	4.999991	51494.000000		1
12715.056641	3517.312500	3.136162	2.482410	4201.214844	91447.054688	654.782593	421.799957	165.945236	104.356804	36.264767	270.548737	371.460999	197.581314	1.262040	99998.000000	4.104318	3.546211	0.496399	0.394873	3.623375	4.961170	2.816097	2.625107	2.219965	2.018521	1.559485	2.432245	2.569913	2.295746	0.101073	4.999991	51552.000000		1
9153.837891	784.722107	1.606628	3.546299	1899.231567	51621.562500	332.238922	201.516159	93.865921	29.462040	35.111450	146.600937	169.537796	133.945282	0.689163	0.000000	3.961603	2.894716	0.205915	0.549775	3.278578	4.712831	2.521451	2.304310	1.972508	1.469263	1.545449	2.166137	2.229267	2.126927	0.000000	0.000000	51585.000000		1
9521.860352	1146.080811	1.982844	2.568754	1872.119263	49424.093750	292.572784	199.144760	95.811760	80.846382	29.286266	134.312241	199.573410	137.479248	0.579991	0.000000	3.978722	3.059215	0.297289	0.409723	3.272334	4.693939	2.466234	2.299169	1.981419	1.907661	1.466664	2.128116	2.300103	2.138237	0.000000	0.000000	51629.000000		1
6910.745117	1424.705811	1.427771	3.978023	2381.093506	61323.703125	394.817230	248.129959	123.374222	74.614143	43.662659	203.144379	289.649414	113.167046	1.198221	99998.000000	3.839525	3.153725	0.154659	0.599667	3.376776	4.787628	2.596396	2.394679	2.091224	1.872821	1.640110	2.307805	2.461873	2.053720	0.078537	4.999991	51695.000000		1
16924.875000	4879.029785	2.090775	3.342773	5303.333496	99998.000000	877.459351	535.741028	234.435074	110.478027	89.046043	412.101593	513.140320	284.104858	3.114019	99998.000000	4.228526	3.688334	0.320307	0.524107	3.724549	4.999991	2.943227	2.728955	2.370023	2.043276	1.949615	2.615004	2.710236	2.453479	0.493321	4.999991	51733.000000		1
16210.234375	3777.431885	2.815454	3.867008	3453.318604	78500.015625	565.255493	349.662048	165.581345	77.611534	67.663399	360.800507	454.163788	266.607727	3.818078	99998.000000	4.209789	3.577197	0.449548	0.587375	3.538237	4.894870	2.752245	2.543648	2.219011	1.889926	1.830354	2.557267	2.657212	2.425873	0.581845	4.999991	51779.000000		1
3773.059326	1934.635986	2.081524	2.016765	1209.244995	42183.250000	202.792831	113.978065	43.798340	61.421909	6.728718	93.076485	135.043091	77.768806	0.810681	99998.000000	3.576694	3.286599	0.318381	0.304655	3.082514	4.625140	2.307053	2.056821	1.641458	1.788323	0.827932	1.968840	2.130472	1.890805	0.000000	4.999991	51807.000000		1
25207.669922	4258.125000	2.352893	3.490792	5044.052734	99998.000000	780.290771	502.063507	254.877182	102.407883	71.764771	443.490967	659.065918	371.001526	2.576082	99998.000000	4.401533	3.629218	0.371602	0.542924	3.702780	4.999991	2.892256	2.700759	2.406331	2.010333	1.855911	2.646885	2.818929	2.569376	0.410960	4.999991	51845.000000		1
8521.520508	1773.744995	2.729109	3.589472	1321.301880	41064.492188	204.273026	114.403625	65.048386	49.546429	12.513812	57.437717	82.382080	89.317406	0.541230	99998.000000	3.930517	3.248891	0.436021	0.555031	3.121002	4.613466	2.310211	2.058440	1.813236	1.695012	1.097390	1.759197	1.915833	1.950936	0.000000	4.999991	51941.000000		1
20893.298828	3261.633545	1.754647	3.651147	3632.946533	84430.851562	628.277832	385.229889	156.808121	58.150063	73.359062	325.248108	419.126343	210.144455	2.086620	99998.000000	4.320007	3.513435	0.244190	0.562429	3.560259	4.926501	2.798152	2.585720	2.195369	1.764550	1.865454	2.512215	2.622345	2.322518	0.319443	4.999991	52001.000000		1
13222.991211	2579.991455	2.386814	3.715905	2970.059814	81731.289062	475.123962	309.554962	167.311325	72.335258	89.866318	375.963257	515.422241	376.061951	0.130282	0.000000	4.121330	3.411618	0.377819	0.570065	3.472765	4.912388	2.676807	2.490738	2.223525	1.859350	1.953597	2.575145	2.712163	2.575259	0.000000	0.000000	52052.000000		1
20018.611328	5892.959961	1.915002	5.091253	8795.458008	99998.000000	1426.938477	901.975098	405.018250	188.123489	166.882690	833.790527	1055.255371	634.994263	1.434816	0.000000	4.301434	3.770334	0.282169	0.706825	3.944258	4.999991	3.154405	2.955194	2.607475	2.274443	2.222411	2.921057	3.023358	2.802770	0.156796	0.000000	52156.000000		1
8953.783203	2410.780518	3.315019	2.550252	3389.762695	83421.929688	548.621765	342.513947	168.023666	95.512642	48.877258	263.647339	373.456177	262.234985	0.406064	0.000000	3.952007	3.382158	0.520486	0.406583	3.530169	4.921280	2.739273	2.534678	2.225370	1.980061	1.689107	2.421023	2.572240	2.418691	0.000000	0.000000	52178.000000		1
10577.886719	2601.059570	2.926468	2.855542	2585.289307	67466.242188	463.991669	275.939117	151.861801	79.918175	42.136208	185.998779	266.743408	238.027634	1.493879	0.000000	4.024399	3.415150	0.466344	0.455689	3.412509	4.829086	2.666510	2.440813	2.181448	1.902646	1.624655	2.269510	2.426094	2.376627	0.174316	0.000000	52231.000000		1
5811.401367	799.089233	5.242356	2.997394	1555.894165	42746.902344	241.105194	162.451355	73.722939	27.556290	29.795084	141.327744	164.773407	100.591560	0.693177	0.000000	3.764281	2.902595	0.719526	0.476744	3.191980	4.630905	2.382207	2.210723	1.867603	1.440221	1.474145	2.150227	2.216887	2.002562	0.000000	0.000000	52277.000000		1
13249.807617	2608.605469	1.915002	3.623393	2912.415527	69369.976562	496.195160	301.737671	129.369003	82.681206	68.008774	290.904480	387.012299	267.027100	1.836523	0.000000	4.122210	3.416408	0.282169	0.559115	3.464253	4.841172	2.695652	2.479630	2.111830	1.917407	1.832565	2.463750	2.587725	2.426555	0.263996	0.000000	52333.000000		1
14473.422852	5946.805176	1.255082	3.299600	5019.376953	99998.000000	827.851257	523.905640	265.087433	74.385948	98.312675	446.969421	594.079163	260.440247	2.013362	0.000000	4.160571	3.774284	0.098672	0.518461	3.700650	4.999991	2.917952	2.719253	2.423389	1.871491	1.992610	2.650278	2.773844	2.415708	0.303922	0.000000	52386.000000		1
15168.895508	1764.206909	3.358191	2.923384	3051.248535	74015.500000	497.302216	317.110107	114.844597	60.798992	58.942581	265.118286	385.300812	232.393631	0.914345	0.000000	4.180954	3.246550	0.526105	0.465886	3.484478	4.869323	2.696620	2.501210	2.060111	1.783896	1.770429	2.423440	2.585800	2.366224	0.000000	0.000000	52402.000000		1
28745.976562	6861.624023	2.408400	3.509295	7061.009277	99998.000000	1118.999390	724.314697	404.820892	142.015427	135.092422	689.971130	839.378296	471.065765	2.258709	99998.000000	4.458577	3.836427	0.381729	0.545220	3.848867	4.999991	3.048830	2.859927	2.607263	2.152335	2.130631	2.838831	2.923958	2.673082	0.353860	4.999991	52441.000000		1
11859.726562	3691.056396	3.231758	3.281098	3156.440918	76756.468750	526.122864	320.462128	126.692322	61.859798	49.145546	237.096344	285.353760	141.133469	2.008308	99998.000000	4.074075	3.567151	0.509439	0.516019	3.499198	4.885115	2.721087	2.505777	2.102750	1.791409	1.691484	2.374925	2.455384	2.149630	0.302830	4.999991	52458.000000		1
13033.989258	2197.555420	2.226459	4.798297	2064.399658	58664.566406	314.371735	216.922516	123.768936	68.443581	38.090340	180.179779	265.858368	120.265808	1.005038	99998.000000	4.115077	3.341940	0.347615	0.681087	3.314794	4.768376	2.497443	2.336305	2.092612	1.835333	1.580815	2.255706	2.424650	2.080142	0.002183	4.999991	52494.000000		1
5960.151367	2216.375488	2.331306	3.900929	3450.771484	75470.734375	573.202271	361.660889	150.252090	94.010857	37.476677	228.057892	277.971283	180.583740	1.175264	0.000000	3.775257	3.345643	0.367599	0.591168	3.537916	4.877779	2.758308	2.558301	2.176821	1.973178	1.573761	2.358045	2.444000	2.256679	0.070135	0.000000	52550.000000		1
16557.312500	6899.146973	1.720726	6.380256	9725.180664	99998.000000	1607.978516	997.015930	507.999695	233.297165	167.576538	869.293640	1204.125977	651.239380	3.297451	0.000000	4.218990	3.838795	0.235712	0.804838	3.987898	4.999991	3.206280	2.998702	2.705863	2.367909	2.224213	2.939167	3.080672	2.813741	0.518178	0.000000	52588.000000		1
13741.210938	2385.756104	3.370527	5.242356	3830.404297	90402.765625	631.673035	391.548462	175.359894	80.522583	73.615013	350.109192	493.108337	239.359802	1.187503	0.000000	4.138025	3.377626	0.527698	0.719526	3.583245	4.956182	2.800492	2.592786	2.243930	1.905918	1.866966	2.544204	2.692942	2.379051	0.074635	0.000000	52638.000000		1
9565.128906	2091.724609	2.359060	4.437500	2126.123779	54309.160156	341.169434	220.983795	99.219292	38.830437	50.573315	192.712082	241.459824	201.796783	0.923105	6697.122070	3.980691	3.320504	0.372739	0.647138	3.327589	4.734873	2.532970	2.344360	1.996596	1.589172	1.703921	2.284909	2.382845	2.304914	0.000000	3.825888	52689.000000		1
16517.876953	2127.563965	0.317625	1.066974	3480.153320	70448.601562	545.390015	355.148010	120.808548	87.889641	47.517330	188.496613	243.501266	144.525589	1.515785	0.000000	4.217954	3.327883	0.000000	0.028154	3.541598	4.847872	2.736707	2.550409	2.082098	1.943938	1.676852	2.275304	2.386501	2.159945	0.180638	0.000000	52722.000000		1
12961.028320	3876.111572	2.130863	3.823836	5272.743164	99998.000000	859.672363	546.746887	288.132202	122.267159	149.145020	605.029541	783.063049	452.335144	2.431890	0.000000	4.112639	3.588396	0.328556	0.582499	3.722037	4.999991	2.934333	2.737786	2.459592	2.087310	2.173609	2.781777	2.893797	2.655460	0.385944	0.000000	52760.000000		1
16052.266602	3011.863037	1.871829	1.282835	3132.094971	76062.929688	490.406982	319.244049	172.149719	44.011120	51.257904	267.070282	345.517517	222.911133	0.943008	99998.000000	4.205536	3.478835	0.272266	0.108171	3.495835	4.881173	2.690557	2.504123	2.235906	1.643562	1.709761	2.426625	2.538470	2.348132	0.000000	4.999991	52790.000000		1
6989.210449	2043.692383	1.144067	2.257297	1560.199097	39771.101562	273.065063	167.465515	72.560371	8.800990	25.662874	112.522545	199.110840	51.140724	1.114688	0.000000	3.844428	3.310416	0.058451	0.353589	3.193180	4.599567	2.436266	2.223925	1.860700	0.944532	1.409305	2.051239	2.299095	1.708767	0.047153	0.000000	52822.000000		1
3570.559326	1059.424561	1.754647	2.106194	265.423553	21541.734375	50.601070	35.934807	21.857540	13.155230	8.837996	14.404143	36.227764	44.029621	0.617144	99998.000000	3.552736	3.025070	0.244190	0.323498	2.423939	4.333281	1.704160	1.555515	1.339601	1.119098	0.946354	1.158487	1.559042	1.643745	0.000000	4.999991	52867.000000		1
6415.866699	1637.526978	2.652015	3.910181	1134.128174	38859.144531	180.993881	122.557030	62.957611	44.143719	25.554943	61.249218	101.492012	98.725899	1.150988	0.000000	3.807255	3.214189	0.423576	0.592197	3.054662	4.589493	2.257664	2.088338	1.799048	1.644869	1.407475	1.787101	2.006432	1.994431	0.061071	0.000000	52891.000000		1
13479.105469	4131.698242	0.656836	4.144545	3951.761963	92635.953125	626.951843	411.361511	208.688934	78.564415	86.073318	377.323181	522.262024	230.919601	3.464779	99998.000000	4.129661	3.616129	0.000000	0.617477	3.596791	4.966780	2.797234	2.614224	2.319499	1.895226	1.934869	2.576714	2.717888	2.363461	0.539676	4.999991	52945.000000		1
13457.232422	2185.340820	1.933504	3.126911	3337.234375	74357.140625	551.344727	344.687988	165.072540	81.678986	46.804985	258.500580	352.582367	143.643631	1.612404	99998.000000	4.128956	3.339519	0.286345	0.495116	3.523387	4.871323	2.741423	2.537426	2.217675	1.912110	1.670292	2.412462	2.547261	2.157286	0.207474	4.999991	52978.000000		1
9576.689453	2572.806396	1.097811	2.815454	3115.865234	68564.046875	503.577637	327.622559	128.024490	75.156883	48.568886	196.070282	253.797867	214.803986	0.857802	0.000000	3.981215	3.410407	0.040528	0.449548	3.493579	4.836096	2.702066	2.515374	2.107293	1.875969	1.686358	2.292412	2.404488	2.332042	0.000000	0.000000	53025.000000		1
19479.916016	4368.575195	2.574922	4.792130	4537.160156	87878.867188	695.743896	468.031372	186.011124	103.231239	61.637772	256.835358	370.023987	139.375748	2.209866	99998.000000	4.289587	3.640340	0.410764	0.680529	3.656784	4.943884	2.842449	2.670275	2.269539	2.013811	1.789847	2.409655	2.568230	2.144187	0.344366	4.999991	53076.000000		1
4257.332520	1167.756348	2.386814	2.343642	587.637268	28179.654297	88.315193	59.849201	28.376564	9.719945	6.889072	46.286919	31.910528	71.851112	0.342702	99998.000000	3.629138	3.067352	0.377819	0.369891	2.769109	4.449935	1.946035	1.777058	1.452960	0.987664	0.838161	1.665458	1.503934	1.856434	0.000000	4.999991	53122.000000		1
11917.827148	2136.216797	2.303553	3.466122	2554.158936	59776.628906	376.354889	255.641937	136.208740	86.905922	44.072796	209.231674	263.292694	179.229980	0.160238	0.000000	4.076197	3.329645	0.362398	0.539844	3.407248	4.776531	2.575598	2.407632	2.134205	1.939049	1.644171	2.320627	2.420439	2.253411	0.000000	0.000000	53142.000000		1
3790.072266	923.783264	2.359060	2.001346	895.582520	34062.578125	155.531448	100.899933	53.666306	36.900017	22.955351	102.185852	109.824272	81.814674	0.853849	99998.000000	3.578647	2.965570	0.372739	0.301322	2.952106	4.532278	2.191818	2.003891	1.729702	1.567027	1.360884	2.009391	2.040698	1.912831	0.000000	4.999991	53250.000000		1
9287.061523	2453.999268	2.747611	5.408878	2492.755615	68730.804688	416.477417	259.823486	149.185120	38.367878	53.416523	207.498611	304.121399	203.350983	1.588103	0.000000	3.967878	3.389874	0.438955	0.733107	3.396680	4.837152	2.619591	2.414678	2.173726	1.583968	1.727676	2.317015	2.483047	2.308246	0.200879	0.000000	53311.000000		1
15969.307617	2653.236572	2.248045	4.064368	3415.832764	77463.851562	562.026794	358.833099	175.184113	121.770676	51.251740	274.329407	368.084320	225.122177	1.968890	0.000000	4.203286	3.423776	0.351805	0.608993	3.533497	4.889099	2.749757	2.554893	2.243495	2.085543	1.709709	2.438272	2.565947	2.352418	0.294222	0.000000	53380.000000		1
6323.526855	1622.792847	2.241878	2.926468	1855.356079	47934.777344	274.890625	190.849503	76.291695	32.690716	35.820709	147.390381	186.242401	94.448753	0.532346	0.000000	3.800959	3.210263	0.350612	0.466344	3.268427	4.680651	2.439160	2.280691	1.882477	1.514424	1.554134	2.168469	2.270079	1.975196	0.000000	0.000000	53426.000000		1
17379.390625	4660.056641	2.821621	3.247177	5492.595215	99998.000000	856.755127	562.988953	256.144592	152.660492	117.712479	496.108795	714.354248	337.345612	2.112893	99998.000000	4.240035	3.668391	0.450499	0.511506	3.739778	4.999991	2.932857	2.750500	2.408485	2.183727	2.070822	2.695577	2.853914	2.528075	0.324878	4.999991	53523.000000		1
11965.233398	3152.953369	2.352893	4.446751	4283.485840	95758.242188	701.957642	446.170746	179.060379	66.784531	70.756386	308.327606	445.082184	270.958862	2.172474	0.000000	4.077921	3.498718	0.371602	0.648043	3.631797	4.981176	2.846311	2.649501	2.253000	1.824676	1.849766	2.489012	2.648440	2.432903	0.336955	0.000000	53588.000000		1
9546.631836	1127.945312	2.032184	2.553336	1643.490845	38392.535156	265.186127	170.826797	47.690022	23.350069	14.216036	71.046257	110.897415	72.292084	1.026975	99998.000000	3.979850	3.052288	0.307963	0.407108	3.215767	4.584247	2.423551	2.232556	1.678428	1.368288	1.152779	1.851541	2.044921	1.859091	0.011560	4.999991	53608.000000		1
6389.223145	129.325836	1.612795	3.601807	617.679016	27272.792969	106.207047	70.404839	46.302338	30.720205	8.116401	58.655796	91.661049	63.124134	0.534949	99998.000000	3.805448	2.111685	0.207579	0.556520	2.790763	4.435730	2.026153	1.847602	1.665603	1.487424	0.909364	1.768311	1.962185	1.800195	0.000000	4.999991	53640.000000		0
37140.523438	10727.380859	1.350678	6.494354	14972.069336	99998.000000	2457.388184	1532.686035	724.228394	259.425690	266.632385	1409.265503	1907.261597	1043.000610	2.669549	99998.000000	4.569848	4.030494	0.130552	0.812536	4.175282	4.999991	3.390474	3.185453	2.859875	2.414013	2.425913	3.148993	3.280410	3.018285	0.426438	4.999991	53662.000000		1
6869.795898	1207.123413	1.384599	3.422950	1085.358887	35148.296875	188.567535	120.111626	65.658966	31.716253	16.874218	101.818886	143.705307	74.962608	0.663165	99998.000000	3.836944	3.081752	0.141324	0.534401	3.035573	4.545904	2.275467	2.079585	1.817294	1.501282	1.227224	2.007828	2.157473	1.874845	0.000000	4.999991	53700.000000		1
21724.138672	8981.830078	2.026016	5.223854	13301.790039	99998.000000	2138.171875	1366.845581	571.040588	247.605713	188.900589	958.577087	1316.062622	699.613953	2.915188	0.000000	4.336943	3.953365	0.306643	0.717991	4.123910	4.999991	3.330043	3.135720	2.756667	2.393761	2.276233	2.981627	3.119277	2.844858	0.464667	0.000000	53789.000000		1
11694.708984	3658.911621	2.753779	4.067451	2788.119141	69151.351562	433.413300	290.913757	143.002213	84.377258	53.191410	268.417877	333.022186	164.209091	0.324210	0.000000	4.067989	3.563352	0.439929	0.609322	3.445311	4.839801	2.636902	2.463764	2.155343	1.926225	1.725842	2.428812	2.522473	2.215397	0.000000	0.000000	53859.000000		1
4327.361328	991.458984	3.265679	2.716774	947.068604	32933.835938	151.528748	99.388901	46.758732	43.826096	8.323010	36.650234	63.145718	42.934895	1.209559	0.000000	3.636223	2.996275	0.513974	0.434053	2.976382	4.517642	2.180495	1.997338	1.669863	1.641733	0.920280	1.564077	1.800344	1.632810	0.082627	0.000000	53875.000000		1
13892.714844	6917.698730	2.026016	3.617226	3182.125488	80904.507812	515.280396	331.505005	179.424255	96.875656	60.885338	283.861237	359.036621	217.779800	1.411582	0.000000	4.142787	3.839962	0.306643	0.558376	3.502717	4.907973	2.712044	2.520490	2.253881	1.986215	1.784513	2.453106	2.555139	2.338018	0.149706	0.000000	53913.000000		1
16191.355469	8829.567383	2.392981	2.917217	7737.745117	99998.000000	1294.414795	790.846375	390.049774	163.974731	149.974548	705.081421	923.370056	508.687378	3.480569	99998.000000	4.209283	3.945940	0.378939	0.464969	3.888614	4.999991	3.112073	2.898092	2.591120	2.214777	2.176018	2.848239	2.965376	2.706451	0.541650	4.999991	53932.000000		1
7162.963867	1288.410767	2.180203	2.386814	671.419373	29502.900391	92.879128	65.017548	44.674122	11.554770	14.234538	33.668259	67.950180	15.372437	0.780000	0.000000	3.855093	3.110054	0.338497	0.377819	2.826994	4.469865	1.967918	1.813031	1.650056	1.062761	1.153343	1.527221	1.832191	1.186743	0.000000	0.000000	53952.000000		1
5487.105957	555.563293	2.297385	2.991227	758.911194	30706.451172	107.924690	71.215866	36.693409	63.512684	16.966730	74.438370	102.417130	102.010078	0.331431	0.000000	3.739343	2.744734	0.361234	0.475849	2.880191	4.487230	2.033121	1.852577	1.564588	1.802860	1.229598	1.871797	2.010373	2.008643	0.000000	0.000000	53974.000000		1
11150.601562	1329.156128	2.457740	2.226459	2596.125732	65126.710938	417.713989	262.746887	124.194496	68.992485	44.560024	222.852554	288.853821	110.906662	1.476481	99998.000000	4.047298	3.123576	0.390536	0.347615	3.414326	4.813759	2.620879	2.419538	2.094102	1.838802	1.648945	2.348018	2.460678	2.044958	0.169228	4.999991	54011.000000		1
20947.636719	3980.079834	2.032184	7.108018	3652.531250	89213.843750	633.106995	381.739105	177.752869	104.464737	79.572792	388.467834	504.496582	267.125793	1.962224	0.000000	4.321135	3.599892	0.307963	0.851749	3.562594	4.950432	2.801477	2.581767	2.249817	2.018970	1.900765	2.589355	2.702858	2.426716	0.292749	0.000000	54056.000000		1
11172.290039	1074.183350	1.779317	1.973593	1627.276611	48103.488281	269.654449	167.736893	87.010773	27.238665	26.301208	156.462738	216.102249	178.048904	1.193823	99998.000000	4.048142	3.031078	0.250253	0.295258	3.211461	4.682177	2.430808	2.224629	1.939573	1.435186	1.419976	2.194411	2.334659	2.250539	0.076940	4.999991	54083.000000		1
12277.510742	2494.574951	1.662135	4.644111	2113.591553	55743.449219	345.341736	222.167953	108.970078	43.887772	33.896458	165.976074	241.546173	139.156799	0.776819	0.000000	4.089110	3.396996	0.220666	0.666903	3.325021	4.746194	2.538249	2.346681	2.037307	1.642344	1.530154	2.220046	2.383000	2.143504	0.000000	0.000000	54116.000000		1
3896.470459	1082.494019	1.492530	3.241009	517.084412	25425.349609	89.144722	63.984497	33.341385	21.980890	14.718685	4.918563	0.000000	47.430984	0.538836	0.000000	3.590671	3.034425	0.173923	0.510680	2.713562	4.405267	1.950096	1.806075	1.522984	1.342045	1.167869	0.691838	0.000000	1.676062	0.000000	0.000000	54167.000000		1
6660.258789	705.392883	2.972724	1.955090	833.651794	34438.472656	146.804474	92.607758	48.328354	9.161788	19.893198	57.086170	82.033615	21.798948	0.699025	0.000000	3.823491	2.848431	0.473155	0.291167	2.920985	4.537044	2.166739	1.966647	1.684202	0.961980	1.298705	1.756531	1.913992	1.338436	0.000000	0.000000	54207.000000		1
28709.744141	9152.425781	2.673601	5.088169	8892.078125	99998.000000	1425.498291	901.133240	433.101868	189.566666	150.837997	765.038574	990.916260	627.658020	2.322490	0.000000	4.458029	3.961536	0.427097	0.706562	3.949003	4.999991	3.153967	2.954789	2.636590	2.277762	2.178511	2.883683	2.996037	2.797723	0.365954	0.000000	54271.000000		1
11819.915039	2072.053467	3.644979	3.805334	3907.504150	88060.343750	616.568909	405.573334	216.385941	114.795258	95.312195	389.396027	513.118713	282.923767	0.236304	739.123901	4.072614	3.316401	0.561695	0.580393	3.591899	4.944780	2.789982	2.608069	2.335229	2.059924	1.979149	2.590391	2.710218	2.451669	0.000000	2.868717	54384.000000		1
12269.583008	2612.481689	2.278883	3.752910	2608.219971	64608.335938	407.611664	271.819244	133.146591	82.798386	48.544216	216.561722	267.085693	205.367752	0.120066	0.000000	4.088830	3.417053	0.357722	0.574368	3.416344	4.810288	2.610247	2.434280	2.124330	1.918022	1.686137	2.335582	2.426651	2.312532	0.000000	0.000000	54426.000000		1
6475.376465	292.918182	1.760815	3.910181	607.502686	30147.203125	119.599724	68.866051	33.218033	26.618834	20.654882	53.675556	66.152367	55.356194	0.094536	0.000000	3.811265	2.466746	0.245714	0.592197	2.783548	4.479247	2.077730	1.838005	1.521374	1.425189	1.315023	1.729777	1.820545	1.743166	0.000000	0.000000	54462.000000		1
31456.242188	3765.467041	1.279752	4.119875	6178.532715	99998.000000	994.413208	635.163818	261.735413	141.108795	104.692932	560.531189	725.831909	418.423248	2.702179	0.000000	4.497707	3.575819	0.107126	0.614884	3.790885	4.999991	2.997567	2.802886	2.417862	2.149554	2.019917	2.748600	2.860836	2.621616	0.431714	0.000000	54494.000000		1
11353.021484	2065.953857	2.488577	2.482410	2521.264893	59095.093750	405.002838	260.412476	98.593292	59.035095	36.554638	209.274841	252.450272	80.411575	1.248372	0.000000	4.055111	3.315121	0.395951	0.394873	3.401618	4.771552	2.607458	2.415662	1.993847	1.771110	1.562943	2.320717	2.402176	1.905319	0.096344	0.000000	54527.000000		1
4854.279785	1709.405762	1.501781	3.416783	2388.673340	61807.019531	397.771454	243.208313	124.678642	68.104370	46.178989	201.562408	289.476715	153.958740	0.023535	0.000000	3.686125	3.232845	0.176607	0.533617	3.378157	4.791038	2.599634	2.385978	2.095792	1.833175	1.664444	2.304410	2.461614	2.187404	0.000000	0.000000	54553.000000		1
6318.207520	901.080811	2.174036	3.937934	747.384155	29601.091797	120.117790	69.476631	38.044086	29.227676	11.280316	40.637508	58.769894	40.329136	1.347980	0.000000	3.800594	2.954764	0.337267	0.595268	2.873544	4.471308	2.079607	1.841839	1.580287	1.465794	1.052321	1.608927	1.769155	1.605619	0.129683	0.000000	54581.000000		1
10774.191406	2192.356201	2.069189	2.528666	2479.159424	73678.578125	384.899933	243.566025	141.167389	60.465950	43.924774	262.370667	324.316803	172.331650	2.600264	0.000000	4.032385	3.340911	0.315800	0.402891	3.394305	4.867341	2.585348	2.386617	2.149734	1.781511	1.642709	2.418915	2.510969	2.236365	0.415017	0.000000	54614.000000		1
25212.035156	5092.473633	3.148497	3.318103	6960.985352	99998.000000	1090.795532	699.018799	281.375732	122.239403	99.956306	521.904297	734.512634	403.713837	2.286154	0.000000	4.401608	3.706929	0.498103	0.520890	3.842671	4.999991	3.037743	2.844489	2.449287	2.087211	1.999810	2.717591	2.865999	2.606074	0.359105	0.000000	54640.000000		1
8055.607422	3296.982422	2.007514	3.163916	4184.867676	94034.687500	670.750183	410.729340	211.414963	76.556900	62.202095	286.103119	423.212311	246.008347	1.646720	0.000000	3.906098	3.518117	0.302659	0.500225	3.621682	4.973288	2.826561	2.613556	2.325136	1.883984	1.793805	2.456523	2.626558	2.390950	0.216620	0.000000	54664.000000		1
9711.951172	2375.080078	1.156402	2.423819	2289.719238	60793.832031	358.435303	210.502182	87.954399	51.634121	30.091124	145.293442	216.715912	189.723938	0.009701	0.000000	3.987307	3.375678	0.063109	0.384500	3.359782	4.783860	2.554411	2.323256	1.944258	1.712937	1.478438	2.162246	2.335891	2.278122	0.000000	0.000000	54693.000000		1
9778.822266	2129.833496	1.773150	2.084607	2526.852539	64773.957031	408.111237	258.330963	122.779060	38.324707	34.571796	164.224503	223.271942	128.607330	1.333107	0.000000	3.990287	3.328346	0.248745	0.319024	3.402580	4.811400	2.610779	2.412176	2.089124	1.583479	1.538722	2.215438	2.348834	2.109266	0.124865	0.000000	54721.000000		1
6017.681641	600.289856	1.612795	3.102241	646.678528	30030.980469	112.784660	70.679291	16.020023	51.273323	13.149062	33.353718	60.712650	15.748653	0.858456	99998.000000	3.779429	2.778361	0.207579	0.491676	2.810688	4.477570	2.052250	1.849292	1.204663	1.709891	1.118895	1.523144	1.783279	1.197243	0.000000	4.999991	54748.000000		1
5583.071777	9.760034	1.606628	1.720726	459.332153	26515.664062	87.923561	50.841602	19.594076	22.187500	4.560850	9.945058	7.678510	17.783922	1.071185	99998.000000	3.746873	0.989451	0.205915	0.235712	2.662127	4.423502	1.944105	1.706219	1.292125	1.346108	0.659046	0.997607	0.885277	1.250028	0.029864	4.999991	54768.000000		0
9643.440430	3677.235107	2.346725	4.166131	2754.204346	76038.265625	467.325195	275.334686	160.909485	74.549385	56.500263	258.133606	388.908783	179.809723	0.920561	99998.000000	3.984232	3.565521	0.370462	0.619733	3.439996	4.881032	2.669619	2.439861	2.206582	1.872444	1.752051	2.411844	2.589848	2.254813	0.000000	4.999991	54809.000000		1
2250.074707	0.000000	1.107062	1.326008	140.251526	25598.707031	20.244745	3.028231	7.845031	32.403927	2.898715	8.825661	24.148758	29.832088	1.159063	99998.000000	3.352197	0.000000	0.044172	0.122546	2.146908	4.408218	1.306312	0.481189	0.894595	1.510598	0.462205	0.945747	1.382895	1.474684	0.064107	4.999991	54830.000000		0
13157.104492	3261.210938	2.704439	2.840123	4231.148438	96844.320312	673.433044	448.024078	237.253601	102.127258	71.363884	361.148987	491.362946	262.228821	0.584467	0.000000	4.119160	3.513379	0.432077	0.453337	3.626458	4.986074	2.828295	2.651301	2.375213	2.009142	1.853478	2.557686	2.691402	2.418680	0.000000	0.000000	54881.000000		1
10743.610352	1866.605591	3.802250	6.306246	3067.931396	71642.476562	501.326508	317.390717	151.991318	85.447319	48.775497	216.435287	270.450043	141.105713	2.388716	99998.000000	4.031150	3.271053	0.580041	0.799771	3.486846	4.855171	2.700121	2.501594	2.181819	1.931698	1.688202	2.335328	2.432087	2.149545	0.378165	4.999991	54935.000000		1
16016.988281	4995.366699	3.611058	5.476720	5702.646973	99998.000000	917.609619	583.477295	271.332001	135.746185	85.169777	438.402802	600.052368	355.172699	1.708413	0.000000	4.204581	3.698567	0.557634	0.738521	3.756077	4.999991	2.962658	2.766024	2.433501	2.132728	1.930285	2.641873	2.778189	2.550440	0.232593	0.000000	54976.000000		1
15703.464844	2592.573242	1.810155	2.892547	3354.275146	78699.992188	537.662170	349.541779	167.388428	91.642548	59.479153	283.071808	385.720215	287.009735	1.235106	99998.000000	4.195995	3.413731	0.257716	0.461280	3.525599	4.895975	2.730510	2.543499	2.223725	1.962097	1.774365	2.451897	2.586272	2.457897	0.091704	4.999991	55064.000000		1
22968.128906	8049.452637	2.248045	4.459086	10975.303711	99998.000000	1766.023315	1127.843506	579.736694	214.634384	243.109634	1039.892212	1347.316284	680.982056	2.774819	99998.000000	4.361125	3.905766	0.351805	0.649246	4.040417	4.999991	3.246996	3.052249	2.763231	2.331699	2.385802	3.016988	3.129470	2.833136	0.443235	4.999991	55121.000000		1
13963.147461	4553.738281	2.041435	5.091253	4420.295898	93566.812500	720.688232	455.292450	210.341827	115.597031	72.887253	295.940247	417.032501	198.380005	1.528203	0.000000	4.144983	3.658368	0.309936	0.706825	3.645451	4.971122	2.857747	2.658290	2.322926	2.062947	1.862652	2.471204	2.620170	2.297498	0.184181	0.000000	55235.000000		1
8632.599609	1201.517090	1.310589	3.228674	1278.881958	44261.816406	206.354553	131.348770	54.606846	38.142765	24.077831	112.645889	154.658752	88.469383	0.602094	0.000000	3.936141	3.079730	0.117467	0.509024	3.106830	4.646029	2.314614	2.118426	1.737247	1.581412	1.381617	2.051715	2.189374	1.946793	0.000000	0.000000	55287.000000		1
6280.077148	1337.041260	1.292086	2.158617	1489.001709	43186.519531	232.430634	158.994492	72.375351	47.563587	26.042173	120.432335	166.743927	94.565933	1.514112	0.000000	3.797965	3.126145	0.111292	0.334176	3.172895	4.635348	2.366293	2.201382	1.859591	1.677275	1.415677	2.080743	2.222050	1.975735	0.180158	0.000000	55339.000000		1
14538.190430	3424.707764	2.710606	4.835302	3180.151855	76357.546875	500.904022	325.470123	146.822968	74.620308	75.181549	275.599915	400.176788	205.077881	0.447142	0.000000	4.162510	3.534624	0.433066	0.684424	3.502448	4.882852	2.699754	2.512511	2.166794	1.872857	1.876111	2.440279	2.602252	2.311919	0.000000	0.000000	55373.000000		1
9086.547852	3809.444336	1.865662	3.385945	2863.158936	71752.945312	437.218658	291.690857	152.537140	72.418518	46.212910	218.310196	304.892334	194.238541	2.443207	0.000000	3.958399	3.580862	0.270833	0.529680	3.456846	4.855840	2.640699	2.464923	2.183376	1.859850	1.664763	2.339074	2.484147	2.288335	0.387960	0.000000	55416.000000		1
4168.514648	2373.726318	1.363013	1.714559	1599.624756	46597.566406	253.594345	153.440674	63.922821	32.829483	4.943233	59.059765	98.494614	53.694057	1.037926	0.000000	3.619981	3.375431	0.134500	0.234152	3.204018	4.668363	2.404140	2.185941	1.805656	1.516264	0.694011	1.771292	1.993412	1.729926	0.016167	0.000000	55458.000000		1
5880.486328	941.727539	1.871829	2.137031	988.988953	32852.988281	171.591553	115.100548	56.043869	21.293217	26.480064	92.866791	96.783142	104.523323	0.945275	0.000000	3.769413	2.973925	0.272266	0.329811	2.995191	4.516575	2.234496	2.061077	1.748528	1.328241	1.422919	1.967860	1.985800	2.019213	0.000000	0.000000	55507.000000		1
16113.811523	4809.929199	3.580221	5.544562	6433.348145	99998.000000	1023.018005	645.398743	303.535492	128.117004	102.059418	519.239929	672.930359	409.930634	3.665978	0.000000	4.207198	3.682139	0.553910	0.743867	3.808437	4.999991	3.009883	2.809828	2.482209	2.107607	2.008853	2.715368	2.827970	2.612710	0.564190	0.000000	55587.000000		1
15246.756836	2932.379639	1.548037	2.960389	4131.479004	91577.609375	683.041992	430.190796	211.307037	111.736191	76.917694	389.988098	519.856689	262.509430	1.371216	99998.000000	4.183177	3.467220	0.189781	0.471349	3.616106	4.961789	2.834447	2.633661	2.324914	2.048194	1.886026	2.591051	2.715884	2.419145	0.137106	4.999991	55751.000000		1
18354.570312	6071.903320	2.032184	2.343642	5709.696289	99998.000000	907.994568	580.603271	248.444504	139.705704	82.184723	466.353821	625.209534	358.558624	1.922743	0.000000	4.263744	3.783325	0.307963	0.369891	3.756613	4.999991	2.958083	2.763880	2.395229	2.145214	1.914791	2.668715	2.796026	2.554560	0.283921	0.000000	55771.000000		1
15515.134766	12869.008789	1.285919	3.922516	15669.694336	99998.000000	2497.353516	1613.294922	678.262146	296.547729	254.115494	1259.627075	1700.706543	943.010376	4.248265	99998.000000	4.190755	4.109545	0.109214	0.593565	4.195061	4.999991	3.397480	3.207714	2.831398	2.472095	2.405031	3.100242	3.230629	2.974516	0.628212	4.999991	55827.000000		1
2479.921143	131.163742	1.557288	2.812370	267.591431	18691.041016	30.778797	32.157227	5.519892	12.334955	11.289568	17.956612	14.684764	32.730804	0.628066	0.000000	3.394438	2.117814	0.192369	0.449072	2.427472	4.271634	1.488252	1.507279	0.741931	1.091138	1.052677	1.254224	1.166867	1.514957	0.000000	0.000000	55849.000000		0
20040.548828	3076.051025	1.341426	4.662613	3878.575439	89467.906250	623.602905	394.585968	203.181381	98.935593	60.987103	293.821716	408.034149	229.905060	2.325556	0.000000	4.301909	3.487993	0.127567	0.668629	3.588672	4.951667	2.794908	2.596142	2.307884	1.995353	1.785238	2.468084	2.610697	2.361548	0.366527	0.000000	55876.000000		1
8275.255859	1606.418213	3.216340	3.737491	1536.312500	43159.484375	261.312927	166.928940	89.002869	30.862057	20.735060	114.493050	149.256042	121.095337	1.900417	10281.459961	3.917781	3.205859	0.507362	0.572580	3.186480	4.635076	2.417161	2.222532	1.949404	1.489425	1.316705	2.058779	2.173932	2.083127	0.278849	4.012055	55918.000000		1
8872.829102	1738.796875	1.218077	0.980629	1553.803467	47055.074219	244.858109	162.574707	95.743919	31.016245	35.900887	170.635605	192.123093	154.242447	1.766534	99998.000000	3.948062	3.240249	0.085675	0.000000	3.191396	4.672606	2.388915	2.211053	1.981111	1.491589	1.555105	2.232070	2.283580	2.188204	0.247122	4.999991	55956.000000		1
7431.878418	1991.318115	2.044519	2.766114	1509.024414	37643.308594	250.578445	162.269409	67.626389	34.753735	21.481323	54.150452	92.697189	18.490097	0.182976	99998.000000	3.871099	3.299141	0.310591	0.441870	3.178696	4.575688	2.398944	2.210237	1.830116	1.541001	1.332061	1.733602	1.967067	1.266939	0.000000	4.999991	55991.000000		1
5153.871094	330.626129	2.374479	1.532618	396.729156	25702.494141	76.310196	45.306290	33.955048	8.696143	13.815149	33.245789	47.273716	14.416479	1.234833	99998.000000	3.712134	2.519337	0.375568	0.185434	2.598494	4.409975	1.882583	1.656158	1.530904	0.939327	1.140356	1.521737	1.674620	1.158859	0.091608	4.999991	56011.000000		1
3290.830322	626.800720	1.332175	1.421604	133.791092	26420.175781	32.258991	16.485668	36.566975	0.000000	5.328701	34.201748	55.902016	54.724030	0.991496	99998.000000	3.517305	2.797129	0.124561	0.152779	2.126427	4.421936	1.508651	1.217107	1.563089	0.000000	0.726621	1.534048	1.747427	1.738178	0.000000	4.999991	56026.000000		1
19619.785156	3826.993896	2.362144	3.533965	4843.131836	99998.000000	777.062073	500.756012	192.406799	75.107544	80.861801	373.878662	426.283722	287.644989	1.434255	0.000000	4.292694	3.582858	0.373306	0.548262	3.685126	4.999991	2.890456	2.699626	2.284220	1.875684	1.907743	2.572731	2.629699	2.458857	0.156626	0.000000	56059.000000		1
5822.925293	0.000000	1.211909	0.200443	609.593506	25435.023438	98.704308	65.477028	39.080223	30.932983	1.575791	1.171821	13.494441	5.140593	1.035689	0.000000	3.765141	0.000000	0.083470	0.000000	2.785040	4.405432	1.994336	1.816089	1.591957	1.490422	0.197498	0.068861	1.130155	0.711013	0.015229	0.000000	56076.000000		0
18075.039062	6887.977539	2.278883	4.372742	5744.240723	99998.000000	870.934143	580.322632	255.117706	149.030930	99.502998	570.300476	693.215210	308.990631	5.015856	0.000000	4.257079	3.838092	0.357722	0.640754	3.759233	4.999991	2.939985	2.763669	2.406741	2.173276	1.997836	2.756104	2.840868	2.489945	0.700345	0.000000	56128.000000		1
31031.626953	6199.906250	1.378431	3.669649	7703.401367	99998.000000	1198.550537	774.857178	332.457886	110.144981	92.678688	514.521790	683.313354	353.288544	2.802662	99998.000000	4.491805	3.792385	0.139385	0.564625	3.886683	4.999991	3.078656	2.889222	2.521737	2.041965	1.966980	2.711404	2.834620	2.548130	0.447571	4.999991	56149.000000		1
11887.131836	2273.208740	2.149366	3.971855	2484.580566	68884.781250	395.671448	239.143936	108.868317	54.773369	28.496830	179.828232	232.785278	126.334610	1.111174	99998.000000	4.075077	3.356639	0.332310	0.598993	3.395253	4.838123	2.597335	2.378659	2.036901	1.738569	1.454797	2.254858	2.366956	2.101522	0.045782	4.999991	56176.000000		1
22723.386719	5470.882324	2.759946	3.478457	6021.490234	99998.000000	908.216553	584.757019	279.266479	100.875259	87.627518	534.578430	711.310608	480.958405	2.980597	0.000000	4.356473	3.738057	0.440901	0.541387	3.779704	4.999991	2.958189	2.766975	2.446019	2.003785	1.942641	2.728011	2.852059	2.682107	0.474303	0.000000	56228.000000		1
13198.253906	3388.489258	3.055985	4.428249	2609.558350	66111.382812	432.198334	276.306061	150.615967	86.011642	48.624393	227.475067	305.034180	225.927032	2.647607	99998.000000	4.120516	3.530006	0.485151	0.646232	3.416567	4.820276	2.635683	2.441391	2.177871	1.934557	1.686854	2.356934	2.484349	2.353968	0.422853	4.999991	56355.000000		1
7970.900391	2151.296387	2.399149	4.055117	1436.346924	40876.816406	241.792877	149.394806	73.241882	54.801121	40.511074	117.780319	161.109924	89.619614	0.425791	0.000000	3.901507	3.332700	0.380057	0.608003	3.157259	4.611477	2.383444	2.174335	1.864759	1.738789	1.607574	2.071073	2.207122	1.952403	0.000000	0.000000	56422.000000		1
13848.752930	1393.183838	1.150235	2.627345	2287.221436	56645.722656	348.906525	228.236755	94.966820	48.510296	34.411442	162.864578	197.174255	120.987404	0.928718	99998.000000	4.141411	3.144008	0.060786	0.419517	3.359308	4.753167	2.542709	2.358386	1.977572	1.685834	1.536703	2.211827	2.294850	2.082740	0.000000	4.999991	56440.000000		1
10253.150391	2617.301758	2.772281	3.941018	1377.419800	53028.851562	232.430634	149.999222	121.964951	75.474503	37.294735	216.718994	274.132050	157.434113	0.837810	0.000000	4.010857	3.417854	0.442837	0.595608	3.139066	4.724512	2.366293	2.176089	2.086235	1.877800	1.571648	2.335897	2.437960	2.197099	0.000000	0.000000	56506.000000		1
9441.050781	1363.647827	2.556419	2.941887	1509.625854	43716.746094	235.088821	154.433640	74.361275	42.253387	29.909182	121.098419	159.222687	147.806686	1.642451	99998.000000	3.975020	3.134702	0.407632	0.468626	3.178869	4.640648	2.371232	2.188742	1.871347	1.625862	1.475805	2.083138	2.202005	2.169694	0.215493	4.999991	56551.000000		1
20648.572266	4501.762207	2.396065	4.008861	4594.431641	98506.898438	735.157166	476.147766	248.197800	116.207611	78.397888	390.703522	525.638672	301.238098	3.411155	99998.000000	4.314890	3.653383	0.379499	0.603021	3.662232	4.993467	2.866380	2.677742	2.394798	2.065235	1.894304	2.591847	2.720687	2.478910	0.532901	4.999991	56588.000000		1
22435.833984	4304.341309	3.339689	5.353371	5817.516113	99998.000000	879.102966	593.826294	283.031708	108.199142	84.204567	487.751862	624.935059	302.912567	2.391998	99998.000000	4.350942	3.633907	0.523706	0.728627	3.764738	4.999991	2.944040	2.773659	2.451835	2.034224	1.925336	2.688199	2.795835	2.481317	0.378761	4.999991	56643.000000		1
23892.738281	3052.068848	3.234842	3.410615	4841.734863	97017.109375	721.308105	481.414795	181.407104	93.400276	79.825661	366.514679	501.311066	350.741364	3.870547	99998.000000	4.378266	3.484594	0.509853	0.532833	3.685001	4.986848	2.858121	2.682519	2.258654	1.970348	1.902143	2.564091	2.700107	2.544987	0.587772	4.999991	56698.000000		1
16515.916016	3510.808838	1.810155	2.975808	4605.015137	99998.000000	773.565125	477.859253	235.150497	109.226028	85.481239	431.766602	616.827942	314.381012	2.647312	99998.000000	4.217903	3.545407	0.257716	0.473605	3.663231	4.999991	2.888497	2.679300	2.371346	2.038326	1.931871	2.635249	2.790164	2.497456	0.422805	4.999991	56755.000000		1
15239.374023	6887.095703	3.718989	3.549383	5666.875488	99998.000000	901.031433	580.162292	330.462708	122.899323	109.753349	616.821777	794.007202	404.531006	2.206757	0.000000	4.182967	3.838036	0.570425	0.550153	3.753344	4.999991	2.954740	2.763550	2.519122	2.089550	2.040418	2.790160	2.899824	2.606952	0.343754	0.000000	56777.000000		1
7713.796875	2509.490967	1.859494	4.304899	1510.387451	42679.429688	254.534882	164.807327	88.157921	40.548080	27.981846	113.765289	144.442322	66.938721	1.854366	0.000000	3.887268	3.399586	0.269395	0.633963	3.179088	4.630219	2.405747	2.216976	1.945261	1.607970	1.446876	2.056010	2.159694	1.825677	0.268196	0.000000	56868.000000		1
5416.698242	1736.505737	2.149366	3.842339	1097.749268	39613.074219	200.760651	120.438499	57.940369	37.670952	33.871788	97.699013	162.439026	83.495308	0.344196	0.000000	3.733735	3.239676	0.332310	0.584596	3.040503	4.597838	2.302679	2.080765	1.762981	1.576007	1.529838	1.989890	2.210690	1.921662	0.000000	0.000000	56917.000000		1
8356.151367	2880.859619	2.143198	5.825182	2334.368652	56398.675781	391.425140	243.615356	119.525711	69.686325	45.389549	197.874268	266.786560	222.763123	0.136362	99998.000000	3.922006	3.459522	0.331062	0.765310	3.368170	4.751269	2.592649	2.386705	2.077461	1.843148	1.656956	2.296389	2.426164	2.347843	0.000000	4.999991	56963.000000		1
9191.687500	1079.604614	2.291218	2.522498	1398.265869	48336.437500	239.538666	150.202744	77.956917	61.397240	39.564369	148.589951	167.897247	89.258820	0.736602	0.000000	3.963395	3.033265	0.360066	0.401831	3.145590	4.684275	2.379376	2.176678	1.891855	1.788149	1.597304	2.171989	2.225044	1.950651	0.000000	0.000000	57012.000000		1
7310.764160	2722.410889	3.096074	5.535311	2309.251709	64236.066406	371.029266	241.863800	121.597984	51.689629	45.337128	221.218170	280.379700	209.953262	2.358106	99998.000000	3.863963	3.434954	0.490811	0.743142	3.363471	4.807779	2.569408	2.383571	2.084926	1.713403	1.656454	2.344821	2.447747	2.322123	0.372563	4.999991	57057.000000		1
[truncated: 8,809 more rows]
