# Supplementary material for: Distinct elongation stalls during translation are linked with distinct pathways for mRNA degradation
Source: eLife. 2022 Jul 27;11:e76038. doi: 10.7554/eLife.76038 (PMC9352352; doi:10.7554/eLife.76038)
Supplement: Figure 3—source data 1. [file elife-76038-fig3-data1.zip › 3B_flow_cytometry_data/list_mode_data.SYH1_OPT_2.CSV]

FSC-HLin	SSC-HLin	BLU-V-HLin	GRN-V-HLin	YEL-V-HLin	ORG-V-HLin	GRN-B-HLin	YEL-B-HLin	RED-B-HLin	NIR-B-HLin	YEL-G-HLin	ORG-G-HLin	RED-G-HLin	NIR-G-HLin	BLU-V-ALin	BLU-V-W	FSC-HLog	SSC-HLog	BLU-V-HLog	GRN-V-HLog	YEL-V-HLog	ORG-V-HLog	GRN-B-HLog	YEL-B-HLog	RED-B-HLog	NIR-B-HLog	YEL-G-HLog	ORG-G-HLog	RED-G-HLog	NIR-G-HLog	BLU-V-ALog	BLU-V-WLog	TIME		P01.R1
10041.782227	3989.972412	3.851590	5.470552	8259.766602	99998.000000	1298.482178	780.130371	144.664352	102.602158	47.711605	246.076187	322.673157	236.840393	2.530722	0.000000	4.001811	3.600970	0.585640	0.738031	3.916968	4.999991	3.113436	2.892167	2.160362	2.011157	1.678624	2.391070	2.508763	2.374456	0.403244	0.000000	9.000000		1
12193.346680	4837.374512	2.790784	5.828266	9160.557617	99998.000000	1457.936157	864.609436	218.643250	74.620308	61.088863	249.449799	351.829926	223.780746	1.062680	99998.000000	4.086123	3.684610	0.445726	0.765539	3.961922	4.999991	3.163738	2.936820	2.339736	1.872857	1.785962	2.396983	2.546333	2.349823	0.026402	4.999991	56.000000		1
9466.920898	1778.953369	2.584173	2.676685	5940.816406	77406.867188	885.995178	538.023010	128.468552	48.886509	32.354588	135.595078	187.195282	125.057938	1.621968	99998.000000	3.976209	3.250165	0.412322	0.427597	3.773846	4.888780	2.947431	2.730801	2.108797	1.689189	1.509936	2.132244	2.272295	2.097111	0.210042	4.999991	88.000000		1
17201.205078	4756.376953	2.642764	5.717252	9459.276367	99998.000000	1447.417480	891.434875	181.255997	77.589951	37.674038	217.366577	287.496979	173.993790	1.680385	0.000000	4.235559	3.677276	0.422058	0.757187	3.975858	4.999991	3.160594	2.950090	2.258292	1.889805	1.576042	2.337193	2.458633	2.240534	0.225409	0.000000	103.000000		1
15031.005859	1675.894775	2.655099	4.665697	7174.157715	94149.750000	1080.838135	683.883850	168.113098	65.637383	42.311981	153.764465	173.281448	154.236282	2.272064	0.000000	4.176988	3.224247	0.424081	0.668917	3.855771	4.973819	3.033761	2.834982	2.225601	1.817151	1.626463	2.186856	2.238752	2.188187	0.356421	0.000000	171.000000		1
5083.645020	1539.405518	1.581958	4.465254	3516.375000	55251.667969	487.452759	302.138550	72.239662	73.750694	21.105108	80.026108	116.488228	98.180077	0.432100	0.000000	3.706175	3.187353	0.199195	0.649846	3.546095	4.742345	2.687932	2.480206	1.858776	1.867766	1.324388	1.903232	2.066282	1.992023	0.000000	0.000000	221.000000		1
9430.634766	2672.392578	1.853327	4.002693	4940.991211	72152.312500	727.993652	440.228363	127.241226	57.357540	33.566498	149.323883	178.304855	120.191803	1.842345	99998.000000	3.974541	3.426900	0.267952	0.602352	3.693814	4.858250	2.862128	2.643678	2.104628	1.758590	1.525906	2.174129	2.251163	2.079875	0.265371	4.999991	315.000000		1
16816.533203	5321.922363	1.637465	4.317234	9466.427734	99998.000000	1488.597778	891.795654	228.178162	90.735931	58.782227	307.569031	393.022491	287.315033	3.639855	99998.000000	4.225737	3.726068	0.214172	0.635206	3.976186	4.999991	3.172777	2.950265	2.358274	1.957779	1.769246	2.487943	2.594417	2.458358	0.561084	4.999991	361.000000		1
8115.604980	2923.846924	2.692104	5.479804	12033.833984	99998.000000	1968.717407	1179.881592	257.976318	91.901581	63.142635	320.496063	420.295074	216.231766	2.909341	99998.000000	3.909321	3.465955	0.430092	0.738765	4.080404	4.999991	3.294183	3.071838	2.411580	1.963323	1.800323	2.505823	2.623554	2.334919	0.463795	4.999991	445.000000		1
14188.272461	4195.047363	1.202658	6.593033	13551.607422	99998.000000	2119.996338	1328.585693	307.325409	105.759903	77.284660	364.670624	505.764008	358.842346	2.318399	99998.000000	4.151929	3.622737	0.080142	0.819085	4.131991	4.999991	3.326335	3.123389	2.487598	2.024321	1.888093	2.561901	2.703948	2.554904	0.365188	4.999991	475.000000		1
5723.027344	2881.241943	2.389898	4.930898	6818.386719	88928.234375	1023.591553	635.441345	139.687195	60.092815	39.894329	166.568146	214.671387	132.391068	0.073460	0.000000	3.757626	3.459580	0.378379	0.692926	3.833682	4.949039	3.010127	2.803076	2.145157	1.778823	1.600911	2.221592	2.331774	2.121859	0.000000	0.000000	506.000000		1
6014.792480	1151.042480	1.218077	2.331306	2435.687988	41275.687500	289.396545	188.308502	60.262424	21.660181	15.970683	33.594250	40.532661	42.897888	0.460898	0.000000	3.779221	3.061091	0.085675	0.367599	3.386622	4.615695	2.461493	2.274870	1.780047	1.335662	1.203323	1.526265	1.607805	1.632436	0.000000	0.000000	543.000000		1
8418.363281	407.438995	1.859494	2.180203	4290.778809	69368.351562	551.495850	372.984375	121.271111	76.199188	32.151062	97.384468	131.635559	108.513680	1.787265	0.000000	3.925228	2.610063	0.269395	0.338497	3.632536	4.841161	2.741542	2.571691	2.083757	1.881950	1.507195	1.988490	2.119373	2.035485	0.252189	0.000000	562.000000		1
4231.241211	1876.492065	2.266548	4.699618	4789.792480	72694.570312	703.443970	415.009552	97.967293	59.719685	23.991488	123.651756	204.559814	116.577660	1.407426	0.000000	3.626468	3.273347	0.355365	0.672063	3.680317	4.861502	2.847229	2.618058	1.991081	1.776118	1.380057	2.092200	2.310820	2.066615	0.148425	0.000000	595.000000		1
12515.770508	5702.501953	2.266548	8.804074	16816.796875	99998.000000	2733.068359	1661.536987	390.481506	137.303467	94.485756	473.754791	602.229492	397.154724	1.257758	0.000000	4.097457	3.756065	0.355365	0.944684	4.225743	4.999991	3.436651	3.220510	2.591600	2.137681	1.975366	2.675554	2.779762	2.598960	0.099597	0.000000	670.000000		1
13978.713867	3805.481689	1.859494	7.237535	14605.394531	99998.000000	2360.034668	1431.915527	305.450500	135.283615	103.521111	427.196503	548.692749	281.696442	1.224226	0.000000	4.145467	3.580410	0.269395	0.859591	4.164513	4.999991	3.372918	3.155917	2.484941	2.131245	2.015029	2.630628	2.739329	2.449781	0.087862	0.000000	781.000000		1
5917.083984	577.951233	2.112361	5.260859	3458.672119	52483.082031	467.602722	296.026581	75.822968	46.576790	12.886944	56.475590	69.917610	77.993919	1.117164	99998.000000	3.772108	2.761891	0.324768	0.721057	3.538909	4.720019	2.669877	2.471331	1.879801	1.668169	1.110150	1.751861	1.844587	1.892061	0.048117	4.999991	832.000000		1
5892.296875	1970.194580	2.880212	4.375825	4302.401367	67285.757812	612.467529	380.447021	103.801727	61.437328	26.039089	88.962776	120.771545	83.803688	0.462242	0.000000	3.770285	3.294509	0.459424	0.641060	3.633711	4.827923	2.787083	2.580294	2.016205	1.788432	1.415626	1.949208	2.081965	1.923263	0.000000	0.000000	866.000000		1
5085.325684	583.008545	2.433070	4.822968	3883.278320	65415.246094	521.731567	333.382996	85.561417	50.308113	24.901190	133.621490	166.639069	75.431335	0.433260	0.000000	3.706319	2.765675	0.386155	0.683314	3.589199	4.815679	2.717447	2.522943	1.932278	1.701638	1.396220	2.125876	2.221777	1.877552	0.000000	0.000000	901.000000		1
12798.786133	2131.159424	2.362144	4.018112	7622.721680	99998.000000	1227.346558	723.281677	152.712906	67.823753	34.627304	201.843033	256.619476	175.523331	2.549620	99998.000000	4.107169	3.328616	0.373306	0.604022	3.882110	4.999991	3.088967	2.859308	2.183876	1.831382	1.539419	2.305014	2.409290	2.244335	0.406475	4.999991	943.000000		1
7740.720703	2014.526367	4.067451	4.224722	3797.013672	60253.332031	558.798157	331.307648	92.240791	75.499176	31.170431	129.076050	152.768417	100.980110	0.636642	0.000000	3.888781	3.304173	0.609322	0.625798	3.579442	4.779981	2.747255	2.520231	1.964923	1.877942	1.493743	2.110846	2.184034	2.004236	0.000000	0.000000	1016.000000		1
8111.497070	3724.453369	2.309720	4.958652	7975.781738	99998.000000	1220.229248	754.553894	183.781586	94.516594	42.191715	186.294830	259.188232	170.651016	2.213135	99998.000000	3.909101	3.571063	0.363559	0.695364	3.901773	4.999991	3.086442	2.877690	2.264302	1.975508	1.625227	2.270201	2.413615	2.232109	0.345008	4.999991	1051.000000		1
6058.430176	2615.984863	2.895631	4.002693	4417.443359	73974.296875	635.120667	389.994263	113.648109	65.412270	34.957264	161.405975	205.352325	167.983582	1.466786	0.000000	3.782360	3.417635	0.461743	0.602352	3.645171	4.869081	2.802856	2.591058	2.055562	1.815659	1.543537	2.207920	2.312500	2.225267	0.166367	0.000000	1114.000000		1
7714.620117	1895.490967	1.942755	2.713690	4544.465820	69106.718750	669.229919	401.471954	90.587906	37.997829	38.441887	112.451614	152.728333	96.684464	0.082054	0.000000	3.887315	3.277722	0.288418	0.433560	3.657483	4.839520	2.825575	2.603655	1.957070	1.579759	1.584805	2.050966	2.183920	1.985357	0.000000	0.000000	1145.000000		1
6846.683105	2870.788086	3.040566	4.409747	6746.208984	96698.976562	1040.798828	630.276123	164.613052	102.654579	43.819927	215.929550	274.795044	157.850418	0.477851	0.000000	3.835480	3.458001	0.482955	0.644414	3.829060	4.985422	3.017367	2.799531	2.216464	2.011378	1.641672	2.334312	2.439009	2.198246	0.000000	0.000000	1187.000000		1
12034.126953	4269.960449	1.017634	3.725156	6924.911621	99998.000000	1035.692139	641.494751	166.854935	57.246525	56.318321	287.052917	431.637085	183.001389	1.871426	0.000000	4.080415	3.630424	0.007592	0.571145	3.840414	4.999991	3.015231	2.807193	2.222339	1.757749	1.750650	2.457962	2.635119	2.262454	0.272173	0.000000	1223.000000		1
16313.930664	4388.881836	2.309720	4.662613	10551.042969	99998.000000	1666.063843	1007.059631	262.330566	78.283791	55.248264	304.880005	431.510651	215.960388	0.678740	0.000000	4.212559	3.642354	0.363559	0.668629	4.023295	4.999991	3.221692	3.003055	2.418849	1.893672	1.742319	2.484129	2.634991	2.334374	0.000000	0.000000	1270.000000		1
7122.739746	2807.445068	2.960389	4.021195	7989.606445	99998.000000	1249.071411	755.149048	169.426773	99.108276	44.100548	194.953964	249.496048	139.940063	1.696504	0.000000	3.852647	3.448311	0.471349	0.604355	3.902525	4.999991	3.096587	2.878033	2.228982	1.996110	1.644444	2.289932	2.397064	2.145942	0.229555	0.000000	1306.000000		1
5856.895508	0.000000	2.362144	3.947186	3550.746338	52821.015625	451.218811	301.571136	52.627087	50.931030	23.559765	85.145111	115.711128	85.360970	0.153305	0.000000	3.767668	0.000000	0.373306	0.596288	3.550320	4.722807	2.654387	2.479390	1.721209	1.706982	1.372171	1.930160	2.063375	1.931259	0.000000	0.000000	1342.000000		0
7508.601562	2851.798340	3.139246	4.008861	7736.249512	99998.000000	1189.379517	729.732849	218.951614	93.434204	71.437889	343.472992	465.607544	242.054993	1.357127	0.000000	3.875559	3.455119	0.496825	0.603021	3.888530	4.999991	3.075320	2.863164	2.340348	1.970506	1.853929	2.535892	2.668020	2.383914	0.132621	0.000000	1460.000000		1
9611.942383	4812.846680	1.588125	5.106671	12071.224609	99998.000000	1914.122925	1171.265625	371.248230	182.582001	107.591644	475.234985	653.916077	394.225159	2.153220	0.000000	3.982811	3.682402	0.200885	0.708138	4.081751	4.999991	3.281970	3.068655	2.569664	2.261458	2.031779	2.676908	2.815522	2.595744	0.333088	0.000000	1497.000000		1
11431.462891	2994.846924	2.944971	3.833087	6839.643066	89546.250000	1013.224060	631.352356	128.524063	52.226200	37.353329	187.886032	265.725769	125.850464	1.222672	0.000000	4.058102	3.476375	0.469081	0.583549	3.835033	4.952047	3.005706	2.800272	2.108984	1.717888	1.572329	2.273895	2.424434	2.099855	0.087310	0.000000	1525.000000		1
4330.352539	889.723389	0.854196	2.633513	5608.534668	89640.976562	814.137878	501.289490	139.742706	64.434723	21.151363	156.083435	195.505951	166.833344	2.867881	99998.000000	3.636523	2.949255	0.000000	0.420535	3.748849	4.952507	2.910698	2.700089	2.145329	1.809120	1.325338	2.193357	2.291160	2.222283	0.457561	4.999991	1539.000000		1
10932.917969	2965.705566	2.254213	4.378909	11987.303711	99998.000000	1884.990845	1166.001709	238.172562	91.608627	85.425728	379.959778	457.805695	253.742355	2.659226	0.000000	4.038736	3.472128	0.352995	0.641366	4.078722	4.999991	3.275309	3.066699	2.376892	1.961936	1.931589	2.579738	2.660681	2.404393	0.424755	0.000000	1581.000000		1
9060.980469	1809.753784	2.562587	1.535702	4777.019531	70642.093750	757.736267	422.410522	88.725334	34.858582	11.138464	75.930901	108.985497	90.375130	1.912362	0.000000	3.957175	3.257619	0.408679	0.186307	3.679157	4.849063	2.879518	2.625735	1.948048	1.542310	1.046825	1.880419	2.037369	1.956049	0.281570	0.000000	1608.000000		1
14343.998047	6768.424316	2.938803	7.690845	14528.587891	99998.000000	2347.471436	1416.182373	337.996277	123.176857	91.155319	423.215393	626.375183	372.219604	1.782345	0.000000	4.156670	3.830487	0.468170	0.885974	4.162223	4.999991	3.370600	3.151119	2.528912	2.090529	1.959782	2.626561	2.796834	2.570799	0.250992	0.000000	1642.000000		1
9028.477539	4992.933594	2.550252	11.897064	18427.800781	99998.000000	3052.938477	1828.811279	421.627258	173.216690	147.260864	608.982910	734.549683	422.762085	1.741379	0.000000	3.955615	3.698356	0.406583	1.075440	4.265473	4.999991	3.484718	3.262169	2.624929	2.238590	2.168087	2.784605	2.866021	2.626096	0.240893	0.000000	1693.000000		1
5362.979492	450.034668	2.482410	3.059069	2943.157227	45723.445312	400.090424	238.203400	47.187370	23.649193	16.192713	40.171864	56.130211	31.250608	0.292881	0.000000	3.729406	2.653246	0.394873	0.485589	3.468813	4.660139	2.602158	2.376948	1.673826	1.373816	1.209320	1.603922	1.749197	1.494859	0.000000	0.000000	1728.000000		1
24363.757812	4999.486816	3.321187	5.822099	16352.064453	99998.000000	2675.994385	1613.014282	392.081970	186.763550	88.102417	441.171997	561.551880	414.121429	2.057029	0.000000	4.386744	3.698925	0.521293	0.765080	4.213573	4.999991	3.427485	3.207638	2.593377	2.271292	1.944988	2.644608	2.749390	2.617128	0.313241	0.000000	1811.000000		1
8725.099609	1815.554321	1.884164	4.011944	7052.713867	99998.000000	1112.813354	658.581726	189.446411	99.163788	63.031620	267.850464	343.284882	174.225067	2.252562	0.000000	3.940770	3.259009	0.275119	0.603355	3.848356	4.999991	3.046422	2.818610	2.277486	1.996353	1.799559	2.427892	2.535655	2.241111	0.352677	0.000000	1863.000000		1
20705.753906	5834.214844	2.414567	9.633600	15329.154297	99998.000000	2484.812012	1508.376831	359.119873	163.987061	128.363708	543.885193	758.118652	434.973694	2.586944	0.000000	4.316091	3.765982	0.382839	0.983789	4.185518	4.999991	3.395293	3.178510	2.555239	2.214810	2.108442	2.735507	2.879737	2.638463	0.412787	0.000000	1952.000000		1
5608.679199	1323.753418	1.332175	1.489446	3128.918701	45094.230469	421.395996	268.109497	63.645283	21.740358	31.481890	56.768547	49.617355	45.793522	0.159108	99998.000000	3.748861	3.121807	0.124561	0.173025	3.495394	4.654121	2.624690	2.428312	1.803766	1.337267	1.498061	1.754108	1.695634	1.660804	0.000000	4.999991	2016.000000		1
3967.516602	337.854431	3.876260	4.061284	2554.165283	40955.546875	314.199066	204.186676	53.435024	58.227154	26.822359	58.628040	89.647369	81.752998	0.278763	0.000000	3.598519	2.528730	0.588413	0.608663	3.407249	4.612313	2.497205	2.310027	1.727826	1.765126	1.428497	1.768105	1.952538	1.912504	0.000000	0.000000	2044.000000		1
11041.844727	5693.099609	1.322924	4.761292	7291.099609	99998.000000	1065.740112	688.049988	247.013641	108.180641	72.797821	316.841827	460.658142	348.592010	1.522249	99998.000000	4.043042	3.755349	0.121535	0.677725	3.862793	4.999991	3.027651	2.837620	2.392721	2.034150	1.862118	2.500843	2.663379	2.542317	0.182486	4.999991	2101.000000		1
14872.949219	4570.649902	2.735276	5.609321	12112.922852	99998.000000	1939.721069	1172.098267	269.013031	147.183762	71.986801	307.510437	425.750214	356.622040	2.386286	0.000000	4.172397	3.659978	0.437001	0.748910	4.083249	4.999991	3.287739	3.068964	2.429773	2.167860	1.857253	2.487860	2.629155	2.552208	0.377723	0.000000	2127.000000		1
8968.211914	1824.336792	1.150235	4.758209	7216.121582	99998.000000	1068.194824	677.589905	161.267197	90.233276	50.166264	213.542740	296.174591	210.008774	1.538575	0.000000	3.952706	3.261105	0.060786	0.677444	3.858304	4.999991	3.028651	2.830967	2.207546	1.955367	1.700412	2.329485	2.471548	2.322237	0.187119	0.000000	2203.000000		1
11814.873047	484.646545	2.482410	3.648063	5842.208008	82378.546875	861.405396	532.219360	112.972771	52.050426	38.355541	106.641853	160.379089	86.551292	0.564665	99998.000000	4.072429	2.685425	0.394873	0.562062	3.766577	4.915814	2.935208	2.726091	2.052974	1.716424	1.583828	2.027928	2.205148	1.937274	0.000000	4.999991	2228.000000		1
16188.394531	5497.498047	1.477111	8.443276	20202.919922	99998.000000	3316.024414	2008.725830	441.616058	222.306732	161.973373	697.970337	883.657654	518.108215	3.325444	0.000000	4.209204	3.740165	0.169413	0.926511	4.305414	4.999991	3.520618	3.302921	2.645045	2.346953	2.209444	2.843837	2.946284	2.714421	0.521850	0.000000	2310.000000		1
13895.647461	3703.894043	3.339689	5.985537	11958.220703	99998.000000	1945.240967	1154.064575	237.361542	119.420868	67.931679	283.941406	384.822845	236.343903	2.303812	99998.000000	4.142879	3.568659	0.523706	0.777103	4.077667	4.999991	3.288973	3.062230	2.375410	2.077080	1.832072	2.453229	2.585261	2.373544	0.362447	4.999991	2356.000000		1
5269.757812	1132.145386	2.251129	3.549383	2966.091064	49848.726562	414.173859	252.576706	54.961475	49.944233	25.823229	71.117180	88.931938	74.333519	0.078357	99998.000000	3.721791	3.053902	0.352400	0.550153	3.472184	4.697654	2.617183	2.402393	1.740058	1.698485	1.412011	1.851974	1.949058	1.871185	0.000000	4.999991	2412.000000		1
7880.833496	1057.913574	2.772281	3.040566	4335.083008	61662.570312	622.424927	386.114929	89.594948	32.699966	22.902927	94.430244	133.269943	92.222290	1.526655	99998.000000	3.896572	3.024450	0.442837	0.482955	3.636997	4.790021	2.794087	2.586717	1.952284	1.514547	1.359891	1.975111	2.124732	1.964836	0.183741	4.999991	2432.000000		1
8414.258789	2421.342529	1.995179	3.435285	4591.218262	67075.648438	645.796570	408.607727	102.447968	56.922733	31.293781	105.010559	105.688980	109.398712	2.120073	0.000000	3.925016	3.384056	0.299982	0.535963	3.661928	4.826565	2.810096	2.611307	2.010503	1.755286	1.495458	2.021233	2.024030	2.039012	0.326351	0.000000	2458.000000		1
16023.100586	4017.448486	2.503996	5.439715	10551.428711	99998.000000	1654.028076	989.954163	248.651108	91.855324	59.873871	294.901031	383.768219	253.520325	3.717093	0.000000	4.204747	3.603950	0.398634	0.735576	4.023311	4.999991	3.218543	2.995615	2.395590	1.963104	1.777237	2.469676	2.584069	2.404013	0.570203	0.000000	2547.000000		1
12375.598633	3745.690918	0.841861	3.934851	12053.400391	99998.000000	1845.858154	1167.195068	273.314850	119.226593	82.200142	417.405640	552.334595	357.787720	6.721725	0.000000	4.092566	3.573532	0.000000	0.594928	4.081110	4.999991	3.266198	3.067143	2.436663	2.076373	1.914873	2.620558	2.742202	2.553625	0.827481	0.000000	2616.000000		1
7173.170898	2003.585205	2.923384	4.363490	4665.928223	67921.750000	680.439270	421.849304	120.500175	65.347511	32.989838	110.286835	172.239151	62.106499	1.471972	99998.000000	3.855711	3.301808	0.465886	0.639834	3.668938	4.832009	2.832789	2.625157	2.080988	1.815229	1.518380	2.042524	2.236132	1.793137	0.167900	4.999991	2678.000000		1
19031.083984	4531.214844	1.729977	5.322533	14481.804688	99998.000000	2317.460449	1418.014038	322.127350	148.556030	63.910484	382.914001	508.721283	284.197357	2.739625	99998.000000	4.279463	3.656215	0.238040	0.726118	4.160823	4.999991	3.365012	3.151680	2.508028	2.171890	1.805572	2.583101	2.706480	2.453620	0.437691	4.999991	2698.000000		1
13980.330078	3963.831543	3.771412	4.881558	10778.598633	99998.000000	1646.420410	1046.772095	214.603546	102.398628	70.799561	294.688232	430.875397	207.267334	3.435637	0.000000	4.145517	3.598115	0.576504	0.688559	4.032562	4.999991	3.216541	3.019852	2.331637	2.010294	1.850031	2.469363	2.634352	2.316531	0.536007	0.000000	2791.000000		1
19391.837891	7218.865723	1.859494	8.541956	18052.580078	99998.000000	2964.567627	1776.702271	417.316193	192.591827	133.599899	605.840576	826.198364	475.407654	3.435842	0.000000	4.287619	3.858469	0.269395	0.931557	4.256539	4.999991	3.471961	3.249615	2.620465	2.284638	2.125806	2.782358	2.917084	2.677066	0.536033	0.000000	2831.000000		1
10065.101562	2895.982178	1.433939	1.942755	6299.911621	91015.687500	944.555359	551.751770	106.953308	59.180031	25.258904	165.584442	230.290527	143.751572	2.637257	99998.000000	4.002818	3.461796	0.156531	0.288418	3.799335	4.959116	2.975227	2.741744	2.029194	1.772175	1.402414	2.219019	2.362276	2.157613	0.421152	4.999991	2902.000000		1
17637.884766	4645.131348	3.126911	6.420344	14113.593750	99998.000000	2232.623779	1385.388184	318.642731	174.718475	108.316322	431.701843	574.623901	356.017639	4.302177	0.000000	4.246447	3.666998	0.495116	0.807558	4.149638	4.999991	3.348815	3.141572	2.503304	2.242339	2.034694	2.635184	2.759384	2.551471	0.633688	0.000000	2940.000000		1
10996.044922	2029.312866	2.877128	1.356845	0.000000	2129.290771	0.000000	0.000000	0.000000	5.205351	2.630429	0.000000	0.000000	0.000000	1.388125	0.000000	4.041236	3.307349	0.458959	0.132530	0.000000	3.328235	0.000000	0.000000	0.000000	0.716450	0.420027	0.000000	0.000000	0.000000	0.142428	0.000000	2995.000000		1
5661.136719	976.573792	2.050686	3.675817	3753.409668	66700.914062	546.765381	326.614197	94.359322	62.001652	26.310459	108.455093	125.995399	88.518723	1.147483	0.000000	3.752904	2.989705	0.311899	0.565354	3.574426	4.824132	2.737801	2.514035	1.974785	1.792403	1.420128	2.035250	2.100355	1.947035	0.059746	0.000000	3019.000000		1
6619.282227	308.306030	1.119397	2.775365	3581.577637	54482.656250	494.804382	303.350464	80.288223	36.418953	25.036875	109.475807	150.097900	76.627823	1.597675	0.000000	3.820811	2.488982	0.048984	0.443320	3.554074	4.736259	2.694433	2.481945	1.904652	1.561327	1.398580	2.039318	2.176375	1.884387	0.203489	0.000000	3041.000000		1
17865.621094	7026.838379	1.674470	7.410224	17644.083984	99998.000000	2854.672363	1746.534058	407.435913	169.482285	154.415131	598.294678	758.868042	412.875610	2.654045	0.000000	4.252018	3.846760	0.223877	0.869831	4.246599	4.999991	3.455556	3.242177	2.610059	2.229124	2.188690	2.776915	2.880166	2.615819	0.423908	0.000000	3092.000000		1
11459.432617	2614.282715	2.981975	4.397411	7430.823730	98798.257812	1139.604858	701.519714	155.112061	78.974548	38.929119	194.836777	334.829285	110.046303	0.405330	0.000000	4.059163	3.417352	0.474504	0.643197	3.871037	4.994749	3.056754	2.846040	2.190645	1.897487	1.590275	2.289671	2.524823	2.041575	0.000000	0.000000	3139.000000		1
18028.406250	7956.671875	2.710606	6.617703	20049.865234	99998.000000	3236.241943	1973.083984	492.824615	243.541351	109.121178	534.408813	710.382385	354.824219	2.105206	99998.000000	4.255957	3.900732	0.433066	0.820707	4.302112	4.999991	3.510041	3.295146	2.692692	2.386573	2.037909	2.727874	2.851492	2.550013	0.323295	4.999991	3200.000000		1
5980.680176	1557.149292	2.026016	3.558635	4971.384766	64259.609375	727.571167	456.137390	91.130646	17.133253	38.019417	116.485146	140.599991	101.417999	0.430867	0.000000	3.776751	3.192330	0.306643	0.551283	3.696477	4.807938	2.861876	2.659096	1.959664	1.233840	1.580005	2.066271	2.147985	2.006115	0.000000	0.000000	3267.000000		1
16777.320312	6640.122070	3.262596	4.600938	13469.493164	99998.000000	2095.869141	1318.754761	277.823273	119.075485	90.183937	376.925385	520.380920	298.095764	2.492579	0.000000	4.224722	3.822176	0.513563	0.662846	4.129351	4.999991	3.321364	3.120164	2.443769	2.075822	1.955129	2.576255	2.716321	2.474356	0.396649	0.000000	3291.000000		1
7864.101074	1692.405151	1.834825	4.798297	7416.178711	99998.000000	1109.510742	683.880737	164.418777	66.448402	42.558678	169.124573	223.885605	209.166916	1.912189	0.000000	3.895649	3.228504	0.263595	0.681087	3.870180	4.999991	3.045131	2.834980	2.215951	1.822484	1.628988	2.228207	2.350026	2.320493	0.281531	0.000000	3360.000000		1
12949.778320	2329.425293	0.407054	2.251129	7754.659180	99998.000000	1171.583252	732.122742	216.934860	102.818016	58.908661	308.398560	388.566498	219.222992	2.836813	99998.000000	4.112262	3.367249	0.000000	0.352400	3.889563	4.999991	3.068773	2.864584	2.336329	2.012069	1.770179	2.489112	2.589465	2.340886	0.452831	4.999991	3388.000000		1
5775.728516	1077.634033	2.513247	4.890810	2538.367188	42297.093750	313.992462	190.383865	38.571404	39.434853	22.751825	34.291176	36.055073	52.559242	0.495914	99998.000000	3.761607	3.032471	0.400235	0.689381	3.404554	4.626310	2.496919	2.279630	1.586265	1.595880	1.357016	1.535182	1.556966	1.720649	0.000000	4.999991	3427.000000		1
4101.600586	747.344116	1.575791	1.992095	2420.136719	48751.574219	277.169525	183.408447	55.621395	54.471161	15.104153	70.358582	95.429382	74.025146	0.714320	99998.000000	3.612953	2.873521	0.197498	0.299310	3.383840	4.687989	2.442745	2.263419	1.745242	1.736167	1.179096	1.847317	1.979682	1.869379	0.000000	4.999991	3455.000000		1
21524.968750	3836.874023	1.902667	4.459086	10728.628906	99998.000000	1665.345337	1035.763062	263.400635	95.993706	54.770283	253.757782	309.218811	206.228119	1.567078	0.000000	4.332942	3.583977	0.279363	0.649246	4.030544	4.999991	3.221504	3.015260	2.420617	1.982243	1.738545	2.404419	2.490266	2.314348	0.195090	0.000000	3491.000000		1
27792.755859	6517.327637	3.031315	5.911527	23826.220703	99998.000000	3914.627441	2368.240479	521.207336	251.189026	142.659927	631.491089	852.515015	460.642731	4.684104	0.000000	4.443932	3.814070	0.481631	0.771700	4.377055	4.999991	3.592690	3.374426	2.717010	2.400001	2.154302	2.800367	2.930702	2.663364	0.670627	0.000000	3518.000000		1
14237.479492	2937.982666	1.591209	3.873176	7686.718262	99998.000000	1190.079590	727.509460	170.277893	104.218033	49.916481	225.075928	283.438751	177.028183	1.664705	0.000000	4.153433	3.468049	0.201727	0.588067	3.885741	4.999991	3.075576	2.861839	2.231158	2.017943	1.698244	2.352329	2.452459	2.248042	0.221337	0.000000	3666.000000		1
8294.350586	2818.861084	1.255082	5.933114	12559.302734	99998.000000	1991.130005	1218.921753	325.069244	171.668655	108.991661	445.298035	590.930664	392.967010	2.349022	99998.000000	3.918782	3.450074	0.098672	0.773283	4.098966	4.999991	3.299100	3.085976	2.511976	2.234691	2.037393	2.648651	2.771537	2.594356	0.370887	4.999991	3690.000000		1
20109.546875	5719.003418	3.284182	6.377172	20938.074219	99998.000000	3419.712158	2072.031982	466.631348	198.827133	120.299736	581.494446	781.172729	468.191711	3.273946	0.000000	4.303402	3.757320	0.516427	0.804628	4.320937	4.999991	3.533990	3.316396	2.668974	2.298476	2.080265	2.764546	2.892747	2.670424	0.515072	0.000000	3714.000000		1
5936.767578	2335.469482	1.603544	1.652884	7746.104980	99041.507812	1164.382690	725.529724	150.779404	78.536659	32.468685	161.933289	221.060898	137.056763	1.977545	99998.000000	3.773550	3.368374	0.205081	0.218242	3.889083	4.995817	3.066096	2.860655	2.178342	1.895072	1.511465	2.209336	2.344512	2.136900	0.296126	4.999991	3746.000000		1
10775.859375	2648.835938	3.123827	4.946317	8692.550781	99998.000000	1387.620728	822.482483	147.846771	59.895458	47.233627	194.929291	255.780716	125.952225	1.885040	99998.000000	4.032452	3.423055	0.494687	0.694282	3.939147	4.999991	3.142271	2.915127	2.169812	1.777394	1.674251	2.289877	2.407868	2.100206	0.275321	4.999991	3770.000000		1
7067.472656	1449.970825	2.877128	4.304899	4234.725586	65497.648438	618.345154	374.208618	95.716164	38.312370	25.508686	100.024147	155.734970	124.262337	0.825789	99998.000000	3.849264	3.161359	0.458959	0.633963	3.626825	4.816226	2.791231	2.573114	1.980985	1.583339	1.406688	2.000105	2.192386	2.094340	0.000000	4.999991	3856.000000		1
10431.286133	3228.372314	3.200921	5.519892	12165.666992	99998.000000	1902.663696	1179.301880	351.447540	163.283966	75.570099	425.771820	562.153259	346.155853	2.182790	99998.000000	4.018338	3.508984	0.505275	0.741931	4.085136	4.999991	3.279362	3.071625	2.545861	2.212944	1.878350	2.629177	2.749855	2.539272	0.339012	4.999991	3883.000000		1
30189.527344	6547.902832	1.517200	10.561805	24470.681641	99998.000000	4045.809814	2445.922852	629.779602	246.313629	208.426819	928.587769	1207.450195	736.076111	3.836514	0.000000	4.479856	3.816102	0.181043	1.023738	4.388646	4.999991	3.607005	3.388443	2.799189	2.391489	2.318954	2.967823	3.081869	2.866923	0.583937	0.000000	3937.000000		1
9596.977539	2178.618164	2.429986	4.585519	5808.499512	80330.859375	880.120605	537.372314	115.760468	75.588608	42.213299	190.945099	259.916016	219.256912	1.439819	0.000000	3.982135	3.338181	0.385604	0.661389	3.764064	4.904882	2.944542	2.730275	2.063560	1.878456	1.625449	2.280909	2.414833	2.340953	0.158308	0.000000	4017.000000		1
5581.813965	2077.570312	1.859494	2.756862	6543.832520	88726.132812	972.685242	601.245789	144.263474	77.235321	35.333477	133.236023	177.598679	81.281189	0.918477	0.000000	3.746775	3.317556	0.269395	0.440415	3.815832	4.948051	2.987972	2.779052	2.159156	1.887816	1.548186	2.124622	2.249440	1.909990	0.000000	0.000000	4054.000000		1
14732.124023	8554.766602	2.963473	7.249870	20057.988281	99998.000000	3258.327637	1962.460449	415.746582	189.138031	115.054291	574.559143	785.505371	462.178436	3.570115	0.000000	4.168265	3.932208	0.471801	0.860330	4.302288	4.999991	3.512995	3.292801	2.618829	2.276779	2.060903	2.759335	2.895149	2.664810	0.552682	0.000000	4123.000000		1
6793.603027	2922.354248	1.945839	3.009729	7331.391602	95354.601562	1116.806885	672.563416	124.700226	81.342857	47.816452	196.159698	230.173340	196.236801	1.837198	0.000000	3.832100	3.465733	0.289107	0.478527	3.865186	4.979342	3.047978	2.827733	2.095867	1.910319	1.679577	2.292610	2.362055	2.292780	0.264156	0.000000	4156.000000		1
3110.838623	1034.989014	2.920300	5.788177	1711.761841	34663.535156	158.575104	103.940498	17.750000	11.018199	14.348637	9.575008	28.521500	87.266724	0.685422	0.000000	3.492877	3.014936	0.465428	0.762542	3.233443	4.539873	2.200235	2.016785	1.249198	1.042111	1.156811	0.981139	1.455172	1.940849	0.000000	0.000000	4200.000000		1
11981.688477	1853.496582	2.630429	4.619441	10413.877930	99998.000000	1617.636841	987.484070	248.611023	114.770592	64.487144	321.658630	375.846069	266.530609	1.603391	0.000000	4.078518	3.267992	0.420027	0.664589	4.017612	4.999991	3.208881	2.994530	2.395520	2.059831	1.809473	2.507395	2.575010	2.425747	0.205039	0.000000	4223.000000		1
8493.750977	545.596619	2.451572	1.665219	3948.243408	60833.011719	526.619324	325.877167	89.132385	56.154884	17.367617	59.898540	123.210785	39.123394	0.157939	0.000000	3.929100	2.736872	0.389445	0.221471	3.596404	4.784139	2.721497	2.513054	1.950036	1.749388	1.239740	1.777416	2.090649	1.592437	0.000000	0.000000	4254.000000		1
9584.208008	1708.591675	4.206220	4.073619	5394.560059	90826.179688	761.957947	471.781189	136.054550	67.749741	28.425903	177.154617	217.539261	110.746307	0.438277	99998.000000	3.981556	3.232638	0.623892	0.609980	3.731956	4.958211	2.881931	2.673741	2.133713	1.830908	1.453714	2.248353	2.337538	2.044329	0.000000	4.999991	4269.000000		1
15922.663086	6465.854004	1.915002	6.685545	15622.923828	99998.000000	2497.754395	1547.111694	361.296997	133.837341	93.662399	444.092316	569.033081	360.535309	2.659895	99998.000000	4.202016	3.810626	0.282169	0.825137	4.193762	4.999991	3.397550	3.189522	2.557864	2.126577	1.971565	2.647473	2.755137	2.556948	0.424865	4.999991	4342.000000		1
7301.220215	4085.497559	1.955090	7.468815	10806.552734	99998.000000	1711.589111	1048.508179	228.508118	109.204437	64.289787	310.544830	405.437622	222.411575	0.823422	0.000000	3.863395	3.611245	0.291167	0.873252	4.033687	4.999991	3.233400	3.020572	2.358902	2.038240	1.808142	2.492124	2.607924	2.347157	0.000000	0.000000	4405.000000		1
6099.089355	1274.527710	2.923384	2.615010	3022.310791	51126.570312	371.781708	244.201279	47.430984	59.164612	15.440280	48.198837	113.635773	49.500175	0.333843	0.000000	3.785265	3.105349	0.465886	0.417473	3.480339	4.708647	2.570288	2.387748	1.676062	1.772062	1.188655	1.683037	2.055515	1.694607	0.000000	0.000000	4433.000000		1
11694.280273	5261.453613	2.303553	5.769675	13979.608398	99998.000000	2244.659668	1352.071411	307.639954	156.635422	89.607277	397.740631	520.356262	358.799164	5.986064	0.000000	4.067974	3.721106	0.362398	0.761151	4.145495	4.999991	3.351151	3.131000	2.488043	2.194890	1.952343	2.599600	2.716301	2.554852	0.777141	0.000000	4463.000000		1
6198.271484	1407.359741	2.485493	3.336605	3799.422119	63392.320312	578.318176	340.808624	122.504608	46.940670	32.360756	142.832611	182.591248	122.849983	0.601464	0.000000	3.792271	3.148405	0.395413	0.523305	3.579718	4.802037	2.762167	2.532511	2.088152	1.671549	1.510019	2.154827	2.261480	2.089375	0.000000	0.000000	4533.000000		1
6606.558594	2139.935791	2.355976	4.530012	5515.732422	78098.570312	800.550903	505.363098	107.076660	83.831436	40.800949	147.846771	225.640244	149.712433	0.522672	99998.000000	3.819975	3.330401	0.372171	0.656099	3.741603	4.892643	2.903389	2.703604	2.029695	1.923407	1.610670	2.169812	2.353416	2.175258	0.000000	4.999991	4634.000000		1
6858.629883	2464.721436	1.581958	4.360406	6090.803223	86447.851562	969.934509	563.978821	132.095032	49.968903	38.404881	164.668564	229.072449	135.863358	0.331266	0.000000	3.836237	3.391768	0.199195	0.639527	3.784675	4.936754	2.986742	2.751263	2.120887	1.698700	1.584386	2.216611	2.359973	2.133102	0.000000	0.000000	4738.000000		1
8725.851562	3707.662354	2.460824	5.007992	7625.879395	99998.000000	1219.020386	718.258240	145.669647	84.087387	41.874088	186.498352	230.867188	196.782623	0.636689	99998.000000	3.940808	3.569100	0.391080	0.699664	3.882290	4.999991	3.086011	2.856281	2.163369	1.924731	1.621945	2.270675	2.363362	2.293987	0.000000	4.999991	4791.000000		1
11954.751953	2286.983887	1.899583	4.530012	5732.799805	75218.312500	839.427612	517.380432	110.977592	51.822231	34.630386	93.474289	161.001999	115.208481	0.483914	0.000000	4.077540	3.359263	0.278658	0.656099	3.758367	4.876324	2.923983	2.713810	2.045235	1.714516	1.539457	1.970692	2.206831	2.061484	0.000000	0.000000	4824.000000		1
17440.050781	5751.154297	1.871829	5.143676	12250.707031	99998.000000	1950.779297	1190.779541	267.967651	117.629211	73.275803	333.046875	465.641479	348.755432	2.063055	0.000000	4.241548	3.759755	0.272266	0.711274	4.088161	4.999991	3.290208	3.075831	2.428082	2.070515	1.864961	2.522505	2.668052	2.542521	0.314511	0.000000	4926.000000		1
7845.432129	1169.242676	2.167868	2.781532	3454.989990	56001.300781	464.374054	286.019867	73.769196	36.280186	17.509468	55.599812	102.386292	52.568493	1.025689	12354.732422	3.894617	3.067905	0.336033	0.444284	3.538447	4.748198	2.666868	2.456396	1.867875	1.559669	1.243273	1.745073	2.010242	1.720726	0.011016	4.091833	4957.000000		1
18609.458984	2609.049561	2.411484	3.694319	11502.398438	99998.000000	1783.400146	1108.286499	211.488968	94.242142	46.141983	236.331573	340.888824	183.377609	0.956662	99998.000000	4.269734	3.416482	0.382284	0.567534	4.060789	4.999991	3.251249	3.044652	2.325288	1.974245	1.664096	2.373522	2.532613	2.263346	0.000000	4.999991	5046.000000		1
20094.708984	3959.079590	2.726025	5.396543	12671.397461	99998.000000	1929.742065	1197.292358	243.134293	116.371048	74.678902	325.303589	497.265198	320.159912	2.977186	99998.000000	4.303082	3.597594	0.435530	0.732116	4.102825	4.999991	3.285499	3.078200	2.385846	2.065845	1.873198	2.512289	2.696588	2.505367	0.473806	4.999991	5147.000000		1
11167.405273	3235.279785	2.414567	4.246308	8225.885742	99998.000000	1285.271484	799.644287	193.103714	85.391808	53.502869	209.475296	300.004608	151.029190	1.158614	0.000000	4.047952	3.509912	0.382839	0.628012	3.915183	4.999991	3.108995	2.902897	2.285791	1.931416	1.728377	2.321133	2.477128	2.179061	0.063939	0.000000	5200.000000		1
11198.088867	4803.231445	3.842339	5.307115	10989.084961	99998.000000	1784.238892	1076.030518	259.468872	107.455963	82.675034	332.340698	467.130920	267.233704	2.299391	99998.000000	4.049144	3.681534	0.584596	0.724858	4.040962	4.999991	3.251453	3.031825	2.414085	2.031230	1.917374	2.521584	2.669439	2.426891	0.361613	4.999991	5233.000000		1
8466.805664	2539.554443	1.230412	1.585042	6282.065918	94478.859375	982.349670	584.658386	149.592163	67.481453	43.795258	217.977158	343.078278	152.867096	2.267004	99998.000000	3.927720	3.404757	0.090050	0.200041	3.798102	4.975335	2.992266	2.766902	2.174909	1.829184	1.641427	2.338411	2.535393	2.184314	0.355452	4.999991	5251.000000		1
16212.586914	4242.024902	1.353761	3.968772	13309.783203	99998.000000	2073.481201	1294.485718	256.181610	95.861099	65.156319	345.261566	449.969910	377.270752	2.945888	0.000000	4.209852	3.627573	0.131542	0.598656	4.124171	4.999991	3.316700	3.112097	2.408548	1.981642	1.813956	2.538148	2.653183	2.576653	0.469216	0.000000	5277.000000		1
4920.077637	95.201180	1.865662	2.972724	2004.016968	35612.082031	221.011551	138.166916	28.916218	17.179508	2.562587	15.184330	37.464340	15.838082	2.581086	99998.000000	3.691972	1.978642	0.270833	0.473155	3.301901	4.551598	2.344415	2.140404	1.461141	1.235011	0.408679	1.181396	1.573618	1.199703	0.411802	4.999991	5298.000000		0
5349.186035	1266.701172	2.217208	2.522498	4026.918701	61641.292969	615.619080	342.393677	83.156097	39.330006	17.435459	63.799473	93.366356	108.078873	0.873072	99998.000000	3.728288	3.102674	0.345806	0.401831	3.604973	4.789872	2.789312	2.534526	1.919894	1.594724	1.241433	1.804817	1.970190	2.033741	0.000000	4.999991	5317.000000		1
10948.697266	3184.031250	1.002215	4.533096	7185.197754	99488.562500	1068.645020	657.995850	138.876175	65.029884	41.994354	217.085953	297.149078	194.904617	3.916538	99998.000000	4.039362	3.502977	0.000961	0.656395	3.856439	4.997773	3.028833	2.818223	2.142628	1.813113	1.623191	2.336632	2.472974	2.289822	0.592902	4.999991	5344.000000		1
14250.536133	2554.223877	2.294302	5.220770	10100.971680	99998.000000	1570.363159	977.458862	244.910538	104.526405	70.111885	278.214905	376.447418	234.564590	2.782478	0.000000	4.153831	3.407259	0.360651	0.717735	4.004363	4.999991	3.196000	2.990098	2.389008	2.019226	1.845792	2.444380	2.575704	2.370262	0.444432	0.000000	5402.000000		1
8920.618164	2623.940918	2.864793	3.151581	8139.198242	99998.000000	1239.323730	772.202087	183.966599	59.408226	45.293953	213.986801	275.171265	196.717865	1.139838	99998.000000	3.950395	3.418954	0.457093	0.498528	3.910582	4.999991	3.093185	2.887731	2.264739	1.773847	1.656040	2.330387	2.439603	2.293844	0.056843	4.999991	5425.000000		1
6523.988770	663.814880	2.217208	2.707523	3709.151855	69560.203125	545.130981	323.909760	105.596466	51.319580	31.907444	125.209045	205.759384	107.492966	0.306762	0.000000	3.814513	2.822047	0.345806	0.432572	3.569275	4.842361	2.736501	2.510424	2.023649	1.710283	1.503892	2.097636	2.313360	2.031380	0.000000	0.000000	5476.000000		1
7112.372070	1333.257568	3.237926	2.599592	3623.285156	55884.230469	523.433838	312.432068	98.411354	18.462343	23.195883	62.158920	96.187981	71.144936	0.304247	99998.000000	3.852015	3.124914	0.510267	0.414905	3.559103	4.747289	2.718862	2.494756	1.993045	1.266287	1.365411	1.793503	1.983121	1.852144	0.000000	4.999991	5500.000000		1
14931.608398	3167.758301	0.774018	3.777580	8215.447266	99998.000000	1235.910034	779.692505	159.861023	57.662830	50.493137	225.026581	295.147705	207.150146	1.359649	99998.000000	4.174107	3.500752	0.000000	0.577214	3.914631	4.999991	3.091987	2.891923	2.203743	1.760896	1.703232	2.352234	2.470039	2.316285	0.133427	4.999991	5539.000000		1
5723.338867	1213.392578	1.813238	2.719858	4144.566406	66359.070312	557.296326	358.836182	60.102070	21.468988	17.836346	99.416656	133.698578	88.191841	2.124144	0.000000	3.757649	3.084001	0.258455	0.434546	3.617479	4.821900	2.746086	2.554896	1.778889	1.331812	1.251306	1.997459	2.126127	1.945428	0.327184	0.000000	5560.000000		1
19601.572266	5979.671875	1.483278	8.211996	18065.812500	99998.000000	2955.652588	1777.109253	426.222046	131.700317	114.431381	595.765991	716.071899	425.407928	2.241214	99998.000000	4.292291	3.776677	0.171223	0.914449	4.256857	4.999991	3.470653	3.249714	2.629636	2.119587	2.058545	2.775076	2.854957	2.628806	0.350483	4.999991	5586.000000		1
23817.505859	5831.951172	3.342773	10.614229	18044.195312	99998.000000	2888.908203	1783.464844	426.940552	152.009811	140.525970	565.869141	788.771057	431.137512	2.426467	99998.000000	4.376896	3.765814	0.524107	1.025888	4.256338	4.999991	3.460734	3.251265	2.630368	2.181872	2.147757	2.752716	2.896951	2.634616	0.384974	4.999991	5675.000000		1
17836.613281	6235.899414	2.587257	8.942842	19886.763672	99998.000000	3244.796143	1961.590942	429.888611	165.485764	114.230934	545.806335	695.602051	462.560822	1.550905	99998.000000	4.251312	3.794899	0.412840	0.951476	4.298564	4.999991	3.511187	3.292608	2.633356	2.218761	2.057784	2.737039	2.842361	2.665169	0.190585	4.999991	5741.000000		1
22754.806641	5812.267578	2.349809	7.576746	15693.257812	99998.000000	2524.959229	1531.273682	336.290955	152.151672	112.667480	434.174988	586.551758	321.507507	2.901834	99998.000000	4.357073	3.764346	0.371033	0.879483	4.195713	4.999991	3.402254	3.185053	2.526715	2.182277	2.051799	2.637665	2.768306	2.507191	0.462673	4.999991	5773.000000		1
12794.632812	1256.059204	3.389029	3.774496	6867.128418	91094.953125	1003.473267	621.367188	137.349731	79.363098	41.485538	188.351685	254.010651	170.614014	1.855019	99998.000000	4.107028	3.099010	0.530075	0.576859	3.836775	4.959494	3.001506	2.793348	2.137828	1.899619	1.617897	2.274970	2.404852	2.232015	0.268348	4.999991	5799.000000		1
10593.314453	3377.458740	2.414567	4.052033	10488.023438	99998.000000	1698.976562	1013.208618	228.372437	121.147758	53.934589	263.795349	387.937408	232.581741	2.171320	0.000000	4.025032	3.528590	0.382839	0.607673	4.020694	4.999991	3.230187	3.005699	2.358644	2.083315	1.731867	2.421267	2.588762	2.366576	0.336724	0.000000	5856.000000		1
13764.724609	5096.127930	2.038351	3.194753	10019.378906	99998.000000	1537.798828	957.867859	202.666397	93.135078	57.166348	263.687408	340.475586	187.460480	2.979153	99998.000000	4.138768	3.707240	0.309279	0.504437	4.000841	4.999991	3.186899	2.981306	2.306782	1.969113	1.757140	2.421089	2.532086	2.272910	0.474093	4.999991	5924.000000		1
13276.333984	3543.912842	2.596508	5.418129	6629.760742	93170.242188	1004.848633	620.244690	174.027710	51.461433	35.305725	181.619873	213.114105	161.871613	0.128280	0.000000	4.123078	3.549483	0.414390	0.733849	3.821498	4.969277	3.002101	2.792563	2.240618	1.711482	1.547845	2.259163	2.328612	2.209171	0.000000	0.000000	6028.000000		1
16418.777344	5320.186523	1.560372	3.768329	12867.223633	99998.000000	2079.087402	1252.321777	276.488007	119.945099	74.743660	348.403900	502.566162	315.451050	2.904588	0.000000	4.215341	3.725927	0.193228	0.576149	4.109485	4.999991	3.317873	3.097716	2.441676	2.078983	1.873574	2.542083	2.701193	2.498932	0.463085	0.000000	6051.000000		1
10338.634766	2756.628174	2.081524	5.122090	7634.590820	99998.000000	1180.988647	709.525085	176.433029	74.361275	45.596161	203.243057	258.562256	172.772629	1.409481	0.000000	4.014463	3.440378	0.318381	0.709447	3.882786	4.999991	3.072246	2.850968	2.246580	1.871347	1.658928	2.308016	2.412565	2.237475	0.149059	0.000000	6085.000000		1
14530.379883	4641.772949	2.642764	5.482887	13022.033203	99998.000000	2049.264648	1256.265869	300.701538	173.204361	110.977592	444.650452	570.997375	375.466766	3.601388	0.000000	4.162277	3.666684	0.422058	0.739009	4.114679	4.999991	3.311598	3.099082	2.478136	2.238559	2.045235	2.648019	2.756634	2.574572	0.556470	0.000000	6134.000000		1
8126.295898	1904.591064	0.755516	1.313673	7014.407715	92301.984375	1070.997925	655.454834	124.243835	49.820885	39.561283	156.061844	211.100418	153.218643	2.058439	99998.000000	3.909893	3.279802	0.000000	0.118487	3.845991	4.965211	3.029789	2.816543	2.094275	1.697411	1.597270	2.193297	2.324489	2.185312	0.313538	4.999991	6186.000000		1
8725.368164	1854.804077	3.089906	3.207088	3303.498291	51961.195312	450.438629	272.139954	58.489273	27.266418	8.924340	49.904144	58.698967	57.280449	0.063121	0.000000	3.940784	3.268298	0.489945	0.506111	3.518974	4.715679	2.653636	2.434792	1.767076	1.435628	0.950576	1.698137	1.768631	1.758006	0.000000	0.000000	6207.000000		1
4680.375488	888.952454	1.011466	0.844944	2029.627441	36801.472656	267.045593	145.225586	24.978283	27.432940	12.960954	23.544346	51.843815	21.703354	1.524568	99998.000000	3.670281	2.948879	0.004951	0.000000	3.307416	4.565865	2.426585	2.162043	1.397563	1.438272	1.112637	1.371887	1.714697	1.336527	0.183147	4.999991	6237.000000		1
5790.030762	1365.158813	1.458608	1.844076	2524.619873	45828.406250	339.840332	194.497574	57.175602	40.427814	11.076790	39.755562	62.541306	78.734016	0.456262	99998.000000	3.762681	3.135183	0.163939	0.265779	3.402196	4.661135	2.531275	2.288914	1.757211	1.606680	1.044414	1.599398	1.796167	1.896162	0.000000	4.999991	6261.000000		1
8351.905273	3404.345703	1.292086	3.339689	6932.414551	93078.421875	1026.425537	644.313293	133.994614	52.466732	39.709305	143.529541	176.911011	123.176857	1.366985	99998.000000	3.921786	3.532034	0.111292	0.523706	3.840884	4.968849	3.011328	2.809097	2.127087	1.719884	1.598892	2.156941	2.247755	2.090529	0.135764	4.999991	6294.000000		1
4292.653809	1086.142090	1.736145	4.252476	2808.515137	51193.640625	386.084106	223.968857	87.535011	32.006123	17.910355	74.762161	128.844772	82.776802	0.193078	0.000000	3.632726	3.035887	0.239586	0.628642	3.448477	4.709216	2.586682	2.350188	1.942182	1.505233	1.253104	1.873682	2.110067	1.917909	0.000000	0.000000	6327.000000		1
12167.243164	3014.413330	1.600460	4.181550	6893.568359	91126.226562	1028.192505	635.231689	135.869522	114.853851	39.360840	181.330002	239.473907	144.553345	2.266942	99998.000000	4.085192	3.479203	0.204245	0.621337	3.838444	4.959643	3.012074	2.802932	2.133122	2.060146	1.595064	2.258470	2.379258	2.160028	0.355440	4.999991	6346.000000		1
13927.453125	3334.693359	2.806202	5.726503	9872.299805	99998.000000	1519.629395	952.918457	233.571625	94.479591	71.875786	287.395203	362.989960	208.584091	1.869931	99998.000000	4.143872	3.523056	0.448119	0.757890	3.994418	4.999991	3.181738	2.979056	2.368420	1.975338	1.856583	2.458479	2.559895	2.319281	0.271825	4.999991	6402.000000		1
25878.625000	4858.705078	2.152450	6.642373	15936.361328	99998.000000	2566.164062	1567.396606	409.896729	156.191360	109.068756	540.995728	725.165833	399.011139	4.827542	0.000000	4.412941	3.686521	0.332933	0.822323	4.202389	4.999991	3.409284	3.195179	2.612674	2.193657	2.037700	2.733194	2.860437	2.600985	0.683726	0.000000	6449.000000		1
4859.805664	1434.697144	1.375347	4.798297	3818.698486	57770.093750	530.051514	341.018341	73.648933	54.162788	41.457783	114.579399	140.115845	89.644287	0.470422	0.000000	3.686619	3.156760	0.138412	0.681087	3.581915	4.761703	2.724318	2.532778	1.867167	1.733701	1.617606	2.059107	2.146487	1.952523	0.000000	0.000000	6542.000000		1
8428.597656	3181.228027	1.285919	4.835302	8628.713867	99998.000000	1380.213623	824.419067	182.896545	75.101372	54.946056	214.702225	333.444672	139.520676	2.790203	99998.000000	3.925755	3.502595	0.109214	0.684424	3.935946	4.999991	3.139946	2.916148	2.262206	1.875648	1.739936	2.331836	2.523024	2.144639	0.445636	4.999991	6577.000000		1
4523.135254	894.765320	2.895631	2.559503	1660.158569	31679.976562	188.000137	116.805855	37.424255	40.316799	12.698836	23.997656	18.807722	10.336692	1.090911	0.000000	3.655440	2.951709	0.461743	0.408156	3.220150	4.500785	2.274158	2.067465	1.573153	1.605486	1.103764	1.380169	1.274336	1.014382	0.037789	0.000000	6636.000000		1
6329.478516	2550.566406	2.266548	3.968772	4996.920898	72938.835938	738.071289	452.273468	106.287224	57.986622	27.978762	127.167221	155.108978	151.673691	1.389046	0.000000	3.801368	3.406637	0.355365	0.598656	3.698703	4.862959	2.868098	2.655401	2.026481	1.763328	1.446828	2.104375	2.190637	2.180910	0.142717	0.000000	6678.000000		1
11590.888672	1935.440796	2.778449	3.305768	7289.526855	94155.867188	1104.145020	673.679749	143.649796	109.423386	41.362186	163.290131	224.271072	178.073578	0.771796	0.000000	4.064117	3.286780	0.443802	0.519272	3.862699	4.973847	3.043026	2.828454	2.157305	2.039110	1.616603	2.212960	2.350773	2.250599	0.000000	0.000000	6712.000000		1
16149.135742	4367.270996	1.520283	4.082870	9805.351562	99998.000000	1542.954834	945.992371	243.217560	106.987228	41.214169	213.980637	252.909744	214.692978	2.315457	0.000000	4.208149	3.640210	0.181925	0.610966	3.991463	4.999991	3.188353	2.975888	2.385995	2.029332	1.615047	2.330374	2.402966	2.331818	0.364637	0.000000	6804.000000		1
17655.166016	3837.651123	0.959043	3.324270	8093.744141	99998.000000	1210.897827	766.506409	386.047089	157.023972	91.833740	461.281067	614.928345	309.521027	2.765544	0.000000	4.246872	3.584065	0.000000	0.521696	3.908149	4.999991	3.083107	2.884516	2.586640	2.195966	1.963002	2.663966	2.788825	2.490690	0.441781	0.000000	6885.000000		1
8126.277832	1778.934814	1.847160	4.764376	5472.859375	76839.710938	794.368042	495.763428	113.213303	51.883904	33.042259	147.846771	204.192841	159.531052	0.441419	99998.000000	3.909892	3.250160	0.266504	0.678006	3.738214	4.885586	2.900022	2.695275	2.053897	1.715033	1.519070	2.169812	2.310040	2.202845	0.000000	4.999991	6910.000000		1
10431.166016	1590.974854	1.347594	3.133079	4461.614746	67876.343750	677.737915	396.272766	101.701706	65.532532	21.610842	89.024452	145.120743	98.741318	0.335128	0.000000	4.018333	3.201663	0.129559	0.495971	3.649492	4.831718	2.831062	2.597994	2.007328	1.816457	1.334672	1.949509	2.161730	1.994499	0.000000	0.000000	6949.000000		1
21973.318359	5661.633301	2.636597	7.875869	18377.236328	99998.000000	2983.023926	1804.708740	398.967957	181.200485	112.053818	554.826294	687.966675	371.050873	2.744086	99998.000000	4.341896	3.752942	0.421044	0.896298	4.264280	4.999991	3.474657	3.256407	2.600938	2.258159	2.049427	2.744157	2.837567	2.569433	0.438398	4.999991	7006.000000		1
15139.479492	4712.350586	1.840992	5.507557	11524.131836	99998.000000	1771.746704	1110.608521	284.940552	129.082214	90.772934	469.807587	625.915710	374.661926	3.445802	0.000000	4.180111	3.673238	0.265052	0.740959	4.061608	4.999991	3.248402	3.045561	2.454754	2.110866	1.957956	2.671920	2.796516	2.573640	0.537290	0.000000	7053.000000		1
6260.652832	2697.457275	1.144067	0.000000	4770.654785	73970.242188	698.414429	411.595856	88.709915	49.494007	12.911614	102.824188	98.183159	62.926773	2.235061	99998.000000	3.796620	3.430954	0.058451	0.000000	3.678578	4.869057	2.844113	2.614471	1.947972	1.694553	1.110981	2.012095	1.992037	1.798836	0.349289	4.999991	7077.000000		1
16404.410156	3349.871582	5.029578	4.890810	8363.272461	99998.000000	1264.835571	780.241394	141.407928	69.720253	43.668823	190.004562	238.545700	171.779663	0.092302	99998.000000	4.214961	3.525028	0.701532	0.689381	3.922376	4.999991	3.102034	2.892229	2.150474	1.843359	1.640172	2.278764	2.377572	2.234972	0.000000	4.999991	7101.000000		1
9137.657227	4423.240723	2.235711	7.348549	9450.654297	99998.000000	1538.464966	899.557434	199.854019	131.518372	60.854500	249.434372	305.287048	213.163437	4.105947	0.000000	3.960835	3.645741	0.349416	0.866202	3.975462	4.999991	3.187088	2.954029	2.300713	2.118986	1.784293	2.396956	2.484708	2.328713	0.613413	0.000000	7141.000000		1
5833.628906	1051.261963	3.432201	1.847160	3636.073486	58324.183594	470.930084	289.963959	51.424427	17.407705	12.991792	90.800690	102.043999	75.369659	0.778339	0.000000	3.765939	3.021711	0.535573	0.266504	3.560633	4.765849	2.672956	2.462344	1.711169	1.240741	1.113669	1.958089	2.008787	1.877197	0.000000	0.000000	7187.000000		1
19671.683594	5138.477051	1.507948	5.701833	14631.649414	99998.000000	2312.538818	1409.595459	341.536407	115.849899	97.834694	469.206268	640.745422	417.347046	3.550216	99998.000000	4.293841	3.710835	0.178386	0.756014	4.165293	4.999991	3.364089	3.149095	2.533437	2.063896	1.990493	2.671364	2.806685	2.620497	0.550255	4.999991	7207.000000		1
21124.386719	7370.150879	2.146282	8.316843	23242.019531	99998.000000	3795.391602	2319.665283	514.928894	247.106155	160.520935	733.103394	921.513672	577.793945	5.056833	99998.000000	4.324784	3.867476	0.331687	0.919959	4.366274	4.999991	3.579257	3.365425	2.711747	2.392884	2.205532	2.865165	2.964502	2.761773	0.703879	4.999991	7253.000000		1
15190.422852	4099.648926	3.919432	6.445014	8941.842773	99998.000000	1378.462036	829.023071	198.016113	111.378479	54.168957	246.612762	317.803955	166.299866	4.813095	0.000000	4.181570	3.612747	0.593223	0.809224	3.951427	4.999991	3.139395	2.918567	2.296700	2.046801	1.733750	2.392015	2.502159	2.220892	0.682424	0.000000	7397.000000		1
5563.884766	2241.249023	2.069189	2.744528	5413.910645	75142.125000	792.829224	466.862640	95.922775	46.829659	12.199270	92.484406	140.775757	84.454353	0.975447	0.000000	3.745378	3.350490	0.315800	0.438468	3.733511	4.875884	2.899180	2.669189	1.981922	1.670521	1.086334	1.966069	2.148528	1.926622	0.000000	0.000000	7455.000000		1
26422.414062	2865.403809	1.378431	4.184633	13909.141602	99998.000000	2248.255127	1363.616943	331.674591	192.234100	78.145027	353.023315	511.764954	272.584015	2.446215	99998.000000	4.421972	3.457186	0.139385	0.621657	4.143301	4.999991	3.351846	3.134692	2.520712	2.283830	1.892901	2.547803	2.709070	2.435500	0.388495	4.999991	7490.000000		1
4405.370605	1426.124268	3.715905	3.817669	4141.239258	67919.164062	569.489441	362.240631	124.576881	73.846291	32.521111	139.644028	202.666397	159.404617	1.675341	0.000000	3.643982	3.154157	0.570065	0.581798	3.617130	4.831992	2.755486	2.558997	2.095438	1.868329	1.512165	2.145022	2.306782	2.202501	0.224103	0.000000	7526.000000		1
8096.383789	1707.509277	2.852458	3.910181	3235.714600	51565.796875	496.528198	278.236511	52.969379	48.874176	22.906012	57.228024	53.040306	77.599205	0.659828	0.000000	3.908291	3.232363	0.455219	0.592197	3.509970	4.712362	2.695944	2.444414	1.724025	1.689079	1.359949	1.757609	1.724606	1.889857	0.000000	0.000000	7576.000000		1
14670.535156	7972.152344	2.581089	10.083826	27798.880859	99998.000000	4498.268066	2782.725830	870.422241	416.388000	248.142288	1033.644531	1381.659912	701.701660	5.056091	0.000000	4.166446	3.901576	0.411803	1.003625	4.444027	4.999991	3.653045	3.444470	2.939730	2.619498	2.394701	3.014371	3.140401	2.846153	0.703815	0.000000	7609.000000		1
7257.187500	1437.293579	1.245830	3.478457	5335.620605	70950.359375	783.214111	479.749573	83.088257	58.782227	21.835955	65.893326	92.098938	64.832527	1.105036	0.000000	3.860768	3.157546	0.095459	0.541387	3.727185	4.850955	2.893881	2.681015	1.919540	1.769246	1.339172	1.818841	1.964255	1.811793	0.043376	0.000000	7670.000000		1
7715.539062	1914.730347	1.757731	3.706654	3839.630859	55147.906250	525.592407	339.972931	86.986099	37.328659	15.406359	68.936981	83.763596	76.109756	0.669788	99998.000000	3.887366	3.282108	0.244952	0.568982	3.584290	4.741529	2.720649	2.531444	1.939450	1.572042	1.187700	1.838452	1.923055	1.881440	0.000000	4.999991	7718.000000		1
2835.417725	832.331909	1.754647	1.930420	2093.146240	36866.964844	234.980896	154.837601	36.338776	38.145847	11.135381	59.725853	54.323143	59.701183	0.042408	0.000000	3.452617	2.920296	0.244190	0.285652	3.320800	4.566638	2.371032	2.189876	1.560370	1.581447	1.046705	1.776162	1.734985	1.775983	0.000000	0.000000	7812.000000		1
6535.935059	347.827240	1.276668	3.789915	3633.439941	54387.468750	503.981598	309.662872	71.400887	37.985493	14.956133	69.442711	86.693146	105.574883	1.693213	99998.000000	3.815308	2.541363	0.106078	0.578629	3.560318	4.735499	2.702415	2.490889	1.853704	1.579618	1.174819	1.841627	1.937985	2.023561	0.228712	4.999991	7823.000000		1
8209.908203	680.701416	1.800903	2.917217	3664.326660	55883.074219	500.669647	310.159363	61.215298	35.370483	21.974722	102.620659	134.321487	124.132820	0.252728	99998.000000	3.914338	2.832957	0.255490	0.464969	3.563994	4.747280	2.699551	2.491585	1.786860	1.548641	1.341923	2.011235	2.128145	2.093887	0.000000	4.999991	7849.000000		1
12037.614258	3894.903809	1.073141	4.856888	9772.642578	99998.000000	1492.899658	931.033142	202.792831	74.685066	76.017242	292.828735	451.184906	250.553772	0.757188	0.000000	4.080541	3.590497	0.030657	0.686358	3.990012	4.999991	3.174031	2.968965	2.307053	1.873234	1.880912	2.466614	2.654355	2.398901	0.000000	0.000000	7870.000000		1
22835.417969	5634.163574	4.252476	5.775843	17667.701172	99998.000000	2838.149902	1744.982910	475.401489	200.914825	124.891418	520.726318	678.761719	414.506897	5.642987	0.000000	4.358609	3.750829	0.628642	0.761615	4.247180	4.999991	3.453035	3.241791	2.677061	2.303012	2.096533	2.716609	2.831717	2.617532	0.751509	0.000000	7939.000000		1
7583.240234	1793.305054	3.944102	3.416783	4806.642090	68090.101562	698.152283	432.007141	116.195274	69.547562	37.550686	118.649933	167.443924	87.300644	0.578075	99998.000000	3.879855	3.253654	0.595948	0.533617	3.681842	4.833084	2.843950	2.635491	2.065188	1.842282	1.574618	2.074267	2.223869	1.941017	0.000000	4.999991	8003.000000		1
18065.916016	3182.523193	2.578006	6.922994	9873.721680	99998.000000	1531.236694	945.724060	220.820358	125.680855	77.864403	287.163910	409.486572	238.076965	0.704708	0.000000	4.256860	3.502772	0.411284	0.840294	3.994481	4.999991	3.185042	2.975765	2.344039	2.099269	1.891339	2.458130	2.612240	2.376717	0.000000	0.000000	8058.000000		1
10074.621094	3789.902588	4.301816	5.374957	8420.675781	99998.000000	1278.203491	795.546021	163.647842	111.532661	59.118355	223.111588	277.129425	200.319672	1.236905	0.000000	4.003229	3.578628	0.633652	0.730375	3.925347	4.999991	3.106600	2.900665	2.213910	2.047402	1.771722	2.348522	2.442683	2.301724	0.092336	0.000000	8121.000000		1
15865.694336	4779.866211	2.485493	4.779795	10491.224609	99998.000000	1522.040894	995.338379	300.979065	139.659439	113.327400	367.310303	493.200836	345.930725	3.139529	99998.000000	4.200459	3.679416	0.395413	0.679409	4.020826	4.999991	3.182426	2.997971	2.478536	2.145070	2.054335	2.565033	2.693024	2.538989	0.496865	4.999991	8181.000000		1
4715.113770	2230.203125	0.502649	2.528666	3709.062256	58210.570312	515.884827	323.619873	68.184547	39.046299	28.145283	83.307205	127.460175	106.265640	1.898618	0.000000	3.673492	3.348344	0.000000	0.402891	3.569264	4.765002	2.712553	2.510035	1.833686	1.591580	1.449406	1.920683	2.105375	2.026393	0.278438	0.000000	8270.000000		1
21579.482422	17524.101562	2.306637	15.760989	36101.199219	99998.000000	5669.663574	3633.418213	1177.815552	604.998718	479.965424	1663.307007	2110.846924	1164.601685	2.954832	99998.000000	4.334041	4.243636	0.362979	1.197583	4.557522	4.999991	3.753557	3.560315	3.071077	2.781754	2.681210	3.220972	3.324457	3.066177	0.470533	4.999991	8317.000000		1
4982.658691	1920.752930	2.204873	4.496091	5030.176270	78154.882812	757.915161	456.843567	103.940498	44.563110	47.773281	172.559860	228.819580	172.300812	0.209884	0.000000	3.697461	3.283472	0.343384	0.652835	3.701583	4.892956	2.879621	2.659768	2.016785	1.648975	1.679185	2.236940	2.359493	2.236287	0.000000	0.000000	8372.000000		1
13446.661133	4031.424072	1.147151	5.304030	10533.484375	99998.000000	1682.009888	1012.459290	272.254028	112.772324	70.657707	352.940063	466.958221	281.221558	1.448556	99998.000000	4.128614	3.605458	0.059621	0.724606	4.022572	4.999991	3.225829	3.005378	2.434974	2.052202	1.849160	2.547701	2.669278	2.449049	0.160935	4.999991	8403.000000		1
7842.478027	1957.316772	2.402232	3.213256	4251.452148	60340.281250	604.061279	365.669739	87.794044	40.005344	24.481802	75.739708	102.312286	97.871704	0.178650	0.000000	3.894453	3.291661	0.380615	0.506945	3.628537	4.780607	2.781081	2.563089	1.943465	1.602118	1.388843	1.879324	2.009928	1.990657	0.000000	0.000000	8425.000000		1
12765.038086	3003.629395	2.254213	2.972724	6987.308105	94177.109375	1049.584351	642.780701	131.709564	57.505562	41.001389	202.669479	228.717819	151.729202	1.523637	0.000000	4.106022	3.477646	0.352995	0.473155	3.844310	4.973945	3.021017	2.808063	2.119617	1.759710	1.612799	2.306788	2.359300	2.181069	0.182881	0.000000	8471.000000		1
15102.860352	4805.686035	2.759946	5.211518	10540.191406	99998.000000	1643.879395	1022.222412	233.065887	133.599899	83.846855	379.250519	519.098083	322.750275	3.131222	0.000000	4.179059	3.681755	0.440901	0.716964	4.022849	4.999991	3.215870	3.009545	2.367479	2.125806	1.923487	2.578926	2.715250	2.508867	0.495714	0.000000	8529.000000		1
2694.114502	850.942261	0.255950	2.263464	2023.287231	41597.675781	214.955093	136.535614	50.277275	26.779188	2.124696	46.533619	57.110840	40.301380	2.916928	0.000000	3.430416	2.929900	0.000000	0.354774	3.306057	4.619069	2.332348	2.135246	1.701372	1.427797	0.327297	1.667767	1.756719	1.605320	0.464926	0.000000	8598.000000		1
8735.929688	1751.193604	1.902667	3.379778	7681.204590	99998.000000	1158.267700	732.295471	195.509033	75.801384	43.394371	173.719345	221.652969	116.534485	2.387341	0.000000	3.941309	3.243334	0.279363	0.528888	3.885429	4.999991	3.063809	2.864686	2.291167	1.879677	1.637433	2.239848	2.345674	2.066454	0.377914	0.000000	8649.000000		1
2379.005859	538.241943	2.322055	3.213256	1530.166626	33705.750000	198.389252	99.635597	36.619396	70.108803	9.858713	23.316149	47.955223	44.276321	1.408134	99998.000000	3.376395	2.730978	0.365873	0.506945	3.184739	4.527704	2.297518	1.998415	1.563711	1.845773	0.993820	1.367657	1.680836	1.646172	0.148644	4.999991	8707.000000		1
15664.692383	4000.040771	2.981975	4.150712	7704.273926	99998.000000	1194.427612	724.925293	193.455261	92.536835	47.631428	238.841736	302.243408	179.057297	1.631959	0.000000	4.194922	3.602064	0.474504	0.618123	3.886732	4.999991	3.077160	2.860293	2.286581	1.966315	1.677894	2.378110	2.480357	2.252992	0.212709	0.000000	8722.000000		1
21248.257812	4046.414062	3.999609	5.550730	14060.177734	99998.000000	2278.167480	1378.536011	326.311981	142.391632	80.343727	361.475861	494.600861	314.865143	3.365467	0.000000	4.327323	3.607070	0.602018	0.744350	4.147991	4.999991	3.357586	3.139418	2.513633	2.153485	1.904952	2.558079	2.694255	2.498125	0.527045	0.000000	8786.000000		1
19199.736328	3733.389893	3.506211	5.439715	9969.171875	99998.000000	1577.480347	953.495117	198.524933	102.179680	45.349461	246.514069	328.143738	172.831223	2.076890	0.000000	4.283295	3.572103	0.544838	0.735576	3.998659	4.999991	3.197964	2.979318	2.297815	2.009365	1.656572	2.391842	2.516064	2.237622	0.317413	0.000000	8833.000000		1
6751.734863	771.104309	1.853327	2.833956	3622.427734	56929.929688	479.805084	287.709747	64.258949	25.009121	10.950356	76.544563	81.194839	57.385296	0.948044	99998.000000	3.829415	2.887113	0.267952	0.452393	3.559000	4.755341	2.681065	2.458955	1.807934	1.398098	1.039428	1.883914	1.909528	1.758801	0.000000	4.999991	8894.000000		1
19491.011719	9106.697266	2.365228	5.038829	19047.490234	99998.000000	3141.558838	1892.959229	501.070557	187.731842	123.170692	579.687378	712.769226	409.643860	2.464309	99998.000000	4.289834	3.959361	0.373873	0.702330	4.279838	4.999991	3.497145	3.277141	2.699899	2.273538	2.090507	2.763194	2.852949	2.612406	0.391695	4.999991	8982.000000		1
7883.263672	1224.188721	2.069189	2.466991	3378.753906	54090.996094	459.671356	284.703094	59.152275	31.176600	22.178249	59.873871	94.029366	91.337257	0.488764	0.000000	3.896706	3.087848	0.315800	0.392168	3.528757	4.733125	2.662447	2.454392	1.771971	1.493829	1.345927	1.777237	1.973264	1.960648	0.000000	0.000000	9000.000000		1
16995.693359	3182.609619	3.395196	5.587735	8688.699219	99998.000000	1334.602051	824.539307	176.186325	86.249092	44.344162	198.114792	284.875793	176.877090	1.099664	99998.000000	4.230339	3.502783	0.530865	0.747236	3.938955	4.999991	3.125352	2.916211	2.245972	1.935755	1.646836	2.296917	2.454656	2.247672	0.041260	4.999991	9077.000000		1
7625.234863	315.053253	2.735276	4.085954	3563.361816	54735.695312	500.018982	296.319550	68.591599	46.462692	15.335433	46.151234	84.238495	69.957695	0.212262	0.000000	3.882253	2.498384	0.437001	0.611293	3.551860	4.738271	2.698987	2.471760	1.836271	1.667104	1.185696	1.664183	1.925511	1.844836	0.000000	0.000000	9107.000000		1
8560.005859	3445.843750	1.637465	5.331784	7914.048340	99998.000000	1250.755127	753.061340	187.182938	73.318970	48.689152	199.872528	277.801697	200.791489	1.621674	0.000000	3.932474	3.537296	0.214172	0.726873	3.898399	4.999991	3.097172	2.876830	2.272266	1.865216	1.687432	2.300753	2.443735	2.302745	0.209963	0.000000	9189.000000		1
17323.148438	7624.195801	2.426902	7.690845	18759.666016	99998.000000	3066.253906	1856.608032	418.423248	164.736404	118.887383	500.466125	630.948364	381.390656	2.752570	99998.000000	4.238627	3.882194	0.385052	0.885974	4.273225	4.999991	3.486608	3.268720	2.621616	2.216789	2.075136	2.699375	2.799994	2.581370	0.439738	4.999991	9231.000000		1
27202.800781	5641.413086	2.864793	6.272325	16969.580078	99998.000000	2730.885010	1675.820801	415.678741	134.654541	115.652534	540.665771	632.807861	495.162109	3.499885	0.000000	4.434614	3.751388	0.457093	0.797429	4.229671	4.999991	3.436303	3.224228	2.618758	2.129221	2.063155	2.732929	2.801272	2.694747	0.544054	0.000000	9298.000000		1
9881.011719	1297.439941	3.099157	3.046734	7257.409668	99998.000000	1088.075684	670.114929	145.034393	93.249176	47.279884	242.431198	312.129883	205.389343	2.846062	0.000000	3.994802	3.113087	0.491244	0.483835	3.860782	4.999991	3.036659	2.826149	2.161471	1.969645	1.674676	2.384588	2.494335	2.312578	0.454244	0.000000	9368.000000		1
6889.084473	2105.308594	2.275799	2.331306	3364.164795	54661.175781	440.869781	260.520416	59.368137	31.111841	10.481628	54.045605	79.668388	73.661270	1.191733	99998.000000	3.838161	3.323316	0.357134	0.367599	3.526877	4.737679	2.644310	2.415842	1.773553	1.492926	1.020429	1.732760	1.901286	1.867239	0.076179	4.999991	9389.000000		1
23672.601562	6373.440430	3.703570	6.142807	22910.494141	99998.000000	3723.022461	2286.333252	501.042786	343.361969	156.669342	685.996216	989.066040	537.110168	3.196388	99998.000000	4.374246	3.804374	0.568621	0.788367	4.360034	4.999991	3.570896	3.359139	2.699875	2.535752	2.194984	2.836322	2.995225	2.730063	0.504659	4.999991	9461.000000		1
16679.906250	5103.032715	2.149366	2.911049	9877.557617	99998.000000	1552.360229	951.062012	187.713348	98.044388	45.334042	195.913010	235.412613	198.068542	3.452269	99998.000000	4.222194	3.707828	0.332310	0.464050	3.994650	4.999991	3.190993	2.978209	2.273495	1.991423	1.656424	2.292063	2.371830	2.296815	0.538105	4.999991	9578.000000		1
12057.896484	2303.022461	2.491661	3.336605	6680.281738	91424.531250	1017.442566	619.745117	147.007996	70.081047	53.814323	224.218643	319.891632	200.566376	3.169908	0.000000	4.081272	3.362298	0.396489	0.523305	3.824795	4.961063	3.007510	2.792213	2.167341	1.845601	1.730898	2.350672	2.505003	2.302258	0.501047	0.000000	9687.000000		1
8178.368164	2143.710449	3.928683	3.607974	4609.942871	68458.101562	622.906006	412.184845	95.059334	38.645412	22.418781	92.256210	129.535522	81.376785	1.043005	0.000000	3.912667	3.331166	0.594247	0.557263	3.663696	4.835425	2.794423	2.615092	1.977995	1.587098	1.350612	1.964996	2.112389	1.910501	0.018286	0.000000	9799.000000		1
5727.569824	1825.934082	1.273584	3.222507	4469.802246	69851.789062	629.619263	392.134399	86.455696	41.864838	25.369919	104.042259	129.720551	94.661530	0.354345	0.000000	3.757970	3.261485	0.105028	0.508194	3.650288	4.844178	2.799078	2.593435	1.936794	1.621849	1.404319	2.017210	2.113009	1.976174	0.000000	0.000000	9837.000000		1
8033.182617	953.014038	1.551121	3.934851	4531.812988	61074.390625	639.403992	394.126495	71.909706	30.017113	14.650843	93.480453	148.707138	122.748222	0.479292	0.000000	3.904888	2.979099	0.190646	0.594928	3.656272	4.785859	2.805775	2.595636	1.856788	1.477369	1.165863	1.970721	2.172332	2.089015	0.000000	0.000000	9854.000000		1
4742.201172	1859.389648	1.800903	3.823836	5354.622559	75947.843750	785.459106	473.175049	126.464127	43.116837	31.432549	146.588608	218.609329	171.030319	2.279441	99998.000000	3.675980	3.269370	0.255490	0.582499	3.728729	4.880516	2.895123	2.675022	2.101967	1.634647	1.497380	2.166100	2.339669	2.233073	0.357828	4.999991	9871.000000		1
8082.997559	2179.271973	1.896499	3.231758	4587.881836	70439.835938	668.449707	414.577850	110.675385	59.056683	36.070492	117.160484	152.981201	96.749222	1.878613	0.000000	3.907573	3.338311	0.277953	0.509439	3.661612	4.847818	2.825069	2.617606	2.044051	1.771269	1.557152	2.068781	2.184638	1.985647	0.273837	0.000000	9951.000000		1
5124.797363	2218.922607	2.923384	3.321187	3087.957275	48977.957031	413.846985	255.762207	44.788223	40.619007	19.193190	59.784443	94.482674	99.811371	0.506665	0.000000	3.709677	3.346142	0.465886	0.521293	3.489671	4.690001	2.616840	2.407836	1.651164	1.608729	1.283147	1.776588	1.975352	1.999180	0.000000	0.000000	9971.000000		1
18372.800781	3859.598145	1.495613	3.120744	10916.247070	99998.000000	1666.705322	1048.921387	217.826050	92.243874	52.173775	237.962875	315.386292	165.735535	3.187741	99998.000000	4.264175	3.586542	0.174819	0.494258	4.038074	4.999991	3.221859	3.020743	2.338110	1.964938	1.717452	2.376509	2.498843	2.219416	0.503483	4.999991	9997.000000		1
5267.766113	2035.187378	3.493876	3.558635	5795.048340	76484.664062	856.576294	528.898193	121.634995	46.832741	40.193451	149.441071	186.862228	128.998962	0.885406	0.000000	3.721627	3.308604	0.543307	0.551283	3.763057	4.883574	2.932766	2.723372	2.085058	1.670550	1.604155	2.174470	2.271522	2.110586	0.000000	0.000000	10038.000000		1
14045.998047	3321.729492	3.660398	5.402710	11018.895508	99998.000000	1710.565308	1068.506226	241.219299	120.811630	55.587475	243.334747	363.079407	171.486710	0.782056	0.000000	4.147552	3.521364	0.563528	0.732612	4.042138	4.999991	3.233140	3.028777	2.382412	2.082109	1.744977	2.386204	2.560002	2.234231	0.000000	0.000000	10098.000000		1
15143.815430	3647.452393	1.760815	3.712821	9001.538086	99998.000000	1395.842041	856.594788	182.387726	86.856583	70.639206	302.779968	436.712921	238.379166	1.748676	99998.000000	4.180235	3.561990	0.245714	0.569704	3.954317	4.999991	3.144836	2.932775	2.260996	1.938803	1.849046	2.481127	2.640196	2.377268	0.242709	4.999991	10155.000000		1
10874.323242	3566.322266	1.686805	2.941887	6435.830566	83539.835938	975.164551	596.499939	140.276199	63.222813	45.731846	160.903320	240.436020	157.017807	2.619047	0.000000	4.036402	3.552221	0.227065	0.468626	3.808605	4.921894	2.989078	2.775610	2.146984	1.800874	1.660219	2.206565	2.381000	2.195949	0.418143	0.000000	10237.000000		1
23345.601562	6780.515625	2.729109	6.355586	13741.938477	99998.000000	2256.297607	1335.999023	283.592957	134.346161	88.935028	379.694580	519.150513	250.963913	1.425490	99998.000000	4.368205	3.831263	0.436021	0.803156	4.138048	4.999991	3.353396	3.125806	2.452695	2.128225	1.949073	2.579434	2.715293	2.399611	0.153964	4.999991	10289.000000		1
10448.791992	2580.620605	1.760815	3.916348	8702.834961	99998.000000	1334.306030	827.172852	177.543182	99.475243	57.696751	221.986023	277.869537	159.638992	1.039366	99998.000000	4.019066	3.411724	0.245714	0.592881	3.939661	4.999991	3.125255	2.917596	2.249304	1.997715	1.761151	2.346326	2.443841	2.203139	0.016769	4.999991	10334.000000		1
17258.679688	4500.297363	2.309720	8.227415	12966.236328	99998.000000	2072.041260	1243.699585	284.696930	144.695190	86.067146	398.079834	521.981384	357.004425	4.938900	0.000000	4.237008	3.653241	0.363559	0.915263	4.112814	4.999991	3.316398	3.094716	2.454383	2.160454	1.934837	2.599970	2.717655	2.552674	0.693630	0.000000	10392.000000		1
11771.815430	2416.081543	2.035268	3.274930	8087.638184	99998.000000	1253.727905	756.774170	229.843384	97.356712	67.552383	299.279938	358.669647	270.406891	1.026008	99998.000000	4.070843	3.383111	0.308622	0.515202	3.907822	4.999991	3.098203	2.878966	2.361432	1.988366	1.829641	2.476078	2.554695	2.432018	0.011151	4.999991	10427.000000		1
4394.191895	10581.479492	2.574922	4.841470	11563.258789	99998.000000	1792.287476	1126.804321	227.524414	85.135857	79.100983	333.114716	429.006653	352.724213	1.287351	99998.000000	3.642879	4.024547	0.410764	0.684977	4.063080	4.999991	3.253408	3.051848	2.357028	1.930112	1.898182	2.522594	2.632464	2.547435	0.109697	4.999991	10500.000000		0
1197.116577	66044.343750	2.433070	2.204873	0.000000	3264.911377	0.000000	0.000000	0.000000	13.932332	0.317625	0.000000	0.000000	6.389507	0.650854	0.000000	3.078136	4.819836	0.386155	0.343384	0.000000	3.513871	0.000000	0.000000	0.000000	1.144024	0.000000	0.000000	0.000000	0.805467	0.000000	0.000000	10518.000000		0
56206.558594	15379.085938	1.683721	18.181725	41836.437500	99998.000000	6871.865234	4218.918457	1036.389038	431.476715	318.479279	1573.190918	2032.347290	1127.624634	4.106068	99998.000000	4.749787	4.186931	0.226270	1.259635	4.621555	4.999991	3.837075	3.625201	3.015523	2.634957	2.503081	3.196781	3.307998	3.052165	0.613426	4.999991	10553.000000		1
9241.477539	2334.217529	2.266548	3.318103	6323.927734	92482.953125	912.055847	557.906921	143.369186	63.888901	37.109711	166.528061	261.205017	182.871872	0.599357	0.000000	3.965741	3.368141	0.355365	0.520890	3.800987	4.966062	2.960021	2.746562	2.156456	1.805425	1.569488	2.221488	2.416981	2.262147	0.000000	0.000000	10616.000000		1
9742.999023	3069.707764	2.309720	5.532228	12504.387695	99998.000000	1981.228149	1226.544800	292.113312	160.474686	86.264511	325.288177	426.869629	271.011292	2.761899	0.000000	3.988693	3.487097	0.363559	0.742900	4.097063	4.999991	3.296935	3.088683	2.465551	2.205406	1.935832	2.512268	2.630295	2.432987	0.441208	0.000000	10729.000000		1
11039.982422	2464.305176	3.133079	5.538395	6140.957520	85343.210938	914.448792	568.851135	105.553291	60.034225	38.808853	160.249573	196.881302	134.500351	0.845739	0.000000	4.042968	3.391695	0.495971	0.743384	3.788236	4.931169	2.961159	2.754999	2.023472	1.778399	1.588931	2.204797	2.294204	2.128723	0.000000	0.000000	10771.000000		1
14715.743164	4305.013184	3.913265	4.841470	8772.111328	99998.000000	1337.670410	815.392944	187.241531	71.477982	46.089558	220.262207	296.960968	185.144592	6.110721	0.000000	4.167782	3.633975	0.592539	0.684977	3.943104	4.999991	3.126349	2.911367	2.272402	1.854172	1.663603	2.342940	2.472699	2.267511	0.786092	0.000000	10795.000000		1
6664.631836	1351.547241	0.774018	1.837908	3271.004883	53089.738281	434.594391	284.055511	79.332260	32.792477	20.121395	64.727676	98.420609	21.505995	2.932719	99998.000000	3.823776	3.130831	0.000000	0.264324	3.514681	4.725010	2.638084	2.453403	1.899450	1.515774	1.303658	1.811090	1.993086	1.332560	0.467270	4.999991	10888.000000		1
11090.166992	1973.154907	2.661267	5.316366	7388.859863	99632.617188	1133.872192	698.090637	163.691025	74.586388	52.500652	220.573669	292.458710	211.732590	1.281071	99998.000000	4.044938	3.295161	0.425088	0.725615	3.868577	4.998402	3.054564	2.843912	2.214025	1.872660	1.720165	2.343554	2.466064	2.325788	0.107573	4.999991	10959.000000		1
3569.224121	660.539917	1.131732	4.600938	2256.883545	44100.750000	298.373322	175.495575	74.503128	39.058636	22.384859	69.606148	95.598984	71.977547	0.896072	99998.000000	3.552574	2.819899	0.053744	0.662846	3.353509	4.644446	2.474760	2.244266	1.872175	1.591717	1.349954	1.842648	1.980453	1.857197	0.000000	4.999991	11038.000000		1
9194.259766	1329.649536	4.030447	5.529144	4763.183105	71903.703125	713.971863	421.836945	119.013817	69.131256	36.607063	149.249878	209.953262	194.540741	0.382407	0.000000	3.963517	3.123737	0.605353	0.742658	3.677897	4.856751	2.853681	2.625145	2.075597	1.839674	1.563565	2.173914	2.322123	2.289011	0.000000	0.000000	11105.000000		1
13800.893555	3133.380859	1.304422	4.184633	10127.756836	99998.000000	1585.377808	964.661316	207.560287	95.272110	43.921692	215.260376	353.014069	131.345688	2.452348	0.000000	4.139907	3.496013	0.115418	0.621657	4.005513	4.999991	3.200133	2.984375	2.317144	1.978966	1.642679	2.332964	2.547792	2.118416	0.389582	0.000000	11134.000000		1
5398.861816	768.566406	1.319840	2.837040	3035.348633	48187.746094	406.812988	236.470337	67.395111	39.681549	13.944667	40.625175	54.693192	49.234974	0.739203	99998.000000	3.732302	2.885681	0.120521	0.452865	3.482208	4.682937	2.609395	2.373777	1.828628	1.598589	1.144408	1.608795	1.737933	1.692274	0.000000	4.999991	11160.000000		1
10513.667969	2323.294922	1.400017	2.476242	4068.006592	62818.593750	530.190308	348.641327	86.122658	49.484756	20.895414	74.225594	128.265030	51.742054	1.733224	99998.000000	4.021754	3.366104	0.146133	0.393793	3.609382	4.798088	2.724432	2.542379	1.935117	1.694471	1.320051	1.870554	2.108108	1.713844	0.238855	4.999991	11191.000000		1
12443.447266	4239.601074	3.530881	4.005776	11716.924805	99998.000000	1923.818115	1120.297607	273.700317	142.425552	70.374001	359.196960	492.460754	257.575439	3.377857	99998.000000	4.094941	3.627325	0.547883	0.602687	4.068814	4.999991	3.284164	3.049333	2.437275	2.153588	1.847412	2.555333	2.692372	2.410904	0.528641	4.999991	11222.000000		1
9816.767578	3522.135498	1.113230	3.916348	7230.726074	98004.453125	1085.374268	686.884277	173.142685	56.364578	36.110580	176.664307	221.921265	101.424164	2.013872	0.000000	3.991968	3.546806	0.046585	0.592881	3.859182	4.991246	3.035579	2.836884	2.238404	1.751006	1.557634	2.247149	2.346199	2.006141	0.304032	0.000000	11265.000000		1
7364.627930	1807.619873	2.525582	4.221638	4210.718750	68558.148438	648.106262	370.813416	118.834953	55.402451	23.781794	101.023285	157.776413	107.471382	1.129937	99998.000000	3.867151	3.257107	0.402361	0.625481	3.624356	4.836059	2.811646	2.569155	2.074944	1.743529	1.376245	2.004421	2.198042	2.031293	0.053054	4.999991	11355.000000		1
7205.374512	2878.966064	1.544953	2.365228	6124.866211	85769.398438	900.550415	560.904297	119.368446	66.442238	26.893286	121.271111	165.430252	112.648979	0.777012	0.000000	3.857656	3.459237	0.188915	0.373873	3.787097	4.933332	2.954508	2.748889	2.076890	1.822444	1.429644	2.083757	2.218615	2.051727	0.000000	0.000000	11374.000000		1
11314.764648	2253.620850	2.852458	5.708001	7644.949219	99998.000000	1175.527344	711.446289	167.878738	63.059372	53.700226	208.762939	300.451752	168.076096	1.695891	0.000000	4.053646	3.352881	0.455219	0.756484	3.883375	4.999991	3.070233	2.852142	2.224996	1.799750	1.729976	2.319654	2.477775	2.225506	0.229398	0.000000	11418.000000		1
7535.636719	3658.769775	1.051555	4.163047	8767.056641	99998.000000	1347.843628	837.524963	195.351761	56.204224	46.027885	204.380951	266.151337	167.422348	1.887762	99998.000000	3.877120	3.563335	0.021832	0.619411	3.942854	4.999991	3.129640	2.922998	2.290817	1.749769	1.663021	2.310440	2.425129	2.223814	0.275947	4.999991	11511.000000		1
8812.782227	1452.564331	2.056854	3.654230	3990.672363	62380.847656	592.777832	344.968597	81.546387	61.264637	21.188370	83.880775	106.481499	69.168259	1.593798	99998.000000	3.945113	3.162135	0.313203	0.562796	3.601046	4.795051	2.772892	2.537780	1.911405	1.787210	1.326097	1.923662	2.027274	1.839907	0.202433	4.999991	11534.000000		1
5875.974609	1724.025879	2.220292	4.486840	3669.784912	54004.078125	499.013702	314.054108	65.458519	44.923904	26.390636	95.771675	127.327576	135.120178	0.613557	99998.000000	3.769080	3.236544	0.346410	0.651941	3.564641	4.732427	2.698112	2.497005	1.815966	1.652478	1.421450	1.981237	2.104923	2.130720	0.000000	4.999991	11569.000000		1
40864.785156	14853.219727	0.299123	14.259208	38519.425781	99998.000000	6337.798340	3870.718018	1017.812622	417.337769	296.862274	1191.094116	1536.593140	837.654480	5.099576	0.000000	4.611349	4.171821	0.000000	1.154095	4.585680	4.999991	3.801939	3.587791	3.007668	2.620488	2.472555	3.075946	3.186559	2.923065	0.707534	0.000000	11604.000000		1
3179.507324	1369.812134	1.884164	3.120744	4745.874023	68697.484375	635.953247	409.104187	80.695274	67.854584	25.129387	109.975372	133.569061	94.655357	1.057237	0.000000	3.502360	3.136661	0.275119	0.494258	3.676316	4.836941	2.803425	2.611834	1.906848	1.831579	1.400182	2.041296	2.125706	1.976145	0.024172	0.000000	11642.000000		1
6774.665527	930.481140	2.648932	1.754647	2091.231201	48367.312500	205.302994	133.081833	140.026413	116.349464	142.333038	46.601460	71.604416	101.239143	0.449519	0.000000	3.830888	2.968708	0.423071	0.244190	3.320402	4.684552	2.312395	2.124119	2.146210	2.065764	2.153306	1.668400	1.854940	2.005348	0.000000	0.000000	11663.000000		1
15711.586914	3715.658447	0.909703	2.275799	7840.627930	99998.000000	1196.157593	744.429932	150.375443	54.076443	37.874481	228.548218	277.863373	176.547134	2.664483	0.000000	4.196220	3.570036	0.000000	0.357134	3.894351	4.999991	3.077788	2.871824	2.177177	1.733008	1.578347	2.358978	2.443831	2.246861	0.425613	0.000000	11706.000000		1
9152.354492	1497.543701	1.896499	5.100504	7250.504883	98118.054688	1141.569214	683.547668	143.218079	71.413223	46.804985	203.872131	264.745148	223.891769	1.171728	0.000000	3.961533	3.175380	0.277953	0.707613	3.860368	4.991749	3.057502	2.834769	2.155998	1.853779	1.670292	2.309358	2.422828	2.350038	0.068827	0.000000	11749.000000		1
16093.973633	2421.570557	2.355976	4.560850	6404.647949	89714.632812	981.412170	589.598511	132.532928	57.154015	29.455873	142.598251	198.580444	145.114578	1.913853	99998.000000	4.206663	3.384097	0.372171	0.659046	3.806495	4.952863	2.991851	2.770556	2.122324	1.757047	1.469172	2.154114	2.297936	2.161711	0.281908	4.999991	11792.000000		1
10800.347656	2020.151123	2.827788	3.241009	5461.779297	80957.562500	811.260742	498.486359	156.869797	81.762253	40.060848	146.412827	209.953262	114.955612	2.046796	0.000000	4.033438	3.305384	0.451447	0.510680	3.737334	4.908257	2.909160	2.697653	2.195539	1.912553	1.602720	2.165579	2.322123	2.060530	0.311075	0.000000	11864.000000		1
7273.704102	445.427551	1.495613	1.486362	4011.586426	58754.300781	544.193542	346.054077	73.559502	21.086605	17.161007	70.562111	77.010208	81.629646	1.080215	99998.000000	3.861756	2.648777	0.174819	0.172125	3.603316	4.769040	2.735753	2.539144	1.866639	1.324007	1.234543	1.848572	1.886548	1.911848	0.033510	4.999991	11880.000000		1
20107.548828	3161.069580	2.655099	5.538395	9700.263672	99998.000000	1514.942139	925.516357	211.125092	65.378342	50.357452	250.711044	327.813751	222.618179	2.742482	0.000000	4.303359	3.499834	0.424081	0.743384	3.986784	4.999991	3.180396	2.966384	2.324540	1.815434	1.702064	2.399173	2.515627	2.347561	0.438144	0.000000	11904.000000		1
16524.035156	5032.565918	2.556419	3.447620	11858.844727	99998.000000	1836.995483	1139.071411	237.454056	77.987755	75.206223	336.879944	423.841400	318.602631	2.579775	99998.000000	4.218116	3.701789	0.407632	0.537519	4.074042	4.999991	3.264108	3.056551	2.375580	1.892026	1.876254	2.527475	2.627203	2.503249	0.411582	4.999991	11957.000000		1
14750.641602	2517.234375	2.325139	3.355108	7218.033203	97489.250000	1050.185791	661.048767	173.401718	73.988144	47.896629	192.779922	244.340042	169.229416	1.393939	99998.000000	4.168811	3.400924	0.366449	0.525706	3.858419	4.988957	3.021266	2.820234	2.239053	1.869162	1.680305	2.285062	2.387995	2.228476	0.144244	4.999991	11973.000000		1
8590.118164	2284.788330	2.716774	2.593424	4714.457031	64284.113281	642.688171	401.798828	64.931206	23.627605	14.126607	64.178772	75.970985	95.426292	1.650976	99998.000000	3.933999	3.358846	0.434053	0.413874	3.673432	4.808104	2.808000	2.604009	1.812454	1.373420	1.150038	1.807391	1.880648	1.979668	0.217741	4.999991	11991.000000		1
11246.978516	3220.135498	2.127780	5.415045	8148.428223	99998.000000	1270.913574	783.510193	211.482803	73.732193	43.943275	173.096420	264.964081	117.280754	0.721315	99998.000000	4.051036	3.507874	0.327927	0.733602	3.911074	4.999991	3.104116	2.894045	2.325275	1.867657	1.642892	2.238288	2.423187	2.069227	0.000000	4.999991	12039.000000		1
8474.521484	1544.444336	3.092990	4.082870	5510.076660	85783.953125	842.005615	504.851196	128.086166	75.335739	40.760860	195.542953	255.749878	159.623566	1.345196	0.000000	3.928115	3.188772	0.490378	0.610966	3.741158	4.933406	2.925315	2.703163	2.107502	1.877001	1.610243	2.291242	2.407815	2.203097	0.128786	0.000000	12072.000000		1
6441.048340	1292.370239	4.107540	4.952485	3081.410645	47991.082031	411.355316	252.826492	75.989487	23.103371	13.438933	69.288528	114.838432	69.137421	0.864259	0.000000	3.808957	3.111387	0.613582	0.694823	3.488750	4.681160	2.614217	2.402822	1.880754	1.363675	1.128365	1.840661	2.060087	1.839713	0.000000	0.000000	12102.000000		1
14421.946289	8568.624023	1.840992	10.435372	19196.421875	99998.000000	3143.187012	1902.222778	429.854675	138.025070	139.212296	632.638245	811.051025	486.866852	2.250957	99998.000000	4.159024	3.932911	0.265052	1.018508	4.283220	4.999991	3.497370	3.279261	2.633322	2.139958	2.143678	2.801155	2.909048	2.687410	0.352367	4.999991	12185.000000		1
14618.185547	3312.749512	1.335259	5.060415	9164.670898	99998.000000	1427.808105	876.626770	222.559586	95.762421	61.310894	251.266113	341.995880	229.744705	3.348269	0.000000	4.164894	3.520189	0.125565	0.704186	3.962117	4.999991	3.154670	2.942815	2.347446	1.981195	1.787538	2.400134	2.534021	2.361245	0.524820	0.000000	12225.000000		1
26318.437500	6816.996094	2.007514	8.002302	20522.160156	99998.000000	3330.086426	2020.949829	439.617798	206.477890	117.061806	600.083252	791.817749	446.417450	3.408667	0.000000	4.420260	3.833593	0.302659	0.903215	4.312223	4.999991	3.522455	3.305556	2.643075	2.314873	2.068415	2.778212	2.898625	2.649741	0.532585	0.000000	12280.000000		1
16397.453125	3446.565186	3.987274	4.912396	11826.949219	99998.000000	1891.244629	1160.420166	248.570923	90.732841	64.863358	280.903931	412.113922	243.686295	3.272170	99998.000000	4.214777	3.537386	0.600676	0.691293	4.072873	4.999991	3.276748	3.064615	2.395450	1.957765	1.811999	2.448558	2.615017	2.386831	0.514836	4.999991	12369.000000		1
7233.988770	3256.212158	2.149366	5.205351	14398.216797	99998.000000	2270.165283	1410.008667	327.681152	134.426346	91.463692	514.262756	690.153076	438.131439	1.435265	99998.000000	3.859378	3.512713	0.332310	0.716450	4.158309	4.999991	3.356057	3.149222	2.515451	2.128484	1.961249	2.711185	2.838945	2.641604	0.156932	4.999991	12415.000000		1
7692.537598	2128.054199	2.685936	4.311067	6089.039551	84227.015625	865.957031	553.481750	139.064285	63.710041	28.934721	151.066193	164.597641	120.598854	0.328576	0.000000	3.886070	3.327983	0.429096	0.634585	3.784549	4.925451	2.937496	2.743103	2.143216	1.804208	1.461419	2.179167	2.216424	2.081343	0.000000	0.000000	12437.000000		1
14882.561523	3307.149414	2.701355	6.876738	9192.760742	99998.000000	1461.485596	884.268250	255.623444	133.300781	85.388725	345.773468	459.834778	261.112488	2.879940	0.000000	4.172678	3.519454	0.431582	0.837382	3.963446	4.999991	3.164794	2.946584	2.407601	2.124833	1.931401	2.538792	2.662602	2.416828	0.459383	0.000000	12491.000000		1
26086.890625	5074.640625	1.674470	8.369267	16118.903320	99998.000000	2664.035645	1587.718384	363.233582	150.967514	119.417786	460.827759	645.284668	347.216644	4.892849	0.000000	4.416422	3.705405	0.223877	0.922687	4.207335	4.999991	3.425540	3.200773	2.560186	2.178884	2.077069	2.663539	2.809751	2.540601	0.689562	0.000000	12634.000000		1
18250.126953	2597.701416	3.826920	6.827398	11561.047852	99998.000000	1845.673096	1113.938965	261.834076	112.013725	73.596512	315.472656	395.751617	234.484406	5.042130	0.000000	4.261266	3.414589	0.582849	0.834255	4.062997	4.999991	3.266155	3.046861	2.418026	2.049271	1.866857	2.498962	2.597423	2.370114	0.702614	0.000000	12670.000000		1
16810.576172	4227.873535	1.831741	3.860841	11188.942383	99998.000000	1801.736084	1076.147705	258.568420	74.065239	64.080093	291.234467	395.662170	150.341522	3.730060	99998.000000	4.225583	3.626122	0.262864	0.586682	4.048789	4.999991	3.255691	3.031872	2.412575	1.869614	1.806723	2.464243	2.597325	2.177079	0.571716	4.999991	12755.000000		1
17530.111328	3412.024414	2.550252	6.198315	14394.793945	99998.000000	2227.190186	1395.811157	326.179382	162.858414	88.898018	409.184387	562.739136	258.987793	2.122023	0.000000	4.243785	3.533012	0.406583	0.792274	4.158206	4.999991	3.347757	3.144827	2.513457	2.211810	1.948892	2.611919	2.750307	2.413279	0.326750	0.000000	12782.000000		1
4599.908203	590.190613	1.113230	1.541869	2264.654541	38369.871094	302.499359	181.296082	54.175121	40.548080	24.469467	57.653580	69.421127	63.188892	1.260165	99998.000000	3.662749	2.770992	0.046585	0.188048	3.355002	4.583991	2.480725	2.258389	1.733800	1.607970	1.388625	1.760826	1.841492	1.800641	0.100427	4.999991	12842.000000		1
27153.572266	12525.860352	3.092990	13.531446	32044.101562	99998.000000	5304.992676	3220.354492	721.243347	326.904053	217.637939	1061.533936	1334.259766	768.433777	4.448211	0.000000	4.433827	4.097807	0.490378	1.131344	4.505748	4.999991	3.724685	3.507904	2.858082	2.514420	2.337735	3.025934	3.125240	2.885607	0.648185	0.000000	12886.000000		1
8779.746094	2305.344482	2.251129	5.085085	8320.836914	99998.000000	1281.194824	790.756958	184.789963	80.880302	52.750435	231.795395	287.160828	180.441895	1.924234	0.000000	3.943482	3.362736	0.352400	0.706298	3.920167	4.999991	3.107615	2.898043	2.266678	1.907843	1.722226	2.365105	2.458125	2.256337	0.284258	0.000000	12962.000000		1
8453.912109	1917.996094	0.804856	4.082870	5148.601074	75479.796875	779.754150	453.883179	80.023018	76.260857	33.066929	133.939102	215.066101	131.484451	2.916208	0.000000	3.927058	3.282848	0.000000	0.610966	3.711689	4.877831	2.891958	2.656944	1.903215	1.882302	1.519394	2.126907	2.332572	2.118874	0.464819	0.000000	12996.000000		1
10571.309570	2086.802979	1.285919	2.904882	8951.723633	99998.000000	1403.804199	838.086182	160.884811	72.202660	39.724724	189.841125	265.941620	184.956482	1.315028	99998.000000	4.024129	3.319481	0.109214	0.463128	3.951907	4.999991	3.147306	2.923289	2.206515	1.858553	1.599061	2.278390	2.424786	2.267070	0.118935	4.999991	13030.000000		1
24887.392578	5478.067383	2.988143	4.745874	12400.921875	99998.000000	1955.022583	1218.693604	301.040741	121.295776	78.191277	337.419617	492.198639	251.913696	2.264494	0.000000	4.395979	3.738627	0.475401	0.676316	4.093454	4.999991	3.291152	3.085895	2.478625	2.083846	1.893158	2.528170	2.692140	2.401252	0.354971	0.000000	13083.000000		1
10909.194336	4482.772461	1.884164	4.474505	9338.985352	99998.000000	1423.654297	891.740173	216.231766	130.506912	60.444363	266.607727	365.052979	229.152634	4.166245	0.000000	4.037793	3.651547	0.275119	0.650745	3.970300	4.999991	3.153404	2.950238	2.334919	2.115633	1.781356	2.425873	2.562356	2.360125	0.619745	0.000000	13195.000000		1
9794.164062	2617.326416	1.911918	3.999609	6236.473145	82286.007812	940.808594	569.282837	147.112839	93.082657	40.298298	173.941360	266.413452	190.661392	2.669139	0.000000	3.990967	3.417858	0.281469	0.602018	3.794939	4.915326	2.973501	2.755328	2.167650	1.968869	1.605287	2.240403	2.425556	2.280263	0.426371	0.000000	13258.000000		1
13434.320312	3331.295166	1.711475	3.629560	8229.031250	99998.000000	1321.974121	776.220215	137.719772	47.276798	46.613796	189.841125	258.919952	133.735580	3.931394	99998.000000	4.128216	3.522613	0.233371	0.559854	3.915349	4.999991	3.121223	2.889985	2.138996	1.674648	1.668514	2.278390	2.413166	2.126247	0.594547	4.999991	13284.000000		1
11993.156250	2083.984375	2.312804	4.095205	6166.851562	85034.554688	907.494995	571.700500	143.766983	63.512684	33.992054	153.224808	209.860764	161.122269	0.811471	99998.000000	4.078934	3.318894	0.364139	0.612276	3.790063	4.929595	2.957844	2.757169	2.157659	1.802860	1.531377	2.185329	2.321931	2.207155	0.000000	4.999991	13335.000000		1
11593.205078	3568.678223	2.374479	3.928683	7772.692871	99998.000000	1191.942139	736.513977	203.301651	96.903404	52.324879	293.090851	382.846161	209.484543	3.925513	99998.000000	4.064204	3.552507	0.375568	0.594247	3.890572	4.999991	3.076255	2.867181	2.308141	1.986339	1.718708	2.467002	2.583024	2.321152	0.593896	4.999991	13380.000000		1
13593.218750	3990.345703	2.574922	5.430464	7918.325684	99998.000000	1211.967896	740.331665	173.984543	143.307510	51.572449	225.698837	326.139282	234.357971	1.337193	99998.000000	4.133322	3.601011	0.410764	0.734837	3.898633	4.999991	3.083491	2.869426	2.240511	2.156269	1.712418	2.353529	2.513403	2.369880	0.126194	4.999991	13432.000000		1
7517.849609	1793.453125	3.450704	5.230021	7935.822754	99998.000000	1189.845215	734.071655	153.675034	78.567497	37.430420	161.927124	207.202576	158.374649	2.253232	0.000000	3.876094	3.253690	0.537908	0.718503	3.899592	4.999991	3.075490	2.865738	2.186603	1.895243	1.573225	2.209320	2.316395	2.199686	0.352806	0.000000	13455.000000		1
21128.451172	7174.314941	1.961258	9.198792	16778.980469	99998.000000	2723.240479	1652.834595	335.994934	161.011246	126.797173	494.554596	573.448975	341.604248	2.311674	99998.000000	4.324868	3.855780	0.292535	0.963731	4.224766	4.999991	3.435086	3.218229	2.526333	2.206856	2.103110	2.694214	2.758495	2.533523	0.363927	4.999991	13515.000000		1
8762.810547	6224.489746	1.495613	4.952485	13778.764648	99998.000000	2205.675049	1354.313354	327.462219	126.781754	94.695450	408.922272	513.124878	312.524597	3.121294	0.000000	3.942643	3.794104	0.174819	0.694823	4.139210	4.999991	3.343542	3.131719	2.515161	2.103057	1.976329	2.611641	2.710223	2.494884	0.494335	0.000000	13582.000000		1
4201.507812	1096.349243	1.273584	2.072273	2448.365234	36803.003906	309.706055	188.459610	48.815586	75.166130	12.569319	54.196709	52.019588	71.592079	2.211014	99998.000000	3.623405	3.039949	0.105028	0.316447	3.388876	4.565883	2.490950	2.275218	1.688558	1.876022	1.099312	1.733973	1.716167	1.854865	0.344591	4.999991	13613.000000		1
17117.275391	5472.196289	2.084607	7.487318	13553.951172	99998.000000	2169.616943	1323.392700	326.419922	140.803513	82.607193	331.794861	484.776062	328.449005	3.026902	0.000000	4.233435	3.738162	0.319024	0.874326	4.132066	4.999991	3.336383	3.121689	2.513777	2.148613	1.917018	2.520870	2.685541	2.516468	0.480998	0.000000	13671.000000		1
7076.847168	1702.384155	2.491661	1.822490	3472.314453	53134.484375	460.229492	287.694336	57.135513	26.014420	8.316843	66.682770	105.041389	78.709351	0.430651	0.000000	3.849840	3.231058	0.396489	0.260665	3.540619	4.725377	2.662974	2.458931	1.756906	1.415214	0.919959	1.824014	2.021360	1.896026	0.000000	0.000000	13719.000000		1
13910.452148	6717.434570	2.038351	8.794823	23616.708984	99998.000000	3855.299316	2342.528320	524.978760	196.498917	169.698151	720.062256	1022.256287	579.712036	4.440482	0.000000	4.143341	3.827204	0.309279	0.944227	4.373219	4.999991	3.586058	3.369685	2.720142	2.293360	2.229677	2.857370	3.009560	2.763212	0.647430	0.000000	13746.000000		1
12483.696289	2688.804443	2.648932	4.687283	6265.540527	83701.023438	963.819458	578.836243	129.294998	37.001781	46.835823	154.297958	158.997574	71.508820	1.764689	99998.000000	4.096343	3.429559	0.423071	0.670921	3.796958	4.922731	2.983996	2.762556	2.111582	1.568223	1.670578	2.188360	2.201391	1.854360	0.246668	4.999991	13790.000000		1
11167.559570	4927.524414	3.012813	4.927814	9840.052734	99998.000000	1533.830078	938.807251	212.303085	122.325752	71.083260	347.827240	461.851562	323.629120	3.117037	0.000000	4.047958	3.692629	0.478972	0.692654	3.992997	4.999991	3.185777	2.972576	2.326956	2.087518	1.851767	2.541363	2.664502	2.510048	0.493742	0.000000	13833.000000		1
7445.437500	1978.230713	1.680638	4.391244	6029.396973	77636.984375	917.171753	560.722412	108.233063	92.259293	33.221119	155.975510	189.548172	135.086258	2.036241	99998.000000	3.871890	3.296277	0.225474	0.642588	3.780274	4.890069	2.962451	2.748748	2.034360	1.965010	1.521414	2.193056	2.277719	2.130611	0.308829	4.999991	13912.000000		1
6650.443359	2165.173096	2.232627	4.607106	5103.023438	73666.187500	744.602661	460.389862	93.165916	46.999264	26.723680	86.535873	141.833481	70.676208	1.140511	0.000000	3.822851	3.335493	0.348816	0.663428	3.707828	4.867268	2.871925	2.663126	1.969257	1.672091	1.426896	1.937196	2.151779	1.849273	0.057099	0.000000	13947.000000		1
10557.864258	1326.827881	1.958174	4.126042	5658.090332	82716.000000	876.392395	512.054810	141.611450	80.241966	34.133904	133.248352	187.787354	98.423691	1.660351	0.000000	4.023576	3.122815	0.291851	0.615534	3.752670	4.917590	2.942699	2.709316	2.151098	1.904402	1.533186	2.124662	2.273666	1.993100	0.220200	0.000000	13972.000000		1
7606.849609	1951.914062	1.085476	3.521630	4788.873535	73424.835938	694.809509	430.641022	113.777626	70.315414	40.051598	139.465164	171.203003	124.715645	2.671132	0.000000	3.881205	3.290461	0.035620	0.546744	3.680233	4.865843	2.841866	2.634115	2.056057	1.847051	1.602620	2.144466	2.233511	2.095921	0.426695	0.000000	14099.000000		1
6313.936523	1445.120117	2.716774	3.657314	3232.270020	49360.976562	419.255859	272.004272	35.099113	48.346855	19.069841	62.606064	91.266335	118.927467	0.123118	0.000000	3.800300	3.159904	0.434053	0.563162	3.509508	4.693384	2.622479	2.434576	1.545296	1.684368	1.280347	1.796616	1.960311	2.075282	0.000000	0.000000	14199.000000		1
4932.443359	1261.841187	1.110146	4.089037	3400.663818	58292.375000	481.331543	286.429993	93.313934	61.810459	36.116749	126.824921	184.752960	125.474243	1.589582	0.000000	3.693062	3.101005	0.045380	0.611621	3.531564	4.765612	2.682444	2.457018	1.969947	1.791062	1.557709	2.103204	2.266591	2.098555	0.201283	0.000000	14222.000000		1
11428.403320	5588.015137	2.285050	4.890810	7774.271973	99998.000000	1220.013428	736.766846	226.272415	59.374306	42.441498	237.626740	297.306335	150.424774	0.252248	0.000000	4.057986	3.747257	0.358896	0.689381	3.890660	4.999991	3.086365	2.867330	2.354632	1.773599	1.627791	2.375895	2.473204	2.177319	0.000000	0.000000	14293.000000		1
10340.096680	2399.216553	1.810155	6.691713	7201.621582	99800.914062	1098.359863	673.722900	165.017029	67.644890	53.200661	224.375916	285.612793	252.835739	2.973851	0.000000	4.014524	3.380069	0.257716	0.825537	3.857430	4.999135	3.040745	2.828481	2.217529	1.830235	1.725917	2.350976	2.455778	2.402838	0.473319	0.000000	14356.000000		1
18309.685547	6011.199707	2.050686	5.291696	13363.823242	99998.000000	2191.680908	1289.835449	323.564362	108.529099	85.357887	345.091949	478.966309	238.952744	5.148238	0.000000	4.262681	3.778961	0.311899	0.723595	4.125931	4.999991	3.340777	3.110534	2.509961	2.035546	1.931244	2.537935	2.680305	2.378312	0.711659	0.000000	14410.000000		1
8798.076172	1161.884888	1.563456	2.682853	4779.739746	65654.109375	669.387146	433.481171	117.083389	69.393372	21.083521	90.187027	143.307510	85.851288	2.366784	0.000000	3.944388	3.065163	0.194086	0.428597	3.679404	4.817262	2.825677	2.636970	2.068495	1.841318	1.323943	1.955144	2.156269	1.933747	0.374159	0.000000	14453.000000		1
14254.708984	2401.079102	2.038351	4.801381	7286.372070	98401.445312	1111.644653	686.094849	172.368668	57.221855	52.275539	191.093124	231.502441	157.418701	1.022506	0.000000	4.153958	3.380406	0.309279	0.681366	3.862511	4.993001	3.045966	2.836384	2.236458	1.757562	1.718299	2.281245	2.364556	2.197056	0.009666	0.000000	14517.000000		1
13200.307617	3139.767090	1.729977	3.062153	8647.851562	99998.000000	1309.102661	814.532593	210.733459	101.751045	59.392807	273.388855	366.641113	237.262863	2.650614	99998.000000	4.120584	3.496897	0.238040	0.486027	3.936908	4.999991	3.116974	2.910908	2.323734	2.007539	1.773734	2.436781	2.564241	2.375230	0.423346	4.999991	14552.000000		1
3709.037598	593.181824	1.899583	1.369180	834.583069	27295.689453	46.576790	33.649757	24.935112	11.320405	5.193016	33.677509	20.001129	37.714127	0.307273	0.000000	3.569261	2.773188	0.278658	0.136461	2.921470	4.436094	1.668169	1.526982	1.396811	1.053862	0.715420	1.527340	1.301054	1.576504	0.000000	0.000000	14640.000000		1
10822.143555	443.062347	2.457740	5.732670	5557.439941	79693.679688	827.323914	509.470642	108.899147	69.525970	37.399582	173.694672	249.431290	141.913651	0.660635	0.000000	4.034313	2.646465	0.390536	0.758357	3.744875	4.901424	2.917675	2.707119	2.037024	1.842147	1.572867	2.239786	2.396951	2.152024	0.000000	0.000000	14684.000000		1
13935.680664	3598.374756	1.766982	4.745874	9235.526367	99998.000000	1458.309326	877.076965	205.642197	80.957390	57.943451	269.373840	377.776489	176.152405	1.539576	0.000000	4.144128	3.556106	0.247232	0.676316	3.965462	4.999991	3.163850	2.943038	2.313112	1.908257	1.763004	2.430355	2.577235	2.245888	0.187401	0.000000	14715.000000		1
5467.656738	1444.790161	3.367443	4.385077	6077.629883	84807.976562	901.783875	546.413818	124.237663	81.808502	33.461651	159.342941	204.303864	192.773758	1.236832	0.000000	3.737801	3.159805	0.527300	0.641977	3.783734	4.928437	2.955102	2.737522	2.094253	1.912798	1.524547	2.202333	2.310277	2.285048	0.092311	0.000000	14747.000000		1
18781.769531	6693.920898	2.898715	7.585997	18741.515625	99998.000000	3050.563965	1836.622437	415.209991	224.613358	94.905144	461.598694	596.829895	338.915222	3.642913	99998.000000	4.273736	3.825680	0.462205	0.880013	4.272805	4.999991	3.484380	3.264020	2.618268	2.351436	1.977290	2.664265	2.775851	2.530091	0.561449	4.999991	14778.000000		1
24555.343750	6473.625000	2.630429	6.981585	17830.019531	99998.000000	2851.203369	1736.854126	400.380310	162.420517	105.651970	519.455811	656.358398	395.427826	2.338458	0.000000	4.390146	3.811147	0.420027	0.843954	4.251152	4.999991	3.455028	3.239763	2.602473	2.210641	2.023878	2.715549	2.817141	2.597067	0.368930	0.000000	14809.000000		1
14006.125977	3005.858887	2.556419	2.016765	6574.207031	90896.320312	1021.152344	577.340637	106.052856	45.133602	29.896847	105.229500	134.241318	130.994141	2.892881	99998.000000	4.146318	3.477969	0.407632	0.304655	3.817843	4.958546	3.009090	2.761432	2.025522	1.654500	1.475625	2.022137	2.127886	2.117252	0.461331	4.999991	14846.000000		1
4749.506348	1312.673584	1.911918	3.820752	2493.418701	40500.468750	331.329224	203.532928	53.657055	23.202051	6.398758	64.320625	78.989967	111.748528	1.244069	0.000000	3.676648	3.118157	0.281469	0.582149	3.396795	4.607460	2.520260	2.308635	1.729627	1.365526	0.806096	1.808350	1.897572	2.048242	0.094845	0.000000	14942.000000		1
1211.715088	583.757935	2.932636	3.848506	1051.937256	30155.367188	59.306465	49.799297	37.020283	31.315367	5.717252	23.775625	30.195971	32.841816	0.183150	0.000000	3.083400	2.766233	0.467258	0.585292	3.021990	4.479364	1.773102	1.697223	1.568440	1.495757	0.757187	1.376132	1.479949	1.516427	0.000000	0.000000	14964.000000		1
14583.078125	2304.533447	1.958174	6.488186	7712.732910	99998.000000	1195.019653	728.372925	163.354889	76.109756	43.465298	213.129517	264.408997	191.512512	1.121273	99998.000000	4.163849	3.362583	0.291851	0.812123	3.887208	4.999991	3.077375	2.862354	2.213132	1.881440	1.638143	2.328644	2.422276	2.282197	0.049711	4.999991	15074.000000		1
20607.029297	4004.848389	2.211041	4.795214	9030.272461	99998.000000	1418.852905	846.588074	250.960831	107.203094	58.550949	278.214905	413.726715	250.501343	4.013245	0.000000	4.314015	3.602586	0.344597	0.680808	3.955701	4.999991	3.151937	2.927672	2.399606	2.030207	1.767534	2.444380	2.616714	2.398810	0.603496	0.000000	15164.000000		1
7336.643066	1020.520142	1.785485	0.388551	4035.547119	62448.507812	558.952332	315.941376	57.820103	20.371178	3.385945	34.704395	69.186760	68.156792	0.089575	0.000000	3.865497	3.008821	0.251756	0.000000	3.605902	4.795522	2.747375	2.499607	1.762079	1.309016	0.529680	1.540385	1.840023	1.833509	0.000000	0.000000	15227.000000		1
8132.491211	1719.526611	2.457740	4.307983	4654.613770	70360.492188	676.183716	378.454926	94.868141	35.771370	18.995831	115.532272	159.071579	142.955963	1.591804	0.000000	3.910223	3.235409	0.390536	0.634274	3.667884	4.847329	2.830065	2.578014	1.977120	1.553536	1.278658	2.062703	2.201593	2.155202	0.201889	0.000000	15254.000000		1
9570.651367	2235.266602	2.377563	3.888595	7239.896973	94452.320312	1100.765259	695.814819	147.082001	76.880692	52.981716	162.923172	224.724380	179.704880	1.168562	99998.000000	3.980942	3.349329	0.376132	0.589793	3.859732	4.975213	3.041695	2.842494	2.167560	1.885817	1.724126	2.211983	2.351650	2.254560	0.067652	4.999991	15297.000000		1
6323.107422	994.132629	3.783747	4.662613	2836.028076	43404.121094	368.750397	240.978760	49.117790	28.857628	28.703440	59.584000	77.081131	109.966125	0.308496	0.000000	3.800931	2.997444	0.577922	0.668629	3.452711	4.637531	2.566732	2.381979	1.691239	1.460261	1.457934	1.775130	1.886948	2.041259	0.000000	0.000000	15312.000000		1
4089.364502	1450.482788	2.269632	2.689020	4879.362793	71360.375000	708.368713	446.047394	103.786308	57.110840	27.109148	125.418739	178.594727	95.472549	1.660653	99998.000000	3.611656	3.161513	0.355955	0.429594	3.688363	4.853457	2.850259	2.649381	2.016140	1.756719	1.433116	2.098362	2.251869	1.979879	0.220279	4.999991	15329.000000		1
8018.704590	2107.618164	1.859494	4.289481	5618.448730	80781.000000	855.182434	516.711243	130.038177	74.996529	34.571796	135.123260	169.895508	134.062454	1.234399	99998.000000	3.904104	3.323792	0.269395	0.632405	3.749616	4.907309	2.932059	2.713248	2.114071	1.875041	1.538722	2.130730	2.230182	2.127307	0.091456	4.999991	15408.000000		1
5829.641602	2037.888794	2.189455	2.972724	5258.598145	73279.046875	767.924988	474.763153	102.959869	51.069798	30.723289	103.977501	104.773109	112.747658	1.483261	0.000000	3.765642	3.309180	0.340336	0.473155	3.720870	4.864980	2.885319	2.676477	2.012668	1.708164	1.487468	2.016939	2.020250	2.052108	0.171218	0.000000	15452.000000		1
12683.293945	2367.401611	2.217208	4.212387	7130.054199	96866.367188	1057.987549	659.772095	181.144989	98.935593	54.030186	230.170258	303.612579	175.899536	1.479723	0.000000	4.103232	3.374272	0.345806	0.624528	3.853093	4.986173	3.024481	2.819394	2.258026	1.995353	1.732636	2.362049	2.482320	2.245265	0.170180	0.000000	15477.000000		1
15031.657227	3443.469238	2.109277	4.388160	9274.412109	99998.000000	1453.810181	892.973633	219.941498	75.252480	60.247005	271.359772	347.734711	213.709259	1.653365	99998.000000	4.177007	3.536996	0.324134	0.642282	3.967286	4.999991	3.162508	2.950839	2.342307	1.876521	1.779935	2.433545	2.541248	2.329823	0.218369	4.999991	15532.000000		1
13284.574219	2717.063721	2.630429	4.625608	6493.403809	86845.484375	985.936035	601.902649	128.838608	79.249001	50.005909	170.231628	236.319229	179.954666	0.593971	0.000000	4.123348	3.434100	0.420027	0.665169	3.812472	4.938747	2.993849	2.779526	2.110046	1.898994	1.699021	2.231040	2.373499	2.255163	0.000000	0.000000	15560.000000		1
12955.853516	3804.574951	2.019849	4.412830	6843.803223	92700.570312	1046.895386	639.955994	156.333221	64.046173	41.534878	165.091034	229.405487	148.512863	1.719862	0.000000	4.112466	3.580306	0.305319	0.644717	3.835298	4.967083	3.019903	2.806150	2.194051	1.806493	1.618413	2.217723	2.360604	2.171764	0.235494	0.000000	15631.000000		1
4218.486816	779.020264	3.956437	4.237057	2109.918701	36837.480469	238.295914	158.109451	54.761032	30.979240	8.961345	17.919605	30.908314	30.180552	0.593584	0.000000	3.625157	2.891549	0.597304	0.627064	3.324266	4.566290	2.377117	2.198958	1.738472	1.491071	0.952373	1.253328	1.490075	1.479727	0.000000	0.000000	15677.000000		1
14607.445312	3749.425537	2.198706	4.715036	9511.144531	99998.000000	1493.516357	903.911682	186.152969	82.523933	53.206829	240.550125	311.691986	247.439194	3.494398	99998.000000	4.164574	3.573965	0.342167	0.673485	3.978233	4.999991	3.174210	2.956126	2.269870	1.916580	1.725967	2.381206	2.493726	2.393468	0.543372	4.999991	15757.000000		1
7056.383789	999.526062	2.833956	2.103110	4261.998535	66389.937500	628.142151	362.064850	84.494438	42.675861	20.072056	71.820274	105.904839	127.454010	0.412022	0.000000	3.848582	2.999794	0.452393	0.322862	3.629613	4.822102	2.798058	2.558786	1.926828	1.630182	1.302592	1.856247	2.024916	2.105354	0.000000	0.000000	15781.000000		1
11624.566406	4713.145996	2.266548	5.461301	13203.274414	99998.000000	2083.602051	1265.806885	267.597595	122.516937	68.431244	338.415649	491.677460	271.899414	2.513192	0.000000	4.065377	3.673311	0.355365	0.737296	4.120682	4.999991	3.318815	3.102367	2.427482	2.088196	1.835254	2.529450	2.691680	2.434408	0.400226	0.000000	15815.000000		1
11178.411133	2796.639648	3.496960	4.665697	9342.538086	99998.000000	1416.484497	861.174133	199.462387	83.516899	43.653404	229.457916	329.775024	224.289566	3.143831	0.000000	4.048380	3.446636	0.543691	0.668917	3.970465	4.999991	3.151212	2.935091	2.299861	1.921774	1.640018	2.360703	2.518218	2.350809	0.497459	0.000000	15848.000000		1
8921.878906	3499.821533	2.846291	4.835302	7211.560547	94999.148438	1111.163574	659.580872	161.865448	104.162529	37.843643	135.249695	191.364487	142.289871	0.632555	0.000000	3.950456	3.544046	0.454279	0.684424	3.858029	4.977720	3.045778	2.819268	2.209154	2.017711	1.577993	2.131136	2.281861	2.153174	0.000000	0.000000	15930.000000		1
12448.723633	6291.533203	1.686805	6.216817	12244.934570	99998.000000	2008.072144	1199.910522	253.748520	172.683197	77.226067	330.434937	494.150635	226.149063	1.315197	0.000000	4.095125	3.798757	0.227065	0.793568	4.087956	4.999991	3.302779	3.079149	2.404403	2.237250	1.887764	2.519086	2.693859	2.354395	0.118991	0.000000	16007.000000		1
12819.727539	3015.767090	2.007514	5.106671	10574.343750	99998.000000	1676.745972	1014.950928	233.765900	103.983673	62.942192	339.794098	447.431976	280.274841	1.813071	0.000000	4.107879	3.479398	0.302659	0.708138	4.024253	4.999991	3.224467	3.006445	2.368781	2.016965	1.798942	2.531216	2.650727	2.447584	0.258415	0.000000	16046.000000		1
14296.654297	12545.959961	3.426034	11.761379	25464.083984	99998.000000	4000.666992	2533.723145	673.044495	332.143341	204.384033	832.137634	1096.256836	709.340088	4.221138	0.000000	4.155234	4.098504	0.534792	1.070458	4.405928	4.999991	3.602132	3.403759	2.828044	2.521326	2.310447	2.920195	3.039912	2.850854	0.625430	0.000000	16070.000000		1
8324.124023	2263.553711	2.130863	2.479326	5778.599609	79582.859375	858.852051	517.041199	167.999008	33.440063	34.870918	165.297653	213.687683	164.027145	1.031831	99998.000000	3.920339	3.354791	0.328556	0.394334	3.761823	4.900819	2.933918	2.713525	2.225307	1.524267	1.542463	2.218267	2.329779	2.214916	0.013608	4.999991	16101.000000		1
15643.248047	3397.468994	2.414567	5.683331	11254.860352	99998.000000	1832.499390	1088.202026	248.688110	120.993576	75.058205	382.405182	520.350098	382.251007	1.929154	99998.000000	4.194327	3.531156	0.382839	0.754603	4.051340	4.999991	3.263044	3.036710	2.395655	2.082762	1.875398	2.582524	2.716296	2.582349	0.285367	4.999991	16272.000000		1
27319.908203	7912.417480	2.238794	8.307592	22565.820312	99998.000000	3680.947998	2237.375732	492.315796	143.304428	162.398941	728.662781	950.337341	532.762146	5.471633	0.000000	4.436479	3.898309	0.350014	0.919475	4.353451	4.999991	3.565960	3.349739	2.692244	2.156260	2.210583	2.862527	2.977878	2.726533	0.738117	0.000000	16309.000000		1
6391.942871	1565.170166	3.681984	7.145023	5114.911133	68839.765625	768.677368	468.641937	117.878998	76.513725	36.178425	127.290565	192.684326	148.691711	1.135467	0.000000	3.805633	3.194561	0.566082	0.854004	3.708838	4.837840	2.885744	2.670841	2.071436	1.883739	1.558450	2.104796	2.284846	2.172287	0.055175	0.000000	16421.000000		1
22839.322266	8156.957520	1.859494	6.901407	17749.060547	99998.000000	2902.525879	1747.517700	377.702484	190.272842	96.095467	465.539703	638.697815	402.039368	4.281580	99998.000000	4.358683	3.911528	0.269395	0.838938	4.249176	4.999991	3.462776	3.242422	2.577150	2.279377	1.982703	2.667957	2.805295	2.604269	0.631604	4.999991	16468.000000		1
6077.790039	1579.370728	1.079309	1.955090	3757.427734	66027.085938	562.899475	308.916626	109.898285	54.628433	15.162744	87.874222	119.121742	58.689716	2.087127	99998.000000	3.783746	3.198484	0.033146	0.291167	3.574891	4.819722	2.750431	2.489841	2.040991	1.737419	1.180778	1.943861	2.075991	1.768562	0.319549	4.999991	16491.000000		1
10387.931641	2919.406250	2.007514	3.435285	8420.879883	99998.000000	1279.591187	786.267029	168.039093	61.341732	27.775234	157.196671	221.440201	137.306549	2.770101	99998.000000	4.016529	3.465295	0.302659	0.535963	3.925358	4.999991	3.107071	2.895570	2.225410	1.787756	1.443658	2.196443	2.345257	2.137691	0.442496	4.999991	16516.000000		1
6148.204102	2211.740723	3.123827	4.033530	5129.842773	74784.203125	747.048035	459.723785	93.119659	123.275543	23.362404	107.289436	97.865532	84.528366	1.534910	99998.000000	3.788748	3.344734	0.494687	0.605685	3.710104	4.873810	2.873348	2.662497	1.969041	2.090877	1.368518	2.030557	1.990630	1.927002	0.186083	4.999991	16549.000000		1
7709.081543	1707.355103	2.870961	6.148975	5196.657715	73911.414062	777.610962	472.552124	144.926468	114.847679	52.380386	172.140457	261.408539	188.512039	0.772013	0.000000	3.887003	3.232324	0.458027	0.788803	3.715724	4.868711	2.890762	2.674450	2.161148	2.060122	1.719169	2.235883	2.417320	2.275339	0.000000	0.000000	16601.000000		1
12635.014648	1901.556641	1.874913	3.028231	8300.338867	99998.000000	1175.848145	783.587280	346.356293	228.017807	88.376869	329.133606	433.302307	266.305511	1.849694	0.000000	4.101576	3.279109	0.272981	0.481189	3.919096	4.999991	3.070351	2.894087	2.539523	2.357969	1.946339	2.517372	2.636791	2.425380	0.267100	0.000000	16639.000000		1
5645.002930	761.563232	2.624262	3.725156	3300.947998	60596.855469	412.718353	262.460083	100.187592	48.781662	9.627433	68.113625	110.638382	95.198097	0.141183	0.000000	3.751664	2.881706	0.419007	0.571145	3.518639	4.782450	2.615654	2.419063	2.000814	1.688257	0.983510	1.833234	2.043906	1.978628	0.000000	0.000000	16680.000000		1
7274.145020	1667.099976	2.352893	2.941887	3319.509033	50786.421875	430.264832	272.947876	42.123871	15.437196	8.508036	32.730804	43.076748	94.316147	1.665108	99998.000000	3.861782	3.221962	0.371602	0.468626	3.521074	4.705748	2.633736	2.436080	1.624528	1.188568	0.929829	1.514957	1.634243	1.974586	0.221442	4.999991	16709.000000		1
14556.511719	6341.153809	2.260381	6.025626	13703.046875	99998.000000	2190.712646	1338.635620	284.255951	126.053986	93.233757	367.979462	530.927307	332.093994	2.297155	0.000000	4.163057	3.802168	0.354182	0.780002	4.136817	4.999991	3.340585	3.126662	2.453710	2.100557	1.969573	2.565824	2.725035	2.521261	0.361190	0.000000	16818.000000		1
7527.711426	2293.237793	1.239663	1.828657	5439.613281	78295.414062	821.606689	497.881958	130.738190	74.268761	31.500391	163.095856	184.324310	98.334259	2.402751	99998.000000	3.876663	3.360449	0.093304	0.262132	3.735568	4.893736	2.914664	2.697126	2.116402	1.870806	1.498316	2.212443	2.265583	1.992705	0.380709	4.999991	16894.000000		1
5954.850586	1579.487915	1.224244	2.022933	2743.488281	42797.066406	360.347198	220.080261	48.840256	37.054203	20.297169	28.836040	42.416828	59.673428	0.566114	0.000000	3.774871	3.198516	0.087868	0.305981	3.438303	4.631414	2.556721	2.342581	1.688778	1.568838	1.307436	1.459936	1.627538	1.775781	0.000000	0.000000	16940.000000		1
25676.566406	9619.729492	1.366096	8.837996	25958.416016	99998.000000	4275.591309	2588.490234	591.834229	271.449188	163.598511	757.477234	985.501221	598.436523	4.779010	0.000000	4.409537	3.983163	0.135481	0.946354	4.414278	4.999991	3.630996	3.413047	2.772200	2.433689	2.213779	2.879369	2.993657	2.777018	0.679338	0.000000	16968.000000		1
21126.777344	4782.403809	2.766114	7.999218	15291.217773	99998.000000	2403.330322	1486.941772	372.034576	153.286484	102.377045	498.282837	707.798218	338.378662	3.446641	0.000000	4.324833	3.679646	0.441870	0.903048	4.184442	4.999991	3.380813	3.172294	2.570583	2.185504	2.010203	2.697476	2.849910	2.529403	0.537396	0.000000	16995.000000		1
10190.242188	4142.707031	2.639680	4.403579	6638.792969	96834.468750	1024.023315	597.563782	159.484802	55.516548	28.564672	133.606064	176.136993	161.267197	0.819358	0.000000	4.008184	3.617284	0.421551	0.643806	3.822089	4.986030	3.010310	2.776384	2.202719	1.744422	1.455829	2.125826	2.245851	2.207546	0.000000	0.000000	17047.000000		1
12635.400391	2968.468506	2.513247	3.228674	9436.928711	99998.000000	1445.194214	881.597717	204.609146	90.927124	53.885250	216.052902	293.636688	197.686157	1.606946	0.000000	4.101589	3.472533	0.400235	0.509024	3.974831	4.999991	3.159926	2.945271	2.310925	1.958694	1.731470	2.334560	2.467810	2.295976	0.206001	0.000000	17081.000000		1
8713.513672	1654.697266	1.760815	3.385945	5798.791992	81857.507812	825.587769	502.547638	111.137947	44.763550	43.076748	127.472511	166.497223	155.059631	3.457528	0.000000	3.940193	3.218719	0.245714	0.529680	3.763338	4.913058	2.916763	2.701177	2.045862	1.650925	1.634243	2.105417	2.221407	2.190499	0.538766	0.000000	17122.000000		1
8689.155273	547.739868	1.970509	2.466991	4454.734863	67358.875000	618.471558	372.053070	78.040176	39.956001	12.686502	78.037094	93.206001	91.127563	0.426260	99998.000000	3.938977	2.738574	0.294578	0.392168	3.648822	4.828395	2.791320	2.570605	1.892318	1.601582	1.103342	1.892301	1.969444	1.959650	0.000000	4.999991	17156.000000		1
13635.336914	2930.964111	2.954222	2.436154	10957.569336	99998.000000	1759.976074	1038.082031	228.961441	123.738098	50.326618	262.651276	373.428436	209.953262	3.091600	99998.000000	4.134666	3.467010	0.470443	0.386705	4.039714	4.999991	3.245507	3.016232	2.359762	2.092504	1.701798	2.419379	2.572207	2.322123	0.490183	4.999991	17180.000000		1
15204.870117	3433.431641	3.197837	4.002693	11999.891602	99998.000000	1907.273926	1169.810181	296.652588	114.382034	71.607498	315.460297	356.998260	211.664749	2.397960	99998.000000	4.181983	3.535728	0.504856	0.602352	4.079177	4.999991	3.280413	3.068115	2.472248	2.058358	1.854959	2.498945	2.552666	2.325649	0.379842	4.999991	17215.000000		1
6597.150391	2677.561035	1.729977	2.531749	4960.452637	72006.515625	720.531006	448.107330	107.536140	44.412006	26.402971	131.435120	203.486664	95.423210	0.769701	99998.000000	3.819356	3.427739	0.238040	0.403421	3.695521	4.857372	2.857653	2.651382	2.031554	1.647500	1.421653	2.118711	2.308536	1.979654	0.000000	4.999991	17315.000000		1
10979.047852	4094.967529	2.695188	3.968772	8952.149414	99998.000000	1380.497314	851.395569	175.390732	113.043694	50.187847	250.350250	369.364075	202.845245	2.517239	99998.000000	4.040565	3.612251	0.430589	0.598656	3.951927	4.999991	3.140036	2.930131	2.244007	2.053246	1.700599	2.398548	2.567455	2.307165	0.400924	4.999991	17332.000000		1
14111.987305	3752.055908	2.624262	6.071882	12800.865234	99998.000000	2074.033203	1239.015381	273.058899	144.513245	73.497826	371.390076	524.642639	318.759918	1.845334	99998.000000	4.149588	3.574269	0.419007	0.783323	4.107239	4.999991	3.316816	3.093077	2.436256	2.159908	1.866274	2.569830	2.719864	2.503464	0.266075	4.999991	17355.000000		1
16960.587891	4060.858398	2.402232	5.877606	10680.266602	99998.000000	1730.754517	1017.414856	217.024277	94.488838	80.090866	306.949188	404.762299	274.643951	1.844514	99998.000000	4.229441	3.608618	0.380615	0.769200	4.028582	4.999991	3.238235	3.007498	2.336508	1.975381	1.903583	2.487067	2.607200	2.438770	0.265882	4.999991	17383.000000		1
8241.004883	172.982330	1.501781	3.271847	4273.485352	60555.390625	565.702637	365.345947	65.581871	71.758598	19.467642	65.523277	100.684067	115.615532	0.635276	99998.000000	3.915980	2.238002	0.176607	0.514793	3.630782	4.782153	2.752588	2.562704	1.816784	1.855874	1.289313	1.816396	2.002961	2.063016	0.000000	4.999991	17412.000000		0
6695.182129	1115.579468	1.921169	2.396065	3394.986572	50462.761719	442.220459	269.716125	62.834259	45.633167	11.012031	40.233540	41.103153	37.387249	0.817312	99998.000000	3.825763	3.047501	0.283566	0.379499	3.530838	4.702971	2.645639	2.430907	1.798197	1.659281	1.041867	1.604588	1.613875	1.572724	0.000000	4.999991	17428.000000		1
14939.381836	6330.854004	1.495613	5.381124	8986.767578	99998.000000	1390.525635	861.408508	167.120132	91.109062	56.321404	226.966263	326.595673	175.301300	2.441790	0.000000	4.174333	3.801462	0.174819	0.730873	3.953604	4.999991	3.143179	2.935209	2.223029	1.959562	1.750673	2.355961	2.514010	2.243785	0.387708	0.000000	17463.000000		1
17869.189453	6290.352051	1.748480	8.856498	15871.732422	99998.000000	2536.082275	1560.266968	354.710144	162.765900	96.968163	488.041748	616.815613	362.524323	4.368771	0.000000	4.252105	3.798675	0.242661	0.947262	4.200624	4.999991	3.404163	3.193199	2.549874	2.211563	1.986629	2.688457	2.790155	2.559337	0.640359	0.000000	17510.000000		1
21900.250000	4948.459961	2.581089	4.323402	13328.729492	99998.000000	2143.963135	1298.978638	278.372192	138.290268	88.558807	406.387421	561.154114	393.522064	6.327579	0.000000	4.340449	3.694470	0.411803	0.635826	4.124789	4.999991	3.331217	3.113602	2.444626	2.140792	1.947232	2.608940	2.749082	2.594969	0.801238	0.000000	17631.000000		1
7832.295410	2284.569336	1.230412	1.079309	5998.312988	84171.515625	865.124390	540.394348	109.910614	25.527189	14.869788	136.939590	209.351944	124.373352	1.060254	0.000000	3.893889	3.358804	0.090050	0.033146	3.778029	4.925165	2.937078	2.732711	2.041040	1.407003	1.172305	2.136529	2.320877	2.094727	0.025410	0.000000	17660.000000		1
15462.911133	2677.425293	3.438369	3.339689	7871.711914	99998.000000	1232.776978	724.373291	163.472076	54.822708	40.656013	208.136948	257.701874	185.459137	1.142507	99998.000000	4.189291	3.427717	0.536352	0.523706	3.896069	4.999991	3.090884	2.859962	2.213444	1.738961	1.609125	2.318349	2.411118	2.268248	0.057859	4.999991	17686.000000		1
9771.153320	3632.792236	3.327354	3.854673	11219.573242	99998.000000	1754.289673	1061.928589	251.115021	126.544304	47.449490	296.964050	387.141815	218.775848	5.878988	0.000000	3.989946	3.560241	0.522099	0.585988	4.049976	4.999991	3.244101	3.026095	2.399873	2.102243	1.676232	2.472704	2.587870	2.339999	0.769303	0.000000	17725.000000		1
23392.251953	6298.955566	2.389898	8.276754	16006.534180	99998.000000	2614.637207	1590.284058	368.142914	219.913742	123.312546	551.643860	718.347717	498.729980	2.460799	0.000000	4.369072	3.799268	0.378379	0.917860	4.204298	4.999991	3.417411	3.201475	2.566016	2.342252	2.091007	2.741659	2.856335	2.697865	0.391076	0.000000	17806.000000		1
23973.005859	3907.534912	0.761683	4.798297	11168.598633	99998.000000	1742.885986	1084.936401	279.695099	121.986534	99.462906	344.419708	459.699097	259.330109	2.013252	99998.000000	4.379723	3.591903	0.000000	0.681087	4.047999	4.999991	3.241269	3.035404	2.446685	2.086312	1.997661	2.537088	2.662474	2.413853	0.303898	4.999991	17863.000000		1
15561.400391	5949.469727	1.440106	6.074965	16353.831055	99998.000000	2583.260254	1608.650879	340.321411	170.222382	90.893196	431.754272	536.333069	312.885376	1.610542	0.000000	4.192049	3.774478	0.158394	0.783544	4.213620	4.999991	3.412168	3.206462	2.531889	2.231017	1.958531	2.635237	2.729434	2.495385	0.206972	0.000000	17895.000000		1
7206.944336	1535.159180	1.273584	3.059069	4467.036133	64562.406250	641.790771	401.891327	90.356628	64.465561	26.600330	75.526932	120.746872	102.784096	0.994210	0.000000	3.857751	3.186153	0.105028	0.485589	3.650019	4.809980	2.807394	2.604109	1.955960	1.809328	1.424887	1.878102	2.081876	2.011926	0.000000	0.000000	17959.000000		1
8510.995117	279.762939	2.149366	4.403579	3127.571045	52524.945312	448.326263	260.745544	89.261902	44.214645	20.707306	57.286613	93.767242	100.656319	1.983046	99998.000000	3.929980	2.446790	0.332310	0.643806	3.495207	4.720366	2.651594	2.416217	1.950666	1.645566	1.316124	1.758053	1.972051	2.002841	0.297333	4.999991	17990.000000		0
4857.832031	2290.135498	1.973593	2.676685	4391.037598	67847.742188	653.499756	385.273071	65.757645	60.734234	29.489794	83.575485	101.803467	78.391724	0.169579	14428.135742	3.686442	3.359861	0.295258	0.427597	3.642567	4.831535	2.815245	2.585769	1.817946	1.783434	1.469672	1.922079	2.007763	1.894270	0.000000	4.159210	18009.000000		1
11440.192383	3913.042480	0.835693	5.933114	10234.222656	99998.000000	1616.650024	984.643921	233.839905	94.821884	78.700096	343.870789	509.260956	228.480377	1.782053	0.000000	4.058434	3.592515	0.000000	0.773283	4.010055	4.999991	3.208616	2.993279	2.368919	1.976909	1.895975	2.536395	2.706940	2.358849	0.250921	0.000000	18044.000000		1
17050.830078	2759.236816	1.440106	4.995657	12218.198242	99998.000000	1958.198730	1182.712524	275.652313	121.813850	92.900711	376.444336	482.805573	352.952393	1.726964	0.000000	4.231746	3.440789	0.158394	0.698593	4.087007	4.999991	3.291857	3.072879	2.440362	2.085697	1.968019	2.575701	2.683772	2.547716	0.237283	0.000000	18076.000000		1
13996.103516	3143.193115	2.463907	5.168346	10241.778320	99998.000000	1641.770142	971.969788	172.877472	101.328575	60.786659	299.579041	424.467377	278.683624	3.481188	99998.000000	4.146007	3.497371	0.391624	0.713352	4.010375	4.999991	3.215312	2.987653	2.237738	2.005732	1.783808	2.476511	2.627844	2.445112	0.541727	4.999991	18198.000000		1
7722.794922	935.223938	1.433939	3.706654	5266.174805	74774.351562	729.785278	468.749878	125.717865	30.717121	30.612274	109.460388	155.272415	89.391418	1.034222	0.000000	3.887774	2.970916	0.156531	0.568982	3.721495	4.873753	2.863195	2.670941	2.099397	1.487381	1.485896	2.039257	2.191094	1.951296	0.014614	0.000000	18238.000000		1
15519.479492	4402.558105	3.117660	6.963082	19289.246094	99998.000000	3076.544434	1907.850586	426.622925	240.124573	119.106323	601.193359	731.401184	556.836853	3.080657	99998.000000	4.190877	3.643705	0.493829	0.842802	4.285315	4.999991	3.488063	3.280544	2.630044	2.380437	2.075935	2.779014	2.864156	2.745728	0.488643	4.999991	18271.000000		1
22403.402344	7936.375000	2.127780	6.269241	20372.683594	99998.000000	3241.410400	2019.170410	509.578583	180.355545	124.250000	565.452820	727.931946	441.350861	3.647139	99998.000000	4.350314	3.899622	0.327927	0.797215	4.309048	4.999991	3.510734	3.305173	2.707211	2.256130	2.094296	2.752396	2.862091	2.644784	0.561952	4.999991	18313.000000		1
4691.643066	140.297775	2.365228	1.763899	2483.445801	39725.156250	283.867401	202.092819	59.732021	27.870831	11.943320	40.523411	67.358109	79.508034	0.327055	99998.000000	3.671325	2.147051	0.373873	0.246474	3.395055	4.599066	2.453115	2.305551	1.776207	1.445150	1.077125	1.607706	1.828390	1.900411	0.000000	4.999991	18362.000000		0
14213.272461	4911.600098	2.112361	5.575400	10850.513672	99998.000000	1763.309570	1046.368042	237.447891	72.618965	57.332870	288.240143	363.363098	176.584137	2.507665	99998.000000	4.152694	3.691223	0.324768	0.746276	4.035450	4.999991	3.246329	3.019685	2.375568	1.861050	1.758404	2.459754	2.560341	2.246952	0.399269	4.999991	18460.000000		1
11699.143555	3724.903564	3.068320	9.032270	12929.318359	99998.000000	2086.244873	1264.422363	276.981415	172.285400	95.888855	415.808258	574.238403	347.481842	3.651002	99998.000000	4.068154	3.571115	0.486901	0.955797	4.111576	4.999991	3.319365	3.101892	2.442451	2.236248	1.981768	2.618893	2.759092	2.540932	0.562412	4.999991	18537.000000		1
6694.494629	1556.153198	2.032184	2.312804	3746.489746	56178.324219	544.076355	326.974976	62.976112	61.813541	25.311327	83.714256	98.608711	51.871571	0.805954	99998.000000	3.825718	3.192052	0.307963	0.364139	3.573625	4.749569	2.735660	2.514514	1.799176	1.791084	1.403315	1.922799	1.993915	1.714929	0.000000	4.999991	18625.000000		1
14920.818359	2640.028809	3.099157	5.501390	16354.398438	99998.000000	2594.053467	1607.738037	426.928223	150.171906	99.715775	517.099792	611.554749	354.636139	2.426708	99998.000000	4.173793	3.421609	0.491244	0.740472	4.213634	4.999991	3.413979	3.206215	2.630355	2.176589	1.998764	2.713574	2.786435	2.549783	0.385017	4.999991	18658.000000		1
8050.723145	3745.120605	2.519415	2.997394	8049.600586	99998.000000	1243.292480	758.519531	164.566803	76.507561	58.418346	239.427643	318.303528	230.527969	1.779600	99998.000000	3.905835	3.573466	0.401300	0.476744	3.905774	4.999991	3.094573	2.879967	2.216342	1.883704	1.766549	2.379174	2.502841	2.362724	0.250322	4.999991	18712.000000		1
11261.961914	1743.866577	1.689889	5.344119	6243.084473	91133.718750	966.912476	580.658752	145.694321	73.365227	36.079742	129.220993	179.125137	128.468552	0.616236	0.000000	4.051614	3.241513	0.227858	0.727876	3.795399	4.959679	2.985387	2.763921	2.163443	1.865490	1.557263	2.111333	2.253156	2.108797	0.000000	0.000000	18803.000000		1
19919.277344	8448.306641	2.106194	8.754734	21140.812500	99998.000000	3468.021973	2099.215088	473.541992	205.833389	125.841209	539.780701	726.609009	413.788391	3.460740	99998.000000	4.299273	3.926770	0.323498	0.942243	4.325122	4.999991	3.540082	3.322057	2.675359	2.313516	2.099823	2.732217	2.861301	2.616778	0.539169	4.999991	18838.000000		1
22441.439453	3278.717285	3.592556	4.159964	13035.870117	99998.000000	2075.155762	1262.245239	287.305786	121.252609	84.451271	384.980103	533.477539	272.710449	2.399570	0.000000	4.351051	3.515704	0.555404	0.619090	4.115140	4.999991	3.317051	3.101144	2.458344	2.083691	1.926606	2.585438	2.727116	2.435702	0.380133	0.000000	18874.000000		1
5431.268555	1961.115967	1.853327	1.779317	1151.862793	36996.800781	84.707222	46.592209	60.496788	26.924124	17.235016	48.491791	66.713608	87.710785	0.758427	0.000000	3.734901	3.292503	0.267952	0.250253	3.061401	4.568164	1.927920	1.668313	1.781732	1.430142	1.236412	1.685668	1.824214	1.943053	0.000000	0.000000	18941.000000		1
13751.649414	2758.200684	1.884164	4.912396	8805.375000	99998.000000	1351.436157	838.258850	174.496445	92.792786	69.606148	272.719696	380.092377	215.053772	3.018126	0.000000	4.138355	3.440626	0.275119	0.691293	3.944748	4.999991	3.130795	2.923378	2.241786	1.967514	1.842648	2.435716	2.579889	2.332547	0.479737	0.000000	19033.000000		1
5411.082520	641.056885	1.918085	2.812370	2853.269287	45249.718750	377.147430	233.525375	34.069145	52.639420	24.663742	47.267548	63.056290	50.107670	0.083445	99998.000000	3.733284	2.806897	0.282868	0.449072	3.455343	4.655616	2.576511	2.368334	1.532361	1.721311	1.392059	1.674563	1.799728	1.699904	0.000000	4.999991	19113.000000		1
5106.338379	1654.623169	2.004430	2.673601	2233.952881	39190.925781	270.231110	164.767242	30.479673	30.251476	14.357887	47.653015	71.835693	33.258121	0.421854	0.000000	3.708110	3.218699	0.301991	0.427097	3.349074	4.593185	2.431735	2.216871	1.484010	1.480747	1.157091	1.678090	1.856340	1.521898	0.000000	0.000000	19129.000000		1
25447.003906	4327.120605	1.766982	4.903145	13549.708008	99998.000000	2148.619629	1316.679321	304.605560	122.563194	77.087303	361.275421	487.227631	335.005035	2.347730	0.000000	4.405637	3.636199	0.247232	0.690475	4.131930	4.999991	3.332160	3.119480	2.483738	2.088360	1.886983	2.557838	2.687732	2.525051	0.370648	0.000000	19155.000000		1
13269.559570	3787.836426	1.273584	4.650278	8696.791016	99998.000000	1394.300171	806.860229	165.562851	115.806725	54.205959	257.674133	329.324799	209.052811	3.091224	0.000000	4.122857	3.578391	0.105028	0.667479	3.939359	4.999991	3.144356	2.906798	2.218963	2.063734	1.734047	2.411071	2.517624	2.320256	0.490131	0.000000	19202.000000		1
10217.708984	3016.951172	2.072273	4.511510	5896.867188	87152.453125	863.113831	533.631714	124.666306	94.997658	33.881039	124.172905	188.354767	139.258560	0.766813	0.000000	4.009354	3.479568	0.316447	0.654322	3.770621	4.940279	2.936068	2.727242	2.095749	1.977713	1.529957	2.094027	2.274977	2.143822	0.000000	0.000000	19245.000000		1
9186.312500	5474.888184	2.007514	4.665697	10508.117188	99998.000000	1684.751343	1020.723694	265.226196	74.114578	73.507080	310.544830	412.419220	267.344727	1.437855	0.000000	3.963141	3.738375	0.302659	0.668917	4.021525	4.999991	3.226536	3.008908	2.423616	1.869904	1.866329	2.492124	2.615339	2.427072	0.157715	0.000000	19290.000000		1
12698.046875	3249.822754	3.475374	5.464385	6626.565918	91601.789062	1031.849854	617.925720	159.164093	98.818405	34.747570	154.368881	213.767853	161.880859	0.860861	0.000000	4.103737	3.511860	0.541001	0.737541	3.821289	4.961904	3.013617	2.790936	2.201845	1.994838	1.540924	2.188560	2.329942	2.209196	0.000000	0.000000	19332.000000		1
11972.630859	2795.686768	3.456871	3.638812	6675.961426	95076.898438	1051.687500	615.125732	156.638504	38.451138	48.960522	196.643860	231.357498	174.098633	1.794649	0.000000	4.078189	3.446489	0.538683	0.560960	3.824514	4.978075	3.021887	2.788964	2.194899	1.584909	1.689846	2.293680	2.364284	2.240795	0.253980	0.000000	19372.000000		1
16579.595703	3531.769043	2.087691	3.133079	7480.363770	99998.000000	1167.882812	710.881958	162.981766	65.800819	35.117619	205.577438	271.236420	159.435455	1.844562	0.000000	4.219574	3.547992	0.319666	0.495971	3.873923	4.999991	3.067399	2.851798	2.212139	1.818231	1.545525	2.312975	2.433348	2.202585	0.265893	0.000000	19434.000000		1
5983.190430	1644.607178	1.625130	4.341904	3425.515625	53487.214844	486.102081	292.014648	83.267113	46.811153	25.271238	80.291306	137.870880	100.539131	2.666301	0.000000	3.776933	3.216062	0.210888	0.637680	3.534726	4.728250	2.686728	2.465405	1.920473	1.670349	1.402627	1.904669	2.139472	2.002335	0.425909	0.000000	19542.000000		1
22066.429688	5357.129395	1.945839	8.615966	15392.019531	99998.000000	2493.893555	1504.818237	358.213257	145.355103	93.554466	450.188843	571.290344	355.992981	3.088897	0.000000	4.343732	3.728932	0.289107	0.935304	4.187295	4.999991	3.396878	3.177484	2.554142	2.162430	1.971065	2.653395	2.756857	2.551441	0.489803	0.000000	19577.000000		1
23963.355469	6060.175781	2.833956	6.583782	19392.187500	99998.000000	3045.253662	1908.273071	443.315186	226.664047	154.812943	718.696167	932.602783	484.319672	2.348414	99998.000000	4.379548	3.782485	0.452393	0.818475	4.287627	4.999991	3.483624	3.280641	2.646713	2.355383	2.189807	2.856545	2.969697	2.685132	0.370775	4.999991	19648.000000		1
15209.240234	2658.349365	1.908834	3.953353	7551.811035	99650.250000	1183.082520	717.989990	173.022415	63.010033	42.564846	210.397324	271.332001	193.227066	2.185941	0.000000	4.182107	3.424612	0.280768	0.596966	3.878051	4.998478	3.073015	2.856118	2.238102	1.799410	1.629051	2.323040	2.433501	2.286068	0.339639	0.000000	19722.000000		1
8427.975586	227.376389	2.735276	5.452050	5283.943359	74125.031250	773.142639	481.633728	87.390076	57.400715	33.628170	138.561630	177.669601	135.064667	0.127794	0.000000	3.925723	2.356745	0.437001	0.736560	3.722958	4.869965	2.888260	2.682717	1.941462	1.758917	1.526703	2.141643	2.249613	2.130542	0.000000	0.000000	19791.000000		0
22830.787109	2633.549805	3.382861	5.717252	11215.461914	99998.000000	1787.418213	1089.164185	252.761734	111.440147	67.620224	342.967255	430.866150	268.593658	3.739352	99998.000000	4.358521	3.420542	0.529284	0.757187	4.049817	4.999991	3.252226	3.037093	2.402711	2.047042	1.830077	2.535253	2.634342	2.429096	0.572796	4.999991	19859.000000		1
7924.968262	2392.759277	2.618094	2.615010	5276.363281	73455.257812	750.255127	477.190063	90.917870	43.517723	30.966904	124.148239	169.386688	143.671387	0.641184	0.000000	3.898998	3.378899	0.417985	0.417473	3.722335	4.866023	2.875209	2.678691	1.958649	1.638666	1.490898	2.093940	2.228879	2.157370	0.000000	0.000000	19878.000000		1
9849.656250	3019.347168	3.179335	5.902276	9328.941406	99998.000000	1429.784668	891.922119	223.836258	63.898151	51.282574	255.367493	333.802399	213.622925	0.665105	0.000000	3.993421	3.479913	0.502336	0.771020	3.969832	4.999991	3.155271	2.950327	2.349931	1.805488	1.709970	2.407166	2.523489	2.329648	0.000000	0.000000	19917.000000		1
10574.279297	2195.683594	3.481541	5.519892	6850.383789	89287.539062	1029.839233	630.692444	129.375183	66.041351	39.465687	201.337296	293.260468	232.668091	2.386341	0.000000	4.024251	3.341570	0.541772	0.741931	3.835715	4.950791	3.012769	2.799818	2.111851	1.819816	1.596220	2.303924	2.467253	2.366737	0.377733	0.000000	19937.000000		1
12591.968750	3534.340820	3.978023	6.115054	7354.969727	97193.984375	1139.244141	693.946045	169.436020	62.257603	52.608582	239.683594	297.633209	161.486145	1.794993	0.000000	4.100094	3.548308	0.599667	0.786400	3.866581	4.987639	3.056617	2.841326	2.229006	1.794192	1.721057	2.379638	2.473681	2.208135	0.254063	0.000000	20028.000000		1
25831.958984	11149.362305	3.086823	6.608452	21955.082031	99998.000000	3309.234131	2177.033203	664.820129	337.166748	213.259033	623.276001	862.367554	589.188354	2.679797	99998.000000	4.412158	4.047250	0.489512	0.820100	4.341535	4.999991	3.519727	3.337865	2.822704	2.527845	2.328907	2.794680	2.935692	2.770254	0.428102	4.999991	20083.000000		1
8469.666992	3062.738525	3.037483	1.982844	9092.125977	99998.000000	1369.994141	853.301331	168.171692	64.524147	32.317581	190.143326	284.197357	216.567886	2.115428	99998.000000	3.927866	3.486110	0.482514	0.297289	3.958665	4.999991	3.136719	2.931103	2.225753	1.809722	1.509439	2.279081	2.453620	2.335594	0.325398	4.999991	20119.000000		1
21064.970703	5809.208496	1.082392	7.783357	18683.865234	99998.000000	3054.400146	1854.375488	403.923523	169.571716	113.308899	499.972717	679.748535	442.942078	3.922313	0.000000	4.323561	3.764117	0.034385	0.891167	4.271467	4.999991	3.484926	3.268198	2.606299	2.229353	2.054264	2.698946	2.832348	2.646347	0.593542	0.000000	20175.000000		1
8880.211914	2249.464111	2.217208	1.554204	4621.648438	65867.820312	668.227661	409.323151	99.614014	77.142807	24.151842	90.800690	113.056030	90.066757	1.492051	0.000000	3.948423	3.352079	0.345806	0.191508	3.664797	4.818673	2.824924	2.612066	1.998320	1.887295	1.382950	1.958089	2.053294	1.954565	0.173784	0.000000	20208.000000		1
21356.978516	5901.850586	2.001346	6.056463	16243.319336	99998.000000	2635.215088	1595.942749	412.542572	187.441971	124.789658	595.254089	774.554993	420.717560	2.792418	0.000000	4.329540	3.770988	0.301322	0.782219	4.210675	4.999991	3.420816	3.203017	2.615469	2.272867	2.096179	2.774702	2.889052	2.623991	0.445980	0.000000	20234.000000		1
12775.796875	2693.081543	2.877128	4.767460	8618.982422	99998.000000	1334.990601	808.133850	214.955093	106.848465	64.709175	308.232025	400.343292	281.795135	1.918981	99998.000000	4.106388	3.430249	0.458959	0.678287	3.935456	4.999991	3.125478	2.907483	2.332348	2.028768	1.810966	2.488878	2.602432	2.449934	0.283071	4.999991	20278.000000		1
8942.265625	1529.081055	2.127780	4.730455	4463.107422	66656.750000	662.763306	399.149902	130.124527	55.168087	39.579788	156.993134	189.215118	127.836388	1.484101	0.000000	3.951447	3.184431	0.327927	0.674903	3.649637	4.823844	2.821358	2.601136	2.114359	1.741688	1.597474	2.195881	2.276956	2.106654	0.171463	0.000000	20406.000000		1
18615.994141	2985.213379	1.844076	5.217686	10124.059570	99998.000000	1601.589111	971.257446	207.810074	68.141373	61.754951	268.562805	371.775543	202.746567	1.621283	99998.000000	4.269886	3.474975	0.265779	0.717478	4.005355	4.999991	3.204551	2.987334	2.317667	1.833411	1.790672	2.429046	2.570281	2.306953	0.209859	4.999991	20433.000000		1
6563.398926	2504.584961	1.400017	3.133079	4050.928711	52409.242188	536.573608	344.065063	62.239098	25.339081	14.851286	51.399757	46.342426	50.952614	1.248889	99998.000000	3.817129	3.398736	0.146133	0.495971	3.607555	4.719408	2.729629	2.536641	1.794063	1.403791	1.171764	1.710961	1.665979	1.707166	0.096524	4.999991	20476.000000		1
13388.958008	4867.102051	3.592556	4.896977	9883.623047	99998.000000	1551.114380	949.680542	208.873962	89.033707	51.856152	238.154053	291.302307	192.641159	1.581730	99998.000000	4.126747	3.687270	0.555404	0.689928	3.994916	4.999991	3.190644	2.977577	2.319884	1.949554	1.714800	2.376858	2.464344	2.284749	0.199132	4.999991	20515.000000		1
6046.811035	1957.252075	2.050686	2.041435	5792.747559	77223.406250	838.317444	531.454590	131.768158	37.066540	34.565628	119.741577	165.559769	77.626953	0.694072	99998.000000	3.781526	3.291647	0.311899	0.309936	3.762885	4.887749	2.923409	2.725466	2.119811	1.568982	1.538644	2.078245	2.218955	1.890013	0.000000	4.999991	20553.000000		1
17910.289062	4331.764648	2.254213	6.728718	12361.342773	99998.000000	1989.911987	1196.940918	329.004089	155.108978	127.586609	436.580322	613.870605	365.752991	1.152718	0.000000	4.253103	3.636665	0.352995	0.827932	4.092066	4.999991	3.298834	3.078073	2.517201	2.190637	2.105805	2.640064	2.788077	2.563188	0.061723	0.000000	20615.000000		1
7235.058594	2451.051270	2.420735	1.714559	7392.982910	99998.000000	1201.002197	678.857361	208.136948	94.498093	37.751129	196.360153	252.120316	159.851761	1.069005	0.000000	3.859442	3.389352	0.383947	0.234152	3.868820	4.999991	3.079544	2.831779	2.318349	1.975423	1.576930	2.293053	2.401608	2.203717	0.028980	0.000000	20680.000000		1
30473.376953	6634.176758	2.368311	7.126520	20260.734375	99998.000000	3314.346924	2005.509521	503.247650	242.943100	165.134216	672.652832	862.145508	525.330322	2.825639	0.000000	4.483921	3.821787	0.374439	0.852877	4.306655	4.999991	3.520398	3.302225	2.701782	2.385504	2.217837	2.827791	2.935580	2.720433	0.451117	0.000000	20812.000000		1
7560.858887	180.555984	1.544953	3.271847	2513.802246	52560.371094	322.537476	204.303864	89.076874	33.236538	28.552338	116.182938	159.854843	87.781708	0.826026	99998.000000	3.878571	2.256612	0.188915	0.514793	3.400331	4.720658	2.508580	2.310277	1.949765	1.521616	1.455642	2.065142	2.203726	1.943404	0.000000	4.999991	20874.000000		0
31636.759766	15294.520508	2.648932	17.531055	52218.558594	99998.000000	8560.054688	5281.291016	1264.388428	558.388000	353.920685	1497.028687	2051.053223	1086.438110	5.368316	0.000000	4.500192	4.184536	0.423071	1.243808	4.717825	4.999991	3.932477	3.722740	3.101881	2.746936	2.548906	3.175230	3.311977	3.036005	0.729838	0.000000	20912.000000		1
12696.283203	6358.330078	2.951138	6.025626	12524.487305	99998.000000	1935.647339	1197.865967	277.040009	129.005127	90.550903	393.293884	498.418518	377.690155	3.027915	99998.000000	4.103677	3.803343	0.469990	0.780002	4.097760	4.999991	3.286826	3.078408	2.442543	2.110607	1.956893	2.594717	2.697594	2.577136	0.481144	4.999991	21000.000000		1
13913.690430	2823.088867	2.698272	3.126911	7866.343262	99998.000000	1201.985840	728.480835	176.547134	115.337997	35.071362	182.446320	204.433380	137.944885	2.969259	99998.000000	4.143442	3.450725	0.431086	0.495116	3.895773	4.999991	3.079899	2.862418	2.246861	2.061972	1.544953	2.261135	2.310552	2.139706	0.472648	4.999991	21062.000000		1
7846.449707	1276.146729	3.022064	5.060415	5562.287598	74850.046875	804.837341	516.973389	98.510033	66.846207	45.861362	142.613663	153.690460	115.658707	0.541519	0.000000	3.894673	3.105901	0.480304	0.704186	3.745253	4.874192	2.905708	2.713468	1.993480	1.825077	1.661447	2.154161	2.186647	2.063178	0.000000	0.000000	21105.000000		1
24170.408203	7175.008789	2.932636	9.430073	21602.138672	99998.000000	3540.341797	2142.476807	470.100555	191.712952	132.705612	638.204407	805.586670	500.111511	3.129962	99998.000000	4.383284	3.855822	0.467258	0.974515	4.334497	4.999991	3.549045	3.330916	2.672191	2.282651	2.122889	2.804960	2.906112	2.699067	0.495539	4.999991	21198.000000		1
9010.811523	2331.966309	1.779317	2.948054	4795.053223	66311.078125	671.918945	418.259827	64.277451	39.033966	6.811979	67.971771	85.000175	89.773804	1.702175	0.000000	3.954764	3.367722	0.250253	0.469535	3.680794	4.821586	2.827317	2.621446	1.808059	1.591443	0.833273	1.832329	1.929420	1.953150	0.231004	0.000000	21219.000000		1
7450.670410	1286.911987	2.655099	5.378040	3846.273438	57067.964844	532.820740	337.216095	72.766983	62.334694	32.339169	117.746399	161.544739	67.398193	1.245037	0.000000	3.872195	3.109549	0.424081	0.730624	3.585040	4.756392	2.726581	2.527908	1.861934	1.794730	1.509729	2.070948	2.208293	1.828648	0.095182	0.000000	21257.000000		1
13332.590820	2854.604736	2.550252	4.008861	6165.479004	85798.414062	956.834778	566.433472	108.436592	79.168823	29.394197	117.638466	171.110489	92.746529	1.035502	99998.000000	4.124915	3.455546	0.406583	0.603021	3.789967	4.933479	2.980837	2.753149	2.035176	1.898554	1.468262	2.070549	2.233277	1.967298	0.015151	4.999991	21294.000000		1
4985.039551	1366.774658	2.383730	2.726025	3144.278809	52560.574219	411.861053	249.699585	50.209435	47.748611	21.132862	91.923172	124.077309	80.978981	0.141303	0.000000	3.697669	3.135697	0.377257	0.435530	3.497521	4.720660	2.614751	2.397418	1.700785	1.678961	1.324958	1.963425	2.093692	1.908372	0.000000	0.000000	21331.000000		1
14923.784180	5398.275879	2.716774	4.872307	11433.152344	99998.000000	1808.375366	1115.770630	243.788055	132.178299	80.093948	342.088379	426.798706	270.761505	2.723566	99998.000000	4.173879	3.732255	0.434053	0.687735	4.058166	4.999991	3.257289	3.047575	2.387012	2.121160	1.903600	2.534138	2.630223	2.432587	0.435138	4.999991	21396.000000		1
9409.369141	2080.795898	1.316756	3.968772	6019.519531	80845.617188	897.441956	557.755798	126.081741	81.629646	30.858974	145.555557	220.302292	145.040573	2.080044	0.000000	3.973561	3.318229	0.119505	0.598656	3.779562	4.907657	2.953006	2.746444	2.100652	1.911848	1.489381	2.163029	2.343019	2.161489	0.318072	0.000000	21444.000000		1
27593.572266	8152.264160	1.514116	9.550339	22582.904297	99998.000000	3381.205322	2239.596191	774.527222	529.684570	323.444092	872.432861	1227.158447	832.381287	5.366395	0.000000	4.440808	3.911278	0.180159	0.980019	4.353780	4.999991	3.529072	3.350170	2.889037	2.724017	2.509799	2.940732	3.088901	2.920322	0.729683	0.000000	21495.000000		1
10953.710938	3326.583252	2.318972	4.329569	8179.570801	99998.000000	1287.306763	780.417175	187.722595	70.309242	52.383469	226.617798	285.026886	200.159317	1.824075	0.000000	4.039561	3.521998	0.365295	0.636445	3.912730	4.999991	3.109682	2.892327	2.273517	1.847012	1.719194	2.355294	2.454886	2.301376	0.261043	0.000000	21567.000000		1
10222.871094	4298.256836	2.544085	4.551599	11579.538086	99998.000000	1873.972656	1123.134644	315.068665	135.968216	89.789223	412.329803	543.216003	365.318207	6.092819	99998.000000	4.009573	3.633292	0.405532	0.658164	4.063691	4.999991	3.272763	3.050432	2.498405	2.133437	1.953224	2.615245	2.734972	2.562671	0.784818	4.999991	21689.000000		1
13676.760742	5078.375000	2.183287	7.968381	13700.964844	99998.000000	2223.397217	1332.896729	327.021240	141.725555	116.525238	513.639832	643.483765	434.104065	3.087649	0.000000	4.135983	3.705725	0.339111	0.901370	4.136751	4.999991	3.347017	3.124796	2.514576	2.151448	2.066420	2.710659	2.808537	2.637594	0.489628	0.000000	21745.000000		1
15969.264648	3539.561523	1.477111	4.847637	11661.731445	99998.000000	1854.418579	1122.366821	312.512238	156.900635	86.307678	436.367523	598.680115	345.406494	2.455354	0.000000	4.203285	3.548949	0.169413	0.685530	4.066763	4.999991	3.268208	3.050135	2.494867	2.195625	1.936049	2.639853	2.777195	2.538331	0.390114	0.000000	21778.000000		1
15480.319336	2572.035400	1.551121	3.774496	12109.774414	99998.000000	1948.808838	1175.138794	275.365540	153.897064	63.873482	319.185455	419.696838	217.431335	1.658056	0.000000	4.189780	3.410277	0.190646	0.576859	4.083136	4.999991	3.289769	3.070089	2.439910	2.187230	1.805321	2.504043	2.622936	2.337322	0.219599	0.000000	21813.000000		1
10354.103516	1782.444214	1.418520	4.150712	6159.151367	80331.687500	927.061279	573.273193	109.704002	47.347725	40.622089	157.076401	195.354843	149.968384	0.806455	99998.000000	4.015112	3.251016	0.151835	0.618123	3.789521	4.904887	2.967108	2.758362	2.040222	1.675299	1.608762	2.196111	2.290824	2.176000	0.000000	4.999991	21877.000000		1
8493.344727	4505.360840	2.784616	4.064368	9376.070312	99998.000000	1470.684326	897.858276	233.241669	112.303596	57.598072	297.753479	390.592529	197.004654	4.300613	99998.000000	3.929079	3.653730	0.444765	0.608993	3.972021	4.999991	3.167520	2.953208	2.367806	2.050394	1.760408	2.473857	2.591724	2.294477	0.633530	4.999991	21895.000000		1
10380.801758	1596.969604	1.600460	3.163916	6223.521484	83989.828125	934.576355	572.344971	121.369789	63.953659	38.586823	166.373871	210.662521	114.011986	1.224671	0.000000	4.016231	3.203297	0.204245	0.500225	3.794036	4.924227	2.970615	2.757658	2.084110	1.805865	1.586439	2.221085	2.323587	2.056951	0.088019	0.000000	21950.000000		1
10190.553711	3388.455322	2.985059	4.193885	6174.489746	85013.226562	916.629028	566.908386	124.922256	77.750305	39.360840	190.167999	227.573746	166.731583	2.845838	99998.000000	4.008198	3.530002	0.474953	0.622617	3.790601	4.929486	2.962193	2.753513	2.096640	1.890702	1.595064	2.279137	2.357122	2.222018	0.454210	4.999991	22010.000000		1
12810.757812	3286.901611	2.149366	3.426034	10246.493164	99998.000000	1589.463745	969.410278	242.545303	98.291092	40.119442	217.844559	287.583313	173.657669	1.615520	99998.000000	4.107575	3.516787	0.332310	0.534792	4.010575	4.999991	3.201251	2.986508	2.384793	1.992514	1.603355	2.338147	2.458764	2.239694	0.208312	4.999991	22063.000000		1
7691.652344	185.776764	1.899583	2.096942	4169.569336	58973.652344	595.325012	341.292786	59.281796	29.776581	14.240705	68.098206	135.783188	102.919785	1.486651	99998.000000	3.886020	2.268991	0.278658	0.321587	3.620091	4.770658	2.774754	2.533127	1.772921	1.473875	1.153532	1.833136	2.132846	2.012499	0.172209	4.999991	22085.000000		0
14001.937500	3580.510498	2.340558	4.733539	12942.195312	99998.000000	2062.009766	1237.307007	248.351990	131.105148	62.544388	319.638763	465.663055	243.895981	2.411480	0.000000	4.146188	3.553945	0.369319	0.675186	4.112008	4.999991	3.314291	3.092478	2.395068	2.117620	1.796188	2.504659	2.668072	2.387205	0.382284	0.000000	22110.000000		1
6790.676270	2075.902100	1.396934	3.419866	5610.560547	78275.640625	872.722717	526.702576	119.390030	75.822968	39.675385	135.690674	179.131302	116.278534	1.943379	99998.000000	3.831913	3.317207	0.145176	0.534009	3.749006	4.893627	2.940876	2.721565	2.076968	1.879801	1.598521	2.132550	2.253171	2.065500	0.288558	4.999991	22172.000000		1
13370.421875	2953.463135	3.315019	4.459086	10546.479492	99998.000000	1672.721680	1022.657227	293.356079	116.876785	83.439804	354.978424	442.639862	266.037231	2.591748	0.000000	4.126145	3.470332	0.520486	0.649246	4.023108	4.999991	3.223424	3.009730	2.467395	2.067728	1.921373	2.550202	2.646050	2.424942	0.413593	0.000000	22206.000000		1
6548.513672	852.740112	0.712344	0.579743	2760.658447	45699.812500	377.169006	223.651230	61.582264	37.260815	17.586561	65.581871	73.263466	52.713428	1.030159	0.000000	3.816143	2.930817	0.000000	0.000000	3.441013	4.659914	2.576536	2.349571	1.789456	1.571252	1.245181	1.816784	1.864887	1.721921	0.012904	0.000000	22236.000000		1
4274.971680	1180.788208	2.463907	3.743659	4405.250488	66062.320312	639.086365	393.037933	71.545822	65.634293	32.579700	118.323059	153.915573	125.532837	1.894893	0.000000	3.630933	3.072172	0.391624	0.573296	3.643970	4.819954	2.805560	2.594434	1.854584	1.817131	1.512947	2.073069	2.187283	2.098757	0.277585	0.000000	22281.000000		1
10320.950195	1973.117920	2.692104	3.971855	6259.977539	89578.351562	988.794678	576.067078	118.828789	76.920776	37.362579	200.924088	247.661224	181.601379	1.048324	0.000000	4.013720	3.295153	0.430092	0.598993	3.796573	4.952203	2.995106	2.760473	2.074922	1.886044	1.572437	2.303032	2.393858	2.259119	0.020496	0.000000	22314.000000		1
5698.379395	772.020142	0.989880	1.122481	2596.440186	41134.109375	330.798828	207.184067	42.284225	17.817842	19.279535	45.423473	37.852894	54.847378	0.823331	99998.000000	3.755751	2.887629	0.000000	0.050179	3.414378	4.614202	2.519564	2.316356	1.626178	1.250855	1.285097	1.657280	1.578099	1.739156	0.000000	4.999991	22347.000000		1
7427.261719	1083.027588	2.679769	4.465254	3794.824219	58752.125000	572.227844	326.925659	61.421909	45.207611	32.712299	104.729935	136.403015	106.407486	0.168562	0.000000	3.870829	3.034640	0.428097	0.649846	3.579192	4.769023	2.757569	2.514449	1.788323	1.655212	1.514711	2.020071	2.134824	2.026972	0.000000	0.000000	22362.000000		1
23324.107422	6983.715332	2.229543	4.286397	14270.296875	99998.000000	2268.500000	1396.538940	269.861053	120.355240	75.634857	378.032440	452.359802	238.339081	3.067106	0.000000	4.367805	3.844087	0.348216	0.632092	4.154433	4.999991	3.355739	3.145053	2.431140	2.080465	1.878722	2.577529	2.655484	2.377195	0.486729	0.000000	22394.000000		1
7038.158691	1638.112915	2.766114	5.711084	3750.208740	52790.320312	493.737396	313.283173	85.842033	43.585564	25.687544	90.446060	123.250870	92.610840	0.056471	99998.000000	3.847459	3.214344	0.441870	0.756719	3.574055	4.722554	2.693496	2.495937	1.933700	1.639343	1.409723	1.956390	2.090790	1.966662	0.000000	4.999991	22451.000000		1
6911.367676	769.124512	2.488577	4.184633	3834.474854	60369.796875	537.686829	318.747559	97.131599	60.882256	13.377258	61.927643	62.362450	61.424992	1.371550	99998.000000	3.839564	2.885997	0.395951	0.621657	3.583706	4.780820	2.730529	2.503447	1.987361	1.784491	1.126367	1.791885	1.794923	1.788345	0.137212	4.999991	22469.000000		1
7521.340332	2303.919922	2.747611	4.770544	4234.870605	66927.671875	625.487061	380.009125	119.994446	66.436066	29.440454	124.999352	167.271240	80.134033	0.178388	0.000000	3.876295	3.362467	0.438955	0.678568	3.626840	4.825606	2.796218	2.579794	2.079161	1.822404	1.468945	2.096908	2.223421	1.903817	0.000000	0.000000	22505.000000		1
18495.218750	3744.485352	3.830003	5.273193	9795.314453	99998.000000	1540.857910	941.702881	217.582443	136.967346	59.565498	294.271942	393.589905	222.565765	1.717727	99998.000000	4.267059	3.573392	0.583199	0.722074	3.991018	4.999991	3.187762	2.973914	2.337624	2.136617	1.774995	2.468749	2.595044	2.347458	0.234954	4.999991	22532.000000		1
7366.425781	1629.740479	3.089906	4.015028	3152.237793	50643.175781	438.723511	258.250793	87.047775	27.093729	17.315193	56.102459	59.281796	82.847725	0.342285	0.000000	3.867257	3.212118	0.489945	0.603689	3.498619	4.704521	2.642191	2.412042	1.939758	1.432869	1.238427	1.748982	1.772921	1.918281	0.000000	0.000000	22556.000000		1
15202.881836	6546.740234	2.784616	8.335346	17564.007812	99998.000000	2789.957031	1723.754395	412.940369	176.951096	99.873047	471.605408	625.789246	356.406189	2.074537	0.000000	4.181926	3.816025	0.444765	0.920924	4.244624	4.999991	3.445597	3.236475	2.615887	2.247853	1.999448	2.673579	2.796428	2.551945	0.316921	0.000000	22597.000000		1
24038.957031	5337.100586	3.290349	6.491270	13559.992188	99998.000000	2183.555420	1333.140381	287.062164	155.229248	69.390289	355.095612	499.223389	319.971802	3.443144	0.000000	4.380916	3.727305	0.517242	0.812330	4.132259	4.999991	3.339164	3.124876	2.457976	2.190974	1.841299	2.550345	2.698295	2.505112	0.536955	0.000000	22696.000000		1
11340.316406	3956.066650	1.908834	3.734408	7462.629395	99998.000000	1138.756836	707.014954	162.821411	99.086693	41.007557	167.024536	220.339294	154.344208	1.829824	0.000000	4.054625	3.597264	0.280768	0.572222	3.872892	4.999991	3.056431	2.849429	2.211711	1.996015	1.612864	2.222780	2.343092	2.188490	0.262409	0.000000	22762.000000		1
4316.022461	1301.374756	2.146282	4.644111	3089.755127	50996.660156	424.603058	258.568420	74.805336	31.867355	33.514072	82.221725	96.897240	101.945320	0.663215	0.000000	3.635084	3.114402	0.331687	0.666903	3.489924	4.707542	2.627983	2.412575	1.873933	1.503346	1.525227	1.914987	1.986311	2.008367	0.000000	0.000000	22808.000000		1
29318.656250	7191.599609	2.278883	7.499653	19106.574219	99998.000000	3060.875977	1857.755249	411.672943	158.390076	112.562630	547.221802	664.175659	377.832001	3.649886	99998.000000	4.467144	3.856826	0.357722	0.875041	4.281183	4.999991	3.485846	3.268989	2.614552	2.199728	2.051394	2.738163	2.822283	2.577299	0.562279	4.999991	22967.000000		1
15279.028320	2911.712402	1.785485	6.848984	13744.325195	99998.000000	2214.605469	1277.185913	280.262512	124.638550	100.332527	372.626648	516.267212	327.166168	1.975712	99998.000000	4.184096	3.464149	0.251756	0.835626	4.138124	4.999991	3.345296	3.106254	2.447565	2.095652	2.001442	2.571274	2.712875	2.514768	0.295724	4.999991	23066.000000		1
7076.128906	2861.734131	1.211909	5.128258	7966.653809	99998.000000	1243.804443	779.001770	144.041443	67.903931	52.984798	224.354324	294.025238	299.400208	3.514783	99998.000000	3.849796	3.456629	0.083470	0.709970	3.901276	4.999991	3.094752	2.891538	2.158488	1.831895	1.724151	2.350935	2.468385	2.476252	0.545898	4.999991	23125.000000		1
10946.446289	1648.332397	2.488577	4.024279	6511.795410	94514.164062	1007.759644	623.235962	173.312286	74.996529	46.983845	187.078094	261.112488	120.568016	1.350143	99998.000000	4.039273	3.217045	0.395951	0.604688	3.813701	4.975497	3.003357	2.794652	2.238829	1.875041	1.671949	2.272023	2.416828	2.081232	0.130380	4.999991	23165.000000		1
10394.805664	939.750854	2.466991	3.947186	5190.067871	68214.007812	769.287964	470.387329	130.833786	54.230629	20.408182	120.737625	137.818451	128.070755	1.507213	99998.000000	4.016816	2.973013	0.392168	0.596288	3.715173	4.833874	2.886089	2.672456	2.116720	1.734245	1.309804	2.081843	2.139307	2.107450	0.178175	4.999991	23270.000000		1
20542.240234	3361.259766	1.856411	7.727849	14308.840820	99998.000000	2311.416260	1400.162354	344.817505	152.765335	116.170609	464.423401	601.199524	369.512085	1.387396	99998.000000	4.312648	3.526502	0.268674	0.888059	4.155604	4.999991	3.363878	3.146178	2.537589	2.184025	2.065096	2.666914	2.779019	2.567629	0.142200	4.999991	23356.000000		1
5158.126465	1179.351196	2.211041	2.664350	2896.759277	47456.421875	356.159485	202.835999	55.741661	28.493746	16.602850	25.474766	36.092079	72.390770	0.372905	0.000000	3.712492	3.071643	0.344597	0.425591	3.461912	4.676295	2.551645	2.307145	1.746180	1.454750	1.220183	1.406110	1.557412	1.859683	0.000000	0.000000	23386.000000		1
13838.012695	3208.531494	2.466991	6.053379	11662.953125	99998.000000	1758.856689	1101.061279	258.124359	91.883080	48.346855	256.782928	358.570984	181.481110	2.947805	0.000000	4.141074	3.506306	0.392168	0.781998	4.066809	4.999991	3.245230	3.041811	2.411829	1.963235	1.684368	2.409566	2.554575	2.258832	0.469499	0.000000	23442.000000		1
10552.510742	2638.092285	2.318972	3.228674	7033.085938	96282.218750	1071.247681	621.715637	151.726120	52.923126	41.137074	144.352890	210.261642	99.327225	0.049937	99998.000000	4.023356	3.421290	0.365295	0.509024	3.847146	4.983546	3.029890	2.793592	2.181060	1.723645	1.614233	2.159425	2.322760	1.997068	0.000000	4.999991	23465.000000		1
10962.022461	2444.501221	1.952007	4.773628	6057.227539	87395.101562	823.974976	524.840027	145.364365	59.633339	27.007383	105.769157	125.218292	177.981064	0.730970	0.000000	4.039891	3.388190	0.290481	0.678849	3.782274	4.941487	2.915914	2.720027	2.162458	1.775489	1.431483	2.024359	2.097668	2.250374	0.000000	0.000000	23498.000000		1
11976.390625	2129.330811	2.766114	5.168346	7288.718750	99998.000000	1062.600830	643.539246	161.964127	77.105804	36.008816	164.156662	211.892944	66.688934	1.549131	99998.000000	4.078326	3.328243	0.441870	0.713352	3.862651	4.999991	3.026370	2.808575	2.209419	1.887087	1.556409	2.215259	2.326117	1.824054	0.190088	4.999991	23522.000000		1
19359.261719	4360.452637	1.859494	7.845031	17769.171875	99998.000000	2817.673828	1713.436279	400.142853	153.992661	116.330963	516.779114	687.183411	461.607941	4.490325	99998.000000	4.286889	3.639532	0.269395	0.894595	4.249667	4.999991	3.449891	3.233868	2.602215	2.187500	2.065695	2.713305	2.837073	2.664273	0.652278	4.999991	23550.000000		1
20744.300781	2695.869141	2.352893	6.571447	12545.624023	99998.000000	2057.084961	1208.067017	311.149231	161.143845	101.667786	479.135895	668.209167	403.322205	1.524415	0.000000	4.316899	3.430699	0.371602	0.817661	4.098492	4.999991	3.313252	3.082091	2.492969	2.207214	2.007183	2.680459	2.824913	2.605652	0.183103	0.000000	23617.000000		1
6947.200684	2156.446289	0.598245	1.985928	4305.972656	70704.593750	583.813416	353.831268	88.999786	83.032753	30.380995	122.005043	163.018768	48.812500	1.729615	99998.000000	3.841810	3.333739	0.000000	0.297963	3.634071	4.849448	2.766274	2.548796	1.949389	1.919249	1.482602	2.086378	2.212238	1.688531	0.237949	4.999991	23649.000000		1
15525.514648	3399.467285	1.162570	3.586388	11057.941406	99998.000000	1699.843140	1039.593140	272.084442	121.098419	58.193233	259.326996	339.362366	172.476593	2.544476	99998.000000	4.191046	3.531411	0.065419	0.554657	4.043674	4.999991	3.230409	3.016863	2.434704	2.083138	1.764872	2.413848	2.530664	2.236730	0.405598	4.999991	23678.000000		1
10179.304688	2382.107910	2.852458	3.370527	5458.285645	76909.398438	765.676941	478.081268	126.044739	64.345291	30.627693	153.301910	174.123306	115.399673	0.548037	0.000000	4.007718	3.376961	0.455219	0.527698	3.737056	4.885980	2.884046	2.679502	2.100525	1.808517	1.486114	2.185548	2.240857	2.062205	0.000000	0.000000	23728.000000		1
22808.308594	5641.388672	2.568754	5.572316	15578.450195	99998.000000	2423.022949	1506.517334	343.963318	140.381042	100.588478	449.868134	682.715088	360.584656	3.369701	0.000000	4.358093	3.751386	0.409723	0.746036	4.192524	4.999991	3.384357	3.177974	2.536512	2.147308	2.002548	2.653085	2.834239	2.557007	0.527591	0.000000	23750.000000		1
6132.847168	1024.744873	2.414567	2.966557	1994.429565	42393.257812	204.282272	114.974113	24.333782	19.587908	8.233582	12.156098	10.364446	44.353413	0.286961	0.000000	3.787662	3.010616	0.382839	0.472253	3.299819	4.627297	2.310231	2.060600	1.386210	1.291988	0.915589	1.084794	1.015546	1.646927	0.000000	0.000000	23798.000000		1
8192.377930	3092.885010	1.788568	3.984190	6522.970703	86872.796875	948.126343	571.903992	125.557510	20.167652	28.428988	137.969559	155.759644	96.958916	0.412169	0.000000	3.913410	3.490364	0.252506	0.600340	3.814445	4.938884	2.976866	2.757323	2.098843	1.304655	1.453761	2.139783	2.192455	1.986588	0.000000	0.000000	23825.000000		1
5412.260742	732.822754	2.534833	2.417651	2313.180176	38509.976562	207.908752	137.454575	31.774843	11.403666	0.000000	17.990532	19.082176	12.569319	1.451893	99998.000000	3.733379	2.864999	0.403949	0.383394	3.364209	4.585573	2.317873	2.138159	1.502083	1.057045	0.000000	1.255044	1.280628	1.099312	0.161935	4.999991	23838.000000		1
8191.646484	2693.800049	3.802250	4.693450	10612.236328	99998.000000	1615.179077	1001.348572	242.233841	118.717773	63.065540	332.334534	470.960907	250.066544	2.369788	99998.000000	3.913371	3.430365	0.580041	0.671492	4.025807	4.999991	3.208221	3.000585	2.384235	2.074516	1.799792	2.521575	2.672985	2.398056	0.374710	4.999991	23872.000000		1
7180.917480	719.309814	2.100026	4.042781	4636.838867	66759.648438	626.578735	391.582397	92.968559	68.412743	23.849636	108.862144	131.058899	90.649582	0.408900	0.000000	3.856180	2.856916	0.322225	0.606680	3.666222	4.824514	2.796976	2.592823	1.968336	1.835137	1.377482	2.036877	2.117466	1.957366	0.000000	0.000000	23924.000000		1
11150.524414	3493.678711	0.703092	6.198315	11967.792969	99998.000000	1844.544556	1143.157349	266.154419	124.801994	79.591293	331.304565	429.651154	265.075104	1.444013	0.000000	4.047295	3.543283	0.000000	0.792274	4.078014	4.999991	3.265889	3.058106	2.425134	2.096221	1.900866	2.520227	2.633116	2.423369	0.159571	0.000000	23988.000000		1
7732.080078	1718.286987	2.152450	4.440584	7465.932129	99998.000000	1089.336914	678.909729	126.053986	81.170174	41.149410	169.288010	180.626907	146.493011	1.285731	0.000000	3.888296	3.235096	0.332933	0.647440	3.873084	4.999991	3.037162	2.831812	2.100557	1.909397	1.614364	2.228626	2.256783	2.165817	0.109150	0.000000	24037.000000		1
7705.146973	1781.333984	3.133079	4.156880	6815.839844	88786.718750	1002.918213	606.010193	154.239365	88.296692	32.786312	172.865143	232.035919	109.068756	1.476250	0.000000	3.886781	3.250745	0.495971	0.618767	3.833519	4.948348	3.001266	2.782480	2.188195	1.945944	1.515693	2.237707	2.365555	2.037700	0.169160	0.000000	24059.000000		1
6354.709961	1955.078003	3.009729	2.291218	8215.123047	99998.000000	1232.511841	745.456848	173.355453	63.318409	37.374912	144.627350	243.125046	166.071671	1.236009	0.000000	3.803096	3.291164	0.478527	0.360066	3.914614	4.999991	3.090791	2.872422	2.238938	1.801530	1.572580	2.160250	2.385830	2.220296	0.092022	0.000000	24076.000000		1
10875.202148	1601.108032	3.059069	2.220292	6061.443359	85083.945312	863.517761	519.310852	96.755386	50.820015	21.971638	124.768066	163.721863	140.455048	0.799074	0.000000	4.036438	3.204421	0.485589	0.346410	3.782576	4.929848	2.936271	2.715427	1.985675	1.706035	1.341862	2.096103	2.214107	2.147537	0.000000	0.000000	24094.000000		1
8086.827148	2243.762207	2.883296	4.218554	7809.947754	99998.000000	1157.623169	712.149353	164.030228	58.837734	38.195187	149.021667	231.113892	169.377441	1.183188	0.000000	3.907778	3.350977	0.459889	0.625164	3.892648	4.999991	3.063567	2.852571	2.214924	1.769656	1.582009	2.173249	2.363826	2.228856	0.073054	0.000000	24142.000000		1
19554.917969	6510.284180	1.927337	5.751173	22276.052734	99998.000000	3387.564209	2190.068115	728.431519	343.676514	212.451096	774.962036	987.345276	623.377808	3.233382	0.000000	4.291256	3.813600	0.284958	0.759756	4.347838	4.999991	3.529887	3.340458	2.862389	2.536150	2.327259	2.889280	2.994469	2.794751	0.509657	0.000000	24162.000000		1
9488.581055	3696.570068	2.667434	2.587257	8052.083008	99998.000000	1202.291138	727.272034	137.423737	68.230804	40.933548	173.663834	254.288177	113.768372	1.220667	0.000000	3.977201	3.567799	0.426094	0.412840	3.905908	4.999991	3.080010	2.861697	2.138062	1.833980	1.612079	2.239709	2.405326	2.056021	0.086597	0.000000	24192.000000		1
17861.816406	3383.971436	1.594293	4.619441	13403.649414	99998.000000	2096.806641	1275.813599	287.546295	101.559853	65.621964	326.432251	421.688934	330.530548	2.874970	99998.000000	4.251925	3.529427	0.202568	0.664589	4.127223	4.999991	3.321558	3.105787	2.458708	2.006722	1.817049	2.513793	2.624992	2.519212	0.458633	4.999991	24218.000000		1
14174.781250	2312.689941	1.606628	4.212387	11155.547852	99998.000000	1741.556885	1037.351196	244.700836	104.110107	71.218948	333.703705	438.458313	217.292572	2.346148	0.000000	4.151516	3.364117	0.205915	0.624528	4.047491	4.999991	3.240938	3.015926	2.388635	2.017493	1.852596	2.523361	2.641928	2.337045	0.370355	0.000000	24254.000000		1
5858.196777	932.747681	4.138377	4.619441	2678.322754	47938.351562	322.744110	204.809586	70.460350	86.653061	13.491357	57.505562	59.861538	46.663136	0.395608	0.000000	3.767764	2.969764	0.616830	0.664589	3.427863	4.680683	2.508858	2.311350	1.847945	1.937784	1.130056	1.759710	1.777148	1.668974	0.000000	0.000000	24317.000000		1
25486.201172	8155.308105	3.777580	7.715514	19839.687500	99998.000000	3184.675781	1946.492920	441.110321	163.607758	122.042046	515.335938	662.519714	345.344818	4.173547	99998.000000	4.406305	3.911440	0.577214	0.887365	4.297535	4.999991	3.503065	3.289253	2.644547	2.213804	2.086509	2.712090	2.821199	2.538253	0.620505	4.999991	24376.000000		1
8791.785156	2035.687012	0.265202	1.800903	12437.369141	99998.000000	1897.353516	1180.199219	258.182953	109.959953	68.055031	331.733185	475.142456	314.504333	2.277390	0.000000	3.944077	3.308711	0.000000	0.255490	4.094728	4.999991	3.278148	3.071955	2.411927	2.041234	1.832860	2.520789	2.676824	2.497627	0.357437	0.000000	24401.000000		1
3327.761230	875.815735	2.420735	2.201789	1706.164795	31920.941406	132.249222	87.855721	15.628388	18.598028	4.678032	0.000000	0.000000	0.000000	0.478080	99998.000000	3.522152	2.942413	0.383947	0.342776	3.232021	4.504076	2.121393	1.943770	1.193914	1.269467	0.670063	0.000000	0.000000	0.000000	0.000000	4.999991	24428.000000		1
17109.939453	4027.150146	2.374479	5.865271	10627.143555	99998.000000	1641.508057	1005.030518	237.395462	154.886948	77.352501	308.275208	432.660889	311.830750	2.640549	0.000000	4.233249	3.604998	0.375568	0.768288	4.026417	4.999991	3.215243	3.002179	2.375472	2.190015	1.888474	2.488939	2.636148	2.493919	0.421694	0.000000	24499.000000		1
11569.755859	2397.076416	1.446273	3.540132	6695.897949	89073.296875	959.573181	589.265442	132.773453	47.390896	46.342426	189.301468	270.872528	182.723862	1.029388	0.000000	4.063324	3.379682	0.160250	0.549019	3.825809	4.949748	2.982078	2.770311	2.123111	1.675695	1.665979	2.277154	2.432765	2.261795	0.012579	0.000000	24559.000000		1
8651.330078	127.167221	3.518546	4.693450	3203.162598	49800.636719	425.802643	249.554642	61.326313	20.253996	24.185762	83.239357	110.434853	66.833870	0.075894	99998.000000	3.937083	2.104375	0.546363	0.671492	3.505579	4.697235	2.629208	2.397166	1.787647	1.306511	1.383560	1.920329	2.043106	1.824997	0.000000	4.999991	24600.000000		0
10072.477539	1785.546387	2.525582	4.252476	4467.884277	67629.718750	646.845032	372.435455	98.673470	70.262985	31.081003	116.978546	162.543869	117.570625	0.655508	0.000000	4.003136	3.251771	0.402361	0.628642	3.650102	4.830138	2.810800	2.571051	1.994200	1.846727	1.492495	2.068106	2.210971	2.070299	0.000000	0.000000	24651.000000		1
8432.924805	1107.105347	1.668303	2.806202	4111.570312	63022.132812	490.669098	332.069336	75.098289	45.824356	16.556593	55.183506	64.712257	98.991096	0.508242	99998.000000	3.925978	3.044189	0.222275	0.448119	3.614008	4.799493	2.690789	2.521229	1.875630	1.661096	1.218971	1.741809	1.810987	1.995596	0.000000	4.999991	24685.000000		1
5191.646973	800.640320	3.222507	2.840123	2798.030273	47091.066406	328.627869	204.168182	56.133297	56.524933	25.058460	62.550556	81.567970	90.085258	0.893598	0.000000	3.715305	2.903437	0.508194	0.453337	3.446852	4.672938	2.516704	2.309988	1.749221	1.752240	1.398954	1.796231	1.911520	1.954654	0.000000	0.000000	24739.000000		1
10312.124023	2282.330566	3.678900	5.920778	5834.939453	78860.734375	789.091736	502.464386	108.732628	61.452747	33.119354	123.639420	175.705261	159.432373	0.178256	0.000000	4.013348	3.358379	0.565718	0.772379	3.766036	4.896861	2.897127	2.701105	2.036360	1.788541	1.520082	2.092157	2.244785	2.202576	0.000000	0.000000	24761.000000		1
11535.514648	4645.356445	2.655099	6.290827	11325.030273	99998.000000	1816.867920	1071.969238	238.940414	131.860672	86.554382	350.010529	443.851776	233.386597	1.863541	0.000000	4.062037	3.667019	0.424081	0.798708	4.054039	4.999991	3.259323	3.030182	2.378290	2.120115	1.937289	2.544081	2.647238	2.368076	0.270339	0.000000	24855.000000		1
5917.195312	1547.157959	2.001346	3.811501	5848.964355	85404.234375	820.367004	506.830963	132.079620	25.662874	23.544346	137.177032	192.480804	140.180603	1.337005	0.000000	3.772116	3.189535	0.301322	0.581096	3.767079	4.931479	2.914008	2.704863	2.120836	1.409305	1.371887	2.137281	2.284387	2.146688	0.126133	0.000000	24892.000000		1
9915.841797	2428.212891	1.945839	3.817669	6349.063477	96261.695312	935.260986	563.140015	152.719070	93.141243	42.959564	182.159531	245.860321	152.117752	0.995130	0.000000	3.996330	3.385287	0.289107	0.581798	3.802710	4.983453	2.970933	2.750616	2.183893	1.969142	1.633060	2.260452	2.390688	2.182180	0.000000	0.000000	24931.000000		1
17879.843750	4880.688965	1.834825	4.727372	14455.475586	99998.000000	2282.170166	1395.758789	307.951416	79.301422	77.195229	352.267822	514.589661	319.740540	2.144246	99998.000000	4.252364	3.688481	0.263595	0.674620	4.160032	4.999991	3.358348	3.144810	2.488482	1.899281	1.887590	2.546873	2.711461	2.504798	0.331275	4.999991	24982.000000		1
15410.941406	3082.258545	1.443190	4.459086	12057.486328	99998.000000	1871.925049	1139.456909	248.654190	94.362404	82.156967	376.179108	533.492981	342.088379	3.170623	0.000000	4.187829	3.488869	0.159323	0.649246	4.081257	4.999991	3.272289	3.056698	2.395596	1.974799	1.914644	2.575395	2.727129	2.534138	0.501145	0.000000	25020.000000		1
4553.310059	1850.412842	2.127780	1.548037	4405.318359	68960.578125	571.207092	350.214050	78.771019	44.933159	7.943711	71.866531	102.500389	52.072014	0.893575	99998.000000	3.658327	3.267269	0.327927	0.189781	3.643977	4.838601	2.756793	2.544333	1.896366	1.652567	0.900023	1.856527	2.010725	1.716604	0.000000	4.999991	25050.000000		1
5652.715332	766.355347	4.779795	1.350678	2744.496582	53658.089844	288.841461	174.857239	84.882996	26.853197	28.009600	79.353851	106.873131	53.012554	0.195357	0.000000	3.752257	2.884430	0.679409	0.130552	3.438463	4.729635	2.460660	2.242684	1.928821	1.428996	1.447307	1.899568	2.028868	1.724379	0.000000	0.000000	25073.000000		1
31571.373047	9033.658203	2.155533	9.661353	25662.736328	99998.000000	4229.520508	2533.010742	618.795349	263.527069	190.414703	853.140991	1180.307129	598.223755	3.357884	0.000000	4.499293	3.955864	0.333555	0.985038	4.409303	4.999991	3.626291	3.403637	2.791547	2.420825	2.279701	2.931021	3.071995	2.776864	0.526066	0.000000	25107.000000		1
6697.982422	305.758850	2.473158	2.722941	4584.634277	69323.085938	606.938354	385.112701	122.270241	84.324837	15.316931	88.216515	118.699272	61.680943	0.238128	99998.000000	3.825944	2.485379	0.393252	0.435038	3.661305	4.840878	2.783144	2.585588	2.087321	1.925956	1.185172	1.945550	2.074448	1.790151	0.000000	4.999991	25158.000000		1
18018.802734	3396.238770	1.218077	4.021195	8568.013672	99998.000000	1321.092163	783.985046	180.300034	57.739925	53.721813	213.440979	291.197449	106.416740	2.336204	99998.000000	4.255726	3.530998	0.085675	0.604355	3.932880	4.999991	3.120933	2.894308	2.255996	1.761476	1.730151	2.329278	2.464188	2.027010	0.368511	4.999991	25189.000000		1
5916.720215	1164.111328	1.575791	2.766114	2683.654541	42304.882812	316.499512	193.714294	53.154404	37.146717	18.286572	54.104195	74.863922	54.440323	0.829403	0.000000	3.772081	3.065995	0.197498	0.441870	3.428727	4.626390	2.500373	2.287162	1.725539	1.569920	1.262132	1.733231	1.874273	1.735921	0.000000	0.000000	25259.000000		1
9462.507812	2544.426758	2.402232	1.948923	5248.242676	75366.546875	724.931458	450.836426	118.841125	42.247219	24.614403	101.815804	146.061279	116.534485	0.559694	0.000000	3.976006	3.405590	0.380615	0.289795	3.720014	4.877179	2.860297	2.654019	2.074967	1.625798	1.391189	2.007815	2.164535	2.066454	0.000000	0.000000	25282.000000		1
4255.439453	591.559753	2.352893	2.429986	1652.896362	38289.039062	149.154282	87.753952	60.046562	24.228935	16.405491	52.528404	98.220161	103.773979	0.530627	99998.000000	3.628944	2.771999	0.371602	0.385604	3.218246	4.583075	2.173636	1.943267	1.778488	1.384334	1.214989	1.720394	1.992201	2.016088	0.000000	4.999991	25344.000000		1
7379.340332	1034.199585	1.927337	3.709738	4583.700195	67313.171875	601.332153	383.074371	90.748260	49.253475	31.031664	101.862061	135.073929	82.823059	1.251000	99998.000000	3.868017	3.014604	0.284958	0.569343	3.661216	4.828100	2.779114	2.583283	1.957838	1.692437	1.491805	2.008013	2.130572	1.918151	0.097257	4.999991	25377.000000		1
3234.243652	481.732422	1.840992	3.114576	1877.895142	40913.078125	206.814026	108.214561	26.066843	33.039177	19.677338	31.336954	47.162701	19.338125	0.524553	99998.000000	3.509773	2.682806	0.265052	0.493399	3.273671	4.611862	2.315580	2.034286	1.416088	1.519029	1.293966	1.496057	1.673599	1.286414	0.000000	4.999991	25410.000000		1
28336.621094	5636.691895	5.103588	7.172776	18594.738281	99998.000000	3026.282471	1818.826172	431.489075	180.975372	123.975548	564.623291	745.999573	447.950073	6.568497	0.000000	4.452348	3.751024	0.707876	0.855687	4.269390	4.999991	3.480909	3.259791	2.634970	2.257619	2.093336	2.751759	2.872739	2.651230	0.817466	0.000000	25470.000000		1
17048.746094	4228.021484	2.957305	4.551599	13484.671875	99998.000000	2145.036377	1291.176880	331.446411	120.207222	88.842514	403.581238	557.182251	333.777710	1.889157	0.000000	4.231692	3.626137	0.470896	0.658164	4.129840	4.999991	3.331435	3.110986	2.520413	2.079931	1.948621	2.605931	2.745997	2.523457	0.276268	0.000000	25532.000000		1
8371.418945	1667.211060	3.805334	4.311067	4349.286621	72041.367188	576.511108	347.669952	91.821404	43.018154	30.402580	145.413696	192.123093	142.508820	0.786942	0.000000	3.922799	3.221991	0.580393	0.634585	3.638418	4.857582	2.760808	2.541167	1.962944	1.633652	1.482910	2.162605	2.283580	2.153842	0.000000	0.000000	25590.000000		1
13710.228516	3545.843262	1.594293	2.534833	10332.970703	99998.000000	1587.391479	944.493652	235.600723	130.170776	60.697231	336.710358	499.932648	318.069153	2.182135	99998.000000	4.137045	3.549720	0.202568	0.403949	4.014225	4.999991	3.200684	2.975199	2.372177	2.114513	1.783169	2.527256	2.698911	2.502522	0.338882	4.999991	25639.000000		1
16958.121094	4303.033691	1.729977	6.426512	12139.822266	99998.000000	1890.991821	1165.681030	248.567841	107.517632	93.594551	405.869354	495.001740	287.873169	2.427413	99998.000000	4.229378	3.633775	0.238040	0.807975	4.084212	4.999991	3.276690	3.066580	2.395445	2.031480	1.971251	2.608386	2.694607	2.459201	0.385144	4.999991	25702.000000		1
6016.288086	2242.084717	1.588125	1.177988	7732.851074	99998.000000	1145.584229	706.805237	163.462830	89.224899	43.829178	205.299911	292.017731	153.675034	0.762993	0.000000	3.779329	3.350652	0.200885	0.071141	3.888340	4.999991	3.059027	2.849300	2.213419	1.950486	1.641763	2.312389	2.465409	2.186603	0.000000	0.000000	25733.000000		1
6393.071289	1438.511719	2.056854	0.962126	4253.894043	61936.800781	567.938354	345.465088	87.510338	41.519459	7.354717	72.918083	101.988495	74.133080	1.388983	99998.000000	3.805710	3.157913	0.313203	0.000000	3.628787	4.791949	2.754301	2.538404	1.942059	1.618252	0.866566	1.862835	2.008551	1.870012	0.142697	4.999991	25753.000000		1
8764.639648	2443.437500	3.241009	6.173645	6265.734863	86279.375000	909.194092	562.245728	160.403748	56.561935	47.742443	158.960571	216.675827	127.808640	0.736911	0.000000	3.942734	3.388001	0.510680	0.790542	3.796972	4.935907	2.958657	2.749926	2.205215	1.752524	1.678905	2.201289	2.335810	2.106560	0.000000	0.000000	25811.000000		1
4696.077637	1225.212524	3.025148	5.119006	2721.282227	40332.453125	316.838745	198.935074	48.396194	28.253214	12.338038	44.449009	49.185635	48.753910	0.050723	99998.000000	3.671735	3.088212	0.480747	0.709186	3.434774	4.605655	2.500838	2.298711	1.684811	1.451068	1.091246	1.647862	1.691838	1.688010	0.000000	4.999991	25893.000000		1
11561.738281	2282.891846	1.692973	3.395196	8996.780273	99998.000000	1343.156372	834.379517	155.586960	46.632298	55.720074	219.898331	256.974121	213.218948	2.161364	99998.000000	4.063023	3.358485	0.228650	0.530865	3.954087	4.999991	3.128127	2.921364	2.191973	1.668687	1.746012	2.342222	2.409889	2.328826	0.334728	4.999991	25912.000000		1
12818.632812	3474.824707	1.970509	3.919432	9087.957031	99998.000000	1340.047974	831.786133	175.501740	77.889076	43.101418	225.828354	324.813293	195.024887	1.763775	99998.000000	4.107841	3.540933	0.294578	0.593223	3.958466	4.999991	3.127120	2.920012	2.244282	1.891477	1.634492	2.353778	2.511634	2.290090	0.246443	4.999991	25950.000000		1
9018.763672	1048.440308	2.695188	3.503127	4290.168457	59102.269531	591.606018	352.292480	67.012726	32.573532	20.035051	76.307114	137.056763	41.454700	0.969594	99998.000000	3.955147	3.020544	0.430589	0.544456	3.632474	4.771604	2.772032	2.546903	1.826157	1.512865	1.301790	1.882565	2.136900	1.617574	0.000000	4.999991	25985.000000		1
5338.954102	1188.025757	1.807071	3.213256	5223.017578	77036.023438	765.334595	450.250519	96.221901	55.618313	40.578918	139.872223	194.630173	130.732025	0.820840	0.000000	3.727456	3.074826	0.256975	0.506945	3.717921	4.886694	2.883851	2.653454	1.983274	1.745218	1.608300	2.145731	2.289210	2.116382	0.000000	0.000000	26032.000000		1
5014.658691	1280.935791	2.864793	2.689020	4457.377930	59822.195312	590.233765	372.352203	96.329834	52.226200	12.310285	69.347115	115.778969	75.039696	1.022345	0.000000	3.700241	3.107527	0.457093	0.429594	3.649080	4.776862	2.771024	2.570954	1.983761	1.717888	1.090268	1.841028	2.063630	1.875291	0.009598	0.000000	26140.000000		1
12811.855469	2585.313965	2.562587	4.705785	8427.546875	99998.000000	1254.409424	777.052795	170.826797	66.362061	51.341167	186.263992	247.735229	225.529236	2.123889	99998.000000	4.107612	3.412513	0.408679	0.672632	3.925701	4.999991	3.098439	2.890450	2.232556	1.821920	1.710466	2.270129	2.393988	2.353203	0.327132	4.999991	26260.000000		1
9402.939453	2187.980469	2.084607	4.181550	5448.645508	77331.593750	796.060974	471.701019	95.407791	67.984108	40.884209	103.921997	157.989182	85.869789	0.035660	99998.000000	3.973264	3.340044	0.319024	0.621337	3.736289	4.888357	2.900946	2.673667	1.979584	1.832407	1.611556	2.016707	2.198627	1.933840	0.000000	4.999991	26326.000000		1
13477.822266	1748.029663	1.353761	5.125174	7697.767578	99998.000000	1111.145142	693.520508	140.427292	67.046646	54.961475	194.355713	286.143188	122.523109	3.101360	0.000000	4.129620	3.242549	0.131542	0.709709	3.886365	4.999991	3.045771	2.841059	2.147452	1.826377	1.740058	2.288597	2.456583	2.088218	0.491552	0.000000	26358.000000		1
26970.625000	10874.623047	1.341426	9.272802	21417.882812	99998.000000	3480.776367	2095.684082	508.237152	195.154404	132.008682	641.026001	842.298584	519.289246	3.663373	0.000000	4.430891	4.036414	0.127567	0.967211	4.330777	4.999991	3.541676	3.321326	2.706066	2.290378	2.120603	2.806876	2.925466	2.715409	0.563881	0.000000	26416.000000		1
20145.769531	7568.802246	2.772281	7.496569	20981.597656	99998.000000	3291.909668	2064.294922	434.603638	135.915787	128.058426	546.688293	735.166382	395.215027	6.013287	0.000000	4.304184	3.879027	0.442837	0.874863	4.321838	4.999991	3.517448	3.314772	2.638093	2.133270	2.107408	2.737740	2.866386	2.596833	0.779112	0.000000	26475.000000		1
3710.823242	220.431808	0.366965	1.893416	2269.415771	46004.121094	230.941193	154.316452	74.009727	68.792046	20.525366	72.289001	93.912178	23.880472	1.216559	99998.000000	3.569470	2.343274	0.000000	0.277246	3.355914	4.662797	2.363501	2.188412	1.869289	1.837538	1.312291	1.859072	1.972722	1.378043	0.085133	4.999991	26560.000000		1
33015.300781	5836.749512	2.981975	6.697881	22031.734375	99998.000000	3563.870605	2171.081543	501.533112	216.040573	129.301163	534.384155	690.594055	408.749573	3.310609	99998.000000	4.518715	3.766171	0.474504	0.825937	4.343049	4.999991	3.551922	3.336676	2.700300	2.334535	2.111603	2.727854	2.839223	2.611457	0.519908	4.999991	26588.000000		1
19219.382812	5757.621094	1.939672	6.679378	15896.559570	99998.000000	2498.852295	1537.687866	380.588867	122.936333	96.780060	418.953674	548.498474	332.454803	3.765698	0.000000	4.283740	3.760243	0.287728	0.824736	4.201303	4.999991	3.397741	3.186868	2.580456	2.089680	1.985786	2.622166	2.739175	2.521733	0.575845	0.000000	26622.000000		1
8049.387695	2975.209717	2.476242	3.281098	5021.424316	70636.062500	693.378662	428.726044	93.150497	55.572056	28.185371	76.072754	124.835915	109.417221	1.661437	0.000000	3.905763	3.473518	0.393793	0.516019	3.700827	4.849027	2.840971	2.632180	1.969185	1.744856	1.450024	1.881229	2.096339	2.039086	0.220484	0.000000	26663.000000		1
5692.014160	2362.862305	2.562587	4.018112	4323.907227	62187.261719	589.589233	361.722565	61.594597	39.906662	34.069145	108.097382	165.257553	112.476288	0.712243	0.000000	3.755266	3.373438	0.408679	0.604022	3.635876	4.793702	2.770550	2.558376	1.789543	1.601045	1.532361	2.033815	2.218161	2.051061	0.000000	0.000000	26713.000000		1
15198.147461	5389.635254	4.261727	5.230021	9413.951172	99998.000000	1411.054077	857.267029	190.550385	71.780190	49.716038	212.457260	275.399445	186.735794	1.936995	99998.000000	4.181791	3.731559	0.629586	0.718503	3.973772	4.999991	3.149544	2.933116	2.280010	1.856005	1.696496	2.327271	2.439963	2.271228	0.287128	4.999991	26830.000000		1
8204.660156	2369.180908	1.332175	6.784225	4738.248047	68883.406250	675.554626	405.406799	65.942673	28.407402	56.879562	157.412521	165.849640	174.049301	0.769772	0.000000	3.914061	3.374598	0.124561	0.831500	3.675618	4.838115	2.829660	2.607891	1.819167	1.453431	1.754956	2.197039	2.219715	2.240672	0.000000	0.000000	26908.000000		1
17567.498047	3785.351074	2.383730	4.745874	11542.727539	99998.000000	1844.606201	1085.580933	227.487411	96.132469	80.525673	369.891388	512.575989	376.126709	5.612290	0.000000	4.244710	3.578106	0.377257	0.676316	4.062308	4.999991	3.265904	3.035662	2.356957	1.982870	1.905934	2.568074	2.709758	2.575334	0.749140	0.000000	26959.000000		1
6423.514160	1471.566284	3.170084	3.657314	3288.341797	50980.910156	433.986877	257.341095	65.020630	48.753910	19.914785	52.300209	72.776237	116.534485	1.641457	0.000000	3.807773	3.167780	0.501071	0.563162	3.516977	4.707407	2.637477	2.410509	1.813051	1.688010	1.299176	1.718503	1.861990	2.066454	0.215230	0.000000	27016.000000		1
9541.432617	3342.128418	1.625130	4.829135	10359.274414	99998.000000	1563.403076	976.894531	264.547791	127.376915	82.551689	304.587036	373.027527	295.113800	1.549852	0.000000	3.979614	3.524023	0.210888	0.683869	4.015329	4.999991	3.194071	2.989848	2.422504	2.105091	1.916726	2.483711	2.571741	2.469990	0.190290	0.000000	27087.000000		1
6465.397461	2105.003174	1.372264	3.197837	4595.560059	63048.816406	612.954773	387.465607	74.145416	42.996571	17.389202	50.468468	73.164787	93.067238	0.837287	0.000000	3.810595	3.323253	0.137438	0.504856	3.662338	4.799677	2.787428	2.588233	1.870084	1.633434	1.240280	1.703020	1.864302	1.968797	0.000000	0.000000	27182.000000		1
12577.155273	2831.464355	1.544953	4.644111	8144.440918	99998.000000	1217.312012	745.873169	186.387344	62.596813	38.321621	181.758652	229.661438	185.255600	1.971339	99998.000000	4.099582	3.452011	0.188915	0.666903	3.910861	4.999991	3.085402	2.872665	2.270416	1.796552	1.583444	2.259495	2.361088	2.267771	0.294761	4.999991	27199.000000		1
6307.109375	783.112366	0.897368	3.225591	4456.415527	66066.242188	583.406372	364.898804	82.261818	44.726547	24.222769	87.818710	132.144379	78.724770	1.295084	99998.000000	3.799830	2.893824	0.000000	0.508609	3.648986	4.819980	2.765971	2.562172	1.915198	1.650565	1.384224	1.943587	2.121049	1.896111	0.112298	4.999991	27221.000000		1
5896.731445	677.525146	2.001346	2.652015	2982.989990	44947.468750	357.732208	211.069580	39.949837	22.128910	6.078049	7.835780	25.255821	12.886944	0.078997	0.000000	3.770611	2.830925	0.301322	0.423576	3.474652	4.652705	2.553558	2.324426	1.601515	1.344960	0.783764	0.894082	1.402362	1.110150	0.000000	0.000000	27243.000000		1
5741.930664	3625.567139	2.451572	3.139246	7254.495605	97916.984375	1034.359985	647.745483	132.699448	42.814629	34.460781	135.962036	197.205093	75.104454	0.740890	0.000000	3.759058	3.559376	0.389445	0.496825	3.860607	4.990858	3.014672	2.811404	2.122869	1.631592	1.537325	2.133418	2.294918	1.875666	0.000000	0.000000	27270.000000		1
5687.333008	148.417267	1.865662	4.511510	2919.412598	47472.621094	362.222107	219.056473	55.174255	25.073879	25.635120	55.661484	49.888725	59.118355	1.130111	0.000000	3.754909	2.171484	0.270833	0.654322	3.465296	4.676443	2.558975	2.340556	1.741737	1.399222	1.408835	1.745555	1.698002	1.771722	0.053121	0.000000	27323.000000		0
8785.581055	2819.135498	2.988143	6.377172	8216.384766	99998.000000	1293.819580	752.561768	200.554031	72.076225	72.893417	295.308075	399.942413	164.036392	2.336022	0.000000	3.943770	3.450116	0.475401	0.804628	3.914681	4.999991	3.111874	2.876542	2.302231	1.857792	1.862688	2.470275	2.601997	2.214940	0.368477	0.000000	27359.000000		1
8668.343750	866.089600	1.285919	4.773628	3988.341064	61451.050781	545.322205	324.674530	103.163399	23.874306	40.668346	85.524414	148.349426	91.398933	0.645092	0.000000	3.937936	2.937563	0.109214	0.678849	3.600792	4.788529	2.736653	2.511448	2.013526	1.377931	1.609257	1.932090	2.171286	1.960941	0.000000	0.000000	27394.000000		1
5692.973145	828.594421	2.528666	3.422950	2863.461182	49798.175781	344.555389	201.593246	60.709564	39.774063	26.387552	85.009430	130.028931	116.145935	0.463795	0.000000	3.755339	2.918342	0.402891	0.534401	3.456891	4.697214	2.537259	2.304476	1.783257	1.599600	1.421399	1.929467	2.114040	2.065004	0.000000	0.000000	27452.000000		1
7743.619629	890.676270	2.932636	4.730455	5680.813965	84510.468750	810.835205	491.831665	116.352547	54.699356	43.406708	163.043442	220.986893	168.008255	1.033723	99998.000000	3.888944	2.949720	0.467258	0.674903	3.754411	4.926910	2.908933	2.691817	2.065776	1.737982	1.637557	2.212303	2.344367	2.225331	0.014404	4.999991	27490.000000		1
17555.755859	4050.848633	1.736145	5.288612	11440.503906	99998.000000	1721.108643	1072.653809	233.898499	122.874657	60.737320	269.087036	334.382141	247.306595	3.932457	0.000000	4.244420	3.607546	0.239586	0.723342	4.058445	4.999991	3.235808	3.030460	2.369027	2.089462	1.783456	2.429893	2.524243	2.393236	0.594664	0.000000	27514.000000		1
6590.692871	247.935684	1.128648	2.127780	3996.220215	59057.402344	530.153259	331.871979	91.050468	86.532791	12.513812	61.677860	80.436241	98.611801	0.629169	0.000000	3.818931	2.394339	0.052559	0.327927	3.601650	4.771275	2.724401	2.520971	1.959282	1.937181	1.097390	1.790129	1.905452	1.993929	0.000000	0.000000	27594.000000		0
13075.178711	2332.336426	3.133079	6.460433	7408.355469	99998.000000	1107.987305	673.442261	169.136902	54.446491	46.336258	228.116486	236.621445	158.349991	0.402375	0.000000	4.116447	3.367791	0.495971	0.810262	3.869722	4.999991	3.044535	2.828300	2.228238	1.735970	1.665921	2.358157	2.374054	2.199618	0.000000	0.000000	27623.000000		1
23476.990234	7028.025879	1.776234	8.683808	23905.343750	99998.000000	3784.607910	2354.070557	523.452332	219.152069	147.596985	702.623718	896.708069	553.771667	10.105429	0.000000	4.370642	3.846833	0.249500	0.938710	4.378495	4.999991	3.578021	3.371819	2.718877	2.340746	2.169077	2.846723	2.952651	2.743331	1.004555	0.000000	27684.000000		1
9724.058594	827.382507	3.796082	4.428249	4537.117188	64264.800781	623.353088	386.969116	114.678078	48.633644	31.158096	62.769501	97.193275	63.108715	0.205039	99998.000000	3.987848	2.917706	0.579336	0.646232	3.656780	4.807973	2.794734	2.587676	2.059480	1.686937	1.493571	1.797749	1.987636	1.800089	0.000000	4.999991	27766.000000		1
6494.794922	2396.262451	1.563456	2.701355	6271.898926	86262.742188	909.681335	556.907776	100.764244	22.724072	33.655926	112.578049	155.824402	111.082436	0.976425	99998.000000	3.812565	3.379534	0.194086	0.431582	3.797399	4.935823	2.958889	2.745783	2.003306	1.356486	1.527062	2.051454	2.192636	2.045645	0.000000	4.999991	27794.000000		1
5637.136230	1429.763184	2.827788	3.996526	3065.267090	46659.972656	363.153412	229.066284	30.997742	26.837778	15.486536	37.754215	30.294649	61.532925	0.780831	0.000000	3.751059	3.155264	0.451447	0.601683	3.486468	4.668944	2.560090	2.359961	1.491330	1.428747	1.189954	1.576965	1.481366	1.789108	0.000000	0.000000	27831.000000		1
7335.539062	844.907410	1.918085	2.843207	5267.729004	84595.554688	739.795105	449.880493	138.669571	51.775974	34.035225	154.519974	155.112061	170.025024	1.537462	99998.000000	3.865432	2.926809	0.282868	0.453808	3.721623	4.927348	2.869112	2.653097	2.141981	1.714128	1.531929	2.188985	2.190645	2.230513	0.186804	4.999991	27850.000000		1
10765.523438	2447.544922	2.494745	5.704916	6841.080078	99750.460938	1010.424011	619.156128	180.377136	80.439323	39.891243	201.519241	285.353760	151.867966	1.325279	0.000000	4.032035	3.388731	0.397026	0.756249	3.835125	4.998915	3.004504	2.791800	2.256181	1.905468	1.600878	2.304317	2.455384	2.181466	0.122307	0.000000	27912.000000		1
20705.101562	5528.496094	2.001346	5.125174	17975.746094	99998.000000	2837.893799	1750.786499	438.436737	169.183167	121.705917	569.224243	730.090576	382.278748	2.859533	0.000000	4.316077	3.742607	0.301322	0.709709	4.254687	4.999991	3.452996	3.243233	2.641907	2.228357	2.085312	2.755283	2.863377	2.582380	0.456295	0.000000	27956.000000		1
16308.910156	8614.874023	2.133947	10.435372	29653.996094	99998.000000	4882.125977	2932.438232	707.588501	328.029633	234.697189	1062.952393	1437.093140	690.831482	4.278276	99998.000000	4.212425	3.935249	0.329184	1.018508	4.472083	4.999991	3.688609	3.467229	2.849781	2.515913	2.370508	3.026514	3.157485	2.839372	0.631269	4.999991	28001.000000		1
33173.843750	8955.723633	2.174036	7.845031	19035.500000	99998.000000	3028.089600	1841.861694	469.406708	190.898849	120.611191	531.741394	731.502930	409.224457	2.058776	99998.000000	4.520796	3.952101	0.337267	0.894595	4.279564	4.999991	3.481169	3.265257	2.671549	2.280803	2.081388	2.725700	2.864216	2.611962	0.313609	4.999991	28034.000000		1
6297.419922	684.596191	1.538786	2.759946	3705.969482	56013.085938	499.559509	301.133270	76.378044	41.460869	27.180073	90.452225	124.447365	117.120399	1.316052	99998.000000	3.799163	2.835434	0.187178	0.440901	3.568902	4.748290	2.698587	2.478759	1.882969	1.617638	1.434251	1.956419	2.094986	2.068633	0.119273	4.999991	28109.000000		1
16067.327148	2092.106934	2.177119	4.912396	9036.982422	99998.000000	1407.187134	838.601196	183.951187	86.890511	56.558853	182.717682	246.594254	185.141510	0.714092	0.000000	4.205944	3.320584	0.337882	0.691293	3.956023	4.999991	3.148352	2.923555	2.264703	1.938972	1.752501	2.261781	2.391983	2.267504	0.000000	0.000000	28160.000000		1
5221.361816	2348.501465	2.032184	4.761292	5809.338379	76447.062500	806.218811	501.758209	83.769760	52.627087	24.170343	114.480721	144.041443	110.015465	1.053920	99998.000000	3.717784	3.370791	0.307963	0.677725	3.764127	4.883361	2.906453	2.700495	1.923087	1.721209	1.383283	2.058732	2.158488	2.041454	0.022808	4.999991	28186.000000		1
7722.480469	3305.151123	1.316756	3.564802	6542.771484	89174.273438	944.061951	570.618103	117.552124	83.933205	28.213125	149.046341	189.600586	133.612228	3.504303	0.000000	3.887757	3.519191	0.119505	0.552035	3.815762	4.950240	2.975000	2.756346	2.070230	1.923934	1.450451	2.173321	2.277840	2.125846	0.544602	0.000000	28214.000000		1
42482.539062	10442.846680	2.411484	10.546387	30331.781250	99998.000000	5002.110840	3013.050293	738.021973	280.684998	216.274933	1042.769287	1380.059448	760.264954	7.093316	0.000000	4.628211	4.018819	0.382284	1.023104	4.481898	4.999991	3.699153	3.479006	2.868069	2.448219	2.335006	3.018188	3.139898	2.880965	0.850849	0.000000	28282.000000		1
20254.117188	7772.767090	3.120744	7.900538	12616.944336	99998.000000	1959.947266	1217.817749	307.707794	169.864670	95.854935	407.198456	550.089661	262.204132	2.247361	99998.000000	4.306513	3.890576	0.494258	0.897657	4.100954	4.999991	3.292244	3.085582	2.488138	2.230103	1.981614	2.609806	2.740433	2.418639	0.351673	4.999991	28372.000000		1
21610.443359	8581.757812	2.516331	13.297082	26847.466797	99998.000000	4374.696777	2661.238770	551.357056	249.974030	180.454224	818.680237	1154.089233	741.719360	5.218468	0.000000	4.334664	3.933576	0.400768	1.123756	4.428903	4.999991	3.640948	3.425084	2.741433	2.397895	2.256367	2.913114	3.062239	2.870239	0.717543	0.000000	28448.000000		1
6566.716797	2132.319092	2.075356	5.322533	7265.621582	98896.343750	1102.307129	645.247681	140.812759	66.112274	42.789959	172.010941	233.343430	150.538879	1.138037	99998.000000	3.817348	3.328852	0.317093	0.726118	3.861273	4.995180	3.042303	2.809726	2.148642	1.820282	1.631342	2.235556	2.367996	2.177649	0.056157	4.999991	28503.000000		1
5379.563965	1574.041992	1.868746	0.891200	3139.313965	52168.984375	367.883881	223.512466	46.083393	34.553291	9.528752	24.204266	48.402363	72.591209	0.654240	99998.000000	3.730747	3.197016	0.271550	0.000000	3.496835	4.717412	2.565711	2.349302	1.663544	1.538489	0.979036	1.383892	1.684867	1.860884	0.000000	4.999991	28539.000000		1
10033.724609	1285.080322	1.008383	4.933982	6397.789551	95903.734375	933.509399	573.837524	150.128738	56.620525	43.234016	162.895416	186.689545	127.318321	1.492039	0.000000	4.001462	3.108930	0.003625	0.693198	3.806030	4.981835	2.970119	2.758789	2.176464	1.752974	1.635826	2.211909	2.271120	2.104891	0.173780	0.000000	28639.000000		1
19600.699219	3739.289307	1.834825	4.563933	10990.105469	99998.000000	1692.247925	1035.544189	229.134125	84.802818	62.886684	249.881516	374.322723	234.431992	0.906298	0.000000	4.292272	3.572789	0.263595	0.659339	4.041002	4.999991	3.228464	3.015169	2.360090	1.928410	1.798559	2.397734	2.573246	2.370017	0.000000	0.000000	28662.000000		1
4977.977539	1890.217773	2.300469	4.539263	10185.916016	99998.000000	1609.730103	956.905701	205.756302	99.999481	65.933418	260.193542	346.889771	205.722382	2.115592	99998.000000	3.697053	3.276512	0.361816	0.656985	4.008000	4.999991	3.206753	2.980869	2.313353	1.999998	1.819106	2.415297	2.540191	2.313282	0.325432	4.999991	28725.000000		1
4787.115723	812.722412	2.500912	2.377563	2239.460449	39425.324219	207.874832	140.217606	15.566713	12.501477	14.801946	1.517200	0.000000	1.063890	0.325924	0.000000	3.680074	2.909942	0.398098	0.376132	3.350143	4.595775	2.317802	2.146803	1.192197	1.096961	1.170319	0.181043	0.000000	0.026897	0.000000	0.000000	28751.000000		1
11984.016602	2913.849365	1.945839	5.199183	8691.711914	99998.000000	1278.536621	799.749146	179.812805	108.436592	74.694321	269.635956	340.632874	225.609406	2.622850	99998.000000	4.078602	3.464467	0.289107	0.715935	3.939105	4.999991	3.106713	2.902954	2.254821	2.035176	1.873288	2.430778	2.532287	2.353357	0.418773	4.999991	28849.000000		1
12571.514648	3388.483154	2.238794	4.647194	7605.023926	99998.000000	1106.920410	691.183044	200.856247	113.278061	63.500347	228.905930	315.602173	218.926956	2.301073	0.000000	4.099388	3.530005	0.350014	0.667191	3.881101	4.999991	3.044116	2.839593	2.302885	2.054146	1.802776	2.359657	2.499140	2.340299	0.361930	0.000000	28916.000000		1
8067.526367	2759.890625	2.118529	3.447620	5698.567383	83562.570312	812.574402	481.029327	119.430115	36.209259	41.988186	194.910797	250.473602	152.567978	1.693551	99998.000000	3.906740	3.440892	0.326034	0.537519	3.755766	4.922012	2.909863	2.682172	2.077114	1.558820	1.623127	2.289836	2.398762	2.183463	0.228798	4.999991	28982.000000		1
11220.911133	2360.848633	2.781532	3.268763	6669.118652	92966.203125	910.899414	565.668701	119.211174	64.209610	30.208305	132.471252	188.280746	160.335907	1.115572	99998.000000	4.050028	3.373068	0.444284	0.514383	3.824069	4.968325	2.959471	2.752562	2.076317	1.807600	1.480126	2.122122	2.274806	2.205031	0.047498	4.999991	29021.000000		1
23933.046875	5833.912598	2.352893	7.209781	18844.902344	99998.000000	2944.168701	1836.054932	432.013306	131.148331	107.955528	488.926788	662.035522	412.576477	4.005156	99998.000000	4.378998	3.765960	0.371602	0.857922	4.275194	4.999991	3.468963	3.263886	2.635497	2.117763	2.033245	2.689244	2.820881	2.615505	0.602619	4.999991	29070.000000		1
23633.515625	7924.172363	1.699140	8.039307	19570.337891	99998.000000	3157.477051	1900.902954	394.980682	149.117264	113.345901	524.846191	717.166626	405.123108	3.224147	99998.000000	4.373528	3.898954	0.230229	0.905219	4.291598	4.999991	3.499340	3.278960	2.596576	2.173528	2.054406	2.720032	2.855620	2.607587	0.508415	4.999991	29104.000000		1
17800.468750	9334.619141	2.963473	6.630038	18044.792969	99998.000000	2975.317627	1763.183105	443.299774	201.133774	141.062546	624.987488	798.364563	495.757263	2.623199	99998.000000	4.250432	3.970097	0.471801	0.821516	4.256352	4.999991	3.473533	3.246297	2.646698	2.303485	2.149412	2.795871	2.902201	2.695269	0.418831	4.999991	29201.000000		1
7205.729004	504.937561	2.568754	3.978023	2788.082275	45749.976562	330.558289	201.670349	33.369137	24.645241	11.311153	23.205133	50.098419	83.837608	0.199869	99998.000000	3.857678	2.703238	0.409723	0.599667	3.445306	4.660391	2.519248	2.304642	1.523345	1.391733	1.053507	1.365584	1.699824	1.923439	0.000000	4.999991	29307.000000		1
7754.375488	5744.663086	3.123827	8.572794	19322.617188	99998.000000	3078.851074	1892.132812	411.034607	180.919876	144.133942	579.126160	778.563843	442.325317	3.112537	0.000000	3.889547	3.759264	0.494687	0.933122	4.286066	4.999991	3.488389	3.276952	2.613878	2.257486	2.158766	2.762773	2.891294	2.645742	0.493115	0.000000	29412.000000		1
9748.644531	2896.404785	3.691235	3.848506	6254.226074	87825.875000	897.864441	545.544250	133.886688	76.396545	35.250217	198.796295	267.335480	185.246353	0.612312	0.000000	3.988944	3.461859	0.567172	0.585292	3.796174	4.943623	2.953211	2.736830	2.126737	1.883074	1.547162	2.298408	2.427057	2.267750	0.000000	0.000000	29459.000000		1
7288.058594	1343.177979	1.677554	1.091644	5035.113281	69866.937500	665.480103	415.108246	85.203705	50.517807	13.164481	80.211128	90.310371	66.167786	2.023511	99998.000000	3.862612	3.128134	0.224676	0.038081	3.702009	4.844272	2.823135	2.618161	1.930458	1.703444	1.119404	1.904235	1.955738	1.820647	0.306106	4.999991	29476.000000		1
14431.737305	5335.166992	2.803118	8.159573	15616.022461	99998.000000	2509.327637	1497.408081	329.065765	160.018280	108.448921	467.026062	660.290161	339.976044	2.162847	0.000000	4.159318	3.727148	0.447641	0.911667	4.193571	4.999991	3.399557	3.175340	2.517283	2.204170	2.035225	2.669341	2.819735	2.531448	0.335026	0.000000	29502.000000		1
13085.918945	4805.575195	3.049818	4.656446	15779.102539	99998.000000	2491.383301	1505.721802	328.658722	142.117188	81.839340	386.484985	529.718445	287.308868	3.343131	0.000000	4.116804	3.681745	0.484274	0.668055	4.198082	4.999991	3.396441	3.177745	2.516745	2.152647	1.912962	2.587133	2.724045	2.458349	0.524153	0.000000	29530.000000		1
6680.907715	1644.008911	2.513247	4.193885	6323.104492	86109.000000	951.102112	565.196899	112.411530	62.417957	33.473984	134.694626	177.160797	89.243401	1.769942	99998.000000	3.824836	3.215904	0.400235	0.622617	3.800930	4.935049	2.978227	2.752200	2.050811	1.795310	1.524707	2.129350	2.248368	1.950576	0.247959	4.999991	29586.000000		1
9770.465820	2720.403320	1.840992	4.332653	6721.434082	98877.601562	993.602234	599.777954	158.115616	70.750221	40.683765	168.258041	229.149536	190.729248	1.753736	0.000000	3.989915	3.434633	0.265052	0.636754	3.827462	4.995098	2.997213	2.777991	2.198975	1.849728	1.609421	2.225976	2.360119	2.280417	0.243964	0.000000	29635.000000		1
19262.996094	5478.767578	2.405316	6.222985	14478.378906	99998.000000	2347.554688	1396.628418	324.545013	86.690063	87.686111	409.431091	541.775879	380.958923	2.573509	99998.000000	4.284724	3.738683	0.381172	0.793999	4.160720	4.999991	3.370616	3.145081	2.511275	1.937969	1.942931	2.612181	2.733820	2.580878	0.410526	4.999991	29689.000000		1
6516.020020	2085.088379	1.859494	2.257297	5126.925293	78899.156250	734.537292	436.894867	111.825615	65.517113	31.204353	120.284317	168.492401	124.324013	0.996789	0.000000	3.813982	3.319124	0.269395	0.353589	3.709857	4.897072	2.866014	2.640377	2.048541	1.816355	1.494215	2.080209	2.226580	2.094555	0.000000	0.000000	29729.000000		1
13285.733398	1913.780640	2.260381	5.353371	7436.559570	99998.000000	1096.898193	669.017151	232.550903	63.938240	52.624001	235.936859	331.193542	326.056030	1.063545	0.000000	4.123385	3.281892	0.354182	0.728627	3.871372	4.999991	3.040166	2.825437	2.366518	1.805761	1.721184	2.372796	2.520082	2.513292	0.026756	0.000000	29757.000000		1
9539.301758	1078.358765	2.624262	3.496960	6013.121094	84972.593750	852.474915	508.416016	104.452400	62.174339	29.730326	166.142593	246.810120	110.388596	0.371381	0.000000	3.979517	3.032763	0.419007	0.543691	3.779100	4.929279	2.930682	2.706219	2.018919	1.793611	1.473200	2.220481	2.392363	2.042924	0.000000	0.000000	29811.000000		1
5834.859375	555.449219	2.673601	0.900452	2903.102539	45069.292969	297.364929	182.699188	26.550991	49.305901	0.000000	0.000000	8.918173	11.749044	0.995929	99998.000000	3.766030	2.744644	0.427097	0.000000	3.462862	4.653881	2.473290	2.261737	1.424081	1.692899	0.000000	0.000000	0.950276	1.070003	0.000000	4.999991	29840.000000		1
18823.005859	16536.121094	1.720726	14.916044	33536.925781	99998.000000	5366.365234	3359.101318	906.360168	350.032104	253.757782	921.001770	1236.955444	773.882751	3.185326	99998.000000	4.274689	4.218434	0.235712	1.173654	4.525523	4.999991	3.729680	3.526223	2.957301	2.544108	2.404419	2.964261	3.092354	2.888675	0.503154	4.999991	29884.000000		1
6634.247559	1623.255371	3.086823	2.750695	3220.225098	51695.070312	422.154572	248.142288	54.403320	27.386684	8.492617	36.841427	74.644981	61.073444	0.776721	0.000000	3.821792	3.210387	0.489512	0.439442	3.507886	4.713449	2.625472	2.394701	1.735625	1.437539	0.929042	1.566336	1.873001	1.785852	0.000000	0.000000	29910.000000		1
5485.823242	3767.847656	2.081524	3.385945	10046.345703	99998.000000	1555.783203	941.718323	229.559677	88.157921	69.051079	293.291321	376.839050	173.787186	3.407960	0.000000	3.739242	3.576093	0.318381	0.529680	4.002008	4.999991	3.191949	2.973921	2.360896	1.945261	1.839170	2.467299	2.576156	2.240018	0.532494	0.000000	29924.000000		1
9921.219727	2367.688477	2.359060	3.200921	9613.919922	99998.000000	1471.504639	891.632202	209.342682	86.107239	52.568493	228.542053	318.029053	176.907928	1.869244	0.000000	3.996565	3.374325	0.372739	0.505275	3.982901	4.999991	3.167762	2.950186	2.320858	1.935040	1.720726	2.358966	2.502467	2.247747	0.271666	0.000000	29947.000000		1
5761.891602	774.561157	2.118529	2.960389	3718.979736	57845.160156	492.849304	295.980316	104.853287	30.683201	24.586649	72.538788	100.508301	136.757645	0.918904	99998.000000	3.760565	2.889056	0.326034	0.471349	3.570424	4.762267	2.692714	2.471263	2.020582	1.486901	1.390699	1.860570	2.002202	2.135952	0.000000	4.999991	29989.000000		1
9330.301758	778.486755	1.606628	2.793867	4467.119141	65292.843750	571.595642	367.960968	81.034485	18.194059	20.482193	74.934853	73.078438	71.906624	0.386978	99998.000000	3.969896	2.891251	0.205915	0.446206	3.650028	4.814866	2.757089	2.565802	1.908670	1.259930	1.311376	1.874684	1.863789	1.856769	0.000000	4.999991	30011.000000		1
19613.984375	6059.559082	2.574922	5.134425	15940.000000	99998.000000	2515.313232	1547.629761	338.597595	137.463821	101.408752	435.581177	613.568420	283.432587	2.241022	99998.000000	4.292566	3.782441	0.410764	0.710492	4.202488	4.999991	3.400592	3.189667	2.529684	2.138188	2.006075	2.639069	2.787863	2.452450	0.350446	4.999991	30064.000000		1
17053.449219	3065.723633	2.454656	4.551599	9941.456055	99998.000000	1504.457397	928.202271	196.088776	113.598770	46.151234	225.008087	322.469635	176.991180	2.695817	99998.000000	4.231812	3.486533	0.389991	0.658164	3.997450	4.999991	3.177380	2.967643	2.292453	2.055374	1.664183	2.352198	2.508489	2.247952	0.430690	4.999991	30143.000000		1
10204.051758	1733.486694	1.970509	3.250261	7649.843262	98714.125000	1093.194580	686.995300	149.965302	80.201874	48.257427	197.001572	278.128571	190.531876	1.191466	0.000000	4.008773	3.238920	0.294578	0.511918	3.883652	4.994380	3.038697	2.836954	2.175991	1.904184	1.683564	2.294470	2.444246	2.279968	0.076082	0.000000	30166.000000		1
15045.545898	3532.765137	2.454656	3.999609	10327.212891	99998.000000	1585.883545	952.751953	204.908279	87.892723	50.295780	244.275284	361.741058	203.825882	4.313350	0.000000	4.177408	3.548115	0.389991	0.602018	4.013983	4.999991	3.200271	2.978980	2.311559	1.943953	1.701532	2.387880	2.558398	2.309259	0.634815	0.000000	30197.000000		1
13264.896484	4932.082520	2.729109	3.182418	7909.956543	99998.000000	1167.164307	732.548279	185.070587	88.990532	46.999264	200.769897	242.548386	160.705963	0.444898	99998.000000	4.122704	3.693030	0.436021	0.502757	3.898174	4.999991	3.067132	2.864836	2.267337	1.949344	1.672091	2.302699	2.384798	2.206032	0.000000	4.999991	30286.000000		1
5689.081543	923.123352	3.145414	3.472290	3190.648926	50684.062500	380.018372	241.644852	52.244701	57.998959	18.067625	42.611103	72.150238	73.636597	0.202926	0.000000	3.755042	2.965260	0.497678	0.540616	3.503879	4.704872	2.579805	2.383178	1.718042	1.763420	1.256901	1.629523	1.858238	1.867094	0.000000	0.000000	30364.000000		1
10997.182617	1809.414551	2.753779	5.461301	6963.507812	92119.750000	992.014099	625.604248	146.832214	102.087173	53.462780	183.827835	242.335617	179.319412	1.599395	0.000000	4.041281	3.257538	0.439929	0.737296	3.842828	4.964353	2.996518	2.796300	2.166821	2.008971	1.728052	2.264411	2.384417	2.253627	0.203956	0.000000	30439.000000		1
6801.562012	1681.020020	2.661267	3.879343	4504.290527	67244.085938	638.858154	375.016541	95.780922	29.085823	28.694189	116.016418	163.943893	93.162834	0.533771	0.000000	3.832609	3.225573	0.425088	0.588758	3.653626	4.827654	2.805404	2.574050	1.981279	1.463681	1.457794	2.064519	2.214695	1.969243	0.000000	0.000000	30515.000000		1
5368.693359	1420.413208	2.516331	2.611927	3172.167969	48144.968750	379.716156	230.956619	45.164436	47.335388	12.267113	10.657401	51.942497	16.667608	0.255096	99998.000000	3.729869	3.152415	0.400768	0.416961	3.501356	4.682551	2.579459	2.363530	1.654797	1.675186	1.088742	1.027651	1.715523	1.221873	0.000000	4.999991	30546.000000		1
25928.167969	6815.340332	2.161701	5.785094	19539.457031	99998.000000	3134.583496	1893.526611	437.280334	182.881134	106.777534	523.427673	665.982727	414.337311	3.670748	99998.000000	4.413772	3.833488	0.334796	0.762310	4.290913	4.999991	3.496180	3.277272	2.640760	2.262169	2.028480	2.718857	2.823463	2.617354	0.564755	4.999991	30576.000000		1
17378.771484	4265.458496	2.355976	5.149844	12705.885742	99998.000000	1965.692261	1206.401733	252.033966	76.923866	74.570969	323.786407	447.086609	280.598633	1.824887	0.000000	4.240019	3.629966	0.372171	0.711794	4.104005	4.999991	3.293515	3.081492	2.401459	1.886061	1.872570	2.510259	2.650392	2.448086	0.261236	0.000000	30614.000000		1
5368.045898	1281.133057	1.884164	3.959521	2640.482178	40681.089844	299.594482	191.611191	36.764332	53.570709	24.068581	35.166958	54.865879	41.100071	1.236532	99998.000000	3.729816	3.107594	0.275119	0.597643	3.421683	4.609393	2.476534	2.282421	1.565427	1.728927	1.381451	1.546135	1.739302	1.613843	0.092205	4.999991	30690.000000		1
4886.967285	1151.687012	1.807071	3.786831	4298.842773	60637.855469	603.284119	356.788574	82.354324	24.108669	31.543564	75.551598	106.148453	48.997524	1.068722	99998.000000	3.689039	3.061334	0.256975	0.578276	3.633352	4.782744	2.780522	2.552411	1.915686	1.382173	1.498911	1.878244	2.025914	1.690174	0.028865	4.999991	30706.000000		1
13569.584961	2693.559570	2.957305	5.976286	11583.192383	99998.000000	1802.991089	1100.086792	205.290649	100.082741	62.473465	278.584961	398.499237	254.954269	1.338342	99998.000000	4.132566	3.430327	0.470896	0.776431	4.063828	4.999991	3.255994	3.041427	2.312369	2.000359	1.795696	2.444958	2.600427	2.406462	0.126567	4.999991	30759.000000		1
9745.015625	3135.890869	1.289003	5.704916	7368.717285	99998.000000	1081.898926	668.394226	174.376175	66.833870	52.013420	205.987579	267.107269	234.012604	0.277779	0.000000	3.988783	3.496361	0.110254	0.756249	3.867392	4.999991	3.034187	2.825033	2.241487	1.824997	1.716115	2.313841	2.426686	2.369239	0.000000	0.000000	30808.000000		1
11846.984375	1889.786011	2.667434	3.336605	7438.785645	99998.000000	1109.159180	677.340149	166.355377	90.871613	50.542477	247.584137	312.105194	226.457443	2.059850	99998.000000	4.073608	3.276413	0.426094	0.523305	3.871502	4.999991	3.044994	2.830807	2.221037	1.958428	1.703657	2.393723	2.494301	2.354987	0.313836	4.999991	30843.000000		1
12538.614258	4244.467285	2.562587	5.532228	9311.089844	99998.000000	1443.609131	864.301025	183.291260	71.838776	57.854023	206.369965	275.239105	281.073547	0.152121	99998.000000	4.098249	3.627823	0.408679	0.742900	3.969001	4.999991	3.159450	2.936665	2.263142	1.856359	1.762334	2.314646	2.439710	2.448820	0.000000	4.999991	30873.000000		1
35087.613281	9384.014648	3.157748	5.001824	11355.213867	99998.000000	1773.569214	1063.760376	217.465256	104.507904	69.797340	258.648590	374.665009	299.060974	1.929085	0.000000	4.545154	3.972389	0.499378	0.699128	4.055195	4.999991	3.248848	3.026844	2.337390	2.019149	1.843839	2.412710	2.573643	2.475760	0.285351	0.000000	30935.000000		1
6344.333008	4417.622070	3.009729	5.007992	8324.361328	99998.000000	1234.833862	774.326782	192.530151	53.558376	47.150364	184.052948	323.434845	136.766891	0.559908	0.000000	3.802386	3.645189	0.478527	0.699664	3.920351	4.999991	3.091609	2.888924	2.284499	1.728827	1.673485	2.264943	2.509787	2.135981	0.000000	0.000000	31046.000000		1
6581.604980	730.642578	2.522498	4.493007	2448.275879	44097.132812	282.390289	168.649673	61.915306	27.084478	14.709434	28.851460	37.242313	45.932289	0.603302	99998.000000	3.818332	2.863705	0.401831	0.652537	3.388860	4.644410	2.450850	2.226985	1.791798	1.432720	1.167596	1.460168	1.571037	1.662118	0.000000	4.999991	31070.000000		1
2965.872070	1555.110962	2.241878	7.382471	8979.829102	99998.000000	1394.448120	831.927979	234.499832	114.659576	78.120354	307.525848	412.468567	225.461395	2.032145	99998.000000	3.472152	3.191761	0.350612	0.868202	3.953268	4.999991	3.144402	2.920086	2.370142	2.059410	1.892764	2.487882	2.615391	2.353072	0.307955	4.999991	31098.000000		1
4751.153320	997.558655	1.415436	1.862578	3034.010498	45185.503906	387.036957	226.630127	61.434242	56.876476	15.782575	50.246441	83.914696	66.485405	1.292418	0.000000	3.676799	2.998938	0.150890	0.270115	3.482017	4.654999	2.587752	2.355318	1.788411	1.754933	1.198178	1.701105	1.923838	1.822726	0.111403	0.000000	31140.000000		1
6453.047363	1199.654541	2.109277	3.034399	4682.947266	72637.234375	618.857056	391.838348	136.782318	89.749130	29.727242	90.985710	139.859894	74.996529	0.714755	99998.000000	3.809765	3.079056	0.324134	0.482073	3.670519	4.861159	2.791590	2.593107	2.136030	1.953030	1.473155	1.958973	2.145693	1.875041	0.000000	4.999991	31174.000000		1
5958.659180	1119.927612	1.572707	3.241009	4199.734375	61037.484375	520.013977	341.887939	68.566933	59.633339	27.420605	86.807243	136.948837	68.258560	0.395574	0.000000	3.775149	3.049190	0.196648	0.510680	3.623222	4.785597	2.716015	2.533884	1.836115	1.775489	1.438077	1.938556	2.136558	1.834157	0.000000	0.000000	31346.000000		1
20004.558594	8142.643066	2.975808	7.983799	25026.705078	99998.000000	3937.860352	2464.675049	674.648010	299.283020	174.548859	763.706421	1006.692688	617.543335	2.412323	99998.000000	4.301129	3.910765	0.473605	0.902210	4.398404	4.999991	3.595260	3.391760	2.829077	2.476082	2.241917	2.882926	3.002897	2.790668	0.382436	4.999991	31417.000000		1
9093.609375	3125.026855	1.464776	4.076703	7595.806641	99998.000000	1125.348755	678.064819	151.682938	67.527710	53.687893	217.452927	285.103973	145.820755	1.479711	0.000000	3.958736	3.494854	0.165771	0.610309	3.880574	4.999991	3.051287	2.831271	2.180937	1.829482	1.729876	2.337365	2.455003	2.163819	0.170177	0.000000	31465.000000		1
40561.757812	12727.129883	3.129995	18.693624	50195.113281	99998.000000	7975.205078	5043.793945	1602.085571	860.585144	590.239929	2194.225098	2913.710693	1816.661377	6.860832	0.000000	4.608117	4.104731	0.495544	1.271693	4.700662	4.999991	3.901742	3.702757	3.204686	2.934794	2.771029	3.341281	3.464447	3.259274	0.836377	0.000000	31508.000000		1
10144.769531	2812.166260	3.549383	5.559981	6827.335938	96051.453125	1017.744812	620.799805	158.171127	108.041870	34.081482	143.662140	179.445847	132.727203	0.893003	0.000000	4.006242	3.449041	0.550153	0.745073	3.834251	4.982504	3.007639	2.792952	2.199127	2.033592	1.532519	2.157342	2.253933	2.122960	0.000000	0.000000	31621.000000		1
14532.756836	4239.752441	3.450704	4.434416	10618.537109	99998.000000	1648.995361	1000.044128	215.084610	129.199402	65.375259	276.620605	365.512482	239.291962	1.793869	0.000000	4.162348	3.627341	0.537908	0.646836	4.026065	4.999991	3.217219	3.000019	2.332609	2.111260	1.815413	2.441885	2.562902	2.378928	0.253791	0.000000	31715.000000		1
4601.999023	276.253662	2.963473	4.625608	2336.175781	39292.167969	247.411438	158.572021	46.518200	50.104588	23.744789	35.469162	72.554207	32.080135	0.493194	0.000000	3.662946	2.441308	0.471801	0.665169	3.368505	4.594306	2.393420	2.200227	1.667623	1.699878	1.375568	1.549851	1.860663	1.506236	0.000000	0.000000	31770.000000		1
15598.512695	2256.772461	1.538786	3.040566	8857.857422	99998.000000	1345.385864	823.722107	134.265991	62.377869	51.060547	221.757828	275.874359	137.713608	1.597385	99998.000000	4.193083	3.353488	0.187178	0.482955	3.947329	4.999991	3.128847	2.915781	2.127966	1.795030	1.708085	2.345879	2.440711	2.138977	0.203410	4.999991	31827.000000		1
3945.600586	1090.527222	2.044519	1.924253	1436.568970	29414.130859	107.443626	61.838215	28.885382	11.298819	10.694406	0.000000	0.000000	14.212952	0.342088	0.000000	3.596113	3.037637	0.310591	0.284262	3.157326	4.468556	2.031181	1.791257	1.460678	1.053033	1.029157	0.000000	0.000000	1.152684	0.000000	0.000000	31847.000000		1
9019.825195	823.604919	1.890332	4.724288	6386.342773	88003.960938	932.741516	561.598145	144.494751	67.758995	38.904449	156.792694	232.674255	174.558121	0.690626	0.000000	3.955198	2.915719	0.276538	0.674336	3.805252	4.944502	2.969761	2.749426	2.159852	1.830967	1.589999	2.195326	2.366748	2.241940	0.000000	0.000000	31869.000000		1
3995.520020	787.626953	0.952875	4.462170	2437.914307	38489.773438	240.010468	169.889328	44.979412	35.139202	12.399714	13.528362	11.304986	29.523714	3.333841	99998.000000	3.601573	2.896321	0.000000	0.649546	3.387018	4.585345	2.380230	2.230166	1.653014	1.545792	1.093412	1.131245	1.053270	1.470171	0.522945	4.999991	31936.000000		1
14727.393555	4178.974609	1.532618	3.601807	9824.437500	99998.000000	1512.768188	919.281006	202.105148	91.997177	62.303856	233.229324	346.001648	142.542740	1.782531	0.000000	4.168126	3.621070	0.185434	0.556520	3.992308	4.999991	3.179772	2.963448	2.305577	1.963774	1.794515	2.367783	2.539078	2.153945	0.251037	0.000000	31952.000000		1
8449.964844	1813.278442	1.489446	3.891678	7036.811035	99998.000000	1064.525146	630.572144	147.812851	90.405968	40.363056	156.515167	199.357544	159.515640	1.355159	99998.000000	3.926855	3.258465	0.173025	0.590137	3.847376	4.999991	3.027156	2.799735	2.169712	1.956197	1.605984	2.194556	2.299633	2.202803	0.131990	4.999991	32006.000000		1
6068.048340	1512.419678	2.244962	2.448488	4375.822266	64423.281250	537.156433	358.059082	83.723511	65.134727	31.740923	102.858109	147.304031	109.987709	1.029138	99998.000000	3.783049	3.179672	0.351209	0.388898	3.641060	4.809043	2.730101	2.553955	1.922847	1.813813	1.501620	2.012239	2.168215	2.041344	0.012474	4.999991	32042.000000		1
10208.662109	1018.238220	1.347594	2.907966	5060.365723	71286.031250	678.548950	430.323395	90.831528	19.902451	22.560633	95.441711	105.738319	110.468773	0.779656	1007.254089	4.008969	3.007849	0.129559	0.463589	3.704182	4.853004	2.831581	2.633795	1.958237	1.298907	1.353351	1.979738	2.024232	2.043240	0.000000	3.003139	32076.000000		1
9147.516602	1861.378662	2.685936	3.256428	4196.632324	64228.000000	531.741394	343.500732	104.248871	74.848511	20.941669	62.818844	74.663483	53.956177	0.969476	0.000000	3.961303	3.269835	0.429096	0.512742	3.622901	4.807724	2.725700	2.535928	2.018071	1.874183	1.321011	1.798090	1.873108	1.732041	0.000000	0.000000	32108.000000		1
5689.852539	1089.225830	2.001346	5.011075	2781.510742	45111.082031	296.544647	197.926682	35.959476	27.543955	16.346899	49.275063	73.541000	54.477329	0.413609	0.000000	3.755101	3.037118	0.301322	0.699931	3.444281	4.654283	2.472090	2.296504	1.555813	1.440026	1.213435	1.692627	1.866530	1.736216	0.000000	0.000000	32143.000000		1
12706.208984	2736.494385	1.911918	4.403579	6637.791016	92451.328125	990.028137	593.952759	132.452744	79.276756	56.716122	195.441193	261.827911	120.595772	1.188480	99998.000000	4.104016	3.437195	0.281469	0.643806	3.822024	4.965913	2.995647	2.773752	2.122061	1.899146	1.753707	2.291016	2.418016	2.081332	0.074992	4.999991	32254.000000		1
5503.711914	1285.518188	3.836171	3.373610	2923.698975	46148.625000	325.389954	214.363022	50.924862	23.960649	20.099810	43.533138	59.124523	45.016418	1.049116	99998.000000	3.740656	3.109078	0.583898	0.528095	3.465933	4.664159	2.512404	2.331150	1.706930	1.379499	1.303192	1.638820	1.771768	1.653371	0.020823	4.999991	32304.000000		1
12913.563477	2279.802002	1.674470	4.893893	9507.628906	99998.000000	1433.380371	878.307373	222.627441	111.828705	77.528275	331.313812	449.032440	224.668869	2.196795	0.000000	4.111046	3.357897	0.223877	0.689654	3.978072	4.999991	3.156361	2.943646	2.347579	2.048553	1.889460	2.520240	2.652278	2.351543	0.341789	0.000000	32355.000000		1
3871.899170	747.291687	3.395196	3.830003	1659.779175	32729.794922	146.739716	92.987061	26.587996	8.323010	9.689107	19.150017	22.782661	34.716732	1.961360	0.000000	3.587924	2.873490	0.530865	0.583199	3.220050	4.514943	2.166548	1.968423	1.424686	0.920280	0.986284	1.282169	1.357605	1.540539	0.292557	0.000000	32411.000000		1
9435.592773	2406.318359	2.278883	3.447620	4733.825684	73614.320312	634.257202	395.545013	114.604065	90.291870	24.487970	137.590256	168.137772	107.900017	1.456751	99998.000000	3.974769	3.381353	0.357722	0.537519	3.675212	4.866962	2.802265	2.597196	2.059200	1.955649	1.388953	2.138588	2.225665	2.033021	0.163385	4.999991	32474.000000		1
3488.695312	845.715332	3.247177	2.608843	2475.680908	43629.492188	252.863495	163.647842	45.642418	21.314802	14.462735	23.208218	29.523714	0.656836	0.427554	99998.000000	3.542663	2.927224	0.511506	0.416448	3.393695	4.639780	2.402886	2.213910	1.659369	1.328681	1.160250	1.365642	1.470171	0.000000	0.000000	4.999991	32498.000000		1
11048.375977	3405.872314	2.217208	5.708001	7663.007324	99998.000000	1159.818848	699.169922	130.152283	49.096203	46.755646	228.002396	323.474945	168.606506	0.180052	0.000000	4.043298	3.532228	0.345806	0.756484	3.884399	4.999991	3.064390	2.844583	2.114452	1.691048	1.669834	2.357939	2.509841	2.226874	0.000000	0.000000	32620.000000		1
12572.915039	3149.955811	3.826920	6.235320	9170.810547	99998.000000	1363.089600	844.577454	199.462387	56.083958	58.446102	242.680984	344.996368	210.869141	2.904403	0.000000	4.099436	3.498304	0.582849	0.794859	3.962408	4.999991	3.134524	2.926640	2.299861	1.748839	1.766756	2.385036	2.537815	2.324013	0.463057	0.000000	32654.000000		1
6783.892090	1053.331177	1.702224	6.121222	3221.942627	51494.664062	401.521301	231.727554	57.246525	43.758251	15.437196	44.751217	31.167347	51.038960	0.664630	0.000000	3.831479	3.022565	0.231017	0.786838	3.508118	4.711762	2.603709	2.364978	1.757749	1.641060	1.188568	1.650805	1.493700	1.707902	0.000000	0.000000	32679.000000		1
18320.486328	4343.581543	1.501781	5.452050	13212.565430	99998.000000	2023.518555	1269.007812	284.474915	113.937981	83.069756	311.365112	399.300995	253.433990	0.804698	99998.000000	4.262937	3.637848	0.176607	0.736560	4.120987	4.999991	3.306107	3.103464	2.454044	2.056669	1.919443	2.493270	2.601300	2.403865	0.000000	4.999991	32759.000000		1
9771.630859	1829.461914	1.754647	5.304030	6319.681641	90134.859375	919.049744	557.984009	130.466812	55.057072	54.742531	184.897888	239.288879	223.583389	0.453208	99998.000000	3.989967	3.262323	0.244190	0.724606	3.800695	4.954893	2.963339	2.746622	2.115500	1.740813	1.738325	2.266932	2.378922	2.349440	0.000000	4.999991	32790.000000		1
6635.465820	2010.819702	2.537917	4.452919	4269.652344	65548.187500	520.430237	337.416534	113.321228	62.664654	32.049297	142.107925	194.047348	135.188019	2.096041	0.000000	3.821872	3.303373	0.404477	0.648645	3.630393	4.816561	2.716362	2.528166	2.054311	1.797023	1.505818	2.152618	2.287908	2.130938	0.321400	0.000000	32828.000000		1
10320.071289	2548.648438	2.907966	4.711953	7729.011719	99998.000000	1172.847656	694.729309	159.324448	79.165741	58.353588	225.254776	292.329193	174.154144	1.169384	99998.000000	4.013683	3.406310	0.463589	0.673201	3.888124	4.999991	3.069242	2.841816	2.202282	1.898537	1.766068	2.352674	2.465872	2.240934	0.067957	4.999991	32864.000000		1
15378.469727	3917.760498	2.325139	4.687283	8121.506836	99998.000000	1206.124268	743.865601	173.037827	85.724854	60.213081	235.085739	301.682159	237.694580	1.280098	99998.000000	4.186913	3.593038	0.366449	0.670921	3.909636	4.999991	3.081392	2.871495	2.238141	1.933107	1.779691	2.371226	2.479550	2.376019	0.107243	4.999991	32928.000000		1
8170.489258	978.346985	3.037483	4.366574	3866.619873	64696.937500	492.661194	297.247742	81.068405	30.683201	26.264202	84.775063	127.099373	69.966949	0.484457	0.000000	3.912248	2.990493	0.482514	0.640141	3.587332	4.810884	2.692548	2.473119	1.908852	1.486901	1.419364	1.928268	2.104143	1.844893	0.000000	0.000000	32951.000000		1
16709.988281	3837.873291	2.719858	4.434416	11587.108398	99998.000000	1849.934937	1096.195068	251.540573	109.670082	85.413399	289.667908	393.053345	275.155853	2.403908	99998.000000	4.222976	3.584091	0.434546	0.646836	4.063975	4.999991	3.267156	3.039888	2.400608	2.040088	1.931526	2.461900	2.594451	2.439579	0.380918	4.999991	33028.000000		1
5114.097168	1697.431641	2.334390	2.217208	4584.193359	68958.195312	634.300415	372.817841	101.513596	53.712563	20.738144	85.157448	104.486320	51.254822	2.671549	0.000000	3.708769	3.229792	0.368173	0.345806	3.661263	4.838586	2.802295	2.571497	2.006524	1.730076	1.316770	1.930223	2.019059	1.709735	0.426763	0.000000	33057.000000		1
9264.377930	1818.576294	3.999609	4.181550	4258.387207	63383.128906	568.807922	356.859497	108.831306	21.351807	28.808287	67.959435	95.734673	75.755127	0.578823	0.000000	3.966816	3.259732	0.602018	0.621337	3.629245	4.801974	2.754966	2.552497	2.036754	1.329435	1.459517	1.832250	1.981069	1.879412	0.000000	0.000000	33096.000000		1
10698.698242	2684.283447	2.574922	3.623393	6249.739258	87132.320312	917.612732	556.867737	142.237457	90.045174	41.994354	132.045700	138.907013	126.168091	0.072063	99998.000000	4.029331	3.428828	0.410764	0.559115	3.795862	4.940179	2.962659	2.745752	2.153014	1.954460	1.623191	2.120724	2.142724	2.100950	0.000000	4.999991	33135.000000		1
3835.245850	867.625305	1.088560	1.523367	2195.140869	39543.976562	228.187424	141.648453	39.120308	35.580177	6.371004	10.762248	8.171907	49.133209	1.769019	99998.000000	3.583793	2.938332	0.036852	0.182805	3.341462	4.597080	2.358292	2.151212	1.592402	1.551208	0.804208	1.031903	0.912323	1.691375	0.247733	4.999991	33164.000000		1
16304.346680	4998.432129	1.322924	7.200530	15815.768555	99998.000000	2532.193604	1525.019775	392.825134	137.022842	104.581917	498.763916	685.237610	451.558044	3.839888	99998.000000	4.212304	3.698834	0.121535	0.857364	4.199090	4.999991	3.403497	3.183275	2.594199	2.136793	2.019457	2.697895	2.835841	2.654714	0.584319	4.999991	33210.000000		1
6728.107422	916.508728	2.457740	3.244093	4170.099609	59615.332031	556.075195	341.036835	89.354416	46.533619	19.390549	81.500130	86.723984	68.018028	0.886251	0.000000	3.827893	2.962137	0.390536	0.511093	3.620147	4.775358	2.745134	2.532801	1.951116	1.667767	1.287590	1.911158	1.938139	1.832624	0.000000	0.000000	33267.000000		1
27740.179688	8252.053711	1.995179	9.112448	22488.890625	99998.000000	3654.985840	2208.271484	499.938812	189.323059	149.496567	655.220459	887.814575	407.414307	2.340013	0.000000	4.443109	3.916562	0.299982	0.959635	4.351968	4.999991	3.562886	3.344053	2.698917	2.277204	2.174631	2.816387	2.948322	2.610036	0.369218	0.000000	33293.000000		1
8795.449219	2462.750977	0.684590	2.713690	6711.634277	90908.273438	989.013611	592.608215	119.710739	56.321404	32.743137	126.568970	160.261902	102.358543	1.992302	99998.000000	3.944258	3.391421	0.000000	0.433560	3.826828	4.958603	2.995202	2.772768	2.078133	1.750673	1.515120	2.102327	2.204830	2.010124	0.299355	4.999991	33323.000000		1
6048.753418	848.833008	1.557288	2.429986	3031.154785	55852.535156	356.464783	208.756775	53.681725	22.918346	13.710302	69.106583	107.033485	47.597507	0.018524	99998.000000	3.781666	2.928822	0.192369	0.385604	3.481608	4.747043	2.552017	2.319641	1.729826	1.360183	1.137047	1.839519	2.029520	1.677584	0.000000	4.999991	33361.000000		1
16483.601562	1773.245361	2.396065	6.352502	9598.759766	99998.000000	1429.547241	876.614441	179.538361	64.181854	64.419304	256.869263	337.453522	225.760513	1.567129	0.000000	4.217052	3.248769	0.379499	0.802945	3.982215	4.999991	3.155199	2.942809	2.254157	1.807412	1.809016	2.409712	2.528214	2.353648	0.195105	0.000000	33393.000000		1
10255.269531	3849.061035	2.334390	3.139246	7816.914062	99998.000000	1107.728271	683.640198	136.128571	58.242573	35.922474	151.093948	219.438843	115.942413	1.196630	99998.000000	4.010947	3.585355	0.368173	0.496825	3.893035	4.999991	3.044433	2.834828	2.133949	1.765241	1.555366	2.179247	2.341314	2.064242	0.077960	4.999991	33418.000000		1
8428.924805	641.796936	1.566539	4.391244	3787.830322	60208.808594	472.108063	294.305847	39.811066	12.893112	32.912743	89.379082	135.406967	57.940369	0.374994	0.000000	3.925772	2.807398	0.194941	0.642588	3.578391	4.779660	2.674042	2.468799	1.600004	1.110358	1.517364	1.951236	2.131641	1.762981	0.000000	0.000000	33442.000000		1
7153.987305	317.489410	2.877128	5.051164	3783.802979	58278.796875	460.729065	307.328491	64.147934	24.170343	18.033705	52.852200	65.600372	89.443840	0.216839	0.000000	3.854548	2.501729	0.458959	0.703391	3.577929	4.765511	2.663446	2.487603	1.807183	1.383283	1.256085	1.723063	1.816906	1.951550	0.000000	0.000000	33491.000000		1
9354.265625	1634.501831	1.859494	4.748958	5119.937500	72216.468750	731.555359	441.495789	92.672516	76.267029	40.933548	111.927383	137.516251	120.484756	0.282895	0.000000	3.971010	3.213385	0.269395	0.676598	3.709265	4.858636	2.864247	2.644927	1.966951	1.882337	1.612079	2.048936	2.138354	2.080932	0.000000	0.000000	33535.000000		1
9010.875977	1193.579590	3.953353	4.246308	5978.678711	84011.015625	888.844543	529.434753	104.233452	75.489922	22.819666	129.393677	174.354584	132.243057	1.574788	99998.000000	3.954767	3.076851	0.596966	0.628012	3.776605	4.924336	2.948826	2.723812	2.018007	1.877889	1.358309	2.111913	2.241433	2.121373	0.197222	4.999991	33576.000000		1
13280.722656	1610.365356	3.253344	6.142807	7582.284668	99124.578125	1137.538818	691.614746	160.391418	56.861057	58.079136	238.274323	312.373474	185.749008	0.719154	0.000000	4.123222	3.206924	0.512330	0.788367	3.879800	4.996181	3.055966	2.839864	2.205181	1.754815	1.764020	2.377077	2.494674	2.268927	0.000000	0.000000	33622.000000		1
32496.007812	7768.200195	3.740575	8.480282	21118.001953	99998.000000	3414.260010	2066.770996	509.674164	185.372787	140.010986	667.623291	891.761719	500.688171	3.326492	99998.000000	4.511830	3.890320	0.572938	0.928410	4.324653	4.999991	3.533297	3.315292	2.707293	2.268046	2.146162	2.824532	2.950249	2.699567	0.521987	4.999991	33660.000000		1
9800.538086	1645.738892	2.288134	3.663482	4305.028809	62509.691406	559.932922	365.712921	96.647453	44.307159	27.920170	90.211693	122.874657	113.253387	0.763510	0.000000	3.991250	3.216361	0.359481	0.563894	3.633976	4.795948	2.748136	2.563140	1.985190	1.646474	1.445918	1.955263	2.089462	2.054051	0.000000	0.000000	33727.000000		1
8744.678711	4381.628906	3.281098	5.933114	6408.305176	91278.609375	932.032288	570.855530	138.074402	41.476288	34.136990	132.909134	180.207520	127.907318	0.782077	0.000000	3.941744	3.641636	0.516019	0.773283	3.806743	4.960369	2.969431	2.756526	2.140113	1.617800	1.533225	2.123555	2.255773	2.106895	0.000000	0.000000	33766.000000		1
4901.275879	1757.502930	2.217208	3.108409	5122.521973	84164.164062	702.275269	439.975525	110.595207	66.288048	49.429249	148.121216	189.208954	110.641464	0.351968	0.000000	3.690309	3.244896	0.345806	0.492538	3.709484	4.925127	2.846507	2.643429	2.043736	1.821435	1.693984	2.170617	2.276942	2.043918	0.000000	0.000000	33812.000000		1
4460.073242	466.554260	2.778449	3.956437	2356.457520	43287.781250	265.587006	152.675903	37.393417	30.078787	5.263942	20.223158	47.455654	14.669345	0.595539	0.000000	3.649342	2.668902	0.443802	0.597304	3.372260	4.636365	2.424207	2.183770	1.572795	1.478260	0.721311	1.305849	1.676288	1.166411	0.000000	0.000000	33830.000000		1
11356.465820	1225.776855	2.679769	4.329569	7512.857422	99998.000000	1102.865234	664.422363	122.967163	48.723072	41.322098	225.513809	337.959259	169.531616	2.676538	0.000000	4.055243	3.088411	0.428097	0.636445	3.875805	4.999991	3.042522	2.822444	2.089789	1.687735	1.616182	2.353173	2.528864	2.229251	0.427573	0.000000	33890.000000		1
11022.583984	1915.661743	2.309720	5.791261	7927.382812	99998.000000	1178.398315	731.586182	175.566498	94.128044	63.691540	217.304901	301.750000	193.088303	0.862988	0.000000	4.042284	3.282319	0.363559	0.762773	3.899130	4.999991	3.071292	2.864265	2.244442	1.973719	1.804082	2.337070	2.479647	2.285756	0.000000	0.000000	33976.000000		1
8586.756836	332.615143	3.500043	3.743659	5907.231445	82128.804688	844.117981	514.901123	116.812027	36.024235	23.420996	119.787834	168.276535	94.109543	0.491727	0.000000	3.933829	2.521942	0.544073	0.573296	3.771384	4.914495	2.926403	2.711724	2.067487	1.556595	1.369605	2.078413	2.226024	1.973634	0.000000	0.000000	34005.000000		1
18271.494141	3681.669434	1.868746	4.674948	7649.914062	99998.000000	1121.130249	688.487854	160.166306	51.516941	44.082047	186.556946	266.246918	127.087044	0.744483	0.000000	4.261774	3.566045	0.271550	0.669777	3.883657	4.999991	3.049656	2.837896	2.204571	1.711950	1.644262	2.270811	2.425285	2.104101	0.000000	0.000000	34033.000000		1
10670.000977	5377.383301	1.834825	5.439715	12431.032227	99998.000000	1866.886230	1170.198730	318.414520	117.293091	81.756081	374.846954	546.358337	331.754791	2.325403	99998.000000	4.028164	3.730571	0.263595	0.735576	4.094507	4.999991	3.271118	3.068260	2.502993	2.069273	1.912520	2.573854	2.737478	2.520817	0.366498	4.999991	34059.000000		1
8441.089844	2675.932861	1.060806	3.607974	5625.670898	85218.796875	819.969238	489.839569	136.369095	69.920692	30.954569	108.279320	171.776581	97.699013	1.714551	99998.000000	3.926399	3.427475	0.025636	0.557263	3.750174	4.930535	2.913798	2.690054	2.134716	1.844606	1.490725	2.034545	2.234964	1.989890	0.234150	4.999991	34100.000000		1
5258.360352	1229.869019	2.167868	4.126042	4025.299805	58265.863281	514.620483	325.457794	80.241966	42.413742	28.891548	113.237968	152.142426	78.727852	0.219749	99998.000000	3.720850	3.089859	0.336033	0.615534	3.604798	4.765414	2.711487	2.512495	1.904402	1.627507	1.460771	2.053992	2.182250	1.896128	0.000000	4.999991	34134.000000		1
13934.613281	8815.524414	2.359060	7.533574	18036.375000	99998.000000	2773.554688	1751.551270	422.885437	163.203796	128.480896	515.958862	660.956238	520.013977	2.659653	99998.000000	4.144095	3.945248	0.372739	0.877001	4.256149	4.999991	3.443037	3.243423	2.626223	2.212730	2.108839	2.712615	2.820173	2.716015	0.424825	4.999991	34156.000000		1
6856.751465	668.505249	1.948923	0.693841	2761.932129	49568.046875	307.972992	184.151627	40.791695	31.595987	6.121222	46.857410	46.653885	87.679947	0.116949	0.000000	3.836118	2.825105	0.289795	0.000000	3.441213	4.695202	2.488513	2.265176	1.610572	1.499632	0.786838	1.670778	1.668888	1.942900	0.000000	0.000000	34179.000000		1
35453.582031	9553.197266	2.852458	6.950747	25242.423828	99998.000000	4136.761719	2477.392334	557.657166	214.921173	135.468643	710.009277	873.478271	507.901031	3.868012	0.000000	4.549660	3.980149	0.455219	0.842031	4.402131	4.999991	3.616661	3.393995	2.746367	2.332279	2.131839	2.851264	2.941252	2.705779	0.587488	0.000000	34202.000000		1
5126.789551	819.676270	0.811023	1.757731	2644.595947	52653.980469	357.035278	201.543915	78.259125	62.997700	13.747308	80.439323	102.719337	29.042652	1.155854	99998.000000	3.709846	2.913642	0.000000	0.244952	3.422359	4.721431	2.552711	2.304370	1.893535	1.799325	1.138218	1.905468	2.011652	1.463036	0.062903	4.999991	34267.000000		1
6111.507812	1642.664429	2.106194	4.089037	5060.739258	70508.414062	684.707214	436.669739	92.700272	40.449402	21.900713	85.993141	91.602463	70.087212	1.163599	99998.000000	3.786148	3.215549	0.323498	0.611621	3.704214	4.848241	2.835505	2.640153	1.967081	1.606912	1.340458	1.934464	1.961907	1.845639	0.065803	4.999991	34329.000000		1
8113.674316	1078.898438	2.815454	5.149844	7505.733887	99998.000000	1099.972656	681.463074	153.736710	99.194626	50.116920	213.733932	275.118835	192.042908	1.959976	0.000000	3.909218	3.032981	0.449548	0.711794	3.875393	4.999991	3.041382	2.833442	2.186778	1.996488	1.699984	2.329874	2.439520	2.283398	0.292251	0.000000	34411.000000		1
13542.812500	5224.593750	3.173167	5.822099	12580.118164	99998.000000	1973.528076	1197.042603	252.582870	96.813980	80.578094	352.696442	474.445557	242.240021	2.688680	99998.000000	4.131709	3.718053	0.501493	0.765080	4.099685	4.999991	3.295243	3.078110	2.402404	1.985938	1.906217	2.547401	2.676186	2.384246	0.429539	4.999991	34453.000000		1
10752.712891	2555.130371	4.233974	2.621178	0.000000	3510.497314	0.000000	0.000000	0.000000	12.427467	0.000000	0.000000	0.000000	0.000000	0.106376	99998.000000	4.031518	3.407413	0.626748	0.418496	0.000000	3.545369	0.000000	0.000000	0.000000	1.094383	0.000000	0.000000	0.000000	0.000000	0.000000	4.999991	34515.000000		1
4484.052246	1751.649902	3.237926	1.745396	4303.770508	66602.359375	604.557739	361.016388	65.819321	54.557507	21.814367	88.864098	87.072449	74.083740	2.305787	99998.000000	3.651671	3.243447	0.510267	0.241894	3.633849	4.823490	2.781438	2.557527	1.818353	1.736855	1.338743	1.948726	1.939881	1.869723	0.362819	4.999991	34536.000000		1
12794.290039	920.986328	2.729109	4.113708	8483.785156	99998.000000	1235.762085	782.433960	164.548294	116.543739	69.196014	242.122833	318.241852	216.891678	0.769012	0.000000	4.107016	2.964253	0.436021	0.614233	3.928590	4.999991	3.091935	2.893448	2.216293	2.066489	1.840081	2.384036	2.502757	2.336243	0.000000	0.000000	34558.000000		1
19049.041016	4142.481934	2.309720	4.594771	14497.701172	99998.000000	2268.734375	1388.996094	345.264648	144.676682	81.799255	389.272675	507.786926	379.059326	3.555096	99998.000000	4.279873	3.617261	0.363559	0.662264	4.161299	4.999991	3.355784	3.142701	2.538152	2.160398	1.912749	2.590254	2.705682	2.578707	0.550851	4.999991	34586.000000		1
11537.382812	1196.718872	4.150712	2.726025	6548.979004	84998.414062	948.265076	569.942749	103.959000	27.759817	23.528927	123.787437	163.780441	89.212563	0.176168	99998.000000	4.062107	3.077992	0.618123	0.435530	3.816174	4.929411	2.976930	2.755831	2.016862	1.443417	1.371602	2.092677	2.214262	1.950426	0.000000	4.999991	34604.000000		1
13429.198242	2639.406006	2.864793	3.811501	4691.328613	69372.484375	652.938538	400.867523	82.030533	44.535355	28.632515	79.403191	82.465340	51.822231	0.528196	0.000000	4.128050	3.421506	0.457093	0.581096	3.671296	4.841187	2.814872	2.603001	1.913975	1.648705	1.456859	1.899838	1.916271	1.714516	0.000000	0.000000	34650.000000		1
19372.638672	4649.670410	2.550252	6.330915	11765.400391	99998.000000	1855.109375	1112.461792	242.699493	107.940109	95.561981	393.608429	489.568207	248.123795	2.053346	99998.000000	4.287189	3.667422	0.406583	0.801467	4.070607	4.999991	3.268369	3.046285	2.385069	2.033183	1.980285	2.595064	2.689813	2.394668	0.312462	4.999991	34718.000000		1
8525.513672	1411.963745	3.389029	4.378909	5921.191406	86858.523438	822.584229	507.182526	126.784836	56.389248	55.362362	185.622574	246.671341	163.139038	1.574485	99998.000000	3.930721	3.149823	0.530075	0.641366	3.772409	4.938812	2.915180	2.705164	2.103067	1.751196	1.743215	2.268631	2.392119	2.212558	0.197138	4.999991	34759.000000		1
7264.283203	1643.250366	2.217208	2.867877	5243.758789	80097.367188	763.712585	447.561493	124.743401	57.576485	31.247524	104.622002	127.491013	71.752434	0.507630	0.000000	3.861193	3.215704	0.345806	0.457561	3.719643	4.903618	2.882930	2.650853	2.096018	1.760245	1.494816	2.019623	2.105479	1.855837	0.000000	0.000000	34808.000000		1
11361.964844	3131.832764	2.775365	5.365705	10110.244141	99998.000000	1553.192871	948.675232	237.750092	107.274017	64.968208	273.080475	365.086914	229.670700	2.985951	99998.000000	4.055453	3.495799	0.443320	0.729627	4.004762	4.999991	3.191225	2.977118	2.376121	2.030494	1.812701	2.436291	2.562396	2.361106	0.475083	4.999991	34926.000000		1
6924.655762	2297.246582	1.551121	2.423819	4225.986328	64215.031250	580.973267	342.230255	98.815323	46.471943	27.423689	104.930382	159.268936	114.823013	1.772573	99998.000000	3.840398	3.361208	0.190646	0.384500	3.625928	4.807637	2.764156	2.534318	1.994824	1.667191	1.438126	2.020901	2.202131	2.060029	0.248604	4.999991	34964.000000		1
9729.276367	1644.160034	2.448488	3.506211	5349.219727	77860.273438	740.211426	452.884033	93.261513	38.944538	13.041131	103.595123	148.037964	67.126823	0.181436	99998.000000	3.988081	3.215944	0.388898	0.544838	3.728290	4.891316	2.869356	2.655987	1.969702	1.590447	1.115315	2.015339	2.170373	1.826896	0.000000	4.999991	34989.000000		1
10801.140625	2101.672852	1.902667	2.966557	8427.833008	99998.000000	1285.283813	768.328918	192.542480	82.490013	61.400322	271.584869	333.913391	181.070969	1.114552	99998.000000	4.033470	3.322565	0.279363	0.472253	3.925716	4.999991	3.108999	2.885547	2.284527	1.916401	1.788171	2.433906	2.523634	2.257849	0.047101	4.999991	35017.000000		1
18395.947266	3550.471924	3.722073	5.223854	11818.416016	99998.000000	1865.076050	1114.022217	234.650940	106.000435	50.746006	275.908264	317.470917	207.942673	1.514752	99998.000000	4.264722	3.550286	0.570785	0.717991	4.072559	4.999991	3.270697	3.046894	2.370422	2.025308	1.705402	2.440765	2.501704	2.317944	0.180342	4.999991	35055.000000		1
11859.109375	3585.833008	1.446273	3.114576	10260.508789	99998.000000	1510.307251	949.699036	189.150360	102.296867	66.630341	273.129822	348.733856	225.063583	2.741750	0.000000	4.074052	3.554590	0.160250	0.493399	4.011169	4.999991	3.179065	2.977586	2.276807	2.009862	1.823672	2.436369	2.542494	2.352305	0.438028	0.000000	35103.000000		1
4910.891113	1252.805908	2.029100	3.897846	2678.017334	45511.714844	279.411407	185.998779	49.598854	21.808201	15.091818	24.450964	45.929207	45.725677	1.025558	0.000000	3.691160	3.097884	0.307303	0.590825	3.427813	4.658123	2.446244	2.269510	1.695472	1.338620	1.178742	1.388296	1.662089	1.660160	0.010960	0.000000	35148.000000		1
5301.298340	984.132080	2.482410	2.608843	3367.439697	56522.921875	384.125916	250.115875	88.490967	63.611362	19.242529	111.104027	138.444458	85.771111	0.222135	99998.000000	3.724382	2.993053	0.394873	0.416448	3.527300	4.752224	2.584474	2.398141	1.946899	1.803535	1.284262	2.045730	2.141276	1.933341	0.000000	4.999991	35169.000000		1
16308.342773	11688.091797	3.574053	6.543694	22436.712891	99998.000000	3636.289307	2210.926514	546.555664	265.269379	144.223373	646.154297	817.770508	486.854492	3.101627	0.000000	4.212410	4.067744	0.553161	0.815823	4.350959	4.999991	3.560658	3.344574	2.737634	2.423687	2.159036	2.810336	2.912632	2.687399	0.491590	0.000000	35214.000000		1
7483.256348	2670.545410	2.491661	3.731324	8434.312500	99998.000000	1302.306030	772.982300	197.026230	71.770935	45.497482	182.489487	283.759460	172.217560	1.655167	99998.000000	3.874091	3.426600	0.396489	0.571863	3.926050	4.999991	3.114713	2.888170	2.294524	1.855949	1.657987	2.261238	2.452950	2.236078	0.218842	4.999991	35296.000000		1
10328.008789	2376.566650	2.149366	2.571838	7996.344238	99998.000000	1167.639160	716.852051	163.654022	62.744831	53.712563	216.823837	324.125610	167.286667	1.584799	99998.000000	4.014017	3.375950	0.332310	0.410244	3.902891	4.999991	3.067309	2.855430	2.213927	1.797578	1.730076	2.336107	2.510713	2.223461	0.199974	4.999991	35333.000000		1
14384.997070	4344.852051	3.009729	6.602284	12706.520508	99998.000000	1997.214233	1203.940918	256.132263	156.595337	90.896286	409.119629	550.601562	366.752136	1.359235	0.000000	4.157910	3.637975	0.478527	0.819694	4.104027	4.999991	3.300425	3.080605	2.408464	2.194779	1.958546	2.611850	2.740837	2.564373	0.133295	0.000000	35363.000000		1
18740.046875	6821.625000	3.216340	8.116401	19362.212891	99998.000000	3109.484863	1893.760986	481.143433	224.486923	123.078178	594.236450	790.331421	527.997742	3.613657	99998.000000	4.272771	3.833888	0.507362	0.909364	4.286955	4.999991	3.492688	3.277325	2.682275	2.351191	2.090181	2.773959	2.897809	2.722632	0.557947	4.999991	35457.000000		1
8193.697266	4132.067871	3.268763	4.459086	6389.195312	96049.664062	882.615356	558.554504	159.071579	117.228325	56.130211	165.374741	270.212616	147.957779	0.322862	0.000000	3.913480	3.616168	0.514383	0.649246	3.805446	4.982496	2.945771	2.747066	2.201593	2.069033	1.749197	2.218469	2.431706	2.170138	0.000000	0.000000	35501.000000		1
12493.483398	1605.372803	2.309720	4.644111	6852.002930	97796.984375	980.647400	601.773132	127.025368	70.296906	38.127346	187.528320	254.766159	149.829620	1.320423	0.000000	4.096684	3.205576	0.363559	0.666903	3.835818	4.990325	2.991513	2.779433	2.103890	1.846936	1.581237	2.273067	2.406142	2.175598	0.120713	0.000000	35539.000000		1
23586.136719	8207.814453	2.880212	7.360884	18080.666016	99998.000000	2863.954590	1750.027954	424.686340	177.882385	111.430901	484.097656	648.565796	472.055634	2.681862	0.000000	4.372657	3.914227	0.459424	0.866930	4.257215	4.999991	3.456966	3.243045	2.628068	2.250133	2.047006	2.684933	2.811954	2.673993	0.428436	0.000000	35573.000000		1
18987.566406	5898.890137	2.235711	5.288612	13354.882812	99998.000000	2114.815674	1282.730469	321.411926	142.422470	81.907188	356.640564	559.957642	271.307343	3.525470	0.000000	4.278469	3.770770	0.349416	0.723342	4.125640	4.999991	3.325273	3.108135	2.507062	2.153579	1.913322	2.552231	2.748155	2.433462	0.547217	0.000000	35687.000000		1
10744.535156	1993.843750	2.877128	5.415045	5823.396973	80303.546875	828.181213	501.255554	122.513855	54.387901	53.422691	224.977249	263.184753	173.882782	1.587225	99998.000000	4.031188	3.299691	0.458959	0.733602	3.765176	4.904735	2.918125	2.700059	2.088185	1.735502	1.727726	2.352139	2.420261	2.240257	0.200639	4.999991	35749.000000		1
5174.149902	1886.875000	1.992095	2.337474	3517.007080	52466.976562	432.065735	267.159698	58.695885	48.069321	14.925296	83.032753	84.297081	52.793606	1.449041	0.000000	3.713839	3.275743	0.299310	0.368747	3.546173	4.719886	2.635550	2.426771	1.768608	1.681868	1.173923	1.919249	1.925812	1.722581	0.161081	0.000000	35781.000000		1
6741.687988	1891.139771	2.963473	3.651147	7942.563965	99998.000000	1167.682373	713.718994	137.769119	79.600548	37.381081	192.628830	255.068359	141.047119	1.609627	0.000000	3.828769	3.276724	0.471801	0.562429	3.899961	4.999991	3.067325	2.853527	2.139152	1.900916	1.572652	2.284721	2.406657	2.149364	0.206725	0.000000	35799.000000		1
7216.963379	164.869003	2.167868	3.543216	3400.707031	51908.585938	416.995483	253.631348	89.089211	21.283964	14.212952	64.986710	68.397324	59.115273	0.183304	0.000000	3.858355	2.217139	0.336033	0.549398	3.531569	4.715239	2.620131	2.404203	1.949825	1.328053	1.152684	1.812825	1.835039	1.771700	0.000000	0.000000	35832.000000		0
10737.399414	3488.430176	2.793867	4.126042	5898.797363	84184.843750	836.550476	504.434906	128.511734	63.913570	44.704960	143.964340	166.327621	137.944885	0.838894	0.000000	4.030899	3.542630	0.446206	0.615534	3.770763	4.925234	2.922492	2.702805	2.108943	1.805593	1.650356	2.158255	2.220964	2.139706	0.000000	0.000000	35858.000000		1
6029.988770	1768.258911	2.059937	3.355108	3416.027100	53438.281250	403.245087	256.739746	58.766808	56.148716	15.094901	47.091774	76.310196	48.186501	0.522763	0.000000	3.780317	3.247546	0.313854	0.525706	3.533521	4.727852	2.605569	2.409493	1.769132	1.749340	1.178830	1.672945	1.882583	1.682925	0.000000	0.000000	35902.000000		1
7361.948242	1495.878540	2.470075	3.274930	4538.470703	69282.210938	608.930481	366.659607	88.691414	70.851982	32.151062	118.742447	173.626831	99.672607	0.592005	0.000000	3.866993	3.174896	0.392710	0.515202	3.656909	4.840622	2.784568	2.564263	1.947882	1.850352	1.507195	2.074606	2.239617	1.998576	0.000000	0.000000	35928.000000		1
31472.132812	17838.046875	3.530881	10.941105	35911.074219	99998.000000	5510.123047	3570.050537	1032.411011	637.220703	321.880646	1074.760010	1445.699951	823.863953	4.133360	99998.000000	4.497926	4.251347	0.547883	1.039061	4.555228	4.999991	3.741161	3.552674	3.013853	2.804290	2.507695	3.031312	3.160078	2.915855	0.616303	4.999991	35967.000000		1
3430.653076	1911.554199	2.972724	2.269632	5142.874512	69148.429688	695.407776	414.072113	59.630257	67.589386	22.057983	105.994270	182.011505	150.847244	0.570294	0.000000	3.535377	3.281387	0.473155	0.355955	3.711206	4.839782	2.842240	2.617076	1.775467	1.829878	1.343566	2.025282	2.260099	2.178537	0.000000	0.000000	35996.000000		1
15419.976562	1832.178711	1.680638	4.557766	9018.803711	99998.000000	1378.008789	841.934692	244.861191	95.568146	44.560024	215.124695	273.342590	148.213730	2.678922	0.000000	4.188084	3.262968	0.225474	0.658752	3.955149	4.999991	3.139252	2.925278	2.388920	1.980313	1.648945	2.332690	2.436707	2.170888	0.427960	0.000000	36074.000000		1
19624.265625	5660.088379	1.680638	6.093468	15997.659180	99998.000000	2420.913818	1547.814819	490.138702	271.332001	138.910095	521.429382	738.799072	449.424072	2.752508	0.000000	4.292793	3.752823	0.225474	0.784864	4.204056	4.999991	3.383979	3.189719	2.690319	2.433501	2.142734	2.717196	2.868526	2.652656	0.439729	0.000000	36108.000000		1
10850.600586	3083.381104	1.825573	3.648063	6464.342773	93838.062500	935.001953	573.032654	160.927994	66.263382	39.789482	182.841034	238.320587	159.910355	1.668468	99998.000000	4.035454	3.489027	0.261399	0.562062	3.810524	4.972379	2.970813	2.758179	2.206632	1.821274	1.599768	2.262074	2.377162	2.203876	0.222318	4.999991	36233.000000		1
12960.626953	3525.656982	2.291218	5.082002	10448.740234	99998.000000	1617.596802	977.862793	253.279800	69.396454	76.627823	290.821228	415.885345	255.407578	2.515083	0.000000	4.112626	3.547240	0.360066	0.706035	4.019064	4.999991	3.208870	2.990278	2.403600	1.841337	1.884387	2.463626	2.618974	2.407234	0.400552	0.000000	36282.000000		1
19686.103516	5220.032715	2.951138	5.495223	15155.244141	99998.000000	2433.467773	1446.951904	430.348083	157.807251	126.161919	610.065308	865.386536	421.328156	2.823211	0.000000	4.294160	3.717673	0.469990	0.739985	4.180563	4.999991	3.386226	3.160454	2.633820	2.198127	2.100928	2.785376	2.937210	2.624620	0.450743	0.000000	36337.000000		1
11549.683594	3268.732178	2.420735	8.671474	13186.137695	99998.000000	2002.900635	1255.775513	247.198669	110.040131	108.757301	402.184296	534.131287	346.007812	1.310332	0.000000	4.062570	3.514379	0.383947	0.938093	4.120118	4.999991	3.301659	3.098912	2.393046	2.041551	2.036458	2.604425	2.727648	2.539086	0.117381	0.000000	36524.000000		1
5398.793945	12.899280	2.433070	2.685936	3029.989258	51152.957031	361.630035	218.476730	54.131950	33.859451	14.607671	39.786396	69.088081	52.250870	0.453509	99998.000000	3.732297	1.110565	0.386155	0.429096	3.481441	4.708871	2.558264	2.339405	1.733454	1.529680	1.164581	1.599735	1.839403	1.718094	0.000000	4.999991	36570.000000		0
8192.762695	1811.696533	2.735276	5.310198	7151.140625	97732.890625	1027.144043	633.967346	133.707825	65.905663	49.605022	143.770065	201.984894	123.491402	0.430914	0.000000	3.913430	3.258085	0.437001	0.725111	3.854375	4.990041	3.011631	2.802067	2.126157	1.818923	1.695526	2.157668	2.305319	2.091637	0.000000	0.000000	36599.000000		1
8971.878906	1802.362061	1.961258	2.537917	4864.690430	66335.921875	629.724121	397.641937	109.124260	37.544518	36.826008	100.825920	144.571838	115.384254	0.450765	99998.000000	3.952883	3.255842	0.292535	0.404477	3.687055	4.821749	2.799150	2.599492	2.037921	1.574547	1.566155	2.003572	2.160084	2.062147	0.000000	4.999991	36632.000000		1
32369.058594	7173.812500	2.710606	8.578961	26476.853516	99998.000000	4317.856934	2601.275391	629.872131	254.482452	160.150894	707.687195	968.034912	518.604675	2.538301	0.000000	4.510130	3.855750	0.433066	0.933435	4.422866	4.999991	3.635268	3.415186	2.799253	2.405658	2.204529	2.849841	2.985891	2.714836	0.404543	0.000000	36661.000000		1
8728.016602	1773.313232	2.420735	2.821621	3328.988525	55702.968750	463.541443	254.574966	77.321663	15.825747	21.364141	64.299034	83.504562	69.081917	0.071554	0.000000	3.940916	3.248785	0.383947	0.450499	3.522312	4.745878	2.666089	2.405816	1.888301	1.199364	1.329685	1.808204	1.921710	1.839364	0.000000	0.000000	36699.000000		1
9484.914062	3012.461182	2.254213	5.945448	12983.789062	99998.000000	2101.839355	1235.006592	288.961731	126.383949	96.730721	404.910309	566.800415	245.869568	1.654299	99998.000000	3.977033	3.478921	0.352995	0.774185	4.113401	4.999991	3.322599	3.091669	2.460840	2.101692	1.985564	2.607359	2.753430	2.390705	0.218614	4.999991	36746.000000		1
5368.425293	951.268616	2.063021	2.096942	2843.836182	44523.699219	322.623840	204.106506	52.984798	34.016724	19.085258	39.746307	40.779362	58.677380	0.099685	0.000000	3.729847	2.978303	0.314504	0.321587	3.453905	4.648591	2.508697	2.309857	1.724151	1.531693	1.280698	1.599297	1.610440	1.768471	0.000000	0.000000	36845.000000		1
10773.256836	2453.737061	1.298254	2.658183	7056.010742	94863.109375	1061.031250	632.869507	139.582352	101.242226	40.538830	154.837601	219.821228	140.960785	1.615972	0.000000	4.032347	3.389828	0.113360	0.424585	3.848559	4.977098	3.025728	2.801314	2.144830	2.005362	1.607871	2.189876	2.342070	2.149098	0.208434	0.000000	36908.000000		1
6524.102539	671.379272	1.563456	2.491661	3052.229004	49702.226562	349.140900	224.190887	81.120834	30.414915	15.637639	68.064285	91.531532	91.698059	0.361795	99998.000000	3.814521	2.826968	0.194086	0.396489	3.484617	4.696376	2.543001	2.350618	1.909132	1.483087	1.194171	1.832919	1.961571	1.962360	0.000000	4.999991	36951.000000		1
6320.727051	1432.930176	1.585042	3.126911	3568.616699	57814.027344	461.580170	272.744354	73.454659	31.734755	17.978197	76.954704	101.035614	46.027885	1.086618	0.000000	3.800767	3.156225	0.200041	0.495116	3.552500	4.762033	2.664247	2.435756	1.866019	1.501535	1.254746	1.886235	2.004474	1.663021	0.036077	0.000000	36972.000000		1
11686.466797	2485.869629	3.034399	3.373610	6916.412598	98681.179688	1015.737305	617.355225	169.007385	85.037178	53.330177	203.585342	264.365845	164.983109	3.211718	0.000000	4.067683	3.395478	0.482073	0.528095	3.839881	4.994235	3.006781	2.790535	2.227906	1.929609	1.726973	2.308747	2.422205	2.217439	0.506737	0.000000	37026.000000		1
8458.300781	1151.677734	1.551121	3.330438	3973.970947	60344.007812	499.941895	316.268250	61.495918	34.439194	22.048733	73.516335	111.588173	73.784615	0.074623	99998.000000	3.927283	3.061331	0.190646	0.522501	3.599225	4.780634	2.698920	2.500056	1.788846	1.537053	1.343384	1.866384	2.047618	1.867966	0.000000	4.999991	37070.000000		1
20566.703125	5512.195312	2.309720	7.730933	20422.333984	99998.000000	3245.095459	1990.978882	451.246582	206.977463	106.080612	543.172852	735.585815	454.225464	1.783240	0.000000	4.313165	3.741325	0.363559	0.888232	4.310105	4.999991	3.511227	3.299067	2.654414	2.315923	2.025636	2.734938	2.866633	2.657271	0.251210	0.000000	37091.000000		1
8674.230469	2409.349854	1.440106	5.646326	5484.269043	85598.492188	748.596069	474.319122	138.299515	78.419479	43.311111	159.170258	225.297958	128.520981	0.511310	0.000000	3.938231	3.381900	0.158394	0.751766	3.739119	4.932466	2.874248	2.676071	2.140821	1.894424	1.636599	2.201862	2.352757	2.108974	0.000000	0.000000	37156.000000		1
9820.554688	1976.608643	2.204873	4.098289	5713.174805	78027.500000	808.136902	496.426422	105.685898	48.636726	45.278538	142.521149	200.671219	94.636856	1.245587	99998.000000	3.992136	3.295921	0.343384	0.612603	3.756877	4.892248	2.907485	2.695855	2.024017	1.686964	1.655892	2.153879	2.302485	1.976060	0.095374	4.999991	37203.000000		1
16870.324219	6648.247559	2.463907	7.894371	13759.941406	99998.000000	2146.309814	1319.578125	296.304108	154.177689	86.353935	389.355927	561.351440	295.829224	1.157285	99998.000000	4.227123	3.822707	0.391624	0.897318	4.138617	4.999991	3.331692	3.120435	2.471738	2.188021	1.936282	2.590347	2.749235	2.471041	0.063440	4.999991	37247.000000		1
19446.824219	4642.334473	2.112361	6.482019	14355.966797	99998.000000	2282.210205	1364.289185	322.423401	142.592087	122.769806	460.291168	639.067871	374.550903	2.343852	0.000000	4.288849	3.666736	0.324768	0.811710	4.157032	4.999991	3.358356	3.134907	2.508427	2.154095	2.089092	2.663033	2.805547	2.573511	0.369930	0.000000	37300.000000		1
20595.998047	6065.569336	2.439237	5.242356	16796.191406	99998.000000	2703.815918	1621.685791	384.304779	164.616135	82.496178	396.041473	502.162170	311.898590	2.187558	99998.000000	4.313783	3.782871	0.387254	0.719526	4.225211	4.999991	3.431977	3.209967	2.584676	2.216472	1.916434	2.597741	2.700844	2.494013	0.339960	4.999991	37362.000000		1
16510.669922	1820.728760	3.086823	5.038829	8642.390625	99998.000000	1258.079102	807.359802	183.565720	88.645157	69.180595	249.381958	322.102692	226.981674	1.506776	0.000000	4.217765	3.260245	0.489512	0.702330	3.936634	4.999991	3.099708	2.907067	2.263792	1.947655	1.839984	2.396865	2.507994	2.355991	0.178049	0.000000	37484.000000		1
19802.666016	5923.754395	2.093859	4.505342	13280.182617	99998.000000	2066.912842	1265.924072	274.178284	142.252869	68.452835	333.170227	385.831238	250.263901	2.279231	0.000000	4.296724	3.772597	0.320947	0.653728	4.123204	4.999991	3.315322	3.102408	2.438033	2.153061	1.835391	2.522666	2.586397	2.398398	0.357788	0.000000	37571.000000		1
10711.360352	702.611389	2.571838	4.594771	5870.174316	94964.859375	841.219238	511.925293	165.615280	78.616837	42.284225	162.605545	214.258163	128.527145	0.520853	0.000000	4.029845	2.846715	0.410244	0.662264	3.768651	4.977563	2.924909	2.709207	2.219100	1.895516	1.626178	2.211135	2.330937	2.108995	0.000000	0.000000	37665.000000		1
3756.678467	0.000000	1.076225	2.158617	1949.357666	42038.507812	180.303116	106.866966	25.650539	15.110320	18.317408	34.263420	65.634293	46.931419	0.910983	0.000000	3.574804	0.000000	0.031903	0.334176	3.289891	4.623647	2.256003	2.028843	1.409096	1.179274	1.262864	1.534831	1.817131	1.671464	0.000000	0.000000	37694.000000		0
8707.380859	2118.540771	3.681984	4.884642	8171.306152	99998.000000	1205.711060	748.688599	183.198746	121.486969	39.986839	214.239670	306.572968	188.175903	1.156571	0.000000	3.939888	3.326037	0.566082	0.688833	3.912292	4.999991	3.081243	2.874301	2.262923	2.084530	1.601917	2.330900	2.486534	2.274564	0.063172	0.000000	37770.000000		1
10394.185547	2229.318115	2.833956	3.962604	7132.983887	99998.000000	1045.069824	638.531311	160.900238	96.817062	41.895676	171.363358	272.571655	136.233414	0.852416	0.000000	4.016790	3.348172	0.452393	0.597981	3.853271	4.999991	3.019145	2.805182	2.206557	1.985952	1.622169	2.233918	2.435481	2.134284	0.000000	0.000000	37823.000000		1
15598.987305	5512.929199	3.706654	5.300947	15376.763672	99998.000000	2409.741455	1479.099854	306.646973	137.781448	100.073486	404.074615	493.873108	348.878784	2.032149	99998.000000	4.193097	3.741382	0.568982	0.724353	4.186865	4.999991	3.381970	3.169997	2.486639	2.139191	2.000319	2.606462	2.693615	2.542675	0.307956	4.999991	37862.000000		1
20885.201172	4281.959473	2.186371	6.056463	11394.593750	99998.000000	1784.081665	1065.370117	265.146027	110.086388	84.506775	322.815033	504.616852	247.161667	1.174065	0.000000	4.319839	3.631643	0.339724	0.782219	4.056699	4.999991	3.251415	3.027501	2.423485	2.041734	1.926892	2.508954	2.702962	2.392981	0.069692	0.000000	37894.000000		1
5956.253906	1299.225342	1.890332	1.245830	0.000000	3186.865234	0.000000	0.000000	0.000000	11.952572	0.000000	0.000000	0.000000	0.000000	0.156102	0.000000	3.774973	3.113684	0.276538	0.095459	0.000000	3.503364	0.000000	0.000000	0.000000	1.077461	0.000000	0.000000	0.000000	0.000000	0.000000	0.000000	37920.000000		1
24317.351562	8382.058594	2.423819	9.315975	18549.708984	99998.000000	2979.252441	1805.963867	435.134033	218.186859	130.830704	548.143799	766.654480	390.484589	2.825723	99998.000000	4.385916	3.923351	0.384500	0.969228	4.268337	4.999991	3.474107	3.256709	2.638623	2.338829	2.116710	2.738894	2.884600	2.591604	0.451130	4.999991	37990.000000		1
19057.691406	2836.330322	3.493876	4.526928	12316.526367	99998.000000	1886.005371	1169.470947	293.248138	104.810112	94.149628	395.094788	501.440582	371.948242	2.653129	99998.000000	4.280070	3.452757	0.543307	0.655804	4.090488	4.999991	3.275543	3.067989	2.467235	2.020403	1.973819	2.596701	2.700219	2.570482	0.423758	4.999991	38046.000000		1
5835.078125	1892.737183	2.066105	2.491661	4297.011230	67591.929688	592.996765	342.319672	101.427254	19.896282	17.965862	100.650146	115.180725	85.801949	0.308439	0.000000	3.766047	3.277090	0.315152	0.396489	3.633167	4.829895	2.773052	2.534432	2.006155	1.298772	1.254448	2.002814	2.061380	1.933497	0.000000	0.000000	38070.000000		1
8915.856445	2091.289795	2.137031	4.952485	7751.964355	99998.000000	1153.577271	708.273132	159.660568	101.239143	74.953354	274.338654	386.987640	202.842163	2.060791	99998.000000	3.950163	3.320414	0.329811	0.694823	3.889412	4.999991	3.062047	2.850201	2.203198	2.005348	1.874791	2.438287	2.587697	2.307158	0.314034	4.999991	38132.000000		1
9482.361328	2796.488525	2.667434	4.847637	5133.114258	74450.664062	686.495728	438.510742	119.198837	50.625740	33.514072	111.973640	159.731506	35.404404	0.614311	0.000000	3.976917	3.446613	0.426094	0.685530	3.710381	4.871869	2.836638	2.641980	2.076272	1.704371	1.525227	2.049116	2.203391	1.549057	0.000000	0.000000	38224.000000		1
35808.101562	6624.894531	2.365228	8.437109	23426.142578	99998.000000	3799.653320	2303.226074	558.835144	177.789871	158.932816	698.830688	994.903564	458.835663	5.134855	0.000000	4.553981	3.821179	0.373873	0.926194	4.369701	4.999991	3.579744	3.362337	2.747284	2.249907	2.201214	2.844372	2.997781	2.661657	0.710528	0.000000	38263.000000		1
16197.855469	6159.176270	3.028231	4.267894	12179.709961	99998.000000	1882.493042	1143.635376	264.936340	107.061241	68.446663	346.936035	424.316284	244.352371	3.102864	99998.000000	4.209457	3.789523	0.481189	0.630214	4.085637	4.999991	3.274733	3.058288	2.423141	2.029632	1.835352	2.540249	2.627690	2.388016	0.491763	4.999991	38326.000000		1
18905.218750	4136.773926	2.075356	3.620309	10208.587891	99998.000000	1548.443848	929.284668	203.884476	95.296776	62.118832	259.049469	357.368317	183.867920	3.421400	0.000000	4.276582	3.616662	0.317093	0.558746	4.008965	4.999991	3.189895	2.968149	2.309384	1.979078	1.793223	2.413383	2.553116	2.264506	0.534204	0.000000	38375.000000		1
17864.955078	1289.184692	3.129995	2.800035	8361.976562	99998.000000	1203.163818	737.146179	169.053635	83.310287	44.492184	182.881134	233.081314	158.864975	2.142019	0.000000	4.252002	3.110315	0.495544	0.447163	3.922309	4.999991	3.080325	2.867554	2.228024	1.920699	1.648284	2.262169	2.367507	2.201028	0.330823	0.000000	38421.000000		1
4708.841309	864.186951	2.359060	2.164785	2585.428223	44275.453125	246.421570	141.870483	17.170258	36.588562	1.150235	0.000000	1.066974	1.128648	0.811549	99998.000000	3.672914	2.936608	0.372739	0.335415	3.412533	4.646163	2.391679	2.151892	1.234777	1.563345	0.060786	0.000000	0.028154	0.052559	0.000000	4.999991	38441.000000		1
9642.237305	1453.070068	2.377563	3.194753	5334.587402	75534.804688	722.627930	443.987457	110.459518	37.806637	33.144024	122.032791	168.054504	82.816887	0.924191	0.000000	3.984178	3.162287	0.376132	0.504437	3.727101	4.878147	2.858915	2.647371	2.043203	1.577568	1.520405	2.086477	2.225450	1.918119	0.000000	0.000000	38481.000000		1
8597.322266	4929.232910	2.485493	4.792130	12506.959961	99998.000000	1965.467163	1172.425171	297.142883	128.570312	74.086823	359.326477	471.213776	268.263672	3.316335	99998.000000	3.934363	3.692779	0.395413	0.680529	4.097152	4.999991	3.293466	3.069085	2.472965	2.109141	1.869741	2.555489	2.673218	2.428562	0.520658	4.999991	38507.000000		1
2548.956787	581.121338	1.418520	0.413221	1331.000244	34592.601562	117.632301	49.006775	32.329918	25.764637	5.300947	23.633774	12.671082	38.096508	0.961012	0.000000	3.406363	2.764267	0.151835	0.000000	3.124178	4.538983	2.070527	1.690256	1.509605	1.411024	0.724353	1.373533	1.102814	1.580885	0.000000	0.000000	38543.000000		1
18526.603516	2231.010986	3.382861	5.874522	9595.012695	99998.000000	1456.826050	887.919373	203.724121	106.805290	63.592861	254.895676	334.690491	236.405579	1.649345	0.000000	4.267796	3.348502	0.529284	0.768973	3.982046	4.999991	3.163408	2.948374	2.309042	2.028593	1.803408	2.406363	2.524643	2.373658	0.217311	0.000000	38583.000000		1
10754.304688	1676.052124	3.691235	3.570970	5556.829590	72349.507812	762.232361	478.158356	105.611885	50.409878	33.131691	135.505646	174.107895	81.416870	1.865962	0.000000	4.031582	3.224288	0.567172	0.552786	3.744827	4.859436	2.882087	2.679572	2.023713	1.702516	1.520244	2.131957	2.240819	1.910714	0.270903	0.000000	38620.000000		1
8378.295898	3320.452637	1.168737	3.685068	8098.816895	99998.000000	1234.775269	730.186157	167.311325	72.440109	48.032314	277.699921	361.139740	181.798737	1.343480	99998.000000	3.923156	3.521197	0.067717	0.566445	3.908422	4.999991	3.091588	2.863434	2.223525	1.859979	1.681533	2.443576	2.557675	2.259591	0.128231	4.999991	38648.000000		1
22654.933594	2746.775635	3.111492	4.878475	11037.052734	99998.000000	1669.255493	1030.150635	265.667175	112.161743	77.346336	319.228638	433.817291	248.937897	2.294698	0.000000	4.355163	3.438823	0.492969	0.688284	4.042853	4.999991	3.222523	3.012901	2.424338	2.049845	1.888440	2.504102	2.637307	2.396091	0.360725	0.000000	38681.000000		1
8212.600586	698.775208	3.194753	2.969640	3758.584229	52261.093750	457.071747	290.981598	77.799644	56.623611	17.321360	84.540695	91.864578	97.436890	1.272604	0.000000	3.914481	2.844337	0.504437	0.472704	3.575024	4.718178	2.659984	2.463866	1.890978	1.752998	1.238582	1.927066	1.963148	1.988723	0.104693	0.000000	38717.000000		1
17912.193359	3558.298340	1.267417	4.372742	9623.115234	99998.000000	1412.457153	887.768311	197.550476	96.490189	58.813065	279.611847	362.092590	270.385284	2.892510	0.000000	4.253149	3.551242	0.102919	0.640754	3.983316	4.999991	3.149975	2.948300	2.295678	1.984483	1.769474	2.446556	2.558820	2.431983	0.461275	0.000000	38768.000000		1
6669.645996	2168.244629	2.322055	3.438369	4282.458984	64957.820312	555.800720	350.041351	77.401840	29.751911	25.915741	87.245140	116.812027	55.513466	0.681701	99998.000000	3.824103	3.336108	0.365873	0.536352	3.631693	4.812632	2.744919	2.544119	1.888751	1.473515	1.413564	1.940741	2.067487	1.744398	0.000000	4.999991	38811.000000		1
9243.849609	3815.805908	1.538786	2.411484	7021.407715	98642.906250	1012.977356	624.487915	131.521454	60.980934	34.528622	158.171127	237.478714	64.545738	1.239292	99998.000000	3.965853	3.581586	0.187178	0.382284	3.846424	4.994066	3.005600	2.795524	2.118997	1.785194	1.538179	2.199127	2.375625	1.809868	0.093173	4.999991	38829.000000		1
8947.757812	1610.735474	2.198706	4.594771	4239.548828	60904.039062	533.545410	350.059845	90.489227	63.392418	24.598984	88.898018	141.386337	97.039093	0.172255	0.000000	3.951714	3.207024	0.342167	0.662264	3.627320	4.784646	2.727171	2.544142	1.956597	1.802037	1.390917	1.948892	2.150408	1.986947	0.000000	0.000000	38881.000000		1
10776.372070	2537.173828	2.537917	3.268763	5899.645508	82395.093750	825.652527	514.774658	148.534439	45.559155	32.773975	152.447708	195.003311	125.582176	1.749353	0.000000	4.032473	3.404350	0.404477	0.514383	3.770826	4.915901	2.916797	2.711617	2.171827	1.658576	1.515529	2.183121	2.290042	2.098928	0.242877	0.000000	38925.000000		1
11741.369141	1924.635376	2.556419	3.879343	6757.853027	97228.750000	985.538208	598.066467	147.856018	91.583954	51.936329	202.068146	292.048553	136.658966	1.229399	0.000000	4.069719	3.284348	0.407632	0.588758	3.829809	4.987795	2.993674	2.776749	2.169839	1.961819	1.715471	2.305498	2.465455	2.135638	0.089693	0.000000	38946.000000		1
11349.795898	1418.310181	2.574922	5.300947	6097.938965	82611.820312	812.195129	524.069092	110.684631	85.530579	43.184677	151.957397	208.084518	175.831696	1.124492	0.000000	4.054988	3.151771	0.410764	0.724353	3.785183	4.917042	2.909660	2.719388	2.044087	1.932121	1.635330	2.181722	2.318240	2.245097	0.050956	0.000000	38984.000000		1
14575.220703	4226.347168	3.163916	5.778926	10798.855469	99998.000000	1666.153320	1002.067078	283.987671	125.242966	83.310287	413.369019	535.454224	330.838898	2.437879	99998.000000	4.163615	3.625965	0.500225	0.761847	4.033378	4.999991	3.221715	3.000897	2.453300	2.097753	1.920699	2.616338	2.728722	2.519617	0.387012	4.999991	39016.000000		1
16508.574219	3870.462158	1.770066	6.811979	12787.740234	99998.000000	1987.383301	1203.009644	278.569550	111.847206	100.150581	460.466949	620.331055	451.974335	2.725333	0.000000	4.217710	3.587763	0.247989	0.833273	4.106794	4.999991	3.298282	3.080269	2.444934	2.048625	2.000654	2.663198	2.792624	2.655114	0.435420	0.000000	39045.000000		1
17188.652344	3383.481201	1.742312	5.624740	12790.959961	99998.000000	2027.878906	1196.435181	275.911346	118.575920	88.053078	398.795258	552.371643	316.437866	2.563898	99998.000000	4.235242	3.529364	0.241126	0.750102	4.106903	4.999991	3.307042	3.077889	2.440770	2.073997	1.944745	2.600750	2.742231	2.500288	0.408901	4.999991	39086.000000		1
17690.462891	4126.409180	2.112361	3.984190	8466.546875	99998.000000	1302.774780	784.284180	148.482025	66.695099	73.223373	251.956879	308.928955	184.919479	1.783078	99998.000000	4.247739	3.615572	0.324768	0.600340	3.927706	4.999991	3.114869	2.894474	2.171674	1.824094	1.864650	2.401326	2.489859	2.266983	0.251170	4.999991	39133.000000		1
5200.515625	742.428589	2.050686	3.364359	2635.760986	44071.089844	319.614105	181.650711	39.792564	42.019024	18.163221	56.651363	44.973248	33.640507	0.343302	0.000000	3.716046	2.870655	0.311899	0.526902	3.420906	4.644154	2.504626	2.259237	1.599802	1.623446	1.259193	1.753210	1.652954	1.526863	0.000000	0.000000	39227.000000		1
14574.582031	6927.742676	3.370527	7.271456	16696.097656	99998.000000	2625.343994	1615.268555	358.922516	139.184555	102.632996	463.245392	591.140381	340.635956	2.493365	0.000000	4.163596	3.840592	0.527698	0.861621	4.222615	4.999991	3.419186	3.208245	2.555001	2.143591	2.011287	2.665811	2.771691	2.532290	0.396786	0.000000	39245.000000		1
4903.036621	1210.651123	1.847160	1.437022	2579.063232	42228.343750	259.490448	167.255829	22.511293	35.456829	9.063108	19.205524	27.876999	25.514854	0.506452	99998.000000	3.690465	3.083019	0.266504	0.157463	3.411462	4.625604	2.414121	2.223381	1.352400	1.549700	0.957277	1.283426	1.445246	1.406793	0.000000	4.999991	39264.000000		1
7252.339844	78.505821	1.569623	3.034399	2626.161377	44736.937500	293.272797	179.115875	55.377781	50.499306	19.436806	59.920128	81.907188	68.533012	0.774855	0.000000	3.860478	1.894902	0.195795	0.482073	3.419321	4.650666	2.467272	2.253134	1.743336	1.703285	1.288625	1.777573	1.913322	1.835900	0.000000	0.000000	39295.000000		0
11091.291992	2907.743652	1.464776	4.237057	5611.133789	84753.289062	786.248535	482.512604	142.946716	67.546211	38.355541	177.422913	240.596375	201.639511	1.744048	0.000000	4.044982	3.463556	0.165771	0.627064	3.749051	4.928156	2.895560	2.683509	2.155174	1.829601	1.583828	2.249010	2.381289	2.304576	0.241558	0.000000	39363.000000		1
18606.435547	2992.200928	2.454656	5.390375	11551.287109	99998.000000	1769.770020	1080.813477	267.162781	121.767593	69.319366	291.697021	379.682251	187.244614	2.933535	99998.000000	4.269663	3.475991	0.389991	0.731619	4.062630	4.999991	3.247917	3.033751	2.426776	2.085532	1.840855	2.464932	2.579420	2.272409	0.467391	4.999991	39392.000000		1
26522.158203	5868.749512	3.481541	6.852067	18424.035156	99998.000000	2897.277344	1784.152588	416.628510	123.812111	138.731232	526.819763	719.852539	457.577484	2.322823	99998.000000	4.423609	3.768546	0.541772	0.835822	4.265385	4.999991	3.461990	3.251432	2.619749	2.092763	2.142174	2.721662	2.857244	2.660465	0.366016	4.999991	39427.000000		1
11757.099609	4699.025879	2.118529	2.806202	10240.732422	99998.000000	1561.438721	930.841980	193.486099	54.708611	31.373959	182.076263	251.414139	141.808807	1.524439	99998.000000	4.070300	3.672008	0.326034	0.448119	4.010331	4.999991	3.193525	2.968876	2.286650	1.738056	1.496569	2.260253	2.400390	2.151703	0.183110	4.999991	39478.000000		1
12604.326172	1665.977539	1.393850	2.991227	7160.666504	95334.507812	1056.112671	652.112061	134.435593	70.814980	59.836868	210.378830	276.093292	166.025406	0.654486	0.000000	4.100520	3.221669	0.144216	0.475849	3.854954	4.979250	3.023710	2.814322	2.128514	1.850125	1.776969	2.323002	2.441056	2.220175	0.000000	0.000000	39533.000000		1
17691.539062	3100.819580	2.513247	6.953831	8141.027344	99998.000000	1224.635864	744.759888	183.359100	61.070362	45.417305	227.456573	294.358276	189.674606	2.169094	0.000000	4.247766	3.491477	0.400235	0.842224	3.910679	4.999991	3.088007	2.872016	2.263303	1.785830	1.657221	2.356899	2.468876	2.278009	0.336278	0.000000	39581.000000		1
18447.353516	2988.232178	2.096942	4.573184	8921.265625	99998.000000	1314.496094	815.932617	151.337570	93.767242	61.906055	265.605499	345.986237	223.339783	1.786476	99998.000000	4.265934	3.475414	0.321587	0.660219	3.950427	4.999991	3.118759	2.911654	2.179947	1.972051	1.791733	2.424237	2.539059	2.348966	0.251997	4.999991	39612.000000		1
9682.582031	2480.917236	3.250261	4.150712	8792.288086	99998.000000	1294.621338	791.108521	183.476288	105.618050	47.344643	176.636551	259.527466	186.328751	1.236207	0.000000	3.985991	3.394612	0.511918	0.618123	3.944102	4.999991	3.112143	2.898236	2.263580	2.023738	1.675271	2.247081	2.414183	2.270280	0.092091	0.000000	39655.000000		1
23680.767578	3191.250244	2.593424	4.933982	11194.416016	99998.000000	1707.114624	1022.154541	239.313553	132.758041	74.355110	358.913269	506.423920	237.617493	3.268437	0.000000	4.374396	3.503961	0.413874	0.693198	4.049001	4.999991	3.232263	3.009516	2.378967	2.123061	1.871311	2.554990	2.704514	2.375878	0.514340	0.000000	39707.000000		1
4384.990234	2782.105957	2.121612	3.410615	5694.965332	74975.593750	778.212341	452.264221	67.981018	62.069492	7.493485	68.779709	81.833176	54.477329	1.583365	99998.000000	3.641969	3.444374	0.326666	0.532833	3.755491	4.874920	2.891098	2.655392	1.832388	1.792878	0.874684	1.837460	1.912929	1.736216	0.199581	4.999991	39738.000000		1
22102.957031	7382.562988	1.335259	5.760424	16050.860352	99998.000000	2429.415527	1525.803101	341.875610	149.129608	95.524979	427.868744	628.996338	361.000946	4.703470	0.000000	4.344450	3.868207	0.125565	0.760454	4.205498	4.999991	3.385502	3.183498	2.533868	2.173564	1.980117	2.631310	2.798648	2.557508	0.672418	0.000000	39774.000000		1
5184.051758	704.992004	2.559503	3.879343	3053.684570	57847.269531	385.408752	237.703827	67.031227	71.801773	23.889725	81.256516	131.903839	69.994705	0.875197	0.000000	3.714669	2.848184	0.408156	0.588758	3.484824	4.762283	2.585922	2.376036	1.826277	1.856135	1.378211	1.909858	2.120257	1.845065	0.000000	0.000000	39854.000000		1
6994.647461	1718.906860	2.568754	3.207088	3285.051270	54674.800781	443.898041	252.622955	79.628304	62.994614	17.410789	72.390770	100.169083	58.156231	0.769980	99998.000000	3.844766	3.235252	0.409723	0.506111	3.516542	4.737787	2.647283	2.402473	1.901067	1.799303	1.240819	1.859683	2.000734	1.764596	0.000000	4.999991	39893.000000		1
25547.609375	5948.630859	1.973593	4.989489	13823.506836	99998.000000	2205.267822	1321.647217	279.886292	140.852844	94.507339	390.262543	543.484314	295.169312	2.259900	0.000000	4.407350	3.774417	0.295258	0.698056	4.140618	4.999991	3.343461	3.121115	2.446982	2.148766	1.975466	2.591357	2.735187	2.470071	0.354089	0.000000	39935.000000		1
16663.876953	2552.509277	2.901798	4.196969	8668.380859	99998.000000	1271.181885	779.236084	162.972504	100.508301	48.013813	191.885651	263.030579	136.939590	2.788176	99998.000000	4.221776	3.406967	0.462667	0.622936	3.937938	4.999991	3.104208	2.891669	2.212114	2.002202	1.681366	2.283042	2.420006	2.136529	0.445320	4.999991	39982.000000		1
7444.317871	1355.824341	2.630429	2.997394	3874.101074	60755.980469	538.426941	311.599457	61.378735	56.685287	20.090557	77.580696	99.555420	117.838905	1.350192	99998.000000	3.871825	3.132203	0.420027	0.476744	3.588171	4.783589	2.731127	2.493597	1.788018	1.753470	1.302992	1.889754	1.998065	2.071289	0.130396	4.999991	40024.000000		1
8909.516602	2017.116699	1.606628	3.506211	5801.147949	79580.898438	808.288025	505.652985	111.569672	58.267242	42.225636	130.599426	162.491440	128.468552	0.871014	0.000000	3.949854	3.304731	0.205915	0.544838	3.763514	4.900809	2.907566	2.703853	2.047546	1.765424	1.625576	2.115941	2.210830	2.108797	0.000000	0.000000	40067.000000		1
20478.449219	4126.363281	2.605759	7.071013	11987.655273	99998.000000	1840.184082	1132.561646	279.463837	154.495316	84.593124	363.976776	500.487701	304.383514	3.702081	0.000000	4.311297	3.615567	0.415934	0.849482	4.078734	4.999991	3.264861	3.054062	2.446326	2.188915	1.927335	2.561074	2.699394	2.483421	0.568446	0.000000	40104.000000		1
9477.328125	1761.425415	1.723810	4.998741	5539.893555	79447.164062	804.393250	485.250977	118.446404	72.424690	47.323055	119.306770	184.438416	123.056595	1.433746	0.000000	3.976686	3.245864	0.236489	0.698861	3.743501	4.900078	2.905468	2.685966	2.073522	1.859887	1.675073	2.076665	2.265851	2.090105	0.156472	0.000000	40215.000000		1
7597.222168	1408.688843	2.106194	4.098289	6083.865234	93882.554688	878.393738	531.266541	161.316544	64.366882	56.685287	254.130905	312.691101	220.511993	0.329109	0.000000	3.880655	3.148815	0.323498	0.612603	3.784180	4.972585	2.943689	2.725312	2.207679	1.808662	1.753470	2.405057	2.495116	2.343432	0.000000	0.000000	40238.000000		1
10434.101562	4166.359375	1.242747	3.786831	9190.296875	99998.000000	1401.744263	841.620117	208.303467	74.253342	48.581219	264.760559	365.339783	216.287262	2.447457	0.000000	4.018455	3.619757	0.094383	0.578276	3.963330	4.999991	3.146669	2.925116	2.318696	1.870716	1.686468	2.422853	2.562697	2.335031	0.388715	0.000000	40271.000000		1
5736.812012	351.762085	2.470075	3.250261	2352.183350	44135.796875	261.476379	155.559204	64.709175	49.870224	16.963646	29.036484	46.909832	45.478977	0.275098	0.000000	3.758671	2.546249	0.392710	0.511918	3.371471	4.644791	2.417433	2.191896	1.810966	1.697841	1.229519	1.462944	1.671264	1.657811	0.000000	0.000000	40360.000000		1
15976.584961	2679.972412	2.300469	4.841470	10678.185547	99998.000000	1623.557617	1000.509766	238.033798	60.959347	65.177902	289.230011	372.552643	200.785309	0.866697	99998.000000	4.203484	3.428130	0.361816	0.684977	4.028498	4.999991	3.210468	3.000221	2.376639	1.785040	1.814100	2.461243	2.571188	2.302732	0.000000	4.999991	40389.000000		1
4648.511230	0.000000	2.537917	2.800035	2627.246826	44374.710938	336.670258	182.446320	51.307247	22.005560	23.519676	47.622177	66.078354	35.805290	0.352607	99998.000000	3.667314	0.000000	0.404477	0.447163	3.419501	4.647136	2.527205	2.261135	1.710179	1.342532	1.371431	1.677809	1.820059	1.553947	0.000000	4.999991	40434.000000		0
10879.846680	1506.461914	1.955090	3.830003	6261.004395	91564.539062	902.462341	551.033264	130.559326	85.021759	44.146805	187.438889	268.972931	136.335175	0.814024	0.000000	4.036623	3.177958	0.291167	0.583199	3.796644	4.961727	2.955429	2.741178	2.115808	1.929530	1.644899	2.272860	2.429708	2.134608	0.000000	0.000000	40478.000000		1
25409.785156	11588.666016	2.537917	13.368008	36593.800781	99998.000000	5963.824219	3636.196777	816.672729	357.633514	244.195099	1061.333496	1345.188477	916.740051	5.726267	0.000000	4.405001	4.064034	0.404477	1.126067	4.563407	4.999991	3.775525	3.560647	2.912048	2.553438	2.387737	3.025852	3.128783	2.962246	0.757872	0.000000	40538.000000		1
8624.717773	2590.473145	2.050686	0.881949	8698.564453	99998.000000	1224.361450	772.248352	227.499741	141.321579	40.489491	275.821930	400.306305	157.242920	1.244142	0.000000	3.935745	3.413379	0.311899	0.000000	3.939448	4.999991	3.087910	2.887757	2.356981	2.150208	1.607342	2.440629	2.602392	2.196571	0.094870	0.000000	40560.000000		1
15384.729492	1254.986084	2.975808	3.219423	7828.403809	99998.000000	1128.753174	685.453430	151.615097	76.630905	25.329830	124.314758	173.669998	128.551819	1.724833	99998.000000	4.187090	3.098639	0.473605	0.507778	3.893673	4.999991	3.052599	2.835978	2.180743	1.884404	1.403632	2.094523	2.239725	2.109078	0.236747	4.999991	40589.000000		1
4774.602051	722.951721	1.736145	4.116791	2388.142822	44212.796875	282.945374	160.009033	46.262249	20.448271	20.519197	53.496700	79.649887	75.381996	1.111905	99998.000000	3.678937	2.859109	0.239586	0.614559	3.378060	4.645548	2.451703	2.204144	1.665227	1.310657	1.312160	1.728327	1.901185	1.877268	0.046068	4.999991	40629.000000		1
7347.639648	1315.140625	2.183287	3.398280	5332.730957	70428.093750	741.312317	459.187195	128.622742	69.223770	28.099028	88.654404	145.182419	64.413132	1.375220	99998.000000	3.866148	3.118972	0.339111	0.531259	3.726950	4.847746	2.870001	2.661990	2.109318	1.840255	1.448691	1.947700	2.161914	1.808974	0.138372	4.999991	40681.000000		1
11679.216797	2387.652588	3.669649	3.959521	7807.791992	99998.000000	1169.332153	707.098206	171.091995	67.644890	35.503086	141.771805	203.051865	146.659531	1.183038	0.000000	4.067414	3.377971	0.564625	0.597643	3.892528	4.999991	3.067938	2.849480	2.233230	1.830235	1.550266	2.151590	2.307607	2.166310	0.072999	0.000000	40701.000000		1
21055.296875	3536.548828	3.811501	6.155142	11995.043945	99998.000000	1908.750977	1139.552490	286.639679	77.185982	83.816017	344.089752	423.884552	239.708267	1.964631	99998.000000	4.323361	3.548580	0.581096	0.789238	4.079002	4.999991	3.280749	3.056734	2.457336	1.887538	1.923327	2.536672	2.627248	2.379683	0.293281	4.999991	40787.000000		1
9874.809570	2596.569824	3.657314	5.711084	9881.582031	99998.000000	1487.154541	909.252686	199.554901	73.726028	49.302814	258.651672	327.286438	229.559677	1.813252	0.000000	3.994529	3.414400	0.563162	0.756719	3.994827	4.999991	3.172356	2.958685	2.300062	1.867621	1.692872	2.412715	2.514928	2.360896	0.258458	0.000000	40862.000000		1
10994.564453	1590.589355	2.661267	3.777580	9608.625000	99998.000000	1450.584595	901.253479	204.997696	98.358932	61.008686	288.511505	401.185150	175.076187	0.531803	99998.000000	4.041178	3.201558	0.425088	0.577214	3.982661	4.999991	3.161543	2.954847	2.311749	1.992814	1.785392	2.460163	2.603345	2.243227	0.000000	4.999991	40915.000000		1
10481.073242	5284.498047	1.076225	5.014159	11624.933594	99998.000000	1797.159790	1101.357300	258.343292	87.507256	78.767937	336.738098	461.521606	253.480240	1.518274	99998.000000	4.020406	3.723004	0.031903	0.700198	4.065391	4.999991	3.254587	3.041928	2.412197	1.942044	1.896349	2.527292	2.664192	2.403944	0.181350	4.999991	40951.000000		1
4023.193604	354.540527	1.881081	3.145414	2056.637939	37784.902344	220.425644	123.417389	41.174080	42.197880	21.058851	35.006603	106.623352	48.060070	0.207422	0.000000	3.604571	2.549666	0.274407	0.497678	3.313158	4.577318	2.343262	2.091376	1.614624	1.625291	1.323435	1.544150	2.027852	1.681784	0.000000	0.000000	40993.000000		1
6984.418457	1231.083984	1.168737	2.781532	2821.750488	43565.570312	286.241882	197.997620	75.011948	29.264681	15.653058	27.506950	50.857021	7.638421	0.932357	99998.000000	3.844130	3.090288	0.067717	0.444284	3.450519	4.639143	2.456733	2.296660	1.875130	1.466344	1.194599	1.439442	1.706351	0.883004	0.000000	4.999991	41022.000000		1
8384.944336	1604.635742	2.470075	3.324270	3649.216309	54797.519531	477.563202	282.896027	77.858238	35.040524	18.049124	64.098595	84.855240	73.294304	0.285838	0.000000	3.923500	3.205376	0.392710	0.521696	3.562200	4.738761	2.679031	2.451627	1.891305	1.544571	1.256456	1.806849	1.928679	1.865070	0.000000	0.000000	41071.000000		1
13710.410156	5940.989258	1.103979	5.439715	13631.232422	99998.000000	2201.777100	1297.557129	308.278290	102.879692	92.459740	419.690674	614.703247	355.462555	2.731366	99998.000000	4.137051	3.773859	0.042961	0.735576	4.134535	4.999991	3.342773	3.113127	2.488943	2.012330	1.965953	2.622929	2.788666	2.550794	0.436380	4.999991	41135.000000		1
8923.587891	807.890198	1.890332	3.385945	3839.815918	57179.042969	486.829834	291.277618	79.662224	54.690105	17.941193	86.770241	103.221985	114.733582	1.189295	99998.000000	3.950540	2.907352	0.276538	0.529680	3.584310	4.757237	2.687377	2.464307	1.901252	1.737909	1.253851	1.938371	2.013772	2.059690	0.075290	4.999991	41158.000000		1
10784.256836	1171.382812	2.044519	3.533965	5968.724609	85082.281250	856.095215	528.435669	113.179382	38.990791	48.544216	187.167526	271.196320	141.959915	0.568126	0.000000	4.032790	3.068699	0.310591	0.548262	3.775882	4.929839	2.932522	2.722992	2.053767	1.590962	1.686137	2.272230	2.433284	2.152166	0.000000	0.000000	41215.000000		1
7727.898438	2901.202881	2.078440	7.086432	10466.450195	99998.000000	1628.991211	981.387512	259.416443	101.541351	72.696060	307.747864	364.294403	209.749741	1.980543	0.000000	3.888062	3.462578	0.317737	0.850428	4.019799	4.999991	3.211919	2.991841	2.413997	2.006643	1.861511	2.488195	2.561452	2.321702	0.296784	0.000000	41254.000000		1
10085.681641	4323.932129	3.333522	4.804465	10275.532227	99998.000000	1524.088501	955.925110	221.767075	127.592773	61.276974	285.982849	347.228973	252.453354	2.289326	0.000000	4.003705	3.635879	0.522903	0.681645	4.011804	4.999991	3.183010	2.980424	2.345897	2.105826	1.787297	2.456340	2.540616	2.402181	0.359708	0.000000	41284.000000		1
7316.712891	780.629944	0.342295	3.031315	5768.145508	85108.328125	826.704102	489.716217	100.051903	65.214905	25.875652	140.208344	163.866791	109.565239	1.812331	0.000000	3.864316	2.892445	0.000000	0.481631	3.761036	4.929972	2.917350	2.689945	2.000225	1.814347	1.412891	2.146774	2.214491	2.039673	0.258238	0.000000	41300.000000		1
18067.871094	3920.307617	1.532618	5.782010	12727.990234	99998.000000	1961.276367	1195.022827	278.051483	91.494530	98.701225	396.430023	532.746704	328.387329	2.553405	0.000000	4.256907	3.593320	0.185434	0.762079	4.104760	4.999991	3.292539	3.077376	2.444125	1.961395	1.994323	2.598166	2.726521	2.516387	0.407120	0.000000	41334.000000		1
11890.862305	2000.217773	2.710606	3.971855	9636.196289	99998.000000	1438.678223	878.106934	192.132339	106.691193	75.909309	294.139343	373.305084	268.704651	3.925060	0.000000	4.075213	3.301077	0.433066	0.598993	3.983906	4.999991	3.157964	2.943547	2.283601	2.028129	1.880295	2.468553	2.572064	2.429275	0.593846	0.000000	41391.000000		1
7180.849609	3598.673828	2.741444	4.841470	9533.332031	99998.000000	1437.827148	883.833435	214.501785	86.468033	62.202095	279.238708	356.020721	211.655487	5.580895	7372.123535	3.856176	3.556143	0.437979	0.684977	3.979245	4.999991	3.157707	2.946370	2.331431	1.936856	1.793805	2.445976	2.551475	2.325629	0.746704	3.867593	41483.000000		1
8546.963867	1955.296997	2.232627	3.762161	4494.280762	66240.562500	589.191467	364.534912	75.304901	46.419518	27.235580	87.781708	113.432243	100.344856	0.137344	0.000000	3.931812	3.291213	0.348816	0.575437	3.652660	4.821124	2.770257	2.561739	1.876823	1.666701	1.435137	1.943404	2.054737	2.001495	0.000000	0.000000	41527.000000		1
8815.144531	4246.073730	2.985059	6.374088	9250.062500	99998.000000	1406.191040	860.825684	170.953232	86.468033	58.399845	281.295563	363.992188	252.391678	0.930405	99998.000000	3.945230	3.627988	0.474953	0.804418	3.966145	4.999991	3.148044	2.934915	2.232877	1.936856	1.766412	2.449163	2.561092	2.402075	0.000000	4.999991	41580.000000		1
22504.109375	4381.931152	2.627345	6.975417	15509.291016	99998.000000	2507.440430	1496.485962	342.295013	162.611710	94.979156	408.345612	542.824341	304.910828	2.210946	99998.000000	4.352262	3.641665	0.419517	0.843570	4.190592	4.999991	3.399231	3.175073	2.534400	2.211152	1.977628	2.611028	2.734659	2.484173	0.344578	4.999991	41598.000000		1
9610.144531	1832.428467	1.742312	2.503996	4195.025879	61989.785156	589.687927	343.115265	87.615189	20.630213	17.820927	99.114449	132.748779	81.518631	0.083864	99998.000000	3.982730	3.263027	0.241126	0.398634	3.622735	4.792320	2.770622	2.535440	1.942579	1.314504	1.250930	1.996137	2.123030	1.911257	0.000000	4.999991	41666.000000		1
8564.263672	1291.839844	2.044519	4.721204	6174.594727	83314.562500	871.387451	541.960938	121.656578	75.579353	48.868008	176.485458	274.554504	183.982025	1.555882	0.000000	3.932690	3.111209	0.310591	0.674053	3.790608	4.920721	2.940211	2.733968	2.085136	1.878403	1.689025	2.246709	2.438629	2.264775	0.191977	0.000000	41736.000000		1
5193.987305	716.722534	3.512378	3.148497	1984.281006	34405.718750	174.268250	108.775803	35.956394	6.192147	13.778145	13.586953	15.464950	36.434372	0.831639	0.000000	3.715501	2.855351	0.545601	0.498103	3.297603	4.536631	2.241218	2.036532	1.555776	0.791841	1.139191	1.133122	1.189348	1.561511	0.000000	0.000000	41794.000000		1
7717.688477	1240.914917	3.043650	3.595639	2767.655518	48279.039062	297.913818	183.312851	38.448055	31.512726	16.840298	37.192974	59.429813	83.088257	0.095700	99998.000000	3.887487	3.093742	0.483395	0.555776	3.442112	4.683759	2.474091	2.263193	1.584874	1.498486	1.226350	1.570461	1.774004	1.919540	0.000000	4.999991	41812.000000		1
5595.110840	2237.924805	1.409269	6.395674	8150.062500	99998.000000	1228.499878	738.086731	168.276535	53.324009	53.518288	223.894852	302.875580	151.146378	0.522932	0.000000	3.747809	3.349845	0.148994	0.805886	3.911161	4.999991	3.089375	2.868107	2.226024	1.726923	1.728502	2.350044	2.481264	2.179398	0.000000	0.000000	41848.000000		1
8377.994141	2203.516357	2.692104	3.447620	5823.489746	80753.289062	820.598328	493.015808	81.305855	40.705353	31.694668	125.591431	171.829010	97.393723	0.983985	99998.000000	3.923140	3.343116	0.430092	0.537519	3.765183	4.907160	2.914131	2.692861	1.910122	1.609652	1.500986	2.098960	2.235096	1.988531	0.000000	4.999991	41883.000000		1
9229.176758	1807.040039	2.759946	5.563065	4493.571777	62404.472656	578.873291	372.891846	71.413223	30.818886	30.751043	138.971771	165.976074	162.479111	0.175982	0.000000	3.965163	3.256968	0.440901	0.745314	3.652592	4.795216	2.762583	2.571583	1.853779	1.488817	1.487860	2.142927	2.220046	2.210798	0.000000	0.000000	41965.000000		1
6752.730957	2486.177979	2.303553	3.574053	4604.268555	68189.164062	651.458313	378.128052	99.293304	35.814541	37.152885	123.087433	163.703354	103.672211	0.934072	827.630371	3.829479	3.395532	0.362398	0.553161	3.663161	4.833715	2.813887	2.577639	1.996920	1.554059	1.569993	2.090214	2.214058	2.015662	0.000000	2.917836	41993.000000		1
15141.342773	4515.564941	3.028231	3.755994	9890.345703	99998.000000	1480.123657	897.540649	263.064514	115.288658	69.994705	339.112579	435.460907	316.514954	4.324472	99998.000000	4.180164	3.654712	0.481189	0.574725	3.995211	4.999991	3.170298	2.953054	2.420062	2.061787	1.845065	2.530344	2.638949	2.500394	0.635933	4.999991	42098.000000		1
6649.021973	2178.235840	3.792999	0.888117	4773.482422	72225.632812	636.273987	353.405701	63.895065	17.231932	11.912483	54.662354	87.763206	39.370094	0.928230	0.000000	3.822758	3.338105	0.578983	0.000000	3.678835	4.858691	2.803644	2.548274	1.805467	1.236334	1.076002	1.737688	1.943313	1.595166	0.000000	0.000000	42140.000000		1
21443.666016	3437.295654	1.606628	5.738838	14979.356445	99998.000000	2377.223389	1394.099731	223.873260	71.733932	49.774628	227.623093	338.471161	244.719345	2.477439	99998.000000	4.331299	3.536217	0.205915	0.758824	4.175493	4.999991	3.376070	3.144294	2.350002	1.855725	1.697008	2.357216	2.529522	2.388668	0.394003	4.999991	42178.000000		1
4827.858398	2122.586670	4.998741	3.410615	5902.272949	86675.742188	797.038513	458.323761	94.544350	55.605976	20.904665	71.043175	95.904274	53.382603	0.808853	0.000000	3.683754	3.326865	0.698861	0.532833	3.771019	4.937898	2.901479	2.661172	1.975636	1.745121	1.320243	1.851522	1.981838	1.727400	0.000000	0.000000	42206.000000		1
21843.248047	6324.143555	3.080655	5.297863	14861.992188	99998.000000	2240.576660	1357.387817	326.780701	109.796516	77.367920	400.152100	560.867310	263.357452	3.808588	0.000000	4.339317	3.801002	0.488643	0.724101	4.172077	4.999991	3.350360	3.132704	2.514256	2.040589	1.888561	2.602225	2.748860	2.420546	0.580764	0.000000	42262.000000		1
6685.703125	1242.240967	1.911918	2.969640	3767.527100	60147.453125	422.854584	260.865784	65.171738	42.577183	12.381211	53.169823	82.752129	33.131691	0.428700	0.000000	3.825147	3.094206	0.281469	0.472704	3.576056	4.779217	2.626191	2.416417	1.814059	1.629177	1.092763	1.725665	1.917779	1.520244	0.000000	0.000000	42302.000000		1
12959.772461	2795.245850	2.525582	4.440584	12635.884766	99998.000000	1987.944580	1211.267944	277.262024	117.755646	92.203789	421.544006	499.507080	320.431305	5.332128	0.000000	4.112597	3.446420	0.402361	0.647440	4.101606	4.999991	3.298404	3.083240	2.442890	2.070982	1.964749	2.624843	2.698542	2.505735	0.726901	0.000000	42377.000000		1
12879.139648	72572.859375	1.514116	2.615010	5246.895020	71864.578125	719.565796	448.770325	99.456741	89.243401	41.106239	112.282013	124.271591	89.052208	1.231367	0.000000	4.109887	4.860774	0.180159	0.417473	3.719902	4.856515	2.857070	2.652024	1.997634	1.950576	1.613908	2.050310	2.094372	1.949645	0.090387	0.000000	42441.000000		0
4777.858398	593.117065	1.884164	3.318103	2681.313965	41703.253906	303.729767	178.113663	59.238621	25.373003	15.079482	51.631039	59.584000	79.989098	0.660473	99998.000000	3.679233	2.773140	0.275119	0.520890	3.428348	4.620170	2.482487	2.250697	1.772605	1.404372	1.178386	1.712911	1.775130	1.903031	0.000000	4.999991	42476.000000		1
3812.281250	755.155212	2.624262	4.372742	1455.580200	29711.396484	108.544518	63.756298	12.865358	33.119354	9.359147	23.174297	54.057941	7.527406	0.715313	0.000000	3.581185	2.878036	0.419007	0.640754	3.163036	4.472923	2.035608	1.804523	1.109422	1.520082	0.971236	1.365007	1.732859	0.876645	0.000000	0.000000	42523.000000		1
11333.723633	3182.640381	0.749349	4.835302	7716.624512	99998.000000	1039.796631	701.618408	308.349213	173.651489	142.268280	370.073334	480.609924	287.694336	2.642182	0.000000	4.054373	3.502788	0.000000	0.684424	3.887427	4.999991	3.016948	2.846101	2.489043	2.239679	2.153108	2.568288	2.681793	2.458931	0.421963	0.000000	42595.000000		1
5839.500488	5701.244141	2.550252	3.820752	7054.515137	99998.000000	1024.744873	630.023254	222.978989	103.841820	48.861839	226.445099	296.982544	212.432602	1.266308	0.000000	3.766376	3.755970	0.406583	0.582149	3.848467	4.999991	3.010616	2.799356	2.348264	2.016372	1.688970	2.354963	2.472731	2.327221	0.102539	0.000000	42650.000000		1
7083.187500	2691.027588	2.741444	4.841470	8262.927734	99998.000000	1232.258911	757.628357	243.926819	91.525368	73.562592	301.638977	382.963348	209.034317	0.615045	0.000000	3.850229	3.429918	0.437979	0.684977	3.917134	4.999991	3.090702	2.879456	2.387259	1.961542	1.866657	2.479487	2.583157	2.320218	0.000000	0.000000	42726.000000		1
5295.020020	933.638916	2.291218	2.140115	1706.294312	32537.277344	128.832443	83.251694	28.910051	11.008947	2.100026	0.000000	20.075140	0.000000	1.174335	99998.000000	3.723868	2.970179	0.360066	0.330437	3.232054	4.512381	2.110025	1.920393	1.461049	1.041746	0.322225	0.000000	1.302659	0.000000	0.069792	4.999991	42747.000000		1
11450.877930	4084.103516	1.871829	4.298732	9049.009766	99998.000000	1339.156738	839.970337	193.640289	48.525715	52.374218	218.566147	281.045776	189.628342	0.724427	99998.000000	4.058839	3.611097	0.272266	0.633340	3.956601	4.999991	3.126831	2.924264	2.286996	1.685972	1.719118	2.339583	2.448777	2.277903	0.000000	4.999991	42801.000000		1
5359.470215	1649.972900	3.327354	5.482887	4240.862305	55740.488281	537.927368	344.910004	65.254997	25.730717	14.949965	73.109276	91.611710	56.568104	0.676305	0.000000	3.729122	3.217477	0.522099	0.739009	3.627454	4.746171	2.730724	2.537706	1.814614	1.410452	1.174640	1.863972	1.961951	1.752572	0.000000	0.000000	42857.000000		1
5685.109863	1090.151001	3.506211	4.853805	2994.128418	53192.328125	351.974854	211.686325	71.363884	27.115314	27.346596	90.809937	118.498833	77.454269	1.784247	0.000000	3.754739	3.037487	0.544838	0.686082	3.476270	4.725849	2.546512	2.325693	1.853478	1.433215	1.436903	1.958133	2.073714	1.889045	0.251455	0.000000	42894.000000		1
8183.434570	132.175217	1.705307	3.453787	5057.504395	73329.085938	712.630432	432.300079	111.742355	45.201443	38.090340	138.462952	179.171387	133.269943	0.694780	99998.000000	3.912935	2.121150	0.231803	0.538296	3.703936	4.865276	2.852864	2.635785	2.048218	1.655152	1.580815	2.141334	2.253269	2.124732	0.000000	4.999991	42943.000000		0
9177.958984	3227.743164	2.204873	5.856020	6943.441895	99998.000000	1045.868530	610.953430	176.827744	86.125740	47.141113	179.692535	248.240967	152.256516	1.720754	0.000000	3.962746	3.508899	0.343384	0.767603	3.841575	4.999991	3.019477	2.786008	2.247550	1.935133	1.673400	2.254530	2.394873	2.182576	0.235719	0.000000	43008.000000		1
19217.388672	3507.382812	3.293433	6.682462	11909.472656	99998.000000	1829.181274	1124.454468	255.820801	133.929855	79.211998	331.871979	403.238922	299.085663	5.013570	0.000000	4.283694	3.544983	0.517649	0.824937	4.075892	4.999991	3.262257	3.050942	2.407936	2.126877	1.898791	2.520971	2.605562	2.475796	0.700147	0.000000	43074.000000		1
11199.636719	1113.581177	2.510163	2.889463	5528.316895	79656.945312	752.481567	481.760162	130.497650	56.703789	24.420128	110.977592	179.146713	88.173340	1.456815	99998.000000	4.049204	3.046722	0.399702	0.460817	3.742593	4.901224	2.876496	2.682831	2.115603	1.753612	1.387748	2.045235	2.253209	1.945337	0.163404	4.999991	43126.000000		1
6258.207031	204.282272	1.800903	1.107062	2929.286621	49334.554688	343.078278	210.628601	71.178856	6.790393	11.110711	41.380692	78.672340	39.792564	0.704980	99998.000000	3.796450	2.310231	0.255490	0.044172	3.466762	4.693151	2.535393	2.323517	1.852351	0.831895	1.045742	1.616798	1.895822	1.599802	0.000000	4.999991	43153.000000		0
6245.570312	1710.173706	2.056854	3.965688	5700.729004	89728.335938	809.401245	496.407928	131.015732	68.323318	34.257256	171.199921	218.063507	151.738449	0.357879	99998.000000	3.795572	3.233040	0.313203	0.598319	3.755930	4.952929	2.908164	2.695839	2.117323	1.834569	1.534753	2.233504	2.338583	2.181096	0.000000	4.999991	43238.000000		1
30076.042969	5058.062500	1.952007	9.732280	18769.160156	99998.000000	2953.666748	1822.110352	428.972717	197.584396	129.220993	565.338745	754.936279	434.458710	0.730517	0.000000	4.478220	3.703984	0.290481	0.988215	4.273445	4.999991	3.470361	3.260575	2.632430	2.295753	2.111333	2.752309	2.877910	2.637949	0.000000	0.000000	43272.000000		1
6979.102051	1445.336060	2.143198	4.104456	4556.557129	67481.640625	566.624634	361.000946	88.996704	38.824272	30.014029	128.258865	186.387344	180.833527	0.754233	0.000000	3.843800	3.159969	0.331062	0.613256	3.658637	4.829185	2.753295	2.557508	1.949374	1.589103	1.477324	2.108087	2.270416	2.257279	0.000000	0.000000	43321.000000		1
6881.088379	1709.763550	3.031315	3.762161	4460.369141	66609.695312	573.134460	374.862366	79.726982	44.695709	29.196838	97.899452	142.937454	90.088341	0.326224	0.000000	3.837657	3.232936	0.481631	0.575437	3.649371	4.823537	2.758256	2.573872	1.901605	1.650266	1.465336	1.990780	2.155146	1.954669	0.000000	0.000000	43403.000000		1
20226.822266	4158.902832	3.432201	7.986883	13336.448242	99998.000000	2096.063477	1273.954102	313.372620	176.544037	71.940544	345.091949	435.201874	253.097855	1.295355	0.000000	4.305928	3.618979	0.535573	0.902377	4.125040	4.999991	3.321404	3.105154	2.496061	2.246853	1.856974	2.537935	2.638691	2.403288	0.112389	0.000000	43448.000000		1
9789.735352	3395.301270	3.315019	6.845900	12473.229492	99998.000000	1941.534302	1182.132690	273.197662	112.103157	85.505905	375.562378	497.493408	289.424286	3.383725	99998.000000	3.990771	3.530878	0.520486	0.835431	4.095979	4.999991	3.288145	3.072666	2.436477	2.049618	1.931996	2.574682	2.696787	2.461535	0.529395	4.999991	43506.000000		1
6001.270020	247.303513	1.440106	1.948923	2938.078369	50130.914062	378.091034	209.762070	34.322014	6.725634	9.204960	40.964386	70.262985	60.524540	2.405458	99998.000000	3.778243	2.393230	0.158394	0.289795	3.468063	4.700106	2.577596	2.321727	1.535573	0.827733	0.964022	1.612406	1.846727	1.781932	0.381198	4.999991	43534.000000		0
8153.966309	1173.936157	1.945839	4.150712	5445.284180	76792.117188	752.611084	462.449799	102.546646	35.203960	20.565454	119.248177	142.215866	132.193710	0.358635	0.000000	3.911369	3.069644	0.289107	0.618123	3.736021	4.885317	2.876571	2.665065	2.010921	1.546592	1.313138	2.076452	2.152948	2.121211	0.000000	0.000000	43556.000000		1
9060.098633	3532.919189	1.847160	3.410615	10833.079102	99998.000000	1699.849365	1023.107422	228.819580	95.324532	81.160919	331.070190	464.287720	280.281006	4.034399	0.000000	3.957133	3.548134	0.266504	0.532833	4.034752	4.999991	3.230410	3.009921	2.359493	1.979205	1.909347	2.519920	2.666787	2.447594	0.605779	0.000000	43612.000000		1
7906.379395	2922.480713	2.815454	3.126911	7810.129395	99998.000000	1137.683716	702.710022	165.763290	73.497826	49.891808	174.733887	266.336334	139.440506	1.337723	0.000000	3.897978	3.465752	0.449548	0.495116	3.892658	4.999991	3.056021	2.846776	2.219488	1.866274	1.698029	2.242377	2.425431	2.144389	0.126366	0.000000	43678.000000		1
9362.773438	2733.876221	2.044519	5.267026	5616.620117	81947.195312	786.109741	482.176483	114.533142	56.284401	53.416523	158.975983	231.024460	133.442627	1.217548	0.000000	3.971405	3.436779	0.310591	0.721565	3.749475	4.913534	2.895483	2.683206	2.058931	1.750388	1.727676	2.201332	2.363658	2.125295	0.085486	0.000000	43753.000000		1
11145.041992	3424.704590	2.457740	4.785963	9677.161133	99998.000000	1429.988281	900.164917	222.275894	119.985191	75.563934	277.591980	409.286133	225.933197	1.718830	99998.000000	4.047082	3.534623	0.390536	0.679969	3.985748	4.999991	3.155333	2.954322	2.346892	2.079128	1.878315	2.443407	2.612027	2.353980	0.235233	4.999991	43803.000000		1
25506.857422	4956.561035	2.500912	6.105803	17367.613281	99998.000000	2500.369385	1679.203735	644.627808	392.405762	260.486511	804.954468	1088.640015	671.212769	3.914615	0.000000	4.406657	3.695180	0.398098	0.785743	4.239740	4.999991	3.398004	3.225103	2.809309	2.593735	2.415785	2.905771	3.036884	2.826860	0.592689	0.000000	43912.000000		1
7004.302246	1086.277832	1.881081	1.446273	7321.048828	99998.000000	1084.557129	642.786865	150.054733	69.920692	36.116749	193.430603	236.615280	185.816849	0.853580	0.000000	3.845365	3.035941	0.274407	0.160250	3.864573	4.999991	3.035252	2.808067	2.176250	1.844606	1.557709	2.286525	2.374043	2.269085	0.000000	0.000000	43951.000000		1
18143.089844	3362.252686	1.544953	4.317234	10208.189453	99998.000000	1539.975952	961.380249	201.550079	72.224243	60.687977	277.249695	336.371124	200.023636	1.751681	0.000000	4.258711	3.526630	0.188915	0.635206	4.008949	4.999991	3.187514	2.982895	2.304383	1.858683	1.783103	2.442871	2.526819	2.301081	0.243455	0.000000	44001.000000		1
6227.215820	1368.816162	2.969640	3.527797	3105.735107	50756.207031	389.562561	231.832397	79.335350	73.867882	23.436415	78.518158	92.481323	89.570274	0.633525	99998.000000	3.794294	3.136345	0.472704	0.547504	3.492164	4.705489	2.590577	2.365174	1.899467	1.868456	1.369891	1.894970	1.966054	1.952164	0.000000	4.999991	44058.000000		1
15626.328125	5375.015137	3.500043	7.644588	13875.436523	99998.000000	2210.171143	1323.923096	305.894562	109.935287	102.155014	442.646027	582.672424	316.194244	2.113139	0.000000	4.193857	3.730380	0.544073	0.883354	4.142247	4.999991	3.344426	3.121863	2.485572	2.041137	2.009260	2.646057	2.765424	2.499954	0.324928	0.000000	44113.000000		1
15247.595703	2210.596680	3.231758	4.304899	9301.042969	99998.000000	1350.304443	841.518372	190.100159	109.133514	50.064499	266.613892	353.559906	237.531143	0.714487	0.000000	4.183201	3.344510	0.509439	0.633963	3.968532	4.999991	3.130432	2.925064	2.278982	2.037958	1.699530	2.425883	2.548463	2.375721	0.000000	0.000000	44163.000000		1
7297.575195	1174.417236	2.460824	2.275799	3984.394043	59847.179688	520.356262	330.697052	74.644981	73.066109	25.653624	91.858414	126.248268	85.909882	0.662366	99998.000000	3.863178	3.069822	0.391080	0.357134	3.600362	4.777044	2.716301	2.519430	1.873001	1.863716	1.409149	1.963119	2.101225	1.934043	0.000000	4.999991	44230.000000		1
10760.284180	3560.133301	2.698272	3.712821	7363.005859	98606.007812	1053.858521	659.550049	161.606415	112.858673	47.982975	200.819229	263.045990	209.043564	4.745722	0.000000	4.031824	3.551466	0.431086	0.569704	3.867055	4.993903	3.022782	2.819248	2.208459	2.052535	1.681087	2.302805	2.420032	2.320237	0.676302	0.000000	44297.000000		1
5204.765137	916.286743	2.096942	2.232627	2612.392334	42080.027344	286.935730	168.205612	29.927685	40.699184	5.732670	34.186329	32.992920	46.549038	0.581717	0.000000	3.716401	2.962031	0.321587	0.348816	3.417038	4.624076	2.457785	2.225841	1.476073	1.609586	0.758357	1.533852	1.518421	1.667911	0.000000	0.000000	44313.000000		1
5224.704590	1526.268799	1.606628	5.020327	4493.586914	66163.476562	628.351868	370.838074	83.680336	67.379692	25.073879	116.469727	154.920868	102.466469	0.589782	0.000000	3.718062	3.183631	0.205915	0.700732	3.652593	4.820618	2.798203	2.569184	1.922623	1.828529	1.399222	2.066213	2.190110	2.010582	0.000000	0.000000	44346.000000		1
8143.531250	1201.060791	1.332175	3.601807	7009.794434	99998.000000	1037.770630	622.653137	199.903366	80.288223	32.851070	211.445801	308.787109	158.979065	1.167935	99998.000000	3.910813	3.079565	0.124561	0.556520	3.845705	4.999991	3.016101	2.794246	2.300820	1.904652	1.516549	2.325199	2.489659	2.201340	0.067419	4.999991	44381.000000		1
9106.074219	1100.342773	2.827788	2.689020	6076.130859	84535.335938	826.392639	523.270386	103.305244	72.159485	27.759817	136.995087	167.508682	120.191803	0.568004	0.000000	3.959331	3.041528	0.451447	0.429594	3.783627	4.927038	2.917186	2.718726	2.014122	1.858293	1.443417	2.136705	2.224037	2.079875	0.000000	0.000000	44410.000000		1
18674.671875	5821.562012	2.510163	8.634468	19014.136719	99998.000000	3042.102051	1852.013306	423.218475	221.446365	131.802078	548.578613	691.309448	503.451202	4.238360	0.000000	4.271253	3.765039	0.399702	0.936236	4.279077	4.999991	3.483174	3.267644	2.626565	2.345268	2.119922	2.739239	2.839673	2.701957	0.627198	0.000000	44454.000000		1
7545.347656	1692.688843	2.670518	2.177119	5219.483887	74864.640625	747.060364	433.034027	112.470123	40.017677	19.865444	85.780357	127.996742	50.634991	0.172873	0.000000	3.877679	3.228577	0.426595	0.337882	3.717628	4.874277	2.873356	2.636522	2.051037	1.602252	1.298098	1.933388	2.107199	1.704451	0.000000	0.000000	44475.000000		1
15575.949219	4454.331055	1.424687	3.867008	11854.246094	99998.000000	1834.473022	1104.496582	224.181641	117.860497	58.449184	281.767365	392.458191	227.200623	3.535334	0.000000	4.192454	3.648782	0.153720	0.587375	4.073874	4.999991	3.263511	3.043164	2.350600	2.071368	1.766778	2.449891	2.593793	2.356410	0.548430	0.000000	44499.000000		1
18875.824219	1757.583008	3.086823	2.787700	10104.366211	99998.000000	1532.075439	913.132019	212.108795	98.176994	51.368919	284.468719	361.010223	178.844513	0.210390	0.000000	4.275906	3.244916	0.489512	0.445246	4.004509	4.999991	3.185280	2.960534	2.326559	1.992010	1.710700	2.454035	2.557519	2.252476	0.000000	0.000000	44532.000000		1
7619.826172	1642.201904	2.137031	4.227806	5660.264160	81492.890625	828.298401	498.800903	122.982582	55.013901	30.495092	127.959740	158.201965	89.591866	0.677944	0.000000	3.881945	3.215426	0.329811	0.626115	3.752837	4.911120	2.918187	2.697927	2.089844	1.740472	1.484230	2.107073	2.199212	1.952269	0.000000	0.000000	44609.000000		1
7084.809570	4821.009277	2.050686	4.311067	8828.108398	99998.000000	1357.264404	812.904358	210.095123	73.775368	51.372005	224.345078	287.108398	192.055252	2.134859	0.000000	3.850328	3.683138	0.311899	0.634585	3.945868	4.999991	3.132664	2.910039	2.322416	1.867911	1.710726	2.350917	2.458046	2.283426	0.329369	0.000000	44645.000000		1
5300.567383	1072.912842	0.959043	2.010598	2315.061279	40069.500000	262.071533	152.111588	39.231323	36.906185	11.733626	24.657576	37.131298	39.971420	0.940414	0.000000	3.724322	3.030565	0.000000	0.303325	3.364563	4.602814	2.418420	2.182162	1.593633	1.567099	1.069432	1.391950	1.569740	1.601750	0.000000	0.000000	44741.000000		1
8850.185547	2420.136719	1.057722	4.252476	9207.569336	99998.000000	1385.221558	851.111877	180.682419	59.016594	49.531013	238.693710	341.080017	193.837646	1.885947	99998.000000	3.946952	3.383840	0.024372	0.628642	3.964145	4.999991	3.141519	2.929987	2.256916	1.770974	1.694877	2.377841	2.532856	2.287438	0.275530	4.999991	44758.000000		1
11061.707031	4387.161133	2.898715	4.126042	9312.045898	99998.000000	1415.599487	847.707458	192.403717	92.820534	45.213779	243.115799	387.965179	240.281845	2.181410	99998.000000	4.043822	3.642184	0.462205	0.615534	3.969045	4.999991	3.150940	2.928246	2.284214	1.967644	1.655271	2.385813	2.588793	2.380721	0.338737	4.999991	44805.000000		1
25466.562500	6803.776367	3.071404	5.063499	20899.123047	99998.000000	3317.936279	2028.788696	452.412231	182.144119	113.318146	527.479675	679.424744	350.288055	3.715853	99998.000000	4.405970	3.832750	0.487337	0.704451	4.320128	4.999991	3.520868	3.307237	2.655534	2.260415	2.054299	2.722206	2.832141	2.544425	0.570059	4.999991	44857.000000		1
8935.777344	2333.557617	1.461692	2.738360	8208.246094	99998.000000	1246.536621	735.662903	169.574799	61.594597	42.759121	203.178299	267.264557	156.814285	1.888019	99998.000000	3.951132	3.368019	0.164856	0.437491	3.914250	4.999991	3.095705	2.866679	2.229361	1.789543	1.631029	2.307877	2.426941	2.195386	0.276006	4.999991	44889.000000		1
12583.892578	4279.877930	1.544953	4.039698	10808.979492	99998.000000	1702.331665	997.641907	231.027542	109.330872	67.120659	333.114716	456.165131	307.658447	1.198315	99998.000000	4.099815	3.631431	0.188915	0.606349	4.033785	4.999991	3.231044	2.998975	2.363664	2.038743	1.826856	2.522594	2.659122	2.488069	0.078571	4.999991	44907.000000		1
4642.155273	403.655243	2.137031	3.200921	2672.059570	47507.835938	293.618195	185.625656	59.966385	44.701878	23.121874	88.965866	110.730888	80.309807	0.960108	13617.701172	3.666720	2.606011	0.329811	0.505275	3.426846	4.676765	2.467783	2.268638	1.777908	1.650326	1.364023	1.949223	2.044269	1.904769	0.000000	4.134104	44959.000000		1
3527.442383	1213.263062	1.418520	4.187717	4586.669922	73823.968750	595.627197	372.247345	103.551949	60.206917	46.434937	159.241180	205.571274	101.865143	0.649253	0.000000	3.547460	3.083955	0.151835	0.621977	3.661498	4.868197	2.774975	2.570832	2.015158	1.779646	1.666845	2.202055	2.312963	2.008026	0.000000	0.000000	44974.000000		1
7327.505859	1643.728394	1.464776	2.485493	2954.061279	52490.421875	319.903961	202.632477	55.266766	24.799427	7.299210	34.596466	59.639507	11.690454	1.361772	0.000000	3.864956	3.215830	0.165771	0.395413	3.470419	4.720080	2.505020	2.306709	1.742464	1.394442	0.863276	1.539032	1.775534	1.067831	0.134104	0.000000	44988.000000		1
9363.840820	2782.352539	1.279752	1.184156	7503.087891	99998.000000	1097.585938	662.698547	159.941193	72.282837	34.651974	179.356415	241.959396	133.306946	2.366289	99998.000000	3.971454	3.444412	0.107126	0.073409	3.875240	4.999991	3.040439	2.821316	2.203960	1.859035	1.539728	2.253717	2.383743	2.124853	0.374068	4.999991	45003.000000		1
9011.079102	508.237152	1.853327	2.562587	3680.667236	57363.953125	482.352234	296.171509	61.989315	45.657837	24.521891	72.433937	101.485840	41.269676	1.288685	99998.000000	3.954777	2.706066	0.267952	0.408679	3.565927	4.758639	2.683364	2.471543	1.792317	1.659515	1.389554	1.859942	2.006405	1.615631	0.110147	4.999991	45045.000000		1
14837.242188	2080.364258	2.726025	4.711953	7775.425293	99998.000000	1122.752319	706.959473	172.044876	85.098854	37.445839	159.127090	210.270889	155.173737	1.940813	99998.000000	4.171353	3.318139	0.435530	0.673201	3.890724	4.999991	3.050284	2.849395	2.235642	1.929924	1.573404	2.201744	2.322779	2.190818	0.287984	4.999991	45081.000000		1
18299.470703	3327.680908	2.796951	4.085954	7862.019531	99998.000000	1181.013306	712.195618	180.448059	105.596466	58.011292	226.553040	345.801208	225.316452	1.089864	0.000000	4.262438	3.522142	0.446685	0.611293	3.895534	4.999991	3.072255	2.852599	2.256352	2.023649	1.763512	2.355170	2.538826	2.352793	0.037372	0.000000	45192.000000		1
6116.213379	1680.165771	2.806202	2.343642	3080.099854	45361.917969	341.715271	219.864410	42.506256	10.164003	12.760511	61.989315	48.710739	31.700834	0.193052	99998.000000	3.786483	3.225352	0.448119	0.369891	3.488565	4.656692	2.533664	2.342155	1.628453	1.007065	1.105868	1.792317	1.687625	1.501071	0.000000	4.999991	45223.000000		1
15691.172852	2902.350098	2.519415	6.457349	9430.464844	99998.000000	1480.247070	877.844849	231.638123	125.252220	54.822708	220.493484	274.132050	205.376999	1.578747	99998.000000	4.195655	3.462750	0.401300	0.810054	3.974533	4.999991	3.170334	2.943418	2.364810	2.097785	1.738961	2.343396	2.437960	2.312552	0.198313	4.999991	45275.000000		1
4470.582520	1779.961792	2.414567	3.043650	3448.137939	59040.320312	429.163910	265.673340	74.543221	62.858932	28.006516	95.222771	129.581787	81.651237	0.570498	99998.000000	3.650364	3.250411	0.382839	0.483395	3.537585	4.771149	2.632623	2.424348	1.872408	1.798367	1.447259	1.978741	2.112544	1.911963	0.000000	4.999991	45319.000000		1
9249.976562	1513.949219	1.208826	5.186849	7119.646484	96709.500000	1056.081787	640.813232	132.847458	49.278145	47.430984	184.012863	252.009293	100.536049	0.968749	0.000000	3.966141	3.180111	0.082364	0.714904	3.852458	4.985469	3.023698	2.806731	2.123353	1.692654	1.676062	2.264848	2.401417	2.002322	0.000000	0.000000	45374.000000		1
7604.425781	3759.786865	3.080655	7.465732	16397.173828	99998.000000	2555.796387	1584.653198	331.579010	153.998825	99.586258	387.996002	600.329895	341.684418	1.711169	99998.000000	3.881066	3.575163	0.488643	0.873072	4.214769	4.999991	3.407526	3.199934	2.520587	2.187517	1.998199	2.588827	2.778390	2.533625	0.233293	4.999991	45420.000000		1
5532.394043	1804.008789	2.571838	5.711084	6602.007324	87425.906250	934.317322	586.746033	146.560852	55.396282	62.803425	191.907227	251.784180	208.041351	0.460085	0.000000	3.742913	3.256239	0.410244	0.756719	3.819676	4.941640	2.970495	2.768450	2.166018	1.743481	1.797983	2.283091	2.401028	2.318150	0.000000	0.000000	45558.000000		1
5407.958984	800.353577	2.482410	2.793867	4355.848633	75011.289062	609.167908	351.379700	120.860970	77.673210	51.751305	193.705048	244.472641	157.415619	0.344997	0.000000	3.733033	2.903282	0.394873	0.446206	3.639073	4.875127	2.784737	2.545777	2.082286	1.890271	1.713921	2.287141	2.388230	2.197048	0.000000	0.000000	45603.000000		1
16918.216797	5102.199707	4.517677	8.813325	16729.210938	99998.000000	2628.239746	1611.740723	345.335571	131.771240	79.273674	402.165802	502.032654	252.848068	1.975473	0.000000	4.228354	3.707757	0.654915	0.945140	4.223475	4.999991	3.419665	3.207295	2.538241	2.119821	1.899129	2.604405	2.700732	2.402860	0.295671	0.000000	45642.000000		1
6949.757324	2246.044189	2.053770	3.774496	5603.239746	74612.539062	788.869690	465.280670	98.846161	70.827309	28.293303	137.460739	146.943237	108.741882	1.216139	0.000000	3.841970	3.351418	0.312552	0.576859	3.748439	4.872812	2.897005	2.667715	1.994960	1.850201	1.451684	2.138179	2.167150	2.036397	0.084983	0.000000	45672.000000		1
5816.587891	1940.766357	3.389029	4.070535	5642.643555	83703.273438	832.985657	459.322876	115.011124	69.334785	22.474289	100.943108	143.597382	61.446579	0.294104	99998.000000	3.764668	3.287973	0.530075	0.609652	3.751483	4.922742	2.920638	2.662118	2.060740	1.840951	1.351686	2.004077	2.157146	1.788498	0.000000	4.999991	45707.000000		1
12246.556641	3313.255371	2.698272	4.301816	7113.509766	95854.265625	991.193787	607.666138	141.728638	60.595467	50.369789	170.000351	250.159058	179.757294	1.795035	0.000000	4.088014	3.520255	0.431086	0.633652	3.852084	4.981611	2.996159	2.783665	2.151458	1.782440	1.702170	2.230450	2.398216	2.254687	0.254073	0.000000	45757.000000		1
9220.117188	1626.595093	2.655099	4.212387	5474.308594	81960.812500	736.510925	433.518158	122.769806	43.098331	25.021456	129.341248	165.205139	201.516159	0.180978	99998.000000	3.964736	3.211279	0.424081	0.624528	3.738329	4.913606	2.867179	2.637007	2.089092	1.634460	1.398313	2.111737	2.218024	2.304310	0.000000	4.999991	45776.000000		1
9557.002930	722.498413	3.419866	4.292564	5475.175293	78813.515625	802.678711	482.148712	128.533310	63.469509	46.194405	202.450531	256.533142	133.297684	0.785502	0.000000	3.980322	2.858837	0.534009	0.632717	3.738398	4.896601	2.904542	2.683181	2.109016	1.802565	1.664589	2.306319	2.409143	2.124823	0.000000	0.000000	45850.000000		1
11544.811523	1458.241455	1.218077	3.096074	9209.591797	99998.000000	1394.056519	856.033569	217.742798	57.665916	57.931118	276.281403	383.839142	200.671219	1.510836	0.000000	4.062387	3.163829	0.085675	0.490811	3.964240	4.999991	3.144280	2.932491	2.337944	1.760919	1.762912	2.441352	2.584149	2.302485	0.179217	0.000000	45876.000000		1
24650.720703	14402.164062	4.474505	11.736710	34514.238281	99998.000000	5323.331543	3437.409668	966.801453	454.213135	333.984314	1153.682129	1525.032104	921.738770	4.451606	99998.000000	4.391829	4.158428	0.650745	1.069546	4.537998	4.999991	3.726183	3.536231	2.985337	2.657260	2.523726	3.062086	3.183279	2.964608	0.648517	4.999991	45910.000000		1
8912.868164	2879.462646	1.948923	4.850721	4683.628906	64935.281250	642.114563	395.125610	102.805679	34.371353	37.402668	135.376129	178.406616	119.023064	0.264484	0.000000	3.950017	3.459311	0.289795	0.685806	3.670583	4.812481	2.807612	2.596735	2.012017	1.536197	1.572903	2.131542	2.251411	2.075631	0.000000	0.000000	45974.000000		1
9560.321289	3795.404053	1.643633	4.113708	8795.390625	99998.000000	1335.918823	807.365967	180.096512	115.424339	61.434242	278.874817	394.585968	247.673569	1.134853	0.000000	3.980473	3.579258	0.215805	0.614233	3.944255	4.999991	3.125780	2.907070	2.255505	2.062297	1.788411	2.445409	2.596142	2.393880	0.054940	0.000000	46002.000000		1
12694.682617	1597.842285	2.676685	4.119875	9516.415039	99998.000000	1414.153198	883.441833	187.053421	52.738102	53.398022	264.165405	325.852509	230.009903	1.684684	99998.000000	4.103622	3.203534	0.427597	0.614884	3.978473	4.999991	3.150496	2.946178	2.271966	1.722124	1.727525	2.421876	2.513021	2.361747	0.226518	4.999991	46039.000000		1
8007.519531	2722.216553	1.526451	3.774496	4645.245605	69636.843750	652.830566	387.160309	82.409836	71.561241	30.347073	142.000000	194.121353	120.185631	0.502371	0.000000	3.903498	3.434923	0.183683	0.576859	3.667009	4.842839	2.814801	2.587891	1.915979	1.854678	1.482117	2.152288	2.288073	2.079853	0.000000	0.000000	46097.000000		1
3965.385742	1161.110840	1.455525	1.874913	2280.998291	37686.804688	254.938843	142.437897	20.198488	4.930898	4.634860	29.961605	46.203659	30.128128	0.012782	0.000000	3.598285	3.064874	0.163020	0.272981	3.358125	4.576190	2.406436	2.153625	1.305319	0.692926	0.666037	1.476565	1.664676	1.478972	0.000000	0.000000	46116.000000		1
7126.193359	2768.087158	2.180203	3.163916	4000.324707	58076.195312	522.807800	321.337921	79.924339	26.695927	21.021847	78.817276	115.418175	51.859234	0.312569	0.000000	3.852858	3.442180	0.338497	0.500225	3.602095	4.763998	2.718342	2.506962	1.902679	1.426445	1.322671	1.896621	2.062274	1.714826	0.000000	0.000000	46152.000000		1
16758.912109	3362.333008	1.933504	4.233974	8467.474609	99998.000000	1239.669189	772.988464	163.166779	81.567970	59.485321	213.835693	299.320007	159.025330	1.287476	0.000000	4.224246	3.526641	0.286345	0.626748	3.927754	4.999991	3.093306	2.888173	2.212632	1.911520	1.774410	2.330080	2.476136	2.201466	0.109739	0.000000	46228.000000		1
23676.408203	4707.333496	1.770066	6.956914	14487.552734	99998.000000	2290.496338	1392.853882	339.892761	142.302216	90.208611	391.542297	522.767700	302.101562	1.685491	0.000000	4.374316	3.672775	0.247989	0.842417	4.160995	4.999991	3.359930	3.143906	2.531342	2.153212	1.955248	2.592779	2.718309	2.480153	0.226726	0.000000	46307.000000		1
26954.253906	8353.065430	2.090775	10.392200	23900.796875	99998.000000	3802.262207	2338.306641	545.001465	233.072052	150.754730	756.212891	1057.019287	523.779175	4.767648	0.000000	4.430627	3.921846	0.320307	1.016707	4.378412	4.999991	3.580042	3.368901	2.736398	2.367490	2.178271	2.878644	3.024083	2.719148	0.678304	0.000000	46373.000000		1
13997.521484	4102.926758	1.427771	5.745005	8774.460938	99998.000000	1330.457520	816.401306	195.903763	64.425468	64.289787	253.082443	349.769989	263.687408	3.545722	99998.000000	4.146051	3.613094	0.154659	0.759290	3.943220	4.999991	3.124001	2.911904	2.292043	1.809058	1.808142	2.403262	2.543782	2.421089	0.549705	4.999991	46459.000000		1
7655.985840	1764.570801	2.352893	3.287266	7069.211914	98789.789062	1082.416992	634.556335	161.409058	105.103065	57.209522	269.660614	345.489746	199.224945	0.621148	0.000000	3.884001	3.246639	0.371602	0.516835	3.849371	4.994712	3.034395	2.802470	2.207928	2.021615	1.757468	2.430818	2.538435	2.299344	0.000000	0.000000	46496.000000		1
14117.371094	3535.117920	1.884164	3.200921	8558.552734	99998.000000	1304.504761	778.622437	165.161957	72.578873	49.330570	223.990448	324.881134	161.763687	1.248312	0.000000	4.149754	3.548404	0.275119	0.505275	3.932400	4.999991	3.115446	2.891327	2.217910	1.860810	1.693116	2.350230	2.511724	2.208881	0.096323	0.000000	46527.000000		1
6518.246582	1282.847656	2.648932	2.581089	3681.845215	58199.167969	477.874664	282.544464	61.933807	32.218903	22.449617	106.136124	152.836258	76.748093	1.121747	0.000000	3.814131	3.108175	0.423071	0.411803	3.566066	4.764917	2.679314	2.451087	1.791928	1.508111	1.351209	2.025863	2.184227	1.885068	0.049895	0.000000	46582.000000		1
15306.473633	4907.535645	2.803118	4.557766	12835.630859	99998.000000	1964.175049	1211.212402	273.937775	98.658051	76.748093	409.091858	568.542725	422.410522	2.218965	0.000000	4.184875	3.690863	0.447641	0.658752	4.108417	4.999991	3.293180	3.083220	2.437652	1.994133	1.885068	2.611821	2.754763	2.625735	0.346150	0.000000	46667.000000		1
9767.458984	1585.242188	1.359929	3.049818	5677.631836	83157.726562	760.326599	478.587006	105.420692	61.387989	34.917175	129.520111	191.851715	66.762947	2.507773	99998.000000	3.989782	3.200096	0.133516	0.484274	3.754167	4.919903	2.881000	2.679961	2.022926	1.788083	1.543039	2.112337	2.282966	1.824535	0.399288	4.999991	46711.000000		1
6943.090332	1785.774658	2.698272	3.398280	7544.221680	99998.000000	1119.427979	664.453186	182.125610	60.613968	41.938847	243.732544	331.955231	152.894852	0.822161	0.000000	3.841553	3.251827	0.431086	0.531259	3.877614	4.999991	3.048996	2.822464	2.260371	1.782573	1.622617	2.386914	2.521080	2.184393	0.000000	0.000000	46726.000000		1
21744.564453	6151.361816	2.593424	6.642373	16870.750000	99998.000000	2746.254395	1669.847656	375.321838	151.315979	108.513680	495.118927	667.188477	413.082214	2.246330	42619.562500	4.337351	3.788971	0.413874	0.822323	4.227134	4.999991	3.438741	3.222677	2.574404	2.179885	2.035485	2.694710	2.824249	2.616036	0.351474	4.629609	46814.000000		1
26494.222656	8029.420410	2.766114	7.626086	23042.515625	99998.000000	3601.171631	2289.130127	529.095581	182.073181	146.847641	640.375366	851.725586	478.534576	3.684835	99998.000000	4.423151	3.904684	0.441870	0.882302	4.362530	4.999991	3.556444	3.359670	2.723534	2.260246	2.166867	2.806435	2.930300	2.679913	0.566418	4.999991	46862.000000		1
6074.064941	915.404785	3.752910	5.202267	2717.683594	46518.804688	349.295074	216.207092	52.744267	43.283356	18.872480	28.253214	31.688499	36.314106	0.743391	0.000000	3.783479	2.961613	0.574368	0.716193	3.434199	4.667629	2.543192	2.334870	1.722175	1.636321	1.275829	1.451068	1.500902	1.560075	0.000000	0.000000	46914.000000		1
17716.955078	4564.651855	2.174036	3.028231	11387.562500	99998.000000	1763.784424	1096.605225	291.527405	109.725594	78.234451	341.015259	411.867218	225.578568	4.076035	99998.000000	4.248389	3.659408	0.337267	0.481189	4.056431	4.999991	3.246445	3.040050	2.464679	2.040308	1.893398	2.532774	2.614757	2.353298	0.610238	4.999991	46941.000000		1
6782.119141	1353.884644	1.939672	3.638812	3939.756836	57023.109375	540.912476	342.742157	76.698753	32.120224	28.000347	78.845032	118.427902	46.956089	1.101160	0.000000	3.831365	3.131582	0.287728	0.560960	3.595469	4.756051	2.733127	2.534967	1.884788	1.506779	1.447163	1.896774	2.073454	1.671692	0.041850	0.000000	46987.000000		1
7285.486816	1297.227173	2.056854	2.670518	3883.185791	55244.648438	510.497528	334.231018	52.562328	77.774979	11.058288	78.330048	69.199097	28.817539	0.356252	0.000000	3.862458	3.113016	0.313203	0.426595	3.589188	4.742290	2.707994	2.524047	1.720675	1.890840	1.043688	1.893928	1.840100	1.459657	0.000000	0.000000	47002.000000		1
5316.192871	1834.516235	2.852458	6.105803	5361.486816	75954.343750	777.281006	479.108154	133.362457	57.838604	47.335388	175.205704	255.228714	119.803253	1.994024	0.000000	3.725601	3.263522	0.455219	0.785743	3.729285	4.880553	2.890578	2.680434	2.125034	1.762218	1.675186	2.243548	2.406929	2.078469	0.299730	0.000000	47024.000000		1
14164.885742	2121.683105	2.093859	5.174514	8284.426758	99998.000000	1236.119751	770.965515	195.209915	132.736450	71.407051	272.281799	400.867523	216.993439	2.455668	0.000000	4.151213	3.326680	0.320947	0.713870	3.918262	4.999991	3.092061	2.887035	2.290502	2.122990	1.853741	2.435019	2.603001	2.336447	0.390170	0.000000	47046.000000		1
15564.714844	4535.772461	2.355976	5.134425	10309.382812	99998.000000	1591.255493	995.282837	274.631592	74.074486	79.884254	297.038055	344.416626	148.892151	2.217178	0.000000	4.192141	3.656651	0.372171	0.710492	4.013233	4.999991	3.201740	2.997947	2.438751	1.869669	1.902461	2.472812	2.537084	2.172872	0.345800	0.000000	47088.000000		1
6167.341797	1423.728271	1.628214	4.082870	5727.532715	76968.296875	833.491394	525.003418	117.431854	42.093033	37.078876	163.216125	233.488358	114.166176	0.605349	0.000000	3.790098	3.153427	0.211711	0.610966	3.757967	4.886312	2.920901	2.720162	2.069786	1.624210	1.569127	2.212763	2.368265	2.057538	0.000000	0.000000	47153.000000		1
17879.634766	3501.505127	1.276668	7.425643	13147.967773	99998.000000	2136.405029	1275.095093	329.164429	124.909920	95.654495	393.275360	514.830200	274.973907	3.768725	0.000000	4.252358	3.544255	0.106078	0.870734	4.118859	4.999991	3.329684	3.105543	2.517413	2.096597	1.980705	2.594697	2.711664	2.439291	0.576194	0.000000	47187.000000		1
9714.656250	1808.011475	1.856411	4.027363	7236.776367	96429.007812	1019.323669	659.155334	150.609802	115.627869	35.826878	161.661926	265.957062	190.041565	0.589440	0.000000	3.987427	3.257201	0.268674	0.605021	3.859545	4.984208	3.008312	2.818988	2.177853	2.063062	1.554209	2.208608	2.424812	2.278849	0.000000	0.000000	47225.000000		1
13215.220703	3510.463379	2.766114	5.529144	9913.504883	99998.000000	1532.747681	933.349060	229.522675	107.252434	62.902103	283.651550	404.666687	204.146591	6.163023	0.000000	4.121074	3.545364	0.441870	0.742658	3.996227	4.999991	3.185471	2.970044	2.360826	2.030407	1.798665	2.452785	2.607097	2.309942	0.789794	0.000000	47280.000000		1
10567.500977	2114.898926	2.809286	4.588603	6044.547363	80540.945312	912.869934	554.533325	130.485321	59.614838	39.487274	171.569977	218.390381	179.081955	2.247463	99998.000000	4.023973	3.325290	0.448596	0.661681	3.781364	4.906017	2.960409	2.743928	2.115562	1.775354	1.596457	2.234441	2.339233	2.253052	0.351693	4.999991	47372.000000		1
12377.353516	2590.124756	1.409269	3.990358	9959.584961	99998.000000	1513.579102	939.078613	218.452057	84.176819	41.935764	245.823318	370.082581	203.098114	2.304021	99998.000000	4.092628	3.413321	0.148994	0.601012	3.998241	4.999991	3.180005	2.972702	2.339356	1.925192	1.622585	2.390623	2.568299	2.307706	0.362487	4.999991	47415.000000		1
17791.892578	2302.976074	2.386814	5.575400	10061.949219	99998.000000	1539.242065	968.318665	230.500214	89.505516	75.412834	332.599731	462.391205	296.029663	2.435340	99998.000000	4.250222	3.362289	0.377819	0.746276	4.002682	4.999991	3.187307	2.986018	2.362671	1.951850	1.877445	2.521922	2.665009	2.471335	0.386560	4.999991	47500.000000		1
7122.372559	1720.312988	1.489446	4.163047	3932.411377	57477.617188	544.896667	341.172516	93.378693	42.438412	33.643589	96.684464	130.476074	97.569496	1.255605	99998.000000	3.852625	3.235607	0.173025	0.619411	3.594659	4.759499	2.736314	2.532974	1.970248	1.627759	1.526902	1.985357	2.115531	1.989314	0.098853	4.999991	47561.000000		1
27214.617188	6944.795410	0.835693	12.365792	31396.371094	99998.000000	5158.256348	3142.449951	804.374756	365.567963	276.796387	1071.263062	1431.187866	789.301453	3.566180	0.000000	4.434802	3.841660	0.000000	1.092222	4.496880	4.999991	3.712503	3.497268	2.905458	2.562968	2.442160	3.029896	3.155697	2.897243	0.552203	0.000000	47595.000000		1
18949.412109	4477.767578	0.931289	5.834434	15323.825195	99998.000000	2388.084229	1498.869751	295.329651	154.615570	76.920776	356.529541	449.750977	267.242981	2.736139	99998.000000	4.277596	3.651062	0.000000	0.765999	4.185367	4.999991	3.378050	3.175764	2.470307	2.189253	1.886044	2.552095	2.652972	2.426906	0.437138	4.999991	47639.000000		1
4392.036621	966.678101	1.270500	2.661267	2647.004150	41911.976562	347.731628	210.249313	48.035400	36.838345	17.688326	43.064411	69.772675	55.112579	1.109958	0.000000	3.642666	2.985282	0.103975	0.425088	3.422755	4.622338	2.541244	2.322735	1.681561	1.566300	1.247687	1.634119	1.843685	1.741251	0.045306	0.000000	47689.000000		1
9167.294922	2948.008057	2.063021	3.860841	7082.419922	98106.101562	1057.031616	662.165039	163.086609	99.068192	54.569839	188.101898	253.699188	150.637558	1.971896	99998.000000	3.962241	3.469529	0.314504	0.586682	3.850182	4.991696	3.024088	2.820966	2.212418	1.995934	1.736953	2.274393	2.404319	2.177933	0.294884	4.999991	47731.000000		1
20947.041016	5425.610352	2.392981	7.049427	16647.613281	99998.000000	2714.874268	1640.043335	387.354584	149.317719	128.024490	500.373627	644.559998	371.047791	1.587517	0.000000	4.321123	3.734449	0.378939	0.848154	4.221352	4.999991	3.433750	3.214855	2.588109	2.174111	2.107293	2.699294	2.809263	2.569430	0.200718	0.000000	47776.000000		1
12217.001953	3752.475342	2.281967	3.321187	10114.743164	99998.000000	1589.994263	963.995239	208.809204	75.052032	73.124695	281.847565	363.625214	299.036316	2.530096	99998.000000	4.086965	3.574318	0.358309	0.521293	4.004955	4.999991	3.201396	2.984075	2.319750	1.875363	1.864064	2.450014	2.560654	2.475724	0.403137	4.999991	47801.000000		1
7216.031738	2185.294434	0.814107	3.213256	6230.361328	86248.453125	924.375366	563.158508	130.627167	45.438892	30.599939	127.546516	178.600891	105.328178	1.901604	0.000000	3.858299	3.339510	0.000000	0.506945	3.794513	4.935751	2.965848	2.750631	2.116034	1.657428	1.485721	2.105669	2.251884	2.022545	0.279120	0.000000	47820.000000		1
18732.501953	4850.662598	1.668303	5.041913	11022.879883	99998.000000	1692.337280	1063.118896	232.905533	84.602371	71.752434	350.796875	456.448853	250.837479	1.961510	99998.000000	4.272596	3.685801	0.222275	0.702595	4.042295	4.999991	3.228487	3.026582	2.367180	1.927383	1.855837	2.545056	2.659392	2.399392	0.292590	4.999991	47869.000000		1
5449.928711	3741.783936	1.896499	3.089906	7414.063477	92135.093750	1145.948120	696.557983	156.425735	105.719818	40.474072	139.264725	174.758560	136.091553	1.248852	0.000000	3.736391	3.573079	0.277953	0.489945	3.870056	4.964425	3.059165	2.842957	2.194308	2.024156	1.607177	2.143841	2.242439	2.133831	0.096511	0.000000	47906.000000		1
9087.173828	2394.948730	3.330438	7.453397	7598.832031	99998.000000	1184.155640	714.101379	152.867096	68.862968	57.493225	238.295914	371.427094	206.703003	1.170389	0.000000	3.958429	3.379296	0.522501	0.872354	3.880747	4.999991	3.073409	2.853760	2.184314	1.837986	1.759617	2.377117	2.569874	2.315347	0.068330	0.000000	48002.000000		1
4141.893066	770.876099	2.436154	4.730455	3543.036865	51122.644531	446.593201	299.412537	70.876648	43.067497	30.004778	65.381432	96.897240	103.573532	0.500035	99998.000000	3.617199	2.886985	0.386705	0.674903	3.549376	4.708613	2.649912	2.476270	1.850503	1.634150	1.477190	1.815454	1.986311	2.015249	0.000000	4.999991	48080.000000		1
17512.671875	2174.640137	2.038351	6.734885	9347.052734	99998.000000	1445.724609	890.485046	210.113617	92.234627	60.197662	287.330444	323.222076	201.685760	1.586296	99998.000000	4.243352	3.337387	0.309279	0.828330	3.970675	4.999991	3.160086	2.949627	2.322454	1.964894	1.779580	2.458382	2.509501	2.304675	0.200384	4.999991	48225.000000		1
12039.464844	2377.124756	1.791652	3.120744	5794.261719	83431.148438	883.118042	522.286682	117.286919	41.106239	33.584999	120.065369	152.407623	114.745918	0.712568	99998.000000	4.080607	3.376052	0.253254	0.494258	3.762998	4.921328	2.946019	2.717909	2.069250	1.613908	1.526145	2.079418	2.183007	2.059737	0.000000	4.999991	48252.000000		1
9215.142578	3060.422607	2.457740	5.519892	7788.204102	99998.000000	1173.621582	719.291321	186.553864	92.863708	44.257820	180.386383	244.343124	138.385864	2.844951	0.000000	3.964502	3.485781	0.390536	0.741931	3.891437	4.999991	3.069528	2.856905	2.270804	1.967846	1.645990	2.256204	2.388000	2.141092	0.454075	0.000000	48277.000000		1
8048.218750	1027.057739	1.557288	5.846769	5168.213379	75272.789062	731.802063	448.742584	117.718643	48.038483	31.821100	152.324356	195.712570	112.303596	2.348645	0.000000	3.905700	3.011595	0.192369	0.766916	3.713341	4.876638	2.864394	2.651997	2.070845	1.681589	1.502715	2.182769	2.291619	2.050394	0.370817	0.000000	48318.000000		1
6776.516113	1951.463867	2.729109	5.674079	6116.309082	89098.906250	895.742859	563.232544	138.327271	67.509209	47.970638	168.510910	223.663574	141.130386	0.228749	0.000000	3.831007	3.290360	0.436021	0.753895	3.786489	4.949872	2.952183	2.750688	2.140908	1.829363	1.680976	2.226628	2.349595	2.149621	0.000000	0.000000	48371.000000		1
14204.579102	3292.881104	2.729109	5.507557	10092.833008	99998.000000	1591.147461	971.470215	211.041824	125.292305	57.968121	275.627655	363.134918	267.946045	2.276304	0.000000	4.152428	3.517576	0.436021	0.740959	4.004013	4.999991	3.201710	2.987429	2.324368	2.097924	1.763189	2.440323	2.560068	2.428047	0.357230	0.000000	48460.000000		1
10380.052734	1940.640015	2.451572	3.688152	5924.068848	84345.273438	881.002563	540.363525	161.359711	72.267418	46.228329	171.853683	234.169876	169.852325	1.764710	99998.000000	4.016200	3.287945	0.389445	0.566809	3.772620	4.926061	2.944977	2.732686	2.207795	1.858943	1.664908	2.235159	2.369531	2.230072	0.246673	4.999991	48527.000000		1
4793.270996	1144.615967	1.834825	3.358191	3158.547119	51178.542969	463.701782	261.723083	71.567406	38.617661	28.188456	108.633949	138.999527	83.408966	0.265301	0.000000	3.680632	3.058660	0.263595	0.526105	3.499487	4.709088	2.666239	2.417842	1.854715	1.586786	1.450071	2.035966	2.143013	1.921213	0.000000	0.000000	48598.000000		1
12444.273438	3505.375244	1.952007	4.896977	8751.404297	99998.000000	1378.276978	829.291382	193.316498	65.702141	55.750912	245.320663	313.536041	200.088394	1.438392	0.000000	4.094970	3.544734	0.290481	0.689928	3.942078	4.999991	3.139337	2.918707	2.286269	1.817580	1.746252	2.389734	2.496288	2.301222	0.157877	0.000000	48632.000000		1
10479.308594	2298.921143	1.788568	3.830003	6666.657715	91200.062500	973.702820	615.905884	143.107071	77.457352	39.764812	173.044006	226.312500	206.308289	2.392214	0.000000	4.020333	3.361524	0.252506	0.583199	3.823908	4.959995	2.988426	2.789514	2.155661	1.889063	1.599499	2.238157	2.354708	2.314517	0.378800	0.000000	48666.000000		1
16982.673828	2342.293945	3.472290	4.206220	9809.378906	99998.000000	1507.433228	913.193726	215.837036	68.585434	44.563110	203.708694	244.426392	182.153366	2.955423	99998.000000	4.230006	3.369641	0.540616	0.623892	3.991642	4.999991	3.178238	2.960563	2.334126	1.836232	1.648975	2.309010	2.388148	2.260437	0.470620	4.999991	48747.000000		1
11582.661133	1160.780884	1.890332	3.555551	6129.041992	83978.226562	920.958557	563.639587	140.192932	57.641243	35.176208	165.421005	211.507477	102.719337	1.503380	99998.000000	4.063808	3.064750	0.276538	0.550907	3.787393	4.924167	2.964240	2.751002	2.146726	1.760733	1.546249	2.218591	2.325326	2.011652	0.177069	4.999991	48889.000000		1
15550.243164	5351.125488	2.636597	8.107149	12289.858398	99998.000000	1920.709717	1193.332886	267.468079	115.165306	94.023193	396.852509	558.576111	290.167480	2.368182	0.000000	4.191737	3.728445	0.421044	0.908868	4.089547	4.999991	3.283462	3.076762	2.427272	2.061322	1.973235	2.598629	2.747082	2.462649	0.374415	0.000000	48987.000000		1
10543.792969	321.751129	1.791652	1.770066	5873.088379	81716.070312	844.330750	534.473572	137.365143	73.568756	30.630777	117.237579	162.152237	126.346947	1.340601	99998.000000	4.022997	2.507520	0.253254	0.247989	3.768867	4.912307	2.926513	2.727926	2.137877	1.866693	1.486158	2.069067	2.209923	2.101565	0.127300	4.999991	49068.000000		0
8887.146484	2900.666504	2.010598	2.436154	8312.430664	99998.000000	1289.678101	777.293335	165.609100	103.237404	43.197014	226.617798	287.660400	158.535004	2.676789	99998.000000	3.948762	3.462498	0.303325	0.386705	3.919728	4.999991	3.110481	2.890585	2.219084	2.013837	1.635454	2.355294	2.458880	2.200125	0.427614	4.999991	49102.000000		1
16315.016602	4077.732666	1.631298	5.729587	12711.701172	99998.000000	2008.278687	1227.275635	269.472504	138.496872	89.459259	393.472717	537.267456	373.931091	3.256346	0.000000	4.212587	3.610419	0.212533	0.758123	4.104204	4.999991	3.302824	3.088942	2.430515	2.141440	1.951625	2.594915	2.730191	2.572792	0.512731	0.000000	49161.000000		1
5344.646484	1223.343872	2.815454	3.268763	2438.805664	44962.949219	301.182587	167.314407	47.230541	35.771370	6.864402	14.977719	50.499306	30.868225	0.279820	0.000000	3.727919	3.087548	0.449548	0.514383	3.387177	4.652855	2.478830	2.223533	1.674223	1.553536	0.836603	1.175446	1.703285	1.489512	0.000000	0.000000	49190.000000		1
6131.145020	557.388855	2.618094	2.503996	2391.658447	43718.218750	297.346436	193.387421	71.690758	28.684938	17.472464	59.102936	72.566544	21.999392	1.988551	99998.000000	3.787542	2.746158	0.417985	0.398634	3.378699	4.640663	2.473263	2.286428	1.855463	1.457654	1.242354	1.771609	1.860736	1.342411	0.298537	4.999991	49237.000000		1
5049.597656	1182.274658	2.075356	4.835302	2865.089355	47598.015625	360.260864	235.727158	58.640377	41.470119	19.051338	66.103027	88.244270	93.751823	0.851909	0.000000	3.703257	3.072718	0.317093	0.684424	3.457138	4.677589	2.556617	2.372410	1.768197	1.617735	1.279925	1.820221	1.945686	1.971980	0.000000	0.000000	49267.000000		1
4671.093262	636.486755	1.865662	3.179335	2280.338379	36843.851562	267.122711	173.855026	46.268417	25.999001	21.663265	47.406315	42.709782	61.202965	0.420548	0.000000	3.669419	2.803789	0.270833	0.502336	3.357999	4.566365	2.426711	2.240187	1.665285	1.414957	1.335724	1.675836	1.630527	1.786772	0.000000	0.000000	49350.000000		1
12484.871094	4627.184082	2.174036	6.062630	9453.957031	99998.000000	1495.514648	896.498352	212.407928	123.220032	76.112839	306.554474	396.140167	265.062775	3.458823	99998.000000	4.096384	3.665317	0.337267	0.782661	3.975614	4.999991	3.174791	2.952549	2.327171	2.090681	1.881458	2.486508	2.597849	2.423349	0.538928	4.999991	49431.000000		1
13562.283203	2801.980713	1.958174	5.643242	12863.985352	99998.000000	2027.558228	1256.820923	275.498138	90.387466	91.756645	329.065765	392.760376	195.808167	3.958829	99998.000000	4.132333	3.447465	0.291851	0.751529	4.109375	4.999991	3.306973	3.099273	2.440119	1.956108	1.962638	2.517283	2.594128	2.291831	0.597567	4.999991	49534.000000		1
5574.832031	2559.762207	2.383730	3.311935	4908.266602	72607.976562	717.382507	435.750793	100.606979	53.274670	39.342339	110.274498	123.491402	81.586479	1.623109	0.000000	3.746232	3.408200	0.377257	0.520082	3.690928	4.860984	2.855751	2.639238	2.002628	1.726521	1.594860	2.042475	2.091637	1.911618	0.210348	0.000000	49582.000000		1
9372.500000	1848.618164	1.529534	3.675817	5752.850098	79099.960938	867.230591	523.359802	128.795425	38.707088	31.336954	148.586868	173.253693	120.867142	1.495749	0.000000	3.971855	3.266847	0.184559	0.565354	3.759883	4.898176	2.938135	2.718800	2.109900	1.587790	1.496057	2.171980	2.238683	2.082308	0.174859	0.000000	49621.000000		1
7661.280762	749.959106	2.587257	2.466991	4160.398438	63241.972656	597.465149	354.037872	96.465515	47.514248	18.425339	77.327835	111.205788	81.194839	0.105419	99998.000000	3.884301	2.875038	0.412840	0.392168	3.619135	4.801005	2.776313	2.549050	1.984372	1.676824	1.265415	1.888336	2.046127	1.909528	0.000000	4.999991	49658.000000		1
7222.063965	3247.164551	2.167868	6.337083	7923.426270	99998.000000	1215.948975	749.727844	191.503265	98.414436	52.451313	218.988617	262.497101	185.317276	1.148961	0.000000	3.858661	3.511504	0.336033	0.801889	3.898913	4.999991	3.084915	2.874904	2.282176	1.993059	1.719756	2.340421	2.419125	2.267916	0.060305	0.000000	49738.000000		1
5312.807129	2124.313721	1.557288	3.669649	5025.359375	73640.250000	718.788635	447.265472	119.914268	52.133686	30.495092	151.337570	191.959656	147.374954	0.539998	0.000000	3.725324	3.327219	0.192369	0.564625	3.701167	4.867115	2.856601	2.650565	2.078871	1.717118	1.484230	2.179947	2.283210	2.168424	0.000000	0.000000	49773.000000		1
16944.691406	3271.303955	3.530881	6.944580	12695.123047	99998.000000	2081.646973	1236.329468	304.809082	128.175598	86.927513	372.379944	511.148193	258.953888	2.510286	99998.000000	4.229033	3.514721	0.547883	0.841646	4.103637	4.999991	3.318407	3.092134	2.484028	2.107805	1.939157	2.570986	2.708547	2.413223	0.399723	4.999991	49878.000000		1
21428.552734	4295.265625	2.248045	5.963951	11703.759766	99998.000000	1837.038696	1125.108276	287.385956	100.499046	76.378044	313.955444	419.761597	243.026367	2.871961	0.000000	4.330993	3.632990	0.351805	0.775534	4.068326	4.999991	3.264118	3.051194	2.458466	2.002162	1.882969	2.496868	2.623003	2.385653	0.458178	0.000000	49956.000000		1
14420.358398	3114.014893	1.696056	5.933114	11269.745117	99998.000000	1788.574585	1093.043579	282.377960	114.789093	94.350067	373.274231	527.825073	274.838226	2.004001	0.000000	4.158976	3.493321	0.229440	0.773283	4.051914	4.999991	3.252507	3.038637	2.450831	2.059901	1.974742	2.572028	2.722490	2.439077	0.301898	0.000000	50030.000000		1
11882.548828	4974.847656	1.261249	7.376303	13467.010742	99998.000000	2195.196533	1315.294800	286.229553	104.588081	93.776497	400.300140	497.240540	273.654053	3.521537	99998.000000	4.074910	3.696780	0.100801	0.867839	4.129271	4.999991	3.341473	3.119023	2.456714	2.019482	1.972094	2.602386	2.696567	2.437202	0.546732	4.999991	50084.000000		1
16138.953125	5410.765137	1.686805	3.752910	11557.026367	99998.000000	1853.123413	1114.012939	292.927429	123.654839	74.148499	344.678741	459.051514	235.983109	2.505222	0.000000	4.207875	3.733259	0.227065	0.574368	4.062846	4.999991	3.267904	3.046890	2.466760	2.092211	1.870102	2.537415	2.661861	2.372881	0.398846	0.000000	50119.000000		1
16602.183594	5446.715332	2.655099	6.827398	15043.452148	99998.000000	2424.706787	1474.267700	334.486969	122.011208	91.340340	396.433105	484.230255	268.445618	1.939989	99998.000000	4.220165	3.736135	0.424081	0.834255	4.177348	4.999991	3.384659	3.168576	2.524379	2.086400	1.960663	2.598170	2.685052	2.428856	0.287799	4.999991	50222.000000		1
5557.199219	918.769104	3.185502	3.447620	2431.651367	42092.394531	301.540314	182.730026	56.978241	23.026278	18.178640	50.234104	57.129345	30.667782	1.573647	0.000000	3.744856	2.963206	0.503178	0.537519	3.385901	4.624204	2.479345	2.261810	1.755709	1.362224	1.259561	1.700999	1.756859	1.486682	0.196907	0.000000	50242.000000		1
6131.878906	1742.559082	2.809286	3.706654	5429.736328	87474.953125	854.207947	483.539490	110.761726	32.317581	36.369614	177.527756	243.479675	174.955917	1.024201	0.000000	3.787594	3.241188	0.448596	0.568982	3.734779	4.941884	2.931564	2.684432	2.044390	1.509439	1.560739	2.249266	2.386463	2.242929	0.010385	0.000000	50281.000000		1
16333.975586	5095.640625	2.183287	5.100504	13643.770508	99998.000000	2147.728516	1317.567505	314.291565	126.834175	74.247177	328.103638	428.488586	273.413544	3.321399	99998.000000	4.213092	3.707199	0.339111	0.707613	4.134934	4.999991	3.331979	3.119773	2.497333	2.103236	1.870680	2.516011	2.631939	2.436820	0.521321	4.999991	50305.000000		1
25098.449219	5362.575195	3.731324	9.282054	13924.517578	99998.000000	2207.713379	1366.913452	341.992798	126.880432	104.662094	448.489716	590.132019	312.876129	1.628744	99998.000000	4.399647	3.729373	0.571863	0.967644	4.143780	4.999991	3.343943	3.135741	2.534017	2.103395	2.019789	2.651752	2.770949	2.495373	0.211853	4.999991	50383.000000		1
18092.375000	4385.754883	2.016765	4.008861	12243.457031	99998.000000	1974.064575	1177.328247	300.504181	151.312897	91.257080	360.519897	473.286041	239.196365	2.575760	99998.000000	4.257495	3.642044	0.304655	0.603021	4.087904	4.999991	3.295361	3.070898	2.477850	2.179876	1.960267	2.556929	2.675124	2.378755	0.410905	4.999991	50441.000000		1
4691.008301	2383.631348	1.224244	2.312804	5963.201172	81380.679688	875.146545	547.900208	113.524757	55.988361	30.646196	149.792603	198.006866	95.864189	0.930842	0.000000	3.671266	3.377239	0.087868	0.364139	3.775480	4.910522	2.942081	2.738702	2.055091	1.748098	1.486377	2.175490	2.296680	1.981656	0.000000	0.000000	50477.000000		1
13240.803711	5572.241699	2.534833	6.287743	11311.779297	99998.000000	1755.035889	1091.470825	367.032745	178.930862	150.347687	483.406891	638.762573	396.485535	2.176971	0.000000	4.121914	3.746030	0.403949	0.798495	4.053531	4.999991	3.244286	3.038012	2.564705	2.252685	2.177097	2.684313	2.805340	2.598227	0.337853	0.000000	50520.000000		1
9311.561523	1133.890747	2.266548	1.270500	4317.237305	61003.347656	604.798279	370.292267	72.134819	28.629431	14.650843	99.438240	125.307724	126.923607	2.705837	99998.000000	3.969023	3.054571	0.355365	0.103975	3.635206	4.785354	2.781610	2.568545	1.858145	1.456813	1.165863	1.997553	2.097978	2.103542	0.432302	4.999991	50537.000000		1
5556.163086	1351.870972	2.161701	2.241878	3270.428223	54754.867188	456.485840	263.514740	76.156013	19.914785	18.607279	87.618271	119.396194	78.283791	0.330590	0.000000	3.744775	3.130935	0.334796	0.350612	3.514605	4.738423	2.659427	2.420805	1.881704	1.299176	1.269683	1.942595	2.076990	1.893672	0.000000	0.000000	50561.000000		1
4431.955566	520.306885	2.673601	5.464385	2367.488037	47427.480469	292.474121	179.794312	87.732368	21.213039	22.915262	78.037094	86.801079	119.945099	1.019318	0.000000	3.646595	2.716259	0.427097	0.737541	3.374288	4.676030	2.466087	2.254776	1.943160	1.326603	1.360125	1.892301	1.938525	2.078983	0.008310	0.000000	50601.000000		1
12014.125977	2685.794678	1.292086	3.059069	6236.448242	83959.218750	940.521790	570.016785	137.639603	45.133602	15.696230	117.558289	147.189941	94.010857	2.413136	99998.000000	4.079692	3.429073	0.111292	0.485589	3.794937	4.924068	2.973369	2.755888	2.138743	1.654500	1.195795	2.070253	2.167878	1.973178	0.382582	4.999991	50633.000000		1
6569.615723	292.794830	2.377563	2.985059	3010.062012	50252.078125	384.277008	236.211304	62.747917	25.564194	9.676772	36.193840	48.581219	33.208782	0.580806	0.000000	3.817540	2.466563	0.376132	0.474953	3.478575	4.701154	2.584644	2.373301	1.797599	1.407632	0.985731	1.558635	1.686468	1.521253	0.000000	0.000000	50658.000000		1
6569.421387	281.718048	1.757731	3.907097	3177.465820	49142.332031	415.490631	270.308197	59.102936	19.840775	21.283964	64.666000	52.870701	24.084000	0.956590	0.000000	3.817527	2.449815	0.244952	0.591854	3.502081	4.691456	2.618561	2.431859	1.771609	1.297559	1.328053	1.810676	1.723215	1.381729	0.000000	0.000000	50704.000000		1
6104.387207	2292.309570	2.935719	3.974939	4472.562012	60236.039062	655.864990	397.956482	120.327484	26.032923	24.130257	104.288963	92.925385	100.841339	0.195352	0.000000	3.785642	3.360273	0.467715	0.599330	3.650556	4.779856	2.816814	2.599836	2.080365	1.415523	1.382562	2.018238	1.968134	2.003639	0.000000	0.000000	50720.000000		1
2988.300049	700.335571	3.102241	4.668780	2436.104248	42273.332031	260.609833	184.888641	81.805420	18.206394	23.627605	62.593731	88.682159	69.159012	0.964936	0.000000	3.475424	2.845306	0.491676	0.669203	3.386696	4.626067	2.415991	2.266910	1.912782	1.260224	1.373420	1.796531	1.947836	1.839849	0.000000	0.000000	50759.000000		1
5327.695312	0.000000	1.014550	2.522498	2279.083496	38325.437500	266.663239	172.966904	51.948662	23.624523	12.248610	42.204048	47.168869	38.398716	1.261678	0.000000	3.726539	0.000000	0.006273	0.401831	3.357760	4.583487	2.425963	2.237963	1.715574	1.373363	1.088087	1.625354	1.673656	1.584317	0.100949	0.000000	50805.000000		0
17871.193359	7543.173340	2.809286	9.812457	18565.195312	99998.000000	3034.510010	1838.842651	443.873352	168.668167	121.520889	501.952484	662.535095	426.888123	2.432149	0.000000	4.252153	3.877554	0.448596	0.991778	4.268700	4.999991	3.482089	3.264544	2.647259	2.227033	2.084651	2.700663	2.821209	2.630314	0.385990	0.000000	50876.000000		1
16432.669922	4058.030518	2.590341	5.223854	10779.662109	99998.000000	1662.600830	1034.532715	244.145767	102.238274	87.609016	370.751740	530.415405	274.881378	2.368400	0.000000	4.215708	3.608315	0.413357	0.717991	4.032605	4.999991	3.220788	3.014744	2.387649	2.009614	1.942549	2.569083	2.724616	2.439145	0.374455	0.000000	50924.000000		1
13111.834961	2666.441162	2.562587	4.554682	8146.103027	99998.000000	1275.644043	765.926697	171.224594	85.718689	53.317844	211.871353	259.330109	163.086609	1.499734	99998.000000	4.117663	3.425932	0.408679	0.658458	3.910950	4.999991	3.105730	2.884187	2.233566	1.933076	1.726873	2.326072	2.413853	2.212418	0.176014	4.999991	50983.000000		1
5027.706055	1494.068359	2.445405	2.621178	4671.996582	75656.804688	678.595215	406.273315	108.122047	60.317928	27.991096	140.122009	182.970551	94.898979	1.579909	99998.000000	3.701370	3.174371	0.388351	0.418496	3.669502	4.878848	2.831611	2.608818	2.033914	1.780446	1.447020	2.146506	2.262381	1.977262	0.198632	4.999991	51017.000000		1
13399.134766	4364.822266	2.544085	5.199183	7927.925293	99998.000000	1226.122314	741.093323	180.682419	70.731712	46.515114	184.080704	256.431366	149.357803	1.792622	99998.000000	4.127077	3.639966	0.405532	0.715935	3.899159	4.999991	3.088534	2.869873	2.256916	1.849614	1.667594	2.265008	2.408971	2.174228	0.253489	4.999991	51079.000000		1
18227.277344	4271.896973	3.352024	6.975417	11470.262695	99998.000000	1765.366455	1114.857910	339.254425	137.226379	109.534401	428.414581	532.722046	372.830170	2.681475	0.000000	4.260722	3.630621	0.525307	0.843570	4.059573	4.999991	3.246835	3.047220	2.530525	2.137438	2.039551	2.631864	2.726501	2.571511	0.428374	0.000000	51129.000000		1
14792.997070	2163.995117	3.308852	5.501390	9209.567383	99998.000000	1413.231201	872.651794	193.812973	94.713951	56.272064	217.499176	285.341431	190.405457	1.948285	0.000000	4.170056	3.335256	0.519677	0.740472	3.964239	4.999991	3.150213	2.940841	2.287383	1.976414	1.750293	2.337458	2.455365	2.279679	0.289652	0.000000	51223.000000		1
14679.379883	2662.296631	2.007514	6.386423	12225.115234	99998.000000	1931.727905	1187.264038	279.288055	104.745354	73.608841	343.500732	394.687714	242.835175	2.953003	99998.000000	4.166708	3.425256	0.302659	0.805258	4.087253	4.999991	3.285946	3.074547	2.446052	2.020135	1.866930	2.535928	2.596254	2.385312	0.470264	4.999991	51305.000000		1
24825.001953	5360.950195	3.025148	5.988621	12763.847656	99998.000000	2014.911865	1230.997681	310.779205	110.040131	91.994095	426.487244	551.804199	357.636597	1.651657	99998.000000	4.394889	3.729242	0.480747	0.777327	4.105982	4.999991	3.304256	3.090257	2.492452	2.041551	1.963760	2.629906	2.741785	2.553442	0.217920	4.999991	51377.000000		1
13183.452148	3468.931641	0.949792	5.390375	8774.470703	99998.000000	1355.460449	844.213562	187.198364	91.439018	73.007515	281.212311	378.158875	198.805557	1.010195	0.000000	4.120029	3.540196	0.000000	0.731619	3.943221	4.999991	3.132087	2.926452	2.272302	1.961132	1.863368	2.449034	2.577674	2.298429	0.004405	0.000000	51455.000000		1
5065.731445	1361.359619	1.316756	7.388638	8974.891602	99998.000000	1408.152344	855.558655	245.447098	93.998528	88.521805	316.101715	432.247650	247.334351	1.511431	0.000000	3.704642	3.133973	0.119505	0.868564	3.953029	4.999991	3.148650	2.932250	2.389958	1.973121	1.947050	2.499827	2.635733	2.393284	0.179388	0.000000	51510.000000		1
10251.229492	1649.929688	3.370527	3.860841	6807.149902	94489.148438	1034.319946	626.211731	147.307114	39.619877	34.553291	150.529617	200.069885	120.894897	1.800932	0.000000	4.010776	3.217465	0.527698	0.586682	3.832965	4.975382	3.014655	2.796721	2.168224	1.597913	1.538489	2.177622	2.301182	2.082408	0.255497	0.000000	51539.000000		1
5548.666504	1320.049927	1.233495	2.667434	6258.975098	97124.460938	935.371948	582.484314	181.854248	112.217255	50.480804	216.046738	293.556519	150.270584	1.236555	99998.000000	3.744189	3.120590	0.091138	0.426094	3.796503	4.987329	2.970984	2.765284	2.259723	2.050060	1.703126	2.334548	2.467692	2.176874	0.092213	4.999991	51606.000000		1
16783.375000	3738.903809	3.068320	4.767460	13072.706055	99998.000000	2100.192627	1263.346069	312.379639	149.407135	63.978329	386.953705	518.398071	245.376175	2.771807	99998.000000	4.224879	3.572744	0.486901	0.678287	4.116365	4.999991	3.322259	3.101522	2.494683	2.174371	1.806033	2.587659	2.714663	2.389832	0.442763	4.999991	51657.000000		1
5477.937988	3124.888184	3.040566	3.274930	7163.223145	97750.843750	1069.135254	664.484009	160.190979	71.209694	52.913872	200.612625	197.430206	171.582306	1.372584	99998.000000	3.738617	3.494834	0.482955	0.515202	3.855108	4.990120	3.029033	2.822484	2.204638	1.852539	1.723570	2.302358	2.295413	2.234473	0.137539	4.999991	51703.000000		1
16110.197266	6825.612305	1.686805	8.637552	16514.212891	99998.000000	2618.886719	1627.054565	381.221039	142.188110	109.090340	498.091644	686.483398	398.952545	2.248796	99998.000000	4.207101	3.834142	0.227065	0.936391	4.217858	4.999991	3.418117	3.211402	2.581177	2.152863	2.037786	2.697309	2.836630	2.600921	0.351950	4.999991	51749.000000		1
10481.886719	2702.687256	0.946708	3.281098	8563.172852	99998.000000	1348.623779	805.904297	198.894989	112.923431	55.871178	270.687500	362.764862	237.784012	1.390587	0.000000	4.020440	3.431796	0.000000	0.516019	3.932635	4.999991	3.129891	2.906283	2.298624	2.052784	1.747188	2.432468	2.559625	2.376183	0.143198	0.000000	51783.000000		1
8938.126953	2263.741699	3.154665	5.674079	5707.470215	78962.625000	833.257019	526.560730	157.196671	94.858887	47.014683	172.550598	227.327057	152.238022	0.488218	0.000000	3.951247	3.354827	0.498953	0.753895	3.756444	4.897421	2.920779	2.721448	2.196443	1.977078	1.672233	2.236917	2.356651	2.182523	0.000000	0.000000	51854.000000		1
17037.853516	2798.394287	3.080655	8.171907	14678.769531	99998.000000	2360.916504	1432.026611	294.487793	197.143417	98.944839	482.281311	598.683228	388.319794	3.923969	0.000000	4.231415	3.446909	0.488643	0.912323	4.166690	4.999991	3.373081	3.155951	2.469067	2.294782	1.995393	2.683300	2.777197	2.589190	0.593726	0.000000	51891.000000		1
4482.248047	755.978577	1.335259	2.436154	1650.386108	32236.861328	162.725815	90.236366	22.326269	10.688238	6.926077	11.496178	12.291782	0.000000	1.088098	0.000000	3.651496	2.878510	0.125565	0.386705	3.217586	4.508353	2.211457	1.955382	1.348816	1.028906	0.840487	1.060553	1.089615	0.000000	0.036668	0.000000	51925.000000		1
14658.823242	4037.822754	2.183287	4.329569	8893.983398	99998.000000	1405.676025	848.200867	217.699615	126.402451	63.386250	288.678040	352.437408	253.313721	2.557874	99998.000000	4.166099	3.606147	0.339111	0.636445	3.949096	4.999991	3.147885	2.928499	2.337858	2.101755	1.801995	2.460414	2.547082	2.403659	0.407879	4.999991	51961.000000		1
14583.179688	3954.552734	2.069189	8.128736	15242.433594	99998.000000	2470.691406	1493.682861	338.113464	157.492706	110.465691	462.619415	573.748108	370.905914	0.948138	0.000000	4.163852	3.597097	0.315800	0.910023	4.183054	4.999991	3.392818	3.174258	2.529063	2.197260	2.043227	2.665224	2.758721	2.569264	0.000000	0.000000	52021.000000		1
10761.060547	1283.615479	1.581958	3.697403	7945.142090	99998.000000	1205.732544	739.455872	164.036392	101.513596	45.118183	218.205353	255.571014	130.318802	2.569805	99998.000000	4.031855	3.108435	0.199195	0.567897	3.900102	4.999991	3.081251	2.868912	2.214940	2.006524	1.654352	2.338866	2.407512	2.115007	0.409900	4.999991	52061.000000		1
12630.469727	2991.695312	3.114576	3.873176	7026.859863	99998.000000	1067.726074	662.599854	183.963516	87.596680	65.069969	251.796524	306.246094	190.297516	2.543200	99998.000000	4.101419	3.475917	0.493399	0.588067	3.846761	4.999991	3.028460	2.821251	2.264732	1.942488	1.813381	2.401050	2.486071	2.279433	0.405381	4.999991	52124.000000		1
31368.808594	6512.917969	2.784616	6.956914	13844.682617	99998.000000	2240.194336	1353.819946	320.332611	164.569885	110.993011	534.384155	684.916870	435.584259	3.925444	0.000000	4.496498	3.813776	0.444765	0.842417	4.141283	4.999991	3.350286	3.131561	2.505601	2.216350	2.045296	2.727854	2.835638	2.639072	0.593889	0.000000	52183.000000		1
19439.580078	5153.467285	2.519415	5.791261	15787.561523	99998.000000	2543.187012	1547.435547	404.043793	171.394196	97.032921	444.400665	535.651611	332.559631	3.630003	0.000000	4.288687	3.712100	0.401300	0.762773	4.198315	4.999991	3.405378	3.189613	2.606428	2.233996	1.986919	2.647775	2.728882	2.521869	0.559907	0.000000	52292.000000		1
16912.062500	1915.988525	2.106194	5.285528	8103.898926	99998.000000	1232.678345	763.462769	198.654449	79.859581	61.933807	255.561768	330.974609	215.337479	1.899773	0.000000	4.228197	3.282393	0.323498	0.723088	3.908694	4.999991	3.090850	2.882788	2.298098	1.902327	1.791928	2.407496	2.519795	2.333120	0.278702	0.000000	52428.000000		1
12068.948242	2866.606445	3.179335	3.321187	9664.499023	99998.000000	1480.213135	916.490234	215.531754	115.177643	65.085388	307.115723	449.618347	216.512375	3.877254	0.000000	4.081669	3.457368	0.502336	0.521293	3.985179	4.999991	3.170324	2.962128	2.333511	2.061368	1.813483	2.487302	2.652844	2.335483	0.588524	0.000000	52457.000000		1
6985.494629	2886.021729	1.995179	3.848506	7151.319824	99879.328125	1048.384888	659.889282	168.039093	60.885338	28.456741	154.742004	191.123962	169.235580	0.365945	99998.000000	3.844197	3.460299	0.299982	0.585292	3.854386	4.999475	3.020521	2.819471	2.225410	1.784513	1.454185	2.189608	2.281315	2.228492	0.000000	4.999991	52504.000000		1
10122.872070	2431.151855	2.405316	4.767460	7734.214355	99923.500000	1121.870361	708.624634	162.247833	99.472160	48.408531	211.362534	323.413269	221.153412	1.746560	0.000000	4.005304	3.385812	0.381172	0.678287	3.888416	4.999668	3.049943	2.850416	2.210179	1.997702	1.684922	2.325028	2.509758	2.344694	0.242184	0.000000	52567.000000		1
16051.745117	3475.660400	2.195622	2.837040	10297.997070	99998.000000	1643.293579	995.800903	238.123230	113.173210	63.321491	300.220459	397.031372	194.121353	3.306225	99998.000000	4.205522	3.541037	0.341558	0.452865	4.012753	4.999991	3.215715	2.998173	2.376802	2.053744	1.801551	2.477440	2.598825	2.288073	0.519332	4.999991	52612.000000		1
8100.223145	2180.104736	2.562587	2.241878	7561.404297	99000.945312	1133.668701	709.241394	160.681290	70.451096	38.343208	147.048080	214.899582	112.559547	1.178298	99998.000000	3.908497	3.338477	0.408679	0.350612	3.878603	4.995639	3.054486	2.850794	2.205965	1.847888	1.583688	2.167459	2.332236	2.051382	0.071255	4.999991	52638.000000		1
8989.397461	1303.487061	2.673601	1.458608	4466.838867	67876.484375	663.201172	386.799530	105.648888	38.176685	14.968468	86.628387	131.814407	78.629173	0.570869	0.000000	3.953731	3.115107	0.427097	0.163939	3.650000	4.831719	2.821645	2.587486	2.023865	1.581798	1.175177	1.937660	2.119963	1.895584	0.000000	0.000000	52661.000000		1
3497.252686	136.705215	1.282835	4.637943	2312.360107	45369.351562	283.648468	179.751129	73.763031	40.427814	21.407314	74.796082	116.324791	74.731323	0.722347	99998.000000	3.543727	2.135785	0.108171	0.666325	3.364055	4.656763	2.452780	2.254672	1.867839	1.606680	1.330562	1.873879	2.065672	1.873503	0.000000	4.999991	52710.000000		0
11076.123047	2909.748047	1.511032	4.264811	7131.664062	99794.179688	1068.382935	665.261108	173.435638	68.218468	66.007431	294.089996	404.611206	202.842163	1.574154	0.000000	4.044388	3.463855	0.179274	0.629900	3.853191	4.999105	3.028727	2.822992	2.239138	1.833902	1.819593	2.468480	2.607038	2.307158	0.197047	0.000000	52810.000000		1
7145.852051	1945.577026	2.059937	5.023410	6970.122070	91578.804688	1031.156006	645.765747	154.328796	69.741837	39.083305	152.598816	181.632217	151.090866	0.758493	0.000000	3.854054	3.289048	0.313854	0.700999	3.843240	4.961795	3.013324	2.810075	2.188447	1.843493	1.591991	2.183551	2.259193	2.179238	0.000000	0.000000	52842.000000		1
6128.995605	1206.543579	1.581958	2.306637	3299.014648	50496.175781	439.938507	265.479065	78.928291	48.476372	15.631472	68.021111	107.946274	108.048035	0.436825	0.000000	3.787389	3.081543	0.199195	0.362979	3.518384	4.703259	2.643392	2.424030	1.897233	1.685530	1.194000	1.832644	2.033208	2.033617	0.000000	0.000000	52861.000000		1
19805.990234	4812.507324	2.473158	4.079786	11495.345703	99998.000000	1785.268921	1096.290771	241.863800	100.397285	65.387596	285.005310	374.924042	220.407150	1.237895	0.000000	4.296797	3.682371	0.393252	0.610637	4.060522	4.999991	3.251704	3.039926	2.383571	2.001722	1.815495	2.454853	2.573943	2.343226	0.092684	0.000000	52895.000000		1
4251.612305	730.127563	1.301338	2.682853	1986.344116	33642.527344	204.624573	138.965607	45.099678	39.521194	10.361362	23.319233	14.888290	34.895588	0.611664	99998.000000	3.628554	2.863399	0.114390	0.428597	3.298054	4.526889	2.310958	2.142907	1.654173	1.596830	1.015417	1.367714	1.172845	1.542771	0.000000	4.999991	52929.000000		1
9462.294922	1863.694458	2.291218	4.853805	6276.216309	90297.890625	928.519897	573.063477	140.223770	67.777496	31.916697	149.289963	172.054123	106.703529	0.335410	0.000000	3.975996	3.270375	0.360066	0.686082	3.797698	4.955678	2.967791	2.758203	2.146822	1.831086	1.504018	2.174031	2.235665	2.028179	0.000000	0.000000	52948.000000		1
17103.060547	5376.547852	2.485493	7.684677	19209.515625	99998.000000	3012.171387	1885.317749	485.627167	265.078186	154.751266	651.809875	823.040649	483.536407	6.552695	0.000000	4.233074	3.730504	0.395413	0.885626	4.283516	4.999991	3.478880	3.275385	2.686303	2.423374	2.189634	2.814121	2.915421	2.684429	0.816420	0.000000	52985.000000		1
7194.556641	2606.542480	2.423819	2.954222	5670.804199	80040.734375	805.512634	503.133575	107.644066	49.037613	30.380995	166.142593	207.060715	159.564972	1.436467	0.000000	3.857004	3.416065	0.384500	0.470443	3.753645	4.903311	2.906072	2.701683	2.031990	1.690529	1.482602	2.220481	2.316098	2.202938	0.157296	0.000000	53026.000000		1
7038.803223	2234.551025	2.463907	3.241009	3742.224854	54226.707031	493.040497	301.728424	72.159485	37.606194	10.265766	38.115009	77.700966	48.692234	1.662956	0.000000	3.847499	3.349190	0.391624	0.510680	3.573130	4.734213	2.692883	2.479616	1.858293	1.575259	1.011391	1.581096	1.890426	1.687460	0.220881	0.000000	53047.000000		1
25372.978516	6335.793945	3.632644	6.833565	21457.412109	99998.000000	3171.144287	2109.382080	781.894287	452.643494	305.950043	822.735352	1194.097656	691.161438	3.665356	99998.000000	4.404371	3.801801	0.560223	0.834647	4.331577	4.999991	3.501216	3.324155	2.893148	2.655756	2.485651	2.915260	3.077040	2.839580	0.564116	4.999991	53072.000000		1
14350.048828	2918.175781	2.087691	5.233105	13132.246094	99998.000000	2084.428467	1247.073242	320.332611	112.769241	56.105541	341.326721	407.630188	239.655838	0.932399	0.000000	4.156853	3.465111	0.319666	0.718759	4.118339	4.999991	3.318987	3.095892	2.505601	2.052191	1.749006	2.533170	2.610266	2.379588	0.000000	0.000000	53102.000000		1
10932.415039	1995.860474	3.037483	4.113708	8056.606934	99998.000000	1234.550171	778.684143	216.663483	73.337479	56.463257	320.048920	399.449005	225.760513	0.979085	99998.000000	4.038716	3.300130	0.482514	0.614233	3.906152	4.999991	3.091509	2.891361	2.335786	1.865326	1.751766	2.505216	2.601461	2.353648	0.000000	4.999991	53166.000000		1
5746.358887	385.411835	1.427771	2.652015	3031.842529	49444.816406	422.077484	259.351685	77.013290	1.844076	12.119093	62.655403	62.757168	62.436459	1.309973	99998.000000	3.759393	2.585925	0.154659	0.423576	3.481707	4.694121	2.625392	2.413889	1.886566	0.265779	1.083470	1.796959	1.797663	1.795438	0.117262	4.999991	53191.000000		1
14448.038086	3039.724609	1.970509	4.742790	7560.044434	99998.000000	1160.010010	712.485474	159.016068	59.738186	38.337040	179.880646	232.957962	102.950615	0.063935	99998.000000	4.159809	3.482834	0.294578	0.676034	3.878524	4.999991	3.064462	2.852776	2.201441	1.776252	1.583619	2.254984	2.367278	2.012629	0.000000	4.999991	53229.000000		1
6839.460938	296.285614	3.043650	3.133079	2665.491211	41991.187500	317.140930	206.986710	52.349548	18.224895	15.360103	47.671516	49.043781	13.556115	0.208841	0.000000	3.835022	2.471711	0.483395	0.495971	3.425777	4.623158	2.501252	2.315943	1.718913	1.260665	1.186394	1.678259	1.690584	1.132135	0.000000	0.000000	53249.000000		1
8193.333984	2020.095581	3.459955	4.576268	4487.395020	64886.730469	649.749939	398.095245	106.694275	63.376999	38.056419	106.244049	139.104370	92.601593	0.372693	99998.000000	3.913461	3.305372	0.539070	0.660511	3.651994	4.812156	2.812746	2.599987	2.028141	1.801932	1.580428	2.026305	2.143341	1.966618	0.000000	4.999991	53315.000000		1
13250.159180	1957.532715	3.194753	3.638812	7432.938965	94870.929688	1136.986816	691.707275	168.711349	67.447533	42.250305	171.680984	224.323486	136.480103	0.795278	99998.000000	4.122221	3.291709	0.504437	0.560960	3.871161	4.977133	3.055755	2.839922	2.227144	1.828966	1.625830	2.234722	2.350875	2.135069	0.000000	4.999991	53339.000000		1
8475.834961	1832.770752	1.273584	3.151581	4823.454590	66463.328125	691.870728	432.737976	126.723160	27.072142	43.230934	112.938850	140.063416	106.284142	0.701191	0.000000	3.928183	3.263108	0.105028	0.498528	3.683358	4.822582	2.840025	2.636225	2.102856	1.432523	1.635795	2.052843	2.146325	2.026469	0.000000	0.000000	53400.000000		1
35031.050781	10672.354492	2.359060	11.338907	30234.019531	99998.000000	5061.457520	3027.722656	777.644897	317.840942	222.346817	1088.103394	1343.637451	720.891785	4.160785	0.000000	4.544453	4.028260	0.372739	1.054571	4.480496	4.999991	3.704276	3.481116	2.890781	2.502210	2.347031	3.036670	3.128282	2.857870	0.619175	0.000000	53458.000000		1
6000.958496	1320.660400	2.207957	0.530403	4150.147949	67306.203125	566.316284	341.215698	98.765984	55.797169	28.999479	127.006866	152.096161	160.675125	0.784505	99998.000000	3.778221	3.120791	0.343991	0.000000	3.618064	4.828055	2.753059	2.533029	1.994607	1.746612	1.462390	2.103827	2.182118	2.205949	0.000000	4.999991	53507.000000		1
29750.308594	6423.628418	2.248045	5.877606	19930.158203	99998.000000	3273.980713	1969.281738	440.357880	232.230194	110.903580	500.691254	695.148743	360.834442	4.583042	99998.000000	4.473492	3.807781	0.351805	0.769200	4.299511	4.999991	3.515076	3.294308	2.643806	2.365919	2.044945	2.699570	2.842078	2.557308	0.661154	4.999991	53545.000000		1
9498.143555	990.250183	1.267417	1.190323	4978.579102	72799.500000	715.304016	433.400970	105.309677	39.542782	18.798471	68.801292	125.955307	78.885124	0.906432	0.000000	3.977639	2.995745	0.102919	0.075665	3.697105	4.862128	2.854491	2.636890	2.022468	1.597067	1.274123	1.837597	2.100216	1.896995	0.000000	0.000000	53572.000000		1
14330.133789	3329.599121	2.605759	4.459086	13164.351562	99998.000000	2072.682617	1264.197144	287.607971	102.888947	68.196884	364.263550	458.616699	231.372925	2.192367	99998.000000	4.156250	3.522392	0.415934	0.649246	4.119400	4.999991	3.316533	3.101815	2.458801	2.012369	1.833765	2.561416	2.661450	2.364313	0.340913	4.999991	53592.000000		1
14265.104492	5138.492676	1.677554	5.230021	19255.750000	99998.000000	3094.803223	1890.344238	409.563690	216.422958	102.380127	507.040649	656.392273	393.460388	3.985306	99998.000000	4.154275	3.710836	0.224676	0.718503	4.284560	4.999991	3.490633	3.276541	2.612321	2.335303	2.010216	2.705043	2.817163	2.594901	0.600462	4.999991	53622.000000		1
8567.048828	897.867554	2.016765	3.786831	5897.230957	80147.492188	840.102966	520.091064	95.509560	86.794914	21.465906	154.177689	197.988358	126.322273	0.966287	99998.000000	3.932831	2.953212	0.304655	0.578276	3.770648	4.903890	2.924333	2.716079	1.980047	1.938494	1.331749	2.188021	2.296640	2.101480	0.000000	4.999991	53663.000000		1
11181.365234	1675.049927	2.278883	1.948923	5110.180664	69622.273438	723.623962	447.024933	114.634903	28.506081	22.218338	117.234497	152.571060	83.800598	0.968427	99998.000000	4.048495	3.224028	0.357722	0.289795	3.708436	4.842748	2.859513	2.650332	2.059317	1.454937	1.346712	2.069055	2.183472	1.923247	0.000000	4.999991	53693.000000		1
16008.723633	4957.153320	2.263464	4.600938	14498.071289	99998.000000	2285.516113	1401.170654	318.010559	137.281876	67.095985	341.755341	500.034393	281.236969	2.246563	0.000000	4.204357	3.695232	0.354774	0.662846	4.161310	4.999991	3.358984	3.146491	2.502442	2.137613	1.826697	2.533715	2.699000	2.449072	0.351519	0.000000	53717.000000		1
10465.937500	2395.309570	3.018980	6.358669	5888.414551	82271.125000	865.611633	546.204163	128.687500	45.861362	48.772411	169.846161	218.196106	103.496437	0.029048	0.000000	4.019778	3.379362	0.479860	0.803366	3.769998	4.915247	2.937323	2.737355	2.109536	1.661447	1.688174	2.230056	2.338847	2.014925	0.000000	0.000000	53760.000000		1
18560.517578	17798.451172	1.933504	10.120831	30553.892578	99998.000000	5016.231445	3063.786865	703.194214	292.973694	169.494614	834.546021	1085.987915	617.342896	2.963436	0.000000	4.268590	4.250382	0.286345	1.005216	4.485066	4.999991	3.700377	3.486259	2.847075	2.466829	2.229156	2.921450	3.035825	2.790526	0.471795	0.000000	53781.000000		1
12337.943359	2570.832764	3.049818	3.287266	6838.946289	92548.140625	1015.746521	630.371704	165.226715	60.404274	42.105370	144.164780	216.139252	158.541183	0.395423	0.000000	4.091243	3.410074	0.484274	0.516835	3.834989	4.966368	3.006785	2.799597	2.218080	1.781068	1.624337	2.158859	2.334734	2.200142	0.000000	0.000000	53813.000000		1
18753.275391	1562.647583	2.482410	4.761292	9244.450195	99998.000000	1430.361328	868.877319	211.171341	91.192322	69.390289	286.870972	409.008606	225.486069	1.068172	0.000000	4.273077	3.193861	0.394873	0.677725	3.965881	4.999991	3.155446	2.938958	2.324635	1.959958	1.841299	2.457687	2.611732	2.353120	0.028641	0.000000	53843.000000		1
17427.876953	2835.756836	3.549383	4.662613	10850.048828	99998.000000	1699.556396	1049.168091	232.982635	87.103287	64.166435	261.575043	316.314514	168.939545	0.477806	99998.000000	4.241244	3.452669	0.550153	0.668629	4.035432	4.999991	3.230335	3.020845	2.367324	1.940035	1.807308	2.417596	2.500119	2.227731	0.000000	4.999991	53892.000000		1
21705.169922	8883.794922	1.915002	9.248133	22840.371094	99998.000000	3712.710449	2274.294434	516.137695	166.833344	143.816330	646.450317	896.600098	535.500488	4.518834	0.000000	4.336563	3.948599	0.282169	0.966054	4.358703	4.999991	3.569691	3.356847	2.712766	2.222283	2.157808	2.810535	2.952599	2.728760	0.655026	0.000000	53940.000000		1
8602.502930	2175.297119	2.371395	3.126911	7908.272461	99998.000000	1223.744751	735.749207	187.836700	49.654362	40.585087	201.065933	283.552856	143.770065	0.953099	0.000000	3.934625	3.337519	0.375004	0.495116	3.898082	4.999991	3.087691	2.866730	2.273780	1.695957	1.608366	2.303339	2.452634	2.157668	0.000000	0.000000	53979.000000		1
6638.836426	1827.250854	2.161701	4.659529	4756.756348	75351.882812	670.660767	422.718903	115.211563	48.938934	26.526321	114.801430	174.810989	122.242485	2.295221	0.000000	3.822092	3.261798	0.334796	0.668342	3.677311	4.877094	2.826503	2.626052	2.061496	1.689654	1.423677	2.059947	2.242569	2.087222	0.360824	0.000000	54056.000000		1
8241.319336	2200.044189	2.303553	2.818537	6787.787109	94384.593750	1024.205200	623.149597	123.053513	51.362751	34.772240	190.235840	235.745667	115.939323	1.858935	0.000000	3.915997	3.342431	0.362398	0.450024	3.831728	4.974901	3.010387	2.794592	2.090094	1.710648	1.541233	2.279292	2.372444	2.064231	0.269264	0.000000	54078.000000		1
27809.310547	9862.971680	2.112361	5.032661	22646.478516	99998.000000	3695.265625	2234.699219	547.974182	244.984543	119.010727	633.066895	880.900818	496.111877	4.015860	99998.000000	4.444190	3.994008	0.324768	0.701798	4.355000	4.999991	3.567646	3.349219	2.738760	2.389139	2.075586	2.801450	2.944927	2.695580	0.603779	4.999991	54148.000000		1
23979.304688	6944.579590	3.204005	4.822968	16146.400391	99998.000000	2623.721924	1552.955444	362.925201	168.113098	112.494789	549.657959	756.438049	463.236145	2.560891	99998.000000	4.379837	3.841646	0.505693	0.683314	4.208076	4.999991	3.418918	3.191159	2.559817	2.225601	2.051132	2.740093	2.878773	2.665802	0.408391	4.999991	54206.000000		1
20735.062500	10069.745117	2.482410	6.099635	12948.323242	99998.000000	1987.466553	1269.121948	330.823486	159.830185	126.581306	470.547699	608.097839	328.085144	1.789273	0.000000	4.316705	4.003018	0.394873	0.785304	4.112214	4.999991	3.298300	3.103503	2.519596	2.203659	2.102370	2.672604	2.783973	2.515987	0.252677	0.000000	54314.000000		1
41072.699219	9298.743164	2.451572	10.836258	28519.773438	99998.000000	4733.890625	2856.386963	620.213867	285.967438	167.869492	857.458252	1084.467651	769.315735	5.480325	99998.000000	4.613553	3.968424	0.389445	1.034879	4.455146	4.999991	3.675218	3.455817	2.792542	2.456316	2.224972	2.933213	3.035217	2.886105	0.738806	4.999991	54357.000000		1
6228.597168	616.457886	1.363013	2.704439	4238.972168	70218.562500	606.099609	362.530487	99.274803	33.584999	25.536440	99.607849	149.219040	68.958565	0.510429	0.000000	3.794390	2.789903	0.134500	0.432077	3.627260	4.846452	2.782544	2.559345	1.996839	1.526145	1.407160	1.998294	2.173824	1.838588	0.000000	0.000000	54392.000000		1
6959.073242	812.417114	1.945839	3.984190	4981.045898	69465.054688	713.410645	432.207581	99.882301	45.892200	18.709044	81.885597	110.407097	57.027580	1.143596	99998.000000	3.842551	2.909779	0.289107	0.600340	3.697320	4.841766	2.853340	2.635692	1.999489	1.661739	1.272052	1.913208	2.042997	1.756085	0.058273	4.999991	54412.000000		1
6288.977051	919.959473	2.371395	3.678900	3158.716797	51088.824219	421.001251	262.469330	92.613922	54.650017	25.638205	72.335258	95.691498	87.553513	0.325244	0.000000	3.798580	2.963769	0.375004	0.565718	3.499511	4.708326	2.624283	2.419079	1.966676	1.737590	1.408888	1.859350	1.980873	1.942274	0.000000	0.000000	54501.000000		1
24896.117188	5414.212402	1.822490	8.912005	18797.601562	99998.000000	3021.583008	1856.348999	489.922821	195.983932	149.249878	648.729187	873.996338	488.075653	3.425736	0.000000	4.396132	3.733535	0.260665	0.949975	4.274102	4.999991	3.480235	3.268660	2.690128	2.292220	2.173914	2.812063	2.941510	2.688487	0.534754	0.000000	54535.000000		1
13863.761719	751.519470	2.411484	3.426034	6926.604492	95810.218750	1037.801392	637.445801	156.749527	72.295174	31.944450	149.030930	221.174988	101.239143	0.077243	0.000000	4.141881	2.875940	0.382284	0.534792	3.840520	4.981412	3.016114	2.804443	2.195206	1.859109	1.504395	2.173276	2.344736	2.005348	0.000000	0.000000	54566.000000		1
9731.591797	2103.930176	3.999609	2.281967	6613.743652	88335.007812	992.578430	598.717102	120.851723	73.093857	29.671734	119.544220	137.374390	58.908661	1.477920	99998.000000	3.988184	3.323031	0.602018	0.358309	3.820447	4.946133	2.996765	2.777222	2.082253	1.863881	1.472343	2.077528	2.137906	1.770179	0.169651	4.999991	54586.000000		1
7961.701660	506.608948	3.271847	3.953353	3010.524658	45705.457031	400.611572	253.646759	88.555725	37.214558	26.868616	60.832912	103.518028	63.629864	0.056791	99998.000000	3.901006	2.704673	0.514793	0.596966	3.478642	4.659968	2.602724	2.404229	1.947217	1.570713	1.429245	1.784139	2.015016	1.803661	0.000000	4.999991	54634.000000		1
17526.746094	7815.936523	2.309720	10.275018	19851.738281	99998.000000	3220.221924	1968.322632	480.572937	152.194839	147.911530	634.590271	837.164124	419.625916	5.048824	99998.000000	4.243701	3.892981	0.363559	1.011783	4.297799	4.999991	3.507886	3.294096	2.681759	2.182400	2.170002	2.802493	2.922811	2.622862	0.703190	4.999991	54698.000000		1
10636.151367	2399.139404	2.377563	3.136162	7774.558594	99998.000000	1148.630981	726.707703	174.024628	79.042389	45.460476	195.928421	238.887985	153.243317	1.999602	0.000000	4.026784	3.380055	0.376132	0.496399	3.890676	4.999991	3.060180	2.861360	2.240611	1.897860	1.657634	2.292097	2.378194	2.185382	0.300944	0.000000	54736.000000		1
6906.273438	312.265564	2.340558	2.892547	3481.405273	54705.996094	475.694458	296.954803	73.275803	47.326138	14.394893	66.840034	99.166870	81.928772	1.349156	99998.000000	3.839244	2.494524	0.369319	0.461280	3.541754	4.738035	2.677328	2.472690	1.864961	1.675101	1.158208	1.825037	1.996367	1.913436	0.130062	4.999991	54792.000000		1
7653.491211	1602.205811	1.967425	4.422081	3566.599854	55224.023438	519.591492	301.256592	74.867012	45.327877	21.848289	73.627350	103.866486	62.658489	0.122918	99998.000000	3.883860	3.204718	0.293898	0.645627	3.552254	4.742128	2.715662	2.478937	1.874290	1.656365	1.339417	1.867039	2.016475	1.796980	0.000000	4.999991	54823.000000		1
6874.291992	724.518250	1.094727	3.182418	3717.067871	58023.078125	528.913635	321.023376	73.269630	18.070709	20.099810	76.652496	88.043823	44.933159	2.778188	99998.000000	3.837228	2.860049	0.039306	0.502757	3.570200	4.763601	2.723385	2.506537	1.864924	1.256975	1.303192	1.884526	1.944699	1.652567	0.443762	4.999991	54864.000000		1
8847.894531	5736.787109	1.868746	7.074097	16714.031250	99998.000000	2736.472656	1643.836304	358.256439	178.628647	106.364319	440.422638	609.112427	359.789062	3.942412	99998.000000	3.946840	3.758669	0.271550	0.849671	4.223081	4.999991	3.437191	3.215858	2.554194	2.251951	2.026796	2.643870	2.784698	2.556048	0.595762	4.999991	54910.000000		1
12261.651367	3417.905029	2.112361	4.089037	10679.588867	99998.000000	1631.889893	1018.386230	236.565933	107.471382	67.253258	399.405853	504.123444	345.400330	1.694499	0.000000	4.088549	3.533760	0.324768	0.611621	4.028554	4.999991	3.212691	3.007913	2.373952	2.031293	1.827713	2.601414	2.702537	2.538323	0.229041	0.000000	54940.000000		1
4345.712402	1527.708862	0.228197	1.668303	4628.025879	67741.593750	657.927979	396.081573	86.418694	40.779362	24.454048	90.671173	124.687889	69.371788	1.892884	0.000000	3.638061	3.184041	0.000000	0.222275	3.665396	4.830855	2.818178	2.597785	1.936608	1.610440	1.388351	1.957469	2.095824	1.841183	0.277124	0.000000	54992.000000		1
8536.412109	3078.255859	2.519415	3.897846	7292.955566	99998.000000	1137.523438	689.968018	176.655060	87.343819	36.258598	205.216644	255.034439	162.001129	1.517268	99998.000000	3.931275	3.488305	0.401300	0.590825	3.862904	4.999991	3.055960	2.838829	2.247126	1.941232	1.559411	2.312212	2.406599	2.209518	0.181062	4.999991	55037.000000		1
15997.860352	4659.757324	1.406185	7.302293	18291.593750	99998.000000	2976.066895	1810.956421	411.663696	176.124649	104.766937	481.612152	613.318604	335.122223	2.421897	0.000000	4.204062	3.668363	0.148042	0.863459	4.262251	4.999991	3.473643	3.257908	2.614542	2.245820	2.020224	2.682698	2.787686	2.525203	0.384156	0.000000	55096.000000		1
22751.988281	7107.212891	3.456871	4.311067	18192.763672	99998.000000	2916.760498	1791.257446	387.915833	190.908096	124.049561	524.846191	702.827209	440.875977	5.037383	0.000000	4.357019	3.851699	0.538683	0.634585	4.259899	4.999991	3.464901	3.253158	2.588737	2.280824	2.093595	2.720032	2.846848	2.644316	0.702205	0.000000	55118.000000		1
6972.700195	2284.883789	2.106194	3.916348	4729.708984	63607.882812	646.431824	417.174347	86.190498	38.216774	20.907749	76.504478	104.375305	99.089775	0.195710	0.000000	3.843401	3.358864	0.323498	0.592881	3.674834	4.803511	2.810523	2.620318	1.935459	1.582254	1.320307	1.883687	2.018598	1.996029	0.000000	0.000000	55170.000000		1
6000.878418	3626.914551	1.205742	3.965688	6699.956055	88684.226562	1020.091553	617.173279	131.172989	91.371178	37.569191	149.465729	210.724197	121.779930	1.199069	0.000000	3.778215	3.559537	0.081254	0.598319	3.826072	4.947846	3.008639	2.790407	2.117844	1.960809	1.574832	2.174542	2.323714	2.085576	0.078844	0.000000	55194.000000		1
22666.669922	9497.067383	1.989012	7.721682	21311.671875	99998.000000	3300.214111	2105.610840	551.909058	328.325653	218.896118	727.984375	979.420105	581.260071	3.786820	0.000000	4.355388	3.977590	0.298637	0.887712	4.328618	4.999991	3.518542	3.323378	2.741868	2.516305	2.340238	2.862122	2.990969	2.764370	0.578275	0.000000	55249.000000		1
11872.501953	4353.369629	1.171821	7.209781	14143.052734	99998.000000	2317.626953	1363.253052	284.647583	108.115883	84.312500	378.689301	500.315033	331.612915	2.339212	99998.000000	4.074542	3.638826	0.068861	0.857922	4.150543	4.999991	3.365044	3.134577	2.454308	2.033890	1.925892	2.578283	2.699244	2.520632	0.369070	4.999991	55273.000000		1
12842.143555	2268.102295	2.611927	4.748958	9386.438477	99998.000000	1487.176147	908.275146	271.412170	109.078011	65.921082	330.897491	445.563232	296.291779	1.491253	0.000000	4.108637	3.355663	0.416961	0.676598	3.972501	4.999991	3.172362	2.958217	2.433629	2.037737	1.819024	2.519693	2.648909	2.471720	0.173551	0.000000	55323.000000		1
14549.554688	4208.705078	1.766982	8.344597	16512.714844	99998.000000	2693.164795	1627.412231	408.771149	178.714996	105.741402	555.581787	743.470886	409.477325	2.871320	99998.000000	4.162850	3.624149	0.247232	0.921405	4.217818	4.999991	3.430263	3.211498	2.611480	2.252161	2.024245	2.744748	2.871264	2.612230	0.458082	4.999991	55352.000000		1
12619.442383	1991.971924	3.185502	6.118138	10552.029297	99998.000000	1640.126587	1019.847900	220.237534	81.577225	69.957695	328.671051	420.955017	310.097687	2.317443	0.000000	4.101040	3.299283	0.503178	0.786619	4.023336	4.999991	3.214877	3.008535	2.342891	1.911569	1.844836	2.516762	2.624236	2.491498	0.365009	0.000000	55417.000000		1
5102.641113	0.000000	1.581958	3.629560	3068.039551	54052.890625	415.456696	253.841034	97.520157	42.367485	25.783140	71.838776	91.146065	93.952271	0.370978	0.000000	3.707795	0.000000	0.199195	0.559854	3.486861	4.732819	2.618526	2.404562	1.989094	1.627033	1.411336	1.856359	1.959738	1.972907	0.000000	0.000000	55477.000000		0
7755.933105	3795.120361	2.309720	5.492139	11129.188477	99998.000000	1716.140747	1072.376343	233.121399	122.085220	66.328140	295.264893	353.908356	179.825134	1.102478	0.000000	3.889634	3.579226	0.363559	0.739742	4.046463	4.999991	3.234553	3.030347	2.367582	2.086663	1.821698	2.470212	2.548891	2.254850	0.042370	0.000000	55497.000000		1
14119.680664	3626.051270	1.918085	3.845422	11653.029297	99998.000000	1857.715210	1119.764160	260.156525	89.968079	79.927422	342.137726	405.042908	197.134171	3.019514	99998.000000	4.149825	3.559434	0.282868	0.584944	4.066439	4.999991	3.268979	3.049127	2.415235	1.954088	1.902696	2.534201	2.607501	2.294762	0.479937	4.999991	55541.000000		1
18771.728516	4289.794922	1.723810	10.749913	17641.101562	99998.000000	2842.923340	1737.754639	378.069458	173.555908	120.028366	529.545776	743.165649	369.706360	3.422719	0.000000	4.273504	3.632437	0.236489	1.031405	4.246526	4.999991	3.453765	3.239989	2.577572	2.239439	2.079284	2.723903	2.871086	2.567857	0.534371	0.000000	55596.000000		1
8034.058594	840.139954	3.355108	1.868746	3627.287842	58588.558594	523.757629	296.378143	67.379692	51.116055	14.055681	64.570404	89.101547	98.664223	0.068884	99998.000000	3.904935	2.924352	0.525706	0.271550	3.559582	4.767813	2.719130	2.471846	1.828529	1.708557	1.147852	1.810034	1.949885	1.994160	0.000000	4.999991	55638.000000		1
10329.960938	2647.343506	2.466991	5.633991	5810.358887	81655.085938	843.769531	511.623108	121.924866	52.099766	26.557158	145.142334	175.245789	49.219555	0.024372	0.000000	4.014099	3.422810	0.392168	0.750816	3.764203	4.911983	2.926224	2.708950	2.086092	1.716836	1.424182	2.161794	2.243648	1.692138	0.000000	0.000000	55675.000000		1
10920.897461	1583.271606	2.729109	5.328701	11473.792969	99998.000000	1743.798706	1089.651367	250.319412	86.480370	71.955963	293.362244	473.082520	207.877914	3.014097	99998.000000	4.038259	3.199555	0.436021	0.726621	4.059707	4.999991	3.241496	3.037287	2.398494	1.936918	1.857067	2.467404	2.674937	2.317808	0.479157	4.999991	55715.000000		1
5366.081543	1059.036011	2.525582	4.526928	4724.485352	66921.062500	659.038147	421.056763	103.894241	77.327835	31.518894	125.125786	191.345993	99.102112	1.604227	0.000000	3.729657	3.024911	0.402361	0.655804	3.674355	4.825563	2.818911	2.624341	2.016592	1.888336	1.498571	2.097347	2.281819	1.996083	0.205266	0.000000	55845.000000		1
41665.699219	12076.666992	1.686805	11.912483	29885.720703	99998.000000	4853.181641	2985.756104	652.241577	279.799957	234.660187	1063.260742	1433.540771	732.360229	5.110183	0.000000	4.619779	4.081947	0.227065	1.076002	4.475464	4.999991	3.686027	3.475054	2.814409	2.446848	2.370440	3.026640	3.156410	2.864725	0.708436	0.000000	55884.000000		1
7482.636719	2870.405762	1.640549	3.410615	8231.546875	99998.000000	1255.140259	782.165649	165.186630	82.144630	50.403709	211.809677	294.379883	165.744797	1.885969	99998.000000	3.874055	3.457943	0.214989	0.532833	3.915482	4.999991	3.098692	2.893299	2.217975	1.914579	1.702463	2.325946	2.468908	2.219440	0.275534	4.999991	55985.000000		1
6658.738770	527.226807	2.587257	3.904013	3499.069092	52393.949219	438.717346	294.472382	60.472118	35.660355	23.306898	78.743271	106.052856	76.569237	0.678115	99998.000000	3.823392	2.721997	0.412840	0.591511	3.543952	4.719281	2.642185	2.469045	1.781555	1.552186	1.367484	1.896213	2.025522	1.884054	0.000000	4.999991	56015.000000		1
15374.852539	5162.523926	1.437022	4.181550	13493.025391	99998.000000	2135.769775	1309.796509	297.047302	120.598854	69.970032	346.461121	433.484253	238.215729	2.630127	0.000000	4.186811	3.712862	0.157463	0.621337	4.130109	4.999991	3.329554	3.117204	2.472826	2.081343	1.844912	2.539654	2.636973	2.376971	0.419977	0.000000	56045.000000		1
15279.228516	2304.351562	2.396065	1.961258	9230.434570	99998.000000	1480.410522	866.888306	205.003876	88.740753	57.132427	267.366302	365.808502	154.550812	2.543448	99998.000000	4.184102	3.362549	0.379499	0.292535	3.965222	4.999991	3.170382	2.937963	2.311762	1.948123	1.756883	2.427107	2.563254	2.189071	0.405423	4.999991	56077.000000		1
27627.144531	8294.137695	1.887248	8.942842	23092.908203	99998.000000	3728.147705	2297.909668	572.881592	230.068497	209.725067	924.874939	1199.364624	643.224731	5.068740	99998.000000	4.441336	3.918771	0.275829	0.951476	4.363479	4.999991	3.571493	3.361333	2.758065	2.361857	2.321650	2.966083	3.078951	2.808363	0.704900	4.999991	56128.000000		1
13350.908203	1812.603149	1.958174	2.244962	6941.970703	90651.875000	1037.968018	641.343628	149.326965	29.492878	31.281446	135.863358	150.652969	90.705093	2.005304	99998.000000	4.125511	3.258303	0.291851	0.351209	3.841483	4.957377	3.016184	2.807091	2.174138	1.469717	1.495287	2.133102	2.177978	1.957632	0.302180	4.999991	56179.000000		1
7937.895020	2485.027832	2.855542	3.922516	6155.703613	83306.945312	925.032227	561.271301	162.818329	85.906792	32.884991	109.238365	161.396713	100.832092	0.686869	0.000000	3.899705	3.395331	0.455689	0.593565	3.789278	4.920681	2.966157	2.749173	2.211703	1.934028	1.516998	2.038375	2.207895	2.003599	0.000000	0.000000	56205.000000		1
5977.519043	1087.976929	0.706176	3.247177	2592.499268	45491.578125	321.448914	206.900360	68.940063	28.869963	17.953527	60.687977	87.837212	62.297691	1.650178	0.000000	3.776521	3.036620	0.000000	0.511506	3.413719	4.657931	2.507112	2.315761	1.838472	1.460446	1.254150	1.783103	1.943678	1.794472	0.217531	0.000000	56247.000000		1
11812.073242	2229.530762	1.674470	3.466122	7346.535645	99998.000000	1120.562866	687.044678	180.071838	54.656185	45.401886	198.392334	248.697357	148.571442	0.444152	0.000000	4.072326	3.348213	0.223877	0.539844	3.866083	4.999991	3.049436	2.836985	2.255446	1.737639	1.657074	2.297525	2.395671	2.171935	0.000000	0.000000	56264.000000		1
16830.607422	8884.266602	2.981975	9.978978	24723.814453	99998.000000	4099.167480	2453.138916	515.927979	196.458832	184.771454	856.304932	1155.717407	591.387085	3.525075	0.000000	4.226100	3.948622	0.474504	0.999086	4.393116	4.999991	3.612696	3.389722	2.712589	2.293272	2.266635	2.932628	3.062852	2.771872	0.547168	0.000000	56328.000000		1
12625.489258	2950.570557	2.436154	2.331306	7555.125977	99998.000000	1110.405029	675.496033	162.062805	68.955482	26.291956	200.483109	292.437103	126.636818	2.952183	0.000000	4.101248	3.469906	0.386705	0.367599	3.878242	4.999991	3.045481	2.829623	2.209683	1.838569	1.419823	2.302078	2.466033	2.102560	0.470143	0.000000	56362.000000		1
8372.616211	3567.309082	2.325139	2.195622	8182.484863	99998.000000	1228.721924	759.466248	187.235367	51.831482	37.569191	178.998703	198.006866	93.927597	1.311656	99998.000000	3.922861	3.552341	0.366449	0.341558	3.912885	4.999991	3.089454	2.880508	2.272388	1.714594	1.574832	2.252850	2.296680	1.972793	0.117820	4.999991	56419.000000		1
10078.315430	5452.830078	2.063021	4.653362	7885.943359	99998.000000	1179.486938	732.579163	191.407669	31.947533	44.054291	199.036835	309.496368	155.167572	0.857201	99998.000000	4.003388	3.736622	0.314504	0.667767	3.896854	4.999991	3.071693	2.864855	2.281959	1.504437	1.643988	2.298934	2.490656	2.190801	0.000000	4.999991	56448.000000		1
9036.769531	2882.672852	0.573575	2.874044	7667.130371	99998.000000	1190.045654	729.109924	182.563507	92.111275	47.560501	218.242355	269.688385	132.711777	2.652057	99998.000000	3.956013	3.459795	0.000000	0.458493	3.884633	4.999991	3.075564	2.862793	2.261414	1.964313	1.677246	2.338939	2.430862	2.122910	0.423583	4.999991	56493.000000		1
8434.210938	2478.410156	1.026885	1.140983	5409.004395	79505.625000	810.314026	492.528595	151.673691	43.227848	40.520329	140.896027	192.357452	148.041046	1.343914	0.000000	3.926044	3.394173	0.011522	0.057279	3.733117	4.900398	2.908653	2.692431	2.180910	1.635764	1.607673	2.148899	2.284109	2.170382	0.128371	0.000000	56524.000000		1
18543.587891	4312.195312	0.934373	3.811501	11880.100586	99998.000000	1839.604370	1148.840698	262.438507	120.219559	70.121132	297.691803	398.597900	244.978378	2.610391	99998.000000	4.268194	3.634698	0.000000	0.581096	4.074820	4.999991	3.264724	3.060260	2.419028	2.079975	1.845849	2.473767	2.600535	2.389128	0.416706	4.999991	56552.000000		1
20027.183594	4504.898438	4.156880	5.575400	11447.300781	99998.000000	1747.064453	1094.714966	265.377319	106.503082	76.840599	363.693054	462.443634	354.007050	1.667306	99998.000000	4.301620	3.653685	0.618767	0.746276	4.058703	4.999991	3.242309	3.039301	2.423864	2.027362	1.885591	2.560735	2.665059	2.549012	0.222015	4.999991	56598.000000		1
21534.402344	4967.446777	2.574922	7.758687	13426.416992	99998.000000	2146.926758	1302.595947	309.052307	117.462692	75.061287	368.426605	468.108459	259.034058	3.364076	0.000000	4.333133	3.696133	0.410764	0.889788	4.127960	4.999991	3.331817	3.114810	2.490032	2.069900	1.875416	2.566351	2.670346	2.413357	0.526866	0.000000	56645.000000		1
27030.363281	8183.000000	2.938803	8.202745	25317.136719	99998.000000	4068.462891	2508.248291	658.368958	331.150360	172.285400	838.067688	1026.403931	575.721680	3.640636	99998.000000	4.431852	3.912913	0.468170	0.913959	4.403415	4.999991	3.609430	3.399370	2.818469	2.520025	2.236248	2.923279	3.011318	2.760213	0.561177	4.999991	56703.000000		1
16493.591797	2936.684570	2.155533	4.187717	9171.717773	99998.000000	1368.939453	866.398010	197.744751	80.189545	49.586517	231.163223	337.564545	158.911224	2.265024	99998.000000	4.217315	3.467857	0.333555	0.621977	3.962451	4.999991	3.136384	2.937717	2.296105	1.904118	1.695364	2.363919	2.528357	2.201154	0.355073	4.999991	56740.000000		1
12797.086914	3882.969727	1.853327	2.417651	7964.378418	99998.000000	1206.256836	739.141357	173.336960	61.582264	41.072315	197.729324	225.846863	97.714432	3.436982	0.000000	4.107111	3.589164	0.267952	0.383394	3.901152	4.999991	3.081440	2.868727	2.238891	1.789456	1.613549	2.296071	2.353814	1.989959	0.536177	0.000000	56765.000000		1
8327.698242	969.761841	2.673601	3.395196	7803.709473	99998.000000	1197.514404	725.868958	182.181122	49.598854	37.501347	162.328003	209.666489	147.001831	2.395253	99998.000000	3.920525	2.986665	0.427097	0.530865	3.892301	4.999991	3.078281	2.860858	2.260503	1.695472	1.574047	2.210393	2.321529	2.167323	0.379351	4.999991	56803.000000		1
9510.121094	542.941528	4.930898	4.489923	5168.614258	74006.539062	768.174744	469.696594	109.716339	43.616402	30.464254	105.519371	129.967255	74.228676	0.953863	0.000000	3.978186	2.734753	0.692926	0.652239	3.713374	4.869270	2.885460	2.671817	2.040271	1.639650	1.483791	2.023332	2.113834	1.870572	0.000000	0.000000	56838.000000		1
4820.747070	582.049500	2.907966	3.197837	2039.603271	34056.925781	219.071884	150.039307	49.398411	59.617920	15.983018	27.957176	33.995136	45.460476	0.096665	99998.000000	3.683114	2.764960	0.463589	0.504856	3.309546	4.532206	2.340587	2.176205	1.693713	1.775377	1.203659	1.446493	1.531417	1.657634	0.000000	4.999991	56884.000000		1
11028.819336	2755.129395	2.019849	4.101373	7103.059082	98647.664062	1070.890015	662.411743	174.841812	64.619743	62.106499	239.803864	324.082428	230.373795	1.609940	99998.000000	4.042529	3.440142	0.305319	0.612929	3.851445	4.994087	3.029745	2.821128	2.242645	1.810365	1.793137	2.379856	2.510655	2.362433	0.206810	4.999991	56949.000000		1
22923.433594	12741.478516	1.961258	10.558722	24576.564453	99998.000000	4028.904785	2447.412354	615.138062	202.040390	192.650406	852.564331	1193.863281	590.190613	3.798870	0.000000	4.360280	4.105220	0.292535	1.023611	4.390521	4.999991	3.605187	3.388707	2.788973	2.305438	2.284770	2.930727	3.076955	2.770992	0.579654	0.000000	57043.000000		1
9419.628906	3394.548828	1.267417	4.027363	10144.926758	99998.000000	1561.901367	961.546753	233.216995	116.025673	53.623135	297.087402	382.164673	163.055771	2.834167	99998.000000	3.974034	3.530782	0.102919	0.605021	4.006249	4.999991	3.193654	2.982970	2.367760	2.064554	1.729352	2.472884	2.582251	2.212336	0.452425	4.999991	57075.000000		1
12108.195312	3019.945557	2.192538	3.947186	5740.052734	85708.062500	829.803284	507.672821	125.440323	71.743179	41.494789	152.179428	213.428650	147.840607	0.713800	0.000000	4.083079	3.479999	0.340947	0.596288	3.758916	4.933022	2.918975	2.705584	2.098437	1.855781	1.617994	2.182356	2.329253	2.169794	0.000000	0.000000	57106.000000		1
9959.060547	775.708313	2.436154	5.482887	5259.797363	75790.179688	784.444519	488.094177	118.033188	71.462563	34.904839	145.200928	170.725021	142.243622	0.486501	99998.000000	3.998218	2.889699	0.386705	0.739009	3.720969	4.879613	2.894562	2.688504	2.072004	1.854079	1.542886	2.161969	2.232297	2.153033	0.000000	4.999991	57175.000000		1
5397.434082	378.880463	0.521152	2.531749	2856.319092	45241.750000	369.475067	238.061554	58.554031	38.950703	25.810894	65.091560	70.290741	117.999260	1.515544	0.000000	3.732187	2.578502	0.000000	0.403421	3.455807	4.655540	2.567585	2.376689	1.767557	1.590515	1.411803	1.813525	1.846898	2.071879	0.180568	0.000000	57192.000000		1
4975.445801	2594.756348	2.994310	5.692582	3560.592773	56739.320312	496.216736	304.768982	80.275887	39.151146	21.527580	73.658180	93.054901	66.923302	1.273749	0.000000	3.696832	3.414097	0.476297	0.755309	3.551522	4.753884	2.695671	2.483971	1.904585	1.592744	1.332995	1.867221	1.968739	1.825577	0.105084	0.000000	57209.000000		1
22353.972656	3761.717285	3.330438	2.371395	11167.639648	99998.000000	1714.786987	1075.978149	328.297913	123.213867	100.560722	353.562988	458.996002	238.776978	4.537409	0.000000	4.349355	3.575386	0.522501	0.375004	4.047961	4.999991	3.234210	3.031803	2.516268	2.090660	2.002428	2.548467	2.661809	2.377992	0.656808	0.000000	57230.000000		1
17788.738281	4426.549805	2.248045	3.805334	12562.661133	99998.000000	1974.132446	1210.953369	256.323456	94.223640	82.869308	385.991577	535.506653	297.121307	3.186677	0.000000	4.250145	3.646065	0.351805	0.580393	4.099082	4.999991	3.295376	3.083127	2.408788	1.974160	1.918394	2.586578	2.728765	2.472934	0.503338	0.000000	57259.000000		1
11853.752930	3032.123047	2.611927	3.799166	8533.698242	99998.000000	1294.639893	810.304810	191.753036	63.269070	62.729412	260.492676	302.736786	223.349030	0.320885	0.000000	4.073856	3.481747	0.416961	0.579688	3.931137	4.999991	3.112149	2.908648	2.282742	1.801191	1.797471	2.415796	2.481065	2.348984	0.000000	0.000000	57302.000000		1
5305.285645	1126.890625	2.957305	4.178466	3008.119385	56606.347656	385.717133	239.233368	82.527016	58.723637	23.676947	103.126389	117.851242	84.960083	1.355102	0.000000	3.724709	3.051882	0.470896	0.621017	3.478295	4.752865	2.586269	2.378822	1.916596	1.768813	1.374326	2.013370	2.071334	1.929215	0.131972	0.000000	57328.000000		1
12342.578125	5305.692871	2.531749	6.950747	25060.511719	99998.000000	4084.902344	2485.468750	563.981873	225.927032	142.530411	636.483704	863.033630	458.459442	4.385384	99998.000000	4.091406	3.724742	0.403421	0.842031	4.398990	4.999991	3.611182	3.395408	2.751265	2.353968	2.153908	2.803787	2.936028	2.661301	0.642008	4.999991	57362.000000		1
10128.817383	1638.535278	1.902667	2.997394	6096.147461	81870.820312	937.200623	562.356750	112.692146	48.797081	25.570362	96.443932	124.348679	114.181595	1.593409	99998.000000	4.005559	3.214456	0.279363	0.476744	3.785055	4.913129	2.971833	2.750012	2.051894	1.688394	1.407737	1.984275	2.094641	2.057596	0.202327	4.999991	57404.000000		1
4339.816406	2233.613770	1.489446	3.129995	4976.158203	72606.671875	743.575745	441.770233	109.068756	89.860146	25.727633	103.058548	153.045959	120.182549	0.467014	0.000000	3.637471	3.349008	0.173025	0.495544	3.696894	4.860977	2.871325	2.645196	2.037700	1.953567	1.410400	2.013084	2.184822	2.079841	0.000000	0.000000	57430.000000		1
13199.891602	3225.007812	1.458608	2.920300	9207.698242	99998.000000	1464.186890	877.385376	219.105804	85.703270	52.944710	245.792480	327.422119	201.115280	2.895322	99998.000000	4.120570	3.508531	0.163939	0.465428	3.964151	4.999991	3.165596	2.943190	2.340654	1.932997	1.723823	2.390568	2.515108	2.303445	0.461697	4.999991	57459.000000		1
7424.557617	989.164734	1.171821	3.447620	4680.412109	65961.648438	651.745117	414.540833	89.705963	51.331917	37.251564	115.146805	179.862152	93.594551	0.434607	0.000000	3.870671	2.995269	0.068861	0.537519	3.670284	4.819292	2.814078	2.617567	1.952821	1.710387	1.571144	2.061252	2.254940	1.971251	0.000000	0.000000	57489.000000		1
18417.488281	4541.529785	2.507080	4.428249	10963.088867	99998.000000	1731.164673	1049.642944	251.118103	96.795479	85.256126	324.063934	415.876099	304.975586	5.640232	0.000000	4.265230	3.657202	0.399168	0.646232	4.039933	4.999991	3.238338	3.021042	2.399878	1.985855	1.930726	2.510631	2.618964	2.484265	0.751297	0.000000	57535.000000		1
9746.590820	2135.217773	2.078440	4.496091	5983.911621	83849.976562	877.317505	550.410339	136.868668	53.077312	47.585175	191.694458	289.137512	170.879211	1.231443	0.000000	3.988853	3.329442	0.317737	0.652835	3.776985	4.923503	2.943157	2.740687	2.136304	1.724909	1.677472	2.282609	2.461104	2.232689	0.090414	0.000000	57680.000000		1
21862.277344	3175.640381	2.248045	5.402710	10704.832031	99998.000000	1691.732910	1020.199463	245.906586	85.268463	68.628609	284.043182	382.093719	240.867752	2.671897	99998.000000	4.339695	3.501831	0.351805	0.732612	4.029580	4.999991	3.228332	3.008685	2.390770	1.930788	1.836505	2.453384	2.582170	2.381779	0.426820	4.999991	57771.000000		1
12880.307617	5339.922363	1.474027	4.261727	14263.281250	99998.000000	2386.110596	1402.185303	366.474609	101.902145	85.533661	336.710358	477.048218	332.488708	2.885670	99998.000000	4.109926	3.727535	0.168505	0.629586	4.154220	4.999991	3.377691	3.146806	2.564044	2.008183	1.932137	2.527256	2.678562	2.521777	0.460247	4.999991	57844.000000		1
4271.844727	1350.976685	2.217208	3.194753	5010.702148	73379.945312	751.365295	449.319244	116.321709	51.658791	19.146935	120.725288	150.813324	91.309502	0.201820	0.000000	3.630615	3.130648	0.345806	0.504437	3.699898	4.865577	2.875851	2.652555	2.065661	1.713144	1.282099	2.081798	2.178440	1.960516	0.000000	0.000000	57901.000000		1
6611.727051	788.265320	2.241878	3.774496	3247.500732	52060.570312	412.653595	263.545563	92.108192	30.874392	12.939368	56.087040	72.137901	85.101936	1.342635	0.000000	3.820315	2.896672	0.350612	0.576859	3.511549	4.716509	2.615586	2.420856	1.964298	1.489598	1.111913	1.748863	1.858163	1.929939	0.127958	0.000000	57918.000000		1
8697.549805	1671.737915	1.245830	3.342773	5069.922363	72786.375000	723.062744	455.400360	105.476204	11.212474	24.031576	110.046303	131.832916	59.929379	1.411130	99998.000000	3.939397	3.223168	0.095459	0.524107	3.705001	4.862050	2.859176	2.658393	2.023154	1.049701	1.380782	2.041575	2.120024	1.777640	0.149567	4.999991	57951.000000		1
10651.156250	2416.618164	2.386814	6.586866	13798.951172	99998.000000	2171.195801	1349.413208	331.884308	152.435379	106.974899	398.415955	507.367523	345.165955	0.327660	0.000000	4.027397	3.383208	0.377819	0.818679	4.139846	4.999991	3.336699	3.130145	2.520987	2.183086	2.029282	2.600337	2.705323	2.538028	0.000000	0.000000	58044.000000		1
8770.973633	3882.568848	1.662135	4.890810	11055.924805	99998.000000	1714.416870	1058.980591	215.840134	86.138077	57.308201	252.989929	330.376343	169.577881	3.073944	0.000000	3.943048	3.589119	0.220666	0.689381	4.043595	4.999991	3.234116	3.024888	2.334132	1.935195	1.758217	2.403103	2.519009	2.229369	0.487696	0.000000	58066.000000		1
7429.914062	1356.077148	1.911918	3.490792	4484.499512	65833.453125	634.334290	398.101410	133.038651	59.195450	24.876520	117.364014	149.379395	100.961609	0.409467	0.000000	3.870984	3.132284	0.281469	0.542924	3.651714	4.818447	2.802318	2.599994	2.123978	1.772288	1.395790	2.069535	2.174291	2.004156	0.000000	0.000000	58170.000000		1
27432.218750	7488.982910	1.773150	7.752519	22452.660156	99998.000000	3692.206543	2229.536865	540.628723	225.057419	153.816895	644.640137	860.215088	429.669647	3.076195	0.000000	4.438261	3.874423	0.248745	0.889443	4.351268	4.999991	3.567286	3.348215	2.732899	2.352293	2.187004	2.809317	2.934607	2.633135	0.488014	0.000000	58208.000000		1
[truncated: 8,814 more rows]
