# Supplementary material for: Distinct elongation stalls during translation are linked with distinct pathways for mRNA degradation
Source: eLife. 2022 Jul 27;11:e76038. doi: 10.7554/eLife.76038 (PMC9352352; doi:10.7554/eLife.76038)
Supplement: Figure 3—source data 1. [file elife-76038-fig3-data1.zip › 3B_flow_cytometry_data/list_mode_data.SYH1_OPT_3.CSV]

FSC-HLin	SSC-HLin	BLU-V-HLin	GRN-V-HLin	YEL-V-HLin	ORG-V-HLin	GRN-B-HLin	YEL-B-HLin	RED-B-HLin	NIR-B-HLin	YEL-G-HLin	ORG-G-HLin	RED-G-HLin	NIR-G-HLin	BLU-V-ALin	BLU-V-W	FSC-HLog	SSC-HLog	BLU-V-HLog	GRN-V-HLog	YEL-V-HLog	ORG-V-HLog	GRN-B-HLog	YEL-B-HLog	RED-B-HLog	NIR-B-HLog	YEL-G-HLog	ORG-G-HLog	RED-G-HLog	NIR-G-HLog	BLU-V-ALog	BLU-V-WLog	TIME		P01.R1
8059.080078	1634.878052	3.376694	5.217686	6750.267090	99197.984375	1022.148376	629.909119	212.525101	122.196228	59.368137	225.618668	314.939148	173.099503	1.657057	0.000000	3.906286	3.213485	0.528492	0.717478	3.829321	4.996503	3.009514	2.799278	2.327410	2.087058	1.773553	2.353375	2.498227	2.238296	0.219337	0.000000	43.000000		1
8434.349609	1225.607300	2.833956	3.361275	4098.442871	64819.878906	578.885620	347.642212	72.214996	59.793694	23.245222	87.362320	136.680557	92.583092	0.381366	99998.000000	3.926052	3.088351	0.452393	0.526504	3.612619	4.811708	2.762593	2.541132	1.858627	1.776655	1.366334	1.941324	2.135707	1.966532	0.000000	4.999991	87.000000		1
6976.265137	2055.552490	1.575791	2.491661	3502.066406	57841.539062	483.397644	284.542755	73.510162	30.331654	12.634078	57.258862	79.841080	85.530579	0.486662	0.000000	3.843623	3.312929	0.197498	0.396489	3.544324	4.762240	2.684304	2.454148	1.866347	1.481896	1.101544	1.757843	1.902226	1.932121	0.000000	0.000000	116.000000		1
6700.187012	1646.852173	2.778449	3.786831	2676.935059	45697.953125	306.995453	193.920914	35.586346	33.677509	10.197924	35.860798	49.419998	30.874392	1.654638	0.000000	3.826087	3.216655	0.443802	0.578276	3.427638	4.659897	2.487132	2.287625	1.551283	1.527340	1.008512	1.554620	1.693903	1.489598	0.218703	0.000000	140.000000		1
4734.738770	786.254700	2.254213	2.874044	2440.843994	41380.812500	319.876221	196.440323	34.408356	38.990791	16.584347	59.997223	76.196098	78.687759	0.265318	99998.000000	3.675296	2.895563	0.352995	0.458493	3.387540	4.616799	2.504982	2.293231	1.536664	1.590962	1.219698	1.778131	1.881933	1.895907	0.000000	4.999991	194.000000		1
4245.093262	412.631989	3.407531	4.483756	1998.706787	38205.320312	265.065857	143.961258	38.327789	13.790480	17.250435	42.734451	62.618401	51.970249	2.060021	0.000000	3.627887	2.615563	0.532440	0.651642	3.300749	4.582124	2.423354	2.158246	1.583514	1.139579	1.236800	1.630778	1.796702	1.715755	0.313872	0.000000	238.000000		1
7276.723145	2269.212402	1.495613	3.916348	5957.690918	84824.429688	910.868591	544.255249	131.003387	52.170692	37.868313	148.275406	202.237747	121.971115	1.711241	99998.000000	3.861936	3.355875	0.174819	0.592881	3.775078	4.928521	2.959456	2.735803	2.117283	1.717427	1.578276	2.171069	2.305862	2.086257	0.233311	4.999991	255.000000		1
20505.464844	2779.309082	2.007514	5.260859	11329.236328	99998.000000	1764.687988	1087.949219	245.243576	140.982361	98.796822	367.230103	442.214294	298.006348	2.396078	99998.000000	4.311870	3.443937	0.302659	0.721057	4.054201	4.999991	3.246668	3.036609	2.389598	2.149165	1.994743	2.564938	2.645633	2.474226	0.379501	4.999991	412.000000		1
17006.812500	3370.005371	2.914133	4.748958	8391.655273	99998.000000	1280.651978	775.436951	169.636475	136.180984	60.231586	258.630096	371.242065	206.755432	1.764339	0.000000	4.230623	3.527631	0.464509	0.676598	3.923848	4.999991	3.107431	2.889546	2.229519	2.134116	1.779824	2.412679	2.569657	2.315457	0.246582	0.000000	456.000000		1
25963.705078	7131.047363	2.550252	4.878475	20096.234375	99998.000000	3235.375488	1982.224243	415.971680	154.603241	110.299164	540.378967	702.232056	378.174316	3.023680	99998.000000	4.414367	3.853153	0.406583	0.688284	4.303115	4.999991	3.509925	3.297153	2.619064	2.189219	2.042572	2.732698	2.846481	2.577692	0.480536	4.999991	493.000000		1
6374.732422	1384.974976	3.561718	3.077571	3485.630127	57081.230469	426.518066	292.483368	60.916176	60.024975	20.439020	64.067757	81.342857	90.063675	0.352875	99998.000000	3.804462	3.141442	0.551660	0.488208	3.542281	4.756493	2.629937	2.466101	1.784733	1.778332	1.310460	1.806640	1.910319	1.954550	0.000000	4.999991	533.000000		1
7658.884766	907.892761	2.389898	2.824705	3341.277100	55329.218750	449.985321	270.832428	87.732368	60.977852	29.943104	83.501480	113.604935	83.948624	1.652040	0.000000	3.884166	2.958035	0.378379	0.450973	3.523912	4.742955	2.653198	2.432701	1.943160	1.785172	1.476297	1.921694	2.055397	1.924014	0.218021	0.000000	558.000000		1
8616.937500	1374.224976	3.018980	6.648541	6136.365723	95996.898438	923.573608	570.824707	147.871445	39.465687	49.820885	211.146683	282.846680	117.431854	0.392926	99998.000000	3.935353	3.138058	0.479860	0.822726	3.787911	4.982257	2.965472	2.756503	2.169884	1.596220	1.697411	2.324584	2.451551	2.069786	0.000000	4.999991	606.000000		1
6875.257324	599.361633	2.439237	2.874044	3185.785889	52007.496094	429.823853	261.781677	39.030880	22.683983	15.027059	46.006298	54.779533	63.817974	0.741815	0.000000	3.837289	2.777689	0.387254	0.458493	3.503217	4.716066	2.633291	2.417939	1.591408	1.355719	1.176874	1.662817	1.738618	1.804943	0.000000	0.000000	634.000000		1
23599.154297	4101.961426	3.188586	5.618572	12935.066406	99998.000000	2042.033325	1252.041138	309.360657	147.119003	80.837128	369.197540	486.842163	364.969727	2.706838	0.000000	4.372897	3.612992	0.503598	0.749626	4.111769	4.999991	3.310063	3.097619	2.490465	2.167669	1.907611	2.567259	2.687388	2.562257	0.432462	0.000000	688.000000		1
5365.912109	2599.958740	2.756862	4.184633	6958.404297	95238.835938	1019.376099	642.925598	145.996521	57.530231	28.607845	125.653099	170.706528	93.856674	1.678599	0.000000	3.729644	3.414966	0.440415	0.621657	3.842510	4.978814	3.008334	2.808161	2.164342	1.759896	1.456485	2.099173	2.232250	1.972465	0.224947	0.000000	741.000000		1
12125.593750	4301.836914	3.086823	6.152059	9680.059570	99998.000000	1517.976562	929.565308	203.381821	111.520325	50.018242	233.395844	282.717163	159.478638	0.579049	0.000000	4.083703	3.633654	0.489512	0.789020	3.985878	4.999991	3.181265	2.968280	2.308312	2.047354	1.699128	2.368093	2.451352	2.202703	0.000000	0.000000	820.000000		1
9731.381836	2802.921143	2.590341	4.773628	11096.248047	99998.000000	1709.115967	1064.922974	225.757431	84.858322	65.264244	325.482452	433.882050	271.239502	0.398649	0.000000	3.988174	3.447611	0.413357	0.678849	4.045176	4.999991	3.232772	3.027318	2.353642	1.928694	1.814675	2.512527	2.637372	2.433353	0.000000	0.000000	872.000000		1
11517.085938	1731.328125	2.877128	3.296517	9831.446289	99998.000000	1512.570801	929.848999	193.301086	79.563545	43.085999	198.065460	255.626526	118.801033	1.560805	0.000000	4.061343	3.238379	0.458959	0.518055	3.992617	4.999991	3.179716	2.968412	2.286234	1.900714	1.634336	2.296809	2.407606	2.074820	0.193349	0.000000	911.000000		1
24116.583984	4959.102051	2.969640	6.056463	15958.829102	99998.000000	2580.059326	1560.334839	348.209625	148.861328	94.060196	428.621185	552.538147	327.662659	4.215612	99998.000000	4.382316	3.695403	0.472704	0.782219	4.203001	4.999991	3.411630	3.193218	2.541841	2.172782	1.973406	2.632074	2.742362	2.515427	0.624861	4.999991	1054.000000		1
10821.863281	3954.771484	2.889463	2.084607	10151.529297	99998.000000	1600.679321	961.697876	226.253906	112.389946	39.758644	228.085648	293.019928	159.432373	1.987487	99998.000000	4.034302	3.597121	0.460817	0.319024	4.006531	4.999991	3.204304	2.983039	2.354596	2.050727	1.599432	2.358098	2.466897	2.202576	0.298304	4.999991	1078.000000		1
15705.885742	9640.409180	1.174904	6.497437	20157.271484	99998.000000	3224.406494	1986.199097	465.885071	225.593994	107.366531	536.715454	766.182617	425.747131	4.155563	0.000000	4.196063	3.984096	0.070003	0.812742	4.304432	4.999991	3.508450	3.298023	2.668279	2.353328	2.030869	2.729744	2.884332	2.629152	0.618630	0.000000	1110.000000		1
5993.218750	2448.167969	1.655968	1.504864	3083.738770	50025.703125	400.596161	233.488358	68.798210	19.890116	23.436415	44.652538	67.959435	54.098030	0.169481	0.000000	3.777660	3.388841	0.219052	0.177497	3.489078	4.699193	2.602707	2.368265	1.837577	1.298637	1.369891	1.649846	1.832250	1.733181	0.000000	0.000000	1147.000000		1
8026.148438	393.867462	2.417651	3.031315	4087.150391	64872.933594	544.162720	333.790039	68.526840	29.804335	21.953136	95.571228	136.248825	82.341995	0.248265	0.000000	3.904507	2.595350	0.383394	0.481631	3.611421	4.812064	2.735729	2.523473	1.835861	1.474279	1.341497	1.980327	2.134333	1.915621	0.000000	0.000000	1170.000000		1
14016.560547	3176.405029	2.639680	5.230021	7264.995605	99499.804688	1107.352051	654.014709	142.878860	123.960129	39.434853	164.930679	260.603668	121.875526	1.739357	99998.000000	4.146641	3.501936	0.421551	0.718503	3.861235	4.997822	3.044286	2.815588	2.154968	2.093282	1.595880	2.217301	2.415981	2.085917	0.240389	4.999991	1189.000000		1
14777.180664	5891.532227	2.414567	4.348072	12768.898438	99998.000000	2048.237793	1249.370605	327.477631	149.074097	94.643028	411.617462	510.102814	274.458923	1.996913	0.000000	4.169591	3.770228	0.382839	0.638297	4.106153	4.999991	3.311380	3.096691	2.515182	2.173402	1.976089	2.614494	2.707658	2.438477	0.300359	0.000000	1242.000000		1
11987.602539	1535.368896	1.995179	1.366096	5781.800293	85957.554688	882.177490	528.901306	102.213608	43.930943	22.030230	125.973808	165.313065	56.666782	3.585482	99998.000000	4.078732	3.186213	0.299982	0.135481	3.762063	4.934284	2.945556	2.723375	2.009509	1.642771	1.343019	2.100280	2.218307	1.753329	0.554548	4.999991	1267.000000		1
11726.693359	2761.346191	1.483278	3.703570	6190.238770	83705.554688	951.034302	570.547180	145.737488	81.672821	33.918041	152.583389	182.763947	130.682678	1.230903	99998.000000	4.069176	3.441121	0.171223	0.568621	3.791708	4.922754	2.978196	2.756292	2.163571	1.912078	1.530431	2.183507	2.261890	2.116218	0.090224	4.999991	1298.000000		1
5396.903809	553.907349	1.668303	2.047602	2916.137451	58241.488281	390.977997	232.190109	78.404060	32.888073	32.906578	113.194801	146.113708	76.276276	0.591159	99998.000000	3.732145	2.743437	0.222275	0.311246	3.464808	4.765233	2.592152	2.365844	1.894339	1.517038	1.517283	2.053827	2.164691	1.882389	0.000000	4.999991	1313.000000		1
7275.884277	747.189880	2.809286	2.325139	3413.846924	51905.792969	427.070068	279.503906	67.160744	53.848248	18.397585	94.149628	103.370010	91.605545	0.413329	0.000000	3.861886	2.873431	0.448596	0.366449	3.533244	4.715216	2.630499	2.446388	1.827116	1.731172	1.264761	1.973819	2.014395	1.961922	0.000000	0.000000	1328.000000		1
18880.822266	3085.141846	1.033052	3.120744	13164.557617	99998.000000	2044.796387	1284.562256	280.647980	118.390900	63.386250	279.062927	400.207611	176.121567	2.778540	99998.000000	4.276021	3.489275	0.014122	0.494258	4.119406	4.999991	3.310650	3.108755	2.448162	2.073318	1.801995	2.445702	2.602285	2.245813	0.443817	4.999991	1371.000000		1
6860.372070	2496.036621	2.349809	4.200052	6504.120117	95781.593750	957.710571	599.077942	166.561981	68.964737	35.327312	174.061630	259.536713	122.063629	0.779392	99998.000000	3.836348	3.397251	0.371033	0.623255	3.813189	4.981282	2.981234	2.777483	2.221576	1.838627	1.548111	2.240703	2.414199	2.086586	0.000000	4.999991	1387.000000		1
19498.826172	4167.546387	1.745396	8.097898	13864.939453	99998.000000	2164.991211	1353.933960	322.068756	161.942535	101.328575	464.318542	644.550720	410.501129	2.144643	99998.000000	4.290009	3.619880	0.241894	0.908372	4.141918	4.999991	3.335456	3.131598	2.507949	2.209361	2.005732	2.666816	2.809257	2.613314	0.331355	4.999991	1479.000000		1
10694.073242	3708.744873	1.862578	7.740184	16171.190430	99998.000000	2587.593018	1579.219604	346.007812	121.456131	108.353325	458.940491	610.247253	306.844330	0.594481	99998.000000	4.029143	3.569227	0.270115	0.888751	4.208742	4.999991	3.412896	3.198442	2.539086	2.084419	2.034842	2.661756	2.785506	2.486918	0.000000	4.999991	1515.000000		1
4559.304688	1277.518921	1.936588	3.182418	2385.487793	41880.125000	276.108704	177.697357	45.741096	44.418175	22.042564	42.817711	52.491402	49.703701	0.771294	0.000000	3.658899	3.106367	0.287037	0.502757	3.377577	4.622008	2.441080	2.249681	1.660307	1.647561	1.343262	1.631623	1.720088	1.696389	0.000000	0.000000	1586.000000		1
9712.086914	1707.463013	2.137031	4.816800	8252.991211	99998.000000	1252.152100	772.439575	177.435242	64.653664	47.582088	219.000961	305.206879	145.694321	1.481267	99998.000000	3.987313	3.232351	0.329811	0.682759	3.916611	4.999991	3.097657	2.887865	2.249040	1.810593	1.677444	2.340446	2.484594	2.163443	0.170633	4.999991	1614.000000		1
22818.632812	4890.300781	2.852458	5.723419	11670.619141	99998.000000	1852.540649	1108.878540	276.975250	106.885468	78.243706	386.025513	483.616577	268.550476	3.724339	99998.000000	4.358290	3.689336	0.455219	0.757656	4.067094	4.999991	3.267768	3.044884	2.442441	2.028919	1.893449	2.586616	2.684501	2.429026	0.571049	4.999991	1656.000000		1
3004.862793	541.226990	2.544085	3.022064	1618.053101	32547.837891	144.133942	88.586563	19.917868	0.000000	9.343728	13.309417	15.350851	50.909443	0.750013	0.000000	3.477825	2.733379	0.405532	0.480304	3.208993	4.512522	2.158766	1.947368	1.299243	0.000000	0.970520	1.124159	1.186132	1.706798	0.000000	0.000000	1703.000000		1
1837.784912	615.125732	1.853327	2.578006	1623.144409	35077.257812	138.120651	85.105019	34.013638	23.544346	12.054335	44.942410	83.779015	72.915001	0.659864	99998.000000	3.264295	2.788964	0.267952	0.411284	3.210357	4.545026	2.140259	1.929955	1.531653	1.371887	1.081143	1.652656	1.923135	1.862817	0.000000	4.999991	1719.000000		1
7853.971191	842.850586	2.232627	3.762161	4774.099609	69880.210938	671.829468	425.851990	100.301689	33.847118	34.978848	115.149887	137.926376	83.270195	0.058359	99998.000000	3.895089	2.925750	0.348816	0.575437	3.678891	4.844354	2.827259	2.629259	2.001308	1.529522	1.543805	2.061264	2.139647	1.920490	0.000000	4.999991	1750.000000		1
8504.920898	412.850952	2.161701	3.472290	3617.721924	56196.804688	500.148499	307.553589	84.892242	26.760685	26.029839	85.061852	99.509163	93.714821	0.968253	99998.000000	3.929670	2.615793	0.334796	0.540616	3.558435	4.749712	2.699099	2.487921	1.928868	1.427497	1.415471	1.929735	1.997863	1.971808	0.000000	4.999991	1853.000000		1
7260.980469	2130.857422	2.525582	4.539263	4418.550293	64174.335938	601.810120	390.000427	85.003258	46.172821	27.358931	98.022804	157.101074	91.593208	0.070623	0.000000	3.860995	3.328554	0.402361	0.656985	3.645280	4.807362	2.779459	2.591065	1.929436	1.664386	1.437099	1.991327	2.196179	1.961863	0.000000	0.000000	1913.000000		1
12088.724609	2852.837646	1.282835	6.204483	8159.634277	99998.000000	1270.740845	769.186218	193.242493	96.499435	79.304512	295.927917	408.034149	263.659668	2.339535	0.000000	4.082380	3.455277	0.108171	0.792706	3.911671	4.999991	3.104057	2.886031	2.286103	1.984525	1.899298	2.471186	2.610697	2.421044	0.369130	0.000000	1945.000000		1
8082.889160	1222.751709	2.587257	4.637943	5828.938477	97328.539062	858.105835	533.338806	181.872742	96.551857	40.082436	187.256958	249.801346	131.798996	0.487851	99998.000000	3.907567	3.087338	0.412840	0.666325	3.765589	4.988240	2.933541	2.727003	2.259768	1.984761	1.602954	2.272438	2.397595	2.119912	0.000000	4.999991	2033.000000		1
27542.394531	6718.085449	3.299600	5.575400	16005.150391	99998.000000	2567.520996	1561.747192	360.670990	151.100113	94.627609	459.655945	629.363342	366.033630	5.617509	0.000000	4.440001	3.827245	0.518461	0.746276	4.204260	4.999991	3.409514	3.193611	2.557111	2.179265	1.976018	2.662433	2.798902	2.563521	0.749544	0.000000	2095.000000		1
9027.744141	846.597290	0.977545	2.429986	4428.890137	65205.019531	616.790894	378.769470	97.328964	71.900452	18.440758	76.553818	117.601463	73.084610	0.399778	0.000000	3.955579	2.927677	0.000000	0.385604	3.646295	4.814281	2.790138	2.578375	1.988242	1.856732	1.265779	1.883967	2.070413	1.863826	0.000000	0.000000	2123.000000		1
19430.287109	3747.717041	2.652015	4.326486	12383.496094	99998.000000	1916.225952	1179.092163	267.150452	112.463951	68.514511	318.648895	456.683197	227.977722	1.677750	99998.000000	4.288479	3.573767	0.423576	0.636135	4.092843	4.999991	3.282447	3.071548	2.426756	2.051013	1.835783	2.503312	2.659615	2.357893	0.224727	4.999991	2165.000000		1
5987.115723	2817.165039	1.242747	5.088169	6334.455566	87314.835938	994.752441	595.374329	143.763901	60.219250	45.195274	211.109665	262.355255	211.297775	0.844131	99998.000000	3.777218	3.449812	0.094383	0.706562	3.801709	4.941088	2.997715	2.774790	2.157650	1.779735	1.655093	2.324508	2.418890	2.324895	0.000000	4.999991	2227.000000		1
12130.462891	3004.659424	1.390766	4.341904	7889.896484	99998.000000	1225.046021	744.772278	155.062714	75.847641	56.188805	280.345764	357.423828	146.835312	3.474637	99998.000000	4.083878	3.477795	0.143254	0.637680	3.897071	4.999991	3.088152	2.872024	2.190507	1.879942	1.749650	2.447694	2.553184	2.166831	0.540909	4.999991	2254.000000		1
17018.179688	4474.048340	1.501781	5.365705	16247.710938	99998.000000	2575.187012	1596.149292	387.221985	146.459091	106.685028	503.648560	702.851929	380.579620	3.376600	0.000000	4.230913	3.650701	0.176607	0.729627	4.210792	4.999991	3.410809	3.203074	2.587960	2.165716	2.028104	2.702128	2.846864	2.580446	0.528480	0.000000	2278.000000		1
10941.419922	1865.150024	2.180203	1.702224	5997.335449	89779.218750	896.115967	539.056030	154.088257	50.798428	29.014898	133.902100	170.136032	58.686634	1.568938	99998.000000	4.039073	3.270714	0.338497	0.231017	3.777958	4.953176	2.952364	2.731634	2.187770	1.705850	1.462621	2.126787	2.230796	1.768539	0.195606	4.999991	2303.000000		1
14139.126953	1679.965332	2.392981	4.286397	9233.195312	99998.000000	1401.195435	872.118347	194.007263	84.460518	34.519371	188.086472	204.217514	139.844467	2.450431	99998.000000	4.150423	3.225300	0.378939	0.632092	3.965352	4.999991	3.146499	2.940575	2.287818	1.926654	1.538063	2.274358	2.310093	2.145645	0.389242	4.999991	2328.000000		1
6920.138184	1876.020264	2.059937	3.065236	4844.966797	66346.218750	676.633972	419.635162	77.300079	62.162006	17.552641	98.482277	112.266594	44.819057	1.033919	99998.000000	3.840115	3.273237	0.313854	0.486464	3.685291	4.821816	2.830354	2.622872	1.888180	1.793525	1.244342	1.993358	2.050251	1.651463	0.014486	4.999991	2343.000000		1
6296.584473	1976.639526	1.782401	2.645848	6122.315918	82562.148438	894.635803	556.984863	124.021805	53.425774	16.316061	104.073097	113.321228	80.337563	2.188142	99998.000000	3.799105	3.295928	0.251005	0.422565	3.786916	4.916781	2.951646	2.745843	2.093498	1.727751	1.212615	2.017339	2.054311	1.904919	0.340075	4.999991	2373.000000		1
14744.120117	5042.134766	2.670518	5.390375	12621.613281	99998.000000	1995.764893	1212.911499	256.952545	154.365799	65.134727	322.392548	429.034393	226.623962	2.609639	99998.000000	4.168619	3.702615	0.426595	0.731619	4.101115	4.999991	3.300109	3.083829	2.409853	2.188551	1.813813	2.508385	2.632492	2.355306	0.416580	4.999991	2401.000000		1
23191.722656	6425.743652	1.742312	8.245917	21276.027344	99998.000000	3511.033936	2090.275391	485.537750	212.781052	157.720901	737.562439	1004.349060	514.120911	2.144682	0.000000	4.365333	3.807923	0.241126	0.916239	4.327890	4.999991	3.545435	3.320204	2.686223	2.327933	2.197889	2.867799	3.001885	2.711065	0.331363	0.000000	2431.000000		1
13279.133789	2544.852295	2.716774	4.002693	8394.316406	99998.000000	1266.568604	744.047546	238.989746	121.123093	68.933899	300.994476	455.850586	235.847427	5.431149	0.000000	4.123170	3.405663	0.434053	0.602352	3.923985	4.999991	3.102629	2.871601	2.378379	2.083227	1.838433	2.478559	2.658823	2.372631	0.734892	0.000000	2497.000000		1
10833.208008	3481.584229	1.495613	3.879343	9626.957031	99998.000000	1432.513794	865.038086	199.098511	82.409836	32.962082	178.175339	271.470764	107.286354	1.227794	0.000000	4.034757	3.541777	0.174819	0.588758	3.983489	4.999991	3.156099	2.937035	2.299068	1.915979	1.518015	2.250848	2.433723	2.030545	0.089126	0.000000	2539.000000		1
5797.672363	1124.402100	1.523367	3.040566	4353.369629	67961.593750	626.991943	387.595123	100.366447	59.238621	38.725590	124.808159	163.623184	130.599426	0.919480	0.000000	3.763254	3.050922	0.182805	0.482955	3.638826	4.832263	2.797262	2.588378	2.001589	1.772605	1.587998	2.096243	2.213845	2.115941	0.000000	0.000000	2574.000000		1
20545.292969	3891.961914	1.507948	5.649409	13727.750000	99998.000000	2133.213379	1341.339966	370.659241	147.988617	100.782753	492.525513	678.009277	334.964966	2.231627	0.000000	4.312712	3.590168	0.178386	0.752003	4.137599	4.999991	3.329034	3.127539	2.568975	2.170228	2.003386	2.692429	2.831236	2.524999	0.348622	0.000000	2633.000000		1
9016.555664	2606.104736	3.490792	5.748089	5228.213867	71641.093750	740.155884	471.953888	119.217339	62.482716	37.529102	146.600937	200.643463	129.014374	0.005006	0.000000	3.955041	3.415992	0.542924	0.759523	3.718353	4.855162	2.869323	2.673900	2.076339	1.795760	1.574368	2.166137	2.302425	2.110638	0.000000	0.000000	2682.000000		1
19189.214844	6439.780762	1.810155	6.580698	13764.024414	99998.000000	2149.840820	1334.503418	299.418701	137.321976	74.657318	383.339569	518.499817	308.417053	4.011016	99998.000000	4.283057	3.808871	0.257716	0.818272	4.138745	4.999991	3.332406	3.125320	2.476279	2.137740	1.873072	2.583584	2.714749	2.489138	0.603254	4.999991	2741.000000		1
7096.842285	2384.627441	2.960389	4.977154	5860.145996	84063.187500	883.947571	522.089294	117.296173	57.533314	38.071838	166.598984	227.354813	156.382553	1.163321	99998.000000	3.851065	3.377420	0.471349	0.696981	3.767908	4.924606	2.946426	2.717745	2.069284	1.759919	1.580604	2.221672	2.356704	2.194188	0.065699	4.999991	2804.000000		1
6849.341309	2203.756836	2.593424	4.600938	5287.588379	82908.273438	760.502380	472.635376	149.468811	76.751175	50.949532	217.348068	262.601929	188.280746	3.157254	0.000000	3.835649	3.343164	0.413874	0.662846	3.723258	4.918598	2.881101	2.674526	2.174551	1.885085	1.707140	2.337156	2.419298	2.274806	0.499310	0.000000	2860.000000		1
6181.101562	1758.329346	2.318972	3.080655	6032.983398	83909.656250	902.764526	542.469727	107.348030	28.703440	27.485363	133.279190	141.167389	104.483238	0.712792	99998.000000	3.791066	3.245100	0.365295	0.488643	3.780532	4.923812	2.955575	2.734375	2.030794	1.457934	1.439101	2.124762	2.149734	2.019047	0.000000	4.999991	2880.000000		1
16023.643555	4020.054443	2.522498	4.773628	8979.779297	99998.000000	1383.988159	840.972534	223.312027	88.185677	40.008427	183.655151	239.797699	149.820358	1.988222	99998.000000	4.204762	3.604232	0.401831	0.678849	3.953266	4.999991	3.141132	2.924782	2.348912	1.945398	1.602152	2.264003	2.379845	2.175571	0.298465	4.999991	3032.000000		1
7521.966797	1564.978882	1.304422	2.726025	4352.802246	60152.183594	589.783508	364.596588	77.614624	28.743528	4.610189	60.354935	95.040825	55.908184	1.226195	0.000000	3.876331	3.194509	0.115418	0.435530	3.638769	4.779252	2.770693	2.561813	1.889944	1.458540	0.663719	1.780713	1.977910	1.747475	0.088560	0.000000	3054.000000		1
14448.802734	5360.349121	1.930420	3.398280	9675.300781	99998.000000	1462.271851	892.800964	236.664612	93.949188	50.835434	278.578796	356.585052	301.336792	3.226140	0.000000	4.159832	3.729193	0.285652	0.531259	3.985664	4.999991	3.165028	2.950755	2.374133	1.972893	1.706167	2.444948	2.552163	2.479052	0.508683	0.000000	3105.000000		1
12589.344727	2756.843994	1.708391	3.293433	8437.078125	99998.000000	1270.611328	812.688538	246.464737	89.813889	57.650497	288.702698	356.107056	237.521896	2.554755	0.000000	4.100003	3.440412	0.232587	0.517649	3.926192	4.999991	3.104013	2.909924	2.391755	1.953344	1.760803	2.460451	2.551581	2.375704	0.407349	0.000000	3163.000000		1
8605.234375	2594.617676	1.773150	2.778449	7347.627441	97227.632812	1123.242554	690.026611	116.707176	68.236969	31.077919	158.023102	210.233887	99.216209	1.737123	0.000000	3.934763	3.414073	0.248745	0.443802	3.866147	4.987790	3.050473	2.838866	2.067098	1.834020	1.492452	2.198721	2.322703	1.996583	0.239831	0.000000	3204.000000		1
25357.191406	4472.238281	1.948923	3.416783	13883.219727	99998.000000	2206.445801	1351.920288	361.895233	129.846985	68.058113	406.498444	578.349060	278.211823	1.982094	99998.000000	4.404101	3.650525	0.289795	0.533617	4.142490	4.999991	3.343693	3.130951	2.558583	2.113432	1.832880	2.609059	2.762190	2.444376	0.297124	4.999991	3228.000000		1
9416.665039	3086.205811	2.710606	4.360406	7414.581543	95311.343750	1102.806641	691.892273	125.246048	98.799904	38.324707	159.346039	229.479507	187.269287	1.142654	0.000000	3.973897	3.489425	0.433066	0.639527	3.870087	4.979145	3.042499	2.840039	2.097764	1.994757	1.583479	2.202341	2.360744	2.272467	0.057915	0.000000	3322.000000		1
6099.561035	2837.844482	0.971378	3.145414	8330.093750	99998.000000	1289.101440	779.963867	175.803940	110.126480	38.472725	227.422653	285.618958	226.648636	1.654179	99998.000000	3.785299	3.452989	0.000000	0.497678	3.920650	4.999991	3.110287	2.892075	2.245028	2.041892	1.585153	2.356834	2.455787	2.355353	0.218582	4.999991	3356.000000		1
18813.945312	3496.651367	2.001346	3.466122	9669.130859	99998.000000	1506.702393	906.440308	211.785004	89.631950	49.586517	263.597992	352.008789	209.231674	1.556154	99998.000000	4.274480	3.543652	0.301322	0.539844	3.985387	4.999991	3.178027	2.957339	2.325895	1.952463	1.695364	2.420942	2.546554	2.320627	0.192053	4.999991	3403.000000		1
16861.003906	3905.240479	2.137031	4.150712	11889.996094	99998.000000	1854.384766	1115.067627	242.816666	98.223244	58.177814	321.060364	467.895691	333.913391	2.911564	0.000000	4.226883	3.591648	0.329811	0.618123	4.075181	4.999991	3.268200	3.047301	2.385278	1.992214	1.764757	2.506587	2.670149	2.523634	0.464126	0.000000	3452.000000		1
20323.791016	3235.264404	2.309720	4.366574	12723.790039	99998.000000	1988.641479	1196.015747	340.722290	164.437286	75.872307	396.066162	512.899780	297.664062	1.668498	0.000000	4.308005	3.509910	0.363559	0.640141	4.104617	4.999991	3.298557	3.077737	2.532401	2.216000	1.880083	2.597768	2.710032	2.473727	0.222326	0.000000	3495.000000		1
6877.206055	1434.376465	2.735276	4.030447	6401.536133	88574.390625	908.367676	585.410767	137.719772	71.061676	25.268156	138.009644	205.793304	154.125259	0.058421	0.000000	3.837412	3.156663	0.437001	0.605353	3.806284	4.947308	2.958262	2.767461	2.138996	1.851635	1.402574	2.139910	2.313431	2.187874	0.000000	0.000000	3527.000000		1
5898.689453	229.596680	3.099157	4.261727	2670.736816	45621.902344	318.895599	199.443893	30.760294	28.845293	13.765810	33.023758	43.551643	61.807377	0.622616	0.000000	3.770756	2.360965	0.491244	0.629586	3.426631	4.659173	2.503649	2.299821	1.487990	1.460075	1.138802	1.518826	1.639005	1.791040	0.000000	0.000000	3545.000000		0
13517.997070	3357.349609	2.911049	4.113708	8178.651855	99998.000000	1279.511108	771.566833	204.334702	122.985672	41.189499	215.463913	302.116974	144.695190	0.903537	0.000000	4.130912	3.525997	0.464050	0.614233	3.912682	4.999991	3.107044	2.887373	2.310342	2.089854	1.614787	2.333375	2.480175	2.160454	0.000000	0.000000	3578.000000		1
5844.492676	1545.338623	3.284182	3.848506	2978.031250	50704.863281	417.902100	246.276627	55.427120	49.234974	15.585216	59.078266	89.178642	62.217514	0.241375	0.000000	3.766747	3.189024	0.516427	0.585292	3.473929	4.705050	2.621074	2.391423	1.743722	1.692274	1.192713	1.771428	1.950261	1.793913	0.000000	0.000000	3628.000000		1
10412.577148	3777.527588	2.846291	5.455134	9010.542969	99998.000000	1391.580322	847.417603	210.366486	85.129692	67.663399	281.058105	375.602478	289.353363	1.436771	0.000000	4.017558	3.577208	0.454279	0.736805	3.954751	4.999991	3.143508	2.928097	2.322977	1.930081	1.830354	2.448796	2.574728	2.461429	0.157388	0.000000	3752.000000		1
5723.040039	1277.062622	1.387682	0.925122	2639.705078	44941.324219	315.932129	195.246918	49.753040	36.095161	8.461780	27.198576	29.440454	31.916697	1.703570	99998.000000	3.757627	3.106212	0.142290	0.000000	3.421556	4.652646	2.499594	2.290584	1.696820	1.557449	0.927462	1.434546	1.468945	1.504018	0.231360	4.999991	3778.000000		1
13930.580078	3772.612061	3.857757	6.321664	7413.681152	99998.000000	1104.801880	676.300903	194.710342	79.582047	58.008209	233.457520	348.937378	204.673904	0.112960	0.000000	4.143969	3.576642	0.586335	0.800831	3.870034	4.999991	3.043284	2.830140	2.289389	1.900815	1.763489	2.368208	2.542747	2.311063	0.000000	0.000000	3797.000000		1
15307.250977	2931.910889	3.055985	3.210172	9417.176758	99998.000000	1431.209351	865.078125	267.230621	119.137161	47.421734	293.719940	358.111511	215.726028	2.344267	99998.000000	4.184897	3.467151	0.485151	0.506528	3.973921	4.999991	3.155703	2.937055	2.426886	2.076047	1.675977	2.467933	2.554018	2.333903	0.370007	4.999991	3862.000000		1
14160.010742	5462.380859	1.896499	4.113708	14285.358398	99998.000000	2206.853027	1359.256592	319.675781	105.741402	84.858322	392.797394	579.218628	249.634827	3.361413	0.000000	4.151063	3.737382	0.277953	0.614233	4.154891	4.999991	3.343773	3.133301	2.504710	2.024245	1.928694	2.594169	2.762842	2.397305	0.526522	0.000000	3923.000000		1
6023.170898	375.445190	1.625130	2.898715	2951.036133	47794.093750	399.162231	249.064331	62.026321	27.935589	19.470726	63.451008	89.505516	49.944233	0.960116	99998.000000	3.779825	2.574547	0.210888	0.462205	3.469975	4.679374	2.601150	2.396312	1.792576	1.446158	1.289382	1.802438	1.951850	1.698485	0.000000	4.999991	3960.000000		1
6674.909668	1645.254761	2.753779	4.539263	5992.145508	81899.156250	885.421570	551.791870	120.191803	62.248352	28.882298	119.824837	162.744308	66.799950	1.486277	99998.000000	3.824445	3.216233	0.439929	0.656985	3.777582	4.913280	2.947150	2.741775	2.079875	1.794128	1.460632	2.078547	2.211506	1.824776	0.172100	4.999991	3991.000000		1
13515.511719	3438.562988	3.706654	4.536180	11979.257812	99998.000000	1920.500122	1159.112671	290.173645	88.750000	67.244011	312.370392	386.907440	294.102325	1.436409	99998.000000	4.130833	3.536377	0.568982	0.656690	4.078430	4.999991	3.283414	3.064126	2.462658	1.948168	1.827654	2.494670	2.587607	2.468498	0.157278	4.999991	4048.000000		1
17564.544922	5979.616211	1.871829	5.886858	15079.303711	99998.000000	2368.721436	1460.538818	403.716919	211.686325	111.119446	540.961792	711.776245	430.533112	3.363606	0.000000	4.244637	3.776673	0.272266	0.769884	4.178381	4.999991	3.374514	3.164513	2.606077	2.325693	2.045790	2.733167	2.852344	2.634007	0.526805	0.000000	4070.000000		1
8193.292969	1733.138306	1.939672	1.813238	4433.503418	66654.429688	655.383911	366.187805	94.510422	52.488316	14.354804	100.190674	144.420731	69.063416	0.694391	0.000000	3.913459	3.238833	0.287728	0.258455	3.646747	4.823829	2.816496	2.563704	1.975480	1.720063	1.156997	2.000827	2.159630	1.839248	0.000000	0.000000	4098.000000		1
8917.105469	2518.853271	1.159486	3.219423	5267.753418	78542.078125	763.635498	446.913910	94.670776	61.508255	30.729456	92.946968	119.183418	106.990318	1.453898	0.000000	3.950224	3.401203	0.064265	0.507778	3.721625	4.895103	2.882886	2.650224	1.976216	1.788933	1.487555	1.968235	2.076216	2.029345	0.162534	0.000000	4117.000000		1
4997.543945	1435.770264	2.300469	3.644979	4453.473633	65930.710938	652.734985	407.019592	95.540398	54.816540	24.694580	117.080307	164.711731	134.552780	0.337472	0.000000	3.698757	3.157085	0.361816	0.561695	3.648699	4.819088	2.814737	2.609615	1.980187	1.738912	1.392602	2.068484	2.216725	2.128893	0.000000	0.000000	4168.000000		1
7498.518066	1500.331421	1.643633	3.867008	4206.253418	64044.035156	616.507202	368.346436	71.228195	54.878216	31.145761	94.211304	130.183121	121.129257	1.034714	99998.000000	3.874975	3.176187	0.215805	0.587375	3.623895	4.806479	2.789938	2.566257	1.852652	1.739400	1.493399	1.974103	2.114555	2.083249	0.014820	4.999991	4277.000000		1
21536.523438	5473.454102	1.819406	4.588603	13800.819336	99998.000000	2164.636475	1337.473022	309.157135	110.638382	100.899933	483.795441	646.934448	460.417603	3.129428	99998.000000	4.333176	3.738261	0.259930	0.661681	4.139905	4.999991	3.335385	3.126285	2.490179	2.043906	2.003891	2.684662	2.810860	2.663152	0.495465	4.999991	4309.000000		1
9089.739258	2950.959229	2.618094	4.767460	5018.029297	72620.875000	751.291260	452.609589	104.100853	61.862885	38.984627	151.106277	193.735886	100.048820	2.476573	0.000000	3.958551	3.469963	0.417985	0.678287	3.700533	4.861062	2.875808	2.655724	2.017454	1.791430	1.590893	2.179282	2.287210	2.000212	0.393851	0.000000	4371.000000		1
7039.768555	1544.792725	3.947186	3.651147	4814.820312	64722.570312	704.572632	426.385468	101.417999	54.628433	24.346117	64.225029	91.879997	85.484322	0.173375	0.000000	3.847558	3.188870	0.596288	0.562429	3.682580	4.811056	2.847926	2.629802	2.006115	1.737419	1.386430	1.807704	1.963221	1.931886	0.000000	0.000000	4406.000000		1
18885.253906	3604.902832	2.389898	4.514594	9657.690430	99998.000000	1465.910767	917.760742	199.718338	117.401016	51.717384	231.776886	266.179077	199.348297	0.289747	99998.000000	4.276123	3.556894	0.378379	0.654619	3.984873	4.999991	3.166107	2.962729	2.300418	2.069672	1.713637	2.365070	2.425174	2.299613	0.000000	4.999991	4430.000000		1
7017.988281	1720.954468	1.927337	3.959521	10924.357422	99998.000000	1697.983643	1041.208984	218.174515	111.304466	51.449097	264.279480	349.711395	241.126785	3.119031	0.000000	3.846213	3.235769	0.284958	0.597643	4.038396	4.999991	3.229934	3.017538	2.338804	2.046513	1.711378	2.422063	2.543710	2.382246	0.494020	0.000000	4445.000000		1
6850.235840	2146.140381	3.974939	5.899192	7565.570801	97347.882812	1152.084839	716.741089	145.043655	72.560371	38.694756	163.675598	210.076614	93.116577	0.260535	99998.000000	3.835706	3.331658	0.599330	0.770793	3.878842	4.988327	3.061485	2.855362	2.161499	1.860700	1.587652	2.213984	2.322378	1.969027	0.000000	4.999991	4493.000000		1
8051.740723	1986.578369	1.526451	2.510163	6328.587402	88218.523438	909.601196	585.857910	118.156532	78.808029	28.626347	145.851593	221.742401	155.870651	2.620837	99998.000000	3.905890	3.298106	0.183683	0.399702	3.801307	4.945560	2.958851	2.767792	2.072458	1.896570	1.456766	2.163911	2.345849	2.192764	0.418440	4.999991	4520.000000		1
16133.082031	3261.596436	2.605759	3.361275	9580.010742	99998.000000	1466.471924	912.395020	212.151978	105.528625	51.159225	234.058853	312.805206	162.096725	1.921193	99998.000000	4.207717	3.513430	0.415934	0.526504	3.981366	4.999991	3.166274	2.960183	2.326647	2.023370	1.708924	2.369325	2.495274	2.209774	0.283571	4.999991	4555.000000		1
8600.902344	1994.223022	1.211909	3.108409	3905.111084	64194.089844	549.349548	326.870148	78.006256	42.435329	19.822273	85.274628	161.085266	114.554726	0.651297	0.000000	3.934544	3.299774	0.083470	0.492538	3.591633	4.807495	2.739849	2.514375	1.892129	1.627728	1.297153	1.930820	2.207056	2.059013	0.000000	0.000000	4578.000000		1
16081.981445	3331.325928	2.716774	4.656446	8917.074219	99998.000000	1354.890015	828.933655	199.690582	111.890373	67.453705	303.726685	357.602692	245.841827	1.346149	99998.000000	4.206339	3.522617	0.434053	0.668055	3.950222	4.999991	3.131904	2.918520	2.300358	2.048793	1.829006	2.482483	2.553401	2.390656	0.129093	4.999991	4617.000000		1
10186.579102	2406.645264	2.281967	2.232627	5815.320801	91096.414062	857.189941	505.360016	138.095993	63.858063	30.618443	149.206696	205.380081	81.688240	3.858630	99998.000000	4.008029	3.381412	0.358309	0.348816	3.764574	4.959501	2.933077	2.703601	2.140181	1.805216	1.485983	2.173788	2.312558	1.912160	0.586433	4.999991	4636.000000		1
13581.328125	2268.237793	2.880212	3.749826	7932.538574	99998.000000	1174.358643	734.281372	181.043213	96.070801	58.597202	245.570450	331.159607	149.268372	2.861643	99998.000000	4.132942	3.355689	0.459424	0.574011	3.899412	4.999991	3.069801	2.865863	2.257782	1.982591	1.767877	2.390176	2.520037	2.173968	0.456615	4.999991	4700.000000		1
12618.576172	3152.894775	4.937066	6.247655	11706.479492	99998.000000	1858.729736	1135.216797	282.347107	116.417305	87.541176	364.513336	463.319427	295.119965	1.867720	99998.000000	4.101010	3.498709	0.693469	0.795717	4.068426	4.999991	3.269216	3.055079	2.450783	2.066018	1.942212	2.561713	2.665880	2.469999	0.271312	4.999991	4733.000000		1
9824.286133	2351.369385	2.460824	4.033530	6942.501465	98241.437500	1063.963867	649.589539	168.967300	99.438240	47.023933	188.968430	228.881256	169.513123	1.650297	99998.000000	3.992301	3.371321	0.391080	0.605685	3.841516	4.992295	3.026927	2.812639	2.227803	1.997553	1.672319	2.276389	2.359610	2.229203	0.217562	4.999991	4811.000000		1
13410.566406	2430.479492	2.470075	2.935719	8070.298340	99998.000000	1247.717651	754.344177	177.046692	83.846855	44.257820	219.195236	280.219330	201.010422	3.280987	99998.000000	4.127447	3.385692	0.392710	0.467715	3.906890	4.999991	3.096116	2.877569	2.248088	1.923487	1.645990	2.340831	2.447498	2.303219	0.516004	4.999991	4858.000000		1
5499.049316	1229.869019	1.828657	2.177119	2193.858154	39158.238281	288.866150	161.594070	48.963604	17.031488	11.616444	38.747177	13.071969	39.533531	0.637097	99998.000000	3.740288	3.089859	0.262132	0.337882	3.341208	4.592823	2.460697	2.208426	1.689873	1.231253	1.065073	1.588240	1.116341	1.596966	0.000000	4.999991	4911.000000		1
5702.569824	836.895874	1.214993	4.317234	5896.478516	90817.242188	877.280518	543.030945	188.182068	81.678986	59.972549	259.357849	312.413574	200.640381	0.479978	0.000000	3.756071	2.922671	0.084574	0.635206	3.770593	4.958169	2.943139	2.734825	2.274578	1.912110	1.777953	2.413899	2.494730	2.302418	0.000000	0.000000	4962.000000		1
6697.127930	120.120872	2.790784	3.799166	2928.583496	49852.621094	379.515717	233.932419	55.377781	4.089037	23.424080	77.556030	74.389030	51.461433	0.875366	0.000000	3.825889	2.079618	0.445726	0.579688	3.466658	4.697688	2.579230	2.369090	1.743336	0.611621	1.369663	1.889616	1.871509	1.711482	0.000000	0.000000	4987.000000		0
23478.369141	5529.180664	2.081524	8.597464	16658.812500	99998.000000	2727.159912	1636.796143	418.318420	173.682327	106.956398	511.311646	686.545105	364.784698	2.526062	99998.000000	4.370668	3.742661	0.318381	0.934370	4.221644	4.999991	3.435711	3.213995	2.621507	2.239756	2.029207	2.708686	2.836669	2.562037	0.402444	4.999991	5028.000000		1
5157.047363	566.643188	2.864793	3.237926	2901.280029	50083.914062	388.736115	238.434677	72.002213	44.720379	23.152710	93.230675	132.150543	51.264072	0.191006	99998.000000	3.712401	2.753310	0.457093	0.510267	3.462590	4.699698	2.589655	2.377369	1.857346	1.650505	1.364602	1.969559	2.121069	1.709813	0.000000	4.999991	5073.000000		1
6869.580078	1040.783447	1.199574	2.713690	3906.723877	56807.777344	529.699951	337.953094	79.739319	31.343121	23.800295	70.361664	79.421692	29.557636	0.859194	99998.000000	3.836930	3.017360	0.079027	0.433560	3.591813	4.754408	2.724030	2.528857	1.901672	1.496142	1.376582	1.847336	1.899939	1.470670	0.000000	4.999991	5124.000000		1
28290.890625	6162.395508	2.704439	5.322533	17620.373047	99998.000000	2767.294678	1725.068115	483.289703	216.916351	143.652893	596.993347	810.825928	552.840332	2.972809	99998.000000	4.451647	3.789750	0.432077	0.726118	4.246015	4.999991	3.442055	3.236806	2.684207	2.336292	2.157314	2.775970	2.908928	2.742600	0.473167	4.999991	5168.000000		1
11104.848633	2523.808838	2.093859	3.907097	5741.317383	77233.875000	855.432190	521.201172	131.962433	74.330437	33.649757	136.988922	172.754135	122.297997	1.618305	0.000000	4.045513	3.402056	0.320947	0.591854	3.759012	4.887808	2.932186	2.717005	2.120450	1.871167	1.526982	2.136685	2.237428	2.087419	0.209060	0.000000	5214.000000		1
17716.720703	5252.510742	2.399149	4.748958	11956.758789	99998.000000	1888.728271	1148.106812	262.457001	182.921219	111.813286	286.775360	406.575531	229.547348	3.279079	99998.000000	4.248384	3.720367	0.380057	0.676598	4.077613	4.999991	3.276170	3.059982	2.419058	2.262264	2.048493	2.457542	2.609141	2.360872	0.515752	4.999991	5269.000000		1
14360.536133	3038.281250	2.565671	4.169215	8123.252441	99998.000000	1260.444336	742.761658	178.918518	74.882431	34.087646	232.754440	308.959778	134.978333	1.528777	99998.000000	4.157171	3.482628	0.409201	0.620054	3.909730	4.999991	3.100524	2.870849	2.252655	1.874380	1.532597	2.366898	2.489902	2.130264	0.184344	4.999991	5314.000000		1
15208.918945	3371.488525	2.266548	4.958652	9434.303711	99998.000000	1466.083374	887.993408	218.701843	72.597374	46.191322	229.189636	279.793793	179.192978	2.265592	0.000000	4.182098	3.527822	0.355365	0.695364	3.974710	4.999991	3.166159	2.948410	2.339852	1.860921	1.664560	2.360195	2.446838	2.253321	0.355182	0.000000	5341.000000		1
9186.762695	2638.838623	1.915002	2.436154	4325.692871	66750.140625	602.026001	368.161407	85.524414	39.703136	14.222203	101.566017	111.619011	146.967911	0.614065	99998.000000	3.963162	3.421413	0.282169	0.386705	3.636056	4.824452	2.779615	2.566038	1.932090	1.598825	1.152967	2.006748	2.047738	2.167222	0.000000	4.999991	5368.000000		1
9335.439453	1635.935791	1.076225	0.888117	3925.818359	56000.203125	525.265564	321.612366	59.577831	17.700661	12.282532	54.798038	88.383034	36.409702	1.165037	99998.000000	3.970135	3.213766	0.031903	0.000000	3.593930	4.748189	2.720379	2.507333	1.775085	1.247990	1.089288	1.738765	1.946369	1.561217	0.066340	4.999991	5391.000000		1
19452.085938	4318.418457	2.445405	6.358669	9560.687500	99998.000000	1512.453613	917.569519	235.104248	99.771286	72.902664	287.096069	394.049377	250.547607	3.744853	99998.000000	4.288966	3.635325	0.388351	0.803366	3.980489	4.999991	3.179682	2.962639	2.371260	1.999006	1.862743	2.458027	2.595551	2.398890	0.573435	4.999991	5534.000000		1
22054.279297	5873.473633	3.080655	7.795691	15270.572266	99998.000000	2461.693115	1499.585205	382.124573	186.152969	136.908752	550.126648	717.555176	436.746826	1.336446	99998.000000	4.343493	3.768895	0.488643	0.891855	4.183856	4.999991	3.391234	3.175971	2.582205	2.269870	2.136431	2.740463	2.855855	2.640230	0.125951	4.999991	5625.000000		1
7944.331055	2444.439697	1.847160	2.732193	4530.141602	66984.765625	660.530701	402.218201	115.834480	39.354675	17.746916	87.420906	109.688591	54.495831	1.082068	99998.000000	3.900057	3.388179	0.266504	0.436511	3.656112	4.825976	2.819893	2.604462	2.063838	1.594996	1.249123	1.941615	2.040161	1.736363	0.034255	4.999991	5691.000000		1
11625.876953	3614.111084	2.047602	4.650278	8358.689453	99998.000000	1319.288208	788.117310	184.086868	74.299599	43.523888	226.994003	266.567627	171.927689	1.725967	0.000000	4.065426	3.558002	0.311246	0.667479	3.922138	4.999991	3.120340	2.896591	2.265023	1.870986	1.638728	2.356014	2.425807	2.235346	0.237033	0.000000	5713.000000		1
7655.566406	849.557678	3.352024	2.682853	4616.406250	61953.925781	628.293274	397.157806	74.644981	45.398804	13.022629	86.017807	104.473984	115.146805	0.376174	99998.000000	3.883977	2.929193	0.525307	0.428597	3.664304	4.792069	2.798162	2.598963	1.873001	1.657044	1.114699	1.934588	2.019008	2.061252	0.000000	4.999991	5753.000000		1
15541.112305	3419.379150	1.378431	4.644111	11425.766602	99998.000000	1800.931152	1085.466797	277.400818	105.741402	65.325920	331.338470	452.606506	246.828613	3.531291	0.000000	4.191482	3.533947	0.139385	0.666903	4.057885	4.999991	3.255497	3.035617	2.443108	2.024245	1.815086	2.520272	2.655721	2.392395	0.547934	0.000000	5799.000000		1
6407.824219	1355.704102	1.754647	2.121612	4256.604980	63459.851562	619.581726	373.650452	95.805595	44.337997	20.232410	91.038132	141.090302	50.249523	1.667602	99998.000000	3.806710	3.132165	0.244190	0.326666	3.629063	4.802499	2.792099	2.572465	1.981391	1.646776	1.306048	1.959223	2.149497	1.701132	0.222093	4.999991	5837.000000		1
5267.035156	2201.474854	2.630429	2.738360	2252.893066	39614.171875	262.867157	166.361542	60.857586	41.695232	17.315193	31.330786	45.596161	19.550903	0.089404	0.000000	3.721566	3.342714	0.420027	0.437491	3.352741	4.597851	2.419736	2.221053	1.784315	1.620086	1.238427	1.495971	1.658928	1.291167	0.000000	0.000000	5865.000000		1
9140.050781	3039.746094	3.367443	3.037483	8671.874023	99998.000000	1317.077148	813.607483	179.461258	67.743576	36.378864	191.093124	236.495010	125.720947	2.049048	99998.000000	3.960949	3.482837	0.527300	0.482514	3.938113	4.999991	3.119611	2.910415	2.253971	1.830868	1.560849	2.281245	2.373822	2.099408	0.311552	4.999991	5900.000000		1
16003.444336	2052.610596	1.859494	3.737491	8463.218750	99998.000000	1300.998535	791.651245	202.771240	55.692322	54.844296	247.241837	311.223236	120.386078	1.302372	0.000000	4.204214	3.312307	0.269395	0.572580	3.927536	4.999991	3.114277	2.898534	2.307006	1.745795	1.739131	2.393122	2.493072	2.080576	0.114735	0.000000	5938.000000		1
8544.068359	1771.096069	2.880212	3.681984	4611.947266	66613.812500	652.469788	394.854248	95.487968	28.222378	28.077442	124.977760	125.591431	144.047607	0.791116	99998.000000	3.931665	3.248242	0.459424	0.566082	3.663884	4.823564	2.814560	2.596437	1.979949	1.450594	1.448358	2.096833	2.098960	2.158506	0.000000	4.999991	5959.000000		1
6713.749512	1143.524292	1.452441	4.341904	3680.115234	61481.085938	532.580200	296.381226	84.001045	30.553684	30.137379	103.851067	127.478676	93.181335	0.619707	0.000000	3.826965	3.058245	0.162098	0.637680	3.565861	4.788742	2.726385	2.471851	1.924285	1.485064	1.479105	2.016411	2.105438	1.969329	0.000000	0.000000	5993.000000		1
21151.964844	5388.509766	2.880212	6.966166	14719.573242	99998.000000	2351.301514	1431.329712	296.211609	162.284836	89.952660	407.035004	572.764404	383.737366	1.675499	0.000000	4.325351	3.731469	0.459424	0.842994	4.167895	4.999991	3.371308	3.155740	2.471602	2.210278	1.954014	2.609632	2.757976	2.584034	0.224144	0.000000	6024.000000		1
7134.716797	654.101074	2.639680	3.879343	2921.275146	45409.296875	347.765564	219.068802	53.897587	6.333999	13.380342	39.431767	67.768242	55.655315	0.109667	0.000000	3.853377	2.815645	0.421551	0.588758	3.465572	4.657145	2.541286	2.340580	1.731569	0.801678	1.126467	1.595846	1.831026	1.745507	0.000000	0.000000	6058.000000		1
5205.270996	555.026733	2.063021	2.331306	0.000000	1439.230225	0.000000	0.000000	0.000000	10.626564	0.000000	0.000000	0.000000	0.000000	0.581572	0.000000	3.716443	2.744314	0.314504	0.367599	0.000000	3.158130	0.000000	0.000000	0.000000	1.026393	0.000000	0.000000	0.000000	0.000000	0.000000	0.000000	6086.000000		1
4635.100098	1671.861328	3.315019	6.025626	6370.689941	99901.250000	983.354919	595.892395	150.261337	99.484497	63.173473	250.489014	342.686646	195.623138	1.172367	99998.000000	3.666059	3.223200	0.520486	0.780002	3.804187	4.999571	2.992710	2.775168	2.176847	1.997755	1.800535	2.398789	2.534897	2.291420	0.069064	4.999991	6105.000000		1
8325.458984	2695.977051	1.276668	2.510163	6153.412598	83128.726562	928.908447	568.709290	114.724335	24.978283	37.809719	145.543213	192.671997	107.677986	2.322697	0.000000	3.920408	3.430716	0.106078	0.399702	3.789116	4.919751	2.967973	2.754890	2.059656	1.397563	1.577603	2.162992	2.284819	2.032127	0.365993	0.000000	6119.000000		1
10000.824219	2655.916260	2.630429	5.041913	7013.788086	94007.507812	1038.171509	654.838074	153.138474	92.265465	40.230457	158.510345	253.100937	72.153320	2.673542	99998.000000	4.000036	3.424214	0.420027	0.702595	3.845953	4.973163	3.016269	2.816134	2.185084	1.965039	1.604555	2.200058	2.403294	1.858256	0.427087	4.999991	6183.000000		1
5624.079590	0.000000	0.249783	1.844076	2266.239502	38912.292969	250.498260	166.589737	28.296387	30.988491	12.917782	28.000347	30.310068	0.000000	0.947903	99998.000000	3.750051	0.000000	0.000000	0.265779	3.355306	4.590087	2.398805	2.221648	1.451731	1.491200	1.111188	1.447163	1.481587	0.000000	0.000000	4.999991	6198.000000		0
7984.786621	1154.832397	1.384599	3.552467	4879.859375	76164.585938	742.490295	432.583801	129.668137	24.278275	41.710651	163.715683	182.841034	110.357758	1.008074	99998.000000	3.902263	3.062519	0.141324	0.550530	3.688407	4.881753	2.870691	2.636070	2.112833	1.385218	1.620247	2.214090	2.262074	2.042803	0.003492	4.999991	6230.000000		1
8907.410156	1364.622192	2.938803	3.814585	5018.556641	70997.101562	715.945435	449.399414	98.901672	50.468468	26.739100	115.236237	151.538010	97.843948	1.256142	0.000000	3.949751	3.135012	0.468170	0.581447	3.700579	4.851241	2.854880	2.652632	1.995204	1.703020	1.427147	2.061589	2.180521	1.990534	0.099039	0.000000	6268.000000		1
6107.224121	222.636688	1.199574	2.652015	2704.457275	44652.031250	344.940857	208.315811	41.784660	19.251781	18.853979	58.652710	65.529449	67.200836	0.945063	99998.000000	3.785844	2.347597	0.079027	0.423576	3.432080	4.649841	2.537745	2.318722	1.621017	1.284471	1.275403	1.768288	1.816437	1.827375	0.000000	4.999991	6331.000000		0
13098.253906	4482.183594	3.530881	4.674948	9920.350586	99998.000000	1441.919189	930.875854	220.215958	101.735626	58.529362	277.687592	373.971161	246.850204	5.761119	0.000000	4.117213	3.651490	0.547883	0.669777	3.996527	4.999991	3.158941	2.968892	2.342849	2.007473	1.767374	2.443557	2.572838	2.392433	0.760507	0.000000	6361.000000		1
8993.424805	1065.073975	0.601329	2.793867	4424.135254	68030.593750	599.861206	360.119019	94.757126	38.552902	20.568537	51.486103	84.192238	44.911572	0.800743	0.000000	3.953925	3.027380	0.000000	0.446206	3.645828	4.832704	2.778051	2.556446	1.976612	1.586057	1.313203	1.711690	1.925272	1.652358	0.000000	0.000000	6417.000000		1
9716.934570	4253.736816	3.348940	4.008861	7054.187988	99998.000000	1100.111450	663.925842	216.632645	97.970383	63.077877	233.969421	338.872040	261.038483	2.648629	0.000000	3.987529	3.628771	0.524907	0.603021	3.848447	4.999991	3.041437	2.822119	2.335724	1.991095	1.799877	2.369159	2.530036	2.416705	0.423021	0.000000	6460.000000		1
7277.787109	2397.884521	2.658183	3.037483	7396.239258	93911.117188	1128.376953	694.525818	172.269989	82.588692	33.711433	151.596603	198.950485	146.647202	1.450908	0.000000	3.861999	3.379828	0.424585	0.482514	3.869011	4.972717	3.052454	2.841688	2.236210	1.916921	1.527777	2.180690	2.298745	2.166274	0.161640	0.000000	6540.000000		1
20236.074219	2534.608154	2.340558	5.658660	10293.812500	99998.000000	1616.394043	988.723755	236.322327	82.786049	56.241226	249.246262	318.334351	209.833008	2.672939	99998.000000	4.306126	3.403911	0.369319	0.752714	4.012576	4.999991	3.208547	2.995075	2.373505	1.917957	1.750055	2.396629	2.502883	2.321874	0.426989	4.999991	6603.000000		1
33016.765625	7058.440430	2.914133	7.499653	20764.601562	99998.000000	3393.256592	2046.415283	457.639160	170.037354	116.297043	525.632507	730.321838	357.232635	3.435124	99998.000000	4.518734	3.848709	0.464509	0.875041	4.317324	4.999991	3.530617	3.310994	2.660523	2.230544	2.065569	2.720682	2.863514	2.552951	0.535942	4.999991	6652.000000		1
8081.884277	973.773743	3.490792	3.213256	4180.211426	64457.703125	588.654907	342.705139	78.582916	48.689152	23.535093	92.191452	169.436020	91.657967	0.136690	0.000000	3.907513	2.988458	0.542924	0.506945	3.621198	4.809275	2.769861	2.534921	1.895328	1.687432	1.371716	1.964691	2.229006	1.962170	0.000000	0.000000	6688.000000		1
19771.789062	3115.464355	1.723810	3.762161	12410.309570	99998.000000	1911.973511	1170.975830	252.218994	107.930855	66.547081	300.118713	367.563171	218.445892	1.303082	0.000000	4.296046	3.493523	0.236489	0.575437	4.093782	4.999991	3.281482	3.068548	2.401778	2.033146	1.823129	2.477293	2.565332	2.339344	0.114972	0.000000	6749.000000		1
6099.480957	2447.859375	1.329091	1.979760	4010.235840	61001.039062	512.890503	301.410797	73.115448	23.128040	1.224244	46.231411	80.445496	70.232147	0.573896	99998.000000	3.785293	3.388787	0.123555	0.296613	3.603170	4.785337	2.710025	2.479159	1.864009	1.364139	0.087868	1.664937	1.905502	1.846536	0.000000	4.999991	6764.000000		1
6554.058105	1127.744873	0.724679	2.035268	3484.828369	51020.070312	404.780792	253.363052	54.628433	43.082912	2.516331	19.772932	24.238186	34.173992	0.935765	0.000000	3.816510	3.052211	0.000000	0.308622	3.542181	4.707741	2.607220	2.403743	1.737419	1.634305	0.400768	1.296071	1.384500	1.533696	0.000000	0.000000	6786.000000		1
12986.382812	3027.485107	1.335259	3.984190	9085.307617	99998.000000	1385.640991	841.805176	191.870224	96.992836	46.891331	224.086044	274.653198	146.600937	1.600280	0.000000	4.113488	3.481082	0.125565	0.600340	3.958340	4.999991	3.141651	2.925212	2.283008	1.986740	1.671093	2.350415	2.438785	2.166137	0.204196	0.000000	6838.000000		1
8695.587891	3775.976318	2.648932	2.232627	8717.174805	99998.000000	1300.054932	795.015625	178.896942	65.825485	30.100374	185.153839	222.568848	125.804207	0.540800	0.000000	3.939299	3.577029	0.423071	0.348816	3.940376	4.999991	3.113962	2.900376	2.252603	1.818394	1.478572	2.267533	2.347464	2.099695	0.000000	0.000000	6863.000000		1
14351.692383	3371.824707	2.568754	4.847637	8234.159180	99998.000000	1270.975220	750.989075	169.306503	118.733192	52.398888	218.973206	289.334869	223.453873	0.486199	0.000000	4.156903	3.527865	0.409723	0.685530	3.915619	4.999991	3.104137	2.875634	2.228674	2.074572	1.719322	2.340391	2.461401	2.349188	0.000000	0.000000	6910.000000		1
4297.485840	450.259766	0.342295	1.134816	2664.899170	45806.304688	284.397797	172.291565	42.432243	51.239403	2.821621	0.000000	0.000000	8.144154	1.068068	0.000000	3.633214	2.653463	0.000000	0.054925	3.425681	4.660925	2.453926	2.236264	1.627696	1.709604	0.450499	0.000000	0.000000	0.910846	0.028599	0.000000	6937.000000		1
16669.625000	7722.822754	2.519415	7.666174	17278.552734	99998.000000	2720.594482	1709.359619	356.523376	180.475815	104.433899	453.312683	619.442932	371.380829	2.195103	99998.000000	4.221926	3.887776	0.401300	0.884579	4.237507	4.999991	3.434664	3.232833	2.552088	2.256419	2.018842	2.656398	2.792001	2.569819	0.341455	4.999991	7058.000000		1
14359.709961	3494.168945	1.927337	3.854673	9679.023438	99998.000000	1466.027954	920.465210	209.166916	115.976334	63.568192	283.969177	344.555389	256.218597	2.529089	99998.000000	4.157146	3.543344	0.284958	0.585988	3.985831	4.999991	3.166142	2.964007	2.320493	2.064369	1.803240	2.453271	2.537259	2.408611	0.402964	4.999991	7119.000000		1
9009.207031	1886.304443	2.806202	2.676685	6843.756836	94478.351562	1053.747437	638.605286	130.389725	53.956177	49.046864	198.993668	212.858154	135.246613	1.555224	99998.000000	3.954687	3.275612	0.448119	0.427597	3.835294	4.975332	3.022737	2.805233	2.115243	1.732041	1.690611	2.298839	2.328090	2.131126	0.191793	4.999991	7160.000000		1
8488.999023	3326.657227	0.737014	0.477980	4570.572754	70345.734375	651.328796	400.001007	124.401108	72.813240	20.170734	97.868614	144.177124	126.232849	2.064373	0.000000	3.928856	3.522008	0.000000	0.000000	3.659971	4.847238	2.813800	2.602061	2.094824	1.862210	1.304722	1.990643	2.158896	2.101172	0.314788	0.000000	7181.000000		1
15257.928711	2984.377686	2.500912	4.745874	7520.146973	99998.000000	1181.463623	706.173096	145.194748	73.349808	40.739273	152.839340	193.350418	131.280930	1.343221	0.000000	4.183496	3.474854	0.398098	0.676316	3.876226	4.999991	3.072420	2.848911	2.161951	1.865399	1.610013	2.184235	2.286345	2.118202	0.128147	0.000000	7216.000000		1
3363.329102	1086.937744	1.847160	3.842339	2514.995605	42283.636719	320.844513	195.009476	64.104759	45.972378	23.994572	74.191673	90.072922	69.525970	0.757844	0.000000	3.526769	3.036205	0.266504	0.584596	3.400537	4.626173	2.506295	2.290056	1.806890	1.662497	1.380113	1.870355	1.954594	1.842147	0.000000	0.000000	7253.000000		1
4033.558105	191.278152	1.705307	2.639680	1938.567749	43345.238281	211.340958	130.417480	58.510860	20.793650	14.669345	74.734406	98.500786	80.960480	0.469441	99998.000000	3.605688	2.281665	0.231803	0.421551	3.287481	4.636941	2.324984	2.115336	1.767236	1.317931	1.166411	1.873521	1.993440	1.908273	0.000000	4.999991	7288.000000		0
28766.011719	15367.355469	3.876260	10.182506	37263.734375	99998.000000	5620.968262	3738.246826	1274.379761	623.254456	362.370148	1143.089478	1552.082764	866.552185	3.555314	0.000000	4.458879	4.186599	0.588413	1.007855	4.571286	4.999991	3.749811	3.572668	3.105299	2.794665	2.559152	3.058080	3.190915	2.937795	0.550878	0.000000	7318.000000		1
8243.857422	2607.837646	1.834825	2.022933	8640.438477	99998.000000	1336.295044	830.759216	217.647202	67.037399	61.440411	235.788834	288.064362	193.751312	1.780443	99998.000000	3.916131	3.416281	0.263595	0.305981	3.936536	4.999991	3.125902	2.919475	2.337753	1.826317	1.788454	2.372523	2.459490	2.287245	0.250528	4.999991	7420.000000		1
6534.892578	1572.423096	3.089906	3.823836	3657.132324	55996.058594	514.379944	310.301208	97.217949	54.517418	13.633209	59.127605	75.715034	75.517677	1.209196	99998.000000	3.815238	3.196569	0.489945	0.582499	3.563141	4.748158	2.711284	2.491783	1.987746	1.736535	1.134598	1.771790	1.879182	1.878049	0.082497	4.999991	7534.000000		1
7191.578125	2915.119873	2.322055	3.694319	2525.526611	41572.968750	307.855804	198.469421	69.741837	41.278927	14.120440	40.813282	42.863968	63.457176	1.189573	0.000000	3.856824	3.464656	0.365873	0.567534	3.402352	4.618811	2.488347	2.297693	1.843493	1.615728	1.149848	1.610802	1.632092	1.802481	0.075391	0.000000	7618.000000		1
11595.218750	4186.878418	2.920300	5.035745	9660.647461	99998.000000	1516.453247	915.210510	191.512512	112.396111	48.858757	231.548691	325.846344	139.141373	0.351648	0.000000	4.064279	3.621890	0.465428	0.702064	3.985006	4.999991	3.180829	2.961521	2.282197	2.050751	1.688942	2.364642	2.513013	2.143456	0.000000	0.000000	7641.000000		1
15431.426758	3342.566162	1.853327	3.814585	9728.653320	99998.000000	1480.749634	915.481873	228.711655	72.603546	62.781837	265.004181	355.009247	222.578094	3.111727	99998.000000	4.188406	3.524080	0.267952	0.581447	3.988053	4.999991	3.170482	2.961650	2.359288	1.860958	1.797834	2.423253	2.550240	2.347482	0.493001	4.999991	7700.000000		1
5486.819336	862.959595	2.488577	4.637943	3005.803467	46156.691406	371.732361	252.474945	64.558067	24.928944	21.351807	55.713909	91.297173	57.854023	1.108592	0.000000	3.739321	2.935991	0.395951	0.666325	3.477961	4.664235	2.570230	2.402218	1.809950	1.396704	1.329435	1.745964	1.960457	1.762334	0.044772	0.000000	7758.000000		1
8983.966797	1867.444336	2.180203	4.218554	5138.236328	85357.375000	767.780029	462.526886	150.011551	72.060806	39.656879	184.117706	256.141510	135.357635	2.219728	0.000000	3.953468	3.271248	0.338497	0.625164	3.710814	4.931241	2.885237	2.665137	2.176125	1.857699	1.598319	2.265095	2.408480	2.131483	0.346300	0.000000	7802.000000		1
13763.571289	1842.925537	3.823836	1.992095	1081.639893	26990.716797	0.000000	44.122135	50.227936	67.786743	26.251867	0.000000	0.000000	12.035832	0.143803	99998.000000	4.138731	3.265508	0.582499	0.299310	3.034083	4.431214	0.000000	1.644657	1.700945	1.831145	1.419160	0.000000	0.000000	1.080476	0.000000	4.999991	7829.000000		1
22409.886719	6959.369141	3.080655	7.521239	24280.669922	99998.000000	3949.957764	2417.080811	599.290710	272.263306	146.536179	638.451111	805.907349	552.784851	5.161691	0.000000	4.350440	3.842570	0.488643	0.876289	4.385261	4.999991	3.596592	3.383291	2.777637	2.434989	2.165945	2.805128	2.906285	2.742556	0.712792	0.000000	7908.000000		1
27862.960938	6753.677734	1.970509	8.030056	20553.494141	99998.000000	3283.114746	2024.542358	465.237488	170.092865	123.405060	588.571655	787.161316	432.506683	3.137620	99998.000000	4.445027	3.829540	0.294578	0.904719	4.312886	4.999991	3.516286	3.306327	2.667675	2.230686	2.091333	2.769799	2.896064	2.635993	0.496600	4.999991	7948.000000		1
9657.243164	6832.266602	0.980629	4.428249	13511.827148	99998.000000	2125.346680	1322.368896	276.663788	109.343208	86.227501	346.587555	471.164429	259.795746	2.057691	99998.000000	3.984853	3.834565	0.000000	0.646232	4.130714	4.999991	3.327430	3.121353	2.441952	2.038792	1.935646	2.539813	2.673172	2.414632	0.313380	4.999991	8005.000000		1
7385.992188	1440.321899	1.973593	3.247177	3634.383545	56984.308594	507.234924	310.526337	91.513031	39.107975	25.576529	85.003258	89.536354	79.347679	0.404526	0.000000	3.868409	3.158460	0.295258	0.511506	3.560431	4.755755	2.705209	2.492098	1.961483	1.592265	1.407842	1.929436	1.951999	1.899534	0.000000	0.000000	8051.000000		1
10194.689453	5226.067383	3.037483	5.112839	10978.532227	99998.000000	1720.177368	1055.838257	249.277100	110.490356	61.017941	313.354126	395.748535	206.536484	1.505329	99998.000000	4.008374	3.718175	0.482514	0.708662	4.040545	4.999991	3.235573	3.023597	2.396683	2.043324	1.785457	2.496035	2.597419	2.314997	0.177632	4.999991	8068.000000		1
12839.288086	1715.083008	2.235711	2.207957	6538.016602	90551.851562	970.430969	600.533447	162.531540	71.459480	30.747959	137.966476	216.250259	100.054985	1.609218	99998.000000	4.108541	3.234285	0.349416	0.343991	3.815446	4.956897	2.986965	2.778537	2.210938	1.854060	1.487816	2.139774	2.334957	2.000239	0.206615	4.999991	8099.000000		1
11889.644531	2468.918457	2.985059	4.835302	6491.307129	95061.437500	976.453552	600.061646	180.793442	66.713608	50.332783	183.029144	236.257553	189.011597	2.764336	99998.000000	4.075169	3.392507	0.474953	0.684424	3.812332	4.978004	2.989652	2.778196	2.257183	1.824214	1.701851	2.262520	2.373386	2.276489	0.441591	4.999991	8176.000000		1
8299.827148	2419.859131	2.254213	4.826051	5816.976562	81971.218750	879.611816	526.388062	141.278412	53.780403	33.424644	148.007126	200.156235	97.088432	2.133534	0.000000	3.919069	3.383790	0.352995	0.683592	3.764697	4.913661	2.944291	2.721306	2.150076	1.730624	1.524067	2.170283	2.301369	1.987167	0.329100	0.000000	8212.000000		1
13747.683594	3526.295410	1.498697	7.641505	10360.360352	99998.000000	1566.810669	995.844116	220.219040	100.551468	70.975334	278.005219	398.039734	246.131699	1.913664	0.000000	4.138229	3.547319	0.175714	0.883179	4.015375	4.999991	3.195017	2.998191	2.342855	2.002388	1.851107	2.444053	2.599926	2.391168	0.281866	0.000000	8256.000000		1
17706.636719	4785.219238	2.630429	5.075834	15143.861328	99998.000000	2349.738037	1476.709961	353.220673	167.595032	91.759727	473.267548	631.777893	322.540558	3.906351	0.000000	4.248136	3.679902	0.420027	0.705507	4.180237	4.999991	3.371019	3.169295	2.548046	2.224261	1.962652	2.675107	2.800565	2.508584	0.591771	0.000000	8291.000000		1
7793.813477	2482.489990	2.359060	4.773628	6719.947754	90394.250000	1042.908081	626.695862	156.928375	50.147758	56.540352	222.559586	262.420013	178.375778	0.565521	0.000000	3.891750	3.394887	0.372739	0.678849	3.827366	4.956141	3.018246	2.797057	2.195701	1.700252	1.752359	2.347446	2.418997	2.251336	0.000000	0.000000	8338.000000		1
14366.105469	3494.693115	1.692973	5.606237	15547.902344	99998.000000	2473.583984	1520.702637	376.891479	159.919601	118.205872	525.058960	725.693176	374.076019	2.429650	99998.000000	4.157339	3.543409	0.228650	0.748671	4.191672	4.999991	3.393327	3.182044	2.576216	2.203902	2.072639	2.720208	2.860753	2.572960	0.385544	4.999991	8372.000000		1
8416.204102	1463.724365	1.729977	4.533096	5537.238281	78669.312500	782.131714	492.096863	127.497177	65.165565	32.157227	152.632736	191.975067	148.741058	1.279947	0.000000	3.925116	3.165459	0.238040	0.656395	3.743293	4.895805	2.893280	2.692051	2.105500	1.814018	1.507279	2.183648	2.283245	2.172431	0.107192	0.000000	8395.000000		1
7656.269531	2148.348389	2.741444	1.800903	4248.460938	61066.351562	562.717590	351.398193	76.541481	34.041393	6.053379	67.999527	86.403275	77.142807	1.112192	74861.085938	3.884017	3.332105	0.437979	0.255490	3.628232	4.785802	2.750290	2.545799	1.883897	1.532007	0.781998	1.832506	1.936530	1.887295	0.046180	4.874256	8426.000000		1
5239.161133	866.801941	1.813238	4.323402	2005.120972	45916.519531	231.884827	154.254776	69.593819	31.549730	28.111362	97.785355	121.363625	76.732674	0.507884	0.000000	3.719262	2.937920	0.258455	0.635826	3.302140	4.661969	2.365272	2.188239	1.842571	1.498996	1.448882	1.990274	2.084089	1.884980	0.000000	0.000000	8486.000000		1
5773.967773	988.495544	2.655099	3.792999	2586.948486	43651.035156	315.892029	205.771713	51.640289	58.066799	12.153014	46.191322	46.971508	93.893677	0.274530	0.000000	3.761474	2.994975	0.424081	0.578983	3.412788	4.639995	2.499539	2.313386	1.712989	1.763928	1.084684	1.664560	1.671834	1.972636	0.000000	0.000000	8523.000000		1
9074.530273	3198.595703	3.907097	4.440584	5430.772461	90421.460938	743.686768	490.249695	143.825577	111.754692	62.596813	205.117966	284.662994	131.786652	0.703821	0.000000	3.957824	3.504959	0.591854	0.647440	3.734862	4.956272	2.871390	2.690417	2.157836	2.048266	1.796552	2.312004	2.454331	2.119871	0.000000	0.000000	8562.000000		1
20461.310547	5621.655762	0.885033	9.195709	21248.998047	99998.000000	3458.483887	2104.602295	554.339050	265.750427	142.376221	701.066406	948.576538	532.043640	3.075104	99998.000000	4.310934	3.749864	0.000000	0.963585	4.327338	4.999991	3.538886	3.323170	2.743775	2.424474	2.153437	2.845759	2.977072	2.725947	0.487860	4.999991	8589.000000		1
13528.908203	4247.094727	1.699140	3.873176	11061.515625	99998.000000	1746.068359	1054.299438	242.286270	133.624573	56.867226	301.845612	413.646545	175.958130	2.578162	99998.000000	4.131263	3.628092	0.230229	0.588067	4.043815	4.999991	3.242061	3.022964	2.384329	2.125886	1.754862	2.479785	2.616629	2.245409	0.411310	4.999991	8622.000000		1
7246.638184	523.961121	2.574922	3.022064	3253.865479	53613.925781	414.685760	267.125793	60.404274	34.618050	21.561501	60.068146	60.370354	63.182724	0.629729	99998.000000	3.860137	2.719299	0.410764	0.480304	3.512400	4.729278	2.617719	2.426716	1.781068	1.539303	1.333679	1.778644	1.780824	1.800598	0.000000	4.999991	8679.000000		1
7854.597168	2234.736084	2.248045	4.779795	4501.123535	64858.945312	628.900757	391.406616	109.213692	25.850983	29.236927	97.652756	106.068275	96.098549	1.945433	0.000000	3.895124	3.349226	0.351805	0.679409	3.653321	4.811970	2.798582	2.592628	2.038277	1.412477	1.465932	1.989684	2.025585	1.982717	0.289016	0.000000	8710.000000		1
16289.279297	3575.080078	2.448488	5.526060	7195.904297	99998.000000	1105.804077	677.367859	178.946274	117.835823	48.124828	201.920135	261.266693	153.332748	3.789586	0.000000	4.211902	3.553286	0.388898	0.742416	3.857085	4.999991	3.043678	2.830825	2.252723	2.071277	1.682369	2.305180	2.417084	2.185635	0.578592	0.000000	8755.000000		1
2747.790039	44.658703	2.442321	3.706654	2217.488770	45555.496094	260.908966	167.277405	55.183506	23.892807	22.622307	83.353462	122.982582	125.804207	0.293015	99998.000000	3.438983	1.649906	0.387803	0.568982	3.345861	4.658541	2.416489	2.223437	1.741809	1.378267	1.354537	1.920924	2.089844	2.099695	0.000000	4.999991	8846.000000		0
8279.560547	1618.568115	1.915002	3.194753	6232.103516	99605.882812	897.244629	570.861694	183.081573	55.297604	50.610321	232.544739	327.523895	186.085129	0.574210	0.000000	3.918007	3.209131	0.282169	0.504437	3.794635	4.998285	2.952911	2.756531	2.262645	1.742706	1.704239	2.366507	2.515243	2.269712	0.000000	0.000000	8867.000000		1
12797.867188	2795.742188	2.352893	2.627345	8439.397461	99998.000000	1310.064697	799.058411	201.938629	98.380516	35.910137	219.176727	336.463654	143.301346	1.903809	99998.000000	4.107138	3.446497	0.371602	0.419517	3.926311	4.999991	3.117293	2.902579	2.305219	1.992909	1.555217	2.340794	2.526938	2.156250	0.279623	4.999991	8918.000000		1
13046.225586	4207.298828	2.389898	6.864402	11533.969727	99998.000000	1813.010132	1112.575928	257.745056	99.077446	73.297386	353.970032	442.232819	347.330750	4.634251	0.000000	4.115485	3.624003	0.378379	0.836603	4.061979	4.999991	3.258400	3.046330	2.411190	1.995975	1.865088	2.548966	2.645651	2.540743	0.665980	0.000000	8951.000000		1
3638.953613	796.535889	0.774018	2.297385	1662.036499	36144.683594	155.522202	88.416954	24.321447	48.353024	0.000000	4.412830	10.059155	49.046864	1.468757	0.000000	3.560977	2.901205	0.000000	0.361234	3.220641	4.558044	2.191792	1.946536	1.385989	1.684424	0.000000	0.644717	1.002562	1.690611	0.166950	0.000000	9000.000000		1
14467.690430	4661.104980	0.807940	3.731324	9727.617188	99998.000000	1419.185913	907.704651	210.051956	70.996918	60.829830	289.880707	377.912170	172.652359	2.532962	99998.000000	4.160399	3.668489	0.000000	0.571863	3.988006	4.999991	3.152039	2.957945	2.322327	1.851239	1.784117	2.462219	2.577391	2.237173	0.403629	4.999991	9017.000000		1
7253.391602	1103.953857	1.794736	2.821621	4388.360840	70798.781250	654.255249	396.547211	101.877480	68.480583	37.365662	137.217117	175.177948	122.686546	1.581913	0.000000	3.860541	3.042951	0.254001	0.450499	3.642302	4.850026	2.815747	2.598295	2.008078	1.835567	1.572473	2.137408	2.243479	2.088797	0.199183	0.000000	9074.000000		1
17222.101562	3117.178711	2.377563	3.614142	10040.924805	99998.000000	1547.201172	964.143250	217.937073	96.875656	66.038269	292.844177	379.241272	201.883118	2.036095	99998.000000	4.236086	3.493762	0.376132	0.558005	4.001774	4.999991	3.189547	2.984142	2.338331	1.986215	1.819796	2.466637	2.578916	2.305100	0.308798	4.999991	9116.000000		1
9144.669922	696.675171	2.645848	2.775365	4908.251465	70094.062500	738.666443	436.493958	107.369614	34.895588	21.808201	94.843468	128.542572	57.820103	2.426980	99998.000000	3.961168	2.843030	0.422565	0.443320	3.690927	4.845681	2.868448	2.639978	2.030881	1.542771	1.338620	1.977007	2.109047	1.762079	0.385066	4.999991	9135.000000		1
25330.316406	7256.542969	2.648932	4.755125	18010.154297	99998.000000	2937.779297	1772.600830	405.027496	190.032318	110.527367	509.473724	684.038025	423.573090	2.776388	0.000000	4.403641	3.860730	0.423071	0.677162	4.255517	4.999991	3.468019	3.248611	2.607485	2.278827	2.043470	2.707122	2.835080	2.626928	0.443480	0.000000	9162.000000		1
5941.658203	1556.523315	2.312804	3.999609	4448.419434	68621.351562	652.901489	380.203400	74.015900	35.219379	24.839516	93.566803	131.700317	92.937721	0.885429	99998.000000	3.773908	3.192156	0.364139	0.602018	3.648206	4.836459	2.814848	2.580016	1.869325	1.546782	1.395143	1.971122	2.119587	1.968192	0.000000	4.999991	9186.000000		1
6209.564453	206.499481	2.537917	3.089906	3598.476318	49257.457031	484.782227	314.738708	81.077660	21.179117	15.431028	87.291389	102.084091	64.647499	0.532455	99998.000000	3.793061	2.314919	0.404477	0.489945	3.556119	4.692472	2.685547	2.497950	1.908901	1.325908	1.188395	1.940971	2.008958	1.810552	0.000000	4.999991	9237.000000		0
7038.029297	1621.759766	1.341426	2.584173	2197.348877	43096.394531	306.128906	162.704224	53.755733	24.972116	13.738056	48.800167	55.735493	37.763466	1.863026	99998.000000	3.847451	3.209986	0.127567	0.412322	3.341899	4.634441	2.485904	2.211399	1.730425	1.397455	1.137925	1.688421	1.746132	1.577072	0.270219	4.999991	9312.000000		1
17465.007812	8860.422852	2.069189	6.451181	18796.365234	99998.000000	3057.237061	1856.885620	438.001923	227.185196	124.305511	576.622131	715.997864	375.124481	0.382579	0.000000	4.242169	3.947454	0.315800	0.809639	4.274074	4.999991	3.485329	3.268785	2.641476	2.356380	2.094490	2.760891	2.854912	2.574175	0.000000	0.000000	9351.000000		1
20194.378906	5144.114258	1.255082	7.592165	21210.833984	99998.000000	3455.526611	2095.073486	477.982605	188.644638	128.616577	601.116272	751.750732	465.283752	2.689029	0.000000	4.305231	3.711311	0.098672	0.880366	4.326558	4.999991	3.538514	3.321199	2.679412	2.275645	2.109297	2.778959	2.876074	2.667718	0.429595	0.000000	9379.000000		1
13762.180664	2008.898560	1.871829	4.008861	5671.125000	80797.523438	837.506470	519.320129	130.886200	79.057808	38.778015	166.953613	228.748657	125.983063	0.558162	0.000000	4.138687	3.302958	0.272266	0.603021	3.753669	4.907398	2.922988	2.715435	2.116894	1.897945	1.588586	2.222596	2.359359	2.100312	0.000000	0.000000	9473.000000		1
12346.438477	4026.308105	2.426902	4.847637	10049.349609	99998.000000	1635.084595	952.492920	215.454666	86.600632	60.903839	303.113007	379.383118	194.781281	0.565233	0.000000	4.091542	3.604907	0.385052	0.685530	4.002138	4.999991	3.213540	2.978862	2.333356	1.937521	1.784645	2.481605	2.579078	2.289547	0.000000	0.000000	9503.000000		1
15784.860352	4086.539795	2.537917	3.792999	10671.657227	99998.000000	1663.908325	1022.910034	217.452927	87.436325	73.710609	328.621704	410.023163	259.613800	2.175499	99998.000000	4.198241	3.611356	0.404477	0.578983	4.028232	4.999991	3.221129	3.009837	2.337365	1.941692	1.867530	2.516696	2.612808	2.414328	0.337559	4.999991	9627.000000		1
7219.319336	1546.661499	0.752432	2.870961	4377.240723	62705.695312	641.886414	387.348419	77.528275	64.758514	21.385729	92.493660	125.141205	25.576529	1.253076	0.000000	3.858496	3.189395	0.000000	0.458027	3.641201	4.797307	2.807458	2.588102	1.889460	1.811297	1.330124	1.966112	2.097400	1.407842	0.097977	0.000000	9673.000000		1
8273.575195	2293.672607	3.080655	2.158617	0.000000	2131.622070	0.000000	0.000000	0.000000	14.962300	0.000000	0.000000	0.000000	0.000000	1.416198	0.000000	3.917693	3.360531	0.488643	0.334176	0.000000	3.328710	0.000000	0.000000	0.000000	1.174998	0.000000	0.000000	0.000000	0.000000	0.151124	0.000000	9686.000000		1
12926.631836	4887.889160	1.896499	5.276277	9277.955078	99998.000000	1408.186157	882.704773	249.838348	125.767204	92.071190	376.512177	502.171448	330.940674	2.954233	0.000000	4.111485	3.689121	0.277953	0.722328	3.967452	4.999991	3.148660	2.945816	2.397659	2.099567	1.964124	2.575779	2.700852	2.519750	0.470445	0.000000	9742.000000		1
17919.285156	5581.730469	1.467860	4.434416	12143.963867	99998.000000	1870.774780	1166.794189	270.351379	135.413132	82.835388	369.080353	464.287720	268.488800	2.374256	0.000000	4.253321	3.746769	0.166685	0.646836	4.084361	4.999991	3.272022	3.066994	2.431929	2.131661	1.918216	2.567121	2.666787	2.428926	0.375528	0.000000	9786.000000		1
6621.878906	818.239258	4.061284	3.638812	3978.103271	60802.347656	548.979492	344.811340	102.747093	52.337215	30.572186	118.850372	140.896027	134.975250	0.400677	0.000000	3.820981	2.912880	0.608663	0.560960	3.599676	4.783920	2.739556	2.537581	2.011770	1.718811	1.485327	2.075001	2.148899	2.130254	0.000000	0.000000	9832.000000		1
6081.145020	1531.763916	3.333522	4.280230	4169.165527	59303.917969	552.365479	357.639679	79.949013	37.855976	25.724548	77.102722	95.398544	58.270329	0.298812	0.000000	3.783985	3.185192	0.522903	0.631467	3.620049	4.773083	2.742227	2.553446	1.902813	1.578134	1.410348	1.887070	1.979542	1.765447	0.000000	0.000000	9854.000000		1
9370.717773	1416.900879	3.543216	3.422950	5815.977539	84703.695312	895.829163	536.354675	151.198792	66.920212	59.099854	202.003387	262.142456	246.674423	1.873127	99998.000000	3.971773	3.151340	0.549398	0.534401	3.764623	4.927902	2.952225	2.729452	2.179548	1.825557	1.771586	2.305359	2.418537	2.392124	0.272567	4.999991	9923.000000		1
8073.308105	1416.213135	2.877128	3.385945	4163.062500	61755.039062	578.256531	362.052521	75.641029	80.325226	29.409616	94.895889	113.743706	130.371216	0.310709	99998.000000	3.907052	3.151129	0.458959	0.529680	3.619413	4.790672	2.762120	2.558772	1.878757	1.904852	1.468489	1.977247	2.055927	2.115182	0.000000	4.999991	9967.000000		1
8233.706055	2718.944824	2.161701	5.741921	6355.576172	99998.000000	982.096802	582.965393	209.176163	104.557243	48.861839	254.248093	376.259308	188.564453	2.829842	0.000000	3.915595	3.434400	0.334796	0.759057	3.803155	4.999991	2.992154	2.765643	2.320512	2.019354	1.688970	2.405258	2.575487	2.275460	0.451762	0.000000	10030.000000		1
17364.242188	5444.883301	3.068320	6.139724	11564.529297	99998.000000	1861.788818	1107.318115	252.360840	121.659660	58.803814	278.591125	424.917603	252.373184	3.436782	0.000000	4.239656	3.735989	0.486901	0.788149	4.063128	4.999991	3.269930	3.044272	2.402022	2.085147	1.769405	2.444967	2.628305	2.402043	0.536152	0.000000	10061.000000		1
9811.096680	1120.414795	0.835693	0.878866	5692.711426	80399.023438	805.244385	503.802734	95.743919	43.986450	22.566801	118.091774	111.335304	96.385338	1.544581	99998.000000	3.991718	3.049379	0.000000	0.000000	3.755319	4.905251	2.905928	2.702260	1.981111	1.643319	1.353470	2.072220	2.046633	1.984011	0.188811	4.999991	10087.000000		1
19654.351562	2935.540527	2.997394	4.107540	13701.127930	99998.000000	2171.072266	1319.849487	349.825500	155.235413	94.498093	484.316589	693.754883	364.010681	6.481920	0.000000	4.293459	3.467688	0.476744	0.613582	4.136756	4.999991	3.336674	3.120524	2.543851	2.190991	1.975423	2.685129	2.841206	2.561114	0.811704	0.000000	10135.000000		1
12397.290039	2902.942139	2.571838	3.580221	7200.110352	91589.804688	1054.555420	656.071594	134.395508	86.819580	30.673950	135.459396	174.582779	71.388550	2.076266	99998.000000	4.093327	3.462838	0.410244	0.553910	3.857339	4.961847	3.023069	2.816951	2.128385	1.938618	1.486770	2.131809	2.242001	1.853629	0.317283	4.999991	10161.000000		1
16478.769531	2308.739746	1.779317	2.880212	9659.065430	99998.000000	1496.396606	909.850952	203.243057	132.184464	70.485016	326.253387	433.709351	206.690674	3.674282	0.000000	4.216925	3.363375	0.250253	0.459424	3.984935	4.999991	3.175047	2.958970	2.308016	2.121180	1.848097	2.513555	2.637199	2.315321	0.565172	0.000000	10196.000000		1
21630.957031	5338.784180	1.443190	7.727849	19162.275391	99998.000000	3022.486328	1896.647339	466.918121	205.043961	126.791000	589.965454	775.683655	484.618805	2.238616	99998.000000	4.335076	3.727442	0.159323	0.888059	4.282447	4.999991	3.480364	3.277987	2.669241	2.311847	2.103088	2.770827	2.889685	2.685400	0.349980	4.999991	10237.000000		1
10986.722656	2182.207764	1.810155	3.694319	8055.958984	99998.000000	1200.767822	751.796997	155.741135	55.871178	45.059589	229.966736	266.481293	155.213821	2.078353	0.000000	4.040868	3.338896	0.257716	0.567534	3.906117	4.999991	3.079459	2.876101	2.192403	1.747188	1.653787	2.361665	2.425667	2.190930	0.317719	0.000000	10267.000000		1
10749.281250	2417.157715	2.223376	3.968772	5397.905762	74013.320312	765.741699	485.873871	135.036926	75.909309	32.570450	169.217087	203.458908	130.744354	2.617908	0.000000	4.031379	3.383305	0.347013	0.598656	3.732225	4.869310	2.884082	2.686523	2.130453	1.880295	1.512824	2.228444	2.308477	2.116423	0.417954	0.000000	10311.000000		1
12227.986328	1585.747925	3.416783	4.752041	6762.182617	97062.429688	1035.784668	613.744202	157.619141	43.286442	33.036095	147.655579	220.117279	159.077744	0.166443	0.000000	4.087355	3.200234	0.533617	0.676880	3.830087	4.987051	3.015270	2.787987	2.197609	1.636352	1.518989	2.169250	2.342654	2.201609	0.000000	0.000000	10340.000000		1
8101.475098	2338.029053	3.675817	3.845422	4016.538818	60965.312500	579.027466	355.339203	102.102592	61.594597	29.717991	96.376083	105.735237	64.163353	0.070649	99998.000000	3.908564	3.368850	0.565354	0.584944	3.603852	4.785083	2.762699	2.550643	2.009037	1.789543	1.473019	1.983969	2.024220	1.807287	0.000000	4.999991	10393.000000		1
10690.483398	3361.700684	1.995179	3.916348	6640.665039	89958.984375	994.363892	618.869385	132.594604	56.657532	54.998482	219.688629	278.492432	194.987885	1.171266	99998.000000	4.028997	3.526559	0.299982	0.592881	3.822212	4.954044	2.997545	2.791599	2.122526	1.753258	1.740351	2.341808	2.444813	2.290008	0.068655	4.999991	10426.000000		1
10093.631836	1295.238159	1.415436	2.997394	5905.144043	80814.632812	873.629333	533.125977	112.063065	54.184372	31.370874	138.385864	174.783234	75.588608	1.991611	99998.000000	4.004047	3.112350	0.150890	0.476744	3.771230	4.907490	2.941327	2.726830	2.049463	1.733874	1.496527	2.141092	2.242500	1.878456	0.299204	4.999991	10469.000000		1
13083.375000	3447.712402	2.257297	2.429986	9110.699219	99998.000000	1373.219727	871.353577	199.554901	98.124565	54.477329	268.760162	355.394714	255.518600	1.644627	99998.000000	4.116720	3.537531	0.353589	0.385604	3.959552	4.999991	3.137740	2.940194	2.300062	1.991778	1.736216	2.429365	2.550711	2.407423	0.216067	4.999991	10531.000000		1
10073.072266	4351.858398	1.427771	3.941018	10516.554688	99998.000000	1660.670410	1010.430176	205.321487	113.278061	74.330437	270.147858	336.728851	187.882950	3.514187	0.000000	4.003162	3.638675	0.154659	0.595608	4.021873	4.999991	3.220284	3.004506	2.312434	2.054146	1.871167	2.431602	2.527280	2.273887	0.545825	0.000000	10611.000000		1
3481.155518	1121.111694	3.496960	4.483756	2726.950195	44198.156250	345.088867	217.705795	58.612621	62.458046	20.068972	75.277145	96.940414	48.060070	0.377749	0.000000	3.541723	3.049649	0.543691	0.651642	3.435677	4.645404	2.537931	2.337870	1.767991	1.795588	1.302525	1.876663	1.986505	1.681784	0.000000	0.000000	10689.000000		1
5479.214844	2117.917969	1.523367	2.911049	5336.058594	86070.179688	822.476318	478.796692	145.931763	70.469597	28.675686	166.460220	216.845428	223.552551	1.956650	99998.000000	3.738718	3.325909	0.182805	0.464050	3.727221	4.934853	2.915123	2.680151	2.164150	1.848002	1.457514	2.221310	2.336150	2.349380	0.291513	4.999991	10721.000000		1
11804.002930	2387.168457	1.446273	3.336605	6988.522949	96745.250000	1065.182007	653.832764	159.524887	54.576008	37.994743	174.061630	207.973511	143.501785	1.688567	99998.000000	4.072029	3.377883	0.160250	0.523305	3.844385	4.985630	3.027424	2.815467	2.202828	1.737002	1.579723	2.240703	2.318008	2.156857	0.227518	4.999991	10792.000000		1
7165.495605	1118.219238	2.753779	4.992573	3619.094238	58636.941406	483.866364	306.930695	90.341209	43.160007	30.371742	115.223900	123.546906	113.207130	0.323266	99998.000000	3.855246	3.048527	0.439929	0.698324	3.558600	4.768171	2.684726	2.487040	1.955886	1.635082	1.482470	2.061543	2.091832	2.053874	0.000000	4.999991	10835.000000		1
6191.410156	2547.556641	2.957305	3.700486	6249.841309	88431.367188	941.665894	576.850342	140.815842	80.556511	32.773975	126.787918	172.476593	87.840302	1.402360	0.000000	3.791790	3.406124	0.470896	0.568259	3.795869	4.946606	2.973897	2.761063	2.148652	1.906101	1.515529	2.103078	2.236730	1.943694	0.146860	0.000000	10876.000000		1
6665.627930	2093.676758	3.111492	3.500043	3529.462402	54729.300781	437.505432	293.056946	71.733932	18.067625	20.707306	61.804291	91.627129	33.813194	0.834631	0.000000	3.823841	3.320910	0.492969	0.544073	3.547709	4.738220	2.640983	2.466952	1.855725	1.256901	1.316124	1.791019	1.962024	1.529086	0.000000	0.000000	10893.000000		1
23178.253906	5292.312500	2.636597	9.738447	21227.091797	99998.000000	3392.612305	2104.349609	430.921661	226.580795	154.174606	664.280518	863.178589	485.075195	4.205681	0.000000	4.365081	3.723645	0.421044	0.988490	4.326890	4.999991	3.530534	3.323118	2.634398	2.355223	2.188013	2.822351	2.936101	2.685809	0.623836	0.000000	10943.000000		1
7543.744141	2808.163574	2.115445	3.561718	8304.218750	99998.000000	1272.677490	784.333557	184.629608	113.857803	36.631733	184.472336	237.626740	124.669388	2.650776	0.000000	3.877587	3.448422	0.325402	0.551660	3.919299	4.999991	3.104718	2.894501	2.266301	2.056363	1.563857	2.265931	2.375895	2.095760	0.423373	0.000000	11014.000000		1
6902.591309	1632.796509	1.372264	3.435285	5612.722168	83213.171875	820.983765	512.461853	125.360146	47.008514	35.308807	169.084473	224.314240	177.641861	1.393125	0.000000	3.839012	3.212932	0.137438	0.535963	3.749174	4.920192	2.914335	2.709661	2.098160	1.672176	1.547883	2.228104	2.350857	2.249545	0.143990	0.000000	11062.000000		1
13987.218750	1875.307861	2.454656	2.112361	7647.872559	99998.000000	1135.950684	712.815491	203.730286	126.171173	63.494183	260.868866	395.643677	253.847214	1.745747	0.000000	4.145731	3.273072	0.389991	0.324768	3.883541	4.999991	3.055359	2.852977	2.309056	2.100960	1.802734	2.416422	2.597304	2.404572	0.241981	0.000000	11088.000000		1
14233.470703	3311.923096	3.410615	4.292564	10998.789062	99998.000000	1764.897705	1065.696899	269.133301	125.168953	58.920998	282.951538	370.683899	233.707306	4.311592	99998.000000	4.153311	3.520080	0.532833	0.632717	4.041345	4.999991	3.246720	3.027634	2.429967	2.097497	1.770270	2.451712	2.569004	2.368672	0.634638	4.999991	11140.000000		1
7278.249512	903.054382	2.667434	3.296517	4245.296875	60117.148438	608.649841	372.265869	76.433548	26.020588	25.595032	99.435158	121.465385	77.340164	0.517582	0.000000	3.862027	2.955714	0.426094	0.518055	3.627908	4.778998	2.784368	2.570853	1.883284	1.415317	1.408156	1.997540	2.084453	1.888405	0.000000	0.000000	11157.000000		1
8777.479492	1999.058350	2.053770	5.482887	6930.934082	94827.828125	1050.706909	638.697815	148.787308	55.097160	45.300121	193.621796	234.339478	234.586182	0.990377	0.000000	3.943370	3.300825	0.312552	0.739009	3.840792	4.976936	3.021482	2.805295	2.172566	1.741129	1.656099	2.286954	2.369845	2.370302	0.000000	0.000000	11196.000000		1
19758.332031	3631.719238	3.722073	4.403579	12284.720703	99998.000000	1967.715210	1198.655396	285.270508	97.224113	80.886467	295.311157	398.493042	222.954315	1.865730	99998.000000	4.295750	3.560112	0.570785	0.643806	4.089365	4.999991	3.293962	3.078694	2.455257	1.987774	1.907876	2.470280	2.600421	2.348216	0.270849	4.999991	11313.000000		1
6921.581055	6396.583984	1.538786	6.805811	16644.796875	99998.000000	2694.937988	1637.872314	364.026123	161.985718	98.133820	435.908051	543.330078	333.450836	2.690652	0.000000	3.840205	3.805948	0.187178	0.832880	4.221279	4.999991	3.430549	3.214280	2.561133	2.209477	1.991819	2.639395	2.735064	2.523032	0.429858	0.000000	11342.000000		1
10405.761719	2152.668701	1.847160	4.132210	5785.812500	82364.828125	829.325256	521.404724	115.097466	52.519154	41.877171	189.310715	235.335526	129.813065	1.035165	0.000000	4.017274	3.332977	0.266504	0.616182	3.762364	4.915742	2.918725	2.717175	2.061066	1.720318	1.621977	2.277175	2.371687	2.113318	0.015009	0.000000	11392.000000		1
14502.274414	3614.178711	1.585042	3.718989	7916.931641	99998.000000	1231.830322	740.152832	182.033096	101.788048	71.434807	274.835144	334.153931	234.117447	2.441035	0.000000	4.161436	3.558010	0.200041	0.570425	3.898557	4.999991	3.090551	2.869321	2.260150	2.007697	1.853910	2.439072	2.523947	2.369434	0.387574	0.000000	11434.000000		1
8832.833008	3923.628906	3.389029	6.303162	11322.267578	99998.000000	1793.409912	1094.640869	231.582611	98.044388	94.004692	331.841125	477.097565	258.821289	1.760120	99998.000000	3.946100	3.593688	0.530075	0.799558	4.053934	4.999991	3.253680	3.039272	2.364706	1.991423	1.973150	2.520930	2.678607	2.413000	0.245542	4.999991	11534.000000		1
10622.567383	2564.165771	2.115445	2.898715	6329.040527	86795.375000	933.456970	574.364868	132.835129	64.616661	33.070015	155.648636	200.264160	137.109192	3.487542	99998.000000	4.026229	3.408946	0.325402	0.462205	3.801338	4.938497	2.970094	2.759188	2.123313	1.810344	1.519434	2.192145	2.301603	2.137067	0.542519	4.999991	11554.000000		1
6055.599609	1631.334839	3.863925	1.751564	3125.955078	51507.027344	420.073059	247.352859	49.423080	22.992355	15.952181	69.954613	79.825661	69.957695	0.439442	0.000000	3.782157	3.212543	0.587029	0.243426	3.494983	4.711866	2.623325	2.393317	1.693930	1.361583	1.202820	1.844816	1.902143	1.844836	0.000000	0.000000	11588.000000		1
13037.017578	1679.481201	1.495613	2.923384	6484.596680	89498.031250	970.286072	604.061279	152.126999	102.275276	36.486797	147.751175	181.277588	110.070969	0.712455	0.000000	4.115178	3.225175	0.174819	0.465886	3.811883	4.951814	2.986900	2.781081	2.182206	2.009771	1.562136	2.169531	2.258344	2.041673	0.000000	0.000000	11637.000000		1
10452.323242	1820.642456	4.042781	2.932636	5036.300293	71277.648438	713.762146	449.467255	102.145760	67.527710	31.056334	149.437973	209.321106	117.481194	2.765601	0.000000	4.019213	3.260225	0.606680	0.467258	3.702112	4.852953	2.853554	2.652698	2.009220	1.829482	1.492150	2.174461	2.320813	2.069968	0.441790	0.000000	11670.000000		1
8284.665039	3229.704346	2.667434	5.957783	5927.235840	85867.929688	863.274170	530.060791	123.297127	64.450142	36.409702	181.456436	232.618744	120.441582	1.180621	0.000000	3.918275	3.509163	0.426094	0.775085	3.772852	4.933831	2.936149	2.724326	2.090953	1.809224	1.561217	2.258772	2.366645	2.080776	0.072111	0.000000	11703.000000		1
14413.370117	4100.823730	1.674470	5.970118	9405.356445	99998.000000	1509.530151	898.598389	197.309937	66.288048	59.525410	282.396454	356.952026	169.991104	4.111936	0.000000	4.158765	3.612871	0.223877	0.775983	3.973375	4.999991	3.178842	2.953566	2.295149	1.821435	1.774702	2.450859	2.552610	2.230426	0.614046	0.000000	11759.000000		1
7226.267090	2623.133057	3.407531	5.760424	7276.393066	93264.937500	1060.997314	683.405823	159.916519	58.359756	39.286831	146.372742	200.214828	142.684586	1.187519	0.000000	3.858914	3.418820	0.532440	0.760454	3.861916	4.969718	3.025714	2.834679	2.203893	1.766114	1.594247	2.165460	2.301496	2.154377	0.074641	0.000000	11851.000000		1
9364.210938	2185.476562	2.667434	5.482887	10459.829102	99998.000000	1652.754395	1004.330566	227.003265	126.346947	82.002777	332.124817	402.261383	260.403229	1.276670	99998.000000	3.971471	3.339546	0.426094	0.739009	4.019525	4.999991	3.218208	3.001877	2.356032	2.101565	1.913829	2.521301	2.604508	2.415646	0.106079	4.999991	11899.000000		1
3626.470703	953.270020	3.222507	3.330438	2972.570068	54788.562500	358.607971	227.243790	102.244446	67.990273	19.631081	108.729546	154.464478	115.825226	0.136589	0.000000	3.559484	2.979216	0.508194	0.522501	3.473132	4.738690	2.554620	2.356492	2.009640	1.832447	1.292944	2.036348	2.188829	2.063803	0.000000	0.000000	11935.000000		1
5874.963379	2925.456543	2.352893	4.890810	3550.746338	52638.828125	460.821594	282.618500	60.521458	37.276234	11.554770	58.924080	101.849724	108.510597	1.047050	99998.000000	3.769005	3.466194	0.371602	0.689381	3.550320	4.721306	2.663533	2.451200	1.781909	1.571432	1.062761	1.770293	2.007960	2.035472	0.019968	4.999991	11956.000000		1
8507.199219	2143.278564	1.902667	2.439237	3593.702881	57711.375000	457.343140	293.430084	74.204002	44.300991	23.269892	89.385254	127.346077	106.429077	1.112090	0.000000	3.929787	3.331079	0.279363	0.387254	3.555542	4.761261	2.660242	2.467505	1.870427	1.646413	1.366794	1.951266	2.104985	2.027060	0.046140	0.000000	11992.000000		1
22688.525391	6903.871094	3.315019	6.198315	15404.168945	99998.000000	2454.236572	1484.357666	370.054810	151.183380	105.204834	453.402100	633.615784	369.758789	2.368329	0.000000	4.355806	3.839093	0.520486	0.792274	4.187638	4.999991	3.389916	3.171539	2.568266	2.179504	2.022036	2.656483	2.801826	2.567919	0.374442	0.000000	12047.000000		1
12870.360352	2155.261963	1.211909	1.332175	8000.556641	99998.000000	1235.555420	712.075378	140.738754	87.831047	39.737057	186.427429	250.584610	178.730408	2.316856	0.000000	4.109591	3.333500	0.083470	0.124561	3.903120	4.999991	3.091862	2.852526	2.148414	1.943648	1.599196	2.270510	2.398954	2.252198	0.364899	0.000000	12116.000000		1
9182.800781	1925.202759	0.724679	1.190323	5771.874023	83891.437500	851.827332	501.270996	115.621704	49.296646	25.591948	120.228806	131.438202	69.522888	1.638399	0.000000	3.962975	3.284477	0.000000	0.075665	3.761317	4.923717	2.930351	2.700073	2.063039	1.692817	1.408103	2.080009	2.118722	1.842128	0.214420	0.000000	12141.000000		1
5898.402832	1186.912598	1.961258	3.466122	2293.154541	41326.007812	241.049698	172.014038	34.460781	20.670301	14.900625	28.428988	38.022499	18.628866	0.025257	0.000000	3.770735	3.074419	0.292535	0.539844	3.360433	4.616223	2.382107	2.235564	1.537325	1.315347	1.173205	1.453761	1.580041	1.270186	0.000000	0.000000	12176.000000		1
3209.314697	105.272675	2.223376	3.718989	0.000000	5253.947754	0.000000	0.000000	0.000000	4.428249	0.000000	0.000000	0.000000	0.000000	0.297702	99998.000000	3.506412	2.022316	0.347013	0.570425	0.000000	3.720486	0.000000	0.000000	0.000000	0.646232	0.000000	0.000000	0.000000	0.000000	0.000000	4.999991	12197.000000		0
6281.146973	915.463379	2.648932	4.662613	2673.573730	48817.000000	357.655090	206.474808	68.730370	42.379822	17.305943	56.309071	74.953354	47.887379	0.272319	0.000000	3.798039	2.961641	0.423071	0.668629	3.427092	4.688571	2.553464	2.314867	1.837149	1.627159	1.238195	1.750578	1.874791	1.680221	0.000000	0.000000	12215.000000		1
5451.411621	2355.667969	2.244962	3.922516	4983.849121	75783.273438	726.476440	442.399323	136.495529	51.060547	27.250999	100.178337	136.757645	107.369614	1.561737	0.000000	3.736509	3.372114	0.351209	0.593565	3.697565	4.879573	2.861222	2.645814	2.135118	1.708085	1.435382	2.000774	2.135952	2.030881	0.193608	0.000000	12244.000000		1
22524.234375	5805.440430	2.907966	4.323402	15068.833984	99998.000000	2348.402832	1468.701538	423.496002	162.531540	111.181114	530.600403	683.103638	286.803131	1.602884	99998.000000	4.352650	3.763835	0.463589	0.635826	4.178080	4.999991	3.370773	3.166934	2.626849	2.210938	2.046031	2.724768	2.834486	2.457584	0.204902	4.999991	12325.000000		1
23090.279297	5948.982422	1.489446	8.005385	14395.435547	99998.000000	2325.518311	1405.910400	346.997711	138.327271	102.343124	438.683411	535.321655	432.700958	7.871544	0.000000	4.363429	3.774443	0.173025	0.903382	4.158225	4.999991	3.366520	3.147958	2.540327	2.140908	2.010059	2.642151	2.728615	2.636188	0.896060	0.000000	12408.000000		1
14486.100586	5910.620605	2.559503	3.506211	9085.468750	99998.000000	1397.294434	837.087036	201.753601	68.326401	41.787743	258.451233	390.851562	232.230194	2.854402	99998.000000	4.160952	3.771633	0.408156	0.544838	3.958347	4.999991	3.145288	2.922771	2.304821	1.834589	1.621049	2.412379	2.592012	2.365919	0.455515	4.999991	12444.000000		1
13581.975586	4045.507568	1.372264	5.902276	8940.122070	99998.000000	1351.248047	814.785461	170.823715	75.964821	52.691845	270.036835	369.912964	171.412704	1.995893	99998.000000	4.132963	3.606973	0.137438	0.771020	3.951344	4.999991	3.130735	2.911043	2.232548	1.880612	1.721743	2.431423	2.568099	2.234043	0.300137	4.999991	12541.000000		1
12511.800781	1471.362793	2.167868	3.725156	7108.116699	99194.726562	1051.890991	624.213501	141.500443	64.431641	27.210911	173.950623	210.755035	203.280060	0.824850	99998.000000	4.097320	3.167720	0.336033	0.571145	3.851755	4.996489	3.021971	2.795333	2.150758	1.809099	1.434743	2.240426	2.323778	2.308095	0.000000	4.999991	12568.000000		1
5773.844238	1809.818481	3.413699	1.560372	0.000000	2232.969238	0.000000	0.000000	0.000000	0.000000	0.000000	0.000000	0.000000	0.000000	1.586267	99998.000000	3.761465	3.257635	0.533225	0.193228	0.000000	3.348883	0.000000	0.000000	0.000000	0.000000	0.000000	0.000000	0.000000	0.000000	0.200376	4.999991	12585.000000		1
8872.554688	2410.836182	1.745396	4.372742	6527.960449	92535.695312	1027.911865	619.732788	144.877136	82.354324	47.212040	185.499222	260.079437	133.717087	1.550302	0.000000	3.948049	3.382168	0.241894	0.640754	3.814778	4.966309	3.011956	2.792204	2.161000	1.915686	1.674053	2.268342	2.415106	2.126187	0.190416	0.000000	12611.000000		1
24866.783203	5156.248535	2.359060	3.009729	9922.398438	99998.000000	1507.966797	956.711426	222.448578	108.257736	69.735664	282.994690	367.578583	201.765945	2.984326	0.000000	4.395619	3.712334	0.372739	0.478527	3.996617	4.999991	3.178392	2.980781	2.347230	2.034459	1.843455	2.451778	2.565350	2.304848	0.474846	0.000000	12642.000000		1
14029.429688	3945.927490	2.174036	8.421691	17356.212891	99998.000000	2854.641602	1709.655640	414.115265	181.188156	140.522888	643.175415	802.117432	437.594849	3.386362	0.000000	4.147040	3.596149	0.337267	0.925399	4.239455	4.999991	3.455552	3.232909	2.617121	2.258130	2.147747	2.808329	2.904238	2.641072	0.529733	0.000000	12674.000000		1
6646.261719	3543.992920	1.267417	4.477589	8633.481445	99998.000000	1306.126831	824.631836	169.917084	71.240532	47.236710	187.821274	224.736710	142.163437	2.318414	0.000000	3.822577	3.549493	0.102919	0.651044	3.936186	4.999991	3.115985	2.916260	2.230237	1.852727	1.674280	2.273745	2.351674	2.152788	0.365191	0.000000	12737.000000		1
4960.921387	1094.597778	3.077571	4.995657	2085.254883	36230.382812	229.386993	150.671478	23.565931	31.774843	23.726286	47.804119	51.495354	31.744007	0.083728	0.000000	3.695562	3.039255	0.488208	0.698593	3.319159	4.559073	2.360569	2.178031	1.372285	1.502083	1.375230	1.679465	1.711768	1.501662	0.000000	0.000000	12761.000000		1
18580.623047	2758.490723	1.887248	4.341904	7660.065430	99998.000000	1174.876709	717.928284	174.258987	79.665306	44.831394	212.996918	324.859528	154.513809	0.679039	0.000000	4.269060	3.440671	0.275829	0.637680	3.884233	4.999991	3.069992	2.856081	2.241195	1.901269	1.651582	2.328373	2.511696	2.188967	0.000000	0.000000	12787.000000		1
18840.953125	5540.420898	2.180203	4.798297	18146.384766	99998.000000	2902.954590	1778.746826	437.332733	170.481415	129.153152	637.541382	788.656921	472.311584	2.524221	0.000000	4.275103	3.743543	0.338497	0.681087	4.258790	4.999991	3.462840	3.250114	2.640812	2.231677	2.111105	2.804508	2.896888	2.674229	0.402127	0.000000	12849.000000		1
17559.294922	2739.281982	3.583304	3.200921	8651.521484	99998.000000	1198.590698	808.056763	301.219604	101.883644	88.509468	246.190277	325.211090	211.772675	3.179622	0.000000	4.244507	3.437637	0.554284	0.505275	3.937093	4.999991	3.078671	2.907442	2.478883	2.008105	1.946990	2.391271	2.512165	2.325870	0.502375	0.000000	12879.000000		1
8479.356445	4885.255859	2.507080	7.623002	22811.804688	99998.000000	3658.855957	2265.613525	503.013306	186.233154	142.428635	576.532715	732.128906	413.504700	3.170096	0.000000	3.928363	3.688887	0.399168	0.882126	4.358160	4.999991	3.563345	3.355186	2.701580	2.270057	2.153597	2.760824	2.864588	2.616480	0.501072	0.000000	12934.000000		1
21628.064453	99998.000000	3.950269	6.839733	18772.259766	99998.000000	2996.287109	1840.828613	408.567627	190.932770	110.733978	538.066162	685.006287	344.570801	4.765068	99998.000000	4.335018	4.999991	0.596627	0.835039	4.273517	4.999991	3.476583	3.265013	2.611264	2.280880	2.044281	2.730836	2.835695	2.537278	0.678069	4.999991	12989.000000		0
22242.724609	5207.309082	0.928205	6.398758	16060.897461	99998.000000	2594.078125	1580.027588	338.958405	128.508652	94.886642	436.811584	570.288147	447.231537	2.817793	0.000000	4.347188	3.716613	0.000000	0.806096	4.205770	4.999991	3.413983	3.198665	2.530146	2.108932	1.977205	2.640294	2.756094	2.650532	0.449909	0.000000	13029.000000		1
20071.398438	15293.055664	1.745396	19.335041	49657.011719	99998.000000	8095.791992	5019.913574	1342.107910	718.030090	456.051025	1691.769897	2276.200195	1250.715088	3.966165	0.000000	4.302577	4.184494	0.241894	1.286345	4.695981	4.999991	3.908259	3.700696	3.127787	2.856143	2.659014	3.228341	3.357210	3.097158	0.598371	0.000000	13104.000000		1
30697.238281	8913.664062	2.630429	7.971465	30434.250000	99998.000000	4537.234375	3042.614014	1221.472046	784.888611	397.740631	1088.448730	1551.237793	1230.017090	3.672761	0.000000	4.487099	3.950056	0.420027	0.901538	4.483363	4.999991	3.656791	3.483247	3.086884	2.894808	2.599600	3.036808	3.190678	3.089911	0.564993	0.000000	13142.000000		1
10268.640625	2028.421631	2.343642	2.843207	6738.940430	94258.585938	1002.572815	605.226929	125.088776	18.261900	28.823706	141.136551	192.749084	122.772888	0.714220	0.000000	4.011513	3.307158	0.369891	0.453808	3.828592	4.974321	3.001116	2.781918	2.097218	1.261546	1.459750	2.149640	2.284992	2.089103	0.000000	0.000000	13180.000000		1
1944.362061	257.732727	1.948923	1.560372	1415.210938	34178.671875	118.511162	78.148109	44.532272	51.211651	14.089602	58.520111	83.418221	19.504648	2.062797	99998.000000	3.288777	2.411170	0.289795	0.193228	3.150821	4.533755	2.073759	1.892918	1.648675	1.709369	1.148899	1.767305	1.921261	1.290138	0.314457	4.999991	13212.000000		1
4310.548828	1238.528198	1.936588	3.037483	3043.924561	47132.058594	404.706787	250.236145	40.656013	23.868137	20.858408	79.372353	92.555336	97.723679	0.438305	0.000000	3.634532	3.092906	0.287037	0.482514	3.483434	4.673316	2.607141	2.398350	1.609125	1.377819	1.319281	1.899669	1.966401	1.990000	0.000000	0.000000	13251.000000		1
12531.025391	2073.592285	2.926468	3.607974	5881.103027	81206.828125	870.912598	534.917664	121.604156	66.355888	40.264378	141.589859	172.143555	137.315796	0.374389	99998.000000	4.097987	3.316723	0.466344	0.557263	3.769459	4.909593	2.939975	2.728287	2.084948	1.821880	1.604921	2.151032	2.235891	2.137721	0.000000	4.999991	13267.000000		1
16376.447266	3363.097656	2.685936	5.600070	10138.617188	99998.000000	1567.489136	963.218140	201.821457	83.797516	51.085217	239.285797	350.029022	239.982712	4.256333	99998.000000	4.214220	3.526740	0.429096	0.748193	4.005979	4.999991	3.195204	2.983725	2.304967	1.923231	1.708295	2.378917	2.544104	2.380180	0.629036	4.999991	13297.000000		1
13585.626953	4393.658691	3.678900	3.867008	10301.626953	99998.000000	1585.834229	972.962769	173.827271	112.340599	49.697533	224.900146	304.673401	174.721558	0.126461	0.000000	4.133080	3.642826	0.565718	0.587375	4.012906	4.999991	3.200258	2.988096	2.240118	2.050537	1.696335	2.351990	2.483835	2.242347	0.000000	0.000000	13320.000000		1
12481.747070	2788.168457	2.032184	2.704439	8051.771484	99998.000000	1206.528198	741.333862	197.661484	85.240707	52.448227	236.951401	302.638123	225.939377	2.979277	99998.000000	4.096275	3.445319	0.307963	0.432077	3.905891	4.999991	3.081537	2.870014	2.295922	1.930647	1.719731	2.374659	2.480924	2.353992	0.474111	4.999991	13358.000000		1
12532.610352	2435.826660	2.423819	4.107540	8361.040039	99998.000000	1252.059570	769.861572	163.851379	69.501305	36.838345	172.177475	203.619263	170.416656	1.985778	0.000000	4.098042	3.386646	0.384500	0.613582	3.922260	4.999991	3.097625	2.886413	2.214450	1.841993	1.566300	2.235976	2.308819	2.231512	0.297931	0.000000	13386.000000		1
26582.660156	7328.961426	2.309720	6.904491	17914.607422	99998.000000	2879.632324	1781.179810	433.795685	192.709000	114.875435	529.773987	677.056458	364.174133	3.055139	0.000000	4.424598	3.865042	0.363559	0.839132	4.253207	4.999991	3.459337	3.250708	2.637285	2.284902	2.060227	2.724091	2.830625	2.561309	0.485031	0.000000	13445.000000		1
6024.709473	1746.031372	4.067451	4.961736	4233.603027	61669.765625	599.497314	372.182587	90.048256	33.369137	38.226025	122.017372	140.291611	94.747871	1.375952	0.000000	3.779936	3.242052	0.609322	0.695634	3.626710	4.790072	2.777787	2.570756	1.954475	1.523345	1.582359	2.086422	2.147032	1.976569	0.138603	0.000000	13490.000000		1
8628.113281	1497.272339	2.790784	4.092121	7526.638672	99998.000000	1149.044189	695.284424	188.610718	67.712738	41.167912	235.295441	303.091431	194.010345	1.136991	99998.000000	3.935916	3.175301	0.445726	0.611948	3.876601	4.999991	3.060337	2.842163	2.275566	1.830670	1.614559	2.371614	2.481574	2.287825	0.055757	4.999991	13541.000000		1
13745.904297	3506.522461	2.004430	4.681116	7829.594238	99998.000000	1208.208862	728.588806	188.956085	85.508995	42.765289	209.188507	265.525330	165.054031	2.830455	0.000000	4.138173	3.544877	0.301991	0.670349	3.893739	4.999991	3.082142	2.862483	2.276361	1.932012	1.631091	2.320538	2.424106	2.217626	0.451856	0.000000	13576.000000		1
13710.561523	2285.019531	2.198706	3.762161	6522.452637	86127.101562	975.738098	589.700256	162.112152	63.201225	32.743137	119.019981	147.516815	37.649368	0.510754	99998.000000	4.137055	3.358890	0.342167	0.575437	3.814411	4.935140	2.989333	2.770631	2.209816	1.800725	1.515120	2.075620	2.168842	1.575758	0.000000	4.999991	13609.000000		1
10572.234375	3355.558105	3.429117	4.785963	6103.656250	86210.734375	909.863281	550.505981	138.348862	59.469902	31.201269	147.575409	171.788925	120.796211	1.734510	0.000000	4.024167	3.525765	0.535182	0.679969	3.785590	4.935561	2.958976	2.740762	2.140975	1.774297	1.494172	2.169014	2.234995	2.082053	0.239177	0.000000	13634.000000		1
7050.339355	1887.167969	1.322924	2.522498	5049.437012	68903.265625	720.836243	450.709991	93.511292	58.507774	22.557549	111.918129	161.381302	97.187111	1.236061	0.000000	3.848210	3.275810	0.121535	0.401831	3.703243	4.838240	2.857837	2.653897	1.970864	1.767214	1.353292	2.048900	2.207853	1.987609	0.092040	0.000000	13684.000000		1
15079.701172	3583.850342	3.783747	5.193016	8807.102539	99998.000000	1371.017944	836.161926	179.991669	98.244835	62.328529	274.841309	366.190887	257.149902	3.141712	99998.000000	4.178393	3.554350	0.577922	0.715420	3.944833	4.999991	3.137043	2.922290	2.255252	1.992310	1.794687	2.439082	2.563708	2.410186	0.497166	4.999991	13720.000000		1
4682.385742	1226.069824	0.780186	1.659051	2228.738281	43833.765625	259.172821	157.239838	32.943581	39.163483	6.084217	36.748913	33.390724	41.386856	1.134527	0.000000	3.670467	3.088515	0.000000	0.219860	3.348059	4.641809	2.413589	2.196563	1.517771	1.592881	0.784205	1.565244	1.523626	1.616862	0.054815	0.000000	13745.000000		1
6837.789551	1536.488281	3.524713	5.735754	3992.750977	65781.429688	577.624329	334.927948	93.073402	33.082348	28.919302	73.140114	107.850677	105.901756	1.075720	0.000000	3.834916	3.186529	0.547124	0.758591	3.601272	4.818103	2.761646	2.524951	1.968826	1.519596	1.461188	1.864156	2.032823	2.024903	0.031699	0.000000	13762.000000		1
13186.026367	3139.976807	3.080655	5.267026	9950.731445	99998.000000	1516.653687	932.624390	196.662354	86.101067	69.488968	319.478424	420.387604	265.842957	3.209432	0.000000	4.120114	3.496927	0.488643	0.721565	3.997855	4.999991	3.180887	2.969707	2.293721	1.935009	1.841916	2.504441	2.623650	2.424625	0.506428	0.000000	13819.000000		1
8841.449219	4622.576660	4.159964	3.435285	12084.715820	99998.000000	1840.880981	1166.522827	273.971680	94.562851	78.666176	280.601715	417.538239	236.390167	1.896410	99998.000000	3.946523	3.664884	0.619090	0.535963	4.082236	4.999991	3.265026	3.066893	2.437706	1.975721	1.895788	2.448090	2.620696	2.373629	0.277932	4.999991	13900.000000		1
8253.617188	1385.169189	2.214124	4.200052	4319.361816	68402.085938	581.657898	372.133270	85.493576	33.504822	19.868528	78.598335	103.305244	67.672646	0.936360	99998.000000	3.916644	3.141503	0.345202	0.623255	3.635420	4.835069	2.764668	2.570698	1.931934	1.525107	1.298166	1.895413	2.014122	1.830413	0.000000	4.999991	13926.000000		1
19292.064453	5866.621582	2.562587	4.724288	14892.555664	99998.000000	2322.477783	1455.635742	332.180328	150.196579	92.502914	436.071503	551.187439	321.334839	2.714549	99998.000000	4.285379	3.768388	0.408679	0.674336	4.172969	4.999991	3.365952	3.163053	2.521374	2.176660	1.966155	2.639558	2.741299	2.506958	0.433698	4.999991	14034.000000		1
6394.573242	2020.132568	2.880212	4.745874	7399.249023	96147.773438	1107.848511	693.650024	128.921860	62.464211	47.588257	169.839996	248.965652	158.846466	1.400377	0.000000	3.805812	3.305380	0.459424	0.676316	3.869188	4.982939	3.044480	2.841141	2.110327	1.795631	1.677500	2.230040	2.396139	2.200978	0.146245	0.000000	14088.000000		1
11344.840820	3460.028809	1.544953	4.838386	7703.074707	99998.000000	1214.730957	725.868958	182.341476	70.759468	66.584084	252.687714	345.711792	144.278885	1.652873	99998.000000	4.054799	3.539080	0.188915	0.684700	3.886664	4.999991	3.084480	2.860858	2.260885	1.849785	1.823370	2.402584	2.538714	2.159203	0.218239	4.999991	14152.000000		1
1988.582886	1434.802002	3.210172	4.440584	2473.775146	47315.535156	306.458862	183.328262	76.273193	24.716166	19.665003	125.498917	161.433731	125.033272	0.383707	0.000000	3.298544	3.156792	0.506528	0.647440	3.393360	4.675004	2.486372	2.263229	1.882372	1.392981	1.293694	2.098640	2.207994	2.097026	0.000000	0.000000	14179.000000		1
7583.123047	1491.718506	4.789046	3.484625	5778.454590	80879.632812	852.992981	515.983521	123.627083	70.216728	25.533358	126.214340	134.207397	103.120224	0.628443	0.000000	3.879848	3.173687	0.680249	0.542156	3.761812	4.907839	2.930945	2.712636	2.092114	1.846441	1.407108	2.101109	2.127776	2.013344	0.000000	0.000000	14219.000000		1
11565.818359	5005.962402	3.062153	3.422950	10095.581055	99998.000000	1623.122803	964.982056	267.378662	75.853806	68.813629	307.979156	342.711304	226.685638	2.856137	99998.000000	4.063176	3.699488	0.486027	0.534401	4.004131	4.999991	3.210351	2.984519	2.427127	1.879977	1.837674	2.488521	2.534928	2.355424	0.455779	4.999991	14269.000000		1
10643.996094	2233.956055	2.519415	3.136162	5701.064941	85545.453125	876.648315	521.719238	134.586700	70.716293	47.375477	195.394943	252.070969	152.512466	2.009910	0.000000	4.027105	3.349075	0.401300	0.496399	3.755956	4.932197	2.942825	2.717437	2.129002	1.849519	1.675554	2.290913	2.401523	2.183305	0.303177	0.000000	14327.000000		1
4323.617676	1358.399292	1.341426	2.587257	1903.178711	33762.289062	190.140244	139.190720	38.987709	64.110931	10.312022	30.883644	28.373480	32.098637	0.132709	0.000000	3.635847	3.133028	0.127567	0.412840	3.279480	4.528432	2.279074	2.143610	1.590928	1.806932	1.013344	1.489729	1.452913	1.506487	0.000000	0.000000	14415.000000		1
22452.597656	6486.829590	0.971378	5.735754	13631.938477	99998.000000	2144.471924	1330.127563	269.938141	116.821274	82.730545	374.048248	470.103638	290.815063	2.533264	0.000000	4.351266	3.812032	0.000000	0.758591	4.134558	4.999991	3.331320	3.123893	2.431264	2.067522	1.917666	2.572928	2.672194	2.463617	0.403681	0.000000	14504.000000		1
12816.826172	6351.182129	1.282835	6.833565	10584.813477	99998.000000	1637.526978	1016.668579	253.369232	104.748436	100.273933	470.967072	554.246521	407.078186	2.915687	0.000000	4.107780	3.802855	0.108171	0.834647	4.024683	4.999991	3.214189	3.007179	2.403754	2.020148	2.001188	2.672991	2.743703	2.609678	0.464741	0.000000	14570.000000		1
14910.481445	4820.432617	0.983713	4.838386	11290.184570	99998.000000	1757.604614	1076.486938	217.175385	89.545609	55.165001	308.290619	383.561584	234.154449	2.128780	0.000000	4.173491	3.683086	0.000000	0.684700	4.052701	4.999991	3.244921	3.032009	2.336811	1.952044	1.741664	2.488960	2.583835	2.369502	0.328131	0.000000	14624.000000		1
15798.107422	4634.862305	2.248045	5.532228	11648.317383	99998.000000	1811.385010	1100.907104	225.661835	101.636948	76.149841	343.392822	454.672607	365.783844	6.385496	0.000000	4.198605	3.666037	0.351805	0.742900	4.066263	4.999991	3.258011	3.041751	2.353458	2.007052	1.881669	2.535791	2.657699	2.563225	0.805195	0.000000	14672.000000		1
28640.091797	4355.010254	1.871829	8.063977	17368.214844	99998.000000	2798.474365	1727.393311	411.524933	137.667343	133.673904	498.033051	712.988159	410.208191	3.819063	99998.000000	4.456975	3.638989	0.272266	0.906549	4.239755	4.999991	3.446921	3.237391	2.614396	2.138831	2.126047	2.697258	2.853082	2.613004	0.581957	4.999991	14795.000000		1
5918.644531	2025.911499	1.199574	2.627345	4519.117188	63438.496094	625.443909	402.082520	105.362099	47.378563	26.476980	114.708916	136.714478	110.391678	1.171246	0.000000	3.772222	3.306620	0.079027	0.419517	3.655054	4.802353	2.796188	2.604315	2.022684	1.675582	1.422868	2.059597	2.135814	2.042936	0.068648	0.000000	14834.000000		1
21866.843750	4349.946777	1.529534	6.284659	11463.564453	99998.000000	1772.212280	1098.921143	251.626907	108.905319	75.089035	366.557861	480.310822	233.685730	2.324965	99998.000000	4.339786	3.638484	0.184559	0.798282	4.059319	4.999991	3.248516	3.040967	2.400757	2.037049	1.875576	2.564142	2.681522	2.368632	0.366416	4.999991	14944.000000		1
24477.441406	92764.648438	2.735276	7.943711	28438.689453	99998.000000	4575.469727	2830.604004	666.127686	297.765808	166.771683	782.942749	1031.849854	637.112732	5.183047	0.000000	4.388766	4.967382	0.437001	0.900023	4.453909	4.999991	3.660436	3.451879	2.823557	2.473875	2.222122	2.893730	3.013617	2.804216	0.714585	0.000000	14969.000000		0
13918.127930	2985.527832	3.586388	2.985059	7894.235352	99998.000000	1198.032471	725.094910	146.634857	74.993446	45.047256	200.375183	293.097046	142.740097	0.023419	99998.000000	4.143581	3.475021	0.554657	0.474953	3.897310	4.999991	3.078469	2.860395	2.166237	1.875023	1.653668	2.301844	2.467011	2.154546	0.000000	4.999991	15031.000000		1
11583.555664	5401.004883	1.995179	5.908443	10201.871094	99998.000000	1593.707031	983.617065	221.680725	99.006516	54.773369	267.582184	340.497192	239.766861	2.005687	99998.000000	4.063842	3.732475	0.299982	0.771473	4.008680	4.999991	3.202409	2.992826	2.345728	1.995664	1.738569	2.427457	2.532114	2.379789	0.302263	4.999991	15125.000000		1
27178.531250	5204.469238	3.006645	6.611536	16877.875000	99998.000000	2690.626709	1664.330811	368.602386	124.894501	101.325485	490.188019	580.630981	331.372406	2.267838	0.000000	4.434226	3.716377	0.478082	0.820302	4.227318	4.999991	3.429853	3.221240	2.566558	2.096543	2.005719	2.690363	2.763900	2.520316	0.355612	0.000000	15176.000000		1
15416.122070	4104.992676	2.050686	4.724288	9455.023438	99998.000000	1478.282715	888.933960	192.949539	108.060371	56.457088	253.557343	326.663544	156.764938	1.025800	0.000000	4.187975	3.613312	0.311899	0.674336	3.975663	4.999991	3.169758	2.948869	2.285444	2.033666	1.751719	2.404076	2.514101	2.195249	0.011063	0.000000	15235.000000		1
16897.273438	17250.378906	2.075356	7.548993	15047.122070	99998.000000	2402.010498	1445.123291	326.731384	137.633423	100.551468	427.615875	572.243225	361.044128	2.360666	99998.000000	4.227817	4.236799	0.317093	0.877889	4.177454	4.999991	3.380575	3.159905	2.514191	2.138724	2.002388	2.631054	2.757581	2.557560	0.373035	4.999991	15327.000000		1
18347.382812	3720.641846	2.143198	2.288134	10762.951172	99998.000000	1669.745850	1020.803894	216.928680	78.573662	72.144066	304.978668	432.710236	248.583267	2.980781	99998.000000	4.263574	3.570618	0.331062	0.359481	4.031931	4.999991	3.222650	3.008942	2.336317	1.895277	1.858201	2.484269	2.636197	2.395472	0.474330	4.999991	15367.000000		1
16274.083008	7747.816406	2.463907	6.963082	18749.162109	99998.000000	3085.410156	1857.351318	406.865417	182.304474	128.678253	617.265808	758.889587	356.874908	3.482726	0.000000	4.211496	3.889179	0.391624	0.842802	4.272982	4.999991	3.489313	3.268894	2.609451	2.260797	2.109505	2.790472	2.880179	2.552516	0.541919	0.000000	15433.000000		1
14087.740234	3124.320801	1.187239	3.577137	7144.057617	99728.062500	1038.445923	669.473511	179.997833	91.864578	51.325748	219.956924	304.022705	156.299301	3.453354	0.000000	4.148841	3.494756	0.074538	0.553536	3.853945	4.998817	3.016384	2.825733	2.255267	1.963148	1.710335	2.342338	2.482906	2.193957	0.538241	0.000000	15481.000000		1
22016.076172	6305.308105	2.433070	8.677641	14225.298828	99998.000000	2310.704102	1391.028320	337.293182	148.537521	102.213608	437.699707	587.853088	359.539276	2.242725	0.000000	4.342740	3.799706	0.386155	0.938402	4.153061	4.999991	3.363744	3.143336	2.528008	2.171836	2.009509	2.641176	2.769269	2.555746	0.350776	0.000000	15536.000000		1
3936.429443	370.859680	1.070057	1.036136	2555.753418	44741.511719	275.026337	174.952835	30.158964	33.961216	4.443667	35.774452	48.960522	31.737839	0.589722	0.000000	3.595103	2.569210	0.029407	0.015417	3.407519	4.650711	2.439374	2.242921	1.479416	1.530983	0.647742	1.553573	1.689846	1.501577	0.000000	0.000000	15605.000000		1
12299.186523	4727.568848	1.285919	3.879343	9959.643555	99998.000000	1560.834351	955.678406	240.676559	85.607674	62.803425	298.416473	346.612244	185.715088	1.949415	99998.000000	4.089876	3.674638	0.109214	0.588758	3.998244	4.999991	3.193357	2.980312	2.381434	1.932513	1.797983	2.474823	2.539844	2.268847	0.289904	4.999991	15640.000000		1
5206.337891	1004.006775	1.526451	1.122481	2849.877197	52418.191406	362.117279	224.187805	80.285141	34.815411	23.935980	93.687065	136.393768	50.789177	1.191021	99998.000000	3.716532	3.001737	0.183683	0.050179	3.454826	4.719482	2.558849	2.350612	1.904635	1.541772	1.379051	1.971680	2.134794	1.705771	0.075919	4.999991	15659.000000		1
6555.769531	1348.148926	2.633513	5.384208	3602.321777	53864.742188	464.136597	307.673859	74.216339	49.839386	24.595900	90.381302	150.739319	48.047733	0.171675	0.000000	3.816624	3.129738	0.420535	0.731122	3.556582	4.731305	2.666646	2.488091	1.870499	1.697573	1.390863	1.956079	2.178226	1.681673	0.000000	0.000000	15765.000000		1
8729.287109	763.206848	4.332653	4.440584	4114.086914	62355.386719	559.806519	356.523376	95.790176	27.667305	24.121004	99.891548	128.548737	115.001869	0.851558	0.000000	3.940979	2.882642	0.636754	0.647440	3.614274	4.794874	2.748038	2.552088	1.981321	1.441967	1.382395	1.999529	2.109068	2.060705	0.000000	0.000000	15799.000000		1
16293.473633	6127.589355	1.810155	9.766201	15740.049805	99998.000000	2471.579590	1541.385254	356.581970	147.356461	113.284225	440.240723	636.721130	382.044403	4.540132	0.000000	4.212014	3.787290	0.257716	0.989726	4.197006	4.999991	3.392975	3.187911	2.552159	2.168369	2.054169	2.643690	2.803949	2.582114	0.657068	0.000000	15827.000000		1
3252.046143	857.840637	1.551121	1.757731	1275.677979	26728.503906	104.483238	73.519417	33.023758	29.011814	5.769675	9.041522	27.087561	17.093164	0.568050	99998.000000	3.512157	2.933407	0.190646	0.244952	3.105741	4.426975	2.019047	1.866402	1.518826	1.462575	0.761151	0.956242	1.432770	1.232822	0.000000	4.999991	15919.000000		1
12237.172852	2242.134033	2.331306	2.704439	6656.854492	89193.710938	992.667847	614.718628	134.913574	62.710911	44.267071	187.765762	247.010559	150.480286	0.513068	99998.000000	4.087681	3.350662	0.367599	0.432077	3.823269	4.950334	2.996804	2.788676	2.130056	1.797343	1.646081	2.273616	2.392715	2.177480	0.000000	4.999991	15955.000000		1
11942.678711	3902.199951	2.750695	5.822099	11829.743164	99998.000000	1942.228149	1143.000122	355.527313	103.644463	94.276062	418.990662	558.486694	340.053131	1.681918	0.000000	4.077102	3.591310	0.439442	0.765080	4.072975	4.999991	3.288300	3.058046	2.550873	2.015546	1.974401	2.622204	2.747013	2.531547	0.225805	0.000000	16006.000000		1
24098.128906	4104.530273	1.273584	4.958652	17154.197266	99998.000000	2700.078369	1686.700195	385.769562	156.589172	110.635292	515.163208	717.493469	340.771637	5.519842	0.000000	4.381983	3.613263	0.105028	0.695364	4.234370	4.999991	3.431376	3.227038	2.586328	2.194762	2.043894	2.711945	2.855818	2.532464	0.741927	0.000000	16059.000000		1
14881.571289	4628.710449	2.158617	8.023889	14570.085938	99998.000000	2297.573486	1408.121460	342.655792	142.616745	82.897064	430.307983	592.262878	256.292603	2.648958	0.000000	4.172649	3.665460	0.334176	0.904385	4.163462	4.999991	3.361269	3.148640	2.534858	2.154171	1.918539	2.633779	2.772515	2.408736	0.423075	0.000000	16141.000000		1
27470.845703	13247.093750	1.378431	9.923471	29503.449219	99998.000000	4866.488281	2932.055908	654.557495	214.375351	156.755692	778.921570	1081.164917	489.256744	4.468029	0.000000	4.438872	4.122120	0.139385	0.996664	4.469873	4.999991	3.687216	3.467172	2.815948	2.331175	2.195223	2.891494	3.033892	2.689537	0.650116	0.000000	16174.000000		1
11653.044922	4263.792969	2.072273	3.059069	9350.808594	99998.000000	1419.056396	860.511108	210.459000	99.247047	52.870701	252.074051	370.847351	186.637115	1.599259	0.000000	4.066440	3.629796	0.316447	0.485589	3.970849	4.999991	3.152000	2.934757	2.323168	1.996718	1.723215	2.401528	2.569195	2.270998	0.203919	0.000000	16224.000000		1
18158.041016	5290.058105	0.965210	8.609798	14685.180664	99998.000000	2369.933350	1421.831787	330.638458	168.288879	103.363838	502.834442	683.492188	280.660309	1.628247	0.000000	4.259069	3.723460	0.000000	0.934993	4.166879	4.999991	3.374736	3.152848	2.519353	2.226055	2.014369	2.701425	2.834733	2.448181	0.211720	0.000000	16252.000000		1
9725.526367	824.912476	1.890332	1.097811	5391.784668	74466.632812	739.804321	467.343689	100.940018	48.507210	14.370223	96.200317	158.726196	89.348244	2.503491	99998.000000	3.987913	2.916408	0.276538	0.040528	3.731733	4.871962	2.869117	2.669636	2.004063	1.685806	1.157464	1.983176	2.200649	1.951086	0.398546	4.999991	16273.000000		1
12775.118164	2766.677979	2.920300	3.595639	7153.462891	99998.000000	1065.758667	657.601135	132.381821	64.450142	40.218121	185.604065	198.191895	183.019897	1.462711	0.000000	4.106365	3.441959	0.465428	0.555776	3.854516	4.999991	3.027659	2.817963	2.121828	1.809224	1.604422	2.268588	2.297086	2.262498	0.165158	0.000000	16298.000000		1
6971.331055	866.567566	2.883296	3.318103	4043.647949	57351.429688	523.646606	347.506531	74.379776	51.085217	16.855717	71.875786	111.548080	89.181725	0.698547	99998.000000	3.843316	2.937802	0.459889	0.520890	3.606773	4.758544	2.719038	2.540963	1.871455	1.708295	1.226747	1.856583	2.047462	1.950276	0.000000	4.999991	16342.000000		1
6243.587402	1486.954102	1.304422	3.595639	4216.562500	63401.007812	602.975769	370.135010	127.475594	62.538223	36.554638	119.393112	150.057816	109.913704	1.646712	99998.000000	3.795434	3.172297	0.115418	0.555776	3.624959	4.802096	2.780300	2.568360	2.105427	1.796146	1.562943	2.076979	2.176259	2.041052	0.216618	4.999991	16424.000000		1
22822.595703	5106.711426	2.362144	6.007123	13229.226562	99998.000000	2057.140625	1281.083740	304.630219	127.657532	100.264679	403.010742	536.428711	297.500610	6.400546	99998.000000	4.358365	3.708141	0.373306	0.778666	4.121534	4.999991	3.313264	3.107578	2.483773	2.106046	2.001148	2.605317	2.729512	2.473488	0.806217	4.999991	16457.000000		1
14234.226562	4186.020996	2.075356	2.349809	8202.652344	99998.000000	1268.600830	757.841125	193.621796	57.820103	48.553467	239.430725	314.695526	209.484543	4.934761	0.000000	4.153334	3.621801	0.317093	0.371033	3.913954	4.999991	3.103325	2.879578	2.286954	1.762079	1.686220	2.379180	2.497890	2.321152	0.693266	0.000000	16536.000000		1
15686.729492	4786.610352	2.309720	7.089515	16650.107422	99998.000000	2707.889648	1601.823364	352.329498	127.284401	77.707130	428.605774	521.272095	349.304352	1.798512	99998.000000	4.195532	3.680028	0.363559	0.850617	4.221417	4.999991	3.432631	3.204615	2.546949	2.104775	1.890461	2.632058	2.717064	2.543204	0.254913	4.999991	16565.000000		1
3401.024658	270.912628	1.606628	4.397411	1949.527344	42094.531250	236.393250	145.422958	67.203918	34.513203	24.013073	93.764160	108.633949	54.218296	0.671397	0.000000	3.531610	2.432829	0.205915	0.643197	3.289929	4.624226	2.373635	2.162633	1.827395	1.537985	1.380448	1.972037	2.035966	1.734146	0.000000	0.000000	16674.000000		1
13592.478516	3113.095947	4.073619	5.421213	7682.422852	99998.000000	1193.425415	723.198425	147.066589	93.224503	61.699444	234.580002	328.997925	187.306290	3.494461	0.000000	4.133299	3.493192	0.609980	0.734096	3.885498	4.999991	3.076795	2.859257	2.167514	1.969530	1.790281	2.370291	2.517193	2.272552	0.543380	0.000000	16704.000000		1
3771.597412	1232.928101	2.328223	0.832609	2210.991455	37406.128906	228.723984	156.530579	8.622133	31.105673	4.048949	4.082870	0.000000	2.087691	0.539958	99998.000000	3.576525	3.090938	0.367025	0.000000	3.344587	4.572943	2.359312	2.194599	0.935615	1.492840	0.607342	0.610966	0.000000	0.319666	0.000000	4.999991	16739.000000		1
14089.155273	4712.020508	1.908834	3.577137	6408.706055	98746.851562	933.734497	578.043762	139.875305	72.014549	51.541611	210.067368	272.102936	168.372131	3.138659	0.000000	4.148885	3.673207	0.280768	0.553536	3.806770	4.994523	2.970223	2.761961	2.145741	1.857420	1.712158	2.322359	2.434733	2.226270	0.496744	0.000000	16790.000000		1
21725.189453	4834.685547	2.445405	6.435763	14071.586914	99998.000000	2229.092773	1375.464722	316.129486	122.409012	101.899063	448.394104	539.882507	353.146667	2.407796	99998.000000	4.336964	3.684368	0.388351	0.808600	4.148343	4.999991	3.348128	3.138449	2.499865	2.087813	2.008170	2.651660	2.732299	2.547955	0.381620	4.999991	16836.000000		1
23702.464844	6502.846191	3.253344	6.321664	14367.413086	99998.000000	2317.855225	1394.775024	264.461426	113.472336	62.766418	260.730103	385.279236	212.093384	2.435842	99998.000000	4.374794	3.813103	0.512330	0.800831	4.157379	4.999991	3.365086	3.144504	2.422362	2.054890	1.797727	2.416191	2.585776	2.326527	0.386649	4.999991	16882.000000		1
4342.138672	1041.619141	2.013681	3.546299	2314.725342	44422.593750	296.849945	181.234406	72.603546	36.212345	26.362883	101.189804	126.254433	77.821228	0.077719	0.000000	3.637704	3.017709	0.303991	0.549775	3.364500	4.647604	2.472537	2.258241	1.860958	1.558857	1.420993	2.005137	2.101247	1.891098	0.000000	0.000000	16926.000000		1
5373.976074	1100.820679	1.754647	3.126911	3090.424316	47264.160156	412.483978	255.530930	64.928116	33.600418	17.740749	57.878693	50.560982	34.747570	0.781656	99998.000000	3.730296	3.041717	0.244190	0.495116	3.490018	4.674532	2.615407	2.407444	1.812433	1.526345	1.248972	1.762519	1.703815	1.540924	0.000000	4.999991	17001.000000		1
12428.922852	2108.904053	2.519415	3.305768	6774.646973	91450.601562	1019.659790	629.455811	156.697098	67.287178	47.421734	189.286057	197.285263	159.413879	1.325921	99998.000000	4.094433	3.324057	0.401300	0.519272	3.830887	4.961186	3.008455	2.798965	2.195061	1.827932	1.675977	2.277119	2.295095	2.202526	0.122518	4.999991	17036.000000		1
4572.718750	118.816452	1.760815	2.800035	2248.412598	35401.300781	278.162476	156.795776	34.044476	16.423992	13.574618	32.225071	31.426382	49.463169	0.307214	0.000000	3.660175	2.074877	0.245714	0.447163	3.351876	4.549019	2.444299	2.195334	1.532047	1.215479	1.132728	1.508194	1.497294	1.694282	0.000000	0.000000	17090.000000		0
8249.981445	1081.433228	1.359929	3.089906	3238.268066	52541.566406	470.914673	272.685760	89.422256	57.647411	18.678205	80.760033	111.276711	83.276367	1.256946	99998.000000	3.916453	3.034000	0.133516	0.489945	3.510313	4.720503	2.672942	2.435663	1.951446	1.760780	1.271335	1.907197	2.046404	1.920522	0.099317	4.999991	17127.000000		1
4571.445312	1128.216675	2.877128	4.323402	4433.787109	66900.281250	649.891785	390.395172	107.730415	68.101288	41.343685	149.095688	183.766159	97.036011	0.485273	0.000000	3.660053	3.052392	0.458959	0.635826	3.646775	4.825428	2.812841	2.591504	2.032338	1.833155	1.616409	2.173465	2.264266	1.986933	0.000000	0.000000	17205.000000		1
7177.093750	1853.345459	2.901798	4.045865	6580.251465	99998.000000	909.912598	602.118469	241.592422	99.469078	93.594551	280.675720	371.735443	267.572937	0.488361	0.000000	3.855949	3.267956	0.462667	0.607011	3.818243	4.999991	2.959000	2.779682	2.383083	1.997688	1.971251	2.448205	2.570234	2.427442	0.000000	0.000000	17237.000000		1
21419.480469	4955.309082	1.495613	5.661744	14838.248047	99998.000000	2244.033691	1436.664551	424.063416	262.870239	133.495056	413.424530	536.092590	343.667267	0.740824	0.000000	4.330809	3.695071	0.174819	0.752950	4.171382	4.999991	3.351029	3.157355	2.627431	2.419741	2.125465	2.616396	2.729240	2.536138	0.000000	0.000000	17271.000000		1
7515.842285	1239.777100	2.883296	2.608843	5074.181152	70930.054688	730.254028	448.986206	129.677383	48.812500	25.903406	111.011513	172.868225	79.504951	1.595718	99998.000000	3.875978	3.093343	0.459889	0.416448	3.705366	4.850830	2.863474	2.652233	2.112864	1.688531	1.413357	2.045368	2.237715	1.900394	0.202956	4.999991	17317.000000		1
12916.887695	2882.139404	1.927337	5.165262	10432.889648	99998.000000	1644.462280	1009.856628	236.208221	99.644852	50.949532	260.868866	349.193329	207.264252	0.950477	0.000000	4.111158	3.459715	0.284958	0.713092	4.018404	4.999991	3.216024	3.004260	2.373295	1.998455	1.707140	2.416422	2.543066	2.316525	0.000000	0.000000	17365.000000		1
4290.393555	2008.953979	1.606628	1.899583	4447.990723	68310.070312	657.594971	392.458191	88.182594	25.847898	20.226242	97.902534	114.215515	93.295433	1.052520	0.000000	3.632497	3.302970	0.205915	0.278658	3.648164	4.834485	2.817959	2.593793	1.945383	1.412425	1.305915	1.990794	2.057725	1.969860	0.022230	0.000000	17383.000000		1
5815.357910	1604.074585	2.420735	2.362144	5361.033691	82925.734375	796.794922	484.658875	144.991226	70.389420	35.910137	178.129089	229.871140	189.381653	0.269465	0.000000	3.764576	3.205225	0.383947	0.373306	3.729249	4.918689	2.901346	2.685436	2.161342	1.847507	1.555217	2.250735	2.361485	2.277338	0.000000	0.000000	17416.000000		1
16676.384766	3349.908691	2.170952	5.001824	10449.372070	99998.000000	1556.039185	1000.913757	244.195099	135.024582	77.815063	347.108704	499.473175	244.006989	3.458458	99998.000000	4.222102	3.525033	0.336650	0.699128	4.019090	4.999991	3.192020	3.000397	2.387737	2.130413	1.891064	2.540466	2.698512	2.387402	0.538882	4.999991	17452.000000		1
7394.494141	738.567749	2.485493	3.234842	3967.032471	64100.597656	586.194092	334.095337	91.864578	52.383469	16.090948	68.523758	87.868050	56.987492	0.045658	99998.000000	3.868908	2.868390	0.395413	0.509853	3.598466	4.806862	2.768041	2.523870	1.963148	1.719194	1.206582	1.835841	1.943831	1.755780	0.000000	4.999991	17473.000000		1
24892.281250	4757.696777	2.988143	3.330438	11915.011719	99998.000000	1846.974487	1155.834595	340.867218	155.861404	139.184555	435.269714	578.509399	388.014526	2.690242	99998.000000	4.396065	3.677397	0.475401	0.522501	4.076095	4.999991	3.266461	3.062896	2.532585	2.192739	2.143591	2.638758	2.762311	2.588848	0.429791	4.999991	17563.000000		1
15187.752930	4726.881348	2.112361	5.112839	13440.728516	99998.000000	2201.049316	1304.557129	317.742279	113.675865	89.443840	494.773560	668.943115	484.819244	4.122386	99998.000000	4.181494	3.674575	0.324768	0.708662	4.128423	4.999991	3.342630	3.115463	2.502075	2.055668	1.951550	2.694407	2.825389	2.685580	0.615149	4.999991	17588.000000		1
4976.981445	951.573914	3.358191	4.212387	4157.400879	65387.300781	582.043335	362.104950	97.985802	30.430334	31.515810	119.192673	109.139679	87.593597	0.410679	99998.000000	3.696966	2.978442	0.526105	0.624528	3.618822	4.815494	2.764955	2.558835	1.991163	1.483307	1.498528	2.076250	2.037983	1.942472	0.000000	4.999991	17637.000000		1
12526.500977	1701.166016	2.100026	6.050295	5881.658203	79870.695312	825.760498	534.442749	135.077011	68.273979	34.161659	147.270111	210.591599	145.601807	1.508086	99998.000000	4.097830	3.230747	0.322225	0.781777	3.769500	4.902388	2.916854	2.727901	2.130581	1.834255	1.533539	2.168115	2.323441	2.163167	0.178426	4.999991	17763.000000		1
11739.416992	3169.333984	2.392981	4.594771	6866.215820	96696.757812	1048.088745	634.651917	179.251572	59.923210	44.917740	187.519073	246.652847	168.254959	1.474173	99998.000000	4.069646	3.500968	0.378939	0.662264	3.836717	4.985412	3.020398	2.802536	2.253463	1.777595	1.652418	2.273046	2.392086	2.225968	0.168548	4.999991	17812.000000		1
13252.212891	4022.308594	2.463907	3.083739	9964.432617	99998.000000	1481.748779	940.657471	209.281021	76.415047	58.134644	242.918442	351.940948	210.992493	1.739747	0.000000	4.122288	3.604475	0.391624	0.489078	3.998453	4.999991	3.170774	2.973432	2.320730	1.883179	1.764435	2.385460	2.546470	2.324267	0.240486	0.000000	17864.000000		1
8461.875000	2022.177124	2.359060	3.965688	4473.826660	64250.546875	632.906555	389.463867	90.646500	87.115623	25.271238	81.130081	99.256302	75.900063	0.046052	0.000000	3.927467	3.305819	0.372739	0.598319	3.650679	4.807877	2.801340	2.590467	1.957351	1.940096	1.402627	1.909182	1.996758	1.880242	0.000000	0.000000	17900.000000		1
7786.033203	1998.157837	2.352893	3.145414	3401.077148	55740.707031	445.387482	282.359467	74.759079	43.912441	17.336779	73.164787	90.646500	71.974464	0.378316	99998.000000	3.891316	3.300630	0.371602	0.497678	3.531616	4.746172	2.648738	2.450802	1.873664	1.642588	1.238968	1.864302	1.957351	1.857178	0.000000	4.999991	17930.000000		1
8305.917969	1803.891602	0.323793	1.036136	4274.135742	61212.320312	629.502075	375.457520	73.192543	49.469337	20.463690	78.296127	97.180946	100.270851	1.159463	0.000000	3.919388	3.256210	0.000000	0.015417	3.630848	4.786839	2.798997	2.574561	1.864467	1.694336	1.310984	1.893740	1.987581	2.001175	0.064257	0.000000	18009.000000		1
17484.410156	5254.943848	2.420735	8.104066	13675.348633	99998.000000	2147.827148	1326.636719	424.883698	255.321228	153.776794	434.905853	559.750977	338.927551	4.261847	0.000000	4.242651	3.720568	0.383947	0.908703	4.135939	4.999991	3.331999	3.122752	2.628270	2.407087	2.186891	2.638395	2.747995	2.530107	0.629598	0.000000	18048.000000		1
10183.572266	2263.396484	2.075356	4.311067	4767.182617	71929.007812	704.625061	417.581390	116.463562	38.898281	34.833912	130.923218	162.213913	150.871918	0.436356	0.000000	4.007900	3.354761	0.317093	0.634585	3.678262	4.856904	2.847958	2.620741	2.066190	1.589930	1.542002	2.117017	2.210088	2.178608	0.000000	0.000000	18087.000000		1
8264.617188	1948.016235	3.814585	3.129995	6427.535156	99998.000000	924.865662	580.948608	153.884735	91.044304	50.798428	218.421219	320.252441	177.222473	1.112079	0.000000	3.917223	3.289593	0.581447	0.495544	3.808044	4.999991	2.966079	2.764138	2.187196	1.959253	1.705850	2.339295	2.505492	2.248519	0.046136	0.000000	18103.000000		1
15062.345703	4211.323242	0.934373	6.296995	12571.551758	99998.000000	1968.930176	1231.173462	321.633942	134.339996	76.353371	388.816284	506.069275	309.588867	2.005616	99998.000000	4.177893	3.624418	0.000000	0.799133	4.099389	4.999991	3.294230	3.090319	2.507362	2.128205	1.882828	2.589744	2.704210	2.490785	0.302248	4.999991	18183.000000		1
2384.232666	733.874329	2.285050	2.565671	1340.787964	30882.009766	116.879868	77.596115	36.696491	5.112839	1.779317	44.396587	61.631603	72.711479	0.611289	0.000000	3.377349	2.865622	0.358896	0.409201	3.127360	4.489706	2.067740	1.889840	1.564625	0.708662	0.250253	1.647350	1.789804	1.861603	0.000000	0.000000	18198.000000		1
11082.679688	2562.691650	1.958174	4.329569	6757.655762	95535.906250	1005.483887	627.016602	146.317230	42.993484	49.851719	192.049088	268.479553	114.789093	0.958406	99998.000000	4.044645	3.408696	0.291851	0.636445	3.829796	4.980166	3.002375	2.797279	2.165295	1.633403	1.697680	2.283412	2.428911	2.059901	0.000000	4.999991	18224.000000		1
7706.115234	1712.841064	3.136162	2.630429	6207.979492	85109.507812	931.828735	566.279297	121.184769	101.214470	29.668650	138.348862	210.378830	126.020065	1.894360	99998.000000	3.886836	3.233717	0.496399	0.420027	3.792950	4.929978	2.969336	2.753031	2.083448	2.005243	1.472298	2.140975	2.323002	2.100440	0.277463	4.999991	18241.000000		1
9393.817383	4125.740234	1.723810	5.242356	9067.795898	99998.000000	1455.860840	854.735291	217.280228	86.375519	69.621567	288.533112	351.200836	226.935425	1.854812	0.000000	3.972842	3.615502	0.236489	0.719526	3.957502	4.999991	3.163120	2.931832	2.337020	1.936391	1.842744	2.460196	2.545556	2.355902	0.268300	0.000000	18273.000000		1
7270.879395	2199.791260	2.001346	2.886379	3053.536621	48239.136719	416.995483	251.213699	69.680161	53.968513	18.520935	58.375175	82.335823	69.356369	0.478985	0.000000	3.861587	3.342381	0.301322	0.460353	3.484803	4.683400	2.620131	2.400043	1.843109	1.732140	1.267663	1.766228	1.915589	1.841086	0.000000	0.000000	18343.000000		1
15203.430664	5933.156738	2.855542	5.211518	11858.739258	99998.000000	1844.196045	1138.399170	247.010559	103.743141	67.506126	270.696747	373.622711	234.820541	3.768394	0.000000	4.181942	3.773286	0.455689	0.716964	4.074039	4.999991	3.265807	3.056295	2.392715	2.015960	1.829343	2.432483	2.572433	2.370736	0.576156	0.000000	18393.000000		1
4280.537598	1138.032227	2.149366	4.175382	1642.615112	30431.707031	168.446152	109.491226	46.749481	10.543303	8.319927	22.720987	36.705742	60.092815	0.215129	99998.000000	3.631498	3.056154	0.332310	0.620696	3.215536	4.483326	2.226461	2.039379	1.669777	1.022977	0.920120	1.356427	1.564734	1.778823	0.000000	4.999991	18504.000000		1
13288.795898	2624.360352	3.703570	4.656446	8082.935547	99998.000000	1253.675537	763.761902	156.940720	72.908836	55.917435	179.936157	241.842209	152.996613	1.626225	99998.000000	4.123486	3.419024	0.568621	0.668055	3.907569	4.999991	3.098185	2.882958	2.195736	1.862780	1.747547	2.255118	2.383532	2.184682	0.211181	4.999991	18541.000000		1
14332.326172	5594.821289	0.915870	7.215949	13614.342773	99998.000000	2136.611572	1323.815063	327.283356	155.059631	92.333305	397.756042	504.937561	306.030243	1.937354	0.000000	4.156317	3.747786	0.000000	0.858293	4.133996	4.999991	3.329726	3.121827	2.514924	2.190499	1.965358	2.599617	2.703238	2.485764	0.287209	0.000000	18577.000000		1
11560.816406	3673.867676	1.890332	5.291696	8577.767578	99998.000000	1322.698853	814.591187	207.732971	113.361320	57.178684	235.350937	318.032135	206.443970	3.341307	0.000000	4.062988	3.565124	0.276538	0.723595	3.933374	4.999991	3.121461	2.910940	2.317505	2.054465	1.757234	2.371716	2.502471	2.314802	0.523916	0.000000	18659.000000		1
8518.007812	618.659668	2.522498	2.954222	3911.062744	61852.496094	542.102783	328.630951	78.968384	40.797863	27.405186	97.655838	141.503525	121.221771	0.271653	0.000000	3.930338	2.791452	0.401831	0.470443	3.592295	4.791357	2.734082	2.516708	1.897453	1.610637	1.437833	1.989698	2.150767	2.083581	0.000000	0.000000	18693.000000		1
14095.263672	5165.928711	3.493876	9.473246	16284.157227	99998.000000	2642.067139	1590.388916	386.528137	212.728638	110.188156	600.339172	814.014526	442.362335	1.321072	99998.000000	4.149073	3.713148	0.543307	0.976499	4.211765	4.999991	3.421944	3.201503	2.587181	2.327826	2.042135	2.778397	2.910632	2.645778	0.120927	4.999991	18724.000000		1
7539.642578	1133.554565	3.025148	3.059069	3648.907959	54665.640625	463.936157	300.445587	61.357151	26.390636	13.306333	46.675468	63.185806	51.674210	0.666526	0.000000	3.877351	3.054442	0.480747	0.485589	3.562163	4.737714	2.666458	2.477766	1.787865	1.421450	1.124058	1.669089	1.800619	1.713274	0.000000	0.000000	18756.000000		1
6303.359375	2535.992676	3.321187	3.484625	5013.400391	72945.375000	721.237183	451.561127	109.935287	75.468338	32.234322	119.655228	152.981201	89.672043	0.733087	0.000000	3.799572	3.404148	0.521293	0.542156	3.700132	4.862998	2.858078	2.654716	2.041137	1.877765	1.508319	2.077932	2.184638	1.952657	0.000000	0.000000	18793.000000		1
11088.622070	3451.021240	2.155533	6.022542	10422.664062	99998.000000	1675.083862	993.108826	205.065536	143.073151	85.561417	290.611542	388.988983	314.633850	2.605398	99998.000000	4.044878	3.537948	0.333555	0.779780	4.017979	4.999991	3.224036	2.996997	2.311893	2.155558	1.932278	2.463313	2.589937	2.497805	0.415874	4.999991	18834.000000		1
17104.253906	5855.989258	2.513247	6.185980	15121.384766	99998.000000	2356.448242	1465.664062	336.756592	151.380737	138.157669	526.162903	676.251587	438.587830	2.436968	99998.000000	4.233104	3.767600	0.400235	0.791408	4.179592	4.999991	3.372258	3.166034	2.527316	2.180071	2.140375	2.721120	2.830108	2.642056	0.386850	4.999991	18878.000000		1
11508.038086	2415.258301	2.951138	2.920300	6287.231445	91756.625000	929.972351	585.645142	144.346725	55.519634	40.384644	156.003265	231.428421	109.201355	0.051029	99998.000000	4.061001	3.382964	0.469990	0.465428	3.798460	4.962637	2.968470	2.767635	2.159407	1.744447	1.606216	2.193134	2.364417	2.038228	0.000000	4.999991	18978.000000		1
8259.575195	2080.376465	2.220292	1.948923	4061.046387	60721.441406	570.587280	355.493408	78.259125	38.071838	22.153580	84.346420	123.438980	72.298256	0.348577	99998.000000	3.916958	3.318142	0.346410	0.289795	3.608638	4.783342	2.756322	2.550832	1.893535	1.580604	1.345444	1.926067	2.091452	1.859128	0.000000	4.999991	19013.000000		1
5834.294922	1293.566772	2.722941	5.125174	2245.581543	40858.812500	267.619171	169.235580	61.162876	23.285311	27.568624	37.837475	39.801815	47.458740	1.213097	0.000000	3.765988	3.111789	0.435038	0.709709	3.351329	4.611286	2.427517	2.228492	1.786488	1.367082	1.440415	1.577922	1.599903	1.676316	0.083896	0.000000	19055.000000		1
6881.696289	317.187195	1.298254	1.221161	2486.480225	40650.761719	311.069061	191.999741	53.262337	33.329048	9.285137	38.253780	53.123566	42.237968	1.055810	99998.000000	3.837696	2.501316	0.113360	0.086773	3.395585	4.609069	2.492857	2.283301	1.726420	1.522823	0.967788	1.582674	1.725287	1.625703	0.023586	4.999991	19105.000000		1
14467.829102	3695.891846	2.204873	3.792999	10274.335938	99998.000000	1633.558228	973.499329	250.751129	98.096817	51.967167	266.663239	368.318665	204.004730	1.681832	0.000000	4.160403	3.567719	0.343384	0.578983	4.011754	4.999991	3.213135	2.988336	2.399243	1.991655	1.715729	2.425963	2.566224	2.309640	0.225783	0.000000	19125.000000		1
3750.955078	1124.682739	1.544953	1.520283	2452.750244	40498.386719	259.669312	167.080048	15.868919	36.045822	6.882905	23.633774	2.627345	39.545864	0.844714	99998.000000	3.574142	3.051030	0.188915	0.181925	3.389653	4.607438	2.414421	2.222925	1.200547	1.556855	0.837772	1.373533	0.419517	1.597101	0.000000	4.999991	19173.000000		1
23264.007812	6121.937012	2.507080	8.517286	17405.701172	99998.000000	2839.377197	1724.531616	430.360413	205.309158	111.813286	539.022095	761.131470	388.837860	4.344590	0.000000	4.366684	3.786889	0.399168	0.930301	4.240692	4.999991	3.453223	3.236671	2.633832	2.312408	2.048493	2.731606	2.881460	2.589769	0.637949	0.000000	19241.000000		1
27097.984375	10397.442383	1.366096	7.191279	24063.521484	99998.000000	3950.108887	2391.908203	582.135864	188.564453	144.248047	737.050537	945.816589	435.775452	3.207284	99998.000000	4.432937	4.016926	0.135481	0.856806	4.381359	4.999991	3.596609	3.378745	2.765024	2.275460	2.159110	2.867497	2.975807	2.639263	0.506137	4.999991	19284.000000		1
15623.638672	2713.289307	1.313673	4.011944	11954.560547	99998.000000	1833.628052	1145.877197	206.530319	106.962563	62.809589	278.856323	371.898895	214.430862	2.711834	0.000000	4.193782	3.433496	0.118487	0.603355	4.077534	4.999991	3.263311	3.059138	2.314984	2.029232	1.798026	2.445380	2.570425	2.331287	0.433263	0.000000	19315.000000		1
22952.476562	6005.167969	2.750695	5.242356	12583.007812	99998.000000	2025.553833	1229.711792	305.777374	135.684509	71.881950	370.338531	478.216949	286.559509	2.526372	99998.000000	4.360829	3.778525	0.439442	0.719526	4.099784	4.999991	3.306544	3.089803	2.485405	2.132530	1.856620	2.568599	2.679625	2.457215	0.402497	4.999991	19374.000000		1
4460.387695	1004.984314	3.419866	3.863925	2262.332520	39343.027344	249.292526	169.550125	49.210304	36.597813	18.218729	39.589039	38.435719	48.846420	0.101679	99998.000000	3.649373	3.002159	0.534009	0.587029	3.354556	4.594868	2.396709	2.229298	1.692056	1.563455	1.260518	1.597575	1.584735	1.688833	0.000000	4.999991	19429.000000		1
9448.853516	3053.518066	1.862578	4.557766	5466.408203	77837.851562	787.204468	489.796387	131.145248	99.641769	34.877087	137.571747	181.314590	113.234886	1.145255	0.000000	3.975379	3.484801	0.270115	0.658752	3.737702	4.891191	2.896088	2.690016	2.117753	1.998441	1.542540	2.138529	2.258433	2.053980	0.058902	0.000000	19474.000000		1
10850.323242	3217.542236	2.204873	6.266157	5949.722168	80956.515625	850.951538	538.760010	119.895760	66.115356	64.345291	198.401581	277.925049	142.576660	1.769178	99998.000000	4.035443	3.507524	0.343384	0.797001	3.774497	4.908252	2.929905	2.731395	2.078804	1.820302	1.808517	2.297545	2.443928	2.154048	0.247771	4.999991	19516.000000		1
4802.972656	1218.083008	1.529534	2.161701	2896.999756	48047.382812	370.566711	220.191284	64.332954	7.755603	9.525669	33.575748	35.533920	59.920128	0.377647	0.000000	3.681510	3.085677	0.184559	0.334796	3.461948	4.681670	2.568866	2.342800	1.808434	0.889616	0.978895	1.526026	1.550643	1.777573	0.000000	0.000000	19535.000000		1
11399.881836	3451.752197	2.053770	5.886858	9243.069336	99998.000000	1452.669189	885.147095	242.569977	84.371094	63.965992	296.137604	376.684845	222.781616	1.529718	0.000000	4.056901	3.538040	0.312552	0.769884	3.965816	4.999991	3.162167	2.947016	2.384837	1.926194	1.805949	2.471493	2.575978	2.347879	0.184611	0.000000	19622.000000		1
28679.785156	3585.302734	2.673601	8.023889	17289.128906	99998.000000	2788.597168	1701.727295	464.663910	191.864059	151.174118	638.697815	844.879639	531.084595	2.023336	0.000000	4.457576	3.554526	0.427097	0.904385	4.237773	4.999991	3.445386	3.230890	2.667139	2.282994	2.179477	2.805295	2.926795	2.725164	0.306068	0.000000	19647.000000		1
10454.919922	1883.889893	2.877128	2.732193	5801.548828	80089.984375	877.644409	531.454590	119.007645	64.588905	38.978458	163.102020	207.995102	143.177994	1.915439	0.000000	4.019320	3.275055	0.458959	0.436511	3.763544	4.903578	2.943319	2.725466	2.075575	1.810158	1.590825	2.212459	2.318053	2.155876	0.282268	0.000000	19694.000000		1
11772.496094	2248.736328	1.705307	2.713690	5338.654785	74928.414062	780.879761	474.211182	99.906967	46.222160	30.140463	113.882469	168.594162	86.646889	1.024111	99998.000000	4.070868	3.351938	0.231803	0.433560	3.727432	4.874647	2.892584	2.675972	1.999596	1.664850	1.479150	2.056457	2.226843	1.937753	0.010347	4.999991	19723.000000		1
17975.458984	3985.272949	2.223376	4.348072	11127.917969	99998.000000	1759.451782	1075.731445	255.808472	97.295044	74.752914	333.820892	427.227325	217.027359	3.948539	0.000000	4.254680	3.600458	0.347013	0.638297	4.046414	4.999991	3.245377	3.031704	2.407915	1.988091	1.873628	2.523514	2.630659	2.336514	0.596436	0.000000	19785.000000		1
13299.036133	2719.922363	2.710606	4.246308	5866.023438	82974.281250	869.922729	530.193359	115.109802	40.578918	34.907921	135.459396	176.658142	114.061333	0.016307	0.000000	4.123820	3.434556	0.433066	0.628012	3.768344	4.918943	2.939481	2.724434	2.061112	1.608300	1.542924	2.131809	2.247134	2.057138	0.000000	0.000000	19834.000000		1
27608.841797	8131.063477	2.337474	10.176338	26103.207031	99998.000000	4317.160156	2610.674805	587.285706	245.588959	160.903320	786.260864	1034.443237	562.205688	3.473130	99998.000000	4.441048	3.910147	0.368747	1.007591	4.416694	4.999991	3.635198	3.416753	2.768849	2.390209	2.206565	2.895567	3.014707	2.749895	0.540721	4.999991	19893.000000		1
20400.896484	7025.614258	2.325139	4.468338	15132.032227	99998.000000	2411.101318	1483.281372	358.635742	154.341125	93.332436	434.511139	542.463562	250.569199	3.129101	0.000000	4.309649	3.846684	0.366449	0.650146	4.179897	4.999991	3.382215	3.171224	2.554654	2.188482	1.970033	2.638001	2.734370	2.398928	0.495420	0.000000	19970.000000		1
15100.578125	2635.042480	1.766982	4.329569	9124.832031	99998.000000	1369.398926	866.447327	207.887161	81.019066	42.771458	206.061584	265.886108	203.455826	2.401062	99998.000000	4.178994	3.420788	0.247232	0.636445	3.960225	4.999991	3.136530	2.937742	2.317828	1.908587	1.631154	2.313997	2.424696	2.308470	0.380403	4.999991	20039.000000		1
11404.273438	2695.690430	3.752910	5.322533	7200.529785	94869.992188	1042.414673	670.842712	139.619354	102.639160	54.511250	229.473343	354.660797	259.138916	0.578262	0.000000	4.057067	3.430670	0.574368	0.726118	3.857364	4.977129	3.018040	2.826621	2.144946	2.011313	1.736486	2.360732	2.549813	2.413533	0.000000	0.000000	20136.000000		1
4963.006348	667.533813	2.056854	3.022064	2810.614990	42963.382812	345.283142	215.948059	55.060154	29.221508	9.140202	21.669432	44.464428	48.069321	1.179670	99998.000000	3.695745	2.824473	0.313203	0.480304	3.448801	4.633099	2.538175	2.334349	1.740837	1.465703	0.960956	1.335847	1.648013	1.681868	0.071761	4.999991	20205.000000		1
10982.199219	892.252075	2.852458	3.102241	5830.310547	80803.242188	842.301636	514.719177	105.787659	22.548298	27.562456	101.331657	130.892380	69.843597	0.503865	0.000000	4.040689	2.950488	0.455219	0.491676	3.765692	4.907429	2.925468	2.711570	2.024435	1.353114	1.440318	2.005745	2.116914	1.844127	0.000000	0.000000	20243.000000		1
14321.428711	2756.615723	1.958174	4.915480	11536.100586	99998.000000	1767.370850	1116.883911	266.256165	87.417824	78.462646	325.417694	407.812103	214.890335	2.986622	0.000000	4.155986	3.440376	0.291851	0.691566	4.062059	4.999991	3.247328	3.048008	2.425300	1.941600	1.894663	2.512441	2.610460	2.332217	0.475180	0.000000	20296.000000		1
8685.793945	996.112366	2.544085	2.642764	2870.772705	43073.007812	363.696136	221.461777	34.568710	23.831133	14.262292	42.833130	95.148758	37.738796	0.695332	99998.000000	3.938810	2.998308	0.405532	0.422058	3.457999	4.634205	2.560739	2.345299	1.538683	1.377145	1.154189	1.631780	1.978403	1.576788	0.000000	4.999991	20328.000000		1
24647.398438	6231.045898	2.013681	5.448967	15114.319336	99998.000000	2419.217773	1471.948730	321.581543	156.428818	96.770805	434.884247	545.920410	353.788086	2.452250	0.000000	4.391771	3.794561	0.303991	0.736314	4.179389	4.999991	3.383675	3.167893	2.507291	2.194317	1.985744	2.638374	2.737129	2.548743	0.389565	0.000000	20368.000000		1
11967.305664	4302.262695	0.854196	4.403579	6731.021484	89743.890625	999.510681	632.968201	124.709480	48.951267	44.060459	151.383820	206.138687	122.507690	1.761698	0.000000	4.077996	3.633697	0.000000	0.643806	3.828081	4.953005	2.999787	2.801382	2.095900	1.689764	1.644049	2.180079	2.314159	2.088163	0.245931	0.000000	20430.000000		1
12231.729492	2108.802490	1.890332	3.891678	6709.019043	96922.156250	1009.612976	618.030579	192.539398	66.559418	33.748436	177.432159	236.547440	148.741058	0.952271	0.000000	4.087488	3.324036	0.276538	0.590137	3.826659	4.986423	3.004155	2.791010	2.284520	1.823210	1.528254	2.249032	2.373918	2.172431	0.000000	0.000000	20477.000000		1
8466.715820	831.869385	2.599592	5.334868	4939.434082	69112.851562	711.498718	435.232727	111.964386	38.071838	36.573143	132.295471	170.552338	105.365189	2.230312	99998.000000	3.927715	2.920055	0.414905	0.727124	3.693677	4.839559	2.852174	2.638721	2.049080	1.580604	1.563162	2.121545	2.231858	2.022697	0.348366	4.999991	20509.000000		1
5885.407715	2304.965088	1.760815	1.813238	5209.211914	78797.867188	772.051025	456.744873	106.240967	46.071056	21.684851	89.187889	137.747528	82.863144	1.891300	99998.000000	3.769777	3.362664	0.245714	0.258455	3.716772	4.896514	2.887646	2.659674	2.026292	1.663428	1.336156	1.950306	2.139084	1.918361	0.276760	4.999991	20532.000000		1
26936.652344	4174.941406	1.961258	6.253822	15487.566406	99998.000000	2449.129883	1522.491211	342.973419	110.669220	90.143852	468.025208	630.806519	378.834229	2.134742	99998.000000	4.430344	3.620650	0.292535	0.796146	4.189983	4.999991	3.389012	3.182555	2.535260	2.044027	1.954936	2.670269	2.799896	2.578449	0.329345	4.999991	20582.000000		1
20025.072266	6751.981445	2.399149	7.900538	20735.169922	99998.000000	3319.308594	2047.491455	438.199280	148.290833	140.051086	589.687927	801.445190	369.308563	2.120127	99998.000000	4.301574	3.829431	0.380057	0.897657	4.316708	4.999991	3.521048	3.311222	2.641672	2.171114	2.146286	2.770622	2.903874	2.567389	0.326362	4.999991	20664.000000		1
5875.132812	1812.634033	1.600460	1.603544	3190.710449	55911.773438	426.268280	247.735229	80.945061	69.516724	18.437674	88.077744	128.277359	66.226372	0.720476	99998.000000	3.769018	3.258310	0.204245	0.205081	3.503887	4.747503	2.629683	2.393988	1.908190	1.842089	1.265706	1.944866	2.108150	1.821031	0.000000	4.999991	20685.000000		1
9437.449219	2137.706299	1.396934	4.699618	4227.737793	62788.832031	557.404297	357.621185	61.816628	32.095554	20.768980	78.894371	116.367966	87.057030	1.587333	99998.000000	3.974855	3.329948	0.145176	0.672063	3.626108	4.797883	2.746170	2.553423	1.791105	1.506445	1.317415	1.897046	2.065833	1.939804	0.200668	4.999991	20712.000000		1
16026.504883	3273.015625	2.001346	2.917217	9418.873047	99998.000000	1418.057251	881.320190	193.217819	72.652885	48.309853	228.964523	342.066803	191.709869	1.697478	0.000000	4.204839	3.514948	0.301322	0.464969	3.973999	4.999991	3.151694	2.945134	2.286047	1.861253	1.684036	2.359768	2.534111	2.282645	0.229804	0.000000	20739.000000		1
18385.404297	1667.281982	1.646716	1.714559	10446.506836	99998.000000	1564.171021	980.573425	220.296127	98.648804	49.370659	267.440338	294.910278	195.117401	4.055130	99998.000000	4.264473	3.222009	0.216619	0.234152	4.018971	4.999991	3.194284	2.991480	2.343007	1.994092	1.693469	2.427227	2.469690	2.290296	0.608005	4.999991	20764.000000		1
16012.319336	4074.963379	2.796951	4.795214	13510.216797	99998.000000	2156.930420	1314.110596	284.274445	122.393593	88.753082	380.076965	515.798462	339.732422	4.127457	0.000000	4.204454	3.610124	0.446685	0.680808	4.130662	4.999991	3.333836	3.118632	2.453738	2.087759	1.948183	2.579872	2.712480	2.531137	0.615683	0.000000	20812.000000		1
24777.232422	5874.371094	2.741444	6.997003	16380.990234	99998.000000	2544.294189	1607.756592	399.683380	179.905319	130.966385	634.235657	884.110962	406.153076	3.088797	0.000000	4.394053	3.768961	0.437979	0.844912	4.214340	4.999991	3.405567	3.206220	2.601716	2.255044	2.117160	2.802251	2.946507	2.608690	0.489789	0.000000	20874.000000		1
15515.001953	3289.312988	1.304422	4.767460	11261.218750	99998.000000	1734.652344	1079.290039	242.122833	117.653885	87.399323	333.065369	473.498840	310.612671	2.668454	0.000000	4.190752	3.517105	0.115418	0.678287	4.051585	4.999991	3.239213	3.033138	2.384036	2.070606	1.941508	2.522529	2.675319	2.492219	0.426260	0.000000	20908.000000		1
8120.767090	1916.466553	2.886379	3.786831	3618.397461	58197.679688	512.347778	316.101715	71.684593	35.863880	33.711433	89.524017	135.086258	90.439888	0.429031	0.000000	3.909597	3.282501	0.460353	0.578276	3.558516	4.764905	2.709565	2.499827	1.855426	1.554657	1.527777	1.951940	2.130611	1.956360	0.000000	0.000000	20969.000000		1
27674.656250	11229.378906	2.392981	9.559590	24939.621094	99998.000000	4047.999268	2484.654541	575.697021	203.717957	181.977585	800.766785	1102.131348	627.691956	11.349119	0.000000	4.442082	4.050356	0.378939	0.980439	4.396890	4.999991	3.607240	3.395266	2.760194	2.309029	2.260018	2.903506	3.042233	2.797747	1.054962	0.000000	21013.000000		1
9966.283203	1019.632080	2.198706	4.952485	6236.876953	87183.187500	915.340027	572.847656	139.748871	69.106583	51.615620	204.726334	236.356247	127.253563	1.587793	0.000000	3.998533	3.008444	0.342167	0.694823	3.794967	4.940433	2.961582	2.758039	2.145348	1.839519	1.712781	2.311174	2.373567	2.104670	0.200794	0.000000	21094.000000		1
11243.921875	2628.147217	3.170084	3.518546	7292.854004	97992.976562	1109.751221	675.708862	163.650925	104.375305	66.220207	252.903580	347.096375	202.749649	2.334361	0.000000	4.050918	3.419650	0.501071	0.546363	3.862898	4.991195	3.045226	2.829760	2.213918	2.018598	1.820991	2.402955	2.540450	2.306960	0.368168	0.000000	21132.000000		1
3159.833008	881.067322	2.149366	3.570970	2381.405029	45192.492188	281.459015	164.832001	54.566757	30.035616	12.976373	43.838428	73.516335	101.467339	2.261132	0.000000	3.499664	2.945009	0.332310	0.552786	3.376833	4.655066	2.449415	2.217041	1.736928	1.477637	1.113153	1.641855	1.866384	2.006326	0.354326	0.000000	21146.000000		1
5512.898438	1902.651367	3.493876	6.309330	2937.779297	47090.972656	397.863983	244.352371	52.031925	37.748047	28.055855	76.769676	125.952225	112.904930	0.719969	0.000000	3.741380	3.279359	0.543307	0.799983	3.468019	4.672938	2.599735	2.388016	1.716270	1.576895	1.448024	1.885190	2.100206	2.052713	0.000000	0.000000	21221.000000		1
12414.364258	3918.892334	1.729977	4.508426	10822.963867	99998.000000	1708.431396	1038.060425	283.596039	106.580177	71.407051	393.401794	517.957092	281.662537	2.902895	99998.000000	4.093925	3.593163	0.238040	0.654025	4.034346	4.999991	3.232598	3.016223	2.452700	2.027676	1.853741	2.594836	2.714294	2.449729	0.462831	4.999991	21302.000000		1
7564.078125	1728.552734	3.299600	2.978892	4163.950684	63664.519531	614.962280	358.404449	109.392548	53.166740	22.705568	126.615227	197.575134	112.525627	1.518980	99998.000000	3.878756	3.237683	0.518461	0.474055	3.619506	4.803897	2.788848	2.554374	2.038988	1.725640	1.356132	2.102486	2.295732	2.051251	0.181552	4.999991	21337.000000		1
4174.562012	1123.211792	2.217208	2.541001	2562.876709	41018.976562	312.481415	190.004562	34.836998	40.150280	4.653362	11.490010	0.000000	21.983974	0.990320	99998.000000	3.620611	3.050462	0.345806	0.405005	3.408728	4.612985	2.494824	2.278764	1.542041	1.603689	0.667767	1.060320	0.000000	1.342106	0.000000	4.999991	21356.000000		1
7194.649414	321.744965	0.780186	1.859494	3808.108887	57162.425781	537.582031	323.841919	101.131210	33.362968	13.112057	74.225594	69.495140	123.398888	1.494600	99998.000000	3.857010	2.507512	0.000000	0.269395	3.580709	4.757111	2.730445	2.510333	2.004885	1.523265	1.117671	1.870554	1.841954	2.091311	0.174525	4.999991	21387.000000		1
19346.322266	5088.816406	2.645848	5.100504	13550.361328	99998.000000	2159.733398	1307.989380	353.710999	142.194275	95.722336	450.910461	606.108826	411.127136	2.169373	99998.000000	4.286598	3.706617	0.422565	0.707613	4.131951	4.999991	3.334400	3.116604	2.548649	2.152882	1.981013	2.654090	2.782551	2.613976	0.336334	4.999991	21431.000000		1
8493.153320	2022.969604	2.115445	3.284182	6057.850586	81545.648438	876.010010	565.859863	127.321404	55.939022	47.767113	167.860229	238.891068	184.746796	1.734836	0.000000	3.929069	3.305989	0.325402	0.516427	3.782319	4.911401	2.942509	2.752709	2.104901	1.747715	1.679129	2.224948	2.378200	2.266577	0.239258	0.000000	21504.000000		1
20648.767578	7790.893066	1.828657	3.160832	14078.716797	99998.000000	2205.601074	1376.099976	330.755646	134.093292	95.978287	418.062469	494.955475	344.956268	5.178935	0.000000	4.314894	3.891587	0.262132	0.499801	4.148563	4.999991	3.343527	3.138650	2.519507	2.127407	1.982173	2.621241	2.694566	2.537764	0.714240	0.000000	21526.000000		1
8649.646484	675.045837	1.859494	1.412352	4083.027344	61183.339844	541.498352	341.656677	79.227417	44.368832	18.249565	61.970814	86.804161	60.721901	1.438736	0.000000	3.936998	2.829333	0.269395	0.149943	3.610982	4.786633	2.733597	2.533590	1.898875	1.647078	1.261253	1.792187	1.938541	1.783345	0.157981	0.000000	21573.000000		1
11482.073242	2411.545410	1.588125	4.107540	7179.603516	95213.007812	1096.753296	677.636169	164.653152	59.001175	38.509731	159.019150	226.654800	80.689110	1.819510	99998.000000	4.060020	3.382295	0.200885	0.613582	3.856101	4.978696	3.040109	2.830997	2.216570	1.770861	1.585570	2.201449	2.355365	1.906815	0.259955	4.999991	21635.000000		1
8520.798828	575.428711	2.821621	3.216340	7132.906738	99998.000000	1085.833740	668.853699	218.936203	79.785576	68.573097	248.052856	351.931671	173.654587	1.181280	0.000000	3.930480	2.759992	0.450499	0.507362	3.853266	4.999991	3.035763	2.825331	2.340317	1.901924	1.836154	2.394544	2.546458	2.239686	0.072353	0.000000	21656.000000		1
10356.135742	1047.490601	2.442321	6.509772	6420.797363	88290.226562	962.453369	592.808716	173.050171	83.402802	46.123482	157.905930	206.382294	146.061279	0.746114	99998.000000	4.015198	3.020150	0.387803	0.813566	3.807589	4.945913	2.983380	2.772915	2.238172	1.921181	1.663922	2.198398	2.314672	2.164535	0.000000	4.999991	21721.000000		1
16075.992188	3792.221680	2.013681	4.061284	14053.806641	99998.000000	2209.671387	1367.974243	323.447205	116.602333	91.759727	359.218567	450.225861	359.718140	2.856186	99998.000000	4.206178	3.578894	0.303991	0.608663	4.147794	4.999991	3.344328	3.136078	2.509803	2.066707	1.962652	2.555359	2.653430	2.555962	0.455787	4.999991	21741.000000		1
14403.717773	5419.393555	3.012813	2.436154	10602.917969	99998.000000	1632.555908	995.751587	195.922256	125.316978	49.453918	239.658920	269.238159	120.339821	1.591337	0.000000	4.158474	3.733951	0.478972	0.386705	4.025425	4.999991	3.212868	2.998151	2.292084	2.098010	1.694201	2.379594	2.430137	2.080409	0.201762	0.000000	21801.000000		1
8908.834961	2907.231689	1.893416	2.627345	6207.979492	88858.601562	890.438843	542.219971	107.665657	60.182247	32.699966	151.198792	203.132034	124.379517	2.309054	99998.000000	3.949821	3.463480	0.277246	0.419517	3.792950	4.948699	2.949604	2.734175	2.032077	1.779468	1.514547	2.179548	2.307778	2.094749	0.363434	4.999991	21823.000000		1
14980.747070	2567.678223	3.691235	2.812370	6908.873047	93187.195312	1057.972168	608.958252	133.390198	60.814411	33.742268	144.183289	208.559418	177.543182	0.665305	99998.000000	4.175533	3.409541	0.567172	0.449072	3.839407	4.969356	3.024474	2.784588	2.125124	1.784006	1.528174	2.158915	2.319230	2.249304	0.000000	4.999991	21845.000000		1
39412.859375	6950.608398	4.172298	5.859104	24088.029297	99998.000000	3940.981201	2363.895508	496.253754	204.137344	116.984711	564.786743	687.864929	437.912476	6.169619	0.000000	4.595638	3.842023	0.620375	0.767831	4.381801	4.999991	3.595604	3.373628	2.695704	2.309922	2.068129	2.751884	2.837503	2.641387	0.790258	0.000000	21869.000000		1
12811.728516	4553.291504	2.161701	4.847637	11792.339844	99998.000000	1795.389648	1087.798096	251.374054	85.419563	56.164135	264.347351	313.024139	221.578964	4.061725	0.000000	4.107608	3.658325	0.334796	0.685530	4.071600	4.999991	3.254159	3.036548	2.400321	1.931557	1.749459	2.422175	2.495578	2.345529	0.608711	0.000000	21929.000000		1
18538.445312	4917.607422	2.497828	4.354239	10937.771484	99998.000000	1682.827026	999.365723	211.680161	116.768852	49.040699	259.330109	399.334930	175.033005	1.881177	0.000000	4.268073	3.691754	0.397563	0.638912	4.038929	4.999991	3.226039	2.999724	2.325680	2.067327	1.690557	2.413853	2.601337	2.243120	0.274430	0.000000	21962.000000		1
10154.866211	3716.543457	3.052901	4.209303	7644.902832	99998.000000	1210.984253	729.621826	167.570358	55.556637	59.691933	224.634949	298.253052	162.525360	2.309041	99998.000000	4.006674	3.570139	0.484713	0.624210	3.883372	4.999991	3.083138	2.863098	2.224197	1.744736	1.775916	2.351477	2.474585	2.210921	0.363432	4.999991	22075.000000		1
12157.723633	2821.392822	2.544085	4.841470	7147.869141	95610.312500	1097.305298	664.576538	155.352585	62.439541	38.457306	162.445190	218.532227	134.040878	1.194620	99998.000000	4.084852	3.450464	0.405532	0.684977	3.854177	4.980505	3.040328	2.822545	2.191319	1.795460	1.584979	2.210707	2.339515	2.127237	0.077230	4.999991	22131.000000		1
12789.646484	2610.862793	3.086823	2.701355	6001.436523	78683.445312	863.588684	542.993958	110.798737	60.934677	18.218729	116.198357	160.943405	113.077614	1.501543	0.000000	4.106859	3.416784	0.489512	0.431582	3.778255	4.895884	2.936307	2.734795	2.044535	1.784865	1.260518	2.065200	2.206673	2.053377	0.176538	0.000000	22149.000000		1
29831.052734	6717.080078	1.507948	7.530490	16610.373047	99998.000000	2675.420898	1630.542236	347.987579	148.537521	119.288269	576.575867	747.017212	414.337311	4.663621	0.000000	4.474669	3.827181	0.178386	0.876823	4.220379	4.999991	3.427392	3.212332	2.541564	2.171836	2.076598	2.760856	2.873331	2.617354	0.668723	0.000000	22191.000000		1
8254.465820	518.317871	3.546299	3.546299	3243.781738	49710.437500	415.879181	257.371918	53.083477	25.872568	12.890028	48.186501	72.156403	77.793480	0.309251	99998.000000	3.916689	2.714596	0.549775	0.549775	3.511052	4.696447	2.618967	2.410561	1.724959	1.412840	1.110254	1.682925	1.858275	1.890943	0.000000	4.999991	22217.000000		1
10735.940430	2874.753662	2.291218	3.318103	5512.180176	76972.132812	825.356506	488.889771	98.439110	29.024149	21.654013	75.184631	116.281624	49.278145	1.828964	99998.000000	4.030840	3.458601	0.360066	0.520890	3.741323	4.886333	2.916641	2.689211	1.993168	1.462759	1.335538	1.876129	2.065511	1.692654	0.262205	4.999991	22251.000000		1
19403.507812	4288.802246	1.859494	3.336605	12486.834961	99998.000000	1933.954468	1192.000732	271.406006	124.231499	73.041435	342.122314	472.878998	203.569931	3.625725	99998.000000	4.287880	3.632336	0.269395	0.523305	4.096452	4.999991	3.286446	3.076277	2.433619	2.094232	1.863569	2.534181	2.674750	2.308714	0.559395	4.999991	22284.000000		1
13815.115234	1645.483032	1.335259	2.337474	6665.652344	88916.968750	999.125183	620.984802	165.078705	113.826965	26.677423	139.677948	217.711960	116.648582	1.753368	99998.000000	4.140355	3.216293	0.125565	0.368747	3.823843	4.948985	2.999620	2.793081	2.217691	2.056245	1.426144	2.145128	2.337882	2.066880	0.243873	4.999991	22323.000000		1
6048.991211	1838.944458	2.257297	2.362144	4248.895508	64327.457031	594.449219	371.991394	83.279449	22.850504	20.179987	82.588692	112.445450	97.702095	1.158177	0.000000	3.781683	3.264569	0.353589	0.373306	3.628276	4.808396	2.774115	2.570533	1.920538	1.358896	1.304921	1.916921	2.050942	1.989904	0.063775	0.000000	22363.000000		1
11229.447266	2610.110352	1.507948	5.371873	12435.422852	99998.000000	1985.199951	1209.029175	287.518555	130.442154	81.571060	360.939301	489.682281	324.480255	3.123304	0.000000	4.050358	3.416659	0.178386	0.730126	4.094661	4.999991	3.297804	3.082437	2.458666	2.115418	1.911536	2.557434	2.689914	2.511188	0.494614	0.000000	22419.000000		1
7552.523438	1032.361694	2.309720	2.867877	3724.773926	55425.695312	516.658813	315.077911	68.326401	56.820969	17.145588	91.926254	140.044907	93.872093	0.801223	99998.000000	3.878092	3.013832	0.363559	0.457561	3.571100	4.743711	2.713204	2.498418	1.834589	1.754509	1.234152	1.963440	2.146267	1.972536	0.000000	4.999991	22453.000000		1
6118.572266	1847.085449	2.429986	4.761292	5869.249023	91104.687500	866.398010	538.463928	169.266418	69.455048	44.769718	212.198227	282.405701	169.198578	0.017927	99998.000000	3.786650	3.266487	0.385604	0.677725	3.768583	4.959541	2.937717	2.731157	2.228571	1.841704	1.650984	2.326742	2.450873	2.228397	0.000000	4.999991	22567.000000		1
12744.821289	2257.188721	1.261249	6.309330	9173.071289	99998.000000	1392.801392	871.094543	315.885864	112.170998	65.190239	332.781677	439.685638	296.193115	2.948582	0.000000	4.105334	3.353568	0.100801	0.799983	3.962515	4.999991	3.143889	2.940065	2.499530	2.049881	1.814183	2.522159	2.643142	2.471575	0.469613	0.000000	22584.000000		1
3803.060791	791.173279	0.823358	2.075356	1966.524902	34602.062500	210.970901	134.592865	30.485842	6.774974	3.611058	38.176685	59.793694	59.910877	1.879546	99998.000000	3.580133	2.898272	0.000000	0.317093	3.293700	4.539102	2.324223	2.129022	1.484098	0.830908	0.557634	1.581798	1.776655	1.777506	0.274053	4.999991	22612.000000		1
16094.760742	2817.778564	3.012813	4.859972	9654.205078	99998.000000	1452.533447	913.770386	194.238541	93.252258	64.807854	236.590607	331.033173	216.157745	2.977583	99998.000000	4.206685	3.449907	0.478972	0.686634	3.984716	4.999991	3.162126	2.960837	2.288335	1.969659	1.811628	2.373997	2.519871	2.334771	0.473864	4.999991	22633.000000		1
13292.508789	2804.549316	1.899583	4.187717	7041.196289	91830.257812	1049.815674	661.764160	144.146286	78.373222	36.200008	156.003265	195.968521	142.086349	0.711800	0.000000	4.123607	3.447863	0.278658	0.621977	3.847646	4.962986	3.021113	2.820703	2.158803	1.894168	1.558709	2.193134	2.292186	2.152552	0.000000	0.000000	22705.000000		1
7745.513184	1854.464844	0.934373	2.436154	3595.411133	56328.109375	489.315338	303.717438	94.935982	47.064022	15.955264	80.713776	126.507301	82.357414	0.819881	99998.000000	3.889050	3.268219	0.000000	0.386705	3.555748	4.750725	2.689589	2.482470	1.977431	1.672689	1.202904	1.906948	2.102116	1.915703	0.000000	4.999991	22729.000000		1
5054.661133	804.929810	2.926468	2.830872	2017.261597	42139.609375	247.396027	144.195618	37.288570	28.462908	15.992270	32.221985	38.762596	37.337910	0.328317	0.000000	3.703692	2.905758	0.466344	0.451920	3.304762	4.624691	2.393393	2.158952	1.571576	1.454279	1.203910	1.508152	1.588413	1.572150	0.000000	0.000000	22759.000000		1
12446.321289	3025.406738	2.272716	2.689020	7148.618164	94656.828125	1058.925049	664.434692	143.578873	82.761383	50.718250	245.292908	306.270752	198.654449	1.921882	99998.000000	4.095041	3.480784	0.356545	0.429594	3.854222	4.976152	3.024865	2.822452	2.157090	1.917828	1.705164	2.389685	2.486105	2.298098	0.283727	4.999991	22789.000000		1
10051.113281	1395.746460	2.568754	5.587735	6089.813477	88050.164062	905.398010	544.227478	104.674431	41.803162	34.772240	154.196182	175.295135	127.062370	0.753408	0.000000	4.002214	3.144807	0.409723	0.747236	3.784604	4.944730	2.956840	2.735780	2.019841	1.621209	1.541233	2.188074	2.243770	2.104017	0.000000	0.000000	22822.000000		1
14614.127930	1869.112671	1.881081	2.448488	6762.472656	94298.039062	1005.752136	609.624329	139.421997	45.701008	28.136032	129.517029	187.583832	127.737709	2.427575	99998.000000	4.164773	3.271636	0.274407	0.388898	3.830106	4.974503	3.002491	2.785062	2.144331	1.659926	1.449263	2.112327	2.273196	2.106319	0.385173	4.999991	22842.000000		1
6216.231445	2621.227295	1.782401	2.214124	4689.472168	76203.312500	668.958557	394.669220	96.200317	40.804031	20.121395	107.730415	157.693146	29.458956	0.802079	99998.000000	3.793527	3.418505	0.251005	0.345202	3.671124	4.881974	2.825399	2.596233	1.983176	1.610703	1.303658	2.032338	2.197813	1.469217	0.000000	4.999991	22858.000000		1
7424.982910	2275.176270	2.439237	3.379778	4110.244629	61347.937500	613.966248	364.414673	88.805511	49.053032	29.042652	95.191933	106.552422	82.573273	0.431694	99998.000000	3.870695	3.357015	0.387254	0.528888	3.613868	4.787800	2.788145	2.561596	1.948440	1.690666	1.463036	1.978600	2.027563	1.916839	0.000000	4.999991	22928.000000		1
14606.091797	3348.742920	2.562587	4.798297	11004.003906	99998.000000	1713.972778	1062.539185	254.747665	131.663315	60.539959	299.307678	386.898193	218.254700	0.144857	0.000000	4.164534	3.524882	0.408679	0.681087	4.041551	4.999991	3.234004	3.026345	2.406110	2.119465	1.782042	2.476118	2.587597	2.338964	0.000000	0.000000	23002.000000		1
11463.971680	2616.108154	3.475374	7.055594	9451.813477	99998.000000	1474.511230	904.503723	211.963867	84.562286	53.250000	226.919998	304.864594	142.644501	2.329914	99998.000000	4.059335	3.417656	0.541001	0.848534	3.975515	4.999991	3.168648	2.956410	2.326262	1.927177	1.726320	2.355873	2.484107	2.154255	0.367340	4.999991	23057.000000		1
8398.861328	2023.759033	2.069189	3.697403	6912.656738	91640.234375	1027.048462	641.075378	137.343552	67.583221	34.803074	151.624344	210.036530	101.664696	1.223128	99998.000000	3.924220	3.306159	0.315800	0.567897	3.839645	4.962086	3.011591	2.806909	2.137808	1.829839	1.541618	2.180769	2.322295	2.007170	0.087472	4.999991	23074.000000		1
12460.664062	3383.527588	3.105325	3.947186	7498.125977	99998.000000	1138.923340	700.770386	149.135773	76.896111	44.597031	216.324280	283.192078	209.237839	0.742117	99998.000000	4.095541	3.529370	0.492107	0.596288	3.874953	4.999991	3.056494	2.845576	2.173582	1.885904	1.649306	2.335105	2.452081	2.320640	0.000000	4.999991	23134.000000		1
18405.458984	8132.648438	3.826920	9.874131	27558.007812	99998.000000	4536.435547	2750.867676	672.563416	293.562683	178.206177	872.611694	1083.733765	627.217041	3.383055	0.000000	4.264946	3.910232	0.582849	0.994499	4.440248	4.999991	3.656715	3.439470	2.827733	2.467701	2.250923	2.940821	3.034923	2.797418	0.529309	0.000000	23175.000000		1
5006.690430	1100.194702	2.198706	3.934851	4320.910156	62206.042969	577.220398	372.509460	82.665787	30.843555	32.752388	99.166870	114.967949	52.528404	0.766667	0.000000	3.699551	3.041470	0.342167	0.594928	3.635575	4.793833	2.761342	2.571137	1.917326	1.489164	1.515243	1.996367	2.060577	1.720394	0.000000	0.000000	23267.000000		1
9204.149414	1676.215576	1.615879	4.668780	4369.701172	65519.074219	606.666992	385.970001	107.270935	36.489880	29.048819	130.084442	172.155884	172.846634	0.566968	0.000000	3.963984	3.224330	0.208409	0.669203	3.640452	4.816368	2.782950	2.586554	2.030482	1.562172	1.463128	2.114225	2.235922	2.237661	0.000000	0.000000	23347.000000		1
3673.331055	634.497742	1.692973	3.552467	1834.294189	33053.675781	172.121964	103.360756	26.936459	21.290133	9.778536	16.057028	17.361448	33.396893	1.147387	0.000000	3.565060	2.802430	0.228650	0.550530	3.263469	4.519220	2.235836	2.014356	1.430341	1.328178	0.990274	1.205665	1.239586	1.523706	0.059710	0.000000	23427.000000		1
4882.979980	780.337036	1.945839	3.012813	2287.872070	41014.906250	250.606201	147.615494	58.325836	26.760685	13.423514	12.785181	13.321752	38.694756	0.554462	99998.000000	3.688685	2.892282	0.289107	0.478972	3.359432	4.612942	2.398992	2.169132	1.765861	1.427497	1.127866	1.106707	1.124561	1.587652	0.000000	4.999991	23454.000000		1
3836.349854	362.363983	2.334390	3.867008	2228.741455	36488.621094	234.505997	145.265686	41.457783	28.629431	12.655663	38.734844	47.665348	38.349377	0.212404	0.000000	3.583918	2.559145	0.368173	0.587375	3.348060	4.562158	2.370154	2.162163	1.617606	1.456813	1.102285	1.588102	1.678203	1.583758	0.000000	0.000000	23499.000000		1
23758.726562	6611.104004	1.014550	6.173645	15319.413086	99998.000000	2455.152588	1475.538208	331.298401	181.573624	97.168610	404.731445	562.412292	299.745575	2.947582	0.000000	4.375823	3.820274	0.006273	0.790542	4.185242	4.999991	3.390079	3.168951	2.520219	2.259053	1.987526	2.607167	2.750055	2.476753	0.469466	0.000000	23564.000000		1
6441.637207	1219.381226	2.303553	2.981975	2968.394531	47651.136719	349.214905	215.084610	57.117008	32.370007	17.907270	39.801815	58.378258	27.963343	1.184841	99998.000000	3.808996	3.086139	0.362398	0.474504	3.472522	4.678073	2.543093	2.332609	1.756765	1.510143	1.253029	1.599903	1.766251	1.446589	0.073660	4.999991	23598.000000		1
9018.573242	1313.922485	2.013681	2.537917	7567.340820	99998.000000	1121.731567	682.563965	164.215256	46.718643	45.679420	171.807419	223.620392	121.123093	1.252568	99998.000000	3.955138	3.118570	0.303991	0.404477	3.878943	4.999991	3.049889	2.834143	2.215414	1.669490	1.659721	2.235042	2.349511	2.083227	0.097801	4.999991	23620.000000		1
9270.591797	1627.717529	1.162570	3.274930	4736.801758	70402.296875	644.957764	400.577667	89.335915	54.212128	21.206871	82.200142	134.185806	70.050209	0.486845	0.000000	3.967108	3.211579	0.065419	0.515202	3.675485	4.847587	2.809531	2.602687	1.951026	1.734096	1.326477	1.914873	2.127707	1.845409	0.000000	0.000000	23655.000000		1
7691.227051	2129.235352	2.186371	5.112839	6063.642090	91515.593750	876.972107	534.674072	158.362320	87.189629	45.105846	169.269501	262.401489	102.589821	0.209563	0.000000	3.885996	3.328224	0.339724	0.708662	3.782733	4.961495	2.942986	2.728089	2.199652	1.940465	1.654233	2.228579	2.418966	2.011104	0.000000	0.000000	23770.000000		1
34413.828125	24736.906250	3.944102	15.508122	52209.074219	99998.000000	8327.642578	5241.344238	1290.819092	641.954224	414.624084	1686.663208	2139.874268	1293.415649	5.698158	99998.000000	4.536733	4.393345	0.595948	1.190559	4.717746	4.999991	3.920522	3.719443	3.110865	2.807504	2.617655	3.227028	3.330388	3.111738	0.755734	4.999991	23838.000000		0
4137.510742	1667.614990	1.840992	0.000000	3665.529297	56888.906250	437.156982	255.654282	48.439369	36.631733	5.646326	56.167217	59.365055	59.670345	0.250828	99998.000000	3.616739	3.222096	0.265052	0.000000	3.564137	4.755028	2.640637	2.407653	1.685198	1.563857	0.751766	1.749483	1.773531	1.775759	0.000000	4.999991	23890.000000		1
14269.643555	4428.859375	0.922038	4.076703	8705.391602	99998.000000	1324.811157	806.786255	173.096420	59.910877	54.720943	211.217606	372.617401	238.095474	1.923098	99998.000000	4.154413	3.646292	0.000000	0.610309	3.939788	4.999991	3.122154	2.906759	2.238288	1.777506	1.738154	2.324730	2.571263	2.376751	0.284001	4.999991	23924.000000		1
6137.812012	1171.706665	2.550252	1.461692	2903.457275	48817.984375	320.116760	210.492920	49.216469	52.007256	13.189151	41.605804	42.629604	38.580654	0.822927	99998.000000	3.788014	3.068819	0.406583	0.164856	3.462915	4.688580	2.505308	2.323237	1.692110	1.716064	1.120217	1.619154	1.629711	1.586370	0.000000	4.999991	23949.000000		1
14327.361328	3590.400146	2.235711	4.227806	10505.493164	99998.000000	1592.846680	980.971191	292.171906	114.955612	79.887337	381.322784	457.972198	329.201447	2.782155	99998.000000	4.156166	3.555143	0.349416	0.626115	4.021417	4.999991	3.202174	2.991656	2.465638	2.060530	1.902478	2.581293	2.660839	2.517462	0.444381	4.999991	23972.000000		1
24601.425781	7798.494629	1.871829	8.881167	17747.976562	99998.000000	2799.929932	1716.307251	446.802917	170.931641	154.686508	773.891968	1043.796265	547.866272	2.488785	0.000000	4.390960	3.892011	0.272266	0.948470	4.249149	4.999991	3.447147	3.234595	2.650116	2.232822	2.189452	2.888680	3.018616	2.738675	0.395987	0.000000	24001.000000		1
8784.276367	1258.054443	1.289003	2.781532	5367.679199	75938.531250	758.541138	467.096985	97.785355	53.826660	22.591471	108.251564	133.269943	102.398628	2.299535	99998.000000	3.943706	3.099699	0.110254	0.444284	3.729787	4.880462	2.879979	2.669407	1.990274	1.730997	1.353945	2.034434	2.124732	2.010294	0.361640	4.999991	24036.000000		1
5215.160156	805.034668	1.643633	2.759946	2820.193115	47294.527344	331.501923	206.573486	49.241138	16.359234	11.850808	48.827919	56.124046	25.638205	0.162286	99998.000000	3.717268	2.905815	0.215805	0.440901	3.450279	4.674811	2.520486	2.315075	1.692328	1.213763	1.073748	1.688668	1.749149	1.408888	0.000000	4.999991	24063.000000		1
25621.947266	6392.066406	2.130863	9.402320	21514.677734	99998.000000	3440.114014	2112.712646	501.748962	167.727631	133.393280	594.557190	785.681152	477.146912	2.559103	99998.000000	4.408612	3.805641	0.328556	0.973235	4.332735	4.999991	3.536573	3.324841	2.700486	2.224605	2.125134	2.774194	2.895246	2.678652	0.408088	4.999991	24083.000000		1
5990.020508	824.018188	2.380646	4.616357	5328.752930	81783.320312	747.788147	456.821960	100.825920	30.818886	38.466557	127.743881	174.579697	141.287659	1.598941	99998.000000	3.777428	2.915937	0.376695	0.664299	3.726626	4.912665	2.873779	2.659747	2.003572	1.488817	1.585083	2.106340	2.241994	2.150104	0.203832	4.999991	24134.000000		1
19509.328125	4946.351074	2.787700	8.076312	20301.531250	99998.000000	3313.890625	1975.183960	416.724121	183.803162	118.430984	591.029358	784.941040	504.789520	1.829563	0.000000	4.290242	3.694285	0.445246	0.907213	4.307529	4.999991	3.520338	3.295608	2.619849	2.264353	2.073465	2.771609	2.894837	2.703110	0.262347	0.000000	24186.000000		1
12929.728516	3949.800537	1.674470	3.984190	9355.295898	99998.000000	1471.103760	875.692383	215.602676	117.860497	65.514030	247.577972	352.557678	201.960220	1.351997	0.000000	4.111589	3.596575	0.223877	0.600340	3.971057	4.999991	3.167643	2.942352	2.333654	2.071368	1.816334	2.393712	2.547230	2.305266	0.130976	0.000000	24346.000000		1
7455.231445	1820.759644	1.655968	4.036614	5218.284180	72517.062500	739.924622	448.628479	98.895500	40.199619	24.978283	92.265465	103.428596	83.856110	0.621309	99998.000000	3.872461	3.260253	0.219052	0.606017	3.717528	4.860440	2.869188	2.651887	1.995177	1.604222	1.397563	1.965039	2.014641	1.923535	0.000000	4.999991	24365.000000		1
9842.230469	1333.368530	2.550252	2.133947	5083.296387	67497.992188	676.294739	428.457733	94.097206	40.945885	16.451746	70.386337	114.733582	43.952530	1.140232	0.000000	3.993093	3.124950	0.406583	0.329184	3.706146	4.829291	2.830136	2.631908	1.973577	1.612210	1.216212	1.847488	2.059690	1.642984	0.056993	0.000000	24388.000000		1
8363.792969	971.282104	2.346725	6.861319	8015.728516	99998.000000	1214.869751	738.333374	182.477158	57.931118	51.960999	170.638687	230.194931	175.544907	1.292966	0.000000	3.922403	2.987345	0.370462	0.836408	3.903943	4.999991	3.084530	2.868253	2.261209	1.762912	1.715677	2.232078	2.362096	2.244388	0.111587	0.000000	24430.000000		1
8573.508789	2743.608643	2.673601	3.823836	6143.843750	83655.546875	900.007629	541.442871	139.745789	43.591732	39.835735	174.073975	219.879822	169.106064	0.730798	99998.000000	3.933159	3.438322	0.427097	0.582499	3.788440	4.922495	2.954246	2.733553	2.145339	1.639404	1.600273	2.240734	2.342185	2.228159	0.000000	4.999991	24466.000000		1
7185.317871	770.028076	1.973593	2.503996	2947.921631	45774.246094	345.267731	208.321976	56.537266	13.250826	7.447229	46.438023	66.029015	36.477547	0.929417	99998.000000	3.856446	2.886507	0.295258	0.398634	3.469516	4.660621	2.538156	2.318735	1.752335	1.122243	0.871995	1.666874	1.819735	1.562026	0.000000	4.999991	24494.000000		1
8830.523438	677.460388	3.691235	4.662613	4027.288818	58456.355469	501.736633	322.013245	58.745224	31.275278	29.603891	82.585609	116.488228	99.385818	1.132360	0.000000	3.945987	2.830884	0.567172	0.668629	3.605013	4.766832	2.700476	2.507874	1.768973	1.495201	1.471349	1.916904	2.066282	1.997324	0.053985	0.000000	24527.000000		1
24851.224609	6228.797852	3.222507	8.899670	23164.984375	99998.000000	3710.138672	2292.263184	537.181152	221.751648	155.349503	715.223877	932.584290	571.410645	2.895311	99998.000000	4.395348	3.794404	0.508194	0.949374	4.364832	4.999991	3.569390	3.360265	2.730121	2.345867	2.191310	2.854442	2.969688	2.756948	0.461695	4.999991	24588.000000		1
6114.437012	2248.915283	0.487231	3.321187	6415.002930	86327.593750	910.402954	570.843201	124.283920	70.620705	33.566498	147.011078	201.429810	104.023758	1.983508	99998.000000	3.786356	3.351973	0.000000	0.521293	3.807197	4.936150	2.959234	2.756517	2.094415	1.848932	1.525906	2.167350	2.304124	2.017133	0.297434	4.999991	24610.000000		1
6526.714355	1777.812378	1.862578	2.322055	3410.445557	49430.687500	434.702332	266.317841	52.941628	18.351330	11.446838	46.573708	50.647324	33.612751	0.275678	99998.000000	3.814695	3.249886	0.270115	0.365873	3.532811	4.693996	2.638192	2.425400	1.723797	1.263668	1.058686	1.668141	1.704556	1.526504	0.000000	4.999991	24659.000000		1
10505.511719	746.995605	1.242747	2.035268	6078.351074	88838.476562	836.371643	533.804443	141.993835	73.454659	34.926426	130.707352	177.839218	73.541000	1.598255	99998.000000	4.021417	2.873318	0.094383	0.308622	3.783786	4.948601	2.922399	2.727382	2.152270	1.866019	1.543154	2.116300	2.250028	1.866530	0.203646	4.999991	24673.000000		1
9051.546875	2157.957275	2.411484	2.636597	4324.588867	61995.593750	592.127197	349.211823	61.850548	10.460042	19.199358	64.678337	102.938286	31.617573	2.502996	99998.000000	3.956723	3.334043	0.382284	0.421044	3.635945	4.792361	2.772415	2.543089	1.791344	1.019533	1.283287	1.810759	2.012577	1.499928	0.398460	4.999991	24694.000000		1
15390.030273	3110.912598	4.351155	5.381124	7660.543457	99998.000000	1167.232178	702.447937	149.641510	76.106674	63.176556	286.174042	392.186798	231.619614	2.504734	99998.000000	4.187240	3.492888	0.638605	0.730873	3.884259	4.999991	3.067157	2.846614	2.175052	1.881423	1.800556	2.456630	2.593493	2.364775	0.398762	4.999991	24749.000000		1
11449.961914	2924.133789	1.945839	3.327354	4364.141113	67721.937500	540.021240	359.098297	126.476463	70.451096	31.478806	91.883080	147.470551	125.995399	0.764282	0.000000	4.058804	3.465997	0.289107	0.522099	3.639899	4.830729	2.732411	2.555213	2.102010	1.847888	1.498018	1.963235	2.168705	2.100355	0.000000	0.000000	24778.000000		1
9377.464844	1469.870239	3.589472	4.653362	6482.722168	93048.789062	973.326599	570.719849	156.672424	71.419388	29.320189	187.041092	282.146667	151.229630	1.084651	0.000000	3.972085	3.167279	0.555031	0.667767	3.811757	4.968711	2.988259	2.756423	2.194993	1.853816	1.467167	2.271937	2.450475	2.179637	0.035290	0.000000	24797.000000		1
13865.753906	3601.597168	2.744528	5.578484	8663.091797	99998.000000	1298.913940	791.271973	207.803909	105.729065	72.566544	254.611969	362.200531	247.892502	1.678617	99998.000000	4.141943	3.556495	0.438468	0.746516	3.937673	4.999991	3.113580	2.898326	2.317654	2.024194	1.860736	2.405879	2.558949	2.394264	0.224952	4.999991	24850.000000		1
6826.059082	4136.169434	0.854196	4.711953	6325.864258	95552.101562	883.037842	550.638550	153.320404	85.357887	63.284485	184.145462	236.667694	181.956009	1.701385	99998.000000	3.834170	3.616598	0.000000	0.673201	3.801120	4.980240	2.945979	2.740867	2.185600	1.931244	1.801297	2.265161	2.374139	2.259966	0.230803	4.999991	24900.000000		1
22223.505859	6751.075195	2.815454	4.662613	19140.685547	99998.000000	3004.529785	1855.158691	411.383087	213.209702	110.351593	494.637848	639.382385	363.245911	2.243522	99998.000000	4.346813	3.829373	0.449548	0.668629	4.281958	4.999991	3.477777	3.268381	2.614246	2.328807	2.042778	2.694287	2.805761	2.560201	0.350930	4.999991	24920.000000		1
7942.903320	1593.660767	3.059069	4.539263	2852.131348	53052.296875	365.518646	217.563934	77.688629	40.862621	26.810024	58.674297	86.720901	73.621178	0.992665	99998.000000	3.899979	3.202396	0.485589	0.656985	3.455169	4.724704	2.562910	2.337587	1.890357	1.611326	1.428297	1.768448	1.938124	1.867003	0.000000	4.999991	24983.000000		1
12117.699219	666.328125	1.828657	2.824705	6519.048340	87770.320312	944.364136	585.188782	170.580093	73.923386	44.856064	132.859802	210.526840	107.036575	0.802359	99998.000000	4.083420	2.823688	0.262132	0.450973	3.814184	4.943347	2.975139	2.767296	2.231928	1.868782	1.651821	2.123394	2.323308	2.029532	0.000000	4.999991	25026.000000		1
6048.793457	2188.023682	3.863925	5.125174	4618.922363	67157.500000	663.318359	387.496429	93.949188	23.032444	28.031185	97.187111	124.749565	86.683899	0.142309	99998.000000	3.781669	3.340052	0.587029	0.709709	3.664541	4.827095	2.821722	2.588268	1.972893	1.362340	1.447641	1.987609	2.096039	1.937938	0.000000	4.999991	25041.000000		1
11940.217773	2697.571289	2.087691	2.491661	2298.810059	44275.203125	261.670654	146.536179	17.679073	29.813587	10.225677	43.456047	48.235840	79.437111	1.278715	99998.000000	4.077012	3.430973	0.319666	0.396489	3.361503	4.646161	2.417755	2.165945	1.247460	1.474414	1.009692	1.638050	1.683370	1.900023	0.106774	4.999991	25064.000000		1
4830.648926	487.292389	1.899583	2.281967	2167.732666	34994.105469	211.125092	130.935547	17.457045	0.823358	1.347594	0.000000	0.000000	20.957088	0.347659	0.000000	3.684005	2.687790	0.278658	0.358309	3.336006	4.543995	2.324540	2.117058	1.241971	0.000000	0.129559	0.000000	0.000000	1.321331	0.000000	0.000000	25088.000000		1
9794.077148	2054.328125	2.988143	5.075834	6663.879395	91144.484375	954.478821	584.312988	145.595642	42.614185	32.339169	153.570190	179.637039	134.195053	1.296062	99998.000000	3.990963	3.312670	0.475401	0.705507	3.823727	4.959731	2.979766	2.766645	2.163148	1.629554	1.509729	2.186307	2.254396	2.127737	0.112626	4.999991	25107.000000		1
14060.599609	1959.515503	2.328223	5.106671	7889.671387	99998.000000	1172.607056	704.091553	172.831223	74.348938	39.385509	197.313019	259.058716	153.789139	1.628825	0.000000	4.148004	3.292149	0.367025	0.708138	3.897059	4.999991	3.069153	2.847629	2.237622	1.871275	1.595336	2.295156	2.413398	2.186926	0.211874	0.000000	25132.000000		1
4850.153809	153.523941	2.260381	0.086345	1652.233276	40089.117188	108.723373	60.043476	39.033966	13.815149	4.184633	51.214733	59.321884	52.041176	0.955260	99998.000000	3.685755	2.186176	0.354182	0.000000	3.218071	4.603026	2.036323	1.778466	1.591443	1.140356	0.621657	1.709395	1.773215	1.716347	0.000000	4.999991	25159.000000		0
11654.444336	4331.561523	1.766982	3.441453	11403.620117	99998.000000	1746.290405	1079.851318	244.867355	100.492882	52.861450	258.207611	305.512177	221.640640	2.149916	99998.000000	4.066492	3.636645	0.247232	0.536742	4.057043	4.999991	3.242116	3.033364	2.388931	2.002135	1.723139	2.411969	2.485029	2.345649	0.332422	4.999991	25189.000000		1
6139.699219	1389.335327	3.092990	2.763030	3179.852783	57191.414062	393.879791	235.542130	69.479721	58.729805	29.866011	87.525757	115.923904	127.395416	0.885101	0.000000	3.788147	3.142807	0.490378	0.441386	3.502407	4.757331	2.595364	2.372069	1.841858	1.768859	1.475177	1.942136	2.064173	2.105154	0.000000	0.000000	25205.000000		1
13892.150391	2999.488037	2.275799	4.338820	8750.910156	99998.000000	1318.767090	803.020996	193.091385	100.899933	51.806812	223.694412	300.103302	163.505997	1.279320	0.000000	4.142769	3.477047	0.357134	0.637372	3.942053	4.999991	3.120168	2.904727	2.285763	2.003891	1.714387	2.349655	2.477271	2.213534	0.106979	0.000000	25232.000000		1
10819.343750	1833.109985	3.086823	5.017243	5353.086914	92374.437500	759.506348	466.837952	159.478638	81.296608	46.718643	175.504822	261.026154	146.156876	0.709486	0.000000	4.034201	3.263189	0.489512	0.700465	3.728604	4.965552	2.880531	2.669166	2.202703	1.910072	1.669490	2.244289	2.416684	2.164819	0.000000	0.000000	25273.000000		1
7967.628418	2951.437012	1.350678	3.398280	7881.601562	99998.000000	1149.808960	718.464844	158.467163	58.695885	31.907444	177.197800	250.516769	141.562119	2.056212	0.000000	3.901329	3.470033	0.130552	0.531259	3.896615	4.999991	3.060626	2.856405	2.199939	1.768608	1.503892	2.248458	2.398837	2.150947	0.313068	0.000000	25298.000000		1
9972.459961	1393.387329	1.915002	2.300469	5820.214355	95123.328125	815.904846	507.043732	168.008255	75.980240	36.264767	174.968246	273.906921	173.660751	0.330559	99998.000000	3.998802	3.144072	0.282169	0.361816	3.764939	4.978287	2.911639	2.705045	2.225331	1.880701	1.559485	2.242959	2.437603	2.239702	0.000000	4.999991	25326.000000		1
11435.681641	2785.701660	3.435285	4.412830	8353.687500	99998.000000	1251.640259	757.779480	166.053162	96.570366	47.776363	239.353638	308.824097	203.344818	1.015596	0.000000	4.058262	3.444935	0.535963	0.644717	3.921878	4.999991	3.097480	2.879543	2.220247	1.984844	1.679213	2.379040	2.489711	2.308233	0.006721	0.000000	25366.000000		1
8049.640625	1265.489258	2.954222	3.398280	4267.342285	61724.855469	543.462708	359.200043	76.421211	30.652363	12.125260	77.663963	107.462128	71.092514	0.397922	99998.000000	3.905777	3.102258	0.470443	0.531259	3.630157	4.790460	2.735170	2.555336	1.883214	1.486464	1.083691	1.890220	2.031255	1.851824	0.000000	4.999991	25404.000000		1
4177.438965	311.016632	1.961258	1.714559	0.000000	1741.458252	0.000000	0.000000	0.000000	0.000000	0.000000	0.000000	0.000000	0.000000	1.392461	99998.000000	3.620910	2.492784	0.292535	0.234152	0.000000	3.240913	0.000000	0.000000	0.000000	0.000000	0.000000	0.000000	0.000000	0.000000	0.143783	4.999991	25431.000000		1
10572.924805	831.783020	2.359060	4.428249	5358.748535	77712.890625	758.081665	467.146332	123.873787	46.040218	46.323925	162.898499	205.571274	124.040306	0.601722	0.000000	4.024195	2.920010	0.372739	0.646232	3.729063	4.890493	2.879716	2.669453	2.092979	1.663137	1.665805	2.211917	2.312963	2.093563	0.000000	0.000000	25463.000000		1
7829.082520	1634.076294	2.985059	2.581089	2722.941406	45035.003906	308.935120	191.117798	69.473549	19.156185	10.068407	42.003605	51.220901	40.847202	0.041232	0.000000	3.893711	3.213272	0.474953	0.411803	3.435038	4.653550	2.489867	2.281301	1.841820	1.282309	1.002961	1.623287	1.709447	1.611162	0.000000	0.000000	25479.000000		1
7880.916992	327.810669	1.026885	2.454656	3172.149658	51523.968750	374.310364	242.853683	77.956917	30.510511	14.613838	49.102371	75.927818	51.267159	0.349463	99998.000000	3.896577	2.515623	0.011522	0.389991	3.501354	4.712009	2.573232	2.385345	1.891855	1.484450	1.164764	1.691103	1.880401	1.709839	0.000000	4.999991	25583.000000		1
15079.812500	2985.086914	2.448488	4.977154	10267.751953	99998.000000	1575.808960	962.323853	193.134552	88.318275	61.523670	291.928284	424.051086	243.581436	2.817311	99998.000000	4.178396	3.474957	0.388898	0.696981	4.011476	4.999991	3.197504	2.983321	2.285860	1.946051	1.789042	2.465276	2.627418	2.386644	0.449835	4.999991	25600.000000		1
18447.837891	3754.359375	2.722941	4.144545	12449.947266	99998.000000	1856.040649	1174.034790	269.272064	129.276489	72.560371	357.929565	472.953003	268.245178	1.734472	0.000000	4.265945	3.574536	0.435038	0.617477	4.095168	4.999991	3.268588	3.069681	2.430191	2.111520	1.860700	2.553797	2.674818	2.428532	0.239167	0.000000	25645.000000		1
10059.458008	668.129028	2.164785	2.510163	4551.311523	61089.832031	620.990967	366.678131	97.871704	31.074835	9.504083	61.588428	77.256905	67.836082	1.396924	99998.000000	4.002574	2.824860	0.335415	0.399702	3.658137	4.785969	2.793085	2.564285	1.990657	1.492409	0.977910	1.789499	1.887937	1.831461	0.145173	4.999991	25679.000000		1
16956.175781	4477.465332	2.877128	3.823836	11793.410156	99998.000000	1765.952393	1124.247925	300.618286	122.017372	87.192711	392.266998	509.920868	277.305206	3.412414	99998.000000	4.229328	3.651032	0.458959	0.582499	4.071640	4.999991	3.246979	3.050862	2.478015	2.086422	1.940480	2.593582	2.707503	2.442958	0.533062	4.999991	25757.000000		1
6891.366699	171.267761	3.268763	1.902667	2749.621826	45065.414062	320.779755	179.035706	36.258598	26.751434	2.880212	10.003649	23.658443	19.594076	0.035011	99998.000000	3.838305	2.233676	0.514383	0.279363	3.439273	4.653843	2.506207	2.252940	1.559411	1.427347	0.459424	1.000158	1.373986	1.292125	0.000000	4.999991	25821.000000		0
15457.333008	3923.961914	2.001346	7.863534	13136.291992	99998.000000	2065.685547	1261.458862	303.624908	104.560333	104.834785	408.758820	465.444122	273.413544	3.559413	0.000000	4.189135	3.593725	0.301322	0.895618	4.118473	4.999991	3.315064	3.100873	2.482337	2.019367	2.020505	2.611467	2.667868	2.436820	0.551378	0.000000	25926.000000		1
4577.699219	0.000000	1.029969	2.072273	2993.749023	51136.488281	340.888824	223.176346	92.943886	28.666435	15.357019	70.500435	101.075706	72.008385	0.851585	0.000000	3.660647	0.000000	0.012824	0.316447	3.476215	4.708731	2.532613	2.348648	1.968221	1.457374	1.186307	1.848192	2.004647	1.857383	0.000000	0.000000	25954.000000		0
9092.958984	1796.703369	1.958174	3.281098	8635.853516	99998.000000	1281.025146	799.641235	222.716858	77.654709	42.108452	217.508423	299.887421	152.897934	2.682909	13063.333008	3.958705	3.254476	0.291851	0.516019	3.936305	4.999991	3.107558	2.902895	2.347753	1.890168	1.624369	2.337476	2.476958	2.184402	0.428606	4.116054	26034.000000		1
10579.284180	1843.277100	4.329569	4.181550	4564.291016	66372.195312	658.877808	387.440948	94.047867	35.302643	19.116096	94.880470	123.778191	104.116272	0.939398	99998.000000	4.024457	3.265591	0.636445	0.621337	3.659373	4.821986	2.818805	2.588206	1.973349	1.547807	1.281399	1.977177	2.092644	2.017519	0.000000	4.999991	26097.000000		1
7039.864258	2214.340332	2.056854	4.496091	5294.520508	77092.750000	767.968140	455.236938	124.287010	58.313499	35.228630	111.137947	148.266159	147.097427	0.115554	23281.982422	3.847564	3.345244	0.313203	0.652835	3.723827	4.887013	2.885343	2.658237	2.094426	1.765769	1.546896	2.045862	2.171042	2.167605	0.000000	4.367020	26133.000000		1
14592.917969	5967.780762	1.316756	3.197837	11509.441406	99998.000000	1834.479126	1086.123657	239.914871	85.327049	62.430290	271.399841	381.643494	200.137726	3.264731	99998.000000	4.164142	3.775813	0.119505	0.504856	4.061054	4.999991	3.263513	3.035879	2.380057	1.931087	1.795395	2.433609	2.581658	2.301329	0.513847	4.999991	26149.000000		1
11534.114258	2803.692139	3.003561	3.441453	6718.214844	89590.195312	947.259766	590.449646	116.953873	70.454178	34.821579	179.140549	253.030014	192.995789	2.073714	0.000000	4.061984	3.447730	0.477637	0.536742	3.827254	4.952260	2.976469	2.771183	2.068015	1.847907	1.541848	2.253194	2.403172	2.285548	0.316749	0.000000	26198.000000		1
11004.618164	2396.385742	3.851590	2.716774	7244.395996	98061.570312	1081.772461	637.686340	129.560196	69.868271	51.344250	188.724808	248.833054	152.416870	0.969895	99998.000000	4.041575	3.379557	0.585640	0.434053	3.860002	4.991499	3.034136	2.804607	2.112472	1.844280	1.710492	2.275829	2.395908	2.183033	0.000000	4.999991	26234.000000		1
11247.754883	2862.036377	1.933504	3.672733	7672.850586	99998.000000	1162.162476	680.969666	159.293610	65.779228	61.162876	202.172989	300.485657	176.772247	3.113824	0.000000	4.051066	3.456675	0.286345	0.564989	3.884957	4.999991	3.065267	2.833128	2.202198	1.818089	1.786488	2.305723	2.477824	2.247414	0.493294	0.000000	26292.000000		1
7712.880859	2485.009277	3.759078	2.318972	5356.034668	78665.039062	737.895508	439.105896	104.655922	61.070362	15.612969	82.597946	140.097336	81.043739	0.386055	99998.000000	3.887217	3.395328	0.575081	0.365295	3.728843	4.895782	2.867995	2.642569	2.019764	1.785830	1.193485	1.916969	2.146430	1.908719	0.000000	4.999991	26320.000000		1
22307.748047	7269.300293	1.631298	7.579830	20587.169922	99998.000000	3330.844971	2032.587769	413.399841	169.741318	127.882645	595.883179	775.159424	391.246277	4.098094	0.000000	4.348456	3.861493	0.212533	0.879659	4.313597	4.999991	3.522554	3.308049	2.616370	2.229788	2.106812	2.775161	2.889391	2.592450	0.612582	0.000000	26377.000000		1
8317.894531	1004.626587	2.470075	2.149366	5552.487305	74799.132812	794.309448	485.349640	115.766640	99.641769	27.204742	128.076920	160.675125	118.171951	0.902680	99998.000000	3.920013	3.002005	0.392710	0.332310	3.744488	4.873897	2.899990	2.686055	2.063583	1.998441	1.434645	2.107471	2.205949	2.072514	0.000000	4.999991	26476.000000		1
9573.377930	1593.793335	2.510163	5.106671	5954.363281	86239.210938	861.294373	528.037842	123.966301	46.290001	47.196621	170.114441	211.729507	110.946754	0.871555	0.000000	3.981065	3.202432	0.399702	0.708138	3.774835	4.935705	2.935152	2.722665	2.093304	1.665487	1.673911	2.230741	2.325781	2.045115	0.000000	0.000000	26528.000000		1
15500.277344	6745.370117	2.303553	6.765723	14825.542969	99998.000000	2337.529541	1424.249390	320.357269	139.539185	97.686676	456.603027	552.328430	394.619873	3.703990	0.000000	4.190340	3.829006	0.362398	0.830314	4.171010	4.999991	3.368757	3.153586	2.505635	2.144696	1.989835	2.659539	2.742198	2.596179	0.568670	0.000000	26596.000000		1
4520.033203	1363.450439	2.605759	3.213256	5546.825684	75223.390625	764.609924	482.389252	107.061241	51.233234	28.284052	136.443100	155.127472	93.794998	1.584182	0.000000	3.655142	3.134639	0.415934	0.506945	3.744045	4.876353	2.883440	2.683398	2.029632	1.709552	1.451542	2.134952	2.190689	1.972180	0.199805	0.000000	26654.000000		1
4333.796875	1022.869995	2.451572	3.453787	2385.324463	41349.914062	296.942444	163.006424	36.369614	36.431290	16.516504	50.089169	92.669434	89.015205	0.670353	99998.000000	3.636868	3.009820	0.389445	0.538296	3.377548	4.616475	2.472672	2.212205	1.560739	1.561475	1.217918	1.699744	1.966936	1.949464	0.000000	4.999991	26704.000000		1
27322.998047	8474.031250	2.207957	8.871917	22304.718750	99998.000000	3591.235840	2190.558594	499.960388	221.252090	137.614929	673.519409	877.323669	542.164429	2.611528	0.000000	4.436528	3.928090	0.343991	0.948017	4.348397	4.999991	3.555244	3.340555	2.698936	2.344887	2.138665	2.828350	2.943160	2.734131	0.416895	0.000000	26770.000000		1
15640.084961	3445.476807	2.550252	6.901407	12120.074219	99998.000000	1897.689697	1159.149658	263.573303	95.891937	104.384560	407.044250	556.238647	276.481842	3.776203	0.000000	4.194239	3.537249	0.406583	0.838938	4.083505	4.999991	3.278225	3.064140	2.420902	1.981782	2.018636	2.609642	2.745261	2.441667	0.577055	0.000000	26822.000000		1
10459.847656	2893.564697	2.485493	0.678423	0.000000	3940.728271	0.000000	0.000000	0.000000	8.921256	0.000000	0.000000	0.000000	0.000000	0.753326	99998.000000	4.019526	3.461433	0.395413	0.000000	0.000000	3.595577	0.000000	0.000000	0.000000	0.950426	0.000000	0.000000	0.000000	0.000000	0.000000	4.999991	26890.000000		1
9259.893555	2748.005859	2.969640	4.995657	6794.269043	99998.000000	990.271790	613.627014	181.163483	87.479500	58.353588	239.307373	304.864594	209.993362	0.225349	0.000000	3.966606	3.439018	0.472704	0.698593	3.832143	4.999991	2.995754	2.787905	2.258071	1.941906	1.766068	2.378956	2.484107	2.322206	0.000000	0.000000	26908.000000		1
11923.451172	3665.982666	2.759946	4.459086	10312.950195	99998.000000	1612.459229	967.310242	235.946106	95.888855	68.696449	327.067505	411.592773	241.111359	3.708624	99998.000000	4.076402	3.564190	0.440901	0.649246	4.013383	4.999991	3.207489	2.985566	2.372813	1.981768	1.836934	2.514637	2.614468	2.382218	0.569213	4.999991	26926.000000		1
15590.020508	2985.864014	2.451572	6.864402	14156.032227	99998.000000	2205.779785	1353.431396	299.387848	120.469337	97.958046	408.530640	534.701782	310.347473	2.127840	99998.000000	4.192847	3.475070	0.389445	0.836603	4.150941	4.999991	3.343562	3.131436	2.476234	2.080877	1.991040	2.611225	2.728112	2.491848	0.327939	4.999991	26973.000000		1
16233.704102	1887.365356	1.020718	2.133947	7718.816895	99998.000000	910.899414	689.838501	410.837250	253.773193	143.729980	320.937012	482.228912	239.196365	2.666015	99998.000000	4.210418	3.275856	0.008906	0.329184	3.887551	4.999991	2.959471	2.838748	2.613670	2.404446	2.157547	2.506420	2.683253	2.378755	0.425863	4.999991	26991.000000		1
5832.389160	1241.149292	1.899583	2.685936	3003.123535	46275.250000	368.093567	231.021378	45.583828	47.606758	14.542912	64.376129	93.455788	91.960175	0.712087	99998.000000	3.765846	3.093824	0.278658	0.429096	3.477573	4.665349	2.565958	2.363652	1.658811	1.677669	1.162651	1.808725	1.970606	1.963600	0.000000	4.999991	27052.000000		1
8567.200195	285.874908	2.587257	5.248523	5016.974609	73932.773438	704.322876	430.795227	119.056984	63.950573	23.565931	111.412399	145.984192	154.612488	0.601474	5957.259277	3.932839	2.456176	0.412840	0.720037	3.700442	4.868837	2.847772	2.634271	2.075755	1.805844	1.372285	2.046933	2.164306	2.189245	0.000000	3.775047	27072.000000		0
6420.455078	1237.226807	1.489446	3.897846	6848.693848	94575.773438	1050.216553	621.644714	107.138336	73.485497	38.599159	186.597031	222.201874	150.205826	1.946092	99998.000000	3.807566	3.092449	0.173025	0.590825	3.835608	4.975780	3.021279	2.793542	2.029945	1.866202	1.586578	2.270905	2.346748	2.176687	0.289163	4.999991	27132.000000		1
6900.204590	861.457825	2.433070	3.614142	3794.121094	59957.753906	480.915222	306.782654	87.531921	74.607979	31.904362	126.029320	188.046387	162.975586	0.171101	0.000000	3.838862	2.935234	0.386155	0.558005	3.579111	4.777845	2.682069	2.486831	1.942166	1.872785	1.503850	2.100471	2.274265	2.212122	0.000000	0.000000	27193.000000		1
13262.028320	2874.204834	2.411484	3.552467	7530.875488	99998.000000	1132.385864	680.741516	182.699188	97.449226	40.742355	250.418091	279.420654	205.201233	0.662473	0.000000	4.122610	3.458518	0.382284	0.550530	3.876845	4.999991	3.053994	2.832982	2.261737	1.988778	1.610046	2.398666	2.446259	2.312180	0.000000	0.000000	27222.000000		1
12354.511719	2924.599365	2.503996	2.775365	8007.334961	99998.000000	1147.921753	720.182495	158.627518	63.494183	27.503866	185.955612	240.994186	137.719772	1.364862	99998.000000	4.091825	3.466066	0.398634	0.443320	3.903488	4.999991	3.059912	2.857443	2.200378	1.802734	1.439394	2.269409	2.382007	2.138996	0.135089	4.999991	27264.000000		1
24587.259766	8188.745117	3.139246	6.333999	22023.792969	99998.000000	3522.792236	2145.202881	489.216644	219.457352	114.533142	578.984314	762.167603	417.618408	6.421773	0.000000	4.390710	3.913217	0.496825	0.801678	4.342892	4.999991	3.546887	3.331468	2.689501	2.341350	2.058931	2.762667	2.882051	2.620780	0.807655	0.000000	27300.000000		1
4405.586426	498.606628	3.031315	2.759946	3043.465088	48636.125000	325.812408	207.184067	37.192974	18.974245	11.095292	26.298124	72.865662	41.063065	1.704823	99998.000000	3.644004	2.697758	0.481631	0.440901	3.483368	4.686959	2.512968	2.316356	1.570461	1.278165	1.045139	1.419925	1.862523	1.613451	0.231679	4.999991	27353.000000		1
19952.564453	3880.749512	2.821621	6.855151	16506.507812	99998.000000	2614.461670	1580.397583	344.151398	108.985497	90.751350	433.370148	557.808228	326.598785	1.720880	0.000000	4.299999	3.588916	0.450499	0.836017	4.217655	4.999991	3.417382	3.198766	2.536750	2.037369	1.957853	2.636859	2.746485	2.514014	0.235751	0.000000	27379.000000		1
16954.996094	3944.339355	1.865662	5.489055	13471.035156	99998.000000	2082.485840	1252.722656	278.396851	115.063545	67.934761	275.692413	432.142822	239.378311	3.409967	0.000000	4.229298	3.595974	0.270833	0.739498	4.129401	4.999991	3.318582	3.097855	2.444664	2.060938	1.832092	2.440425	2.635627	2.379085	0.532750	0.000000	27436.000000		1
14040.934570	1674.664429	2.248045	3.638812	7369.469727	99998.000000	1075.219482	651.143799	142.962128	63.932072	38.438805	142.043167	213.727768	132.418823	1.417049	99998.000000	4.147396	3.223928	0.351805	0.560960	3.867436	4.999991	3.031497	2.813677	2.155221	1.805719	1.584770	2.152420	2.329861	2.121950	0.151385	4.999991	27495.000000		1
11331.814453	2405.846680	2.078440	2.544085	6514.083496	93758.218750	924.273621	558.816650	134.475677	70.583694	27.833826	140.032578	210.850632	101.168221	1.400334	0.000000	4.054299	3.381268	0.317737	0.405532	3.813853	4.972009	2.965801	2.747269	2.128644	1.848704	1.444573	2.146229	2.323975	2.005044	0.146232	0.000000	27514.000000		1
5994.794434	898.431885	2.821621	1.763899	3470.051025	51407.007812	412.533325	244.225937	35.678856	35.666523	1.655968	39.626041	73.920303	50.749088	0.317616	0.000000	3.777774	2.953485	0.450499	0.246474	3.540336	4.711022	2.615459	2.387792	1.552411	1.552261	0.219052	1.597981	1.868764	1.705428	0.000000	0.000000	27530.000000		1
6551.424805	0.000000	1.884164	3.114576	2880.341553	46606.398438	312.364227	197.482635	42.817711	14.629256	5.979370	23.168129	28.444407	32.810982	0.167475	0.000000	3.816336	0.000000	0.275119	0.493399	3.459444	4.668446	2.494661	2.295529	1.631623	1.165222	0.776655	1.364891	1.453997	1.516019	0.000000	0.000000	27553.000000		0
7672.921875	2090.981445	3.265679	4.261727	6269.820801	87401.015625	929.438843	555.233337	123.960129	99.382736	32.135643	133.649231	171.406540	141.543610	1.022991	99998.000000	3.884961	3.320350	0.513974	0.629586	3.797255	4.941516	2.968221	2.744476	2.093282	1.997311	1.506987	2.125967	2.234027	2.150890	0.009872	4.999991	27582.000000		1
15272.875977	10208.836914	2.463907	5.226937	15133.768555	99998.000000	2381.765625	1456.567017	316.807892	137.688934	80.223465	409.498932	576.615967	296.800598	3.052866	99998.000000	4.183921	4.008976	0.391624	0.718247	4.179947	4.999991	3.376899	3.163331	2.500796	2.138899	1.904301	2.612253	2.760887	2.472465	0.484708	4.999991	27621.000000		1
12017.540039	1992.718140	1.495613	4.465254	7812.010742	98084.414062	1118.250000	724.188293	160.397583	76.106674	62.821926	212.105713	313.264679	120.009857	1.416167	0.000000	4.079815	3.299446	0.174819	0.649846	3.892763	4.991600	3.048539	2.859852	2.205198	1.881423	1.798111	2.326552	2.495911	2.079217	0.151115	0.000000	27669.000000		1
8082.954102	2223.977051	2.414567	2.355976	6007.980469	85166.625000	885.070007	530.914978	127.133301	76.254692	31.296865	131.620132	154.800598	109.956871	0.625162	0.000000	3.907570	3.347130	0.382839	0.372171	3.778728	4.930269	2.946978	2.725025	2.104259	1.882267	1.495501	2.119322	2.189773	2.041222	0.000000	0.000000	27818.000000		1
18688.726562	5342.916504	2.513247	9.164871	13671.367188	99998.000000	2154.713135	1310.814087	339.556641	131.546127	90.168518	397.737549	583.178162	239.424561	1.001175	0.000000	4.271580	3.727778	0.400235	0.962126	4.135812	4.999991	3.333390	3.117541	2.530912	2.119078	1.955055	2.599597	2.765801	2.379169	0.000510	0.000000	27876.000000		1
12091.585938	1891.497559	2.133947	1.985928	7001.548828	94422.890625	997.139282	622.082642	144.460831	85.542915	30.319319	141.219818	163.324051	109.676254	1.222995	99998.000000	4.082483	3.276806	0.329184	0.297963	3.845194	4.975077	2.998756	2.793848	2.159750	1.932184	1.481719	2.149896	2.213050	2.040112	0.087425	4.999991	27901.000000		1
9465.776367	1033.878906	3.099157	3.978023	4460.890137	64279.546875	614.027893	378.057129	101.223724	58.455353	27.614880	76.387291	124.021805	52.361885	0.395625	0.000000	3.976156	3.014470	0.491244	0.599667	3.649421	4.808073	2.788188	2.577557	2.005282	1.766824	1.441143	1.883021	2.093498	1.719015	0.000000	0.000000	27961.000000		1
5578.612793	1113.420898	1.813238	2.423819	4817.280762	77941.531250	663.922791	409.199799	134.358490	39.915913	36.218513	135.280533	215.090775	71.388550	1.758718	0.000000	3.746526	3.046659	0.258455	0.384500	3.682802	4.891769	2.822118	2.611935	2.128265	1.601146	1.558931	2.131235	2.332622	1.853629	0.245196	0.000000	27976.000000		1
16287.089844	3053.752441	1.529534	2.664350	10264.131836	99998.000000	1554.651489	961.571411	216.644989	119.723076	67.108322	271.261078	376.848297	291.077179	3.174588	99998.000000	4.211843	3.484834	0.184559	0.425591	4.011322	4.999991	3.191633	2.982981	2.335749	2.078178	1.826776	2.433388	2.576167	2.464008	0.501687	4.999991	27998.000000		1
7329.966797	1130.344482	5.819015	6.438847	0.000000	2283.977295	0.000000	0.000000	0.000000	7.345466	10.386032	0.000000	0.000000	0.000000	3.383445	0.000000	3.865102	3.053211	0.764849	0.808808	0.000000	3.358692	0.000000	0.000000	0.000000	0.866019	1.016450	0.000000	0.000000	0.000000	0.529359	0.000000	28043.000000		1
11990.875000	1190.637695	2.180203	4.483756	7884.792969	99998.000000	1195.306519	723.315613	192.656586	61.656273	44.399670	180.889038	235.579132	111.893463	0.782440	0.000000	4.078851	3.075780	0.338497	0.651642	3.896790	4.999991	3.077479	2.859328	2.284784	1.789977	1.647380	2.257412	2.372137	2.048805	0.000000	0.000000	28086.000000		1
15691.324219	3094.914307	3.395196	4.190801	7862.081543	99998.000000	1142.916870	705.698181	207.850159	107.073578	75.415916	388.754608	536.444092	234.114365	0.337514	0.000000	4.195660	3.490649	0.530865	0.622297	3.895538	4.999991	3.058015	2.848619	2.317750	2.029682	1.877463	2.589676	2.729524	2.369428	0.000000	0.000000	28137.000000		1
7815.572266	2031.277222	4.616357	2.670518	4394.093262	62218.019531	574.173645	337.447357	63.833393	32.755474	8.915089	47.486492	72.939674	59.016594	0.257514	0.000000	3.892961	3.307769	0.664299	0.426595	3.642869	4.793916	2.759043	2.528206	1.805048	1.515284	0.950126	1.676570	1.862964	1.770974	0.000000	0.000000	28188.000000		1
6890.497070	1623.603882	2.124696	5.248523	3465.783203	54575.550781	461.059021	278.754578	62.803425	47.008514	27.072142	100.449707	111.640594	76.794350	0.923778	0.000000	3.838251	3.210480	0.327297	0.720037	3.539801	4.736998	2.663757	2.445222	1.797983	1.672176	1.432523	2.001949	2.047822	1.885329	0.000000	0.000000	28235.000000		1
24547.152344	5647.916992	3.123827	6.482019	18419.433594	99998.000000	2911.000000	1794.674316	378.547424	211.331696	107.890770	531.269592	724.413391	382.186249	3.390446	99998.000000	4.390001	3.751888	0.494687	0.811710	4.265276	4.999991	3.464042	3.253986	2.578120	2.324965	2.032984	2.725315	2.859987	2.582275	0.530257	4.999991	28314.000000		1
6223.934570	864.223938	2.297385	2.402232	5575.874512	77992.851562	779.010986	471.756531	118.372398	83.643333	29.073488	142.783264	197.131088	163.617004	0.537642	0.000000	3.794065	2.936626	0.361234	0.380615	3.746313	4.892055	2.891544	2.673718	2.073251	1.922431	1.463497	2.154677	2.294755	2.213828	0.000000	0.000000	28344.000000		1
13699.385742	3395.813232	1.877997	2.263464	7044.119629	99998.000000	1062.403564	639.844971	157.162750	79.344597	50.008991	177.382828	246.905716	141.056381	1.158086	0.000000	4.136701	3.530944	0.273695	0.354774	3.847827	4.999991	3.026289	2.806075	2.196350	1.899517	1.699048	2.248912	2.392531	2.149393	0.063741	0.000000	28388.000000		1
7868.584961	2526.044678	2.849375	3.759078	5693.494629	80035.976562	824.126099	499.445404	115.245483	48.840256	26.877867	115.085129	156.000183	115.667953	0.643417	0.000000	3.895897	3.402441	0.454750	0.575081	3.755379	4.903285	2.915994	2.698488	2.061624	1.688778	1.429395	2.061019	2.193125	2.063213	0.000000	0.000000	28425.000000		1
9476.791992	3780.161133	2.130863	5.051164	11054.568359	99998.000000	1692.929443	1037.971069	251.429550	96.801643	68.338737	316.736969	431.276276	237.608231	2.300584	0.000000	3.976661	3.577510	0.328556	0.703391	4.043542	4.999991	3.228639	3.016185	2.400416	1.985883	1.834667	2.500699	2.634756	2.375861	0.361838	0.000000	28447.000000		1
8107.149414	2661.608887	1.887248	4.375825	8683.910156	99998.000000	1305.765991	804.309998	175.267380	68.304810	57.881775	239.208694	327.033569	190.615143	1.790650	0.000000	3.908868	3.425144	0.275829	0.641060	3.938715	4.999991	3.115865	2.905423	2.243701	1.834451	1.762542	2.378777	2.514592	2.280157	0.253011	0.000000	28493.000000		1
4109.082031	1182.419556	1.828657	1.973593	4770.306641	68207.796875	664.928101	405.647339	83.365791	60.453613	30.017113	120.938065	145.099167	117.308502	0.166188	0.000000	3.613745	3.072772	0.262132	0.295258	3.678546	4.833834	2.822775	2.608149	1.920988	1.781422	1.477369	2.082563	2.161665	2.069330	0.000000	0.000000	28531.000000		1
6220.604004	1464.279419	2.352893	2.874044	4538.788574	66915.843750	594.708252	378.988403	98.543953	62.248352	40.699184	153.964905	200.846985	168.082260	1.244100	0.000000	3.793833	3.165624	0.371602	0.458493	3.656940	4.825529	2.774304	2.578626	1.993630	1.794128	1.609586	2.187422	2.302865	2.225522	0.094855	0.000000	28611.000000		1
9050.433594	2092.298340	2.877128	3.780664	7099.007324	98273.773438	1069.394287	637.828186	164.051819	41.818581	42.589516	166.093246	212.944489	161.353546	0.029548	99998.000000	3.956669	3.320624	0.458959	0.577568	3.851198	4.992438	3.029138	2.804704	2.214981	1.621369	1.629303	2.220352	2.328266	2.207778	0.000000	4.999991	28691.000000		1
7912.722656	1703.444946	3.367443	5.257774	4787.705078	70406.414062	688.487854	414.645691	97.985802	45.417305	40.304466	139.452835	183.328262	125.622269	0.188833	0.000000	3.898326	3.231328	0.527300	0.720802	3.680127	4.847612	2.837896	2.617677	1.991163	1.657221	1.605353	2.144427	2.263229	2.099067	0.000000	0.000000	28771.000000		1
7317.200195	1001.564453	2.420735	3.219423	4555.955566	66514.531250	641.618103	382.355865	78.345467	35.450661	24.241270	106.308807	129.911743	73.726028	0.143605	99998.000000	3.864345	3.000679	0.383947	0.507778	3.658580	4.822917	2.807277	2.582468	1.894014	1.549624	1.384555	2.026569	2.113648	1.867621	0.000000	4.999991	28821.000000		1
18761.164062	5451.365723	3.148497	6.839733	16768.072266	99998.000000	2603.378662	1623.323242	373.181732	211.877518	97.375221	452.606506	554.653564	389.210999	3.828621	0.000000	4.273260	3.736505	0.498103	0.835039	4.224483	4.999991	3.415537	3.210405	2.571920	2.326085	1.988449	2.655721	2.744022	2.590185	0.583042	0.000000	28975.000000		1
19322.632812	5230.150391	2.229543	4.804465	16271.995117	99998.000000	2551.454590	1563.356812	345.804291	160.009033	102.762512	454.086700	629.212219	368.818237	4.050598	0.000000	4.286067	3.718514	0.348216	0.681645	4.211441	4.999991	3.406788	3.194058	2.538830	2.204144	2.011835	2.657139	2.798797	2.566812	0.607519	0.000000	29011.000000		1
8549.036133	1844.680176	0.468728	0.592078	6378.726074	89907.007812	891.397888	545.414734	104.890289	27.281837	22.329351	133.269943	172.575272	92.604675	2.760774	99998.000000	3.931917	3.265921	0.000000	0.000000	3.804734	4.953794	2.950072	2.736727	2.020735	1.435874	1.348876	2.124732	2.236979	1.966633	0.441031	4.999991	29033.000000		1
28137.386719	8219.113281	2.630429	8.615966	21366.128906	99998.000000	3423.461914	2074.526611	462.967865	210.064285	160.875565	721.520874	978.047852	571.725159	3.620040	99998.000000	4.449284	3.914825	0.420027	0.935304	4.329726	4.999991	3.534466	3.316919	2.665551	2.322352	2.206490	2.858249	2.990360	2.757187	0.558713	4.999991	29053.000000		1
6293.771973	1960.921753	1.939672	3.003561	2802.137939	49687.179688	318.297333	198.512604	77.321663	46.536701	17.241184	46.512032	61.804291	42.207130	1.068861	0.000000	3.798911	3.292460	0.287728	0.477637	3.447490	4.696244	2.502833	2.297788	1.888301	1.667796	1.236567	1.667565	1.791019	1.625386	0.028921	0.000000	29098.000000		1
6164.529297	1486.673584	1.933504	1.363013	3415.468750	53242.703125	420.763824	255.197891	68.125954	15.085649	21.194536	58.014378	76.973206	52.830612	0.030327	99998.000000	3.789900	3.172216	0.286345	0.134500	3.533450	4.726260	2.624038	2.406877	1.833313	1.178564	1.326224	1.763536	1.886340	1.722886	0.000000	4.999991	29116.000000		1
5180.601074	307.226715	1.655968	1.295170	2463.312012	42267.937500	271.979584	154.967117	47.785614	4.298732	9.843294	58.631126	51.316498	38.562153	0.173148	0.000000	3.714380	2.487459	0.219052	0.112327	3.391519	4.626011	2.434536	2.190240	1.679297	0.633340	0.993140	1.768128	1.710257	1.586161	0.000000	0.000000	29131.000000		1
7133.319824	3550.625977	3.728240	4.317234	6371.143066	90121.484375	887.857727	550.934570	104.477066	78.641502	61.243053	206.249695	257.566193	106.487663	0.267018	0.000000	3.853292	3.550305	0.571504	0.635206	3.804217	4.954828	2.948343	2.741100	2.019021	1.895652	1.787057	2.314393	2.410889	2.027299	0.000000	0.000000	29168.000000		1
8691.128906	783.448486	1.551121	3.287266	4464.766602	64001.375000	618.169373	383.321075	62.273022	63.592861	34.396023	110.746307	133.368622	110.505775	0.667283	0.000000	3.939076	2.894011	0.190646	0.516835	3.649799	4.806190	2.791107	2.583563	1.794300	1.803408	1.536508	2.044329	2.125054	2.043385	0.000000	0.000000	29219.000000		1
11354.665039	3687.439209	2.322055	2.827788	8350.804688	99998.000000	1223.985229	771.869080	183.790833	59.139942	49.965820	236.380905	307.380920	213.992966	0.384701	99998.000000	4.055174	3.566725	0.365873	0.451447	3.921728	4.999991	3.087776	2.887544	2.264324	1.771881	1.698673	2.373612	2.487677	2.330400	0.000000	4.999991	29250.000000		1
6386.752930	947.774780	0.946708	3.478457	3473.461670	51440.480469	442.214294	271.436859	59.460651	75.952484	15.844250	41.359104	42.012856	82.160049	1.668049	99998.000000	3.805280	2.976705	0.000000	0.541387	3.540762	4.711305	2.645633	2.433669	1.774230	1.880542	1.199872	1.616571	1.623382	1.914661	0.222209	4.999991	29273.000000		1
13269.608398	3456.266846	2.482410	4.853805	9313.606445	99998.000000	1391.737549	864.553894	188.730972	122.060547	56.839474	251.293869	317.951965	213.558167	0.754216	0.000000	4.122858	3.538607	0.394873	0.686082	3.969118	4.999991	3.143557	2.936792	2.275843	2.086575	1.754650	2.400182	2.502362	2.329516	0.000000	0.000000	29287.000000		1
4695.800293	647.236694	2.510163	2.059937	2005.034546	38209.175781	195.370270	124.817413	40.403145	12.550817	6.296995	3.315019	18.721378	18.163221	1.483937	99998.000000	3.671710	2.811063	0.399702	0.313854	3.302122	4.582168	2.290859	2.096275	1.606415	1.098672	0.799133	0.520486	1.272338	1.259193	0.171416	4.999991	29332.000000		1
8123.098145	1240.171753	1.964342	2.325139	4860.453125	66729.726562	659.346497	412.687500	102.830353	55.704659	21.731108	69.908356	91.741226	77.334000	0.012745	0.000000	3.909722	3.093482	0.293217	0.366449	3.686677	4.824319	2.819114	2.615621	2.012121	1.745892	1.337082	1.844529	1.962565	1.888371	0.000000	0.000000	29361.000000		1
8080.302246	713.552490	2.648932	4.366574	3138.499756	47985.457031	351.709656	235.206009	59.645676	26.625000	12.581655	51.405926	66.038269	43.573227	1.074774	99998.000000	3.907428	2.853426	0.423071	0.640141	3.496722	4.681109	2.546184	2.371449	1.775579	1.425290	1.099738	1.711013	1.819796	1.639220	0.031317	4.999991	29390.000000		1
6902.653320	1081.720093	1.477111	3.392113	4009.541992	54805.859375	502.883789	321.140564	54.872047	31.848854	16.127954	69.233017	86.495789	46.064888	1.064709	99998.000000	3.839016	3.034115	0.169413	0.530470	3.603095	4.738827	2.701468	2.506695	1.739351	1.503094	1.207579	1.840313	1.936995	1.663370	0.027231	4.999991	29401.000000		1
20050.072266	6849.187500	2.923384	8.508036	18254.328125	99998.000000	2903.043945	1783.868896	355.514984	131.934677	94.855804	420.393768	554.672119	340.608185	0.074196	0.000000	4.302116	3.835639	0.465886	0.929829	4.261366	4.999991	3.462854	3.251363	2.550858	2.120359	1.977064	2.623656	2.744036	2.532255	0.000000	0.000000	29437.000000		1
10584.359375	1878.552002	3.296517	5.205351	7061.681641	99998.000000	1061.774414	640.813232	201.226288	98.315758	68.847549	283.879730	375.787476	302.755310	0.980647	99998.000000	4.024664	3.273823	0.518055	0.716450	3.848908	4.999991	3.026032	2.806731	2.303685	1.992623	1.837888	2.453134	2.574942	2.481092	0.000000	4.999991	29531.000000		1
12637.568359	4148.667969	2.198706	7.413308	14615.885742	99998.000000	2304.912842	1406.410034	337.478210	158.991409	77.932243	419.641327	572.785950	282.229950	2.294068	0.000000	4.101664	3.617909	0.342167	0.870012	4.164825	4.999991	3.362654	3.148112	2.528246	2.201374	1.891717	2.622878	2.757992	2.450603	0.360606	0.000000	29566.000000		1
5792.315918	2031.289551	2.587257	2.343642	4864.184570	70253.179688	691.115173	410.513458	81.333611	34.907921	21.364141	94.602936	122.683464	77.389511	0.483244	99998.000000	3.762852	3.307772	0.412840	0.369891	3.687010	4.846666	2.839550	2.613328	1.910270	1.542924	1.329685	1.975905	2.088786	1.888682	0.000000	4.999991	29611.000000		1
14443.779297	2296.503418	3.537048	2.719858	8468.190430	99998.000000	1232.789307	773.238220	141.589859	76.584648	49.512508	185.900101	245.749313	153.967987	0.846590	0.000000	4.159681	3.361067	0.548641	0.434546	3.927791	4.999991	3.090889	2.888313	2.151032	1.884142	1.694715	2.269280	2.390492	2.187430	0.000000	0.000000	29637.000000		1
9103.486328	1685.750488	1.483278	1.461692	4499.800781	63750.179688	583.720886	364.167969	64.835609	68.856804	7.931376	63.660702	57.369877	26.214863	1.699373	99998.000000	3.959208	3.226793	0.171223	0.164856	3.653193	4.804482	2.766205	2.561302	1.811814	1.837947	0.899349	1.803871	1.758684	1.418548	0.230289	4.999991	29660.000000		1
7269.322266	1794.766846	2.645848	1.289003	4529.645020	65362.691406	603.351990	379.549652	62.439541	37.513683	14.163612	85.959221	150.239746	104.498657	0.222998	99998.000000	3.861494	3.254008	0.422565	0.110254	3.656064	4.815330	2.780571	2.579269	1.795460	1.574190	1.151174	1.934292	2.176785	2.019111	0.000000	4.999991	29692.000000		1
5507.680664	0.000000	1.594293	2.676685	2591.117676	46207.078125	297.352600	179.325577	32.357670	43.893936	17.481714	66.821533	102.707001	33.270458	0.502339	99998.000000	3.740969	0.000000	0.202568	0.427597	3.413487	4.664709	2.473272	2.253642	1.509977	1.642405	1.242584	1.824916	2.011600	1.522059	0.000000	4.999991	29720.000000		0
6558.109863	1084.113037	2.439237	5.106671	6312.530273	87031.835938	889.751160	553.870300	161.091431	43.992619	35.879299	182.091690	236.760208	185.382034	0.859266	0.000000	3.816779	3.035074	0.387254	0.708138	3.800204	4.939678	2.949269	2.743408	2.207072	1.643380	1.554844	2.260290	2.374309	2.268068	0.000000	0.000000	29752.000000		1
5533.065918	1335.132446	2.322055	4.181550	3033.874756	48295.613281	363.560455	233.772064	50.419128	21.148281	16.979065	62.029404	82.872398	52.031925	1.382235	99998.000000	3.742966	3.125524	0.365873	0.621337	3.481998	4.683908	2.560577	2.368793	1.702595	1.325275	1.229914	1.792598	1.918410	1.716270	0.140582	4.999991	29794.000000		1
13997.035156	3286.485352	3.197837	4.600938	7667.994141	99998.000000	1179.184692	700.721069	207.856323	62.550556	54.162788	266.265411	348.733856	199.154022	1.933183	99998.000000	4.146036	3.516732	0.504856	0.662846	3.884682	4.999991	3.071582	2.845545	2.317763	1.796231	1.733701	2.425315	2.542494	2.299189	0.286273	4.999991	29822.000000		1
19570.595703	6229.297363	1.828657	3.971855	14280.368164	99998.000000	2266.807129	1369.513062	293.220398	125.853546	94.205132	436.534058	612.032715	285.310608	2.484152	0.000000	4.291604	3.794439	0.262132	0.598993	4.154739	4.999991	3.355415	3.136566	2.467194	2.099865	1.974075	2.640018	2.786775	2.455318	0.395178	0.000000	29844.000000		1
10099.247070	1678.627075	2.685936	3.096074	7392.375488	99618.468750	1096.719360	669.704773	160.187897	62.174339	39.700054	182.955139	280.749756	175.409225	1.509458	0.000000	4.004289	3.224954	0.429096	0.490811	3.868784	4.998340	3.040096	2.825883	2.204630	1.793611	1.598791	2.262345	2.448319	2.244052	0.178821	0.000000	29897.000000		1
9859.120117	622.687012	2.248045	2.596508	4536.969238	62640.832031	590.323181	373.206390	87.531921	17.281273	21.533749	55.609062	63.901234	85.922211	1.938914	99998.000000	3.993838	2.794270	0.351805	0.414390	3.656766	4.796857	2.771090	2.571949	1.942166	1.237576	1.333120	1.745146	1.805509	1.934105	0.287558	4.999991	29944.000000		1
14920.651367	1301.791016	2.093859	5.803596	7306.579590	97127.343750	1078.226196	658.729797	150.526535	78.774109	38.481976	179.504425	228.384781	205.685379	0.982380	99998.000000	4.173788	3.114541	0.320947	0.763697	3.863714	4.987341	3.032710	2.818707	2.177613	1.896384	1.585257	2.254075	2.358667	2.313203	0.000000	4.999991	29975.000000		1
17619.515625	4031.655273	3.823836	6.901407	10782.208984	99998.000000	1679.931396	1019.644409	262.259644	113.990402	77.815063	336.978638	435.846375	227.191376	2.065508	0.000000	4.245994	3.605483	0.582499	0.838938	4.032708	4.999991	3.225291	3.008449	2.418731	2.056868	1.891064	2.527602	2.639333	2.356392	0.315027	0.000000	30068.000000		1
6821.482910	789.458679	2.645848	2.618094	2435.937744	44921.847656	254.661316	155.260086	63.568192	35.894718	12.489141	45.923038	67.333435	19.214777	1.071739	99998.000000	3.833879	2.897329	0.422565	0.417985	3.386666	4.652458	2.405963	2.191060	1.803240	1.555031	1.096533	1.662031	1.828231	1.283635	0.030089	4.999991	30104.000000		1
6191.487305	1193.829346	2.331306	1.387682	2991.621338	48517.222656	352.082794	207.572617	61.804291	11.283401	4.465254	32.736969	66.688934	39.835735	1.488067	99998.000000	3.791795	3.076942	0.367599	0.142290	3.475907	4.685896	2.546645	2.317170	1.791019	1.052440	0.649846	1.515038	1.824054	1.600273	0.172622	4.999991	30128.000000		1
5335.318359	971.371521	2.149366	3.083739	3295.943115	49925.953125	410.972961	255.475418	60.459782	46.721725	18.086128	62.279186	99.080528	84.124390	0.568486	99998.000000	3.727160	2.987385	0.332310	0.489078	3.517980	4.698327	2.613813	2.407349	1.781467	1.669519	1.257346	1.794343	1.995988	1.924922	0.000000	4.999991	30209.000000		1
14865.085938	3407.105713	2.241878	4.292564	6507.706543	88698.914062	959.144531	577.624329	157.523544	93.545212	38.848942	162.531540	239.754517	156.049515	2.047386	0.000000	4.172167	3.532386	0.350612	0.632717	3.813428	4.947918	2.981884	2.761646	2.197345	1.971022	1.589379	2.210938	2.379767	2.193262	0.311200	0.000000	30237.000000		1
11693.598633	3712.969482	2.359060	4.807549	10376.253906	99998.000000	1601.956055	957.639648	202.731155	113.179382	58.782227	271.837738	387.120239	263.527069	3.032396	0.000000	4.067948	3.569721	0.372739	0.681924	4.016041	4.999991	3.204651	2.981202	2.306921	2.053767	1.769246	2.434310	2.587846	2.420825	0.481786	0.000000	30292.000000		1
7314.187500	1352.577148	2.519415	3.681984	4039.833496	59679.257812	531.192505	323.931335	74.792999	44.507603	25.132471	52.290958	72.782402	83.242447	1.367056	99998.000000	3.864166	3.131162	0.401300	0.566082	3.606364	4.775824	2.725252	2.510453	1.873861	1.648434	1.400235	1.718427	1.862026	1.920345	0.135786	4.999991	30356.000000		1
6474.916992	1884.913696	2.112361	2.056854	5788.757324	80804.343750	869.265869	505.387787	85.299301	50.813847	24.435545	116.398804	169.358932	109.778015	0.122435	0.000000	3.811234	3.275291	0.324768	0.313203	3.762585	4.907435	2.939153	2.703625	1.930946	1.705982	1.388022	2.065948	2.228808	2.040515	0.000000	0.000000	30386.000000		1
4975.982422	2292.284912	1.705307	3.345856	2713.832031	48826.031250	298.151276	190.248184	49.629692	25.530273	36.138336	36.977112	47.517330	64.385384	0.974919	0.000000	3.696879	3.360269	0.231803	0.524507	3.433583	4.688652	2.474437	2.279320	1.695742	1.407055	1.557968	1.567933	1.676852	1.808787	0.000000	0.000000	30419.000000		1
7787.704590	533.360352	4.758209	5.815931	2471.197266	43309.457031	265.694916	160.992752	39.530449	48.843338	16.633686	38.506645	44.529186	66.732109	0.161033	99998.000000	3.891409	2.727021	0.677444	0.764619	3.392907	4.636583	2.424383	2.206806	1.596932	1.688805	1.220989	1.585536	1.648645	1.824335	0.000000	4.999991	30435.000000		1
3876.191650	0.000000	2.026016	4.631775	2147.151855	45357.093750	207.036057	143.181076	64.385384	27.522367	22.807331	65.806984	87.226631	114.018158	0.437593	0.000000	3.588405	0.000000	0.306643	0.665747	3.331863	4.656645	2.316046	2.155886	1.808787	1.439686	1.358074	1.818272	1.940649	2.056974	0.000000	0.000000	30485.000000		0
4075.894775	516.705078	2.294302	4.446751	2274.664307	49726.933594	239.332047	149.715515	76.455132	28.200790	34.864750	122.236320	160.209473	125.172043	0.304758	0.000000	3.610223	2.713243	0.360651	0.648043	3.356917	4.696592	2.379001	2.175267	1.883407	1.450261	1.542387	2.087200	2.204688	2.097507	0.000000	0.000000	30517.000000		1
7212.664551	595.741333	3.447620	5.704916	3870.354248	59019.996094	520.769470	307.112640	58.843903	39.681549	23.340818	53.724895	73.479324	42.589516	1.760536	0.000000	3.858096	2.775058	0.537519	0.756249	3.587751	4.770999	2.716645	2.487298	1.769701	1.598589	1.368116	1.730176	1.866165	1.629303	0.245645	0.000000	30557.000000		1
6257.137207	1826.264038	2.211041	3.052901	6190.260254	99998.000000	912.358032	537.612854	190.081650	96.388420	47.292217	176.821579	259.006287	166.805603	0.974177	99998.000000	3.796376	3.261564	0.344597	0.484713	3.791709	4.999991	2.960165	2.730470	2.278940	1.984025	1.674790	2.247535	2.413310	2.222211	0.000000	4.999991	30583.000000		1
14269.544922	3244.074707	3.265679	4.261727	9585.610352	99998.000000	1501.460083	900.112488	241.136032	92.243874	59.883121	286.473175	385.667786	266.638550	1.878411	0.000000	4.154410	3.511091	0.513974	0.629586	3.981620	4.999991	3.176514	2.954297	2.382262	1.964938	1.777304	2.457084	2.586213	2.425923	0.273791	0.000000	30659.000000		1
14300.539062	5757.963379	3.234842	8.936675	21732.507812	99998.000000	3456.500977	2128.377930	483.098511	278.723724	155.290909	718.147278	954.713196	648.337585	4.697813	0.000000	4.155353	3.760269	0.509853	0.951176	4.337110	4.999991	3.538637	3.328049	2.684036	2.445174	2.191146	2.856214	2.979873	2.811801	0.671896	0.000000	30708.000000		1
19072.714844	4059.273438	3.789915	4.243225	12020.827148	99998.000000	1904.523193	1148.936279	283.333923	131.311768	87.306808	419.388458	565.169128	314.174377	3.178024	0.000000	4.280413	3.608448	0.578629	0.627696	4.079934	4.999991	3.279786	3.060296	2.452299	2.118304	1.941048	2.622617	2.752178	2.497171	0.502157	0.000000	30760.000000		1
15012.538086	3155.525146	2.599592	3.626477	9260.079102	99998.000000	1425.495239	858.562195	179.667877	77.438850	49.204136	202.700317	235.955353	132.147461	1.452942	0.000000	4.176454	3.499072	0.414905	0.559485	3.966615	4.999991	3.153966	2.933772	2.254470	1.888959	1.692002	2.306854	2.372830	2.121059	0.162248	0.000000	30788.000000		1
4266.481934	743.026855	2.685936	1.202658	2232.185791	49975.664062	256.832275	153.055206	56.645199	42.907143	17.509468	75.067451	90.439888	48.982105	0.589652	0.000000	3.630070	2.871005	0.429096	0.080142	3.348730	4.698759	2.409650	2.184848	1.753163	1.632530	1.243273	1.875452	1.956360	1.690037	0.000000	0.000000	30857.000000		1
7662.202637	2097.010254	4.042781	4.767460	7420.005859	99998.000000	1098.896484	676.143616	159.420044	47.989143	48.353024	186.951660	236.754044	129.788391	0.240361	0.000000	3.884354	3.321600	0.606680	0.678287	3.870404	4.999991	3.040957	2.830039	2.202543	1.681143	1.684424	2.271729	2.374297	2.113236	0.000000	0.000000	30891.000000		1
10295.567383	1211.502319	2.889463	4.674948	4242.305664	64304.058594	593.181824	351.940948	90.291870	38.996960	23.263725	75.770546	89.375999	102.888947	1.688277	0.000000	4.012650	3.083324	0.460817	0.669777	3.627602	4.808239	2.773188	2.546470	1.955649	1.591031	1.366679	1.879500	1.951221	2.012369	0.227444	0.000000	30987.000000		1
13055.871094	2565.183350	2.975808	4.681116	7581.032715	98586.773438	1121.006836	691.867615	169.192413	71.422470	38.559071	184.022110	250.701797	197.340775	0.099358	0.000000	4.115806	3.409118	0.473605	0.670349	3.879728	4.993819	3.049608	2.840023	2.228381	1.853835	1.586127	2.264870	2.399158	2.295217	0.000000	0.000000	31059.000000		1
8736.781250	3813.739990	2.204873	6.987752	15995.519531	99998.000000	2545.647949	1546.627563	368.448181	140.149765	79.193497	405.002838	561.983643	294.089996	2.298889	0.000000	3.941351	3.581351	0.343384	0.844337	4.203999	4.999991	3.405798	3.189386	2.566376	2.146592	1.898690	2.607458	2.749724	2.468480	0.361518	0.000000	31095.000000		1
23891.242188	5601.676270	2.297385	7.382471	16523.988281	99998.000000	2652.249756	1605.456055	417.670837	161.957962	99.438240	457.707001	645.901428	332.146423	3.097326	99998.000000	4.378239	3.748318	0.361234	0.868202	4.218115	4.999991	3.423615	3.205598	2.620834	2.209402	1.997553	2.660588	2.810166	2.521330	0.490987	4.999991	31244.000000		1
20397.626953	5323.479980	3.046734	8.474114	16485.177734	99998.000000	2603.807129	1590.018921	319.068268	134.167313	85.086517	407.374237	553.077820	298.891388	2.075256	99998.000000	4.309580	3.726196	0.483835	0.928094	4.217093	4.999991	3.415609	3.201402	2.503884	2.127647	1.929861	2.609993	2.742786	2.475513	0.317072	4.999991	31287.000000		1
9215.108398	3145.468994	3.043650	4.156880	7839.601074	99998.000000	1185.494019	709.432617	152.737579	45.639332	64.740013	229.476425	299.634552	147.189941	2.148202	0.000000	3.964500	3.497685	0.483395	0.618767	3.894294	4.999991	3.073899	2.850911	2.183946	1.659339	1.811173	2.360738	2.476592	2.167878	0.332075	0.000000	31455.000000		1
8047.161133	790.063110	2.204873	2.272716	5324.753418	76313.507812	734.814880	446.704224	108.362579	45.725677	20.090557	86.181244	118.372398	92.654015	0.848656	0.000000	3.905643	2.897662	0.343384	0.356545	3.726300	4.882601	2.866178	2.650020	2.034879	1.660160	1.302992	1.935413	2.073251	1.966864	0.000000	0.000000	31476.000000		1
14131.975586	4035.559326	3.099157	6.090384	11704.518555	99998.000000	1829.687012	1100.999634	261.198853	96.206482	75.594772	367.236267	441.551300	225.239365	2.811123	99998.000000	4.150203	3.605904	0.491244	0.784645	4.068354	4.999991	3.262377	3.041787	2.416971	1.983204	1.878492	2.564945	2.644981	2.352644	0.448880	4.999991	31543.000000		1
13427.779297	2033.571533	3.037483	2.938803	8330.057617	99998.000000	1232.416138	760.388306	216.984192	78.875870	63.907402	334.422211	373.221832	291.333130	2.602251	99998.000000	4.128004	3.308259	0.482514	0.468170	3.920648	4.999991	3.090757	2.881035	2.336428	1.896944	1.805551	2.524295	2.571967	2.464390	0.415349	4.999991	31599.000000		1
7088.479492	1818.011963	2.476242	2.824705	6600.120117	85514.539062	968.981628	592.509583	142.000000	57.681332	22.619225	96.977417	86.471115	99.632515	1.445520	99998.000000	3.850553	3.259597	0.393793	0.450973	3.819552	4.932040	2.986315	2.772695	2.152288	1.761035	1.354478	1.986671	1.936871	1.998401	0.160024	4.999991	31641.000000		1
24943.177734	2552.484619	2.525582	8.227415	13616.649414	99998.000000	2158.200928	1307.844482	326.105377	206.212692	87.605934	416.995483	557.546143	383.382751	2.831545	0.000000	4.396952	3.406963	0.402361	0.915263	4.134070	4.999991	3.334092	3.116556	2.513358	2.314315	1.942533	2.620131	2.746281	2.583632	0.452024	0.000000	31680.000000		1
37507.078125	10902.977539	2.500912	11.227893	33434.652344	99998.000000	5519.879883	3326.614014	785.240173	350.238708	239.313553	1097.767822	1453.248901	698.963318	6.265946	99998.000000	4.574113	4.037545	0.398098	1.050298	4.524197	4.999991	3.741930	3.522002	2.895003	2.544364	2.378967	3.040510	3.162340	2.844454	0.796987	4.999991	31728.000000		1
11959.460938	2122.537354	2.044519	6.300078	7897.760254	99998.000000	1217.641968	716.546814	150.949005	101.809631	55.553555	265.281708	310.325867	214.057724	0.154827	0.000000	4.077712	3.326855	0.310591	0.799346	3.897504	4.999991	3.085520	2.855245	2.178830	2.007789	1.744712	2.423707	2.491818	2.330531	0.000000	0.000000	31789.000000		1
6063.570801	35.318058	2.414567	2.630429	3011.634766	46851.457031	316.268250	213.934372	55.343861	24.145674	10.734494	20.815237	51.973331	16.695362	0.101948	99998.000000	3.782728	1.547997	0.382839	0.420027	3.478802	4.670723	2.500056	2.330281	1.743069	1.382839	1.030782	1.318381	1.715780	1.222596	0.000000	4.999991	31814.000000		0
7818.739258	311.747498	1.890332	3.342773	4345.953125	64137.718750	590.958435	346.411804	72.159485	31.540480	19.631081	90.180855	118.683853	19.970293	1.009907	99998.000000	3.893137	2.493803	0.276538	0.524107	3.638085	4.807114	2.771557	2.539593	1.858293	1.498868	1.292944	1.955114	2.074392	1.300384	0.004281	4.999991	31829.000000		1
5760.784668	255.160873	1.862578	1.683721	3460.602539	53225.464844	428.935730	252.027802	28.561588	19.196274	8.942842	59.476070	91.432854	67.897758	0.805461	99998.000000	3.760482	2.406814	0.270115	0.226270	3.539152	4.726120	2.632392	2.401448	1.455782	1.283217	0.951476	1.774342	1.961102	1.831855	0.000000	4.999991	31850.000000		1
5670.449707	2148.835449	1.816322	1.477111	2513.068115	42935.808594	267.329315	150.107147	21.068104	47.338474	6.956914	47.020847	38.438805	60.435112	0.039786	0.000000	3.753618	3.332203	0.259193	0.169413	3.400204	4.632820	2.427047	2.176401	1.323625	1.675214	0.842417	1.672290	1.584770	1.781289	0.000000	0.000000	31867.000000		1
8903.568359	2776.943848	2.433070	4.156880	9901.357422	99998.000000	1481.415771	922.975342	194.155273	90.501564	59.210869	239.103851	303.227112	157.760986	2.977985	0.000000	3.949564	3.443567	0.386155	0.618767	3.995695	4.999991	3.170677	2.965190	2.288149	1.956656	1.772401	2.378587	2.481768	2.198000	0.473922	0.000000	31908.000000		1
20220.300781	3636.418701	0.841861	5.186849	13737.245117	99998.000000	2132.146240	1311.119385	343.839966	88.460129	78.875870	415.623230	601.936523	316.129486	3.287296	0.000000	4.305788	3.560674	0.000000	0.714904	4.137900	4.999991	3.328817	3.117642	2.536356	1.946748	1.896944	2.618700	2.779551	2.499865	0.516839	0.000000	31929.000000		1
14735.948242	4853.190918	2.433070	7.656923	16602.435547	99998.000000	2670.995850	1607.768921	371.772461	167.690628	122.239403	483.989716	643.847656	396.510223	5.107292	99998.000000	4.168378	3.686027	0.386155	0.884054	4.220172	4.999991	3.426673	3.206224	2.570277	2.224509	2.087211	2.684836	2.808783	2.598254	0.708191	4.999991	32034.000000		1
7849.437988	1495.548584	1.335259	5.242356	4882.644043	75714.875000	668.579224	419.447052	109.744095	49.882557	33.076183	135.021500	182.674515	125.893631	0.873015	0.000000	3.894839	3.174801	0.125565	0.719526	3.688655	4.879181	2.825153	2.622677	2.040381	1.697949	1.519515	2.130403	2.261678	2.100004	0.000000	0.000000	32083.000000		1
8767.146484	1433.460571	2.611927	2.312804	7074.105957	98486.570312	1037.301880	635.774414	159.398453	103.151062	34.932594	177.422913	233.491440	118.575920	2.626471	0.000000	3.942858	3.156386	0.416961	0.364139	3.849672	4.993377	3.015905	2.803303	2.202484	2.013474	1.543231	2.249010	2.368271	2.073997	0.419373	0.000000	32124.000000		1
9047.670898	2556.043213	2.969640	4.696534	6379.352051	90038.210938	916.311401	555.951843	141.910568	49.111622	44.470596	228.165833	306.067230	163.869873	1.280358	99998.000000	3.956537	3.407568	0.472704	0.671777	3.804777	4.954427	2.962043	2.745037	2.152015	1.691184	1.648073	2.358251	2.485817	2.214499	0.107331	4.999991	32157.000000		1
15101.121094	4222.273438	2.664350	4.015028	14002.178711	99998.000000	2166.486816	1324.808105	332.371521	114.178513	63.358498	349.557220	536.666138	253.514160	5.735223	99998.000000	4.179009	3.625546	0.425591	0.603689	4.146195	4.999991	3.335756	3.122153	2.521624	2.057584	1.801805	2.543518	2.729704	2.404002	0.758550	4.999991	32203.000000		1
22557.134766	4200.678223	2.266548	2.463907	11814.459961	99998.000000	1776.770142	1097.237427	245.083221	94.010857	56.814804	301.133270	366.323486	314.883636	2.253103	99998.000000	4.353284	3.623319	0.355365	0.391624	4.072414	4.999991	3.249631	3.040301	2.389314	1.973178	1.754462	2.478759	2.563865	2.498150	0.352781	4.999991	32223.000000		1
7731.096680	3112.463867	1.532618	4.483756	11635.329102	99998.000000	1873.146118	1077.566284	241.533844	128.758423	59.389725	332.004578	460.315857	223.120834	1.512618	99998.000000	3.888241	3.493104	0.185434	0.651642	4.065779	4.999991	3.272572	3.032444	2.382978	2.109776	1.773711	2.521144	2.663056	2.348540	0.179729	4.999991	32245.000000		1
8482.187500	1940.128052	3.826920	2.969640	4167.136230	64505.855469	508.952576	317.501740	68.847549	60.780491	15.390940	43.631821	61.532925	88.842514	1.083054	99998.000000	3.928508	3.287830	0.582849	0.472704	3.619838	4.809599	2.706677	2.501746	1.837888	1.783764	1.187265	1.639803	1.789108	1.948621	0.034650	4.999991	32280.000000		1
20412.841797	3335.066650	3.028231	4.388160	11605.247070	99998.000000	1806.750244	1112.754761	294.987366	80.969727	85.327049	414.062866	549.630188	261.063141	2.885905	99998.000000	4.309904	3.523104	0.481189	0.642282	4.064654	4.999991	3.256898	3.046399	2.469803	1.908323	1.931087	2.617066	2.740071	2.416746	0.460282	4.999991	32326.000000		1
9175.233398	1658.258911	4.129126	5.402710	8084.101074	99998.000000	1183.853516	741.972229	171.203003	80.050774	61.468166	210.986328	333.271973	214.406189	2.138415	0.000000	3.962617	3.219652	0.615858	0.732612	3.907632	4.999991	3.073298	2.870388	2.233511	1.903365	1.788650	2.324254	2.522799	2.331237	0.330092	0.000000	32388.000000		1
23302.775391	6486.632324	3.432201	5.442799	14172.360352	99998.000000	2217.343750	1354.334839	326.185547	141.090302	96.854065	420.085388	576.526550	255.666611	3.290882	99998.000000	4.367408	3.812019	0.535573	0.735822	4.151442	4.999991	3.345833	3.131726	2.513465	2.149497	1.986118	2.623338	2.760819	2.407674	0.517312	4.999991	32487.000000		1
11970.867188	2659.770996	1.581958	2.571838	7823.260254	99998.000000	1168.231201	701.051025	192.024414	74.937935	40.828701	235.387939	339.464142	197.365448	2.153307	99998.000000	4.078125	3.424844	0.199195	0.410244	3.893388	4.999991	3.067529	2.845750	2.283356	1.874702	1.610966	2.371784	2.530794	2.295271	0.333106	4.999991	32509.000000		1
14092.871094	3037.476562	1.979760	3.318103	8862.736328	99998.000000	1382.742310	815.618042	216.244095	97.378304	49.956566	236.757126	293.729187	154.917786	1.284910	99998.000000	4.149000	3.482513	0.296613	0.520890	3.947568	4.999991	3.140741	2.911487	2.334944	1.988462	1.698593	2.374303	2.467947	2.190101	0.108873	4.999991	32550.000000		1
25568.246094	6156.378906	2.137031	5.424296	15917.488281	99998.000000	2530.133545	1536.960083	390.173126	127.922737	96.073883	409.030182	546.191833	334.443817	2.774542	0.000000	4.407701	3.789325	0.329811	0.734343	4.201875	4.999991	3.403143	3.186663	2.591257	2.106948	1.982605	2.611755	2.737345	2.524323	0.443191	0.000000	32587.000000		1
8404.477539	113.537094	1.736145	3.651147	4446.174805	65189.730469	595.494629	359.496094	78.906708	28.527668	28.502996	76.085083	110.299164	113.814629	0.330293	99998.000000	3.924511	2.055138	0.239586	0.562429	3.647987	4.814179	2.774878	2.555694	1.897114	1.455266	1.454890	1.881299	2.042572	2.056198	0.000000	4.999991	32611.000000		0
22099.099609	8188.288574	2.787700	12.137596	28696.183594	99998.000000	4629.432129	2839.358643	619.362732	276.133392	179.797394	905.376465	1201.979736	787.445007	4.423608	99998.000000	4.344375	3.913193	0.445246	1.084133	4.457824	4.999991	3.665528	3.453220	2.791945	2.441119	2.254783	2.956829	3.079897	2.896220	0.645777	4.999991	32643.000000		1
22728.652344	5984.830566	1.970509	10.780750	17137.048828	99998.000000	2703.171387	1674.081543	391.745850	174.687637	143.585037	623.454895	848.422852	490.721527	1.388315	0.000000	4.356574	3.777052	0.294578	1.032649	4.233936	4.999991	3.431874	3.223777	2.593004	2.242262	2.157109	2.794805	2.928612	2.690835	0.142488	0.000000	32700.000000		1
12432.885742	1152.242065	2.426902	3.028231	6184.215820	85633.500000	880.536926	550.484375	121.582565	47.168869	28.721943	130.682678	159.000656	104.085434	1.751762	99998.000000	4.094572	3.061544	0.385052	0.481189	3.791285	4.932644	2.944748	2.740745	2.084871	1.673656	1.458214	2.116218	2.201399	2.017390	0.243475	4.999991	32760.000000		1
26945.390625	10314.995117	2.155533	6.099635	24852.267578	99998.000000	3989.408203	2450.375732	571.324280	233.247833	144.300476	642.219421	857.960876	401.903687	4.052200	99998.000000	4.430484	4.013469	0.333555	0.785304	4.395366	4.999991	3.600909	3.389233	2.756883	2.367818	2.159268	2.807683	2.933467	2.604122	0.607691	4.999991	32806.000000		1
8399.740234	723.392700	1.366096	2.581089	4069.909180	56474.031250	530.634338	334.135437	79.073227	32.555031	25.971249	89.841644	110.912834	89.264984	1.065029	99998.000000	3.924266	2.859374	0.135481	0.411803	3.609585	4.751849	2.724795	2.523922	1.898029	1.512618	1.414493	1.953478	2.044982	1.950681	0.027362	4.999991	32853.000000		1
4831.382812	861.972839	2.093859	2.750695	3698.482178	54090.351562	480.273804	293.639771	78.912872	17.706827	20.694971	91.485275	113.839302	134.734711	1.495832	99998.000000	3.684072	2.935493	0.320947	0.439442	3.568023	4.733120	2.681489	2.467815	1.897148	1.248141	1.315865	1.961351	2.056292	2.129479	0.174883	4.999991	32878.000000		1
10431.736328	1325.631470	2.920300	2.673601	7913.841797	99998.000000	1179.770630	719.223450	181.841904	88.102417	47.760944	188.404099	285.862579	181.919006	0.588098	99998.000000	4.018357	3.122423	0.465428	0.427097	3.898387	4.999991	3.071798	2.856864	2.259694	1.944988	1.679073	2.275090	2.456157	2.259878	0.000000	4.999991	32894.000000		1
30511.552734	10779.041992	1.976677	9.559590	32060.074219	99998.000000	4830.796875	3182.732910	1091.082275	731.416565	349.936493	999.843689	1380.349365	968.438904	4.137053	0.000000	4.484464	4.032580	0.295936	0.980439	4.505965	4.999991	3.684019	3.502800	3.037858	2.864165	2.543989	2.999932	3.139989	2.986072	0.616691	0.000000	32929.000000		1
10266.962891	4119.825684	1.369180	5.381124	8687.573242	99998.000000	1291.358765	788.771057	228.498871	145.934860	42.715950	246.637421	327.477631	172.248398	1.364747	99998.000000	4.011442	3.614879	0.136461	0.730873	3.938899	4.999991	3.111047	2.896951	2.358884	2.164159	1.630590	2.392059	2.515182	2.236155	0.135052	4.999991	32964.000000		1
13787.922852	1977.709595	2.704439	4.767460	6188.308105	86086.968750	902.209473	531.707458	118.884293	22.369440	23.565931	127.423172	172.137375	127.672951	1.070516	99998.000000	4.139499	3.296163	0.432077	0.678287	3.791572	4.934937	2.955307	2.725673	2.075125	1.349655	1.372285	2.105248	2.235875	2.106099	0.029593	4.999991	32991.000000		1
34684.652344	8424.798828	4.079786	10.950356	20892.576172	99998.000000	3379.259521	2060.936523	486.737335	177.802216	132.230713	607.650696	744.223328	471.068848	2.503893	99998.000000	4.540137	3.925560	0.610637	1.039428	4.319992	4.999991	3.528821	3.314065	2.687295	2.249937	2.121332	2.783654	2.871703	2.673084	0.398616	4.999991	33037.000000		1
19987.542969	3349.014404	1.350678	4.631775	8917.638672	99998.000000	1290.153076	825.128296	272.337311	91.710388	89.095383	302.570282	435.704529	301.799347	1.807979	99998.000000	4.300759	3.524917	0.130552	0.665747	3.950250	4.999991	3.110641	2.916522	2.435107	1.962419	1.949855	2.480826	2.639192	2.479718	0.257193	4.999991	33095.000000		1
4987.750000	829.649048	1.877997	0.456393	2648.968506	44303.074219	289.741913	187.297043	55.430202	10.786918	11.671951	47.107193	55.821838	27.062891	1.769321	99998.000000	3.697905	2.918895	0.273695	0.000000	3.423077	4.646434	2.462011	2.272531	1.743747	1.032897	1.067143	1.673087	1.746804	1.432374	0.247807	4.999991	33126.000000		1
7749.355469	1087.289307	0.971378	2.547168	4141.858887	60954.796875	527.683228	334.147766	57.912613	30.026363	23.007774	74.188583	95.614403	116.401886	1.099075	0.000000	3.889266	3.036345	0.000000	0.406058	3.617195	4.785008	2.722373	2.523939	1.762773	1.477503	1.361875	1.870337	1.980523	2.065960	0.041027	0.000000	33153.000000		1
17294.232422	2698.471924	2.124696	5.149844	10758.106445	99998.000000	1632.657715	1015.832886	234.632431	125.724030	60.728065	296.779022	416.224548	190.639816	1.321012	99998.000000	4.237901	3.431118	0.327297	0.711794	4.031736	4.999991	3.212895	3.006822	2.370388	2.099418	1.783389	2.472433	2.619328	2.280214	0.120907	4.999991	33192.000000		1
10026.166016	510.167572	2.149366	3.567886	4753.715820	66775.984375	671.354614	400.645508	97.384468	47.412483	17.130169	81.463127	123.047340	25.178726	0.555078	99998.000000	4.001135	2.707713	0.332310	0.552411	3.677033	4.824620	2.826952	2.602760	1.988490	1.675893	1.233762	1.910961	2.090072	1.401034	0.000000	4.999991	33222.000000		1
9545.003906	2385.833252	2.692104	3.978023	7702.889648	99998.000000	1144.369263	701.038635	168.480072	78.256035	44.461346	189.505005	260.871948	173.481888	2.454990	0.000000	3.979776	3.377640	0.430092	0.599667	3.886654	4.999991	3.058566	2.845742	2.226548	1.893518	1.647983	2.277621	2.416427	2.239254	0.390050	0.000000	33287.000000		1
3815.627197	273.296356	1.674470	1.918085	1681.868042	32012.599609	117.431854	79.933594	15.295344	6.454265	5.862187	5.467469	19.069841	21.098940	1.044264	0.000000	3.581566	2.436634	0.223877	0.282868	3.225792	4.505321	2.069786	1.902729	1.184559	0.809847	0.768060	0.737786	1.280347	1.324261	0.018810	0.000000	33327.000000		1
22886.207031	8656.510742	1.692973	8.067060	23111.246094	99998.000000	3761.260742	2276.329590	519.856689	255.783798	141.321579	638.518921	862.802368	445.341217	3.121786	0.000000	4.359574	3.937343	0.228650	0.906715	4.363823	4.999991	3.575333	3.357235	2.715884	2.407873	2.150208	2.805174	2.935911	2.648693	0.494403	0.000000	33369.000000		1
21547.480469	3743.054443	1.671386	5.100504	12324.303711	99998.000000	1901.257568	1180.202271	266.351776	90.865448	82.958740	321.575348	463.757294	224.964905	2.652559	0.000000	4.333396	3.573226	0.223077	0.707613	4.090763	4.999991	3.279041	3.071956	2.425456	1.958399	1.918862	2.507283	2.666291	2.352115	0.423665	0.000000	33419.000000		1
7388.693359	2183.533691	1.788568	3.293433	8194.320312	99998.000000	1205.643188	749.521179	159.216522	62.547474	42.123871	178.227768	237.167267	162.395844	0.380813	0.000000	3.868568	3.339160	0.252506	0.517649	3.913513	4.999991	3.081219	2.874784	2.201988	1.796210	1.624528	2.250975	2.375055	2.210575	0.000000	0.000000	33464.000000		1
14356.888672	3626.384277	2.118529	4.341904	9530.889648	99998.000000	1403.187500	884.314514	195.740311	60.694145	61.141289	315.118011	420.754578	219.617706	1.941371	0.000000	4.157060	3.559474	0.326034	0.637680	3.979133	4.999991	3.147116	2.946607	2.291680	1.783147	1.786335	2.498473	2.624029	2.341667	0.288108	0.000000	33517.000000		1
14858.063477	3142.632080	3.173167	2.985059	8500.649414	99998.000000	1292.848267	769.340393	188.194412	109.226028	62.849678	255.660446	388.144043	170.043518	1.391392	99998.000000	4.171962	3.497293	0.501493	0.474953	3.929452	4.999991	3.111547	2.886119	2.274607	2.038326	1.798303	2.407664	2.588993	2.230560	0.143450	4.999991	33543.000000		1
12394.501953	2909.041748	1.156402	4.986405	6988.600098	99998.000000	1044.480835	629.218384	174.641373	66.655014	45.679420	213.089432	264.816071	175.745361	1.416575	99998.000000	4.093229	3.463750	0.063109	0.697788	3.844390	4.999991	3.018900	2.798801	2.242147	1.823833	1.659721	2.328562	2.422944	2.244884	0.151240	4.999991	33580.000000		1
18429.070312	4503.267090	3.907097	6.130473	14913.182617	99998.000000	2308.280273	1432.273315	345.693268	122.942497	98.969513	473.427917	732.890625	398.980286	2.714015	99998.000000	4.265503	3.653528	0.591854	0.787494	4.173570	4.999991	3.363289	3.156026	2.538691	2.089702	1.995501	2.675254	2.865039	2.600951	0.433612	4.999991	33655.000000		1
16674.826172	5892.186035	1.551121	7.869701	17205.613281	99998.000000	2757.186279	1682.888794	373.305084	151.192627	138.163834	599.182800	777.903931	445.051331	2.057527	99998.000000	4.222061	3.770277	0.190646	0.895958	4.235670	4.999991	3.440466	3.226055	2.572064	2.179531	2.140394	2.777559	2.890926	2.648410	0.313346	4.999991	33719.000000		1
4680.871582	154.285614	3.823836	4.369658	2169.274414	48824.863281	223.592651	141.975327	80.911140	16.753952	28.589342	87.118706	137.562500	114.406708	0.584345	99998.000000	3.670327	2.188325	0.582499	0.640447	3.336314	4.688641	2.349458	2.152213	1.908008	1.224117	1.456204	1.940111	2.138500	2.058451	0.000000	4.999991	33734.000000		0
5877.729492	2593.452148	3.185502	5.044997	4311.880859	64165.105469	575.111084	359.218567	82.375916	47.310719	25.595032	71.314545	87.393158	79.689980	2.271265	99998.000000	3.769210	3.413878	0.503178	0.702861	3.634667	4.807299	2.759752	2.555359	1.915800	1.674960	1.408156	1.853178	1.941477	1.901404	0.356268	4.999991	33785.000000		1
12683.423828	4766.639648	3.728240	5.421213	7724.497070	99998.000000	1148.933228	697.458435	156.098862	93.098076	50.591820	199.027588	237.037750	172.300812	1.257208	0.000000	4.103237	3.678212	0.571504	0.734096	3.887870	4.999991	3.060295	2.843518	2.193400	1.968941	1.704080	2.298913	2.374818	2.236287	0.099407	0.000000	33822.000000		1
8955.876953	2197.703613	2.180203	4.767460	4403.917969	63182.007812	559.414856	368.426605	63.562023	47.927467	29.869093	75.264809	97.011337	48.340687	1.117049	99998.000000	3.952108	3.341969	0.338497	0.678287	3.643839	4.800593	2.747734	2.566351	1.803198	1.680584	1.475222	1.876592	1.986822	1.684313	0.048072	4.999991	33951.000000		1
20606.626953	6627.978516	2.988143	10.120831	22697.166016	99998.000000	3390.629395	2228.833740	863.268005	517.321838	325.124756	1041.190430	1376.420654	857.834473	2.510733	99998.000000	4.314007	3.821381	0.475401	1.005216	4.355972	4.999991	3.530280	3.348078	2.936146	2.713761	2.512050	3.017530	3.138751	2.933403	0.399800	4.999991	34022.000000		1
2425.869385	375.719635	1.748480	2.701355	1495.471436	36459.726562	112.340599	46.416435	35.321144	10.817756	2.667434	9.793954	57.372959	64.847939	0.205634	0.000000	3.384867	2.574864	0.242661	0.431582	3.174778	4.561813	2.050537	1.666672	1.548035	1.034137	0.426094	0.990958	1.758707	1.811896	0.000000	0.000000	34040.000000		1
5066.027832	0.000000	3.083739	2.266548	2176.780273	36582.324219	235.548294	149.555161	49.981239	1.591209	5.896109	13.158313	3.022064	17.935024	0.833785	0.000000	3.704668	0.000000	0.489078	0.355365	3.337815	4.563272	2.372080	2.174801	1.698807	0.201727	0.770565	1.119200	0.480304	1.253702	0.000000	0.000000	34083.000000		0
12261.638672	1582.146118	3.697403	3.944102	5842.707520	83807.085938	826.688660	514.845581	96.508690	52.463646	22.902927	112.670563	186.060455	139.782791	0.752560	0.000000	4.088549	3.199247	0.567897	0.595948	3.766614	4.923281	2.917342	2.711677	1.984566	1.719859	1.359891	2.051811	2.269654	2.145454	0.000000	0.000000	34118.000000		1
13507.712891	2890.832275	3.413699	3.274930	7627.467285	99998.000000	1135.620728	688.019104	159.984360	71.536575	34.429943	183.784668	218.273193	116.297043	2.377880	99998.000000	4.130582	3.461023	0.533225	0.515202	3.882380	4.999991	3.055233	2.837600	2.204077	1.854528	1.536936	2.264309	2.339000	2.065569	0.376190	4.999991	34158.000000		1
11515.756836	2458.035889	3.641896	3.700486	6639.215332	88858.453125	946.627625	591.979187	131.638641	68.021111	48.775497	190.800171	261.294434	172.100372	2.460797	0.000000	4.061293	3.390588	0.561327	0.568259	3.822117	4.948699	2.976179	2.772306	2.119383	1.832644	1.688202	2.280579	2.417130	2.235782	0.391076	0.000000	34214.000000		1
8999.410156	2540.880371	1.017634	5.778926	8021.458008	99998.000000	1195.516113	727.349121	159.824005	72.936592	45.324791	210.600861	284.000000	206.249695	1.212597	99998.000000	3.954214	3.404984	0.007592	0.761847	3.904253	4.999991	3.077555	2.861743	2.203642	1.862945	1.656336	2.323460	2.453318	2.314393	0.083716	4.999991	34231.000000		1
31073.564453	5431.524902	2.568754	6.932245	16934.431641	99998.000000	2693.503906	1623.172119	344.657135	142.493393	105.087646	449.781799	583.375549	437.456085	2.417939	99998.000000	4.492391	3.734922	0.409723	0.840874	4.228771	4.999991	3.430318	3.210365	2.537387	2.153795	2.021552	2.653002	2.765948	2.640934	0.383445	4.999991	34283.000000		1
6787.037598	741.164246	1.581958	0.000000	3186.001709	52050.863281	373.746063	214.214996	20.722725	28.450573	3.274930	15.702397	40.683765	30.097290	0.831496	99998.000000	3.831680	2.869915	0.199195	0.000000	3.503246	4.716428	2.572577	2.330850	1.316447	1.454091	0.515202	1.195966	1.609421	1.478527	0.000000	4.999991	34300.000000		1
13230.562500	3637.837158	2.750695	5.612404	8885.971680	99998.000000	1354.927002	828.508118	231.567200	112.053818	76.834435	358.570984	509.439819	293.349915	2.325478	0.000000	4.121578	3.560843	0.439442	0.749149	3.948705	4.999991	3.131916	2.918297	2.364677	2.049427	1.885556	2.554575	2.707093	2.467386	0.366512	0.000000	34337.000000		1
16192.650391	41793.328125	2.944971	3.780664	8604.451172	99998.000000	1265.486206	792.551697	178.727325	56.401581	43.129169	205.173477	261.309845	140.344040	2.498384	0.000000	4.209318	4.621107	0.469081	0.577568	3.934723	4.999991	3.102257	2.899028	2.252191	1.751291	1.634771	2.312121	2.417156	2.147194	0.397659	0.000000	34399.000000		0
10146.663086	2028.458740	2.161701	3.688152	3693.893555	59182.484375	496.660797	287.533966	70.639206	35.028187	17.648237	66.531662	106.253304	75.980240	0.801567	0.000000	4.006323	3.307166	0.334796	0.566809	3.567484	4.772193	2.696060	2.458689	1.849046	1.544418	1.246701	1.823028	2.026342	1.880701	0.000000	0.000000	34414.000000		1
17677.300781	3160.715088	1.261249	5.507557	9565.220703	99998.000000	1453.088501	896.263977	179.757294	56.814804	60.919258	251.944534	361.463531	207.760727	1.300668	0.000000	4.247416	3.499785	0.100801	0.740959	3.980695	4.999991	3.162292	2.952436	2.254687	1.754462	1.784755	2.401305	2.558064	2.317564	0.114167	0.000000	34470.000000		1
15304.321289	1864.484009	1.495613	3.463039	8836.789062	99998.000000	1361.581665	811.760315	223.071487	86.915176	65.295082	275.581390	380.126312	207.125473	1.649735	0.000000	4.184814	3.270559	0.174819	0.539457	3.946295	4.999991	3.134044	2.909428	2.348444	1.939096	1.814880	2.440250	2.579928	2.316233	0.217414	0.000000	34507.000000		1
10381.390625	2080.672607	2.698272	3.731324	5127.144531	73052.984375	715.899231	448.434204	106.654190	58.665047	22.896761	120.179466	154.464478	129.159317	0.929418	99998.000000	4.016255	3.318204	0.431086	0.571863	3.709876	4.863638	2.854852	2.651699	2.027978	1.768379	1.359774	2.079830	2.188829	2.111126	0.000000	4.999991	34567.000000		1
8014.605957	1296.113892	1.119397	1.307505	4968.433594	71188.601562	678.949829	425.306152	115.504517	55.945187	20.987926	108.535271	181.644547	101.470421	0.730439	0.000000	3.903882	3.112643	0.048984	0.116443	3.696219	4.852410	2.831838	2.628702	2.062599	1.747763	1.321970	2.035571	2.259222	2.006340	0.000000	0.000000	34587.000000		1
8137.816895	1881.604858	2.877128	4.360406	4754.011719	71319.867188	645.882935	404.494019	89.675125	23.541262	28.031185	105.288094	121.844688	86.609886	0.671808	0.000000	3.910508	3.274529	0.458959	0.639527	3.677060	4.853210	2.810154	2.606912	1.952672	1.371830	1.447641	2.022379	2.085807	1.937567	0.000000	0.000000	34637.000000		1
10835.471680	2249.704590	2.149366	2.442321	5800.722168	82005.171875	811.492004	505.341522	126.861931	37.954655	29.403448	120.022194	188.792648	138.836090	1.918879	99998.000000	4.034848	3.352125	0.332310	0.387803	3.763482	4.913841	2.909284	2.703585	2.103331	1.579265	1.468398	2.079262	2.275985	2.142502	0.283047	4.999991	34660.000000		1
6839.578125	1011.993652	2.161701	3.219423	4101.424805	59838.667969	539.694397	340.370758	71.666092	33.902622	22.619225	97.612663	106.447578	67.688065	0.364622	99998.000000	3.835029	3.005178	0.334796	0.507778	3.612935	4.776982	2.732148	2.531952	1.855314	1.530233	1.354478	1.989506	2.027136	1.830512	0.000000	4.999991	34710.000000		1
8152.467773	2541.414062	2.889463	2.383730	0.000000	3198.913330	0.000000	0.000000	0.000000	17.490967	0.000000	0.000000	0.000000	0.000000	1.055580	99998.000000	3.911289	3.405075	0.460817	0.377257	0.000000	3.505002	0.000000	0.000000	0.000000	1.242814	0.000000	0.000000	0.000000	0.000000	0.023491	4.999991	34739.000000		1
6013.090332	1739.796021	1.474027	3.028231	4020.473633	55767.441406	527.862061	327.141510	63.595943	18.668955	14.650843	57.388378	100.196838	105.457695	2.463964	99998.000000	3.779098	3.240498	0.168505	0.481189	3.604277	4.746381	2.722520	2.514736	1.803429	1.271120	1.165863	1.758824	2.000854	2.023078	0.391634	4.999991	34794.000000		1
8518.797852	1919.340576	2.032184	2.476242	7114.465820	99473.531250	1046.448242	637.822021	136.825485	72.930420	46.508949	168.843948	257.815979	159.947357	1.934770	0.000000	3.930378	3.283152	0.307963	0.393793	3.852142	4.997707	3.019718	2.804699	2.136167	1.862909	1.667536	2.227485	2.411310	2.203977	0.286629	0.000000	34823.000000		1
5684.113770	845.203430	2.285050	2.035268	3655.389893	56134.328125	427.097809	276.475677	63.158054	39.289917	13.895327	81.848595	119.414696	92.518333	0.186265	0.000000	3.754663	2.926961	0.358896	0.308622	3.562934	4.749228	2.630527	2.441657	1.800429	1.594281	1.142869	1.913011	2.077058	1.966228	0.000000	0.000000	34851.000000		1
6727.521484	647.085571	1.729977	3.916348	4810.601562	66678.484375	671.422424	406.399750	104.329048	31.719337	27.880081	108.347160	168.797699	96.502518	1.372927	0.000000	3.827855	2.810962	0.238040	0.592881	3.682199	4.823986	2.826996	2.608953	2.018405	1.501324	1.445294	2.034817	2.227366	1.984539	0.137648	0.000000	34889.000000		1
5078.066406	1332.631592	2.599592	6.105803	5114.747559	75268.281250	708.751099	431.427399	99.990227	93.924515	31.386293	124.999352	157.110321	87.362320	0.495037	0.000000	3.705698	3.124710	0.414905	0.785743	3.708824	4.876612	2.850494	2.634908	1.999958	1.972779	1.496740	2.096908	2.196205	1.941324	0.000000	0.000000	34906.000000		1
17592.621094	3509.057129	3.641896	5.467469	10149.126953	99998.000000	1532.633545	945.542114	208.180115	75.496094	55.279102	236.544342	318.920258	237.861099	1.772008	99998.000000	4.245330	3.545190	0.561327	0.737786	4.006429	4.999991	3.185438	2.975681	2.318439	1.877924	1.742561	2.373913	2.503682	2.376323	0.248466	4.999991	35046.000000		1
16251.654297	3590.609863	4.678032	5.177598	12374.210938	99998.000000	1972.026245	1186.030640	330.919098	144.818542	88.383034	411.879578	589.157532	240.041306	1.302088	99998.000000	4.210897	3.555168	0.670063	0.714128	4.092517	4.999991	3.294913	3.074096	2.519722	2.160824	1.946369	2.614770	2.770231	2.380286	0.114640	4.999991	35081.000000		1
11230.097656	2436.431152	3.200921	5.658660	7909.928711	99998.000000	1088.840454	739.378784	366.576355	278.375275	124.416527	279.753693	429.031311	273.139069	1.009917	0.000000	4.050384	3.386754	0.505275	0.752714	3.898173	4.999991	3.036964	2.868867	2.564164	2.444631	2.094878	2.446776	2.632489	2.436384	0.004286	0.000000	35159.000000		1
12591.046875	3669.460938	1.319840	5.051164	8209.742188	99998.000000	1279.335327	773.278320	198.043869	79.270592	63.703876	216.213257	300.864960	160.749130	2.712256	99998.000000	4.100062	3.564602	0.120521	0.703391	3.914330	4.999991	3.106984	2.888336	2.296762	1.899112	1.804166	2.334882	2.478372	2.206149	0.433331	4.999991	35258.000000		1
8061.324707	2476.482666	1.754647	4.089037	9139.337891	99998.000000	1385.338745	861.538025	166.648331	78.690842	39.835735	181.033966	236.334656	154.507645	2.484256	0.000000	3.906406	3.393835	0.244190	0.611621	3.960915	4.999991	3.141556	2.935274	2.221801	1.895924	1.600273	2.257760	2.373528	2.188950	0.395196	0.000000	35290.000000		1
16423.166016	3840.885986	4.696534	4.110624	12462.483398	99998.000000	1894.760132	1184.497925	252.743225	139.631683	65.082306	345.995483	485.873871	286.010590	2.350879	99998.000000	4.215457	3.584431	0.671777	0.613908	4.095604	4.999991	3.277554	3.073534	2.402679	2.144984	1.813463	2.539070	2.686523	2.456382	0.371230	4.999991	35347.000000		1
13648.377930	4241.288086	0.885033	5.082002	11017.926758	99998.000000	1693.910034	1063.186768	255.691284	112.960434	75.927818	340.931976	469.092163	244.916702	5.266375	0.000000	4.135081	3.627498	0.000000	0.706035	4.042100	4.999991	3.228890	3.026610	2.407716	2.052926	1.880401	2.532668	2.671258	2.389018	0.721512	0.000000	35432.000000		1
3628.259277	1385.277100	1.680638	2.744528	1225.712158	35405.347656	78.962212	60.453613	51.196232	40.982887	24.296778	48.723072	64.869530	71.690758	0.678119	0.000000	3.559698	3.141537	0.225474	0.438468	3.088388	4.549069	1.897419	1.781422	1.709238	1.612603	1.385549	1.687735	1.812041	1.855463	0.000000	0.000000	35473.000000		1
17122.496094	5702.311035	2.322055	5.815931	13405.148438	99998.000000	2080.660156	1303.662842	281.280151	125.890549	104.865623	453.124573	574.759583	340.651367	2.405527	99998.000000	4.233567	3.756051	0.365873	0.764619	4.127272	4.999991	3.318201	3.115165	2.449139	2.099993	2.020633	2.656218	2.759486	2.532310	0.381210	4.999991	35531.000000		1
4269.479492	198.358414	3.167000	3.022064	2236.133057	38880.167969	282.236115	167.570358	42.080700	31.981455	13.383426	39.308418	84.725723	66.584084	0.737987	99998.000000	3.630375	2.297451	0.500648	0.480304	3.349498	4.589728	2.450613	2.224197	1.624083	1.504898	1.126567	1.594486	1.928015	1.823370	0.000000	4.999991	35582.000000		0
6829.876953	1578.078613	3.611058	5.217686	5245.427246	78414.234375	724.512085	469.850769	118.551254	46.536701	41.050732	133.683151	162.087479	94.272980	0.278145	99998.000000	3.834413	3.198129	0.557634	0.717478	3.719781	4.894395	2.860046	2.671960	2.073906	1.667796	1.613321	2.126077	2.209749	1.974387	0.000000	4.999991	35625.000000		1
13952.866211	2574.419189	2.889463	5.051164	8356.799805	99998.000000	1298.833740	778.779724	174.770889	57.702919	59.574749	256.974121	345.388000	235.711746	2.915015	0.000000	4.144663	3.410679	0.460817	0.703391	3.922040	4.999991	3.113554	2.891415	2.242469	1.761198	1.775062	2.409889	2.538307	2.372381	0.464641	0.000000	35656.000000		1
11970.148438	4558.302246	2.864793	2.830872	10153.857422	99998.000000	1599.886841	956.964294	227.126617	92.872963	51.193146	213.197357	276.629883	131.845245	2.538770	99998.000000	4.078100	3.658803	0.457093	0.451920	4.006631	4.999991	3.204089	2.980896	2.356268	1.967889	1.709212	2.328782	2.441899	2.120064	0.404623	4.999991	35679.000000		1
8434.907227	1048.076416	3.561718	3.250261	3782.868652	57334.746094	490.342224	302.779968	64.888031	46.771065	12.362709	50.416046	100.881432	66.087608	0.576594	99998.000000	3.926080	3.020393	0.551660	0.511918	3.577821	4.758418	2.690499	2.481127	1.812165	1.669977	1.092114	1.702569	2.003811	1.820120	0.000000	4.999991	35696.000000		1
10805.543945	2328.318359	3.062153	5.973202	5252.917480	74706.382812	783.531738	477.646454	105.781494	32.699966	30.541349	131.299423	162.790573	67.277931	1.272587	0.000000	4.033647	3.367042	0.486027	0.776207	3.720401	4.873358	2.894057	2.679106	2.024410	1.514547	1.484888	2.118263	2.211629	1.827873	0.104687	0.000000	35752.000000		1
23260.314453	4663.766113	1.689889	5.189932	13147.933594	99998.000000	2099.859619	1277.679321	316.114044	104.156357	78.431808	317.918060	423.844482	245.394684	1.913900	0.000000	4.366616	3.668737	0.227858	0.715162	4.118857	4.999991	3.322190	3.106422	2.499844	2.017686	1.894492	2.502315	2.627207	2.389865	0.281919	0.000000	35802.000000		1
14580.681641	5832.191895	3.500043	7.952962	15592.413086	99998.000000	2434.990967	1524.945801	340.151794	126.883514	81.817757	368.642456	501.739716	301.194946	1.377784	0.000000	4.163778	3.765832	0.544073	0.900529	4.192914	4.999991	3.386497	3.183254	2.531673	2.103405	1.912848	2.566605	2.700479	2.478848	0.139181	0.000000	35844.000000		1
8233.616211	1000.793518	2.346725	4.076703	4571.655273	73759.343750	642.342773	389.685913	111.270546	51.390507	37.948490	173.269119	244.864273	113.666611	1.415946	99998.000000	3.915591	3.000345	0.370462	0.610309	3.660074	4.867817	2.807767	2.590715	2.046380	1.710883	1.579195	2.238721	2.388925	2.055633	0.151047	4.999991	35882.000000		1
5172.971680	1502.946411	2.371395	3.777580	3080.466797	48846.878906	403.898865	257.251648	63.013119	15.535876	21.160616	43.721249	62.125000	26.140854	0.818498	0.000000	3.713740	3.176944	0.375004	0.577214	3.488616	4.688837	2.606273	2.410358	1.799431	1.191336	1.325528	1.640693	1.793266	1.417320	0.000000	0.000000	35923.000000		1
12266.157227	2556.505859	4.156880	3.589472	6299.689941	86916.984375	977.668518	576.899658	136.381424	67.287178	37.994743	133.273026	202.348770	144.476242	0.983481	99998.000000	4.088708	3.407647	0.618767	0.555031	3.799319	4.939105	2.990192	2.761100	2.134755	1.827932	1.579723	2.124742	2.306101	2.159796	0.000000	4.999991	35962.000000		1
11331.250000	1842.410522	3.188586	3.771412	8842.707031	99998.000000	1343.930298	835.791870	191.944229	109.250694	31.722420	237.602066	325.306671	135.628998	2.127391	99998.000000	4.054278	3.265386	0.503598	0.576504	3.946585	4.999991	3.128377	2.922098	2.283175	2.038424	1.501366	2.375850	2.512293	2.132353	0.327847	4.999991	35990.000000		1
7377.798828	3451.036621	3.271847	4.508426	9657.184570	99998.000000	1533.580322	912.515320	219.423431	72.924255	64.422386	278.914917	404.284332	286.433075	1.067273	99998.000000	3.867927	3.537950	0.514793	0.654025	3.984851	4.999991	3.185707	2.960240	2.341283	1.862872	1.809037	2.445472	2.606687	2.457023	0.028276	4.999991	36014.000000		1
4328.708984	1403.711670	3.361275	2.343642	2234.218018	40509.042969	230.182602	150.264420	33.594250	49.413830	9.713777	28.734278	35.851547	62.976112	0.067019	0.000000	3.636358	3.147278	0.526504	0.369891	3.349126	4.607552	2.362072	2.176856	1.526265	1.693848	0.987388	1.458400	1.554508	1.799176	0.000000	0.000000	36053.000000		1
11763.822266	2591.740479	2.846291	4.008861	5915.123047	85251.304688	861.300598	546.598877	133.319275	96.373001	46.718643	155.025711	182.733109	145.521637	0.832319	99998.000000	4.070549	3.413592	0.454279	0.603021	3.771964	4.930701	2.935155	2.737669	2.124893	1.983955	1.669490	2.190404	2.261817	2.162928	0.000000	4.999991	36120.000000		1
15242.958008	5212.826172	2.513247	6.593033	9726.824219	99998.000000	1566.579346	929.087341	238.431595	128.080002	70.395592	292.779419	453.914001	274.872131	0.582022	99998.000000	4.183069	3.717073	0.400235	0.819085	3.987971	4.999991	3.194952	2.968056	2.377364	2.107481	1.847546	2.466541	2.656974	2.439131	0.000000	4.999991	36193.000000		1
11907.188477	1806.423340	3.055985	4.844553	5265.715332	77995.484375	733.664612	460.217163	121.456131	60.499870	21.342556	159.198013	222.787796	103.493355	1.119899	99998.000000	4.075809	3.256819	0.485151	0.685254	3.721457	4.892069	2.865498	2.662963	2.084419	1.781754	1.329246	2.201938	2.347891	2.014912	0.049179	4.999991	36227.000000		1
17964.224609	2834.618896	1.618963	4.536180	8890.643555	99998.000000	1337.984863	846.782349	195.129730	63.969078	52.127522	260.952148	316.477936	202.398102	1.619375	0.000000	4.254408	3.452495	0.209237	0.656690	3.948933	4.999991	3.126451	2.927772	2.290323	1.805970	1.717067	2.416561	2.500343	2.306206	0.209347	0.000000	36281.000000		1
17861.857422	4315.402344	2.963473	4.644111	10574.078125	99998.000000	1649.914307	1013.591003	268.214355	126.368530	64.228111	282.393372	426.086365	204.066406	1.919738	0.000000	4.251926	3.635021	0.471801	0.666903	4.024242	4.999991	3.217461	3.005863	2.428482	2.101639	1.807725	2.450855	2.629498	2.309772	0.283242	0.000000	36322.000000		1
6181.566895	170.586258	0.428640	1.134816	3685.326904	55762.101562	467.803162	279.821533	55.084824	33.066929	19.372047	67.450615	78.697014	51.899323	1.146436	0.000000	3.791099	2.231944	0.000000	0.054925	3.566476	4.746339	2.670063	2.446881	1.741032	1.519394	1.287176	1.828986	1.895958	1.715162	0.059350	0.000000	36418.000000		0
8463.888672	3531.482178	2.670518	5.439715	12664.076172	99998.000000	2007.165405	1233.381348	237.284439	131.552292	86.640724	373.496277	512.344666	326.922577	1.496621	99998.000000	3.927570	3.547957	0.426595	0.735576	4.102573	4.999991	3.302583	3.091097	2.375269	2.119098	1.937722	2.572286	2.709562	2.514445	0.175112	4.999991	36460.000000		1
18060.308594	4299.700195	0.915870	3.984190	8370.775391	99998.000000	1292.447388	789.677673	192.456131	72.048470	55.346943	185.829178	245.940506	105.473114	2.516322	99998.000000	4.256725	3.633438	0.000000	0.600340	3.922766	4.999991	3.111413	2.897450	2.284332	1.857625	1.743094	2.269114	2.390830	2.023142	0.400766	4.999991	36530.000000		1
27109.197266	5170.048340	2.442321	3.755994	8823.619141	99998.000000	1333.168091	831.570251	275.707825	149.795700	88.139420	292.868835	411.444763	251.719421	2.000994	99998.000000	4.433116	3.713495	0.387803	0.574725	3.945647	4.999991	3.124885	2.919899	2.440449	2.175499	1.945170	2.466673	2.614311	2.400917	0.301246	4.999991	36558.000000		1
7015.884766	2211.743896	3.228674	2.522498	5575.467285	76633.984375	805.629822	488.103424	101.775711	50.887856	25.422342	106.052856	134.457184	89.058372	1.212384	99998.000000	3.846082	3.344735	0.509024	0.401831	3.746281	4.884421	2.906136	2.688512	2.007644	1.706614	1.405216	2.025522	2.128584	1.949675	0.083640	4.999991	36583.000000		1
13794.839844	4012.943359	2.053770	10.114663	14381.009766	99998.000000	2292.621094	1383.223389	325.596558	136.470856	114.900108	523.890198	683.122131	412.909546	1.940006	0.000000	4.139717	3.603463	0.312552	1.004951	4.157789	4.999991	3.360332	3.140892	2.512680	2.135040	2.060320	2.719240	2.834498	2.615855	0.287803	0.000000	36628.000000		1
5004.763184	253.279800	2.223376	3.916348	3232.664795	56547.046875	431.051178	262.703705	83.032753	31.441801	25.937326	82.456093	120.882561	94.189720	1.583643	99998.000000	3.699383	2.403600	0.347013	0.592881	3.509561	4.752410	2.634529	2.419466	1.919249	1.497507	1.413925	1.916223	2.082364	1.974004	0.199657	4.999991	36662.000000		1
7204.723633	2199.362549	2.574922	2.880212	3561.126221	57712.789062	483.709106	293.541077	69.797340	72.227325	25.909573	90.797607	146.761292	106.308807	0.752537	0.000000	3.857617	3.342297	0.410764	0.459424	3.551587	4.761272	2.684584	2.467669	1.843839	1.858702	1.413460	1.958074	2.166611	2.026569	0.000000	0.000000	36692.000000		1
3325.238770	0.000000	3.481541	3.133079	1463.483765	31159.517578	133.963776	87.997566	15.246004	17.814758	19.655750	23.680029	25.175644	47.110275	1.353940	99998.000000	3.521823	0.000000	0.541772	0.495971	3.165388	4.493591	2.126987	1.944471	1.183156	1.250780	1.293490	1.374382	1.400981	1.673116	0.131600	4.999991	36758.000000		0
15840.314453	4583.996094	1.221161	4.360406	11942.413086	99998.000000	1872.914917	1151.390991	273.829834	128.280441	77.716385	382.084473	499.519409	281.055023	4.527815	0.000000	4.199764	3.661244	0.086773	0.639527	4.077092	4.999991	3.272518	3.061223	2.437481	2.108160	1.890513	2.582159	2.698552	2.448791	0.655889	0.000000	36787.000000		1
6691.740723	2142.701904	3.937934	6.488186	3904.192139	56517.664062	544.477234	334.761414	81.398369	35.944057	23.306898	94.266808	125.088776	98.149239	1.141694	0.000000	3.825539	3.330962	0.595268	0.812123	3.591531	4.752184	2.735980	2.524735	1.910616	1.555627	1.367484	1.974359	2.097218	1.991887	0.057550	0.000000	36860.000000		1
5499.114258	1158.008667	2.574922	4.530012	3988.677246	59255.914062	540.246338	342.791473	88.194931	55.667652	30.899063	111.248962	198.706879	106.537003	0.625446	0.000000	3.740293	3.063712	0.410764	0.656099	3.600829	4.772732	2.732592	2.535030	1.945444	1.745603	1.489945	2.046296	2.298213	2.027500	0.000000	0.000000	36965.000000		1
17688.333984	5418.468262	1.955090	7.400973	18719.361328	99998.000000	3070.250488	1847.788574	451.351410	193.476852	110.727806	519.486633	681.691284	412.613495	3.615146	99998.000000	4.247687	3.733876	0.291167	0.869289	4.272291	4.999991	3.487174	3.266652	2.654515	2.286629	2.044257	2.715574	2.833588	2.615543	0.558126	4.999991	37015.000000		1
12507.594727	2769.918945	2.951138	3.228674	6981.603027	98124.406250	1046.531494	641.473145	145.105331	61.409573	32.410095	134.848816	213.191193	121.894028	2.495872	99998.000000	4.097174	3.442467	0.469990	0.509024	3.843955	4.991777	3.019752	2.807178	2.161683	1.788236	1.510680	2.129847	2.328769	2.085982	0.397222	4.999991	37036.000000		1
18590.726562	5975.856934	2.747611	5.785094	14617.955078	99998.000000	2345.275879	1416.287231	398.927856	135.018417	78.003174	395.165710	502.078918	300.393158	2.475155	0.000000	4.269296	3.776400	0.438955	0.762310	4.164886	4.999991	3.370194	3.151151	2.600894	2.130393	1.892112	2.596779	2.700772	2.477690	0.393602	0.000000	37061.000000		1
12002.975586	2953.688232	3.167000	5.020327	7008.338867	93070.773438	1035.500977	654.603699	154.711166	56.777798	41.618137	168.557159	242.326355	172.812714	1.491343	99998.000000	4.079289	3.470365	0.500648	0.700732	3.845615	4.968813	3.015151	2.815979	2.189522	1.754179	1.619283	2.226747	2.384401	2.237576	0.173578	4.999991	37118.000000		1
5817.707520	915.232056	1.733061	4.011944	3576.908691	49049.335938	485.149200	302.271149	76.581566	32.650627	20.053553	65.945755	92.663269	47.905880	0.073699	99998.000000	3.764752	2.961531	0.238814	0.603355	3.553508	4.690633	2.685875	2.480397	1.884124	1.513892	1.302191	1.819187	1.966908	1.680389	0.000000	4.999991	37205.000000		1
21141.544922	8614.763672	1.322924	11.736710	31447.359375	99998.000000	5210.719727	3142.345215	734.725403	317.770020	214.924255	946.729370	1252.725708	701.892883	3.850626	99998.000000	4.325137	3.935243	0.121535	1.069546	4.497584	4.999991	3.716898	3.497254	2.866125	2.502113	2.332285	2.976226	3.097856	2.846271	0.585531	4.999991	37244.000000		1
28371.333984	6757.149902	3.259512	7.111102	18928.285156	99998.000000	3022.828857	1846.410156	410.852692	184.712860	123.343384	618.551758	754.584717	481.837250	4.210133	0.000000	4.452880	3.829764	0.513153	0.851937	4.277111	4.999991	3.480414	3.266328	2.613686	2.266497	2.091116	2.791376	2.877708	2.682900	0.624296	0.000000	37286.000000		1
12100.859375	1750.546021	2.852458	2.029100	6842.174805	89853.476562	933.987366	601.742249	106.629517	57.323620	17.022238	102.503479	162.102890	74.663483	1.810850	99998.000000	4.082816	3.243174	0.455219	0.307303	3.835194	4.953535	2.970341	2.779411	2.027877	1.758334	1.231017	2.010739	2.209791	1.873108	0.257883	4.999991	37312.000000		1
5062.965332	1300.307739	2.241878	2.670518	1865.353516	37231.058594	212.670044	110.385513	23.168129	17.188759	8.067060	8.372351	7.256037	7.447229	0.082080	99998.000000	3.704405	3.114046	0.350612	0.426595	3.270761	4.570905	2.327706	2.042912	1.364891	1.235245	0.906715	0.922847	0.860699	0.871995	0.000000	4.999991	37339.000000		1
12284.949219	1788.981689	1.828657	3.703570	5992.996582	84119.554688	906.175110	546.749939	130.127609	50.400627	44.529186	154.880783	185.881607	136.406097	0.611878	99998.000000	4.089374	3.252606	0.262132	0.568621	3.777644	4.924897	2.957212	2.737789	2.114369	1.702436	1.648645	2.189997	2.269236	2.134834	0.000000	4.999991	37380.000000		1
8496.520508	2249.368408	1.847160	3.274930	5178.738281	74276.343750	760.024414	457.639160	100.610062	43.048992	31.207436	148.932251	188.043304	198.290573	1.551389	0.000000	3.929241	3.352061	0.266504	0.515202	3.714224	4.870851	2.880827	2.660523	2.002641	1.633963	1.494258	2.172989	2.274258	2.297302	0.190721	0.000000	37397.000000		1
14368.653320	2846.710205	2.636597	4.052033	8749.843750	99998.000000	1327.753052	829.451721	182.199615	113.148544	57.776928	268.380859	342.671204	225.513809	2.251296	0.000000	4.157416	3.454343	0.421044	0.607673	3.942000	4.999991	3.123117	2.918791	2.260547	2.053649	1.761754	2.428751	2.534878	2.353173	0.352433	0.000000	37473.000000		1
6190.796875	1147.412964	1.150235	0.622915	2565.476318	45524.640625	322.636169	191.395325	37.233063	31.565149	2.615010	33.720684	53.203743	20.386597	0.782331	0.000000	3.791747	3.059720	0.060786	0.000000	3.409168	4.658247	2.508713	2.281931	1.570929	1.499208	0.417473	1.527896	1.725942	1.309345	0.000000	0.000000	37499.000000		1
4735.284180	2502.435547	1.526451	3.947186	4878.338867	67370.578125	677.907532	427.202667	90.954872	61.742619	23.532011	132.795044	134.790222	88.358368	0.818392	0.000000	3.675346	3.398363	0.183683	0.596288	3.688272	4.828470	2.831171	2.630634	1.958826	1.790585	1.371659	2.123182	2.129658	1.946248	0.000000	0.000000	37532.000000		1
19650.484375	4793.628906	3.907097	7.265288	12398.800781	99998.000000	1880.907959	1197.129028	242.705658	86.147324	75.153793	328.467529	437.465332	179.109711	1.659120	0.000000	4.293373	3.680664	0.591854	0.861253	4.093379	4.999991	3.274368	3.078141	2.385080	1.935242	1.875951	2.516492	2.640944	2.253119	0.219878	0.000000	37566.000000		1
4966.031250	1448.684937	2.636597	3.133079	3053.280762	51951.691406	364.664429	237.879608	65.184067	47.810287	23.686197	67.879257	91.213905	82.459175	0.276826	99998.000000	3.696009	3.160974	0.421044	0.495971	3.484767	4.715600	2.561893	2.376357	1.814141	1.679521	1.374495	1.831737	1.960061	1.916239	0.000000	4.999991	37609.000000		1
16525.935547	3624.638916	3.759078	6.500521	12159.940430	99998.000000	1942.554932	1178.358276	248.691193	151.414658	79.464867	353.859009	479.120483	265.849121	3.803566	99998.000000	4.218166	3.559265	0.575081	0.812948	4.084931	4.999991	3.288373	3.071277	2.395660	2.180168	1.900175	2.548830	2.680445	2.424635	0.580191	4.999991	37689.000000		1
7144.578613	1483.315308	3.641896	11.502345	6444.434082	86734.031250	955.354614	591.661560	143.199570	68.647110	55.636814	169.966431	190.831009	153.045959	0.757527	0.000000	3.853977	3.171233	0.561327	1.060786	3.809185	4.938190	2.980165	2.772073	2.155942	1.836622	1.745362	2.230363	2.280649	2.184822	0.000000	0.000000	37733.000000		1
14717.451172	3811.470215	2.433070	5.637074	12141.284180	99998.000000	1872.193359	1163.611816	301.558807	156.629257	74.438370	358.978027	486.903839	326.567932	2.814668	99998.000000	4.167832	3.581093	0.386155	0.751054	4.084265	4.999991	3.272351	3.065808	2.479372	2.194873	1.871797	2.555068	2.687443	2.513973	0.449427	4.999991	37759.000000		1
21499.691406	72486.828125	3.157748	7.660007	21336.378906	99998.000000	3423.135010	2119.179199	441.289185	187.306290	138.916260	655.195801	874.992371	482.864136	3.576976	0.000000	4.332432	4.860259	0.499378	0.884229	4.329121	4.999991	3.534424	3.326168	2.644723	2.272552	2.142753	2.816371	2.942004	2.683825	0.553516	0.000000	37817.000000		0
21520.248047	7659.128418	1.033052	10.719076	29992.443359	99998.000000	4764.478027	2987.846924	762.398926	299.748657	228.107239	875.948303	1106.303589	737.938660	4.505825	0.000000	4.332847	3.884179	0.014122	1.030157	4.477012	4.999991	3.678015	3.475358	2.882182	2.476757	2.358139	2.942478	3.043874	2.868020	0.653774	0.000000	37887.000000		1
6284.687500	2020.774048	2.155533	2.349809	5041.567383	72269.500000	730.312622	456.911407	95.040825	49.808548	25.641287	108.464340	133.661575	81.022148	1.755085	99998.000000	3.798284	3.305518	0.333555	0.371033	3.702566	4.858955	2.863509	2.659832	1.977910	1.697304	1.408940	2.035287	2.126007	1.908604	0.244298	4.999991	37931.000000		1
19002.068359	5671.189941	1.813238	7.678510	17367.037109	99998.000000	2782.802734	1711.940674	389.050659	126.772499	118.847290	492.960297	702.525024	401.891327	2.613909	0.000000	4.278801	3.753674	0.258455	0.885277	4.239726	4.999991	3.444482	3.233489	2.590006	2.103025	2.074989	2.692812	2.846662	2.604109	0.417290	0.000000	37955.000000		1
20719.080078	3704.979492	2.374479	4.693450	13722.705078	99998.000000	2193.031738	1322.942383	287.444550	117.234497	72.153320	328.735809	436.740662	219.805817	2.573530	0.000000	4.316370	3.568786	0.375568	0.671492	4.137440	4.999991	3.341045	3.121541	2.458554	2.069055	1.858256	2.516847	2.640224	2.342039	0.410529	0.000000	38014.000000		1
7469.416504	1197.758057	2.729109	2.285050	3773.925781	54897.085938	542.593079	323.209747	64.635162	19.779100	24.577398	105.056808	124.009468	101.966904	0.058161	0.000000	3.873287	3.078369	0.436021	0.358896	3.576793	4.739549	2.734474	2.509485	1.810469	1.296207	1.390536	2.021424	2.093455	2.008459	0.000000	0.000000	38071.000000		1
3540.002686	1050.272095	1.045387	2.016765	3322.207275	50666.757812	462.930847	270.422302	51.449097	25.144806	10.133165	48.972855	54.230629	33.622005	1.539845	0.000000	3.549004	3.021302	0.019277	0.304655	3.521427	4.704723	2.665516	2.432043	1.711378	1.400448	1.005745	1.689955	1.734245	1.526624	0.187477	0.000000	38101.000000		1
9604.729492	1463.240234	1.961258	4.977154	4547.077637	67832.664062	644.381104	403.803253	83.587822	37.103546	29.906099	110.274498	143.341431	122.664963	0.336780	99998.000000	3.982485	3.165316	0.292535	0.696981	3.657732	4.831439	2.809143	2.606170	1.922143	1.569415	1.475760	2.042475	2.156372	2.088721	0.000000	4.999991	38149.000000		1
16001.866211	4729.875488	2.565671	9.026103	16433.894531	99998.000000	2584.786621	1610.174194	406.109894	145.617233	127.361496	589.129761	769.491516	460.226410	2.547693	0.000000	4.204171	3.674850	0.409201	0.955500	4.215741	4.999991	3.412425	3.206873	2.608644	2.163213	2.105038	2.770211	2.886204	2.662971	0.406147	0.000000	38190.000000		1
12476.400391	5034.403809	1.797820	7.832696	13376.552734	99998.000000	2008.580933	1295.380005	491.285828	255.537094	136.945755	512.804138	667.080505	493.456787	3.639235	0.000000	4.096089	3.701948	0.254746	0.893911	4.126344	4.999991	3.302889	3.112397	2.691334	2.407454	2.136549	2.709952	2.824178	2.693249	0.561010	0.000000	38234.000000		1
23043.417969	8355.948242	1.800903	6.148975	16733.625000	99998.000000	2743.374268	1647.986938	410.618317	176.016724	117.428772	537.551147	709.155090	425.312347	1.792885	0.000000	4.362547	3.921996	0.255490	0.788803	4.223590	4.999991	3.438285	3.216954	2.613438	2.245554	2.069775	2.730420	2.850741	2.628708	0.253552	0.000000	38318.000000		1
12535.428711	3016.297363	2.630429	3.669649	6915.490723	97206.960938	1038.621704	643.674927	129.507782	59.861538	37.418087	139.644028	182.347641	134.981415	3.198898	0.000000	4.098139	3.479474	0.420027	0.564625	3.839823	4.987698	3.016457	2.808667	2.112296	1.777148	1.573082	2.145022	2.260900	2.130274	0.505000	0.000000	38380.000000		1
16035.037109	3378.420898	2.248045	3.978023	10118.869141	99998.000000	1549.498535	965.725220	235.745667	93.400276	57.039917	269.820984	336.423553	258.824371	2.328879	0.000000	4.205070	3.528714	0.351805	0.599667	4.005132	4.999991	3.190191	2.984854	2.372444	1.970348	1.756179	2.431076	2.526886	2.413005	0.367147	0.000000	38425.000000		1
14146.675781	4490.099609	4.126042	5.193016	13071.894531	99998.000000	2043.864990	1248.081543	246.002182	76.445885	82.940239	378.824982	512.603699	327.348114	4.239933	99998.000000	4.150654	3.652256	0.615534	0.715420	4.116339	4.999991	3.310452	3.096243	2.390939	1.883354	1.918765	2.578439	2.709782	2.515010	0.627359	4.999991	38482.000000		1
5569.546875	1729.761597	2.568754	1.856411	2658.928955	44607.703125	348.736938	191.574188	42.783791	40.424732	11.468425	43.116837	56.432419	58.023628	0.421417	99998.000000	3.745820	3.237986	0.409723	0.268674	3.424707	4.649410	2.542498	2.282337	1.631279	1.606647	1.059504	1.634647	1.751529	1.763605	0.000000	4.999991	38536.000000		1
8364.666016	1081.942017	3.049818	3.737491	4125.203613	57866.062500	596.441345	360.223846	78.283791	45.697926	18.520935	79.387772	109.719421	45.815105	0.587390	0.000000	3.922449	3.034204	0.484274	0.572580	3.615445	4.762424	2.775568	2.556572	1.893672	1.659896	1.267663	1.899754	2.040283	1.661009	0.000000	0.000000	38571.000000		1
4011.459961	973.406799	2.365228	3.074487	2102.782959	39007.164062	260.033173	150.360016	19.705091	34.787659	19.257948	46.259167	50.511642	71.095596	0.996464	0.000000	3.603302	2.988294	0.373873	0.487773	3.322794	4.591145	2.415029	2.177132	1.294578	1.541425	1.284610	1.665198	1.703391	1.851843	0.000000	0.000000	38588.000000		1
22737.869141	5597.448242	3.660398	6.389507	9402.929688	99998.000000	1409.354980	894.543274	249.317200	120.749962	77.482018	304.016541	413.899414	308.201172	1.544351	0.000000	4.356750	3.747990	0.563528	0.805467	3.973263	4.999991	3.149020	2.951601	2.396752	2.081887	1.889201	2.482897	2.616895	2.488834	0.188746	0.000000	38645.000000		1
5000.843750	1243.946289	1.692973	3.623393	3278.837646	52978.039062	454.129883	262.367584	37.707958	20.321838	11.650365	44.381168	30.828136	46.052555	0.536891	0.000000	3.699043	3.094802	0.228650	0.559115	3.515720	4.724096	2.657180	2.418910	1.576433	1.307963	1.066339	1.647199	1.488947	1.663254	0.000000	0.000000	38674.000000		1
12726.568359	3074.721924	2.753779	5.072750	9936.454102	99998.000000	1544.361084	938.480408	224.761383	75.196968	50.591820	259.916016	365.219513	215.830872	4.260127	6647.751953	4.104712	3.487806	0.439929	0.705243	3.997231	4.999991	3.188749	2.972425	2.351722	1.876200	1.704080	2.414833	2.562554	2.334114	0.629422	3.822675	38692.000000		1
12596.721680	6143.572266	2.288134	9.676772	14721.694336	99998.000000	2384.624268	1443.621460	299.967590	127.457092	115.504517	457.750183	578.694397	329.503662	1.620367	0.000000	4.100257	3.788421	0.359481	0.985731	4.167958	4.999991	3.377420	3.159453	2.477074	2.105364	2.062599	2.660629	2.762449	2.517860	0.209613	0.000000	38771.000000		1
6309.869141	715.011108	2.991227	3.071404	3534.729492	52375.785156	450.114838	295.967987	51.091385	49.068451	19.375130	77.845901	99.425903	29.927685	1.400840	99998.000000	3.800020	2.854313	0.475849	0.487337	3.548356	4.719131	2.653323	2.471245	1.708348	1.690802	1.287245	1.891236	1.997500	1.476073	0.146388	4.999991	38819.000000		1
18561.394531	4810.166992	1.739229	3.043650	8974.414062	99998.000000	1361.162231	849.622437	400.534485	321.510590	210.474426	272.818359	418.148804	309.015289	3.187186	99998.000000	4.268610	3.682160	0.240357	0.483395	3.953006	4.999991	3.133910	2.929226	2.602640	2.507195	2.323199	2.435874	2.621331	2.489980	0.503407	4.999991	38855.000000		1
9439.176758	2419.957764	2.004430	3.490792	4616.350586	69188.812500	657.033691	408.308594	95.037743	62.692410	31.398628	104.677513	134.626785	92.484406	0.610356	0.000000	3.974934	3.383808	0.301991	0.542924	3.664299	4.840036	2.817588	2.610989	1.977896	1.797215	1.496911	2.019853	2.129132	1.966069	0.000000	0.000000	38929.000000		1
23250.962891	10456.094727	2.380646	9.867964	27827.171875	99998.000000	4186.705566	2772.244141	979.648315	682.076782	371.898895	1009.542053	1435.178223	954.731689	2.499210	0.000000	4.366441	4.019370	0.376695	0.994228	4.444469	4.999991	3.621872	3.442832	2.991070	2.833833	2.570425	3.004124	3.156906	2.979881	0.397803	0.000000	38987.000000		1
9988.719727	5858.816895	1.070057	3.589472	12784.055664	99998.000000	2013.070801	1228.034180	298.894470	138.348862	93.085739	411.833313	517.463684	305.854462	2.918184	0.000000	3.999510	3.767810	0.029407	0.555031	4.106668	4.999991	3.303859	3.089211	2.475518	2.140975	1.968883	2.614722	2.713880	2.485515	0.465113	0.000000	39019.000000		1
11694.773438	2128.007812	2.722941	2.827788	6200.417969	89704.093750	933.583374	550.456604	112.766159	35.947144	24.947447	110.379341	152.512466	133.658493	2.318992	99998.000000	4.067992	3.327973	0.435038	0.451447	3.792421	4.952812	2.970153	2.740723	2.052179	1.555664	1.397026	2.042888	2.183305	2.125997	0.365299	4.999991	39036.000000		1
5017.206055	1714.176392	0.471812	1.261249	4175.610352	61308.945312	561.940491	339.957520	77.084221	50.539394	8.517286	42.734451	63.614449	65.769981	2.166920	99998.000000	3.700462	3.234056	0.000000	0.100801	3.620720	4.787524	2.749690	2.531425	1.886966	1.703630	0.930301	1.630778	1.803556	1.818028	0.335843	4.999991	39051.000000		1
10215.492188	2035.261353	2.451572	4.456003	6895.221191	96384.101562	1029.225586	643.896973	176.978851	60.823662	50.221767	180.404892	238.804733	153.792221	0.718087	99998.000000	4.009259	3.308620	0.389445	0.648945	3.838548	4.984005	3.012511	2.808816	2.247921	1.784073	1.700892	2.256248	2.378043	2.186934	0.000000	4.999991	39110.000000		1
19062.652344	2408.332031	1.856411	3.472290	10706.654297	99998.000000	1653.318726	1028.796875	231.255737	86.178162	74.712822	278.458527	374.735931	208.759857	2.402200	0.000000	4.280183	3.381716	0.268674	0.540616	4.029654	4.999991	3.218357	3.012330	2.364093	1.935397	1.873395	2.444761	2.573725	2.319647	0.380609	0.000000	39155.000000		1
24372.820312	16305.478516	2.272716	9.787786	34109.281250	99998.000000	5262.431152	3415.425781	970.514282	492.695099	294.771515	997.524719	1373.401611	940.404663	3.953932	99998.000000	4.386906	4.212334	0.356545	0.990685	4.532873	4.999991	3.721186	3.533445	2.987002	2.692578	2.469486	2.998924	3.137798	2.973315	0.597029	4.999991	39188.000000		1
3310.446045	161.325790	2.624262	1.248914	1754.832397	40784.554688	164.983109	97.100769	37.942322	33.020676	7.132688	38.000912	58.831570	54.051773	0.540104	99998.000000	3.519886	2.207704	0.419007	0.096533	3.244236	4.610496	2.217439	1.987223	1.579124	1.518786	0.853253	1.579794	1.769610	1.732810	0.000000	4.999991	39214.000000		0
12239.506836	3851.706787	0.693841	4.668780	11336.739258	99998.000000	1740.517700	1090.120117	224.631866	109.142769	65.603455	275.063324	392.226898	220.058685	1.145363	0.000000	4.087764	3.585653	0.000000	0.669203	4.054488	4.999991	3.240679	3.037474	2.351471	2.037995	1.816927	2.439433	2.593537	2.342539	0.058943	0.000000	39253.000000		1
10219.868164	1278.980591	2.673601	5.507557	5593.229980	81940.929688	848.499939	508.758301	116.219948	77.099640	27.929422	128.894119	170.240875	107.600899	0.808544	0.000000	4.009445	3.106864	0.427097	0.740959	3.747663	4.913501	2.928652	2.706511	2.065281	1.887052	1.446062	2.110233	2.231064	2.031816	0.000000	0.000000	39295.000000		1
8949.231445	5124.692871	3.376694	7.444145	14867.161133	99998.000000	2390.868896	1447.605591	355.703094	117.138901	84.204567	394.934418	490.918884	244.025497	1.130678	0.000000	3.951786	3.709668	0.528492	0.871815	4.172228	4.999991	3.378556	3.160650	2.551088	2.068701	1.925336	2.596525	2.691010	2.387435	0.053339	0.000000	39330.000000		1
4418.590332	1563.511108	1.236579	1.865662	4987.509766	77946.679688	679.714600	430.523865	128.154022	95.059334	28.737362	147.714172	216.284180	179.544525	2.677587	99998.000000	3.645284	3.194101	0.092222	0.270833	3.697884	4.891798	2.832327	2.633997	2.107732	1.977995	1.458447	2.169422	2.335025	2.254172	0.427744	4.999991	39359.000000		1
19028.474609	4235.034180	3.241009	4.909312	11697.941406	99998.000000	1834.574829	1117.556152	243.951492	94.436417	77.741051	370.378601	460.069153	294.737579	3.498156	0.000000	4.279404	3.626857	0.510680	0.691021	4.068110	4.999991	3.263535	3.048269	2.387304	1.975139	1.890650	2.568646	2.662823	2.469435	0.543839	0.000000	39485.000000		1
2686.972656	427.628235	2.315888	2.423819	1449.135132	28258.423828	110.848076	86.091820	39.222073	47.316887	6.432679	10.999696	0.000000	44.390419	0.130378	0.000000	3.429263	2.631066	0.364717	0.384500	3.161109	4.451148	2.044728	1.934962	1.593531	1.675016	0.808392	1.041381	0.000000	1.647289	0.000000	0.000000	39548.000000		1
10592.201172	2456.487793	3.601807	4.949401	6061.329102	83335.304688	898.783386	553.780884	112.174080	83.954788	44.331829	159.497131	224.906311	186.449005	1.961372	99998.000000	4.024986	3.390315	0.556520	0.694553	3.782568	4.920829	2.953655	2.743338	2.049892	1.924045	1.646716	2.202753	2.352002	2.270560	0.292560	4.999991	39615.000000		1
11000.732422	3066.438965	2.454656	3.139246	7502.227539	99998.000000	1132.706543	689.089172	155.694885	93.591469	26.745266	174.268250	252.533539	172.843552	2.339276	99998.000000	4.041421	3.486634	0.389991	0.496825	3.875190	4.999991	3.054117	2.838275	2.192274	1.971236	1.427247	2.241218	2.402319	2.237653	0.369081	4.999991	39664.000000		1
3791.978027	1474.218262	1.939672	3.552467	5086.895508	78853.257812	730.605530	438.877686	102.034744	80.525673	37.085041	182.628265	239.643509	145.617233	0.623393	99998.000000	3.578866	3.168562	0.287728	0.550530	3.706453	4.896820	2.863683	2.642344	2.008748	1.905934	1.569199	2.261568	2.379566	2.163213	0.000000	4.999991	39706.000000		1
18355.847656	4851.402344	2.414567	5.859104	17252.169922	99998.000000	2765.552490	1663.766479	372.262787	126.242096	95.355370	495.078827	640.094727	366.289581	4.123468	99998.000000	4.263774	3.685867	0.382839	0.767831	4.236844	4.999991	3.441782	3.221092	2.570850	2.101204	1.979345	2.694674	2.806244	2.563825	0.615263	4.999991	39796.000000		1
5539.517090	2499.811279	2.482410	2.053770	5984.081543	83495.804688	856.326477	501.027374	81.111580	33.224201	4.693450	75.681114	94.288399	44.618614	0.125136	0.000000	3.743472	3.397907	0.394873	0.312552	3.776998	4.921665	2.932639	2.699862	1.909083	1.521455	0.671492	1.878988	1.974458	1.649516	0.000000	0.000000	39829.000000		1
9529.206055	3683.714111	2.778449	3.947186	9937.304688	99998.000000	1451.383179	903.887024	172.596863	131.802078	50.474636	221.387772	309.117065	178.930862	2.921961	0.000000	3.979057	3.566286	0.443802	0.596288	3.997269	4.999991	3.161782	2.956114	2.237033	2.119922	1.703073	2.345154	2.490123	2.252685	0.465674	0.000000	39850.000000		1
22600.218750	3514.133057	2.553336	4.477589	14668.201172	99998.000000	2330.344482	1405.577393	292.477203	143.680634	85.370224	326.500092	403.186493	273.336426	4.019896	99998.000000	4.354113	3.545818	0.407108	0.651044	4.166377	4.999991	3.367420	3.147855	2.466092	2.157398	1.931306	2.513883	2.605506	2.436697	0.604215	4.999991	39922.000000		1
10666.473633	4311.362793	1.091644	4.005776	10785.956055	99998.000000	1706.032227	1002.449463	213.027756	93.505127	47.215122	222.837128	282.177521	161.285706	2.840979	0.000000	4.028021	3.634614	0.038081	0.602687	4.032859	4.999991	3.231987	3.001062	2.328436	1.970835	1.674081	2.347988	2.450522	2.207596	0.453468	0.000000	39961.000000		1
9498.310547	3638.731445	3.250261	3.959521	7009.526367	99998.000000	1068.937988	659.846069	211.760345	55.316105	59.651844	275.633820	383.132965	313.058075	1.107731	99998.000000	3.977646	3.560950	0.511918	0.597643	3.845689	4.999991	3.028953	2.819443	2.325845	1.742852	1.775624	2.440332	2.583349	2.495625	0.044434	4.999991	40002.000000		1
7655.153320	1446.177856	1.964342	7.431810	7601.558105	98362.953125	1141.408936	711.282837	153.335831	94.294563	53.006386	226.793564	307.060211	198.062378	1.508194	0.000000	3.883954	3.160222	0.293217	0.871095	3.880903	4.992832	3.057441	2.852042	2.185644	1.974487	1.724328	2.355631	2.487224	2.296802	0.178457	0.000000	40074.000000		1
8663.566406	2818.114746	1.939672	5.667912	8248.495117	99998.000000	1252.219971	774.431641	195.447357	80.645935	55.501129	224.360489	269.006866	157.831909	0.759826	99998.000000	3.937697	3.449959	0.287728	0.753423	3.916375	4.999991	3.097681	2.888983	2.291030	1.906582	1.744302	2.350946	2.429763	2.198195	0.000000	4.999991	40119.000000		1
15979.357422	4905.922852	3.339689	4.844553	12281.211914	99998.000000	1882.619385	1182.262207	309.813995	128.261948	91.991013	371.294495	536.915894	281.890717	1.681531	0.000000	4.203559	3.690721	0.523706	0.685254	4.089241	4.999991	3.274763	3.072714	2.491101	2.108098	1.963745	2.569719	2.729906	2.450081	0.225705	0.000000	40158.000000		1
18212.832031	5983.729980	3.641896	6.904491	16781.031250	99998.000000	2619.235107	1632.124268	370.924438	172.094208	105.821579	473.532745	599.127258	357.207947	4.820092	0.000000	4.260377	3.776972	0.561327	0.839132	4.224819	4.999991	3.418175	3.212753	2.569285	2.235766	2.024574	2.675350	2.777519	2.552921	0.683055	0.000000	40220.000000		1
10791.768555	1319.288208	3.904013	3.453787	6199.736328	83012.265625	911.802979	555.591064	116.010254	58.211735	31.685415	150.492615	187.389557	107.014984	0.386771	99998.000000	4.033092	3.120340	0.591511	0.538296	3.792373	4.919142	2.959901	2.744755	2.064496	1.765011	1.500859	2.177515	2.272745	2.029445	0.000000	4.999991	40310.000000		1
15141.916016	3089.856934	3.728240	5.815931	9607.224609	99998.000000	1460.973633	900.353027	213.730850	92.697189	40.174950	213.382385	280.651062	123.559242	0.333979	0.000000	4.180181	3.489938	0.571504	0.764619	3.982598	4.999991	3.164642	2.954413	2.329867	1.967067	1.603955	2.329159	2.448167	2.091875	0.000000	0.000000	40331.000000		1
8629.256836	1735.719360	3.040566	3.293433	5490.242188	85520.625000	836.599792	501.261719	133.408707	68.899979	46.946838	238.579620	286.707520	172.202133	1.698263	99998.000000	3.935973	3.239480	0.482955	0.517649	3.739592	4.932071	2.922518	2.700064	2.125184	1.838219	1.671606	2.377633	2.457439	2.236038	0.230005	4.999991	40372.000000		1
13423.151367	3351.228516	1.501781	4.779795	9404.413086	99998.000000	1434.690918	895.301880	198.796295	108.051125	56.605110	212.959915	272.735107	184.968811	1.737988	0.000000	4.127854	3.525204	0.176607	0.679409	3.973332	4.999991	3.156758	2.951969	2.298408	2.033629	1.752856	2.328298	2.435741	2.267098	0.240047	0.000000	40449.000000		1
28759.617188	9110.335938	2.087691	10.839342	29053.308594	99998.000000	4726.409180	2899.938721	668.400391	236.886642	189.511169	841.003418	1174.935303	682.625671	2.971119	99998.000000	4.458783	3.959534	0.319666	1.035003	4.463196	4.999991	3.674531	3.462389	2.825037	2.374541	2.277635	2.924798	3.070014	2.834183	0.472920	4.999991	40491.000000		1
18145.667969	4277.709961	2.143198	4.156880	11966.065430	99998.000000	1840.517090	1135.503540	233.846069	109.602242	67.169998	340.053131	420.893341	298.746429	2.189983	0.000000	4.258773	3.631211	0.331062	0.618767	4.077951	4.999991	3.264940	3.055188	2.368930	2.039819	1.827175	2.531547	2.624172	2.475303	0.340441	0.000000	40536.000000		1
17440.105469	2540.057129	1.532618	4.372742	4243.138184	62290.328125	594.402954	357.473175	79.612885	29.344858	31.380125	96.465515	117.357849	74.429115	0.952063	99998.000000	4.241549	3.404844	0.185434	0.640754	3.627687	4.794421	2.774081	2.553243	1.900983	1.467532	1.496655	1.984372	2.069512	1.871743	0.000000	4.999991	40580.000000		1
6697.525879	2694.287109	2.719858	4.089037	3703.280273	57010.027344	468.734467	298.586090	76.800514	25.015289	19.415218	59.368137	94.553596	56.250477	0.675944	99998.000000	3.825914	3.430444	0.434546	0.611621	3.568587	4.755951	2.670927	2.475070	1.885364	1.398206	1.288142	1.773553	1.975678	1.750126	0.000000	4.999991	40604.000000		1
12141.450195	3270.311035	1.366096	3.490792	7208.233398	99998.000000	1139.441528	660.314819	144.405319	77.768806	50.801514	219.167480	266.169830	176.281921	3.355218	0.000000	4.084270	3.514589	0.135481	0.542924	3.857829	4.999991	3.056692	2.819751	2.159583	1.890805	1.705877	2.340776	2.425159	2.246208	0.525721	0.000000	40642.000000		1
9792.323242	1384.438354	1.705307	5.276277	5074.652832	83007.375000	746.483704	453.355865	122.837646	44.057377	32.844902	171.998611	242.221512	148.253830	1.028938	0.000000	3.990886	3.141274	0.231803	0.722328	3.705406	4.919116	2.873020	2.656439	2.089331	1.644019	1.516468	2.235525	2.384213	2.171006	0.012389	0.000000	40769.000000		1
17387.425781	2503.212646	2.180203	6.161310	12161.130859	99998.000000	1898.321777	1170.241821	274.394165	107.320274	91.389679	393.121185	520.791077	292.856506	2.524440	99998.000000	4.240235	3.398498	0.338497	0.789673	4.084974	4.999991	3.278370	3.068276	2.438375	2.030682	1.960897	2.594527	2.716664	2.466655	0.402165	4.999991	40794.000000		1
5840.773926	2285.272461	1.501781	4.107540	2947.184570	45705.789062	382.383606	236.174301	74.601807	26.298124	14.660094	43.850765	70.272240	48.343773	0.090428	99998.000000	3.766470	3.358938	0.176607	0.613582	3.469407	4.659971	2.582499	2.373233	1.872749	1.419925	1.166137	1.641977	1.846784	1.684341	0.000000	4.999991	40916.000000		1
6597.082520	2094.792969	1.785485	2.328223	0.000000	2182.343506	0.000000	0.000000	0.000000	23.180464	0.000000	0.000000	0.000000	0.000000	0.186428	99998.000000	3.819352	3.321141	0.251756	0.367025	0.000000	3.338923	0.000000	0.000000	0.000000	1.365122	0.000000	0.000000	0.000000	0.000000	0.000000	4.999991	40936.000000		1
22635.144531	6408.101562	3.083739	9.152536	24415.919922	99998.000000	3678.554932	2419.180664	971.340698	609.710632	389.337433	1205.760376	1526.240967	1047.219116	5.569122	99998.000000	4.354783	3.806729	0.489078	0.961541	4.387673	4.999991	3.565677	3.383668	2.987372	2.785124	2.590326	3.081261	3.183623	3.020038	0.745787	4.999991	40995.000000		1
7353.637695	2382.071045	3.552467	2.948054	5998.587402	81295.570312	889.948486	526.585388	106.623352	62.328529	17.787004	95.956696	89.197144	52.158356	1.047707	0.000000	3.866502	3.376955	0.550530	0.469535	3.778049	4.910067	2.949365	2.721469	2.027852	1.794687	1.250103	1.982075	1.950351	1.717324	0.020240	0.000000	41030.000000		1
3742.628906	578.833191	1.773150	2.806202	1699.081421	33079.527344	132.711777	82.354324	11.585607	25.527189	7.558244	0.829526	6.611536	0.471812	0.650280	0.000000	3.573177	2.762553	0.248745	0.448119	3.230214	4.519559	2.122910	1.915686	1.063919	1.407003	0.878421	0.000000	0.820302	0.000000	0.000000	0.000000	41054.000000		1
6440.752441	822.096985	0.937457	3.009729	2689.183594	44461.785156	345.138214	220.774109	64.302124	17.225765	16.686110	52.050426	39.274498	47.677685	1.005332	99998.000000	3.808937	2.914923	0.000000	0.478527	3.429621	4.647987	2.537993	2.343948	1.808225	1.236179	1.222355	1.716424	1.594111	1.678315	0.002309	4.999991	41113.000000		1
4244.963867	2381.528320	1.958174	3.345856	3294.768311	45009.132812	412.009094	276.950592	69.285439	44.529186	20.229326	88.185677	104.091599	112.260422	0.607036	99998.000000	3.627874	3.376856	0.291851	0.524507	3.517825	4.653301	2.614907	2.442402	1.840642	1.648645	1.305981	1.945398	2.017416	2.050227	0.000000	4.999991	41144.000000		1
15075.825195	3340.537109	2.766114	7.074097	10626.005859	99998.000000	1686.771118	1020.094604	252.132645	90.538567	88.873352	391.169189	524.217102	297.759644	1.591861	0.000000	4.178281	3.523816	0.441870	0.849671	4.026370	4.999991	3.227056	3.008641	2.401629	1.956834	1.948772	2.592365	2.719511	2.473866	0.201905	0.000000	41207.000000		1
9028.996094	825.285583	2.010598	5.075834	4900.396973	72528.976562	733.100281	439.349518	81.336693	72.480194	29.893763	140.103500	160.480850	113.219467	0.447242	0.000000	3.955639	2.916604	0.303325	0.705507	3.690231	4.860512	2.865163	2.642810	1.910287	1.860219	1.475581	2.146449	2.205423	2.053921	0.000000	0.000000	41274.000000		1
13738.882812	2497.593994	2.981975	2.941887	6988.137695	99998.000000	1094.203003	643.594788	156.663177	77.833565	38.463474	218.051163	261.047729	241.410492	1.696733	0.000000	4.137951	3.397522	0.474504	0.468626	3.844362	4.999991	3.039098	2.808613	2.194967	1.891167	1.585049	2.338558	2.416720	2.382756	0.229614	0.000000	41305.000000		1
6112.540527	1643.583374	1.686805	3.904013	4827.654785	68112.906250	660.777344	413.140808	74.660400	53.040306	32.043129	96.345253	184.863968	123.275543	1.564503	0.000000	3.786222	3.215792	0.227065	0.591511	3.683736	4.833230	2.820055	2.616098	1.873090	1.724606	1.505735	1.983830	2.266852	2.090877	0.194376	0.000000	41368.000000		1
14216.726562	2435.237793	2.063021	5.032661	8669.111328	99998.000000	1342.613647	801.090576	187.093521	92.876045	44.711128	174.200409	230.672913	153.394409	1.286954	99998.000000	4.152800	3.386541	0.314504	0.701798	3.937975	4.999991	3.127951	2.903682	2.272059	1.967904	1.650416	2.241049	2.362997	2.185810	0.109563	4.999991	41396.000000		1
16890.968750	5452.213379	2.568754	10.537135	20003.062500	99998.000000	3335.088135	1990.907959	441.375519	172.559860	138.657227	623.377808	849.329468	464.651581	2.330212	0.000000	4.227654	3.736573	0.409723	1.022723	4.301096	4.999991	3.523107	3.299051	2.644808	2.236940	2.141943	2.794751	2.929076	2.667127	0.367395	0.000000	41456.000000		1
6111.217773	1564.470093	1.723810	1.726894	6674.826660	93624.148438	1035.525635	608.372314	132.462006	57.961952	37.054203	168.501648	220.838867	159.876434	1.973500	99998.000000	3.786128	3.194367	0.236489	0.237266	3.824440	4.971388	3.015161	2.784169	2.122091	1.763143	1.568838	2.226604	2.344075	2.203784	0.295237	4.999991	41514.000000		1
6590.329102	1858.859253	1.563456	2.423819	4003.895508	61560.613281	557.083557	335.578613	63.814888	37.960823	18.927988	77.744141	107.332611	57.487057	0.010359	99998.000000	3.818907	3.269247	0.194086	0.384500	3.602483	4.789303	2.745920	2.525794	1.804922	1.579336	1.277104	1.890668	2.030732	1.759570	0.000000	4.999991	41540.000000		1
5499.114258	1375.301270	2.692104	3.086823	4239.178711	64382.234375	596.333374	358.900940	86.449532	26.680508	12.322620	62.556725	72.449356	41.982018	0.000213	99998.000000	3.740293	3.138398	0.430092	0.489512	3.627282	4.808766	2.775489	2.554975	1.936763	1.426194	1.090703	1.796274	1.860035	1.623063	0.000000	4.999991	41561.000000		1
16060.635742	2839.019531	3.092990	2.846291	9348.394531	99998.000000	1455.407471	884.792480	258.087341	62.686241	49.497089	240.827667	313.446625	196.002441	2.696664	99998.000000	4.205763	3.453168	0.490378	0.454279	3.970737	4.999991	3.162985	2.946841	2.411767	1.797172	1.694580	2.381706	2.496164	2.292261	0.430827	4.999991	41684.000000		1
4294.186523	3066.494385	2.241878	3.537048	4223.994141	61843.726562	583.844238	357.106201	75.181549	32.496437	20.969423	91.149147	114.949448	96.598114	0.753426	99998.000000	3.632881	3.486642	0.350612	0.548641	3.625723	4.791296	2.766297	2.552797	1.876111	1.511836	1.321586	1.959753	2.060507	1.984969	0.000000	4.999991	41699.000000		1
17499.533203	2707.269775	2.137031	4.042781	9763.740234	99998.000000	1524.560303	929.321655	185.915527	85.949966	45.802773	206.299042	289.507568	202.681808	2.038384	99998.000000	4.243026	3.432532	0.329811	0.606680	3.989616	4.999991	3.183145	2.968166	2.269316	1.934246	1.660892	2.314497	2.461660	2.306815	0.309286	4.999991	41733.000000		1
8281.885742	3213.046143	2.682853	3.644979	7411.639648	97627.226562	1143.413330	684.121277	120.793129	60.737320	43.434460	161.853119	245.379257	175.319794	0.702001	0.000000	3.918129	3.506917	0.428597	0.561695	3.869914	4.989571	3.058203	2.835133	2.082042	1.783456	1.637834	2.209121	2.389838	2.243831	0.000000	0.000000	41773.000000		1
20971.439453	9868.911133	1.807071	6.071882	17194.566406	99998.000000	2775.929199	1669.782837	354.734802	146.237061	111.159531	452.933380	576.165771	340.543427	2.750279	0.000000	4.321628	3.994269	0.256975	0.783323	4.235391	4.999991	3.443408	3.222660	2.549904	2.165057	2.045947	2.656034	2.760547	2.532172	0.439377	0.000000	41809.000000		1
12771.519531	1488.718018	4.030447	3.941018	6487.153320	95359.296875	960.294739	571.247192	148.771896	68.079697	37.464340	186.464432	232.051346	222.019943	1.948045	99998.000000	4.106243	3.172812	0.605353	0.595608	3.812054	4.979363	2.982404	2.756824	2.172521	1.833018	1.573618	2.270596	2.365584	2.346392	0.289599	4.999991	41828.000000		1
11011.916992	2556.502686	1.939672	4.533096	5110.661621	71584.859375	710.305298	460.241852	98.306511	60.342598	23.769459	110.107979	150.884247	83.482979	0.978911	0.000000	4.041863	3.407646	0.287728	0.656395	3.708477	4.854821	2.851445	2.662986	1.992582	1.780624	1.376019	2.041819	2.178644	1.921598	0.000000	0.000000	41914.000000		1
12286.546875	1823.932739	3.025148	4.727372	6346.368164	99998.000000	947.799438	575.465759	155.636292	114.489967	60.234669	253.760864	339.300690	260.569763	1.704485	0.000000	4.089430	3.261009	0.480747	0.674620	3.802525	4.999991	2.976717	2.760020	2.192111	2.058767	1.779847	2.404425	2.530585	2.415924	0.231593	0.000000	41972.000000		1
9112.815430	3787.081055	3.151581	3.700486	9867.958008	99998.000000	1560.279297	935.421326	200.060638	88.546478	81.845512	276.743958	353.402618	252.305344	1.547306	0.000000	3.959653	3.578305	0.498528	0.568259	3.994227	4.999991	3.193202	2.971007	2.301162	1.947171	1.912995	2.442078	2.548270	2.401927	0.189576	0.000000	42009.000000		1
10084.745117	853.215027	3.018980	4.292564	4805.531738	70677.476562	688.324402	413.578705	85.068016	43.394371	20.728891	100.372612	162.087479	86.304596	0.559349	0.000000	4.003665	2.931058	0.479860	0.632717	3.681741	4.849281	2.837793	2.616558	1.929766	1.637433	1.316576	2.001615	2.209749	1.936034	0.000000	0.000000	42032.000000		1
7750.724609	497.955963	1.560372	2.753779	3953.584473	58908.148438	539.052979	323.786407	42.490837	51.705048	13.784312	70.142723	98.106064	75.881561	0.453067	99998.000000	3.889342	2.697191	0.193228	0.439929	3.596991	4.770175	2.731632	2.510259	1.628295	1.713533	1.139385	1.845983	1.991696	1.880136	0.000000	4.999991	42046.000000		1
15950.444336	2871.340088	1.356845	4.637943	11955.356445	99998.000000	1877.679321	1159.834229	255.598770	89.961914	90.458389	345.576111	450.765503	235.412613	2.471741	0.000000	4.202773	3.458085	0.132530	0.666325	4.077562	4.999991	3.273621	3.064396	2.407559	1.954059	1.956449	2.538544	2.653951	2.371830	0.393003	0.000000	42100.000000		1
4216.969727	1512.283936	2.433070	4.132210	5124.770020	77362.828125	742.323730	457.966034	111.196533	68.603935	49.876392	186.667953	257.464447	187.327881	0.080267	99998.000000	3.625000	3.179633	0.386155	0.616182	3.709674	4.888532	2.870593	2.660833	2.046091	1.836349	1.697895	2.271070	2.410717	2.272602	0.000000	4.999991	42159.000000		1
4907.801270	263.486969	1.372264	1.955090	2459.997070	42201.792969	290.956909	179.670959	56.919651	39.909748	16.186544	18.098463	18.055290	10.629647	0.498770	99998.000000	3.690887	2.420759	0.137438	0.291167	3.390935	4.625331	2.463829	2.254478	1.755262	1.601079	1.209154	1.257642	1.256604	1.026519	0.000000	4.999991	42180.000000		1
8777.110352	1431.126099	3.974939	3.669649	5888.596680	80886.875000	837.142578	531.263428	146.977158	59.806030	23.547430	103.576614	138.478378	110.268333	1.850128	99998.000000	3.943352	3.155678	0.599330	0.564625	3.770012	4.907878	2.922799	2.725310	2.167250	1.776745	1.371943	2.015262	2.141382	2.042451	0.267202	4.999991	42210.000000		1
5117.412109	1007.025696	1.982844	3.459955	2039.282593	38174.929688	253.449402	148.411102	24.324532	16.596682	11.181637	29.637814	46.749481	19.600243	0.442466	99998.000000	3.709050	3.003041	0.297289	0.539070	3.309477	4.581778	2.403891	2.171466	1.386045	1.220021	1.048505	1.471846	1.669777	1.292261	0.000000	4.999991	42272.000000		1
9644.498047	2767.969971	2.550252	7.354717	5876.128906	81850.632812	862.709839	535.947632	124.906837	47.853458	38.454224	113.620354	158.519592	125.798042	0.021908	0.000000	3.984280	3.442161	0.406583	0.866566	3.769091	4.913022	2.935865	2.729122	2.096586	1.679913	1.584944	2.055456	2.200083	2.099674	0.000000	0.000000	42315.000000		1
26422.015625	5811.663574	2.772281	8.017721	16662.544922	99998.000000	2666.959229	1626.360718	371.775543	158.097122	101.405663	468.626526	631.463379	409.033264	4.447707	0.000000	4.421966	3.764301	0.442837	0.904051	4.221741	4.999991	3.426016	3.211217	2.570281	2.198924	2.006062	2.670827	2.800348	2.611759	0.648136	0.000000	42354.000000		1
8244.696289	2031.045898	3.481541	2.470075	4502.610352	63515.921875	599.663818	369.990051	78.672340	34.180161	19.017416	55.377781	84.068886	36.687241	0.953817	0.000000	3.916175	3.307720	0.541772	0.392710	3.653464	4.802883	2.777908	2.568190	1.895822	1.533774	1.279152	1.743336	1.924635	1.564515	0.000000	0.000000	42412.000000		1
22823.857422	6891.261719	2.710606	5.581567	15148.527344	99998.000000	2491.333984	1487.160767	375.312592	159.546478	101.538269	498.868744	632.169556	291.407135	4.039259	0.000000	4.358389	3.838299	0.433066	0.746756	4.180370	4.999991	3.396432	3.172358	2.574393	2.202887	2.006630	2.697986	2.800833	2.464500	0.606302	0.000000	42469.000000		1
10376.799805	5426.806641	3.691235	8.652971	13092.623047	99998.000000	2030.071533	1269.458008	290.719482	118.767113	112.556465	436.712921	537.372314	351.607880	2.218208	0.000000	4.016063	3.734544	0.567172	0.937165	4.117027	4.999991	3.307511	3.103618	2.463474	2.074696	2.051370	2.640196	2.730275	2.546059	0.346002	0.000000	42545.000000		1
17470.875000	6009.994141	2.503996	6.500521	16714.070312	99998.000000	2601.923096	1609.048584	370.452606	191.546432	90.742096	472.413361	618.443787	390.126862	4.809444	99998.000000	4.242315	3.778874	0.398634	0.812948	4.223082	4.999991	3.415294	3.206569	2.568733	2.282274	1.957809	2.674322	2.791300	2.591206	0.682095	4.999991	42651.000000		1
11544.962891	2728.411865	1.381515	4.816800	8203.112305	99998.000000	1267.367310	779.513672	194.405060	81.012901	59.065933	228.600632	311.318848	188.101898	2.335788	0.000000	4.062393	3.435910	0.140356	0.682759	3.913979	4.999991	3.102902	2.891824	2.288707	1.908554	1.771337	2.359077	2.493205	2.274393	0.368434	0.000000	42705.000000		1
18486.533203	4285.363770	1.831741	4.351155	12012.728516	99998.000000	1871.073853	1163.032104	290.568359	105.025978	86.566711	358.882446	503.494354	237.651413	2.255084	0.000000	4.266855	3.631988	0.262864	0.638605	4.079642	4.999991	3.272091	3.065592	2.463248	2.021297	1.937351	2.554952	2.701995	2.375940	0.353163	0.000000	42731.000000		1
11629.065430	1268.619263	2.861710	5.859104	6491.183594	89236.429688	978.720093	597.758057	146.465256	82.440674	30.322403	147.698746	191.882553	109.136597	1.609911	99998.000000	4.065545	3.103331	0.456626	0.767831	3.812324	4.950542	2.990659	2.776525	2.165735	1.916142	1.481764	2.169377	2.283036	2.037970	0.206802	4.999991	42837.000000		1
6771.742188	370.588318	1.625130	2.695188	3051.026367	51184.507812	417.143494	242.483627	82.897064	22.350939	13.250826	48.457870	66.115356	58.803814	0.983141	99998.000000	3.830700	2.568892	0.210888	0.430589	3.484446	4.709138	2.620286	2.384682	1.918539	1.349296	1.122243	1.685364	1.820302	1.769405	0.000000	4.999991	42851.000000		1
5211.790039	992.797363	1.967425	3.096074	2095.369629	37775.277344	248.222473	150.461777	55.414783	23.044779	15.579048	28.906967	29.721073	23.470335	0.217983	0.000000	3.716987	2.996861	0.293898	0.490811	3.321261	4.577208	2.394841	2.177426	1.743626	1.362573	1.192541	1.461003	1.473065	1.370519	0.000000	0.000000	42913.000000		1
4802.954102	749.536621	3.389029	4.311067	1794.291870	35524.945312	149.601425	115.748131	32.940498	28.567757	28.860710	20.645632	29.532967	38.518982	0.527718	99998.000000	3.681509	2.874793	0.530075	0.634585	3.253893	4.550533	2.174936	2.063514	1.517730	1.455876	1.460307	1.314828	1.470307	1.585675	0.000000	4.999991	42949.000000		1
23339.916016	5040.503418	1.483278	11.884729	15784.289062	99998.000000	2618.966797	1545.113525	341.175598	164.304688	121.499306	543.965332	752.833130	414.587097	2.586564	0.000000	4.368099	3.702474	0.171223	1.074989	4.198225	4.999991	3.418130	3.188960	2.532978	2.215650	2.084574	2.735571	2.876699	2.617616	0.412723	0.000000	43036.000000		1
18804.814453	6130.889160	3.043650	5.174514	17895.542969	99998.000000	2870.316162	1746.481567	351.336517	206.767761	95.959785	459.153290	634.457642	333.450836	1.420092	99998.000000	4.274269	3.787524	0.483395	0.713870	4.252745	4.999991	3.457930	3.242164	2.545723	2.315483	1.982089	2.661958	2.802403	2.523032	0.152316	4.999991	43085.000000		1
8109.443359	1261.902954	2.192538	2.969640	4349.478027	65598.046875	606.448059	386.327698	98.432938	30.507427	24.922777	95.558899	107.850677	82.881645	1.602101	99998.000000	3.908991	3.101026	0.340947	0.472704	3.638437	4.816891	2.782794	2.586956	1.993140	1.484406	1.396596	1.980271	2.032823	1.918458	0.204690	4.999991	43155.000000		1
6887.250000	936.549988	2.251129	4.363490	5919.347656	91174.656250	868.346924	541.550781	173.053253	88.268936	48.800167	231.628876	305.946960	259.610718	0.483888	0.000000	3.838046	2.971531	0.352400	0.639834	3.772274	4.959874	2.938693	2.733639	2.238180	1.945808	1.688421	2.364793	2.485646	2.414323	0.000000	0.000000	43188.000000		1
23844.621094	6294.623047	2.923384	8.360016	13814.622070	99998.000000	2222.817383	1337.047485	357.981995	108.566109	104.446228	466.316803	659.735046	461.894714	2.885891	0.000000	4.377390	3.798970	0.465886	0.922207	4.140339	4.999991	3.346904	3.126147	2.553861	2.035694	2.018893	2.668681	2.819370	2.664543	0.460280	0.000000	43224.000000		1
15655.624023	3798.799072	0.622915	5.214602	9462.553711	99998.000000	1474.168945	884.265198	184.897888	56.864143	53.638554	259.262238	352.637848	303.658844	2.176835	0.000000	4.194670	3.579646	0.000000	0.717221	3.976008	4.999991	3.168547	2.946583	2.266932	1.754838	1.729477	2.413739	2.547329	2.482386	0.337825	0.000000	43251.000000		1
6746.551270	4311.572266	1.788568	3.315019	6207.560059	90787.523438	935.489136	546.111633	118.390900	48.649063	35.462997	150.813324	226.099731	127.302902	1.783646	99998.000000	3.829082	3.634636	0.252506	0.520486	3.792921	4.958026	2.971039	2.737281	2.073318	1.687074	1.549775	2.178440	2.354300	2.104838	0.251309	4.999991	43270.000000		1
6970.467773	1313.509277	3.185502	4.363490	6335.815918	99998.000000	943.109070	562.702148	144.396072	86.415611	53.148239	241.691101	304.435944	178.468292	0.618571	0.000000	3.843262	3.118433	0.503178	0.639834	3.801803	4.999991	2.974562	2.750278	2.159555	1.936592	1.725489	2.383261	2.483496	2.251561	0.000000	0.000000	43295.000000		1
5367.049805	2324.204590	0.959043	2.417651	8194.317383	99998.000000	1253.237549	749.986877	184.512421	69.337868	48.328354	271.359772	361.013306	215.911057	2.967136	0.000000	3.729736	3.366274	0.000000	0.383394	3.913513	4.999991	3.098033	2.875054	2.266026	1.840971	1.684202	2.433545	2.557523	2.334275	0.472338	0.000000	43321.000000		1
15964.105469	3501.566895	2.494745	7.798775	13810.952148	99998.000000	2203.269775	1319.118530	323.912842	131.237747	122.097549	513.883484	692.620056	456.498169	1.927722	0.000000	4.203145	3.544262	0.397026	0.892026	4.140224	4.999991	3.343068	3.120284	2.510428	2.118059	2.086707	2.710865	2.840495	2.659439	0.285044	0.000000	43345.000000		1
6334.878418	854.275818	4.064368	6.593033	4839.055176	84380.156250	717.968384	433.410217	144.692108	85.024841	51.794476	164.986191	241.080521	150.696152	0.094220	99998.000000	3.801738	2.931598	0.608993	0.819085	3.684761	4.926240	2.856105	2.636899	2.160445	1.929546	1.714283	2.217448	2.382162	2.178102	0.000000	4.999991	43390.000000		1
12711.785156	5130.563965	1.754647	6.111970	9869.394531	99998.000000	1582.272461	942.054443	242.067322	83.575485	70.065628	278.165558	408.475128	195.595383	0.621265	99998.000000	4.104207	3.710165	0.244190	0.786181	3.994291	4.999991	3.199281	2.974076	2.383936	1.922079	1.845505	2.444303	2.611166	2.291359	0.000000	4.999991	43428.000000		1
9212.588867	1685.661011	1.384599	2.041435	4721.191895	69821.531250	662.538208	416.147461	89.113884	41.975853	18.946491	88.420044	131.274765	99.635597	1.737213	99998.000000	3.964382	3.226770	0.141324	0.309936	3.674052	4.843989	2.821211	2.619247	1.949945	1.623000	1.277529	1.946551	2.118181	1.998415	0.239853	4.999991	43469.000000		1
7530.382324	2746.239014	1.588125	4.610189	5369.726562	74427.757812	781.240540	485.781372	132.313980	44.634033	35.262554	123.568497	176.608795	90.316544	0.843211	0.000000	3.876817	3.438738	0.200885	0.663719	3.729952	4.871735	2.892785	2.686441	2.121606	1.649666	1.547314	2.091908	2.247012	1.955767	0.000000	0.000000	43544.000000		1
9790.198242	2299.241699	2.969640	4.200052	8332.786133	99998.000000	1271.918945	782.696045	170.922394	89.733711	55.420952	211.174423	317.147125	188.943756	0.239989	0.000000	3.990792	3.361585	0.472704	0.623255	3.920790	4.999991	3.104460	2.893593	2.232799	1.952956	1.743674	2.324641	2.501261	2.276333	0.000000	0.000000	43568.000000		1
7564.016602	4676.465332	1.813238	4.946317	10796.890625	99998.000000	1737.057739	1029.580200	218.341034	69.973114	61.637772	305.641693	395.421661	205.876572	1.497441	0.000000	3.878752	3.669918	0.258455	0.694282	4.033298	4.999991	3.239814	3.012660	2.339135	1.844931	1.789847	2.485213	2.597060	2.313607	0.175350	0.000000	43606.000000		1
4105.584961	1651.533325	2.161701	3.580221	3358.691162	50705.773438	451.212646	276.623688	58.409096	46.104977	23.615271	61.980064	81.456963	77.935326	0.468637	0.000000	3.613375	3.217887	0.334796	0.553910	3.526170	4.705058	2.654381	2.441889	1.766480	1.663748	1.373193	1.792252	1.910928	1.891734	0.000000	0.000000	43665.000000		1
16042.777344	3011.326416	1.560372	4.514594	10588.658203	99998.000000	1659.677490	1007.957031	227.031021	106.472244	61.764202	301.608154	451.628967	217.323410	4.645205	99998.000000	4.205279	3.478758	0.193228	0.654619	4.024841	4.999991	3.220024	3.003442	2.356085	2.027236	1.790737	2.479443	2.654782	2.337106	0.667005	4.999991	43692.000000		1
4920.919434	1373.682251	3.129995	2.473158	4724.293945	79340.437500	685.592224	410.568970	134.722382	65.026802	35.003517	163.339478	221.051651	114.514641	2.081669	99998.000000	3.692046	3.137886	0.495544	0.393252	3.674337	4.899495	2.836066	2.613386	2.129440	1.813092	1.544112	2.213091	2.344494	2.058861	0.318412	4.999991	43725.000000		1
5940.736328	2397.017822	4.233974	3.577137	5580.996582	78711.148438	856.597839	505.406281	113.099205	42.879387	41.075401	133.584473	213.271378	137.497742	0.184789	99998.000000	3.773840	3.379671	0.626748	0.553536	3.746712	4.896036	2.932777	2.703641	2.053460	1.632249	1.613582	2.125756	2.328933	2.138296	0.000000	4.999991	43762.000000		1
9967.966797	3036.427979	2.457740	5.344119	6426.443848	91103.203125	940.928894	586.567200	137.920212	54.443409	43.147671	167.261993	204.883606	95.438629	2.104936	99998.000000	3.998607	3.482363	0.390536	0.727876	3.807971	4.959534	2.973557	2.768318	2.139628	1.735945	1.634957	2.223397	2.311507	1.979724	0.323239	4.999991	43835.000000		1
6551.242676	1998.379883	2.611927	4.064368	3820.255859	56297.968750	508.597961	320.995605	82.024368	32.360756	14.610754	70.734802	96.598114	38.562153	1.135508	0.000000	3.816324	3.300678	0.416961	0.608993	3.582093	4.750493	2.706375	2.506499	1.913943	1.510019	1.164673	1.849633	1.984969	1.586161	0.055190	0.000000	43870.000000		1
10747.510742	1407.254883	2.877128	5.603153	7463.107422	99998.000000	1137.190308	696.456238	161.032837	44.486015	49.487839	197.023148	297.093567	167.422348	0.066115	0.000000	4.031308	3.148373	0.458959	0.748433	3.872920	4.999991	3.055833	2.842894	2.206914	1.648224	1.694499	2.294517	2.472893	2.223814	0.000000	0.000000	43914.000000		1
6802.844727	1518.386719	2.732193	3.728240	3281.539062	55643.156250	435.670624	266.990112	81.052986	50.471554	23.325399	91.232414	79.477196	93.828918	1.093685	99998.000000	3.832690	3.181382	0.436511	0.571504	3.516078	4.745412	2.639158	2.426495	1.908769	1.703047	1.367829	1.960149	1.900243	1.972337	0.038892	4.999991	43965.000000		1
9654.526367	2622.688965	2.513247	4.317234	7670.812500	99998.000000	1186.733643	710.555054	136.103897	77.401840	36.560806	208.155457	291.437988	125.529755	0.062110	0.000000	3.984731	3.418747	0.400235	0.635206	3.884841	4.999991	3.074353	2.851598	2.133871	1.888751	1.563016	2.318388	2.464546	2.098747	0.000000	0.000000	43990.000000		1
21322.214844	5624.856445	2.377563	6.068798	16035.046875	99998.000000	2641.524414	1578.103271	369.925293	191.632782	109.879776	470.458282	606.324707	426.240540	1.114117	99998.000000	4.328832	3.750111	0.376132	0.783103	4.205070	4.999991	3.421855	3.198135	2.568114	2.282470	2.040918	2.672521	2.782705	2.629655	0.046931	4.999991	44035.000000		1
4206.441895	793.418213	2.451572	4.258643	1843.511475	37995.281250	200.288834	122.976418	16.704613	22.844337	11.912483	25.613535	51.285660	29.338690	0.752213	0.000000	3.623915	2.899502	0.389445	0.629271	3.265646	4.579730	2.301657	2.089822	1.222836	1.358779	1.076002	1.408470	1.709996	1.467441	0.000000	0.000000	44080.000000		1
14670.955078	3345.267578	2.494745	4.859972	9314.549805	99998.000000	1383.901733	882.106567	179.381088	98.488449	59.019676	278.054565	344.472107	210.832138	1.730808	99998.000000	4.166459	3.524431	0.397026	0.686634	3.969162	4.999991	3.141105	2.945521	2.253777	1.993385	1.770997	2.444130	2.537154	2.323937	0.238249	4.999991	44146.000000		1
17843.800781	3754.513672	2.322055	3.274930	10750.157227	99998.000000	1692.183105	1013.187012	236.232895	102.423302	63.457176	299.884338	461.826874	292.659149	2.494061	99998.000000	4.251487	3.574554	0.365873	0.515202	4.031415	4.999991	3.228447	3.005690	2.373340	2.010399	1.802481	2.476954	2.664479	2.466362	0.396907	4.999991	44221.000000		1
12614.453125	1087.172119	1.726894	3.003561	7176.911621	99998.000000	1058.308350	652.099731	175.168701	81.712906	62.516636	258.913788	345.634705	191.901062	1.408908	0.000000	4.100868	3.036298	0.237266	0.477637	3.855937	4.999991	3.024612	2.814314	2.243457	1.912291	1.795996	2.413155	2.538617	2.283077	0.148882	0.000000	44259.000000		1
28338.332031	6100.178223	3.327354	8.276754	19092.345703	99998.000000	3093.921143	1893.412476	403.328369	130.503830	132.202957	590.227600	765.849609	514.139404	3.950787	0.000000	4.452374	3.785342	0.522099	0.917860	4.280859	4.999991	3.490509	3.277245	2.605659	2.115623	2.121241	2.771019	2.884144	2.711081	0.596684	0.000000	44310.000000		1
7187.519531	1354.260864	1.366096	2.812370	4570.014648	67329.890625	671.354614	400.423462	99.271721	47.776363	25.641287	108.852898	141.352417	97.600334	1.261305	0.000000	3.856579	3.131702	0.135481	0.449072	3.659918	4.828208	2.826952	2.602520	1.996826	1.679213	1.408940	2.036840	2.150303	1.989451	0.100820	0.000000	44341.000000		1
16077.768555	3491.057373	2.778449	5.254691	9849.044922	99998.000000	1469.685181	921.069580	210.662521	75.116791	52.787441	263.351288	364.140198	206.437805	1.315025	99998.000000	4.206226	3.542957	0.443802	0.720547	3.993394	4.999991	3.167224	2.964293	2.323587	1.875737	1.722531	2.420536	2.561269	2.314789	0.118934	4.999991	44419.000000		1
9756.514648	1902.962891	1.674470	1.184156	5867.852051	81558.382812	898.758728	531.038330	101.714043	37.785049	29.347942	108.189888	136.914917	115.248566	2.576966	99998.000000	3.989295	3.279430	0.223877	0.073409	3.768479	4.911469	2.953643	2.725126	2.007381	1.577320	1.467578	2.034187	2.136451	2.061635	0.411109	4.999991	44454.000000		1
22863.279297	3959.955322	3.598723	7.564411	16816.285156	99998.000000	2792.306885	1655.912231	427.874908	174.490280	137.195541	586.838562	798.984375	436.352112	3.362398	0.000000	4.359138	3.597690	0.556148	0.878775	4.225730	4.999991	3.445963	3.219037	2.631317	2.241771	2.137340	2.768519	2.902538	2.639837	0.526649	0.000000	44501.000000		1
12587.186523	2705.511963	2.951138	3.996526	7034.041992	98064.312500	1036.851685	630.377869	145.200928	81.062241	46.046387	206.524155	299.782593	199.200272	2.417389	0.000000	4.099929	3.432250	0.469990	0.601683	3.847205	4.991511	3.015717	2.799601	2.161969	1.908819	1.663196	2.314971	2.476806	2.299290	0.383347	0.000000	44586.000000		1
18735.181641	2982.752441	1.847160	5.044997	11249.046875	99998.000000	1705.350708	1059.770020	229.479507	65.547951	72.939674	309.178741	407.858368	224.736710	1.670041	0.000000	4.272658	3.474617	0.266504	0.702861	4.051116	4.999991	3.231814	3.025212	2.360744	1.816559	1.862964	2.490210	2.610509	2.351674	0.222727	0.000000	44630.000000		1
7851.189453	2034.826660	3.136162	2.923384	5901.591309	90294.695312	901.358337	543.971497	145.015900	86.609886	58.446102	177.678864	208.988052	145.392120	1.218791	0.000000	3.894935	3.308527	0.496399	0.465886	3.770969	4.955662	2.954897	2.735576	2.161416	1.937567	1.766756	2.249636	2.320122	2.162541	0.085929	0.000000	44670.000000		1
17253.048828	3504.684570	3.561718	3.617226	11634.387695	99998.000000	1801.692871	1120.686157	238.601196	92.795868	60.774323	304.389679	417.710907	233.482193	3.114366	0.000000	4.236866	3.544649	0.551660	0.558376	4.065743	4.999991	3.255681	3.049484	2.377673	1.967529	1.783720	2.483430	2.620876	2.368254	0.493370	0.000000	44691.000000		1
8780.989258	1812.751099	1.952007	1.850243	4884.562012	74830.718750	712.544067	424.458130	96.767723	48.534966	26.381386	104.865623	154.458313	82.187805	0.992743	99998.000000	3.943543	3.258338	0.290481	0.267229	3.688826	4.874080	2.852812	2.627835	1.985731	1.686055	1.421298	2.020633	2.188811	1.914807	0.000000	4.999991	44718.000000		1
18036.333984	3963.245605	3.367443	3.688152	12181.054688	99998.000000	1937.596313	1159.081787	234.959305	93.033318	58.390594	284.696930	398.474548	187.068848	2.940622	99998.000000	4.256148	3.598051	0.527300	0.566809	4.085685	4.999991	3.287263	3.064114	2.370993	1.968639	1.766343	2.454383	2.600401	2.272002	0.468439	4.999991	44753.000000		1
6644.849609	2610.532959	1.415436	2.411484	6562.525879	86520.710938	942.964111	593.736877	110.693886	51.384338	34.488533	142.792526	175.908798	115.131386	1.436130	99998.000000	3.822485	3.416729	0.150890	0.382284	3.817071	4.937120	2.974495	2.773594	2.044124	1.710831	1.537675	2.154706	2.245288	2.061194	0.157194	4.999991	44776.000000		1
8780.403320	986.790222	1.976677	5.427380	4747.890625	72545.085938	703.989807	406.936340	90.119179	41.500957	25.490185	103.237404	137.405228	47.915134	1.460110	99998.000000	3.943514	2.994225	0.295936	0.734590	3.676501	4.860608	2.847566	2.609526	1.954817	1.618058	1.406373	2.013837	2.138003	1.680473	0.164386	4.999991	44795.000000		1
6447.508789	1619.743042	2.349809	4.274062	3047.662109	47432.593750	404.090027	253.245880	52.596249	24.219685	18.237230	52.327961	53.681725	31.808765	0.165499	99998.000000	3.809392	3.209446	0.371033	0.630841	3.483967	4.676077	2.606478	2.403542	1.720955	1.384169	1.260959	1.718734	1.729826	1.502547	0.000000	4.999991	44836.000000		1
15493.600586	3286.790527	2.621178	4.264811	6842.498535	98681.156250	1038.270142	635.675720	191.999741	61.070362	45.728764	228.483459	285.270508	190.282104	1.015660	0.000000	4.190152	3.516772	0.418496	0.629900	3.835215	4.994234	3.016310	2.803236	2.283301	1.785830	1.660190	2.358855	2.455257	2.279398	0.006748	0.000000	44852.000000		1
14302.951172	2563.906738	2.553336	3.663482	8766.933594	99998.000000	1374.675171	830.524841	174.305252	70.074883	41.226501	198.315247	306.375610	139.829056	2.435529	99998.000000	4.155426	3.408902	0.407108	0.563894	3.942848	4.999991	3.138200	2.919353	2.241310	1.845562	1.615176	2.297356	2.486254	2.145597	0.386593	4.999991	44891.000000		1
25780.050781	7387.080566	2.433070	6.882905	20933.109375	99998.000000	3339.161865	2070.601074	480.794952	227.715607	148.700974	665.415344	899.899719	448.819672	4.371629	0.000000	4.411284	3.868473	0.386155	0.837772	4.320834	4.999991	3.523638	3.316097	2.681960	2.357393	2.172314	2.823093	2.954194	2.652072	0.640643	0.000000	44971.000000		1
8248.467773	875.328491	2.223376	3.860841	6041.562500	83680.328125	883.225952	555.939514	109.750259	67.515373	59.041264	191.552597	246.310547	149.940628	0.080076	0.000000	3.916373	2.942171	0.347013	0.586682	3.781149	4.922623	2.946072	2.745028	2.040406	1.829403	1.771156	2.282288	2.391483	2.175919	0.000000	0.000000	45046.000000		1
3452.359619	292.693054	2.525582	3.697403	2553.347900	49075.539062	310.014435	196.671600	68.175293	48.756992	27.112230	72.686806	100.240013	60.003387	0.925007	99998.000000	3.538116	2.466412	0.402361	0.567897	3.407110	4.690865	2.491382	2.293742	1.833627	1.688037	1.433165	1.861456	2.001041	1.778176	0.000000	4.999991	45082.000000		1
9563.944336	1811.030396	4.258643	4.206220	4930.910645	69286.859375	719.864868	435.047699	101.923737	51.436764	26.859365	95.762421	131.012634	90.211693	1.905867	99998.000000	3.980637	3.257926	0.629271	0.623892	3.692927	4.840651	2.857251	2.638537	2.008275	1.711274	1.429096	1.981195	2.117313	1.955263	0.280093	4.999991	45102.000000		1
8571.097656	2681.135010	2.574922	3.910181	7747.576172	99998.000000	1198.587524	725.659241	169.728973	92.950050	53.120483	193.214737	265.889221	121.132339	0.502766	0.000000	3.933036	3.428319	0.410764	0.592197	3.889166	4.999991	3.078670	2.860733	2.229756	1.968250	1.725262	2.286040	2.424701	2.083260	0.000000	0.000000	45155.000000		1
4801.822266	2304.006104	1.467860	5.994788	13463.436523	99998.000000	2174.967041	1308.038696	336.503754	151.337570	80.978981	368.417358	473.242889	238.989746	1.686777	0.000000	3.681406	3.362484	0.166685	0.777774	4.129156	4.999991	3.337453	3.116621	2.526990	2.179947	1.908372	2.566340	2.675084	2.378379	0.227058	0.000000	45211.000000		1
11068.262695	2252.603271	3.287266	3.487709	6143.621582	85864.484375	894.395264	562.723755	131.928513	66.315804	30.356325	134.962906	185.480713	125.933723	1.210034	0.000000	4.044079	3.352685	0.516835	0.542540	3.788424	4.933814	2.951530	2.750295	2.120339	1.821617	1.482249	2.130214	2.268299	2.100142	0.082798	0.000000	45251.000000		1
4521.310059	1738.824707	2.981975	3.830003	2978.330322	45670.007812	391.203094	241.077438	52.565411	6.238403	28.259382	65.547951	94.393242	38.589909	0.693583	99998.000000	3.655264	3.240256	0.474504	0.583199	3.473973	4.659631	2.592402	2.382157	1.720700	0.795073	1.451163	1.816559	1.974941	1.586474	0.000000	4.999991	45299.000000		1
4986.060059	1062.588501	1.020718	1.955090	2001.142944	36120.199219	229.223557	136.384506	33.150192	34.445362	3.842339	18.607279	22.893677	16.229717	0.930417	0.000000	3.697757	3.026365	0.008906	0.291167	3.301278	4.557750	2.360259	2.134765	1.520486	1.537131	0.584596	1.269683	1.359716	1.210311	0.000000	0.000000	45313.000000		1
10154.036133	4695.639648	2.220292	3.854673	12745.610352	99998.000000	2001.546875	1230.257568	250.738800	117.487366	65.745308	377.178253	490.323700	235.159744	1.777551	99998.000000	4.006639	3.671695	0.346410	0.585988	4.105361	4.999991	3.301366	3.089996	2.399222	2.069991	1.817865	2.576547	2.690483	2.371363	0.249822	4.999991	45340.000000		1
8349.472656	1657.935181	2.010598	5.001824	6730.466309	95394.562500	1043.466309	627.812195	180.821182	65.609627	45.216862	199.110840	236.590607	146.795212	1.424829	99998.000000	3.921659	3.219568	0.303325	0.699128	3.828045	4.979524	3.018478	2.797830	2.257249	1.816968	1.655300	2.299095	2.373997	2.166712	0.153763	4.999991	45388.000000		1
5908.215332	1087.085693	1.514116	4.434416	4873.957031	65955.929688	679.390808	433.379395	92.438156	38.805767	26.282705	121.443802	168.233368	76.300949	0.968797	0.000000	3.771456	3.036264	0.180159	0.646836	3.687882	4.819254	2.832120	2.636868	1.965851	1.588896	1.419670	2.084375	2.225912	1.882530	0.000000	0.000000	45409.000000		1
14255.010742	2068.827881	3.136162	2.800035	7082.052734	93974.085938	1035.306641	658.193176	150.807159	61.847466	33.859451	162.858414	209.836090	158.945145	1.845530	0.000000	4.153967	3.315724	0.496399	0.447163	3.850159	4.973008	3.015069	2.818353	2.178422	1.791322	1.529680	2.211810	2.321880	2.201247	0.266121	0.000000	45500.000000		1
8324.395508	369.814301	2.917217	3.811501	3706.234619	54374.558594	533.986389	307.754028	78.832695	27.883165	29.844423	104.036095	166.836441	110.416351	0.188271	0.000000	3.920353	2.567984	0.464969	0.581096	3.568933	4.735396	2.727530	2.488204	1.896706	1.445342	1.474863	2.017184	2.222291	2.043033	0.000000	0.000000	45528.000000		1
19001.673828	3162.315430	2.315888	2.750695	7506.964355	99998.000000	1096.663818	690.230164	173.830353	102.182770	32.416264	158.467163	233.454437	165.673859	1.609062	0.000000	4.278792	3.500005	0.364717	0.439442	3.875464	4.999991	3.040074	2.838994	2.240126	2.009378	1.510763	2.199939	2.368202	2.219254	0.206573	0.000000	45548.000000		1
8983.399414	2024.795166	2.013681	4.292564	5122.919434	73304.601562	753.039734	463.072723	119.414696	52.741184	36.631733	147.846771	198.484848	141.811890	1.013896	0.000000	3.953441	3.306381	0.303991	0.632717	3.709517	4.865131	2.876818	2.665649	2.077058	1.722150	1.563857	2.169812	2.297727	2.151713	0.005993	0.000000	45623.000000		1
7416.194336	1804.961670	2.118529	4.576268	5943.462402	81258.429688	893.306702	538.476318	128.601151	69.060326	40.458652	149.262207	167.678299	99.752785	0.151772	0.000000	3.870181	3.256468	0.326034	0.660511	3.774040	4.909868	2.951001	2.731167	2.109245	1.839229	1.607011	2.173950	2.224477	1.998925	0.000000	0.000000	45660.000000		1
11873.911133	1478.961060	2.519415	2.565671	1637.434448	21653.064453	145.274933	90.017418	0.576659	0.000000	0.000000	0.000000	0.000000	0.000000	0.058644	99998.000000	4.074594	3.169957	0.401300	0.409201	3.214164	4.335519	2.162191	1.954327	0.000000	0.000000	0.000000	0.000000	0.000000	0.000000	0.000000	4.999991	45678.000000		1
5138.042480	635.928589	0.419388	3.737491	4875.002441	76563.585938	698.546997	437.656525	114.900108	53.024887	43.647240	163.259293	236.948318	87.442497	1.504074	99998.000000	3.710798	2.803408	0.000000	0.572580	3.687975	4.884022	2.844196	2.641133	2.060320	1.724480	1.639957	2.212878	2.374654	1.941723	0.177269	4.999991	45730.000000		1
30683.707031	8169.166016	1.017634	8.381602	21103.023438	99998.000000	3516.609375	2091.783203	526.310974	190.223511	120.598854	618.480835	762.898438	491.751495	3.021892	0.000000	4.486908	3.912178	0.007592	0.923327	4.324345	4.999991	3.546124	3.320517	2.721242	2.279264	2.081343	2.791326	2.882467	2.691746	0.480279	0.000000	45768.000000		1
21207.466797	20115.697266	2.090775	6.266157	11782.990234	99998.000000	1823.442505	1138.257324	270.943451	91.574707	89.240318	345.159790	475.253479	279.069092	1.465365	99998.000000	4.326489	4.303535	0.320307	0.797001	4.071256	4.999991	3.260892	3.056241	2.432879	1.961776	1.950561	2.538020	2.676925	2.445712	0.165946	4.999991	45897.000000		1
28753.960938	9739.421875	1.557288	10.583391	27595.166016	99998.000000	4370.888184	2745.767090	801.056641	391.116760	245.181900	926.682007	1240.773071	848.688049	3.714435	99998.000000	4.458698	3.988533	0.192369	1.024625	4.440833	4.999991	3.640570	3.438664	2.903663	2.592306	2.389488	2.966931	3.093692	2.928748	0.569893	4.999991	45924.000000		1
7906.138672	1266.133789	2.821621	5.421213	6588.700684	90865.023438	992.180603	602.229492	142.663010	63.241314	40.014595	188.009384	247.926422	116.253868	0.962106	99998.000000	3.897964	3.102480	0.450499	0.734096	3.818800	4.958397	2.996591	2.779762	2.154311	1.801001	1.602218	2.274179	2.394323	2.065408	0.000000	4.999991	45962.000000		1
36502.753906	12015.550781	2.386814	10.074574	32633.578125	99998.000000	5389.511719	3273.067871	757.742432	298.727936	202.866837	962.641479	1227.118286	690.742065	3.865337	99998.000000	4.562325	4.079744	0.377819	1.003227	4.513665	4.999991	3.731550	3.514955	2.879522	2.475276	2.307211	2.983464	3.088886	2.839316	0.587187	4.999991	46010.000000		1
18946.830078	3292.338379	1.504864	5.106671	13624.457031	99998.000000	2141.166260	1312.735229	272.022766	105.198662	75.323402	360.670990	465.613708	268.087921	2.495834	99998.000000	4.277536	3.517504	0.177497	0.708138	4.134319	4.999991	3.330650	3.118177	2.434605	2.022010	1.876930	2.557111	2.668026	2.428277	0.397216	4.999991	46055.000000		1
10148.769531	600.336121	2.642764	1.754647	7904.174316	99998.000000	1194.825439	714.579346	176.837006	89.675125	35.385902	184.734451	273.922333	154.094421	2.972460	99998.000000	4.006413	2.778394	0.422058	0.244190	3.897856	4.999991	3.077304	2.854050	2.247573	1.952672	1.548830	2.266548	2.437628	2.187787	0.473116	4.999991	46113.000000		1
26233.296875	5513.484375	2.667434	5.223854	18123.240234	99998.000000	2863.257568	1745.488647	365.897949	189.116440	109.219856	533.906189	699.453613	445.427551	5.893300	0.000000	4.418853	3.741426	0.426094	0.717991	4.258236	4.999991	3.456860	3.241917	2.563360	2.276729	2.038302	2.727465	2.844759	2.648777	0.770359	0.000000	46147.000000		1
5362.788086	1017.087952	2.815454	1.945839	2844.548584	46905.667969	375.762817	218.621658	52.571579	42.293476	23.689281	22.862839	35.311893	37.149799	0.669521	0.000000	3.729391	3.007359	0.449548	0.289107	3.454013	4.671226	2.574914	2.339693	1.720751	1.626273	1.374552	1.359130	1.547921	1.569956	0.000000	0.000000	46191.000000		1
15960.824219	5332.490234	3.561718	7.437978	13206.071289	99998.000000	2134.459229	1280.445435	263.286530	163.290131	79.091728	377.631561	486.823669	318.778412	1.289232	99998.000000	4.203055	3.726930	0.551660	0.871455	4.120774	4.999991	3.329288	3.107361	2.420429	2.212960	1.898131	2.577068	2.687372	2.503489	0.110331	4.999991	46292.000000		1
15771.426758	1216.087769	2.522498	3.330438	6652.950684	96104.164062	1002.508057	605.513672	159.839432	56.580437	33.976635	167.067719	192.049088	96.850983	2.444592	99998.000000	4.197871	3.084965	0.401831	0.522501	3.823014	4.982742	3.001088	2.782124	2.203684	1.752666	1.531180	2.222893	2.283412	1.986104	0.388206	4.999991	46313.000000		1
5779.459961	481.276031	2.359060	3.768329	3641.735107	65200.320312	504.185120	295.200134	82.687370	29.819754	18.098463	96.049210	134.722382	87.479500	1.231835	99998.000000	3.761887	2.682394	0.372739	0.576149	3.561308	4.814250	2.702590	2.470117	1.917439	1.474504	1.257642	1.982494	2.129440	1.941906	0.090553	4.999991	46344.000000		1
8615.944336	3579.585449	3.071404	4.206220	8974.922852	99998.000000	1426.293945	854.914124	208.673523	79.227417	50.764507	240.016632	325.291260	159.293610	1.886057	0.000000	3.935303	3.553833	0.487337	0.623892	3.953031	4.999991	3.154209	2.931922	2.319467	1.898875	1.705560	2.380241	2.512272	2.202198	0.275555	0.000000	46430.000000		1
7513.214844	1038.220825	2.627345	3.749826	5360.287109	78065.632812	783.827820	478.395813	111.619011	53.410355	26.054508	114.567062	143.726898	80.541092	0.965624	0.000000	3.875826	3.016290	0.419517	0.574011	3.729188	4.892460	2.894221	2.679787	2.047738	1.727625	1.415883	2.059060	2.157538	1.906018	0.000000	0.000000	46455.000000		1
9371.852539	2177.958252	1.766982	3.231758	8380.133789	99998.000000	1253.857422	782.905762	218.957779	67.095985	43.961781	190.525711	234.379562	179.963913	1.303017	0.000000	3.971825	3.338050	0.247232	0.509439	3.923251	4.999991	3.098248	2.893709	2.340360	1.826697	1.643075	2.279953	2.369920	2.255185	0.114950	0.000000	46476.000000		1
13266.752930	4007.275391	2.772281	3.641896	7324.508789	97577.921875	1103.377197	689.055237	167.699875	33.094685	46.151234	190.464035	229.562759	140.818924	0.718155	0.000000	4.122765	3.602849	0.442837	0.561327	3.864779	4.989352	3.042724	2.838254	2.224533	1.519758	1.664183	2.279813	2.360901	2.148661	0.000000	0.000000	46533.000000		1
10538.375000	2392.364502	2.439237	4.184633	6146.548340	79822.679688	888.634827	564.703491	122.763641	52.238533	34.889420	128.160187	176.442276	97.538658	4.103712	0.000000	4.022774	3.378827	0.387254	0.621657	3.788631	4.902126	2.948723	2.751821	2.089070	1.717991	1.542694	2.107753	2.246603	1.989177	0.613177	0.000000	46550.000000		1
10718.083008	1412.247559	2.198706	2.784616	5664.865234	82908.609375	795.074219	503.935333	134.895065	61.693279	38.361710	175.649765	274.721039	119.945099	4.053469	0.000000	4.030117	3.149911	0.342167	0.444765	3.753190	4.918600	2.900408	2.702375	2.129996	1.790238	1.583898	2.244648	2.438892	2.078983	0.607827	0.000000	46611.000000		1
11504.670898	1172.622437	2.954222	2.704439	5574.533203	79604.000000	821.754700	488.513550	96.425430	34.833912	18.357496	88.296692	129.180893	104.828613	1.699040	685.634949	4.060874	3.069158	0.470443	0.432077	3.746208	4.900935	2.914742	2.688877	1.984192	1.542002	1.263813	1.945944	2.111198	2.020480	0.230204	2.836093	46635.000000		1
10695.559570	1700.589355	2.781532	4.027363	6085.018555	93269.304688	902.456116	541.735779	139.421997	64.980545	39.237492	161.828445	196.332397	128.906448	2.126131	0.000000	4.029203	3.230599	0.444284	0.605021	3.784262	4.969739	2.955426	2.733788	2.144331	1.812783	1.593701	2.209055	2.292992	2.110275	0.327590	0.000000	46668.000000		1
16147.289062	4135.262695	2.729109	5.396543	9995.979492	99998.000000	1581.766846	947.679199	251.207520	76.877609	75.785965	304.294098	423.835236	305.950043	2.562644	99998.000000	4.208100	3.616503	0.436021	0.732116	3.999825	4.999991	3.199142	2.976661	2.400033	1.885800	1.879589	2.483294	2.627197	2.485651	0.408688	4.999991	46702.000000		1
25173.332031	4730.905273	2.550252	7.660007	17465.216797	99998.000000	2896.013184	1720.121826	403.612061	188.194412	120.216469	503.811981	654.350830	413.023621	1.203128	0.000000	4.400941	3.674944	0.406583	0.884229	4.242174	4.999991	3.461801	3.235559	2.605964	2.274607	2.079964	2.702269	2.815811	2.615975	0.080312	0.000000	46785.000000		1
6983.943359	1485.245728	2.115445	4.779795	3513.127686	55273.746094	500.234863	291.456482	52.796692	39.959087	29.381863	83.079002	96.579613	64.070839	0.237610	99998.000000	3.844101	3.171798	0.325402	0.679409	3.545694	4.742519	2.699174	2.464574	1.722607	1.601616	1.468079	1.919491	1.984885	1.806660	0.000000	4.999991	46861.000000		1
7540.117676	883.111877	2.701355	5.439715	4410.171875	63778.710938	637.085022	381.840881	97.538658	48.982105	26.415306	95.130257	111.893463	109.031754	0.735537	99998.000000	3.877378	2.946016	0.431582	0.735576	3.644455	4.804676	2.804197	2.581882	1.989177	1.690037	1.421856	1.978319	2.048805	2.037553	0.000000	4.999991	46921.000000		1
10092.678711	2667.754639	2.152450	3.361275	5664.729492	78702.390625	787.349426	505.338440	105.328178	52.824444	32.465603	113.839302	148.463516	106.953308	1.555539	0.000000	4.004006	3.426146	0.332933	0.526504	3.753179	4.895988	2.896168	2.703582	2.022545	1.722835	1.511423	2.056292	2.171620	2.029194	0.191881	0.000000	46961.000000		1
7533.292969	2854.835938	2.867877	6.975417	6425.111328	94079.234375	978.319214	592.121033	151.084702	99.111366	42.373653	170.157623	189.030106	163.058853	0.332738	0.000000	3.876985	3.455581	0.457561	0.843570	3.807881	4.973494	2.990481	2.772410	2.179220	1.996123	1.627096	2.230851	2.276531	2.212344	0.000000	0.000000	47056.000000		1
14088.720703	1900.958374	2.676685	4.980238	7837.590332	99998.000000	1194.217896	720.521729	160.974243	69.621567	71.086342	285.850250	383.407410	217.949402	1.926582	99998.000000	4.148871	3.278973	0.427597	0.697250	3.894182	4.999991	3.077084	2.857647	2.206756	1.842744	1.851786	2.456139	2.583661	2.338356	0.284787	4.999991	47116.000000		1
17005.566406	5179.459961	1.427771	5.365705	12865.848633	99998.000000	2013.773926	1242.173096	304.778229	133.396378	73.846291	338.076447	477.294922	298.777283	2.191283	0.000000	4.230591	3.714284	0.154659	0.729627	4.109438	4.999991	3.304011	3.094182	2.483984	2.125144	1.868329	2.529015	2.678787	2.475348	0.340698	0.000000	47161.000000		1
25608.248047	8003.625000	2.605759	9.334477	28779.425781	99998.000000	4628.950684	2860.284912	714.563965	305.672516	197.254440	852.915894	1156.075195	571.114563	4.672588	0.000000	4.408380	3.903287	0.415934	0.970090	4.459082	4.999991	3.665483	3.456409	2.854041	2.485256	2.295027	2.930906	3.062986	2.756723	0.669557	0.000000	47193.000000		1
14219.054688	4944.744141	1.766982	7.727849	13758.578125	99998.000000	2188.245605	1340.895996	333.179474	137.312714	107.906189	448.323181	555.837769	359.008850	2.098084	0.000000	4.152871	3.694144	0.247232	0.888059	4.138574	4.999991	3.340096	3.127395	2.522678	2.137711	2.033046	2.651591	2.744948	2.555105	0.321823	0.000000	47304.000000		1
8532.791016	694.803345	2.266548	1.603544	3033.874756	50617.871094	406.883911	239.652756	67.688065	42.012856	12.652580	49.897976	69.451965	56.697620	0.904238	99998.000000	3.931091	2.841862	0.355365	0.205081	3.481998	4.704304	2.609471	2.379582	1.830512	1.623382	1.102179	1.698083	1.841685	1.753565	0.000000	4.999991	47332.000000		1
8944.670898	2207.549805	1.729977	3.644979	5094.132812	71102.851562	724.632324	452.806946	89.847809	51.014290	23.044779	100.785835	122.584785	106.062111	0.816103	99998.000000	3.951564	3.343910	0.238040	0.561695	3.707070	4.851887	2.860118	2.655913	1.953508	1.707692	1.362573	2.003400	2.088437	2.025560	0.000000	4.999991	47382.000000		1
10202.589844	1297.153076	2.695188	5.137509	6301.894531	84801.101562	933.506287	577.146362	141.037872	57.369877	24.743919	146.995651	194.932373	91.846077	1.385914	0.000000	4.008710	3.112991	0.430589	0.710753	3.799471	4.928401	2.970117	2.761286	2.149336	1.758684	1.393468	2.167305	2.289884	1.963061	0.141736	0.000000	47446.000000		1
11846.376953	3134.623535	3.068320	5.174514	7060.910645	95996.648438	1022.105225	649.857849	165.855804	35.025105	35.771370	160.089218	184.191711	127.478676	1.607477	0.000000	4.073586	3.496185	0.486901	0.713870	3.848861	4.982256	3.009495	2.812818	2.219731	1.544379	1.553536	2.204362	2.265270	2.105438	0.206145	0.000000	47474.000000		1
7404.611816	2012.682251	3.173167	3.506211	4725.845215	71866.656250	662.220581	406.760559	132.822800	59.966385	20.149149	138.392029	175.313629	109.852028	0.508313	99998.000000	3.869502	3.303775	0.501493	0.544838	3.674479	4.856527	2.821003	2.609339	2.123273	1.777908	1.304257	2.141111	2.243816	2.040808	0.000000	4.999991	47488.000000		1
13287.275391	3097.100586	2.454656	5.137509	7330.330566	99998.000000	1135.975342	672.211853	165.427170	84.186066	64.783180	235.720993	351.506134	234.462830	0.638654	0.000000	4.123436	3.490955	0.389991	0.710753	3.865124	4.999991	3.055369	2.827506	2.218607	1.925240	1.811462	2.372398	2.545933	2.370074	0.000000	0.000000	47524.000000		1
16580.341797	2089.094238	1.680638	4.964819	8701.533203	99998.000000	1314.640991	807.036011	234.407318	71.462563	44.328743	215.920303	269.870300	140.701752	3.323657	0.000000	4.219594	3.319958	0.225474	0.695903	3.939596	4.999991	3.118807	2.906893	2.369971	1.854079	1.646685	2.334293	2.431155	2.148299	0.521616	0.000000	47567.000000		1
6615.680664	692.311707	2.155533	3.651147	2849.713867	43470.968750	319.500000	206.385376	26.914871	23.535093	6.491270	45.642418	46.471943	72.116318	0.155804	99998.000000	3.820575	2.840302	0.333555	0.562429	3.454801	4.638199	2.504471	2.314679	1.429992	1.371716	0.812330	1.659369	1.667191	1.858034	0.000000	4.999991	47595.000000		1
10186.113281	4387.287598	2.704439	7.188195	12413.337891	99998.000000	1945.163818	1197.409546	266.570709	107.869179	90.273369	435.217316	623.109497	331.754791	2.246987	99998.000000	4.008008	3.642196	0.432077	0.856620	4.093889	4.999991	3.288956	3.078243	2.425812	2.032897	1.955560	2.638706	2.794564	2.520817	0.351600	4.999991	47675.000000		1
6020.515625	1519.339600	2.254213	3.496960	0.000000	3225.997803	0.000000	0.000000	0.000000	12.190020	0.000000	0.000000	0.000000	0.000000	0.759053	0.000000	3.779634	3.181655	0.352995	0.543691	0.000000	3.508664	0.000000	0.000000	0.000000	1.086004	0.000000	0.000000	0.000000	0.000000	0.000000	0.000000	47746.000000		1
7231.737305	2635.486572	1.810155	3.672733	5169.317383	74174.750000	753.169250	459.042267	120.318237	58.362839	33.674427	121.434547	152.734497	119.158752	1.660623	0.000000	3.859243	3.420861	0.257716	0.564989	3.713433	4.870256	2.876893	2.661853	2.080332	1.766136	1.527300	2.084342	2.183937	2.076126	0.220271	0.000000	47809.000000		1
9031.435547	6098.383301	2.223376	7.548993	12115.081055	99998.000000	1921.998779	1167.016235	257.054291	102.969124	71.215866	276.925903	371.343811	204.405624	0.862162	99998.000000	3.955757	3.785215	0.347013	0.877889	4.083326	4.999991	3.283753	3.067077	2.410025	2.012707	1.852577	2.442364	2.569776	2.310493	0.000000	4.999991	47880.000000		1
24824.876953	4500.112305	2.211041	7.407140	13492.836914	99998.000000	2145.384766	1299.089722	318.753754	125.061028	96.459351	380.308258	479.583038	324.002258	0.866414	99998.000000	4.394887	3.653223	0.344597	0.869651	4.130103	4.999991	3.331505	3.113639	2.503455	2.097122	1.984344	2.580136	2.680864	2.510548	0.000000	4.999991	47915.000000		1
4300.625000	1011.154846	1.915002	1.908834	2062.682129	34620.691406	222.985153	147.445877	46.576790	13.808982	2.445405	27.152319	30.837387	24.688412	0.024383	0.000000	3.633532	3.004818	0.282169	0.280768	3.314432	4.539336	2.348276	2.168633	1.668169	1.140162	0.388351	1.433807	1.489078	1.392493	0.000000	0.000000	47970.000000		1
16619.039062	6082.206055	1.606628	7.000087	18757.695312	99998.000000	3004.045654	1846.366943	469.850769	190.328354	116.395721	562.921082	774.622864	561.851013	2.349117	0.000000	4.220606	3.784061	0.205915	0.845103	4.273180	4.999991	3.477706	3.266318	2.671960	2.279504	2.065937	2.750448	2.889090	2.749621	0.370905	0.000000	48006.000000		1
10559.279297	3172.427002	2.152450	6.568364	12828.742188	99998.000000	1998.941162	1230.109497	246.686768	118.094856	81.139336	340.592773	493.342682	301.873352	1.229576	0.000000	4.023634	3.501392	0.332933	0.817457	4.108184	4.999991	3.300800	3.089944	2.392146	2.072231	1.909231	2.532235	2.693149	2.479825	0.089755	0.000000	48033.000000		1
5646.695801	796.320007	3.043650	3.182418	3554.230957	57319.648438	468.213318	293.793945	61.110451	35.910137	21.629343	81.259598	95.404709	70.374001	0.232044	99998.000000	3.751794	2.901088	0.483395	0.502757	3.550746	4.758304	2.670444	2.468043	1.786116	1.555217	1.335043	1.909875	1.979570	1.847412	0.000000	4.999991	48073.000000		1
4961.069336	724.912964	0.462561	1.492530	2223.033447	38511.851562	257.914673	155.075058	34.778404	34.389854	10.993528	39.033966	50.560982	80.596596	1.864989	99998.000000	3.695575	2.860286	0.000000	0.173923	3.346946	4.585594	2.411476	2.190542	1.541310	1.536430	1.041137	1.591443	1.703815	1.906317	0.270676	4.999991	48096.000000		1
10289.415039	2396.706543	1.874913	4.755125	6927.166016	99998.000000	1057.876587	631.278320	173.592911	110.441017	54.390984	239.079178	364.571930	160.388336	2.241556	0.000000	4.012391	3.379615	0.272981	0.677162	3.840556	4.999991	3.024435	2.800221	2.239532	2.043130	1.735527	2.378542	2.561783	2.205173	0.350550	0.000000	48117.000000		1
29005.650391	11035.708008	3.722073	12.785181	28955.449219	99998.000000	4736.770508	2876.181641	669.051025	246.230377	171.529877	872.987915	1188.630127	590.455811	1.689224	99998.000000	4.462482	4.042800	0.570785	1.106707	4.461730	4.999991	3.675482	3.458816	2.825459	2.391342	2.234340	2.941008	3.075047	2.771187	0.227687	4.999991	48156.000000		1
7561.413574	1118.555298	2.093859	4.526928	7110.978027	99145.656250	1055.631592	646.690857	135.635162	65.514030	45.145935	203.280060	296.291779	118.662270	0.963700	99998.000000	3.878603	3.048657	0.320947	0.655804	3.851929	4.996274	3.023512	2.810697	2.132372	1.816334	1.654619	2.308095	2.471720	2.074313	0.000000	4.999991	48193.000000		1
8154.142090	2715.802490	2.870961	3.666565	6885.532227	99998.000000	1037.036621	626.109985	166.990616	82.971077	42.321232	167.169479	256.375885	132.323227	1.547630	99998.000000	3.911378	3.433898	0.458027	0.564259	3.837938	4.999991	3.015794	2.796651	2.222692	1.918927	1.626558	2.223157	2.408877	2.121636	0.189667	4.999991	48245.000000		1
32991.449219	8656.344727	3.278014	8.973680	31069.232422	99998.000000	5145.479980	3094.507080	709.888977	292.677643	210.042694	959.804443	1261.471191	714.483765	4.225831	0.000000	4.518402	3.937335	0.515611	0.952971	4.492331	4.999991	3.711426	3.490592	2.851190	2.466390	2.322308	2.982183	3.100877	2.853992	0.625912	0.000000	48296.000000		1
7234.512695	1625.632935	2.423819	1.807071	3992.929688	63098.339844	535.182861	317.625092	62.556725	24.666826	24.987535	77.315498	124.317841	111.989059	0.376380	0.000000	3.859409	3.211022	0.384500	0.256975	3.601292	4.800018	2.728502	2.501915	1.796274	1.392113	1.397723	1.888267	2.094533	2.049176	0.000000	0.000000	48318.000000		1
13484.890625	1765.841309	1.150235	3.749826	7355.376953	99998.000000	1133.859863	680.433105	188.114227	89.897156	38.377129	180.407974	246.344467	122.652626	1.783430	99998.000000	4.129848	3.246952	0.060786	0.574011	3.866605	4.999991	3.054559	2.832785	2.274422	1.953746	1.584072	2.256256	2.391543	2.088677	0.251256	4.999991	48347.000000		1
6775.294922	2685.914795	0.804856	4.378909	8699.131836	99998.000000	1346.819824	819.435730	195.166748	103.996002	60.074314	242.832092	356.705322	248.277969	1.072562	0.000000	3.830928	3.429092	0.000000	0.641366	3.939476	4.999991	3.129309	2.913515	2.290406	2.017017	1.778689	2.385306	2.552310	2.394938	0.030422	0.000000	48383.000000		1
19151.121094	6662.300293	3.142330	9.658270	16363.517578	99998.000000	2644.275146	1599.134399	335.455261	170.330307	119.578140	544.464905	644.806702	405.903290	1.896729	99998.000000	4.282194	3.823624	0.497252	0.984899	4.213877	4.999991	3.422307	3.203885	2.525635	2.231292	2.077652	2.735970	2.809430	2.608423	0.278005	4.999991	48418.000000		1
23098.765625	7131.293945	1.606628	7.832696	19932.654297	99998.000000	3122.951660	1954.550659	433.570587	178.795166	126.895851	571.114563	685.669312	450.170349	3.721465	0.000000	4.363589	3.853168	0.205915	0.893911	4.299565	4.999991	3.494565	3.291047	2.637060	2.252356	2.103447	2.756723	2.836115	2.653377	0.570714	0.000000	48446.000000		1
7705.473633	1860.327026	3.271847	2.485493	2186.117920	48001.632812	254.013733	164.039490	83.436722	24.956697	30.282314	109.133514	168.458481	83.775932	1.423995	99998.000000	3.886799	3.269589	0.514793	0.395413	3.339674	4.681256	2.404857	2.214948	1.921357	1.397187	1.481189	2.037958	2.226493	1.923119	0.153509	4.999991	48498.000000		1
21576.759766	6033.192871	3.737491	8.356932	18226.927734	99998.000000	2946.512451	1800.314453	452.217957	203.767288	144.340561	641.100037	856.107544	407.593170	2.001539	0.000000	4.333986	3.780547	0.572580	0.922047	4.260714	4.999991	3.469308	3.255348	2.655348	2.309134	2.159388	2.806926	2.932528	2.610227	0.301364	0.000000	48515.000000		1
6384.057617	1777.941895	2.359060	4.193885	5965.992188	86713.921875	886.152405	524.013550	131.339523	44.806725	37.834393	160.388336	221.529617	120.025276	1.066717	0.000000	3.805097	3.249918	0.372739	0.622617	3.775683	4.938089	2.947508	2.719342	2.118395	1.651343	1.577887	2.205173	2.345432	2.079273	0.028049	0.000000	48590.000000		1
3500.956299	1979.236084	1.514116	4.144545	4771.993164	67540.414062	681.623474	427.033051	92.808205	33.659008	34.315845	124.388771	162.133728	71.197357	0.093318	0.000000	3.544187	3.296498	0.180159	0.617477	3.678700	4.829564	2.833544	2.630461	1.967586	1.527101	1.535495	2.094781	2.209873	1.852464	0.000000	0.000000	48639.000000		1
5869.958496	2308.403564	2.556419	3.971855	2944.828613	52481.964844	380.422333	233.445190	61.215298	54.782619	26.424557	53.231499	82.049034	57.752258	1.019022	0.000000	3.768635	3.363312	0.407632	0.598993	3.469060	4.720010	2.580266	2.368185	1.786860	1.738643	1.422008	1.726169	1.914073	1.761569	0.008183	0.000000	48677.000000		1
8312.498047	2189.880127	3.469206	6.185980	7272.415039	97049.609375	1104.647583	676.467407	142.530411	93.637726	46.780315	208.035187	270.656677	95.204269	2.054290	0.000000	3.919732	3.340420	0.540230	0.791408	3.861679	4.986994	3.043224	2.830247	2.153908	1.971451	1.670063	2.318137	2.432419	1.978656	0.312662	0.000000	48763.000000		1
15626.500977	3065.211670	1.566539	4.983322	8589.856445	99998.000000	1334.077759	810.341797	183.821671	93.801163	54.585258	277.888031	360.091248	248.364319	1.856792	99998.000000	4.193862	3.486460	0.194941	0.697519	3.933986	4.999991	3.125181	2.908668	2.264397	1.972208	1.737075	2.443870	2.556412	2.395089	0.268763	4.999991	48839.000000		1
3920.572998	766.191895	2.494745	3.614142	2029.275879	36357.839844	204.751007	133.396378	25.231150	52.183025	1.036136	11.033617	18.409920	0.000000	0.011607	99998.000000	3.593349	2.884338	0.397026	0.558005	3.307341	4.560598	2.311226	2.125144	1.401937	1.717529	0.015417	1.042718	1.265052	0.000000	0.000000	4.999991	48861.000000		1
13540.261719	4101.378906	1.113230	6.734885	12953.962891	99998.000000	2047.704346	1254.427979	297.278595	88.136337	79.397018	351.274841	490.573486	258.753448	1.348609	99998.000000	4.131627	3.612930	0.046585	0.828330	4.112402	4.999991	3.311267	3.098446	2.473164	1.945155	1.899804	2.545647	2.690704	2.412886	0.129886	4.999991	48917.000000		1
1849.851562	93.168999	2.642764	3.725156	1271.086304	32371.210938	84.694885	49.043781	16.775539	30.239141	6.312413	32.884991	68.428162	55.417870	0.140884	0.000000	3.267137	1.969271	0.422058	0.571145	3.104175	4.510159	1.927857	1.690584	1.224676	1.480569	0.800195	1.516998	1.835235	1.743650	0.000000	0.000000	48939.000000		0
15084.166992	4199.080566	3.808417	5.263942	8764.712891	99998.000000	1353.767456	815.864746	211.180603	85.771111	55.972942	211.501312	296.828369	213.508820	3.926812	99998.000000	4.178521	3.623154	0.580745	0.721311	3.942738	4.999991	3.131544	2.911618	2.324654	1.933341	1.747978	2.325313	2.472505	2.329416	0.594040	4.999991	49005.000000		1
6859.733887	1701.329468	2.790784	0.832609	3459.757568	54098.929688	421.584106	270.348297	64.696838	22.122742	8.779405	28.885382	38.667000	27.096813	0.126561	99998.000000	3.836307	3.230788	0.445726	0.000000	3.539046	4.733189	2.624884	2.431924	1.810883	1.344839	0.943465	1.460678	1.587340	1.432918	0.000000	4.999991	49024.000000		1
13816.787109	5386.628418	0.925122	5.717252	10935.045898	99998.000000	1690.184814	1054.564697	236.087952	77.451180	63.984497	227.838959	359.169220	204.926773	2.295128	0.000000	4.140407	3.731317	0.000000	0.757187	4.038821	4.999991	3.227934	3.023073	2.373074	1.889028	1.806075	2.357628	2.555299	2.311599	0.360807	0.000000	49067.000000		1
7969.114746	2251.597900	3.796082	4.039698	4058.348145	62718.246094	591.177368	344.502960	103.255905	53.342514	25.786224	97.958046	147.011078	103.373093	0.372028	99998.000000	3.901410	3.352491	0.579336	0.606349	3.608349	4.797394	2.771718	2.537193	2.013915	1.727073	1.411388	1.991040	2.167350	2.014407	0.000000	4.999991	49116.000000		1
17040.349609	6715.726074	2.985059	8.295258	13615.610352	99998.000000	2150.550049	1322.097534	292.011566	136.245743	101.831223	418.842651	535.201355	360.957794	1.910301	99998.000000	4.231479	3.827093	0.474953	0.918830	4.134037	4.999991	3.332550	3.121264	2.465400	2.134323	2.007881	2.622051	2.728517	2.557456	0.281102	4.999991	49226.000000		1
23980.968750	6193.226562	1.853327	9.723028	17695.437500	99998.000000	2822.379639	1735.478882	410.149597	194.620926	125.773369	565.144470	721.570190	482.623627	3.724829	0.000000	4.379867	3.791917	0.267952	0.987802	4.247861	4.999991	3.450615	3.239419	2.612942	2.289190	2.099589	2.752160	2.858279	2.683609	0.571106	0.000000	49286.000000		1
14275.101562	3112.602539	1.702224	3.907097	10031.605469	99998.000000	1519.071289	957.630371	229.140289	142.160355	67.626389	293.035370	402.819550	200.720551	2.032939	99998.000000	4.154579	3.493124	0.231017	0.591854	4.001370	4.999991	3.181578	2.981198	2.360101	2.152778	1.830116	2.466920	2.605111	2.302592	0.308124	4.999991	49353.000000		1
29742.878906	8206.905273	1.766982	7.706263	24005.957031	99998.000000	3919.573730	2382.934570	580.112915	174.724640	132.872131	706.102173	886.781494	590.943054	3.742203	99998.000000	4.473383	3.914179	0.247232	0.886844	4.380319	4.999991	3.593239	3.377112	2.763513	2.242354	2.123434	2.848868	2.947817	2.771546	0.573127	4.999991	49407.000000		1
16433.722656	5381.564941	2.907966	3.546299	10090.989258	99998.000000	1451.374023	945.477356	221.427856	88.833260	58.893242	255.423004	400.118195	216.213257	1.842179	99998.000000	4.215736	3.730909	0.463589	0.549775	4.003934	4.999991	3.161779	2.975651	2.345232	1.948576	1.770065	2.407260	2.602188	2.334882	0.265332	4.999991	49474.000000		1
9008.535156	1557.432983	0.795605	3.688152	7289.175293	91389.820312	1083.187866	667.654114	148.515945	51.063629	48.035400	175.002167	210.770462	125.918304	1.844897	99998.000000	3.954654	3.192409	0.000000	0.566809	3.862678	4.960898	3.034704	2.824552	2.171773	1.708112	1.681561	2.243043	2.323810	2.100089	0.265972	4.999991	49502.000000		1
3700.847412	750.637512	2.426902	2.880212	2445.226074	38244.378906	286.337463	187.534485	20.963257	37.711040	18.027536	59.876957	74.160835	47.492661	0.320132	0.000000	3.568301	2.875430	0.385052	0.459424	3.388319	4.582568	2.456878	2.273081	1.321459	1.576468	1.255936	1.777260	1.870175	1.676626	0.000000	0.000000	49564.000000		1
16174.154297	4185.065430	3.080655	3.552467	3616.836914	63611.062500	484.732880	302.613464	104.791611	73.494743	28.962475	105.614967	145.965683	126.979111	0.718104	0.000000	4.208822	3.621702	0.488643	0.550530	3.558329	4.803533	2.685503	2.480888	2.020327	1.866256	1.461836	2.023726	2.164251	2.103732	0.000000	0.000000	49580.000000		1
4985.304688	1899.946899	2.673601	5.563065	4939.810059	69434.210938	662.149658	434.643738	101.319321	54.427990	31.426382	103.635208	141.469604	124.348679	0.286903	0.000000	3.697692	3.278741	0.427097	0.745314	3.693710	4.841574	2.820956	2.638134	2.005692	1.735822	1.497294	2.015507	2.150663	2.094641	0.000000	0.000000	49612.000000		1
6772.494629	2337.424561	1.387682	4.233974	4613.791016	63722.093750	650.733643	393.284607	97.532486	49.426167	16.528839	71.823357	92.265465	54.714775	0.106548	0.000000	3.830749	3.368738	0.142290	0.626748	3.664058	4.804290	2.813403	2.594707	1.989149	1.693957	1.218242	1.856266	1.965039	1.738105	0.000000	0.000000	49634.000000		1
10827.451172	2951.322998	2.522498	4.230890	3268.769287	57234.109375	421.195526	251.281540	85.333221	102.312286	19.273367	100.517548	137.244873	91.830658	1.140902	0.000000	4.034526	3.470017	0.401831	0.626432	3.514384	4.757655	2.624484	2.400161	1.931118	2.009928	1.284958	2.002242	2.137496	1.962988	0.057248	0.000000	49660.000000		1
8492.708984	2528.178467	4.055117	4.493007	4441.437988	63965.722656	654.560547	389.291168	95.346115	51.042046	29.776581	87.448662	114.119919	109.956871	0.000189	99998.000000	3.929046	3.402808	0.608003	0.652537	3.647524	4.805947	2.815950	2.590275	1.979303	1.707928	1.473875	1.941753	2.057361	2.041222	0.000000	4.999991	49734.000000		1
15607.536133	1851.378052	3.382861	3.712821	8434.959961	99998.000000	1226.729736	790.719971	208.621094	137.762939	64.752350	275.424133	360.883789	250.818970	3.299794	99998.000000	4.193335	3.267495	0.529284	0.569704	3.926083	4.999991	3.088749	2.898023	2.319358	2.139132	1.811256	2.440002	2.557367	2.399360	0.518487	4.999991	49754.000000		1
6225.291504	1401.867676	2.056854	2.374479	3076.053955	49725.890625	368.590027	236.609100	64.154099	53.558376	14.647759	52.087433	61.446579	63.414005	1.285410	0.000000	3.794160	3.146707	0.313203	0.375568	3.487994	4.696583	2.566544	2.374032	1.807224	1.728827	1.165771	1.716733	1.788498	1.802185	0.109042	0.000000	49780.000000		1
9554.039062	2034.200562	2.309720	3.953353	7324.764648	94872.265625	1103.417236	681.574097	140.205261	70.805725	33.988968	151.417740	176.112320	127.546516	2.855935	0.000000	3.980187	3.308394	0.363559	0.596966	3.864794	4.977139	3.042740	2.833513	2.146764	1.850068	1.531338	2.180177	2.245790	2.105669	0.455748	0.000000	49860.000000		1
8918.187500	2415.325928	2.211041	4.459086	6506.525391	89744.171875	940.632812	592.790161	143.119400	64.480980	40.433983	145.419861	223.330521	166.910446	0.650333	0.000000	3.950277	3.382976	0.344597	0.649246	3.813349	4.953006	2.973420	2.772901	2.155699	1.809432	1.606747	2.162624	2.348948	2.222484	0.000000	0.000000	49912.000000		1
10248.904297	4670.901855	2.417651	4.514594	8985.650391	99998.000000	1380.574463	847.466919	198.426254	70.830399	57.752258	236.128036	347.210480	133.362457	0.246101	0.000000	4.010677	3.669401	0.383394	0.654619	3.953550	4.999991	3.140060	2.928123	2.297599	1.850220	1.761569	2.373147	2.540593	2.125034	0.000000	0.000000	49962.000000		1
16215.559570	4656.692383	2.673601	6.833565	14572.046875	99998.000000	2358.656250	1421.076294	336.938538	127.759300	76.193016	348.043091	455.425049	253.322968	1.936805	99998.000000	4.209932	3.668077	0.427097	0.834647	4.163520	4.999991	3.372665	3.152617	2.527551	2.106393	1.881915	2.541633	2.658417	2.403675	0.287086	4.999991	50005.000000		1
4174.978516	1248.109375	2.476242	3.885511	3259.089355	50869.300781	462.243195	266.188324	70.636116	35.527756	25.564194	91.864578	118.292221	119.272850	0.417788	0.000000	3.620654	3.096253	0.393793	0.589448	3.513096	4.706456	2.664871	2.425189	1.849027	1.550568	1.407632	1.963148	2.072956	2.076542	0.000000	0.000000	50097.000000		1
7534.147461	943.365051	1.797820	3.842339	5645.425293	82272.296875	797.864990	507.534058	119.636726	56.154884	42.179379	165.639938	220.752518	145.453796	1.931702	0.000000	3.877034	2.974680	0.254746	0.584596	3.751697	4.915254	2.901929	2.705465	2.077864	1.749388	1.625100	2.219165	2.343906	2.162725	0.285940	0.000000	50175.000000		1
22820.400391	5242.741211	3.607974	9.362231	16095.035156	99998.000000	2566.685303	1562.746338	331.289124	129.757553	110.018547	501.748962	680.642822	441.794922	4.392535	99998.000000	4.358323	3.719558	0.557263	0.971379	4.206692	4.999991	3.409373	3.193888	2.520207	2.113133	2.041466	2.700486	2.832919	2.645221	0.642715	4.999991	50241.000000		1
10261.486328	3714.992432	1.329091	5.951616	12997.311523	99998.000000	2064.572266	1252.657837	304.731995	102.611404	90.584824	406.279510	546.133240	278.168640	4.967510	0.000000	4.011210	3.569958	0.123555	0.774635	4.113853	4.999991	3.314830	3.097832	2.483918	2.011196	1.957055	2.608825	2.737299	2.444308	0.696139	0.000000	50295.000000		1
4910.711914	714.576294	2.106194	4.298732	2390.390869	42205.804688	277.801697	174.138733	55.581306	32.018459	15.264506	48.975941	81.950356	91.617882	0.875489	99998.000000	3.691144	2.854048	0.323498	0.633340	3.378469	4.625372	2.443735	2.240895	1.744929	1.505400	1.183683	1.689983	1.913551	1.961980	0.000000	4.999991	50348.000000		1
6800.510254	1805.997803	1.982844	5.300947	4727.390137	70040.023438	675.101318	418.176575	110.687721	52.593163	31.716253	120.093124	161.353546	83.865356	0.728494	99998.000000	3.832541	3.256717	0.297289	0.724353	3.674621	4.845346	2.829369	2.621360	2.044099	1.720929	1.501282	2.079518	2.207778	1.923583	0.000000	4.999991	50401.000000		1
20142.111328	6577.324707	2.679769	8.273671	16414.236328	99998.000000	2625.766602	1606.535400	402.828796	139.477509	97.948792	417.088013	612.430542	364.504089	0.940174	0.000000	4.304105	3.818049	0.428097	0.917698	4.215220	4.999991	3.419256	3.205890	2.605120	2.144504	1.990999	2.620228	2.787057	2.561702	0.000000	0.000000	50445.000000		1
9373.378906	2438.719238	2.044519	5.078918	5984.433105	87905.007812	853.091675	533.724243	116.793518	43.443710	32.758556	152.854767	237.373871	150.575882	0.523880	0.000000	3.971896	3.387162	0.310591	0.705771	3.777023	4.944014	2.930996	2.727317	2.067419	1.637927	1.515325	2.184279	2.375433	2.177755	0.000000	0.000000	50474.000000		1
16135.277344	4954.843262	2.411484	3.792999	10514.259766	99998.000000	1624.220581	989.198608	229.195801	96.326744	59.374306	291.120361	335.054382	255.487762	1.874650	0.000000	4.207777	3.695030	0.382284	0.578983	4.021779	4.999991	3.210645	2.995284	2.360207	1.983747	1.773599	2.464072	2.525115	2.407370	0.272920	0.000000	50495.000000		1
4344.586914	0.000000	1.964342	3.114576	2010.061035	36169.234375	241.709610	143.110153	55.507298	20.426685	17.188759	45.445057	52.994049	43.280273	0.227784	99998.000000	3.637949	0.000000	0.293217	0.493399	3.303209	4.558339	2.383294	2.155670	1.744350	1.310198	1.235245	1.657487	1.724227	1.636290	0.000000	4.999991	50574.000000		0
11192.827148	1833.837769	2.500912	4.567017	8553.770508	99998.000000	1309.315430	803.443481	198.309067	67.355019	74.003563	273.774323	348.440887	236.131134	1.631679	0.000000	4.048940	3.263361	0.398098	0.659633	3.932158	4.999991	3.117044	2.904955	2.297343	1.828370	1.869253	2.437393	2.542129	2.373153	0.212635	0.000000	50611.000000		1
14775.172852	2931.950928	1.273584	4.267894	9071.708984	99998.000000	1393.390381	848.009644	209.533875	74.342773	40.119442	226.371094	309.175659	168.316635	2.697237	0.000000	4.169533	3.467157	0.105028	0.630214	3.957689	4.999991	3.144073	2.928401	2.321254	1.871239	1.603355	2.354821	2.490205	2.226127	0.430919	0.000000	50639.000000		1
4109.982422	2298.470947	2.738360	2.732193	5463.521484	80573.804688	795.783447	472.755646	109.195190	34.621136	34.180161	146.869232	208.383652	91.275581	0.625305	0.000000	3.613840	3.361439	0.437491	0.436511	3.737473	4.906194	2.900795	2.674637	2.038203	1.539341	1.533774	2.166931	2.318864	1.960355	0.000000	0.000000	50658.000000		1
6774.665527	1079.693970	1.233495	3.040566	3151.793701	49687.378906	393.830444	262.136292	61.816628	40.446316	19.328875	75.449837	73.719856	80.985146	0.911241	0.000000	3.830888	3.033301	0.091138	0.482955	3.498558	4.696246	2.595309	2.418527	1.791105	1.606879	1.286207	1.877658	1.867584	1.908405	0.000000	0.000000	50703.000000		1
6961.342773	262.589600	2.026016	3.071404	3075.937012	50156.296875	380.425446	247.149323	43.005821	91.910835	18.952658	49.614273	75.755127	19.538568	0.191848	99998.000000	3.842693	2.419277	0.306643	0.487337	3.487978	4.700325	2.580270	2.392959	1.633527	1.963367	1.277670	1.695607	1.879412	1.290893	0.000000	4.999991	50735.000000		0
11391.072266	3062.460938	1.933504	6.938412	10066.778320	99998.000000	1603.217285	957.078430	201.328049	92.783531	84.223076	336.969391	439.821320	271.961090	1.488288	0.000000	4.056565	3.486071	0.286345	0.841260	4.002891	4.999991	3.204992	2.980947	2.303904	1.967471	1.925431	2.527591	2.643276	2.434507	0.172687	0.000000	50764.000000		1
10836.079102	3274.770264	1.437022	3.237926	10373.561523	99998.000000	1577.264526	976.946960	213.971375	104.918045	54.915218	249.499130	342.097656	165.383987	2.173325	0.000000	4.034872	3.515181	0.157463	0.510267	4.015928	4.999991	3.197905	2.989871	2.330356	2.020850	1.739693	2.397069	2.534150	2.218493	0.337125	0.000000	50793.000000		1
11913.675781	3253.794678	2.180203	2.029100	1604.629639	34617.570312	125.902885	94.029366	39.626041	22.893677	20.917000	21.061935	50.326618	45.364880	0.199445	0.000000	4.076046	3.512390	0.338497	0.307303	3.205375	4.539297	2.100036	1.973264	1.597981	1.359716	1.320499	1.323498	1.701798	1.656720	0.000000	0.000000	50836.000000		1
8614.756836	1760.635986	2.513247	3.422950	5999.604980	87035.312500	892.711548	540.496155	133.050995	28.524584	35.866966	138.629471	230.268936	96.533356	0.372820	99998.000000	3.935243	3.245670	0.400235	0.534401	3.778123	4.939695	2.950711	2.732793	2.124018	1.455219	1.554695	2.141855	2.362235	1.984677	0.000000	4.999991	50863.000000		1
21866.023438	5062.586426	2.519415	5.057332	12093.313477	99998.000000	1871.255859	1157.296265	273.866852	100.203011	81.882515	378.380920	547.502380	267.070282	1.429428	0.000000	4.339770	3.704372	0.401300	0.703921	4.082545	4.999991	3.272133	3.063445	2.437540	2.000881	1.913191	2.577929	2.738386	2.426625	0.155162	0.000000	50893.000000		1
10702.047852	3028.182129	1.236579	3.225591	8510.123047	99998.000000	1313.512329	807.227234	214.578873	122.677292	52.442062	212.571365	252.663055	166.814850	2.051334	99998.000000	4.029467	3.481182	0.092222	0.508609	3.929936	4.999991	3.118434	2.906996	2.331587	2.088764	1.719680	2.327505	2.402542	2.222235	0.312036	4.999991	51020.000000		1
10668.471680	2022.380615	2.587257	6.062630	5911.465332	79960.585938	860.615967	534.670959	122.775978	71.949791	31.873524	138.277924	155.454361	67.799080	1.354240	99998.000000	4.028102	3.305863	0.412840	0.782661	3.771695	4.902876	2.934809	2.728087	2.089113	1.857030	1.503430	2.140753	2.191603	1.831224	0.131696	4.999991	51075.000000		1
24363.878906	3034.217041	1.868746	5.168346	12548.788086	99998.000000	1935.792358	1206.090332	260.045532	139.409668	94.861969	381.813110	531.146240	299.859680	2.933035	0.000000	4.386746	3.482047	0.271550	0.713352	4.098602	4.999991	3.286859	3.081380	2.415049	2.144293	1.977092	2.581851	2.725214	2.476918	0.467317	0.000000	51094.000000		1
12720.490234	2675.843262	2.735276	5.347203	6191.845215	86776.992188	905.040344	570.624268	132.989319	72.184158	39.977589	144.766113	192.434555	122.489189	1.320313	0.000000	4.104504	3.427461	0.437001	0.728127	3.791820	4.938405	2.956668	2.756350	2.123817	1.858442	1.601817	2.160667	2.284283	2.088098	0.120677	0.000000	51163.000000		1
12835.769531	3569.507812	3.111492	6.093468	10688.984375	99998.000000	1714.959595	1026.003052	272.957123	88.136337	77.790390	357.263458	520.134216	280.462952	2.285366	0.000000	4.108422	3.552608	0.492969	0.784864	4.028936	4.999991	3.234254	3.011149	2.436095	1.945155	1.890926	2.552989	2.716115	2.447875	0.358956	0.000000	51235.000000		1
4327.833008	1259.997192	2.750695	4.594771	0.000000	1882.326416	0.000000	0.000000	0.000000	5.726503	2.334390	0.000000	0.000000	0.000000	0.182981	0.000000	3.636271	3.100370	0.439442	0.662264	0.000000	3.274695	0.000000	0.000000	0.000000	0.757890	0.368173	0.000000	0.000000	0.000000	0.000000	0.000000	51359.000000		1
5916.815918	2421.802002	1.905751	4.304899	5940.631348	80135.812500	877.490173	537.520325	117.814240	71.345383	34.349766	128.446976	173.253693	180.929123	0.289860	0.000000	3.772088	3.384139	0.280066	0.633963	3.773833	4.903827	2.943242	2.730395	2.071198	1.853366	1.535924	2.108724	2.238683	2.257509	0.000000	0.000000	51455.000000		1
17019.603516	4033.150879	3.614142	3.867008	8102.634766	99998.000000	1289.471558	749.478027	203.286224	71.894287	52.346466	214.514114	338.375580	231.921829	2.684181	0.000000	4.230949	3.605644	0.558005	0.587375	3.908626	4.999991	3.110412	2.874759	2.308108	1.856694	1.718887	2.331456	2.529399	2.365342	0.428812	0.000000	51484.000000		1
20684.517578	9395.547852	3.157748	11.517764	23565.898438	99998.000000	3776.987793	2341.544434	536.511963	207.695969	196.070282	808.661133	1080.421753	557.706482	2.862550	99998.000000	4.315645	3.972922	0.499378	1.061368	4.372284	4.999991	3.577146	3.369502	2.729579	2.317428	2.292412	2.907767	3.033593	2.746406	0.456753	4.999991	51590.000000		1
8254.058594	2639.816162	3.506211	3.385945	4961.310059	69900.257812	682.795288	424.744934	85.394890	53.829742	31.124176	113.056030	162.778229	83.726593	1.240080	0.000000	3.916667	3.421574	0.544838	0.529680	3.695596	4.844479	2.834291	2.628128	1.931432	1.731022	1.493098	2.053294	2.211596	1.922863	0.093450	0.000000	51633.000000		1
8758.360352	1945.956299	1.766982	0.518068	4084.760498	60038.332031	576.825684	329.105865	87.356148	24.688412	12.529230	45.571491	64.999046	78.400970	1.036303	0.000000	3.942423	3.289133	0.247232	0.000000	3.611167	4.778429	2.761045	2.517336	1.941293	1.392493	1.097924	1.658693	1.812907	1.894321	0.015487	0.000000	51652.000000		1
15257.285156	3712.864746	2.278883	5.328701	10096.968750	99998.000000	1553.788086	968.364868	230.620483	99.493744	52.337215	246.748444	325.722992	170.428986	2.095471	0.000000	4.183477	3.569709	0.357722	0.726621	4.004191	4.999991	3.191392	2.986039	2.362898	1.997796	1.718811	2.392254	2.512848	2.231544	0.321282	0.000000	51721.000000		1
5688.832031	1647.814331	1.125565	2.917217	3511.379395	49389.148438	458.243591	286.553345	71.585915	50.005909	14.126607	65.517113	90.541656	45.944622	1.298505	99998.000000	3.755023	3.216908	0.051370	0.464969	3.545478	4.693632	2.661096	2.457206	1.854828	1.699021	1.150038	1.816355	1.956848	1.662235	0.113444	4.999991	51771.000000		1
7382.075684	1656.973022	1.606628	4.348072	3925.013428	59366.503906	537.390808	328.541534	70.414093	30.189802	24.805595	91.318756	126.032402	80.278969	0.385363	99998.000000	3.868179	3.219316	0.205915	0.638297	3.593841	4.773541	2.730290	2.516590	1.847660	1.479860	1.394550	1.960560	2.100482	1.904602	0.000000	4.999991	51796.000000		1
5844.196777	743.560364	2.485493	4.082870	4763.830566	79595.945312	692.755737	409.674683	114.187759	42.395241	34.285007	159.037659	243.636948	113.715950	0.870710	99998.000000	3.766725	2.871316	0.395413	0.610966	3.677956	4.900891	2.840580	2.612439	2.057620	1.627317	1.535104	2.201500	2.386743	2.055821	0.000000	4.999991	51813.000000		1
4596.951172	1145.596558	0.804856	1.692973	3896.874512	59175.164062	521.016174	331.332306	85.302383	51.183895	26.797689	117.986931	120.426163	98.291092	1.999242	0.000000	3.662470	3.059032	0.000000	0.228650	3.590716	4.772140	2.716851	2.520264	1.930961	1.709133	1.428097	2.071834	2.080721	1.992514	0.300865	0.000000	51893.000000		1
10782.733398	1276.470459	2.531749	3.422950	0.000000	3384.554443	0.000000	0.000000	0.000000	0.000000	0.000000	0.000000	0.000000	0.000000	0.824740	99998.000000	4.032729	3.106011	0.403421	0.534401	0.000000	3.529501	0.000000	0.000000	0.000000	0.000000	0.000000	0.000000	0.000000	0.000000	0.000000	4.999991	51914.000000		1
25147.974609	9184.585938	3.271847	8.779405	26297.662109	99998.000000	4223.220215	2615.497803	598.535217	261.093994	166.830261	787.460449	1037.822998	674.586365	6.261589	0.000000	4.400503	3.963060	0.514793	0.943465	4.419917	4.999991	3.625644	3.417554	2.777090	2.416797	2.222275	2.896229	3.016123	2.829038	0.796685	0.000000	51968.000000		1
12518.776367	2793.155029	1.014550	4.662613	6391.566406	91741.609375	934.545532	569.850281	112.050728	55.263683	42.971901	177.635681	205.993744	148.870575	1.221246	0.000000	4.097562	3.446095	0.006273	0.668629	3.805607	4.962566	2.970600	2.755761	2.049415	1.742440	1.633185	2.249530	2.313854	2.172809	0.086803	0.000000	52017.000000		1
8362.889648	2757.954102	1.415436	1.165653	6584.401855	90734.781250	977.458862	585.731506	131.644806	60.706482	30.109625	107.850677	157.310760	105.001305	1.461891	0.000000	3.922356	3.440587	0.150890	0.066569	3.818516	4.957774	2.990098	2.767699	2.119404	1.783235	1.478705	2.032823	2.196759	2.021195	0.164915	0.000000	52038.000000		1
13313.011719	5257.817871	2.408400	6.460433	12509.216797	99998.000000	1974.807739	1197.671753	292.554291	120.669785	84.759644	376.654022	491.504791	299.421783	2.826388	0.000000	4.124276	3.720806	0.381729	0.810262	4.097230	4.999991	3.295525	3.078338	2.466207	2.081599	1.928189	2.575943	2.691528	2.476283	0.451232	0.000000	52080.000000		1
11377.755859	1938.308716	2.500912	2.809286	6407.546387	89285.804688	905.823608	568.302185	122.837646	52.512989	45.364880	164.498962	241.873047	107.474464	1.360237	0.000000	4.056056	3.287423	0.398098	0.448596	3.806692	4.950782	2.957044	2.754579	2.089331	1.720267	1.656720	2.216163	2.383587	2.031305	0.133615	0.000000	52102.000000		1
6348.125977	818.849792	3.660398	4.644111	3789.532471	59658.652344	517.167664	323.749390	80.232712	22.350939	26.381386	112.109322	167.163315	114.567062	0.480851	0.000000	3.802645	2.913204	0.563528	0.666903	3.578586	4.775673	2.713631	2.510209	1.904351	1.349296	1.421298	2.049642	2.223141	2.059060	0.000000	0.000000	52148.000000		1
16349.760742	2515.587646	3.586388	4.631775	8903.614258	99998.000000	1375.551025	836.420959	201.667267	71.780190	36.514549	177.345810	272.213959	175.696014	0.608941	99998.000000	4.213511	3.400640	0.554657	0.665747	3.949566	4.999991	3.138477	2.922425	2.304636	1.856005	1.562466	2.248821	2.434910	2.244762	0.000000	4.999991	52248.000000		1
9948.927734	766.740784	3.617226	5.600070	5365.893555	73992.945312	770.194580	478.901550	94.695450	21.620092	33.122437	144.547165	177.580185	160.579529	1.560417	99998.000000	3.997776	2.884649	0.558376	0.748193	3.729642	4.869190	2.886600	2.680246	1.976329	1.334858	1.520122	2.160010	2.249394	2.205690	0.193241	4.999991	52294.000000		1
5332.585938	717.323914	1.958174	2.682853	2760.544434	43106.343750	339.575134	216.046738	47.335388	38.821186	12.908530	34.920258	61.915306	62.565975	0.852195	0.000000	3.726938	2.855715	0.291851	0.428597	3.440995	4.634541	2.530936	2.334548	1.675186	1.589069	1.110877	1.543077	1.791798	1.796338	0.000000	0.000000	52330.000000		1
5291.498535	2217.886475	3.234842	5.014159	5350.891113	81516.343750	782.409302	478.435913	127.043869	76.831352	41.118572	181.012375	224.092209	152.355194	0.348320	0.000000	3.723579	3.345939	0.509853	0.700198	3.728426	4.911245	2.893434	2.679824	2.103954	1.885538	1.614038	2.257708	2.350427	2.182857	0.000000	0.000000	52390.000000		1
23285.304688	5804.879395	3.108409	5.621656	15143.127930	99998.000000	2424.130127	1465.115112	304.297180	135.706085	93.822754	477.467621	648.917297	332.223511	3.796942	99998.000000	4.367082	3.763793	0.492538	0.749864	4.180215	4.999991	3.384556	3.165872	2.483298	2.132599	1.972308	2.678944	2.812189	2.521430	0.579434	4.999991	52474.000000		1
10930.022461	922.861267	2.266548	2.263464	4501.888672	67754.289062	628.684875	385.183655	121.042915	68.600853	37.032619	118.551254	157.440277	129.788391	1.353181	0.000000	4.038621	2.965137	0.355365	0.354774	3.653395	4.830937	2.798433	2.585668	2.082939	1.836329	1.568584	2.073906	2.197116	2.113236	0.131356	0.000000	52503.000000		1
14597.531250	6078.375977	1.921169	5.507557	13570.756836	99998.000000	2142.603271	1307.449707	315.910522	149.635345	78.373222	334.076843	423.983246	253.779358	0.925465	0.000000	4.164279	3.783787	0.283566	0.740959	4.132604	4.999991	3.330942	3.116425	2.499564	2.175034	1.894168	2.523846	2.627349	2.404456	0.000000	0.000000	52530.000000		1
8301.233398	1154.067627	1.655968	1.350678	0.000000	4145.503906	0.000000	0.000000	0.000000	10.160919	0.000000	0.000000	0.000000	0.000000	0.088306	0.000000	3.919143	3.062231	0.219052	0.130552	0.000000	3.617577	0.000000	0.000000	0.000000	1.006933	0.000000	0.000000	0.000000	0.000000	0.000000	0.000000	52569.000000		1
23299.890625	3501.125977	2.593424	9.880299	14343.054688	99998.000000	2321.500244	1399.955688	308.531158	109.411049	95.626740	424.791168	527.957642	361.916840	1.641592	99998.000000	4.367354	3.544208	0.413874	0.994770	4.156641	4.999991	3.365769	3.146114	2.489299	2.039061	1.980579	2.628175	2.722599	2.558609	0.215265	4.999991	52601.000000		1
7584.662109	2135.063477	2.161701	4.076703	3841.724854	61163.910156	524.713562	326.848541	103.024628	40.979805	29.320189	87.393158	115.470596	78.265289	0.294080	99998.000000	3.879936	3.329411	0.334796	0.610309	3.584526	4.786495	2.719922	2.514347	2.012941	1.612570	1.467167	1.941477	2.062471	1.893569	0.000000	4.999991	52664.000000		1
9214.976562	2272.693848	3.950269	3.182418	3971.429932	60352.941406	515.061462	333.672882	92.379562	40.742355	32.564281	96.881821	144.960388	92.586174	0.427564	99998.000000	3.964494	3.356541	0.596627	0.502757	3.598947	4.780698	2.711859	2.523321	1.965576	1.610046	1.512741	1.986242	2.161249	1.966546	0.000000	4.999991	52693.000000		1
8961.791992	2833.043213	4.129126	6.358669	8462.210938	99998.000000	1327.753052	784.068359	180.078003	80.226547	48.235840	205.953659	306.357117	190.010727	0.340600	99998.000000	3.952395	3.452253	0.615858	0.803366	3.927484	4.999991	3.123117	2.894354	2.255461	1.904318	1.683370	2.313770	2.486228	2.278778	0.000000	4.999991	52725.000000		1
13739.764648	3442.164795	2.562587	4.835302	11282.462891	99998.000000	1771.885498	1055.236938	221.730072	90.365883	70.118050	293.639771	378.602936	261.158752	2.408787	99998.000000	4.137980	3.536832	0.408679	0.684424	4.052404	4.999991	3.248436	3.023350	2.345824	1.956005	1.845830	2.467815	2.578184	2.416905	0.381798	4.999991	52808.000000		1
16594.863281	4354.448730	2.846291	4.292564	8315.418945	99998.000000	1293.967651	769.688843	156.579926	153.527023	62.331612	250.023376	323.527374	209.342682	2.881521	0.000000	4.219974	3.638933	0.454279	0.632717	3.919884	4.999991	3.111923	2.886315	2.194736	2.186185	1.794708	2.397981	2.509911	2.320858	0.459622	0.000000	52869.000000		1
9921.559570	4493.802734	2.716774	6.099635	14999.916016	99998.000000	2402.143066	1470.745972	356.338348	141.580612	87.473335	383.191559	488.908264	281.767365	1.673533	0.000000	3.996580	3.652614	0.434053	0.785304	4.176089	4.999991	3.380599	3.167538	2.551862	2.151004	1.941876	2.583416	2.689227	2.449891	0.223634	0.000000	52912.000000		1
10806.037109	2494.991455	3.092990	5.344119	8089.645996	99998.000000	1263.617432	755.155212	179.384171	78.968384	45.858280	178.711914	262.191803	146.227814	0.037794	99998.000000	4.033667	3.397069	0.490378	0.727876	3.907929	4.999991	3.101616	2.878036	2.253784	1.897453	1.661418	2.252153	2.418619	2.165030	0.000000	4.999991	52966.000000		1
8726.280273	1271.647461	3.715905	5.226937	5027.499512	70150.859375	688.521790	444.271149	103.650627	48.670650	18.446926	77.710213	111.208870	59.543911	1.604793	0.000000	3.940829	3.104367	0.570065	0.718247	3.701352	4.846033	2.837918	2.647648	2.015572	1.687267	1.265924	1.890478	2.046139	1.774837	0.205419	0.000000	53001.000000		1
10105.180664	1066.042358	2.932636	5.091253	6056.919434	85900.648438	966.443726	552.840332	140.748001	69.186760	40.322968	148.707138	202.533798	136.449280	0.430917	0.000000	4.004544	3.027775	0.467258	0.706825	3.782252	4.933997	2.985177	2.742600	2.148442	1.840023	1.605552	2.172332	2.306498	2.134971	0.000000	0.000000	53057.000000		1
14592.992188	3432.873535	2.994310	3.913265	7220.599121	99998.000000	1127.359375	670.176636	155.352585	89.397583	47.372395	204.775665	261.285187	165.433334	2.530583	99998.000000	4.164145	3.535658	0.476297	0.592539	3.858573	4.999991	3.052062	2.826189	2.191319	1.951326	1.675525	2.311278	2.417115	2.218623	0.403221	4.999991	53138.000000		1
14599.047852	4431.566895	2.531749	5.883773	8044.012695	99998.000000	1216.886475	750.424744	229.279053	118.896629	115.501434	306.832001	424.815857	226.960083	3.126763	0.000000	4.164325	3.646557	0.403421	0.769656	3.905473	4.999991	3.085250	2.875307	2.360364	2.075170	2.062587	2.486901	2.628201	2.355949	0.495095	0.000000	53218.000000		1
15319.341797	5654.469727	2.013681	5.501390	13633.757812	99998.000000	2156.859375	1310.909668	266.832825	94.239059	93.930679	367.923950	492.861633	233.531540	2.349463	0.000000	4.185240	3.752392	0.303991	0.740472	4.134615	4.999991	3.333822	3.117573	2.426239	1.974231	1.972807	2.565758	2.692725	2.368345	0.370969	0.000000	53251.000000		1
6264.880371	1108.678101	2.019849	1.868746	2600.991699	41356.539062	299.347778	191.768463	38.589909	13.152145	10.099244	42.197880	64.240448	21.145197	0.208081	99998.000000	3.796913	3.044806	0.305319	0.271550	3.415139	4.616544	2.476176	2.282777	1.586474	1.118997	1.004289	1.625291	1.807809	1.325212	0.000000	4.999991	53281.000000		1
10727.164062	1632.947632	1.221161	1.955090	6019.982422	80858.414062	844.071716	544.813354	117.576790	44.412006	29.825922	135.499481	213.502655	143.622055	0.599158	0.000000	4.030485	3.212972	0.086773	0.291167	3.779595	4.907725	2.926379	2.736248	2.070322	1.647500	1.474594	2.131938	2.329403	2.157221	0.000000	0.000000	53306.000000		1
15630.105469	3277.150879	3.022064	7.524323	15288.606445	99998.000000	2441.981934	1491.530396	388.532593	166.614410	109.571404	527.766479	685.974609	401.034058	4.103936	0.000000	4.193962	3.515496	0.480304	0.876467	4.184368	4.999991	3.387743	3.173632	2.589427	2.221713	2.039697	2.722442	2.836308	2.603181	0.613201	0.000000	53356.000000		1
7051.665527	1402.095825	2.016765	2.288134	2652.900391	44586.191406	342.942596	203.804291	40.837952	54.107281	7.875869	41.402275	58.597202	33.788525	1.249403	99998.000000	3.848292	3.146778	0.304655	0.359481	3.423721	4.649200	2.535221	2.309213	1.611064	1.733256	0.896298	1.617024	1.767877	1.528769	0.096703	4.999991	53407.000000		1
16538.562500	4957.609375	3.055985	4.792130	12326.114258	99998.000000	1917.138794	1187.680420	209.694229	95.275192	76.467468	291.379395	397.623444	201.587082	1.149777	99998.000000	4.218498	3.695272	0.485151	0.680529	4.090826	4.999991	3.282654	3.074700	2.321586	1.978980	1.883477	2.464459	2.599472	2.304463	0.060614	4.999991	53426.000000		1
5893.641602	622.409485	0.305290	0.280620	2618.587646	44591.886719	287.324280	192.141602	41.075401	33.489403	1.788568	25.286657	22.017895	0.000000	1.714797	0.000000	3.770384	2.794076	0.000000	0.000000	3.418067	4.649256	2.458372	2.283621	1.613582	1.524907	0.252506	1.402891	1.342776	0.000000	0.234213	0.000000	53442.000000		1
23459.273438	5701.136230	3.074487	6.969250	19675.140625	99998.000000	3184.176025	1936.227173	464.386383	178.727325	103.567368	505.992188	655.535034	303.011261	1.774286	99998.000000	4.370315	3.755961	0.487773	0.843186	4.293918	4.999991	3.502997	3.286956	2.666879	2.252191	2.015223	2.704144	2.816596	2.481459	0.249024	4.999991	53467.000000		1
7064.765137	1757.761963	1.477111	2.544085	3423.659180	54531.683594	419.906525	269.605103	58.544781	40.267460	16.972898	56.487926	102.481888	61.665524	1.288903	0.000000	3.849098	3.244960	0.169413	0.405532	3.534491	4.736649	2.623153	2.430728	1.767488	1.604954	1.229756	1.751956	2.010647	1.790042	0.110220	0.000000	53500.000000		1
16218.109375	3147.643066	2.093859	4.233974	9231.751953	99998.000000	1357.218140	858.753418	195.172913	77.081131	64.135597	297.929260	399.260895	196.674683	1.679008	0.000000	4.210000	3.497985	0.320947	0.626748	3.965284	4.999991	3.132650	2.933868	2.290420	1.886948	1.807099	2.474113	2.601257	2.293748	0.225053	0.000000	53555.000000		1
13841.712891	3146.606934	2.815454	3.669649	10568.531250	99998.000000	1565.941040	983.580078	221.221252	94.097206	44.566193	199.339035	285.976685	180.626907	1.816383	99998.000000	4.141190	3.497843	0.449548	0.564625	4.024014	4.999991	3.194775	2.992810	2.344827	1.973577	1.649006	2.299592	2.456331	2.256783	0.259207	4.999991	53594.000000		1
8363.043945	1815.008423	1.859494	2.596508	3451.419189	59027.785156	412.650513	253.911972	78.632256	49.968903	14.354804	38.753345	81.475464	67.188499	0.194721	99998.000000	3.922364	3.258879	0.269395	0.414390	3.537998	4.771057	2.615582	2.404683	1.895601	1.698700	1.156997	1.588309	1.911027	1.827295	0.000000	4.999991	53622.000000		1
16213.212891	5841.649902	1.486362	5.134425	13247.325195	99998.000000	2082.750977	1266.929443	274.603851	138.416702	68.011856	329.090424	460.507050	258.808929	2.627125	0.000000	4.209869	3.766536	0.172125	0.710492	4.122128	4.999991	3.318637	3.102752	2.438707	2.141188	1.832585	2.517315	2.663236	2.412979	0.419481	0.000000	53650.000000		1
6006.290527	1258.239380	3.469206	4.311067	0.000000	1515.090210	0.000000	0.000000	0.000000	0.000000	1.242747	0.000000	0.000000	0.000000	1.780305	0.000000	3.778606	3.099763	0.540230	0.634585	0.000000	3.180439	0.000000	0.000000	0.000000	0.000000	0.094383	0.000000	0.000000	0.000000	0.250494	0.000000	53760.000000		1
11260.701172	1802.729004	2.716774	4.785963	7304.982422	99735.984375	1108.249512	677.318542	163.687943	112.963516	51.902409	216.860840	327.150757	162.950928	0.711423	0.000000	4.051566	3.255930	0.434053	0.679969	3.863619	4.998852	3.044637	2.830793	2.214017	2.052938	1.715188	2.336181	2.514748	2.212057	0.000000	0.000000	53795.000000		1
13617.309570	3647.800781	1.612795	5.581567	7727.815430	99998.000000	1172.983276	712.969666	146.906235	76.893028	55.013901	226.417343	312.783630	223.065323	1.329631	0.000000	4.134091	3.562031	0.207579	0.746756	3.888057	4.999991	3.069292	2.853071	2.167040	1.885887	1.740472	2.354910	2.495244	2.348432	0.123731	0.000000	53822.000000		1
6196.409180	2124.171875	2.396065	5.569232	5973.007812	86601.203125	890.882874	529.940491	100.304771	76.661743	37.868313	139.622437	204.402542	167.678299	1.250225	0.000000	3.792140	3.327190	0.379499	0.745795	3.776193	4.937524	2.949821	2.724227	2.001322	1.884579	1.578276	2.144955	2.310486	2.224477	0.096988	0.000000	53874.000000		1
14787.829102	3679.153076	2.488577	6.438847	8031.326172	99998.000000	1236.067383	752.611084	181.878906	76.575401	51.146893	197.482635	231.681290	150.208908	1.231700	99998.000000	4.169904	3.565748	0.395951	0.808808	3.904787	4.999991	3.092042	2.876571	2.259782	1.884089	1.708819	2.295529	2.364891	2.176696	0.090505	4.999991	53986.000000		1
6851.497070	1174.941528	3.200921	4.890810	3707.588379	58514.757812	493.003479	307.436432	63.981411	61.406490	23.905144	98.605629	157.640732	81.173256	0.957429	0.000000	3.835785	3.070016	0.505275	0.689381	3.569092	4.767265	2.692850	2.487755	1.806054	1.788214	1.378491	1.993902	2.197669	1.909413	0.000000	0.000000	54026.000000		1
8142.214355	1502.150879	2.584173	5.100504	5575.692383	76173.414062	784.327393	494.317169	109.133514	75.224724	28.364229	87.538094	144.124695	78.838867	0.304795	0.000000	3.910743	3.176713	0.412322	0.707613	3.746299	4.881804	2.894497	2.694006	2.037958	1.876361	1.452771	1.942197	2.158738	1.896740	0.000000	0.000000	54056.000000		1
8885.848633	1608.268433	2.029100	3.592556	5530.821289	85056.781250	821.982910	476.579498	144.340561	72.045387	43.616402	166.296783	225.569321	145.876266	0.996637	0.000000	3.948699	3.206358	0.307303	0.555404	3.742790	4.929709	2.914863	2.678135	2.159388	1.857606	1.639650	2.220884	2.353280	2.163985	0.000000	0.000000	54103.000000		1
30182.617188	10561.234375	2.158617	10.244180	26750.896484	99998.000000	4335.687500	2638.228027	682.153870	258.657837	173.170441	827.034058	1128.518921	690.816101	2.963935	99998.000000	4.479757	4.023715	0.334176	1.010477	4.427338	4.999991	3.637058	3.421312	2.833882	2.412726	2.238474	2.917523	3.052509	2.839362	0.471869	4.999991	54141.000000		1
8451.553711	3066.466797	4.011944	4.681116	7119.384277	96147.421875	1019.064636	642.077576	181.690796	35.311893	46.215992	165.097198	221.603638	99.308723	1.039599	99998.000000	3.926937	3.486638	0.603355	0.670349	3.852443	4.982938	3.008202	2.807587	2.259333	1.547921	1.664792	2.217740	2.345577	1.996987	0.016866	4.999991	54172.000000		1
5796.352539	0.000000	1.347594	0.700009	2787.854004	43869.734375	314.251495	197.803345	47.520412	19.661919	6.771890	22.070318	39.536613	66.448402	0.218821	99998.000000	3.763155	0.000000	0.129559	0.000000	3.445270	4.642165	2.497277	2.296234	1.676880	1.293626	0.830710	1.343809	1.597000	1.822484	0.000000	4.999991	54188.000000		0
11714.756836	2724.594238	3.290349	2.923384	6256.875000	90652.507812	844.929016	546.620422	138.126831	82.082954	47.458740	185.724335	274.949219	159.935028	1.635438	99998.000000	4.068733	3.435302	0.517242	0.465886	3.796357	4.957380	2.926820	2.737686	2.140278	1.914253	1.676316	2.268869	2.439252	2.203943	0.213634	4.999991	54208.000000		1
15663.521484	4161.708984	2.013681	3.746742	11837.868164	99998.000000	1850.853882	1131.423706	276.148804	138.379700	79.239754	305.894562	388.881042	208.198624	2.057745	0.000000	4.194890	3.619272	0.303991	0.573654	4.073274	4.999991	3.267372	3.053625	2.441143	2.141072	1.898943	2.485572	2.589817	2.318478	0.313392	0.000000	54261.000000		1
12080.475586	6829.864746	3.333522	2.466991	10287.355469	99998.000000	1624.599976	968.337158	233.408188	98.213997	45.509815	216.614151	309.477844	182.973633	2.455848	99998.000000	4.082084	3.834412	0.522903	0.392168	4.012304	4.999991	3.210747	2.986027	2.368116	1.992173	1.658105	2.335687	2.490630	2.262388	0.390201	4.999991	54296.000000		1
9334.378906	4898.633301	2.019849	5.044997	8543.726562	99998.000000	1262.306885	812.509644	211.529053	100.890678	61.631603	252.428680	319.925568	244.469559	1.930907	0.000000	3.970085	3.690075	0.305319	0.702861	3.931647	4.999991	3.101165	2.909828	2.325370	2.003851	1.789804	2.402139	2.505049	2.388225	0.285761	0.000000	54361.000000		1
18970.787109	4045.470459	3.154665	5.569232	13138.164062	99998.000000	2107.932861	1268.733398	308.133331	157.764069	67.404358	318.334351	430.187714	219.090393	3.275925	99998.000000	4.278085	3.606969	0.498953	0.745795	4.118535	4.999991	3.323857	3.103370	2.488739	2.198008	1.828688	2.502883	2.633658	2.340623	0.515334	4.999991	54402.000000		1
31805.171875	9465.440430	1.218077	7.672342	22474.830078	99998.000000	3710.995850	2210.695312	533.067444	189.480331	152.512466	771.508240	964.078491	470.646362	3.042560	0.000000	4.502498	3.976141	0.085675	0.884928	4.351696	4.999991	3.569490	3.344529	2.726782	2.277564	2.183305	2.887341	2.984113	2.672695	0.483239	0.000000	54450.000000		1
21737.107422	4667.028809	1.665219	3.287266	17082.578125	99998.000000	2711.485107	1649.917358	391.640991	189.637604	75.949402	438.516907	610.567932	370.239838	2.321199	99998.000000	4.337202	3.669040	0.221471	0.516835	4.232553	4.999991	3.433207	3.217462	2.592888	2.277925	1.880524	2.641986	2.785734	2.568483	0.365712	4.999991	54479.000000		1
5991.278809	1564.053833	2.229543	5.128258	3708.963623	57842.382812	503.623871	309.240417	68.175293	30.754128	27.565540	84.207657	126.655319	38.981541	0.258490	99998.000000	3.777519	3.194252	0.348216	0.709970	3.569252	4.762246	2.702106	2.490296	1.833627	1.487903	1.440367	1.925352	2.102623	1.590859	0.000000	4.999991	54511.000000		1
14681.041992	3550.974609	2.408400	5.180681	10411.695312	99998.000000	1647.752686	989.325073	204.751007	67.795998	74.170082	293.362244	372.737671	213.080185	1.455032	0.000000	4.166757	3.550348	0.381729	0.714387	4.017521	4.999991	3.216892	2.995339	2.311226	1.831204	1.870229	2.467404	2.571403	2.328543	0.162873	0.000000	54538.000000		1
7029.440918	2265.980469	1.936588	2.695188	6477.547363	87095.414062	940.413879	593.490173	165.689285	94.923645	45.300121	158.997574	190.417786	175.356812	0.958393	0.000000	3.846921	3.355256	0.287037	0.430589	3.811411	4.939995	2.973319	2.773413	2.219294	1.977374	1.656099	2.201391	2.279707	2.243923	0.000000	0.000000	54657.000000		1
24785.220703	8980.082031	3.074487	7.697012	22789.005859	99998.000000	3656.940918	2255.841309	506.695282	197.390121	133.488876	580.908508	800.529358	446.784393	3.122822	99998.000000	4.394193	3.953280	0.487773	0.886322	4.357725	4.999991	3.563118	3.353308	2.704747	2.295326	2.125445	2.764108	2.903377	2.650098	0.494547	4.999991	54682.000000		1
10649.293945	4355.078125	2.297385	5.202267	11071.235352	99998.000000	1716.680298	1063.522949	237.969040	115.578529	65.757645	308.009979	409.791870	215.235718	1.092147	0.000000	4.027321	3.638996	0.361234	0.716193	4.044196	4.999991	3.234689	3.026747	2.376520	2.062877	1.817946	2.488565	2.612563	2.332914	0.038281	0.000000	54755.000000		1
[truncated: 8,814 more rows]
