# Supplementary material for: Distinct elongation stalls during translation are linked with distinct pathways for mRNA degradation
Source: eLife. 2022 Jul 27;11:e76038. doi: 10.7554/eLife.76038 (PMC9352352; doi:10.7554/eLife.76038)
Supplement: Figure 3—source data 1. [file elife-76038-fig3-data1.zip › 3B_flow_cytometry_data/list_mode_data.HEL2_CGA_3.CSV]

FSC-HLin	SSC-HLin	BLU-V-HLin	GRN-V-HLin	YEL-V-HLin	ORG-V-HLin	GRN-B-HLin	YEL-B-HLin	RED-B-HLin	NIR-B-HLin	YEL-G-HLin	ORG-G-HLin	RED-G-HLin	NIR-G-HLin	BLU-V-ALin	BLU-V-W	FSC-HLog	SSC-HLog	BLU-V-HLog	GRN-V-HLog	YEL-V-HLog	ORG-V-HLog	GRN-B-HLog	YEL-B-HLog	RED-B-HLog	NIR-B-HLog	YEL-G-HLog	ORG-G-HLog	RED-G-HLog	NIR-G-HLog	BLU-V-ALog	BLU-V-WLog	TIME		P01.R1
28045.382812	9907.988281	1.853327	2.436154	5254.129395	99998.000000	773.549683	529.021545	444.813904	191.207214	139.918472	838.826294	1063.526001	575.246765	2.389149	99998.000000	4.447861	3.995986	0.267952	0.386705	3.720501	4.999991	2.888488	2.723473	2.648178	2.281504	2.145875	2.923672	3.026748	2.759854	0.378243	4.999991	20.000000		1
4262.189453	1161.625854	3.290349	4.243225	515.511719	16798.623047	80.729195	52.676426	43.644154	30.707870	21.089689	87.519592	98.648804	76.637077	0.518467	0.000000	3.629633	3.065066	0.517242	0.627696	2.712239	4.225274	1.907031	1.721616	1.639926	1.487250	1.324070	1.942105	1.994092	1.884439	0.000000	0.000000	105.000000		1
4213.503418	1609.468018	2.130863	3.583304	582.875977	19057.117188	83.412048	57.678249	61.853630	18.779968	32.576614	110.215904	146.628693	81.971947	0.211112	0.000000	3.624643	3.206682	0.328556	0.554284	2.765576	4.280057	1.921229	1.761012	1.791365	1.273695	1.512906	2.042244	2.166219	1.913665	0.000000	0.000000	153.000000		1
7507.035156	2030.913330	2.266548	4.348072	886.106140	27253.642578	126.334610	89.058372	84.861404	27.790653	28.311806	160.286575	185.246353	112.627388	0.159485	0.000000	3.875468	3.307691	0.355365	0.638297	2.947486	4.435424	2.101522	1.949675	1.928710	1.443899	1.451968	2.204897	2.267750	2.051644	0.000000	0.000000	202.000000		1
8346.401367	1495.708862	2.161701	2.457740	954.586731	34158.460938	146.829132	95.512642	103.699966	50.067581	44.609364	215.374481	299.591400	203.804291	0.874760	0.000000	3.921499	3.174847	0.334796	0.390536	2.979815	4.533498	2.166812	1.980061	2.015779	1.699557	1.649426	2.333194	2.476529	2.309213	0.000000	0.000000	307.000000		1
12425.292969	3519.847168	2.013681	3.204005	1721.309082	51535.281250	252.425598	175.566498	150.319931	72.850243	56.417000	278.128571	383.783630	215.429993	1.092045	0.000000	4.094306	3.546524	0.303991	0.505693	3.235859	4.712105	2.402133	2.244442	2.177016	1.862431	1.751410	2.444246	2.584086	2.333306	0.038240	0.000000	401.000000		1
6978.497559	1449.906128	2.026016	2.355976	748.839722	26098.902344	119.349937	75.187721	71.922035	22.986189	34.707481	156.320892	228.073318	115.698792	0.222079	0.000000	3.843762	3.161340	0.306643	0.372171	2.874389	4.416622	2.076822	1.876147	1.856862	1.361467	1.540423	2.194017	2.358074	2.063329	0.000000	0.000000	453.000000		1
7788.635742	2770.313721	2.537917	4.446751	1464.698853	43884.445312	208.497742	146.301819	115.263985	59.472984	39.727806	207.184067	254.790833	166.383118	0.255333	99998.000000	3.891461	3.442529	0.404477	0.648043	3.165748	4.642311	2.319101	2.165250	2.061694	1.774320	1.599095	2.316356	2.406184	2.221109	0.000000	4.999991	483.000000		1
4803.869629	1839.906616	1.887248	2.670518	563.500854	16331.863281	76.230019	57.773846	33.865620	33.575748	14.777276	67.284096	95.432465	57.015247	0.845957	0.000000	3.681591	3.264796	0.275829	0.426595	2.750895	4.213036	1.882126	1.761731	1.529759	1.526026	1.169594	1.827912	1.979696	1.755991	0.000000	0.000000	530.000000		1
9488.911133	2897.243408	4.261727	5.365705	1225.650513	38854.128906	166.858017	116.534485	99.290222	67.231674	36.095161	226.901505	292.366180	173.478806	1.311727	0.000000	3.977216	3.461985	0.629586	0.729627	3.088367	4.589437	2.222347	2.066454	1.996907	1.827574	1.557449	2.355837	2.465927	2.239246	0.117843	0.000000	580.000000		1
12885.532227	4280.272461	2.473158	2.713690	1701.372681	51440.210938	255.342819	172.091125	138.216248	53.021805	57.573402	286.325134	351.549316	284.659912	0.798702	0.000000	4.110102	3.631471	0.393252	0.433560	3.230799	4.711303	2.407124	2.235759	2.140559	1.724455	1.760222	2.456860	2.545986	2.454326	0.000000	0.000000	619.000000		1
13572.527344	3720.694336	2.747611	4.113708	1810.410645	55453.832031	266.616974	182.433990	168.285797	64.178772	59.491489	324.578918	437.850800	268.470306	1.655295	99998.000000	4.132661	3.570624	0.438955	0.614233	3.257777	4.743932	2.425888	2.261106	2.226048	1.807391	1.774455	2.511320	2.641326	2.428896	0.218875	4.999991	686.000000		1
5857.481445	1820.013306	0.986796	2.041435	715.661743	23047.382812	113.947227	72.304420	52.793606	24.238186	21.795866	135.434723	191.234970	101.596855	1.002216	0.000000	3.767711	3.260075	0.000000	0.309936	2.854708	4.362622	2.056704	1.859165	1.722581	1.384500	1.338374	2.131730	2.281567	2.006880	0.000961	0.000000	733.000000		1
7431.761230	1412.873535	3.450704	3.379778	717.308472	30757.980469	104.245789	73.954224	93.640808	41.852501	38.494312	187.102768	243.522842	178.708832	0.935710	99998.000000	3.871092	3.150103	0.537908	0.528888	2.855706	4.487958	2.018059	1.868963	1.971465	1.621721	1.585397	2.272080	2.386540	2.252146	0.000000	4.999991	795.000000		1
3366.764404	1211.816772	2.399149	4.351155	313.585388	17383.251953	55.969860	30.414915	54.995396	11.230976	23.516592	101.485840	152.975021	107.024239	0.715302	0.000000	3.527213	3.083437	0.380057	0.638605	2.496356	4.240131	1.747954	1.483087	1.740326	1.050418	1.371374	2.006405	2.184621	2.029482	0.000000	0.000000	922.000000		1
7872.621582	3061.116455	2.312804	2.473158	1426.475830	38608.851562	205.669952	141.438766	128.502472	83.868446	44.131386	193.131470	279.355896	135.200363	0.140207	0.000000	3.896119	3.485880	0.364139	0.393252	3.154264	4.586687	2.313171	2.150568	2.108912	1.923599	1.644748	2.285853	2.446158	2.130978	0.000000	0.000000	958.000000		1
5907.542969	816.839233	3.410615	5.522976	668.005676	20300.623047	89.656624	65.992012	55.380863	33.628170	23.433331	94.316147	135.727676	88.666740	0.100351	0.000000	3.771407	2.912137	0.532833	0.742173	2.824780	4.307509	1.952582	1.819491	1.743360	1.526703	1.369834	1.974586	2.132668	1.947761	0.000000	0.000000	1165.000000		1
3898.215820	1852.771973	2.016765	2.454656	537.871887	18441.498047	95.549644	52.207699	40.612839	32.650627	35.376652	125.850464	130.867706	109.707092	0.814182	0.000000	3.590866	3.267822	0.304655	0.389991	2.730679	4.265796	1.980229	1.717735	1.608663	1.513892	1.548717	2.099855	2.116832	2.040235	0.000000	0.000000	1213.000000		1
7511.339844	2405.865234	1.736145	2.340558	760.721375	26972.353516	122.507690	73.414566	64.740013	39.373177	26.446144	124.509033	159.302856	73.075356	0.995512	99998.000000	3.875717	3.381271	0.239586	0.369319	2.881226	4.430919	2.088163	1.865782	1.811173	1.595200	1.422362	2.095201	2.202224	1.863771	0.000000	4.999991	1240.000000		1
16323.807617	3485.062744	1.282835	2.294302	1963.077271	65267.652344	300.553528	197.704666	189.279892	93.671646	63.016201	347.719299	445.584839	260.289124	1.864523	0.000000	4.212821	3.542211	0.108171	0.360651	3.292937	4.814698	2.477922	2.296017	2.277104	1.971608	1.799452	2.541229	2.648930	2.415456	0.270568	0.000000	1313.000000		1
5545.817383	1546.886597	1.828657	3.996526	544.998413	19624.857422	89.416092	50.746006	34.152405	12.279448	16.572012	79.628304	120.888725	63.827225	0.274220	0.000000	3.743966	3.189458	0.262132	0.601683	2.736395	4.292807	1.951416	1.705402	1.533421	1.089179	1.219375	1.901067	2.082386	1.805006	0.000000	0.000000	1341.000000		1
6426.258789	1180.085205	2.186371	2.880212	690.495361	24932.330078	104.699097	71.348465	71.610580	45.552990	34.651974	146.018112	181.441025	82.456093	0.249347	0.000000	3.807958	3.071913	0.339724	0.459424	2.839161	4.396763	2.019943	1.853385	1.854977	1.658517	1.539728	2.164407	2.258735	1.916223	0.000000	0.000000	1400.000000		1
4826.562988	1674.738403	2.038351	2.503996	944.179138	28782.333984	134.071716	94.334656	71.659920	28.062023	25.638205	131.376526	168.196365	168.566406	0.407104	99998.000000	3.683638	3.223947	0.309279	0.398634	2.975055	4.459126	2.127337	1.974671	1.855276	1.448119	1.408888	2.118518	2.225816	2.226771	0.000000	4.999991	1448.000000		1
12278.590820	3099.132812	4.042781	4.705785	1481.862915	44938.507812	208.960312	145.330444	123.627083	42.805378	60.771240	294.089996	382.423706	200.877823	2.327353	0.000000	4.089149	3.491240	0.606680	0.672632	3.170808	4.652619	2.320064	2.162357	2.092114	1.631498	1.783698	2.468480	2.582545	2.302932	0.366862	0.000000	1486.000000		1
10539.991211	4385.834961	3.632644	3.780664	1993.871460	59977.984375	274.125885	194.667175	185.326538	98.365097	50.616489	322.895203	396.790833	241.234711	0.593877	0.000000	4.022840	3.642052	0.560223	0.577568	3.299697	4.777992	2.437950	2.289293	2.267938	1.992841	1.704292	2.509062	2.598562	2.382440	0.000000	0.000000	1523.000000		1
7128.429199	1956.382446	1.002215	1.874913	651.193115	31921.781250	109.022499	65.264244	113.099205	42.524757	36.829090	208.553253	268.229767	115.578529	1.233492	0.000000	3.852994	3.291454	0.000961	0.272981	2.813710	4.504087	2.037516	1.814675	2.053460	1.628642	1.566191	2.319217	2.428507	2.062877	0.091136	0.000000	1558.000000		1
13271.708008	2207.056396	2.531749	2.985059	1471.091431	42659.402344	199.175598	146.286392	114.181595	71.160355	46.718643	266.234589	367.143768	222.575012	0.063912	0.000000	4.122927	3.343813	0.403421	0.474953	3.167640	4.630015	2.299236	2.165204	2.057596	1.852238	1.669490	2.425264	2.564836	2.347476	0.000000	0.000000	1619.000000		1
23366.503906	8601.747070	1.766982	4.015028	4252.950684	99998.000000	638.457275	432.596130	396.377625	180.552902	151.146378	709.333923	942.427551	482.457092	2.283215	0.000000	4.368594	3.934587	0.247232	0.603689	3.628690	4.999991	2.805132	2.636083	2.598109	2.256604	2.179398	2.850851	2.974248	2.683459	0.358547	0.000000	1689.000000		1
4152.007324	1147.403687	2.744528	2.072273	495.387207	23677.488281	72.622047	50.832348	50.493137	37.260815	25.564194	130.047424	157.646896	83.273285	0.081281	0.000000	3.618258	3.059716	0.438468	0.316447	2.694945	4.374336	1.861068	1.706140	1.703232	1.571252	1.407632	2.114102	2.197685	1.920506	0.000000	0.000000	1741.000000		1
9561.409180	3668.798096	2.281967	3.145414	1095.165161	38103.761719	174.323746	109.284615	100.918434	44.384251	31.306116	173.851944	224.061371	132.280060	1.482688	99998.000000	3.980522	3.564524	0.358309	0.497678	3.039480	4.580968	2.241357	2.038559	2.003970	1.647229	1.495629	2.240180	2.350367	2.121494	0.171050	4.999991	1760.000000		1
10251.655273	2919.579102	2.895631	3.685068	1522.719360	42605.761719	211.458130	154.220856	139.511429	54.646935	40.696102	209.870010	275.405609	153.619522	1.386811	99998.000000	4.010794	3.465320	0.461743	0.566445	3.182620	4.629468	2.325224	2.188143	2.144610	1.737566	1.609553	2.321950	2.439973	2.186446	0.142017	4.999991	1838.000000		1
8789.583984	2105.237549	2.630429	3.083739	1026.903564	30505.826172	152.022156	100.798172	97.760689	55.248264	35.944057	195.789658	279.920227	136.440018	0.484896	0.000000	3.943968	3.323301	0.420027	0.489078	3.011530	4.484383	2.181907	2.003453	1.990164	1.742319	1.555627	2.291790	2.447034	2.134942	0.000000	0.000000	1870.000000		1
12746.945312	3945.501953	1.945839	3.561718	1490.349365	44356.324219	216.194763	150.967514	142.160355	70.654625	49.342903	259.379425	315.133423	179.152893	2.128837	99998.000000	4.105406	3.596102	0.289107	0.551660	3.173288	4.646955	2.334845	2.178884	2.152778	1.849141	1.693225	2.413935	2.498494	2.253224	0.328142	4.999991	1956.000000		1
6114.251953	2291.310303	3.777580	2.470075	636.921570	23297.472656	105.951096	63.611362	87.929726	26.106932	26.584911	131.506042	195.977768	120.019112	0.283012	0.000000	3.786343	3.360084	0.577214	0.392710	2.804086	4.367309	2.025105	1.803535	1.944136	1.416756	1.424635	2.118946	2.292207	2.079250	0.000000	0.000000	2005.000000		1
8082.245117	2221.617920	2.183287	3.755994	1164.996460	43452.378906	165.572098	116.454308	140.670914	91.503777	40.662178	271.097656	388.985901	258.315552	0.260434	0.000000	3.907532	3.346669	0.339111	0.574725	3.066325	4.638013	2.218987	2.066156	2.148204	1.961439	1.609191	2.433126	2.589934	2.412151	0.000000	0.000000	2103.000000		1
16913.900391	5682.923340	2.858626	2.812370	1612.702881	48663.152344	250.988586	161.954880	132.798126	60.154491	47.227459	232.347382	302.323578	192.964951	1.048461	0.000000	4.228244	3.754572	0.456157	0.449072	3.207554	4.687200	2.399654	2.209394	2.123192	1.779268	1.674195	2.366138	2.480472	2.285478	0.020552	0.000000	2141.000000		1
9997.620117	2599.351318	3.148497	4.563933	1629.546265	45284.566406	239.254959	164.378693	117.919083	59.315716	49.546429	274.042603	340.953583	281.829041	0.214630	0.000000	3.999897	3.414865	0.498103	0.659339	3.212067	4.655950	2.378861	2.215846	2.071584	1.773170	1.695012	2.437818	2.532695	2.449986	0.000000	0.000000	2221.000000		1
8579.596680	4221.157227	3.000478	3.527797	1551.536865	45733.542969	235.582214	156.527496	121.416046	65.455437	50.613403	278.763824	356.899597	152.623489	0.270633	0.000000	3.933467	3.625432	0.477190	0.547504	3.190762	4.660235	2.372143	2.194591	2.084276	1.815946	1.704266	2.445236	2.552546	2.183621	0.000000	0.000000	2297.000000		1
9346.429688	3030.698486	1.560372	3.453787	1086.370361	31370.818359	174.894241	109.892113	96.268158	26.917955	34.627304	161.418304	221.270584	100.104324	0.584849	0.000000	3.970646	3.481543	0.193228	0.538296	3.035978	4.496526	2.242775	2.040967	1.983483	1.430042	1.539419	2.207953	2.344924	2.000453	0.000000	0.000000	2509.000000		1
9128.174805	1799.256714	2.661267	3.808417	1079.740234	32593.373047	173.207443	108.532188	94.226723	58.504692	26.054508	147.852936	178.067413	120.836304	0.008359	99998.000000	3.960384	3.255093	0.425088	0.580745	3.033319	4.513129	2.238567	2.035558	1.974174	1.767191	1.415883	2.169830	2.250584	2.082197	0.000000	4.999991	2577.000000		1
14932.739258	4775.107910	1.273584	2.420735	2206.797363	82653.820312	309.058472	220.832703	241.931641	101.529015	86.236755	488.680084	579.909424	373.249573	3.388309	0.000000	4.174139	3.678983	0.105028	0.383947	3.343762	4.917263	2.490041	2.344063	2.383693	2.006590	1.935692	2.689025	2.763360	2.571999	0.529983	0.000000	2609.000000		1
10102.121094	2033.953857	2.303553	3.558635	162.836823	7101.039551	2.611927	15.270675	21.098940	25.496351	3.524713	0.000000	0.000000	18.110798	0.974214	0.000000	4.004413	3.308341	0.362398	0.551283	2.211753	3.851322	0.416961	1.183858	1.324261	1.406478	0.547124	0.000000	0.000000	1.257938	0.000000	0.000000	2650.000000		1
6051.275879	2115.312256	3.475374	4.631775	952.252380	26190.853516	160.468506	92.734192	61.449661	43.856934	20.917000	133.217514	168.856277	75.557770	0.278542	0.000000	3.781847	3.325375	0.541001	0.665747	2.978752	4.418149	2.205390	1.967240	1.788520	1.642038	1.320499	2.124561	2.227517	1.878279	0.000000	0.000000	2665.000000		1
8122.099121	1993.152954	2.880212	3.244093	1377.829834	43667.285156	202.740402	135.752350	106.034355	49.833218	54.064106	232.446060	311.710480	215.528671	1.128331	99998.000000	3.909668	3.299541	0.459424	0.511093	3.139196	4.640156	2.306940	2.132747	2.025447	1.697519	1.732909	2.366322	2.493751	2.333505	0.052436	4.999991	2917.000000		1
8959.133789	2608.898438	1.560372	3.971855	1042.516479	33487.519531	132.477417	100.721077	109.559067	41.143242	42.888638	247.553299	317.754608	200.772980	1.175102	0.000000	3.952266	3.416457	0.193228	0.598993	3.018083	4.524883	2.122142	2.003120	2.039648	1.614298	1.632342	2.393669	2.502092	2.302705	0.070076	0.000000	3178.000000		1
6303.704590	1837.294678	1.551121	1.165653	1029.031250	26735.964844	146.949402	103.635208	79.298340	28.592426	42.740620	159.820923	170.993317	119.137161	0.719365	99998.000000	3.799596	3.264179	0.190646	0.066569	3.012429	4.427096	2.167168	2.015507	1.899264	1.456251	1.630841	2.203634	2.232979	2.076047	0.000000	4.999991	3309.000000		1
3651.285400	1113.911255	3.003561	4.909312	559.837341	13711.227539	66.183205	55.390114	40.008427	6.531359	14.117356	60.203831	92.980888	37.785049	0.826592	0.000000	3.562446	3.046851	0.477637	0.691021	2.748062	4.137076	1.820748	1.743432	1.602152	0.815004	1.149753	1.779624	1.968394	1.577320	0.000000	0.000000	3412.000000		1
7320.435059	2190.897705	2.741444	2.793867	833.028870	25820.191406	107.409706	80.861801	79.397018	31.299948	25.046125	119.689156	175.171783	141.694717	0.615925	0.000000	3.864537	3.340622	0.437979	0.446206	2.920660	4.411960	2.031044	1.907743	1.899804	1.495544	1.398741	2.078055	2.243464	2.151354	0.000000	0.000000	3434.000000		1
6954.823730	2495.126953	2.059937	1.699140	1133.751953	42938.695312	152.645065	108.584610	120.210304	40.313717	36.665653	213.777100	316.641388	167.622787	0.003984	0.000000	3.842286	3.397093	0.313854	0.230229	3.054518	4.632849	2.183683	2.035768	2.079942	1.605453	1.564259	2.329961	2.500568	2.224333	0.000000	0.000000	3455.000000		1
11595.983398	3613.389404	2.988143	5.939281	2667.030029	85655.882812	379.626740	269.370758	238.903412	99.866882	101.535179	519.992371	641.843201	394.872742	1.516608	0.000000	4.064308	3.557915	0.475401	0.773734	3.426028	4.932757	2.579357	2.430351	2.378222	1.999421	2.006617	2.715997	2.807429	2.596457	0.180873	0.000000	3621.000000		1
19097.763672	6035.095703	2.032184	3.978023	2224.288330	75797.828125	317.748444	222.874130	211.495132	99.700356	87.131035	447.931549	592.925842	269.962830	2.412933	0.000000	4.280982	3.780684	0.307963	0.599667	3.347191	4.879657	2.502084	2.348060	2.325300	1.998697	1.940173	2.651212	2.773000	2.431304	0.382545	0.000000	3710.000000		1
6665.476562	2514.721191	3.598723	3.703570	1321.385132	41815.089844	183.716827	129.954926	96.231148	48.575054	43.308025	260.030090	306.064148	210.912308	0.698756	0.000000	3.823831	3.400490	0.556148	0.568621	3.121029	4.621333	2.264149	2.113793	1.983316	1.686413	1.636568	2.415024	2.485812	2.324102	0.000000	0.000000	3777.000000		1
15985.608398	3924.594238	2.241878	3.681984	2273.609863	62985.695312	324.304474	231.792313	180.389465	65.520195	80.186462	359.591705	488.063324	232.717422	1.653907	0.000000	4.203729	3.593795	0.350612	0.566082	3.356716	4.799242	2.510953	2.365099	2.256211	1.816375	1.904101	2.555810	2.688476	2.366829	0.218511	0.000000	3847.000000		1
4779.866211	592.028503	2.466991	4.323402	467.368347	14875.773438	77.198318	44.701878	33.054596	6.568364	20.065887	73.269630	87.183464	59.454483	0.487319	99998.000000	3.679416	2.772343	0.392168	0.635826	2.669659	4.172480	1.887608	1.650326	1.519232	0.817457	1.302458	1.864924	1.940434	1.774185	0.000000	4.999991	3874.000000		1
13105.356445	4305.636230	2.544085	5.378040	1888.598755	73301.554688	285.813232	189.292221	205.432510	102.648415	108.914566	519.091919	696.197205	416.736450	1.449715	0.000000	4.117449	3.634037	0.405532	0.730624	3.276140	4.865113	2.456082	2.277133	2.312669	2.011352	2.037086	2.715244	2.842732	2.619862	0.161283	0.000000	3926.000000		1
8306.614258	2338.800049	2.994310	3.102241	1014.704224	31317.007812	154.242447	99.231628	83.353462	27.136902	26.344379	146.307983	195.589218	103.706131	1.406536	0.000000	3.919424	3.368993	0.476297	0.491676	3.006340	4.495780	2.188204	1.996650	1.920924	1.433560	1.420688	2.165268	2.291345	2.015805	0.148151	0.000000	3963.000000		1
4685.207520	1394.186035	2.766114	1.871829	456.461182	16334.477539	83.430550	47.656097	41.426945	19.140766	18.709044	74.595642	110.912834	53.135902	0.207767	99998.000000	3.670729	3.144321	0.441870	0.272266	2.659404	4.213105	1.921325	1.678118	1.617283	1.281959	1.272052	1.872713	2.044982	1.725388	0.000000	4.999991	4010.000000		1
5544.121094	2614.242676	1.557288	1.470943	937.977722	26857.373047	125.835045	92.542999	61.983150	34.414524	24.814846	152.965775	175.498657	94.436417	1.135789	99998.000000	3.743833	3.417346	0.192369	0.167596	2.972193	4.429063	2.099802	1.966344	1.792274	1.536742	1.394712	2.184594	2.244274	1.975139	0.055298	4.999991	4036.000000		1
3618.674805	1576.259277	2.574922	3.213256	387.823334	16945.273438	51.686546	38.972290	39.410183	29.008730	16.655273	85.345551	114.912437	92.990143	0.512638	0.000000	3.558550	3.197628	0.410764	0.506945	2.588634	4.229049	1.713377	1.590756	1.595608	1.462529	1.221552	1.931181	2.060367	1.968437	0.000000	0.000000	4152.000000		1
10120.867188	1822.125732	3.207088	2.821621	1123.631104	32584.408203	173.395554	111.551163	89.890984	51.171562	26.695927	139.434326	188.934509	104.902626	0.044020	99998.000000	4.005218	3.260578	0.506111	0.450499	3.050624	4.513010	2.239038	2.047474	1.953716	1.709029	1.426445	2.144370	2.276311	2.020786	0.000000	4.999991	4208.000000		1
8688.832031	2338.664307	3.099157	4.344988	1074.275879	45508.199219	147.054245	108.085045	147.288620	56.827137	48.763161	270.160187	343.664185	217.995667	0.496380	0.000000	3.938962	3.368968	0.491244	0.637989	3.031116	4.658090	2.167478	2.033766	2.168169	1.754556	1.688092	2.431621	2.536134	2.338448	0.000000	0.000000	4272.000000		1
6440.394531	909.271179	3.567886	2.707523	722.001892	28172.822266	102.047081	72.165657	93.899841	27.852329	38.195187	165.121872	189.717773	127.746964	0.528479	99998.000000	3.808913	2.958694	0.552411	0.432572	2.858538	4.449831	2.008801	1.858331	1.972665	1.444862	1.582009	2.217805	2.278108	2.106351	0.000000	4.999991	4344.000000		1
5971.302246	2425.443848	1.033052	2.855542	1683.912598	45436.945312	251.858200	169.846161	125.557510	78.234451	49.845554	296.982544	369.163605	236.476501	1.375036	0.000000	3.776069	3.384791	0.014122	0.455689	3.226320	4.657409	2.401156	2.230056	2.098843	1.893398	1.697626	2.472731	2.567219	2.373788	0.138314	0.000000	4382.000000		1
20640.867188	8214.654297	2.605759	4.434416	3044.569092	99336.078125	429.768341	304.519196	311.463776	158.312973	143.683716	636.751953	870.240356	579.570190	2.597450	0.000000	4.314728	3.914589	0.415934	0.646836	3.483526	4.997107	2.633235	2.483615	2.493407	2.199517	2.157408	2.803970	2.939639	2.763106	0.414547	0.000000	4415.000000		1
5867.543945	1781.494385	1.979760	1.458608	829.211182	21851.271484	120.617355	87.923561	61.064194	33.908791	19.489229	114.628738	136.739151	79.797905	0.667720	0.000000	3.768456	3.250784	0.296613	0.163939	2.918665	4.339477	2.081410	1.944105	1.785787	1.530312	1.289795	2.059294	2.135893	1.901991	0.000000	0.000000	4478.000000		1
3528.787109	2510.024658	2.541001	4.637943	839.732910	24562.021484	131.521454	84.004128	71.888115	35.240967	32.934330	135.286697	177.555511	105.630386	0.359212	0.000000	3.547626	3.399678	0.405005	0.666325	2.924141	4.390264	2.118997	1.924301	1.856657	1.547048	1.517649	2.131255	2.249334	2.023789	0.000000	0.000000	4522.000000		1
6958.225098	1719.245972	3.512378	3.681984	1000.349426	24150.072266	115.945496	96.564194	77.778061	38.386379	30.689367	170.145279	203.943069	131.188416	0.734133	0.000000	3.842499	3.235338	0.545601	0.566082	3.000152	4.382918	2.064254	1.984816	1.890857	1.584177	1.486988	2.230820	2.309509	2.117896	0.000000	0.000000	4562.000000		1
19881.755859	4383.352539	2.463907	4.119875	1982.008301	76943.351562	286.087708	201.247879	226.849075	114.986450	81.284271	496.155060	651.008118	360.183777	1.826563	0.000000	4.298455	3.641806	0.391624	0.614884	3.297106	4.886171	2.456499	2.303731	2.355737	2.060647	1.910007	2.695617	2.813586	2.556524	0.261635	0.000000	4604.000000		1
8788.332031	2063.974121	2.766114	4.514594	1218.841553	38719.761719	179.402664	117.367096	113.191711	43.986450	41.655144	214.060806	297.352600	141.710129	0.053704	0.000000	3.943907	3.314704	0.441870	0.654619	3.085947	4.587933	2.253829	2.069546	2.053815	1.643319	1.619669	2.330537	2.473272	2.151401	0.000000	0.000000	4641.000000		1
12540.369141	2602.132812	1.458608	2.121612	1312.081543	41166.195312	201.719681	127.679123	114.335785	54.724030	35.006603	186.689545	241.293304	180.176682	1.095760	0.000000	4.098310	3.415329	0.163939	0.326666	3.117961	4.614541	2.304748	2.106120	2.058182	1.738178	1.544150	2.271120	2.382545	2.255699	0.039715	0.000000	4683.000000		1
5514.292480	2382.200439	2.436154	4.200052	914.754089	27928.921875	128.376038	94.960648	78.043259	40.748524	27.772152	149.573669	180.108841	97.788437	0.222412	99998.000000	3.741490	3.376978	0.386705	0.623255	2.961304	4.446054	2.108484	1.977544	1.892335	1.610112	1.443609	2.174855	2.255535	1.990288	0.000000	4.999991	4741.000000		1
7258.763184	2585.992432	1.915002	1.853327	1116.220947	29034.736328	151.047699	111.076271	96.866402	46.767982	32.453266	155.636292	218.677170	126.892769	0.681097	0.000000	3.860863	3.412627	0.282169	0.267952	3.047750	4.462918	2.179114	2.045621	1.986173	1.669949	1.511258	2.192111	2.339803	2.103437	0.000000	0.000000	4853.000000		1
13959.064453	4468.395996	1.711475	2.966557	1809.901733	54244.746094	272.710449	183.143250	191.774628	60.928509	52.417393	305.034180	401.394867	182.551163	1.580475	99998.000000	4.144856	3.650152	0.233371	0.472253	3.257655	4.734358	2.435702	2.262791	2.282791	1.784821	1.719475	2.484349	2.603572	2.261384	0.198788	4.999991	4908.000000		1
5953.484375	1862.094116	2.593424	3.200921	847.047546	32889.804688	113.284225	82.329659	96.619705	36.671822	36.323360	235.733322	298.212952	147.948532	1.738209	99998.000000	3.774771	3.270002	0.413874	0.505275	2.927908	4.517061	2.054169	1.915556	1.985066	1.564332	1.560186	2.372421	2.474526	2.170111	0.240102	4.999991	4923.000000		1
6280.086426	1336.973389	2.217208	3.848506	631.370850	24115.728516	104.233452	63.984497	61.918392	28.657185	37.356411	150.174988	188.034058	100.859840	0.278058	99998.000000	3.797966	3.126123	0.345806	0.585292	2.800285	4.382300	2.018007	1.806075	1.791820	1.457234	1.572365	2.176598	2.274236	2.003718	0.000000	4.999991	5007.000000		1
7155.748047	2971.034180	2.211041	5.057332	1789.194458	49091.648438	254.775406	176.630386	151.689102	79.563545	56.216557	330.610718	402.767120	279.158539	1.782729	0.000000	3.854655	3.472908	0.344597	0.703921	3.252658	4.691008	2.406157	2.247065	2.180954	1.900714	1.749864	2.519317	2.605054	2.445851	0.251085	0.000000	5058.000000		1
13686.567383	2584.922363	2.004430	3.225591	1774.451172	58091.410156	249.320282	173.158096	145.216339	94.676949	65.695969	361.534454	469.150757	230.975113	0.065496	0.000000	4.136294	3.412447	0.301991	0.508609	3.249064	4.764112	2.396758	2.238443	2.162015	1.976244	1.817539	2.558150	2.671312	2.363565	0.000000	0.000000	5102.000000		1
12841.872070	2236.339600	1.470943	2.482410	1289.601074	40989.226562	189.952133	131.595474	136.495529	66.183205	43.671909	209.802170	301.790100	137.614929	1.264219	99998.000000	4.108628	3.349538	0.167596	0.394873	3.110455	4.612670	2.278644	2.119241	2.135118	1.820748	1.640202	2.321810	2.479705	2.138665	0.101822	4.999991	5193.000000		1
8245.772461	3603.718750	4.070535	3.244093	1512.586182	44152.460938	224.937149	150.467941	90.449142	51.523106	50.832348	223.250351	286.429993	180.016327	1.156965	0.000000	3.916231	3.556751	0.609652	0.511093	3.179720	4.644955	2.352061	2.177444	1.956404	1.712002	1.706140	2.348792	2.457018	2.255312	0.063320	0.000000	5234.000000		1
3555.390381	814.908813	2.038351	2.658183	583.579041	17627.119141	78.795692	60.188412	54.360146	26.717512	14.573750	86.656143	109.152016	50.391376	0.254061	0.000000	3.550887	2.911109	0.309279	0.424585	2.766100	4.246181	1.896502	1.779513	1.735281	1.426796	1.163571	1.937799	2.038032	1.702356	0.000000	0.000000	5284.000000		1
4315.562988	2448.337402	2.130863	1.828657	887.959473	27467.224609	143.452438	88.907272	96.847900	43.267937	25.027624	147.581573	168.655838	131.638641	1.535688	99998.000000	3.635037	3.388871	0.328556	0.262132	2.948393	4.438815	2.156708	1.948937	1.986090	1.636166	1.398420	2.169032	2.227001	2.119383	0.186303	4.999991	5347.000000		1
20214.802734	5098.832520	2.525582	3.453787	3623.201904	99998.000000	538.223450	365.460052	356.837921	155.771973	144.396072	712.997375	929.633118	573.815918	3.056828	0.000000	4.305669	3.707471	0.402361	0.538296	3.559093	4.999991	2.730963	2.562840	2.552471	2.192489	2.159555	2.853088	2.968312	2.758773	0.485271	0.000000	5430.000000		1
23368.107422	6811.525391	1.566539	1.979760	3529.937256	99998.000000	506.630524	356.196503	385.834320	172.923737	129.051376	695.145630	951.395081	537.378479	1.626444	0.000000	4.368624	3.833244	0.194941	0.296613	3.547767	4.999991	2.704691	2.551690	2.586401	2.237855	2.110763	2.842076	2.978361	2.730280	0.211239	0.000000	5544.000000		1
7984.453613	1808.301270	1.507948	2.201789	787.713318	22266.968750	101.738708	78.431808	68.428162	41.063065	19.621830	106.052856	116.096596	81.981194	0.771683	0.000000	3.902245	3.257271	0.178386	0.342776	2.896368	4.347661	2.007486	1.894492	1.835235	1.613451	1.292740	2.025522	2.064820	1.913714	0.000000	0.000000	5704.000000		1
7005.859863	1203.429077	3.204005	4.665697	842.742615	24343.398438	130.044342	83.378128	70.161224	39.061718	26.939541	162.448273	198.626694	117.259163	0.345928	0.000000	3.845461	3.080420	0.505693	0.668917	2.925695	4.386381	2.114091	1.921052	1.846097	1.591751	1.430390	2.210715	2.298038	2.069147	0.000000	0.000000	5793.000000		1
5819.184570	1712.714722	2.451572	4.073619	531.439209	18953.410156	75.486839	54.606846	47.039352	27.889334	24.632906	99.567757	108.785049	47.637596	1.378057	0.000000	3.764862	3.233685	0.389445	0.609980	2.725454	4.277688	1.877871	1.737247	1.672461	1.445438	1.391516	1.998119	2.036569	1.677950	0.139267	0.000000	5876.000000		1
15341.899414	5782.065430	2.621178	3.244093	1543.380371	44176.917969	218.513733	154.069748	140.384125	88.367615	68.600853	320.829102	423.607025	258.364899	1.231836	99998.000000	4.185879	3.762083	0.418496	0.511093	3.188473	4.645195	2.339479	2.187717	2.147318	1.946293	1.836329	2.506274	2.626963	2.412234	0.090553	4.999991	5983.000000		1
7108.276855	2257.506348	2.445405	2.994310	1318.446289	44276.667969	176.975769	127.457092	126.914352	55.917435	42.651192	237.009995	337.595398	228.511215	2.063525	0.000000	3.851764	3.353629	0.388351	0.476297	3.120062	4.646175	2.247914	2.105364	2.103511	1.747547	1.629931	2.374767	2.528397	2.358907	0.314610	0.000000	6007.000000		1
8487.636719	2432.265137	1.147151	2.019849	1532.590454	45640.152344	217.030457	147.883774	113.163963	35.623348	46.857410	237.592819	298.875946	177.512344	1.025786	99998.000000	3.928787	3.386011	0.059621	0.305319	3.185426	4.659347	2.336521	2.169920	2.053708	1.551735	1.670778	2.375833	2.475491	2.249228	0.011057	4.999991	6029.000000		1
10238.660156	2814.374268	1.282835	2.195622	1793.773804	62059.593750	259.117310	179.189896	186.156052	72.131737	67.395111	364.081604	513.855713	352.736542	0.953833	0.000000	4.010243	3.449382	0.108171	0.341558	3.253768	4.792809	2.413496	2.253314	2.269877	1.858126	1.828628	2.561199	2.710841	2.547451	0.000000	0.000000	6163.000000		1
3461.163818	1166.128174	2.994310	4.388160	618.968018	18183.484375	87.627518	61.838215	46.095726	42.931812	25.317495	111.936630	123.494484	98.466866	0.224730	0.000000	3.539222	3.066746	0.476297	0.642282	2.791668	4.259677	1.942641	1.791257	1.663661	1.632779	1.403421	2.048972	2.091648	1.993290	0.000000	0.000000	6285.000000		1
5642.378418	2168.938477	2.238794	1.461692	916.052368	24670.527344	139.344910	90.908615	70.818062	41.852501	13.124393	106.607933	151.578094	88.737663	0.877721	0.000000	3.751462	3.336247	0.350014	0.164856	2.961920	4.392179	2.144091	1.958605	1.850144	1.621721	1.118079	2.027790	2.180636	1.948108	0.000000	0.000000	6328.000000		1
5699.853027	1448.139160	3.167000	3.867008	691.432800	27424.330078	111.221207	68.156792	81.355194	25.863317	23.713951	148.068802	188.986923	111.233543	0.143210	0.000000	3.755864	3.160810	0.500648	0.587375	2.839750	4.438136	2.046188	1.833509	1.910385	1.412684	1.375004	2.170464	2.276432	2.046236	0.000000	0.000000	6373.000000		1
13550.388672	2031.511597	2.174036	2.926468	995.233521	33217.289062	170.666443	96.141724	89.619614	76.248528	35.049774	165.606018	233.315674	174.200409	0.878729	0.000000	4.131952	3.307819	0.337267	0.466344	2.997925	4.521364	2.232148	1.982912	1.952403	1.882231	1.544685	2.219076	2.367944	2.241049	0.000000	0.000000	6400.000000		1
3595.324951	1157.166748	2.220292	1.344510	407.176849	22086.550781	63.534271	42.274975	62.606064	40.211952	23.217468	114.705833	123.858368	56.935070	0.052691	0.000000	3.555738	3.063396	0.346410	0.128564	2.609783	4.344128	1.803008	1.626083	1.796616	1.604355	1.365815	2.059586	2.092925	1.755380	0.000000	0.000000	6451.000000		1
15105.311523	4437.364258	3.389029	2.214124	1974.317505	59157.136719	296.054352	199.669006	166.965958	79.033142	63.645283	331.770203	392.223816	280.706573	0.082681	99998.000000	4.179130	3.647125	0.530075	0.345202	3.295417	4.772007	2.471371	2.300311	2.222628	1.897809	1.803766	2.520837	2.593534	2.448253	0.000000	4.999991	6516.000000		1
6804.898438	1805.461182	2.457740	2.201789	732.702515	24730.462891	105.525543	73.214127	58.609539	34.315845	17.651321	118.579002	119.445534	64.872612	0.202804	0.000000	3.832822	3.256588	0.390536	0.342776	2.864928	4.393232	2.023358	1.864595	1.767968	1.535495	1.246777	2.074008	2.077170	1.812061	0.000000	0.000000	6560.000000		1
5881.756836	2037.167114	3.944102	3.293433	1030.317261	31794.910156	150.236664	99.814453	69.535225	41.090820	31.867355	175.443146	240.025894	169.617966	0.133914	99998.000000	3.769507	3.309027	0.595948	0.517649	3.012971	4.502357	2.176776	1.999193	1.842205	1.613745	1.503346	2.244136	2.380258	2.229472	0.000000	4.999991	6600.000000		1
16354.059570	4572.755859	1.501781	3.904013	1992.563965	61133.281250	301.219604	195.024887	192.015167	83.032753	65.723724	349.162476	429.000488	222.093948	1.087521	99998.000000	4.213625	3.660178	0.176607	0.591511	3.299412	4.786278	2.478883	2.290090	2.283335	1.919249	1.817722	2.543028	2.632458	2.346537	0.036438	4.999991	6619.000000		1
4907.138184	2325.459717	4.819884	5.223854	810.267761	25631.404297	133.473465	82.052124	75.514595	35.126869	33.261208	162.898499	210.730377	170.533844	0.757510	99998.000000	3.690828	3.366509	0.683037	0.717991	2.908628	4.408772	2.125395	1.914090	1.878031	1.545639	1.521938	2.211917	2.323727	2.231811	0.000000	4.999991	6698.000000		1
5132.377441	1740.764404	2.479326	3.941018	767.517883	30958.449219	130.540833	79.144157	75.570099	67.293350	36.440540	177.490753	203.048782	272.923218	0.773676	99998.000000	3.710319	3.240740	0.394334	0.595608	2.885088	4.490779	2.115746	1.898419	1.878350	1.827972	1.561585	2.249176	2.307600	2.436040	0.000000	4.999991	6833.000000		1
8885.638672	3388.196289	1.822490	1.800903	1891.602295	58329.277344	298.752625	190.988281	158.183456	47.390896	56.352242	341.530243	400.309387	205.642197	0.170222	0.000000	3.948689	3.529969	0.260665	0.255490	3.276830	4.765887	2.475312	2.281007	2.199161	1.675695	1.750911	2.533429	2.602396	2.313112	0.000000	0.000000	6885.000000		1
7319.704102	2829.339600	2.396065	4.212387	1050.697632	32912.617188	159.608154	103.733887	95.275192	46.074142	33.403057	156.866699	226.929245	131.502960	0.047219	0.000000	3.864494	3.451685	0.379499	0.624528	3.021478	4.517363	2.203055	2.015921	1.978980	1.663457	1.523786	2.195531	2.355891	2.118936	0.000000	0.000000	6929.000000		1
7849.786621	1702.445801	3.537048	3.222507	855.771423	25797.412109	119.457870	85.863625	80.050774	34.941845	18.551773	108.855980	138.996445	148.960007	0.187886	0.000000	3.894858	3.231073	0.548641	0.508194	2.932358	4.411576	2.077215	1.933809	1.903365	1.543346	1.268385	2.036852	2.143004	2.173070	0.000000	0.000000	7001.000000		1
13068.123047	1902.925903	1.794736	3.774496	1108.801392	35673.664062	159.750000	111.822533	100.724159	33.634338	43.674992	196.770279	282.313202	150.961349	0.912489	99998.000000	4.116213	3.279422	0.254001	0.576859	3.044854	4.552348	2.203441	2.048529	2.003134	1.526783	1.640233	2.293960	2.450731	2.178866	0.000000	4.999991	7079.000000		1
10303.131836	1797.218384	2.710606	2.864793	801.667236	32159.802734	132.005600	77.938416	90.939453	43.366619	29.113577	135.949707	171.011810	133.803421	0.149546	0.000000	4.012969	3.254601	0.433066	0.457093	2.903994	4.507313	2.120592	1.891752	1.958752	1.637156	1.464096	2.133378	2.233026	2.126467	0.000000	0.000000	7106.000000		1
11369.053711	2893.848389	1.689889	3.139246	1222.212158	41565.472656	182.717682	121.668915	116.414223	29.431202	49.753040	252.169647	382.963348	226.633209	1.015817	0.000000	4.055724	3.461476	0.227858	0.496825	3.087147	4.618733	2.261781	2.085180	2.066006	1.468808	1.696820	2.401693	2.583157	2.355324	0.006815	0.000000	7182.000000		1
11060.297852	2971.687988	2.648932	3.595639	1164.422852	35256.722656	160.638123	116.580742	94.720116	72.837906	39.407097	198.469421	254.806244	154.159180	1.186699	99998.000000	4.043767	3.473003	0.423071	0.555776	3.066111	4.547242	2.205849	2.066627	1.976442	1.862357	1.595574	2.297693	2.406210	2.187969	0.074341	4.999991	7218.000000		1
18175.439453	3421.997070	1.677554	2.985059	2783.666260	91363.273438	394.527374	282.328613	285.418518	137.386734	123.420479	626.816162	760.625732	414.004272	1.481078	99998.000000	4.259485	3.534280	0.224676	0.474953	3.444617	4.960772	2.596077	2.450755	2.455482	2.137945	2.091387	2.797140	2.881171	2.617005	0.170578	4.999991	7296.000000		1
16173.987305	4517.165527	1.261249	2.007514	2510.878662	72838.546875	360.973206	252.545868	218.131348	123.852196	81.645065	417.951447	495.371796	298.089600	1.096229	99998.000000	4.208817	3.654866	0.100801	0.302659	3.399826	4.862361	2.557475	2.402340	2.338718	2.092904	1.911930	2.621126	2.694931	2.474347	0.039901	4.999991	7378.000000		1
12167.590820	3287.789795	2.621178	3.345856	1829.307739	57120.347656	271.307343	184.654282	184.571014	45.278538	47.764030	318.892517	391.511475	212.028625	0.314726	0.000000	4.085205	3.516904	0.418496	0.524507	3.262287	4.756791	2.433462	2.266359	2.266164	1.655892	1.679101	2.503644	2.592745	2.326395	0.000000	0.000000	7445.000000		1
20891.509766	5542.903320	3.074487	3.607974	2618.377930	71749.125000	398.548553	262.105469	212.793396	120.716034	69.933029	378.235962	472.055634	283.136566	0.632718	0.000000	4.319970	3.743737	0.487773	0.557263	3.418032	4.855817	2.600481	2.418476	2.327958	2.081765	1.844682	2.577763	2.673993	2.451996	0.000000	0.000000	7484.000000		1
10884.382812	2118.731934	0.804856	2.121612	1118.610840	35178.535156	163.592346	113.660446	91.809067	43.745918	28.866879	178.937027	215.877136	128.141678	1.038374	0.000000	4.036804	3.326076	0.000000	0.326666	3.048679	4.546278	2.213763	2.055609	1.962886	1.640938	1.460400	2.252700	2.334207	2.107690	0.016354	0.000000	7535.000000		1
18094.378906	5401.587891	2.001346	2.522498	2553.668701	74864.414062	405.160095	256.884674	206.632080	112.741486	77.395676	424.621582	543.555237	351.503052	2.102913	99998.000000	4.257544	3.732522	0.301322	0.401831	3.407165	4.874275	2.607627	2.409738	2.315198	2.052084	1.888717	2.628002	2.735244	2.545929	0.322821	4.999991	7564.000000		1
9063.101562	3315.845703	2.599592	3.222507	1361.153076	44610.996094	205.651459	137.827698	140.236099	55.960606	39.484192	238.903412	346.020172	212.330826	0.094527	0.000000	3.957277	3.520594	0.414905	0.508194	3.133907	4.649442	2.313132	2.139337	2.146860	1.747882	1.596423	2.378222	2.539101	2.327013	0.000000	0.000000	7680.000000		1
14128.901367	4800.228027	0.860363	3.077571	2022.864746	59522.503906	306.357117	205.993744	167.298996	79.634468	78.419479	403.473297	464.037933	227.175949	2.279386	0.000000	4.150108	3.681262	0.000000	0.488208	3.305967	4.774681	2.486228	2.313854	2.223493	1.901101	1.894424	2.605815	2.666553	2.356362	0.357818	0.000000	7744.000000		1
7221.098633	1751.057861	1.865662	3.675817	850.495117	27650.568359	125.024017	84.879906	52.768936	27.109148	33.800861	155.531448	209.169998	163.937714	0.420372	99998.000000	3.858603	3.243300	0.270833	0.565354	2.929672	4.441704	2.096993	1.928805	1.722378	1.433116	1.528928	2.191818	2.320499	2.214679	0.000000	4.999991	7786.000000		1
9858.848633	3588.531250	2.211041	2.775365	1813.571411	50643.367188	255.108459	179.522934	132.073441	57.191017	51.769806	249.554642	343.867706	190.238922	0.581046	0.000000	3.993826	3.554917	0.344597	0.443320	3.258535	4.704523	2.406725	2.254120	2.120816	1.757328	1.714077	2.397166	2.536391	2.279299	0.000000	0.000000	7846.000000		1
6633.054199	2177.582031	4.107540	3.688152	674.845398	24177.296875	100.529884	66.997307	68.588516	41.945015	21.842121	118.588257	153.308075	121.215599	0.193557	0.000000	3.821713	3.337975	0.613582	0.566809	2.829204	4.383408	2.002295	1.826057	1.836251	1.622680	1.339295	2.074042	2.185565	2.083559	0.000000	0.000000	8018.000000		1
7947.288086	2970.639648	0.980629	1.683721	850.171326	29969.052734	131.678726	83.785179	84.636292	34.581047	31.904362	149.925217	197.322281	107.156837	0.680508	0.000000	3.900219	3.472850	0.000000	0.226270	2.929507	4.476673	2.119516	1.923167	1.927557	1.538838	1.503850	2.175875	2.295176	2.030020	0.000000	0.000000	8174.000000		1
7926.189453	3903.797363	1.557288	4.378909	1632.114990	48967.605469	262.117798	161.698929	142.296036	83.812935	60.148323	316.397766	406.563202	202.823669	1.015970	99998.000000	3.899065	3.591487	0.192369	0.641366	3.212751	4.689909	2.418497	2.208707	2.153193	1.923311	1.779224	2.500233	2.609128	2.307119	0.006881	4.999991	8209.000000		1
16670.984375	5777.378418	2.858626	3.256428	2239.923096	72508.234375	339.513458	225.328796	202.851425	134.028534	82.126129	385.100372	503.361755	290.438843	1.700765	0.000000	4.221961	3.761731	0.456157	0.512742	3.350233	4.860387	2.530857	2.352817	2.307178	2.127197	1.914481	2.585574	2.701880	2.463055	0.230644	0.000000	8250.000000		1
15709.490234	3034.522217	2.667434	3.552467	1827.935425	51817.296875	282.692505	185.992615	147.828262	81.620399	58.122307	249.283279	315.599060	209.688065	1.331351	0.000000	4.196162	3.482090	0.426094	0.550530	3.261961	4.714475	2.451314	2.269496	2.169757	1.911799	1.764343	2.396693	2.499136	2.321574	0.124293	0.000000	8415.000000		1
6728.884277	1879.643555	1.242747	2.133947	612.263977	16297.333984	86.745567	61.199879	52.617836	18.446926	16.800209	85.675514	112.858673	49.457001	0.874022	0.000000	3.827943	3.274076	0.094383	0.329184	2.786939	4.212117	1.938247	1.786751	1.721133	1.265924	1.225315	1.932857	2.052535	1.694228	0.000000	0.000000	8492.000000		1
10216.951172	2313.075439	2.063021	2.793867	812.765625	25232.185547	122.751305	82.119965	93.008644	29.585390	34.392937	115.791306	145.996521	67.385857	0.491626	0.000000	4.009321	3.364190	0.314504	0.446206	2.909965	4.401955	2.089026	1.914449	1.968523	1.471077	1.536469	2.063676	2.164342	1.828569	0.000000	0.000000	8585.000000		1
7906.527344	1093.888428	2.476242	3.663482	985.788025	27937.205078	151.164871	98.075226	67.216255	27.630299	32.274410	154.550812	177.250214	105.855499	0.163807	99998.000000	3.897986	3.038973	0.393793	0.563894	2.993783	4.446183	2.179451	1.991559	1.827474	1.441386	1.508858	2.189071	2.248587	2.024714	0.000000	4.999991	8608.000000		1
9977.840820	4599.593750	3.549383	3.678900	2043.279175	59226.730469	306.212189	202.299423	161.393631	67.305679	59.158443	348.619751	414.260223	276.531189	3.386333	0.000000	3.999037	3.662719	0.550153	0.565718	3.310328	4.772518	2.486022	2.305995	2.207886	1.828052	1.772017	2.542352	2.617273	2.441744	0.529730	0.000000	8644.000000		1
7749.959473	2084.878662	2.137031	2.161701	948.884888	27377.404297	127.401581	95.759338	84.408096	27.300339	30.609190	133.754089	171.721069	100.742661	0.114435	0.000000	3.889299	3.319081	0.329811	0.334796	2.977214	4.437392	2.105175	1.981181	1.926384	1.436168	1.485852	2.126307	2.234823	2.003213	0.000000	0.000000	8679.000000		1
10856.367188	1908.417969	3.247177	3.009729	1194.446167	36787.695312	174.736969	119.849510	107.252434	51.985668	35.771370	189.292221	238.699875	125.992317	2.224533	0.000000	4.035685	3.280674	0.511506	0.478527	3.077167	4.565702	2.242385	2.078636	2.030407	1.715884	1.553536	2.277133	2.377852	2.100344	0.347239	0.000000	8759.000000		1
12244.284180	5572.331543	2.032184	3.311935	2468.865967	72967.328125	358.194763	249.344955	235.057983	71.111015	72.292084	417.587555	537.674500	255.620361	0.959419	0.000000	4.087934	3.746037	0.307963	0.520082	3.392498	4.863129	2.554119	2.396801	2.371175	1.851937	1.859091	2.620748	2.730520	2.407595	0.000000	0.000000	8828.000000		1
5399.694336	1083.915649	2.664350	4.018112	748.873596	25660.062500	108.081963	72.850243	68.662529	48.735409	16.800209	138.762070	162.583954	100.940018	0.120254	0.000000	3.732369	3.034996	0.425591	0.604022	2.874408	4.409258	2.033753	1.862431	1.836720	1.687845	1.225315	2.142271	2.211078	2.004063	0.000000	0.000000	8854.000000		1
5432.770508	3589.721680	1.563456	2.445405	1138.044556	35718.109375	160.786133	114.243271	107.742744	42.830048	32.622871	183.223419	261.806335	162.796738	1.684370	99998.000000	3.735021	3.555061	0.194086	0.388351	3.056159	4.552888	2.206249	2.057831	2.032388	1.631749	1.513522	2.262981	2.417980	2.211646	0.226437	4.999991	8994.000000		1
17375.035156	4342.526855	2.735276	4.644111	1597.999634	52219.253906	240.078308	160.539444	148.700974	68.977066	57.129345	327.449890	391.178436	258.830536	2.672635	0.000000	4.239926	3.637743	0.437001	0.666903	3.203577	4.717831	2.380353	2.205582	2.172314	1.838705	1.756859	2.515145	2.592375	2.413016	0.426940	0.000000	9043.000000		1
10283.466797	1428.791748	2.488577	1.871829	1131.602661	29724.181641	145.836166	111.563499	90.288788	33.070015	18.098463	124.900673	159.376877	91.571625	0.781140	99998.000000	4.012139	3.154969	0.395951	0.272266	3.053694	4.473110	2.163865	2.047522	1.955634	1.519434	1.257642	2.096565	2.202425	1.961761	0.000000	4.999991	9059.000000		1
4471.991699	2257.460205	1.989012	4.175382	946.979187	30011.525391	133.044830	91.346512	69.859016	45.990879	24.293694	182.104019	211.316284	145.037491	0.340679	0.000000	3.650501	3.353620	0.298637	0.620696	2.976341	4.477288	2.123998	1.960692	1.844222	1.662672	1.385494	2.260319	2.324933	2.161480	0.000000	0.000000	9084.000000		1
6559.285156	1063.717163	1.745396	3.244093	594.356750	22438.667969	90.578659	59.630257	54.946056	64.024582	27.291088	133.149673	159.524887	101.936066	0.197597	0.000000	3.816857	3.026826	0.241894	0.511093	2.774047	4.350997	1.957026	1.775467	1.739936	1.806347	1.436021	2.124340	2.202828	2.008328	0.000000	0.000000	9234.000000		1
10542.791016	2180.712158	1.659051	3.561718	1111.872803	38763.503906	157.804169	111.258209	110.724724	46.009380	41.639725	231.576447	294.503204	197.673828	1.121215	0.000000	4.022955	3.338598	0.219860	0.551660	3.046055	4.588423	2.198118	2.046332	2.044245	1.662846	1.619508	2.364694	2.469090	2.295949	0.049689	0.000000	9274.000000		1
8958.199219	2594.093506	1.390766	4.329569	1168.428589	34000.832031	162.639465	116.300125	111.841034	52.115185	42.330482	173.447968	252.666138	118.138031	0.592307	0.000000	3.952221	3.413986	0.143254	0.636445	3.067602	4.531489	2.211226	2.065580	2.048601	1.716964	1.626653	2.239169	2.402547	2.072390	0.000000	0.000000	9409.000000		1
12031.654297	2470.962891	2.466991	3.052901	1794.513916	52446.753906	260.594421	176.880173	156.259216	75.335739	62.094162	325.457794	416.295471	249.859940	0.605413	0.000000	4.080325	3.392866	0.392168	0.484713	3.253947	4.719718	2.415965	2.247679	2.193846	1.877001	1.793051	2.512495	2.619402	2.397697	0.000000	0.000000	9436.000000		1
14543.235352	2702.961670	2.911049	2.383730	1542.837646	68817.265625	236.988403	157.431030	208.883209	117.811157	76.973206	420.544861	542.463562	291.299225	0.099025	99998.000000	4.162661	3.431840	0.464050	0.377257	3.188320	4.837698	2.374727	2.197090	2.319904	2.071186	1.886340	2.623812	2.734370	2.464339	0.000000	4.999991	9483.000000		1
4767.287598	1817.851685	1.742312	2.645848	538.787781	15541.352539	81.493965	54.955307	47.804119	31.210520	13.337170	72.770065	83.356544	47.640678	0.288017	99998.000000	3.678271	3.259558	0.241126	0.422565	2.731418	4.191489	1.911125	1.740010	1.679465	1.494301	1.125064	1.861953	1.920940	1.677978	0.000000	4.999991	9566.000000		1
9134.407227	2220.464600	2.470075	3.163916	1207.425537	34320.019531	176.639633	120.006775	102.096420	32.126389	35.669605	167.209564	240.895508	203.363312	0.390739	0.000000	3.960680	3.346444	0.392710	0.500225	3.081860	4.535548	2.247088	2.079206	2.009011	1.506862	1.552298	2.223261	2.381829	2.308273	0.000000	0.000000	9823.000000		1
21577.027344	6791.360840	2.211041	2.272716	2922.739746	85450.390625	408.789673	293.556519	248.623352	172.661621	94.744789	507.879425	702.074829	370.060974	2.175135	0.000000	4.333992	3.831957	0.344597	0.356545	3.465790	4.931714	2.611500	2.467692	2.395542	2.237196	1.976555	2.705761	2.846383	2.568273	0.337486	0.000000	9879.000000		1
9183.811523	5482.859863	1.748480	3.490792	2475.249268	77518.953125	361.673218	247.994263	218.775848	97.384468	84.327919	481.670746	593.490173	358.614136	0.884823	0.000000	3.963023	3.739007	0.242661	0.542924	3.393619	4.889408	2.558316	2.394442	2.339999	1.988490	1.925971	2.682750	2.773413	2.554627	0.000000	0.000000	9919.000000		1
10921.051758	3776.377197	1.921169	1.480195	1184.038452	37824.726562	183.118576	112.945015	105.796906	47.181202	26.307375	223.830093	332.288269	157.168915	0.891393	99998.000000	4.038264	3.577075	0.283566	0.170319	3.073366	4.577776	2.262733	2.052867	2.024473	1.673769	1.420078	2.349918	2.521515	2.196367	0.000000	4.999991	9939.000000		1
10589.839844	1718.262329	1.551121	3.034399	917.520203	29576.742188	136.258087	93.283096	85.058769	61.606934	32.477936	180.528229	217.924728	121.628822	1.409483	99998.000000	4.024889	3.235090	0.190646	0.482073	2.962616	4.470950	2.134362	1.969803	1.929719	1.789630	1.511588	2.256545	2.338306	2.085037	0.149060	4.999991	10028.000000		1
16645.380859	4415.183105	2.103110	4.163047	2055.166992	61361.843750	293.769287	204.402542	202.650970	71.259033	71.903534	371.683044	469.819946	324.822540	1.999213	0.000000	4.221294	3.644949	0.322862	0.619411	3.312847	4.787899	2.468006	2.310486	2.306749	1.852840	1.856750	2.570173	2.671932	2.511646	0.300859	0.000000	10088.000000		1
8482.261719	1931.277710	2.232627	2.386814	860.794861	25089.751953	111.097855	80.846382	38.090340	20.192322	17.281273	102.639160	131.539963	92.974724	0.157141	0.000000	3.928512	3.285845	0.348816	0.377819	2.934900	4.399497	2.045706	1.907661	1.580815	1.305186	1.237576	2.011313	2.119058	1.968365	0.000000	0.000000	10112.000000		1
7780.202148	3604.662354	2.463907	1.696056	1193.406860	35159.375000	174.539612	121.804596	81.709824	47.828789	37.396500	199.542572	231.659714	147.128265	1.061754	99998.000000	3.890991	3.556865	0.391624	0.229440	3.076788	4.546041	2.241894	2.085664	1.912274	1.679689	1.572831	2.300035	2.364851	2.167696	0.026024	4.999991	10190.000000		1
9036.199219	2092.433838	2.174036	3.426034	868.642944	26370.603516	124.589211	84.281662	73.056854	25.632036	28.586258	139.421997	187.112015	110.579788	2.245112	0.000000	3.955986	3.320652	0.337267	0.534792	2.938841	4.421120	2.095480	1.925733	1.863661	1.408783	1.456157	2.144331	2.272102	2.043676	0.351238	0.000000	10268.000000		1
7701.788574	604.628662	1.566539	2.830872	694.787903	25094.818359	99.065109	70.438759	75.101372	45.164436	19.751347	102.901276	144.997391	112.867920	1.073602	0.000000	3.886592	2.781489	0.194941	0.451920	2.841852	4.399584	1.995921	1.847812	1.875648	1.654797	1.295597	2.012421	2.161360	2.052571	0.030843	0.000000	10335.000000		1
7626.983398	1917.302246	1.736145	2.701355	931.949036	31516.611328	150.356934	93.104240	74.814583	35.518501	39.996090	172.421082	233.534622	102.925949	0.012070	99998.000000	3.882353	3.282691	0.239586	0.431582	2.969392	4.498539	2.177124	1.968969	1.873986	1.550455	1.602018	2.236590	2.368351	2.012525	0.000000	4.999991	10405.000000		1
28234.222656	4263.453613	1.298254	1.985928	1847.649780	64021.757812	248.771378	185.721252	171.862930	88.423126	67.663399	386.904358	513.806396	286.756866	2.917897	0.000000	4.450776	3.629761	0.113360	0.297963	3.266620	4.806328	2.395800	2.268862	2.235182	1.946566	1.830354	2.587604	2.710799	2.457514	0.465070	0.000000	10477.000000		1
11044.006836	2020.829468	2.528666	5.199183	1189.398071	35660.035156	156.471985	117.851242	113.848549	63.750130	44.347248	215.198715	298.040253	174.570450	0.708284	0.000000	4.043127	3.305530	0.402891	0.715935	3.075327	4.552182	2.194437	2.071334	2.056328	1.804481	1.646867	2.332840	2.474275	2.241971	0.000000	0.000000	10522.000000		1
6971.127441	2357.937744	3.253344	4.459086	1158.779541	32162.156250	156.888290	117.481194	105.886337	50.653492	29.573055	163.731110	184.919479	117.388680	0.077921	0.000000	3.843303	3.372532	0.512330	0.649246	3.064001	4.507345	2.195590	2.069968	2.024840	1.704609	1.470896	2.214131	2.266983	2.069626	0.000000	0.000000	10562.000000		1
8103.331543	2023.860840	1.588125	1.578874	949.446167	39598.894531	132.017944	94.849640	112.630478	53.043388	41.655144	225.606323	306.936859	159.364532	0.566478	99998.000000	3.908664	3.306181	0.200885	0.198348	2.977470	4.597683	2.120633	1.977036	2.051656	1.724631	1.619669	2.353351	2.487049	2.202392	0.000000	4.999991	10636.000000		1
13366.311523	3635.814453	1.686805	1.899583	1511.358887	51134.949219	232.634171	151.053864	130.984894	58.529362	48.297516	272.907806	358.984192	232.085266	1.818760	0.000000	4.126011	3.560602	0.227065	0.278658	3.179368	4.708718	2.366673	2.179132	2.117221	1.767374	1.683925	2.436016	2.555075	2.365648	0.259775	0.000000	10678.000000		1
6853.482910	1443.208252	3.191670	4.835302	956.982788	36740.964844	143.714554	89.613449	88.262772	77.488190	49.450836	244.620667	294.669739	231.946487	0.908925	99998.000000	3.835911	3.159329	0.504018	0.684424	2.980904	4.565151	2.157501	1.952373	1.945778	1.889235	1.694174	2.388493	2.469336	2.365388	0.000000	4.999991	10736.000000		1
7162.766602	2921.022217	1.507948	2.547168	701.041748	25527.097656	104.227287	71.610580	57.511726	18.961910	18.394501	117.666222	161.637253	141.312332	0.008334	0.000000	3.855081	3.465535	0.178386	0.406058	2.845744	4.407001	2.017982	1.854977	1.759756	1.277882	1.264688	2.070652	2.208541	2.150180	0.000000	0.000000	10770.000000		1
4057.176514	2171.383789	1.514116	3.336605	837.006897	22878.455078	121.721336	84.926163	66.050598	29.859842	20.210823	121.021324	167.246567	94.454918	0.853467	99998.000000	3.608224	3.336737	0.180159	0.523305	2.922729	4.359426	2.085367	1.929042	1.819877	1.475088	1.305584	2.082862	2.223357	1.975225	0.000000	4.999991	10809.000000		1
6839.741699	2370.229492	3.438369	4.095205	1081.547363	43270.878906	147.282440	105.806160	138.651062	66.272629	45.802773	298.715607	428.198700	256.181610	0.327259	0.000000	3.835040	3.374790	0.536352	0.612276	3.034045	4.636196	2.168151	2.024511	2.141923	1.821334	1.660892	2.475258	2.631645	2.408548	0.000000	0.000000	10841.000000		1
3546.573975	1479.707397	0.481063	2.433070	471.519073	16490.017578	67.213173	41.315933	55.272934	41.180248	15.585216	85.370224	108.852898	31.855021	1.253340	0.000000	3.549809	3.170176	0.000000	0.386155	2.673499	4.217221	1.827454	1.616118	1.742512	1.614689	1.192713	1.931306	2.036840	1.503178	0.098069	0.000000	10861.000000		1
7531.236328	3684.651611	2.106194	2.763030	1370.993286	39465.566406	204.948364	137.568665	110.255997	58.763725	52.654839	272.204712	369.980804	213.564331	0.491769	0.000000	3.876866	3.566396	0.323498	0.441386	3.137035	4.596218	2.311645	2.138520	2.042402	1.769109	1.721438	2.434896	2.568179	2.329529	0.000000	0.000000	10941.000000		1
12927.948242	4065.554932	1.819406	2.892547	2080.968506	64163.332031	315.003906	207.097733	190.719986	111.350723	86.529709	432.226074	591.343933	367.720428	1.709408	0.000000	4.111530	3.609120	0.259930	0.461280	3.318265	4.807287	2.498316	2.316175	2.280396	2.046693	1.937165	2.635711	2.771840	2.565518	0.232846	0.000000	11030.000000		1
6171.631348	2259.945801	3.456871	3.435285	888.483704	29161.609375	147.559982	90.039001	83.159180	56.161049	26.103849	136.486282	141.352417	116.152107	1.473711	0.000000	3.790400	3.354098	0.538683	0.535963	2.948649	4.464811	2.168969	1.954431	1.919910	1.749435	1.416705	2.135089	2.150303	2.065027	0.168412	0.000000	11122.000000		1
13942.180664	2537.855225	2.747611	3.533965	1387.503540	45479.433594	208.170868	132.178299	150.949005	69.855934	65.147064	336.710358	436.256531	247.507034	3.026564	0.000000	4.144331	3.404467	0.438955	0.548262	3.142234	4.657815	2.318420	2.121160	2.178830	1.844203	1.813895	2.527256	2.639742	2.393588	0.480950	0.000000	11220.000000		1
8847.924805	1870.170410	3.080655	6.130473	906.162781	29216.910156	142.585907	90.378212	79.122566	30.840471	33.292042	133.485794	161.039001	136.236496	0.806511	99998.000000	3.946841	3.271881	0.488643	0.787494	2.957206	4.465634	2.154077	1.956064	1.898300	1.489121	1.522340	2.125435	2.206931	2.134294	0.000000	4.999991	11259.000000		1
14049.343750	2515.541504	1.736145	2.695188	1244.843628	38133.933594	195.364105	124.712563	122.967163	28.644850	40.455570	222.016861	272.201630	206.591995	1.007778	0.000000	4.147656	3.400631	0.239586	0.430589	3.095115	4.581312	2.290845	2.095910	2.089789	1.457047	1.606978	2.346386	2.434891	2.315114	0.003365	0.000000	11480.000000		1
9010.462891	2528.665771	1.643633	2.056854	1254.409424	34735.734375	166.016159	125.471161	110.622963	72.699142	32.570450	197.371613	277.178772	169.445282	1.058003	0.000000	3.954747	3.402891	0.215805	0.313203	3.098439	4.540776	2.220150	2.098544	2.043845	1.861529	1.512824	2.295285	2.442760	2.229029	0.024487	0.000000	11607.000000		1
7691.356445	1668.817627	2.019849	1.739229	813.872681	26034.242188	112.935760	78.641502	76.618576	44.837563	30.032532	123.963211	173.361618	116.670174	0.264034	0.000000	3.886003	3.222409	0.305319	0.240357	2.910557	4.415545	2.052831	1.895652	1.884334	1.651642	1.477592	2.093293	2.238953	2.066960	0.000000	0.000000	11627.000000		1
6972.842285	2226.123291	2.272716	2.417651	1023.813599	33354.882812	154.291779	103.962082	69.445793	46.249912	33.837864	168.202530	198.734634	161.745178	0.140598	0.000000	3.843410	3.347549	0.356545	0.383394	3.010221	4.523160	2.188343	2.016875	1.841646	1.665111	1.529403	2.225832	2.298274	2.208831	0.000000	0.000000	11682.000000		1
4690.277344	1214.055664	2.309720	1.884164	546.327515	16270.243164	77.793480	52.343380	48.846420	31.870440	10.635815	89.696709	106.965645	53.324009	0.537279	0.000000	3.671199	3.084239	0.363559	0.275119	2.737453	4.211394	1.890943	1.718862	1.688833	1.503388	1.026771	1.952777	2.029244	1.726923	0.000000	0.000000	11695.000000		1
33740.363281	8392.197266	1.643633	4.644111	3843.975830	99998.000000	545.969788	389.038300	397.589508	138.009644	140.757248	815.692078	1051.801636	622.458862	2.296619	0.000000	4.528150	3.923876	0.215805	0.666903	3.584781	4.999991	2.737169	2.589992	2.599435	2.139910	2.148471	2.911526	3.021934	2.794111	0.361089	0.000000	11762.000000		1
11629.312500	3968.238281	2.948054	4.200052	1593.324585	51319.082031	252.027802	160.764557	117.178986	55.013901	37.418087	227.444229	302.366760	178.292526	1.019563	0.000000	4.065554	3.598598	0.469535	0.623255	3.202304	4.710279	2.401448	2.206190	2.068850	1.740472	1.573082	2.356875	2.480534	2.251133	0.008414	0.000000	11825.000000		1
8135.155762	2246.084229	1.526451	4.317234	1171.614136	35685.050781	187.506729	118.807205	105.707481	63.780968	33.313629	185.607147	259.379425	144.824707	0.952503	99998.000000	3.910366	3.351426	0.183683	0.635206	3.068785	4.552486	2.273017	2.074843	2.024106	1.804691	1.522622	2.268595	2.413935	2.160843	0.000000	4.999991	11882.000000		1
5961.468262	2290.132324	3.549383	3.361275	944.728027	28256.353516	135.656754	95.361534	86.190498	28.863794	37.134380	164.560638	192.671997	95.614403	0.796564	0.000000	3.775353	3.359861	0.550153	0.526504	2.975307	4.451116	2.132442	1.979373	1.935459	1.460353	1.569776	2.216326	2.284819	1.980523	0.000000	0.000000	11973.000000		1
13489.648438	1738.263428	2.519415	3.792999	1373.120972	43780.253906	192.046005	132.144379	120.987404	70.417175	35.540089	257.226990	319.484589	157.060989	1.097869	99998.000000	4.130001	3.240116	0.401300	0.578983	3.137709	4.641278	2.283405	2.121049	2.082740	1.847679	1.550719	2.410316	2.504450	2.196068	0.040551	4.999991	12019.000000		1
6927.384766	1396.742432	1.844076	3.034399	515.742981	17632.492188	87.260559	48.710739	47.958305	27.420605	21.502911	99.345726	136.520203	75.607109	0.586557	13667.625977	3.840569	3.145116	0.265779	0.482073	2.712433	4.246314	1.940818	1.687625	1.680864	1.438077	1.332497	1.997149	2.135197	1.878563	0.000000	4.135693	12048.000000		1
6151.509766	2541.740723	1.400017	3.194753	1162.103882	32689.203125	181.126480	118.224373	85.604591	59.349636	51.933243	218.886856	283.512787	128.798523	0.382724	99998.000000	3.788982	3.405131	0.146133	0.504437	3.065245	4.514404	2.257982	2.072707	1.932497	1.773418	1.715445	2.340220	2.452573	2.109911	0.000000	4.999991	12136.000000		1
9645.231445	2533.417725	1.634382	2.886379	1415.954102	43743.761719	202.287094	143.541870	132.573013	40.730022	45.303207	226.839828	298.175964	131.783569	1.600449	99998.000000	3.984313	3.403707	0.213353	0.460353	3.151049	4.640916	2.305968	2.156979	2.122455	1.609915	1.656129	2.355719	2.474473	2.119861	0.204242	4.999991	12201.000000		1
4979.331543	1566.650269	1.668303	3.018980	157.060989	2720.233887	11.431419	17.157923	13.901494	12.578570	6.093468	0.000000	1.668303	6.873654	0.253167	99998.000000	3.697171	3.194972	0.222275	0.479860	2.196068	3.434606	1.058100	1.234465	1.143062	1.099631	0.784864	0.000000	0.222275	0.837188	0.000000	4.999991	12246.000000		1
7301.790527	1746.688232	0.888117	0.548905	684.108948	23524.697266	101.202141	68.921562	55.815670	22.687065	17.771585	98.454529	138.083649	106.860802	0.938233	0.000000	3.863429	3.242215	0.000000	0.000000	2.835125	4.371524	2.005190	1.838355	1.746756	1.355778	1.249726	1.993236	2.140142	2.028818	0.000000	0.000000	12615.000000		1
7679.218750	2533.260498	3.062153	3.922516	846.831665	25614.787109	124.351768	84.525276	67.475288	43.298775	38.608410	124.885254	133.587570	87.229721	1.110211	0.000000	3.885317	3.403680	0.486027	0.593565	2.927797	4.408491	2.094652	1.926987	1.829145	1.636476	1.586682	2.096511	2.125766	1.940665	0.045406	0.000000	12664.000000		1
24467.423828	4650.006836	1.692973	3.792999	3136.390625	93225.179688	451.431610	312.928558	277.212708	138.984100	121.224854	651.954773	896.661804	535.993896	2.147564	0.000000	4.388588	3.667454	0.228650	0.578983	3.496430	4.969533	2.654592	2.495445	2.442813	2.142965	2.083592	2.814218	2.952629	2.729160	0.331946	0.000000	12690.000000		1
14089.325195	3553.444580	2.383730	3.614142	1726.449585	57910.800781	257.060455	176.877090	178.388123	81.706741	80.491753	390.083710	469.560913	267.014771	0.869578	0.000000	4.148890	3.550650	0.377257	0.558005	3.237154	4.762760	2.410035	2.247672	2.251366	1.912258	1.905751	2.591158	2.671692	2.426535	0.000000	0.000000	12741.000000		1
11356.651367	3522.527100	2.248045	4.378909	1610.538086	45434.203125	244.225937	159.894943	120.799301	92.351807	35.268719	211.115845	274.622345	162.152237	1.456571	99998.000000	4.055250	3.546854	0.351805	0.641366	3.206971	4.657383	2.387792	2.203835	2.082064	1.965445	1.547390	2.324521	2.438736	2.209923	0.163332	4.999991	12771.000000		1
5599.637695	2735.251709	2.396065	2.528666	1036.438477	32656.423828	161.446060	105.365189	88.016075	39.274498	32.036961	188.888245	229.220474	159.043823	0.286453	0.000000	3.748160	3.436997	0.379499	0.402891	3.015543	4.513968	2.208027	2.022697	1.944562	1.594111	1.505651	2.276205	2.360253	2.201517	0.000000	0.000000	12832.000000		1
20514.845703	4756.981445	2.766114	4.292564	2562.790527	80820.609375	384.819763	252.962173	220.172775	109.259949	77.676292	463.470520	630.013977	370.088745	1.660416	0.000000	4.312068	3.677331	0.441870	0.632717	3.408713	4.907522	2.585257	2.403056	2.342764	2.038461	1.890288	2.666022	2.799350	2.568306	0.220217	0.000000	12989.000000		1
5143.031738	1267.499878	2.402232	2.423819	633.708313	19292.183594	87.864967	64.999046	47.094860	19.905533	24.435545	104.184113	143.492538	70.016289	0.731952	0.000000	3.711219	3.102948	0.380615	0.384500	2.801889	4.285381	1.943816	1.812907	1.672974	1.298974	1.388022	2.017802	2.156829	1.845199	0.000000	0.000000	13029.000000		1
7042.145996	6628.092285	1.896499	4.351155	3057.052002	87685.210938	421.325043	308.330688	241.176117	143.498703	92.857544	459.430817	606.213684	375.781311	0.939118	0.000000	3.847705	3.821388	0.277953	0.638605	3.485303	4.942926	2.624617	2.489017	2.382334	2.156848	1.967817	2.662220	2.782626	2.574935	0.000000	0.000000	13118.000000		1
6540.850586	1937.880005	2.177119	2.806202	1040.724854	29908.132812	153.967987	104.921127	88.019157	55.972942	33.532574	160.635040	211.445801	123.707260	0.289025	0.000000	3.815634	3.287327	0.337882	0.448119	3.017336	4.475789	2.187430	2.020863	1.944577	1.747978	1.525467	2.205840	2.325199	2.092395	0.000000	0.000000	13196.000000		1
16636.277344	4805.800293	1.853327	4.113708	1972.300659	62361.796875	316.194244	197.356201	183.494797	93.899841	76.704918	362.595245	442.424011	300.581268	1.687834	99998.000000	4.221056	3.681766	0.267952	0.614233	3.294973	4.794919	2.499954	2.295251	2.263624	1.972665	1.884823	2.559422	2.645839	2.477962	0.227330	4.999991	13233.000000		1
7366.216309	2013.638184	2.229543	3.077571	1042.464111	28431.089844	139.591599	107.252434	87.319145	35.432159	40.137943	166.330704	210.021118	157.529709	0.851998	99998.000000	3.867244	3.303982	0.348216	0.488208	3.018061	4.453794	2.144859	2.030407	1.941109	1.549398	1.603555	2.220973	2.322263	2.197362	0.000000	4.999991	13291.000000		1
9321.491211	4260.835938	3.432201	3.416783	1389.643677	47388.308594	203.862885	135.736923	140.889862	51.849983	63.500347	308.737762	408.737244	229.655273	1.227088	99998.000000	3.969485	3.629495	0.535573	0.533617	3.142904	4.675671	2.309338	2.132698	2.148880	1.714749	1.802776	2.489590	2.611444	2.361076	0.088876	4.999991	13353.000000		1
6481.497559	1654.391968	3.123827	3.385945	1177.186401	30866.833984	188.104980	122.279495	89.909485	34.664307	37.778885	211.078827	282.106598	142.033920	0.185272	0.000000	3.811675	3.218638	0.494687	0.529680	3.070845	4.489492	2.274400	2.087354	1.953806	1.539883	1.577249	2.324445	2.450413	2.152392	0.000000	0.000000	13418.000000		1
21355.371094	5616.521484	2.611927	2.985059	2655.052734	94678.414062	407.229279	267.921387	271.332001	132.458908	116.327873	555.735962	700.933838	415.842163	1.025908	0.000000	4.329507	3.749467	0.416961	0.474953	3.424073	4.976251	2.609839	2.428007	2.433501	2.122081	2.065684	2.744869	2.845677	2.618928	0.011108	0.000000	13464.000000		1
15540.553711	4263.731445	1.840992	3.213256	2093.760010	65198.613281	304.926270	207.415359	211.112762	99.697273	70.262985	364.177216	459.840942	274.326324	0.946653	0.000000	4.191466	3.629790	0.265052	0.506945	3.320927	4.814239	2.484195	2.316841	2.324514	1.998683	1.846727	2.561313	2.662608	2.438267	0.000000	0.000000	13496.000000		1
5874.682617	1602.526489	1.952007	2.972724	738.848389	19890.226562	97.776108	72.591209	41.285095	26.076096	19.594076	96.200317	138.126831	102.568237	1.245492	99998.000000	3.768984	3.204805	0.290481	0.473155	2.868555	4.298640	1.990233	1.860884	1.615793	1.416243	1.292125	1.983176	2.140278	2.011013	0.095341	4.999991	13538.000000		1
9318.750000	1632.031738	3.527797	4.989489	933.379883	32094.238281	142.422470	96.903404	99.971725	25.351416	43.252522	206.962036	237.854935	181.669220	0.424739	0.000000	3.969358	3.212729	0.547504	0.698056	2.970058	4.506427	2.153579	1.986339	1.999877	1.404002	1.636011	2.315891	2.376312	2.259281	0.000000	0.000000	13597.000000		1
4130.048340	460.732147	2.722941	3.580221	658.137695	17237.576172	92.900711	66.719772	62.621483	44.692627	23.063282	104.045349	122.387421	107.779755	0.261491	99998.000000	3.615955	2.663449	0.435038	0.553910	2.818317	4.236476	1.968019	1.824255	1.796723	1.650236	1.362921	2.017223	2.087737	2.032537	0.000000	4.999991	13664.000000		1
9219.715820	4001.820312	2.738360	3.333522	2155.009033	64506.132812	327.304962	218.436630	169.004303	82.480759	65.341339	326.093048	433.832703	232.076004	1.179346	99998.000000	3.964718	3.602257	0.437491	0.522903	3.333449	4.809601	2.514953	2.339325	2.227898	1.916353	1.815188	2.513341	2.637322	2.365630	0.071641	4.999991	13726.000000		1
6568.826172	3030.834229	1.686805	4.526928	1265.600342	34942.328125	191.568024	123.879951	84.491356	44.140636	31.188934	159.401535	225.328796	127.694534	0.178998	0.000000	3.817488	3.481562	0.227065	0.655804	3.102297	4.543352	2.282323	2.093001	1.926812	1.644839	1.494001	2.202492	2.352817	2.106172	0.000000	0.000000	13752.000000		1
10388.341797	2012.016235	2.198706	2.806202	871.285706	32038.158203	133.217514	86.517372	90.776016	22.955351	29.751911	163.564590	187.078094	160.887909	0.811825	0.000000	4.016546	3.303632	0.342167	0.448119	2.940161	4.505668	2.124561	1.937103	1.957971	1.360884	1.473515	2.213689	2.272023	2.206523	0.000000	0.000000	13788.000000		1
11215.949219	2121.692383	3.352024	3.342773	1300.927612	40579.335938	191.867142	125.246048	137.436066	59.022758	34.655056	192.850861	254.957352	152.136246	2.034148	0.000000	4.049836	3.326682	0.525307	0.524107	3.114253	4.608305	2.283001	2.097764	2.138101	1.771019	1.539767	2.285222	2.406467	2.182233	0.308383	0.000000	13817.000000		1
4286.285645	840.001160	2.183287	2.294302	459.168701	13832.276367	74.564804	47.890461	44.251652	45.127434	17.586561	84.315582	105.007469	84.796646	0.203400	99998.000000	3.632081	2.924280	0.339111	0.360651	2.661972	4.140893	1.872534	1.680249	1.645929	1.654441	1.245181	1.925908	2.021220	1.928379	0.000000	4.999991	13884.000000		1
5596.819336	1745.766235	0.875782	2.152450	550.487427	18714.890625	99.934723	56.413918	59.368137	15.474201	23.861971	96.385338	100.030319	80.864883	0.946153	0.000000	3.747941	3.241986	0.000000	0.332933	2.740747	4.272187	1.999716	1.751386	1.773553	1.189608	1.377706	1.984011	2.000132	1.907760	0.000000	0.000000	13967.000000		1
6172.793945	1893.122681	1.881081	2.793867	940.787048	26466.490234	130.118362	94.781792	74.774498	37.239227	34.775322	161.066757	212.407928	106.327309	0.794467	0.000000	3.790482	3.277179	0.274407	0.446206	2.973491	4.422697	2.114339	1.976725	1.873754	1.571001	1.541271	2.207006	2.327171	2.026645	0.000000	0.000000	14053.000000		1
5278.420410	2002.823608	2.396065	1.834825	610.598755	22383.015625	96.638206	59.707348	65.609627	12.174601	19.723593	116.136688	161.193192	80.932724	0.138797	0.000000	3.722504	3.301643	0.379499	0.263595	2.785756	4.349918	1.985149	1.776028	1.816968	1.085455	1.294986	2.064970	2.207347	1.908124	0.000000	0.000000	14095.000000		1
8948.781250	2487.371338	2.207957	2.722941	1000.821228	29878.773438	159.339859	102.333870	84.124390	49.675949	30.436501	145.142334	185.449875	125.983063	1.670608	99998.000000	3.951764	3.395741	0.343991	0.435038	3.000356	4.475363	2.202324	2.010019	1.924922	1.696146	1.483395	2.161794	2.268227	2.100312	0.222875	4.999991	14156.000000		1
7130.390137	3163.564453	2.063021	4.394328	1354.646362	40913.503906	205.605194	135.462479	128.924957	45.500565	43.156925	233.735062	308.528076	147.276276	0.380360	99998.000000	3.853113	3.500177	0.314504	0.642892	3.131826	4.611866	2.313034	2.131819	2.110337	1.658017	1.635051	2.368724	2.489295	2.168133	0.000000	4.999991	14197.000000		1
6860.029785	981.760681	1.208826	2.944971	602.399109	21922.601562	100.893761	57.357540	75.995659	26.094597	19.116096	91.923172	130.873871	109.269196	0.836655	0.000000	3.836326	2.992006	0.082364	0.469081	2.779884	4.340892	2.003864	1.758590	1.880789	1.416551	1.281399	1.963425	2.116853	2.038498	0.000000	0.000000	14220.000000		1
10813.481445	3670.253418	1.033052	2.726025	1771.034302	50641.058594	251.099594	174.403931	147.393463	63.546604	41.170998	234.999390	266.946930	152.753006	0.843204	0.000000	4.033966	3.564696	0.014122	0.435530	3.248227	4.704503	2.399846	2.241556	2.168478	1.803092	1.614591	2.371067	2.426425	2.183990	0.000000	0.000000	14243.000000		1
14720.625000	2822.768066	2.701355	4.138377	1842.188477	67622.570312	271.920990	184.842392	198.460175	72.020721	88.053078	466.554260	575.891296	399.082062	1.348932	99998.000000	4.167926	3.450675	0.431582	0.616830	3.265334	4.830091	2.434443	2.266802	2.297673	1.857458	1.944745	2.668902	2.760340	2.601062	0.129990	4.999991	14468.000000		1
5227.862305	1006.988708	2.667434	4.058200	507.836273	17264.357422	75.622528	45.189106	54.313892	42.130039	18.237230	106.506172	130.815277	80.217293	0.670350	99998.000000	3.718324	3.003025	0.426094	0.608333	2.705724	4.237150	1.878651	1.655034	1.734911	1.624592	1.260959	2.027375	2.116658	1.904268	0.000000	4.999991	14492.000000		1
9993.475586	1954.251587	2.895631	4.267894	1041.773315	28364.136719	148.269241	104.322884	73.923386	50.098419	37.825138	153.308075	192.375961	105.328178	1.107022	99998.000000	3.999717	3.290981	0.461743	0.630214	3.017773	4.452770	2.171051	2.018380	1.868782	1.699824	1.577780	2.185565	2.284151	2.022545	0.044156	4.999991	14584.000000		1
17222.132812	1849.416748	2.081524	2.158617	1554.105591	45653.921875	250.951569	158.707703	160.619614	57.406879	51.273323	252.262161	289.803589	174.684555	1.103306	0.000000	4.236087	3.267035	0.318381	0.334176	3.191481	4.659478	2.399590	2.200598	2.205799	1.758964	1.709891	2.401852	2.462104	2.242254	0.042696	0.000000	14642.000000		1
14667.972656	2414.699951	2.445405	3.558635	2023.253296	53325.855469	299.560547	204.834259	141.414093	54.720943	56.342991	307.504272	403.760071	219.392593	0.609207	0.000000	4.166370	3.382863	0.388351	0.551283	3.306050	4.726938	2.476485	2.311403	2.150493	1.738154	1.750840	2.487851	2.606123	2.341222	0.000000	0.000000	14717.000000		1
7445.924805	1431.576416	1.557288	2.143198	776.004333	23856.593750	108.933075	74.129997	62.717079	39.024715	27.213995	99.049690	122.202400	79.381599	1.338739	0.000000	3.871919	3.155815	0.192369	0.331062	2.889864	4.377608	2.037160	1.869994	1.797386	1.591340	1.434792	1.995853	2.087080	1.899720	0.126696	0.000000	14737.000000		1
10325.498047	4344.568359	3.786831	3.490792	1671.577637	46572.093750	245.536530	168.692841	164.434204	45.916870	52.096684	246.955048	340.753143	194.719604	0.905315	0.000000	4.013911	3.637947	0.578276	0.542924	3.223127	4.668126	2.390116	2.227097	2.215992	1.661972	1.716810	2.392618	2.532440	2.289410	0.000000	0.000000	14983.000000		1
13912.148438	3539.947021	2.599592	3.885511	2210.892578	68386.148438	336.287872	217.329575	228.101074	92.512161	92.206871	458.120239	612.445923	308.941284	2.112905	99998.000000	4.143394	3.548997	0.414905	0.589448	3.344568	4.834968	2.526711	2.337119	2.358127	1.966199	1.964763	2.660980	2.787068	2.489876	0.324880	4.999991	15124.000000		1
9578.274414	25118.939453	3.302684	3.638812	1047.003296	29361.615234	129.217911	93.609970	67.928596	23.161963	15.998437	127.003784	181.083313	38.235275	0.052207	99998.000000	3.981287	4.400002	0.518867	0.560960	3.019948	4.467780	2.111323	1.971322	1.832053	1.364775	1.204078	2.103817	2.257879	1.582464	0.000000	4.999991	15176.000000		0
5919.415527	1456.326416	1.859494	2.997394	630.232910	18728.919922	88.487885	60.826748	55.152668	32.662960	44.621700	136.683640	178.943192	126.405533	0.290387	0.000000	3.772279	3.163259	0.269395	0.476744	2.799501	4.272513	1.946884	1.784095	1.741567	1.514055	1.649546	2.135716	2.252715	2.101766	0.000000	0.000000	15455.000000		1
10219.143555	3130.448242	1.470943	2.565671	1350.427734	44865.273438	191.648193	133.590652	149.761780	79.634468	64.357628	300.966736	416.909149	251.429550	0.196027	99998.000000	4.009415	3.495606	0.167596	0.409201	3.130471	4.651910	2.282505	2.125776	2.175401	1.901101	1.808600	2.478518	2.620041	2.400416	0.000000	4.999991	15493.000000		1
17521.341797	4550.981445	3.330438	3.453787	1970.160645	78571.554688	279.254120	197.075577	237.552734	129.039047	108.572273	584.232788	748.463501	435.544189	1.036943	0.000000	4.243567	3.658105	0.522501	0.538296	3.294502	4.895266	2.446000	2.294633	2.375760	2.110721	2.035719	2.766586	2.874171	2.639032	0.015755	0.000000	15534.000000		1
24161.265625	7101.394043	2.735276	3.922516	3924.381348	99998.000000	574.543701	390.678864	359.585510	188.237579	162.321838	822.648987	1086.148315	558.209167	1.717073	0.000000	4.383120	3.851344	0.437001	0.593565	3.593771	4.999991	2.759323	2.591820	2.555802	2.274706	2.210377	2.915215	3.035889	2.746797	0.234789	0.000000	15568.000000		1
24369.701172	10586.706055	2.346725	4.397411	4675.542969	99998.000000	701.075684	470.004944	493.950195	257.960907	192.813843	996.016785	1336.338135	738.758972	2.379243	99998.000000	4.386850	4.024761	0.370462	0.643197	3.669832	4.999991	2.845765	2.672102	2.693683	2.411554	2.285138	2.998267	3.125916	2.868503	0.376439	4.999991	15761.000000		1
15960.632812	4646.398926	1.871829	3.281098	1530.823364	53063.156250	228.101074	151.732285	155.130554	85.481239	48.399281	291.616852	375.870758	202.176086	1.514277	0.000000	4.203050	3.667116	0.272266	0.516019	3.184925	4.724793	2.358127	2.181078	2.190697	1.931871	1.684839	2.464813	2.575038	2.305730	0.180205	0.000000	15812.000000		1
5777.326172	3030.957520	2.254213	3.148497	823.685120	25873.597656	129.131561	86.995354	81.737579	45.207611	25.943495	141.386337	154.791351	122.957916	0.450317	0.000000	3.761727	3.481580	0.352995	0.498103	2.915761	4.412857	2.111032	1.939496	1.912422	1.655212	1.414029	2.150408	2.189747	2.089756	0.000000	0.000000	15860.000000		1
12297.971680	4118.921875	1.600460	2.815454	1870.577393	52755.617188	267.252228	186.680298	145.765244	82.403664	59.198532	299.128815	412.249603	247.636551	1.530198	99998.000000	4.089833	3.614784	0.204245	0.449548	3.271976	4.722269	2.426921	2.271098	2.163654	1.915946	1.772311	2.475858	2.615160	2.393815	0.184748	4.999991	15950.000000		1
22473.710938	7627.365723	1.973593	5.041913	3939.371338	99998.000000	605.896057	398.542389	348.891113	159.429291	118.255211	599.996887	782.199585	431.498322	0.747349	0.000000	4.351675	3.882375	0.295258	0.702595	3.595427	4.999991	2.782398	2.600475	2.542690	2.202568	2.072820	2.778149	2.893318	2.634979	0.000000	0.000000	15988.000000		1
11214.654297	3343.568359	1.211909	3.123827	1733.973999	50667.054688	248.404404	175.995132	136.492447	59.596336	41.260426	251.774933	298.496674	166.213516	0.540449	0.000000	4.049786	3.524210	0.083470	0.494687	3.239043	4.704726	2.395159	2.245501	2.135109	1.775220	1.615534	2.401012	2.474940	2.220666	0.000000	0.000000	16085.000000		1
7470.036621	2398.211182	2.556419	2.729109	1058.443970	35112.566406	157.517380	107.246269	111.924301	46.530533	45.389549	218.908447	236.322327	174.147980	0.744763	0.000000	3.873323	3.379887	0.407632	0.436021	3.024668	4.545463	2.197329	2.030382	2.048924	1.667738	1.656956	2.340262	2.373505	2.240918	0.000000	0.000000	16139.000000		1
8936.628906	4423.505859	3.327354	5.507557	2334.889893	72374.765625	353.985443	235.165924	219.815063	108.929985	85.909882	418.728546	550.151306	359.647186	0.057153	0.000000	3.951174	3.645766	0.522099	0.740959	3.368266	4.859587	2.548985	2.371374	2.342057	2.037148	1.934043	2.621933	2.740482	2.555877	0.000000	0.000000	16186.000000		1
5870.331543	1365.032349	3.426034	3.484625	439.571533	21416.492188	57.422298	40.131775	81.688240	30.905230	16.368484	103.114059	148.334000	62.038654	0.340976	99998.000000	3.768663	3.135143	0.534792	0.542156	2.643029	4.330749	1.759081	1.603488	1.912160	1.490032	1.214008	2.013318	2.171241	1.792662	0.000000	4.999991	16210.000000		1
18342.154297	7678.379883	2.729109	3.459955	2958.341553	90080.718750	435.994415	299.554382	310.276550	106.284142	114.776756	571.046753	729.689697	354.216736	1.533514	0.000000	4.263450	3.885270	0.436021	0.539070	3.471048	4.954632	2.639481	2.476476	2.491749	2.026469	2.059854	2.756672	2.863138	2.549269	0.185688	0.000000	16282.000000		1
7053.241211	2212.644287	2.081524	3.237926	840.815308	24606.128906	131.487534	85.271545	76.590820	44.874565	26.365967	111.048515	161.948715	124.138985	0.569781	0.000000	3.848389	3.344912	0.318381	0.510267	2.924700	4.391043	2.118885	1.930804	1.884177	1.652000	1.421044	2.045513	2.209378	2.093908	0.000000	0.000000	16332.000000		1
14973.867188	3541.229980	2.254213	3.237926	1757.120483	53848.269531	274.514435	176.907928	155.028793	62.177425	62.606064	300.689209	404.197968	219.084213	0.779297	0.000000	4.175334	3.549154	0.352995	0.510267	3.244802	4.731172	2.438565	2.247747	2.190412	1.793633	1.796616	2.478118	2.606594	2.340611	0.000000	0.000000	16375.000000		1
16933.019531	3033.991943	2.423819	3.904013	2253.278564	69351.625000	336.892303	223.324356	211.427292	77.272324	75.243225	439.152161	520.562866	378.942139	1.899964	99998.000000	4.228734	3.482014	0.384500	0.591511	3.352815	4.841057	2.527491	2.348936	2.325161	1.888024	1.876467	2.642615	2.716473	2.578573	0.278745	4.999991	16424.000000		1
6835.017578	2306.926514	2.093859	4.224722	603.148438	21172.275391	104.233452	61.178291	59.636425	36.332611	20.587040	111.884209	114.021240	100.061157	1.005662	0.000000	3.834740	3.363034	0.320947	0.625798	2.780424	4.325768	2.018007	1.786597	1.775512	1.560297	1.313594	2.048769	2.056986	2.000266	0.002452	0.000000	16527.000000		1
15600.770508	4649.349609	1.699140	3.296517	2396.937744	72389.250000	350.263397	237.398544	255.956482	104.359886	94.276062	462.289429	637.929932	368.300171	1.850604	0.000000	4.193146	3.667392	0.230229	0.518055	3.379657	4.859674	2.544395	2.375478	2.408166	2.018534	1.974401	2.664914	2.804773	2.566202	0.267313	0.000000	16611.000000		1
12408.197266	2425.428467	2.744528	4.329569	1050.824097	31850.908203	158.155716	102.861191	85.333221	67.083656	35.173122	150.582047	205.414001	126.362366	0.640796	0.000000	4.093709	3.384789	0.438468	0.636445	3.021530	4.503122	2.199085	2.012252	1.931118	1.826617	1.546211	2.177773	2.312630	2.101618	0.000000	0.000000	16742.000000		1
14400.896484	4440.115234	2.001346	3.342773	2991.245117	91335.960938	434.902771	299.720917	261.396210	118.501915	112.985107	577.556519	674.490784	457.623749	3.998930	0.000000	4.158390	3.647394	0.301322	0.524107	3.475852	4.960642	2.638392	2.476717	2.417299	2.073725	2.053021	2.761595	2.828976	2.660509	0.601944	0.000000	16790.000000		1
9924.963867	3378.923584	1.859494	2.186371	1474.427979	42225.355469	212.762558	142.733932	118.403236	41.198750	45.916870	232.097595	314.914490	171.616226	1.886965	0.000000	3.996729	3.528778	0.269395	0.339724	3.168623	4.625573	2.327895	2.154527	2.073364	1.614884	1.661972	2.365671	2.498193	2.234558	0.275764	0.000000	16831.000000		1
6873.400879	3321.350098	2.371395	4.847637	1222.135010	36626.226562	185.243271	126.112579	100.930771	49.450836	53.447361	235.838165	302.079956	169.164658	0.177044	0.000000	3.837172	3.521315	0.375004	0.685530	3.087119	4.563792	2.267742	2.100758	2.004024	1.694174	1.727926	2.372614	2.480122	2.228310	0.000000	0.000000	16887.000000		1
12189.665039	2641.197510	0.897368	3.102241	1654.549194	46116.093750	239.427643	166.531143	146.539261	42.382904	41.047646	258.997040	374.353546	164.477371	0.987122	0.000000	4.085992	3.421801	0.000000	0.491676	3.218680	4.663853	2.379174	2.221495	2.165954	1.627191	1.613288	2.413295	2.573282	2.216106	0.000000	0.000000	16974.000000		1
11700.124023	3497.067627	2.519415	3.496960	1233.384521	39025.953125	176.833908	121.807678	102.503479	73.275803	40.702267	230.808594	297.451263	193.578613	0.272278	0.000000	4.068191	3.543704	0.401300	0.543691	3.091099	4.591353	2.247566	2.085675	2.010739	1.864961	1.609619	2.363252	2.473416	2.286857	0.000000	0.000000	17114.000000		1
10710.625977	2491.676270	2.494745	2.981975	1454.806152	46699.144531	206.912704	147.078918	139.409668	52.784355	58.026711	260.646851	308.657593	192.650406	0.438065	0.000000	4.029815	3.396492	0.397026	0.474504	3.162805	4.669309	2.315787	2.167550	2.144293	1.722505	1.763628	2.416053	2.489477	2.284770	0.000000	0.000000	17158.000000		1
6907.167969	1591.647095	2.278883	4.280230	1490.404907	40541.246094	215.787704	147.649414	111.779366	56.820969	37.118965	208.960312	290.882904	144.093857	1.734219	99998.000000	3.839300	3.201847	0.357722	0.631467	3.173304	4.607897	2.334027	2.169232	2.048362	1.754509	1.569596	2.320064	2.463718	2.158645	0.239104	4.999991	17175.000000		1
4089.086914	1689.469482	1.699140	1.702224	408.240753	15994.606445	57.946533	36.539219	44.220814	28.364229	17.592730	65.689804	84.759644	52.281708	0.954856	99998.000000	3.611626	3.227750	0.230229	0.231017	2.610916	4.203974	1.763027	1.562759	1.645627	1.452771	1.245333	1.817498	1.928189	1.718350	0.000000	4.999991	17192.000000		1
14123.492188	4094.464844	2.482410	3.163916	1574.714233	40654.179688	227.801956	159.734589	136.332092	49.950401	59.346554	270.678253	362.474976	202.225418	0.999035	99998.000000	4.149942	3.612197	0.394873	0.500225	3.197202	4.609105	2.357558	2.203399	2.134598	1.698539	1.773396	2.432453	2.559278	2.305836	0.000000	4.999991	17259.000000		1
6900.812012	3729.812744	1.856411	3.404448	1290.772827	37827.281250	183.676727	130.380478	109.651581	60.373436	40.578918	182.979813	273.237762	168.991974	1.141489	99998.000000	3.838900	3.571687	0.268674	0.532047	3.110850	4.577805	2.264054	2.115213	2.040015	1.780846	1.608300	2.262403	2.436541	2.227866	0.057472	4.999991	17343.000000		1
10717.484375	2744.064941	2.352893	0.700009	1569.401001	44102.437500	218.782013	156.080353	115.245483	62.427208	42.984234	253.819458	298.740265	145.022064	0.870280	0.000000	4.030093	3.438394	0.371602	0.000000	3.195734	4.644463	2.340012	2.193348	2.061624	1.795374	1.633309	2.404525	2.475294	2.161434	0.000000	0.000000	17364.000000		1
21472.423828	7190.298340	3.709738	3.854673	2922.141602	87928.710938	435.297485	290.013306	278.430786	106.574013	71.255951	447.724945	569.939697	263.033661	2.016824	99998.000000	4.331881	3.856747	0.569343	0.585988	3.465701	4.944131	2.638786	2.462418	2.444717	2.027651	1.852821	2.651011	2.755829	2.420011	0.304668	4.999991	17384.000000		1
6729.538086	2167.911621	1.310589	3.225591	1245.827393	35396.468750	179.612366	126.596725	98.479195	30.621527	40.196533	223.873260	324.113281	133.698578	1.351012	99998.000000	3.827985	3.336042	0.117467	0.508609	3.095458	4.548960	2.254336	2.102422	1.993345	1.486027	1.604189	2.350002	2.510697	2.126127	0.130659	4.999991	17543.000000		1
8535.560547	1862.633667	2.827788	4.209303	921.328613	29131.322266	133.081833	90.165436	93.542130	48.568886	25.709129	162.136810	212.040955	114.937111	1.063707	99998.000000	3.931232	3.270128	0.451447	0.624210	2.964415	4.464360	2.124119	1.955040	1.971007	1.686358	1.410087	2.209882	2.326420	2.060460	0.026822	4.999991	17574.000000		1
10161.776367	1206.451172	2.377563	3.151581	1108.992676	33848.906250	158.269806	108.140549	91.750481	48.288265	34.029057	211.757263	248.746704	151.134033	0.135271	0.000000	4.006969	3.081510	0.376132	0.498528	3.044929	4.529545	2.199398	2.033988	1.962608	1.683842	1.531850	2.325838	2.395757	2.179362	0.000000	0.000000	17601.000000		1
7470.745605	1970.512085	1.347594	2.007514	764.008606	20858.347656	111.649849	75.320320	54.902885	9.945058	21.524496	114.730499	168.316635	113.355156	0.962860	0.000000	3.873364	3.294579	0.129559	0.302659	2.883098	4.319280	2.047858	1.876912	1.739595	0.997607	1.332933	2.059679	2.226127	2.054441	0.000000	0.000000	17633.000000		1
14264.456055	4010.590332	2.661267	4.514594	2790.317871	81597.554688	412.718353	280.728149	245.407013	109.700920	115.325661	564.469116	751.038391	440.530579	2.135159	0.000000	4.154255	3.603208	0.425088	0.654619	3.445654	4.911677	2.615654	2.448286	2.389887	2.040210	2.061926	2.751640	2.875662	2.643976	0.329430	0.000000	17867.000000		1
5734.687012	4021.173828	1.609712	3.453787	1608.811157	43101.750000	213.222031	160.835480	122.430595	51.547775	38.744095	232.063675	288.576263	179.445847	1.045754	0.000000	3.758510	3.604353	0.206748	0.538296	3.206505	4.634495	2.328832	2.206382	2.087890	1.712210	1.588206	2.365607	2.460261	2.253933	0.019430	0.000000	18040.000000		1
6355.456055	1102.945435	1.575791	2.090775	474.571960	18901.082031	64.847939	48.528797	43.338863	25.952745	15.853501	87.057030	118.545082	74.904015	0.069184	0.000000	3.803147	3.042554	0.197498	0.320307	2.676302	4.276487	1.811896	1.686000	1.636878	1.414183	1.200125	1.939804	2.073884	1.874505	0.000000	0.000000	18105.000000		1
14658.678711	4279.322754	2.291218	3.941018	1515.808716	51083.378906	205.278320	147.479813	144.534836	78.212868	50.998871	294.876343	392.307068	267.144287	4.002203	0.000000	4.166095	3.631375	0.360066	0.595608	3.180645	4.708280	2.312343	2.168733	2.159972	1.893278	1.707561	2.469640	2.593626	2.426746	0.602299	0.000000	18168.000000		1
7722.218262	2583.439209	3.086823	4.008861	1134.701782	34676.351562	173.703918	105.729065	93.295433	53.820492	37.578442	200.180908	268.168091	208.090698	0.541402	0.000000	3.887742	3.412198	0.489512	0.603021	3.054882	4.540033	2.239810	2.024194	1.969860	1.730948	1.574939	2.301423	2.428407	2.318253	0.000000	0.000000	18232.000000		1
8091.551758	3498.886963	2.186371	0.894284	1572.327515	70229.859375	227.530579	155.118225	230.447800	69.137421	88.965866	417.670837	551.242981	250.618530	0.319459	0.000000	3.908032	3.543930	0.339724	0.000000	3.196543	4.846522	2.357040	2.190663	2.362573	1.839713	1.949223	2.620834	2.741343	2.399013	0.000000	0.000000	18283.000000		1
10409.348633	2923.341064	1.597377	2.226459	1615.777344	52700.644531	231.480850	159.262772	144.029099	58.498524	49.685200	289.230011	383.120605	166.195023	0.696347	0.000000	4.017424	3.465879	0.203407	0.347615	3.208381	4.721816	2.364515	2.202114	2.158450	1.767145	1.696227	2.461243	2.583335	2.220618	0.000000	0.000000	18308.000000		1
7811.887207	1375.372192	3.228674	2.861710	1010.131042	27247.390625	160.835480	102.398628	74.688156	59.124523	22.717903	124.653969	187.858276	114.135338	0.018043	99998.000000	3.892756	3.138420	0.509024	0.456626	3.004378	4.435325	2.206382	2.010294	1.873252	1.771768	1.356368	2.095706	2.273830	2.057420	0.000000	4.999991	18338.000000		1
7637.915039	865.642456	2.648932	3.641896	633.106995	20897.519531	98.531624	65.171738	52.460564	47.674603	25.289742	115.951660	156.450409	78.400970	0.979189	99998.000000	3.882975	2.937339	0.423071	0.561327	2.801477	4.320095	1.993576	1.814059	1.719833	1.678287	1.402944	2.064277	2.194377	1.894321	0.000000	4.999991	18386.000000		1
4431.076660	632.332947	1.575791	3.151581	463.220734	16014.910156	85.388725	44.140636	49.327484	29.357193	19.964125	92.903801	129.039047	96.986664	0.014579	99998.000000	3.646509	2.800946	0.197498	0.498528	2.665788	4.204525	1.931401	1.644839	1.693089	1.467715	1.300250	1.968033	2.110721	1.986712	0.000000	4.999991	18408.000000		1
7117.229004	3715.220703	2.032184	4.292564	1133.224609	33119.535156	156.968475	114.607147	107.437462	51.066715	36.400452	193.751312	216.913269	169.624130	0.182903	0.000000	3.852311	3.569985	0.307963	0.632717	3.054316	4.520084	2.195812	2.059212	2.031156	1.708138	1.561107	2.287245	2.336286	2.229488	0.000000	0.000000	18485.000000		1
5196.593262	1419.136597	2.044519	2.689020	571.611084	19152.195312	87.556595	57.005993	49.003693	27.873915	14.740272	85.946884	80.985146	87.692276	0.367599	99998.000000	3.715719	3.152024	0.310591	0.429594	2.757101	4.282218	1.942289	1.755921	1.690229	1.445198	1.168505	1.934230	1.908405	1.942961	0.000000	4.999991	18519.000000		1
8634.634766	2434.876953	3.641896	3.398280	1159.343872	29594.375000	159.034576	117.290001	86.649979	65.153229	40.927380	163.521408	233.331085	109.870529	0.692897	0.000000	3.936244	3.386477	0.561327	0.531259	3.064212	4.471209	2.201492	2.069261	1.937768	1.813936	1.612014	2.213575	2.367973	2.040881	0.000000	0.000000	18560.000000		1
19376.175781	9055.988281	1.020718	2.565671	3567.993652	99998.000000	509.871521	361.346344	329.352539	157.905930	100.144417	598.942261	748.836609	482.176483	1.413805	0.000000	4.287268	3.956936	0.008906	0.409201	3.552424	4.999991	2.707461	2.557924	2.517661	2.198398	2.000627	2.777385	2.874387	2.683206	0.150390	0.000000	18590.000000		1
19391.720703	7175.477539	1.477111	2.886379	3348.335938	99585.242188	494.101288	337.373352	301.787018	196.856628	146.295654	743.440063	914.279175	594.541748	2.526015	0.000000	4.287616	3.855851	0.169413	0.460353	3.524829	4.998195	2.693816	2.528111	2.479701	2.294150	2.165231	2.871246	2.961079	2.774182	0.402436	0.000000	18806.000000		1
11806.747070	2748.070801	3.265679	3.330438	1759.673828	56521.273438	270.807770	173.293777	173.047089	121.548645	73.010597	376.666351	510.895325	361.457367	0.126739	0.000000	4.072130	3.439028	0.513974	0.522501	3.245432	4.752212	2.432661	2.238783	2.238164	2.084750	1.863386	2.575957	2.708332	2.558057	0.000000	0.000000	18840.000000		1
4302.629883	950.297241	2.648932	2.235711	651.116028	16849.810547	91.772064	60.848331	31.966036	16.855717	16.266722	82.653450	108.276237	102.975288	1.287391	99998.000000	3.633734	2.977859	0.423071	0.349416	2.813658	4.226595	1.962710	1.784249	1.504689	1.226747	1.211300	1.917261	2.034533	2.012733	0.109710	4.999991	18868.000000		1
6704.038574	2205.138428	1.739229	3.718989	807.421509	22349.568359	98.152321	75.323402	53.305508	14.493572	15.946013	99.191544	173.645325	54.264549	1.420505	99998.000000	3.826337	3.343436	0.240357	0.570425	2.907100	4.349269	1.991901	1.876930	1.726772	1.161175	1.202652	1.996475	2.239663	1.734516	0.152443	4.999991	18887.000000		1
13934.931641	2562.679443	1.094727	1.850243	1870.290649	49764.582031	270.903351	186.319489	143.350677	95.895027	48.312935	251.963043	358.743652	210.637863	1.455342	0.000000	4.144105	3.408694	0.039306	0.267229	3.271909	4.696920	2.432814	2.270258	2.156400	1.981796	1.684063	2.401337	2.554784	2.323536	0.162965	0.000000	18918.000000		1
11775.623047	1695.168213	3.567886	3.984190	1272.045288	38607.183594	169.244827	129.517029	129.214828	56.259731	35.601765	182.924301	224.681198	180.472733	0.615239	0.000000	4.070984	3.229213	0.552411	0.600340	3.104503	4.586668	2.228515	2.112327	2.111312	1.750198	1.551471	2.262271	2.351567	2.256412	0.000000	0.000000	18982.000000		1
8874.787109	1972.587524	1.840992	4.594771	1278.255981	38305.656250	200.032883	128.733765	100.033401	45.457394	27.525452	192.366714	242.209183	142.012344	1.237924	99998.000000	3.948158	3.295036	0.265052	0.662264	3.106618	4.583263	2.301101	2.109693	2.000145	1.657605	1.439734	2.284130	2.384191	2.152326	0.092694	4.999991	19025.000000		1
11115.490234	4477.730469	0.811023	2.611927	2126.268799	53027.410156	318.741394	214.532623	145.771408	65.951920	70.247566	311.839996	442.957489	277.684509	1.569826	99998.000000	4.045928	3.651058	0.000000	0.416961	3.327618	4.724500	2.503438	2.331493	2.163672	1.819227	1.846631	2.493932	2.646362	2.443552	0.195852	4.999991	19083.000000		1
4362.950684	1937.719727	1.970509	2.812370	571.429138	17749.396484	80.251221	55.868095	41.519459	23.411745	15.609885	78.296127	102.558983	60.675644	0.810896	0.000000	3.639780	3.287291	0.294578	0.449072	2.756962	4.249184	1.904452	1.747164	1.618252	1.369434	1.193400	1.893740	2.010974	1.783014	0.000000	0.000000	19115.000000		1
8311.560547	1741.566162	2.454656	3.607974	862.561829	27290.378906	123.805946	87.575096	90.834610	30.165133	33.588081	173.164261	227.021759	159.836349	0.964974	0.000000	3.919683	3.240940	0.389991	0.557263	2.935790	4.436009	2.092741	1.942381	1.958251	1.479505	1.526185	2.238458	2.356067	2.203676	0.000000	0.000000	19160.000000		1
23224.582031	7161.749023	2.507080	5.711084	2115.305908	70431.507812	319.318054	209.145325	222.220383	113.543259	68.159874	358.814575	448.523621	323.098724	2.465671	99998.000000	4.365948	3.855019	0.399168	0.756719	3.325373	4.847767	2.504224	2.320448	2.346784	2.055161	1.833529	2.554870	2.651785	2.509335	0.391935	4.999991	19248.000000		1
26710.943359	5745.868652	2.044519	2.359060	3635.323975	99998.000000	534.593872	366.156982	346.581390	164.017899	133.633820	719.337585	980.520996	587.362793	1.257967	0.000000	4.426689	3.759356	0.310591	0.372739	3.560543	4.999991	2.728024	2.563667	2.539805	2.214891	2.125916	2.856933	2.991457	2.768906	0.099669	0.000000	19293.000000		1
8554.538086	3784.728027	1.430855	2.192538	1919.467041	59841.750000	288.132202	193.797562	154.575485	111.520325	64.511818	361.161316	475.361420	317.375305	1.189746	99998.000000	3.932197	3.578035	0.155596	0.340947	3.283181	4.777004	2.459592	2.287348	2.189141	2.047354	1.809639	2.557701	2.677024	2.501573	0.075454	4.999991	19334.000000		1
5505.624023	1665.120239	1.915002	3.009729	544.588257	17437.802734	92.083527	54.637684	56.894981	64.770851	13.799731	91.553123	106.444496	121.579483	0.539943	99998.000000	3.740807	3.221446	0.282169	0.478527	2.736068	4.241492	1.964182	1.737492	1.755074	1.811380	1.139871	1.961673	2.027123	2.084860	0.000000	4.999991	19389.000000		1
26274.724609	7770.115234	1.757731	2.571838	3147.177490	99272.375000	458.906586	318.852417	268.849609	119.698402	108.384163	570.763062	756.286926	425.343170	1.479619	0.000000	4.419538	3.890427	0.244952	0.410244	3.497921	4.996829	2.661724	2.503590	2.429509	2.078088	2.034966	2.756456	2.878687	2.628739	0.170150	0.000000	19477.000000		1
17692.316406	4258.014160	1.899583	3.404448	1931.265381	67366.148438	277.302124	193.899323	204.297699	97.825447	73.679771	397.290405	567.090332	328.874573	0.497980	99998.000000	4.247785	3.629207	0.278658	0.532047	3.285842	4.828442	2.442953	2.287576	2.310263	1.990452	1.867348	2.599108	2.753652	2.517030	0.000000	4.999991	19627.000000		1
12940.015625	4565.555176	1.085476	3.817669	2197.216309	64865.570312	328.951660	218.896118	196.113449	85.175949	80.886467	426.980621	599.229004	283.552856	1.653031	0.000000	4.111935	3.659494	0.035620	0.581798	3.341873	4.812014	2.517132	2.340238	2.292507	1.930317	1.907876	2.630408	2.777593	2.452634	0.218281	0.000000	19663.000000		1
9078.517578	3026.769775	1.723810	2.127780	1793.613525	54187.882812	260.461823	184.062195	167.391510	104.279709	68.856804	302.499359	385.291565	218.060425	1.076381	99998.000000	3.958015	3.480979	0.236489	0.327927	3.253729	4.733902	2.415744	2.264965	2.223733	2.018200	1.837947	2.480725	2.585789	2.338577	0.031966	4.999991	19715.000000		1
4471.205566	1770.053711	2.793867	3.984190	567.441833	18728.544922	82.761383	55.871178	49.259644	24.555811	19.939455	105.170914	136.295090	71.447144	0.937187	0.000000	3.650425	3.247987	0.446206	0.600340	2.753921	4.272504	1.917828	1.747188	1.692491	1.390154	1.299713	2.021896	2.134480	1.853985	0.000000	0.000000	19778.000000		1
9471.709961	3528.759277	3.167000	3.830003	1221.163574	43048.156250	194.975555	117.811157	126.269852	66.460739	51.378170	291.897461	390.108368	236.251389	0.121158	0.000000	3.976429	3.547622	0.500648	0.583199	3.086774	4.633955	2.289980	2.071186	2.101300	1.822565	1.710779	2.465230	2.591185	2.373374	0.000000	0.000000	19807.000000		1
6489.274902	2599.924805	2.426902	2.574922	1248.618164	40479.226562	190.587387	127.839470	85.761856	74.928680	40.076267	197.140335	234.737274	223.302780	0.024775	0.000000	3.812196	3.414961	0.385052	0.410764	3.096430	4.607232	2.280094	2.106665	1.933294	1.874648	1.602887	2.294775	2.370582	2.348894	0.000000	0.000000	19878.000000		1
7848.340332	2375.709229	0.946708	0.555073	1121.999878	28706.771484	163.456650	112.343689	89.946495	48.248177	34.661224	155.654800	197.427124	91.207741	1.196718	99998.000000	3.894778	3.375793	0.000000	0.000000	3.049993	4.457984	2.213403	2.050549	1.953984	1.683481	1.539844	2.192163	2.295407	1.960032	0.077992	4.999991	19921.000000		1
7606.491699	2963.809082	3.512378	5.066583	812.642273	21470.222656	118.760948	80.103195	88.355286	25.283573	22.323185	110.564369	151.516418	49.913395	0.458607	0.000000	3.881184	3.471850	0.545601	0.704715	2.909899	4.331837	2.074674	1.903650	1.946233	1.402838	1.348756	2.043615	2.180460	1.698217	0.000000	0.000000	19951.000000		1
10592.216797	3018.261719	3.296517	3.934851	2331.904785	71661.648438	340.306000	232.285706	220.644592	106.333481	72.289001	415.610901	580.899292	289.905365	2.002487	0.000000	4.024987	3.479757	0.518055	0.594928	3.367711	4.855287	2.531870	2.366023	2.343693	2.026670	1.859072	2.618687	2.764101	2.462256	0.301570	0.000000	20007.000000		1
6438.553711	1659.029907	1.773150	1.609712	698.229370	21407.404297	122.260994	71.283707	53.092731	42.796127	18.123133	109.910614	145.157745	59.355804	0.232031	99998.000000	3.808788	3.219854	0.248745	0.206748	2.843998	4.330564	2.087288	1.852990	1.725035	1.631405	1.258233	2.041040	2.161840	1.773463	0.000000	4.999991	20039.000000		1
5904.015137	2397.477295	1.002215	3.219423	1207.641479	43702.953125	176.673553	122.186981	128.619659	60.465950	47.208958	279.374390	381.600342	228.505035	1.450490	0.000000	3.771147	3.379755	0.000961	0.507778	3.081938	4.640511	2.247172	2.087025	2.109307	1.781511	1.674024	2.446187	2.581609	2.358896	0.161515	0.000000	20086.000000		1
6566.744629	1305.266479	2.328223	3.059069	664.089294	24842.361328	98.827660	64.129433	57.042999	9.645935	22.517460	137.858536	160.548691	88.096245	1.071206	99998.000000	3.817350	3.115699	0.367025	0.485589	2.822227	4.395193	1.994879	1.807057	1.756202	0.984344	1.352519	2.139434	2.205607	1.944957	0.029873	4.999991	20106.000000		1
8753.839844	1179.912476	1.717642	2.263464	925.220276	26570.642578	131.743484	89.502434	72.125565	30.609190	19.495396	134.423248	187.290878	87.316063	0.869191	0.000000	3.942199	3.071850	0.234933	0.354774	2.966245	4.424402	2.119729	1.951835	1.858089	1.485852	1.289932	2.128474	2.272517	1.941094	0.000000	0.000000	20131.000000		1
7867.302246	2955.134521	2.470075	4.570101	1495.730469	45770.847656	213.989883	144.738358	122.843819	40.165699	43.187759	247.735229	307.781799	200.850067	0.981272	0.000000	3.895826	3.470577	0.392710	0.659926	3.174853	4.660589	2.330393	2.160584	2.089353	1.603855	1.635361	2.393988	2.488243	2.302872	0.000000	0.000000	20152.000000		1
18730.888672	6932.220215	1.729977	4.045865	2532.804199	72444.210938	354.327759	251.605331	227.635422	99.475243	91.096725	420.708313	570.309753	376.290131	1.601663	0.000000	4.272558	3.840872	0.238040	0.607011	3.403602	4.860003	2.549405	2.400720	2.357240	1.997715	1.959503	2.623981	2.756111	2.575523	0.204571	0.000000	20254.000000		1
6352.415527	896.020386	1.403101	2.809286	601.763855	20844.576172	101.963821	61.989315	58.233322	43.079830	20.365011	90.372047	87.365402	90.643417	0.778199	99998.000000	3.802939	2.952318	0.147089	0.448596	2.779426	4.318993	2.008446	1.792317	1.765172	1.634274	1.308885	1.956034	1.941339	1.957336	0.000000	4.999991	20329.000000		1
10657.500000	3589.330078	2.537917	3.151581	1770.469971	55281.464844	287.463043	177.897812	156.860535	71.083260	66.960304	359.782898	432.312408	247.599548	0.700856	99998.000000	4.027655	3.555013	0.404477	0.498528	3.248089	4.742579	2.458582	2.250171	2.195514	1.851767	1.825817	2.556041	2.635798	2.393750	0.000000	4.999991	20585.000000		1
16496.183594	2694.382812	1.535702	3.441453	1424.560913	50088.402344	198.873398	139.594681	137.978806	42.629604	68.822884	327.576324	423.588531	242.295517	0.694963	99998.000000	4.217383	3.430459	0.186307	0.536742	3.153681	4.699737	2.298577	2.144869	2.139812	1.629711	1.837733	2.515312	2.626944	2.384345	0.000000	4.999991	20642.000000		1
5853.688477	1475.868164	2.408400	3.114576	686.128784	20247.980469	102.531227	63.574360	42.746788	28.956306	19.072924	94.689285	115.686462	64.305206	1.216973	99998.000000	3.767430	3.169048	0.381729	0.493399	2.836406	4.306382	2.010856	1.803282	1.630903	1.461743	1.280417	1.976301	2.063282	1.808246	0.085281	4.999991	20660.000000		1
9263.877930	1403.662354	1.449357	2.559503	941.668945	28558.736328	152.151672	93.822754	65.449272	35.314976	43.283356	172.658539	257.072784	135.715347	0.113219	0.000000	3.966793	3.147263	0.161175	0.408156	2.973898	4.455739	2.182277	1.972308	1.815905	1.547959	1.636321	2.237188	2.410056	2.132629	0.000000	0.000000	20791.000000		1
5368.690430	1757.444336	1.766982	2.716774	910.288818	35353.464844	126.220512	88.497131	108.143631	48.821751	51.572449	245.009216	337.382599	235.141251	0.054057	0.000000	3.729868	3.244882	0.247232	0.434053	2.959179	4.548432	2.101130	1.946929	2.034001	1.688613	1.712418	2.389182	2.528123	2.371329	0.000000	0.000000	20833.000000		1
7166.553223	1771.802246	0.663004	2.562587	1123.634277	31218.621094	160.487015	112.096985	80.867966	38.509731	45.303207	186.048126	275.476562	155.590042	1.431355	0.000000	3.855310	3.248415	0.000000	0.408679	3.050625	4.494414	2.205440	2.049594	1.907776	1.585570	1.656129	2.269625	2.440085	2.191982	0.155748	0.000000	20901.000000		1
10375.353516	1850.486816	1.662135	3.592556	1051.363770	31046.146484	157.002396	103.977501	95.756256	48.895763	31.025496	154.165344	190.741577	98.636467	0.449608	0.000000	4.016003	3.267286	0.220666	0.555404	3.021753	4.492008	2.195906	2.016939	1.981167	1.689271	1.491719	2.187987	2.280445	1.994038	0.000000	0.000000	20944.000000		1
10886.652344	2349.367920	2.685936	4.804465	1469.179443	40552.394531	203.579178	151.029190	119.571968	70.068710	46.681637	208.266464	248.944061	164.329361	1.073052	99998.000000	4.036894	3.370951	0.429096	0.681645	3.167075	4.608016	2.308733	2.179061	2.077629	1.845524	1.669146	2.318619	2.396102	2.215715	0.030621	4.999991	20995.000000		1
17370.521484	4295.604980	1.477111	2.966557	2046.332031	62688.691406	297.136719	205.417084	204.593735	106.120705	83.208519	408.737244	533.628662	269.111725	2.091693	99998.000000	4.239813	3.633024	0.169413	0.472253	3.310976	4.797189	2.472956	2.312637	2.310892	2.025800	1.920168	2.611444	2.727239	2.429933	0.320498	4.999991	21083.000000		1
8314.974609	2421.509033	2.118529	3.170084	1409.077393	43177.132812	204.282272	141.956833	129.563278	68.002609	42.469250	236.692368	348.925049	114.921692	1.144741	0.000000	3.919861	3.384086	0.326034	0.501071	3.148935	4.635254	2.310231	2.152156	2.112482	1.832526	1.628075	2.374184	2.542732	2.060402	0.058707	0.000000	21131.000000		1
21580.755859	12611.183594	2.587257	2.584173	4582.472656	99998.000000	667.129883	462.431305	455.406525	180.207520	154.054337	864.260986	1065.629150	653.808105	2.302869	99998.000000	4.334067	4.100756	0.412840	0.412322	3.661100	4.999991	2.824210	2.665047	2.658399	2.255773	2.187674	2.936645	3.027606	2.815450	0.362269	4.999991	21246.000000		1
5755.138672	2088.634766	2.756862	3.638812	582.610779	19773.021484	81.672821	56.783966	52.213863	31.167347	16.587431	95.811760	119.926598	91.679550	1.639011	99998.000000	3.760056	3.319863	0.440415	0.560960	2.765378	4.296073	1.912078	1.754226	1.717786	1.493700	1.219779	1.981419	2.078916	1.962273	0.214582	4.999991	21287.000000		1
5358.591309	1173.948486	3.385945	4.727372	574.577637	20750.984375	82.656532	54.711693	46.367096	18.545605	28.672604	123.090515	151.926559	98.830742	2.261368	99998.000000	3.729051	3.069649	0.529680	0.674620	2.759349	4.317039	1.917277	1.738080	1.666210	1.268241	1.457467	2.090225	2.181634	1.994892	0.354371	4.999991	21326.000000		1
7778.397949	2555.176758	3.475374	4.724288	864.402832	26176.642578	126.578224	87.275970	76.745003	37.899151	29.684069	154.828354	185.366623	130.454483	0.041647	99998.000000	3.890890	3.407421	0.541001	0.674336	2.936716	4.417914	2.102359	1.940895	1.885050	1.578629	1.472523	2.189851	2.268032	2.115459	0.000000	4.999991	21384.000000		1
5102.489746	2123.073975	2.513247	2.482410	711.884155	21489.236328	114.779839	72.208824	58.091469	18.705959	23.673862	108.948486	157.585220	96.033791	0.067828	0.000000	3.707782	3.326965	0.400235	0.394873	2.852409	4.332221	2.059866	1.858590	1.764112	1.271980	1.374269	2.037221	2.197515	1.982424	0.000000	0.000000	21446.000000		1
4395.499512	3824.915283	1.729977	3.145414	902.286560	25179.839844	109.071838	88.950447	71.237450	58.042130	35.469162	161.146942	192.104584	106.934807	0.532150	0.000000	3.643008	3.582622	0.238040	0.497678	2.955344	4.401053	2.037713	1.949148	1.852708	1.763743	1.549851	2.207222	2.283538	2.029119	0.000000	0.000000	21483.000000		1
13241.725586	3587.815918	2.587257	3.055985	2613.243408	71490.523438	396.550293	261.152588	232.846939	106.213211	83.917786	463.140564	596.247070	386.515808	2.925526	0.000000	4.121944	3.554830	0.412840	0.485151	3.417180	4.854249	2.598298	2.416894	2.367070	2.026179	1.923854	2.665713	2.775426	2.587167	0.466204	0.000000	21617.000000		1
9511.730469	1230.294556	3.046734	3.666565	1057.950562	28794.767578	153.675034	102.861191	83.356544	21.919214	32.391590	148.244568	197.892761	105.812325	0.895608	0.000000	3.978260	3.090009	0.483835	0.564259	3.024465	4.459313	2.186603	2.012252	1.920940	1.340825	1.510432	2.170979	2.296430	2.024536	0.000000	0.000000	21653.000000		1
7302.940918	2289.928955	3.324270	3.564802	1072.548950	31225.599609	150.128738	108.196060	92.826706	57.508644	48.365360	207.381424	247.192505	162.001129	0.364479	0.000000	3.863498	3.359822	0.521696	0.552035	3.030417	4.494511	2.176464	2.034211	1.967673	1.759733	1.684534	2.316770	2.393035	2.209518	0.000000	0.000000	21701.000000		1
9234.150391	3782.569580	0.804856	0.928205	2112.287109	66921.585938	316.703064	209.404358	216.629562	68.798210	55.636814	364.103210	421.547089	221.042389	1.517270	0.000000	3.965397	3.577787	0.000000	0.000000	3.324753	4.825566	2.500652	2.320986	2.335718	1.837577	1.745362	2.561224	2.624846	2.344476	0.181063	0.000000	21726.000000		1
8039.877441	2874.988037	2.278883	2.429986	1155.177734	30506.671875	163.805115	117.490448	93.841255	51.458347	30.192886	165.661530	231.718292	106.870049	0.830291	0.000000	3.905249	3.458636	0.357722	0.385604	3.062649	4.484395	2.214328	2.070003	1.972394	1.711456	1.479905	2.219222	2.364960	2.028856	0.000000	0.000000	21808.000000		1
3887.558350	1207.434814	2.420735	3.657314	533.326477	15234.464844	74.330437	50.764507	36.776669	32.107887	14.891375	60.080482	83.205437	47.113361	0.155069	0.000000	3.589677	3.081864	0.383947	0.563162	2.726993	4.182827	1.871167	1.705560	1.565572	1.506612	1.172935	1.778733	1.920152	1.673144	0.000000	0.000000	21859.000000		1
3787.848877	1816.695312	2.244962	3.447620	452.702087	16082.604492	67.012726	46.191322	43.493050	53.589211	24.851851	102.037834	129.390594	82.471512	0.671150	0.000000	3.578393	3.259282	0.351209	0.537519	2.655813	4.206357	1.826157	1.664560	1.638420	1.729077	1.395359	2.008761	2.111903	1.916304	0.000000	0.000000	21905.000000		1
6656.000488	2753.279053	1.711475	3.256428	1062.508301	31908.773438	170.506088	107.866096	109.700920	49.595772	30.051035	175.748444	227.838959	116.340210	0.829196	0.000000	3.823213	3.439850	0.233371	0.512742	3.026332	4.503910	2.231740	2.032885	2.040210	1.695445	1.477859	2.244891	2.357628	2.065730	0.000000	0.000000	21943.000000		1
5362.982422	2283.348145	2.084607	2.978892	1042.858765	32406.501953	163.314804	105.001305	76.979370	42.278057	31.673080	167.767715	233.716553	181.157318	0.732863	0.000000	3.729406	3.358572	0.319024	0.474055	3.018225	4.510632	2.213026	2.021195	1.886374	1.626115	1.500690	2.224708	2.368690	2.258056	0.000000	0.000000	22002.000000		1
5704.842773	2505.590088	1.181072	1.850243	1226.890137	39987.386719	189.828796	120.950401	128.101593	29.073488	49.111622	238.234238	281.847565	175.720688	1.645304	0.000000	3.756244	3.398910	0.072276	0.267229	3.088806	4.601923	2.278362	2.082607	2.107554	1.463497	1.691184	2.377004	2.450014	2.244823	0.216246	0.000000	22040.000000		1
7836.131836	2819.187988	1.603544	3.234842	959.526917	33935.160156	150.705399	98.580963	88.990532	41.581135	34.516289	184.077621	241.163788	187.004089	0.433734	0.000000	3.894102	3.450124	0.205081	0.509853	2.982057	4.530650	2.178129	1.993793	1.949344	1.618896	1.538024	2.265001	2.382312	2.271851	0.000000	0.000000	22112.000000		1
5693.892090	2203.633545	3.250261	4.921647	785.486877	29444.296875	113.870140	76.455132	87.010773	22.955351	34.053726	158.701538	253.933548	179.029541	1.204486	99998.000000	3.755409	3.343139	0.511918	0.692110	2.895139	4.469001	2.056410	1.883407	1.939573	1.360884	1.532165	2.200581	2.404720	2.252925	0.080802	4.999991	22146.000000		1
21331.476562	9347.114258	2.722941	3.941018	4841.886230	99998.000000	707.903076	487.659363	434.005402	214.171829	195.749573	946.951416	1211.727417	630.442627	1.518743	99998.000000	4.329021	3.970678	0.435038	0.595608	3.685014	4.999991	2.849974	2.688117	2.637495	2.330762	2.291701	2.976328	3.083405	2.799646	0.181484	4.999991	22185.000000		1
8316.430664	2403.614014	2.895631	2.608843	872.661072	30508.052734	134.571274	88.669823	98.075226	65.233406	27.226330	138.318024	168.695923	111.862625	0.981076	99998.000000	3.919937	3.380865	0.461743	0.416448	2.940845	4.484415	2.128952	1.947776	1.991559	1.814470	1.434989	2.140879	2.227105	2.048685	0.000000	4.999991	22222.000000		1
7808.643066	1846.135742	0.965210	3.237926	855.752930	27700.121094	132.881393	85.407227	107.856850	49.432331	35.953312	181.055557	245.268250	110.604454	1.881478	0.000000	3.892576	3.266264	0.000000	0.510267	2.932348	4.442482	2.123464	1.931495	2.032848	1.694011	1.555739	2.257812	2.389641	2.043773	0.274499	0.000000	22350.000000		1
5490.103516	1294.837280	2.232627	3.589472	696.992798	20560.121094	111.822533	68.758125	72.665222	32.080135	20.913916	103.437851	127.734627	63.139549	2.573395	99998.000000	3.739581	3.112215	0.348816	0.555031	2.843228	4.313025	2.048529	1.837324	1.861327	1.506236	1.320435	2.014679	2.106309	1.800301	0.410506	4.999991	22486.000000		1
5700.581055	2835.177002	2.689020	3.792999	929.969238	29711.910156	143.748489	89.536354	97.779190	31.972204	27.679640	140.063416	179.966995	97.797691	0.525315	0.000000	3.755919	3.452580	0.429594	0.578983	2.968469	4.472930	2.157603	1.951999	1.990246	1.504773	1.442160	2.146325	2.255193	1.990329	0.000000	0.000000	22505.000000		1
6357.346191	1432.051270	2.343642	3.028231	754.294861	23888.978516	112.229591	77.559113	80.100113	27.451443	28.237795	137.873962	182.822540	91.614792	1.215954	99998.000000	3.803276	3.155959	0.369891	0.481189	2.877541	4.378198	2.050107	1.889633	1.903633	1.438565	1.450831	2.139482	2.262030	1.961966	0.084917	4.999991	22679.000000		1
8195.362305	1446.689819	2.285050	2.602675	1025.102661	25496.181641	137.827698	104.307465	71.444061	39.160397	23.889725	110.558205	144.550247	115.794388	0.398426	0.000000	3.913568	3.160375	0.358896	0.415420	3.010767	4.406475	2.139337	2.018315	1.853966	1.592847	1.378211	2.043591	2.160019	2.063688	0.000000	0.000000	22762.000000		1
18554.917969	4582.460449	2.574922	2.559503	2345.343750	67401.835938	358.990356	235.591476	190.386948	109.108841	74.108406	320.283264	457.648407	276.500366	2.325832	99998.000000	4.268459	3.661099	0.410764	0.408156	3.370207	4.828672	2.555083	2.372159	2.279637	2.037860	1.869867	2.505534	2.660532	2.441696	0.366578	4.999991	22820.000000		1
10365.435547	2994.982666	2.174036	1.711475	1360.298828	36518.394531	205.990662	137.312714	108.504433	48.938934	32.986752	163.502914	205.959824	183.217255	1.073633	0.000000	4.015587	3.476394	0.337267	0.233371	3.133634	4.562511	2.313848	2.137711	2.035448	1.689654	1.518340	2.213526	2.313782	2.262966	0.030856	0.000000	22905.000000		1
4744.402832	1972.137329	2.059937	4.107540	887.900879	25207.078125	125.326225	86.844254	66.127693	33.162525	30.516678	138.052811	202.539963	136.069977	0.022978	0.000000	3.676182	3.294937	0.313854	0.613582	2.948364	4.401523	2.098042	1.938741	1.820383	1.520648	1.484537	2.140045	2.306511	2.133762	0.000000	0.000000	22960.000000		1
6203.254883	1471.196289	2.013681	2.682853	1134.303955	29653.595703	178.437454	111.076271	72.844078	36.237015	18.974245	117.885162	162.765900	74.641899	0.565517	0.000000	3.792620	3.167671	0.303991	0.428597	3.054729	4.472077	2.251486	2.045621	1.862394	1.559152	1.278165	2.071459	2.211563	1.872983	0.000000	0.000000	22990.000000		1
7615.508789	972.204163	2.315888	3.811501	679.150269	21912.544922	95.336868	67.931679	65.961174	54.511250	24.247438	101.831223	145.173172	97.507820	0.153012	0.000000	3.881699	2.987757	0.364717	0.581096	2.831966	4.340693	1.979261	1.832072	1.819288	1.736486	1.384666	2.007881	2.161886	1.989039	0.000000	0.000000	23123.000000		1
9103.461914	3063.786865	1.927337	2.787700	1277.389404	38808.875000	185.560898	128.607330	124.175995	55.143417	40.819450	196.033279	280.182343	137.183197	0.345992	0.000000	3.959207	3.486259	0.284958	0.445246	3.106323	4.588931	2.268486	2.109266	2.094038	1.741494	1.610867	2.292330	2.447441	2.137301	0.000000	0.000000	23189.000000		1
6356.461426	1391.891724	2.115445	3.392113	552.026245	19279.455078	91.960175	54.576008	54.415653	24.077831	22.098072	85.595337	99.546173	88.423126	0.490776	99998.000000	3.803216	3.143605	0.325402	0.530470	2.741960	4.285095	1.963600	1.737002	1.735724	1.381617	1.344354	1.932450	1.998025	1.946566	0.000000	4.999991	23244.000000		1
10696.875977	3869.348877	2.605759	0.801772	1983.266479	61444.316406	305.734192	198.642120	189.292221	89.141640	61.853630	335.664978	448.483551	244.238281	3.749982	99998.000000	4.029257	3.587638	0.415934	0.000000	3.297381	4.788482	2.485344	2.298071	2.277133	1.950081	1.791365	2.525906	2.651747	2.387814	0.574029	4.999991	23281.000000		1
4619.434570	2088.579346	3.222507	5.600070	544.329224	22556.908203	82.792221	53.712563	84.759644	38.990791	25.776972	123.775108	151.420822	134.531189	1.481366	0.000000	3.664589	3.319851	0.508194	0.748193	2.735862	4.353280	1.917989	1.730076	1.928189	1.590962	1.411232	2.092633	2.180186	2.128823	0.170662	0.000000	23314.000000		1
7985.844238	2647.506836	2.466991	3.015897	857.871460	34333.082031	133.504303	86.807243	114.949448	40.865707	35.213211	206.860275	284.440979	174.203491	0.835318	0.000000	3.902321	3.422837	0.392168	0.479416	2.933422	4.535713	2.125495	1.938556	2.060507	1.611359	1.546706	2.315677	2.453992	2.241057	0.000000	0.000000	23389.000000		1
9220.456055	2063.983398	1.995179	2.066105	1358.898804	42675.109375	214.171829	135.844864	134.814896	55.723160	42.537094	219.167480	289.757355	144.035263	1.619546	0.000000	3.964752	3.314706	0.299982	0.315152	3.133187	4.630175	2.330762	2.133043	2.129738	1.746036	1.628768	2.340776	2.462034	2.158469	0.209393	0.000000	23413.000000		1
8905.745117	2033.744263	2.143198	3.780664	851.648438	28144.148438	130.278717	83.532318	90.066757	26.452311	39.317669	173.321533	238.576538	157.875092	0.487111	0.000000	3.949670	3.308296	0.331062	0.577568	2.930260	4.449388	2.114873	1.921854	1.954565	1.422464	1.594588	2.238853	2.377628	2.198314	0.000000	0.000000	23443.000000		1
10029.002930	3117.811035	2.112361	3.799166	1226.677368	41186.015625	174.077057	118.464905	117.064888	91.102898	50.419128	250.026459	331.683868	224.227890	2.204320	0.000000	4.001258	3.493850	0.324768	0.579688	3.088730	4.614750	2.240741	2.073590	2.068427	1.959532	1.702595	2.397986	2.520724	2.350690	0.343275	0.000000	23483.000000		1
13093.956055	2379.409668	2.180203	3.404448	1115.141602	39925.480469	171.523712	108.538353	113.666611	39.755562	49.228806	223.746826	279.432983	151.954315	0.443808	0.000000	4.117071	3.376469	0.338497	0.532047	3.047330	4.601250	2.234324	2.035583	2.055633	1.599398	1.692219	2.349757	2.446278	2.181713	0.000000	0.000000	23535.000000		1
19356.150391	5228.445312	2.661267	5.044997	3007.394531	87577.351562	431.930023	300.448669	270.743011	142.296036	83.384293	488.754089	627.540833	422.558563	1.702931	99998.000000	4.286819	3.718373	0.425088	0.702861	3.478190	4.942392	2.635413	2.477770	2.432557	2.153193	1.921084	2.689090	2.797642	2.625887	0.231197	4.999991	23745.000000		1
11297.560547	2798.702637	0.477980	2.328223	1678.022583	46593.476562	244.716263	171.714905	131.539963	29.813587	43.600983	265.047333	322.784180	265.118286	2.112022	99998.000000	4.052985	3.446957	0.000000	0.367025	3.224798	4.668325	2.388663	2.234808	2.119058	1.474414	1.639496	2.423323	2.508912	2.423440	0.324698	4.999991	23808.000000		1
16811.554688	6197.161621	2.593424	4.671864	3215.303467	99886.367188	475.740723	326.006683	303.347382	137.787613	106.666527	603.022034	838.234192	493.373535	1.062582	0.000000	4.225608	3.792193	0.413874	0.669490	3.507222	4.999506	2.677370	2.513227	2.481940	2.139210	2.028028	2.780333	2.923365	2.693176	0.026363	0.000000	23948.000000		1
6507.107910	1855.365356	1.045387	1.011466	648.386902	21296.820312	107.591644	67.610970	59.294128	24.145674	17.598898	102.636078	155.957001	77.293915	0.981784	0.000000	3.813388	3.268430	0.019277	0.004951	2.811834	4.328315	2.031779	1.830017	1.773012	1.382839	1.245485	2.011300	2.193005	1.888145	0.000000	0.000000	24023.000000		1
11637.807617	2058.861328	1.646716	2.143198	1190.551392	37390.863281	184.885559	120.617355	128.197189	48.553467	44.214645	214.736145	275.476562	143.560379	0.693472	0.000000	4.065871	3.313627	0.216619	0.331062	3.075748	4.572765	2.266903	2.081410	2.107878	1.686220	1.645566	2.331905	2.440085	2.157035	0.000000	0.000000	24079.000000		1
7132.792480	2342.617676	3.129995	4.724288	1175.943726	28341.656250	159.290527	117.234497	77.747223	58.242573	31.935198	176.957260	250.593857	102.577484	0.950208	0.000000	3.853260	3.369701	0.495544	0.674336	3.070387	4.452425	2.202190	2.069055	1.890685	1.765241	1.504270	2.247868	2.398970	2.011052	0.000000	0.000000	24131.000000		1
9141.657227	3690.242432	1.625130	4.526928	1663.115845	50259.699219	255.185547	168.686676	155.173737	71.484146	58.409096	299.205933	427.955109	244.003906	0.566337	0.000000	3.961025	3.567055	0.210888	0.655804	3.220922	4.701220	2.406856	2.227081	2.190818	1.854210	1.766480	2.475970	2.631398	2.387397	0.000000	0.000000	24237.000000		1
13737.750977	4581.745117	3.259512	4.036614	1719.585205	51840.128906	255.413742	172.195969	187.065765	70.691628	52.318710	321.880646	419.554993	190.766251	0.382490	0.000000	4.137916	3.661031	0.513153	0.606017	3.235424	4.714666	2.407244	2.236023	2.271994	1.849368	1.718657	2.507695	2.622789	2.280502	0.000000	0.000000	24263.000000		1
10166.035156	4512.953125	2.383730	3.737491	1883.048096	48821.976562	263.733673	186.720383	144.689026	72.649803	50.113838	298.197540	362.123444	272.081360	0.078330	99998.000000	4.007152	3.654461	0.377257	0.572580	3.274861	4.688615	2.421165	2.271192	2.160436	1.861234	1.699958	2.474504	2.558857	2.434699	0.000000	4.999991	24373.000000		1
8103.359375	5370.830566	1.245830	1.686805	2142.128418	62003.441406	316.703064	217.292572	186.720383	75.616356	70.962997	370.933685	470.060455	267.107269	0.716358	99998.000000	3.908665	3.730042	0.095459	0.227065	3.330846	4.792416	2.500652	2.337045	2.271192	1.878616	1.851032	2.569296	2.672154	2.426686	0.000000	4.999991	24474.000000		1
9273.554688	1299.956177	3.191670	4.341904	843.377869	19076.576172	131.721893	83.945534	53.626217	33.227283	29.233843	92.580002	125.273804	83.612495	0.291760	0.000000	3.967246	3.113929	0.504018	0.637680	2.926022	4.280500	2.119658	1.923998	1.729377	1.521495	1.465886	1.966517	2.097860	1.922271	0.000000	0.000000	24567.000000		1
16413.035156	2436.014893	3.715905	3.617226	1811.122925	53641.609375	263.400635	183.143250	165.285309	74.947189	60.885338	298.993134	435.861816	215.177124	1.470604	0.000000	4.215189	3.386680	0.570065	0.558376	3.257948	4.729502	2.420617	2.262791	2.218234	1.874755	1.784513	2.475661	2.639349	2.332796	0.167496	0.000000	24676.000000		1
10651.283203	2976.609619	2.642764	4.859972	1294.556641	39823.531250	187.275452	131.761993	91.926254	74.527802	42.950314	189.773285	258.065765	133.087997	1.150483	99998.000000	4.027402	3.473722	0.422058	0.686634	3.112121	4.600140	2.272481	2.119790	1.963440	1.872318	1.632966	2.278235	2.411730	2.124139	0.060880	4.999991	24769.000000		1
9725.257812	1435.375488	1.181072	2.019849	996.349792	32167.681641	158.979065	100.270851	95.969032	42.342815	36.064323	151.460907	223.620392	103.764725	1.260045	0.000000	3.987901	3.156965	0.072276	0.305319	2.998412	4.507420	2.201340	2.001175	1.982131	1.626780	1.557078	2.180300	2.349511	2.016050	0.100386	0.000000	24880.000000		1
5056.933594	2170.853516	2.790784	2.454656	788.743286	29271.490234	114.378952	80.676773	81.978111	33.634338	31.632992	180.281540	285.492523	155.361847	0.816253	99998.000000	3.703887	3.336631	0.445726	0.389991	2.896936	4.466445	2.058346	1.906749	1.913698	1.526783	1.500140	2.255951	2.455595	2.191344	0.000000	4.999991	24910.000000		1
8892.016602	2320.550293	2.944971	4.995657	1013.702026	28858.884766	164.381775	101.926819	88.561890	62.032490	35.173122	188.172821	251.485062	159.373779	2.083690	0.000000	3.949000	3.365591	0.469081	0.698593	3.005910	4.460279	2.215854	2.008288	1.947247	1.792619	1.546211	2.274557	2.400512	2.202417	0.318833	0.000000	24966.000000		1
8390.677734	1469.401489	1.958174	2.226459	1297.168579	41003.562500	200.085312	134.074799	113.197884	70.574448	49.071533	243.788055	313.782745	199.024506	0.374467	0.000000	3.923797	3.167140	0.291851	0.347615	3.112996	4.612822	2.301215	2.127347	2.053838	1.848647	1.690830	2.387012	2.496629	2.298907	0.000000	0.000000	25025.000000		1
6556.046875	1826.782227	4.178466	4.415914	720.478577	19171.042969	92.246964	72.998260	61.002522	25.459347	18.776886	101.288483	124.805077	55.726242	0.801463	99998.000000	3.816642	3.261687	0.621017	0.645021	2.857621	4.282646	1.964952	1.863312	1.785348	1.405847	1.273624	2.005560	2.096232	1.746060	0.000000	4.999991	25045.000000		1
7064.857910	505.344604	2.852458	3.700486	757.961426	21145.681641	105.069145	74.154663	57.261944	38.993877	21.009512	103.030792	128.329788	74.481544	0.748966	0.000000	3.849103	2.703588	0.455219	0.568259	2.879647	4.325222	2.021475	1.870138	1.757866	1.590996	1.322416	2.012967	2.108327	1.872049	0.000000	0.000000	25069.000000		1
13711.085938	3039.773926	2.174036	5.766592	1140.560913	40001.691406	170.928558	110.996094	126.729324	63.987579	47.125694	257.936249	346.815765	178.838348	1.177773	0.000000	4.137072	3.482841	0.337267	0.760919	3.057118	4.602078	2.232815	2.045308	2.102877	1.806096	1.673258	2.411512	2.540099	2.252461	0.071062	0.000000	25099.000000		1
8781.026367	3364.688965	1.859494	2.898715	2061.254150	61596.203125	292.008484	205.179642	187.923035	85.336304	67.937851	393.710175	499.022949	306.128906	0.481063	0.000000	3.943545	3.526945	0.269395	0.462205	3.314131	4.789554	2.465395	2.312134	2.273980	1.931134	1.832112	2.595177	2.698121	2.485904	0.000000	0.000000	25136.000000		1
18388.205078	3746.499023	2.130863	4.039698	1920.928711	67783.429688	295.474609	192.869354	210.347992	71.875786	85.274628	355.123352	449.189728	221.125656	0.477441	0.000000	4.264539	3.573626	0.328556	0.606349	3.283511	4.831123	2.470520	2.285263	2.322938	1.856583	1.930820	2.550379	2.652430	2.344639	0.000000	0.000000	25295.000000		1
12999.528320	3656.749756	3.506211	3.336605	1868.128906	51281.042969	270.804688	186.208481	167.545700	69.347115	63.056290	294.694397	405.412964	231.909485	1.139423	99998.000000	4.113927	3.563095	0.544838	0.523305	3.271407	4.709957	2.432656	2.270000	2.224133	1.841028	1.799728	2.469372	2.607898	2.365319	0.056685	4.999991	25418.000000		1
8072.512695	1871.286743	1.489446	2.399149	666.636475	24489.132812	111.110191	64.937370	69.871353	14.848202	23.726286	136.643555	147.023407	59.374306	1.053454	0.000000	3.907009	3.272140	0.173025	0.380057	2.823889	4.388973	2.045754	1.812495	1.844299	1.171674	1.375230	2.135589	2.167387	1.773599	0.022615	0.000000	25467.000000		1
19553.878906	5079.176758	2.991227	3.626477	2636.726074	71260.226562	380.813995	260.505005	203.428085	124.416527	83.846855	441.702393	552.670715	341.320526	2.432236	99998.000000	4.291233	3.705793	0.475849	0.559485	3.421065	4.852847	2.580713	2.415816	2.308411	2.094878	1.923487	2.645130	2.742466	2.533162	0.386006	4.999991	25507.000000		1
20824.990234	5249.806152	3.228674	3.133079	2385.931885	74203.757812	352.227722	238.699875	251.630005	100.856758	102.716255	486.151428	660.416565	305.869873	2.947405	0.000000	4.318585	3.720143	0.509024	0.495971	3.377658	4.870426	2.546824	2.377852	2.400762	2.003705	2.011639	2.686772	2.819818	2.485537	0.469440	0.000000	25600.000000		1
9071.042969	3262.543213	1.908834	3.367443	1046.852173	33193.753906	169.806076	108.751129	99.663353	57.493225	28.836040	147.936203	207.572617	119.504128	1.162737	0.000000	3.957657	3.513556	0.280768	0.527300	3.019885	4.521056	2.229953	2.036434	1.998536	1.759617	1.459936	2.170074	2.317170	2.077383	0.065481	0.000000	25667.000000		1
9987.421875	2675.275879	4.141461	4.092121	1498.934448	48402.765625	226.614716	148.303162	155.260086	64.117096	73.349808	318.716736	446.630219	221.212006	1.283458	0.000000	3.999453	3.427369	0.617154	0.611948	3.175783	4.684870	2.355288	2.171150	2.191060	1.806974	1.865399	2.503405	2.649948	2.344809	0.108382	0.000000	25701.000000		1
8526.997070	3676.161865	2.377563	4.822968	1397.741577	43236.695312	210.366486	143.529541	108.504433	55.217426	44.985580	216.463043	311.790649	201.722763	0.533653	0.000000	3.930796	3.565395	0.376132	0.683314	3.145427	4.635852	2.322977	2.156941	2.035448	1.742076	1.653073	2.335384	2.493863	2.304755	0.000000	0.000000	25755.000000		1
13482.121094	4721.438477	1.526451	3.092990	2934.411865	79212.117188	425.185913	297.247742	240.556290	108.322495	92.410400	499.100037	628.669495	393.065674	2.759139	0.000000	4.129758	3.674074	0.183683	0.490378	3.467521	4.898792	2.628579	2.473119	2.381217	2.034719	1.965721	2.698188	2.798422	2.594465	0.440774	0.000000	25843.000000		1
5378.607910	3399.556885	1.501781	2.007514	1269.359375	34929.378906	186.322586	128.406876	93.690147	55.038570	38.003998	182.011505	218.803604	94.599854	1.699520	0.000000	3.730670	3.531422	0.176607	0.302659	3.103585	4.543191	2.270266	2.108588	1.971694	1.740667	1.579829	2.260099	2.340055	1.975891	0.230326	0.000000	25978.000000		1
3597.770264	2302.911377	2.476242	2.411484	780.626892	31690.007812	118.162704	77.500519	117.669304	33.051514	35.940975	255.475418	340.284393	172.945328	0.361932	0.000000	3.556033	3.362277	0.393793	0.382284	2.892443	4.500922	2.072480	1.889305	2.070663	1.519191	1.555590	2.407349	2.531842	2.237909	0.000000	0.000000	26024.000000		1
7857.532715	3215.096680	2.402232	3.250261	1239.043091	40256.250000	182.921219	122.017372	112.149414	58.628040	37.353329	223.312027	252.971420	139.582352	0.548736	99998.000000	3.895286	3.507194	0.380615	0.511918	3.093086	4.604833	2.262264	2.086422	2.049797	1.768105	1.572329	2.348912	2.403071	2.144830	0.000000	4.999991	26075.000000		1
7956.878418	1556.961182	1.828657	4.159964	542.219971	18590.457031	79.412437	57.746090	58.387508	23.960649	16.790958	97.298126	121.314285	81.993530	1.704338	99998.000000	3.900743	3.192278	0.262132	0.619090	2.734175	4.269290	1.899889	1.761523	1.766320	1.379499	1.225075	1.988104	2.083912	1.913780	0.231556	4.999991	26127.000000		1
20198.460938	5125.167480	3.376694	3.867008	2350.191406	73635.914062	350.806122	231.120056	220.900543	112.019897	76.738838	373.816986	514.904175	309.558044	0.073797	99998.000000	4.305318	3.709708	0.528492	0.587375	3.371103	4.867090	2.545067	2.363838	2.344197	2.049295	1.885015	2.572659	2.711726	2.490742	0.000000	4.999991	26199.000000		1
17799.142578	7391.610840	2.038351	1.905751	2329.875732	70733.281250	355.505737	238.527191	220.875870	100.878349	68.739624	380.428528	437.163147	275.581390	1.668921	0.000000	4.250399	3.868739	0.309279	0.280066	3.367333	4.849624	2.550847	2.377538	2.344148	2.003798	1.837207	2.580273	2.640644	2.440250	0.222436	0.000000	26262.000000		1
13643.641602	3618.132080	2.618094	4.156880	1504.556152	46844.816406	211.245361	152.059158	104.436981	59.889290	52.386555	251.300034	367.365784	201.750519	0.931217	99998.000000	4.134930	3.558484	0.417985	0.618767	3.177408	4.670661	2.324787	2.182013	2.018854	1.777349	1.719220	2.400192	2.565099	2.304815	0.000000	4.999991	26359.000000		1
14887.500977	4207.363770	1.810155	3.900929	1986.091187	57344.402344	285.760834	194.442062	152.777664	89.980415	70.663872	354.084137	474.393127	282.057251	0.803473	99998.000000	4.172822	3.624010	0.257716	0.591168	3.297999	4.758491	2.456003	2.288790	2.184060	1.954148	1.849197	2.549106	2.676138	2.450337	0.000000	4.999991	26393.000000		1
5541.990234	1535.597046	2.220292	3.145414	632.943542	23436.876953	88.820930	64.561157	65.810066	54.261467	29.906099	150.693054	194.534576	103.576614	0.766378	0.000000	3.743666	3.186277	0.346410	0.497678	2.801365	4.369900	1.948515	1.809971	1.818292	1.734492	1.475760	2.178093	2.288997	2.015262	0.000000	0.000000	26554.000000		1
7512.971191	2513.166992	2.516331	3.694319	991.421997	24781.529297	143.992096	98.482277	84.041130	50.049080	21.240793	130.867706	172.658539	63.703876	1.394260	0.000000	3.875812	3.400221	0.400768	0.567534	2.996258	4.394128	2.158339	1.993358	1.924492	1.699396	1.327171	2.116832	2.237188	1.804166	0.144344	0.000000	26575.000000		1
5048.478027	1045.356567	3.271847	4.881558	651.393555	24200.908203	103.530357	64.006081	70.839645	61.341732	27.784487	131.373444	167.669037	96.971252	1.235043	0.000000	3.703161	3.019264	0.514793	0.688559	2.813843	4.383832	2.015068	1.806221	1.850276	1.787756	1.443802	2.118508	2.224453	1.986643	0.091682	0.000000	26642.000000		1
11114.256836	3559.747803	0.844944	3.379778	1453.779297	47720.007812	211.492050	146.449844	133.744827	53.937675	51.779057	262.361420	371.741608	158.541183	1.771235	99998.000000	4.045880	3.551419	0.000000	0.528888	3.162498	4.678700	2.325294	2.165689	2.126277	1.731892	1.714154	2.418900	2.570241	2.200142	0.248276	4.999991	26706.000000		1
22277.425781	6272.935059	2.901798	3.900929	3275.229736	93673.210938	466.705353	332.229675	298.838959	135.851028	120.012947	578.814697	788.407166	454.740448	1.769279	99998.000000	4.347865	3.797471	0.462667	0.591168	3.515242	4.971615	2.669043	2.521438	2.475437	2.133063	2.079228	2.762540	2.896750	2.657763	0.247796	4.999991	26804.000000		1
4550.432617	1713.639771	2.241878	3.034399	619.301086	17761.064453	83.279449	58.011292	56.284401	24.028492	27.081394	113.173210	148.432678	99.829872	0.348694	99998.000000	3.658053	3.233920	0.350612	0.482073	2.791902	4.249469	1.920538	1.763512	1.750388	1.380726	1.432671	2.053744	2.171530	1.999261	0.000000	4.999991	26833.000000		1
10619.964844	2376.640625	1.643633	3.413699	1078.796631	37640.906250	159.898026	108.871399	109.963043	75.921646	43.341949	232.957962	270.536407	179.942322	1.675228	0.000000	4.026123	3.375963	0.215805	0.533225	3.032940	4.575660	2.203843	2.036914	2.041247	1.880366	1.636908	2.367278	2.432226	2.255133	0.224074	0.000000	26909.000000		1
5836.404297	1886.714600	1.581958	2.503996	629.545288	22814.261719	107.237015	63.660702	57.231106	27.957176	15.705482	93.785744	139.560760	89.915657	1.257129	99998.000000	3.766145	3.275706	0.199195	0.398634	2.799027	4.358206	2.030345	1.803871	1.757632	1.446493	1.196051	1.972137	2.144763	1.953835	0.099380	4.999991	26952.000000		1
10124.355469	2114.750977	1.816322	2.238794	1395.271484	41796.582031	213.144943	141.596039	134.296829	68.055031	41.834000	237.040833	299.073334	191.358322	0.832402	99998.000000	4.005367	3.325259	0.259193	0.350014	3.144659	4.621141	2.328675	2.151051	2.128066	1.832860	1.621529	2.374823	2.475778	2.281847	0.000000	4.999991	26994.000000		1
9536.579102	1852.087280	2.685936	4.354239	1549.575684	48126.222656	230.265854	157.409439	140.377960	76.007996	55.272934	285.480194	384.622406	207.985840	2.017530	0.000000	3.979393	3.267661	0.429096	0.638912	3.190213	4.682382	2.362230	2.197031	2.147299	1.880859	1.742512	2.455576	2.585035	2.318034	0.304820	0.000000	27081.000000		1
14826.023438	3831.243164	2.874044	3.990358	1726.560669	47640.621094	258.855194	175.273544	147.785095	78.795692	55.883514	293.257385	358.000488	222.541092	1.462904	0.000000	4.171025	3.583340	0.458493	0.601012	3.237182	4.677978	2.413057	2.243716	2.169631	1.896502	1.747284	2.467249	2.553884	2.347410	0.165216	0.000000	27148.000000		1
9432.459961	4526.410645	0.977545	2.244962	1918.961304	50639.312500	303.042084	194.266296	155.124390	57.049168	48.103241	262.623535	311.716644	210.983231	1.232772	0.000000	3.974625	3.655754	0.000000	0.351209	3.283066	4.704488	2.481503	2.288398	2.190680	1.756249	1.682174	2.419334	2.493760	2.324248	0.090883	0.000000	27341.000000		1
13416.212891	4027.498535	2.812370	4.502259	2125.812256	63125.675781	321.532196	214.190323	207.418442	96.558029	78.086433	400.839783	537.572754	326.648102	0.846681	99998.000000	4.127630	3.605035	0.449072	0.653430	3.327525	4.800206	2.507225	2.330800	2.316847	1.984788	1.892576	2.602971	2.730437	2.514080	0.000000	4.999991	27410.000000		1
6315.274902	1829.304688	1.554204	2.004430	673.192505	19592.974609	103.804817	67.681900	60.712650	28.647932	14.027927	84.207657	128.187943	89.653534	0.591719	0.000000	3.800392	3.262286	0.191508	0.301991	2.828139	4.292100	2.016217	1.830473	1.783279	1.457093	1.146994	1.925352	2.107847	1.952567	0.000000	0.000000	27580.000000		1
8956.605469	2405.291504	1.082392	3.225591	898.502808	25045.767578	121.039833	89.363663	56.978241	36.844509	21.422733	116.090431	154.957870	97.026756	1.747682	99998.000000	3.952143	3.381168	0.034385	0.508609	2.953519	4.398735	2.082928	1.951161	1.755709	1.566373	1.330875	2.064796	2.190214	1.986892	0.242462	4.999991	27689.000000		1
19045.787109	8241.289062	2.673601	2.935719	3044.877441	85904.820312	423.730377	305.299377	225.159180	106.990318	97.560242	536.410217	665.967285	426.175781	2.917800	0.000000	4.279799	3.915995	0.427097	0.467715	3.483570	4.934018	2.627090	2.484726	2.352490	2.029345	1.989273	2.729497	2.823453	2.629589	0.465055	0.000000	27723.000000		1
5707.466797	1274.256348	2.960389	3.367443	745.450684	23676.960938	106.009689	69.001740	70.882820	17.466297	23.050947	113.851631	126.131081	104.399979	0.558123	99998.000000	3.756444	3.105257	0.471349	0.527300	2.872419	4.374326	2.025346	1.838860	1.850541	1.242201	1.362689	2.056339	2.100822	2.018700	0.000000	4.999991	27771.000000		1
6135.801270	1371.159790	3.028231	4.551599	693.221375	30935.000000	104.353722	70.013206	79.859581	59.130692	34.337433	199.903366	278.803894	210.159882	0.828768	99998.000000	3.787871	3.137088	0.481189	0.658164	2.840872	4.490450	2.018508	1.845180	1.902327	1.771813	1.535768	2.300820	2.445299	2.322550	0.000000	4.999991	27881.000000		1
9041.485352	3270.736572	2.223376	3.114576	1406.055298	37944.207031	201.287964	141.084137	75.107544	70.938324	38.115009	203.801208	266.151337	151.155624	0.657816	0.000000	3.956240	3.514646	0.347013	0.493399	3.148002	4.579145	2.303818	2.149478	1.875684	1.850881	1.581096	2.309207	2.425129	2.179424	0.000000	0.000000	27927.000000		1
11410.338867	6193.735352	3.475374	3.022064	2477.950684	71325.937500	362.558258	250.399582	192.456131	89.477760	67.074402	377.020996	470.115967	363.652985	1.635408	0.000000	4.057299	3.791953	0.541001	0.480304	3.394093	4.853248	2.559378	2.398634	2.284332	1.951715	1.826557	2.576365	2.672205	2.560687	0.213626	0.000000	27975.000000		1
21000.109375	12235.646484	2.309720	3.012813	3341.372803	98318.562500	500.071411	335.005035	305.993225	103.909660	106.987228	542.448120	691.139893	329.639343	1.457110	0.000000	4.322222	4.087627	0.363559	0.478972	3.523925	4.992636	2.699032	2.525051	2.485712	2.016656	2.029332	2.734358	2.839566	2.518039	0.163492	0.000000	28044.000000		1
8029.670410	3321.704590	2.559503	3.685068	929.457336	35647.128906	140.479721	93.828918	115.165306	33.584999	39.280663	193.486099	289.248535	188.561371	0.348312	0.000000	3.904698	3.521361	0.408156	0.566445	2.968230	4.552024	2.147614	1.972337	2.061322	1.526145	1.594179	2.286650	2.461271	2.275453	0.000000	0.000000	28144.000000		1
11591.367188	3397.466064	3.506211	4.468338	1744.045410	51949.925781	252.820328	174.101715	146.175385	79.714645	66.035179	319.512329	446.179993	239.273453	2.373095	0.000000	4.064135	3.531155	0.544838	0.650146	3.241558	4.715585	2.402812	2.240803	2.164874	1.901538	1.819775	2.504488	2.649510	2.378895	0.375315	0.000000	28204.000000		1
6247.371094	1566.218628	2.849375	2.892547	707.933899	19011.607422	98.553207	71.363884	59.192364	25.039959	18.801556	118.295303	130.429810	97.692841	0.579186	99998.000000	3.795697	3.194852	0.454750	0.461280	2.849993	4.279019	1.993671	1.853478	1.772266	1.398634	1.274194	2.072968	2.115377	1.989863	0.000000	4.999991	28319.000000		1
3846.788330	696.234192	1.455525	2.833956	374.964142	15184.058594	57.490143	36.166088	42.099201	15.825747	15.097985	97.939545	140.451965	118.276802	1.673399	99998.000000	3.585098	2.842755	0.163020	0.452393	2.573990	4.181388	1.759593	1.558302	1.624274	1.199364	1.178919	1.990958	2.147528	2.072900	0.223599	4.999991	28344.000000		1
5415.735840	2251.872559	1.097811	2.047602	826.207642	25100.056641	113.379822	83.785179	57.258862	43.912441	25.080048	116.793518	178.301773	103.163399	1.033324	0.000000	3.733657	3.352544	0.040528	0.311246	2.917089	4.399675	2.054536	1.923167	1.757843	1.642588	1.399328	2.067419	2.251156	2.013526	0.014237	0.000000	28398.000000		1
8205.224609	3071.369873	2.796951	3.509295	1228.987061	37926.281250	189.619095	121.783012	113.330482	66.429901	66.118446	269.765472	366.240234	228.316940	0.911605	0.000000	3.914090	3.487332	0.446685	0.545220	3.089547	4.578940	2.277882	2.085587	2.054347	1.822364	1.820323	2.430986	2.563766	2.358538	0.000000	0.000000	28441.000000		1
7868.671387	2074.480469	3.241009	3.870092	849.551514	23359.009766	136.168655	88.324448	81.410706	41.423862	23.436415	143.859497	203.492844	113.527840	0.327564	0.000000	3.895901	3.316909	0.510680	0.587721	2.929190	4.368454	2.134077	1.946081	1.910681	1.617251	1.369891	2.157938	2.308549	2.055102	0.000000	0.000000	28512.000000		1
16635.130859	5278.969238	2.081524	3.802250	2877.547607	84101.570312	425.287659	291.484253	255.882477	83.279449	104.899544	536.607544	641.824707	392.563019	1.299087	0.000000	4.221026	3.722549	0.318381	0.580041	3.459023	4.924804	2.628683	2.464615	2.408041	1.920538	2.020774	2.729657	2.807416	2.593910	0.113638	0.000000	28607.000000		1
7265.615234	1279.899658	2.997394	3.287266	722.917786	21860.162109	113.682030	73.503998	61.458912	56.851807	18.684374	97.760689	124.456612	91.818321	0.182396	99998.000000	3.861272	3.107176	0.476744	0.516835	2.859089	4.339653	2.055692	1.866311	1.788585	1.754744	1.271479	1.990164	2.095018	1.962929	0.000000	4.999991	28738.000000		1
5842.393066	2073.397949	1.930420	2.827788	620.731934	17575.812500	88.996704	63.281403	56.783966	27.553205	16.414742	84.408096	123.281708	64.937370	0.748565	99998.000000	3.766591	3.316683	0.285652	0.451447	2.792904	4.244915	1.949374	1.801276	1.754226	1.440172	1.215234	1.926384	2.090899	1.812495	0.000000	4.999991	28783.000000		1
8781.939453	1961.920898	2.149366	3.333522	1209.843262	35797.539062	178.005737	122.763641	109.287704	54.199791	39.052467	183.593475	255.200974	107.030403	1.632330	99998.000000	3.943590	3.292681	0.332310	0.522903	3.082729	4.553853	2.250434	2.089070	2.038571	1.733998	1.591648	2.263857	2.406882	2.029507	0.212808	4.999991	28834.000000		1
7989.575684	2271.812012	3.333522	3.817669	1227.892334	36143.535156	175.825531	124.117401	95.993706	50.277275	37.633949	198.019196	268.501129	160.073792	0.340390	0.000000	3.902524	3.356372	0.522903	0.581798	3.089160	4.558031	2.245082	2.093833	1.982243	1.701372	1.575580	2.296707	2.428946	2.204320	0.000000	0.000000	28912.000000		1
9710.150391	1887.966675	4.227806	3.247177	1102.430420	31457.824219	171.844421	109.025581	69.643158	38.028667	25.477850	139.033447	183.827835	83.353462	1.355421	0.000000	3.987226	3.275994	0.626115	0.511506	3.042351	4.497729	2.235136	2.037529	1.842878	1.580111	1.406163	2.143119	2.264411	1.920924	0.132074	0.000000	28949.000000		1
6350.395508	1545.344727	3.586388	3.527797	731.956238	23005.761719	99.317970	69.643158	64.598160	26.137770	14.653927	87.510338	120.327484	104.711433	1.308795	0.000000	3.802801	3.189025	0.554657	0.547504	2.864485	4.361836	1.997028	1.842878	1.810220	1.417269	1.165954	1.942059	2.080365	2.019994	0.116871	0.000000	28985.000000		1
8338.787109	1541.391357	2.719858	4.600938	1075.975098	36173.253906	160.419174	110.101807	108.510597	63.191975	52.475983	231.897156	287.077576	208.300385	0.180655	99998.000000	3.921103	3.187913	0.434546	0.662846	3.031802	4.558388	2.205256	2.041795	2.035472	1.800662	1.719961	2.365295	2.457999	2.318690	0.000000	4.999991	29045.000000		1
12432.611328	2544.571777	1.390766	2.800035	1300.776489	37558.613281	187.531403	131.749649	133.991531	39.952919	40.221203	212.571365	303.828430	154.856110	0.659984	0.000000	4.094563	3.405615	0.143254	0.447163	3.114203	4.574709	2.273074	2.119750	2.127077	1.601549	1.604455	2.327505	2.482628	2.189928	0.000000	0.000000	29089.000000		1
4222.995117	1127.337769	2.133947	4.048949	402.742462	14565.155273	66.759857	41.759991	48.161831	30.115793	15.665393	85.385643	171.640900	119.760078	0.508192	99998.000000	3.625621	3.052054	0.329184	0.607342	2.605027	4.163315	1.824515	1.620760	1.682703	1.478794	1.194941	1.931385	2.234621	2.078312	0.000000	4.999991	29142.000000		1
8883.125977	2931.719727	2.180203	3.860841	1542.168457	43611.496094	216.219421	154.418213	135.283615	69.186760	46.644630	220.697021	285.258179	218.868362	0.861948	0.000000	3.948566	3.467123	0.338497	0.586682	3.188132	4.639601	2.334895	2.188699	2.131245	1.840023	1.668802	2.343796	2.455238	2.340183	0.000000	0.000000	29169.000000		1
8664.879883	2916.347168	1.603544	1.387682	1044.887817	36861.550781	160.042953	105.396027	115.091301	39.228241	47.258297	219.525192	259.586029	192.894028	2.332158	99998.000000	3.937762	3.464839	0.205081	0.142290	3.019070	4.566574	2.204237	2.022824	2.061043	1.593599	1.674478	2.341484	2.414281	2.285319	0.367758	4.999991	29268.000000		1
12666.882812	2683.321533	2.630429	2.544085	1211.705811	41039.765625	173.916702	122.242485	119.596642	36.628651	44.214645	236.106461	301.006836	173.370880	1.120071	99998.000000	4.102670	3.428673	0.420027	0.405532	3.083397	4.613205	2.240341	2.087222	2.077719	1.563821	1.645566	2.373108	2.478576	2.238976	0.049246	4.999991	29316.000000		1
4479.531250	954.759460	2.149366	4.644111	440.703278	14936.332031	68.412743	44.957829	33.316715	17.515636	20.494528	82.699707	117.885162	90.211693	0.675242	0.000000	3.651232	2.979894	0.332310	0.666903	2.644146	4.174244	1.835137	1.652805	1.522662	1.243426	1.311638	1.917504	2.071459	1.955263	0.000000	0.000000	29440.000000		1
9522.986328	2712.256104	2.022933	3.947186	1349.342285	49985.511719	191.379913	132.165955	172.932983	108.217644	57.027580	347.669952	434.905853	315.827271	2.428727	0.000000	3.978773	3.433331	0.305981	0.596288	3.130122	4.698844	2.281896	2.121119	2.237878	2.034298	1.756085	2.541167	2.638395	2.499450	0.385379	0.000000	29538.000000		1
13090.667969	2923.683350	1.618963	2.652015	1383.377563	45140.355469	201.991058	137.395981	122.597115	38.614578	42.444580	220.632263	312.583191	179.424255	0.581473	0.000000	4.116962	3.465930	0.209237	0.423576	3.140941	4.654565	2.305332	2.137974	2.088480	1.586751	1.627822	2.343669	2.494966	2.253881	0.000000	0.000000	29576.000000		1
12089.998047	3362.687500	3.012813	4.412830	1805.017090	47501.378906	248.953308	180.855118	150.810242	80.294388	43.860016	242.548386	317.844025	179.920731	2.318542	0.000000	4.082426	3.526686	0.478972	0.644717	3.256481	4.676706	2.396118	2.257331	2.178431	1.904685	1.642069	2.384798	2.502214	2.255081	0.365215	0.000000	29683.000000		1
15316.896484	4216.395996	1.452441	3.564802	1458.676270	52065.511719	213.551987	143.199570	152.543304	72.828659	47.233627	260.039368	342.535522	159.235016	1.571595	99998.000000	4.185171	3.624941	0.162098	0.552035	3.163959	4.716550	2.329504	2.155942	2.183393	1.862302	1.674251	2.415039	2.534706	2.202039	0.196341	4.999991	29833.000000		1
6684.617188	2929.508545	3.518546	4.702702	1120.963745	31758.798828	151.463989	116.515984	82.416000	57.357540	44.603199	194.312546	247.692062	119.975937	0.855329	0.000000	3.825077	3.466795	0.546363	0.672347	3.049592	4.501864	2.180309	2.066386	1.916012	1.758590	1.649366	2.288501	2.393912	2.079094	0.000000	0.000000	29895.000000		1
6252.961914	2380.202148	1.196491	2.343642	1102.041870	36125.523438	164.640808	111.612839	104.850204	58.899410	48.029232	215.793869	302.083038	141.182816	1.437509	0.000000	3.796086	3.376614	0.077909	0.369891	3.042198	4.557814	2.216537	2.047714	2.020569	1.770111	1.681506	2.334039	2.480126	2.149782	0.157610	0.000000	29923.000000		1
6302.751953	2806.196045	1.840992	2.306637	754.541504	24240.523438	121.052162	78.154274	85.314713	33.477066	26.187109	129.640381	172.670868	70.050209	1.921405	99998.000000	3.799530	3.448118	0.265052	0.362979	2.877683	4.384542	2.082973	1.892953	1.931024	1.524747	1.418088	2.112740	2.237219	1.845409	0.283619	4.999991	30020.000000		1
9662.472656	3251.805664	3.062153	3.336605	1128.697754	25647.464844	148.093475	111.461739	90.230194	46.811153	31.290697	166.324539	216.086823	152.592651	0.033304	0.000000	3.985088	3.512125	0.486027	0.523305	3.052578	4.409044	2.170536	2.047126	1.955352	1.670349	1.495415	2.220956	2.334628	2.183534	0.000000	0.000000	30247.000000		1
14633.302734	3583.415527	2.682853	5.341035	1715.927979	48031.906250	242.717987	160.376007	135.024582	64.585823	65.409180	314.982330	444.385254	238.076965	1.333356	99998.000000	4.165342	3.554297	0.428597	0.727625	3.234499	4.681530	2.385102	2.205139	2.130413	1.810137	1.815639	2.498286	2.647760	2.376717	0.124946	4.999991	30390.000000		1
6292.819336	1873.738281	2.362144	4.129126	823.154724	27308.912109	97.399887	74.867012	71.610580	37.704872	35.055943	145.311935	167.101639	113.407578	0.295430	0.000000	3.798845	3.272709	0.373306	0.615858	2.915482	4.436305	1.988558	1.874290	1.854977	1.576397	1.544762	2.162301	2.222981	2.054642	0.000000	0.000000	30437.000000		1
8752.872070	4957.893555	2.648932	3.891678	1755.038940	48737.746094	263.995789	176.994263	143.844070	112.180244	64.804771	315.830353	412.773865	259.132721	0.815756	0.000000	3.942151	3.695297	0.423071	0.590137	3.244287	4.687865	2.421597	2.247959	2.157892	2.049916	1.811607	2.499454	2.615712	2.413522	0.000000	0.000000	30506.000000		1
6634.426270	3286.695068	0.909703	2.590341	1479.929443	39944.601562	221.677643	148.352509	104.248871	35.481499	49.574184	219.916824	271.621887	211.698669	1.838828	0.000000	3.821803	3.516759	0.000000	0.413357	3.170241	4.601458	2.345722	2.171295	2.018071	1.550002	1.695256	2.342258	2.433965	2.325718	0.264541	0.000000	30557.000000		1
23036.308594	14360.157227	3.401364	4.446751	6547.443359	99998.000000	889.868347	666.917114	691.241638	319.558594	309.656708	1504.451294	1985.150635	1132.031250	4.431714	0.000000	4.362413	4.157159	0.531653	0.648043	3.816072	4.999991	2.949326	2.824072	2.839630	2.504550	2.490880	3.177378	3.297793	3.053859	0.646572	0.000000	30631.000000		1
7097.939941	2477.333740	1.214993	2.639680	894.086853	19812.707031	126.266769	90.772934	62.985363	29.187588	24.540394	127.013031	182.353806	120.830139	2.307513	0.000000	3.851132	3.393985	0.084574	0.421551	2.951380	4.296944	2.101289	1.957956	1.799240	1.465198	1.389881	2.103848	2.260915	2.082175	0.363144	0.000000	30674.000000		1
14059.286133	4175.373047	2.895631	2.679769	2084.218750	60134.921875	306.338593	210.933899	168.911789	73.078438	62.004734	300.843384	412.197205	282.260773	1.567530	0.000000	4.147963	3.620695	0.461743	0.428097	3.318943	4.779127	2.486202	2.324146	2.227660	1.863789	1.792425	2.478340	2.615105	2.450650	0.195216	0.000000	30749.000000		1
10073.951172	2291.517090	2.019849	3.022064	1166.356323	45138.320312	160.767639	118.276802	139.286316	78.166611	42.139290	242.964691	309.335999	153.619522	0.713835	99998.000000	4.003200	3.360123	0.305319	0.480304	3.066831	4.654545	2.206199	2.072900	2.143909	1.893021	1.624687	2.385543	2.490430	2.186446	0.000000	4.999991	30798.000000		1
9402.439453	4158.258301	1.847160	4.261727	2029.013794	55485.593750	263.394470	205.932068	170.620178	48.445538	63.632950	302.311249	405.798431	196.730194	0.975862	0.000000	3.973241	3.618912	0.266504	0.629586	3.307285	4.744180	2.420607	2.313724	2.232030	1.685254	1.803682	2.480454	2.608310	2.293871	0.000000	0.000000	30831.000000		1
10015.736328	2949.562256	2.951138	2.571838	1106.655151	32552.216797	179.183731	111.023849	94.646111	48.056984	33.532574	173.602158	228.640732	184.173218	2.805053	0.000000	4.000683	3.469758	0.469990	0.410244	3.044012	4.512580	2.253299	2.045416	1.976103	1.681756	1.525467	2.239555	2.359154	2.265226	0.447941	0.000000	30882.000000		1
8994.372070	2041.610840	3.469206	3.657314	763.959290	34260.246094	109.176689	75.132210	95.836433	50.215603	34.232582	220.277634	263.252625	205.210480	0.781271	99998.000000	3.953971	3.309973	0.540230	0.563162	2.883070	4.534791	2.038130	1.875826	1.981531	1.700839	1.534440	2.342970	2.420373	2.312200	0.000000	4.999991	30967.000000		1
9499.531250	3145.071289	3.052901	3.410615	1251.316406	37975.789062	166.922775	122.405930	103.777061	60.487537	57.332870	278.230316	334.554810	285.702240	0.743574	99998.000000	3.977702	3.497631	0.484713	0.532833	3.097367	4.579507	2.222516	2.087802	2.016101	1.781666	1.758404	2.444404	2.524467	2.455914	0.000000	4.999991	31004.000000		1
11391.213867	2899.639648	2.109277	2.978892	1268.532959	38836.968750	193.760559	130.676514	80.547256	51.538525	31.213604	198.694534	260.144196	158.026199	0.184263	0.000000	4.056570	3.462344	0.324134	0.474055	3.103302	4.589245	2.287265	2.116198	1.906051	1.712132	1.494344	2.298186	2.415214	2.198729	0.000000	0.000000	31076.000000		1
9902.613281	4091.849854	1.449357	1.782401	2153.985352	59319.367188	308.435547	217.822968	177.012772	63.142635	78.416389	352.360321	488.149689	239.279617	0.999066	0.000000	3.995750	3.611920	0.161175	0.251005	3.333243	4.773197	2.489164	2.338104	2.248005	1.800323	1.894407	2.546987	2.688553	2.378906	0.000000	0.000000	31122.000000		1
11234.621094	2010.341675	3.154665	3.632644	1208.403076	35726.914062	175.970474	121.961868	85.438065	66.534744	45.315540	194.337219	234.148285	111.890373	0.994456	0.000000	4.050559	3.303270	0.498953	0.560223	3.082212	4.552996	2.245440	2.086224	1.931651	1.823048	1.656247	2.288556	2.369491	2.048793	0.000000	0.000000	31173.000000		1
5719.120605	2430.328369	1.837908	3.379778	910.720581	29097.369141	145.493881	92.604675	73.852463	53.428856	42.669693	179.337906	217.921646	145.308853	0.444100	99998.000000	3.757329	3.385665	0.264324	0.528888	2.959385	4.463854	2.162845	1.966633	1.868365	1.727776	1.630120	2.253672	2.338300	2.162292	0.000000	4.999991	31283.000000		1
17061.419922	5750.167480	2.121612	3.796082	2680.117432	81814.367188	409.868958	270.502472	231.801559	142.980637	103.169563	515.693604	701.257629	315.515808	1.746865	99998.000000	4.232015	3.759681	0.326666	0.579336	3.428154	4.912829	2.612645	2.432171	2.365116	2.155277	2.013551	2.712392	2.845878	2.499021	0.242259	4.999991	31418.000000		1
13419.804688	2512.291016	2.544085	3.644979	1330.488281	37546.875000	192.974197	133.146591	127.938156	69.273109	51.603283	226.004135	311.824585	199.354462	1.793308	99998.000000	4.127746	3.400070	0.405532	0.561695	3.124011	4.574574	2.285499	2.124330	2.107000	1.840565	1.712677	2.354116	2.493910	2.299626	0.253655	4.999991	31504.000000		1
18624.412109	5236.943848	2.581089	4.008861	1802.710449	52277.539062	258.059601	179.763474	162.112152	62.858932	67.592468	307.445679	395.030029	245.567368	1.450365	99998.000000	4.270082	3.719078	0.411803	0.603021	3.255926	4.718315	2.411720	2.254701	2.209816	1.798367	1.829898	2.487768	2.596630	2.390171	0.161477	4.999991	31569.000000		1
10687.729492	2647.349609	2.750695	4.816800	1157.191528	39522.199219	176.010559	114.887772	102.787178	45.812023	40.680683	236.023193	319.370483	217.884644	1.527009	99998.000000	4.028885	3.422811	0.439442	0.682759	3.063405	4.596841	2.245539	2.060274	2.011939	1.660980	1.609388	2.372955	2.504295	2.338227	0.183842	4.999991	31622.000000		1
14140.338867	2937.119385	1.258165	2.442321	1221.043335	48599.808594	187.488235	124.151321	141.574448	69.377953	45.981628	258.229187	363.603638	175.612747	2.371681	0.000000	4.150460	3.467921	0.099738	0.387803	3.086731	4.686635	2.272974	2.093951	2.150985	1.841221	1.662584	2.412005	2.560628	2.244556	0.375056	0.000000	31664.000000		1
16552.539062	3038.333740	2.479326	2.386814	1496.082031	50017.429688	224.687378	150.714645	156.438065	60.891506	49.971985	233.617874	311.960266	142.527328	0.043945	0.000000	4.218864	3.482635	0.394334	0.377819	3.174955	4.699121	2.351579	2.178155	2.194342	1.784557	1.698727	2.368506	2.494099	2.153898	0.000000	0.000000	31691.000000		1
17566.566406	6086.442871	2.294302	3.617226	2676.395264	82845.882812	393.657745	266.521362	210.095123	86.011642	68.033447	398.893951	544.875061	346.868195	1.566901	0.000000	4.244687	3.784364	0.360651	0.558376	3.427550	4.918271	2.595119	2.425732	2.322416	1.934557	1.832722	2.600857	2.736297	2.540164	0.195042	0.000000	31799.000000		1
19912.650391	6859.798340	2.904882	3.151581	3371.762939	94819.875000	504.536652	340.117889	256.067505	106.500000	107.508385	543.049500	752.355164	395.918121	2.323956	99998.000000	4.299129	3.836311	0.463128	0.498528	3.527857	4.976899	2.702893	2.531630	2.408355	2.027350	2.031442	2.734839	2.876423	2.597605	0.366228	4.999991	31892.000000		1
7047.786133	2297.585693	2.679769	3.037483	575.333130	21847.992188	92.601593	56.833305	49.564934	28.247047	20.167652	154.119095	179.066544	60.074314	0.767343	0.000000	3.848053	3.361272	0.428097	0.482514	2.759919	4.339412	1.966618	1.754603	1.695175	1.450973	1.304655	2.187856	2.253015	1.778689	0.000000	0.000000	31930.000000		1
4385.258301	977.662354	2.069189	2.874044	565.471313	15967.568359	79.871918	58.233322	52.257038	22.178249	19.387466	110.629128	139.779709	67.450615	0.367725	0.000000	3.641995	2.990189	0.315800	0.458493	2.752411	4.203239	1.902394	1.765172	1.718145	1.345927	1.287521	2.043869	2.145444	1.828986	0.000000	0.000000	31980.000000		1
19896.171875	3923.878662	1.871829	2.852458	1936.594116	54710.207031	287.987274	192.894028	181.286835	52.756603	60.681812	292.902771	385.825043	202.879166	1.875383	99998.000000	4.298769	3.593716	0.272266	0.455219	3.287039	4.738069	2.459373	2.285319	2.258366	1.722277	1.783059	2.466723	2.586390	2.307237	0.273090	4.999991	32015.000000		1
9927.224609	3046.629150	1.915002	2.806202	1884.636230	52035.808594	270.881775	185.197021	152.265762	53.037224	54.335476	342.591034	434.418610	338.350891	1.049122	0.000000	3.996828	3.483819	0.282169	0.448119	3.275228	4.716302	2.432780	2.267634	2.182602	1.724581	1.735083	2.534776	2.637908	2.529367	0.020826	0.000000	32053.000000		1
6647.958008	1891.738037	3.086823	3.974939	895.147705	27161.255859	136.621964	91.179985	91.374260	72.446274	31.824184	156.197540	255.253387	100.147499	0.905424	0.000000	3.822688	3.276861	0.489512	0.599330	2.951895	4.433950	2.135520	1.959900	1.960824	1.860016	1.502757	2.193674	2.406971	2.000640	0.000000	0.000000	32120.000000		1
3694.155518	2091.548828	2.075356	2.855542	783.642761	24432.103516	128.968124	78.308464	83.387383	47.150364	34.334347	166.219681	247.346680	189.933640	1.094506	0.000000	3.567515	3.320468	0.317093	0.455689	2.894118	4.387961	2.110482	1.893809	1.921100	1.673485	1.535729	2.220682	2.393306	2.278602	0.039218	0.000000	32205.000000		1
8863.340820	1735.552856	1.618963	3.583304	1526.768311	38884.125000	229.291397	155.771973	107.637901	69.538307	49.518677	239.282715	291.549011	209.058990	0.352827	0.000000	3.947598	3.239438	0.209237	0.554284	3.183773	4.589772	2.360388	2.192489	2.031965	1.842224	1.694769	2.378911	2.464712	2.320269	0.000000	0.000000	32246.000000		1
7162.396484	2233.629150	2.235711	4.055117	798.102417	23915.025391	111.575836	76.174515	67.968689	36.141418	23.621439	131.558456	202.851425	158.263641	0.933494	0.000000	3.855058	3.349011	0.349416	0.608003	2.902059	4.378671	2.047570	1.881810	1.832309	1.558005	1.373306	2.119119	2.307178	2.199381	0.000000	0.000000	32267.000000		1
14285.154297	2221.466797	3.114576	3.777580	1341.759399	39850.304688	203.280060	135.033829	123.531494	48.661396	36.092079	248.111450	308.262848	185.841522	1.743209	0.000000	4.154885	3.346640	0.493399	0.577214	3.127675	4.600431	2.308095	2.130443	2.091778	1.687185	1.557412	2.394647	2.488921	2.269143	0.241350	0.000000	32316.000000		1
9185.659180	3297.873535	2.821621	4.822968	1402.280884	42537.285156	206.061584	141.321579	122.467598	77.068802	44.745049	265.543823	359.702698	188.752563	1.059108	99998.000000	3.963110	3.518234	0.450499	0.683314	3.146835	4.628770	2.313997	2.150208	2.088021	1.886879	1.650745	2.424136	2.555944	2.275893	0.024940	4.999991	32364.000000		1
8203.707031	3829.510010	2.056854	3.274930	1451.833496	42970.882812	216.762161	145.108414	131.065063	56.407749	36.773586	219.960007	307.547424	166.259781	1.126220	99998.000000	3.914010	3.583143	0.313203	0.515202	3.161917	4.633174	2.335984	2.161693	2.117487	1.751339	1.565536	2.342344	2.487912	2.220787	0.051623	4.999991	32393.000000		1
10536.228516	3918.519043	1.757731	2.920300	1136.296021	38723.777344	193.951752	117.240662	92.505997	37.578442	43.847683	219.198318	289.489044	179.741882	0.245601	0.000000	4.022685	3.593122	0.244952	0.465428	3.055491	4.587978	2.287694	2.069078	1.966170	1.574939	1.641947	2.340837	2.461632	2.254649	0.000000	0.000000	32450.000000		1
6524.355469	3578.765137	4.243225	3.669649	1511.599365	45746.164062	216.552475	151.383820	132.036438	52.846031	57.628910	339.821838	415.506042	231.795395	0.429993	99998.000000	3.814538	3.553733	0.627696	0.564625	3.179437	4.660355	2.335563	2.180079	2.120694	1.723012	1.760640	2.531251	2.618577	2.365105	0.000000	4.999991	32476.000000		1
11960.965820	4353.773438	2.793867	3.151581	1905.368164	55742.789062	275.162018	191.444672	170.543091	76.112839	58.702049	308.432465	441.446442	206.761597	1.996041	0.000000	4.077766	3.638866	0.446206	0.498528	3.279979	4.746189	2.439589	2.282043	2.231834	1.881458	1.768653	2.489160	2.644878	2.315470	0.300170	0.000000	32531.000000		1
4987.315430	1521.621582	1.643633	2.676685	945.437317	25306.935547	141.071793	97.806938	76.122093	45.025669	37.405750	173.589828	209.031235	150.677643	0.631619	99998.000000	3.697867	3.182307	0.215805	0.427597	2.975633	4.403240	2.149440	1.990370	1.881511	1.653460	1.572938	2.239524	2.320211	2.178049	0.000000	4.999991	32590.000000		1
3660.928223	904.457520	1.915002	3.376694	388.773102	13731.645508	58.739056	39.613708	39.795647	25.952745	11.930985	66.960304	79.942841	46.000130	0.894257	0.000000	3.563591	2.956388	0.282169	0.528492	2.589696	4.137722	1.768927	1.597846	1.599836	1.414183	1.076676	1.825817	1.902780	1.662759	0.000000	0.000000	32619.000000		1
4694.825684	1362.423584	0.955959	1.736145	510.136719	13499.525391	76.618576	50.820015	54.687023	14.715601	11.338907	71.345383	87.078613	36.471378	0.819189	0.000000	3.671619	3.134312	0.000000	0.239586	2.707687	4.130319	1.884334	1.706035	1.737884	1.167778	1.054571	1.853366	1.939911	1.561952	0.000000	0.000000	32653.000000		1
16528.041016	3452.381104	1.662135	4.761292	2232.546631	67630.710938	337.761902	224.607193	193.991837	81.490883	67.684982	372.006836	434.171906	232.251785	0.870792	0.000000	4.218221	3.538119	0.220666	0.677725	3.348800	4.830144	2.528611	2.351424	2.287783	1.911109	1.830492	2.570551	2.637662	2.365959	0.000000	0.000000	32704.000000		1
11296.900391	5308.761230	1.760815	2.565671	1811.721191	51680.914062	277.693756	183.140167	164.986191	86.421776	55.365444	301.497131	444.055298	315.589813	1.387155	99998.000000	4.052959	3.724993	0.245714	0.409201	3.258091	4.713330	2.443566	2.262784	2.217448	1.936623	1.743239	2.479283	2.647437	2.499123	0.142125	4.999991	32798.000000		1
9466.066406	2900.364258	2.143198	2.408400	1490.694702	43458.414062	205.469513	147.310196	122.128387	73.090775	57.937283	272.556244	378.985321	223.022156	2.647758	0.000000	3.976170	3.462453	0.331062	0.381729	3.173389	4.638074	2.312747	2.168233	2.086817	1.863863	1.762958	2.435456	2.578622	2.348348	0.422878	0.000000	32852.000000		1
22927.955078	7289.088867	1.850243	3.287266	4733.409668	99998.000000	707.570007	485.423645	415.333344	152.620392	165.584442	851.525146	1158.360229	604.912354	1.732177	99998.000000	4.360365	3.862673	0.267229	0.516835	3.675174	4.999991	2.849769	2.686121	2.618397	2.183613	2.219019	2.930197	3.063844	2.781693	0.238592	4.999991	32949.000000		1
11975.427734	2601.556152	2.223376	1.347594	1285.638428	37371.734375	190.670654	129.069885	116.096596	52.614750	33.850201	180.679337	249.745834	156.376389	0.208751	0.000000	4.078291	3.415233	0.347013	0.129559	3.109119	4.572543	2.280284	2.110825	2.064820	1.721107	1.529561	2.256908	2.397498	2.194171	0.000000	0.000000	33005.000000		1
12362.039062	2567.780029	2.158617	3.595639	1290.479858	34023.820312	180.346298	132.132034	112.821663	56.592773	39.956001	219.056473	244.898193	183.522537	0.072378	0.000000	4.092090	3.409558	0.334176	0.555776	3.110751	4.531783	2.256107	2.121008	2.052392	1.752761	1.601582	2.340556	2.388986	2.263690	0.000000	0.000000	33074.000000		1
11526.459961	1872.501709	2.661267	4.456003	1087.517456	29538.011719	163.163696	109.472725	81.293518	38.041000	27.028971	166.586655	227.290054	79.717728	1.005950	0.000000	4.061696	3.272422	0.425088	0.648945	3.036436	4.470381	2.212624	2.039306	1.910056	1.580252	1.431829	2.221640	2.356580	1.901555	0.002576	0.000000	33113.000000		1
2668.238770	1177.895630	2.133947	4.298732	300.362335	10821.203125	46.178989	26.005169	29.110495	34.291176	11.175469	43.964863	78.660011	83.362709	0.697537	0.000000	3.426225	3.071107	0.329184	0.633340	2.477645	4.034276	1.664444	1.415060	1.464050	1.535182	1.048266	1.643106	1.895754	1.920972	0.000000	0.000000	33140.000000		1
4427.740234	1440.929321	1.822490	1.551121	814.643616	31898.689453	117.237579	82.847725	118.378563	37.091209	40.304466	209.854584	231.067627	142.194275	1.001809	99998.000000	3.646182	3.158643	0.260665	0.190646	2.910968	4.503773	2.069067	1.918281	2.073273	1.569271	1.605353	2.321918	2.363739	2.152882	0.000785	4.999991	33222.000000		1
15069.435547	2782.204590	3.284182	2.944971	1381.308350	36697.695312	188.789566	135.271286	103.582787	39.348507	35.749783	206.104767	252.882004	139.896896	0.003529	99998.000000	4.178097	3.444389	0.516427	0.469081	3.140291	4.564639	2.275978	2.131206	2.015288	1.594928	1.553273	2.314088	2.402918	2.145808	0.000000	4.999991	33311.000000		1
6852.135254	716.031799	1.100895	1.973593	700.893738	20443.593750	96.820145	71.499565	55.636814	26.196362	30.125044	127.315239	171.190674	96.567276	0.448761	0.000000	3.835826	2.854932	0.041746	0.295258	2.845652	4.310557	1.985966	1.854303	1.745362	1.418241	1.478928	2.104880	2.233480	1.984830	0.000000	0.000000	33388.000000		1
11740.077148	3284.755371	3.012813	2.479326	1697.425537	52403.539062	249.159927	170.321060	158.544266	67.438286	49.922646	292.107147	364.140198	225.005005	2.115919	0.000000	4.069671	3.516503	0.478972	0.394334	3.229791	4.719361	2.396478	2.231268	2.200150	1.828907	1.698298	2.465542	2.561269	2.352192	0.325499	0.000000	33428.000000		1
4835.943848	2773.132324	2.457740	4.298732	1012.810791	28177.390625	150.751648	102.966034	80.686028	34.099983	24.537310	140.128174	169.867752	119.214256	1.608455	0.000000	3.684481	3.442971	0.390536	0.633340	3.005528	4.449901	2.178262	2.012694	1.906798	1.532754	1.389827	2.146525	2.230111	2.076328	0.206409	0.000000	33507.000000		1
7936.858887	2291.180908	3.530881	3.179335	101.131210	3542.848877	1.936588	11.428336	23.627605	25.024540	7.234451	3.163916	9.756949	19.899366	0.531112	0.000000	3.899649	3.360059	0.547883	0.502336	2.004885	3.549353	0.287037	1.057983	1.373420	1.398366	0.859406	0.500225	0.989314	1.298839	0.000000	0.000000	33543.000000		1
6545.173828	2253.599365	2.513247	3.712821	879.136902	26221.931641	139.233887	88.993614	65.415352	41.880257	21.447403	128.952698	194.244705	129.113052	0.443180	0.000000	3.815921	3.352877	0.400235	0.569704	2.944057	4.418664	2.143745	1.949359	1.815680	1.622009	1.331375	2.110430	2.288349	2.110970	0.000000	0.000000	33585.000000		1
18083.660156	5915.341797	3.074487	6.031793	2563.357910	72662.484375	374.745178	259.829651	241.025024	107.548470	91.867661	477.042053	642.549377	357.676697	0.826866	99998.000000	4.257287	3.771980	0.487773	0.780446	3.408809	4.861310	2.573736	2.414689	2.382062	2.031604	1.963163	2.678557	2.807906	2.553491	0.000000	4.999991	33654.000000		1
10194.458008	3448.150391	1.606628	2.892547	1843.095093	71457.085938	270.727600	182.952057	252.619873	83.501480	87.325317	461.823792	558.532959	337.758820	1.263765	99998.000000	4.008364	3.537586	0.205915	0.461280	3.265548	4.854045	2.432533	2.262337	2.402467	1.921694	1.941140	2.664476	2.747049	2.528607	0.101666	4.999991	33772.000000		1
19757.896484	4306.712402	2.985059	3.941018	2170.514160	70876.695312	314.399506	220.000092	217.045868	112.223419	72.862579	359.789062	465.206665	311.759827	2.510618	0.000000	4.295741	3.634146	0.474953	0.595608	3.336563	4.850503	2.497482	2.342423	2.336551	2.050083	1.862504	2.556048	2.667646	2.493820	0.399781	0.000000	33883.000000		1
7193.794922	1725.694092	3.080655	5.630907	594.600342	21496.912109	103.733887	61.335564	64.283615	21.345640	29.252346	117.777237	148.482025	92.061935	0.624002	99998.000000	3.856958	3.236964	0.488643	0.750578	2.774225	4.332376	2.015921	1.787712	1.808100	1.329309	1.466161	2.071061	2.171674	1.964080	0.000000	4.999991	33974.000000		1
4830.787598	941.918762	3.607974	4.909312	536.690796	13212.805664	71.909706	54.449574	41.396111	35.154621	25.166391	67.077484	110.829567	43.548557	0.012050	0.000000	3.684018	2.974013	0.557263	0.691021	2.729724	4.120995	1.856788	1.735994	1.616960	1.545982	1.400821	1.826577	2.044656	1.638974	0.000000	0.000000	34056.000000		1
5420.000977	2351.640625	2.553336	5.967034	1098.218018	31786.865234	152.025238	111.150276	90.578659	46.206741	35.527756	168.643509	255.799210	159.558807	0.201668	0.000000	3.733999	3.371371	0.407108	0.775759	3.040689	4.502248	2.181916	2.045911	1.957026	1.664705	1.550568	2.226970	2.407899	2.202921	0.000000	0.000000	34138.000000		1
15452.945312	4503.057129	2.084607	2.460824	2006.150879	62876.976562	299.131897	203.175217	172.581436	116.485146	71.962128	328.828308	403.109406	247.738327	1.585472	0.000000	4.189011	3.653507	0.319024	0.391080	3.302364	4.798491	2.475863	2.307871	2.236994	2.066271	1.857104	2.516969	2.605423	2.393993	0.200159	0.000000	34197.000000		1
6873.172852	1627.221069	2.118529	2.596508	709.047119	19405.351562	102.010078	70.932159	63.238232	41.914177	24.907358	113.089951	174.218903	131.123657	1.065029	0.000000	3.837157	3.211447	0.326034	0.414390	2.850675	4.287921	2.008643	1.850843	1.800980	1.622361	1.396328	2.053424	2.241095	2.117681	0.027361	0.000000	34250.000000		1
4098.695801	2156.989014	2.063021	2.744528	640.221191	24396.056641	95.352287	64.459389	94.257561	49.746872	17.842512	127.420082	170.962479	65.452354	1.730831	99998.000000	3.612646	3.333848	0.314504	0.438468	2.806330	4.387320	1.979331	1.809286	1.974316	1.696766	1.251456	2.105238	2.232901	1.815925	0.238255	4.999991	34290.000000		1
7681.485352	3576.322754	2.167868	2.254213	1179.286499	40631.304688	182.319885	118.828789	110.003128	37.936153	29.647064	208.667343	255.857803	143.440109	0.520511	0.000000	3.885445	3.553437	0.336033	0.352995	3.071619	4.608861	2.260834	2.074922	2.041405	1.579053	1.471982	2.319454	2.407999	2.156671	0.000000	0.000000	34322.000000		1
9969.773438	1841.001343	1.720726	2.790784	688.617371	25548.251953	92.928467	67.644890	78.616837	29.091991	23.633774	129.800735	169.812241	111.344559	0.660018	0.000000	3.998685	3.265054	0.235712	0.445726	2.837978	4.407361	1.968149	1.830235	1.895516	1.463773	1.373533	2.113277	2.229969	2.046669	0.000000	0.000000	34404.000000		1
6863.270508	588.553101	1.680638	2.985059	642.805359	21291.341797	106.271805	64.471725	59.923210	26.581827	23.729370	129.544785	165.886642	92.169868	0.347952	0.000000	3.836531	2.769786	0.225474	0.474953	2.808079	4.328203	2.026418	1.809369	1.777595	1.424585	1.375286	2.112420	2.219811	1.964589	0.000000	0.000000	34442.000000		1
18847.000000	8600.843750	3.080655	4.132210	4115.606934	99998.000000	598.837402	409.600677	361.910675	145.370529	132.613098	728.749146	898.832764	498.375366	1.793393	99998.000000	4.275242	3.934541	0.488643	0.616182	3.614434	4.999991	2.777309	2.612361	2.558601	2.162476	2.122586	2.862578	2.953679	2.697556	0.253675	4.999991	34520.000000		1
5390.020508	1345.370483	2.445405	2.744528	820.613708	31994.757812	128.348297	88.756172	90.094513	41.957348	45.910702	221.773239	307.883575	167.835571	0.287605	0.000000	3.731591	3.128842	0.388351	0.438468	2.914139	4.505079	2.108390	1.948199	1.954698	1.622808	1.661914	2.345909	2.488387	2.224884	0.000000	0.000000	34601.000000		1
7090.582520	3293.192383	2.069189	1.794736	1240.353760	35935.726562	187.907623	126.439453	119.235840	38.022499	43.079830	269.552673	314.939148	248.999573	0.081184	0.000000	3.850682	3.517617	0.315800	0.254001	3.093546	4.555526	2.273944	2.101883	2.076407	1.580041	1.634274	2.430644	2.498227	2.396199	0.000000	0.000000	34648.000000		1
14867.395508	5369.717285	2.411484	3.022064	2623.752930	85410.593750	375.627136	262.376831	240.352768	114.449883	93.350937	536.626038	694.174255	390.151550	0.724391	0.000000	4.172235	3.729951	0.382284	0.480304	3.418923	4.931512	2.574757	2.418926	2.380849	2.058615	1.970119	2.729672	2.841469	2.591233	0.000000	0.000000	34705.000000		1
11164.555664	3058.652588	1.945839	3.931767	1425.011108	43525.636719	203.128952	143.554199	126.482628	57.265030	42.552509	268.652222	342.492371	237.682251	1.187737	0.000000	4.047842	3.485530	0.289107	0.594588	3.153818	4.638745	2.307772	2.157016	2.102031	1.757890	1.628925	2.429190	2.534651	2.375997	0.074720	0.000000	34738.000000		1
8436.230469	3292.739258	3.160832	5.476720	1290.359619	34261.113281	180.987717	132.088867	102.999954	48.371525	40.230457	205.845734	320.961700	206.906540	0.424737	0.000000	3.926148	3.517557	0.499801	0.738521	3.110711	4.534801	2.257649	2.120866	2.012837	1.684590	1.604555	2.313542	2.506453	2.315774	0.000000	0.000000	34811.000000		1
25216.757812	16251.503906	2.618094	3.718989	4942.924805	99998.000000	676.362610	492.901703	531.137024	245.397766	185.227844	952.360291	1264.345215	683.094360	2.398391	99998.000000	4.401689	4.210894	0.417985	0.570425	3.693984	4.999991	2.830180	2.692760	2.725207	2.389871	2.267706	2.978801	3.101866	2.834481	0.379920	4.999991	34864.000000		1
14633.444336	4140.267578	2.383730	2.331306	2304.712402	68511.695312	351.940948	236.676956	198.845642	106.472244	75.166130	362.909790	507.281189	226.297089	2.073569	0.000000	4.165347	3.617028	0.377257	0.367599	3.362617	4.835765	2.546470	2.374156	2.298516	2.027236	1.876022	2.559799	2.705249	2.354679	0.316718	0.000000	35026.000000		1
7901.771973	1026.774048	1.989012	3.108409	656.013000	25940.080078	116.679420	65.794647	69.458130	45.990879	23.569016	145.894760	213.468735	125.841209	0.435802	99998.000000	3.897724	3.011475	0.298637	0.492538	2.816912	4.413971	2.066994	1.818191	1.841723	1.662672	1.372341	2.164040	2.329334	2.099823	0.000000	4.999991	35049.000000		1
13635.565430	2490.106689	1.748480	1.649800	1339.653198	41806.281250	191.648193	131.916183	123.195366	40.440151	32.807896	159.654404	188.444199	121.749092	1.231374	0.000000	4.134673	3.396218	0.242661	0.217431	3.126992	4.621242	2.282505	2.120298	2.090594	1.606813	1.515978	2.203181	2.275183	2.085466	0.090390	0.000000	35073.000000		1
7951.950684	3139.995361	2.568754	3.786831	1341.148804	40000.910156	209.672653	141.842728	115.168388	68.292480	46.092644	238.533356	320.511475	173.164261	0.323525	0.000000	3.900474	3.496929	0.409723	0.578276	3.127477	4.602070	2.321542	2.151807	2.061333	1.834373	1.663632	2.377549	2.505844	2.238458	0.000000	0.000000	35165.000000		1
24298.433594	3784.959473	2.790784	1.131732	3239.964111	99998.000000	468.910217	326.265717	297.895325	122.960999	100.295517	517.602478	697.708252	531.796936	2.647440	99998.000000	4.385578	3.578061	0.445726	0.053744	3.510540	4.999991	2.671090	2.513572	2.474064	2.089767	2.001281	2.713996	2.843674	2.725746	0.422826	4.999991	35187.000000		1
20389.757812	5482.637695	2.658183	3.743659	2663.076660	80590.218750	385.603027	277.807861	214.896500	107.169174	97.871704	453.500793	552.353088	348.428558	2.070036	0.000000	4.309412	3.738990	0.424585	0.573296	3.425384	4.906282	2.586140	2.443744	2.332229	2.030070	1.990657	2.656578	2.742217	2.542114	0.315978	0.000000	35238.000000		1
5136.216797	1664.740967	2.975808	2.278883	846.171753	29720.179688	135.262039	90.726677	80.072357	48.923515	36.135250	148.207565	194.065842	92.971642	1.373325	0.000000	3.710643	3.221347	0.473605	0.357722	2.927459	4.473052	2.131176	1.957735	1.903483	1.689518	1.557931	2.170870	2.287949	1.968351	0.137773	0.000000	35292.000000		1
14050.892578	9142.683594	1.757731	3.533965	3571.697266	99998.000000	540.298767	366.446838	326.167053	170.456741	137.951050	668.116699	900.047729	494.190735	0.944867	99998.000000	4.147704	3.961074	0.244952	0.548262	3.552875	4.999991	2.732634	2.564011	2.513440	2.231614	2.139725	2.824852	2.954266	2.693895	0.000000	4.999991	35348.000000		1
18935.601562	3973.008789	2.359060	2.645848	1881.848511	63767.222656	252.428680	188.404099	209.845337	73.991226	68.295563	349.541779	461.160797	313.594635	1.137760	99998.000000	4.277279	3.599119	0.372739	0.422565	3.274585	4.804597	2.402139	2.275090	2.321899	1.869180	1.834392	2.543499	2.663852	2.496369	0.056051	4.999991	35376.000000		1
8809.769531	3732.292236	2.534833	4.372742	912.379639	39417.808594	139.014938	96.847900	139.011856	59.941715	36.640984	180.441895	241.173035	123.300209	0.642812	0.000000	3.944965	3.571976	0.403949	0.640754	2.960176	4.595693	2.143061	1.986090	2.143052	1.777729	1.563967	2.256337	2.382329	2.090964	0.000000	0.000000	35456.000000		1
14409.925781	4307.039551	2.118529	4.514594	2549.783203	72308.382812	349.011383	263.079926	216.928680	66.892464	73.439240	363.643738	462.428223	264.544708	0.585614	99998.000000	4.158662	3.634179	0.326034	0.654619	3.406503	4.859189	2.542840	2.420088	2.336317	1.825377	1.865928	2.560676	2.665044	2.422499	0.000000	4.999991	35501.000000		1
4884.222656	1578.565918	2.186371	3.367443	532.786804	19320.677734	82.554771	55.464127	43.656490	12.455221	15.097985	57.064587	92.419647	67.108322	0.130985	0.000000	3.688796	3.198263	0.339724	0.527300	2.726553	4.286022	1.916742	1.744012	1.640049	1.095351	1.178919	1.756367	1.965764	1.826776	0.000000	0.000000	35530.000000		1
6334.351074	885.292053	1.594293	2.981975	801.340332	29150.542969	116.753433	80.189545	67.040482	26.369051	32.095554	141.247574	212.864319	126.972946	0.075393	0.000000	3.801702	2.947087	0.202568	0.474504	2.903817	4.464647	2.067270	1.904118	1.826337	1.421095	1.506445	2.149981	2.328103	2.103711	0.000000	0.000000	35558.000000		1
6033.982422	1496.646362	2.534833	2.405316	481.408630	19882.455078	63.814888	47.369312	29.980108	32.104805	10.820839	76.698753	117.465775	84.512947	1.189677	0.000000	3.780604	3.175119	0.403949	0.381172	2.682514	4.298470	1.804922	1.675497	1.476833	1.506570	1.034261	1.884788	2.069911	1.926923	0.075429	0.000000	35584.000000		1
8856.343750	2260.177002	1.745396	2.679769	881.314026	32180.732422	133.365540	87.087868	102.321533	33.168694	31.022411	117.101898	172.088043	148.682465	0.918677	0.000000	3.947254	3.354142	0.241894	0.428097	2.945131	4.507596	2.125044	1.939958	2.009967	1.520728	1.491675	2.068564	2.235751	2.172260	0.000000	0.000000	35606.000000		1
6162.068848	1599.806641	1.415436	1.819406	693.199829	24142.173828	121.539398	76.415047	42.722118	24.281359	23.235971	78.669258	133.297684	69.270027	1.433725	99998.000000	3.789726	3.204067	0.150890	0.259930	2.840858	4.382776	2.084717	1.883179	1.630653	1.385273	1.366161	1.895805	2.124823	1.840545	0.156466	4.999991	35692.000000		1
9730.722656	4494.123535	2.248045	3.117660	1801.970459	74553.328125	221.538879	184.870132	218.183762	85.697098	93.082657	466.057770	629.215332	309.110901	0.150781	0.000000	3.988145	3.652645	0.351805	0.493829	3.255748	4.872467	2.345450	2.266867	2.338822	1.932966	1.968869	2.668440	2.798799	2.490114	0.000000	0.000000	35820.000000		1
3796.162598	1806.121094	1.871829	1.868746	385.106537	18064.658203	74.059067	40.538830	51.643372	5.889941	17.654404	56.000694	70.679291	61.310894	0.666396	0.000000	3.579345	3.256747	0.272266	0.271550	2.585581	4.256830	1.869578	1.607871	1.713015	0.770111	1.246853	1.748193	1.849292	1.787538	0.000000	0.000000	35864.000000		1
7990.000977	810.588501	2.636597	4.761292	666.321960	28976.326172	91.028885	71.388550	81.928772	39.980675	34.266506	126.963692	157.230591	125.979980	0.089370	0.000000	3.902547	2.908800	0.421044	0.677725	2.823684	4.462043	1.959179	1.853629	1.913436	1.601850	1.534870	2.103680	2.196537	2.100302	0.000000	0.000000	35917.000000		1
5171.979004	435.692200	2.852458	3.031315	567.195129	20008.335938	85.012512	58.455353	57.160183	23.877390	16.636770	54.671604	78.937546	38.555984	1.694917	0.000000	3.713657	2.639180	0.455219	0.481631	2.753732	4.301211	1.929483	1.766824	1.757094	1.377987	1.221069	1.737762	1.897284	1.586092	0.229148	0.000000	35941.000000		1
8877.519531	1370.919189	2.775365	2.491661	887.737488	30544.855469	150.020813	92.373398	83.069756	62.784920	35.096031	137.510071	190.164917	76.997871	0.348034	99998.000000	3.948292	3.137012	0.443320	0.396489	2.948285	4.484938	2.176152	1.965547	1.919443	1.797855	1.545258	2.138335	2.279130	1.886479	0.000000	4.999991	35973.000000		1
6022.699219	670.744019	2.895631	1.575791	675.520752	24087.234375	100.446625	70.984581	56.293652	42.530926	20.833738	74.274933	128.881775	62.646152	0.276585	0.000000	3.779791	2.826557	0.461743	0.197498	2.829639	4.381787	2.001935	1.851164	1.750459	1.628705	1.318767	1.870842	2.110192	1.796894	0.000000	0.000000	36006.000000		1
6745.888184	1233.766846	2.840123	3.231758	720.352112	22379.328125	107.792091	76.384209	59.139942	45.050339	26.939541	110.663048	130.596329	88.265854	0.424351	0.000000	3.829039	3.091233	0.453337	0.509439	2.857545	4.349847	2.032587	1.883004	1.771881	1.653698	1.430390	2.044003	2.115931	1.945793	0.000000	0.000000	36071.000000		1
5657.883301	1329.486084	1.945839	2.562587	835.147400	25022.570312	129.171646	87.103287	65.335175	37.492096	33.717598	121.915611	151.843292	88.336777	0.478565	0.000000	3.752654	3.123684	0.289107	0.408679	2.921763	4.398332	2.111167	1.940035	1.815147	1.573940	1.527857	2.086059	2.181396	1.946142	0.000000	0.000000	36148.000000		1
7441.002930	1438.730591	2.497828	3.607974	862.241089	35263.695312	131.694153	91.630211	96.002953	65.403015	46.080307	201.602509	269.608185	197.118744	0.445413	0.000000	3.871631	3.157979	0.397563	0.557263	2.935629	4.547328	2.119566	1.962039	1.982285	1.815598	1.663515	2.304496	2.430733	2.294728	0.000000	0.000000	36220.000000		1
7877.913086	1731.901733	0.986796	1.757731	1210.385986	42415.117188	195.663223	123.744270	111.551163	54.421822	45.886032	215.100037	319.820709	132.455826	1.686980	0.000000	3.896411	3.238523	0.000000	0.244952	3.082924	4.627521	2.291509	2.092525	2.047474	1.735773	1.661680	2.332640	2.504907	2.122071	0.227110	0.000000	36247.000000		1
6507.678711	3266.690918	3.055985	3.089906	1204.434326	44500.710938	191.870224	120.435417	122.911659	42.348984	46.626129	204.451874	269.247406	203.973892	0.329084	99998.000000	3.813426	3.514108	0.485151	0.489945	3.080783	4.648367	2.283008	2.080754	2.089593	1.626843	1.668629	2.310591	2.430151	2.309575	0.000000	4.999991	36274.000000		1
10970.314453	2358.326172	2.707523	3.681984	1088.029419	37288.937500	186.279404	113.635773	99.635597	42.234886	47.686935	158.720032	222.670609	137.682770	1.034221	0.000000	4.040219	3.372604	0.432572	0.566082	3.036641	4.571580	2.270165	2.055515	1.998415	1.625671	1.678399	2.200632	2.347663	2.138880	0.014614	0.000000	36310.000000		1
4613.708008	2199.134277	2.001346	2.417651	405.971130	19636.089844	58.381344	39.681549	37.859062	43.181595	18.055290	72.168739	119.420868	67.496872	0.656935	0.000000	3.664050	3.342252	0.301322	0.383394	2.608495	4.293055	1.766274	1.598589	1.578170	1.635299	1.256604	1.858349	2.077080	1.829284	0.000000	0.000000	36334.000000		1
13589.555664	6967.306641	2.951138	4.557766	2799.566162	87315.515625	419.644409	284.820282	248.863892	104.945801	107.166092	472.727905	607.804932	346.125000	1.624701	0.000000	4.133205	3.843065	0.469990	0.658752	3.447091	4.941092	2.622881	2.454571	2.395962	2.020965	2.030057	2.674611	2.783764	2.539233	0.210774	0.000000	36367.000000		1
7743.792480	788.172791	2.288134	3.404448	725.958374	29184.861328	126.855759	80.701447	62.661572	31.867355	28.308722	121.200188	141.192062	103.625954	0.276829	0.000000	3.888954	2.896621	0.359481	0.532047	2.860912	4.465158	2.103310	1.906881	1.797001	1.503346	1.451920	2.083503	2.149810	2.015469	0.000000	0.000000	36425.000000		1
4646.299805	1312.500854	2.217208	1.927337	150.239746	19041.994141	45.802773	18.934156	46.986927	18.351330	21.302467	84.432770	121.844688	70.343163	0.502416	0.000000	3.667107	3.118100	0.345806	0.284958	2.176785	4.279712	1.660892	1.277246	1.671977	1.263668	1.328430	1.926511	2.085807	1.847222	0.000000	0.000000	36438.000000		1
9517.364258	2216.949219	2.951138	4.203136	896.775879	27549.998047	129.846985	88.003738	76.282448	36.190758	25.702963	122.325752	147.519897	130.244797	1.565299	0.000000	3.978517	3.345756	0.469990	0.623573	2.952684	4.440122	2.113432	1.944501	1.882425	1.558598	1.409983	2.087518	2.168851	2.114760	0.194597	0.000000	36552.000000		1
30411.378906	8870.426758	1.575791	2.016765	4149.540527	99998.000000	613.670166	426.092529	409.674683	153.505432	157.242920	804.097229	1063.606201	565.156799	2.336836	0.000000	4.483036	3.947944	0.197498	0.304655	3.618000	4.999991	2.787935	2.629504	2.612439	2.186124	2.196571	2.905308	3.026781	2.752169	0.368628	0.000000	36662.000000		1
15829.774414	4577.489258	2.318972	2.115445	2026.293945	65751.148438	309.706055	200.905579	177.305725	109.811935	56.188805	326.244141	440.425751	317.403076	1.686453	99998.000000	4.199475	3.660627	0.365295	0.325402	3.306702	4.817904	2.490950	2.302992	2.248723	2.040650	1.749650	2.513543	2.643873	2.501611	0.226974	4.999991	36710.000000		1
6208.978516	1537.071045	3.074487	2.189455	596.062012	30133.222656	95.577400	62.615314	103.925079	41.078484	27.460693	154.775925	201.590164	164.418777	0.399598	0.000000	3.793020	3.186694	0.487773	0.340336	2.775291	4.479045	1.980355	1.796681	2.016720	1.613614	1.438712	2.189703	2.304469	2.215951	0.000000	0.000000	36865.000000		1
8886.264648	3246.375244	1.915002	2.528666	1207.650635	43888.671875	184.608017	128.570312	144.473160	70.130386	46.721725	196.634598	252.015472	165.430252	0.561807	0.000000	3.948719	3.511399	0.282169	0.402891	3.081941	4.642353	2.266251	2.109141	2.159787	1.845906	1.669519	2.293660	2.401427	2.218615	0.000000	0.000000	36910.000000		1
15315.061523	6854.414062	1.791652	3.830003	3829.374512	99998.000000	564.836121	392.849823	329.753448	197.488800	131.240845	718.927429	965.099243	508.823059	1.948543	0.000000	4.185119	3.835970	0.253254	0.583199	3.583128	4.999991	2.751922	2.594227	2.518189	2.295542	2.118069	2.856685	2.984572	2.706567	0.289710	0.000000	36939.000000		1
5863.976074	1735.793335	2.574922	2.528666	846.591125	41986.367188	129.680466	84.420433	110.188156	70.654625	45.164436	255.728287	341.900269	197.707748	1.175062	0.000000	3.768192	3.239498	0.410764	0.402891	2.927674	4.623108	2.112875	1.926448	2.042135	1.849141	1.654797	2.407779	2.533900	2.296024	0.070061	0.000000	36982.000000		1
18864.695312	3235.279785	1.958174	1.828657	2214.309326	66684.085938	333.494019	228.295349	182.816360	77.744141	61.320145	349.461609	463.637024	338.514343	0.787968	0.000000	4.275650	3.509912	0.291851	0.262132	3.345238	4.824022	2.523088	2.358497	2.262015	1.890668	1.787603	2.543400	2.666178	2.529577	0.000000	0.000000	37056.000000		1
6803.896484	1291.957031	2.846291	3.601807	702.549683	26666.716797	96.746140	75.998741	74.416786	30.562935	23.013943	165.575180	201.053604	113.808464	0.531295	0.000000	3.832758	3.111248	0.454279	0.556520	2.846677	4.425970	1.985634	1.880806	1.871671	1.485195	1.361991	2.218995	2.303312	2.056175	0.000000	0.000000	37087.000000		1
11393.794922	4513.387695	2.618094	3.595639	2109.958740	60777.402344	331.668427	217.280228	158.988312	102.996872	54.051773	268.695404	344.176086	191.987411	0.228119	0.000000	4.056668	3.654503	0.417985	0.555776	3.324274	4.783742	2.520704	2.337020	2.201365	2.012824	1.732810	2.429260	2.536781	2.283273	0.000000	0.000000	37141.000000		1
2991.504150	1077.122192	1.002215	3.666565	269.062378	10609.702148	54.976894	29.761162	33.008339	31.558983	16.309895	43.733582	52.602417	61.428078	0.992385	99998.000000	3.475890	3.032265	0.000961	0.564259	2.429853	4.025703	1.740180	1.473650	1.518624	1.499123	1.212451	1.640815	1.721006	1.788367	0.000000	4.999991	37244.000000		1
5503.761230	1368.094482	1.625130	2.966557	670.969116	24713.289062	105.257256	69.899109	71.585915	23.596769	33.295128	111.347641	145.271851	83.322624	0.192336	99998.000000	3.740659	3.136116	0.210888	0.472253	2.826703	4.392931	2.022252	1.844472	1.854828	1.372853	1.522381	2.046681	2.162181	1.920763	0.000000	4.999991	37273.000000		1
8830.131836	2379.711914	1.366096	2.041435	1123.776123	45835.152344	156.305466	118.699272	170.271713	51.609451	47.205872	259.391754	368.383423	168.554077	0.974919	0.000000	3.945967	3.376524	0.135481	0.309936	3.050680	4.661199	2.193974	2.074448	2.231143	1.712729	1.673996	2.413956	2.566300	2.226739	0.000000	0.000000	37347.000000		1
8305.017578	1112.202759	3.123827	4.280230	945.887512	30258.224609	149.367050	98.574791	88.244270	48.510296	33.566498	129.498520	191.352158	103.823318	0.133782	0.000000	3.919341	3.046184	0.494687	0.631467	2.975839	4.480844	2.174255	1.993766	1.945686	1.685834	1.525906	2.112265	2.281833	2.016295	0.000000	0.000000	37461.000000		1
3125.128662	1416.836060	2.562587	3.453787	373.561035	14637.287109	52.540741	42.894806	38.848942	14.333218	19.994963	48.013813	85.243790	71.493401	0.296880	0.000000	3.494868	3.151320	0.408679	0.538296	2.572361	4.165461	1.720496	1.632405	1.589379	1.156344	1.300921	1.681366	1.930663	1.854266	0.000000	0.000000	37583.000000		1
5085.517090	612.112915	1.248914	4.064368	509.384308	18240.937500	79.671471	55.568974	53.324009	45.016418	13.710302	79.498787	99.561592	55.155750	0.729043	0.000000	3.706335	2.786832	0.096533	0.608993	2.707046	4.261047	1.901303	1.744832	1.726923	1.653371	1.137047	1.900360	1.998092	1.741591	0.000000	0.000000	37692.000000		1
15823.147461	4140.949219	1.329091	2.127780	1795.522339	60278.957031	290.395691	184.608017	172.991577	94.405579	73.827789	337.290100	402.458740	297.913818	0.921660	0.000000	4.199293	3.617100	0.123555	0.327927	3.254191	4.780166	2.462990	2.266251	2.238025	1.974998	1.868220	2.528004	2.604721	2.474091	0.000000	0.000000	37830.000000		1
8686.839844	2809.301514	2.112361	3.490792	1405.037720	46679.671875	213.589005	142.869614	134.506516	71.222031	52.960129	244.198181	333.703705	241.086700	0.185853	0.000000	3.938862	3.448598	0.324768	0.542924	3.147688	4.669128	2.329579	2.154940	2.128743	1.852614	1.723949	2.387743	2.523361	2.382173	0.000000	0.000000	37871.000000		1
6462.671387	1935.030640	2.318972	3.290349	929.586853	42157.109375	139.597763	97.267288	136.211823	64.854111	42.361320	214.276672	281.640930	175.507904	2.062319	0.000000	3.810412	3.286688	0.365295	0.517242	2.968290	4.624871	2.144878	1.987967	2.134215	1.811937	1.626969	2.330975	2.449696	2.244297	0.314356	0.000000	37907.000000		1
11874.049805	5567.878418	2.692104	2.932636	2202.440186	68665.570312	328.100555	224.012039	188.672394	109.716339	85.758774	390.133026	517.639465	254.460876	0.442581	0.000000	4.074599	3.745690	0.430092	0.467258	3.342904	4.836739	2.516007	2.350271	2.275708	2.040271	1.933279	2.591213	2.714027	2.405621	0.000000	0.000000	37942.000000		1
7733.141113	2106.415527	1.699140	4.095205	811.051025	28688.333984	127.820969	90.279533	86.730156	42.419910	27.722811	130.679596	154.322617	74.854675	0.496588	0.000000	3.888356	3.323544	0.230229	0.612276	2.909048	4.457705	2.106602	1.955589	1.938170	1.627570	1.442837	2.116208	2.188430	1.874219	0.000000	0.000000	37999.000000		1
12137.965820	3711.794678	3.207088	2.661267	1888.706665	55856.980469	281.795135	197.377777	155.469772	59.130692	55.686153	260.834961	349.165558	215.513245	0.561004	0.000000	4.084146	3.569584	0.506111	0.425088	3.276165	4.747077	2.449934	2.295298	2.191646	1.771813	1.745747	2.416366	2.543031	2.333474	0.000000	0.000000	38049.000000		1
5101.737305	2087.123779	2.414567	2.676685	805.087097	27370.494141	125.113449	83.692673	85.524414	17.851763	23.886641	92.697189	115.393501	146.637939	1.376482	99998.000000	3.707718	3.319548	0.382839	0.427597	2.905843	4.437283	2.097304	1.922687	1.932090	1.251681	1.378155	1.967067	2.062181	2.166246	0.138771	4.999991	38065.000000		1
13946.242188	3629.677734	2.118529	2.732193	2152.468262	75386.867188	334.036743	218.316376	215.007523	67.737404	92.065018	509.960968	637.797363	389.571808	1.648719	0.000000	4.144457	3.559868	0.326034	0.436511	3.332937	4.877295	2.523794	2.339086	2.332454	1.830829	1.964095	2.707537	2.804683	2.590588	0.217147	0.000000	38209.000000		1
8397.283203	1763.115356	2.254213	3.561718	1029.413696	33153.156250	152.996613	101.100372	76.649414	43.958694	36.937023	179.658615	223.305862	80.177208	2.545436	99998.000000	3.924139	3.246281	0.352995	0.551660	3.012590	4.520525	2.184682	2.004753	1.884509	1.643045	1.567462	2.254448	2.348900	1.904051	0.405762	4.999991	38253.000000		1
11955.099609	1711.478149	3.204005	2.729109	1029.083740	38200.644531	152.194839	101.097290	100.943108	71.077095	47.554337	220.860458	268.155762	170.897720	0.893265	99998.000000	4.077553	3.233371	0.505693	0.436021	3.012451	4.582071	2.182400	2.004740	2.004077	1.851730	1.677190	2.344118	2.428387	2.232736	0.000000	4.999991	38275.000000		1
7989.377930	1372.683105	2.497828	4.554682	658.390564	24296.240234	108.223808	72.733063	74.435287	16.476416	18.672039	92.876045	107.070496	110.894333	0.138274	99998.000000	3.902513	3.137570	0.397563	0.658458	2.818484	4.385539	2.034323	1.861732	1.871779	1.216863	1.271192	1.967904	2.029670	2.044909	0.000000	4.999991	38315.000000		1
6753.332520	1077.322632	2.180203	3.379778	782.532654	24766.283203	129.122314	83.840691	64.897285	28.456741	28.169954	114.011986	136.307419	77.882904	0.514064	99998.000000	3.829518	3.032346	0.338497	0.528888	2.893502	4.393861	2.111001	1.923455	1.812227	1.454185	1.449786	2.056951	2.134520	1.891442	0.000000	4.999991	38353.000000		1
10461.898438	2109.397461	1.301338	1.742312	1228.413452	37085.109375	174.040054	128.302032	104.850204	53.678642	30.988491	148.312408	187.445053	88.824013	1.076692	0.000000	4.019610	3.324158	0.114390	0.241126	3.089345	4.569200	2.240649	2.108233	2.020569	1.729802	1.491200	2.171177	2.272874	1.948530	0.032091	0.000000	38386.000000		1
6382.376953	1514.849609	2.275799	4.483756	817.684143	29819.099609	129.831573	84.574615	101.760292	52.081264	44.168388	172.458084	241.450577	181.669220	0.413397	0.000000	3.804982	3.180370	0.357134	0.651642	2.912585	4.474494	2.113380	1.927240	2.007578	1.716681	1.645112	2.236684	2.382828	2.259281	0.000000	0.000000	38470.000000		1
10034.766602	2655.074463	2.013681	2.531749	1170.929565	35776.531250	195.709473	117.447273	93.135078	45.849030	28.025019	186.350327	238.206482	201.765945	0.214617	0.000000	4.001507	3.424077	0.303991	0.403421	3.068531	4.553598	2.291612	2.069843	1.969113	1.661330	1.447546	2.270330	2.376954	2.304848	0.000000	0.000000	38496.000000		1
3930.067871	1799.080933	1.754647	2.140115	716.361755	30999.955078	115.399673	74.900932	87.467163	47.162701	36.440540	150.961349	226.491364	163.607758	0.456538	0.000000	3.594400	3.255051	0.244190	0.330437	2.855132	4.491361	2.062205	1.874487	1.941845	1.673599	1.561585	2.178866	2.355052	2.213804	0.000000	0.000000	38529.000000		1
5912.960938	1342.807861	1.970509	2.633513	672.461670	20500.716797	100.196838	72.474030	44.831394	37.886814	21.996309	81.330528	108.063454	104.575752	1.021676	99998.000000	3.771805	3.128014	0.294578	0.420535	2.827667	4.311769	2.000854	1.860182	1.651582	1.578488	1.342350	1.910254	2.033679	2.019431	0.009313	4.999991	38683.000000		1
15842.599609	4731.275391	1.396934	1.689889	2574.283447	70290.023438	387.669128	263.974213	205.762466	120.401497	78.940628	348.157196	486.953186	359.696533	1.370405	0.000000	4.199826	3.674978	0.145176	0.227858	3.410656	4.846894	2.588461	2.421561	2.313366	2.080632	1.897301	2.541775	2.687487	2.555936	0.136849	0.000000	38832.000000		1
8723.024414	1809.926392	1.723810	2.658183	747.452026	28801.046875	115.149887	76.017242	78.203613	36.474461	23.868137	117.120399	158.072449	103.394676	0.118664	99998.000000	3.940667	3.257661	0.236489	0.424585	2.873583	4.459408	2.061264	1.880912	1.893227	1.561989	1.377819	2.068633	2.198856	2.014498	0.000000	4.999991	38893.000000		1
4844.689453	1663.075684	1.529534	3.336605	813.033875	27525.173828	116.198357	85.512077	84.796646	23.775625	35.173122	150.474121	214.036133	142.826447	1.057098	99998.000000	3.685266	3.220912	0.184559	0.523305	2.910109	4.439730	2.065200	1.932027	1.928379	1.376132	1.546211	2.177462	2.330487	2.154809	0.024115	4.999991	38977.000000		1
8154.660156	963.153381	1.335259	2.886379	883.040955	26511.958984	119.032318	92.098938	63.488014	32.262074	18.730629	98.778320	118.677689	70.269157	1.300870	99998.000000	3.911406	2.983696	0.125565	0.460353	2.945981	4.423442	2.075665	1.964255	1.802692	1.508692	1.272552	1.994662	2.074369	1.846765	0.114234	4.999991	39019.000000		1
14389.107422	2995.309570	2.710606	2.248045	1433.031860	51218.445312	201.516159	149.141937	151.741531	97.689758	64.332954	316.326843	386.774841	231.635040	1.003189	99998.000000	4.158034	3.476442	0.433066	0.351805	3.156256	4.709426	2.304310	2.173600	2.181104	1.989849	1.808434	2.500136	2.587458	2.364804	0.001383	4.999991	39082.000000		1
10581.775391	2944.310547	2.833956	3.922516	2181.819092	64624.160156	324.776276	224.601028	188.558289	69.186760	73.608841	357.445404	438.316467	313.495972	0.328921	99998.000000	4.024559	3.468984	0.452393	0.593565	3.338819	4.810395	2.511584	2.351412	2.275446	1.840023	1.866930	2.553210	2.641788	2.496232	0.000000	4.999991	39123.000000		1
13914.920898	4223.032227	2.790784	4.998741	1211.452881	40720.148438	135.388474	126.834175	150.002304	83.412048	41.112404	125.523582	213.724686	184.851639	0.440512	0.000000	4.143481	3.625624	0.445726	0.698861	3.083307	4.609809	2.131582	2.103236	2.176098	1.921229	1.613973	2.098725	2.329855	2.266823	0.000000	0.000000	39191.000000		1
13755.232422	2481.654297	3.863925	5.970118	1249.441528	42358.656250	196.125778	129.887070	119.423950	60.234669	40.948967	165.097198	232.304214	141.485016	0.879271	99998.000000	4.138468	3.394741	0.587029	0.775983	3.096716	4.626942	2.292535	2.113566	2.077091	1.779847	1.612243	2.217740	2.366057	2.150710	0.000000	4.999991	39304.000000		1
3618.637939	352.597778	1.976677	1.628214	414.738190	15519.788086	62.458046	42.426079	29.465124	26.205612	17.296690	61.986233	105.642723	45.565323	0.170288	0.000000	3.558545	2.547280	0.295936	0.211711	2.617774	4.190886	1.795588	1.627633	1.469308	1.418394	1.237963	1.792295	2.023839	1.658634	0.000000	0.000000	39325.000000		1
907.787903	650.820007	1.248914	1.177988	97.143936	10118.255859	18.369831	15.357019	26.544823	25.773888	14.968468	18.308157	20.429770	2.818537	0.142861	0.000000	2.957984	2.813461	0.096533	0.071141	1.987416	4.005105	1.264105	1.186307	1.423980	1.411180	1.175177	1.262645	1.310264	0.450024	0.000000	0.000000	39395.000000		1
4891.241211	3793.023438	2.645848	1.881081	1066.356812	31828.062500	153.301910	110.336174	94.458000	46.524368	23.976068	122.544693	144.661270	70.235237	0.729498	0.000000	3.689419	3.578985	0.422565	0.274407	3.027903	4.502810	2.185548	2.042718	1.975239	1.667681	1.379778	2.088295	2.160352	1.846555	0.000000	0.000000	39413.000000		1
8460.727539	2109.616455	1.964342	2.133947	738.845276	28772.365234	122.507690	78.820366	92.632431	41.183331	34.655056	126.214340	172.479675	120.117790	0.782158	99998.000000	3.927408	3.324203	0.293217	0.329184	2.868553	4.458976	2.088163	1.896638	1.966763	1.614721	1.539767	2.101109	2.236738	2.079607	0.000000	4.999991	39503.000000		1
6624.237793	947.814880	2.957305	2.399149	631.734741	31385.923828	104.683678	65.381432	81.222595	45.657837	36.557724	166.956696	196.301559	126.060158	0.052480	99998.000000	3.821136	2.976723	0.470896	0.380057	2.800535	4.496735	2.019879	1.815454	1.909677	1.659515	1.562979	2.222604	2.292924	2.100578	0.000000	4.999991	39519.000000		1
4711.187988	1529.355591	1.680638	4.039698	586.147827	25845.158203	82.943321	59.685764	64.777016	45.855194	32.983669	98.044388	132.008682	84.901497	0.577159	0.000000	3.673131	3.184509	0.225474	0.606349	2.768007	4.412379	1.918781	1.775871	1.811421	1.661389	1.518299	1.991423	2.120603	1.928915	0.000000	0.000000	39547.000000		1
23043.851562	5656.794922	2.056854	3.731324	3112.769043	99998.000000	414.540833	311.648804	352.021118	170.666443	113.817711	597.930786	733.288391	524.602539	2.987790	0.000000	4.362555	3.752570	0.313203	0.571863	3.493147	4.999991	2.617567	2.493665	2.546569	2.232148	2.056210	2.776651	2.865275	2.719830	0.475350	0.000000	39571.000000		1
4671.086914	515.591858	4.388160	5.125174	402.557434	15711.828125	65.008293	44.766636	46.977676	40.094772	22.597637	67.000389	74.028229	108.026451	1.031458	0.000000	3.669418	2.712306	0.642282	0.709709	2.604828	4.196227	1.812969	1.650954	1.671892	1.603088	1.354063	1.826077	1.869397	2.033530	0.013452	0.000000	39626.000000		1
16800.263672	3214.945557	3.160832	3.577137	2283.767578	78813.414062	346.843506	234.462830	204.340866	92.277802	76.822098	414.155365	537.643677	307.939056	0.932691	0.000000	4.225316	3.507174	0.499801	0.553536	3.358652	4.896600	2.540133	2.370074	2.310355	1.965097	1.885486	2.617163	2.730494	2.488465	0.000000	0.000000	39696.000000		1
10385.273438	2617.101318	2.599592	3.607974	1257.884766	37643.417969	195.299347	134.136475	106.219383	31.938282	33.100853	165.297653	251.904449	142.727768	1.009459	0.000000	4.016418	3.417820	0.414905	0.557263	3.099641	4.575689	2.290701	2.127547	2.026204	1.504312	1.519839	2.218267	2.401236	2.154509	0.004088	0.000000	39747.000000		1
10602.439453	3253.455322	2.534833	3.453787	2138.745605	74330.210938	327.594818	219.562195	206.268204	91.630211	98.365097	448.650055	660.342590	359.748962	0.969402	99998.000000	4.025406	3.512345	0.403949	0.538296	3.330159	4.871165	2.515337	2.341558	2.314432	1.962039	1.992841	2.651908	2.819769	2.556000	0.000000	4.999991	39768.000000		1
11421.563477	3159.894775	3.321187	4.132210	1647.798828	53670.449219	264.942505	169.395935	162.608627	84.994011	67.999527	300.257477	385.467346	240.957184	0.104257	99998.000000	4.057725	3.499673	0.521293	0.616182	3.216904	4.729735	2.423152	2.228903	2.211143	1.929388	1.832506	2.477494	2.585988	2.381940	0.000000	4.999991	39837.000000		1
4097.875488	2372.455811	2.426902	4.388160	640.652893	21836.576172	108.840561	65.692886	48.130993	17.453960	22.804249	72.433937	87.115623	76.526062	0.211862	99998.000000	3.612559	3.375198	0.385052	0.642282	2.806623	4.339185	2.036791	1.817518	1.682425	1.241894	1.358016	1.859942	1.940096	1.883809	0.000000	4.999991	39862.000000		1
8037.851562	1199.062500	1.803987	1.162570	802.666382	30782.158203	131.521454	86.927513	71.123352	32.712299	38.728676	179.923828	235.199844	195.980850	0.051345	0.000000	3.905140	3.078842	0.256233	0.065419	2.904535	4.488299	2.118997	1.939157	1.852012	1.514711	1.588033	2.255089	2.371437	2.292214	0.000000	0.000000	39912.000000		1
8216.088867	1169.492554	2.735276	4.681116	1217.848633	41865.941406	169.759811	126.701576	103.937416	66.772194	55.396282	237.710007	303.606415	247.306595	0.508584	0.000000	3.914665	3.067997	0.437001	0.670349	3.085593	4.621861	2.229835	2.102782	2.016772	1.824596	1.743481	2.376047	2.482311	2.393236	0.000000	0.000000	39931.000000		1
6400.944336	2022.090820	2.793867	4.483756	1153.154907	38593.753906	156.959213	113.703613	100.585388	26.162439	30.368660	148.383347	166.793259	173.935196	1.156094	99998.000000	3.806244	3.305801	0.446206	0.651642	3.061888	4.586517	2.195787	2.055774	2.002535	1.417678	1.482426	2.171385	2.222178	2.240387	0.062993	4.999991	39952.000000		1
5989.218750	1664.626831	4.110624	4.252476	692.441223	28863.103516	121.005905	73.315887	58.476936	56.080872	41.096985	137.362061	209.777496	154.621750	1.124585	0.000000	3.777370	3.221317	0.613908	0.628642	2.840383	4.460343	2.082807	1.865198	1.766985	1.748815	1.613810	2.137867	2.321759	2.189270	0.050992	0.000000	40082.000000		1
15235.745117	7913.675293	2.433070	3.293433	3922.959717	99998.000000	572.924744	400.099670	346.368622	199.622742	151.204956	816.567871	1018.318359	637.532166	1.708515	99998.000000	4.182864	3.898378	0.386155	0.517649	3.593614	4.999991	2.758098	2.602168	2.539539	2.300210	2.179566	2.911992	3.007884	2.804502	0.232619	4.999991	40112.000000		1
30618.089844	7693.228027	1.387682	2.044519	4446.094238	99998.000000	638.654602	447.542999	421.997314	188.342422	159.043823	861.729187	1200.647461	548.011230	2.402122	99998.000000	4.485978	3.886109	0.142290	0.310591	3.647979	4.999991	2.805266	2.650835	2.625310	2.274948	2.201517	2.935371	3.079416	2.738790	0.380595	4.999991	40142.000000		1
13177.691406	2467.034180	0.952875	2.510163	1298.611694	41374.898438	183.272766	139.397324	128.212601	51.856152	58.591038	223.811584	299.187408	130.454483	1.756242	0.000000	4.119839	3.392175	0.000000	0.399702	3.113479	4.616737	2.263098	2.144254	2.107931	1.714800	1.767831	2.349883	2.475943	2.115459	0.244584	0.000000	40185.000000		1
12878.232422	1713.942017	1.915002	4.366574	1350.387695	38017.718750	189.773285	141.802643	96.786224	29.536049	36.489880	168.921036	260.751709	142.194275	0.877761	0.000000	4.109856	3.233996	0.282169	0.640141	3.130458	4.579986	2.278235	2.151684	1.985813	1.470352	1.562172	2.227684	2.416227	2.152882	0.000000	0.000000	40216.000000		1
8324.697266	3944.678467	2.809286	2.537917	1452.533447	55370.070312	241.928558	149.129608	154.809860	57.234192	54.603764	298.471985	420.760742	217.887726	1.873441	0.000000	3.920368	3.596012	0.448596	0.404477	3.162126	4.743275	2.383687	2.173564	2.189799	1.757656	1.737223	2.474904	2.624035	2.338233	0.272640	0.000000	40241.000000		1
6208.768555	2651.114990	2.562587	4.230890	1131.645752	33589.015625	172.427246	113.194801	73.719856	29.156750	26.782270	119.565804	131.114410	101.208305	0.727879	0.000000	3.793005	3.423429	0.408679	0.626432	3.053710	4.526197	2.236606	2.053827	1.867584	1.464739	1.427847	2.077607	2.117651	2.005216	0.000000	0.000000	40261.000000		1
3169.620850	1429.257446	1.612795	1.952007	255.558685	20987.750000	48.047733	30.843555	55.877346	21.894545	14.385641	61.816628	70.059464	37.575356	0.761910	99998.000000	3.501007	3.155110	0.207579	0.290481	2.407491	4.321966	1.681673	1.489164	1.747236	1.340336	1.157929	1.791105	1.845467	1.574903	0.000000	4.999991	40292.000000		1
12165.661133	3512.461670	2.161701	2.763030	1979.868164	59258.511719	292.323029	205.364670	187.679428	101.393333	59.648758	270.033752	326.922577	233.759735	0.057105	0.000000	4.085136	3.545612	0.334796	0.441386	3.296636	4.772751	2.465863	2.312526	2.273417	2.006009	1.775601	2.431418	2.514445	2.368770	0.000000	0.000000	40394.000000		1
16012.566406	5729.685059	2.482410	3.561718	2687.876221	83245.085938	396.445465	275.624573	227.089600	77.210648	85.863625	420.979675	556.510010	336.460571	1.343560	0.000000	4.204461	3.758131	0.394873	0.551660	3.429409	4.920359	2.598183	2.440318	2.356197	1.887677	1.933809	2.624261	2.745473	2.526934	0.128257	0.000000	40429.000000		1
7319.664062	2378.712891	2.528666	2.106194	999.501404	35774.855469	149.474991	98.235580	91.146065	51.557030	23.510424	145.213257	187.559158	138.271759	0.239310	0.000000	3.864491	3.376342	0.402891	0.323498	2.999784	4.553578	2.174569	1.992269	1.959738	1.712288	1.371260	2.162006	2.273138	2.140733	0.000000	0.000000	40489.000000		1
12732.788086	4676.974121	2.312804	2.516331	1986.257690	63523.562500	294.336700	204.044830	202.373444	89.847809	83.338043	332.303680	440.166687	284.761688	1.137993	0.000000	4.104924	3.669965	0.364139	0.400768	3.298036	4.802935	2.468844	2.309726	2.306154	1.953508	1.920843	2.521535	2.643617	2.454482	0.056139	0.000000	40560.000000		1
7455.098633	2425.190918	3.296517	3.200921	979.358398	44600.511719	146.397415	101.704788	109.565239	40.264378	42.546345	279.035187	322.707092	181.511948	1.121641	0.000000	3.872453	3.384746	0.518055	0.505275	2.990942	4.649340	2.165533	2.007341	2.039673	1.604921	1.628862	2.445659	2.508809	2.258905	0.049854	0.000000	40620.000000		1
10525.102539	4094.372559	3.487709	2.809286	1657.626709	53437.292969	278.393768	174.268250	165.997650	69.822014	58.473854	251.158188	316.092468	135.801682	1.496665	99998.000000	4.022226	3.612187	0.542540	0.448596	3.219487	4.727844	2.444659	2.241218	2.220102	1.843992	1.766962	2.399947	2.499814	2.132905	0.175125	4.999991	40669.000000		1
6059.188965	2055.086670	1.822490	3.204005	837.870300	29124.824219	122.375092	89.200226	87.605934	51.196232	40.625175	193.412094	244.981461	187.250778	0.143339	99998.000000	3.782414	3.312830	0.260665	0.505693	2.923177	4.464263	2.087693	1.950366	1.942533	1.709238	1.608795	2.286484	2.389133	2.272424	0.000000	4.999991	40707.000000		1
8350.258789	1935.157104	2.951138	4.015028	979.805542	35821.207031	175.726852	101.892899	74.265678	32.854153	41.750740	158.121796	199.891037	165.165054	0.356926	0.000000	3.921700	3.286716	0.469990	0.603689	2.991140	4.554140	2.244838	2.008144	1.870788	1.516590	1.620664	2.198992	2.300793	2.217918	0.000000	0.000000	40740.000000		1
3918.500732	1565.237915	1.393850	2.050686	445.489227	14996.113281	71.786354	49.642025	35.826878	28.197706	12.939368	54.495831	71.878868	42.577183	0.334220	18157.742188	3.593120	3.194580	0.144216	0.311899	2.648837	4.175979	1.856042	1.695850	1.554209	1.450214	1.111913	1.736363	1.856601	1.629177	0.000000	4.259062	40807.000000		1
9799.057617	3810.640625	3.049818	3.126911	1468.436279	49710.710938	217.964828	149.558243	113.734451	77.556030	57.579571	264.486115	351.910095	270.086182	0.981179	99998.000000	3.991184	3.580998	0.484274	0.495116	3.166855	4.696450	2.338387	2.174810	2.055892	1.889616	1.760268	2.422403	2.546432	2.431502	0.000000	4.999991	40829.000000		1
15450.197266	6114.468262	2.491661	3.426034	3169.528320	99998.000000	466.569672	321.818970	323.690796	133.069489	129.689713	709.207458	909.147888	543.203674	1.425524	99998.000000	4.188934	3.786359	0.396489	0.534792	3.500995	4.999991	2.668916	2.507612	2.510130	2.124079	2.112906	2.850773	2.958635	2.734963	0.153975	4.999991	40870.000000		1
17752.898438	3687.806152	3.617226	3.916348	1795.229370	55595.152344	263.539398	173.568237	155.981674	72.011467	41.328266	249.986359	347.213562	194.001083	0.193485	99998.000000	4.249269	3.566768	0.558376	0.592881	3.254120	4.745037	2.420846	2.239470	2.193074	1.857402	1.616247	2.397916	2.540597	2.287804	0.000000	4.999991	40915.000000		1
12528.052734	1336.273438	1.865662	2.417651	1209.211060	42059.871094	182.874954	132.243057	126.134163	67.635643	46.946838	183.467041	253.597427	155.442017	0.851187	0.000000	4.097884	3.125895	0.270833	0.383394	3.082502	4.623868	2.262154	2.121373	2.100833	1.830176	1.671606	2.263558	2.404145	2.191568	0.000000	0.000000	40969.000000		1
14411.106445	2613.690674	5.004908	4.826051	1409.885376	44621.898438	219.626953	147.840607	136.514038	53.410355	53.086563	283.885895	383.037354	182.310638	0.755637	99998.000000	4.158697	3.417254	0.699396	0.683592	3.149184	4.649548	2.341686	2.169794	2.135177	1.727625	1.724985	2.453144	2.583241	2.260812	0.000000	4.999991	41010.000000		1
7042.617676	2366.895996	2.741444	4.983322	605.186829	20488.570312	86.196663	63.290653	55.763248	37.461258	14.623089	79.535789	97.131599	81.222595	0.217098	99998.000000	3.847734	3.374179	0.437979	0.697519	2.781889	4.311512	1.935490	1.801340	1.746348	1.573582	1.165039	1.900563	1.987361	1.909677	0.000000	4.999991	41039.000000		1
2129.142822	730.112183	1.483278	1.548037	144.232635	13256.724609	33.319798	14.283878	37.226894	18.178640	5.291696	30.470423	33.011425	7.172776	0.093911	0.000000	3.328205	2.863389	0.171223	0.189781	2.159064	4.122436	1.522702	1.154846	1.570857	1.259561	0.723595	1.483878	1.518664	0.855687	0.000000	0.000000	41050.000000		1
14393.436523	3234.154297	2.494745	4.594771	1491.666138	52268.792969	247.158585	156.946884	129.643463	65.477028	54.406403	243.797302	334.931030	159.333694	0.705694	99998.000000	4.158165	3.509761	0.397026	0.662264	3.173672	4.718243	2.392976	2.195753	2.112751	1.816089	1.735650	2.387029	2.524955	2.202308	0.000000	4.999991	41117.000000		1
5055.728027	1307.983154	0.934373	2.775365	602.516296	25249.306641	110.499611	66.380562	70.111885	29.227676	29.946186	126.587479	153.564026	113.854721	0.340116	0.000000	3.703784	3.116602	0.000000	0.443320	2.779969	4.402249	2.043361	1.822041	1.845792	1.465794	1.476341	2.102391	2.186290	2.056351	0.000000	0.000000	41238.000000		1
8152.060547	2094.759033	2.963473	3.854673	912.512207	36322.914062	149.826538	95.898109	88.518723	55.029320	38.078007	177.074448	246.967392	176.960342	0.291629	99998.000000	3.911267	3.321134	0.471801	0.585988	2.960239	4.560181	2.175589	1.981810	1.947035	1.740594	1.580674	2.248156	2.392640	2.247876	0.000000	4.999991	41398.000000		1
10845.934570	2887.514404	1.748480	3.524713	1569.225220	54561.792969	230.623566	163.163696	152.000565	82.601028	66.275711	345.825897	398.369720	218.556900	1.251670	0.000000	4.035267	3.460524	0.242661	0.547124	3.195685	4.736888	2.362904	2.212624	2.181845	1.916986	1.821354	2.538857	2.600286	2.339565	0.097490	0.000000	41477.000000		1
7119.449219	2606.317383	3.308852	3.367443	829.423950	28705.697266	126.494965	85.142029	68.884560	40.483322	33.754604	122.954834	162.374268	97.273453	1.045876	0.000000	3.852446	3.416027	0.519677	0.527300	2.918777	4.457968	2.102073	1.930144	1.838122	1.607276	1.528333	2.089746	2.210517	1.987994	0.019480	0.000000	41523.000000		1
14306.166992	3680.895508	1.674470	3.262596	2719.129883	80275.281250	383.243958	281.230804	236.319229	128.798523	113.148544	534.748047	709.000854	345.847473	1.295644	0.000000	4.155523	3.565953	0.223877	0.513563	3.434430	4.904582	2.583475	2.449063	2.373499	2.109911	2.053649	2.728149	2.850647	2.538885	0.112486	0.000000	41574.000000		1
7343.954590	1479.824585	0.937457	1.720726	874.403381	25779.580078	134.589783	92.573837	72.720726	34.025974	23.448750	98.691978	135.505646	97.338211	0.642474	0.000000	3.865930	3.170210	0.000000	0.235712	2.941712	4.411276	2.129012	1.966488	1.861658	1.531811	1.370120	1.994282	2.131957	1.988283	0.000000	0.000000	41648.000000		1
22045.578125	9290.475586	3.648063	5.137509	4816.935547	99998.000000	705.201721	493.697327	567.913635	246.847122	262.308990	1246.382446	1629.120728	864.726624	0.752911	0.000000	4.343321	3.968038	0.562062	0.710753	3.682771	4.999991	2.848313	2.693461	2.754282	2.392428	2.418813	3.095651	3.211953	2.936879	0.000000	0.000000	41746.000000		1
12879.083984	4674.852539	2.192538	2.220292	2782.562256	85634.007812	421.331238	285.301331	238.394592	67.305679	91.380432	483.989716	637.427307	339.747833	1.252781	0.000000	4.109885	3.669768	0.340947	0.346410	3.444445	4.932646	2.624624	2.455304	2.377296	1.828052	1.960853	2.684836	2.804431	2.531157	0.097875	0.000000	41790.000000		1
4956.234375	2416.214111	3.456871	2.528666	846.375244	28549.591797	131.210007	89.644287	63.851894	25.940411	19.150017	94.220551	131.012634	120.253479	0.329302	99998.000000	3.695152	3.383135	0.538683	0.402891	2.927563	4.455600	2.117967	1.952523	1.805174	1.413977	1.282169	1.974146	2.117313	2.080098	0.000000	4.999991	41831.000000		1
5829.499512	1607.728760	1.803987	1.535702	566.396484	22958.246094	99.123695	62.118832	54.051773	25.027624	29.224592	91.654884	115.584694	92.635513	0.890445	8677.608398	3.765631	3.206213	0.256233	0.186307	2.753121	4.360939	1.996177	1.793223	1.732810	1.398420	1.465748	1.962156	2.062900	1.966778	0.000000	3.938400	41864.000000		1
18138.425781	5544.771973	2.833956	2.198706	1971.492798	66905.453125	315.167358	203.656281	187.682510	100.594643	67.385857	320.104431	434.264435	235.869003	1.719529	99998.000000	4.258600	3.743884	0.452393	0.342167	3.294795	4.825461	2.498541	2.308898	2.273424	2.002575	1.828569	2.505292	2.637754	2.372671	0.235409	4.999991	41957.000000		1
21645.601562	6788.746094	1.927337	1.899583	1584.998535	54613.964844	229.769379	163.172958	171.486710	69.162094	72.967430	324.702271	397.136200	297.062714	0.148281	0.000000	4.335370	3.831789	0.284958	0.278658	3.200029	4.737304	2.361292	2.212648	2.234231	1.839868	1.863129	2.511485	2.598939	2.472848	0.000000	0.000000	42130.000000		1
15657.748047	6054.735840	1.406185	2.503996	1674.618164	66101.359375	236.260651	173.010086	211.976196	88.034576	75.946320	397.049866	527.069519	247.732147	0.655359	0.000000	4.194729	3.782095	0.148042	0.398634	3.223916	4.820210	2.373391	2.238071	2.326287	1.944653	1.880507	2.598845	2.721868	2.393982	0.000000	0.000000	42227.000000		1
15148.830078	3690.686279	2.491661	2.238794	1918.070068	54531.898438	288.656464	196.989227	137.710526	74.336609	54.569839	266.743408	379.515717	240.445282	0.786457	99998.000000	4.180379	3.567107	0.396489	0.350014	3.282865	4.736650	2.460381	2.294442	2.138967	1.871203	1.736953	2.426094	2.579230	2.381016	0.000000	4.999991	42259.000000		1
6982.571289	830.743774	2.217208	2.642764	558.850525	21920.023438	88.685242	61.483582	46.669304	43.591732	22.878258	73.170952	106.611015	67.160744	0.929521	99998.000000	3.844015	2.919467	0.345806	0.422058	2.747296	4.340841	1.947851	1.788759	1.669031	1.639404	1.359423	1.864339	2.027802	1.827116	0.000000	4.999991	42313.000000		1
7695.938965	912.743469	1.563456	2.929552	667.123718	21288.109375	89.974243	70.469597	57.024498	54.045605	20.550035	75.807549	95.688416	65.637383	0.043046	0.000000	3.886262	2.960349	0.194086	0.466801	2.824206	4.328137	1.954118	1.848002	1.756061	1.732760	1.312813	1.879712	1.980859	1.817151	0.000000	0.000000	42337.000000		1
6957.056641	1343.945801	2.232627	3.287266	733.565918	22853.541016	107.980194	77.778061	53.848248	24.629822	18.835476	70.916740	104.723770	69.871353	0.210987	99998.000000	3.842426	3.128382	0.348816	0.516835	2.865439	4.358953	2.033344	1.890857	1.731172	1.391461	1.274977	1.850749	2.020045	1.844299	0.000000	4.999991	42502.000000		1
15923.979492	3880.052490	3.259512	2.818537	1605.252563	50205.882812	254.636642	162.824493	125.841209	49.867138	54.415653	232.637253	297.007202	233.987930	1.447729	99998.000000	4.202052	3.588838	0.513153	0.450024	3.205543	4.700755	2.405921	2.211720	2.099823	1.697814	1.735724	2.366679	2.472767	2.369194	0.160687	4.999991	42522.000000		1
5300.376465	443.605072	3.231758	2.852458	546.583435	23151.740234	74.071404	53.854412	41.550297	22.844337	32.077049	107.918518	127.037704	60.996353	0.728808	0.000000	3.724307	2.646996	0.509439	0.455219	2.737656	4.364583	1.869651	1.731221	1.618574	1.358779	1.506194	2.033096	2.103933	1.785304	0.000000	0.000000	42563.000000		1
25532.570312	10850.998047	2.180203	2.904882	4787.874512	99998.000000	694.692322	480.933716	435.023010	196.209045	172.529022	859.922119	1072.459595	627.722778	1.938454	0.000000	4.407094	4.035470	0.338497	0.463128	3.680143	4.999991	2.841793	2.682085	2.638512	2.292719	2.236862	2.934459	3.030381	2.797768	0.287456	0.000000	42590.000000		1
11326.717773	3896.982422	1.285919	1.930420	1768.077026	53079.789062	240.710480	177.604843	134.932068	67.330353	48.402363	277.641327	381.507812	209.200836	0.747313	99998.000000	4.054104	3.590729	0.109214	0.285652	3.247501	4.724929	2.381495	2.249455	2.130115	1.828211	1.684867	2.443484	2.581503	2.320563	0.000000	4.999991	42624.000000		1
8685.337891	1471.819214	1.390766	1.816322	842.270813	28320.310547	120.851723	89.160141	86.400192	38.651581	28.984060	106.151543	161.054428	79.017723	1.408412	0.000000	3.938787	3.167855	0.143254	0.259193	2.925452	4.452098	2.082253	1.950171	1.936515	1.587167	1.462159	2.025926	2.206973	1.897725	0.148730	0.000000	42677.000000		1
6659.987793	1204.486816	2.285050	5.075834	836.078674	29079.755859	128.934204	84.599289	92.916130	23.664612	30.677032	131.706482	170.416656	87.692276	0.143616	0.000000	3.823473	3.080802	0.358896	0.705507	2.922247	4.463591	2.110368	1.927367	1.968091	1.374099	1.486813	2.119607	2.231512	1.942961	0.000000	0.000000	42696.000000		1
14623.823242	2307.617188	2.636597	3.786831	1337.972534	45813.539062	199.724503	141.262985	140.652405	52.139854	61.446579	257.233154	338.125793	214.905746	0.402216	99998.000000	4.165061	3.363164	0.421044	0.578276	3.126447	4.660994	2.300431	2.150028	2.148147	1.717170	1.788498	2.410327	2.529078	2.332248	0.000000	4.999991	42773.000000		1
18524.037109	5452.454102	1.751564	2.207957	2981.654541	90446.156250	447.863708	304.895416	280.392029	110.974510	80.041527	460.062988	629.548340	351.327271	0.793782	0.000000	4.267735	3.736592	0.243426	0.343991	3.474457	4.956390	2.651146	2.484151	2.447766	2.045223	1.903315	2.662817	2.799029	2.545712	0.000000	0.000000	42817.000000		1
8244.174805	2341.510498	1.807071	1.924253	1595.329102	44722.378906	248.780624	161.187027	110.407097	34.756821	34.522457	204.171265	261.220428	139.156799	0.457136	99998.000000	3.916147	3.369496	0.256975	0.284262	3.202850	4.650525	2.395817	2.207330	2.042997	1.541040	1.538102	2.309995	2.417007	2.143504	0.000000	4.999991	42837.000000		1
11220.334961	2838.686279	2.948054	2.343642	1901.242065	65675.625000	296.242432	196.446487	197.954437	69.319366	83.325706	374.661926	508.042877	326.839294	1.437509	99998.000000	4.050006	3.453117	0.469535	0.369891	3.279037	4.817404	2.471647	2.293244	2.296565	1.840855	1.920779	2.573640	2.705900	2.514334	0.157611	4.999991	42877.000000		1
3472.394775	1799.814819	2.118529	4.240141	668.671753	23516.117188	100.206093	70.996918	66.787613	51.877735	26.550991	104.538742	137.414490	143.881088	0.177166	0.000000	3.540629	3.255228	0.326034	0.627380	2.825213	4.371366	2.000894	1.851239	1.824696	1.714981	1.424081	2.019277	2.138032	2.158004	0.000000	0.000000	42916.000000		1
5584.567383	2823.983154	2.593424	2.602675	2191.002441	73565.289062	324.292145	222.852554	218.458221	103.610535	84.482109	361.691711	489.130310	261.547302	0.317929	0.000000	3.746989	3.450862	0.413874	0.415420	3.340643	4.866673	2.510936	2.348018	2.339368	2.015404	1.926765	2.558339	2.689425	2.417550	0.000000	0.000000	42995.000000		1
9535.071289	1544.916138	0.906619	2.331306	945.912170	34027.093750	147.686417	95.475632	91.568535	40.242790	34.183243	164.360199	204.821930	117.447273	1.007968	99998.000000	3.979324	3.188905	0.000000	0.367599	2.975851	4.531825	2.169341	1.979892	1.961746	1.604688	1.533813	2.215797	2.311377	2.069843	0.003447	4.999991	43038.000000		1
19286.617188	6128.456055	2.784616	1.794736	3699.185059	99998.000000	540.622559	374.541656	333.216461	160.810806	104.088516	580.640259	810.184509	436.133179	2.286162	99998.000000	4.285256	3.787351	0.444765	0.254001	3.568106	4.999991	2.732894	2.573500	2.522727	2.206315	2.017403	2.763907	2.908584	2.639619	0.359107	4.999991	43071.000000		1
7038.618164	596.388916	3.407531	2.016765	545.118652	20563.671875	105.226418	59.645676	44.785137	34.485451	20.506863	71.265205	97.970383	29.295519	0.584985	0.000000	3.847487	2.775530	0.532440	0.304655	2.736491	4.313101	2.022125	1.775579	1.651134	1.537636	1.311899	1.852877	1.991095	1.466801	0.000000	0.000000	43113.000000		1
13600.623047	6018.887695	2.032184	3.515462	2367.490967	72200.515625	341.117004	245.018463	209.345779	104.859451	91.062805	428.479340	571.096069	334.388306	2.026234	0.000000	4.133559	3.779516	0.307963	0.545982	3.374288	4.858541	2.532903	2.389199	2.320864	2.020607	1.959341	2.631930	2.756709	2.524251	0.306690	0.000000	43176.000000		1
14870.984375	6081.663086	2.991227	2.914133	1620.103882	58553.265625	253.199615	168.066849	176.722900	72.387680	64.684502	248.873138	412.271210	201.679596	0.969836	0.000000	4.172340	3.784022	0.475849	0.464509	3.209543	4.767551	2.403463	2.225482	2.247293	1.859665	1.810800	2.395978	2.615183	2.304662	0.000000	0.000000	43290.000000		1
8038.776367	2205.348145	3.463039	2.405316	709.185913	30040.474609	129.063721	75.045868	77.290825	36.813675	23.966818	137.346634	219.309326	81.219513	1.037619	0.000000	3.905190	3.343477	0.539457	0.381172	2.850760	4.477707	2.110804	1.875327	1.888128	1.566009	1.379610	2.137818	2.341057	1.909660	0.016038	0.000000	43373.000000		1
3593.637939	1734.603027	0.551989	1.011466	748.959961	22230.250000	116.596161	80.103195	58.060635	29.804335	23.498089	120.568016	154.174606	106.086777	1.040581	0.000000	3.555534	3.239200	0.000000	0.004951	2.874459	4.346944	2.066684	1.903650	1.763882	1.474279	1.371033	2.081232	2.188013	2.025661	0.017276	0.000000	43434.000000		1
5262.770020	1680.310791	2.846291	2.605759	514.956604	20588.591797	77.253822	53.953094	39.567451	13.358756	21.990141	65.332092	86.468033	54.427990	1.367225	99998.000000	3.721214	3.225390	0.454279	0.415934	2.711771	4.313627	1.887920	1.732016	1.597338	1.125766	1.342228	1.815127	1.936856	1.735822	0.135840	4.999991	43448.000000		1
2625.451904	859.064880	2.161701	3.453787	402.390900	18390.132812	50.058331	46.373264	40.433983	28.025019	17.731499	73.722939	91.469856	42.404491	0.219452	99998.000000	3.419204	2.934026	0.334796	0.538296	2.604648	4.264585	1.699476	1.666268	1.606747	1.447546	1.248745	1.867603	1.961278	1.627412	0.000000	4.999991	43494.000000		1
5739.056641	1098.942749	2.112361	4.711953	879.883179	30959.068359	132.597687	93.449615	77.438850	56.956654	32.533443	143.634384	176.288086	94.235970	1.022382	19041.054688	3.758841	3.040975	0.324768	0.673201	2.944425	4.490788	2.122536	1.970577	1.888959	1.755544	1.512330	2.157259	2.246223	1.974217	0.009613	4.279691	43630.000000		1
19694.427734	7412.530762	4.042781	2.639680	2564.125732	82814.976562	356.930420	259.533630	223.114670	105.340515	82.628777	400.324799	521.142578	323.548950	1.336669	99998.000000	4.294343	3.869967	0.606680	0.421551	3.408939	4.918109	2.552583	2.414194	2.348528	2.022595	1.917131	2.602412	2.716957	2.509940	0.126024	4.999991	43649.000000		1
6795.527344	4293.896484	1.683721	2.874044	1458.296997	56002.558594	211.085007	151.467087	117.752563	75.650276	63.959824	286.056854	388.119354	241.370392	1.892336	99998.000000	3.832223	3.632852	0.226270	0.458493	3.163846	4.748208	2.324457	2.180318	2.070970	1.878811	1.805907	2.456452	2.588965	2.382684	0.276998	4.999991	43779.000000		1
3826.179688	1083.665894	1.939672	1.387682	558.351013	19357.939453	77.892159	56.302902	42.808460	46.663136	13.516026	61.169041	85.148193	83.519981	1.559667	99998.000000	3.582765	3.034895	0.287728	0.142290	2.746907	4.286859	1.891494	1.750531	1.631530	1.668974	1.130849	1.786532	1.930175	1.921790	0.193032	4.999991	43798.000000		1
7249.067871	2039.612549	2.278883	3.897846	1271.823242	44016.000000	204.380951	132.850555	121.005905	67.021980	54.464993	221.498795	290.204498	206.040009	0.034648	99998.000000	3.860282	3.309548	0.357722	0.590825	3.104427	4.643610	2.310440	2.123363	2.082807	1.826217	1.736117	2.345371	2.462704	2.313951	0.000000	4.999991	43872.000000		1
11557.963867	2965.150391	2.019849	2.701355	1270.124146	46099.457031	199.511734	131.305603	119.889595	49.506340	54.091862	211.325531	313.807434	168.103851	0.078373	0.000000	4.062881	3.472047	0.305319	0.431582	3.103846	4.663696	2.299968	2.118283	2.078782	1.694661	1.733132	2.324952	2.496663	2.225578	0.000000	0.000000	43956.000000		1
28165.812500	6543.443848	2.790784	2.180203	2748.508545	89525.250000	397.327393	281.733459	273.324097	177.715866	103.807899	593.832458	758.538086	512.289185	1.328547	99998.000000	4.449722	3.815806	0.445726	0.338497	3.439097	4.951945	2.599149	2.449838	2.436678	2.249726	2.016230	2.773664	2.879977	2.709515	0.123377	4.999991	44100.000000		1
6792.483398	4043.617188	1.264333	2.436154	1294.442505	45047.320312	200.153152	137.007431	123.195366	48.531879	28.879213	181.225159	257.754303	143.224243	0.661098	99998.000000	3.832029	3.606770	0.101861	0.386705	3.112083	4.653669	2.301363	2.136744	2.090594	1.686027	1.460585	2.258219	2.411206	2.156017	0.000000	4.999991	44147.000000		1
8674.606445	1840.276611	1.982844	2.318972	795.148193	34118.132812	121.850853	84.420433	94.470337	40.810200	44.137554	217.289490	250.735718	175.261215	0.045897	99998.000000	3.938250	3.264883	0.297289	0.365295	2.900448	4.532985	2.085829	1.926448	1.975295	1.610769	1.644808	2.337039	2.399216	2.243686	0.000000	4.999991	44202.000000		1
21372.320312	6688.089844	2.217208	2.793867	2355.257812	78941.414062	346.587555	242.455872	256.360443	88.824013	89.832390	426.012329	646.030945	240.833832	0.068675	0.000000	4.329852	3.825302	0.345806	0.446206	3.372038	4.897305	2.539813	2.384633	2.408851	1.948530	1.953433	2.629422	2.810253	2.381717	0.000000	0.000000	44332.000000		1
2271.759521	1027.304443	2.396065	3.894762	222.738449	16321.893555	33.581917	26.538656	35.611015	28.567757	12.927032	56.191887	86.141159	37.865227	0.072761	99998.000000	3.356362	3.011699	0.379499	0.590481	2.347795	4.212770	1.526106	1.423879	1.551584	1.455876	1.111499	1.749674	1.935211	1.578241	0.000000	4.999991	44515.000000		1
6891.681152	1255.220459	2.001346	2.837040	671.588989	25951.457031	106.163872	68.209221	75.267899	71.770935	37.970074	153.570190	222.818634	106.046692	0.154427	0.000000	3.838325	3.098720	0.301322	0.452865	2.827104	4.414162	2.025977	1.833843	1.876610	1.855949	1.579441	2.186307	2.347951	2.025497	0.000000	0.000000	44606.000000		1
21408.255859	5069.718750	2.263464	2.985059	2778.208008	88581.835938	436.490875	285.800903	252.024719	143.529541	119.081657	531.701294	755.919983	429.783752	1.327393	0.000000	4.330581	3.704984	0.354774	0.474953	3.443765	4.947345	2.639975	2.456064	2.401443	2.156941	2.075845	2.725668	2.878476	2.633250	0.123000	0.000000	44741.000000		1
6213.594727	809.512268	3.999609	4.425165	654.754822	22577.880859	92.435066	68.236969	62.174339	36.789001	19.695839	96.206482	133.723251	77.041046	0.702413	99998.000000	3.793343	2.908223	0.602018	0.645930	2.816079	4.353683	1.965837	1.834020	1.793611	1.565718	1.294374	1.983204	2.126207	1.886722	0.000000	4.999991	44952.000000		1
16368.978516	14222.461914	1.723810	3.941018	3758.170898	99998.000000	571.416809	383.327240	337.872925	154.899277	105.667389	578.080750	772.066406	562.359863	1.399614	0.000000	4.214022	4.152975	0.236489	0.595608	3.574976	4.999991	2.756953	2.583570	2.528753	2.190049	2.023941	2.761988	2.887655	2.750014	0.146008	0.000000	44990.000000		1
23580.066406	6779.843262	1.736145	4.002693	4234.741211	99998.000000	595.266418	419.369965	393.448059	188.922165	168.402969	782.819397	983.108276	497.598267	2.782682	99998.000000	4.372545	3.831220	0.239586	0.602352	3.626827	4.999991	2.774711	2.622597	2.594887	2.276283	2.226350	2.893661	2.992601	2.696879	0.444464	4.999991	45041.000000		1
18204.312500	3979.873291	2.322055	4.172298	2275.049805	63025.093750	339.707733	238.332916	186.831390	57.499393	66.491577	313.992462	431.581573	250.926910	0.883794	99998.000000	4.260174	3.599869	0.365873	0.620375	3.356991	4.799513	2.531106	2.377184	2.271450	1.759663	1.822767	2.496919	2.635063	2.399547	0.000000	4.999991	45109.000000		1
7078.873535	680.648987	1.606628	3.583304	661.511292	26070.451172	110.052467	70.580612	48.016895	29.166000	25.487101	112.220337	152.959610	88.056160	0.545570	0.000000	3.849964	2.832923	0.205915	0.554284	2.820537	4.416149	2.041600	1.848685	1.681394	1.464877	1.406320	2.050071	2.184577	1.944760	0.000000	0.000000	45132.000000		1
7225.267578	1504.340332	1.785485	2.513247	552.168091	24153.519531	94.627609	56.919651	61.696362	45.071926	22.486624	82.221725	143.517197	84.383430	0.799713	0.000000	3.858854	3.177346	0.251756	0.400235	2.742071	4.382980	1.976018	1.755262	1.790260	1.653906	1.351924	1.914987	2.156904	1.926257	0.000000	0.000000	45172.000000		1
2940.193848	899.585205	2.232627	2.294302	344.345673	14713.720703	57.351372	37.806637	32.453266	13.192234	17.790089	51.587864	68.144463	69.507469	0.732962	0.000000	3.468376	2.954042	0.348816	0.360651	2.536995	4.167723	1.758544	1.577568	1.511258	1.120318	1.250178	1.712548	1.833431	1.842031	0.000000	0.000000	45205.000000		1
8418.627930	2266.628174	3.919432	5.199183	852.638367	32526.427734	122.159225	89.033707	82.604111	41.692146	38.540565	152.238022	185.579391	139.338730	0.138189	99998.000000	3.925241	3.355380	0.593223	0.715935	2.930765	4.512237	2.086926	1.949554	1.917002	1.620054	1.585918	2.182523	2.268530	2.144072	0.000000	4.999991	45270.000000		1
7191.429688	1731.047485	2.032184	2.442321	589.018799	21024.150391	96.625870	64.672173	41.982018	57.428467	22.403362	86.714737	111.736191	60.620136	0.144916	0.000000	3.856815	3.238309	0.307963	0.387803	2.770129	4.322719	1.985093	1.810717	1.623063	1.759127	1.350313	1.938093	2.048194	1.782617	0.000000	0.000000	45335.000000		1
15286.484375	7284.432129	2.556419	4.249392	3793.442627	99998.000000	555.717468	386.155029	361.287750	171.594650	158.679947	748.959961	986.845764	534.979309	3.893864	0.000000	4.184308	3.862396	0.407632	0.628327	3.579034	4.999991	2.744854	2.586762	2.557853	2.234504	2.200522	2.874459	2.994249	2.728337	0.590381	0.000000	45415.000000		1
6035.037109	1200.443970	2.041435	4.847637	669.929932	33777.632812	94.488838	70.118050	83.291786	21.031097	48.442451	212.888992	282.408783	164.369446	0.025012	0.000000	3.780680	3.079342	0.309936	0.685530	2.826029	4.528629	1.975381	1.845830	1.920602	1.322862	1.685226	2.328153	2.450878	2.215821	0.000000	0.000000	45453.000000		1
5000.658691	1604.904053	1.353761	3.049818	543.456543	17802.164062	74.648064	58.103806	38.145847	24.598984	15.181246	55.815670	77.753387	51.849983	0.500205	0.000000	3.699027	3.205449	0.131542	0.484274	2.735165	4.250473	1.873019	1.764205	1.581447	1.390917	1.181307	1.746756	1.890719	1.714749	0.000000	0.000000	45479.000000		1
16244.589844	7081.596191	1.464776	2.985059	2547.115723	78882.343750	382.247925	259.323914	207.424606	74.811501	92.783531	395.178040	534.035706	267.773376	2.407421	99998.000000	4.210709	3.850131	0.165771	0.474953	3.406049	4.896980	2.582345	2.413843	2.316860	1.873968	1.967471	2.596793	2.727570	2.427767	0.381552	4.999991	45511.000000		1
9748.358398	2885.269287	2.587257	1.634382	1322.621704	46083.117188	212.118057	137.695099	104.831696	74.441452	40.199619	231.496262	332.124817	164.375610	0.668502	0.000000	3.988931	3.460186	0.412840	0.213353	3.121436	4.663542	2.326578	2.138918	2.020493	1.871815	1.604222	2.364544	2.521301	2.215837	0.000000	0.000000	45541.000000		1
8772.884766	3037.026367	3.481541	4.113708	835.144287	30518.152344	124.138985	88.016075	71.444061	40.119442	38.022499	155.115143	252.582870	124.194496	0.368431	0.000000	3.943142	3.482449	0.541772	0.614233	2.921762	4.484558	2.093908	1.944562	1.853966	1.603355	1.580041	2.190654	2.402404	2.094102	0.000000	0.000000	45608.000000		1
6167.313965	1790.560547	1.350678	0.095596	564.484558	17183.832031	97.282707	63.028538	41.235756	23.800295	14.206784	46.595291	65.180984	38.324707	1.529254	0.000000	3.790096	3.252989	0.130552	0.000000	2.751652	4.235120	1.988036	1.799537	1.615274	1.376582	1.152496	1.668342	1.814121	1.583479	0.184480	0.000000	45648.000000		1
8215.924805	2725.210938	1.748480	3.515462	921.211426	27719.771484	145.210175	97.190193	82.008949	34.500870	31.632992	106.321144	176.920258	121.829269	0.332536	0.000000	3.914656	3.435400	0.242661	0.545982	2.964359	4.442790	2.161997	1.987622	1.913861	1.537830	1.500140	2.026620	2.247777	2.085752	0.000000	0.000000	45751.000000		1
22254.525391	10056.269531	2.803118	2.214124	4132.049805	99998.000000	614.305420	419.089355	367.686493	172.717117	134.318405	654.665405	854.429993	485.809113	3.234174	99998.000000	4.347418	4.002437	0.447641	0.345202	3.616166	4.999991	2.788384	2.622307	2.565478	2.237335	2.128135	2.816019	2.931676	2.686466	0.509763	4.999991	45775.000000		1
7423.502930	2673.956055	2.423819	2.559503	990.410522	37302.207031	158.223557	105.371353	104.248871	47.048603	37.091209	194.090515	232.742096	174.866486	1.048320	0.000000	3.870609	3.427154	0.384500	0.408156	2.995815	4.571734	2.199271	2.022722	2.018071	1.672547	1.569271	2.288004	2.366875	2.242707	0.020494	0.000000	45853.000000		1
19369.062500	4427.878906	2.328223	2.183287	1910.030762	63484.312500	302.224915	195.663223	163.650925	74.163918	61.816628	310.276550	414.442139	228.603714	0.890727	0.000000	4.287108	3.646196	0.367025	0.339111	3.281040	4.802666	2.480330	2.291509	2.213918	1.870193	1.791105	2.491749	2.617464	2.359083	0.000000	0.000000	45877.000000		1
10968.942383	2887.936768	3.111492	4.249392	976.610840	34565.238281	143.807068	105.867836	106.136124	67.638725	30.461172	165.424088	219.697876	92.028015	0.852638	99998.000000	4.040165	3.460588	0.492969	0.628327	2.989722	4.538640	2.157780	2.024764	2.025863	1.830195	1.483747	2.218599	2.341826	1.963920	0.000000	4.999991	45915.000000		1
5407.743164	2175.562256	0.928205	2.528666	891.626038	27573.394531	124.342514	93.421867	74.830002	27.725895	18.789221	88.845596	112.920349	69.658577	0.477580	0.000000	3.733016	3.337572	0.000000	0.402891	2.950183	4.440490	2.094620	1.970448	1.874076	1.442886	1.273909	1.948636	2.052772	1.842975	0.000000	0.000000	45935.000000		1
7877.299805	2381.367920	1.748480	2.260381	1357.301392	43449.753906	201.778275	137.861618	110.437935	58.325836	49.450836	205.016205	273.515289	155.697968	1.606390	0.000000	3.896377	3.376827	0.242661	0.354182	3.132676	4.637987	2.304874	2.139443	2.043118	1.765861	1.694174	2.311788	2.436982	2.192283	0.205851	0.000000	45962.000000		1
10292.903320	927.684204	2.485493	0.912787	923.635254	25587.849609	122.153061	99.404320	70.466515	49.777710	29.714907	142.166519	190.445541	114.197014	0.006915	99998.000000	4.012538	2.967400	0.395413	0.000000	2.965501	4.408034	2.086904	1.997405	1.847983	1.697035	1.472974	2.152797	2.279771	2.057655	0.000000	4.999991	46030.000000		1
5160.769531	1904.942627	1.936588	1.193407	622.498901	22906.093750	112.343689	67.077484	77.753387	53.293175	26.051424	110.077141	129.846985	72.011467	0.263145	99998.000000	3.712714	3.279882	0.287037	0.076789	2.794139	4.359951	2.050549	1.826577	1.890719	1.726672	1.415831	2.041697	2.113432	1.857402	0.000000	4.999991	46044.000000		1
16162.248047	7221.166504	2.898715	3.018980	3629.236816	99998.000000	541.677185	372.453979	309.434692	131.718811	117.706306	538.796997	700.625427	394.872742	0.574448	99998.000000	4.208502	3.858607	0.462205	0.479860	3.559815	4.999991	2.733741	2.571073	2.490569	2.119648	2.070800	2.731425	2.845486	2.596457	0.000000	4.999991	46099.000000		1
5722.990723	862.339783	2.312804	4.338820	872.216980	30354.746094	122.680382	89.129303	67.780579	39.354675	25.314411	133.421036	203.890640	125.708611	1.160600	99998.000000	3.757623	2.935678	0.364139	0.637372	2.940624	4.482226	2.088775	1.950021	1.831105	1.594996	1.403368	2.125224	2.309397	2.099365	0.064682	4.999991	46166.000000		1
12799.736328	3635.604736	3.672733	6.145891	2514.203125	78403.875000	383.694183	256.903198	216.595642	104.951965	101.094208	545.716919	677.534424	393.938385	2.097377	99998.000000	4.107201	3.560577	0.564989	0.788585	3.400400	4.894338	2.583985	2.409770	2.335650	2.020991	2.004726	2.736967	2.830931	2.595428	0.321677	4.999991	46198.000000		1
19040.753906	3845.496338	2.334390	3.540132	2513.281006	85327.140625	371.343811	254.892593	257.316406	129.060638	81.854759	444.705963	554.891052	334.098419	1.272830	0.000000	4.279684	3.584952	0.368173	0.549019	3.400241	4.931087	2.569776	2.406357	2.410467	2.110794	1.913044	2.648073	2.744208	2.523875	0.104770	0.000000	46223.000000		1
7006.177246	2625.307129	0.382384	0.545822	991.175293	35661.406250	145.376694	99.049690	84.099724	25.613535	27.994181	146.058197	193.390503	122.486107	1.335341	99998.000000	3.845481	3.419180	0.000000	0.000000	2.996150	4.552198	2.162495	1.995853	1.924795	1.408470	1.447068	2.164526	2.286435	2.088087	0.125592	4.999991	46255.000000		1
8435.554688	1557.436035	1.618963	3.194753	948.428528	41579.699219	150.770157	102.947533	118.982979	43.801426	48.242008	216.681992	327.123016	164.452698	0.705422	0.000000	3.926114	3.192410	0.209237	0.504437	2.977005	4.618881	2.178315	2.012616	2.075485	1.641488	1.683425	2.335823	2.514711	2.216041	0.000000	0.000000	46305.000000		1
13237.096680	4856.176270	3.142330	3.151581	1577.828857	51786.234375	231.018295	162.494522	145.712830	62.177425	62.205177	276.281403	382.698151	202.897675	0.034617	99998.000000	4.121793	3.686295	0.497252	0.498528	3.198060	4.714214	2.363646	2.210839	2.163498	1.793633	1.793827	2.441352	2.582856	2.307277	0.000000	4.999991	46360.000000		1
9282.695312	1325.079468	2.624262	2.698272	1052.159302	33893.433594	162.201569	109.244530	100.730324	37.590775	41.306679	198.518768	218.507553	145.040573	0.146360	0.000000	3.967674	3.122242	0.419007	0.431086	3.022082	4.530116	2.210055	2.038400	2.003160	1.575081	1.616020	2.297801	2.339467	2.161489	0.000000	0.000000	46398.000000		1
6204.981934	1262.066284	3.296517	3.419866	1051.496338	34465.433594	158.821793	111.406227	96.684464	39.135727	51.082134	169.075226	230.447800	147.310196	1.275422	0.000000	3.792741	3.101082	0.518055	0.534009	3.021808	4.537384	2.200910	2.046910	1.985357	1.592573	1.708269	2.228080	2.362573	2.168233	0.105654	0.000000	46438.000000		1
6656.838867	2327.229736	2.716774	4.773628	635.105225	27491.281250	110.530449	70.679291	74.484627	29.314020	25.638205	94.797211	125.884384	95.993706	0.581841	0.000000	3.823268	3.366839	0.434053	0.678849	2.802846	4.439195	2.043482	1.849292	1.872067	1.467075	1.408888	1.976796	2.099972	1.982243	0.000000	0.000000	46498.000000		1
12681.604492	5004.756836	3.904013	4.230890	2027.182007	63719.226562	316.798645	210.070450	212.734802	112.929596	68.943146	382.371277	549.667175	287.897858	0.698907	0.000000	4.103174	3.699383	0.591511	0.626432	3.306893	4.804270	2.500783	2.322365	2.327839	2.052808	1.838491	2.582485	2.740100	2.459239	0.000000	0.000000	46582.000000		1
6684.654297	956.159485	1.952007	1.992095	752.278076	33035.863281	114.249435	75.138382	90.384384	27.864664	28.379648	148.259995	210.431244	108.692543	0.239258	0.000000	3.825079	2.980530	0.290481	0.299310	2.876378	4.518986	2.057854	1.875862	1.956093	1.445054	1.453007	2.171024	2.323110	2.036200	0.000000	0.000000	46612.000000		1
5743.870605	1472.374268	2.217208	2.275799	592.904297	28448.203125	93.939934	64.937370	85.737190	32.761639	29.829004	132.909134	193.899323	117.974594	0.646539	0.000000	3.759205	3.168018	0.345806	0.357134	2.772985	4.454055	1.972850	1.812495	1.933169	1.515366	1.474639	2.123555	2.287576	2.071789	0.000000	0.000000	46668.000000		1
15366.069336	4087.005371	4.264811	4.600938	1428.896606	49417.910156	222.485580	148.266159	170.845291	64.986710	48.898846	242.141327	305.999390	182.091690	1.146654	99998.000000	4.186563	3.611405	0.629900	0.662846	3.155001	4.693884	2.347302	2.171042	2.232603	1.812825	1.689299	2.384069	2.485721	2.260290	0.059432	4.999991	46690.000000		1
5624.147461	1064.000854	2.889463	2.932636	924.591248	27350.419922	129.060638	93.045647	63.451008	39.360840	32.484104	135.814026	207.042221	94.485756	0.566363	99998.000000	3.750057	3.026942	0.460817	0.467258	2.965950	4.436964	2.110794	1.968696	1.802438	1.595064	1.511671	2.132945	2.316059	1.975366	0.000000	4.999991	46708.000000		1
13901.072266	8310.126953	2.288134	4.896977	3930.625977	99998.000000	608.236633	393.506653	325.815491	120.839386	134.753220	669.269958	941.406860	554.437744	2.108812	0.000000	4.143048	3.919608	0.359481	0.689928	3.594462	4.999991	2.784073	2.594952	2.512972	2.082208	2.129539	2.825601	2.973777	2.743853	0.324038	0.000000	46750.000000		1
5911.807617	1689.278198	1.304422	2.066105	540.230957	21411.080078	71.659920	51.091385	49.759209	38.256863	7.333131	37.871395	79.474113	91.247833	1.483137	0.000000	3.771720	3.227701	0.115418	0.315152	2.732579	4.330638	1.855276	1.708348	1.696873	1.582709	0.865289	1.578311	1.900226	1.960223	0.171181	0.000000	46788.000000		1
5817.750488	1398.475464	1.970509	3.996526	869.450867	26306.406250	136.066895	98.081398	81.071495	37.421169	32.178814	115.353416	158.898895	105.217163	0.138403	0.000000	3.764755	3.145655	0.294578	0.601683	2.939245	4.420062	2.133753	1.991587	1.908868	1.573117	1.507570	2.062031	2.201121	2.022087	0.000000	0.000000	46851.000000		1
16422.855469	5323.375000	1.763899	4.184633	1346.748901	44685.636719	205.617538	144.978897	122.446014	32.203484	48.291348	196.597595	242.755005	169.537796	0.923989	99998.000000	4.215449	3.726187	0.246474	0.621657	3.129287	4.650168	2.313060	2.161305	2.087945	1.507903	1.683869	2.293578	2.385168	2.229267	0.000000	4.999991	46900.000000		1
6699.339355	1325.181274	2.026016	2.584173	580.387390	19492.119141	81.537140	64.064674	41.917259	40.816364	15.094901	92.684853	133.479630	76.547646	0.380525	99998.000000	3.826032	3.122275	0.306643	0.412322	2.763718	4.289859	1.911355	1.806619	1.622393	1.610834	1.178830	1.967009	2.125415	1.883932	0.000000	4.999991	46921.000000		1
10878.927734	5075.362305	1.329091	3.373610	2168.167480	64258.058594	318.904846	228.760986	160.533279	102.102592	72.140984	376.259308	442.834137	245.521118	1.111335	0.000000	4.036586	3.705467	0.123555	0.528095	3.336093	4.807928	2.503661	2.359382	2.205565	2.009037	1.858182	2.575487	2.646241	2.390089	0.045845	0.000000	46974.000000		1
10590.823242	1161.570435	2.380646	1.270500	924.375366	31692.326172	135.770844	99.897720	76.849854	35.031273	44.094379	142.027756	181.015457	124.475113	1.811706	99998.000000	4.024930	3.065046	0.376695	0.103975	2.965848	4.500954	2.132807	1.999556	1.885643	1.544456	1.644383	2.152373	2.257716	2.095083	0.258088	4.999991	47025.000000		1
5894.369141	2004.544312	0.681506	2.460824	1111.669312	31865.080078	163.863708	119.800163	84.994011	36.677990	22.579136	136.378342	166.836441	96.952744	1.122800	0.000000	3.770437	3.302016	0.000000	0.391080	3.045976	4.503315	2.214483	2.078457	1.929388	1.564406	1.353707	2.134745	2.222291	1.986560	0.050302	0.000000	47143.000000		1
9677.068359	3263.859863	1.258165	2.331306	784.228699	34494.746094	128.490143	83.353462	111.461739	29.027233	41.436199	188.330093	223.934937	198.364578	1.066105	99998.000000	3.985744	3.513731	0.099738	0.367599	2.894443	4.537753	2.108870	1.920924	2.047126	1.462806	1.617380	2.274920	2.350122	2.297464	0.027800	4.999991	47164.000000		1
6648.802734	2279.462646	2.167868	3.728240	690.609436	21958.460938	110.817238	78.231369	56.568104	30.726374	23.713951	102.629906	111.520325	104.807030	2.090912	99998.000000	3.822743	3.357832	0.336033	0.571504	2.839232	4.341602	2.044607	1.893381	1.752572	1.487511	1.375004	2.011274	2.047354	2.020391	0.320336	4.999991	47227.000000		1
5664.750977	2031.708984	1.483278	1.961258	977.841248	30705.236328	133.066406	102.497307	79.134903	64.030754	29.869093	135.129425	154.634079	88.898018	1.179778	0.000000	3.753181	3.307862	0.171223	0.292535	2.990268	4.487213	2.124068	2.010712	1.898368	1.806389	1.475222	2.130750	2.189305	1.948892	0.071800	0.000000	47251.000000		1
8329.208984	2998.800293	1.964342	2.491661	1512.012573	49185.207031	212.349335	155.704132	133.356277	66.010513	53.968513	260.748627	332.349945	251.155106	0.198192	99998.000000	3.920604	3.476948	0.293217	0.396489	3.179555	4.691834	2.327051	2.192300	2.125013	1.819613	1.732140	2.416222	2.521596	2.399942	0.000000	4.999991	47273.000000		1
8917.821289	1583.635498	2.211041	1.819406	982.602539	24313.734375	151.090866	105.328178	79.159576	51.732800	27.087561	92.342560	114.246353	103.814064	1.067268	99998.000000	3.950259	3.199655	0.344597	0.259930	2.992378	4.385852	2.179238	2.022545	1.898503	1.713766	1.432770	1.965402	2.057842	2.016256	0.028273	4.999991	47304.000000		1
11575.257812	2765.244141	2.371395	2.454656	1492.316772	46423.558594	227.943802	159.716080	133.149673	78.265289	49.019112	237.333786	279.864716	180.263031	0.132701	0.000000	4.063530	3.441734	0.375004	0.389991	3.173861	4.666739	2.357828	2.203349	2.124340	1.893569	1.690365	2.375360	2.446948	2.255907	0.000000	0.000000	47380.000000		1
9869.678711	604.372681	3.666565	4.937066	971.168030	32128.132812	149.653839	106.987228	81.848595	36.088993	37.211475	130.614838	165.174301	107.477547	1.192653	99998.000000	3.994303	2.781305	0.564259	0.693469	2.987294	4.506886	2.175088	2.029332	1.913011	1.557375	1.570677	2.115993	2.217942	2.031318	0.076514	4.999991	47431.000000		1
7012.480469	2917.784180	3.308852	3.231758	870.428406	30804.826172	125.523582	94.087952	94.979156	34.978848	32.255909	136.677475	188.878998	96.857147	1.392655	0.000000	3.845872	3.465053	0.519677	0.509439	2.939733	4.488619	2.098725	1.973534	1.977628	1.543805	1.508609	2.135697	2.276184	1.986132	0.143844	0.000000	47458.000000		1
5286.656738	2287.955322	2.195622	3.379778	879.516235	27966.109375	137.180115	97.187111	57.968121	43.955612	23.050947	104.495575	161.957962	112.001389	1.405818	99998.000000	3.723181	3.359447	0.341558	0.528888	2.944244	4.446632	2.137291	1.987609	1.763189	1.643014	1.362689	2.019098	2.209402	2.049223	0.147929	4.999991	47562.000000		1
12819.625977	3744.583984	2.553336	3.207088	1893.967529	69041.148438	296.886963	194.540741	196.360153	82.144630	70.907486	338.520508	443.931946	283.093384	1.340427	99998.000000	4.107875	3.573404	0.407108	0.506111	3.277373	4.839108	2.472591	2.289011	2.293053	1.914579	1.850692	2.529585	2.647316	2.451930	0.127243	4.999991	47689.000000		1
9505.673828	3155.595947	3.148497	4.360406	870.779968	34567.878906	123.901543	82.486931	88.287437	40.020763	37.566105	197.436371	266.000214	125.724030	1.660309	0.000000	3.977983	3.499081	0.498103	0.639527	2.939909	4.538673	2.093077	1.916385	1.945899	1.602285	1.574796	2.295427	2.424882	2.099418	0.220189	0.000000	47730.000000		1
12964.272461	3598.538086	1.945839	2.386814	2296.558838	67826.742188	313.283173	225.223938	165.319229	85.191368	66.772194	390.885468	464.404877	282.217590	1.054970	0.000000	4.112748	3.556126	0.289107	0.377819	3.361078	4.831401	2.495937	2.352615	2.218323	1.930396	1.824596	2.592050	2.666897	2.450584	0.023240	0.000000	47749.000000		1
5740.169922	4343.775879	2.695188	3.786831	895.733582	31146.634766	130.149200	90.871613	93.474289	42.333565	31.420214	113.293480	183.485535	130.210861	0.842755	0.000000	3.758925	3.637867	0.430589	0.578276	2.952179	4.493411	2.114441	1.958428	1.970692	1.626685	1.497209	2.054205	2.263602	2.114647	0.000000	0.000000	47779.000000		1
3984.076416	1331.805054	1.711475	2.491661	305.576935	17292.478516	55.676903	41.716816	34.436111	14.740272	14.527493	57.046082	95.602066	35.617184	0.108466	0.000000	3.600328	3.124441	0.233371	0.396489	2.485121	4.237857	1.745675	1.620311	1.537014	1.168505	1.162191	1.756226	1.980467	1.551660	0.000000	0.000000	47832.000000		1
4541.064453	1372.775635	2.531749	2.281967	664.736877	22983.845703	94.174301	74.419868	43.514637	45.688675	19.097593	117.160484	146.536179	121.712082	0.285896	0.000000	3.657158	3.137599	0.403421	0.358309	2.822650	4.361423	1.973932	1.871689	1.638635	1.659809	1.280979	2.068781	2.165945	2.085334	0.000000	0.000000	47851.000000		1
8025.414551	1274.114502	1.791652	2.448488	679.495667	26074.201172	106.820709	73.707527	69.208351	53.169823	22.964603	96.829399	120.873306	66.543999	0.450727	0.000000	3.904468	3.105208	0.253254	0.388898	2.832187	4.416211	2.028656	1.867512	1.840158	1.725665	1.361059	1.986007	2.082330	1.823109	0.000000	0.000000	47890.000000		1
11411.011719	4775.548828	2.701355	3.830003	2233.996094	64507.203125	328.473694	228.190506	178.566971	99.660271	53.259251	301.626648	369.410309	253.002258	1.173643	99998.000000	4.057324	3.679023	0.431582	0.583199	3.349082	4.809608	2.516501	2.358298	2.251801	1.998522	1.726395	2.479470	2.567509	2.403124	0.069536	4.999991	47928.000000		1
7702.735352	2035.486572	2.167868	2.152450	2309.319336	65575.062500	337.499786	234.626266	184.786880	85.074188	64.505646	374.735931	491.362946	278.850159	1.820036	0.000000	3.886645	3.308668	0.336033	0.332933	3.363484	4.816739	2.528274	2.370377	2.266671	1.929798	1.809598	2.573725	2.691402	2.445371	0.260080	0.000000	47952.000000		1
21090.056641	5925.610840	3.802250	2.621178	3405.995605	98591.851562	512.326172	353.852844	271.732880	166.102509	99.771286	513.824890	653.191345	377.042572	0.267462	0.000000	4.324078	3.772733	0.580041	0.418496	3.532244	4.993841	2.709547	2.548823	2.434142	2.220376	1.999006	2.710815	2.815040	2.576391	0.000000	0.000000	48018.000000		1
6648.661133	612.220825	1.039220	2.244962	453.340424	18042.066406	80.615097	53.274670	69.655495	42.493919	22.116575	61.955395	95.071663	33.433895	0.268031	0.000000	3.822734	2.786908	0.016707	0.351209	2.656425	4.256286	1.906416	1.726521	1.842955	1.628327	1.344718	1.792079	1.978051	1.524187	0.000000	0.000000	48091.000000		1
8812.251953	2176.857422	3.971855	5.926946	979.383118	38128.503906	149.043259	104.002174	120.305901	70.642288	38.670082	164.616135	241.774368	138.040482	1.105862	99998.000000	3.945087	3.337830	0.598993	0.772831	2.990953	4.581250	2.173312	2.017042	2.080287	1.849065	1.587375	2.216472	2.383410	2.140007	0.043701	4.999991	48110.000000		1
6454.918945	2315.961914	2.806202	5.273193	786.852966	30135.886719	130.691925	79.612885	82.372833	51.045128	32.419346	155.768890	215.932632	149.015503	0.280457	0.000000	3.809891	3.364731	0.448119	0.722074	2.895894	4.479084	2.116249	1.900983	1.915784	1.707954	1.510804	2.192481	2.334318	2.173231	0.000000	0.000000	48134.000000		1
4671.765625	1057.216675	2.479326	4.107540	479.154419	15985.488281	74.114578	55.399368	27.735146	19.560154	25.237318	58.344337	82.588692	89.416092	0.895526	4918.486328	3.669481	3.024164	0.394334	0.613582	2.680475	4.203726	1.869904	1.743505	1.443030	1.291372	1.402043	1.765999	1.916921	1.951416	0.000000	3.691831	48175.000000		1
6217.942871	1901.966797	1.865662	3.185502	739.061157	23678.681641	115.276321	80.485580	71.918953	19.390549	23.914394	86.048645	94.149628	55.787918	0.315046	99998.000000	3.793647	3.279203	0.270833	0.503178	2.868680	4.374358	2.061740	1.905718	1.856843	1.287590	1.378659	1.934744	1.973819	1.746540	0.000000	4.999991	48214.000000		1
3197.208008	1611.888794	2.747611	4.816800	795.416504	25863.878906	131.135986	83.979454	74.244095	42.182461	30.282314	128.391464	163.231537	111.023849	0.308360	0.000000	3.504771	3.207335	0.438955	0.682759	2.900595	4.412694	2.117722	1.924173	1.870662	1.625132	1.481189	2.108536	2.212804	2.045416	0.000000	0.000000	48239.000000		1
14874.336914	4573.030273	1.544953	2.386814	1877.762573	59581.742188	290.327850	194.189194	154.615570	112.451614	46.188240	270.363708	392.226898	227.246872	1.892173	99998.000000	4.172438	3.660204	0.188915	0.377819	3.273641	4.775113	2.462889	2.288225	2.189253	2.050966	1.664531	2.431948	2.593537	2.356498	0.276961	4.999991	48270.000000		1
20252.494141	3616.201660	2.895631	3.096074	1991.296509	63128.121094	274.539093	198.315247	187.315536	73.186371	54.964558	292.282928	375.559296	228.036316	0.359726	0.000000	4.306479	3.558253	0.461743	0.490811	3.299136	4.800223	2.438604	2.297356	2.272574	1.864430	1.740083	2.465803	2.574678	2.358004	0.000000	0.000000	48322.000000		1
6200.041992	484.128479	1.911918	3.009729	701.223694	30115.148438	103.518028	77.845901	87.408577	38.688587	30.029448	138.092911	162.142990	88.904190	1.027779	0.000000	3.792395	2.684961	0.281469	0.478527	2.845857	4.478785	2.015016	1.891236	1.941554	1.587583	1.477547	2.140171	2.209898	1.948922	0.011900	0.000000	48514.000000		1
17008.105469	3730.589844	2.297385	4.193885	2089.880615	64877.792969	311.337341	217.681122	156.027924	107.807510	51.661877	274.924561	388.649750	229.744705	0.383756	99998.000000	4.230656	3.571778	0.361234	0.622617	3.320122	4.812096	2.493231	2.337821	2.193202	2.032649	1.713170	2.439214	2.589558	2.361245	0.000000	4.999991	48568.000000		1
9242.963867	2205.847656	1.927337	2.923384	1166.498169	38741.078125	167.033798	120.568016	104.369141	70.747131	36.341862	188.108063	228.727066	150.538879	0.446868	99998.000000	3.965811	3.343575	0.284958	0.465886	3.066884	4.588171	2.222804	2.081232	2.018572	1.849709	1.560407	2.274407	2.359318	2.177649	0.000000	4.999991	48595.000000		1
7591.606445	3752.404297	1.816322	3.373610	1879.785522	52073.984375	284.468719	199.881775	131.539963	82.890900	45.337128	231.453094	317.452393	268.544312	1.474151	0.000000	3.880334	3.574310	0.259193	0.528095	3.274108	4.716621	2.454035	2.300773	2.119058	1.918507	1.656454	2.364463	2.501679	2.429016	0.168542	0.000000	48634.000000		1
5945.624023	1805.233032	1.742312	3.740575	701.390198	27715.222656	113.826965	76.415047	67.598640	37.526016	24.460217	111.437065	148.278488	82.021286	0.498084	14459.922852	3.774197	3.256533	0.241126	0.572938	2.845960	4.442719	2.056245	1.883179	1.829938	1.574332	1.388460	2.047030	2.171078	1.913927	0.000000	4.160166	48655.000000		1
16862.431641	6826.231934	0.946708	2.399149	4263.444824	99998.000000	634.244873	440.592255	427.597382	188.145065	147.963959	777.879272	1004.938049	555.495422	2.460930	0.000000	4.226920	3.834181	0.000000	0.380057	3.629761	4.999991	2.802257	2.644037	2.631035	2.274493	2.170156	2.890912	3.002139	2.744680	0.391099	0.000000	48752.000000		1
8125.238281	2036.498047	1.236579	1.174904	865.408081	27704.607422	136.002136	97.341301	78.604500	63.395500	20.596291	112.938850	137.229462	81.830093	0.218901	0.000000	3.909836	3.308884	0.092222	0.070003	2.937221	4.442552	2.133546	1.988297	1.895447	1.802058	1.313789	2.052843	2.137447	1.912913	0.000000	0.000000	48798.000000		1
14604.962891	5972.159668	1.211909	2.112361	2834.147217	97197.851562	406.338074	294.907196	299.523560	139.619354	108.424255	655.590515	867.588318	457.596008	2.498656	99998.000000	4.164500	3.776131	0.083470	0.324768	3.452422	4.987657	2.608887	2.469685	2.476431	2.144946	2.035126	2.816633	2.938314	2.660482	0.397706	4.999991	48856.000000		1
6544.547852	1530.200562	3.191670	2.581089	651.051270	25594.033203	98.340431	67.805244	57.739925	36.314106	17.321360	77.426514	98.753647	41.679813	0.712218	99998.000000	3.815880	3.184748	0.504018	0.411803	2.813615	4.408139	1.992732	1.831263	1.761476	1.560075	1.238582	1.888890	1.994553	1.619926	0.000000	4.999991	48877.000000		1
5379.230469	1503.883911	2.870961	4.240141	1049.775635	30207.601562	159.925781	114.517723	100.462044	50.391376	45.981628	196.125778	252.792572	150.930511	0.614926	0.000000	3.730720	3.177214	0.458027	0.627380	3.021096	4.480116	2.203918	2.058873	2.002002	1.702356	1.662584	2.292535	2.402764	2.178777	0.000000	0.000000	48954.000000		1
12154.359375	3750.797607	2.106194	3.564802	1383.901733	62811.699219	202.256256	138.990280	166.312195	72.634384	49.096203	330.539795	366.520844	226.127472	1.389423	0.000000	4.084732	3.574124	0.323498	0.552035	3.141105	4.798040	2.305902	2.142984	2.220924	1.861142	1.691048	2.519224	2.564099	2.354353	0.142835	0.000000	48998.000000		1
10980.274414	806.823242	2.713690	3.009729	794.957031	31399.609375	125.073357	91.210823	90.285706	62.199009	24.278275	145.133087	147.495224	106.681946	0.561353	99998.000000	4.040613	2.906778	0.433560	0.478527	2.900344	4.496924	2.097165	1.960046	1.955619	1.793783	1.385218	2.161767	2.168778	2.028091	0.000000	4.999991	49053.000000		1
9367.670898	1322.510742	2.470075	3.200921	986.589783	32088.302734	149.459564	108.316322	99.555420	36.900017	26.720596	135.129425	191.762299	106.444496	0.057295	99998.000000	3.971632	3.121399	0.392710	0.505275	2.994137	4.506347	2.174524	2.034694	1.998065	1.567027	1.426846	2.130750	2.282763	2.027123	0.000000	4.999991	49078.000000		1
9006.395508	2220.865479	3.142330	3.373610	932.491760	29331.623047	125.606850	103.921997	86.893593	30.991575	22.489706	133.846603	185.705826	130.639511	0.035957	0.000000	3.954551	3.346522	0.497252	0.528095	2.969645	4.467336	2.099013	2.016707	1.938988	1.491244	1.351984	2.126607	2.268826	2.116075	0.000000	0.000000	49136.000000		1
14911.936523	3571.743408	1.905751	1.378431	1819.723511	60754.882812	290.577606	192.024414	175.131699	95.046997	62.868183	350.115356	399.029633	214.036133	3.156771	99998.000000	4.173534	3.552880	0.280066	0.139385	3.260005	4.783581	2.463262	2.283356	2.243365	1.977938	1.798431	2.544211	2.601005	2.330487	0.499243	4.999991	49264.000000		1
11639.975586	1655.884399	1.264333	1.581958	773.599060	30326.935547	131.210007	86.144241	91.377350	44.769718	41.161743	162.300247	205.657623	120.827049	0.289157	0.000000	4.065952	3.219030	0.101861	0.199195	2.888516	4.481829	2.117967	1.935226	1.960839	1.650984	1.614494	2.210319	2.313145	2.082164	0.000000	0.000000	49406.000000		1
4499.029785	509.667999	4.418998	4.594771	490.104767	25333.703125	66.799950	52.072014	71.064758	44.634033	23.239056	100.881432	133.001648	73.047600	0.148390	0.000000	3.653119	2.707287	0.645324	0.662264	2.690289	4.403698	1.824776	1.716604	1.851654	1.649666	1.366218	2.003811	2.123857	1.863606	0.000000	0.000000	49536.000000		1
6749.934082	1291.707275	2.457740	4.354239	575.228271	16004.360352	70.299995	59.741272	35.583260	36.246265	13.472855	41.454700	64.262032	53.058807	0.257617	99998.000000	3.829299	3.111164	0.390536	0.638912	2.759840	4.204238	1.846955	1.776274	1.551246	1.559263	1.129460	1.617574	1.807954	1.724757	0.000000	4.999991	49580.000000		1
9173.302734	1918.825562	2.204873	2.775365	1154.675171	35969.742188	168.217941	126.433289	123.522240	68.613190	38.799603	200.421432	277.197266	140.097336	0.000472	0.000000	3.962526	3.283036	0.343384	0.443320	3.062460	4.555937	2.225872	2.101861	2.091745	1.836408	1.588827	2.301944	2.442789	2.146430	0.000000	0.000000	49636.000000		1
7717.250488	351.731232	3.660398	6.432679	958.444519	24241.595703	119.090904	106.102196	68.187630	42.839298	36.468296	131.253174	151.855637	167.773895	0.116715	0.000000	3.887463	2.546211	0.563528	0.808392	2.981567	4.384561	2.075879	2.025724	1.833706	1.631842	1.561916	2.118110	2.181431	2.224724	0.000000	0.000000	49721.000000		1
12675.822266	4257.018066	1.205742	2.719858	1886.387695	51697.468750	271.884003	198.454010	162.195404	54.822708	57.104675	226.025711	308.506470	229.075531	1.852735	99998.000000	4.102976	3.629106	0.081254	0.434546	3.275631	4.713470	2.434384	2.297660	2.210039	1.738961	1.756672	2.354158	2.489264	2.359979	0.267813	4.999991	49848.000000		1
4337.216797	3280.364014	1.557288	3.392113	938.671570	32952.402344	142.132599	103.400841	73.263466	27.291088	42.426079	158.908142	207.532532	118.612930	1.199830	99998.000000	3.637211	3.515922	0.192369	0.530470	2.972514	4.517887	2.152694	2.014524	1.864887	1.436021	1.627633	2.201146	2.317086	2.074132	0.079120	4.999991	49944.000000		1
14243.048828	3141.074707	1.760815	2.642764	2013.915771	63070.960938	305.820526	208.997314	184.839294	126.094078	76.248528	420.110077	560.605225	274.082703	1.932237	99998.000000	4.153603	3.497078	0.245714	0.422058	3.304041	4.799829	2.485467	2.320141	2.266794	2.100695	1.882231	2.623363	2.748657	2.437882	0.286060	4.999991	49987.000000		1
4212.482910	1152.112549	1.766982	4.150712	535.506653	20107.056641	85.925293	63.084045	62.050991	51.775974	23.054031	102.210518	140.562973	62.945274	0.656019	0.000000	3.624538	3.061495	0.247232	0.618123	2.728765	4.303349	1.934121	1.799919	1.792749	1.714128	1.362747	2.009495	2.147871	1.798963	0.000000	0.000000	50036.000000		1
11463.292969	3200.526123	1.952007	3.015897	1844.288574	59643.058594	277.925049	193.264069	193.186981	71.246696	72.803986	292.908936	367.711182	220.015503	0.465470	0.000000	4.059309	3.505221	0.290481	0.479416	3.265829	4.775560	2.443928	2.286151	2.285978	1.852765	1.862155	2.466733	2.565507	2.342453	0.000000	0.000000	50069.000000		1
6060.854004	3903.933105	1.082392	3.466122	3740.368408	99998.000000	555.930237	389.106171	305.567688	159.179504	126.494965	621.299377	758.707642	469.132263	1.267714	0.000000	3.782534	3.591502	0.034385	0.539844	3.572914	4.999991	2.745020	2.590068	2.485107	2.201887	2.102073	2.793301	2.880075	2.671295	0.103021	0.000000	50175.000000		1
11658.364258	2200.065674	1.378431	0.999131	918.704346	46419.191406	128.416138	100.921516	131.950104	30.396414	53.687893	262.250397	314.932983	201.701187	0.885295	99998.000000	4.066638	3.342436	0.139385	0.000000	2.963176	4.666698	2.108620	2.003984	2.120410	1.482822	1.729876	2.418716	2.498218	2.304708	0.000000	4.999991	50214.000000		1
4856.139160	2039.930176	1.751564	1.393850	757.591370	26447.210938	112.726067	81.688240	84.793564	29.992443	15.878171	115.960915	157.400192	113.136208	0.918215	0.000000	3.686291	3.309615	0.243426	0.144216	2.879435	4.422380	2.052024	1.912160	1.928363	1.477012	1.200800	2.064312	2.197005	2.053602	0.000000	0.000000	50228.000000		1
5454.171875	1480.663330	1.304422	2.824705	515.042969	19004.687500	74.697403	59.590168	54.498917	12.304117	20.284834	66.229454	109.922951	69.442711	0.873103	0.000000	3.736729	3.170456	0.115418	0.450973	2.711843	4.278861	1.873306	1.775175	1.736388	1.090050	1.307171	1.821051	2.041088	1.841627	0.000000	0.000000	50300.000000		1
14812.862305	3487.014648	1.359929	2.877128	1620.588013	59947.277344	244.207443	169.506958	182.603592	100.980110	67.971771	350.069092	450.475647	249.283279	1.147987	0.000000	4.170639	3.542454	0.133516	0.458959	3.209673	4.777770	2.387759	2.229187	2.261509	2.004236	1.832329	2.544154	2.653671	2.396693	0.059937	0.000000	50383.000000		1
7207.961914	2288.266846	2.096942	2.457740	877.231140	24899.681641	126.016983	95.472549	73.655098	27.038221	24.281359	119.309853	167.403839	137.651932	1.034835	99998.000000	3.857812	3.359507	0.321587	0.390536	2.943114	4.396194	2.100429	1.979879	1.867203	1.431978	1.385273	2.076676	2.223765	2.138782	0.014871	4.999991	50414.000000		1
5657.772461	496.333923	2.901798	4.107540	575.222107	17465.814453	74.839256	63.043957	43.668823	18.964993	11.335824	47.955223	46.453442	31.000826	0.306646	0.000000	3.752645	2.695774	0.462667	0.613582	2.759835	4.242189	1.874129	1.799644	1.640172	1.277953	1.054453	1.680836	1.667018	1.491373	0.000000	0.000000	50444.000000		1
18101.882812	5634.058594	2.494745	3.009729	3092.545898	89685.148438	463.270081	316.308350	264.085205	113.318146	119.642899	596.099060	761.467590	461.173126	1.473460	0.000000	4.257724	3.750821	0.397026	0.478527	3.490316	4.952721	2.665834	2.500111	2.421744	2.054299	2.077887	2.775318	2.881651	2.663864	0.168338	0.000000	50465.000000		1
10774.940430	3255.564697	1.763899	2.158617	1493.880249	45515.648438	246.301300	161.739014	131.999435	55.115662	55.840340	250.837479	340.873383	245.826401	1.696025	99998.000000	4.032415	3.512626	0.246474	0.334176	3.174316	4.658161	2.391467	2.208815	2.120572	1.741275	1.746948	2.399392	2.532593	2.390629	0.229432	4.999991	50547.000000		1
8671.759766	1724.306396	3.672733	4.662613	1152.485718	38655.132812	187.377213	121.533226	107.369614	46.740227	47.788700	211.785004	262.201050	180.540573	0.857388	0.000000	3.938107	3.236614	0.564989	0.668629	3.061635	4.587207	2.272717	2.084695	2.030881	1.669691	1.679325	2.325895	2.418634	2.256575	0.000000	0.000000	50570.000000		1
26028.982422	6120.730957	1.871829	2.633513	3117.376221	94466.953125	453.460693	321.973175	296.954803	131.700317	126.960609	626.631104	841.419678	508.773712	3.229285	0.000000	4.415457	3.786803	0.272266	0.420535	3.493789	4.975280	2.656540	2.507820	2.472690	2.119587	2.103669	2.797012	2.925013	2.706525	0.509106	0.000000	50709.000000		1
15515.193359	4090.085938	3.117660	3.274930	1841.488525	63395.273438	272.176941	194.312546	176.750656	93.141243	75.711952	361.889069	496.522034	291.829620	0.231704	0.000000	4.190757	3.611732	0.493829	0.515202	3.265169	4.802057	2.434851	2.288501	2.247361	1.969142	1.879164	2.558575	2.695939	2.465129	0.000000	0.000000	50772.000000		1
8050.843262	1308.726440	1.159486	0.814107	904.796692	27775.974609	132.699448	99.262466	88.685242	50.295780	26.316626	114.943275	165.538177	78.582916	0.132295	0.000000	3.905841	3.116849	0.064265	0.000000	2.956551	4.443669	2.122869	1.996785	1.947851	1.701532	1.420230	2.060483	2.218898	1.895328	0.000000	0.000000	50806.000000		1
6416.094727	1931.564575	2.223376	2.670518	897.984741	33373.523438	144.235718	98.025887	93.878258	42.885555	44.390419	186.300995	246.495575	88.608147	0.970180	99998.000000	3.807271	3.285909	0.347013	0.426595	2.953269	4.523402	2.159073	1.991341	1.972565	1.632311	1.647289	2.270215	2.391809	1.947474	0.000000	4.999991	50856.000000		1
10229.073242	3053.610596	2.590341	3.706654	1130.002197	39707.859375	154.615570	116.898369	136.147064	53.216080	38.500477	192.539398	260.804108	166.657578	0.536993	99998.000000	4.009836	3.484814	0.413357	0.568982	3.053079	4.598876	2.189253	2.067808	2.134008	1.726043	1.585466	2.284520	2.416314	2.221825	0.000000	4.999991	51038.000000		1
4023.181152	1244.973145	2.340558	4.570101	0.000000	3020.670166	0.000000	1.455525	9.756949	1.134816	3.879343	0.000000	0.000000	5.146760	1.685692	17255.474609	3.604570	3.095160	0.369319	0.659926	0.000000	3.480103	0.000000	0.163020	0.989314	0.054925	0.588758	0.000000	0.000000	0.711534	0.226778	4.236927	51079.000000		1
6756.527344	2501.633789	0.669171	2.565671	1298.460571	34335.300781	195.740311	138.937851	97.079178	64.320625	39.444103	160.625778	196.813461	117.061806	1.160511	0.000000	3.829724	3.398224	0.000000	0.409201	3.113429	4.535741	2.291680	2.142821	1.987126	1.808350	1.595982	2.205815	2.294055	2.068415	0.064649	0.000000	51103.000000		1
9729.469727	2524.493408	2.220292	2.621178	1378.104370	44180.507812	205.765549	145.487717	120.466255	52.540741	48.155663	249.036575	370.751740	232.088348	0.683140	0.000000	3.988089	3.402174	0.346410	0.418496	3.139282	4.645231	2.313373	2.162826	2.080865	1.720496	1.682647	2.396263	2.569083	2.365653	0.000000	0.000000	51126.000000		1
7208.498535	1004.395325	1.415436	2.763030	594.544861	19979.589844	84.297081	61.418823	55.131081	16.214298	12.054335	71.906624	114.644157	44.288654	0.646684	0.000000	3.857845	3.001905	0.150890	0.441386	2.774185	4.300587	1.925812	1.788301	1.741397	1.209898	1.081143	1.856769	2.059352	1.646292	0.000000	0.000000	51170.000000		1
13101.270508	2419.470703	2.766114	3.287266	1468.319092	45661.160156	216.694321	158.905060	131.367264	49.065369	52.334129	243.202133	315.716248	132.101196	0.845670	99998.000000	4.117313	3.383720	0.441870	0.516835	3.166821	4.659547	2.335848	2.201138	2.118487	1.690775	1.718785	2.385967	2.499297	2.120907	0.000000	4.999991	51220.000000		1
12176.944336	9453.981445	1.489446	2.217208	2228.001221	75481.703125	319.638763	232.483063	213.061676	126.960609	69.476631	368.611633	475.524841	203.909134	1.300435	0.000000	4.085538	3.975615	0.173025	0.345806	3.347915	4.877841	2.504659	2.366391	2.328505	2.103669	1.841839	2.566569	2.677173	2.309437	0.114089	0.000000	51246.000000		1
8847.042969	659.587036	2.827788	0.962126	863.665771	30598.121094	133.300781	97.020592	74.768333	42.697445	26.406055	144.726028	168.177856	127.537270	0.666858	99998.000000	3.946798	2.819272	0.451447	0.000000	2.936346	4.485695	2.124833	1.986864	1.873718	1.630402	1.421704	2.160547	2.225769	2.105637	0.000000	4.999991	51285.000000		1
27784.886719	4338.487305	2.429986	3.139246	3240.041016	99998.000000	484.850067	331.545074	311.827667	122.282578	98.466866	532.293396	687.929688	403.060059	2.494062	0.000000	4.443809	3.637338	0.385604	0.496825	3.510550	4.999991	2.685607	2.520543	2.493915	2.087365	1.993290	2.726151	2.837544	2.605370	0.396907	0.000000	51347.000000		1
6059.343262	5431.654297	2.294302	4.255559	970.175049	35011.214844	145.000473	100.064240	100.107414	65.060722	36.070492	141.719376	182.776276	135.221939	0.119459	0.000000	3.782426	3.734932	0.360651	0.628957	2.986850	4.544207	2.161369	2.000279	2.000466	1.813319	1.557152	2.151429	2.261920	2.131047	0.000000	0.000000	51373.000000		1
3946.692139	1957.770142	1.760815	3.207088	812.623779	26111.777344	122.603287	93.449615	59.608669	39.669216	32.798645	121.095337	194.978638	97.106934	0.121497	0.000000	3.596233	3.291762	0.245714	0.506111	2.909889	4.416836	2.088502	1.970577	1.775309	1.598454	1.515856	2.083127	2.289987	1.987250	0.000000	0.000000	51451.000000		1
13051.726562	3485.210693	3.099157	3.231758	2277.590820	67168.429688	343.648773	237.330704	166.145676	88.296692	67.811417	362.869720	451.561127	304.916992	0.170607	99998.000000	4.115668	3.542229	0.491244	0.509439	3.357476	4.827165	2.536115	2.375354	2.220489	1.945944	1.831303	2.559751	2.654716	2.484182	0.000000	4.999991	51473.000000		1
14688.047852	3427.091553	2.195622	2.793867	1422.904907	46429.058594	214.409271	146.443665	134.873474	74.299599	41.426945	208.022842	253.202698	230.753082	0.999617	0.000000	4.166964	3.534926	0.341558	0.446206	3.153176	4.666790	2.331244	2.165671	2.129926	1.870986	1.617283	2.318111	2.403468	2.363147	0.000000	0.000000	51499.000000		1
3681.780518	2095.804443	0.767851	3.182418	788.505859	26186.511719	114.206268	85.111191	56.022282	41.340603	31.839603	108.794304	133.285355	110.255997	0.453809	0.000000	3.566058	3.321351	0.000000	0.502757	2.896805	4.418077	2.057690	1.929987	1.748361	1.616377	1.502968	2.036606	2.124782	2.042402	0.000000	0.000000	51529.000000		1
10859.956055	3244.709961	1.720726	2.109277	1393.979492	40025.742188	210.162964	143.862579	116.386467	53.191410	38.879780	176.661224	253.742355	206.413132	1.142816	0.000000	4.035828	3.511176	0.235712	0.324134	3.144256	4.602339	2.322556	2.157948	2.065902	1.725842	1.589724	2.247141	2.404393	2.314737	0.057976	0.000000	51561.000000		1
8847.533203	3222.244873	1.837908	2.423819	2220.026611	75336.898438	343.189301	229.528839	198.099380	75.008858	99.379646	444.502441	538.386841	341.752258	0.987846	99998.000000	3.946822	3.508158	0.264324	0.384500	3.346358	4.877008	2.535534	2.360837	2.296883	1.875113	1.997297	2.647874	2.731094	2.533711	0.000000	4.999991	51601.000000		1
4928.721191	3004.313965	2.214124	5.051164	1538.563599	45571.218750	210.933899	158.732361	132.088867	63.179638	48.639812	249.955521	354.777985	175.224197	0.055451	0.000000	3.692734	3.477745	0.345202	0.703391	3.187115	4.658690	2.324146	2.200665	2.120866	1.800577	1.686992	2.397863	2.549957	2.243594	0.000000	0.000000	51650.000000		1
8981.451172	3215.186279	1.720726	2.658183	1412.475708	52027.175781	235.687073	153.119965	163.987061	59.207783	46.990009	281.936981	357.100037	226.408096	0.866851	99998.000000	3.953346	3.507206	0.235712	0.424585	3.149981	4.716230	2.372336	2.185032	2.214810	1.772379	1.672006	2.450152	2.552790	2.354892	0.000000	4.999991	51709.000000		1
14437.701172	5277.279297	2.365228	1.930420	2114.948242	63895.746094	332.383850	222.312897	208.534744	133.482712	70.839645	385.482758	511.653931	236.578262	1.060390	0.000000	4.159498	3.722410	0.373873	0.285652	3.325300	4.805472	2.521640	2.346965	2.319178	2.125425	1.850276	2.586005	2.708976	2.373975	0.025466	0.000000	51773.000000		1
5993.878418	3392.618408	2.285050	3.731324	917.433838	27920.154297	126.368530	99.993309	68.647110	38.303120	27.994181	123.744270	185.123001	143.218079	1.764107	99998.000000	3.777708	3.530535	0.358896	0.571863	2.962575	4.445918	2.101639	1.999971	1.836622	1.583234	1.447068	2.092525	2.267460	2.155998	0.246525	4.999991	52064.000000		1
10366.388672	1733.406616	1.440106	2.935719	1541.375977	55426.507812	214.594299	159.413879	155.438934	77.309334	60.761990	303.920959	411.222717	258.812012	1.011921	0.000000	4.015627	3.238900	0.158394	0.467715	3.187909	4.743718	2.331618	2.202526	2.191560	1.888232	1.783632	2.482761	2.614077	2.412984	0.005147	0.000000	52089.000000		1
6202.878906	2599.613281	2.359060	2.676685	1188.627075	33888.285156	186.097473	129.205566	73.004433	55.316105	34.482368	152.756088	181.841904	147.640167	0.607774	0.000000	3.792593	3.414909	0.372739	0.427597	3.075046	4.530050	2.269741	2.111281	1.863349	1.742852	1.537597	2.183999	2.259694	2.169204	0.000000	0.000000	52180.000000		1
4338.228516	1571.575073	1.683721	1.973593	563.978821	20466.406250	93.751823	62.760250	49.210304	32.656792	21.459738	95.756256	123.358803	140.464294	0.573380	99998.000000	3.637312	3.196335	0.226270	0.295258	2.751263	4.311041	1.971980	1.797685	1.692056	1.513973	1.331624	1.981167	2.091170	2.147566	0.000000	4.999991	52221.000000		1
13583.530273	3024.808594	1.285919	1.415436	1275.005737	43839.238281	201.306473	133.704742	134.771713	57.265030	43.021240	218.590820	282.926849	124.854416	0.525600	0.000000	4.133013	3.480698	0.109214	0.150890	3.105512	4.641863	2.303858	2.126147	2.129599	1.757890	1.633683	2.339632	2.451674	2.096404	0.000000	0.000000	52240.000000		1
9681.333008	3230.669678	1.754647	3.459955	1403.637695	46582.500000	209.114487	144.781540	115.245483	49.120876	42.947231	227.570663	342.757568	261.942017	1.259990	99998.000000	3.985935	3.509293	0.244190	0.539070	3.147255	4.668223	2.320384	2.160713	2.061624	1.691266	1.632935	2.357116	2.534987	2.418205	0.100367	4.999991	52260.000000		1
7360.230469	1845.244507	1.791652	1.588125	1314.961670	41258.851562	188.678558	134.999908	99.166870	45.312458	35.672691	219.155151	292.400116	100.335609	0.231334	99998.000000	3.866891	3.266054	0.253254	0.200885	3.118913	4.615517	2.275723	2.130333	1.996367	1.656218	1.552336	2.340752	2.465977	2.001455	0.000000	4.999991	52278.000000		1
12795.291992	1006.205444	2.192538	3.487709	1644.514648	47617.562500	241.965561	173.084091	135.024582	98.069061	49.675949	212.685455	302.042969	155.701050	0.232646	99998.000000	4.107050	3.002687	0.340947	0.542540	3.216038	4.677767	2.383754	2.238257	2.130413	1.991532	1.696146	2.327738	2.480069	2.192291	0.000000	4.999991	52461.000000		1
6993.244141	1519.018921	0.832609	2.463907	1061.863892	49905.136719	154.911621	114.474548	134.993744	77.929161	53.823578	278.159393	391.730408	259.650818	0.903136	0.000000	3.844679	3.181563	0.000000	0.391624	3.026069	4.698145	2.190084	2.058709	2.130314	1.891700	1.730973	2.444294	2.592987	2.414390	0.000000	0.000000	52555.000000		1
6198.012695	2872.798584	2.914133	2.516331	785.437500	31597.701172	142.339218	84.913834	94.516594	37.929985	24.290609	123.062759	173.256775	90.224030	0.969238	0.000000	3.792253	3.458305	0.464509	0.400768	2.895112	4.499656	2.153325	1.928978	1.975508	1.578983	1.385438	2.090127	2.238690	1.955322	0.000000	0.000000	52590.000000		1
10394.817383	4324.776855	3.049818	3.583304	1536.429688	52056.718750	218.559982	156.293137	149.851196	86.412529	44.257820	229.106369	343.152283	176.605713	1.001719	0.000000	4.016817	3.635964	0.484274	0.554284	3.186513	4.716477	2.339571	2.193940	2.175660	1.936577	1.645990	2.360037	2.535487	2.247005	0.000746	0.000000	52623.000000		1
4264.150879	1583.351807	2.587257	2.571838	567.340088	16434.619141	77.145889	65.992012	41.818581	19.850027	23.781794	79.498787	126.390114	60.644806	0.789423	0.000000	3.629833	3.199577	0.412840	0.410244	2.753844	4.215760	1.887313	1.819491	1.621369	1.297761	1.376245	1.900360	2.101713	1.782794	0.000000	0.000000	52751.000000		1
25381.962891	4501.645020	1.251998	2.155533	2969.356689	92457.328125	442.205048	307.023193	298.394897	129.091476	111.128693	561.413147	749.983765	521.006897	1.294818	99998.000000	4.404525	3.653371	0.097604	0.333555	3.472662	4.965941	2.645624	2.487171	2.474791	2.110898	2.045826	2.749283	2.875052	2.716843	0.112209	4.999991	52798.000000		1
7090.810547	2778.985107	2.763030	3.237926	1145.908081	39467.886719	154.967117	119.325272	112.695236	54.717861	50.752171	179.797394	250.495178	154.538483	1.211644	25526.974609	3.850696	3.443886	0.441386	0.510267	3.059150	4.596244	2.190240	2.076732	2.051906	1.738129	1.705455	2.254783	2.398799	2.189037	0.083375	4.406999	52831.000000		1
5196.047363	2858.601074	3.000478	4.169215	993.907532	35160.152344	160.826233	104.230370	101.640030	42.820797	36.952442	152.534058	198.731537	106.567841	0.360598	0.000000	3.715673	3.456154	0.477190	0.620054	2.997346	4.546051	2.206357	2.017994	2.007065	1.631655	1.567643	2.183367	2.298267	2.027626	0.000000	0.000000	52872.000000		1
5446.832520	1990.914185	1.915002	1.733061	407.500671	19048.935547	56.392330	47.998394	37.415001	34.334347	15.511206	73.004433	73.460823	54.286137	0.676537	99998.000000	3.736144	3.299052	0.282169	0.238814	2.610128	4.279871	1.751220	1.681227	1.573046	1.535729	1.190646	1.863349	1.866056	1.734689	0.000000	4.999991	52992.000000		1
8004.047363	1118.490601	2.078440	3.040566	895.523926	30855.912109	116.004082	98.007385	77.728722	55.855759	23.831133	118.782532	160.277328	104.992050	0.364165	0.000000	3.903310	3.048632	0.317737	0.482955	2.952077	4.489338	2.064473	1.991259	1.890581	1.747068	1.377145	2.074753	2.204872	2.021156	0.000000	0.000000	53058.000000		1
9949.692383	3314.516602	0.767851	3.034399	2267.254150	78934.062500	346.544403	237.046997	234.194534	121.835434	71.724678	358.617218	493.096008	305.863708	1.815807	0.000000	3.997810	3.520420	0.000000	0.482073	3.355500	4.897264	2.539759	2.374835	2.369577	2.085774	1.855669	2.554631	2.692931	2.485528	0.259070	0.000000	53108.000000		1
5641.055664	1283.982422	4.280230	5.766592	604.492981	23413.003906	76.476723	63.950573	44.942410	18.153971	25.983583	112.473206	131.885345	51.220901	0.263805	0.000000	3.751360	3.108559	0.631467	0.760919	2.781391	4.369457	1.883529	1.805844	1.652656	1.258972	1.414699	2.051049	2.120197	1.709447	0.000000	0.000000	53126.000000		1
8405.772461	2477.145752	2.167868	3.774496	1168.687622	40296.460938	183.414612	124.965431	111.668350	44.236233	38.121178	211.297775	283.444916	201.812195	0.649966	0.000000	3.924578	3.393952	0.336033	0.576859	3.067698	4.605267	2.263434	2.096790	2.047930	1.645778	1.581166	2.324895	2.452469	2.304947	0.000000	0.000000	53160.000000		1
9338.140625	3884.508545	3.188586	5.267026	1408.926270	55623.343750	212.830399	151.359146	157.998444	91.920082	53.212997	297.753479	398.079834	182.896545	0.474864	99998.000000	3.970260	3.589336	0.503598	0.721565	3.148888	4.745257	2.328034	2.180009	2.198653	1.963410	1.726018	2.473857	2.599970	2.262206	0.000000	4.999991	53264.000000		1
7164.413086	2666.641602	1.350678	2.787700	1211.604004	37569.335938	182.569672	130.152283	104.144028	51.177727	44.754299	199.931122	245.940506	183.796997	0.733032	0.000000	3.855181	3.425965	0.130552	0.445246	3.083361	4.574833	2.261429	2.114452	2.017634	1.709081	1.650835	2.300880	2.390830	2.264338	0.000000	0.000000	53347.000000		1
2953.321289	1618.562012	1.723810	4.206220	778.363403	21511.152344	113.327400	84.605453	76.809761	68.341820	19.643415	108.223808	128.385300	141.451096	0.049855	0.000000	3.470311	3.209129	0.236489	0.623892	2.891182	4.332664	2.054335	1.927398	1.885416	1.834687	1.293217	2.034323	2.108515	2.150606	0.000000	0.000000	53607.000000		1
4540.598633	1145.272827	2.420735	3.068320	519.384888	20194.464844	85.216034	59.596336	53.860580	36.166088	14.943798	88.099335	124.453529	82.853889	1.510281	0.000000	3.657113	3.058909	0.383947	0.486901	2.715489	4.305233	1.930521	1.775220	1.731271	1.558302	1.174461	1.944973	2.095007	1.918313	0.179058	0.000000	53743.000000		1
11311.887695	2498.380371	1.816322	1.911918	1440.269409	37337.062500	224.471512	151.618179	89.964996	52.657925	41.787743	154.822189	154.991791	72.853325	0.150944	0.000000	4.053535	3.397659	0.259193	0.281469	3.158444	4.572140	2.351161	2.180751	1.954074	1.721464	1.621049	2.189833	2.190309	1.862449	0.000000	0.000000	53757.000000		1
26969.298828	8006.203125	2.433070	2.972724	2548.182861	78815.117188	362.333130	266.712555	217.764374	110.595207	98.784485	461.148468	597.317139	330.348602	1.298426	99998.000000	4.430870	3.903427	0.386155	0.473155	3.406231	4.896609	2.559108	2.426044	2.337987	2.043736	1.994689	2.663841	2.776205	2.518972	0.113417	4.999991	53933.000000		1
7748.729492	1649.522705	2.898715	2.124696	758.093994	24319.748047	119.778580	81.133163	70.685463	30.137379	23.479588	116.688675	149.894379	115.775887	0.051699	0.000000	3.889230	3.217358	0.462205	0.327297	2.879723	4.385959	2.078379	1.909198	1.849330	1.479105	1.370690	2.067029	2.175785	2.063618	0.000000	0.000000	53965.000000		1
23556.736328	4882.501953	2.281967	2.670518	2193.657715	71709.882812	318.630402	229.541183	184.978073	113.083786	83.526146	441.653076	522.749207	312.237793	0.933003	99998.000000	4.372115	3.688643	0.358309	0.426595	3.341169	4.855579	2.503287	2.360861	2.267120	2.053400	1.921822	2.645081	2.718293	2.494485	0.000000	4.999991	54013.000000		1
5339.749512	2101.176270	3.956437	2.676685	805.398560	40346.484375	126.994530	82.551689	93.665482	41.587299	39.404015	210.175293	298.068024	165.380905	0.695647	0.000000	3.727521	3.322463	0.597304	0.427597	2.906011	4.605806	2.103785	1.916726	1.971580	1.618961	1.595541	2.322582	2.474315	2.218485	0.000000	0.000000	54033.000000		1
6823.311523	1664.777954	1.773150	2.541001	343.432892	23552.677734	40.659096	43.789089	64.354546	44.840645	15.159659	94.744789	141.448013	84.170647	0.287719	99998.000000	3.833995	3.221356	0.248745	0.405005	2.535842	4.372040	1.609158	1.641366	1.808579	1.651672	1.180689	1.976555	2.150597	1.925161	0.000000	4.999991	54071.000000		1
5721.115723	1185.771606	2.137031	4.736623	665.896362	23679.589844	101.365578	74.244095	47.989143	32.073967	23.266809	93.569885	117.804985	62.831177	0.267272	99998.000000	3.757481	3.074001	0.329811	0.675469	2.823407	4.374374	2.005891	1.870662	1.681143	1.506153	1.366737	1.971136	2.071164	1.798175	0.000000	4.999991	54203.000000		1
6743.911621	1176.301392	2.069189	3.237926	553.515686	22481.443359	89.061462	60.811329	61.847466	61.835129	20.087475	75.647194	127.691452	92.826706	1.060274	0.000000	3.828912	3.070518	0.315800	0.510267	2.743130	4.351824	1.949690	1.783985	1.791322	1.791235	1.302925	1.878793	2.106162	1.967673	0.025418	0.000000	54311.000000		1
19340.056641	5434.528320	2.470075	4.736623	2432.373047	77662.421875	365.176331	249.724243	228.535873	105.103065	87.948227	415.638641	535.842773	348.718414	1.515204	99998.000000	4.286458	3.735162	0.392710	0.675469	3.386030	4.890211	2.562503	2.397461	2.358954	2.021615	1.944227	2.618716	2.729037	2.542475	0.180471	4.999991	54341.000000		1
15516.115234	2469.605957	1.884164	3.595639	1454.352905	51512.328125	243.519760	153.193970	158.750870	61.354065	52.281708	310.850128	399.122131	212.170471	2.092489	99998.000000	4.190783	3.392628	0.275119	0.555776	3.162670	4.711911	2.386534	2.185242	2.200716	1.787843	1.718350	2.492551	2.601106	2.326685	0.320663	4.999991	54397.000000		1
15237.505859	8849.241211	1.692973	2.633513	3148.589844	95456.593750	488.973022	328.214661	290.700958	135.135605	96.841728	490.234283	680.004456	373.379089	2.372987	0.000000	4.182914	3.946906	0.228650	0.420535	3.498116	4.979806	2.689285	2.516158	2.463446	2.130770	1.986063	2.690404	2.832512	2.572150	0.375295	0.000000	54470.000000		1
15683.833984	5279.974609	1.884164	4.255559	2942.540527	89502.875000	431.378052	298.450409	244.410965	120.327484	109.346291	567.389404	740.103455	468.996582	0.578735	99998.000000	4.195452	3.722632	0.275119	0.628957	3.468722	4.951837	2.634858	2.474872	2.388121	2.080365	2.038804	2.753881	2.869292	2.671170	0.000000	4.999991	54529.000000		1
6099.974609	1351.553345	2.010598	3.102241	525.247070	20913.021484	88.746918	62.593731	70.037872	20.309504	28.592426	93.387947	115.664871	49.518677	0.953443	0.000000	3.785328	3.130833	0.303325	0.491676	2.720364	4.320417	1.948153	1.796531	1.845333	1.307699	1.456251	1.970291	2.063201	1.694769	0.000000	0.000000	54597.000000		1
16772.757812	7135.404297	1.659051	2.405316	2068.988281	71826.835938	305.956238	216.904022	203.273895	110.515030	81.395287	361.296997	488.572144	324.810211	1.211266	99998.000000	4.224605	3.853419	0.219860	0.381172	3.315758	4.856287	2.485659	2.336268	2.308082	2.043421	1.910599	2.557864	2.688929	2.511630	0.083240	4.999991	54730.000000		1
21821.812500	8195.960938	2.170952	2.081524	3511.737061	99998.000000	530.964294	361.111969	339.932861	158.948227	111.329140	609.627380	862.114685	380.419250	2.252585	0.000000	4.338891	3.913600	0.336650	0.318381	3.545522	4.999991	2.725065	2.557642	2.531393	2.201256	2.046609	2.785064	2.935565	2.580262	0.352681	0.000000	54787.000000		1
8415.452148	1936.162354	0.379300	2.047602	651.705017	29390.738281	98.506950	74.777580	78.697014	11.986492	30.692451	120.549515	176.673553	131.641724	2.108205	99998.000000	3.925077	3.286942	0.000000	0.311246	2.814051	4.468211	1.993467	1.873771	1.895958	1.078692	1.487032	2.081166	2.247172	2.119394	0.323913	4.999991	54841.000000		1
28695.869141	7624.574707	2.112361	2.103110	4453.510742	99998.000000	671.986755	458.841827	411.672943	143.936584	196.020935	874.224487	1159.738647	692.894531	1.993205	0.000000	4.457819	3.882216	0.324768	0.322862	3.648703	4.999991	2.827361	2.661663	2.614552	2.158171	2.292302	2.941623	3.064360	2.840667	0.299552	0.000000	54946.000000		1
6157.791504	3038.013184	2.223376	3.311935	1343.504761	41365.523438	196.653107	139.517593	105.692062	50.890942	33.042259	174.561203	237.417053	172.658539	0.334578	99998.000000	3.789425	3.482590	0.347013	0.520082	3.128239	4.616639	2.293701	2.144629	2.024042	1.706640	1.519070	2.241948	2.375512	2.237188	0.000000	4.999991	54971.000000		1
13628.993164	3342.516846	2.377563	3.025148	1434.977783	54208.582031	209.086731	149.302292	180.565231	57.422298	58.850071	318.605713	411.651367	207.424606	1.439050	99998.000000	4.134464	3.524074	0.376132	0.480747	3.156845	4.734068	2.320327	2.174067	2.256634	1.759081	1.769747	2.503253	2.614530	2.316860	0.158076	4.999991	55041.000000		1
7989.337891	979.185730	2.470075	3.126911	831.412964	29383.914062	112.886421	85.290047	71.049339	46.533619	24.287527	119.559631	180.158188	109.574486	1.267226	99998.000000	3.902511	2.990865	0.392710	0.495116	2.919817	4.468110	2.052642	1.930898	1.851560	1.667767	1.385383	2.077585	2.255654	2.039709	0.102854	4.999991	55070.000000		1
26842.126953	12246.963867	2.269632	3.749826	3710.659668	99998.000000	524.217102	385.569122	403.661407	148.642380	192.338959	913.298584	1136.570557	668.680969	1.328813	0.000000	4.428817	4.088028	0.355955	0.574011	3.569451	4.999991	2.719511	2.586102	2.606017	2.172143	2.284067	2.960613	3.055596	2.825219	0.123464	0.000000	55132.000000		1
16354.654297	4465.028809	2.901798	4.496091	1843.206177	62347.808594	281.162964	189.779449	169.898590	55.994530	56.879562	335.254822	422.570892	265.090515	1.244941	0.000000	4.213641	3.649824	0.462667	0.652835	3.265574	4.794821	2.448958	2.278249	2.230190	1.748146	1.754956	2.525375	2.625900	2.423394	0.095149	0.000000	55160.000000		1
12806.810547	4276.467285	2.920300	4.573184	1715.406738	54008.367188	265.765869	180.784180	153.662704	74.043648	53.456612	286.026031	380.447021	213.030838	0.137661	0.000000	4.107441	3.631085	0.465428	0.660219	3.234367	4.732461	2.424499	2.257160	2.186568	1.869488	1.728001	2.456406	2.580294	2.328443	0.000000	0.000000	55312.000000		1
5595.058594	1137.955078	1.042304	2.066105	819.407959	31632.072266	135.280533	90.322708	88.404625	33.538742	36.261684	167.326752	218.044998	123.201530	0.073428	99998.000000	3.747805	3.056125	0.017994	0.315152	2.913500	4.500128	2.131235	1.955797	1.946475	1.525547	1.559448	2.223565	2.338546	2.090616	0.000000	4.999991	55365.000000		1
4340.214355	2255.437256	2.281967	4.129126	1130.714478	33351.394531	171.258514	118.958305	92.977806	68.816711	41.032227	186.251648	235.733322	162.954010	0.600976	0.000000	3.637511	3.353231	0.358309	0.615858	3.053353	4.523114	2.233652	2.075395	1.968379	1.837694	1.613125	2.270100	2.372421	2.212065	0.000000	0.000000	55386.000000		1
17229.976562	6396.044434	1.840992	3.453787	3059.753418	87001.414062	474.972870	313.092010	263.428375	93.893677	93.764160	493.555481	684.272400	346.192841	1.875359	0.000000	4.236285	3.805912	0.265052	0.538296	3.485687	4.939526	2.676669	2.495672	2.420663	1.972636	1.972037	2.693336	2.835229	2.539318	0.273084	0.000000	55482.000000		1
9486.240234	1451.210571	3.210172	2.867877	1023.517578	43146.933594	145.484619	107.030403	125.613014	75.209305	52.904621	280.037415	395.514160	293.263550	0.157809	0.000000	3.977094	3.161731	0.506528	0.457561	3.010095	4.634950	2.162817	2.029507	2.099035	1.876272	1.723494	2.447216	2.597162	2.467258	0.000000	0.000000	55514.000000		1
8228.309570	2677.329834	1.791652	3.003561	1965.969849	60410.687500	309.113983	205.432510	168.640427	83.877693	60.259338	347.537354	464.170532	241.888474	1.109845	0.000000	3.915311	3.427702	0.253254	0.477637	3.293577	4.781114	2.490119	2.312669	2.226962	1.923646	1.780024	2.541002	2.666677	2.383615	0.045262	0.000000	55636.000000		1
4865.072754	1303.187988	2.143198	3.614142	485.130707	19282.744141	66.941803	51.695797	42.512421	8.051641	18.511684	61.261555	101.075706	86.350853	0.145267	0.000000	3.687089	3.115007	0.331062	0.558005	2.685859	4.285169	1.825697	1.713455	1.628516	0.905884	1.267446	1.787188	2.004647	1.936267	0.000000	0.000000	55661.000000		1
6414.700684	2957.564453	2.867877	2.664350	700.739563	24660.236328	116.947708	78.653839	64.869530	47.696186	20.987926	112.297432	154.381210	57.693668	1.977253	99998.000000	3.807176	3.470934	0.457561	0.425591	2.845557	4.391997	2.067992	1.895720	1.812041	1.678484	1.321970	2.050370	2.188594	1.761128	0.296062	4.999991	55758.000000		1
5662.308594	1938.533813	2.100026	2.503996	846.002136	26336.435547	130.047424	92.943886	72.255081	51.886990	25.810894	115.852982	165.436417	67.435196	1.185270	0.000000	3.752994	3.287473	0.322225	0.398634	2.927372	4.420557	2.114102	1.968221	1.858868	1.715058	1.411803	2.063907	2.218631	1.828887	0.073817	0.000000	55796.000000		1
4025.241211	1353.970947	1.649800	2.541001	385.427246	15933.461914	63.605194	44.689541	36.579308	22.782661	6.663960	58.991920	76.183769	58.766808	1.761437	0.000000	3.604792	3.131609	0.217431	0.405005	2.585943	4.202310	1.803493	1.650206	1.563236	1.357605	0.823732	1.770792	1.881862	1.769132	0.245867	0.000000	55821.000000		1
16936.312500	5148.101562	2.852458	2.830872	1339.058105	58915.210938	195.866745	143.554199	186.405838	102.293785	53.345596	286.571838	410.544312	293.263550	0.023199	0.000000	4.228819	3.711647	0.455219	0.451920	3.126799	4.770227	2.291961	2.157016	2.270459	2.009849	1.727099	2.457233	2.613360	2.467258	0.000000	0.000000	55870.000000		1
8055.215820	3209.068115	2.106194	3.253344	1532.673706	50608.246094	223.500137	160.329742	149.888199	56.114796	63.327660	294.025238	377.286194	195.690979	0.657083	0.000000	3.906077	3.506379	0.323498	0.512330	3.185450	4.704221	2.349278	2.205014	2.175767	1.749077	1.801593	2.468385	2.576671	2.291571	0.000000	0.000000	55946.000000		1
10154.779297	2304.811035	1.557288	2.978892	1426.827393	40909.859375	199.946533	148.173645	130.454483	51.597118	36.974026	212.990753	301.201111	155.047302	0.439335	0.000000	4.006670	3.362635	0.192369	0.474055	3.154372	4.611828	2.300914	2.170771	2.115459	1.712626	1.567897	2.328361	2.478857	2.190464	0.000000	0.000000	55975.000000		1
7143.172363	2453.804932	2.177119	3.114576	1134.951538	33019.101562	165.251389	122.686546	74.450706	45.367966	36.468296	146.052032	189.498825	109.583740	0.507348	99998.000000	3.853891	3.389840	0.337882	0.493399	3.054977	4.518765	2.218145	2.088797	1.871869	1.656749	1.561916	2.164508	2.277606	2.039746	0.000000	4.999991	56056.000000		1
2851.539307	799.141663	2.821621	2.032184	338.403320	18390.300781	53.601547	41.568798	40.329136	32.425514	19.060589	92.617012	139.363403	69.507469	0.990030	0.000000	3.455079	2.902624	0.450499	0.307963	2.529435	4.264589	1.729177	1.618767	1.605619	1.510887	1.280136	1.966691	2.144149	1.842031	0.000000	0.000000	56106.000000		1
17425.119141	3122.575439	2.096942	3.441453	2499.795898	79081.382812	382.886261	260.606750	243.455002	93.936852	94.072533	475.543365	645.096558	413.214813	2.005046	99998.000000	4.241176	3.494513	0.321587	0.536742	3.397905	4.898074	2.583070	2.415986	2.386419	1.972836	1.973463	2.677190	2.809625	2.616176	0.302124	4.999991	56244.000000		1
12526.424805	1800.382324	2.429986	4.508426	1472.593140	46157.210938	222.127869	148.997009	135.952789	67.493790	58.214821	282.985443	421.392914	204.806503	1.056885	99998.000000	4.097827	3.255365	0.385604	0.654025	3.168083	4.664239	2.346603	2.173177	2.133388	1.829264	1.765034	2.451764	2.624687	2.311344	0.024028	4.999991	56301.000000		1
6529.434570	2841.702148	1.936588	1.825573	1907.659424	58955.960938	286.621185	189.002350	161.162354	52.910789	53.635468	315.895111	383.802124	243.461182	1.105429	99998.000000	3.814876	3.453578	0.287037	0.261399	3.280501	4.770528	2.457308	2.276467	2.207264	1.723544	1.729452	2.499543	2.584107	2.386430	0.043531	4.999991	56331.000000		1
6142.594727	433.061768	2.365228	2.312804	699.768188	25125.533203	90.646500	63.589775	55.494961	23.689281	14.311631	110.570534	148.232239	66.062935	0.031069	0.000000	3.788352	2.636550	0.373873	0.364139	2.844954	4.400115	1.957351	1.803387	1.744254	1.374552	1.155689	2.043639	2.170943	1.819958	0.000000	0.000000	56346.000000		1
5820.785156	1367.311279	2.645848	3.222507	623.575134	25343.929688	112.007561	71.271370	95.478722	27.917088	29.073488	161.310379	221.828751	124.419609	1.260202	0.000000	3.764982	3.135867	0.422565	0.508194	2.794889	4.403874	2.049247	1.852915	1.979907	1.445870	1.463497	2.207662	2.346018	2.094889	0.100440	0.000000	56407.000000		1
10517.596680	3473.433838	2.161701	3.281098	1335.690552	44023.250000	205.074799	142.604416	124.589211	48.408531	50.474636	263.946442	377.199829	229.636780	1.036870	99998.000000	4.021916	3.540759	0.334796	0.516019	3.125706	4.643682	2.311912	2.154133	2.095480	1.684922	1.703073	2.421516	2.576571	2.361042	0.015724	4.999991	56499.000000		1
4971.856445	873.968567	1.273584	1.440106	459.908783	16890.830078	70.121132	48.880344	42.074532	12.276364	11.246395	69.572227	70.722466	56.040783	0.072651	0.000000	3.696519	2.941496	0.105028	0.158394	2.662672	4.227651	1.845849	1.689134	1.624019	1.089070	1.051013	1.842436	1.849557	1.748504	0.000000	0.000000	56521.000000		1
3227.625977	1541.042969	1.625130	1.578874	355.838776	20585.722656	61.492836	45.096596	59.753605	35.857716	13.179899	85.512077	121.437630	67.290260	0.785840	0.000000	3.508883	3.187815	0.210888	0.198348	2.551253	4.313566	1.788825	1.654144	1.776364	1.554583	1.119912	1.932027	2.084353	1.827952	0.000000	0.000000	56562.000000		1
8454.889648	4835.783203	2.371395	3.543216	1578.522705	50307.347656	238.995926	166.386215	173.546646	68.384987	59.531578	257.001862	332.331451	192.795349	0.071389	99998.000000	3.927108	3.684467	0.375004	0.549398	3.198251	4.701632	2.378391	2.221117	2.239416	1.834961	1.774747	2.409936	2.521571	2.285097	0.000000	4.999991	56596.000000		1
12025.107422	2414.178955	1.668303	2.500912	1018.454041	42072.281250	152.312027	108.929985	109.836609	60.620136	39.891243	208.836960	235.421875	227.231461	0.069732	0.000000	4.080089	3.382769	0.222275	0.398098	3.007941	4.623996	2.182734	2.037148	2.040747	1.782617	1.600878	2.319807	2.371847	2.356468	0.000000	0.000000	56627.000000		1
6538.839844	1410.113525	1.600460	1.634382	822.312866	27431.378906	127.657532	92.157532	70.660789	34.309677	26.042173	141.065628	147.637070	49.000610	1.089100	0.000000	3.815501	3.149254	0.204245	0.213353	2.915037	4.438248	2.106046	1.964531	1.849178	1.535417	1.415677	2.149421	2.169195	1.690202	0.037068	0.000000	56729.000000		1
714.317261	118.335388	4.631775	3.814585	0.000000	3337.197510	0.000000	2.349809	5.112839	27.386684	3.207088	0.000000	0.000000	10.888681	1.955828	99998.000000	2.853891	2.073115	0.665747	0.581447	0.000000	3.523382	0.000000	0.371033	0.708662	1.437539	0.506111	0.000000	0.000000	1.036975	0.291331	4.999991	56753.000000		0
12740.954102	5608.068848	2.861710	4.409747	2349.241455	74551.890625	334.264954	247.306595	229.325317	83.575485	91.303337	435.775452	563.522400	326.830048	2.052652	99998.000000	4.105202	3.748813	0.456626	0.644414	3.370928	4.872458	2.524091	2.393236	2.360452	1.922079	1.960487	2.639263	2.750911	2.514322	0.312315	4.999991	56848.000000		1
8297.514648	2142.051270	2.917217	3.077571	1018.743958	34123.691406	150.856506	107.869179	102.737839	42.993484	41.537960	203.061111	253.051605	129.661957	0.654766	0.000000	3.918948	3.330830	0.464969	0.488208	3.008065	4.533056	2.178564	2.032897	2.011730	1.633403	1.618445	2.307627	2.403209	2.112813	0.000000	0.000000	56869.000000		1
8308.294922	3496.401611	2.852458	4.175382	1428.008545	44567.355469	215.615021	151.300552	119.994446	93.215256	42.268806	201.244797	257.467529	124.737236	0.320480	0.000000	3.919512	3.543621	0.455219	0.620696	3.154731	4.649017	2.333679	2.179841	2.079161	1.969487	1.626020	2.303725	2.410722	2.095996	0.000000	0.000000	57030.000000		1
14126.634766	1960.203247	2.167868	2.981975	2274.837158	88891.984375	340.783966	234.475159	278.017548	128.628906	107.221596	634.288086	806.872559	503.605377	1.120793	0.000000	4.150039	3.292301	0.336033	0.474504	3.356950	4.948863	2.532479	2.370097	2.444072	2.109339	2.030282	2.802287	2.906805	2.702090	0.049525	0.000000	57076.000000		1
8855.446289	1506.326172	2.056854	3.040566	1351.951172	40070.824219	194.590088	143.110153	110.228241	54.828876	43.884686	227.780365	291.431824	219.463516	0.037618	0.000000	3.947211	3.177919	0.313203	0.482955	3.130961	4.602829	2.289121	2.155670	2.042293	1.739009	1.642313	2.357516	2.464537	2.341362	0.000000	0.000000	57109.000000		1
5945.775391	1854.844238	2.852458	2.516331	656.663635	22451.455078	79.979851	69.680161	54.998482	18.372915	11.042869	61.054943	100.930771	47.514248	0.364998	99998.000000	3.774209	3.268307	0.455219	0.400768	2.817343	4.351244	1.902981	1.843109	1.740351	1.264178	1.043082	1.785721	2.004024	1.676824	0.000000	4.999991	57129.000000		1
9348.051758	3034.843018	3.666565	2.778449	1726.110474	57217.371094	232.887039	176.004395	162.059723	69.544479	63.047039	369.160522	457.645325	272.115265	1.215816	99998.000000	3.970721	3.482136	0.564259	0.443802	3.237069	4.757528	2.367145	2.245523	2.209675	1.842263	1.799665	2.567215	2.660529	2.434753	0.084868	4.999991	57145.000000		1
15751.367188	2592.344971	2.232627	2.735276	1511.849121	55480.882812	225.233200	162.802902	165.137299	77.361755	71.197357	348.286713	458.009216	275.063324	0.930351	0.000000	4.197318	3.413693	0.348816	0.437001	3.179508	4.744143	2.352633	2.211662	2.217845	1.888526	1.852464	2.541937	2.660874	2.439433	0.000000	0.000000	57195.000000		1
7509.486816	4536.645508	2.069189	4.372742	1494.682007	49154.437500	219.654709	158.306808	141.053299	86.218254	47.717773	223.965775	327.653412	200.375183	0.392133	0.000000	3.875610	3.656735	0.315800	0.640754	3.174549	4.691563	2.341741	2.199500	2.149383	1.935599	1.678680	2.350182	2.515415	2.301844	0.000000	0.000000	57307.000000		1
8708.324219	1086.623169	2.229543	2.146282	815.581055	27742.738281	121.579483	90.427559	68.477501	32.086300	28.407402	137.830780	154.581650	84.839821	0.560834	99998.000000	3.939934	3.036079	0.348216	0.331687	2.911467	4.443149	2.084860	1.956301	1.835548	1.506320	1.453431	2.139346	2.189158	1.928600	0.000000	4.999991	57407.000000		1
9146.100586	3089.224609	2.531749	2.726025	769.543945	28360.947266	120.978157	85.727936	88.694496	28.354979	24.873436	102.901276	138.435196	96.607368	0.174874	0.000000	3.961236	3.489850	0.403421	0.435530	2.886233	4.452721	2.082707	1.933122	1.947897	1.452629	1.395736	2.012421	2.141247	1.985010	0.000000	0.000000	57456.000000		1
19664.962891	4348.108887	2.399149	2.408400	1662.184570	65981.773438	232.427551	175.184113	214.424698	100.394196	68.594688	440.672424	580.791382	302.921814	0.698636	0.000000	4.293693	3.638300	0.380057	0.381729	3.220679	4.819424	2.366288	2.243495	2.331275	2.001709	1.836290	2.644116	2.764020	2.481331	0.000000	0.000000	57507.000000		1
5084.514648	1189.330200	1.952007	1.782401	480.390991	20127.919922	72.588127	56.614361	53.542957	15.878171	19.288786	76.593903	85.123528	68.647110	0.030226	99998.000000	3.706249	3.075302	0.290481	0.251005	2.681595	4.303799	1.860866	1.752927	1.728702	1.200800	1.285305	1.884194	1.930050	1.836622	0.000000	4.999991	57598.000000		1
13343.393555	2192.979248	1.322924	3.466122	1334.506470	40435.425781	204.738663	143.042313	124.521370	50.567146	43.619484	161.850021	193.618698	108.048035	0.682356	0.000000	4.125266	3.341034	0.121535	0.539844	3.125321	4.606762	2.311200	2.155464	2.095244	1.703868	1.639681	2.209113	2.286947	2.033617	0.000000	0.000000	57657.000000		1
9232.053711	3345.079346	3.055985	3.204005	1247.033081	38442.191406	176.685898	133.192841	103.163399	66.066017	39.783314	166.546570	238.946579	212.654617	0.502012	0.000000	3.965298	3.524406	0.485151	0.505693	3.095878	4.584808	2.247202	2.124481	2.013526	1.819978	1.599701	2.221536	2.378301	2.327675	0.000000	0.000000	57862.000000		1
6683.997559	2461.101074	1.933504	3.194753	814.563416	39976.328125	128.780014	89.021370	116.007172	81.990448	49.999741	221.964432	292.881165	135.897278	0.894932	11597.506836	3.825036	3.391129	0.286345	0.504437	2.910925	4.601803	2.109848	1.949494	2.064485	1.913763	1.698968	2.346283	2.466691	2.133211	0.000000	4.064364	57908.000000		1
3805.740723	1211.255615	2.840123	4.650278	415.755829	19276.402344	55.877346	45.534485	43.918606	18.709044	21.903797	71.471809	115.008034	125.976898	0.780687	0.000000	3.580439	3.083236	0.453337	0.667479	2.618838	4.285026	1.747236	1.658340	1.642649	1.272052	1.340519	1.854135	2.060728	2.100291	0.000000	0.000000	57935.000000		1
10142.139648	2944.153320	2.550252	3.595639	1525.846313	52646.746094	255.426086	162.272507	158.331482	67.173080	60.330265	234.327133	306.730255	211.615402	1.168848	99998.000000	4.006130	3.468961	0.406583	0.555776	3.183511	4.721372	2.407265	2.210245	2.199567	1.827195	1.780535	2.369823	2.486757	2.325547	0.067758	4.999991	57998.000000		1
6282.229492	2258.872559	3.518546	3.681984	894.426086	32816.878906	154.930115	97.116188	78.703178	55.362362	53.206829	187.238449	231.277328	182.208878	0.455248	99998.000000	3.798114	3.353892	0.546363	0.566082	2.951545	4.516097	2.190136	1.987292	1.895992	1.743215	1.725967	2.272395	2.364133	2.260570	0.000000	4.999991	58031.000000		1
4908.245117	1612.351318	1.766982	1.258165	611.240173	20261.988281	90.646500	68.384987	44.708046	28.928553	18.807722	75.665695	96.718384	49.860973	1.371130	99998.000000	3.690926	3.207460	0.247232	0.099738	2.786212	4.306682	1.957351	1.834961	1.650386	1.461327	1.274336	1.878899	1.985509	1.697761	0.137078	4.999991	58244.000000		1
9641.346680	4221.228027	1.245830	4.233974	2289.330566	59714.011719	332.306763	239.328964	187.886032	75.755127	59.161530	309.363770	423.138306	175.233459	0.839063	99998.000000	3.984138	3.625439	0.095459	0.626748	3.359709	4.776076	2.521539	2.378995	2.273895	1.879412	1.772039	2.490469	2.626482	2.243617	0.000000	4.999991	58286.000000		1
5861.983887	1764.210083	1.474027	2.164785	502.230042	21629.771484	92.956223	53.669388	61.554508	35.086781	18.761467	88.642067	113.762207	59.238621	0.678796	0.000000	3.768045	3.246550	0.168505	0.335415	2.700903	4.335052	1.968278	1.729727	1.789260	1.545143	1.273267	1.947640	2.055998	1.772605	0.000000	0.000000	58308.000000		1
7496.824707	2239.694824	3.574053	3.706654	1114.629761	31623.175781	167.320587	121.083000	96.965080	32.484104	37.519848	153.705872	201.651840	148.568359	0.667671	0.000000	3.874877	3.350189	0.553161	0.568982	3.047131	4.500005	2.223549	2.083083	1.986615	1.511671	1.574261	2.186691	2.304602	2.171926	0.000000	0.000000	58362.000000		1
12571.681641	2294.899902	2.559503	3.598723	1144.640625	43590.011719	167.107803	115.819061	131.401199	60.453613	44.186893	262.617371	317.674438	186.393509	0.054890	99998.000000	4.099393	3.360764	0.408156	0.556148	3.058669	4.639387	2.222997	2.063780	2.118599	1.781422	1.645293	2.419323	2.501982	2.270431	0.000000	4.999991	58474.000000		1
5151.873047	2287.261475	1.147151	2.420735	1065.333008	33428.941406	161.695847	103.058548	79.921257	37.242313	24.466383	153.502350	195.740311	119.383865	1.358480	99998.000000	3.711965	3.359316	0.059621	0.383947	3.027485	4.524123	2.208699	2.013084	1.902662	1.571037	1.388570	2.186115	2.291680	2.076946	0.133053	4.999991	58505.000000		1
8904.040039	3264.674072	3.808417	2.948054	1080.801147	30847.976562	156.379471	107.933937	123.414307	44.976330	33.538742	173.071747	274.569916	182.615921	1.048280	0.000000	3.949587	3.513840	0.580745	0.469535	3.033746	4.489227	2.194180	2.033158	2.091366	1.652984	1.525547	2.238226	2.438653	2.261539	0.020477	0.000000	58644.000000		1
5488.373535	2176.564453	2.433070	3.663482	906.970764	27614.156250	140.766510	91.072060	65.825485	42.015942	23.448750	127.435501	172.559860	90.109932	0.114632	0.000000	3.739444	3.337771	0.386155	0.563894	2.957593	4.441132	2.148499	1.959385	1.818394	1.623414	1.370120	2.105290	2.236940	1.954773	0.000000	0.000000	58704.000000		1
10190.424805	4368.643066	1.840992	2.022933	2083.420166	54094.437500	304.075134	214.082397	147.257782	77.284660	70.090302	361.312408	457.663849	240.189331	0.530321	0.000000	4.008192	3.640347	0.265052	0.305981	3.318777	4.733152	2.482981	2.330581	2.168078	1.888093	1.845658	2.557883	2.660547	2.380554	0.000000	0.000000	58758.000000		1
6528.062012	1639.987793	2.155533	2.605759	841.799011	24232.148438	126.766335	85.444237	84.420433	36.628651	24.879604	131.493698	178.255524	70.290741	0.498197	0.000000	3.814784	3.214841	0.333555	0.415934	2.925208	4.384392	2.103004	1.931683	1.926448	1.563821	1.395844	2.118905	2.251043	1.846898	0.000000	0.000000	58887.000000		1
7549.923828	3555.063477	2.026016	3.814585	1358.682983	47948.734375	212.340088	134.947495	128.471634	63.290653	44.775887	280.222412	414.300293	251.784180	0.884453	0.000000	3.877943	3.550847	0.306643	0.581447	3.133118	4.680777	2.327032	2.130165	2.108807	1.801340	1.651044	2.447503	2.617315	2.401028	0.000000	0.000000	58918.000000		1
3862.916260	603.934814	1.828657	3.278014	352.125946	14585.402344	66.759857	34.981934	30.294649	30.149714	23.263725	74.200920	104.575752	91.068970	0.313616	0.000000	3.586915	2.780990	0.262132	0.515611	2.546698	4.163918	1.824515	1.543844	1.481366	1.479283	1.366679	1.870409	2.019431	1.959370	0.000000	0.000000	58959.000000		1
1938.863770	807.076111	1.433939	3.410615	401.842010	11331.006836	61.634686	36.603977	22.261511	16.609016	14.616921	52.577747	73.537918	78.163528	1.198352	0.000000	3.287547	2.906914	0.156531	0.532833	2.604055	4.054268	1.789825	1.563528	1.347555	1.220344	1.164856	1.720802	1.866511	1.893004	0.078584	0.000000	58979.000000		1
6786.531738	2808.265381	1.751564	2.192538	854.528687	28726.509766	134.191971	89.786140	110.314583	60.934677	26.887117	150.665314	177.052856	79.797905	1.054740	99998.000000	3.831648	3.448438	0.243426	0.340947	2.931727	4.458283	2.127727	1.953209	2.042633	1.784865	1.429544	2.178013	2.248103	1.901991	0.023145	4.999991	59018.000000		1
5575.004883	569.918091	2.907966	2.954222	624.932007	17264.933594	95.645241	64.292870	49.450836	40.366138	19.566322	113.327400	148.025635	85.666260	0.045675	0.000000	3.746245	2.755812	0.463589	0.470443	2.795833	4.237165	1.980663	1.808163	1.694174	1.606017	1.291509	2.054335	2.170337	1.932810	0.000000	0.000000	59103.000000		1
19229.732422	7311.057129	2.087691	4.983322	2854.456543	82525.070312	420.655884	287.009735	249.175339	104.489403	86.064064	532.089844	665.523254	434.918182	2.007332	99998.000000	4.283973	3.863980	0.319666	0.697519	3.455523	4.916586	2.623927	2.457897	2.396505	2.019072	1.934822	2.725985	2.823163	2.638407	0.302619	4.999991	59160.000000		1
5710.461426	1533.342896	1.606628	2.161701	598.516663	19032.421875	76.822098	54.656185	35.370483	14.428814	9.676772	73.041435	110.518112	74.830002	0.199568	0.000000	3.756671	3.185639	0.205915	0.334796	2.777076	4.279494	1.885486	1.737639	1.548641	1.159231	0.985731	1.863569	2.043433	1.874076	0.000000	0.000000	59177.000000		1
8594.784180	4254.242676	2.482410	3.583304	1897.683472	60072.937500	297.013367	194.022675	175.008347	70.895157	59.997223	290.997009	395.039276	195.854416	0.172425	0.000000	3.934235	3.628822	0.394873	0.554284	3.278224	4.778679	2.472776	2.287853	2.243059	1.850617	1.778131	2.463888	2.596640	2.291933	0.000000	0.000000	59243.000000		1
6752.826660	1285.579834	2.593424	3.336605	983.700317	31692.218750	126.584389	99.259384	80.167953	38.596073	44.529186	201.439072	254.022980	176.852417	0.249872	99998.000000	3.829486	3.109099	0.413874	0.523305	2.992863	4.500953	2.102380	1.996772	1.904001	1.586543	1.648645	2.304144	2.404873	2.247611	0.000000	4.999991	59285.000000		1
15416.426758	3843.457764	3.247177	4.406662	2148.502441	61527.003906	321.248474	219.796570	170.028107	107.369614	64.610497	287.015900	417.316193	196.545166	0.057939	0.000000	4.187984	3.584722	0.511506	0.644110	3.332136	4.789066	2.506841	2.342021	2.230521	2.030881	1.810303	2.457906	2.620465	2.293462	0.000000	0.000000	59320.000000		1
7380.712891	2759.896729	1.748480	3.364359	1351.781494	36165.937500	192.946457	131.502960	102.707001	51.264072	24.515722	180.386383	205.475677	145.077576	0.090989	99998.000000	3.868098	3.440893	0.242661	0.526902	3.130907	4.558300	2.285437	2.118936	2.011600	1.709813	1.389445	2.256204	2.312760	2.161600	0.000000	4.999991	59361.000000		1
6122.072754	1603.217285	2.420735	3.083739	680.389954	19002.478516	90.538567	73.889465	53.287006	26.736015	26.310459	107.869179	168.695923	90.510818	0.309019	99998.000000	3.786898	3.204992	0.383947	0.489078	2.832758	4.278810	1.956834	1.868582	1.726621	1.427097	1.420128	2.032897	2.227105	1.956700	0.000000	4.999991	59411.000000		1
7372.177246	974.695801	2.069189	3.213256	943.503784	25120.449219	133.479630	96.490189	78.151192	60.811329	27.161572	111.736191	183.772324	76.911530	0.457128	0.000000	3.867596	2.988869	0.315800	0.506945	2.974744	4.400027	2.125415	1.984483	1.892936	1.783985	1.433955	2.048194	2.264280	1.885991	0.000000	0.000000	59496.000000		1
26284.669922	9340.120117	2.161701	2.738360	3380.474609	99998.000000	497.530396	343.769043	351.620239	141.833481	134.873474	682.304932	867.418701	488.667755	2.452945	99998.000000	4.419703	3.970352	0.334796	0.437491	3.528978	4.999991	2.696820	2.536267	2.546074	2.151779	2.129926	2.833978	2.938229	2.689014	0.389688	4.999991	59552.000000		1
7016.464844	2234.674561	3.361275	4.434416	688.083862	19828.273438	94.433334	70.537437	52.238533	36.203094	21.478241	87.985237	112.232674	95.972115	0.286346	0.000000	3.846118	3.349214	0.526504	0.646836	2.837641	4.297285	1.975125	1.848420	1.717991	1.558746	1.331999	1.944410	2.050119	1.982145	0.000000	0.000000	59609.000000		1
5191.199707	1014.389709	1.578874	3.728240	486.052734	18163.853516	74.074486	48.069321	56.494095	36.156837	22.569883	94.846550	128.126266	83.957870	0.342345	99998.000000	3.715268	3.006205	0.198348	0.571504	2.686683	4.259208	1.869669	1.681868	1.752003	1.558190	1.353529	1.977022	2.107638	1.924061	0.000000	4.999991	59651.000000		1
15415.917969	5241.665039	1.921169	2.849375	2667.245850	82653.625000	438.618652	269.210388	266.277771	96.243484	89.129303	485.957153	649.595764	342.338165	1.159790	0.000000	4.187969	3.719469	0.283566	0.454750	3.426063	4.917262	2.642087	2.430092	2.425335	1.983371	1.950021	2.686598	2.812643	2.534455	0.064380	0.000000	59819.000000		1
15305.203125	7203.700195	2.889463	4.360406	2897.582764	82565.625000	414.744354	287.274933	269.546509	112.103157	80.923470	434.289093	556.090637	277.305206	0.103468	0.000000	4.184839	3.857556	0.460817	0.639527	3.462036	4.916799	2.617780	2.458298	2.430634	2.049618	1.908074	2.637779	2.745146	2.442958	0.000000	0.000000	59846.000000		1
8655.801758	2347.946289	1.236579	1.597377	1485.230347	45179.812500	221.865753	155.457443	116.081177	85.151276	54.267635	285.615875	373.289673	200.002045	0.895989	0.000000	3.937307	3.370688	0.092222	0.203407	3.171794	4.654944	2.346090	2.191612	2.064762	1.930191	1.734541	2.455782	2.572046	2.301034	0.000000	0.000000	59901.000000		1
8196.142578	4460.495605	2.170952	3.355108	1121.447876	34770.339844	166.176514	115.815979	103.912743	58.948750	34.112320	191.864059	246.076187	166.170349	0.032132	0.000000	3.913610	3.649383	0.336650	0.525706	3.049779	4.541209	2.220570	2.063768	2.016669	1.770475	1.532911	2.282994	2.391070	2.220554	0.000000	0.000000	59956.000000		1
12256.353516	4621.491211	2.926468	2.889463	1550.247925	45960.789062	246.569580	158.689194	129.843903	78.561325	48.815586	236.069458	300.565857	204.707825	1.064321	99998.000000	4.088361	3.664782	0.466344	0.460817	3.190401	4.662387	2.391939	2.200547	2.113422	1.895209	1.688558	2.373040	2.477940	2.311134	0.027073	4.999991	60010.000000		1
8819.138672	3875.470215	3.882427	4.446751	1301.485718	42736.628906	190.365356	132.650101	128.289703	62.741749	46.521282	232.150024	296.809845	191.611191	0.774259	0.000000	3.945426	3.588324	0.589103	0.648043	3.114439	4.630800	2.279588	2.122708	2.108192	1.797557	1.667652	2.365769	2.472478	2.282421	0.000000	0.000000	60061.000000		1
17630.734375	3128.844482	2.809286	2.408400	1547.401611	54261.175781	228.841171	154.877701	157.477280	84.716469	62.242184	312.586273	426.465637	234.243881	1.133085	99998.000000	4.246270	3.495384	0.448596	0.381729	3.189603	4.734489	2.359534	2.189989	2.197218	1.927968	1.794085	2.494970	2.629884	2.369668	0.054263	4.999991	60089.000000		1
10048.615234	2998.942139	2.630429	4.360406	1263.919678	35664.125000	197.507294	130.047424	101.646194	53.703312	32.835651	180.645416	234.240799	115.880737	0.032064	0.000000	4.002106	3.476968	0.420027	0.639527	3.101719	4.552232	2.295583	2.114102	2.007091	1.730001	1.516346	2.256827	2.369663	2.064011	0.000000	0.000000	60143.000000		1
10195.404297	3935.750977	1.603544	2.877128	1459.952881	45830.687500	211.085007	145.416779	121.653496	48.630562	61.119701	330.151245	429.678894	280.928589	1.177998	0.000000	4.008404	3.595028	0.205081	0.458959	3.164339	4.661156	2.324457	2.162615	2.085124	1.686909	1.786181	2.518713	2.633144	2.448596	0.071145	0.000000	60167.000000		1
7876.143066	2664.859131	3.182418	3.336605	969.126587	31817.181641	138.561630	98.389771	83.390465	28.943972	30.516678	156.869797	230.059250	141.522018	0.194893	0.000000	3.896314	3.425674	0.502757	0.523305	2.986381	4.502662	2.141643	1.992950	1.921116	1.461558	1.484537	2.195539	2.361840	2.150824	0.000000	0.000000	60258.000000		1
12671.125977	1668.697388	2.963473	3.065236	1416.715820	42945.257812	207.967346	143.048477	118.686935	44.294823	36.440540	188.866669	258.334045	156.752609	0.112814	99998.000000	4.102815	3.222378	0.471801	0.486464	3.151283	4.632915	2.317995	2.155483	2.074403	1.646353	1.561585	2.276155	2.412182	2.195215	0.000000	4.999991	60359.000000		1
14800.040039	4739.117676	4.011944	4.900061	2844.789062	78667.281250	429.435303	288.678040	227.123520	97.273453	105.889420	530.927307	712.510193	373.820068	0.313211	0.000000	4.170263	3.675698	0.603355	0.690201	3.454050	4.895794	2.632898	2.460414	2.356262	1.987994	2.024853	2.725035	2.852791	2.572663	0.000000	0.000000	60469.000000		1
3746.807373	1401.361938	3.734408	2.929552	491.788483	16456.822266	57.835522	48.226589	45.892200	30.969988	25.123220	89.909485	115.393501	57.835522	1.250677	0.000000	3.573661	3.146550	0.572222	0.466801	2.691778	4.216346	1.762195	1.683287	1.661739	1.490941	1.400075	1.953806	2.062181	1.762195	0.097145	0.000000	60499.000000		1
8709.347656	1113.528809	1.110146	2.053770	882.535217	30074.001953	128.780014	84.654793	86.073318	56.235062	27.910919	168.773026	245.746231	103.955917	0.920821	99998.000000	3.939986	3.046701	0.045380	0.312552	2.945732	4.478191	2.109848	1.927652	1.934869	1.750007	1.445774	2.227303	2.390487	2.016849	0.000000	4.999991	60517.000000		1
7482.852539	2327.609131	2.297385	4.039698	1292.860596	40857.824219	199.539490	126.957527	122.840736	67.296432	53.903755	248.336563	379.762421	216.194763	0.731655	99998.000000	3.874067	3.366910	0.361234	0.606349	3.111552	4.611275	2.300029	2.103658	2.089342	1.827992	1.731619	2.395041	2.579512	2.334845	0.000000	4.999991	60539.000000		1
5417.370605	1557.235596	1.594293	3.722073	659.411255	15808.444336	93.563721	60.145241	33.551079	8.717730	6.916826	54.298473	78.903625	48.932766	0.398214	0.000000	3.733788	3.192354	0.202568	0.570785	2.819156	4.198889	1.971107	1.779201	1.525707	0.940403	0.839907	1.734788	1.897097	1.689600	0.000000	0.000000	60556.000000		1
14509.613281	4113.075195	1.773150	3.241009	2040.540771	56666.843750	293.380737	208.374390	175.248871	76.044998	71.564323	329.454315	453.870850	269.759308	0.977000	0.000000	4.161656	3.614167	0.248745	0.510680	3.309745	4.753329	2.467432	2.318844	2.243655	1.881071	1.854697	2.517795	2.656932	2.430976	0.000000	0.000000	60644.000000		1
6717.869141	1751.878174	3.031315	2.608843	668.875244	21534.314453	105.288094	64.891113	61.758038	33.606586	21.357975	118.224373	182.224289	113.096115	0.098854	0.000000	3.827232	3.243504	0.481631	0.416448	2.825345	4.333131	2.022379	1.812185	1.790694	1.526424	1.329560	2.072707	2.260606	2.053448	0.000000	0.000000	60679.000000		1
19253.613281	7814.647461	3.527797	3.759078	3705.661133	99998.000000	528.546631	371.744720	342.282654	115.353416	104.455482	582.323975	819.272278	412.240356	0.372227	99998.000000	4.284512	3.892909	0.547504	0.575081	3.568866	4.999991	2.723083	2.570245	2.534385	2.062031	2.018931	2.765165	2.913428	2.615150	0.000000	4.999991	60711.000000		1
6152.743164	2768.028564	2.386814	2.402232	1321.523926	38383.734375	218.168350	137.966476	110.169647	39.610622	39.101807	211.908356	284.518066	203.677856	0.567163	99998.000000	3.789069	3.442171	0.377819	0.380615	3.121075	4.584147	2.338792	2.139774	2.042062	1.597812	1.592197	2.326148	2.454110	2.308944	0.000000	4.999991	60759.000000		1
3235.412354	2056.215332	3.968772	5.686414	820.737061	25499.248047	139.351074	83.248611	72.011467	14.820449	36.940105	188.345505	213.764771	124.842079	0.546356	0.000000	3.509930	3.313069	0.598656	0.754838	2.914204	4.406528	2.144110	1.920377	1.857402	1.170861	1.567498	2.274955	2.329936	2.096361	0.000000	0.000000	60913.000000		1
11667.415039	2488.077637	2.833956	3.993442	1502.209351	43321.562500	211.032578	151.618179	124.280838	75.693451	54.236797	262.805481	389.488525	255.993484	1.005092	0.000000	4.066975	3.395864	0.452393	0.601347	3.176730	4.636704	2.324349	2.180751	2.094404	1.879058	1.734294	2.419634	2.590495	2.408229	0.002206	0.000000	60954.000000		1
22215.220703	3888.338623	2.556419	4.391244	2686.213867	77410.726562	384.696411	272.679596	216.426041	113.919479	108.874481	511.882141	648.118652	297.593109	2.047712	0.000000	4.346651	3.589764	0.407632	0.642588	3.429141	4.888801	2.585118	2.435653	2.335310	2.056598	2.036926	2.709170	2.811655	2.473623	0.311269	0.000000	61005.000000		1
11737.703125	2989.539795	2.766114	4.042781	1687.366333	51525.421875	239.458481	165.198975	157.810333	57.906445	46.234493	296.618652	399.455170	250.276230	0.319980	99998.000000	4.069583	3.475604	0.441870	0.606680	3.227209	4.712021	2.379230	2.218007	2.198135	1.762727	1.664966	2.472198	2.601468	2.398420	0.000000	4.999991	61038.000000		1
17725.378906	3245.104736	1.865662	1.640549	1769.387573	53297.316406	266.558380	182.057770	155.457443	38.303120	47.504997	250.704880	319.808380	176.547134	0.702954	99998.000000	4.248596	3.511229	0.270833	0.214989	3.247823	4.726706	2.425792	2.260209	2.191612	1.583234	1.676739	2.399163	2.504890	2.246861	0.000000	4.999991	61107.000000		1
7116.235840	2464.573242	2.531749	2.078440	779.322449	24161.087891	109.879776	78.382469	70.148888	45.164436	24.694580	126.350029	191.823975	131.342606	0.388518	99998.000000	3.852250	3.391742	0.403421	0.317737	2.891717	4.383117	2.040918	1.894219	1.846021	1.654797	1.392602	2.101575	2.282903	2.118406	0.000000	4.999991	61148.000000		1
5344.658691	1926.547241	2.235711	2.584173	643.141479	17951.130859	89.890984	65.884079	56.620525	29.579222	21.549166	101.516678	134.987579	93.045647	0.519611	13295.450195	3.727920	3.284780	0.349416	0.412322	2.808306	4.254092	1.953716	1.818780	1.752974	1.470987	1.333430	2.006537	2.130294	1.968696	0.000000	4.123703	61187.000000		1
5189.568359	1886.008423	3.117660	2.911049	766.771667	19049.365234	103.616707	78.003174	51.381256	32.767807	17.635902	93.850502	154.819107	74.842339	0.508538	99998.000000	3.715131	3.275544	0.493829	0.464050	2.884666	4.279881	2.015430	1.892112	1.710805	1.515447	1.246398	1.972437	2.189825	1.874147	0.000000	4.999991	61218.000000		1
22162.330078	7692.848633	2.815454	2.985059	4826.760254	99998.000000	672.665161	491.825500	441.918274	200.109970	137.235626	779.744934	984.085815	563.556335	1.899994	0.000000	4.345615	3.886087	0.449548	0.474953	3.683656	4.999991	2.827799	2.691811	2.645342	2.301269	2.137467	2.891953	2.993033	2.750937	0.278752	0.000000	61314.000000		1
6905.548828	1825.542480	3.611058	3.755994	983.845276	30077.212891	141.821152	100.992447	77.963081	53.422691	32.487186	145.157745	189.804123	137.204788	0.531154	99998.000000	3.839198	3.261392	0.557634	0.574725	2.992927	4.478238	2.151741	2.004289	1.891889	1.727726	1.511712	2.161840	2.278306	2.137369	0.000000	4.999991	61380.000000		1
6634.336914	1890.381226	2.170952	0.906619	766.099365	21518.230469	110.104889	76.674080	64.958954	18.699791	17.346031	105.670479	162.633301	108.689453	0.322071	99998.000000	3.821798	3.276549	0.336650	0.000000	2.884285	4.332807	2.041807	1.884649	1.812639	1.271837	1.239200	2.023954	2.211210	2.036187	0.000000	4.999991	61415.000000		1
6855.838867	1270.925903	2.408400	2.544085	700.255371	21682.587891	101.430336	71.709259	72.070061	21.012596	32.320667	131.490616	167.039963	117.863579	1.043293	99998.000000	3.836061	3.104120	0.381729	0.405532	2.845257	4.336111	2.006168	1.855575	1.857755	1.322480	1.509480	2.118895	2.222820	2.071380	0.018406	4.999991	61564.000000		1
5530.469727	1664.892090	3.839255	3.638812	536.712402	17754.666016	71.083260	52.041176	43.443710	33.822445	16.473331	65.911835	110.185066	54.600677	1.067834	0.000000	3.742762	3.221386	0.584247	0.560960	2.729742	4.249312	1.851767	1.716347	1.637927	1.529205	1.216781	1.818963	2.042123	1.737198	0.028504	0.000000	61583.000000		1
9163.711914	2799.078857	1.902667	3.398280	1507.470215	54010.789062	258.990875	152.580307	171.949280	72.659050	58.005127	281.952393	371.787872	163.055771	1.537232	99998.000000	3.962071	3.447015	0.279363	0.531259	3.178249	4.732481	2.413285	2.183498	2.235400	1.861290	1.763466	2.450176	2.570295	2.212336	0.186739	4.999991	61664.000000		1
3702.524902	571.564819	3.937934	3.509295	419.752350	18614.166016	69.442711	42.339733	57.221855	25.258904	19.322706	89.120049	128.564148	67.774414	2.048347	0.000000	3.568498	2.757066	0.595268	0.545220	2.622993	4.269844	1.841627	1.626748	1.757562	1.402414	1.286068	1.949975	2.109120	1.831066	0.311404	0.000000	61718.000000		1
7320.250000	2063.132324	2.396065	2.022933	812.136536	24939.597656	122.960999	83.186935	69.729500	33.436977	23.044779	126.106415	143.622055	110.351593	1.096653	99998.000000	3.864526	3.314527	0.379499	0.305981	2.909629	4.396889	2.089767	1.920055	1.843417	1.524227	1.362573	2.100737	2.157221	2.042778	0.040069	4.999991	61780.000000		1
15060.430664	4103.124023	1.316756	2.288134	1992.773682	54036.750000	275.137329	200.890167	160.348251	80.645935	62.618401	289.137512	390.302643	268.118744	1.082079	99998.000000	4.177837	3.613115	0.119505	0.359481	3.299458	4.732689	2.439549	2.302959	2.205064	1.906582	1.796702	2.461104	2.591402	2.428327	0.034259	4.999991	61793.000000		1
5415.063965	795.265381	3.188586	4.483756	573.048096	24402.832031	87.482582	59.041264	76.760422	44.553856	31.108757	140.538315	190.322189	112.991272	0.072743	99998.000000	3.733603	2.900512	0.503598	0.651642	2.758191	4.387440	1.941922	1.771156	1.885137	1.648885	1.492883	2.147795	2.279490	2.053045	0.000000	4.999991	61839.000000		1
8513.721680	2626.929199	1.837908	1.766982	983.891541	26815.914062	157.970688	99.629433	75.089035	25.258904	30.482758	166.756256	232.581741	130.636429	0.035557	99998.000000	3.930120	3.419448	0.264324	0.247232	2.992947	4.428392	2.198576	1.998388	1.875576	1.402414	1.484054	2.222082	2.366576	2.116064	0.000000	4.999991	61873.000000		1
8214.648438	3784.240967	2.439237	3.894762	1340.439575	42404.199219	204.402542	134.753220	128.850937	55.627563	51.449097	235.646988	332.590485	201.923218	0.613806	0.000000	3.914589	3.577979	0.387254	0.590481	3.127247	4.627409	2.310486	2.129539	2.110088	1.745290	1.711378	2.372262	2.521910	2.305186	0.000000	0.000000	61893.000000		1
5802.964355	1479.257202	1.908834	0.172689	526.190674	16443.791016	84.528366	56.259731	56.491009	45.997047	14.206784	87.340736	108.522934	49.759209	0.747378	99998.000000	3.763650	3.170044	0.280768	0.000000	2.721143	4.216002	1.927002	1.750198	1.751979	1.662730	1.152496	1.941217	2.035522	1.696873	0.000000	4.999991	61942.000000		1
11510.776367	3279.950928	2.278883	3.839255	1684.890137	44226.496094	243.242233	171.881424	108.362579	34.537872	52.059677	243.152802	307.285309	170.604767	0.709473	0.000000	4.061105	3.515867	0.357722	0.584247	3.226572	4.645682	2.386039	2.235229	2.034879	1.538296	1.716501	2.385879	2.487542	2.231991	0.000000	0.000000	61960.000000		1
7739.410156	2631.693604	2.753779	2.898715	1737.168701	47864.144531	255.993484	175.766937	115.800560	65.917999	49.028362	267.529755	369.879059	278.332092	0.494211	99998.000000	3.888708	3.420235	0.439929	0.462205	3.239842	4.680010	2.408229	2.244937	2.063711	1.819004	1.690447	2.427372	2.568060	2.444563	0.000000	4.999991	62076.000000		1
7595.908691	2213.637207	1.794736	3.003561	1025.602173	26753.232422	137.041351	103.530357	79.819496	37.695621	42.971901	172.911392	241.154541	146.459091	0.169766	99998.000000	3.880580	3.345106	0.254001	0.477637	3.010979	4.427376	2.136852	2.015068	1.902109	1.576291	1.633185	2.237824	2.382295	2.165716	0.000000	4.999991	62231.000000		1
7558.900391	1611.515625	1.474027	3.496960	754.523010	26662.662109	107.671822	75.181549	85.829704	53.515202	33.091602	185.536224	282.390289	107.042740	0.869738	0.000000	3.878459	3.207235	0.168505	0.543691	2.877672	4.425903	2.032102	1.876111	1.933638	1.728477	1.519718	2.268429	2.450850	2.029557	0.000000	0.000000	62262.000000		1
11362.429688	1992.415894	2.340558	2.960389	1219.233154	41805.578125	188.222168	124.074226	126.522720	75.200050	44.424339	204.504303	253.760864	127.426254	0.029040	0.000000	4.055471	3.299380	0.369319	0.471349	3.086087	4.621234	2.274671	2.093682	2.102169	1.876218	1.647621	2.310703	2.404425	2.105259	0.000000	0.000000	62309.000000		1
4120.864746	1544.916138	2.599592	3.743659	571.786865	17173.173828	78.351631	57.483974	50.607235	44.954742	20.756645	87.858803	109.996964	103.647545	0.379096	0.000000	3.614988	3.188905	0.414905	0.573296	2.757234	4.234850	1.894048	1.759547	1.704213	1.652776	1.317157	1.943785	2.041381	2.015559	0.000000	0.000000	62460.000000		1
13682.671875	2849.383789	2.682853	4.366574	1447.143066	41652.375000	203.033356	140.615402	114.351204	51.368919	51.831482	291.885132	365.207184	199.644333	1.858291	99998.000000	4.136171	3.454751	0.428597	0.640141	3.160511	4.619640	2.307567	2.148033	2.058241	1.710700	1.714594	2.465212	2.562539	2.300257	0.269114	4.999991	62498.000000		1
8399.414062	2688.687256	2.402232	2.362144	848.299500	30633.693359	111.421646	88.003738	81.447708	61.933807	23.729370	146.400497	168.723679	86.307678	0.336297	99998.000000	3.924249	3.429540	0.380615	0.373306	2.928549	4.486199	2.046970	1.944501	1.910879	1.791928	1.375286	2.165543	2.227176	1.936049	0.000000	4.999991	62566.000000		1
13830.935547	11612.678711	3.308852	5.082002	3603.169922	99998.000000	501.058197	363.511139	292.699219	135.980545	133.427216	667.003418	898.774170	504.339294	3.824129	0.000000	4.140851	4.064932	0.519677	0.706035	3.556685	4.999991	2.699888	2.560518	2.466422	2.133477	2.125244	2.824128	2.953650	2.702723	0.582532	0.000000	62768.000000		1
9749.856445	1815.483398	3.327354	3.860841	1127.091064	30384.873047	162.340347	114.292610	110.320755	47.693104	36.406620	192.076828	252.687714	162.253998	0.139468	0.000000	3.988998	3.258992	0.522099	0.586682	3.051959	4.482657	2.210427	2.058018	2.042657	1.678456	1.561180	2.283475	2.402584	2.210195	0.000000	0.000000	62964.000000		1
8612.956055	2256.445557	2.050686	3.163916	1204.872192	35507.339844	184.823883	125.427986	106.256386	47.205872	45.593079	174.530365	247.840088	160.175552	0.037021	0.000000	3.935152	3.353425	0.311899	0.500225	3.080941	4.550318	2.266758	2.098394	2.026355	1.673996	1.658899	2.241871	2.394171	2.204596	0.000000	0.000000	63029.000000		1
11562.081055	3764.634521	2.056854	4.397411	1688.954468	55088.179688	243.134293	170.916214	179.479767	79.921257	54.656185	305.154449	374.131531	261.571960	0.142625	0.000000	4.063036	3.575723	0.313203	0.643197	3.227618	4.741058	2.385846	2.232783	2.254015	1.902662	1.737639	2.484520	2.573024	2.417591	0.000000	0.000000	63061.000000		1
22471.574219	7152.904785	2.920300	3.450704	3391.483643	99998.000000	509.763611	344.925446	326.040619	157.366272	123.343384	603.796021	821.279785	451.006042	3.875101	0.000000	4.351634	3.854482	0.465428	0.537908	3.530390	4.999991	2.707369	2.537725	2.513272	2.196912	2.091116	2.780890	2.914491	2.654182	0.588283	0.000000	63142.000000		1
5465.362793	1655.813477	2.297385	1.671386	765.451782	21370.044922	105.195580	70.710129	64.545738	16.420908	8.989099	110.212822	142.524231	81.999695	0.338382	99998.000000	3.737619	3.219011	0.361234	0.223077	2.883918	4.329805	2.021997	1.849482	1.809868	1.215397	0.953716	2.042232	2.153889	1.913812	0.000000	4.999991	63190.000000		1
19007.816406	2940.024170	3.345856	3.737491	2037.173340	66251.710938	315.167358	204.192841	183.827835	54.952225	60.780491	310.328979	435.602783	258.821289	1.469891	99998.000000	4.278932	3.468351	0.524507	0.572580	3.309028	4.821197	2.498541	2.310040	2.264411	1.739985	1.783764	2.491822	2.639091	2.413000	0.167285	4.999991	63222.000000		1
14382.163086	4075.376709	2.833956	4.533096	1893.501953	56371.988281	269.148712	190.753906	187.315536	74.234840	90.128433	385.723297	498.529541	269.281311	1.255157	0.000000	4.157824	3.610168	0.452393	0.656395	3.277266	4.751063	2.429992	2.280473	2.272574	1.870608	1.954862	2.586276	2.697691	2.430206	0.098698	0.000000	63278.000000		1
4802.303223	760.400635	2.232627	1.788568	637.541382	23097.994141	96.662872	66.090691	73.140114	5.923862	23.334652	133.797256	183.729156	106.102196	0.030483	0.000000	3.681450	2.881042	0.348816	0.252506	2.804508	4.363575	1.985260	1.820140	1.864156	0.772605	1.368001	2.126447	2.264178	2.025724	0.000000	0.000000	63345.000000		1
5006.986328	582.179016	2.874044	4.409747	556.102966	17571.066406	82.215561	54.699356	36.835258	14.327050	14.610754	83.267113	106.466080	48.818668	0.805512	99998.000000	3.699576	2.765057	0.458493	0.644414	2.745155	4.244798	1.914954	1.737982	1.566264	1.156157	1.164673	1.920473	2.027211	1.688586	0.000000	4.999991	63513.000000		1
15874.257812	6247.799805	2.272716	2.898715	2339.645020	82358.773438	349.692902	237.071671	245.712311	100.002563	87.368484	481.393219	648.938904	348.363800	2.255267	0.000000	4.200694	3.795727	0.356545	0.462205	3.369150	4.915710	2.543687	2.374880	2.390427	2.000011	1.941355	2.682500	2.812204	2.542033	0.353198	0.000000	63588.000000		1
6194.336914	1714.558716	3.789915	2.220292	686.008545	26765.705078	90.276451	68.702614	80.593513	33.856369	46.434937	202.095901	263.123077	175.480148	0.143547	99998.000000	3.791995	3.234152	0.578629	0.346410	2.836329	4.427579	1.955575	1.836973	1.906300	1.529640	1.666845	2.305557	2.420159	2.244228	0.000000	4.999991	63646.000000		1
18174.332031	3312.530518	1.865662	2.312804	2580.682373	75842.554688	376.234619	259.956085	201.294128	86.162743	90.313454	497.755524	616.010742	339.599823	2.063395	99998.000000	4.259459	3.520160	0.270833	0.364139	3.411735	4.879913	2.575459	2.414900	2.303831	1.935320	1.955752	2.697016	2.789588	2.530967	0.314582	4.999991	63677.000000		1
15168.272461	4694.178223	1.995179	3.244093	2534.167236	76230.835938	374.769867	253.905792	218.270111	88.133255	102.811852	489.426331	617.500183	344.765076	1.568946	0.000000	4.180936	3.671560	0.299982	0.511093	3.403835	4.882131	2.573765	2.404673	2.338994	1.945140	2.012043	2.689687	2.790637	2.537523	0.195608	0.000000	63748.000000		1
9988.170898	2454.396973	1.902667	2.923384	1187.495361	35992.015625	155.432770	124.391853	99.003433	55.383949	37.140549	207.535614	257.186890	135.354538	0.072237	0.000000	3.999486	3.389945	0.279363	0.465886	3.074632	4.556206	2.191543	2.094792	1.995650	1.743384	1.569848	2.317093	2.410249	2.131473	0.000000	0.000000	63790.000000		1
10766.765625	1754.900269	2.787700	2.053770	1307.403442	38584.437500	188.792648	133.322357	126.414787	60.536877	38.842773	194.852203	254.377609	175.822449	0.324346	99998.000000	4.032085	3.244252	0.445246	0.312552	3.116410	4.586412	2.275985	2.124903	2.101798	1.782020	1.589310	2.289705	2.405479	2.245074	0.000000	4.999991	63820.000000		1
10515.835938	2194.129395	3.401364	4.443667	975.685669	38933.000000	148.108887	98.920174	112.621223	52.855282	40.070103	237.509552	307.158875	180.935287	0.027580	0.000000	4.021844	3.341262	0.531653	0.647742	2.989310	4.590318	2.170581	1.995285	2.051620	1.723088	1.602820	2.375681	2.487363	2.257523	0.000000	0.000000	63889.000000		1
5245.748047	2645.619629	3.709738	4.008861	1461.661377	45596.921875	228.070236	150.017715	130.479156	78.009338	57.850941	328.738892	441.878174	251.614578	0.853377	0.000000	3.719807	3.422527	0.569343	0.603021	3.164847	4.658936	2.358069	2.176142	2.115541	1.892147	1.762310	2.516851	2.645303	2.400736	0.000000	0.000000	63951.000000		1
14221.025391	4725.194336	2.368311	3.888595	1777.177124	56931.292969	268.451782	175.051514	192.968033	99.869965	60.024975	348.721527	482.182648	256.190857	0.234417	0.000000	4.152931	3.674420	0.374439	0.589793	3.249731	4.755351	2.428866	2.243166	2.285485	1.999435	1.778332	2.542479	2.683212	2.408564	0.000000	0.000000	63988.000000		1
9525.921875	1646.932373	3.450704	3.167000	1174.241455	33859.242188	180.907532	122.112968	101.948402	69.488968	37.701790	204.828094	274.150543	134.102554	1.761412	0.000000	3.978907	3.216676	0.537908	0.500648	3.069757	4.529677	2.257457	2.086762	2.008380	1.841916	1.576362	2.311389	2.437989	2.127437	0.245861	0.000000	64054.000000		1
9521.841797	5639.985352	1.501781	2.553336	2756.153076	83984.929688	396.371429	279.991150	259.801910	143.634384	83.883858	467.161743	597.292419	382.004303	1.551667	99998.000000	3.978721	3.751278	0.176607	0.407108	3.440303	4.924201	2.598102	2.447144	2.414642	2.157259	1.923678	2.669467	2.776187	2.582068	0.190798	4.999991	64136.000000		1
6825.797363	1992.369629	2.328223	1.794736	1282.745850	35334.371094	186.748138	125.964561	101.831223	68.452835	49.077702	239.464645	288.989502	134.756302	0.625788	0.000000	3.834153	3.299370	0.367025	0.254001	3.108141	4.548197	2.271256	2.100248	2.007881	1.835391	1.690884	2.379241	2.460882	2.129549	0.000000	0.000000	64159.000000		1
5628.757812	1223.010742	1.797820	2.013681	685.715576	28257.667969	95.716164	61.890636	85.364059	45.448143	31.161180	206.191101	263.838531	144.889465	0.496933	7049.926270	3.750412	3.087430	0.254746	0.303991	2.836144	4.451136	1.980985	1.791625	1.931275	1.657516	1.493614	2.314270	2.421338	2.161037	0.000000	3.848185	64193.000000		1
13558.351562	1831.968994	3.204005	3.974939	1470.422241	38122.457031	205.207397	150.708481	97.618835	55.587475	35.718945	188.835831	246.708359	199.095428	0.415648	0.000000	4.132207	3.262918	0.505693	0.599330	3.167442	4.581181	2.312193	2.178138	1.989534	1.744977	1.552899	2.276084	2.392184	2.299061	0.000000	0.000000	64231.000000		1
1456.906250	289.655579	3.361275	3.515462	215.096939	9806.933594	23.081785	24.275192	28.509165	14.740272	15.011641	64.798599	82.813805	53.570709	0.414616	0.000000	3.163432	2.461882	0.526504	0.545982	2.332634	3.991533	1.363269	1.385163	1.454985	1.168505	1.176428	1.811566	1.918103	1.728927	0.000000	0.000000	64297.000000		1
7441.598145	1186.622681	1.989012	2.559503	679.359985	22091.083984	98.688889	68.751953	65.887161	50.995789	29.970858	87.988319	143.514114	64.314453	1.179605	0.000000	3.871666	3.074313	0.298637	0.408156	2.832100	4.344217	1.994268	1.837285	1.818801	1.707534	1.476699	1.944425	2.156895	1.808309	0.071737	0.000000	64335.000000		1
9721.239258	3231.705811	1.529534	2.479326	1340.649292	38551.089844	202.697235	136.874832	115.760468	74.607979	45.099678	241.370392	331.403229	147.788177	0.989461	0.000000	3.987722	3.509432	0.184559	0.394334	3.127315	4.586037	2.306848	2.136324	2.063560	1.872785	1.654173	2.382684	2.520357	2.169640	0.000000	0.000000	64392.000000		1
36478.132812	23741.376953	1.470943	1.825573	9562.945312	99998.000000	1342.881836	972.361389	1032.170532	457.151947	373.061462	1873.957153	2522.171387	1349.397827	3.471912	0.000000	4.562033	4.375506	0.167596	0.261399	3.980592	4.999991	3.128038	2.987828	3.013752	2.660061	2.571780	3.272760	3.401775	3.130140	0.540569	0.000000	64427.000000		0
12244.620117	3470.889893	1.594293	2.022933	1276.211426	40769.171875	176.266510	124.031059	119.784744	92.129776	46.851242	238.058456	320.687256	207.353683	1.116030	0.000000	4.087945	3.540441	0.202568	0.305981	3.105923	4.610332	2.246170	2.093530	2.078402	1.964400	1.670721	2.376684	2.506082	2.316712	0.047676	0.000000	64458.000000		1
17020.181641	3377.760986	2.630429	2.667434	1817.629639	56798.531250	267.902893	175.258118	185.860016	99.117531	69.174431	345.218384	452.917969	230.284363	0.775617	99998.000000	4.230964	3.528629	0.420027	0.426094	3.259506	4.754337	2.427977	2.243678	2.269186	1.996150	1.839946	2.538094	2.656019	2.362264	0.000000	4.999991	64481.000000		1
18509.414062	4240.187012	1.079309	2.685936	2214.244629	72596.703125	324.668365	222.075439	223.262680	111.529579	76.325615	402.930542	564.268677	286.408417	2.287702	0.000000	4.267393	3.627385	0.033146	0.429096	3.345226	4.860917	2.511440	2.346501	2.348816	2.047390	1.882670	2.605230	2.751486	2.456986	0.359399	0.000000	64515.000000		1
22512.066406	6648.500488	0.598245	1.153318	3868.698242	99998.000000	583.480347	393.059509	332.229675	153.283401	110.841904	561.801697	736.603394	373.557953	2.183157	0.000000	4.352416	3.822724	0.000000	0.061949	3.587565	4.999991	2.766026	2.594458	2.521438	2.185495	2.044704	2.749583	2.867234	2.572358	0.339085	0.000000	64619.000000		1
6348.754883	1799.608276	2.716774	2.473158	786.060425	19956.630859	108.004868	79.612885	69.849770	18.039871	21.271629	91.966339	135.746185	74.194756	0.122512	0.000000	3.802689	3.255178	0.434053	0.393252	2.895456	4.300087	2.033443	1.900983	1.844165	1.256233	1.327801	1.963629	2.132728	1.870373	0.000000	0.000000	64677.000000		1
5469.473145	1418.729492	2.796951	2.553336	560.907410	24010.314453	92.095856	57.832436	77.041046	31.074835	28.675686	146.496094	191.191803	134.463348	0.605845	99998.000000	3.737946	3.151900	0.446685	0.407108	2.748891	4.380398	1.964240	1.762172	1.886722	1.492409	1.457514	2.165826	2.281469	2.128604	0.000000	4.999991	64766.000000		1
23827.095703	12287.450195	2.944971	3.009729	6131.749512	99998.000000	877.780090	622.687012	577.211121	274.323242	228.788742	1174.771851	1554.349243	835.193665	3.251996	99998.000000	4.377071	4.089462	0.469081	0.478527	3.787584	4.999991	2.943386	2.794270	2.761335	2.438263	2.359435	3.069953	3.191549	2.921787	0.512150	4.999991	64791.000000		1
9325.046875	3700.279785	1.600460	2.559503	1186.810791	32668.449219	162.146072	120.654366	90.224030	48.479458	39.854240	205.435593	248.564758	198.509521	0.189478	99998.000000	3.969651	3.568235	0.204245	0.408156	3.074382	4.514129	2.209906	2.081543	1.955322	1.685558	1.600474	2.312676	2.395440	2.297781	0.000000	4.999991	64918.000000		1
4827.509766	1483.654541	3.040566	2.297385	561.018433	18170.753906	84.408096	58.116142	62.957611	20.476025	28.206959	123.491402	151.356064	69.572227	0.502886	0.000000	3.683723	3.171333	0.482955	0.361234	2.748977	4.259373	1.926384	1.764297	1.799048	1.311246	1.450356	2.091637	2.180000	1.842436	0.000000	0.000000	64962.000000		1
8798.254883	1308.871338	2.803118	6.475852	809.176147	27987.824219	124.777321	80.695274	86.455696	39.743225	26.794605	133.226761	176.325104	124.250000	1.395871	0.000000	3.944396	3.116897	0.447641	0.811297	2.908043	4.446969	2.096136	1.906848	1.936794	1.599263	1.428047	2.124591	2.246314	2.094296	0.144845	0.000000	64985.000000		1
14143.055664	3529.653564	1.865662	4.329569	2150.759766	76735.437500	348.906525	217.280228	253.896545	96.397675	99.854546	484.985748	663.947449	424.078827	1.607796	0.000000	4.150543	3.547732	0.270833	0.636445	3.332592	4.884996	2.542709	2.337020	2.404657	1.984067	1.999368	2.685729	2.822134	2.627447	0.206231	0.000000	65053.000000		1
5896.663574	2457.900146	2.426902	3.225591	982.374329	26847.261719	127.423172	98.617966	88.965866	30.495092	32.095554	145.392120	185.129166	148.136642	0.856820	0.000000	3.770606	3.390564	0.385052	0.508609	2.992277	4.428900	2.105248	1.993956	1.949223	1.484230	1.506445	2.162541	2.267475	2.170662	0.000000	0.000000	65244.000000		1
22263.400391	9959.294922	3.142330	3.706654	5540.029297	99998.000000	823.867065	561.320618	564.296448	301.157928	186.741974	933.268860	1261.304688	728.545593	2.012660	99998.000000	4.347591	3.998229	0.497252	0.568982	3.743512	4.999991	2.915857	2.749211	2.751507	2.478794	2.271242	2.970007	3.100820	2.862457	0.303770	4.999991	65303.000000		1
8326.619141	1407.325806	1.717642	2.244962	1389.353882	40847.480469	198.318329	141.950668	116.318626	54.520500	38.380211	187.198364	256.150757	150.002304	1.044703	99998.000000	3.920469	3.148395	0.234933	0.351209	3.142813	4.611165	2.297363	2.152138	2.065649	1.736560	1.584107	2.272302	2.408496	2.176098	0.018993	4.999991	65388.000000		1
10870.524414	2458.045166	1.618963	2.318972	1241.288086	41516.597656	194.001083	123.926208	134.195053	62.553642	51.310329	226.969345	319.777527	191.062286	0.373112	0.000000	4.036251	3.390590	0.209237	0.365295	3.093873	4.618222	2.287804	2.093163	2.127737	1.796253	1.710205	2.355967	2.504848	2.281175	0.000000	0.000000	65429.000000		1
8801.237305	1815.896606	2.007514	3.401364	1109.029663	40600.542969	156.669342	110.101807	131.305603	59.516159	56.494095	307.393250	457.777924	261.772400	0.847142	0.000000	3.944544	3.259091	0.302659	0.531653	3.044943	4.608532	2.194984	2.041795	2.118283	1.774635	1.752003	2.487694	2.660655	2.417924	0.000000	0.000000	65572.000000		1
19747.246094	3610.947021	2.522498	1.973593	1965.609009	65572.726562	285.045380	200.085312	183.562637	104.396889	70.848900	348.832520	449.297638	274.798126	1.856985	99998.000000	4.295506	3.557621	0.401831	0.295258	3.293497	4.816723	2.454914	2.301215	2.263784	2.018687	1.850333	2.542617	2.652534	2.439014	0.268808	4.999991	65635.000000		1
8175.737793	3016.945068	2.337474	1.597377	1649.063232	49339.839844	238.258911	165.824966	138.052811	84.081223	44.415089	272.855377	324.205780	181.055557	0.870329	99998.000000	3.912527	3.479567	0.368747	0.203407	3.217237	4.693198	2.377049	2.219650	2.140045	1.924699	1.647531	2.435932	2.510821	2.257812	0.000000	4.999991	65656.000000		1
14918.837891	6812.916504	1.729977	4.190801	3553.006592	99998.000000	538.229614	363.495697	341.909546	156.845123	109.087257	570.935730	759.762329	321.159058	2.343076	99998.000000	4.173735	3.833333	0.238040	0.622297	3.550596	4.999991	2.730968	2.560499	2.533911	2.195471	2.037774	2.756587	2.880678	2.506720	0.369786	4.999991	65696.000000		1
7065.015137	1965.482544	4.579352	2.978892	713.265686	33235.308594	110.524284	72.088562	100.233841	48.365360	35.506168	188.246826	249.169174	135.709167	1.276658	0.000000	3.849113	3.293469	0.660804	0.474055	2.853251	4.521600	2.043458	1.857866	2.001014	1.684534	1.550304	2.274728	2.396494	2.132609	0.106075	0.000000	65764.000000		1
13004.937500	2822.817383	3.355108	5.489055	1444.447876	42001.359375	208.766037	143.276672	115.100548	71.666092	47.921299	229.541183	310.803864	221.332260	1.122341	99998.000000	4.114108	3.450683	0.525706	0.739498	3.159702	4.623263	2.319660	2.156175	2.061077	1.855314	1.680529	2.360861	2.492486	2.345045	0.050125	4.999991	65945.000000		1
6549.636230	2105.820312	2.174036	3.959521	922.497375	30116.740234	137.759857	87.183464	77.599205	34.328178	18.009035	131.570801	187.497482	109.987709	1.364102	0.000000	3.816217	3.323421	0.337267	0.597643	2.964965	4.478808	2.139123	1.940434	1.889857	1.535651	1.255490	2.119159	2.272995	2.041344	0.134847	0.000000	65965.000000		1
7175.193848	3126.806152	2.729109	4.280230	1400.788330	34846.191406	197.365448	145.894760	103.431679	35.592514	37.482845	174.946671	228.680817	174.471771	1.672191	0.000000	3.855834	3.495101	0.436021	0.631467	3.146373	4.542155	2.295271	2.164040	2.014654	1.551359	1.573833	2.242906	2.359230	2.241725	0.223286	0.000000	66028.000000		1
7995.816895	2221.494629	2.211041	1.214993	1350.085449	40584.500000	199.644333	137.991135	143.683716	66.460739	37.297821	207.443100	279.963379	143.523376	0.614218	0.000000	3.902863	3.346645	0.344597	0.084574	3.130361	4.608360	2.300257	2.139851	2.157408	1.822565	1.571683	2.316899	2.447101	2.156923	0.000000	0.000000	66156.000000		1
10717.385742	4449.199707	3.450704	2.898715	2092.480225	52058.085938	304.349609	208.133865	143.594299	78.915955	67.052818	374.347382	435.004517	273.817505	0.408288	0.000000	4.030089	3.648282	0.537908	0.462205	3.320661	4.716488	2.483373	2.318343	2.157137	1.897165	1.826417	2.573275	2.638494	2.437461	0.000000	0.000000	66179.000000		1
4272.760742	1895.972046	2.112361	2.408400	435.516418	13178.400391	56.750046	47.054771	33.276627	34.966515	17.043823	84.401932	143.489441	94.414833	0.485111	0.000000	3.630708	3.277832	0.324768	0.381729	2.639004	4.119863	1.753966	1.672604	1.522139	1.543652	1.231567	1.926352	2.156820	1.975040	0.000000	0.000000	66273.000000		1
13904.670898	3406.307129	2.960389	2.689020	1898.485229	57616.542969	254.337524	192.175522	157.868927	102.188934	73.257301	399.362671	512.788757	364.491760	1.566440	99998.000000	4.143161	3.532284	0.471349	0.429594	3.278407	4.760547	2.405411	2.283698	2.198297	2.009404	1.864851	2.601367	2.709939	2.561688	0.194914	4.999991	66364.000000		1
17018.951172	5628.791504	3.410615	2.155533	2454.147217	99998.000000	343.843048	240.053650	361.346344	137.981888	156.916046	892.779358	1142.207642	656.583496	1.332828	99998.000000	4.230933	3.750415	0.532833	0.333555	3.389901	4.999991	2.536360	2.380308	2.557924	2.139822	2.195667	2.950744	3.057745	2.817290	0.124774	4.999991	66404.000000		1
18713.955078	6613.503418	1.258165	2.559503	1299.786621	41033.921875	179.908401	132.650101	120.419998	92.691017	54.233715	263.869354	382.892426	153.927902	1.281038	0.000000	4.272166	3.820431	0.099738	0.408156	3.113872	4.613143	2.255051	2.122708	2.080699	1.967038	1.734269	2.421389	2.583077	2.187317	0.107562	0.000000	66624.000000		1
5856.951172	1273.389771	2.275799	2.503996	525.672607	17044.031250	63.376999	53.916088	50.844685	16.729282	20.408182	80.238884	111.273628	69.427292	0.275497	99998.000000	3.767672	3.104961	0.357134	0.398634	2.720715	4.231572	1.801932	1.731718	1.706246	1.223477	1.309804	1.904385	2.046392	1.841530	0.000000	4.999991	66650.000000		1
9265.358398	2289.463135	2.537917	3.281098	954.244446	26722.791016	150.455612	93.455788	95.965950	29.807419	41.238838	159.120926	247.266510	142.138763	1.295712	99998.000000	3.966862	3.359734	0.404477	0.516019	2.979660	4.426882	2.177408	1.970606	1.982117	1.474324	1.615306	2.201727	2.393165	2.152713	0.112508	4.999991	66689.000000		1
5581.320312	3572.674805	1.409269	1.998263	1199.549683	35158.031250	178.150665	124.546043	92.367226	67.749741	49.925732	192.369797	244.855026	182.279800	0.381572	0.000000	3.746737	3.552994	0.148994	0.300653	3.079018	4.546024	2.250787	2.095330	1.965518	1.830908	1.698324	2.284137	2.388909	2.260739	0.000000	0.000000	66746.000000		1
7842.768066	1356.129639	1.174904	1.461692	744.001343	22060.302734	121.940285	75.477592	71.033920	34.846249	16.260555	110.459518	184.867050	112.747658	1.459778	0.000000	3.894469	3.132301	0.070003	0.164856	2.871574	4.343611	2.086147	1.877818	1.851466	1.542156	1.211135	2.043203	2.266860	2.052108	0.164287	0.000000	66823.000000		1
6637.543945	961.734863	1.705307	2.312804	622.304626	19208.472656	90.418304	61.770370	59.109104	38.990791	31.201269	102.953705	125.989227	60.937763	0.417454	0.000000	3.822007	2.983055	0.231803	0.364139	2.794003	4.283493	1.956256	1.790780	1.771654	1.590962	1.494172	2.012642	2.100333	1.784886	0.000000	0.000000	66845.000000		1
20187.146484	7528.571777	2.494745	4.986405	3636.394043	99998.000000	520.476501	362.413300	388.495575	140.547562	168.896378	817.986389	1061.527710	561.332947	2.339132	99998.000000	4.305075	3.876713	0.397026	0.697788	3.560671	4.999991	2.716401	2.559204	2.589386	2.147823	2.227620	2.912746	3.025931	2.749221	0.369055	4.999991	66896.000000		1
23552.080078	5144.206543	1.896499	3.934851	2184.335449	71735.914062	327.912445	219.136642	215.716782	104.874870	71.949791	418.891998	539.364380	312.126770	0.746893	99998.000000	4.372029	3.711318	0.277953	0.594928	3.339319	4.855737	2.515758	2.340715	2.333884	2.020671	1.857030	2.622102	2.731882	2.494331	0.000000	4.999991	67122.000000		1
7615.872559	2100.093994	1.523367	2.664350	931.862671	26124.457031	131.721893	93.720985	82.002777	43.758251	27.223246	165.272980	208.938721	149.499649	0.878114	99998.000000	3.881720	3.322239	0.182805	0.425591	2.969352	4.417048	2.119658	1.971837	1.913829	1.641060	1.434940	2.218202	2.320019	2.174640	0.000000	4.999991	67198.000000		1
8361.797852	1731.901733	1.717642	2.830872	784.752930	24189.994141	114.641075	77.136642	78.693932	37.917652	26.843946	145.111496	171.122833	99.317970	0.281086	2368.742920	3.922300	3.238523	0.234933	0.451920	2.894733	4.383636	2.059340	1.887261	1.895941	1.578841	1.428846	2.161702	2.233308	1.997028	0.000000	3.374518	67216.000000		1
6788.810547	2222.197754	2.445405	3.589472	670.534302	18965.623047	94.948318	63.901234	58.757557	43.628735	21.370310	81.845512	104.008339	119.581223	0.595901	99998.000000	3.831794	3.346783	0.388351	0.555031	2.826421	4.277967	1.977487	1.805509	1.769064	1.639773	1.329811	1.912995	2.017068	2.077663	0.000000	4.999991	67234.000000		1
6252.283203	1534.702759	1.292086	2.244962	589.117432	18349.902344	96.394592	60.509121	61.098114	27.389767	23.020109	101.988495	130.220123	86.942932	1.014976	99998.000000	3.796039	3.186024	0.111292	0.351209	2.770202	4.263634	1.984053	1.781821	1.786028	1.437588	1.362107	2.008551	2.114678	1.939234	0.006456	4.999991	67377.000000		1
8601.718750	2080.259277	4.696534	6.247655	820.656921	26824.457031	127.281319	82.977242	84.599289	76.461304	34.818493	127.068542	186.183807	146.767456	1.098674	99998.000000	3.934585	3.318117	0.671777	0.795717	2.914162	4.428531	2.104765	1.918959	1.927367	1.883442	1.541810	2.104038	2.269942	2.166630	0.040869	4.999991	67422.000000		1
8474.095703	2983.794678	2.241878	4.733539	1183.347778	29685.642578	156.848206	117.080307	98.081398	52.176861	19.516983	148.839737	223.774582	141.870483	1.384604	0.000000	3.928093	3.474769	0.350612	0.675186	3.073112	4.472547	2.195480	2.068484	1.991587	1.717478	1.290413	2.172719	2.349811	2.151892	0.141326	0.000000	67446.000000		1
5909.260742	2132.633545	3.358191	3.129995	690.557007	19997.136719	101.186722	65.899498	40.150280	29.887596	14.842034	93.776497	133.180511	95.213516	0.356477	0.000000	3.771533	3.328916	0.526105	0.495544	2.839200	4.300968	2.005124	1.818882	1.603689	1.475491	1.171493	1.972094	2.124441	1.978699	0.000000	0.000000	67477.000000		1
6322.361328	2001.136719	4.227806	6.019458	1177.624268	34115.742188	161.196274	116.139771	77.401840	55.562805	33.036095	173.151932	226.331009	145.438370	0.595450	99998.000000	3.800879	3.301277	0.626115	0.779557	3.071007	4.532955	2.207355	2.064981	1.888751	1.744784	1.518989	2.238427	2.354744	2.162679	0.000000	4.999991	67550.000000		1
9254.405273	2327.997559	2.729109	2.448488	739.292419	23927.632812	110.055550	72.770065	81.151672	30.723289	18.150887	105.294258	153.431427	111.495659	0.626877	0.000000	3.966348	3.366982	0.436021	0.388898	2.868816	4.378900	2.041612	1.861953	1.909297	1.487468	1.258898	2.022405	2.185914	2.047258	0.000000	0.000000	67576.000000		1
5420.889160	687.087830	2.451572	2.263464	531.692078	16978.349609	89.853981	51.652622	55.112579	15.289177	19.467642	78.672340	105.029060	50.897106	0.078407	99998.000000	3.734071	2.837012	0.389445	0.354774	2.725660	4.229896	1.953537	1.713092	1.741251	1.184384	1.289313	1.895822	2.021309	1.706693	0.000000	4.999991	67604.000000		1
11408.016602	1790.483521	2.830872	2.473158	794.031860	32328.431641	119.087822	77.235321	84.568451	40.310635	30.380995	155.075058	198.484848	154.695755	1.131479	0.000000	4.057210	3.252970	0.451920	0.393252	2.899838	4.509584	2.075867	1.887816	1.927208	1.605420	1.482602	2.190542	2.297727	2.189478	0.053646	0.000000	67622.000000		1
9486.644531	4263.207031	2.346725	5.267026	1480.040405	46246.750000	240.547043	154.393555	131.314850	90.714340	58.122307	308.472565	351.604797	251.580658	0.235644	0.000000	3.977113	3.629736	0.370462	0.721565	3.170274	4.665081	2.381200	2.188629	2.118314	1.957676	1.764343	2.489217	2.546055	2.400677	0.000000	0.000000	67704.000000		1
7004.542969	3207.936279	3.139246	3.028231	1325.381714	40950.593750	216.382858	133.479630	112.133995	64.197273	34.436111	227.058762	293.121704	199.036835	0.886814	0.000000	3.845380	3.506226	0.496825	0.481189	3.122341	4.612260	2.335223	2.125415	2.049737	1.807517	1.537014	2.356138	2.467048	2.298934	0.000000	0.000000	67783.000000		1
4256.247070	1700.407471	2.630429	2.719858	403.019989	17860.462891	64.554985	41.815498	40.285961	27.303423	18.628866	98.189323	135.807861	67.962517	0.709617	0.000000	3.629027	3.230553	0.420027	0.434546	2.605327	4.251893	1.809930	1.621337	1.605154	1.436217	1.270186	1.992064	2.132925	1.832269	0.000000	0.000000	67864.000000		1
7743.502441	2849.325195	2.473158	1.945839	638.929077	23760.248047	90.464561	64.758514	80.670609	65.399933	22.400278	131.438202	176.322021	77.004044	0.217691	0.000000	3.888937	3.454742	0.393252	0.289107	2.805453	4.375851	1.956478	1.811297	1.906715	1.815577	1.350253	2.118722	2.246307	1.886513	0.000000	0.000000	68042.000000		1
6684.151855	2705.111084	2.587257	2.291218	1015.068115	29486.802734	142.314545	99.493744	85.752609	44.115967	28.200790	159.324448	184.019028	124.330177	0.171699	0.000000	3.825046	3.432185	0.412840	0.360066	3.006495	4.469628	2.153249	1.997796	1.933247	1.644596	1.450261	2.202282	2.264863	2.094577	0.000000	0.000000	68064.000000		1
9266.474609	1733.899902	1.501781	2.923384	1467.671509	38995.500000	215.627350	146.573181	113.352066	51.621788	32.286743	163.826706	219.929169	189.421738	1.433387	0.000000	3.966915	3.239024	0.176607	0.465886	3.166629	4.591014	2.333704	2.166054	2.054430	1.712833	1.509024	2.214385	2.342283	2.277430	0.156364	0.000000	68088.000000		1
7989.449219	2992.271973	2.944971	2.763030	1158.782715	35280.769531	168.036011	110.897415	98.288002	38.435719	27.032053	149.548996	213.456390	124.237663	0.315422	0.000000	3.902517	3.476001	0.469081	0.441386	3.064002	4.547538	2.225402	2.044921	1.992501	1.584735	1.431879	2.174783	2.329309	2.094253	0.000000	0.000000	68118.000000		1
3510.833496	2018.754150	2.078440	2.608843	1006.094421	29769.796875	157.952179	105.133904	74.601807	20.226242	42.358234	189.054779	236.658447	152.275024	0.552778	0.000000	3.545410	3.305084	0.317737	0.416448	3.002639	4.473776	2.198526	2.021743	1.872749	1.305915	1.626938	2.276588	2.374122	2.182629	0.000000	0.000000	68164.000000		1
6206.952637	1160.293701	2.846291	3.897846	738.425903	23775.351562	116.241531	75.378906	57.715256	39.817234	33.036095	139.301727	152.527893	91.136818	0.358104	0.000000	3.792878	3.064568	0.454279	0.590825	2.868307	4.376127	2.065361	1.877250	1.761291	1.600071	1.518989	2.143956	2.183349	1.959694	0.000000	0.000000	68215.000000		1
6543.468750	2308.073486	1.384599	3.237926	1045.430664	30915.205078	156.206787	104.711433	89.224899	66.707436	39.505775	174.921997	267.261475	158.312973	0.463106	99998.000000	3.815808	3.363250	0.141324	0.510267	3.019295	4.490172	2.193700	2.019994	1.950486	1.824174	1.596661	2.242844	2.426936	2.199517	0.000000	4.999991	68470.000000		1
3868.895752	1086.888428	3.188586	4.705785	599.614502	24327.947266	86.326180	58.350506	71.070930	34.784573	30.547516	156.527496	208.389816	134.216644	0.063996	0.000000	3.587587	3.036185	0.503598	0.672632	2.777872	4.386106	1.936143	1.766045	1.851692	1.541387	1.484976	2.194591	2.318877	2.127806	0.000000	0.000000	68506.000000		1
12606.040039	4687.344727	2.229543	4.369658	2520.043701	79387.484375	369.623108	254.676727	249.283279	86.239838	99.654099	497.669189	682.687317	398.246368	0.425845	0.000000	4.100579	3.670927	0.348216	0.640447	3.401408	4.899752	2.567759	2.405989	2.396693	1.935708	1.998495	2.696941	2.834222	2.600152	0.000000	0.000000	68557.000000		1
6561.277344	1510.365845	2.975808	2.541001	675.440552	18760.035156	96.320580	68.918480	64.881866	40.248959	23.331568	89.594948	112.627388	70.781059	0.559435	99998.000000	3.816988	3.179082	0.473605	0.405005	2.829587	4.273233	1.983719	1.838336	1.812123	1.604755	1.367944	1.952284	2.051644	1.849917	0.000000	4.999991	68614.000000		1
9506.371094	3729.751221	1.964342	2.858626	2155.033936	70949.328125	293.340637	218.902283	209.956360	98.901672	93.628479	458.647552	529.200378	339.488800	1.525527	0.000000	3.978015	3.571680	0.293217	0.456157	3.333454	4.850948	2.467372	2.340250	2.322129	1.995204	1.971408	2.661479	2.723620	2.530825	0.183420	0.000000	68714.000000		1
11577.956055	4230.386719	1.372264	2.223376	1837.291504	55664.597656	270.342133	184.342819	134.592865	84.525276	55.149582	291.607574	392.177551	181.305344	0.795583	0.000000	4.063632	3.626380	0.137438	0.347013	3.264178	4.745579	2.431914	2.265626	2.129022	1.926987	1.741542	2.464799	2.593483	2.258411	0.000000	0.000000	68783.000000		1
9694.442383	5227.011230	2.618094	3.688152	2504.859375	76957.054688	370.147339	252.912827	236.115707	105.457695	78.376305	418.355408	581.133667	324.572754	1.127346	0.000000	3.986523	3.718253	0.417985	0.566809	3.398783	4.886249	2.568375	2.402971	2.373125	2.023078	1.894185	2.621545	2.764276	2.511312	0.052057	0.000000	68835.000000		1
12598.090820	3097.520020	1.742312	1.474027	1088.189697	38335.664062	152.793091	104.992050	86.751740	34.170910	37.630863	206.826355	252.203568	126.757080	0.126701	99998.000000	4.100305	3.491014	0.241126	0.168505	3.036705	4.583603	2.184104	2.021156	1.938278	1.533657	1.575544	2.315606	2.401751	2.102972	0.000000	4.999991	68854.000000		1
28534.148438	6757.427734	2.389898	3.996526	3347.056152	92150.585938	518.586182	331.878143	274.388000	120.537178	91.531532	545.081665	739.909180	316.949738	1.983891	99998.000000	4.455365	3.829781	0.378379	0.601683	3.524663	4.964498	2.714821	2.520979	2.438365	2.081121	1.961571	2.736462	2.869179	2.500990	0.297518	4.999991	68957.000000		1
7054.786133	1707.059082	2.174036	1.628214	747.316345	22887.126953	91.488358	67.833000	66.392899	39.120308	9.655186	109.636162	161.199356	101.334740	0.521520	0.000000	3.848484	3.232249	0.337267	0.211711	2.873504	4.359591	1.961366	1.831441	1.822122	1.592402	0.984761	2.039954	2.207363	2.005758	0.000000	0.000000	68979.000000		1
6386.336426	2080.894531	2.186371	3.546299	1709.550781	51416.121094	247.272675	171.850586	171.261597	74.111496	49.666695	356.637482	429.783752	224.499268	0.672440	99998.000000	3.805252	3.318250	0.339724	0.549775	3.232882	4.711099	2.393176	2.235151	2.233660	1.869886	1.696065	2.552227	2.633250	2.351215	0.000000	4.999991	69012.000000		1
11188.532227	2900.885498	2.470075	3.074487	1318.767090	42551.460938	204.886688	130.577835	104.273544	53.607716	35.799122	184.466171	236.843475	172.165131	0.316128	0.000000	4.048773	3.462531	0.392710	0.487773	3.120168	4.628914	2.311514	2.115870	2.018174	1.729227	1.553872	2.265917	2.374461	2.235945	0.000000	0.000000	69039.000000		1
5415.365723	399.590881	2.322055	3.151581	422.268677	16342.473633	69.334785	46.434937	43.604065	17.355282	23.303814	98.503868	122.279495	85.558334	0.814655	99998.000000	3.733628	2.601616	0.365873	0.498528	2.625589	4.213318	1.840951	1.666845	1.639527	1.239432	1.367427	1.993453	2.087354	1.932262	0.000000	4.999991	69095.000000		1
3177.721924	1144.233643	3.327354	4.816800	539.879395	15611.140625	76.831352	53.971596	50.986538	33.440063	17.500217	70.990753	111.723854	73.143196	0.026601	0.000000	3.502116	3.058515	0.522099	0.682759	2.732297	4.193435	1.885538	1.732165	1.707456	1.524267	1.243043	1.851202	2.048146	1.864174	0.000000	0.000000	69167.000000		1
15163.227539	3154.041748	1.563456	1.437022	1169.248901	51191.890625	173.753265	121.116920	157.992264	72.082390	60.968597	306.634644	402.212036	262.299744	1.095678	0.000000	4.180792	3.498868	0.194086	0.157463	3.067907	4.709201	2.239933	2.083205	2.198636	1.857829	1.785106	2.486621	2.604455	2.418798	0.039683	0.000000	69229.000000		1
13336.245117	4317.345215	2.636597	2.929552	1559.835205	47684.679688	224.764465	155.016464	129.341248	61.347900	64.373047	313.184509	414.102936	326.099213	1.502809	0.000000	4.125033	3.635217	0.421044	0.466801	3.193079	4.678379	2.351728	2.190378	2.111737	1.787800	1.808704	2.495800	2.617108	2.513350	0.176904	0.000000	69252.000000		1
14030.425781	3680.235596	1.557288	2.707523	1526.962524	43828.894531	221.239746	155.654800	129.646545	55.939022	41.975853	213.666092	268.871185	169.704315	1.452394	99998.000000	4.147071	3.565876	0.192369	0.432572	3.183828	4.641760	2.344863	2.192163	2.112761	1.747715	1.623000	2.329736	2.429544	2.229693	0.162084	4.999991	69313.000000		1
9655.895508	3783.121338	2.254213	1.140983	1711.293091	47164.515625	256.927856	174.801727	136.572617	74.453789	48.402363	271.375183	359.107544	214.187241	0.882227	99998.000000	3.984792	3.577850	0.352995	0.057279	3.233324	4.673615	2.409811	2.242546	2.135364	1.871887	1.684867	2.433570	2.555224	2.330794	0.000000	4.999991	69394.000000		1
6260.069824	1376.997314	1.452441	2.923384	812.327698	20118.847656	108.051125	82.197060	67.743576	40.733105	18.200226	98.781403	138.876175	71.027756	0.759501	0.000000	3.796579	3.138933	0.162098	0.465886	2.909731	4.303603	2.033629	1.914856	1.830868	1.609948	1.260077	1.994675	2.142628	1.851428	0.000000	0.000000	69464.000000		1
5855.372070	2067.421631	1.640549	2.978892	886.177063	38973.765625	129.162399	86.082565	105.513206	56.907314	45.768852	238.786224	319.851562	179.695618	0.171328	99998.000000	3.767555	3.315429	0.214989	0.474055	2.947520	4.590772	2.111136	1.934915	2.023307	1.755168	1.660570	2.378009	2.504948	2.254538	0.000000	4.999991	69481.000000		1
5845.270020	2443.733398	2.272716	4.428249	713.934875	25038.203125	110.064804	71.811028	66.664261	50.160095	30.911398	130.093689	193.045135	153.098373	0.017308	0.000000	3.766805	3.388054	0.356545	0.646232	2.853659	4.398603	2.041648	1.856191	1.823893	1.700358	1.490119	2.114256	2.285659	2.184971	0.000000	0.000000	69528.000000		1
10182.554688	1294.134155	2.371395	3.638812	1377.993286	43117.539062	204.239105	135.302124	116.099678	47.101025	47.057854	210.718033	246.020676	194.331055	0.810128	0.000000	4.007857	3.111979	0.375004	0.560960	3.139247	4.634654	2.310139	2.131305	2.064831	1.673030	1.672632	2.323702	2.390972	2.288542	0.000000	0.000000	69565.000000		1
12231.646484	3817.933838	4.431333	4.594771	2224.569092	64626.417969	326.617279	227.857452	182.538834	80.029190	86.964516	387.906586	528.118042	323.027802	0.672001	99998.000000	4.087485	3.581828	0.646534	0.662264	3.347246	4.810410	2.514039	2.357663	2.261355	1.903248	1.939342	2.588727	2.722731	2.509240	0.000000	4.999991	69608.000000		1
6266.820312	1064.333984	1.825573	1.881081	588.257080	21122.099609	91.392769	60.768154	48.963604	22.153580	24.299862	107.887688	130.565506	92.080437	0.013754	0.000000	3.797047	3.027078	0.261399	0.274407	2.769567	4.324737	1.960912	1.783676	1.689873	1.345444	1.385604	2.032972	2.115829	1.964167	0.000000	0.000000	69649.000000		1
8698.246094	3754.251465	2.470075	1.541869	1254.168945	41199.660156	178.295609	124.465866	92.678688	40.273628	32.447098	182.902710	302.277313	158.140289	0.494876	0.000000	3.939432	3.574523	0.392710	0.188048	3.098356	4.614893	2.251141	2.095050	1.966980	1.605021	1.511176	2.262220	2.480406	2.199043	0.000000	0.000000	69669.000000		1
6063.808594	1389.470947	1.890332	2.510163	555.319702	17932.572266	78.234451	50.585651	32.918911	45.155186	15.221334	81.015984	107.517632	82.428337	0.137562	0.000000	3.782746	3.142849	0.276538	0.399702	2.744543	4.253643	1.893398	1.704027	1.517445	1.654708	1.182453	1.908571	2.031480	1.916077	0.000000	0.000000	69684.000000		1
4512.354492	2697.932129	1.316756	2.559503	1008.086548	30029.861328	154.362717	97.526321	90.748260	50.042912	18.351330	127.968994	166.901199	120.037613	0.349656	0.000000	3.654403	3.431031	0.119505	0.408156	3.003498	4.477553	2.188542	1.989122	1.957838	1.699343	1.263668	2.107105	2.222460	2.079317	0.000000	0.000000	69706.000000		1
10512.280273	1826.714355	2.069189	3.401364	1000.500549	28737.783203	164.566803	100.813591	105.152405	40.504910	34.735233	125.693192	157.101074	97.113098	0.054432	99998.000000	4.021697	3.261671	0.315800	0.531653	3.000217	4.458453	2.216342	2.003519	2.021819	1.607508	1.540770	2.099312	2.196179	1.987278	0.000000	4.999991	69733.000000		1
11699.982422	1835.453613	2.803118	7.098767	1395.555176	44671.433594	219.121231	140.553726	127.494095	54.412571	36.665653	204.205185	282.316284	172.751038	0.210039	0.000000	4.068185	3.263743	0.447641	0.851183	3.144747	4.650030	2.340684	2.147842	2.105490	1.735699	1.564259	2.310067	2.450736	2.237421	0.000000	0.000000	69828.000000		1
3971.383789	2068.189453	1.696056	2.954222	657.413025	27799.060547	105.815414	63.882732	82.416000	41.174080	30.257645	169.633392	196.878220	140.843597	1.265984	0.000000	3.598942	3.315590	0.229440	0.470443	2.817838	4.444030	2.024549	1.805383	1.916012	1.614624	1.480835	2.229511	2.294198	2.148737	0.102428	0.000000	69864.000000		1
30284.343750	8707.072266	1.572707	2.278883	2342.580566	96042.984375	305.327148	236.683121	321.146729	151.874130	102.466469	555.307312	689.160095	421.346649	2.899057	99998.000000	4.481218	3.939872	0.196648	0.357722	3.369694	4.982466	2.484766	2.374167	2.506704	2.181484	2.010582	2.744533	2.838320	2.624640	0.462257	4.999991	69956.000000		1
7443.648926	2121.196045	2.951138	5.563065	1158.483521	31040.984375	166.907364	115.732712	85.919128	56.984409	29.301685	144.821625	225.757431	135.212692	0.352295	0.000000	3.871786	3.326581	0.469990	0.745314	3.063890	4.491935	2.222476	2.063456	1.934090	1.755756	1.466893	2.160833	2.353642	2.131017	0.000000	0.000000	69986.000000		1
15667.995117	8610.717773	2.818537	3.444536	5291.855957	99998.000000	801.864563	536.268311	551.427979	178.449799	175.853287	900.124817	1187.116089	618.305054	1.751609	99998.000000	4.195014	3.935039	0.450024	0.537131	3.723608	4.999991	2.904101	2.729382	2.741489	2.251516	2.245151	2.954303	3.074493	2.791203	0.243437	4.999991	70023.000000		1
10790.322266	2371.240967	2.133947	1.979760	994.129517	30944.603516	141.364746	102.688499	83.134514	44.233150	36.317192	166.389297	213.129517	84.713387	0.459196	52.988277	4.033034	3.374976	0.329184	0.296613	2.997443	4.490585	2.150341	2.011522	1.919781	1.645748	1.560112	2.221125	2.328644	1.927952	0.000000	1.724180	70087.000000		1
6697.082031	2597.106201	2.624262	3.567886	847.741394	24947.503906	127.762383	86.054817	76.119011	49.632774	25.043043	140.751083	179.600021	87.522675	0.395422	99998.000000	3.825886	3.414490	0.419007	0.552411	2.928263	4.397027	2.106403	1.934775	1.881493	1.695769	1.398687	2.148452	2.254306	1.942121	0.000000	4.999991	70268.000000		1
14116.859375	2768.892090	2.988143	2.917217	1328.289673	42288.242188	182.270554	130.929382	110.672302	59.250957	40.452484	204.908279	286.590332	152.959610	0.877209	99998.000000	4.149738	3.442306	0.475401	0.464969	3.123293	4.626220	2.260716	2.117037	2.044039	1.772695	1.606945	2.311559	2.457262	2.184577	0.000000	4.999991	70291.000000		1
7348.459961	1435.030151	1.156402	2.238794	649.262695	29923.281250	107.650238	64.918869	83.606323	37.899151	29.042652	178.974030	213.795609	140.436554	1.044563	0.000000	3.866196	3.156861	0.063109	0.350014	2.812420	4.476009	2.032015	1.812371	1.922239	1.578629	1.463036	2.252790	2.329999	2.147480	0.018935	0.000000	70336.000000		1
16886.332031	6633.741699	2.198706	4.323402	2379.480713	62457.218750	369.123535	236.424088	193.936325	78.718597	67.922432	335.504608	436.558716	292.230499	2.665558	0.000000	4.227535	3.821759	0.342167	0.635826	3.376482	4.795583	2.567172	2.373692	2.287659	1.896077	1.832013	2.525698	2.640043	2.465725	0.425788	0.000000	70393.000000		1
8390.424805	1713.738525	2.778449	4.212387	1096.984497	27752.337891	150.757812	110.570534	87.510338	48.167999	35.043606	169.537796	241.317978	132.104279	0.163029	0.000000	3.923784	3.233945	0.443802	0.624528	3.040200	4.443300	2.178280	2.043639	1.942059	1.682759	1.544609	2.229267	2.382590	2.120917	0.000000	0.000000	70524.000000		1
2213.816162	941.872498	2.010598	4.378909	229.744705	13085.709961	39.530449	21.946968	38.824272	30.072620	16.760120	92.496742	131.644806	62.266853	1.038695	99998.000000	3.345142	2.973992	0.303325	0.641366	2.361245	4.116797	1.596932	1.341375	1.589103	1.478171	1.224277	1.966126	2.119404	1.794257	0.016488	4.999991	70555.000000		1
15969.665039	5565.944824	3.086823	2.602675	2699.992188	92306.671875	396.966614	274.301636	280.361206	158.843384	118.662270	613.886047	797.855713	495.044922	1.183425	0.000000	4.203296	3.745539	0.489512	0.415420	3.431362	4.965233	2.598754	2.438228	2.447718	2.200969	2.074313	2.788088	2.901924	2.694645	0.073141	0.000000	70645.000000		1
15724.880859	4492.625000	1.711475	3.842339	1685.192261	49688.292969	249.480637	170.299469	149.656921	85.413399	62.106499	286.655090	370.461884	188.734070	1.846639	0.000000	4.196588	3.652500	0.233371	0.584596	3.226650	4.696254	2.397037	2.231213	2.175097	1.931526	1.793137	2.457360	2.568743	2.275850	0.266382	0.000000	70777.000000		1
13666.482422	3969.795654	2.732193	2.719858	1801.884033	57638.957031	265.500641	177.148453	144.510162	104.514076	59.802944	364.161804	457.370880	340.389252	1.209860	0.000000	4.135657	3.598768	0.436511	0.434546	3.255727	4.760716	2.424066	2.248337	2.159898	2.019175	1.776723	2.561294	2.660269	2.531976	0.082735	0.000000	70826.000000		1
28998.285156	6668.800781	3.290349	3.219423	2848.862793	86170.820312	430.286407	290.229156	258.096588	126.087914	117.126564	565.594666	719.242004	380.891083	3.022671	0.000000	4.462372	3.824048	0.517242	0.507778	3.454672	4.935360	2.633758	2.462741	2.411782	2.100673	2.068655	2.752505	2.856875	2.580801	0.480391	0.000000	70865.000000		1
7180.772461	1901.254517	1.902667	2.985059	710.807922	19926.904297	99.410484	69.038742	42.438412	37.979328	20.494528	88.309029	113.364403	72.094727	0.043897	0.000000	3.856171	3.279040	0.279363	0.474953	2.851752	4.299440	1.997432	1.839093	1.627759	1.579547	1.311638	1.946005	2.054477	1.857903	0.000000	0.000000	70918.000000		1
13273.275391	2463.540283	3.611058	3.096074	1288.253418	42632.750000	178.431290	130.553162	133.183594	49.253475	42.426079	215.491669	297.108978	197.852676	0.373687	0.000000	4.122978	3.391560	0.557634	0.490811	3.110001	4.629744	2.251471	2.115788	2.124451	1.692437	1.627633	2.333431	2.472916	2.296342	0.000000	0.000000	71066.000000		1
17814.015625	6968.151855	2.852458	4.104456	2578.017822	77609.156250	379.876526	260.693115	248.277969	104.276627	79.979851	446.818329	612.751221	319.888550	1.960121	99998.000000	4.250762	3.843118	0.455219	0.613256	3.411286	4.889913	2.579643	2.416130	2.394938	2.018187	1.902981	2.650131	2.787284	2.504999	0.292283	4.999991	71200.000000		1
13365.232422	2562.713379	3.160832	4.659529	1388.983765	37156.179688	194.556168	140.970032	92.971642	43.832264	24.657576	180.660828	218.159103	111.649849	0.198386	0.000000	4.125977	3.408700	0.499801	0.668342	3.142697	4.570031	2.289045	2.149127	1.968351	1.641794	1.391950	2.256864	2.338773	2.047858	0.000000	0.000000	71252.000000		1
9966.110352	4186.791992	2.750695	1.788568	1790.653076	53256.187500	285.036133	179.122055	169.281845	78.783356	63.028538	274.662445	373.881744	173.346207	1.393084	99998.000000	3.998526	3.621881	0.439442	0.252506	3.253011	4.726370	2.454900	2.253149	2.228610	1.896434	1.799537	2.438799	2.572734	2.238914	0.143977	4.999991	71274.000000		1
7546.288086	1965.479492	2.241878	2.331306	1028.275757	27704.687500	146.073624	105.494705	102.330788	43.739750	33.794693	164.344772	232.606415	114.391289	0.791188	0.000000	3.877733	3.293468	0.350612	0.367599	3.012110	4.442553	2.164572	2.023231	2.010006	1.640876	1.528849	2.215756	2.366622	2.058393	0.000000	0.000000	71394.000000		1
11582.325195	4633.150879	1.803987	3.117660	1758.215210	49388.742188	241.052780	172.902145	127.854889	96.684464	53.330177	291.666168	426.777100	237.845688	1.809232	99998.000000	4.063796	3.665876	0.256233	0.493829	3.245072	4.693628	2.382112	2.237800	2.106717	1.985357	1.726973	2.464886	2.630201	2.376295	0.257494	4.999991	71569.000000		1
6731.132324	1200.542725	3.059069	5.226937	584.655273	18915.724609	95.839516	59.124523	41.155579	12.297950	27.876999	109.821190	145.598724	87.306808	1.457848	0.000000	3.828088	3.079378	0.485589	0.718247	2.766900	4.276823	1.981545	1.771768	1.614429	1.089833	1.445246	2.040686	2.163157	1.941048	0.163712	0.000000	71630.000000		1
5857.891602	1833.100708	1.782401	2.676685	624.580444	18316.810547	91.189240	64.542648	55.007732	26.375217	20.155317	88.780838	122.973335	72.477112	0.246941	0.000000	3.767741	3.263186	0.251005	0.427597	2.795588	4.262850	1.959944	1.809847	1.740424	1.421196	1.304390	1.948319	2.089811	1.860201	0.000000	0.000000	71692.000000		1
18372.160156	4417.566895	1.952007	4.212387	2304.508789	66713.695312	330.740234	229.757034	230.398453	101.566017	77.774979	381.723694	527.060303	296.495300	1.420895	0.000000	4.264160	3.645183	0.290481	0.624528	3.362578	4.824215	2.519487	2.361269	2.362479	2.006748	1.890840	2.581749	2.721860	2.472018	0.152562	0.000000	71753.000000		1
24427.701172	7884.851562	1.446273	3.614142	3858.383057	99998.000000	559.760254	389.476196	390.271820	164.230667	162.253998	823.848572	1070.260864	534.874512	2.221789	99998.000000	4.387883	3.896794	0.160250	0.558005	3.586405	4.999991	2.748002	2.590481	2.591367	2.215454	2.210195	2.915847	3.029490	2.728252	0.346703	4.999991	71808.000000		1
11533.676758	2137.999268	2.300469	3.401364	1256.167114	39816.234375	196.770279	129.698975	125.560593	47.144199	46.786484	228.794907	347.228973	210.890732	0.311698	0.000000	4.061968	3.330008	0.361816	0.531653	3.099047	4.600060	2.293960	2.112936	2.098853	1.673428	1.670120	2.359446	2.540616	2.324058	0.000000	0.000000	71861.000000		1
7854.671387	1695.951416	2.624262	3.068320	1225.033691	36108.566406	181.703140	122.066711	106.487663	28.863794	45.540653	215.818542	302.847809	168.452316	0.446493	0.000000	3.895128	3.229414	0.419007	0.486901	3.088148	4.557610	2.259362	2.086597	2.027299	1.460353	1.658399	2.334089	2.481225	2.226477	0.000000	0.000000	71888.000000		1
8959.898438	2258.129395	4.104456	4.064368	1026.989868	31197.312500	138.620224	104.486320	105.833916	53.798904	39.280663	180.481979	232.100677	155.417343	0.377345	0.000000	3.952303	3.353749	0.613256	0.608993	3.011566	4.494117	2.141827	2.019059	2.024625	1.730773	1.594179	2.256434	2.365676	2.191499	0.000000	0.000000	71960.000000		1
8712.733398	1769.480103	3.105325	4.184633	860.116394	25221.123047	113.299644	83.970207	61.076530	30.331654	28.062023	142.477982	206.798599	109.343208	1.303353	99998.000000	3.940154	3.247846	0.492107	0.621657	2.934557	4.401764	2.054229	1.924125	1.785874	1.481896	1.448119	2.153748	2.315548	2.038792	0.115062	4.999991	72113.000000		1
5499.330078	1650.429321	2.248045	2.812370	599.901306	20139.314453	92.866791	60.546127	54.529751	27.688890	29.850592	133.393280	189.008514	87.747787	0.305897	99998.000000	3.740310	3.217597	0.351805	0.449072	2.778080	4.304045	1.967860	1.782086	1.736634	1.442306	1.474953	2.125134	2.276481	1.943236	0.000000	4.999991	72185.000000		1
11690.598633	4533.922363	3.857757	5.785094	2147.910400	66472.859375	315.716248	218.100510	203.711777	80.004517	94.337738	460.568726	569.177979	400.537567	0.753796	0.000000	4.067837	3.656474	0.586335	0.762310	3.332016	4.822644	2.499297	2.338657	2.309016	1.903115	1.974685	2.663295	2.755248	2.602643	0.000000	0.000000	72248.000000		1
3400.784180	643.810669	1.970509	2.639680	390.583252	17147.033203	65.489357	39.508862	47.588257	20.142981	12.649496	101.905228	143.511032	70.790306	0.804922	99998.000000	3.531579	2.808758	0.294578	0.421551	2.591714	4.234189	1.816171	1.596694	1.677500	1.304124	1.102073	2.008196	2.156885	1.849974	0.000000	4.999991	72291.000000		1
7617.920410	1639.589966	1.686805	1.982844	692.542969	21785.654297	105.874001	70.654625	50.030579	21.765028	18.317408	107.967857	155.007217	73.615013	0.485733	0.000000	3.881836	3.214735	0.227065	0.297289	2.840447	4.338171	2.024789	1.849141	1.699236	1.337759	1.262864	2.033294	2.190352	1.866966	0.000000	0.000000	72334.000000		1
10191.664062	3264.815918	3.900929	3.879343	1306.379639	40784.480469	193.368927	130.035095	104.914963	70.636116	47.616009	233.287918	302.585693	186.140640	2.176294	0.000000	4.008245	3.513859	0.591168	0.588758	3.116069	4.610495	2.286387	2.114061	2.020838	1.849027	1.677753	2.367892	2.480848	2.269841	0.337718	0.000000	72379.000000		1
4890.319336	1469.771606	2.689020	3.836171	547.456116	18573.044922	84.380341	54.634598	46.786484	40.461735	28.641766	120.500175	164.298523	84.013382	0.521997	0.000000	3.689337	3.167250	0.429594	0.583898	2.738349	4.268883	1.926241	1.737468	1.670120	1.607044	1.457000	2.080988	2.215634	1.924348	0.000000	0.000000	72536.000000		1
18578.822266	4050.555664	3.629560	3.564802	2073.832764	62839.378906	307.371674	207.911835	195.447357	79.671471	81.521721	402.045532	486.509125	330.089569	0.258325	99998.000000	4.269018	3.607515	0.559854	0.552035	3.316774	4.798232	2.487664	2.317879	2.291030	1.901303	1.911273	2.604275	2.687091	2.518632	0.000000	4.999991	72557.000000		1
14201.079102	4589.312500	2.152450	4.163047	3086.014648	82082.031250	470.109802	308.848785	240.648804	128.702927	85.148193	478.741180	608.181152	359.181549	1.785555	0.000000	4.152321	3.661748	0.332933	0.619411	3.489398	4.914248	2.672199	2.489746	2.381384	2.109588	1.930175	2.680101	2.784033	2.555314	0.251773	0.000000	72581.000000		1
9562.226562	3239.640137	1.893416	1.720726	1477.437744	41357.992188	213.656845	152.151672	132.113541	27.935589	50.308113	210.998657	287.944092	100.970856	0.764542	0.000000	3.980559	3.510497	0.277246	0.235712	3.169509	4.616560	2.329717	2.182277	2.120947	1.446158	1.701638	2.324280	2.459308	2.004196	0.000000	0.000000	72636.000000		1
13171.758789	3604.008545	3.358191	4.782879	1381.058594	41959.574219	197.784836	132.628525	117.524368	60.465950	62.421040	310.217957	407.972473	238.635117	1.160323	0.000000	4.119644	3.556786	0.526105	0.679689	3.140212	4.622831	2.296193	2.122637	2.070128	1.781511	1.795331	2.491667	2.610631	2.377734	0.064579	0.000000	72760.000000		1
9818.442383	2125.750732	1.458608	1.554204	810.647095	28650.080078	108.374916	81.737579	92.808205	50.918694	23.272976	140.769592	175.671341	120.457001	1.234540	99998.000000	3.992043	3.327512	0.163939	0.191508	2.908832	4.457126	2.034929	1.912422	1.967586	1.706877	1.366852	2.148509	2.244701	2.080832	0.091505	4.999991	72809.000000		1
12408.634766	1944.972656	2.494745	2.707523	1295.947388	35017.714844	181.915909	131.240845	104.190285	40.341469	30.874392	170.651016	261.744659	133.565979	0.904062	0.000000	4.093724	3.288913	0.397026	0.432572	3.112587	4.544288	2.259871	2.118069	2.017827	1.605752	1.489598	2.232109	2.417878	2.125696	0.000000	0.000000	72842.000000		1
12296.861328	3949.501465	1.233495	2.405316	2203.204834	73192.328125	326.099213	225.149933	242.153671	61.027191	82.286484	411.457092	541.504517	310.091522	1.943511	0.000000	4.089794	3.596542	0.091138	0.381172	3.343055	4.864466	2.513350	2.352472	2.384091	1.785523	1.915329	2.614325	2.733602	2.491490	0.288587	0.000000	72973.000000		1
9420.735352	1563.292114	3.031315	4.027363	915.648376	25157.166016	140.445801	90.054420	57.123177	29.113577	23.926729	121.261856	151.442413	98.593292	0.174913	99998.000000	3.974085	3.194040	0.481631	0.605021	2.961729	4.400662	2.147509	1.954505	1.756812	1.464096	1.378883	2.083724	2.180248	1.993847	0.000000	4.999991	73004.000000		1
13224.111328	3506.395996	3.589472	3.564802	2198.369629	71964.921875	329.932281	223.675903	192.557892	87.423996	81.490883	417.806519	524.035156	275.257599	1.999992	0.000000	4.121367	3.544861	0.555031	0.552035	3.342101	4.857121	2.518425	2.349619	2.284561	1.941631	1.911109	2.620975	2.719360	2.439739	0.301028	0.000000	73253.000000		1
5562.889160	1438.258789	3.370527	4.471421	766.050049	28269.330078	117.465775	76.445885	87.905060	29.980108	35.894718	195.166748	271.822327	194.146027	0.402099	0.000000	3.745300	3.157837	0.527698	0.650446	2.884257	4.451315	2.069911	1.883354	1.944014	1.476833	1.555031	2.290406	2.434285	2.288129	0.000000	0.000000	73428.000000		1
8245.420898	1943.171753	2.294302	4.385077	1274.373535	38270.878906	193.782150	127.521851	108.257736	59.614838	44.563110	204.149673	283.737885	215.374481	0.753443	0.000000	3.916213	3.288511	0.360651	0.641977	3.105297	4.582869	2.287314	2.105585	2.034459	1.775354	1.648975	2.309949	2.452917	2.333194	0.000000	0.000000	73473.000000		1
13184.701172	2989.462646	2.217208	3.151581	1355.204468	41036.957031	202.879166	137.010513	131.395020	68.162964	40.008427	229.454834	308.975189	190.254349	0.920184	0.000000	4.120070	3.475593	0.345806	0.498528	3.132005	4.613175	2.307237	2.136754	2.118579	1.833548	1.602152	2.360697	2.489924	2.279335	0.000000	0.000000	73552.000000		1
5372.841309	1790.986084	1.039220	1.726894	529.783203	17919.939453	85.768028	53.928425	37.683289	21.394979	14.657010	98.173904	132.943054	63.336910	1.329364	99998.000000	3.730204	3.253092	0.016707	0.237266	2.724098	4.253336	1.933325	1.731818	1.576149	1.330312	1.166045	1.991996	2.123666	1.801657	0.123644	4.999991	73640.000000		1
7061.848145	3061.924316	2.084607	4.175382	941.508606	26613.896484	132.375656	95.065498	80.214211	72.480194	20.997177	130.383560	188.182068	119.979027	0.643967	0.000000	3.848918	3.485994	0.319024	0.620696	2.973824	4.425108	2.121808	1.978023	1.904251	1.860219	1.322161	2.115223	2.274578	2.079105	0.000000	0.000000	73736.000000		1
9699.123047	3121.147705	3.185502	4.403579	2128.470459	56208.750000	341.175598	214.313675	188.820404	65.791565	68.320229	368.716461	469.563995	266.792755	1.298900	0.000000	3.986732	3.494314	0.503178	0.643806	3.328068	4.749804	2.532978	2.331050	2.276049	1.818170	1.834549	2.566693	2.671695	2.426174	0.113576	0.000000	73856.000000		1
12010.181641	3840.938477	3.099157	3.694319	2189.275635	68592.523438	302.264984	221.634476	201.621002	100.936935	69.603065	386.808777	501.875397	319.062103	0.163265	0.000000	4.079550	3.584437	0.491244	0.567534	3.340301	4.836277	2.480388	2.345637	2.304536	2.004050	1.842628	2.587496	2.700596	2.503875	0.000000	0.000000	73950.000000		1
6416.964355	1505.182129	2.470075	4.514594	696.588806	22696.994141	100.428123	70.935242	66.331223	23.966818	21.783531	95.102501	155.315582	71.863449	0.519322	99998.000000	3.807330	3.177589	0.392710	0.654619	2.842977	4.355968	2.001855	1.850862	1.821718	1.379610	1.338128	1.978192	2.191215	1.856508	0.000000	4.999991	74058.000000		1
8534.124023	1637.853882	2.334390	2.985059	858.340149	27865.982422	132.132034	86.653061	86.714737	32.959000	29.505213	165.886642	232.331955	95.478722	0.821949	0.000000	3.931159	3.214275	0.368173	0.474953	2.933659	4.445075	2.121008	1.937784	1.938093	1.517974	1.469899	2.219811	2.366109	1.979907	0.000000	0.000000	74246.000000		1
5161.318359	1185.490967	2.081524	2.392981	556.809143	19259.193359	84.805901	54.181290	54.323143	22.825834	17.682158	101.899063	131.490616	87.923561	0.252190	0.000000	3.712761	3.073898	0.318381	0.378939	2.745706	4.284638	1.928426	1.733849	1.734985	1.358427	1.247535	2.008170	2.118895	1.944105	0.000000	0.000000	74285.000000		1
8547.106445	1077.106812	1.381515	2.642764	746.937012	21348.955078	94.183548	74.126915	66.417564	43.708912	20.842991	115.674126	149.441071	87.633690	1.069165	0.000000	3.931819	3.032259	0.140356	0.422058	2.873284	4.329377	1.973975	1.869976	1.822283	1.640570	1.318960	2.063236	2.174470	1.942671	0.029045	0.000000	74320.000000		1
4685.238281	1186.298828	1.415436	1.924253	515.588806	15419.446289	77.213737	50.958782	43.696579	16.001520	7.922125	66.651932	81.552551	39.823402	0.522058	0.000000	3.670732	3.074194	0.150890	0.284262	2.712303	4.188069	1.887695	1.707219	1.640447	1.204161	0.898842	1.823813	1.911438	1.600138	0.000000	0.000000	74347.000000		1
6606.253418	2107.522705	2.352893	3.830003	1029.426025	31156.628906	140.072662	99.435158	93.486626	53.348679	36.443626	185.856934	275.692413	194.380386	0.505608	99998.000000	3.819955	3.323772	0.371602	0.583199	3.012595	4.493550	2.146353	1.997540	1.970749	1.727124	1.561622	2.269179	2.440425	2.288652	0.000000	4.999991	74409.000000		1
5450.545410	1564.158691	2.420735	4.545431	488.334686	15752.961914	68.236969	49.574184	39.434853	23.528927	19.671169	80.750786	106.552422	68.184547	0.630904	0.000000	3.736440	3.194281	0.383947	0.657575	2.688718	4.197362	1.834020	1.695256	1.595880	1.371602	1.293830	1.907147	2.027563	1.833686	0.000000	0.000000	74520.000000		1
11569.209961	2568.008057	2.741444	3.876260	1266.670410	40728.265625	173.898193	124.453529	126.624481	68.832130	50.517807	203.832047	299.739410	152.524796	0.176976	0.000000	4.063303	3.409596	0.437979	0.588413	3.102664	4.609896	2.240295	2.095007	2.102518	1.837791	1.703444	2.309273	2.476744	2.183341	0.000000	0.000000	74589.000000		1
16366.560547	3194.654785	2.152450	4.927814	1390.053833	49183.085938	193.335007	139.366486	158.393158	83.825272	66.358971	342.239502	457.219788	305.490570	1.441034	99998.000000	4.213957	3.504424	0.332933	0.692654	3.143032	4.691816	2.286310	2.144158	2.199736	1.923375	1.821900	2.534330	2.660125	2.484998	0.158674	4.999991	74751.000000		1
7818.298340	1896.465454	2.408400	4.169215	967.341064	30042.195312	136.720642	96.891075	87.423996	42.043694	43.058243	203.252304	296.902374	253.292130	0.257297	0.000000	3.893112	3.277945	0.381729	0.620054	2.985580	4.477732	2.135834	1.986284	1.941631	1.623701	1.634056	2.308035	2.472614	2.403622	0.000000	0.000000	74809.000000		1
5584.811035	1852.182861	1.113230	2.365228	616.097107	18083.210938	94.920563	62.713993	43.425209	42.111538	17.968946	97.285789	137.605667	72.973595	0.758928	0.000000	3.747009	3.267684	0.046585	0.373873	2.789649	4.257276	1.977360	1.797364	1.637742	1.624401	1.254523	1.988049	2.138636	1.863166	0.000000	0.000000	74895.000000		1
5032.615234	1690.807739	3.262596	2.837040	1007.549988	34130.183594	142.974457	99.197708	108.911484	71.407051	53.903755	248.361237	310.868622	189.989151	0.469152	0.000000	3.701794	3.228094	0.513563	0.452865	3.003267	4.533139	2.155258	1.996502	2.037074	1.853741	1.731619	2.395084	2.492577	2.278729	0.000000	0.000000	74923.000000		1
10604.407227	6354.731445	2.704439	5.168346	2335.802490	70607.234375	312.552338	231.160141	189.175034	91.223160	88.561890	470.436676	598.948425	467.245026	2.134516	0.000000	4.025486	3.803097	0.432077	0.713352	3.368436	4.848849	2.494923	2.363913	2.276864	1.960105	1.947247	2.672501	2.777390	2.669545	0.329299	0.000000	74994.000000		1
7139.052734	1855.306763	2.901798	2.133947	951.351929	27713.652344	128.258865	98.981850	76.732674	24.420128	29.779665	170.937805	195.737228	95.861099	1.275166	99998.000000	3.853641	3.268416	0.462667	0.329184	2.978341	4.442694	2.108087	1.995556	1.884980	1.387748	1.473920	2.232838	2.291673	1.981642	0.105567	4.999991	75049.000000		1
4125.283691	1005.015137	2.260381	2.818537	399.541534	13599.376953	68.619354	39.749393	40.736191	33.023758	14.694016	78.496567	111.017677	79.110237	0.096462	0.000000	3.615454	3.002173	0.354182	0.450024	2.601562	4.133519	1.836447	1.599331	1.609980	1.518826	1.167140	1.894851	2.045392	1.898233	0.000000	0.000000	75159.000000		1
11765.385742	2142.769775	2.359060	5.424296	982.010437	26746.617188	148.565277	97.569496	92.885292	40.529579	26.227198	162.867661	208.824615	97.782272	0.040996	0.000000	4.070606	3.330976	0.372739	0.734343	2.992116	4.427269	2.171917	1.989314	1.967947	1.607772	1.418752	2.211835	2.319782	1.990260	0.000000	0.000000	75193.000000		1
132.212219	468.296570	2.254213	2.559503	29.896847	1557.923340	3.361275	4.039698	4.193885	9.460911	3.820752	2.001346	7.422559	20.886162	0.581458	6637.625000	2.121272	2.670521	0.352995	0.408156	1.475625	3.192546	0.526504	0.606349	0.622617	0.975933	0.582149	0.301322	0.870554	1.319859	0.000000	3.822013	75260.000000		0
3369.052490	1496.640137	3.213256	3.453787	300.726196	15069.000977	38.722507	30.467339	45.596161	19.939455	12.072837	78.074097	120.728371	68.986320	0.017922	99998.000000	3.527508	3.175117	0.506945	0.538296	2.478171	4.178084	1.587963	1.483835	1.658928	1.299713	1.081809	1.892507	2.081809	1.838763	0.000000	4.999991	75427.000000		1
13856.333008	2962.954834	2.130863	4.958652	2320.534912	64244.714844	322.078003	236.331573	198.173386	85.416481	77.445015	402.770203	602.547119	268.131073	1.215584	99998.000000	4.141648	3.471725	0.328556	0.695364	3.365588	4.807837	2.507961	2.373522	2.297045	1.931542	1.888994	2.605057	2.779991	2.428347	0.084785	4.999991	75475.000000		1
22588.802734	10476.209961	2.214124	4.190801	5317.247559	99998.000000	813.931274	540.042847	415.083557	181.983765	137.284958	723.155212	963.548096	465.582886	2.200279	99998.000000	4.353893	4.020204	0.345202	0.622297	3.725687	4.999991	2.910588	2.732428	2.618135	2.260033	2.137623	2.859231	2.983873	2.667997	0.342478	4.999991	75570.000000		1
9353.494141	1599.510620	1.498697	2.019849	971.217346	34597.253906	133.886688	96.724548	110.052467	38.290783	47.329224	263.280365	338.378662	219.892166	1.081278	99998.000000	3.970974	3.203987	0.175714	0.305319	2.987316	4.539042	2.126737	1.985537	2.041600	1.583094	1.675129	2.420419	2.529403	2.342210	0.033938	4.999991	75612.000000		1
7583.770996	3314.035400	4.388160	4.662613	900.516479	27063.644531	132.202957	90.393631	85.246872	40.464821	30.359407	166.401627	247.479279	117.712479	0.057879	0.000000	3.879885	3.520357	0.642282	0.668629	2.954492	4.432386	2.121241	1.956138	1.930678	1.607078	1.482293	2.221158	2.393539	2.070822	0.000000	0.000000	75645.000000		1
8857.102539	2825.130371	2.491661	4.166131	1113.507202	33495.796875	165.809555	112.467033	104.159447	40.504910	41.753822	206.999054	251.972290	192.622650	0.317780	99998.000000	3.947292	3.451039	0.396489	0.619733	3.046693	4.524990	2.219609	2.051025	2.017699	1.607508	1.620696	2.315968	2.401353	2.284707	0.000000	4.999991	75679.000000		1
8355.460938	1624.269897	2.251129	3.071404	774.610535	22704.847656	119.534966	78.598335	72.242744	41.935764	25.521023	106.173126	130.192368	101.609192	0.299379	0.000000	3.921970	3.210658	0.352400	0.487337	2.889083	4.356119	2.077495	1.895413	1.858794	1.622585	1.406898	2.026015	2.114586	2.006933	0.000000	0.000000	75797.000000		1
7988.042969	2292.414307	2.260381	5.189932	1091.914917	35259.785156	169.022812	111.045433	109.158188	69.069580	38.318539	232.840775	283.981506	172.470428	1.130409	0.000000	3.902440	3.360293	0.354182	0.715162	3.038189	4.547280	2.227945	2.045501	2.038056	1.839287	1.583409	2.367059	2.453290	2.236715	0.053235	0.000000	75872.000000		1
7402.203613	2150.013428	2.066105	2.207957	915.827209	26645.156250	133.513550	93.622307	59.750523	57.493225	23.359322	156.826614	200.233322	97.683594	0.218375	9051.839844	3.869361	3.332441	0.315152	0.343991	2.961813	4.425618	2.125525	1.971379	1.776342	1.759617	1.368460	2.195420	2.301536	1.989822	0.000000	3.956737	75929.000000		1
4888.280762	1330.565430	2.207957	3.133079	617.349060	24167.064453	83.223938	60.250088	82.397499	43.591732	24.423210	130.099854	178.853760	98.870834	0.339524	0.000000	3.689156	3.124036	0.343991	0.495971	2.790531	4.383224	1.920248	1.779958	1.915914	1.639404	1.387803	2.114277	2.252498	1.995068	0.000000	0.000000	75964.000000		1
6473.871582	1657.195068	2.667434	4.443667	705.648865	22254.755859	110.194321	68.536095	51.634121	34.704395	31.469553	139.659439	200.072968	106.842293	1.128821	0.000000	3.811164	3.219374	0.426094	0.647742	2.848589	4.347423	2.042159	1.835919	1.712937	1.540385	1.497891	2.145070	2.301188	2.028743	0.052625	0.000000	75992.000000		1
12085.970703	4613.933105	2.661267	2.479326	2025.954712	53947.914062	299.896667	200.023636	154.896194	47.440235	45.161354	249.095169	348.002991	189.289139	0.456370	99998.000000	4.082282	3.664071	0.425088	0.394334	3.306630	4.731975	2.476972	2.301081	2.190041	1.676147	1.654767	2.396365	2.541583	2.277126	0.000000	4.999991	76016.000000		1
5075.463867	1476.074707	2.732193	4.212387	1473.610840	41757.953125	209.555466	147.026489	120.037613	50.746006	33.310547	242.838257	283.225983	130.611755	0.377326	0.000000	3.705476	3.169108	0.436511	0.624528	3.168383	4.620739	2.321299	2.167396	2.079317	1.705402	1.522582	2.385317	2.452133	2.115982	0.000000	0.000000	76090.000000		1
8622.522461	2917.842773	2.133947	3.244093	1019.484009	30559.154297	151.451660	104.094688	75.126045	32.570450	44.257820	203.508255	256.989532	169.007385	0.879197	99998.000000	3.935634	3.465062	0.329184	0.511093	3.008380	4.485141	2.180274	2.017429	1.875790	1.512824	1.645990	2.308582	2.409915	2.227906	0.000000	4.999991	76157.000000		1
10227.629883	2581.311279	3.697403	4.366574	1115.548706	30465.201172	160.989670	112.729156	95.932030	52.195362	34.926426	189.415573	234.888382	171.841339	0.239443	0.000000	4.009775	3.411840	0.567897	0.640141	3.047488	4.483804	2.206798	2.052036	1.981964	1.717632	1.543154	2.277416	2.370862	2.235128	0.000000	0.000000	76239.000000		1
14633.055664	2283.070557	2.513247	3.250261	1793.755371	56402.070312	286.756866	179.963913	176.272675	99.191544	42.749870	251.124268	343.281799	198.068542	1.559063	0.000000	4.165335	3.358519	0.400235	0.511918	3.253763	4.751295	2.457514	2.255185	2.246185	1.996475	1.630935	2.399889	2.535651	2.296815	0.192864	0.000000	76275.000000		1
7551.585938	1529.805786	2.016765	2.732193	632.758545	19358.847656	94.371658	61.952312	65.998177	23.516592	15.002389	96.638206	135.690674	80.538002	1.046354	0.000000	3.878038	3.184636	0.304655	0.436511	2.801238	4.286880	1.974842	1.792058	1.819532	1.371374	1.176160	1.985149	2.132550	1.906001	0.019678	0.000000	76303.000000		1
25601.695312	11437.498047	2.741444	4.039698	4180.168457	99998.000000	612.029602	418.540436	365.675903	183.784668	143.948929	752.500122	988.788513	670.632996	1.339302	0.000000	4.408269	4.058331	0.437979	0.606349	3.621194	4.999991	2.786772	2.621737	2.563096	2.264309	2.158208	2.876507	2.995103	2.826485	0.126878	0.000000	76351.000000		1
8692.979492	2132.760010	2.750695	3.836171	970.939819	27179.660156	135.098587	97.100769	80.652100	32.965168	24.182680	115.646370	151.581177	108.843643	1.308320	99998.000000	3.939169	3.328942	0.439442	0.583898	2.987192	4.434244	2.130651	1.987223	1.906616	1.518055	1.383504	2.063132	2.180645	2.036803	0.116714	4.999991	76409.000000		1
13060.861328	3433.724609	1.356845	3.071404	2037.241211	66166.421875	308.972107	207.797729	229.778625	84.340256	80.479416	436.546387	566.316284	292.961334	3.008878	99998.000000	4.115972	3.535765	0.132530	0.487337	3.309042	4.820638	2.489919	2.317641	2.361310	1.926035	1.905685	2.640030	2.753059	2.466810	0.478405	4.999991	76444.000000		1
7775.650391	4253.740234	2.935719	4.668780	1816.846313	58438.882812	277.379211	180.315460	178.610153	63.565105	47.575920	355.360809	454.364227	240.599472	0.568124	0.000000	3.890737	3.628771	0.467715	0.669203	3.259318	4.766702	2.443074	2.256033	2.251906	1.803219	1.677387	2.550669	2.657404	2.381295	0.000000	0.000000	76484.000000		1
6458.428223	2145.276855	3.191670	2.494745	692.842102	21956.023438	99.253212	69.270027	64.073921	31.386293	21.055769	97.584915	139.634781	85.545998	0.220222	0.000000	3.810127	3.331483	0.504018	0.397026	2.840634	4.341554	1.996745	1.840545	1.806681	1.496740	1.323371	1.989383	2.144994	1.932200	0.000000	0.000000	76518.000000		1
5620.107910	1756.278687	1.779317	2.429986	592.096313	21296.498047	84.300163	57.419216	64.249695	33.418476	23.720118	113.808464	158.161880	119.457870	0.390746	0.000000	3.749745	3.244593	0.250253	0.385604	2.772392	4.328308	1.925828	1.759057	1.807871	1.523987	1.375117	2.056175	2.199102	2.077215	0.000000	0.000000	76550.000000		1
10578.632812	2567.252686	2.439237	2.565671	1566.218628	46083.019531	224.237152	154.180771	149.971466	93.283096	58.076054	278.430786	353.492065	212.457260	1.221183	0.000000	4.024429	3.409469	0.387254	0.409201	3.194852	4.663541	2.350708	2.188030	2.176009	1.969803	1.763997	2.444717	2.548380	2.327271	0.086781	0.000000	76589.000000		1
5318.709473	1648.153564	1.637465	1.184156	473.400146	15352.047852	75.702705	50.039829	48.883427	12.199270	16.072447	78.126518	132.335571	59.883121	0.155040	99998.000000	3.725806	3.216998	0.214172	0.073409	2.675228	4.186166	1.879111	1.699316	1.689162	1.086334	1.206082	1.892798	2.121677	1.777304	0.000000	4.999991	76662.000000		1
8792.288086	2300.247070	2.710606	4.298732	800.211731	24805.671875	111.899628	79.828743	89.274239	29.166000	25.949661	157.252167	207.769989	127.130211	0.239185	0.000000	3.944102	3.361774	0.433066	0.633340	2.903205	4.394551	2.048829	1.902159	1.950726	1.464877	1.414132	2.196597	2.317583	2.104249	0.000000	0.000000	76732.000000		1
9328.636719	2775.944580	1.785485	4.684199	1496.701904	46844.429688	215.648941	149.801865	133.192841	63.870396	56.592773	269.003784	371.359253	202.962433	0.251978	99998.000000	3.969818	3.443411	0.251756	0.670635	3.175135	4.670658	2.333747	2.175517	2.124481	1.805300	1.752761	2.429758	2.569794	2.307416	0.000000	4.999991	76861.000000		1
12583.836914	3664.702881	2.630429	6.626955	1303.813965	42240.433594	191.472427	132.428070	155.957001	80.405403	68.687195	271.418335	353.501312	221.427856	0.912076	0.000000	4.099813	3.564039	0.420027	0.821314	3.115216	4.625728	2.282106	2.121980	2.193005	1.905285	1.836876	2.433639	2.548391	2.345232	0.000000	0.000000	76948.000000		1
6060.209473	2210.550293	3.247177	4.292564	885.066956	26021.367188	125.742531	89.924904	68.829048	47.332306	26.723680	160.696716	234.552246	150.955185	0.177391	0.000000	3.782488	3.344500	0.511506	0.632717	2.946976	4.415330	2.099482	1.953880	1.837772	1.675158	1.426896	2.206007	2.370239	2.178848	0.000000	0.000000	77034.000000		1
6727.163574	1830.926758	1.736145	2.917217	823.826965	21430.707031	121.894028	80.982063	44.541523	26.625000	25.410007	113.151627	155.383423	90.606415	0.733400	99998.000000	3.827832	3.262671	0.239586	0.464969	2.915836	4.331037	2.085982	1.908389	1.648765	1.425290	1.405005	2.053661	2.191405	1.957159	0.000000	4.999991	77055.000000		1
8541.425781	1326.723145	2.870961	4.082870	1105.255127	31774.769531	164.896759	113.459999	82.169304	39.814152	38.090340	183.294342	203.514420	200.504700	0.148535	0.000000	3.931530	3.122780	0.458027	0.610966	3.043463	4.502082	2.217212	2.054843	1.914710	1.600037	1.580815	2.263149	2.308595	2.302125	0.000000	0.000000	77099.000000		1
9565.689453	2092.097900	2.923384	2.883296	1321.304932	38195.035156	197.461044	132.437332	103.986755	48.047733	34.707481	198.330658	254.069229	213.490311	1.288756	0.000000	3.980716	3.320582	0.465886	0.459889	3.121003	4.582007	2.295481	2.122010	2.016978	1.681673	1.540423	2.297390	2.404952	2.329378	0.110171	0.000000	77143.000000		1
9150.581055	2341.260742	3.271847	3.755994	1234.568604	35107.414062	176.525543	123.454399	110.462608	84.075050	35.555508	184.493927	241.836044	166.731583	1.349036	99998.000000	3.961449	3.369450	0.514793	0.574725	3.091515	4.545399	2.246808	2.091506	2.043215	1.924667	1.550907	2.265982	2.383521	2.222018	0.130024	4.999991	77346.000000		1
13999.467773	4135.595703	3.234842	4.422081	1352.678955	51718.472656	191.164047	136.992004	167.897247	69.532143	51.325748	299.230591	384.132080	256.243286	0.700829	0.000000	4.146111	3.616538	0.509853	0.645627	3.131195	4.713645	2.281406	2.136695	2.225044	1.842186	1.710335	2.476006	2.584481	2.408653	0.000000	0.000000	77571.000000		1
[truncated: 8,805 more rows]
