# Supplementary material for: Distinct elongation stalls during translation are linked with distinct pathways for mRNA degradation
Source: eLife. 2022 Jul 27;11:e76038. doi: 10.7554/eLife.76038 (PMC9352352; doi:10.7554/eLife.76038)
Supplement: Figure 3—source data 1. [file elife-76038-fig3-data1.zip › 3B_flow_cytometry_data/list_mode_data.HEL2_NON_3.CSV]

FSC-HLin	SSC-HLin	BLU-V-HLin	GRN-V-HLin	YEL-V-HLin	ORG-V-HLin	GRN-B-HLin	YEL-B-HLin	RED-B-HLin	NIR-B-HLin	YEL-G-HLin	ORG-G-HLin	RED-G-HLin	NIR-G-HLin	BLU-V-ALin	BLU-V-W	FSC-HLog	SSC-HLog	BLU-V-HLog	GRN-V-HLog	YEL-V-HLog	ORG-V-HLog	GRN-B-HLog	YEL-B-HLog	RED-B-HLog	NIR-B-HLog	YEL-G-HLog	ORG-G-HLog	RED-G-HLog	NIR-G-HLog	BLU-V-ALog	BLU-V-WLog	TIME		P01.R1
10251.608398	2062.435303	2.167868	2.892547	2062.447754	49366.113281	358.062164	206.077011	124.200661	54.696274	36.699574	184.789963	260.252136	118.899712	0.328620	0.000000	4.010792	3.314380	0.336033	0.461280	3.314383	4.693429	2.553958	2.314029	2.094124	1.737958	1.564661	2.266678	2.415394	2.075181	0.000000	0.000000	76.000000		1
8409.463867	1455.792969	0.656836	1.171821	2481.663330	64081.027344	382.183167	247.420700	171.505219	68.193802	61.711781	274.206055	378.991486	302.761475	2.728144	99998.000000	3.924768	3.163100	0.000000	0.068861	3.394743	4.806729	2.582272	2.393436	2.234277	1.833745	1.790368	2.438077	2.578629	2.481101	0.435867	4.999991	155.000000		1
186.097473	83.782097	2.315888	0.000000	0.000000	1241.189453	0.000000	0.000000	0.838777	31.861189	0.000000	0.000000	0.000000	6.796560	1.315139	99998.000000	2.269741	1.923151	0.364717	0.000000	0.000000	3.093838	0.000000	0.000000	0.000000	1.503262	0.000000	0.000000	0.000000	0.832289	0.118972	4.999991	179.000000		0
7492.004883	766.688354	3.749826	4.483756	1193.628906	25730.072266	189.579010	116.383385	65.905663	48.766243	19.285702	93.375610	151.201874	113.336647	1.297681	0.000000	3.874598	2.884619	0.574011	0.651642	3.076869	4.410441	2.277790	2.065891	1.818923	1.688119	1.285235	1.970233	2.179557	2.054370	0.113168	0.000000	221.000000		1
9819.518555	3052.441895	1.181072	4.002693	1963.678589	44864.777344	322.124268	195.046478	115.146805	32.712299	38.568321	174.937408	238.447021	135.277451	0.766498	0.000000	3.992090	3.484648	0.072276	0.602352	3.293070	4.651906	2.508024	2.290138	2.061252	1.514711	1.586231	2.242883	2.377392	2.131225	0.000000	0.000000	276.000000		1
12257.842773	3538.710449	3.904013	4.724288	4007.682373	76811.718750	619.205505	382.870850	165.815720	62.013985	42.561764	270.434631	363.208923	197.994537	2.425984	0.000000	4.088414	3.548845	0.591511	0.674336	3.602893	4.885427	2.791835	2.583052	2.219626	1.792490	1.629020	2.432062	2.560157	2.296653	0.384888	0.000000	348.000000		1
5952.028809	2402.377441	2.849375	5.131341	1809.852417	47244.636719	282.322449	176.655060	115.273239	26.643503	46.459606	213.419388	278.982758	231.428421	0.894522	0.000000	3.774665	3.380641	0.454750	0.710231	3.257643	4.674353	2.450745	2.247126	2.061728	1.425591	1.667076	2.329234	2.445577	2.364417	0.000000	0.000000	403.000000		1
10287.642578	2010.952271	1.646716	2.615010	1819.603271	36769.332031	291.194366	179.976242	94.220551	61.773453	36.566975	178.101334	208.873962	100.104324	0.204139	0.000000	4.012316	3.303402	0.216619	0.417473	3.259977	4.565486	2.464183	2.255215	1.974146	1.790802	1.563089	2.250667	2.319884	2.000453	0.000000	0.000000	443.000000		1
12386.500000	7035.870605	1.773150	3.225591	5840.295898	99998.000000	950.186279	587.720520	314.007874	139.936981	101.103462	503.423431	650.539368	304.941681	1.828465	99998.000000	4.092948	3.847318	0.248745	0.508609	3.766435	4.999991	2.977809	2.769171	2.496941	2.145932	2.004766	2.701933	2.813274	2.484217	0.262087	4.999991	634.000000		1
6822.494629	1246.237549	1.409269	3.126911	1620.745239	33057.601562	245.493362	159.238098	89.576447	48.010727	39.209740	159.497131	205.608276	123.232368	1.239253	0.000000	3.833943	3.095601	0.148994	0.495116	3.209715	4.519271	2.390040	2.202047	1.952194	1.681338	1.593394	2.202753	2.313040	2.090725	0.093160	0.000000	727.000000		1
14634.760742	1469.413818	2.420735	2.867877	2788.248779	57964.222656	449.066376	272.744354	118.548172	54.970726	40.871872	203.872131	296.547729	207.251907	1.026874	0.000000	4.165386	3.167144	0.383947	0.457561	3.445332	4.763160	2.652311	2.435756	2.073895	1.740131	1.611425	2.309358	2.472095	2.316499	0.011517	0.000000	754.000000		1
6933.348633	2305.745361	2.069189	2.969640	1591.714966	28809.939453	241.086700	157.461868	75.502258	45.075008	28.854544	140.596893	176.695145	86.221336	0.163171	0.000000	3.840943	3.362811	0.315800	0.472704	3.201865	4.459542	2.382173	2.197176	1.877960	1.653936	1.460214	2.147976	2.247225	1.935615	0.000000	0.000000	922.000000		1
12801.790039	5095.724121	2.211041	3.922516	3203.208984	67041.585938	528.007019	319.891632	169.460693	86.696228	63.673038	330.095734	456.488922	235.104248	1.393470	0.000000	4.107271	3.707206	0.344597	0.593565	3.505585	4.826344	2.722640	2.505003	2.229069	1.938000	1.803956	2.518640	2.659430	2.371260	0.144098	0.000000	951.000000		1
11290.177734	2510.114014	4.369658	6.013290	3223.000488	58572.082031	502.007996	322.435730	147.430466	70.096466	39.354675	220.690842	288.773621	218.630905	1.317508	99998.000000	4.052701	3.399693	0.640447	0.779112	3.508260	4.767691	2.700711	2.508443	2.168587	1.845696	1.594996	2.343784	2.460557	2.339712	0.119753	4.999991	1027.000000		1
5214.426270	1848.411499	2.365228	4.428249	1357.489502	28631.267578	212.892075	125.427986	55.479546	25.453180	31.269112	135.780106	208.917130	63.805637	0.052628	0.000000	3.717206	3.266799	0.373873	0.646232	3.132736	4.456841	2.328160	2.098394	1.744133	1.405742	1.495116	2.132836	2.319974	1.804859	0.000000	0.000000	1063.000000		1
8080.138672	794.759644	1.403101	3.496960	1508.823975	28097.572266	224.042877	137.870880	73.917221	38.269199	30.991575	114.801430	152.401459	85.653931	1.527414	0.000000	3.907419	2.900236	0.147089	0.543691	3.178638	4.448669	2.350331	2.139472	1.868746	1.582849	1.491244	2.059947	2.182989	1.932747	0.183957	0.000000	1081.000000		1
12582.696289	4219.362793	2.328223	2.926468	4103.025391	84807.750000	637.229919	400.787354	222.750778	114.690414	72.390770	353.134338	431.362640	227.323975	1.426814	99998.000000	4.099774	3.625247	0.367025	0.466344	3.613104	4.928435	2.804296	2.602914	2.347819	2.059527	1.859683	2.547940	2.634843	2.356645	0.154367	4.999991	1099.000000		1
703.561157	776.904785	1.045387	2.726025	0.000000	2754.231934	0.000000	0.000000	4.662613	11.567104	9.016852	0.000000	0.000000	11.434504	0.381658	0.000000	2.847302	2.890368	0.019277	0.435530	0.000000	3.440001	0.000000	0.000000	0.668629	1.063225	0.955055	0.000000	0.000000	1.058217	0.000000	0.000000	1143.000000		0
7648.406250	2418.773682	2.254213	2.923384	1813.343262	40551.746094	296.211609	182.165695	94.923645	46.394848	24.158009	132.150543	178.055069	72.140984	0.519570	0.000000	3.883571	3.383595	0.352995	0.465886	3.258480	4.608009	2.471602	2.260467	1.977374	1.666470	1.383061	2.121069	2.250554	1.858182	0.000000	0.000000	1165.000000		1
12312.893555	3146.480469	1.489446	2.229543	3368.481934	65399.390625	504.912872	336.923126	172.300812	71.672256	50.631908	296.689575	385.177460	249.101334	0.207847	99998.000000	4.090360	3.497825	0.173025	0.348216	3.527434	4.815574	2.703217	2.527531	2.236287	1.855351	1.704424	2.472302	2.585661	2.396376	0.000000	4.999991	1188.000000		1
8839.925781	2237.961670	0.829526	3.213256	2321.345947	44130.289062	377.273865	229.723114	90.945625	41.164829	31.910528	168.991974	256.452972	131.647888	1.788309	0.000000	3.946449	3.349853	0.000000	0.506945	3.365740	4.644737	2.576657	2.361205	1.958782	1.614526	1.503934	2.227866	2.409008	2.119414	0.252443	0.000000	1218.000000		1
4029.015625	299.668488	2.266548	1.868746	815.969604	17812.656250	134.167313	82.274147	43.610233	23.532011	13.981671	80.063110	94.214386	95.293694	0.657722	99998.000000	3.605199	2.476641	0.355365	0.271550	2.911674	4.250729	2.127647	1.915263	1.639588	1.371659	1.145559	1.903432	1.974117	1.979064	0.000000	4.999991	1278.000000		1
14100.580078	3047.255127	1.699140	2.109277	3318.460693	66532.304688	533.943176	332.420868	175.995132	96.089302	58.242573	316.348419	431.415039	228.875092	1.038252	0.000000	4.149237	3.483909	0.230229	0.324134	3.520937	4.823032	2.727495	2.521688	2.245501	1.982675	1.765241	2.500166	2.634895	2.359599	0.016303	0.000000	1319.000000		1
7098.223633	1067.732178	1.477111	2.133947	1376.695068	25563.320312	217.200058	137.596420	60.262424	38.253780	27.562456	116.278534	148.337082	74.808418	0.005027	0.000000	3.851150	3.028462	0.169413	0.329184	3.138838	4.407617	2.336860	2.138607	1.780047	1.582674	1.440318	2.065500	2.171250	1.873950	0.000000	0.000000	1377.000000		1
7461.821289	2238.621582	2.778449	4.002693	1611.114746	30692.291016	238.878738	159.142502	68.551514	62.670822	29.169085	143.720734	179.356415	91.334175	1.268198	0.000000	3.872845	3.349981	0.443802	0.602352	3.207126	4.487029	2.378177	2.201786	1.836017	1.797065	1.464923	2.157519	2.253717	1.960633	0.103187	0.000000	1392.000000		1
5068.223145	1395.256104	1.313673	1.239663	998.252502	22532.744141	150.063980	97.005173	50.937195	36.178425	13.149062	79.973679	112.251175	34.072231	0.644689	99998.000000	3.704856	3.144654	0.118487	0.093304	2.999240	4.352814	2.176276	1.986795	1.707035	1.558450	1.118895	1.902947	2.050191	1.532401	0.000000	4.999991	1417.000000		1
5652.770508	961.799622	1.378431	1.726894	1152.908203	20077.369141	167.866409	112.282013	48.229675	49.268894	18.604197	65.085388	89.453094	68.431244	0.610871	0.000000	3.752261	2.983085	0.139385	0.237266	3.061795	4.302707	2.224964	2.050310	1.683314	1.692573	1.269611	1.813483	1.951595	1.835254	0.000000	0.000000	1446.000000		1
16883.337891	8285.919922	1.936588	4.699618	6668.427734	99998.000000	1039.170654	669.578369	313.776581	193.230148	139.008774	742.891174	974.754395	539.469238	2.965837	0.000000	4.227458	3.918341	0.287037	0.672063	3.824023	4.999991	3.016687	2.825801	2.496620	2.286075	2.143042	2.870925	2.988895	2.731967	0.472147	0.000000	1475.000000		1
8858.174805	2604.383789	1.292086	1.190323	1883.575439	37428.859375	296.418213	175.335220	76.359535	39.712387	23.004690	118.467995	178.357285	103.570450	0.539091	0.000000	3.947344	3.415705	0.111292	0.075665	3.274983	4.573206	2.471905	2.243869	1.882863	1.598926	1.361816	2.073601	2.251291	2.015236	0.000000	0.000000	1503.000000		1
11295.772461	4260.132812	1.680638	3.626477	2865.459473	55357.957031	444.773804	270.857117	133.347031	93.915260	38.392548	266.968506	402.757874	214.788574	1.036004	99998.000000	4.052916	3.629423	0.225474	0.559485	3.457194	4.743180	2.648139	2.432740	2.124983	1.972736	1.584247	2.426460	2.605044	2.332011	0.015361	4.999991	1538.000000		1
7569.798340	3028.450439	1.541869	3.123827	2806.319336	51910.300781	417.754089	268.642975	111.211952	47.168869	42.130039	224.378998	287.879333	163.135941	0.444810	99998.000000	3.879084	3.481220	0.188048	0.494687	3.448137	4.715253	2.620921	2.429175	2.046151	1.673656	1.624592	2.350982	2.459210	2.212550	0.000000	4.999991	1592.000000		1
3809.697021	830.820923	1.051555	2.374479	1180.880737	28672.486328	146.286392	99.879211	52.482151	23.208218	22.298515	109.793434	154.063583	127.050034	1.130202	99998.000000	3.580890	2.919508	0.021832	0.375568	3.072206	4.457465	2.165204	1.999475	1.720012	1.365642	1.348276	2.040576	2.187700	2.103975	0.053156	4.999991	1607.000000		1
167.354507	316.847992	1.184156	1.421604	0.000000	1525.911011	0.000000	2.189455	4.705785	3.034399	4.286397	0.000000	0.000000	0.000000	1.954081	55703.886719	2.223637	2.500851	0.073409	0.152779	0.000000	3.183529	0.000000	0.340336	0.672632	0.482073	0.632092	0.000000	0.000000	0.000000	0.290943	4.745885	1680.000000		0
7838.336426	2430.174316	1.643633	3.176251	2561.211670	46729.882812	403.806335	260.797943	108.307076	36.659485	38.028667	214.344513	263.727509	149.949875	1.406943	99998.000000	3.894224	3.385638	0.215805	0.501915	3.408445	4.669595	2.606173	2.416304	2.034657	1.564186	1.580111	2.331112	2.421155	2.175946	0.148277	4.999991	1691.000000		1
11716.224609	3545.445312	1.248914	2.716774	3208.482178	66495.648438	516.902466	322.565247	145.441452	109.953789	55.895847	328.418182	411.241241	320.129089	1.491527	0.000000	4.068788	3.549671	0.096533	0.434053	3.506300	4.822793	2.713409	2.508618	2.162688	2.041210	1.747380	2.516427	2.614097	2.505325	0.173631	0.000000	1709.000000		1
367.236267	890.879761	1.779317	0.277536	34.059895	2085.973389	0.000000	0.000000	8.699227	0.000000	0.000000	0.000000	0.000000	1.945839	0.792615	3620.154297	2.564945	2.949819	0.250253	0.000000	1.532243	3.319309	0.000000	0.000000	0.939481	0.000000	0.000000	0.000000	0.000000	0.289107	0.000000	3.558727	1732.000000		0
16410.662109	6120.043457	2.667434	4.122959	5198.674805	96573.015625	811.677063	517.476013	235.520554	114.921692	73.238792	397.191711	518.589233	313.727234	2.544802	99998.000000	4.215126	3.786755	0.426094	0.615209	3.715893	4.984856	2.909383	2.713890	2.372029	2.060402	1.864741	2.599000	2.714823	2.496552	0.405654	4.999991	1839.000000		1
694.399353	724.505920	1.760815	1.057722	0.000000	0.000000	0.000000	0.000000	0.000000	0.000000	0.000000	0.000000	0.000000	1.489446	0.355270	99998.000000	2.841609	2.860042	0.245714	0.024372	0.000000	0.000000	0.000000	0.000000	0.000000	0.000000	0.000000	0.000000	0.000000	0.173025	0.000000	4.999991	1881.000000		0
17076.597656	5741.977051	3.284182	3.755994	6700.381348	99998.000000	1075.990479	676.945435	304.195404	155.839828	119.232758	607.027832	759.651306	467.729156	2.242785	0.000000	4.232401	3.759061	0.516427	0.574725	3.826100	4.999991	3.031808	2.830554	2.483153	2.192678	2.076396	2.783209	2.880614	2.669994	0.350788	0.000000	2019.000000		1
13027.957031	2825.666748	2.291218	2.923384	2487.541016	50471.339844	378.932892	243.377914	124.768066	51.578613	35.018936	226.059631	279.029022	207.695969	2.216879	0.000000	4.114876	3.451121	0.360066	0.465886	3.395770	4.703045	2.578562	2.386281	2.096103	1.712470	1.544303	2.354223	2.445649	2.317428	0.345742	0.000000	2043.000000		1
5700.161621	2115.500244	1.483278	3.003561	1556.560303	30085.978516	231.413010	150.949005	73.146286	46.786484	21.811285	101.603027	133.692413	38.503563	1.613224	99998.000000	3.755887	3.325413	0.171223	0.477637	3.192166	4.478364	2.364388	2.178830	1.864192	1.670120	1.338681	2.006907	2.126107	1.585501	0.207695	4.999991	2085.000000		1
4579.845215	1604.345947	2.747611	3.160832	1844.094238	39079.742188	309.903412	177.598679	90.896286	23.803379	44.128300	192.335876	251.938370	126.448708	0.816167	0.000000	3.660851	3.205298	0.438955	0.499801	3.265783	4.591952	2.491226	2.249440	1.958546	1.376639	1.644717	2.284060	2.401294	2.101914	0.000000	0.000000	2101.000000		1
8427.725586	1960.160034	2.278883	2.140115	1516.866455	30122.605469	235.233765	150.927429	74.466125	49.709869	18.968077	138.524628	169.753647	115.763550	0.163853	0.000000	3.925710	3.292292	0.357722	0.330437	3.180947	4.478892	2.371500	2.178768	1.871959	1.696443	1.278023	2.141527	2.229819	2.063572	0.000000	0.000000	2151.000000		1
2947.807617	749.999207	3.734408	4.733539	631.710022	14831.907227	115.914658	59.633339	35.321144	11.838473	13.349505	60.829830	84.438934	57.659748	0.421891	0.000000	3.469499	2.875061	0.572222	0.675186	2.800518	4.171197	2.064138	1.775489	1.548035	1.073296	1.125465	1.784117	1.926543	1.760873	0.000000	0.000000	2187.000000		1
6244.583496	1003.877258	2.118529	3.570970	1292.262329	28547.445312	208.152359	127.768547	69.769592	36.381950	19.483061	93.246094	151.877213	73.334389	0.391186	0.000000	3.795503	3.001681	0.326034	0.552786	3.111351	4.455567	2.318381	2.106424	1.843666	1.560886	1.289657	1.969631	2.181493	1.865308	0.000000	0.000000	2297.000000		1
11804.484375	3842.514160	1.711475	2.827788	2734.813721	51402.593750	416.557587	276.222809	128.181763	20.081306	42.814629	218.877609	265.929291	186.405838	0.783869	0.000000	4.072047	3.584615	0.233371	0.451447	3.436928	4.710985	2.619675	2.441260	2.107826	1.302792	1.631592	2.340201	2.424766	2.270459	0.000000	0.000000	2360.000000		1
247.460785	316.909668	1.588125	3.311935	8.813325	801.025818	0.000000	0.000000	0.000000	17.527971	0.000000	0.000000	0.000000	0.000000	0.222553	0.000000	2.393506	2.500936	0.200885	0.520082	0.945140	2.903646	0.000000	0.000000	0.000000	1.243732	0.000000	0.000000	0.000000	0.000000	0.000000	0.000000	2385.000000		0
5011.029297	1458.824341	1.810155	2.867877	1533.136230	30741.908203	250.510605	151.241974	96.181808	53.336346	20.750479	123.981720	155.913834	115.267067	0.542047	0.000000	3.699927	3.164003	0.257716	0.457561	3.185581	4.487731	2.398826	2.179672	1.983093	1.727023	1.317028	2.093358	2.192885	2.061705	0.000000	0.000000	2412.000000		1
7988.048828	3230.533936	2.263464	3.774496	2710.766602	58164.929688	427.449371	264.393585	115.714211	47.619095	46.077225	208.593338	271.766815	179.637039	1.118025	0.000000	3.902441	3.509274	0.354774	0.576859	3.433092	4.764661	2.630885	2.422251	2.063387	1.677781	1.663486	2.319300	2.434196	2.254396	0.048452	0.000000	2443.000000		1
21321.835938	5172.916016	0.737014	3.355108	7245.771484	99998.000000	1145.183350	733.575195	391.462128	187.346375	144.685944	726.023132	977.458862	553.487915	2.239110	0.000000	4.328825	3.713735	0.000000	0.525706	3.860085	4.999991	3.058875	2.865445	2.592690	2.272645	2.160426	2.860950	2.990098	2.743108	0.350075	0.000000	2534.000000		1
4693.860352	1172.261719	2.741444	3.925599	1035.710693	29456.656250	160.853973	95.136421	73.611931	55.013901	19.612579	112.356018	153.872391	101.205223	0.013784	99998.000000	3.671530	3.069025	0.437979	0.593906	3.015239	4.469183	2.206432	1.978347	1.866948	1.740472	1.292535	2.050596	2.187161	2.005203	0.000000	4.999991	2559.000000		1
9711.796875	1847.085449	2.038351	2.491661	2473.605713	48071.753906	387.786316	249.455963	128.351379	37.149799	38.478893	199.422302	279.109192	130.411316	0.657556	99998.000000	3.987300	3.266487	0.309279	0.396489	3.393331	4.681890	2.588593	2.396994	2.108401	1.569956	1.585223	2.299774	2.445774	2.115315	0.000000	4.999991	2638.000000		1
6889.936035	2378.993408	0.336128	0.635250	2540.232910	57763.496094	368.876831	251.324707	163.814377	94.553596	47.165783	258.204529	330.527466	186.341080	2.483665	0.000000	3.838215	3.376393	0.000000	0.000000	3.404874	4.761653	2.566881	2.400235	2.214352	1.975678	1.673627	2.411964	2.519207	2.270308	0.395093	0.000000	2657.000000		1
5477.527832	2312.585205	1.279752	3.429117	1621.984863	30239.462891	259.878998	161.766769	89.662788	46.462692	28.657185	126.892769	138.780579	91.571625	1.048657	99998.000000	3.738585	3.364098	0.107126	0.535182	3.210047	4.480574	2.414771	2.208889	1.952612	1.667104	1.457234	2.103437	2.142329	1.961761	0.020634	4.999991	2728.000000		1
4477.613281	1354.304077	2.167868	4.150712	944.018799	26555.267578	142.416306	92.271629	67.339600	28.530750	20.439020	110.814156	156.999313	104.097771	0.683956	99998.000000	3.651047	3.131716	0.336033	0.618123	2.974981	4.424150	2.153560	1.965068	1.828271	1.455313	1.310460	2.044595	2.195898	2.017442	0.000000	4.999991	2808.000000		1
5767.362305	2903.210449	3.530881	3.509295	2611.306885	45791.523438	418.198151	261.596649	115.217728	36.884598	53.101982	235.597641	325.738403	229.633682	0.332263	0.000000	3.760977	3.462878	0.547883	0.545220	3.416858	4.660785	2.621382	2.417632	2.061519	1.566845	1.725111	2.372171	2.512869	2.361036	0.000000	0.000000	2913.000000		1
4949.638184	1349.740112	1.181072	4.619441	1137.893433	23144.386719	173.885864	112.322098	40.804031	21.043434	26.813108	119.309853	156.894455	90.217857	0.907061	99998.000000	3.694573	3.130250	0.072276	0.664589	3.056102	4.364446	2.240264	2.050465	1.610703	1.323117	1.428347	2.076676	2.195608	1.955292	0.000000	4.999991	2982.000000		1
14428.113281	3172.710693	1.655968	3.515462	5242.368164	97841.085938	849.980164	529.012329	259.860504	89.274239	84.485191	403.957428	563.883240	381.655853	0.550397	99998.000000	4.159210	3.501431	0.219052	0.545982	3.719527	4.990521	2.929409	2.723466	2.414740	1.950726	1.926781	2.606336	2.751189	2.581672	0.000000	4.999991	3050.000000		1
6592.614258	2968.659668	2.639680	3.731324	2443.742676	50450.550781	403.778595	242.286270	103.678383	35.968727	36.958611	208.793777	264.001953	160.681290	1.031074	0.000000	3.819058	3.472560	0.421551	0.571863	3.388056	4.702866	2.606143	2.384329	2.015688	1.555925	1.567716	2.319718	2.421607	2.205965	0.013290	0.000000	3102.000000		1
13510.266602	3950.784424	2.735276	2.929552	3901.638672	72815.820312	608.612854	384.017975	190.414703	73.695190	44.634033	298.271545	384.446625	179.982407	0.343673	99998.000000	4.130664	3.596683	0.437001	0.466801	3.591247	4.862226	2.784341	2.584352	2.279701	1.867439	1.649666	2.474612	2.584836	2.255230	0.000000	4.999991	3138.000000		1
186.094376	47.011597	1.921169	2.269632	0.000000	1981.077026	0.000000	0.000000	0.000000	0.243615	0.000000	0.000000	0.000000	0.000000	0.285807	0.000000	2.269733	1.672205	0.283566	0.355955	0.000000	3.296901	0.000000	0.000000	0.000000	0.000000	0.000000	0.000000	0.000000	0.000000	0.000000	0.000000	3153.000000		0
15096.251953	3951.176025	2.849375	3.848506	3231.514648	65774.312500	504.357819	324.948975	170.527664	85.875954	52.204613	272.500732	351.623322	234.074280	1.151557	99998.000000	4.178869	3.596726	0.454750	0.585292	3.509406	4.818056	2.702739	2.511815	2.231795	1.933872	1.717709	2.435368	2.546078	2.369354	0.061285	4.999991	3226.000000		1
13539.321289	5173.218262	2.383730	3.077571	2930.159424	56058.152344	458.268250	289.723419	149.268372	91.747398	44.066628	245.169571	340.268982	259.823486	1.319421	0.000000	4.131597	3.713761	0.377257	0.488208	3.466891	4.748639	2.661120	2.461984	2.173968	1.962594	1.644110	2.389467	2.531822	2.414678	0.120383	0.000000	3252.000000		1
6830.290039	1963.425659	1.489446	2.306637	1881.401367	38186.117188	299.831909	190.260513	98.136902	69.202179	23.559765	154.436722	207.233414	121.505478	1.667113	0.000000	3.834439	3.293015	0.173025	0.362979	3.274482	4.581905	2.476878	2.279349	1.991832	1.840120	1.372171	2.188751	2.316460	2.084596	0.221965	0.000000	3305.000000		1
7564.429688	2997.724121	2.365228	3.034399	1486.559448	32491.677734	234.021851	145.413696	94.550514	17.879517	30.868225	142.329956	171.838257	102.876610	0.080496	0.000000	3.878776	3.476792	0.373873	0.482073	3.172182	4.511772	2.369256	2.162605	1.975664	1.252356	1.489512	2.153296	2.235120	2.012317	0.000000	0.000000	3343.000000		1
5222.625977	531.547119	2.710606	3.490792	1068.740601	21374.828125	158.362320	106.388985	43.147671	44.760468	16.535007	80.584259	110.135727	102.978371	0.909964	99998.000000	3.717889	2.725542	0.433066	0.542924	3.028872	4.329903	2.199652	2.026897	1.634957	1.650895	1.218404	1.906250	2.041928	2.012746	0.000000	4.999991	3400.000000		1
5660.646484	6887.909668	1.076225	5.230021	5224.720215	98023.796875	845.801697	528.987610	260.236725	121.573318	77.139725	437.184723	572.690369	398.671906	1.584215	0.000000	3.752866	3.838088	0.031903	0.718503	3.718063	4.991332	2.927269	2.723445	2.415369	2.084838	1.887278	2.640665	2.757920	2.600616	0.199814	0.000000	3464.000000		1
16256.381836	4251.214355	2.581089	3.586388	3435.106201	68754.187500	538.587280	346.408722	188.835831	56.413918	61.428078	327.209351	438.304138	254.204926	0.716966	99998.000000	4.211024	3.628513	0.411803	0.554657	3.535940	4.837299	2.731256	2.539589	2.276084	1.751386	1.788367	2.514826	2.641776	2.405184	0.000000	4.999991	3513.000000		1
11403.857422	3338.711426	2.978892	3.509295	3416.403320	70774.421875	545.016907	343.059753	168.082260	74.133080	69.344032	313.973938	418.617523	242.193756	0.107604	99998.000000	4.057052	3.523579	0.474055	0.545220	3.533569	4.849876	2.736410	2.535370	2.225522	1.870012	1.841009	2.496894	2.621817	2.384163	0.000000	4.999991	3569.000000		1
8313.402344	2799.350098	3.469206	2.978892	1972.016968	39151.832031	309.283569	193.088303	105.278839	57.286613	30.529013	156.983887	212.247574	142.323792	2.292790	99998.000000	3.919779	3.447057	0.540230	0.474055	3.294911	4.592752	2.490357	2.285756	2.022341	1.758053	1.484713	2.195855	2.326843	2.153277	0.360364	4.999991	3686.000000		1
25911.490234	8226.936523	1.652884	5.600070	8463.457031	99998.000000	1370.913086	856.434448	460.408356	211.673996	132.613098	729.686584	986.447937	591.806458	3.114980	99998.000000	4.413492	3.915238	0.218242	0.748193	3.927548	4.999991	3.137010	2.932694	2.663143	2.325668	2.122586	2.863136	2.994074	2.772180	0.493455	4.999991	3774.000000		1
5642.995117	1489.091187	1.810155	3.355108	1195.281860	23979.638672	171.884521	115.526108	65.159401	34.574879	13.670214	86.267593	110.160400	76.822098	0.537629	9763.230469	3.751510	3.172921	0.257716	0.525706	3.077470	4.379843	2.235237	2.062680	1.813977	1.538761	1.135775	1.935848	2.042026	1.885486	0.000000	3.989594	3808.000000		1
6959.652832	2247.872803	2.562587	2.685936	1890.464478	38699.394531	299.600647	187.429642	80.605850	50.153927	22.767242	126.519630	195.987015	123.371140	1.137804	0.000000	3.842587	3.351772	0.408679	0.429096	3.276568	4.587704	2.476543	2.272838	1.906367	1.700305	1.357310	2.102158	2.292227	2.091213	0.056068	0.000000	3876.000000		1
8225.678711	1229.733398	2.941887	3.009729	2172.725342	38614.636719	329.790436	215.787704	108.683289	50.906361	25.863317	146.104462	184.339737	147.772766	0.447013	0.000000	3.915172	3.089811	0.468626	0.478527	3.337005	4.586752	2.518238	2.334027	2.036163	1.706772	1.412684	2.164664	2.265619	2.169594	0.000000	0.000000	3933.000000		1
17209.839844	2997.276855	1.134816	2.744528	2928.349121	55508.179688	460.994263	294.244171	158.223557	84.139809	52.414307	252.478027	342.347412	129.008209	0.652172	0.000000	4.235777	3.476727	0.054925	0.438468	3.466623	4.744357	2.663696	2.468708	2.199271	1.925002	1.719450	2.402224	2.534467	2.110617	0.000000	0.000000	3971.000000		1
12840.678711	3599.528076	2.593424	4.989489	3355.891113	63993.617188	528.639160	333.654358	138.108322	122.723549	62.328529	296.276367	388.705261	235.369446	0.257585	0.000000	4.108588	3.556246	0.413874	0.698056	3.525808	4.806137	2.723159	2.523297	2.140220	2.088928	1.794687	2.471697	2.589620	2.371750	0.000000	0.000000	4025.000000		1
8691.881836	2468.924561	2.420735	3.669649	2220.973389	52131.761719	372.435455	222.895721	141.602203	41.732235	49.543346	258.454315	313.899933	186.078964	0.309137	0.000000	3.939114	3.392508	0.383947	0.564625	3.346543	4.717103	2.571051	2.348102	2.151070	1.620472	1.694985	2.412384	2.496791	2.269697	0.000000	0.000000	4113.000000		1
6957.269043	1623.625488	2.679769	2.207957	1917.807983	39030.578125	301.629730	187.916870	92.672516	50.921780	22.539047	152.086914	221.520370	77.432678	1.647715	99998.000000	3.842439	3.210486	0.428097	0.343991	3.282805	4.591405	2.479474	2.273966	1.966951	1.706904	1.352936	2.182092	2.345414	1.888924	0.216882	4.999991	4143.000000		1
6698.660645	599.010071	1.893416	2.966557	1605.906250	32299.154297	273.768158	161.005081	72.409271	64.336044	27.238665	120.577271	155.531448	97.840866	0.413699	99998.000000	3.825988	2.777434	0.277246	0.472253	3.205720	4.509191	2.437383	2.206840	1.859794	1.808454	1.435186	2.081265	2.191818	1.990520	0.000000	4.999991	4197.000000		1
7054.490234	1719.616089	3.416783	3.663482	1680.301514	35019.425781	256.671906	163.842117	91.414352	53.521370	44.341080	173.389374	236.578262	157.622223	0.377674	0.000000	3.848466	3.235431	0.533617	0.563894	3.225387	4.544309	2.409378	2.214426	1.961014	1.728527	1.646806	2.239022	2.373975	2.197618	0.000000	0.000000	4219.000000		1
10954.396484	5885.586914	1.649800	4.187717	5742.874512	99998.000000	930.080261	580.020447	280.660309	97.547905	91.476028	575.222107	738.373474	436.056091	2.004360	99998.000000	4.039588	3.769790	0.217431	0.621977	3.759129	4.999991	2.968520	2.763443	2.448181	1.989218	1.961307	2.759835	2.868276	2.639542	0.301976	4.999991	4256.000000		1
7629.647461	1630.311035	1.763899	5.513725	2078.985840	42725.300781	315.737854	210.122879	103.271324	43.286442	54.403320	195.280838	254.124741	182.998306	1.168640	0.000000	3.882504	3.212270	0.246474	0.741445	3.317852	4.630685	2.499327	2.322473	2.013980	1.636352	1.735625	2.290660	2.405047	2.262447	0.067681	0.000000	4304.000000		1
21079.814453	9979.907227	1.757731	4.468338	8698.780273	99998.000000	1382.162598	877.854065	417.451874	210.878387	176.661224	855.077576	1169.748413	606.781128	2.324224	99998.000000	4.323867	3.999126	0.244952	0.650146	3.939458	4.999991	3.140559	2.943422	2.620606	2.324032	2.247141	2.932005	3.068092	2.783032	0.366278	4.999991	4333.000000		1
13857.912109	5310.777832	2.941887	2.790784	3415.487305	71936.632812	555.634216	344.527618	164.989273	83.581657	54.825790	305.866791	416.588440	231.841644	2.346877	99998.000000	4.141698	3.725158	0.468626	0.445726	3.533453	4.856950	2.744789	2.537224	2.217456	1.922111	1.738985	2.485532	2.619707	2.365191	0.370490	4.999991	4371.000000		1
18710.853516	5789.253906	2.386814	3.459955	6268.556152	99998.000000	986.229004	632.092407	325.319031	135.234283	137.436066	647.881165	804.047852	428.744537	1.811669	0.000000	4.272094	3.762623	0.377819	0.539070	3.797168	4.999991	2.993978	2.800781	2.512310	2.131087	2.138101	2.811495	2.905282	2.632199	0.258079	0.000000	4417.000000		1
6165.553223	1150.216064	3.099157	4.631775	1284.074951	28908.669922	189.949051	128.598068	63.827225	31.990705	19.658834	91.818321	109.266113	82.348160	0.788037	0.000000	3.789972	3.060779	0.491244	0.665747	3.108590	4.461028	2.278637	2.109234	1.805006	1.505024	1.293558	1.962929	2.038486	1.915654	0.000000	0.000000	4495.000000		1
19213.271484	3186.390137	2.433070	5.489055	3652.577637	69637.890625	597.690247	365.654327	162.186157	89.958824	56.845638	294.851685	417.661591	237.700745	1.348169	0.000000	4.283601	3.503299	0.386155	0.739498	3.562599	4.842845	2.776476	2.563071	2.210014	1.954044	1.754697	2.469604	2.620825	2.376030	0.129744	0.000000	4543.000000		1
16196.221680	10824.570312	2.087691	2.994310	6976.536621	99998.000000	1114.561890	706.718933	379.164185	156.216034	114.258690	603.068298	803.902954	405.483887	2.857933	99998.000000	4.209414	4.034410	0.319666	0.476297	3.843640	4.999991	3.047104	2.849247	2.578827	2.193726	2.057889	2.780366	2.905204	2.607974	0.456052	4.999991	4590.000000		1
9785.254883	2749.258057	1.699140	1.862578	1974.684448	35731.996094	305.820526	190.343781	88.386124	45.149017	24.796343	168.927216	235.668564	150.393936	0.759914	0.000000	3.990572	3.439215	0.230229	0.270115	3.295498	4.553057	2.485467	2.279539	1.946384	1.654648	1.394388	2.227700	2.372302	2.177230	0.000000	0.000000	4618.000000		1
9081.946289	1282.742798	0.780186	2.035268	1583.040405	34826.351562	254.433121	152.040649	98.272583	54.563675	22.838169	109.173599	161.513901	61.335564	1.248162	0.000000	3.958179	3.108140	0.000000	0.308622	3.199492	4.541908	2.405574	2.181960	1.992432	1.736904	1.358661	2.038118	2.208210	1.787712	0.096271	0.000000	4647.000000		1
5592.906250	1879.094727	2.491661	3.789915	1390.522583	30232.734375	203.637772	127.762383	59.176945	38.636162	16.972898	85.422646	129.156235	90.618744	0.305037	0.000000	3.747638	3.273949	0.396489	0.578629	3.143178	4.480477	2.308858	2.106403	1.772153	1.586994	1.229756	1.931573	2.111115	1.957218	0.000000	0.000000	4673.000000		1
11261.770508	3217.887451	1.492530	3.635728	2312.788574	44849.691406	351.296448	234.373398	117.126564	38.275364	45.725677	215.001343	285.107056	131.607803	0.723108	0.000000	4.051607	3.507571	0.173923	0.560591	3.364136	4.651760	2.545674	2.369908	2.068655	1.582919	1.660160	2.332441	2.455008	2.119282	0.000000	0.000000	4748.000000		1
394.200500	19.973375	1.822490	1.585042	2.985059	1410.946167	0.000000	0.000000	7.619918	15.554379	1.680638	0.000000	0.000000	21.894545	0.398974	29783.630859	2.595717	1.300452	0.260665	0.200041	0.474953	3.149510	0.000000	0.000000	0.881950	1.191853	0.225474	0.000000	0.000000	1.340336	0.000000	4.473978	4912.000000		0
7393.294434	1819.452148	2.877128	3.006645	1664.589844	35501.761719	260.014679	162.839905	92.061935	58.390594	37.242313	171.045731	235.850510	123.636337	1.739270	0.000000	3.868838	3.259941	0.458959	0.478082	3.221307	4.550250	2.414998	2.211761	1.964080	1.766343	1.571037	2.233112	2.372637	2.092146	0.240367	0.000000	4970.000000		1
6905.518066	1794.708252	3.000478	3.117660	1763.744385	34827.234375	285.507965	171.104324	99.888466	50.388290	19.288786	125.350899	139.792038	117.000130	0.063850	0.000000	3.839196	3.253994	0.477190	0.493829	3.246436	4.541919	2.455618	2.233261	1.999515	1.702330	1.285305	2.098127	2.145483	2.068186	0.000000	0.000000	5000.000000		1
20698.261719	4771.687988	2.664350	5.408878	4510.097656	84594.429688	717.092590	449.720123	248.475327	89.536354	59.587086	347.925903	437.052124	321.152893	1.433163	0.000000	4.315934	3.678672	0.425591	0.733107	3.654186	4.927342	2.855575	2.652942	2.395283	1.951999	1.775152	2.541487	2.640533	2.506712	0.156296	0.000000	5030.000000		1
16087.053711	5744.400879	3.145414	3.904013	7650.549316	99998.000000	1220.491333	770.098999	358.126923	243.994659	132.650101	659.580872	925.559509	485.534668	1.832551	99998.000000	4.206477	3.759245	0.497678	0.591511	3.883693	4.999991	3.086535	2.886547	2.554037	2.387380	2.122708	2.819268	2.966404	2.686220	0.263056	4.999991	5056.000000		1
8012.675781	1525.701294	2.211041	1.831741	1493.608887	34108.273438	238.018372	145.009735	73.460823	59.954048	42.759121	183.186417	251.855118	174.181900	1.560623	0.000000	3.903778	3.183470	0.344597	0.262864	3.174237	4.532860	2.376611	2.161397	1.866056	1.777819	1.631029	2.262893	2.401151	2.241003	0.193298	0.000000	5097.000000		1
458.413177	616.374634	0.434807	0.246699	0.000000	841.367310	0.000000	0.000000	0.000000	24.592817	1.548037	0.000000	0.000000	0.000000	1.500903	99998.000000	2.661257	2.789845	0.000000	0.000000	0.000000	2.924986	0.000000	0.000000	0.000000	1.390808	0.189781	0.000000	0.000000	0.000000	0.176353	4.999991	5194.000000		0
12359.263672	5731.603516	2.328223	4.514594	3590.514160	70880.625000	553.697632	361.648560	183.198746	78.715515	70.747131	369.561432	508.015137	280.058990	0.487507	99998.000000	4.091992	3.758276	0.367025	0.654619	3.555157	4.850528	2.743273	2.558287	2.262923	1.896060	1.849709	2.567687	2.705877	2.447249	0.000000	4.999991	5235.000000		1
7777.972168	1545.415649	1.989012	4.530012	3182.930176	62427.773438	514.154846	318.941833	163.114365	56.019199	65.433853	302.203308	386.114929	249.301773	0.487635	0.000000	3.890866	3.189045	0.298637	0.656099	3.502827	4.795378	2.711094	2.503711	2.212492	1.748337	1.815802	2.480299	2.586717	2.396725	0.000000	0.000000	5271.000000		1
10032.444336	2814.324951	2.673601	4.138377	4138.411133	79324.984375	666.386719	413.819244	206.536484	82.280319	89.829308	396.303589	547.169373	273.302521	0.737150	0.000000	4.001407	3.449374	0.427097	0.616830	3.616834	4.899410	2.823726	2.616811	2.314997	1.915296	1.953418	2.598028	2.738122	2.436644	0.000000	0.000000	5314.000000		1
6493.690918	1927.805420	2.365228	2.781532	1312.531738	24686.552734	211.640076	131.977844	43.514637	21.962387	23.550512	97.523239	112.504044	74.321190	0.882437	99998.000000	3.812492	3.285063	0.373873	0.444284	3.118110	4.392460	2.325598	2.120501	1.638635	1.341680	1.372000	1.989108	2.051168	1.871113	0.000000	4.999991	5369.000000		1
6562.350098	2893.558350	1.921169	3.910181	1515.965942	29945.443359	234.376480	150.986023	82.622612	52.398888	30.316236	131.715729	165.717041	125.002434	0.269779	0.000000	3.817059	3.461432	0.283566	0.592197	3.180689	4.476331	2.369914	2.178937	1.917099	1.719322	1.481675	2.119638	2.219367	2.096919	0.000000	0.000000	5521.000000		1
18508.070312	4757.752441	2.901798	3.953353	3743.591064	74384.117188	592.228943	368.179901	185.175430	89.514771	64.391548	333.025269	395.440155	289.433563	1.769572	99998.000000	4.267361	3.677402	0.462667	0.596966	3.573288	4.871480	2.772490	2.566060	2.267583	1.951895	1.808829	2.522477	2.597081	2.461549	0.247868	4.999991	5578.000000		1
8405.689453	3123.873535	2.226459	2.855542	2058.235352	43826.503906	356.440125	208.380569	85.246872	39.863491	32.151062	178.283279	243.831223	114.428291	0.545037	99998.000000	3.924573	3.494694	0.347615	0.455689	3.313495	4.641737	2.551987	2.318857	1.930678	1.600575	1.507195	2.251111	2.387089	2.058533	0.000000	4.999991	5625.000000		1
12652.777344	3264.060303	2.420735	3.268763	3410.004395	71145.914062	530.594238	341.554901	178.949356	45.485146	49.524845	298.641602	354.707062	230.139420	1.249911	0.000000	4.102186	3.513758	0.383947	0.514383	3.532755	4.852150	2.724762	2.533461	2.252730	1.657870	1.694823	2.475150	2.549870	2.361991	0.096879	0.000000	5673.000000		1
8719.015625	2344.048584	1.403101	3.096074	1737.674438	34786.410156	269.176483	167.314407	82.320404	38.864361	36.748913	158.797134	217.286392	139.295563	1.560311	99998.000000	3.940467	3.369967	0.147089	0.490811	3.239968	4.541409	2.430037	2.223533	1.915507	1.589552	1.565244	2.200843	2.337033	2.143937	0.193211	4.999991	5699.000000		1
11402.222656	1597.765259	2.309720	2.503996	1847.643677	39612.125000	287.811493	174.764725	98.975677	28.990229	36.869179	122.270241	156.323975	70.765640	0.283276	0.000000	4.056990	3.203513	0.363559	0.398634	3.266618	4.597828	2.459108	2.242454	1.995528	1.462252	1.566664	2.087321	2.194026	1.849822	0.000000	0.000000	5718.000000		1
15162.478516	4487.444336	2.106194	2.796951	5578.020996	99998.000000	869.706848	565.520691	287.543213	124.613884	89.761467	472.758728	627.787537	385.081879	2.434357	99998.000000	4.180770	3.651999	0.323498	0.446685	3.746480	4.999991	2.939373	2.752449	2.458703	2.095567	1.953090	2.674639	2.797813	2.585553	0.386384	4.999991	5778.000000		1
16304.229492	7516.656250	2.078440	4.718120	5860.580566	99998.000000	917.005249	583.970703	285.082397	118.542000	118.551254	561.188049	726.115601	388.449310	3.334041	0.000000	4.212300	3.876025	0.317737	0.673769	3.767941	4.999991	2.962372	2.766391	2.454970	2.073872	2.073906	2.749108	2.861006	2.589334	0.522971	0.000000	5809.000000		1
14943.437500	3602.093750	1.711475	2.541001	3118.353760	60320.882812	481.797180	312.290222	143.840988	44.886902	54.156620	248.099121	333.897980	190.056992	0.884220	0.000000	4.174450	3.556555	0.233371	0.405005	3.493925	4.780468	2.682864	2.494558	2.157883	1.652120	1.733652	2.394625	2.523614	2.278884	0.000000	0.000000	5892.000000		1
7421.439941	1152.266724	0.632166	1.896499	1532.454712	32136.849609	232.415222	153.243317	74.934853	31.577484	22.717903	129.051376	154.738922	125.181290	0.953616	0.000000	3.870488	3.061553	0.000000	0.277953	3.185388	4.507003	2.366265	2.185382	1.874684	1.499377	1.356368	2.110763	2.189600	2.097539	0.000000	0.000000	5936.000000		1
17257.197266	2389.342529	2.448488	4.434416	3212.410889	59532.527344	504.123444	323.823395	135.141769	77.235321	49.142460	218.100510	306.690155	170.916214	1.505418	0.000000	4.236970	3.378278	0.388898	0.646836	3.506831	4.774755	2.702537	2.510308	2.130790	1.887816	1.691457	2.338657	2.486700	2.232783	0.177657	0.000000	5982.000000		1
13583.120117	3349.766846	2.170952	3.231758	3405.523926	54835.414062	548.766724	340.626709	127.780884	44.119049	41.288177	180.383301	224.197052	111.902710	1.124454	99998.000000	4.132999	3.525015	0.336650	0.509439	3.532184	4.739061	2.739388	2.532279	2.106466	1.644626	1.615826	2.256196	2.350630	2.048841	0.050942	4.999991	6027.000000		1
18188.369141	2123.197266	4.489923	4.193885	3999.464111	80920.867188	639.388550	402.554352	185.237106	91.374260	82.610275	421.047516	520.411743	337.632385	0.199760	0.000000	4.259794	3.326990	0.652239	0.622617	3.602002	4.908061	2.805765	2.604825	2.267728	1.960824	1.917034	2.624331	2.716347	2.528444	0.000000	0.000000	6081.000000		1
150.005386	0.000000	0.385467	0.354630	0.000000	742.983704	0.000000	0.000000	0.000000	0.000000	0.000000	0.000000	0.000000	0.000000	0.082851	99998.000000	2.176107	0.000000	0.000000	0.000000	0.000000	2.870979	0.000000	0.000000	0.000000	0.000000	0.000000	0.000000	0.000000	0.000000	0.000000	4.999991	6132.000000		0
11854.625977	5155.335938	0.740097	3.256428	4107.015625	79387.031250	645.210632	417.504303	211.122009	60.465950	81.126999	365.043732	498.307526	287.096069	2.413842	99998.000000	4.073888	3.712257	0.000000	0.512742	3.613526	4.899750	2.809701	2.620661	2.324533	1.781511	1.909165	2.562345	2.697497	2.458027	0.382709	4.999991	6166.000000		1
4537.838867	205.284485	2.864793	3.638812	984.853638	19889.605469	140.825104	96.311325	37.128216	26.387552	19.523149	64.308289	105.217163	98.580963	0.720579	0.000000	3.656849	2.312356	0.457093	0.560960	2.993372	4.298626	2.148680	1.983677	1.569704	1.421399	1.290550	1.808267	2.022087	1.993793	0.000000	0.000000	6225.000000		0
3531.078125	150.637558	2.429986	4.582436	863.058289	23451.074219	130.691925	80.479416	63.842644	25.391504	22.980021	120.839386	185.237106	137.636505	0.028775	0.000000	3.547907	2.177933	0.385604	0.661096	2.936040	4.370163	2.116249	1.905685	1.805111	1.404688	1.361350	2.082208	2.267728	2.138734	0.000000	0.000000	6258.000000		0
174.379257	254.593475	3.419866	1.813238	50.234104	1976.177002	0.000000	1.085476	0.000000	0.000000	3.055985	0.000000	0.000000	12.223941	2.051096	12300.778320	2.241495	2.405847	0.534009	0.258455	1.700999	3.295826	0.000000	0.035620	0.000000	0.000000	0.485151	0.000000	0.000000	1.087211	0.311986	4.089932	6302.000000		0
20269.525391	4182.949707	1.517200	2.528666	4386.143555	89658.125000	705.698181	439.630127	256.030487	91.173820	83.917786	409.724030	553.500244	364.963562	0.877307	0.000000	4.306844	3.621483	0.181043	0.402891	3.642083	4.952590	2.848619	2.643087	2.408292	1.959870	1.923854	2.612491	2.743118	2.562249	0.000000	0.000000	6335.000000		1
17157.718750	3211.374756	1.486362	3.398280	4400.803711	90900.617188	708.914551	442.979065	209.203918	113.527840	85.376389	387.724640	564.151489	346.951447	3.345170	0.000000	4.234459	3.506691	0.172125	0.531259	3.643532	4.958567	2.850594	2.646383	2.320570	2.055102	1.931338	2.588523	2.751396	2.540269	0.524418	0.000000	6401.000000		1
7268.005371	1856.534058	0.946708	4.255559	2405.501221	45229.140625	385.421082	233.624054	112.704483	83.473724	32.755474	194.839859	291.317719	146.545425	1.466909	0.000000	3.861415	3.268703	0.000000	0.628957	3.381206	4.655418	2.585935	2.368518	2.051941	1.921550	1.515284	2.289678	2.464367	2.165972	0.166403	0.000000	6442.000000		1
9377.797852	1857.153931	2.420735	4.600938	2144.771240	52203.378906	344.937775	210.246231	141.987671	67.231674	61.582264	297.849060	370.153503	199.699844	1.689754	0.000000	3.972101	3.268848	0.383947	0.662846	3.331381	4.717699	2.537741	2.322728	2.152251	1.827574	1.789456	2.473996	2.568382	2.300378	0.227824	0.000000	6675.000000		1
16367.680664	4689.290527	3.068320	3.355108	6851.956543	99998.000000	1115.046021	685.262268	303.513916	146.687286	112.763077	558.135132	784.793030	463.109711	0.789932	0.000000	4.213987	3.671107	0.486901	0.525706	3.835815	4.999991	3.047293	2.835857	2.482179	2.166393	2.052167	2.746739	2.894755	2.665684	0.000000	0.000000	6699.000000		1
6326.607910	1460.110229	2.069189	1.899583	2149.196289	46146.539062	322.272278	207.341339	126.510384	42.922558	41.895676	222.858719	299.258331	223.712906	0.582683	99998.000000	3.801171	3.164386	0.315800	0.278658	3.332276	4.664139	2.508223	2.316686	2.102126	1.632686	1.622169	2.348030	2.476046	2.349691	0.000000	4.999991	6728.000000		1
18730.787109	4808.674316	1.452441	4.101373	4641.082520	85378.195312	724.453491	464.707092	194.041183	89.968079	70.287659	375.386597	434.696136	337.700226	1.196440	0.000000	4.272556	3.682025	0.162098	0.612929	3.666619	4.931347	2.860011	2.667179	2.287894	1.954088	1.846879	2.574479	2.638186	2.528531	0.077891	0.000000	6756.000000		1
6639.317383	2199.969971	1.964342	3.669649	1235.114502	24945.587891	193.553940	122.177727	49.216469	25.989750	22.545214	91.960175	115.754303	95.959785	0.307461	0.000000	3.822124	3.342417	0.293217	0.564625	3.091707	4.396994	2.286802	2.086992	1.692110	1.414802	1.353054	1.963600	2.063537	1.982089	0.000000	0.000000	6840.000000		1
19910.988281	5201.625977	2.587257	3.416783	5947.757812	99998.000000	917.547974	599.380127	278.992004	141.074875	92.660179	515.721375	653.179016	360.754272	1.880998	0.000000	4.299093	3.716139	0.412840	0.533617	3.774353	4.999991	2.962629	2.777702	2.445592	2.149450	1.966893	2.712415	2.815032	2.557211	0.274388	0.000000	6876.000000		1
23244.806641	10093.545898	1.433939	3.845422	8477.348633	99998.000000	1324.977661	855.034424	560.549683	242.711823	194.411224	1062.421997	1377.281006	783.849365	3.239000	0.000000	4.366326	4.004044	0.156531	0.584944	3.928260	4.999991	3.122209	2.931984	2.748614	2.385091	2.288721	3.026297	3.139023	2.894233	0.510411	0.000000	6936.000000		1
27228.402344	6091.734863	1.933504	6.315497	9422.067383	99998.000000	1493.269653	960.285522	472.299255	185.203186	171.557632	830.654358	1101.881470	524.115295	2.737481	0.000000	4.435022	3.784741	0.286345	0.800408	3.974146	4.999991	3.174138	2.982400	2.674217	2.267648	2.234410	2.919420	3.042135	2.719427	0.437351	0.000000	7012.000000		1
8979.745117	2588.514893	1.088560	0.690757	1723.970337	34829.746094	266.598480	164.597641	102.312286	43.249435	19.171604	127.987495	161.063675	120.000610	1.803890	99998.000000	3.953264	3.413051	0.036852	0.000000	3.236530	4.541950	2.425858	2.216424	2.009928	1.635980	1.282658	2.107167	2.206998	2.079183	0.256210	4.999991	7051.000000		1
5700.879883	1571.645996	2.291218	2.830872	1126.061157	22781.173828	184.108459	112.559547	64.073921	24.888855	29.973940	103.727722	155.725723	90.270287	0.489451	0.000000	3.755942	3.196355	0.360066	0.451920	3.051562	4.357576	2.265074	2.051382	1.806681	1.396005	1.476744	2.015895	2.192360	1.955545	0.000000	0.000000	7119.000000		1
10032.074219	2687.169922	2.044519	3.170084	4693.071289	87833.093750	747.695618	469.696594	211.806595	124.206833	81.290436	473.261383	587.267212	387.221985	1.689210	0.000000	4.001391	3.429295	0.310591	0.501071	3.671457	4.943658	2.873725	2.671817	2.325939	2.094146	1.910039	2.675101	2.768836	2.587960	0.227684	0.000000	7140.000000		1
10237.685547	2502.922607	3.481541	3.900929	3218.803467	59789.332031	505.504944	321.643188	165.035538	91.738144	66.207870	322.534393	447.882202	280.888519	2.931177	99998.000000	4.010202	3.398448	0.541772	0.591168	3.507694	4.776624	2.703725	2.507374	2.217577	1.962550	1.820910	2.508576	2.651164	2.448534	0.467042	4.999991	7205.000000		1
16861.210938	7300.378418	1.692973	2.827788	5207.941406	99998.000000	825.880737	527.251465	233.062805	90.655754	85.549080	426.403961	601.760803	378.664612	1.624341	99998.000000	4.226889	3.863345	0.228650	0.451447	3.716666	4.999991	2.916917	2.722018	2.367473	1.957395	1.932215	2.629821	2.779424	2.578255	0.210677	4.999991	7257.000000		1
8521.763672	2906.904785	1.766982	1.856411	2267.250977	41760.210938	355.292969	228.415619	99.857628	22.270761	31.574402	193.991837	296.140686	152.386032	0.805683	0.000000	3.930530	3.463431	0.247232	0.268674	3.355500	4.620763	2.550587	2.358726	1.999381	1.347735	1.499335	2.287783	2.471498	2.182945	0.000000	0.000000	7319.000000		1
7780.901855	4740.249023	2.035268	3.635728	4543.784180	95743.812500	737.491516	456.646210	232.372055	100.807419	105.285011	500.290344	666.334290	368.790497	1.364008	0.000000	3.891030	3.675801	0.308622	0.560591	3.657418	4.981111	2.867757	2.659580	2.366184	2.003493	2.022367	2.699222	2.823692	2.566780	0.134817	0.000000	7353.000000		1
16502.187500	4014.318604	1.239663	3.617226	3061.276855	62344.265625	491.295105	303.310364	163.166779	63.784054	65.356758	333.950409	412.918793	262.774628	2.070606	0.000000	4.217542	3.603612	0.093304	0.558376	3.485903	4.794796	2.691342	2.481887	2.212632	1.804712	1.815290	2.523682	2.615865	2.419583	0.316097	0.000000	7405.000000		1
13949.637695	4483.700684	2.766114	4.064368	3807.227051	72557.484375	610.524780	384.455872	192.443802	106.062111	54.514332	318.115417	421.087616	244.855026	1.358958	0.000000	4.144563	3.651637	0.441870	0.608993	3.580609	4.860682	2.785703	2.584846	2.284304	2.025560	1.736511	2.502585	2.624372	2.388909	0.133206	0.000000	7444.000000		1
12443.591797	5437.325195	2.803118	6.845900	7711.977539	99998.000000	1187.205444	774.591980	332.911194	129.961090	143.242752	719.510254	945.850525	559.340881	2.256198	0.000000	4.094946	3.735385	0.447641	0.835431	3.887166	4.999991	3.074526	2.889073	2.522328	2.113813	2.156073	2.857037	2.975822	2.747677	0.353377	0.000000	7513.000000		1
5798.560547	583.517395	1.822490	2.941887	1207.709229	27382.027344	204.630737	119.285179	67.870003	48.507210	22.128910	115.048126	152.830093	135.157181	1.279485	0.000000	3.763320	2.766054	0.260665	0.468626	3.081962	4.437466	2.310971	2.076586	1.831678	1.685806	1.344960	2.060879	2.184209	2.130839	0.107035	0.000000	7595.000000		1
6303.933105	2725.981934	1.452441	2.297385	2355.189941	42629.890625	357.044525	237.133347	111.551163	43.079830	32.847984	177.990311	248.462997	121.536308	0.754061	0.000000	3.799612	3.435523	0.162098	0.361234	3.372026	4.629714	2.552722	2.374993	2.047474	1.634274	1.516509	2.250396	2.395262	2.084706	0.000000	0.000000	7689.000000		1
5995.854980	2014.945679	2.741444	3.083739	1332.535889	26345.281250	194.186111	129.322754	57.579571	37.590775	13.343338	108.214561	146.307983	77.250740	0.645454	0.000000	3.777851	3.304263	0.437979	0.489078	3.124679	4.420703	2.288218	2.111675	1.760268	1.575081	1.125265	2.034286	2.165268	1.887903	0.000000	0.000000	7705.000000		1
452.995056	198.019196	2.571838	2.500912	10.037570	1906.428955	0.000000	0.000000	0.000000	3.685068	0.000000	0.000000	0.000000	0.000000	1.384990	99998.000000	2.656093	2.296707	0.410244	0.398098	1.001629	3.280221	0.000000	0.000000	0.000000	0.566445	0.000000	0.000000	0.000000	0.000000	0.141447	4.999991	7728.000000		0
27303.638672	7641.840820	2.275799	3.170084	5677.027344	99998.000000	924.541870	572.671875	264.769806	111.899628	134.503433	560.713135	687.534973	464.633087	2.223311	0.000000	4.436221	3.883198	0.357134	0.501071	3.754121	4.999991	2.965927	2.757906	2.422868	2.048829	2.128733	2.748741	2.837295	2.667110	0.347000	0.000000	7774.000000		1
19631.882812	4470.313965	2.448488	3.348940	4965.090820	94454.914062	781.419373	500.330444	212.506607	97.532486	79.918175	445.328888	546.025269	383.919312	1.044114	0.000000	4.292962	3.650338	0.388898	0.524907	3.695927	4.975224	2.892884	2.699257	2.327373	1.989149	1.902646	2.648681	2.737213	2.584240	0.018748	0.000000	7848.000000		1
16383.215820	4789.126465	1.970509	3.241009	4860.820312	92533.859375	750.162598	487.070374	242.486710	115.276321	97.029839	514.956604	644.772766	327.690430	0.039028	0.000000	4.214399	3.680256	0.294578	0.510680	3.686710	4.966300	2.875155	2.687592	2.384688	2.061740	1.986905	2.711771	2.809407	2.515464	0.000000	0.000000	7915.000000		1
8077.958496	3287.913086	1.184156	2.392981	2775.284668	49941.746094	449.701630	277.221954	122.769806	63.747047	42.265724	206.628998	274.172119	123.485237	1.119311	99998.000000	3.907302	3.516920	0.073409	0.378939	3.443308	4.698464	2.652925	2.442828	2.089092	1.804460	1.625988	2.315191	2.438023	2.091615	0.048951	4.999991	7971.000000		1
11808.107422	3598.195801	3.111492	3.660398	3488.679932	71440.289062	544.384766	347.093292	195.169830	77.482018	67.604805	410.211273	517.201599	322.269196	0.131059	99998.000000	4.072180	3.556085	0.492969	0.563528	3.542661	4.853943	2.735906	2.540446	2.290413	1.889201	1.829978	2.613008	2.713660	2.508219	0.000000	4.999991	8093.000000		1
16404.121094	4652.381348	2.846291	5.661744	4117.324707	81945.507812	675.702698	414.432892	227.453491	81.793083	73.633514	387.181915	530.717590	317.649750	1.598516	99998.000000	4.214953	3.667675	0.454279	0.752950	3.614615	4.913525	2.829756	2.617454	2.356893	1.912717	1.867076	2.587915	2.724864	2.501949	0.203717	4.999991	8164.000000		1
8332.514648	1929.658813	2.161701	4.076703	1816.587280	32293.066406	279.636505	178.761246	75.594772	22.270761	33.979717	127.117882	170.811371	107.335693	0.234819	0.000000	3.920776	3.285480	0.334796	0.610309	3.259256	4.509109	2.446594	2.252273	1.878492	1.347735	1.531220	2.104207	2.232517	2.030744	0.000000	0.000000	8193.000000		1
5969.069824	1440.617920	1.544953	2.053770	1702.445801	30992.824219	262.157867	168.637344	69.871353	61.983150	34.525539	142.872696	196.076447	140.325531	1.541149	0.000000	3.775907	3.158549	0.188915	0.312552	3.231073	4.491261	2.418563	2.226954	1.844299	1.792274	1.538140	2.154949	2.292425	2.147137	0.187845	0.000000	8230.000000		1
18730.707031	5068.032227	2.386814	4.588603	3934.079590	74011.101562	622.165894	390.607941	189.122620	98.904755	72.979759	332.053894	405.875519	246.914963	1.218326	0.000000	4.272554	3.704839	0.377819	0.661681	3.594843	4.869297	2.793906	2.591741	2.276743	1.995217	1.863202	2.521209	2.608393	2.392547	0.085763	0.000000	8253.000000		1
24656.623047	8893.711914	1.816322	2.510163	7386.985352	99998.000000	1170.500854	747.806641	347.543518	126.131081	136.671295	659.210815	875.800293	421.183197	1.764923	0.000000	4.391933	3.949083	0.259193	0.399702	3.868467	4.999991	3.068372	2.873789	2.541009	2.100822	2.135677	2.819024	2.942405	2.624471	0.246726	0.000000	8320.000000		1
6745.302246	2095.215576	2.004430	2.948054	1885.027832	40027.269531	312.055847	192.153931	88.022240	39.986839	31.130342	176.019806	246.575745	163.250046	0.562071	0.000000	3.829001	3.321229	0.301991	0.469535	3.275318	4.602356	2.494232	2.283649	1.944592	1.601917	1.493184	2.245562	2.391950	2.212853	0.000000	0.000000	8387.000000		1
9353.624023	2173.875488	1.859494	3.882427	2359.849609	42834.039062	351.207001	236.168137	115.569275	47.828789	18.675121	160.622696	205.669952	127.571190	1.785350	99998.000000	3.970980	3.337235	0.269395	0.589103	3.372884	4.631789	2.545563	2.373221	2.062842	1.679689	1.271263	2.205807	2.313171	2.105753	0.251723	4.999991	8426.000000		1
12526.383789	3682.246094	1.874913	3.780664	3368.694824	65938.171875	532.940979	334.548645	141.352417	62.094162	61.116619	318.562561	410.889679	300.827972	1.160336	0.000000	4.097826	3.566113	0.272981	0.577568	3.527462	4.819137	2.726679	2.524459	2.150303	1.793051	1.786159	2.503195	2.613725	2.478318	0.064584	0.000000	8457.000000		1
5969.680176	2579.202148	2.180203	1.344510	1216.809448	26745.226562	192.530151	123.571579	46.755646	46.212910	31.013161	108.723373	137.004349	107.190758	0.078043	0.000000	3.775951	3.411485	0.338497	0.128564	3.085222	4.427246	2.284499	2.091919	1.669834	1.664763	1.491546	2.036323	2.136734	2.030157	0.000000	0.000000	8549.000000		1
7381.594727	1917.070923	2.790784	4.193885	2573.515625	45733.808594	380.339081	257.347260	120.814720	38.441887	33.421562	178.122925	220.151199	183.581131	0.227871	0.000000	3.868150	3.282638	0.445726	0.622617	3.410527	4.660237	2.580171	2.410520	2.082120	1.584805	1.524027	2.250720	2.342721	2.263828	0.000000	0.000000	8638.000000		1
15745.921875	4000.281494	1.609712	3.771412	3295.280029	71739.445312	528.019348	327.147675	155.210739	54.224461	57.986622	264.075958	374.461487	204.966858	1.573185	99998.000000	4.197168	3.602091	0.206748	0.576504	3.517892	4.855758	2.722650	2.514744	2.190922	1.734195	1.763328	2.421729	2.573407	2.311684	0.196780	4.999991	8688.000000		1
8245.858398	2325.873047	2.306637	3.330438	2701.607910	57210.933594	422.922424	269.006866	139.659439	79.319931	46.746395	216.481537	299.360107	206.255859	0.257944	0.000000	3.916236	3.366586	0.362979	0.522501	3.431622	4.757479	2.626261	2.429763	2.145070	1.899382	1.669748	2.335421	2.476194	2.314406	0.000000	0.000000	8727.000000		1
11419.581055	2851.786133	2.229543	3.422950	2743.158203	52223.542969	421.368225	276.111786	96.798561	58.412178	54.591427	233.984848	286.652008	214.113235	0.450606	99998.000000	4.057650	3.455117	0.348216	0.534401	3.438251	4.717866	2.624662	2.441085	1.985869	1.766503	1.737124	2.369188	2.457355	2.330643	0.000000	4.999991	8826.000000		1
7239.048828	1953.582397	2.864793	4.138377	1720.565918	33188.726562	252.148071	169.463776	83.116013	26.002085	21.512161	134.858063	151.180298	114.184677	0.764147	0.000000	3.859682	3.290832	0.457093	0.616830	3.235671	4.520990	2.401656	2.229077	1.919685	1.415008	1.332684	2.129877	2.179495	2.057608	0.000000	0.000000	8863.000000		1
10992.011719	3550.265137	2.966557	2.948054	4233.375000	80855.273438	698.078247	422.330353	211.017166	77.981583	62.855846	363.350769	497.456390	244.685425	0.118812	99998.000000	4.041077	3.550261	0.472253	0.469535	3.626687	4.907708	2.843904	2.625652	2.324318	1.891992	1.798346	2.560326	2.696755	2.388608	0.000000	4.999991	8886.000000		1
15103.153320	4754.138184	0.922038	2.035268	4210.444336	81253.101562	646.314636	425.025543	217.918564	105.285011	73.325142	372.753082	492.235626	350.423737	2.684545	0.000000	4.179068	3.677072	0.000000	0.308622	3.624328	4.909840	2.810444	2.628415	2.338294	2.022367	1.865253	2.571421	2.692173	2.544594	0.428871	0.000000	8969.000000		1
10208.500977	2135.587646	1.717642	3.188586	1730.606567	34877.500000	278.992004	171.320190	79.508034	46.095726	36.341862	144.405319	178.977112	107.070496	1.755714	0.000000	4.008962	3.329517	0.234933	0.503598	3.238198	4.542545	2.445592	2.233809	1.900411	1.663661	1.560407	2.159583	2.252798	2.029670	0.244454	0.000000	9011.000000		1
12032.723633	1344.124634	2.772281	2.226459	2082.541260	44482.914062	313.135162	206.450134	97.899452	74.136162	32.191151	179.226898	234.490585	114.471466	1.179898	0.000000	4.080364	3.128439	0.442837	0.347615	3.318594	4.648193	2.495732	2.314815	1.990780	1.870030	1.507736	2.253403	2.370125	2.058697	0.071845	0.000000	9050.000000		1
17999.601562	4754.378906	1.970509	2.269632	3258.065674	63020.863281	547.887878	329.389557	163.283966	85.434982	54.051773	306.153595	377.705566	178.594727	1.587080	99998.000000	4.255263	3.677094	0.294578	0.355955	3.512960	4.799484	2.738692	2.517710	2.212944	1.931636	1.732810	2.485939	2.577153	2.251869	0.200599	4.999991	9102.000000		1
2470.685303	1168.373047	4.147629	6.333999	1325.711670	28791.603516	218.815933	127.962822	82.227890	61.674774	34.127735	156.533661	189.113358	71.672256	0.935976	0.000000	3.392817	3.067581	0.617800	0.801678	3.122449	4.459266	2.340079	2.107084	1.915019	1.790108	1.533108	2.194608	2.276722	1.855351	0.000000	0.000000	9132.000000		1
6894.826660	1689.555786	2.377563	3.922516	1280.744507	30712.316406	189.156540	124.536789	63.238232	21.327137	24.858019	104.483238	131.487534	69.362534	0.964613	99998.000000	3.838523	3.227772	0.376132	0.593565	3.107462	4.487313	2.276821	2.095298	1.800980	1.328933	1.395467	2.019047	2.118885	1.841125	0.000000	4.999991	9161.000000		1
5358.532715	1139.996582	1.890332	4.267894	1169.683716	23591.759766	172.448837	116.626999	50.116920	35.136120	19.433722	80.001434	115.381172	56.309071	0.014199	0.000000	3.729046	3.056904	0.276538	0.630214	3.068069	4.372760	2.236660	2.066799	1.699984	1.545754	1.288556	1.903098	2.062135	1.750578	0.000000	0.000000	9198.000000		1
428.201782	18.789221	3.204005	4.295648	77.352501	2894.825928	0.000000	5.048080	7.851199	11.579439	4.428249	0.000000	0.000000	10.731411	0.555703	0.000000	2.631649	1.273909	0.505693	0.633029	1.888474	3.461622	0.000000	0.703126	0.894936	1.063688	0.646232	0.000000	0.000000	1.030657	0.000000	0.000000	9270.000000		0
7286.855957	2099.048584	2.059937	2.929552	2280.856445	40345.792969	350.417572	226.556122	97.816193	28.099028	54.070274	230.867188	301.046906	181.111053	0.215552	0.000000	3.862540	3.322022	0.313854	0.466801	3.358098	4.605798	2.544586	2.355176	1.990411	1.448691	1.732959	2.363362	2.478634	2.257945	0.000000	0.000000	9327.000000		1
13018.814453	3454.323975	2.433070	2.803118	3011.699463	57153.355469	467.867920	294.160919	138.429031	64.588905	37.766548	231.197144	305.080444	175.631256	0.251767	0.000000	4.114572	3.538363	0.386155	0.447641	3.478812	4.757042	2.670123	2.468585	2.141227	1.810158	1.577107	2.363982	2.484414	2.244602	0.000000	0.000000	9361.000000		1
22231.324219	6927.859863	1.729977	3.922516	5640.812012	99998.000000	875.445679	547.527039	280.046661	111.671432	115.088211	629.363342	819.682434	446.358856	2.875387	0.000000	4.346965	3.840599	0.238040	0.593565	3.751342	4.999991	2.942229	2.738405	2.447230	2.047942	2.061031	2.798902	2.913646	2.649684	0.458696	0.000000	9421.000000		1
14919.313477	3709.290527	3.028231	2.763030	3611.548340	71432.085938	555.387512	338.930634	173.966034	93.850502	60.151409	386.016235	525.626343	313.674835	1.870789	0.000000	4.173749	3.569291	0.481189	0.441386	3.557693	4.853893	2.744596	2.530111	2.240464	1.972437	1.779246	2.586606	2.720677	2.496480	0.272025	0.000000	9454.000000		1
20052.396484	3145.348877	1.760815	1.985928	3653.807861	68933.539062	577.066223	371.504181	179.245392	104.063850	55.627563	287.607971	404.487854	179.066544	2.028931	99998.000000	4.302166	3.497669	0.245714	0.297963	3.562746	4.838430	2.761226	2.569964	2.253448	2.017300	1.745290	2.458801	2.606905	2.253015	0.307267	4.999991	9576.000000		1
16219.494141	5234.109863	0.992964	1.856411	4165.230469	80640.632812	676.991699	419.191101	224.385162	71.052422	70.247566	377.326263	500.065247	331.890472	2.143625	0.000000	4.210037	3.718843	0.000000	0.268674	3.619639	4.906554	2.830583	2.622412	2.350994	1.851579	1.846631	2.576717	2.699027	2.520995	0.331149	0.000000	9607.000000		1
27361.087891	18873.492188	3.358191	4.548515	16347.599609	99998.000000	2588.471924	1652.689697	808.173889	362.154266	282.550659	1454.608765	1898.583984	1115.604126	3.682163	99998.000000	4.437133	4.275852	0.526105	0.657870	4.213454	4.999991	3.413043	3.218191	2.907505	2.558894	2.451096	3.162746	3.278430	3.047510	0.566103	4.999991	9658.000000		1
18947.835938	9947.654297	1.992095	4.181550	7467.334961	99998.000000	1210.093018	760.557922	368.734985	182.575836	105.494705	581.386536	809.037354	449.920563	2.140300	99998.000000	4.277560	3.997721	0.299310	0.621337	3.873166	4.999991	3.082819	2.881132	2.566714	2.261443	2.023231	2.764465	2.907969	2.653136	0.330475	4.999991	9727.000000		1
7613.029297	1609.693115	1.825573	2.750695	1249.947266	28468.619141	185.193924	118.551254	60.361103	26.732931	17.438543	97.732933	134.142639	56.296734	0.272054	0.000000	3.881557	3.206743	0.261399	0.439442	3.096892	4.454366	2.267627	2.073906	1.780757	1.427047	1.241510	1.990041	2.127567	1.750483	0.000000	0.000000	9749.000000		1
23116.759766	7880.432617	2.667434	3.015897	5654.176758	99998.000000	899.643799	566.661682	243.495102	127.469421	86.073318	470.322571	643.434448	429.870087	1.575244	99998.000000	4.363927	3.896550	0.426094	0.479416	3.752369	4.999991	2.954071	2.753324	2.386490	2.105406	1.934869	2.672396	2.808504	2.633337	0.197348	4.999991	9857.000000		1
14041.863281	3079.825439	1.628214	4.335737	2361.447021	44696.480469	374.674255	236.171219	130.059769	47.905880	43.085999	199.644333	271.183990	151.414658	1.340583	0.000000	4.147425	3.488526	0.211711	0.637063	3.373178	4.650273	2.573654	2.373227	2.114143	1.680389	1.634336	2.300257	2.433264	2.180168	0.127294	0.000000	10020.000000		1
7635.207520	1225.952637	3.059069	3.213256	1461.892578	31511.539062	233.574707	144.652023	72.899582	50.369789	29.323273	144.238800	189.523499	173.361618	0.580185	0.000000	3.882821	3.088474	0.485589	0.506945	3.164916	4.498470	2.368426	2.160325	1.862725	1.702170	1.467212	2.159082	2.277663	2.238953	0.000000	0.000000	10068.000000		1
4471.630859	2267.386719	2.701355	4.807549	1715.462280	35748.296875	282.199097	168.692841	70.250656	57.622742	23.414829	117.752563	138.126831	116.161354	0.317127	0.000000	3.650466	3.355525	0.431582	0.681924	3.234381	4.553256	2.450556	2.227097	1.846650	1.760594	1.369491	2.070970	2.140278	2.065062	0.000000	0.000000	10098.000000		1
15886.102539	7955.096191	2.272716	3.441453	6986.583496	99998.000000	1101.036621	705.275696	290.034882	137.066025	119.038483	591.050964	782.002197	449.843475	1.792498	0.000000	4.201017	3.900645	0.356545	0.536742	3.844265	4.999991	3.041802	2.848359	2.462450	2.136930	2.075687	2.771625	2.893208	2.653061	0.253459	0.000000	10132.000000		1
10543.247070	2375.878906	2.426902	3.934851	2817.405518	49749.605469	454.259399	284.015411	139.162964	53.092731	34.278839	185.949448	222.473251	132.292389	0.441678	99998.000000	4.022974	3.375824	0.385052	0.594928	3.449849	4.696790	2.657304	2.453342	2.143524	1.725035	1.535026	2.269395	2.347278	2.121535	0.000000	4.999991	10207.000000		1
7286.652832	1500.655151	1.748480	3.284182	1432.655640	26157.046875	221.699234	144.174042	71.243614	53.206829	30.624609	127.561935	159.638992	67.413612	0.697481	99998.000000	3.862528	3.176281	0.242661	0.516427	3.156142	4.417589	2.345764	2.158887	1.852746	1.725967	1.486071	2.105721	2.203139	1.828748	0.000000	4.999991	10260.000000		1
22392.699219	4361.578613	2.399149	2.226459	5555.096191	99998.000000	877.619690	559.063354	271.480011	110.336174	100.418869	514.040771	631.025452	378.809540	2.722253	99998.000000	4.350106	3.639644	0.380057	0.347615	3.744692	4.999991	2.943306	2.747461	2.433738	2.042718	2.001815	2.710998	2.800047	2.578421	0.434929	4.999991	10291.000000		1
10106.709961	881.859863	1.677554	3.700486	2171.436279	42090.957031	330.712463	217.489929	114.893936	82.758293	33.199532	160.388336	197.994537	261.729248	0.862241	0.000000	4.004610	2.945400	0.224676	0.568259	3.336747	4.624189	2.519451	2.337439	2.060297	1.917812	1.521132	2.205173	2.296653	2.417852	0.000000	0.000000	10339.000000		1
12924.775391	4622.407227	3.105325	6.152059	3336.324707	76840.203125	522.792419	330.616882	234.515244	91.550034	67.330353	349.810059	491.304352	208.627258	1.484772	0.000000	4.111423	3.664868	0.492107	0.789020	3.523268	4.885589	2.718329	2.519325	2.370171	1.961658	1.828211	2.543832	2.691351	2.319371	0.171660	0.000000	10364.000000		1
16216.457031	6070.056152	1.819406	3.231758	4227.922852	85692.656250	665.483154	417.100342	211.223770	70.814980	61.421909	354.247559	468.509338	268.584381	0.943173	0.000000	4.209956	3.783193	0.259930	0.509439	3.626127	4.932944	2.823137	2.620240	2.324743	1.850125	1.788323	2.549307	2.670718	2.429081	0.000000	0.000000	10396.000000		1
8412.871094	1321.721313	1.366096	2.072273	2256.624512	47097.675781	373.773804	229.942062	128.585739	40.569668	50.197098	222.652100	308.256683	184.308899	2.102600	99998.000000	3.924944	3.121140	0.135481	0.316447	3.353459	4.672999	2.572609	2.361619	2.109193	1.608202	1.700679	2.347627	2.488913	2.265546	0.322757	4.999991	10458.000000		1
12208.114258	4696.342773	2.053770	2.911049	3174.462402	63128.957031	516.822266	318.161652	182.400070	83.563156	79.082481	390.968719	479.256165	307.982239	2.424700	99998.000000	4.086648	3.671760	0.312552	0.464050	3.501670	4.800229	2.713341	2.502648	2.261025	1.922015	1.898080	2.592142	2.680568	2.488526	0.384658	4.999991	10548.000000		1
7064.327637	2874.923340	1.258165	2.488577	1358.294434	28660.736328	227.348633	131.916183	83.038918	53.296257	27.772152	150.612885	185.067505	117.885162	0.486257	99998.000000	3.849071	3.458626	0.099738	0.395951	3.132994	4.457287	2.356692	2.120298	1.919282	1.726697	1.443609	2.177862	2.267330	2.071459	0.000000	4.999991	10631.000000		1
13464.509766	6011.085449	2.161701	5.310198	4547.629395	99509.125000	713.324280	449.868134	239.581833	161.464554	79.245918	430.459106	596.046631	392.485931	3.496793	0.000000	4.129190	3.778953	0.334796	0.725111	3.657785	4.997863	2.853287	2.653085	2.379454	2.208077	1.898977	2.633932	2.775280	2.593824	0.543670	0.000000	10812.000000		1
25309.132812	8513.801758	1.625130	2.537917	7793.406738	99998.000000	1227.747437	789.252075	406.766724	188.808075	139.594681	668.388062	853.819397	545.649048	2.507586	0.000000	4.403277	3.930124	0.210888	0.404477	3.891727	4.999991	3.089109	2.897216	2.609345	2.276021	2.144869	2.825029	2.931366	2.736913	0.399256	0.000000	10875.000000		1
10280.096680	1905.065918	2.285050	2.713690	2251.089111	43299.625000	373.471588	227.268463	102.491142	47.073273	42.472332	217.637939	302.098480	173.417130	0.203480	0.000000	4.011997	3.279910	0.358896	0.433560	3.352393	4.636484	2.572258	2.356539	2.010686	1.672774	1.628106	2.337735	2.480149	2.239092	0.000000	0.000000	10960.000000		1
300.787872	473.865784	0.996048	4.375825	22.838169	926.836182	0.000000	0.000000	6.259990	0.000000	3.185502	0.000000	0.000000	0.000000	0.296091	0.000000	2.478260	2.675655	0.000000	0.641060	1.358661	2.967003	0.000000	0.000000	0.796574	0.000000	0.503178	0.000000	0.000000	0.000000	0.000000	0.000000	11015.000000		0
17565.654297	14614.432617	2.981975	5.553813	13772.106445	99998.000000	2203.988281	1400.162354	693.165894	338.051788	270.567230	1346.338745	1811.147583	996.605774	3.385780	99998.000000	4.244664	4.164782	0.474504	0.744591	4.139000	4.999991	3.343209	3.146178	2.840837	2.528983	2.432275	3.129154	3.257954	2.998523	0.529659	4.999991	11040.000000		1
10409.147461	2522.115967	3.228674	1.893416	2045.092407	43420.488281	319.210144	205.784058	103.373093	77.876740	45.380299	179.032623	274.699463	129.791473	1.390409	99998.000000	4.017415	3.401765	0.509024	0.277246	3.310713	4.637695	2.504077	2.313412	2.014407	1.891408	1.656867	2.252932	2.438858	2.113246	0.143142	4.999991	11105.000000		1
11727.073242	2437.414795	2.281967	3.330438	2222.444336	43676.621094	339.994537	220.999222	120.487839	45.448143	40.128693	183.889511	230.028412	163.715683	0.445299	0.000000	4.069190	3.386930	0.358309	0.522501	3.346831	4.640249	2.531472	2.344391	2.080943	1.657516	1.603455	2.264557	2.361782	2.214090	0.000000	0.000000	11185.000000		1
12413.861328	6322.305664	3.358191	4.600938	3529.036865	68833.335938	549.383484	351.725067	190.171082	53.552208	56.629780	282.785004	366.304993	227.845123	0.450947	0.000000	4.093907	3.800875	0.526105	0.662846	3.547656	4.837799	2.739876	2.546203	2.279145	1.728777	1.753045	2.451456	2.563843	2.357640	0.000000	0.000000	11225.000000		1
11079.873047	3851.346191	2.241878	3.697403	2541.087158	46969.179688	385.467346	255.472336	132.116623	52.886120	44.316410	203.588425	278.005219	102.996872	1.271213	0.000000	4.044535	3.585613	0.350612	0.567897	3.405020	4.671813	2.585988	2.407344	2.120957	1.723342	1.646565	2.308753	2.444053	2.012824	0.104218	0.000000	11366.000000		1
6966.421875	1658.823242	1.131732	2.454656	1312.099976	24770.453125	205.802551	126.538139	72.868744	43.209347	22.529795	95.694580	126.646065	80.914223	1.973626	99998.000000	3.843010	3.219800	0.053744	0.389991	3.117967	4.393934	2.313451	2.102221	1.862541	1.635578	1.352757	1.980887	2.102592	1.908025	0.295265	4.999991	11384.000000		1
8359.626953	2524.693848	1.921169	3.268763	1586.743896	35245.746094	259.447266	154.794434	87.578178	33.850201	19.612579	126.609062	170.274796	80.627434	0.825386	0.000000	3.922187	3.402209	0.283566	0.514383	3.200507	4.547107	2.414049	2.189755	1.942396	1.529561	1.292535	2.102465	2.231150	1.906483	0.000000	0.000000	11419.000000		1
12369.061523	4237.445801	1.822490	2.682853	3133.183350	62913.167969	497.218964	310.680511	152.515549	91.747398	61.896805	285.156403	370.474213	203.113541	0.296598	99998.000000	4.092337	3.627104	0.260665	0.428597	3.495986	4.798741	2.696548	2.492314	2.183314	1.962594	1.791668	2.455083	2.568758	2.307739	0.000000	4.999991	11447.000000		1
12497.427734	3757.082275	2.158617	4.924731	4958.898438	95001.093750	799.422241	500.786835	255.604935	132.341736	91.688805	455.317108	591.282227	386.377045	1.372421	0.000000	4.096821	3.574851	0.334176	0.692383	3.695385	4.977729	2.902776	2.699653	2.407569	2.121697	1.962316	2.658314	2.771795	2.587011	0.137487	0.000000	11554.000000		1
5038.847656	2346.731445	2.759946	4.505342	2055.225586	39031.570312	342.640381	204.988449	107.961693	29.674818	25.699879	130.269455	204.192841	123.691849	0.670345	99998.000000	3.702331	3.370463	0.440901	0.653728	3.312860	4.591416	2.534838	2.311729	2.033270	1.472388	1.409931	2.114843	2.310040	2.092341	0.000000	4.999991	11636.000000		1
11037.422852	2065.821289	1.671386	3.823836	1906.675659	39475.554688	305.678680	186.171478	95.167259	54.202877	22.532879	154.128342	183.158661	149.635345	1.972841	0.000000	4.042868	3.315093	0.223077	0.582499	3.280277	4.596328	2.485265	2.269913	1.978488	1.734022	1.352817	2.187882	2.262827	2.175034	0.295092	0.000000	11661.000000		1
8307.749023	1673.255127	1.310589	2.244962	1911.230347	40279.175781	293.386902	180.256866	104.544914	54.847378	28.731194	148.371002	209.200836	129.868576	0.405599	0.000000	3.919483	3.223562	0.117467	0.351209	3.281313	4.605081	2.467441	2.255892	2.019303	1.739156	1.458354	2.171349	2.320563	2.113504	0.000000	0.000000	11696.000000		1
22456.625000	5676.620117	1.612795	2.892547	5305.979492	97173.570312	825.387329	539.262634	249.887680	113.059113	95.904274	425.907501	566.097351	277.752350	2.793704	99998.000000	4.351345	3.754090	0.207579	0.461280	3.724766	4.987548	2.916658	2.731800	2.397745	2.053306	1.981838	2.629315	2.752891	2.443658	0.446180	4.999991	11766.000000		1
7228.798828	1894.180420	1.711475	2.627345	1358.300537	29109.371094	225.748184	134.824142	79.344597	50.175514	27.429855	139.539185	196.310806	84.173737	0.167541	0.000000	3.859066	3.277421	0.233371	0.419517	3.132996	4.464033	2.353624	2.129768	1.899517	1.700492	1.438223	2.144696	2.292944	1.925177	0.000000	0.000000	11809.000000		1
14999.080078	6578.625977	2.130863	3.059069	4503.232910	99998.000000	699.197693	451.619720	327.971039	149.058685	90.057503	515.542542	698.429810	344.456696	2.760698	0.000000	4.176064	3.818135	0.328556	0.485589	3.653524	4.999991	2.844600	2.654773	2.515836	2.173357	1.954520	2.712265	2.844123	2.537135	0.441019	0.000000	11832.000000		1
10548.366211	4412.595703	1.955090	3.925599	3575.410156	67757.960938	599.657654	361.947662	163.431992	75.900063	80.457825	364.584259	471.482056	309.850983	0.517029	0.000000	4.023185	3.644694	0.291167	0.593906	3.553326	4.830960	2.777903	2.558646	2.213337	1.880242	1.905568	2.561798	2.673465	2.491153	0.000000	0.000000	11878.000000		1
18996.031250	5834.082031	1.113230	3.352024	7541.063965	99998.000000	1219.449097	761.236328	345.856720	140.097336	136.461609	672.893372	905.527527	460.833923	1.887866	0.000000	4.278663	3.765973	0.046585	0.525307	3.877433	4.999991	3.086164	2.881520	2.538896	2.146430	2.135010	2.827946	2.956902	2.663544	0.275971	0.000000	11908.000000		1
14771.389648	3870.492920	2.624262	3.614142	4005.532959	79410.390625	646.687744	392.189880	174.527283	55.377781	64.598160	346.982269	471.337128	235.369446	0.761045	0.000000	4.169421	3.587766	0.419007	0.558005	3.602660	4.899878	2.810695	2.593496	2.241863	1.743336	1.810220	2.540307	2.673332	2.371750	0.000000	0.000000	11946.000000		1
5934.026367	1819.159180	2.189455	4.403579	1004.435364	23932.943359	132.742615	82.360497	38.346291	25.076963	11.378996	65.979675	89.437675	91.617882	0.661263	0.000000	3.773350	3.259871	0.340336	0.643806	3.001922	4.378996	2.123010	1.915719	1.583723	1.399275	1.056104	1.819410	1.951521	1.961980	0.000000	0.000000	11975.000000		1
10794.868164	3853.964111	2.874044	2.849375	3014.783203	68487.101562	483.767670	292.227417	154.319534	78.009338	59.429813	277.666016	362.524323	303.766754	2.693217	0.000000	4.033217	3.585908	0.458493	0.454750	3.479256	4.835609	2.684637	2.465721	2.188421	1.892147	1.774004	2.443523	2.559337	2.482540	0.430271	0.000000	12010.000000		1
7161.443359	970.224365	0.992964	1.955090	1543.374268	29573.058594	240.371262	160.853973	69.892937	30.251476	24.990620	129.446106	167.335999	91.488358	0.332295	0.000000	3.855000	2.986872	0.000000	0.291167	3.188471	4.470896	2.380883	2.206432	1.844433	1.480747	1.397777	2.112089	2.223589	1.961366	0.000000	0.000000	12072.000000		1
8685.420898	2626.047119	0.758600	2.719858	2452.975342	47209.585938	369.613831	245.727722	118.489578	63.673038	47.508080	249.471375	319.873138	174.314499	1.095886	99998.000000	3.938791	3.419302	0.000000	0.434546	3.389693	4.674030	2.567748	2.390454	2.073680	1.803956	1.676767	2.397021	2.504978	2.241333	0.039766	4.999991	12129.000000		1
7039.663574	1691.560181	3.700486	5.563065	1454.041382	31217.189453	232.612579	144.362152	86.834999	39.767895	32.514942	131.188416	193.957916	146.508423	2.082219	99998.000000	3.847552	3.228287	0.568259	0.745314	3.162577	4.494394	2.366633	2.159453	1.938695	1.599533	1.512083	2.117896	2.287708	2.165863	0.318526	4.999991	12242.000000		1
13183.162109	3524.929199	3.099157	4.841470	4837.047852	89430.492188	735.493286	487.551422	233.170731	82.218643	63.626781	343.608673	428.491669	300.374664	0.634671	0.000000	4.120019	3.547150	0.491244	0.684977	3.684580	4.951486	2.866579	2.688020	2.367674	1.914970	1.803640	2.536064	2.631942	2.477663	0.000000	0.000000	12464.000000		1
11620.770508	1155.631104	2.426902	2.818537	2325.672607	44722.789062	360.883789	233.068970	126.535049	45.664005	45.923038	208.528580	322.864349	122.035881	1.377705	0.000000	4.065235	3.062819	0.385052	0.450024	3.366549	4.650529	2.557367	2.367485	2.102211	1.659574	1.662031	2.319165	2.509020	2.086488	0.139156	0.000000	12597.000000		1
6352.168945	1627.501709	3.207088	4.193885	1885.872803	38041.800781	295.946411	185.604065	70.019371	41.013725	45.593079	157.091812	198.238144	149.462646	0.452107	99998.000000	3.802922	3.211521	0.506111	0.622617	3.275512	4.580261	2.471213	2.268588	1.845218	1.612929	1.658899	2.196154	2.297187	2.174533	0.000000	4.999991	12680.000000		1
5062.265625	1171.385864	2.204873	3.237926	1357.480347	26886.501953	214.548035	125.841209	62.236015	30.529013	22.295431	132.952316	185.745926	126.494965	0.122846	99998.000000	3.704345	3.068700	0.343384	0.510267	3.132734	4.429534	2.331525	2.099823	1.794042	1.484713	1.348216	2.123696	2.268919	2.102073	0.000000	4.999991	12710.000000		1
11928.875977	5051.426270	2.130863	3.546299	4047.141846	79016.226562	610.555603	397.012848	197.556641	61.597683	74.688156	343.099854	477.960999	333.638947	1.520315	99998.000000	4.076600	3.703414	0.328556	0.549775	3.607148	4.897717	2.785725	2.598804	2.295692	1.789564	1.873252	2.535420	2.679393	2.523277	0.181934	4.999991	12743.000000		1
14206.772461	2675.562744	1.569623	3.993442	3717.299072	70023.718750	592.750122	375.192322	177.604843	91.429771	74.490791	390.715881	486.071228	271.304260	1.650928	0.000000	4.152495	3.427415	0.195795	0.601347	3.570227	4.845245	2.772872	2.574254	2.249455	1.961088	1.872103	2.591861	2.686700	2.433457	0.217728	0.000000	12789.000000		1
3623.929688	494.819794	1.773150	3.237926	1078.025757	23860.511719	163.743439	105.830833	52.442062	52.781273	23.137291	104.501740	117.163567	96.678291	0.424553	0.000000	3.559180	2.694447	0.248745	0.510267	3.032629	4.377680	2.214164	2.024612	1.719680	1.722480	1.364313	2.019124	2.068793	1.985329	0.000000	0.000000	12869.000000		1
6825.815430	2833.036865	3.006645	4.015028	1744.884277	34423.000000	273.173004	166.407791	75.456001	54.955307	41.581135	186.883820	259.212921	180.741013	0.353973	0.000000	3.834155	3.452252	0.478082	0.603689	3.241767	4.536849	2.436438	2.221174	1.877694	1.740010	1.618896	2.271572	2.413657	2.257057	0.000000	0.000000	12910.000000		1
5999.589355	1828.940796	1.776234	1.572707	1041.227417	22487.214844	173.330795	105.944931	49.987404	49.790047	22.921431	83.600159	116.978546	58.794563	0.212175	99998.000000	3.778121	3.262200	0.249500	0.196648	3.017546	4.351936	2.238876	2.025080	1.698861	1.697142	1.360242	1.922207	2.068106	1.769337	0.000000	4.999991	12961.000000		1
4212.445801	1308.865112	1.045387	2.195622	1049.470337	24021.800781	162.183075	101.892899	49.543346	30.680117	12.057419	84.864487	116.515984	78.243706	0.828550	99998.000000	3.624534	3.116895	0.019277	0.341558	3.020970	4.380606	2.210006	2.008144	1.694985	1.486857	1.081254	1.928726	2.066386	1.893449	0.000000	4.999991	12978.000000		1
229.393158	241.499924	0.422472	0.354630	37.097378	1392.563965	0.000000	0.000000	0.545822	0.000000	0.000000	0.000000	0.000000	0.000000	0.477897	99998.000000	2.360580	2.382917	0.000000	0.000000	1.569343	3.143815	0.000000	0.000000	0.000000	0.000000	0.000000	0.000000	0.000000	0.000000	0.000000	4.999991	13006.000000		0
7306.518066	1400.214722	1.433939	1.514116	1734.226807	33256.261719	267.292297	174.040054	74.623398	49.419998	31.540480	143.865662	193.378174	129.042130	1.230652	0.000000	3.863710	3.146195	0.156531	0.180159	3.239106	4.521873	2.426986	2.240649	1.872875	1.693903	1.498868	2.157957	2.286407	2.110732	0.090135	0.000000	13038.000000		1
5926.350586	1517.051392	2.784616	2.954222	1136.030884	30965.949219	190.763168	111.230453	99.037354	37.723377	34.707481	131.718811	145.965683	106.361237	1.356042	99998.000000	3.772787	3.181000	0.444765	0.470443	3.055390	4.490884	2.280494	2.046224	1.995799	1.576611	1.540423	2.119648	2.164251	2.026783	0.132273	4.999991	13098.000000		1
107.789001	60.536877	0.712344	0.616748	0.000000	844.463379	0.000000	0.000000	0.000000	0.000000	0.000000	0.000000	0.000000	0.000000	0.423763	99998.000000	2.032574	1.782020	0.000000	0.000000	0.000000	2.926581	0.000000	0.000000	0.000000	0.000000	0.000000	0.000000	0.000000	0.000000	0.000000	4.999991	13133.000000		0
5377.605469	2622.380615	2.340558	3.281098	2229.342773	42274.296875	351.891602	223.577225	101.695534	44.985580	34.463863	172.152802	246.902634	112.109322	0.683030	99998.000000	3.730589	3.418696	0.369319	0.516019	3.348177	4.626076	2.546409	2.349427	2.007302	1.653073	1.537364	2.235914	2.392526	2.049642	0.000000	4.999991	13176.000000		1
4809.405273	1155.069824	2.266548	3.052901	1217.170166	26552.501953	189.905884	119.550385	53.074226	29.088907	24.642157	123.235451	162.648712	120.848640	0.073179	99998.000000	3.682091	3.062608	0.355365	0.484713	3.085351	4.424106	2.278538	2.077551	1.724884	1.463727	1.391679	2.090736	2.211251	2.082242	0.000000	4.999991	13221.000000		1
6428.466797	5189.725586	3.299600	3.860841	3645.361572	69658.804688	589.262390	364.803223	164.961517	95.682243	68.563850	348.092438	498.726898	244.879700	1.112416	99998.000000	3.808107	3.715144	0.518461	0.586682	3.561741	4.842976	2.770309	2.562059	2.217383	1.980831	1.836095	2.541695	2.697863	2.388953	0.046267	4.999991	13335.000000		1
10841.046875	5209.122559	1.378431	3.176251	7218.311035	99998.000000	1135.944458	729.680420	472.780334	239.057602	167.542603	877.829407	1169.134766	709.657715	3.302947	99998.000000	4.035071	3.716765	0.139385	0.501915	3.858436	4.999991	3.055357	2.863133	2.674659	2.378503	2.224125	2.943410	3.067865	2.851049	0.518902	4.999991	13379.000000		1
17756.105469	8316.785156	2.137031	3.475374	6178.742188	99998.000000	979.349182	620.929321	323.169647	130.753601	109.386383	559.954529	741.229004	476.801514	3.106947	99998.000000	4.249348	3.919955	0.329811	0.541001	3.790900	4.999991	2.990937	2.793042	2.509431	2.116454	2.038963	2.748153	2.869952	2.678338	0.492334	4.999991	13404.000000		1
7810.089355	2509.793213	1.310589	2.454656	2427.198486	46084.199219	381.720612	232.282623	104.433899	56.928902	36.209259	175.156357	226.975510	161.069839	0.261985	0.000000	3.892656	3.399638	0.117467	0.389991	3.385105	4.663552	2.581746	2.366017	2.018842	1.755333	1.558820	2.243426	2.355979	2.207014	0.000000	0.000000	13437.000000		1
9018.100586	2570.382568	1.523367	2.775365	3450.975098	69291.156250	541.587769	335.671143	175.970474	51.529274	46.308506	285.390778	349.190247	233.525375	1.617688	99998.000000	3.955115	3.409998	0.182805	0.443320	3.537942	4.840678	2.733669	2.525914	2.245440	1.712054	1.665661	2.455440	2.543062	2.368334	0.208895	4.999991	13466.000000		1
11343.866211	2165.278076	3.123827	2.516331	2089.217529	41210.195312	335.998016	210.366486	114.767502	56.450920	42.022106	202.925430	301.099335	158.183456	0.448399	0.000000	4.054761	3.335514	0.494687	0.400768	3.319984	4.615005	2.526337	2.322977	2.059819	1.751671	1.623478	2.307337	2.478710	2.199161	0.000000	0.000000	13538.000000		1
8657.670898	2585.665527	3.185502	3.583304	3057.998779	82748.203125	484.547882	305.006439	242.150589	113.182465	74.524712	451.292816	633.955017	364.408478	1.146536	0.000000	3.937401	3.412572	0.503178	0.554284	3.485437	4.917758	2.685337	2.484309	2.384085	2.053779	1.872300	2.654459	2.802058	2.561589	0.059388	0.000000	13563.000000		1
6708.263672	1953.958618	1.557288	2.673601	1701.841431	34685.640625	279.281891	168.384476	109.256866	39.311501	41.624306	192.527054	245.638290	146.739716	1.319562	99998.000000	3.826610	3.290915	0.192369	0.427097	3.230919	4.540150	2.446043	2.226302	2.038449	1.594520	1.619347	2.284492	2.390296	2.166548	0.120430	4.999991	13632.000000		1
3915.444580	597.434265	2.007514	3.478457	919.490723	20829.652344	167.977417	87.423996	36.656403	36.826008	19.458391	83.378128	144.615005	63.127216	0.753629	0.000000	3.592781	2.776290	0.302659	0.541387	2.963547	4.318682	2.225251	1.941631	1.564150	1.566155	1.289107	1.921052	2.160213	1.800217	0.000000	0.000000	13676.000000		1
6874.788574	2054.029053	2.269632	4.008861	1964.233643	35110.992188	318.491608	196.310806	81.382950	37.954655	38.867443	165.729370	189.434067	134.845734	0.198428	0.000000	3.837259	3.312607	0.355955	0.603021	3.293193	4.545443	2.503098	2.292944	1.910533	1.579265	1.589586	2.219399	2.277458	2.129837	0.000000	0.000000	13731.000000		1
11884.439453	3965.934814	2.544085	4.415914	2878.620850	61392.765625	436.583405	287.274933	139.896896	50.715168	54.668522	273.943939	375.738159	166.614410	1.859575	99998.000000	4.074979	3.598346	0.405532	0.645021	3.459184	4.788117	2.640067	2.458298	2.145808	1.705138	1.737737	2.437662	2.574885	2.221713	0.269414	4.999991	13829.000000		1
9827.647461	2548.148926	3.928683	4.107540	2114.877441	37769.339844	326.086884	207.847076	95.457130	24.842600	39.194321	175.634338	263.709015	132.684021	3.369706	99998.000000	3.992450	3.406225	0.594247	0.613582	3.325285	4.577139	2.513333	2.317744	1.979808	1.395197	1.593223	2.244609	2.421125	2.122819	0.527592	4.999991	13894.000000		1
25017.257812	6041.099609	2.531749	4.699618	5930.890137	99998.000000	946.087952	591.263733	280.817596	164.588394	92.092773	474.288269	643.730469	374.393646	1.811261	0.000000	4.398240	3.781116	0.403421	0.672063	3.773120	4.999991	2.975931	2.771781	2.448424	2.216399	1.964226	2.676042	2.808704	2.573328	0.257981	0.000000	13933.000000		1
4815.988770	1565.059082	1.908834	1.634382	1356.058716	27120.044922	218.479813	135.003006	80.451660	11.915566	27.294172	129.954926	174.823318	79.430946	0.187888	0.000000	3.682685	3.194531	0.280768	0.213353	3.132278	4.433290	2.339411	2.130343	1.905535	1.076115	1.436070	2.113793	2.242599	1.899990	0.000000	0.000000	14023.000000		1
13298.780273	3723.031738	2.260381	1.603544	2599.530029	51415.074219	409.532837	256.992615	108.911484	68.523758	44.794388	256.585571	347.401672	237.105591	1.643258	0.000000	4.123812	3.570897	0.354182	0.205081	3.414895	4.711091	2.612289	2.409921	2.037074	1.835841	1.651224	2.409232	2.540832	2.374942	0.215706	0.000000	14056.000000		1
8843.968750	4823.393066	1.162570	2.590341	3344.431885	66526.085938	535.633057	327.863098	166.737747	72.992096	58.732887	334.456146	438.957886	222.007599	1.533964	0.000000	3.946647	3.683353	0.065419	0.413357	3.524322	4.822992	2.728867	2.515692	2.222034	1.863276	1.768881	2.524339	2.642423	2.346368	0.185815	0.000000	14103.000000		1
10605.156250	3251.339844	2.417651	4.196969	4751.945801	94051.304688	775.054565	474.720001	264.782135	93.936852	95.953613	447.055786	605.566101	314.183624	3.787346	0.000000	4.025517	3.512062	0.383394	0.622936	3.676872	4.973365	2.889332	2.676438	2.422889	1.972836	1.982061	2.650362	2.782161	2.497184	0.578335	0.000000	14268.000000		1
6897.567871	1672.558228	1.822490	6.364837	2396.453613	45989.406250	376.552246	244.358536	125.024017	29.690237	42.481586	201.260208	233.494537	129.032883	0.267783	0.000000	3.838696	3.223381	0.260665	0.803787	3.379569	4.662658	2.575825	2.388027	2.096993	1.472614	1.628201	2.303758	2.368277	2.110700	0.000000	0.000000	14335.000000		1
6430.218262	2748.631836	2.383730	2.911049	1526.481567	34175.507812	237.339951	148.124313	90.165436	22.761076	23.639942	108.251564	151.568848	134.574356	1.637068	0.000000	3.808226	3.439116	0.377257	0.464050	3.183692	4.533715	2.375371	2.170626	1.955040	1.357193	1.373646	2.034434	2.180610	2.128962	0.214067	0.000000	14408.000000		1
223.398376	123.257034	0.622915	0.807940	0.000000	1619.807739	0.000000	0.000000	0.000000	0.000000	0.000000	0.000000	0.000000	0.000000	0.026582	99998.000000	2.349080	2.090812	0.000000	0.000000	0.000000	3.209463	0.000000	0.000000	0.000000	0.000000	0.000000	0.000000	0.000000	0.000000	0.000000	4.999991	14497.000000		0
14873.658203	3517.694824	2.516331	2.886379	3854.056641	80568.765625	624.241211	384.825928	179.920731	77.457352	57.690586	321.936157	408.040314	239.301208	0.746834	99998.000000	4.172418	3.546258	0.400768	0.460353	3.585918	4.906167	2.795352	2.585264	2.255081	1.889063	1.761105	2.507770	2.610703	2.378945	0.000000	4.999991	14537.000000		1
17607.056641	4886.258301	1.279752	3.688152	3980.705811	80366.054688	635.888489	396.439301	192.412964	86.455696	87.806374	423.039612	543.579895	301.207275	2.048050	0.000000	4.245687	3.688977	0.107126	0.566809	3.599960	4.905073	2.803381	2.598177	2.284234	1.936794	1.943526	2.626381	2.735263	2.478865	0.311341	0.000000	14626.000000		1
8746.695312	1749.318604	2.507080	4.853805	1681.010742	32686.144531	240.880081	156.222198	65.683632	35.746700	40.554249	154.085175	238.496353	153.847733	0.200765	0.000000	3.941844	3.242869	0.399168	0.686082	3.225570	4.514364	2.381801	2.193743	1.817457	1.553236	1.608036	2.187761	2.377482	2.187091	0.000000	0.000000	14674.000000		1
15811.281250	2117.418457	4.196969	6.704048	2908.227783	56206.750000	439.697968	292.375427	114.853851	56.093208	38.263031	191.793137	292.773254	166.148758	0.260490	0.000000	4.198967	3.325807	0.622936	0.826337	3.463629	4.749788	2.643154	2.465941	2.060146	1.748910	1.582779	2.282833	2.466532	2.220497	0.000000	0.000000	14711.000000		1
5614.236328	526.347961	2.180203	4.144545	951.290222	19545.158203	156.311630	89.736801	61.036442	23.380907	23.276060	79.113319	93.702484	76.686417	0.761423	99998.000000	3.749291	2.721273	0.338497	0.617477	2.978313	4.291039	2.193991	1.952971	1.785589	1.368861	1.366910	1.898250	1.971751	1.884718	0.000000	4.999991	14742.000000		1
12327.963867	4459.604492	1.446273	3.015897	3610.999512	66451.585938	552.945190	360.060425	147.883774	70.124222	69.359451	302.206390	384.758087	286.713684	1.819431	99998.000000	4.090891	3.649296	0.160250	0.479416	3.557627	4.822505	2.742682	2.556376	2.169920	1.845868	1.841106	2.480304	2.585188	2.457448	0.259935	4.999991	14771.000000		1
24714.822266	8165.851074	2.007514	3.200921	8094.179199	99998.000000	1272.529419	821.091675	446.796753	216.620316	159.278183	798.799377	1089.614380	465.413269	3.704787	0.000000	4.392958	3.912001	0.302659	0.505275	3.908173	4.999991	3.104668	2.914392	2.650110	2.335699	2.202156	2.902438	3.037273	2.667839	0.568763	0.000000	14818.000000		1
13879.035156	4477.533203	1.655968	4.483756	3909.773682	83679.742188	657.903320	393.855103	175.581924	77.873657	69.923775	345.165955	436.697510	178.637909	2.341284	99998.000000	4.142359	3.651039	0.219052	0.651642	3.592152	4.922620	2.818162	2.595336	2.244480	1.891391	1.844625	2.538028	2.640181	2.251974	0.369454	4.999991	14871.000000		1
25277.250000	10944.861328	2.056854	3.555551	7915.868164	99998.000000	1305.281860	804.969910	390.133026	164.178253	122.260994	656.546509	898.811157	486.897675	2.791409	0.000000	4.402730	4.039210	0.313203	0.550907	3.898499	4.999991	3.115704	2.905780	2.591213	2.215316	2.087288	2.817266	2.953668	2.687438	0.445823	0.000000	14937.000000		1
5236.974609	2589.353760	2.050686	1.853327	1990.599609	50868.230469	313.187592	198.130219	143.461700	78.228287	45.349461	268.565887	353.738770	203.360229	0.159011	0.000000	3.719080	3.413191	0.311899	0.267952	3.298984	4.706447	2.495805	2.296951	2.156736	1.893364	1.656572	2.429051	2.548683	2.308266	0.000000	0.000000	14987.000000		1
112.087738	200.384430	0.860363	0.000000	0.000000	1658.295898	0.000000	0.000000	0.000000	28.672604	0.000000	0.000000	0.000000	0.000000	0.205478	99998.000000	2.049558	2.301864	0.000000	0.000000	0.000000	3.219662	0.000000	0.000000	0.000000	1.457467	0.000000	0.000000	0.000000	0.000000	0.000000	4.999991	15019.000000		0
7007.414062	2283.690430	1.403101	3.570970	1364.801147	31312.640625	231.450012	134.370834	88.120918	28.623262	26.344379	124.795822	162.565460	105.436111	0.950130	0.000000	3.845558	3.358637	0.147089	0.552786	3.135069	4.495720	2.364457	2.128305	1.945079	1.456719	1.420688	2.096200	2.211028	2.022989	0.000000	0.000000	15076.000000		1
13784.651367	6382.889160	2.457740	3.681984	4485.618652	83641.023438	704.270447	452.569489	189.606766	97.896370	83.254776	367.282532	495.393372	297.112061	1.389188	0.000000	4.139396	3.805017	0.390536	0.566082	3.651822	4.922420	2.847739	2.655685	2.277854	1.990767	1.920409	2.565000	2.694950	2.472920	0.142761	0.000000	15128.000000		1
7124.346191	2185.239014	3.527797	3.888595	2028.233521	37062.054688	319.114532	192.289612	90.372047	47.779449	34.059895	150.813324	220.777191	108.621613	1.800764	99998.000000	3.852745	3.339499	0.547504	0.589793	3.307118	4.568930	2.503947	2.283956	1.956034	1.679241	1.532243	2.178440	2.343954	2.035916	0.255457	4.999991	15194.000000		1
14717.692383	3148.540527	3.870092	3.842339	2830.252441	56516.339844	451.644379	286.944977	116.438889	82.816887	45.485146	233.247833	320.021149	227.620010	0.167856	0.000000	4.167840	3.498109	0.587721	0.584596	3.451825	4.752174	2.654797	2.457799	2.066098	1.918119	1.657870	2.367818	2.505179	2.357210	0.000000	0.000000	15256.000000		1
10624.981445	4908.174316	2.331306	3.102241	2924.781250	55379.382812	458.231232	292.890411	152.006729	72.881081	47.030098	276.410919	366.033630	186.054291	0.001126	0.000000	4.026328	3.690920	0.367599	0.491676	3.466093	4.743348	2.661085	2.466705	2.181863	1.862615	1.672376	2.441555	2.563521	2.269640	0.000000	0.000000	15312.000000		1
5519.574707	1194.547852	4.375825	3.959521	972.241150	22199.140625	156.126602	94.263725	72.202660	41.886425	19.362795	97.914871	120.999741	50.258774	1.343750	99998.000000	3.741906	3.077204	0.641060	0.597643	2.987774	4.346336	2.193477	1.974345	1.858553	1.622073	1.286968	1.990849	2.082784	1.701212	0.128319	4.999991	15348.000000		1
10633.160156	2497.624756	3.216340	4.366574	1938.003418	41965.535156	298.644684	186.627869	86.831917	46.209824	23.331568	184.873215	234.243881	164.255341	1.753188	0.000000	4.026662	3.397527	0.507362	0.640141	3.287354	4.622893	2.475155	2.270977	1.938679	1.664734	1.367944	2.266874	2.369668	2.215519	0.243828	0.000000	15377.000000		1
28463.019531	7311.396484	2.408400	2.775365	8988.925781	99998.000000	1434.074219	914.236023	408.305511	212.155060	142.681503	679.427795	933.990479	477.023560	2.972575	0.000000	4.454281	3.864000	0.381729	0.443320	3.953708	4.999991	3.156572	2.961058	2.610985	2.326653	2.154368	2.832143	2.970342	2.678540	0.473133	0.000000	15433.000000		1
6591.596191	3466.625000	2.840123	3.552467	2482.539307	48756.367188	412.955780	246.526413	128.382217	51.402840	45.226112	219.189072	290.799652	184.364410	2.121114	99998.000000	3.818991	3.539907	0.453337	0.550530	3.394896	4.688031	2.615904	2.391863	2.108505	1.710987	1.655389	2.340819	2.463594	2.265677	0.326564	4.999991	15475.000000		1
15629.482422	2904.875732	2.775365	4.101373	3185.415771	64726.875000	514.395386	315.429474	158.186554	39.360840	51.584782	325.750732	430.489929	328.393494	1.042950	0.000000	4.193944	3.463128	0.443320	0.612929	3.503166	4.811085	2.711297	2.498902	2.199170	1.595064	1.712522	2.512885	2.633963	2.516395	0.018263	0.000000	15496.000000		1
15424.830078	3131.459717	3.129995	4.869224	3120.959473	57532.765625	484.193237	305.043427	150.474121	67.324181	49.876392	252.330002	353.405701	189.705444	0.647367	0.000000	4.188221	3.495747	0.495544	0.687460	3.494288	4.759915	2.685019	2.484362	2.177462	1.828171	1.697895	2.401969	2.548274	2.278080	0.000000	0.000000	15520.000000		1
7617.288086	1343.733032	2.297385	0.450226	1618.306030	34236.714844	236.895889	160.015198	82.058289	57.928032	24.777842	146.033539	186.452103	71.567406	0.414465	0.000000	3.881800	3.128313	0.361234	0.000000	3.209061	4.534492	2.374557	2.204161	1.914122	1.762889	1.394063	2.164453	2.270567	1.854715	0.000000	0.000000	15570.000000		1
37699.164062	14167.716797	2.050686	8.252085	11359.389648	99998.000000	1859.565430	1150.697144	524.670410	195.644714	206.992874	957.349792	1279.760864	747.051147	2.365739	0.000000	4.576332	4.151300	0.311899	0.916564	4.055355	4.999991	3.269412	3.060961	2.719887	2.291468	2.315955	2.981071	3.107129	2.873350	0.373967	0.000000	15595.000000		1
10627.698242	2321.447754	1.705307	3.228674	2245.547607	40689.039062	360.075836	224.483841	104.837868	71.407051	32.841816	175.659012	187.892197	163.549164	1.223049	0.000000	4.026439	3.365759	0.231803	0.509024	3.351322	4.609478	2.556394	2.351185	2.020518	1.853741	1.516427	2.244670	2.273909	2.213648	0.087444	0.000000	15672.000000		1
5770.582031	1796.586182	2.815454	2.565671	1941.312256	34436.664062	276.025452	192.684326	77.577614	19.994963	27.503866	143.967422	172.754135	130.115280	0.718645	99998.000000	3.761220	3.254448	0.449548	0.409201	3.288095	4.537021	2.440949	2.284846	1.889736	1.300921	1.439394	2.158264	2.237428	2.114328	0.000000	4.999991	15702.000000		1
7209.941406	2811.604980	1.588125	1.763899	3263.921631	66263.539062	512.135010	325.430023	163.024933	101.350159	40.908878	283.509705	370.184326	163.795868	1.955834	99998.000000	3.857932	3.448954	0.200885	0.246474	3.513740	4.821275	2.709384	2.512458	2.212254	2.005824	1.611818	2.452568	2.568418	2.214303	0.291332	4.999991	15735.000000		1
5216.036133	1835.721924	2.161701	3.848506	1999.372803	38533.652344	308.497223	201.522324	89.878647	61.243053	36.930855	185.055161	220.848114	143.689896	0.885226	0.000000	3.717341	3.263807	0.334796	0.585292	3.300894	4.585840	2.489251	2.304323	1.953657	1.787057	1.567389	2.267301	2.344094	2.157426	0.000000	0.000000	15785.000000		1
153.015121	384.936951	0.592078	0.937457	0.000000	1266.753662	0.000000	0.000000	5.723419	0.000000	0.000000	0.000000	0.000000	0.000000	1.254989	99998.000000	2.184734	2.585390	0.000000	0.000000	0.000000	3.102692	0.000000	0.000000	0.757656	0.000000	0.000000	0.000000	0.000000	0.000000	0.098640	4.999991	15823.000000		0
6280.475098	1646.574585	1.295170	1.992095	1209.223389	25851.136719	178.274017	117.416435	70.904404	27.741314	24.885771	90.233276	104.951965	64.308289	1.381454	0.000000	3.797992	3.216581	0.112327	0.299310	3.082507	4.412480	2.251088	2.069729	1.850673	1.443127	1.395951	1.955367	2.020991	1.808267	0.140336	0.000000	15847.000000		1
7178.098633	2562.475830	2.698272	4.184633	2326.391113	43034.976562	354.636139	233.007294	104.150192	61.606934	41.362186	166.953613	248.925552	105.019806	0.061436	0.000000	3.856009	3.408660	0.431086	0.621657	3.366683	4.633821	2.549783	2.367369	2.017660	1.789630	1.616603	2.222596	2.396070	2.021271	0.000000	0.000000	15895.000000		1
6686.606445	1520.181396	1.662135	3.752910	1739.031250	34204.386719	261.445526	172.667786	75.261726	64.545738	33.369137	170.280975	195.586136	125.881302	1.237213	0.000000	3.825206	3.181895	0.220666	0.574368	3.240307	4.534082	2.417381	2.237211	1.876574	1.809868	1.523345	2.231166	2.291338	2.099961	0.092445	0.000000	15960.000000		1
14913.228516	3710.755371	2.192538	3.826920	3265.993896	65337.289062	542.738037	328.927002	155.901489	82.918648	53.080395	281.209229	347.891998	186.526108	0.590107	0.000000	4.173572	3.569462	0.340947	0.582849	3.514015	4.815161	2.734590	2.517100	2.192850	1.918652	1.724934	2.449030	2.541445	2.270740	0.000000	0.000000	16030.000000		1
4091.091309	1008.197571	3.191670	2.084607	789.955200	17371.310547	132.930725	74.984192	37.411919	32.801727	16.047777	50.638073	87.824883	36.900017	0.227502	0.000000	3.611839	3.003546	0.504018	0.319024	2.897603	4.239832	2.123625	1.874970	1.573010	1.515897	1.205415	1.704477	1.943618	1.567027	0.000000	0.000000	16075.000000		1
9686.976562	3819.913574	2.491661	4.687283	3417.608887	64601.269531	552.689270	341.690582	155.972427	66.873955	62.192844	329.633179	434.316864	236.171219	0.912005	0.000000	3.986188	3.582053	0.396489	0.670921	3.533722	4.810241	2.742481	2.533633	2.193048	1.825257	1.793740	2.518031	2.637807	2.373227	0.000000	0.000000	16125.000000		1
14580.841797	4133.356934	1.831741	3.151581	3103.980469	63148.652344	509.088257	306.172089	160.672043	75.039696	56.376911	338.387909	464.441895	251.244537	2.226310	99998.000000	4.163783	3.616303	0.262864	0.498528	3.491919	4.800364	2.706793	2.485965	2.205940	1.875291	1.751101	2.529415	2.666931	2.400097	0.347586	4.999991	16252.000000		1
14949.175781	4267.968262	3.176251	2.115445	3832.143555	70877.359375	573.902283	373.610382	172.504349	112.581131	50.292694	289.393463	427.887268	232.510818	0.737823	0.000000	4.174617	3.630221	0.501915	0.325402	3.583442	4.850508	2.758838	2.572419	2.236800	2.051466	1.701505	2.461489	2.631329	2.366443	0.000000	0.000000	16282.000000		1
3421.583984	1642.834106	1.615879	2.454656	892.680664	19538.658203	130.102936	92.148285	47.452572	29.079657	16.090948	68.927727	88.000656	43.378952	0.206741	0.000000	3.534227	3.215594	0.208409	0.389991	2.950696	4.290895	2.114287	1.964487	1.676260	1.463589	1.206582	1.838394	1.944486	1.637279	0.000000	0.000000	16334.000000		1
8808.656250	2281.084717	2.340558	3.185502	2507.264648	48396.941406	407.694946	250.738800	118.979889	59.565498	47.282967	213.265198	276.216644	195.857498	0.802625	99998.000000	3.944910	3.358141	0.369319	0.503178	3.399200	4.684818	2.610335	2.399222	2.075474	1.774995	1.674705	2.328920	2.441250	2.291940	0.000000	4.999991	16401.000000		1
8810.346680	3704.347412	1.477111	2.969640	3255.416748	63142.375000	522.943481	325.559540	145.558640	99.900803	53.003304	242.949280	364.932739	182.594345	0.881538	99998.000000	3.944993	3.568712	0.169413	0.472704	3.512607	4.800321	2.718455	2.512630	2.163038	1.999569	1.724303	2.385516	2.562213	2.261487	0.000000	4.999991	16438.000000		1
32178.683594	8393.789062	1.748480	2.528666	11636.595703	99998.000000	1881.811523	1182.663208	575.826538	265.124451	228.036316	1122.021484	1482.473511	871.455322	3.841563	99998.000000	4.507568	3.923958	0.242661	0.402891	4.065826	4.999991	3.274576	3.072861	2.760292	2.423450	2.358004	3.050001	3.170987	2.940245	0.584508	4.999991	16510.000000		1
8800.875977	2480.513184	1.989012	1.529534	1950.773193	37675.335938	307.976074	194.953964	85.629257	59.867702	51.063629	160.514771	246.754608	172.257645	1.164790	0.000000	3.944526	3.394542	0.298637	0.184559	3.290207	4.576057	2.488517	2.289932	1.932622	1.777193	1.708112	2.205515	2.392265	2.236178	0.066248	0.000000	16582.000000		1
15980.933594	5345.145996	2.470075	4.875391	4534.212402	83236.320312	722.334961	452.356720	242.585388	96.456261	81.086914	449.001617	602.833923	326.204041	2.009418	99998.000000	4.203602	3.727960	0.392710	0.688009	3.656502	4.920313	2.858739	2.655481	2.384865	1.984330	1.908951	2.652248	2.780198	2.513489	0.303070	4.999991	16633.000000		1
5318.150879	1139.663452	1.618963	2.004430	1069.166138	22256.458984	173.099503	104.723770	60.234669	38.226025	16.186544	82.749046	132.418823	97.584915	0.568767	0.000000	3.725761	3.056777	0.209237	0.301991	3.029045	4.347456	2.238296	2.020045	1.779847	1.582359	1.209154	1.917763	2.121950	1.989383	0.000000	0.000000	16694.000000		1
24847.998047	5834.763672	3.392113	2.581089	4467.646484	84580.164062	709.414124	447.080444	216.900940	105.177078	74.638809	362.234467	519.381775	238.773895	2.740730	0.000000	4.395291	3.766023	0.530470	0.411803	3.650079	4.927269	2.850900	2.650386	2.336262	2.021921	1.872965	2.558990	2.715487	2.377987	0.437866	0.000000	16719.000000		1
9301.635742	3491.128418	2.220292	2.707523	2931.389648	57329.812500	452.165527	287.305786	124.058807	54.831959	39.067886	227.823532	325.772339	220.906708	1.360530	0.000000	3.968559	3.542966	0.346410	0.432572	3.467073	4.758380	2.655298	2.458344	2.093628	1.739034	1.591820	2.357599	2.512914	2.344209	0.133708	0.000000	16747.000000		1
14998.861328	7742.229004	1.908834	2.257297	4882.668457	99998.000000	791.503235	496.528198	279.605682	125.791870	85.006340	431.032654	564.934753	340.185730	1.584168	0.000000	4.176058	3.888866	0.280768	0.353589	3.688657	4.999991	2.898453	2.695944	2.446546	2.099653	1.929451	2.634510	2.751998	2.531716	0.199801	0.000000	16800.000000		1
11789.737305	3158.901855	1.153318	2.189455	2155.058594	39835.070312	354.000885	212.108795	88.768501	53.003304	29.970858	180.750259	234.765030	137.093781	0.273816	0.000000	4.071504	3.499536	0.061949	0.340336	3.333459	4.600266	2.549004	2.326559	1.948259	1.724303	1.476699	2.257079	2.370633	2.137018	0.000000	0.000000	16835.000000		1
13947.695312	4282.258301	1.470943	3.379778	4230.038574	92159.992188	665.150085	426.403961	227.290054	104.107018	82.604111	443.941193	623.016968	404.065369	3.883240	0.000000	4.144503	3.631673	0.167596	0.528888	3.626344	4.964542	2.822920	2.629821	2.356580	2.017480	1.917002	2.647326	2.794500	2.606452	0.589194	0.000000	16931.000000		1
14433.293945	7035.148926	1.384599	4.372742	4943.597168	95192.171875	775.205688	495.103516	259.120392	81.271935	86.369354	424.495148	522.058472	414.648773	1.663637	0.000000	4.159366	3.847273	0.141324	0.640754	3.694043	4.978601	2.889417	2.694696	2.413502	1.909941	1.936360	2.627873	2.717719	2.617680	0.221059	0.000000	16960.000000		1
14976.960938	4288.142090	2.722941	3.200921	2857.694580	58880.507812	467.562622	288.286407	135.928116	61.138203	46.774151	248.484589	311.025879	251.509735	0.566031	0.000000	4.175424	3.632269	0.435038	0.505275	3.456016	4.769971	2.669840	2.459824	2.133309	1.786313	1.670006	2.395299	2.492796	2.400555	0.000000	0.000000	17035.000000		1
3223.281006	502.618591	2.389898	3.114576	903.344238	17758.673828	131.798996	87.103287	40.785530	24.512640	14.243790	71.659920	106.768288	77.593033	0.117477	99998.000000	3.508298	2.701239	0.378379	0.493399	2.955853	4.249411	2.119912	1.940035	1.610506	1.389390	1.153626	1.855276	2.028442	1.889823	0.000000	4.999991	17090.000000		1
7837.831055	1102.236206	2.365228	2.093859	1425.896118	28000.490234	217.536179	142.141861	80.365318	45.867531	27.278753	92.024933	127.441673	126.374695	0.533462	0.000000	3.894196	3.042275	0.373873	0.320947	3.154088	4.447165	2.337532	2.152722	1.905069	1.661505	1.435825	1.963905	2.105311	2.101660	0.000000	0.000000	17210.000000		1
12331.593750	3294.265625	2.044519	2.553336	3260.100830	60264.199219	496.488098	323.931335	141.515854	87.926643	52.152191	234.894547	318.658142	255.981155	0.648732	0.000000	4.091019	3.517759	0.310591	0.407108	3.513231	4.780059	2.695909	2.510453	2.150805	1.944121	1.717273	2.370873	2.503325	2.408208	0.000000	0.000000	17249.000000		1
8452.965820	3527.849609	2.035268	3.478457	4179.671875	84764.914062	672.902649	415.974762	227.672424	71.619835	70.367836	382.935608	492.778381	314.177460	1.249346	0.000000	3.927009	3.547510	0.308622	0.541387	3.621142	4.928216	2.827952	2.619067	2.357311	1.855033	1.847374	2.583126	2.692652	2.497175	0.096683	0.000000	17286.000000		1
5215.397949	1050.561890	1.440106	3.641896	1208.446289	23409.136719	186.263992	119.905014	64.548820	25.693710	12.834520	97.298126	123.047340	43.027409	0.818631	0.000000	3.717288	3.021422	0.158394	0.561327	3.082227	4.369385	2.270129	2.078837	1.809888	1.409827	1.108380	1.988104	2.090072	1.633745	0.000000	0.000000	17372.000000		1
9288.773438	1563.677612	2.075356	3.848506	1704.656860	34314.550781	262.108551	168.699005	73.158615	33.914959	26.103849	121.101501	217.576279	162.300247	0.162262	0.000000	3.967958	3.194147	0.317093	0.585292	3.231637	4.535478	2.418481	2.227113	1.864265	1.530391	1.416705	2.083149	2.337611	2.210319	0.000000	0.000000	17399.000000		1
12749.668945	4187.004883	1.973593	3.897846	4860.142090	95874.710938	787.226074	492.719788	255.352066	117.678551	85.450401	434.683807	539.743713	365.830109	2.229018	99998.000000	4.105499	3.621903	0.295258	0.590825	3.686649	4.981704	2.896100	2.692600	2.407139	2.070697	1.931714	2.638174	2.732188	2.563279	0.348114	4.999991	17444.000000		1
11134.785156	3568.533203	3.419866	3.062153	2869.313965	58085.457031	460.593384	286.414581	137.056763	87.171127	65.825485	329.250793	434.233582	309.860229	1.473468	0.000000	4.046682	3.552490	0.534009	0.486027	3.457778	4.764067	2.663318	2.456995	2.136900	1.940373	1.818394	2.517527	2.637723	2.491166	0.168341	0.000000	17509.000000		1
4478.760254	1250.073730	4.641027	3.077571	930.265320	18916.076172	143.569626	91.821404	49.225723	38.611492	15.841166	72.726898	83.223938	47.489578	0.415423	99998.000000	3.651158	3.096936	0.666614	0.488208	2.968607	4.276831	2.157063	1.962944	1.692192	1.586717	1.199787	1.861695	1.920248	1.676598	0.000000	4.999991	17555.000000		1
17330.367188	3192.212402	1.748480	1.788568	6561.412598	99998.000000	1064.713257	661.677795	301.025330	122.831482	117.669304	598.837402	760.816956	407.232361	3.671571	99998.000000	4.238808	3.504092	0.242661	0.252506	3.816997	4.999991	3.027233	2.820647	2.478603	2.089310	2.070663	2.777309	2.881280	2.609842	0.564852	4.999991	17587.000000		1
13901.043945	2563.320801	1.745396	5.470552	3199.039795	65561.984375	475.521759	324.199615	168.063766	125.477333	68.961647	329.827454	450.244354	248.327316	1.747334	99998.000000	4.143047	3.408803	0.241894	0.738031	3.505020	4.816652	2.677170	2.510813	2.225474	2.098565	1.838608	2.518287	2.653448	2.395025	0.242376	4.999991	17659.000000		1
8000.143555	1492.307495	1.699140	2.510163	2672.509766	59897.824219	432.093475	264.763641	182.588165	82.539352	52.167610	263.758331	365.703674	251.941452	2.227037	99998.000000	3.903098	3.173858	0.230229	0.399702	3.426919	4.777411	2.635578	2.422858	2.261473	1.916661	1.717401	2.421206	2.563129	2.401300	0.347728	4.999991	17718.000000		1
11483.713867	3556.694824	2.235711	2.941887	2756.677490	50570.046875	420.338257	269.793213	128.585739	95.861099	44.461346	209.573975	276.284485	159.648239	2.370572	99998.000000	4.060082	3.551047	0.349416	0.468626	3.440386	4.703893	2.623599	2.431031	2.109193	1.981642	1.647983	2.321337	2.441356	2.203164	0.374853	4.999991	17757.000000		1
274.064209	350.084534	2.130863	2.047602	14.493572	1115.021362	0.000000	0.000000	0.706176	2.800035	0.669171	0.000000	0.000000	0.000000	1.659382	0.000000	2.437852	2.544173	0.328556	0.311246	1.161175	3.047283	0.000000	0.000000	0.000000	0.447163	0.000000	0.000000	0.000000	0.000000	0.219946	0.000000	17787.000000		0
8617.267578	2841.387695	3.416783	3.743659	1876.760376	35393.136719	294.879425	185.317276	88.478630	36.653320	43.027409	129.951828	192.964951	126.784836	1.722160	0.000000	3.935369	3.453531	0.533617	0.573296	3.273409	4.548919	2.469645	2.267916	1.946838	1.564113	1.633745	2.113782	2.285478	2.103067	0.236073	0.000000	17919.000000		1
6409.754395	571.999634	4.437500	5.239272	1195.340454	23755.384766	191.204132	117.043304	58.591038	17.950443	16.303726	77.432678	112.075401	46.965340	1.086040	99998.000000	3.806841	2.757396	0.647138	0.719271	3.077492	4.375762	2.281497	2.068347	1.767831	1.254075	1.212287	1.888924	2.049510	1.671777	0.035846	4.999991	17959.000000		1
7776.945312	2464.708984	1.800903	3.768329	1656.220581	36465.335938	256.671906	164.782669	82.696625	27.300339	28.361145	130.106018	182.742355	70.734802	1.033063	0.000000	3.890809	3.391766	0.255490	0.576149	3.219118	4.561880	2.409378	2.216912	1.917488	1.436168	1.452724	2.114297	2.261839	1.849633	0.014127	0.000000	18012.000000		1
191.228806	149.422562	0.848028	1.618963	9.541088	502.735748	0.000000	0.000000	0.000000	0.000000	2.593424	0.000000	0.000000	0.000000	0.281732	99998.000000	2.281553	2.174416	0.000000	0.209237	0.979598	2.701340	0.000000	0.000000	0.000000	0.000000	0.413874	0.000000	0.000000	0.000000	0.000000	4.999991	18052.000000		0
23535.333984	5844.218262	1.313673	3.262596	6603.530273	99998.000000	1035.047607	665.757629	357.371399	146.243225	105.824661	562.880981	727.244263	537.865723	3.163481	0.000000	4.371720	3.766726	0.118487	0.513563	3.819776	4.999991	3.014960	2.823316	2.553120	2.165076	2.024587	2.750417	2.861680	2.730674	0.500165	0.000000	18084.000000		1
15644.083984	3568.965088	2.100026	1.819406	4805.183594	84504.906250	751.340637	478.102844	200.766815	124.447365	54.557507	337.737244	450.774750	297.426605	2.207764	0.000000	4.194350	3.552542	0.322225	0.259930	3.681710	4.926882	2.875837	2.679521	2.302692	2.094986	1.736855	2.528579	2.653960	2.473380	0.343953	0.000000	18103.000000		1
5530.904297	1343.800781	2.800035	3.250261	1402.219238	36843.765625	204.310028	142.188110	104.267372	30.303900	36.132168	146.474503	194.657928	99.321060	0.223582	0.000000	3.742796	3.128335	0.447163	0.511918	3.146816	4.566364	2.310290	2.152863	2.018148	1.481498	1.557894	2.165762	2.289272	1.997041	0.000000	0.000000	18155.000000		1
6260.094727	1457.344116	1.094727	3.287266	1126.551392	23438.539062	189.054779	110.163483	66.658096	23.510424	13.170649	89.187889	124.752647	30.340906	2.362163	99998.000000	3.796581	3.163562	0.039306	0.516835	3.051751	4.369931	2.276588	2.042038	1.823853	1.371260	1.119607	1.950306	2.096050	1.482029	0.373310	4.999991	18177.000000		1
10273.691406	3872.522217	1.828657	3.450704	2243.771484	49682.453125	389.414520	224.385162	137.411392	58.035965	39.758644	206.564240	308.491058	159.102417	0.316744	0.000000	4.011726	3.587994	0.262132	0.537908	3.350979	4.696203	2.590412	2.350994	2.138023	1.763697	1.599432	2.315055	2.489243	2.201677	0.000000	0.000000	18216.000000		1
11334.235352	3892.831543	2.396065	3.330438	4158.390625	79802.265625	665.914856	421.738281	203.933807	107.196930	80.319061	428.355988	552.874268	330.046387	1.858935	99998.000000	4.054392	3.590266	0.379499	0.522501	3.618925	4.902015	2.823419	2.625043	2.309489	2.030182	1.904819	2.631805	2.742626	2.518575	0.269264	4.999991	18269.000000		1
106.888550	471.966217	1.828657	4.915480	0.000000	1307.233887	0.000000	0.000000	0.000000	0.000000	0.000000	0.000000	0.000000	13.744224	1.036705	99998.000000	2.028931	2.673911	0.262132	0.691566	0.000000	3.116353	0.000000	0.000000	0.000000	0.000000	0.000000	0.000000	0.000000	1.138120	0.015655	4.999991	18308.000000		0
5323.982422	3500.314941	0.857279	2.639680	2316.671143	46465.343750	355.203522	231.662796	106.240967	53.595379	44.279404	204.069489	243.581436	156.694016	0.692753	0.000000	3.726237	3.544107	0.000000	0.421551	3.364864	4.667129	2.550477	2.364856	2.026292	1.729127	1.646202	2.309778	2.386644	2.195052	0.000000	0.000000	18371.000000		1
16357.553711	3607.539551	2.248045	4.150712	2548.077881	53562.890625	421.118439	254.044571	150.369263	110.690804	42.296562	226.571533	313.233856	174.206573	1.463570	0.000000	4.213718	3.557211	0.351805	0.618123	3.406213	4.728864	2.624404	2.404910	2.177159	2.044111	1.626305	2.355205	2.495869	2.241065	0.165413	0.000000	18411.000000		1
14830.205078	3261.547119	1.646716	2.870961	3735.708984	72607.000000	603.444519	375.445190	176.559464	79.196579	64.817108	311.032043	426.585907	313.961609	1.088459	0.000000	4.171147	3.513424	0.216619	0.458027	3.572373	4.860979	2.780637	2.574547	2.246891	1.898706	1.811690	2.492805	2.630007	2.496876	0.036812	0.000000	18455.000000		1
7514.032227	2056.576172	2.007514	3.444536	2278.778076	36711.171875	323.441010	227.583008	103.231239	56.494095	29.067322	153.613358	196.005524	126.871178	0.102498	0.000000	3.875873	3.313145	0.302659	0.537131	3.357702	4.564798	2.509795	2.357140	2.013811	1.752003	1.463405	2.186429	2.292268	2.103363	0.000000	0.000000	18497.000000		1
139.249313	546.827087	0.000000	0.968294	0.000000	0.000000	0.000000	0.000000	10.583391	24.799427	0.000000	0.000000	0.000000	0.000000	0.681047	0.000000	2.143793	2.737850	0.000000	0.000000	0.000000	0.000000	0.000000	0.000000	1.024625	1.394442	0.000000	0.000000	0.000000	0.000000	0.000000	0.000000	18569.000000		0
11334.368164	4379.852539	2.615010	5.297863	3861.096924	71791.976562	618.351318	381.313538	166.318359	122.529274	49.133209	338.070282	417.121918	259.104980	2.438674	99998.000000	4.054397	3.641459	0.417473	0.724101	3.586711	4.856076	2.791235	2.581282	2.220940	2.088240	1.691375	2.529007	2.620263	2.413476	0.387154	4.999991	18628.000000		1
14398.787109	4023.622314	1.304422	1.329091	3420.723633	58194.750000	504.441071	347.124146	150.989105	67.527710	49.934982	236.189713	285.424683	133.436462	2.299618	99998.000000	4.158326	3.604617	0.115418	0.123555	3.534118	4.764884	2.702811	2.540485	2.178946	1.829482	1.698405	2.373261	2.455492	2.125274	0.361656	4.999991	18689.000000		1
8145.418457	1954.041870	2.778449	3.216340	2250.345947	39992.457031	361.537537	225.199280	117.114227	55.972942	43.104500	191.568024	233.617874	114.354286	0.409955	99998.000000	3.910913	3.290934	0.443802	0.507362	3.352249	4.601978	2.558153	2.352567	2.068610	1.747978	1.634523	2.282323	2.368506	2.058252	0.000000	4.999991	18748.000000		1
16555.449219	4676.779785	2.547168	4.233974	3920.443359	77680.070312	607.653809	391.597809	187.263123	79.585129	70.682373	396.658234	478.189209	366.971069	0.714600	0.000000	4.218941	3.669947	0.406058	0.626748	3.593335	4.890310	2.783656	2.592840	2.272452	1.900832	1.849311	2.598417	2.679600	2.564632	0.000000	0.000000	18805.000000		1
9626.272461	3500.758789	0.588994	1.856411	2904.875732	57012.753906	432.559113	290.552948	144.978897	34.997353	41.096985	252.243668	353.464294	195.583054	1.802401	0.000000	3.983458	3.544162	0.000000	0.268674	3.463128	4.755972	2.636045	2.463225	2.161305	1.544035	1.613810	2.401820	2.548346	2.291331	0.255851	0.000000	18861.000000		1
12145.916016	2189.485352	2.038351	3.567886	2512.883301	48377.519531	388.643585	246.017593	137.602585	48.871090	39.037048	217.005783	292.437103	169.112228	0.068503	99998.000000	4.084430	3.340342	0.309279	0.552411	3.400172	4.684644	2.589551	2.390966	2.138627	1.689052	1.591477	2.336471	2.466033	2.228175	0.000000	4.999991	18882.000000		1
7997.654785	1198.276123	1.393850	3.065236	1376.855469	29742.378906	197.451797	132.902969	62.501217	58.948750	16.513420	99.734276	132.162872	86.048645	0.363493	0.000000	3.902963	3.078557	0.144216	0.486464	3.138888	4.473376	2.295461	2.123535	1.795888	1.770475	1.217837	1.998844	2.121109	1.934744	0.000000	0.000000	18911.000000		1
11346.829102	1611.463135	2.303553	3.851590	2197.432129	41839.722656	327.890869	213.622925	96.884903	40.273628	31.454136	171.702576	259.619965	129.705139	3.036757	99998.000000	4.054874	3.207220	0.362398	0.585640	3.341915	4.621589	2.515729	2.329648	1.986256	1.605021	1.497678	2.234777	2.414338	2.112957	0.482410	4.999991	18935.000000		1
6482.604980	1959.213379	2.784616	2.861710	1483.583618	27738.451172	222.809372	149.829620	71.314545	31.796431	13.386510	106.059029	131.826752	77.266159	0.759794	99998.000000	3.811749	3.292082	0.444765	0.456626	3.171312	4.443082	2.347934	2.175598	1.853178	1.502378	1.126667	2.025548	2.120003	1.887989	0.000000	4.999991	19012.000000		1
9638.688477	2860.765869	1.773150	3.503127	3808.198486	70844.226562	620.571594	382.960266	176.365189	60.077400	67.160744	370.406372	471.223022	291.832703	1.482851	0.000000	3.984018	3.456482	0.248745	0.544456	3.580719	4.850305	2.792792	2.583154	2.246413	1.778711	1.827116	2.568678	2.673227	2.465134	0.171098	0.000000	19048.000000		1
11408.106445	2899.916992	2.201789	4.329569	2338.380615	54229.902344	358.231750	228.822662	155.519119	67.003479	56.247395	268.902008	380.823242	234.854462	1.704198	99998.000000	4.057214	3.462386	0.342776	0.636445	3.368915	4.734239	2.554164	2.359499	2.191784	1.826097	1.750102	2.429594	2.580724	2.370799	0.231520	4.999991	19097.000000		1
26247.423828	7355.102539	2.374479	3.355108	5974.552734	99998.000000	957.602661	602.291199	292.372345	127.512596	110.811066	584.063232	721.989563	360.011078	2.325741	0.000000	4.419086	3.866589	0.375568	0.525706	3.776305	4.999991	2.981185	2.779807	2.465936	2.105553	2.044583	2.766460	2.858531	2.556316	0.366561	0.000000	19139.000000		1
7029.037109	1350.640625	1.933504	3.237926	1412.725464	26560.263672	227.811203	141.990753	91.266335	40.221203	23.516592	107.150673	136.640457	75.610191	0.193855	0.000000	3.846896	3.130540	0.286345	0.510267	3.150058	4.424232	2.357575	2.152260	1.960311	1.604455	1.371374	2.029995	2.135579	1.878580	0.000000	0.000000	19214.000000		1
5078.026367	1566.776733	3.345856	4.770544	1231.136475	22951.224609	188.502777	118.205872	59.247871	23.787960	31.636076	122.245575	157.212082	86.283012	0.534736	0.000000	3.705695	3.195007	0.524507	0.678568	3.090306	4.360806	2.275318	2.072639	1.772673	1.376357	1.500183	2.087233	2.196486	1.935925	0.000000	0.000000	19400.000000		1
11810.185547	3759.080566	2.803118	4.366574	2781.856201	65029.191406	436.259613	275.063324	202.293259	78.872787	65.088470	328.288666	450.441711	254.297440	1.411692	0.000000	4.072257	3.575082	0.447641	0.640141	3.444335	4.813108	2.639745	2.439433	2.305981	1.896927	1.813504	2.516256	2.653639	2.405342	0.149740	0.000000	19475.000000		1
13178.255859	3151.476074	2.944971	2.590341	2893.009521	71207.835938	493.694244	285.739227	213.974457	67.780579	77.022545	373.816986	510.223083	317.147125	1.243553	99998.000000	4.119858	3.498514	0.469081	0.413357	3.461350	4.852528	2.693458	2.455970	2.330362	1.831105	1.886618	2.572659	2.707760	2.501261	0.094664	4.999991	19549.000000		1
18199.683594	3898.187988	1.076225	2.355976	4292.363770	86020.664062	686.532776	432.790405	226.105896	95.953613	70.229065	375.223175	460.978851	271.461517	1.545576	0.000000	4.260064	3.590863	0.031903	0.372171	3.632697	4.934603	2.836661	2.636278	2.354312	1.982061	1.846517	2.574290	2.663681	2.433708	0.189090	0.000000	19593.000000		1
6925.910645	1477.718384	1.236579	1.026885	1400.945557	29917.908203	206.305206	133.294601	57.739925	36.363449	15.955264	95.904274	115.856064	59.420563	1.858307	99998.000000	3.840477	3.169592	0.092222	0.011522	3.146421	4.475931	2.314510	2.124813	1.761476	1.560665	1.202904	1.981838	2.063919	1.773937	0.269117	4.999991	19618.000000		1
7861.951660	3142.354492	2.451572	5.060415	2916.106689	56017.503906	473.680786	291.126526	137.210953	65.443100	63.451008	283.327759	391.912354	268.313019	1.538279	99998.000000	3.895530	3.497255	0.389445	0.704186	3.464803	4.748324	2.675486	2.464082	2.137389	1.815864	1.802438	2.452289	2.593189	2.428642	0.187035	4.999991	19662.000000		1
13188.358398	7204.915039	1.748480	4.369658	4645.131348	86234.820312	751.500977	467.309784	242.936935	75.132210	90.557076	427.017639	544.693115	295.613373	1.409792	99998.000000	4.120191	3.857629	0.242661	0.640447	3.666998	4.935683	2.875930	2.669605	2.385494	1.875826	1.956922	2.630446	2.736152	2.470724	0.149155	4.999991	19725.000000		1
11318.373047	4714.780762	1.890332	1.868746	3767.813721	80742.296875	639.690796	374.717438	213.388550	129.917908	64.434723	317.557251	429.756012	279.386719	0.867591	99998.000000	4.053784	3.673461	0.276538	0.271550	3.576089	4.907101	2.805970	2.573704	2.329171	2.113669	1.809120	2.501822	2.633222	2.446206	0.000000	4.999991	19754.000000		1
6039.406738	2381.781250	2.411484	2.664350	2007.779175	42674.160156	319.543182	193.705048	97.113098	23.337734	24.065496	135.064667	217.095215	86.637642	1.440154	0.000000	3.780994	3.376902	0.382284	0.425591	3.302716	4.630165	2.504529	2.287141	1.987278	1.368059	1.381395	2.130542	2.336650	1.937707	0.158409	0.000000	19777.000000		1
21649.880859	7506.199219	0.971378	2.775365	8489.964844	99998.000000	1346.878418	864.482971	431.368805	186.038879	137.423737	760.502380	1022.345764	559.115784	3.083356	0.000000	4.335455	3.875420	0.000000	0.443320	3.928906	4.999991	3.129328	2.936756	2.634849	2.269604	2.138062	2.881101	3.009598	2.747502	0.489024	0.000000	19827.000000		1
8722.132812	2393.388428	2.830872	3.632644	2821.916992	58250.652344	444.903320	284.410156	136.381424	56.009949	46.305420	256.190857	314.988495	183.679810	1.653581	99998.000000	3.940623	3.379013	0.451920	0.560223	3.450544	4.765301	2.648266	2.453945	2.134755	1.748265	1.665632	2.408564	2.498295	2.264061	0.218425	4.999991	19882.000000		1
6917.294922	2569.176758	1.921169	4.961736	1923.559082	40711.921875	313.924591	192.696671	102.830353	26.726765	47.067104	191.814713	246.865616	143.652893	0.335735	0.000000	3.839936	3.409794	0.283566	0.695634	3.284106	4.609722	2.496825	2.284874	2.012121	1.426946	1.672717	2.282882	2.392461	2.157314	0.000000	0.000000	19960.000000		1
7723.717285	3189.498535	1.723810	3.330438	3822.445312	69925.171875	601.890320	383.617096	175.255035	105.858582	61.273888	320.005737	433.956055	234.314804	0.248148	0.000000	3.887826	3.503722	0.236489	0.522501	3.582341	4.844634	2.779517	2.583898	2.243670	2.024726	1.787275	2.505158	2.637446	2.369800	0.000000	0.000000	19983.000000		1
11757.052734	4478.248535	2.408400	2.978892	3528.827148	73655.390625	580.951721	355.468719	226.870667	96.292824	61.844379	332.800171	426.761688	317.165619	1.519243	0.000000	4.070299	3.651108	0.381729	0.474055	3.547630	4.867205	2.764140	2.550801	2.355778	1.983594	1.791300	2.522184	2.630185	2.501286	0.181627	0.000000	20071.000000		1
8678.639648	2541.383057	2.235711	3.900929	1843.372681	34207.527344	278.205658	177.314972	94.356239	38.216774	30.673950	119.260513	159.975113	89.718292	0.536202	0.000000	3.938452	3.405070	0.349416	0.591168	3.265613	4.534122	2.444366	2.248745	1.974771	1.582254	1.486770	2.076497	2.204052	1.952881	0.000000	0.000000	20092.000000		1
16619.107422	3086.291992	3.210172	3.163916	3452.868408	70164.578125	561.110962	345.233795	159.185684	64.656754	64.018417	304.368103	382.984924	260.097931	2.023512	99998.000000	4.220608	3.489437	0.506528	0.500225	3.538180	4.846118	2.749049	2.538113	2.201904	1.810614	1.806305	2.483399	2.583182	2.415137	0.306106	4.999991	20261.000000		1
13446.785156	5517.413086	1.335259	2.531749	4667.522461	92564.210938	711.289001	463.954651	222.204956	104.816277	92.117447	510.882996	701.421021	387.015381	1.471817	0.000000	4.128618	3.741735	0.125565	0.403421	3.669086	4.966443	2.852046	2.666476	2.346754	2.020429	1.964342	2.708321	2.845979	2.587728	0.167854	0.000000	20290.000000		1
150.742401	525.903870	2.793867	3.552467	16.738533	72.874916	0.000000	2.186371	9.380733	0.869614	5.717252	0.000000	0.000000	6.189064	0.416001	0.000000	2.178236	2.720906	0.446206	0.550530	1.223717	1.862578	0.000000	0.339724	0.972237	0.000000	0.757187	0.000000	0.000000	0.791625	0.000000	0.000000	20335.000000		0
8123.181641	2367.395508	2.901798	4.465254	2558.682861	50655.148438	422.669556	258.855194	138.657227	65.492447	53.428856	238.212646	330.919098	178.819839	0.170891	0.000000	3.909726	3.374271	0.462667	0.649846	3.408016	4.704624	2.626001	2.413057	2.141943	1.816191	1.727776	2.376965	2.519722	2.252416	0.000000	0.000000	20356.000000		1
12820.930664	3179.220459	3.296517	3.644979	2684.339111	55852.910156	422.567810	264.276398	137.713608	52.469814	40.412395	260.390900	333.025269	173.716248	1.841016	0.000000	4.107920	3.502321	0.518055	0.561695	3.428837	4.747046	2.625896	2.422058	2.138977	1.719910	1.606515	2.415626	2.522477	2.239841	0.265058	0.000000	20416.000000		1
13665.147461	3798.802246	2.624262	3.222507	4044.409668	74818.960938	617.040710	402.582092	185.462219	63.617531	53.197578	305.435059	409.175140	236.217468	0.268695	0.000000	4.135614	3.579647	0.419007	0.508194	3.606855	4.874012	2.790314	2.604854	2.268255	1.803577	1.725892	2.484919	2.611909	2.373312	0.000000	0.000000	20448.000000		1
16976.802734	6327.150391	2.204873	2.510163	6222.411133	99998.000000	975.115173	624.790161	274.983154	121.634995	92.666351	518.530701	670.929016	368.593140	1.138027	99998.000000	4.229856	3.801208	0.343384	0.399702	3.793959	4.999991	2.989056	2.795734	2.439306	2.085058	1.966922	2.714774	2.826677	2.566547	0.056153	4.999991	20488.000000		1
7623.208984	1873.451416	3.857757	3.348940	2827.091553	56709.753906	419.703003	283.176636	128.317459	73.763031	56.413918	234.820541	342.776062	151.124786	0.445419	0.000000	3.882138	3.272642	0.586335	0.524907	3.451340	4.753658	2.622942	2.452057	2.108286	1.867839	1.751386	2.370736	2.535011	2.179336	0.000000	0.000000	20598.000000		1
6900.713379	3119.405273	2.322055	3.799166	2991.775391	56874.410156	448.634644	296.248627	150.353851	62.248352	52.226200	261.710754	406.372009	172.368668	0.649211	0.000000	3.838894	3.494072	0.365873	0.579688	3.475929	4.754917	2.651893	2.471656	2.177114	1.794128	1.717888	2.417822	2.608924	2.236458	0.000000	0.000000	20621.000000		1
16276.065430	2253.460693	1.131732	3.059069	3323.135498	60232.644531	519.788818	334.702850	153.835388	79.338432	41.331352	260.819550	304.762817	211.818924	1.708956	0.000000	4.211549	3.352850	0.053744	0.485589	3.521548	4.779832	2.715827	2.524659	2.187056	1.899484	1.616280	2.416340	2.483962	2.325965	0.232731	0.000000	20692.000000		1
11835.265625	2500.033203	2.790784	2.035268	2398.892822	49648.441406	386.232117	237.750092	111.773193	67.839172	31.333870	193.301086	249.434372	210.798218	0.055075	0.000000	4.073178	3.397946	0.445726	0.308622	3.380011	4.695906	2.586848	2.376121	2.048338	1.831481	1.496014	2.286234	2.396956	2.323867	0.000000	0.000000	20730.000000		1
4028.614746	1137.911987	2.365228	2.658183	1335.949585	28490.593750	205.454102	125.631516	69.803513	42.126957	22.024061	121.342033	154.797516	109.435722	0.614442	0.000000	3.605156	3.056109	0.373873	0.424585	3.125790	4.454701	2.312715	2.099099	1.843877	1.624560	1.342897	2.084011	2.189764	2.039159	0.000000	0.000000	20759.000000		1
8289.873047	2602.447266	2.186371	3.379778	3099.555176	55500.699219	498.406189	315.540497	153.382080	77.993919	56.549603	256.098328	318.426849	160.169388	1.497775	99998.000000	3.918548	3.415382	0.339724	0.528888	3.491299	4.744298	2.697583	2.499055	2.185775	1.892061	1.752430	2.408407	2.503010	2.204580	0.175446	4.999991	20834.000000		1
23157.927734	5069.987305	3.204005	4.200052	5219.650391	99998.000000	850.236084	525.644836	269.805542	149.755600	91.790565	515.604187	709.904419	355.999146	2.495210	0.000000	4.364700	3.705007	0.505693	0.623255	3.717641	4.999991	2.929539	2.720692	2.431051	2.175383	1.962798	2.712317	2.851200	2.551449	0.397107	0.000000	20875.000000		1
17595.363281	10885.533203	1.452441	2.639680	6932.774902	99998.000000	1090.496338	697.396790	326.043701	117.533615	115.778969	591.291504	779.143616	446.624054	1.583960	99998.000000	4.245398	4.036849	0.162098	0.421551	3.840907	4.999991	3.037624	2.843480	2.513276	2.070162	2.063630	2.771802	2.891618	2.649942	0.199744	4.999991	20917.000000		1
26916.759766	8182.892090	1.970509	3.373610	6142.746094	99998.000000	992.957703	618.107666	310.788452	131.854507	108.029533	527.001709	663.309143	374.288788	2.728152	0.000000	4.430023	3.912907	0.294578	0.528095	3.788363	4.999991	2.996931	2.791064	2.492465	2.120095	2.033542	2.721812	2.821716	2.573207	0.435869	0.000000	20954.000000		1
5947.982910	1903.289673	1.890332	2.935719	1208.841064	21944.742188	184.783798	118.976807	54.717861	31.990705	23.652277	85.607674	131.786652	59.509991	0.161898	0.000000	3.774370	3.279505	0.276538	0.467715	3.082369	4.341331	2.266664	2.075462	1.738129	1.505024	1.373873	1.932513	2.119871	1.774590	0.000000	0.000000	21053.000000		1
9888.054688	3501.865967	2.833956	3.490792	2912.443115	59990.746094	471.725677	292.711578	187.306290	63.235146	56.003780	277.135590	326.990417	246.202621	2.472589	99998.000000	3.995111	3.544300	0.452393	0.542924	3.464257	4.778084	2.673690	2.466440	2.272552	1.800959	1.748217	2.442692	2.514535	2.391293	0.393152	4.999991	21181.000000		1
8741.116211	2142.372070	2.278883	2.763030	1734.806519	32806.281250	258.263123	170.154541	92.863708	53.990097	28.647932	128.342117	193.079056	99.441322	1.323836	0.000000	3.941567	3.330895	0.357722	0.441386	3.239251	4.515957	2.412062	2.230844	1.967846	1.732314	1.457093	2.108369	2.285735	1.997567	0.121834	0.000000	21230.000000		1
14849.228516	3154.812744	3.089906	3.731324	2661.408447	51278.269531	416.354065	260.168884	131.663315	70.238319	54.390984	280.512299	352.095123	200.945663	0.984323	0.000000	4.171704	3.498974	0.489945	0.571863	3.425112	4.709933	2.619463	2.415255	2.119465	1.846574	1.735527	2.447952	2.546660	2.303079	0.000000	0.000000	21251.000000		1
10452.443359	3140.208252	2.578006	3.971855	2204.635742	40997.511719	311.371277	215.411484	96.228065	46.095726	43.403622	202.308685	256.548553	191.820892	0.353177	0.000000	4.019218	3.496958	0.411284	0.598993	3.343337	4.612758	2.493279	2.333269	1.983302	1.663661	1.637526	2.306015	2.409170	2.282896	0.000000	0.000000	21307.000000		1
13473.973633	3019.168457	2.618094	2.988143	2949.374023	56003.847656	490.305206	290.972351	128.024490	49.651279	43.354282	251.244537	324.100952	141.848892	2.014584	0.000000	4.129496	3.479887	0.417985	0.475401	3.469730	4.748218	2.690466	2.463852	2.107293	1.695930	1.637032	2.400097	2.510680	2.151826	0.304185	0.000000	21337.000000		1
3263.434326	679.566589	2.426902	2.818537	911.553162	15977.393555	123.155273	91.247833	46.475025	11.002780	14.808113	81.009819	94.562851	55.744747	1.347357	99998.000000	3.513675	2.832232	0.385052	0.450024	2.959782	4.203506	2.090453	1.960223	1.667220	1.041502	1.170500	1.908538	1.975721	1.746204	0.129483	4.999991	21406.000000		1
4746.450684	1377.456787	1.637465	2.121612	992.498230	16116.704102	145.777588	97.217949	30.899063	19.920952	11.782966	68.810547	92.626259	31.774843	1.229195	99998.000000	3.676369	3.139078	0.214172	0.326666	2.996730	4.207276	2.163691	1.987746	1.489945	1.299310	1.071255	1.837655	1.966734	1.502083	0.089621	4.999991	21486.000000		1
7985.520508	2455.963623	5.698749	5.797429	2098.934326	39538.675781	313.508301	207.011383	112.951180	25.428511	37.781967	163.641678	236.134216	168.877869	0.331805	0.000000	3.902303	3.390222	0.755780	0.763235	3.321999	4.597022	2.496249	2.315994	2.052891	1.405321	1.577285	2.213894	2.373159	2.227573	0.000000	0.000000	21507.000000		1
10167.625977	1639.950806	1.865662	2.103110	2050.750977	44617.886719	300.396240	197.920517	98.278755	79.748566	43.104500	228.785660	295.934082	211.168259	1.753913	99998.000000	4.007220	3.214831	0.270833	0.322862	3.311913	4.649509	2.477695	2.296491	1.992460	1.901723	1.634523	2.359429	2.471195	2.324629	0.244008	4.999991	21531.000000		1
5161.139648	1496.008057	1.298254	4.113708	1145.898804	35613.929688	185.021240	111.070099	75.637947	38.127346	22.138161	144.534836	191.953491	114.736671	1.527559	0.000000	3.712746	3.174934	0.113360	0.614233	3.059146	4.551620	2.267222	2.045597	1.878740	1.581237	1.345142	2.159972	2.283196	2.059702	0.183998	0.000000	21570.000000		1
9302.979492	867.757935	1.985928	2.621178	2146.239014	46337.433594	306.656219	212.296906	125.162788	69.094254	38.574490	205.019287	288.249390	185.597900	2.078622	99998.000000	3.968622	2.938399	0.297963	0.418496	3.331678	4.665932	2.486652	2.326944	2.097475	1.839442	1.586300	2.311795	2.459768	2.268573	0.317776	4.999991	21599.000000		1
9688.551758	3681.089844	2.050686	4.730455	3337.918945	63286.890625	510.969330	330.138916	179.917648	56.290565	70.324661	289.920776	391.579315	285.202667	0.327259	0.000000	3.986259	3.565976	0.311899	0.674903	3.523476	4.801314	2.708395	2.518697	2.255074	1.750436	1.847108	2.462279	2.592820	2.455153	0.000000	0.000000	21636.000000		1
7283.868164	1881.672729	1.773150	2.707523	1610.738525	33443.269531	264.769806	153.264893	66.146194	28.617096	25.857149	132.693283	206.810944	108.069626	1.101773	0.000000	3.862362	3.274544	0.248745	0.432572	3.207025	4.524309	2.422868	2.185443	1.820505	1.456626	1.412581	2.122849	2.315573	2.033704	0.042092	0.000000	21662.000000		1
10982.775391	3351.989990	1.480195	2.553336	3723.818115	67662.640625	583.461853	378.174316	184.944153	98.473030	59.923210	290.164398	349.217987	216.836166	1.408389	99998.000000	4.040712	3.525303	0.170319	0.407108	3.570988	4.830349	2.766012	2.577692	2.267040	1.993317	1.777595	2.462644	2.543097	2.336132	0.148723	4.999991	21721.000000		1
5659.107910	749.539734	1.131732	1.273584	1043.728394	21523.228516	177.570923	100.579224	45.260033	30.525930	19.621830	97.134689	129.023636	76.421211	0.353749	0.000000	3.752748	2.874795	0.053744	0.105028	3.018588	4.332907	2.249372	2.002508	1.655715	1.484669	1.292740	1.987374	2.110669	1.883214	0.000000	0.000000	21768.000000		1
3510.935303	936.654785	3.863925	5.109755	870.835510	20103.359375	131.678726	78.706261	30.177467	23.491922	18.665871	75.270981	101.294647	51.498436	0.159833	0.000000	3.545423	2.971580	0.587029	0.708400	2.939936	4.303268	2.119516	1.896009	1.479683	1.370919	1.271048	1.876628	2.005586	1.711794	0.000000	0.000000	21792.000000		1
6426.530273	1543.509888	2.180203	3.176251	952.196838	21113.416016	165.510422	90.686592	42.253387	25.360668	13.247742	82.548599	109.562157	60.342598	0.819890	99998.000000	3.807976	3.188509	0.338497	0.501915	2.978727	4.324559	2.218825	1.957543	1.625862	1.404161	1.122142	1.916710	2.039660	1.780624	0.000000	4.999991	21834.000000		1
23909.320312	10195.333984	1.850243	3.416783	8223.480469	99998.000000	1287.618164	832.270264	481.149597	224.378998	153.437592	797.229736	1134.088135	697.288818	2.177246	99998.000000	4.378567	4.008401	0.267229	0.533617	3.915056	4.999991	3.109787	2.920264	2.682280	2.350982	2.185932	2.901583	3.054647	2.843413	0.337908	4.999991	21871.000000		1
7436.068848	2755.662842	2.260381	2.359060	1827.525391	32787.648438	248.533920	173.447968	85.468903	43.631821	22.804249	118.455658	164.739487	113.000526	1.197918	0.000000	3.871343	3.440226	0.354182	0.372739	3.261863	4.515710	2.395386	2.239169	1.931808	1.639803	1.358016	2.073556	2.216798	2.053081	0.078427	0.000000	21896.000000		1
9251.709961	2170.508057	2.337474	4.058200	1684.893188	33014.972656	267.329315	168.504730	103.545776	56.333740	29.810503	142.323792	183.451614	141.275330	0.175637	0.000000	3.966222	3.336561	0.368747	0.608333	3.226572	4.518711	2.427047	2.226612	2.015132	1.750769	1.474369	2.153277	2.263521	2.150066	0.000000	0.000000	22011.000000		1
6029.211914	1118.398071	1.122481	2.658183	1546.282227	29039.400391	238.391510	151.812454	67.012726	51.609451	17.836346	93.526711	153.508514	105.685898	0.989723	0.000000	3.780261	3.048596	0.050179	0.424585	3.189289	4.462987	2.377291	2.181307	1.826157	1.712729	1.251306	1.970936	2.186132	2.024017	0.000000	0.000000	22145.000000		1
18079.919922	5740.287109	3.447620	3.540132	4124.559082	79893.375000	669.991577	414.664185	189.674606	97.217949	64.943535	327.058258	439.981689	240.238663	3.091354	0.000000	4.257196	3.758934	0.537519	0.549019	3.615377	4.902511	2.826069	2.617697	2.278009	1.987746	1.812536	2.514625	2.643435	2.380643	0.490149	0.000000	22295.000000		1
4610.220215	1028.056885	2.124696	2.645848	1024.599976	20635.371094	169.186249	93.998528	38.426468	19.674253	17.768503	97.467728	140.936111	151.112457	0.535157	0.000000	3.663722	3.012017	0.327297	0.422565	3.010554	4.314612	2.228365	1.973121	1.584630	1.293898	1.249651	1.988861	2.149022	2.179300	0.000000	0.000000	22332.000000		1
7464.729492	1747.693481	1.535702	2.300469	1346.452881	25699.744141	196.199799	131.919266	76.550728	42.660442	20.241661	88.685242	139.841385	75.483757	0.127860	0.000000	3.873014	3.242465	0.186307	0.361816	3.129191	4.409929	2.292699	2.120308	1.883949	1.630025	1.306246	1.947851	2.145636	1.877854	0.000000	0.000000	22435.000000		1
16269.885742	6649.521484	3.253344	5.297863	7552.772949	99998.000000	1161.160278	762.466736	330.471954	163.401154	129.116135	677.657776	890.750244	530.739197	1.887939	0.000000	4.211384	3.822790	0.512330	0.724101	3.878106	4.999991	3.064892	2.882221	2.519135	2.213255	2.110981	2.831010	2.949756	2.724881	0.275988	0.000000	22476.000000		1
6285.714355	3547.255615	1.248914	2.022933	2384.353027	46604.171875	382.321930	241.974808	97.430725	35.139202	38.932201	188.916000	247.568710	143.714554	1.641768	0.000000	3.798355	3.549892	0.096533	0.305981	3.377371	4.668425	2.582429	2.383770	1.988696	1.545792	1.590309	2.276269	2.393696	2.157501	0.215312	0.000000	22534.000000		1
6129.232910	718.779419	2.775365	2.766114	1205.470459	23298.482422	178.711914	118.057854	61.619267	14.163612	20.796734	85.922211	105.340515	76.794350	0.193687	0.000000	3.787406	2.856596	0.443320	0.441870	3.081156	4.367328	2.252153	2.072095	1.789716	1.151174	1.317995	1.934105	2.022595	1.885329	0.000000	0.000000	22561.000000		1
5615.907715	1667.960327	2.229543	2.201789	0.000000	2600.948730	0.000000	0.000000	0.000000	14.277710	4.153796	0.000000	0.000000	3.527797	0.482881	99998.000000	3.749420	3.222186	0.348216	0.342776	0.000000	3.415132	0.000000	0.000000	0.000000	1.154659	0.618445	0.000000	0.000000	0.547504	0.000000	4.999991	22585.000000		1
8210.019531	706.617126	1.742312	2.426902	1494.626465	31763.175781	220.000092	148.118134	62.430290	24.281359	26.597246	132.002518	170.132950	97.461563	1.185519	0.000000	3.914344	2.849184	0.241126	0.385052	3.174533	4.501924	2.342423	2.170608	1.795395	1.385273	1.424837	2.120582	2.230788	1.988833	0.073909	0.000000	22608.000000		1
4714.860840	919.277954	2.796951	2.941887	1045.418213	26235.464844	156.475067	100.758080	61.585346	58.159313	21.265463	122.701965	134.201233	70.488098	0.127698	99998.000000	3.673469	2.963447	0.446685	0.468626	3.019290	4.418889	2.194445	2.003280	1.789477	1.764619	1.327675	2.088851	2.127757	1.848116	0.000000	4.999991	22633.000000		1
19759.937500	10324.141602	2.741444	4.822968	8733.694336	99998.000000	1388.752441	888.388123	449.263733	142.570496	187.355637	953.670898	1217.990479	636.610107	3.805864	0.000000	4.295785	4.013854	0.437979	0.683314	3.941198	4.999991	3.142625	2.948603	2.652501	2.154030	2.272667	2.979398	3.085644	2.803874	0.580453	0.000000	22703.000000		1
21946.496094	8171.170898	2.877128	2.306637	6790.870605	99998.000000	1068.904053	677.213684	339.926697	187.229202	127.774712	657.835510	831.061401	465.308411	3.883514	99998.000000	4.341365	3.912284	0.458959	0.362979	3.831925	4.999991	3.028939	2.830726	2.531385	2.272374	2.106445	2.818117	2.919633	2.667741	0.589225	4.999991	22733.000000		1
407.142944	374.816101	3.114576	2.115445	19.446056	1671.401855	0.000000	0.000000	8.924340	15.313847	3.336605	0.366965	0.000000	24.827181	0.315688	99998.000000	2.609747	2.573818	0.493399	0.325402	1.288832	3.223081	0.000000	0.000000	0.950576	1.185084	0.523305	0.000000	0.000000	1.394927	0.000000	4.999991	22828.000000		0
14638.134766	3398.653320	1.853327	2.685936	3848.962402	70703.773438	556.750549	387.777069	195.564545	91.747398	64.218857	327.197021	414.405151	273.358032	1.389396	0.000000	4.165486	3.531307	0.267952	0.429096	3.585344	4.849442	2.745661	2.588582	2.291290	1.962594	1.807663	2.514809	2.617425	2.436732	0.142826	0.000000	22859.000000		1
10837.241211	3035.583008	2.944971	3.463039	3033.677246	57707.914062	483.067688	298.968475	133.384033	70.833481	47.138031	226.250824	309.888000	193.717392	0.949918	0.000000	4.034919	3.482242	0.469081	0.539457	3.481969	4.761235	2.684008	2.475626	2.125104	1.850239	1.673371	2.354590	2.491205	2.287169	0.000000	0.000000	22887.000000		1
6599.253418	658.924072	0.780186	1.042304	1249.395264	30417.326172	205.050125	126.365448	78.919044	70.259903	25.258904	109.707092	133.038651	108.550690	1.054642	0.000000	3.819495	2.818835	0.000000	0.017994	3.096700	4.483121	2.311860	2.101628	1.897182	1.846708	1.402414	2.040235	2.123978	2.035633	0.023105	0.000000	22938.000000		1
242.733414	20.577789	3.308852	2.981975	0.000000	1289.909424	0.000000	0.000000	1.307505	26.045258	0.906619	0.000000	0.000000	6.056463	1.690588	99998.000000	2.385129	1.313399	0.519677	0.474504	0.000000	3.110559	0.000000	0.000000	0.116443	1.415729	0.000000	0.000000	0.000000	0.782219	0.228038	4.999991	23018.000000		0
4157.792480	1470.073730	2.229543	2.880212	1816.047729	34910.230469	281.835205	180.744095	110.169647	52.516071	34.692062	167.696793	230.509476	101.661613	0.156496	0.000000	3.618863	3.167339	0.348216	0.459424	3.259127	4.542953	2.449995	2.257064	2.042062	1.720292	1.540230	2.224525	2.362689	2.007157	0.000000	0.000000	23072.000000		1
6901.959473	2023.185547	2.130863	4.397411	2560.252441	45503.656250	411.080872	253.489487	108.288567	55.556637	37.831306	168.766861	218.612411	215.050690	0.089079	0.000000	3.838972	3.306036	0.328556	0.643197	3.408283	4.658046	2.613927	2.403960	2.034583	1.744736	1.577851	2.227287	2.339675	2.332541	0.000000	0.000000	23188.000000		1
4091.819092	1142.118164	1.039220	0.946708	991.206177	21388.291016	151.790878	91.574707	53.428856	11.058288	6.330915	60.709564	95.719254	32.184982	0.817368	99998.000000	3.611917	3.057711	0.016707	0.000000	2.996164	4.330176	2.181246	1.961776	1.727776	1.043688	0.801467	1.783257	1.980999	1.507653	0.000000	4.999991	23212.000000		1
21985.962891	5394.232910	1.773150	2.682853	4850.754883	92418.179688	807.551025	487.557587	247.803085	109.485062	80.078529	422.247101	531.075317	345.563751	1.742743	99998.000000	4.342145	3.731930	0.248745	0.428597	3.685809	4.965757	2.907170	2.688026	2.394107	2.039355	1.903516	2.625567	2.725156	2.538528	0.241233	4.999991	23243.000000		1
11966.669922	2353.457031	0.971378	2.078440	2376.430908	47918.859375	376.780457	237.873444	111.356888	45.503651	48.516460	192.560989	260.745544	158.149536	1.332800	0.000000	4.077973	3.371706	0.000000	0.317737	3.375925	4.680507	2.576088	2.376346	2.046717	1.658046	1.685889	2.284568	2.416217	2.199068	0.124765	0.000000	23342.000000		1
6526.332031	2717.547852	2.883296	3.907097	2096.803467	45753.496094	369.888306	220.314636	123.614754	33.705265	48.645977	189.492661	292.665314	139.258560	0.833066	0.000000	3.814669	3.434177	0.459889	0.591854	3.321558	4.660424	2.568071	2.343043	2.092070	1.527698	1.687047	2.277592	2.466371	2.143822	0.000000	0.000000	23387.000000		1
7696.956543	2554.334717	3.278014	2.895631	1747.961792	43543.351562	273.287109	177.466080	91.050468	49.774628	31.272194	106.740532	168.871704	92.996307	0.750416	0.000000	3.886319	3.407278	0.515611	0.461743	3.242532	4.638922	2.436619	2.249115	1.959282	1.697008	1.495158	2.028329	2.227557	1.968466	0.000000	0.000000	23421.000000		1
5170.153320	1671.485107	1.662135	2.648932	1151.135010	27077.037109	186.276321	125.912140	58.911747	9.621264	28.536919	103.447098	140.421127	99.577011	0.366739	0.000000	3.713503	3.223103	0.220666	0.423071	3.061126	4.432601	2.270158	2.100068	1.770202	0.983232	1.455407	2.014718	2.147433	1.998159	0.000000	0.000000	23477.000000		1
17081.060547	2926.523682	3.117660	4.274062	3256.770508	70605.312500	518.046509	332.649078	167.030716	73.874046	47.890461	250.800476	349.671295	202.869919	2.736554	99998.000000	4.232515	3.466352	0.493829	0.630841	3.512787	4.848837	2.714369	2.521986	2.222796	1.868492	1.680249	2.399328	2.543660	2.307218	0.437204	4.999991	23541.000000		1
4934.250488	1722.604248	2.272716	4.687283	1117.201538	27428.804688	193.766724	122.560112	60.398106	22.344770	30.692451	99.191544	156.721771	81.093079	1.186364	0.000000	3.693221	3.236186	0.356545	0.670921	3.048131	4.438207	2.287279	2.088349	1.781023	1.349176	1.487032	1.996475	2.195129	1.908984	0.074218	0.000000	23628.000000		1
8447.156250	2943.151123	1.313673	2.109277	2356.494385	45341.773438	382.547058	247.627304	104.985886	35.265636	34.170910	173.620667	220.317719	215.429993	0.325950	0.000000	3.926711	3.468812	0.118487	0.324134	3.372266	4.656498	2.582685	2.393799	2.021131	1.547352	1.533657	2.239601	2.343050	2.333306	0.000000	0.000000	23684.000000		1
14117.689453	5949.062500	2.013681	2.710606	5733.216309	99998.000000	937.450439	588.744324	252.138809	114.351204	94.960648	499.346741	601.227295	326.638855	1.276033	99998.000000	4.149764	3.774449	0.303991	0.433066	3.758398	4.999991	2.971948	2.769927	2.401640	2.058241	1.977544	2.698402	2.779039	2.514068	0.105862	4.999991	23715.000000		1
9772.288086	2145.449463	2.451572	3.623393	2217.306885	55730.171875	361.787323	220.875870	133.729416	83.131432	53.487450	230.842514	347.669952	242.264679	2.155309	0.000000	3.989996	3.331518	0.389445	0.559115	3.345826	4.746090	2.558453	2.344148	2.126227	1.919765	1.728252	2.363316	2.541167	2.384290	0.333509	0.000000	23759.000000		1
4199.293457	824.187744	1.437022	2.759946	679.242798	19129.699219	99.638680	66.639595	45.892200	26.699011	12.482974	40.612839	68.021111	37.353329	0.899738	99998.000000	3.623176	2.916026	0.157463	0.440901	2.832025	4.281708	1.998428	1.823732	1.661739	1.426495	1.096318	1.608663	1.832644	1.572329	0.000000	4.999991	23788.000000		1
13189.320312	3660.496582	2.692104	4.132210	3473.036133	75663.382812	583.468018	359.267914	230.358368	95.867271	74.481544	310.082275	354.537445	229.871140	2.127642	99998.000000	4.120223	3.563540	0.430092	0.616182	3.540709	4.878886	2.766017	2.555418	2.362404	1.981670	1.872049	2.491477	2.549662	2.361485	0.327899	4.999991	23899.000000		1
6317.103516	1921.560913	4.018112	4.156880	1145.840210	27778.259766	180.133514	123.146027	61.128952	45.515984	25.332914	103.351501	133.291519	141.901321	0.622461	0.000000	3.800518	3.283654	0.604022	0.618767	3.059124	4.443705	2.255594	2.090420	1.786247	1.658164	1.403685	2.014317	2.124803	2.151986	0.000000	0.000000	23960.000000		1
20230.501953	8840.147461	2.272716	4.113708	6981.380859	99998.000000	1149.932373	705.528564	336.494476	142.835693	114.650322	628.657166	790.867981	473.976807	2.944841	99998.000000	4.306006	3.946460	0.356545	0.614233	3.843941	4.999991	3.060672	2.848515	2.526978	2.154837	2.059375	2.798414	2.898104	2.675757	0.469062	4.999991	24028.000000		1
19577.402344	4665.631836	1.489446	1.955090	4562.246582	90533.546875	725.424866	473.464905	236.128036	88.531059	81.740662	378.831146	486.003387	229.177292	2.298726	99998.000000	4.291755	3.668911	0.173025	0.291167	3.659179	4.956810	2.860592	2.675288	2.373147	1.947096	1.912438	2.578446	2.686639	2.360172	0.361487	4.999991	24098.000000		1
19792.527344	3391.751709	2.735276	1.652884	4048.689941	78734.343750	637.735657	419.703003	171.653229	100.745743	67.025063	312.799042	387.243591	239.606506	1.419951	99998.000000	4.296501	3.530424	0.437001	0.218242	3.607315	4.896164	2.804641	2.622942	2.234652	2.003227	1.826237	2.495265	2.587984	2.379499	0.152273	4.999991	24199.000000		1
7276.368164	1607.898438	1.618963	4.082870	1371.690186	35481.601562	223.749924	146.311066	71.635254	24.981367	30.017113	105.519371	143.033051	67.703484	1.165391	0.000000	3.861915	3.206259	0.209237	0.610966	3.137256	4.550003	2.349763	2.165277	1.855127	1.397616	1.477369	2.023332	2.155437	1.830611	0.066472	0.000000	24272.000000		1
13410.242188	3651.532227	3.851590	5.304030	4134.387207	92615.976562	654.455688	423.375732	234.512161	88.315193	87.809464	431.819031	590.683960	313.770416	0.037858	0.000000	4.127437	3.562475	0.585640	0.724606	3.616411	4.966686	2.815880	2.626726	2.370165	1.946035	1.943541	2.635302	2.771355	2.496612	0.000000	0.000000	24313.000000		1
8705.829102	2588.471924	2.420735	3.435285	1462.836182	35824.687500	221.202744	142.370056	72.819405	37.362579	25.394588	139.591599	211.680161	104.014511	0.790797	0.000000	3.939810	3.413043	0.383947	0.535963	3.165196	4.554183	2.344790	2.153419	1.862247	1.572437	1.404741	2.144859	2.325680	2.017094	0.000000	0.000000	24353.000000		1
22620.212891	9673.755859	2.303553	2.337474	5998.229492	99998.000000	929.130493	602.981934	289.007996	168.914871	103.854156	520.815735	716.056458	422.484558	1.509631	0.000000	4.354496	3.985595	0.362398	0.368747	3.778023	4.999991	2.968077	2.780304	2.460910	2.227668	2.016424	2.716684	2.854947	2.625811	0.178871	0.000000	24383.000000		1
10947.102539	4773.901855	2.306637	3.867008	3674.873047	84573.289062	592.996765	364.161804	180.700928	93.443451	78.604500	423.227722	583.474182	319.222473	1.196941	0.000000	4.039299	3.678874	0.362979	0.587375	3.565242	4.927233	2.773052	2.561294	2.256960	1.970549	1.895447	2.626574	2.766022	2.504093	0.078073	0.000000	24408.000000		1
12334.276367	2173.986572	2.248045	2.948054	2226.937256	51121.261719	351.324188	218.057327	104.723770	45.380299	26.899452	133.806503	224.505432	97.439980	0.755399	99998.000000	4.091114	3.337257	0.351805	0.469535	3.347708	4.708601	2.545708	2.338571	2.020045	1.656867	1.429743	2.126477	2.351227	1.988737	0.000000	4.999991	24429.000000		1
11834.602539	2342.463379	1.890332	3.669649	2333.166016	52415.183594	410.337708	244.959869	138.395111	37.165218	52.241619	247.340515	366.375916	181.037048	0.869252	0.000000	4.073153	3.369673	0.276538	0.564625	3.367946	4.719457	2.613142	2.389095	2.141121	1.570137	1.718017	2.393295	2.563927	2.257767	0.000000	0.000000	24545.000000		1
15035.619141	4791.938965	1.828657	2.315888	2753.115723	69685.679688	448.477386	283.346252	169.306503	94.840385	66.910965	353.051086	473.070190	268.026245	1.484067	0.000000	4.177121	3.680511	0.262132	0.364717	3.439825	4.843143	2.651741	2.452317	2.228674	1.976993	1.825497	2.547837	2.674926	2.428177	0.171454	0.000000	24574.000000		1
4859.404785	1472.605469	2.359060	2.220292	721.897095	19035.027344	120.364494	82.212479	40.403145	14.653927	15.276842	38.531315	49.814716	58.501606	0.633604	0.000000	3.686583	3.168086	0.372739	0.346410	2.858475	4.279553	2.080498	1.914938	1.606415	1.165954	1.184034	1.585814	1.697358	1.767168	0.000000	0.000000	24619.000000		1
8229.258789	1090.221924	1.233495	2.133947	1483.013184	33454.437500	244.287613	156.943802	83.239357	52.596249	28.395067	138.083649	178.369614	58.473854	0.757835	99998.000000	3.915361	3.037515	0.091138	0.329184	3.171145	4.524454	2.387902	2.195744	1.920329	1.720955	1.453243	2.140142	2.251321	1.766962	0.000000	4.999991	24665.000000		1
7177.784180	3647.248779	1.955090	2.183287	4708.085938	95657.640625	768.603394	484.211731	235.440369	115.954742	90.208611	408.404205	565.039612	261.504120	1.754501	99998.000000	3.855990	3.561965	0.291167	0.339111	3.672844	4.980720	2.885702	2.685035	2.371881	2.064289	1.955248	2.611090	2.752079	2.417479	0.244154	4.999991	24703.000000		1
12873.810547	3036.674805	3.271847	6.821230	2213.193115	65101.621094	368.389587	225.112930	160.668961	40.054684	65.128563	307.266815	483.342133	235.350937	0.559676	0.000000	4.109707	3.482398	0.514793	0.833863	3.345019	4.813592	2.566307	2.352401	2.205932	1.602653	1.813771	2.487516	2.684255	2.371716	0.000000	0.000000	24748.000000		1
11829.487305	4798.312988	2.784616	4.348072	4427.042969	94640.796875	710.468750	445.859283	216.577133	105.969597	82.163132	431.954712	539.040588	300.812561	2.624371	0.000000	4.072966	3.681089	0.444765	0.638297	3.646114	4.976079	2.851545	2.649198	2.335613	2.025181	1.914677	2.635438	2.731622	2.478296	0.419025	0.000000	24772.000000		1
2776.666260	1922.936279	3.570970	4.440584	1208.924316	25696.253906	175.976639	119.985191	60.009556	34.951096	11.166218	85.237625	146.779800	103.110970	0.493579	99998.000000	3.443524	3.283965	0.552786	0.647440	3.082399	4.409870	2.245455	2.079128	1.778220	1.543461	1.047906	1.930631	2.166666	2.013305	0.000000	4.999991	24796.000000		1
9658.799805	2483.393311	2.926468	4.705785	2218.990479	54382.707031	375.451355	231.169388	114.116837	49.642025	48.747742	196.822708	253.137939	105.359016	0.370650	0.000000	3.984923	3.395046	0.466344	0.672632	3.346155	4.735461	2.574554	2.363930	2.057350	1.695850	1.687955	2.294075	2.403357	2.022672	0.000000	0.000000	24861.000000		1
13140.014648	7325.214844	3.129995	4.230890	5796.602539	99998.000000	957.954163	598.763367	300.097107	138.092911	95.503387	490.160278	654.881287	466.239716	1.656539	0.000000	4.118596	3.864820	0.495544	0.626432	3.763174	4.999991	2.981345	2.777255	2.477262	2.140171	1.980019	2.690338	2.816163	2.668609	0.219202	0.000000	24914.000000		1
11325.758789	2833.592041	1.594293	1.720726	3086.390869	57815.406250	491.430786	323.696960	140.353287	69.174431	48.707653	236.618362	281.890717	243.917572	0.970617	99998.000000	4.054067	3.452337	0.202568	0.235712	3.489451	4.762043	2.691462	2.510139	2.147223	1.839946	1.687597	2.374048	2.450081	2.387243	0.000000	4.999991	25022.000000		1
9339.226562	4643.502930	2.907966	2.806202	3273.163574	73223.585938	521.195007	334.958801	192.203262	84.648628	58.125393	286.513245	378.655365	259.986938	1.304237	0.000000	3.970311	3.666846	0.463589	0.448119	3.514968	4.864651	2.717000	2.524992	2.283761	1.927620	1.764366	2.457145	2.578244	2.414952	0.115356	0.000000	25169.000000		1
5441.916992	1764.040405	0.595162	1.881081	835.890564	22628.019531	142.212784	92.419647	45.491314	20.611710	25.117052	63.457176	58.140812	65.233406	0.848338	0.000000	3.735752	3.246509	0.000000	0.274407	2.922149	4.354647	2.152939	1.965764	1.657928	1.314114	1.399969	1.802481	1.764481	1.814470	0.000000	0.000000	25217.000000		1
12766.554688	4427.280762	3.142330	4.748958	2038.283447	45761.882812	349.424591	211.985458	123.041176	52.963215	36.233929	161.908615	205.654541	186.825226	0.846720	99998.000000	4.106074	3.646137	0.497252	0.676598	3.309265	4.660504	2.543354	2.326306	2.090050	1.723974	1.559115	2.209270	2.313138	2.271435	0.000000	4.999991	25233.000000		1
188.006302	550.718750	1.033052	1.544953	0.000000	0.000000	0.000000	0.000000	0.000000	0.000000	0.786353	0.000000	0.000000	0.000000	0.210329	20981.396484	2.274172	2.740930	0.014122	0.188915	0.000000	0.000000	0.000000	0.000000	0.000000	0.000000	0.000000	0.000000	0.000000	0.000000	0.000000	4.321835	25269.000000		0
4081.840088	292.474121	3.194753	5.023410	677.774963	20299.949219	116.645500	75.394325	41.322098	32.989838	15.036310	62.266853	87.852631	67.382774	0.822792	0.000000	3.610856	2.466087	0.504437	0.700999	2.831085	4.307495	2.066868	1.877339	1.616182	1.518380	1.177141	1.794257	1.943755	1.828549	0.000000	0.000000	25321.000000		1
10174.707031	1450.831299	2.309720	4.052033	1965.676880	45319.312500	338.091858	201.978714	106.099113	45.380299	48.550385	205.543518	278.547943	153.175476	0.053546	0.000000	4.007522	3.161617	0.363559	0.607673	3.293512	4.656283	2.529035	2.305306	2.025712	1.656867	1.686193	2.312904	2.444900	2.185189	0.000000	0.000000	25348.000000		1
4744.988770	1161.200317	2.883296	3.570970	848.089844	24023.707031	141.996918	89.989662	46.299255	36.684155	13.799731	53.694057	86.838081	56.580437	0.033868	0.000000	3.676235	3.064907	0.459889	0.552786	2.928442	4.380640	2.152279	1.954193	1.665574	1.564479	1.139871	1.729926	1.938710	1.752666	0.000000	0.000000	25386.000000		1
7444.354980	2336.197266	2.541001	3.694319	1658.758545	42883.042969	295.338898	172.858978	86.924431	41.220337	38.602242	169.278748	219.808899	142.148026	0.825080	99998.000000	3.871827	3.368510	0.405005	0.567534	3.219783	4.632286	2.470321	2.237692	1.939142	1.615112	1.586613	2.228602	2.342045	2.152741	0.000000	4.999991	25421.000000		1
7568.972168	3989.334229	1.908834	3.083739	2653.961182	62127.980469	410.935944	273.333344	122.341164	55.929771	62.254517	249.739670	336.401978	219.713303	0.987075	0.000000	3.879037	3.600900	0.280768	0.489078	3.423895	4.793287	2.613774	2.436693	2.087573	1.747643	1.794171	2.397488	2.526859	2.341856	0.000000	0.000000	25460.000000		1
9993.435547	2016.132935	1.618963	3.422950	2520.845459	49747.695312	416.998566	266.120483	135.838699	63.370831	38.793434	181.835739	218.637085	140.553726	1.325128	99998.000000	3.999715	3.304519	0.209237	0.534401	3.401546	4.696773	2.620135	2.425078	2.133024	1.801889	1.588758	2.259679	2.339724	2.147842	0.122258	4.999991	25523.000000		1
6993.907227	2755.184814	1.862578	2.624262	1103.139648	25695.025391	169.870834	117.348595	56.931984	37.344078	17.956612	74.237930	127.756210	62.757168	0.670755	99998.000000	3.844720	3.440151	0.270115	0.419007	3.042630	4.409849	2.230119	2.069478	1.755356	1.572222	1.254224	1.870626	2.106382	1.797663	0.000000	4.999991	25548.000000		1
6415.663086	1840.409180	3.475374	3.145414	1270.155029	32882.304688	208.947968	135.595078	72.948921	41.103153	26.572577	105.146240	137.281876	78.515076	0.784321	0.000000	3.807241	3.264914	0.541001	0.497678	3.103857	4.516962	2.320038	2.132244	1.863019	1.613875	1.424434	2.021794	2.137613	1.894953	0.000000	0.000000	25600.000000		1
4889.027344	2970.022705	1.773150	2.275799	1864.730713	41213.640625	300.436340	197.498047	108.880646	35.990314	34.772240	148.204483	213.391632	129.911743	1.022439	0.000000	3.689223	3.472760	0.248745	0.357134	3.270616	4.615041	2.477752	2.295563	2.036951	1.556186	1.541233	2.170861	2.329177	2.113648	0.009637	0.000000	25698.000000		1
1566.816772	611.832275	3.247177	3.706654	0.000000	1660.476074	0.000000	0.000000	0.000000	24.373871	4.727372	0.000000	0.000000	2.448488	0.744525	0.000000	3.195018	2.786632	0.511506	0.568982	0.000000	3.220233	0.000000	0.000000	0.000000	1.386925	0.674620	0.000000	0.000000	0.388898	0.000000	0.000000	25730.000000		1
7941.999512	2399.392334	3.876260	4.341904	1220.842896	30712.650391	197.787918	126.723160	61.958481	41.106239	26.473898	102.629906	132.005600	127.130211	0.847112	0.000000	3.899930	3.380101	0.588413	0.637680	3.086660	4.487317	2.296200	2.102856	1.792101	1.613908	1.422818	2.011274	2.120592	2.104249	0.000000	0.000000	25749.000000		1
15511.443359	5845.532227	1.329091	2.318972	4076.653320	85100.250000	652.031860	411.315247	193.362747	96.021454	70.722466	390.333496	548.270264	281.952393	3.268817	0.000000	4.190652	3.766824	0.123555	0.365295	3.610304	4.929931	2.814269	2.614175	2.286373	1.982368	1.849557	2.591436	2.738995	2.450176	0.514391	0.000000	25775.000000		1
15560.493164	5597.812500	2.790784	5.313282	4270.053223	86093.546875	679.511108	438.168427	205.161133	92.851372	81.231850	387.345337	469.634918	311.568634	1.173483	0.000000	4.192023	3.748018	0.445726	0.725363	3.630433	4.934970	2.832196	2.641641	2.312095	1.967788	1.909726	2.588098	2.671760	2.493554	0.069477	0.000000	25971.000000		1
7980.863770	2226.915771	2.772281	4.209303	1723.196289	42564.410156	296.661835	180.984634	104.763855	34.448444	27.858496	130.735107	191.888733	88.367615	1.401982	99998.000000	3.902050	3.347704	0.442837	0.624210	3.236335	4.629046	2.472262	2.257642	2.020211	1.537170	1.444958	2.116392	2.283050	1.946293	0.146742	4.999991	26042.000000		1
9439.537109	1907.859863	0.477980	1.822490	1591.708740	48498.156250	237.016159	167.897247	108.374916	55.723160	31.164265	215.556427	250.032623	116.278534	2.122098	0.000000	3.974951	3.280546	0.000000	0.260665	3.201864	4.685725	2.374778	2.225044	2.034929	1.746036	1.493657	2.333561	2.397997	2.065500	0.326765	0.000000	26099.000000		1
5092.008301	2851.699707	2.889463	3.089906	1610.399292	42360.730469	293.380737	168.689758	82.897064	63.272152	23.624523	117.925255	169.247925	75.329567	0.318669	0.000000	3.706889	3.455104	0.460817	0.489945	3.206933	4.626964	2.467432	2.227089	1.918539	1.801213	1.373363	2.071607	2.228523	1.876966	0.000000	0.000000	26137.000000		1
3701.738525	2434.010498	2.766114	3.626477	1690.709106	44929.769531	275.692413	177.607941	102.065582	33.483234	49.321316	193.307251	257.461334	152.601898	1.271243	0.000000	3.568406	3.386322	0.441870	0.559485	3.228069	4.652534	2.440425	2.249462	2.008879	1.524827	1.693035	2.286248	2.410712	2.183560	0.104229	0.000000	26177.000000		1
10659.380859	2052.684570	2.818537	3.888595	1995.135742	41388.062500	313.008728	204.131165	79.122566	63.925903	32.928162	163.216125	206.456314	154.153015	1.161203	99998.000000	4.027732	3.312322	0.450024	0.589793	3.299973	4.616875	2.495556	2.309909	1.898300	1.805677	1.517568	2.212763	2.314828	2.187952	0.064908	4.999991	26206.000000		1
5541.857910	627.272522	2.047602	3.456871	911.528503	23538.941406	160.012115	97.927208	60.459782	5.125174	22.859755	90.097595	116.414223	129.698975	0.183189	99998.000000	3.743655	2.797456	0.311246	0.538683	2.959770	4.371787	2.204153	1.990903	1.781467	0.709709	1.359072	1.954713	2.066006	2.112936	0.000000	4.999991	26242.000000		1
9403.068359	1309.447998	2.334390	4.030447	1270.407837	42630.363281	226.950836	129.439941	95.577400	45.876781	35.456829	153.351242	216.225601	190.787827	0.615692	0.000000	3.973270	3.117088	0.368173	0.605353	3.103943	4.629719	2.355932	2.112068	1.980355	1.661593	1.549700	2.185687	2.334907	2.280551	0.000000	0.000000	26263.000000		1
6963.168457	2534.074707	2.698272	3.015897	2313.612061	54652.394531	383.176117	230.509476	125.190544	63.710041	54.165871	259.385590	361.004059	215.645844	2.840469	0.000000	3.842807	3.403819	0.431086	0.479416	3.364290	4.737609	2.583398	2.362689	2.097572	1.804208	1.733726	2.413946	2.557512	2.333741	0.453390	0.000000	26302.000000		1
5709.011719	2618.149658	1.353761	2.713690	2142.131348	43188.511719	368.145996	225.353455	107.240097	50.308113	36.970943	174.188065	224.243317	142.092514	0.518352	99998.000000	3.756561	3.417994	0.131542	0.433560	3.330846	4.635368	2.566020	2.352864	2.030357	1.701638	1.567860	2.241018	2.350719	2.152571	0.000000	4.999991	26426.000000		1
16080.609375	4023.976807	2.281967	3.444536	4017.661377	84827.609375	667.099060	416.076538	229.627518	92.237709	71.265205	319.074463	426.148010	234.706436	2.153130	99998.000000	4.206303	3.604656	0.358309	0.537131	3.603973	4.928537	2.824190	2.619173	2.361024	1.964908	1.852877	2.503892	2.629560	2.370525	0.333070	4.999991	26490.000000		1
9298.027344	1701.320312	4.184633	4.357323	2655.913086	58093.308594	418.389343	276.182739	120.672867	63.228981	42.068363	248.759033	323.635284	199.228027	0.563500	0.000000	3.968391	3.230786	0.621657	0.639220	3.424214	4.764126	2.621581	2.441196	2.081610	1.800916	1.623956	2.395779	2.510056	2.299351	0.000000	0.000000	26548.000000		1
8713.544922	3379.305908	1.794736	2.503996	1816.488647	43498.195312	286.874054	188.333176	86.714737	91.938583	33.088516	164.067230	239.279617	155.808990	3.760364	99998.000000	3.940195	3.528827	0.254001	0.398634	3.259233	4.638471	2.457691	2.274927	1.938093	1.963498	1.519677	2.215022	2.378906	2.192593	0.575230	4.999991	26622.000000		1
8812.659180	1608.675537	2.328223	1.800903	1708.730469	37616.707031	276.981415	175.242706	81.762253	31.389378	35.012772	174.675293	212.969162	125.983063	2.095161	99998.000000	3.945107	3.206468	0.367025	0.255490	3.232674	4.575381	2.442451	2.243640	1.912553	1.496783	1.544227	2.242231	2.328317	2.100312	0.321217	4.999991	26654.000000		1
9911.331055	1409.003418	3.068320	4.369658	2495.620361	54974.093750	407.553070	258.512909	127.531097	56.407749	55.658401	262.629700	318.877075	178.533051	0.536936	0.000000	3.996132	3.148912	0.486901	0.640447	3.397178	4.740158	2.610184	2.412482	2.105616	1.751339	1.745531	2.419344	2.503623	2.251719	0.000000	0.000000	26761.000000		1
6855.234375	1261.421875	1.871829	3.133079	892.026917	23921.875000	142.487228	89.860146	59.001175	31.343121	14.965384	60.043476	75.129128	81.225677	0.028116	0.000000	3.836022	3.100860	0.272266	0.495971	2.950378	4.378795	2.153776	1.953567	1.770861	1.496142	1.175088	1.778466	1.875808	1.909693	0.000000	0.000000	26780.000000		1
4749.506348	1568.882935	2.661267	4.582436	1548.897217	33683.738281	237.182678	164.307770	83.871529	35.851547	43.465298	157.535873	209.345779	116.334045	0.129375	0.000000	3.676648	3.195590	0.425088	0.661096	3.190023	4.527421	2.375083	2.215658	1.923615	1.554508	1.638143	2.197379	2.320864	2.065707	0.000000	0.000000	26862.000000		1
5940.014648	1484.385376	2.235711	3.743659	1549.637329	36506.464844	255.056030	158.812546	74.882431	47.008514	34.059895	153.878571	181.191238	192.301941	1.254951	0.000000	3.773787	3.171547	0.349416	0.573296	3.190230	4.562370	2.406636	2.200885	1.874380	1.672176	1.532243	2.187178	2.258137	2.283984	0.098627	0.000000	26886.000000		1
21104.046875	4065.702881	3.018980	4.116791	6030.241699	99998.000000	974.270264	608.418579	307.192810	146.446747	124.188324	623.094055	869.857971	518.709534	2.156391	0.000000	4.324366	3.609136	0.479860	0.614559	3.780335	4.999991	2.988679	2.784203	2.487411	2.165680	2.094081	2.794554	2.939448	2.714924	0.333727	0.000000	26937.000000		1
9030.709961	2247.394775	1.729977	1.979760	2573.580322	61926.335938	387.931244	250.661697	170.077438	42.552509	44.365749	218.664825	301.965851	136.483200	1.945462	99998.000000	3.955722	3.351679	0.238040	0.296613	3.410538	4.791875	2.588755	2.399088	2.230647	1.628925	1.647048	2.339779	2.479958	2.135079	0.289023	4.999991	26974.000000		1
14143.314453	2280.088623	1.403101	4.215471	2395.201660	59244.445312	415.749664	256.597900	140.507477	68.304810	46.231411	218.621658	295.446838	211.769592	0.115206	0.000000	4.150551	3.357952	0.147089	0.624846	3.379342	4.772648	2.618832	2.409253	2.147699	1.834451	1.664937	2.339693	2.470479	2.325864	0.000000	0.000000	27022.000000		1
13583.048828	4138.716797	2.374479	3.052901	3898.641357	80120.007812	629.582275	403.868011	180.756424	109.938370	71.555077	379.003815	508.471527	358.592560	0.979027	0.000000	4.132997	3.616866	0.375568	0.484713	3.590913	4.903741	2.799052	2.606240	2.257094	2.041149	1.854640	2.578644	2.706267	2.554601	0.000000	0.000000	27067.000000		1
12473.380859	2565.454834	1.816322	3.934851	2402.087646	47599.066406	390.327301	246.988968	92.962387	23.942148	35.324226	172.667786	248.561676	131.237747	0.362634	0.000000	4.095984	3.409164	0.259193	0.594928	3.380589	4.677598	2.591429	2.392678	1.968307	1.379163	1.548073	2.237211	2.395434	2.118059	0.000000	0.000000	27092.000000		1
5226.110840	2056.199951	0.804856	1.076225	779.310120	23667.185547	133.427216	79.418610	55.106411	15.646891	10.947272	55.155750	95.046997	55.744747	1.517586	0.000000	3.718179	3.313065	0.000000	0.031903	2.891710	4.374146	2.125244	1.899922	1.741202	1.194428	1.039306	1.741591	1.977938	1.746204	0.181153	0.000000	27110.000000		1
20022.048828	6054.069824	1.600460	5.193016	5773.264648	99998.000000	907.932861	594.911804	282.599976	106.888550	116.355629	504.709351	690.615601	429.003571	2.027608	0.000000	4.301508	3.782048	0.204245	0.715420	3.761421	4.999991	2.958054	2.774453	2.451172	2.028931	2.065787	2.703041	2.839236	2.632461	0.306984	0.000000	27184.000000		1
7214.992676	2183.129883	1.865662	4.311067	1315.245361	31677.841797	224.107635	137.318893	71.709259	31.296865	34.106152	129.217911	175.736099	128.049164	0.516014	99998.000000	3.858236	3.339080	0.270833	0.634585	3.119007	4.500756	2.350457	2.137730	1.855575	1.495501	1.532833	2.111323	2.244861	2.107377	0.000000	4.999991	27236.000000		1
17552.542969	3330.089355	2.488577	3.367443	3589.900635	77306.835938	569.073120	365.675903	162.747391	81.990448	70.759468	363.298340	484.387512	312.034271	2.156123	99998.000000	4.244340	3.522456	0.395951	0.527300	3.555082	4.888218	2.755168	2.563096	2.211514	1.913763	1.849785	2.560263	2.685193	2.494202	0.333674	4.999991	27283.000000		1
7078.432617	590.048767	1.551121	2.269632	1087.014771	27654.494141	188.462692	121.604156	77.910660	22.696318	31.608322	121.681244	149.419479	104.924210	0.590629	0.000000	3.849937	2.770888	0.190646	0.355955	3.036235	4.441766	2.275225	2.084948	1.891597	1.355955	1.499801	2.085224	2.174407	2.020876	0.000000	0.000000	27374.000000		1
10871.054688	3059.007080	3.043650	2.608843	3467.876953	67507.882812	542.025696	360.399628	175.073105	95.802513	83.519981	342.409088	445.452240	278.683624	0.136071	0.000000	4.036272	3.485580	0.483395	0.416448	3.540064	4.829354	2.734020	2.556784	2.243219	1.981377	1.921790	2.534545	2.648801	2.445112	0.000000	0.000000	27398.000000		1
5289.524902	2321.657471	1.455525	1.751564	983.324097	27364.906250	175.770020	106.148453	53.262337	43.958694	28.185371	123.990967	166.836441	77.041046	0.888929	99998.000000	3.723417	3.365798	0.163020	0.243426	2.992697	4.437194	2.244945	2.025914	1.726420	1.643045	1.450024	2.093390	2.222291	1.886722	0.000000	4.999991	27445.000000		1
6906.677246	1864.372925	2.161701	2.843207	1413.403931	42460.203125	256.055176	151.257385	92.376480	56.370743	48.473289	228.905930	305.422729	142.690765	1.424777	0.000000	3.839269	3.270533	0.334796	0.453808	3.150266	4.627982	2.408334	2.179717	1.965561	1.751054	1.685503	2.359657	2.484901	2.154396	0.153747	0.000000	27485.000000		1
10895.262695	1385.548462	2.870961	4.409747	1956.943726	44140.222656	315.793365	199.770767	92.376480	50.838516	38.318539	168.896378	232.409058	209.342682	0.799014	0.000000	4.037238	3.141622	0.458027	0.644414	3.291578	4.644835	2.499403	2.300532	1.965561	1.706193	1.583409	2.227620	2.366253	2.320858	0.000000	0.000000	27521.000000		1
3326.392090	214.745392	1.618963	2.096942	520.069458	21811.937500	91.957092	60.530708	73.035271	20.482193	18.841644	85.925293	100.573059	83.254776	0.662399	99998.000000	3.521973	2.331924	0.209237	0.321587	2.716061	4.338694	1.963585	1.781976	1.863533	1.311376	1.275119	1.934121	2.002482	1.920409	0.000000	4.999991	27639.000000		1
4095.319092	1228.746582	2.399149	2.701355	997.213257	27788.572266	148.367920	106.469162	69.643158	42.049862	26.094597	118.347725	155.327927	130.732025	0.097372	99998.000000	3.612288	3.089462	0.380057	0.431582	2.998788	4.443866	2.171340	2.027224	1.842878	1.623765	1.416551	2.073160	2.191250	2.116382	0.000000	4.999991	27688.000000		1
14561.500977	2491.278564	2.741444	5.143676	3405.024170	80633.117188	561.659851	349.443115	203.341736	118.785614	79.924339	404.401489	565.659424	303.945618	0.078568	7404.995605	4.163206	3.396422	0.437979	0.711274	3.532120	4.906513	2.749473	2.543376	2.308227	2.074764	1.902679	2.606813	2.752555	2.482796	0.000000	3.869525	27733.000000		1
7849.450195	2216.609863	3.293433	4.119875	1919.109253	40192.550781	302.900238	201.648758	108.843643	46.262249	40.853371	204.396378	282.883698	161.470734	0.624185	0.000000	3.894839	3.345689	0.517649	0.614884	3.283100	4.604146	2.481300	2.304595	2.036803	1.665227	1.611228	2.310473	2.451608	2.208094	0.000000	0.000000	27925.000000		1
8344.955078	820.878906	2.796951	4.711953	1357.640625	33848.527344	218.769684	139.591599	75.742790	42.216385	27.685806	127.928902	190.565811	169.895508	0.990306	0.000000	3.921424	2.914279	0.446685	0.673201	3.132785	4.529540	2.339987	2.144859	1.879341	1.625481	1.442257	2.106969	2.280045	2.230182	0.000000	0.000000	27971.000000		1
5356.685547	1459.231323	2.389898	3.598723	806.015320	24222.111328	131.058899	87.513420	48.587387	28.845293	21.740358	71.650673	109.737930	70.858147	0.719699	0.000000	3.728896	3.164124	0.378379	0.556148	2.906343	4.384212	2.117466	1.942075	1.686524	1.460075	1.337267	1.855220	2.040357	1.850390	0.000000	0.000000	28090.000000		1
5165.567871	1433.210815	1.156402	2.938803	925.608826	25219.623047	167.894150	97.279625	50.209435	40.329136	18.517851	71.829529	92.102028	60.166828	0.649487	0.000000	3.713118	3.156310	0.063109	0.468170	2.966428	4.401739	2.225036	1.988022	1.700785	1.605619	1.267591	1.856303	1.964269	1.779357	0.000000	0.000000	28115.000000		1
7524.748047	2106.458740	2.587257	3.404448	1796.438232	33842.046875	273.413544	181.915909	76.856018	37.701790	30.300817	119.143333	165.383987	102.213608	0.642172	99998.000000	3.876492	3.323553	0.412840	0.532047	3.254412	4.529457	2.436820	2.259871	1.885678	1.576362	1.481454	2.076070	2.218493	2.009509	0.000000	4.999991	28220.000000		1
10548.184570	2819.807617	2.374479	2.830872	2059.675293	46639.820312	333.845551	208.334305	104.381470	73.645851	40.363056	208.830795	248.632599	133.908264	1.758204	0.000000	4.023178	3.450219	0.375568	0.451920	3.313799	4.668757	2.523546	2.318761	2.018623	1.867148	1.605984	2.319795	2.395558	2.126807	0.245069	0.000000	28241.000000		1
6995.476562	1198.482788	2.491661	4.693450	1196.614014	29083.203125	188.903671	132.409576	62.353199	29.986275	22.554464	83.877693	129.874741	110.030884	0.194190	0.000000	3.844817	3.078632	0.396489	0.671492	3.077954	4.463642	2.276240	2.121919	1.794859	1.476923	1.353233	1.923646	2.113525	2.041515	0.000000	0.000000	28325.000000		1
10091.929688	3959.289307	4.055117	4.415914	2454.085449	65019.984375	388.381470	256.616394	181.410187	71.302208	56.703789	290.408020	390.453735	181.881989	0.889055	99998.000000	4.003974	3.597617	0.608003	0.645021	3.389890	4.813047	2.589258	2.409284	2.258662	1.853103	1.753612	2.463009	2.591570	2.259790	0.000000	4.999991	28428.000000		1
14042.976562	3414.253906	2.473158	3.287266	2595.212891	54684.007812	397.731384	265.556152	134.938248	74.971855	53.663223	219.929169	291.148102	162.139893	1.009855	0.000000	4.147459	3.533296	0.393252	0.516835	3.414173	4.737860	2.599590	2.424156	2.130135	1.874898	1.729677	2.342283	2.464114	2.209890	0.004259	0.000000	28650.000000		1
10145.185547	2223.190674	3.456871	4.582436	2309.929932	47525.761719	357.513245	228.076401	98.577873	52.084347	21.126694	129.868576	169.821487	144.368317	0.432511	99998.000000	4.006260	3.346977	0.538683	0.661096	3.363599	4.676929	2.553292	2.358080	1.993779	1.716707	1.324831	2.113504	2.229993	2.159472	0.000000	4.999991	28693.000000		1
23222.871094	15464.894531	1.403101	6.815063	9026.229492	99998.000000	1476.728516	924.153320	473.119537	206.203445	216.981110	1081.948242	1420.592041	822.732239	3.288064	0.000000	4.365916	4.189347	0.147089	0.833470	3.955506	4.999991	3.169301	2.965744	2.674971	2.314296	2.336422	3.034206	3.152469	2.915258	0.516940	0.000000	28753.000000		1
10430.085938	2295.115723	3.049818	5.846769	1772.604004	37141.597656	297.127472	184.204056	85.194450	30.636944	35.792957	140.593811	163.854462	104.760773	1.978169	1596.049805	4.018288	3.360805	0.484274	0.766916	3.248612	4.569860	2.472943	2.265299	1.930411	1.486245	1.553798	2.147966	2.214458	2.020199	0.296263	3.203046	28874.000000		1
11755.600586	3346.482422	2.861710	3.990358	2284.418213	59938.070312	376.222290	240.368179	137.013596	44.405838	60.650974	279.291138	344.959351	184.500092	0.302064	0.000000	4.070245	3.524589	0.456626	0.601012	3.358776	4.777703	2.575444	2.380877	2.136764	1.647440	1.782838	2.446057	2.537768	2.265997	0.000000	0.000000	28936.000000		1
4322.125000	633.918030	1.816322	2.374479	677.904480	19045.882812	111.507996	75.989487	51.079048	50.425297	18.021370	48.035400	65.239578	46.521282	0.226830	324.098724	3.635697	2.802033	0.259193	0.375568	2.831168	4.279801	2.047306	1.880754	1.708243	1.702649	1.255788	1.681561	1.814511	1.667652	0.000000	2.510677	28999.000000		1
10491.224609	3116.913574	2.741444	2.590341	1937.556274	44278.234375	306.943024	198.065460	122.362755	80.806290	36.782837	145.163925	222.837128	122.501518	1.179939	0.000000	4.020826	3.493725	0.437979	0.413357	3.287254	4.646190	2.487058	2.296809	2.087649	1.907445	1.565645	2.161859	2.347988	2.088141	0.071860	0.000000	29042.000000		1
5155.113770	610.185547	2.821621	5.396543	732.782654	27293.662109	154.849945	80.994400	48.935852	30.905230	15.474201	83.023499	122.492271	77.522110	0.371077	99998.000000	3.712238	2.785462	0.450499	0.732116	2.864975	4.436062	2.189911	1.908455	1.689627	1.490032	1.189608	1.919201	2.088109	1.889426	0.000000	4.999991	29163.000000		1
22366.958984	6226.429199	2.149366	3.379778	7706.534668	99998.000000	1241.211060	787.932251	411.093201	160.009033	143.039215	783.790771	1062.829102	614.663147	2.975146	99998.000000	4.349607	3.794239	0.332310	0.528888	3.886859	4.999991	3.093846	2.896489	2.613940	2.204144	2.155455	2.894200	3.026464	2.788637	0.473508	4.999991	29244.000000		1
8049.748535	1345.836060	2.288134	3.213256	1268.088867	38431.585938	223.167084	131.947006	101.091125	40.276711	39.857323	154.149933	198.709961	178.705750	0.145339	99998.000000	3.905782	3.128992	0.359481	0.506945	3.103150	4.584688	2.348630	2.120399	2.004713	1.605054	1.600508	2.187943	2.298220	2.252139	0.000000	4.999991	29306.000000		1
12343.410156	2587.633057	1.813238	2.652015	3090.640137	67281.367188	492.389832	314.929901	165.232895	69.865189	68.785873	277.946625	361.448090	157.002396	1.763549	0.000000	4.091435	3.412903	0.258455	0.423576	3.490048	4.827895	2.692309	2.498214	2.218096	1.844261	1.837499	2.443961	2.558046	2.195906	0.246388	0.000000	29336.000000		1
8583.291016	2564.687012	3.271847	4.181550	2208.441162	44900.726562	363.178070	229.436325	117.169739	31.851938	27.981846	169.050552	218.396545	172.303909	1.822631	0.000000	3.933654	3.409034	0.514793	0.621337	3.344086	4.652253	2.560120	2.360662	2.068815	1.503136	1.446876	2.228017	2.339246	2.236295	0.260699	0.000000	29479.000000		1
18755.787109	4312.288086	2.297385	3.096074	4859.164551	99616.531250	796.341614	497.382385	267.591431	124.003304	75.092125	424.038757	527.390259	335.202393	3.380860	0.000000	4.273135	3.634708	0.361234	0.490811	3.686562	4.998332	2.901099	2.696690	2.427472	2.093433	1.875594	2.627406	2.722132	2.525307	0.529027	0.000000	29564.000000		1
19178.998047	6530.661621	2.747611	3.006645	4587.551758	96886.453125	758.679932	467.038391	220.666183	100.841339	83.156097	402.313812	542.639343	284.003082	0.729004	0.000000	4.282826	3.814957	0.438955	0.478082	3.661581	4.986263	2.880059	2.669353	2.343736	2.003639	1.919894	2.604565	2.734511	2.453323	0.000000	0.000000	29593.000000		1
22958.251953	9252.431641	2.063021	2.574922	7426.111816	99998.000000	1208.177979	765.963684	360.097412	124.027969	130.423645	572.240173	793.254761	428.923401	2.270211	0.000000	4.360939	3.966256	0.314504	0.410764	3.870761	4.999991	3.082131	2.884208	2.556420	2.093520	2.115356	2.757578	2.899413	2.632380	0.356066	0.000000	29664.000000		1
22518.341797	9863.869141	1.267417	4.277146	5908.128906	99998.000000	960.960815	602.719849	305.894562	160.175552	94.035530	522.564209	778.212341	508.055206	1.616316	0.000000	4.352536	3.994047	0.102919	0.631154	3.771450	4.999991	2.982706	2.780116	2.485572	2.204596	1.973292	2.718140	2.891098	2.705911	0.208526	0.000000	29702.000000		1
16887.847656	3583.381592	1.748480	2.035268	3243.158691	73335.398438	520.359314	330.851257	181.724731	77.682465	51.402840	295.400574	386.170441	263.348206	2.316082	99998.000000	4.227574	3.554293	0.242661	0.308622	3.510968	4.865314	2.716303	2.519633	2.259414	1.890323	1.710987	2.470411	2.586779	2.420530	0.364754	4.999991	29733.000000		1
16397.722656	2945.676758	2.272716	3.009729	2621.708252	56796.578125	427.859497	272.904724	150.301422	98.713562	46.083393	258.528320	385.451935	202.700317	1.082149	99998.000000	4.214784	3.469185	0.356545	0.478527	3.418584	4.754322	2.631301	2.436011	2.176963	1.994377	1.663544	2.412508	2.585970	2.306854	0.034287	4.999991	29830.000000		1
12888.060547	2314.321289	1.862578	2.867877	2580.528076	56436.378906	412.857117	265.509918	122.486107	83.951706	52.602417	221.671478	298.848206	184.722122	0.197935	0.000000	4.110188	3.364424	0.270115	0.457561	3.411709	4.751559	2.615800	2.424081	2.088087	1.924029	1.721006	2.345710	2.475451	2.266519	0.000000	0.000000	29880.000000		1
7091.078613	1490.827271	1.686805	3.993442	1306.259399	32926.640625	231.147812	143.110153	61.199879	61.668606	33.307461	128.952698	175.714523	92.595421	0.794391	0.000000	3.850712	3.173427	0.227065	0.601347	3.116030	4.517548	2.363890	2.155670	1.786751	1.790064	1.522542	2.110430	2.244808	1.966589	0.000000	0.000000	29934.000000		1
5078.775879	1426.068848	1.711475	3.860841	771.366394	22033.070312	137.784531	84.645546	44.171474	20.294085	24.154926	50.684330	69.929947	27.309591	0.569238	0.000000	3.705759	3.154140	0.233371	0.586682	2.887261	4.343075	2.139200	1.927604	1.645142	1.307369	1.383006	1.704874	1.844663	1.436315	0.000000	0.000000	29953.000000		1
13756.515625	4984.024902	2.537917	3.441453	6736.590820	99998.000000	1037.585571	691.753540	285.955109	131.518372	99.234711	536.425598	657.033691	421.901703	1.437471	0.000000	4.138508	3.697580	0.404477	0.536742	3.828440	4.999991	3.016024	2.839951	2.456298	2.118986	1.996664	2.729510	2.817588	2.625211	0.157599	0.000000	29982.000000		1
7288.425781	2297.915771	1.140983	2.281967	1313.888550	32926.863281	236.871231	140.606155	59.784443	24.426294	26.843946	106.691193	158.177292	105.759903	0.798409	0.000000	3.862634	3.361334	0.057279	0.358309	3.118559	4.517550	2.374512	2.148004	1.776588	1.387858	1.428846	2.028129	2.199144	2.024321	0.000000	0.000000	30020.000000		1
10184.842773	2560.270996	2.211041	3.823836	1739.561646	43886.570312	293.726105	183.189499	126.266769	41.593468	49.534096	187.747269	245.755478	118.989143	0.284126	99998.000000	4.007954	3.408286	0.344597	0.582499	3.240440	4.642332	2.467942	2.262901	2.101289	1.619025	1.694904	2.273574	2.390503	2.075507	0.000000	4.999991	30135.000000		1
5319.208984	2069.077637	2.568754	2.411484	1261.576050	29248.292969	203.628525	130.904709	66.756775	45.534485	19.365879	101.232979	166.114838	75.893898	0.487585	99998.000000	3.725847	3.315777	0.409723	0.382284	3.100914	4.466101	2.308839	2.116955	1.824495	1.658340	1.287037	2.005322	2.220408	1.880207	0.000000	4.999991	30159.000000		1
27333.613281	5315.523926	2.500912	4.418998	6500.472168	99998.000000	1065.582886	663.127197	309.699890	161.103760	123.448227	592.512634	770.354919	431.051178	1.788337	0.000000	4.436697	3.725546	0.398098	0.645324	3.812945	4.999991	3.027587	2.821597	2.490941	2.207106	2.091485	2.772698	2.886691	2.634529	0.252449	0.000000	30224.000000		1
21900.671875	3994.369873	2.278883	4.144545	4303.675293	95329.304688	682.878540	443.410797	236.609100	94.569016	93.150497	487.332489	693.535950	348.067749	1.583021	0.000000	4.340457	3.601448	0.357722	0.617477	3.633840	4.979227	2.834343	2.646806	2.374032	1.975749	1.969185	2.687825	2.841069	2.541664	0.199487	0.000000	30358.000000		1
9955.807617	3797.528564	2.019849	3.567886	2798.505371	61536.179688	448.292358	292.819489	136.979675	82.619530	54.810371	233.904663	300.029266	244.935196	0.749013	99998.000000	3.998076	3.579501	0.305319	0.552411	3.446926	4.789131	2.651561	2.466600	2.136656	1.917083	1.738863	2.369039	2.477164	2.389051	0.000000	4.999991	30423.000000		1
7534.307617	1573.570190	3.574053	3.934851	1634.122559	37775.832031	249.499130	170.456741	88.922691	50.523975	34.019806	133.393280	156.160538	118.128777	1.124374	0.000000	3.877043	3.196886	0.553161	0.594928	3.213285	4.577214	2.397069	2.231614	1.949013	1.703498	1.531732	2.125134	2.193571	2.072356	0.050911	0.000000	30461.000000		1
5191.982910	1164.654175	3.055985	2.503996	699.447449	28245.695312	132.600769	71.570496	80.004517	38.861275	14.832784	100.798172	127.645195	112.704483	0.612304	0.000000	3.715333	3.066197	0.485151	0.398634	2.844755	4.450952	2.122546	1.854734	1.903115	1.589517	1.171223	2.003453	2.106004	2.051941	0.000000	0.000000	30491.000000		1
17404.322266	4410.955078	1.390766	3.256428	3371.334473	69437.718750	529.157227	343.994141	143.973602	80.473244	48.195751	239.803864	310.843964	176.966522	1.616261	99998.000000	4.240657	3.644533	0.143254	0.512742	3.527802	4.841596	2.723585	2.536551	2.158283	1.905651	1.683009	2.379856	2.492543	2.247891	0.208512	4.999991	30517.000000		1
254.420776	218.865280	1.261249	1.606628	0.000000	1414.159424	0.000000	0.000000	0.000000	0.000000	0.505733	0.000000	0.000000	0.000000	0.168224	0.000000	2.405553	2.340177	0.100801	0.205915	0.000000	3.150498	0.000000	0.000000	0.000000	0.000000	0.000000	0.000000	0.000000	0.000000	0.000000	0.000000	30553.000000		0
16283.124023	3026.048096	1.807071	2.833956	3303.914551	67631.523438	516.011230	344.558472	148.599197	92.108192	59.947880	291.200531	376.567688	260.048615	2.093779	0.000000	4.211738	3.480876	0.256975	0.452393	3.519029	4.830149	2.712659	2.537263	2.172016	1.964298	1.777774	2.464192	2.575843	2.415055	0.320931	0.000000	30567.000000		1
23129.419922	7855.914062	0.860363	2.830872	6599.092773	99998.000000	1071.651611	679.372314	343.398987	151.547256	127.201141	633.591125	827.200562	470.325653	1.727053	0.000000	4.364165	3.895197	0.000000	0.451920	3.819484	4.999991	3.030054	2.832108	2.535799	2.180548	2.104491	2.801809	2.917611	2.672399	0.237306	0.000000	30684.000000		1
10869.787109	3124.071045	1.214993	3.953353	4445.666016	99998.000000	752.438416	458.505707	282.421143	122.516937	99.268631	483.237274	654.292297	428.547180	1.994168	99998.000000	4.036221	3.494721	0.084574	0.596966	3.647937	4.999991	2.876471	2.661345	2.450897	2.088196	1.996812	2.684160	2.815772	2.631999	0.299762	4.999991	30735.000000		1
16113.704102	3609.781494	3.611058	2.232627	3386.309082	71082.820312	569.850281	346.636902	178.690323	53.524452	50.194016	273.765076	378.535095	232.809937	1.543466	99998.000000	4.207195	3.557481	0.557634	0.348816	3.529727	4.851765	2.755761	2.539875	2.252101	1.728552	1.700652	2.437378	2.578106	2.367002	0.188497	4.999991	30773.000000		1
17137.548828	5357.644531	1.594293	4.727372	3146.958496	63816.832031	511.586090	327.468384	177.891632	88.194931	49.938065	234.444321	326.919495	182.406235	1.833774	0.000000	4.233949	3.728974	0.202568	0.674620	3.497891	4.804935	2.708919	2.515169	2.250155	1.945444	1.698432	2.370040	2.514441	2.261040	0.263346	0.000000	30868.000000		1
12162.215820	3184.990234	2.944971	4.668780	2209.850342	44433.445312	341.271210	229.356155	123.109016	66.873955	35.817627	150.350769	210.755035	146.326492	0.648289	99998.000000	4.085013	3.503108	0.469081	0.669203	3.344363	4.647710	2.533100	2.360510	2.090290	1.825257	1.554097	2.177106	2.323778	2.165323	0.000000	4.999991	30915.000000		1
11154.758789	2288.137207	1.329091	4.545431	2896.155029	62507.835938	451.755402	290.121216	147.698746	66.161613	53.450443	268.257507	336.731934	231.403763	0.844339	99998.000000	4.047460	3.359482	0.123555	0.657575	3.461822	4.795935	2.654903	2.462579	2.169377	1.820606	1.727951	2.428552	2.527284	2.364370	0.000000	4.999991	30953.000000		1
4080.310547	1583.894531	2.519415	3.318103	680.522522	19764.175781	113.965736	77.235321	31.244440	27.420605	19.196274	65.116226	99.805206	48.374611	1.187008	99998.000000	3.610693	3.199726	0.401300	0.520890	2.832843	4.295879	2.056774	1.887816	1.494773	1.438077	1.283217	1.813689	1.999153	1.684618	0.074454	4.999991	30992.000000		1
17987.281250	3525.934570	2.167868	2.645848	5407.598145	99998.000000	895.274109	552.754028	269.290558	120.672867	100.054985	460.272675	597.776611	318.602631	2.450417	99998.000000	4.254965	3.547274	0.336033	0.422565	3.733004	4.999991	2.951956	2.742532	2.430221	2.081610	2.000239	2.663015	2.776539	2.503249	0.389240	4.999991	31035.000000		1
9913.998047	2104.673340	2.198706	3.299600	1853.863525	47989.265625	299.057892	197.118744	134.987579	48.032314	40.261292	170.314896	209.610977	135.018417	0.170305	0.000000	3.996249	3.323185	0.342167	0.518461	3.268078	4.681144	2.475755	2.294728	2.130294	1.681533	1.604888	2.231253	2.321414	2.130393	0.000000	0.000000	31084.000000		1
7368.905273	2578.264648	1.668303	3.811501	2690.870361	57671.953125	420.702148	278.828583	137.738281	51.405926	42.950314	195.660141	282.606140	139.792038	1.482304	0.000000	3.867403	3.411328	0.222275	0.581096	3.429893	4.760965	2.623975	2.445337	2.139055	1.711013	1.632966	2.291502	2.451182	2.145483	0.170937	0.000000	31214.000000		1
4568.330566	1227.331055	1.791652	2.775365	705.849304	21301.619141	136.162491	78.447227	68.718033	36.566975	26.110016	74.003563	83.149933	85.475067	0.365050	99998.000000	3.659758	3.088962	0.253254	0.443320	2.848712	4.328413	2.134058	1.894578	1.837071	1.563089	1.416807	1.869253	1.919862	1.931839	0.000000	4.999991	31294.000000		1
8806.359375	3827.838623	0.986796	2.726025	3277.804688	63449.773438	512.384766	334.807678	149.977631	57.517895	53.700226	233.528458	350.278809	181.453354	0.979239	0.000000	3.944796	3.582954	0.000000	0.435530	3.515583	4.802430	2.709596	2.524795	2.176027	1.759803	1.729976	2.368340	2.544414	2.258765	0.000000	0.000000	31315.000000		1
15668.093750	7456.091797	1.958174	2.812370	6702.783691	99998.000000	1079.092651	683.936279	303.609497	161.335037	121.560982	564.672668	684.149048	444.002869	1.845283	99998.000000	4.195016	3.872511	0.291851	0.449072	3.826255	4.999991	3.033059	2.835016	2.482315	2.207729	2.084794	2.751797	2.835151	2.647386	0.266063	4.999991	31353.000000		1
12643.446289	4795.774902	1.896499	3.577137	2812.841553	59034.183594	449.091034	286.895630	146.169220	80.303642	51.085217	198.602020	261.066254	152.990448	0.656915	0.000000	4.101865	3.680859	0.277953	0.553536	3.449145	4.771103	2.652334	2.457724	2.164856	1.904735	1.708295	2.297984	2.416751	2.184664	0.000000	0.000000	31405.000000		1
10535.809570	3550.505859	3.009729	3.052901	2217.017090	53284.015625	384.665558	234.999390	107.018066	61.471249	35.814541	181.478027	199.986618	86.091820	1.396295	99998.000000	4.022668	3.550290	0.478527	0.484713	3.345769	4.726597	2.585083	2.371067	2.029457	1.788672	1.554059	2.258824	2.301001	1.934962	0.144977	4.999991	31499.000000		1
7325.285645	931.742432	1.156402	3.361275	1112.631470	27581.640625	187.386475	118.128777	75.045868	14.302381	23.248306	96.669044	129.591034	103.129478	0.265201	0.000000	3.864825	2.969296	0.063109	0.526504	3.046351	4.440620	2.272738	2.072356	1.875327	1.155408	1.366391	1.985287	2.112575	2.013383	0.000000	0.000000	31520.000000		1
6111.507812	1076.437622	3.120744	1.918085	1412.987549	28740.408203	213.592087	149.499649	76.263947	35.302643	26.609581	116.966209	174.743134	88.873352	0.790547	0.000000	3.786148	3.031989	0.494258	0.282868	3.150138	4.458493	2.329585	2.174640	1.882319	1.547807	1.425038	2.068060	2.242400	1.948772	0.000000	0.000000	31576.000000		1
322.892120	198.660614	0.453310	0.635250	0.000000	1048.505127	0.000000	0.000000	10.663568	10.564889	0.000000	0.000000	0.000000	0.000000	1.188243	0.000000	2.509058	2.298112	0.000000	0.000000	0.000000	3.020571	0.000000	0.000000	1.027903	1.023865	0.000000	0.000000	0.000000	0.000000	0.074905	0.000000	31605.000000		0
5649.936523	1239.909668	2.692104	2.417651	590.280029	22523.660156	134.953659	66.195534	59.676514	27.124565	27.260250	89.379082	112.087738	56.330654	0.356905	99998.000000	3.752043	3.093390	0.430092	0.383394	2.771058	4.352639	2.130185	1.820829	1.775803	1.433363	1.435530	1.951236	2.049558	1.750745	0.000000	4.999991	31706.000000		1
10210.114258	1592.334717	2.547168	4.631775	1575.346436	37136.160156	262.851715	161.180862	79.520370	54.051773	30.763378	145.231766	216.885513	163.049606	0.052358	0.000000	4.009031	3.202034	0.406058	0.665747	3.197376	4.569797	2.419711	2.207314	1.900478	1.732810	1.488034	2.162062	2.336231	2.212320	0.000000	0.000000	31731.000000		1
5977.987793	2280.061035	1.440106	2.744528	1415.633423	33833.933594	245.829483	149.943710	63.673038	64.801689	26.797689	132.998566	160.524017	110.320755	0.856335	0.000000	3.776555	3.357946	0.158394	0.438468	3.150951	4.529353	2.390634	2.175928	1.803956	1.811586	1.428097	2.123847	2.205540	2.042657	0.000000	0.000000	31805.000000		1
8592.298828	3939.957275	1.992095	4.181550	3274.150391	66427.226562	531.343628	339.824921	148.630035	57.200272	60.586216	277.795532	378.451843	212.087219	1.169169	0.000000	3.934109	3.595491	0.299310	0.621337	3.515099	4.822346	2.725375	2.531255	2.172107	1.757398	1.782374	2.443725	2.578011	2.326514	0.067877	0.000000	31839.000000		1
6425.564941	1918.393921	2.340558	3.179335	1176.982910	29795.687500	203.465088	123.682594	76.470551	61.563759	18.163221	97.692841	133.294601	85.308548	0.293213	99998.000000	3.807911	3.282938	0.369319	0.502336	3.070770	4.474154	2.308490	2.092309	1.883494	1.789325	1.259193	1.989863	2.124813	1.930993	0.000000	4.999991	31873.000000		1
11630.623047	2285.932373	1.908834	4.196969	2525.671387	54857.054688	405.012085	264.291840	119.846420	42.093033	44.985580	200.322754	293.479431	196.131958	0.858238	0.000000	4.065603	3.359063	0.280768	0.622936	3.402377	4.739233	2.607468	2.422084	2.078625	1.624210	1.653073	2.301730	2.467578	2.292548	0.000000	0.000000	31910.000000		1
4530.080078	860.060913	0.619832	0.918954	1425.667969	42762.382812	227.993134	151.522583	114.585564	43.212433	42.913307	215.300476	290.506683	159.009903	1.388270	99998.000000	3.656106	2.934529	0.000000	0.000000	3.154018	4.631062	2.357922	2.180477	2.059130	1.635609	1.632592	2.333045	2.463156	2.201424	0.142474	4.999991	31949.000000		1
20147.718750	5204.234863	2.241878	2.059937	6273.172852	99998.000000	1022.126770	639.746277	354.330841	193.307251	119.013817	638.771790	832.202393	480.418732	2.209196	0.000000	4.304226	3.716357	0.350612	0.313854	3.797487	4.999991	3.009505	2.806008	2.549409	2.286248	2.075597	2.805346	2.920229	2.681620	0.344234	0.000000	31970.000000		1
6867.362793	2438.916748	1.964342	4.113708	1693.651001	38096.941406	267.205963	171.017990	76.766594	36.125999	31.614491	124.373352	193.254822	85.327049	1.114297	0.000000	3.836790	3.387197	0.293217	0.614233	3.228824	4.580890	2.426846	2.233042	1.885172	1.557820	1.499886	2.094727	2.286130	1.931087	0.047001	0.000000	32016.000000		1
15798.064453	4515.567871	2.568754	2.519415	2686.522461	60115.359375	461.879303	283.512787	149.129608	60.243919	45.497482	265.013428	357.244965	227.015594	1.785320	99998.000000	4.198604	3.654712	0.409723	0.401300	3.429190	4.778986	2.664529	2.452573	2.173564	1.779913	1.657987	2.423268	2.552966	2.356056	0.251716	4.999991	32081.000000		1
9709.595703	2971.068115	1.840992	4.048949	2152.794922	49422.601562	347.790222	222.433167	105.744484	45.651669	32.826401	177.876221	232.060593	150.551208	1.183926	0.000000	3.987201	3.472913	0.265052	0.607342	3.333003	4.693925	2.541317	2.347199	2.024258	1.659457	1.516223	2.250118	2.365601	2.177684	0.073325	0.000000	32111.000000		1
8432.760742	4114.274902	1.563456	2.059937	3050.233887	63047.050781	489.845734	315.330780	151.997482	59.300297	40.853371	251.460388	333.250397	209.234756	1.597876	99998.000000	3.925970	3.614293	0.194086	0.313854	3.484333	4.799665	2.690059	2.498766	2.181836	1.773057	1.611228	2.400470	2.522771	2.320634	0.203543	4.999991	32149.000000		1
6566.658203	1303.958984	1.541869	2.260381	1401.075073	30119.974609	219.041046	143.424683	66.877045	49.003693	17.888769	108.575356	117.104980	68.927727	0.645855	99998.000000	3.817344	3.115264	0.188048	0.354182	3.146461	4.478855	2.340525	2.156624	1.825277	1.690229	1.252580	2.035731	2.068575	1.838394	0.000000	4.999991	32171.000000		1
14439.797852	3840.074951	1.597377	4.391244	3405.653320	74453.937500	569.726929	348.366882	187.284698	59.398975	53.172909	269.913483	365.290436	232.187027	1.608757	0.000000	4.159561	3.584340	0.203407	0.642588	3.532200	4.871888	2.755667	2.542037	2.272502	1.773779	1.725690	2.431225	2.562638	2.365838	0.206490	0.000000	32198.000000		1
2868.003418	936.701050	1.989012	2.288134	513.593628	24192.808594	104.054596	60.114403	51.140724	44.726547	14.320883	69.744919	110.844986	68.150627	0.429910	0.000000	3.457580	2.971601	0.298637	0.359481	2.710620	4.383686	2.017261	1.778979	1.708767	1.650565	1.155970	1.843513	2.044716	1.833470	0.000000	0.000000	32278.000000		1
15251.437500	3828.316650	2.127780	2.559503	2752.646973	56848.132812	454.752777	285.665222	140.279282	52.556160	42.756039	216.040573	286.707520	165.467255	1.796298	99998.000000	4.183311	3.583008	0.327927	0.408156	3.439750	4.754716	2.657775	2.455857	2.146994	1.720624	1.630997	2.334535	2.457439	2.218712	0.254378	4.999991	32326.000000		1
23679.904297	5294.720703	2.858626	7.169693	6444.819824	99998.000000	1029.722046	655.794067	318.389862	204.988449	130.210861	533.227783	756.838928	441.390961	0.748784	0.000000	4.374380	3.723843	0.456157	0.855501	3.809211	4.999991	3.012720	2.816767	2.502959	2.311729	2.114647	2.726913	2.879004	2.644824	0.000000	0.000000	32366.000000		1
5477.740723	1548.761475	3.666565	2.880212	884.271362	22336.958984	127.765465	96.471680	53.225330	29.162918	17.410789	46.120396	51.890072	50.687412	0.410383	0.000000	3.738601	3.189985	0.564259	0.459424	2.946586	4.349024	2.106413	1.984400	1.726118	1.464831	1.240819	1.663893	1.715084	1.704900	0.000000	0.000000	32430.000000		1
8641.678711	2907.567871	2.442321	4.662613	1860.962280	39683.019531	313.033417	193.566284	82.792221	46.360928	37.711040	154.871521	234.737274	81.768417	0.366797	99998.000000	3.936598	3.463530	0.387803	0.668629	3.269737	4.598605	2.495591	2.286830	1.917989	1.666152	1.576468	2.189971	2.370582	1.912586	0.000000	4.999991	32466.000000		1
6213.921875	2159.646973	2.488577	4.381993	2840.092529	55743.820312	435.744629	296.001923	146.113708	61.859798	50.783009	241.999481	371.057037	175.927292	2.128191	99998.000000	3.793366	3.334383	0.395951	0.641672	3.453332	4.746197	2.639232	2.471295	2.164691	1.791409	1.705718	2.383814	2.569441	2.245333	0.328010	4.999991	32561.000000		1
3910.038818	5.812848	3.065236	2.948054	627.769043	18511.863281	115.091301	66.405228	31.515810	9.806290	8.563542	48.177250	69.640076	66.803032	1.086599	0.000000	3.592181	0.764389	0.486464	0.469535	2.797800	4.267450	2.061043	1.822202	1.498528	0.991505	0.932653	1.682842	1.842859	1.824796	0.036069	0.000000	32586.000000		0
13652.719727	2562.068848	1.958174	3.108409	2618.868164	62291.683594	425.534363	271.698975	156.410309	79.326096	61.434242	305.006439	451.755402	207.677475	1.565206	0.000000	4.135219	3.408591	0.291851	0.492538	3.418114	4.794430	2.628935	2.434088	2.194265	1.899416	1.788411	2.484309	2.654903	2.317389	0.194572	0.000000	32762.000000		1
10372.972656	2543.332031	2.309720	2.541001	2376.350586	52597.605469	398.055176	247.118484	142.511902	67.318016	45.198360	204.017075	213.709259	135.141769	1.619131	0.000000	4.015903	3.405403	0.363559	0.405005	3.375911	4.720966	2.599943	2.392905	2.153851	1.828131	1.655123	2.309667	2.329823	2.130790	0.209282	0.000000	32829.000000		1
14954.384766	3121.755127	2.075356	3.666565	2959.248291	65103.746094	482.725372	308.882690	191.805466	101.522850	66.707436	298.666260	413.979584	236.461090	1.382060	0.000000	4.174768	3.494399	0.317093	0.564259	3.471181	4.813606	2.683700	2.489794	2.282861	2.006564	1.824174	2.475186	2.616979	2.373760	0.140527	0.000000	32877.000000		1
16167.375977	5075.710449	2.488577	2.991227	3327.005615	73959.585938	532.654175	336.380402	187.972382	90.220947	63.395500	296.177673	385.988495	205.938248	2.151599	99998.000000	4.208640	3.705497	0.395951	0.475849	3.522053	4.868994	2.726445	2.526831	2.274094	1.955307	1.802058	2.471552	2.586574	2.313737	0.332761	4.999991	32968.000000		1
11466.278320	2527.919434	1.881081	3.860841	3433.107910	63886.039062	521.031555	352.440491	145.823837	72.831741	59.812199	308.975189	447.425812	244.176605	0.712917	99998.000000	4.059422	3.402763	0.274407	0.586682	3.535687	4.805406	2.716864	2.547086	2.163829	1.862321	1.776790	2.489924	2.650721	2.387704	0.000000	4.999991	33022.000000		1
2974.414062	754.951660	2.053770	2.306637	485.553162	15153.134766	78.234451	47.051685	18.776886	26.476980	2.528666	29.810503	41.871006	21.561501	0.091300	0.000000	3.473401	2.877919	0.312552	0.362979	2.686237	4.180502	1.893398	1.672575	1.273624	1.422868	0.402891	1.474369	1.621913	1.333679	0.000000	0.000000	33050.000000		1
3396.932617	933.734497	1.597377	2.803118	651.026611	16379.965820	98.991096	61.693279	23.356237	20.901581	11.086040	35.817627	48.485626	47.267548	0.292738	0.000000	3.531087	2.970223	0.203407	0.447641	2.813599	4.214313	1.995596	1.790238	1.368403	1.320179	1.044776	1.554097	1.685613	1.674563	0.000000	0.000000	33068.000000		1
7680.149902	1863.133301	1.736145	2.818537	1213.889038	32982.667969	218.908447	133.926773	71.012337	58.776062	31.225939	120.694450	162.830658	93.190582	0.281745	99998.000000	3.885370	3.270244	0.239586	0.450024	3.084179	4.518286	2.340262	2.126867	1.851334	1.769200	1.494516	2.081687	2.211736	1.969372	0.000000	4.999991	33132.000000		1
4217.762207	1324.977661	2.408400	5.788177	1011.750000	26163.849609	174.502609	110.478027	49.626606	27.543955	21.654013	91.386597	154.156097	83.122177	0.121136	0.000000	3.625082	3.122209	0.381729	0.762542	3.005073	4.417702	2.241802	2.043276	1.695715	1.440026	1.335538	1.960883	2.187961	1.919717	0.000000	0.000000	33151.000000		1
17039.015625	4938.499512	1.384599	2.072273	4757.620117	98834.640625	790.072388	486.129822	215.109283	97.865532	84.907661	394.107971	532.549377	372.571136	1.931476	99998.000000	4.231444	3.693595	0.141324	0.316447	3.677390	4.994909	2.897667	2.686752	2.332659	1.990630	1.928947	2.595615	2.726360	2.571209	0.285889	4.999991	33178.000000		1
4710.602051	2806.162109	1.591209	2.405316	1507.979126	33838.859375	235.027145	151.288223	70.081047	36.246265	21.083521	118.196625	199.379135	84.858322	0.660841	99998.000000	3.673076	3.448113	0.201727	0.381172	3.178395	4.529416	2.371118	2.179805	1.845601	1.559263	1.323943	2.072605	2.299680	1.928694	0.000000	4.999991	33203.000000		1
12372.048828	2308.841553	1.292086	5.415045	2150.207764	45529.078125	362.326965	217.452927	107.394287	76.149841	37.448925	176.864746	244.916702	209.786743	0.924243	0.000000	4.092442	3.363394	0.111292	0.733602	3.332480	4.658289	2.559101	2.337365	2.030981	1.881669	1.573439	2.247641	2.389018	2.321778	0.000000	0.000000	33233.000000		1
7650.635742	2035.656128	2.137031	2.596508	1279.733032	31982.173828	200.609543	140.507477	70.426422	49.043781	25.854065	114.869270	161.353546	95.460220	1.239685	99998.000000	3.883698	3.308704	0.329811	0.414390	3.107119	4.504908	2.302351	2.147699	1.847736	1.690584	1.412529	2.060204	2.207778	1.979822	0.093311	4.999991	33303.000000		1
10814.582031	5126.910156	1.908834	3.860841	3116.481934	63557.527344	501.647186	321.868317	155.044220	96.558029	72.822487	322.759521	406.797577	228.508118	2.011700	0.000000	4.034010	3.709856	0.280768	0.586682	3.493665	4.803167	2.700398	2.507678	2.190456	1.984788	1.862265	2.508879	2.609378	2.358902	0.303563	0.000000	33398.000000		1
10827.166992	1679.370239	1.702224	3.521630	2312.841064	48084.246094	367.066681	244.417130	107.462128	30.997742	51.109886	193.523102	272.509979	156.024841	0.488455	99998.000000	4.034515	3.225147	0.231017	0.546744	3.364146	4.682003	2.564745	2.388132	2.031255	1.491330	1.708505	2.286733	2.435382	2.193194	0.000000	4.999991	33485.000000		1
9592.703125	2907.157715	1.853327	3.293433	2685.911865	60154.683594	427.529541	280.419769	137.988052	69.476631	57.203354	273.139069	355.989899	194.263199	0.168412	99998.000000	3.981941	3.463469	0.267952	0.517649	3.429092	4.779269	2.630966	2.447809	2.139842	1.841839	1.757421	2.436384	2.551438	2.288391	0.000000	4.999991	33522.000000		1
5746.226562	1402.441162	0.885033	2.355976	897.441956	23696.718750	156.163620	96.320580	59.812199	28.777451	19.689672	73.491661	85.638512	53.314758	1.254250	2488.458252	3.759383	3.146885	0.000000	0.372171	2.953006	4.374688	2.193580	1.983719	1.776790	1.459052	1.294238	1.866238	1.932669	1.726847	0.098384	3.395930	33562.000000		1
6970.344238	2345.513184	2.988143	5.149844	1983.790771	48778.234375	317.322876	203.779617	109.663918	84.910744	62.433376	267.909058	322.956879	235.736404	0.688789	0.000000	3.843254	3.370238	0.475401	0.711794	3.297496	4.688226	2.501501	2.309161	2.040064	1.928963	1.795417	2.427987	2.509145	2.372427	0.000000	0.000000	33700.000000		1
3984.020752	697.757568	2.167868	4.348072	847.824646	27877.837891	136.344421	91.105980	70.525108	43.150757	19.720509	91.334175	110.428688	45.170605	0.189218	0.000000	3.600322	2.843704	0.336033	0.638297	2.928306	4.445259	2.134637	1.959547	1.848344	1.634988	1.294918	1.960633	2.043082	1.654856	0.000000	0.000000	33811.000000		1
29748.919922	7098.217773	3.049818	4.958652	8366.991211	99998.000000	1346.311035	850.307068	383.364227	171.730331	151.923477	765.069397	1003.812500	481.639893	3.840325	99998.000000	4.473471	3.851149	0.484274	0.695364	3.922569	4.999991	3.129145	2.929576	2.583611	2.234847	2.181625	2.883701	3.001653	2.682723	0.584368	4.999991	33933.000000		1
16746.177734	3936.219727	1.844076	4.255559	5154.586426	99998.000000	821.955139	523.865540	267.896729	116.509819	95.330696	452.100769	543.083374	393.700928	2.165735	99998.000000	4.223916	3.595079	0.265779	0.628957	3.712194	4.999991	2.914848	2.719220	2.427967	2.066363	1.979233	2.655235	2.734867	2.595166	0.335605	4.999991	34050.000000		1
32211.203125	9958.330078	1.856411	2.251129	7840.831543	99998.000000	1259.981689	796.690063	386.460297	149.681595	117.795738	647.239746	791.188660	532.364319	1.952842	0.000000	4.508007	3.998187	0.268674	0.352400	3.894362	4.999991	3.100364	2.901289	2.587105	2.175169	2.071130	2.811065	2.898280	2.726209	0.290667	0.000000	34082.000000		1
11999.530273	3644.926758	2.812370	3.669649	2840.400879	57430.292969	414.180023	289.852936	113.743706	50.998871	46.000130	237.694580	379.725433	181.949844	0.924827	0.000000	4.079164	3.561689	0.449072	0.564625	3.453380	4.759141	2.617189	2.462178	2.055927	1.707561	1.662759	2.376019	2.579470	2.259952	0.000000	0.000000	34140.000000		1
5542.397461	3056.857910	2.470075	4.563933	1826.399780	41946.378906	306.196747	195.021805	101.942238	34.087646	31.139593	138.965607	197.892761	194.587006	0.576574	0.000000	3.743698	3.485275	0.392710	0.659339	3.261596	4.622694	2.486001	2.290083	2.008354	1.532597	1.493313	2.142907	2.296430	2.289114	0.000000	0.000000	34188.000000		1
18048.978516	6421.941406	2.735276	4.021195	7316.580566	99998.000000	1185.238037	752.040649	375.022736	143.819412	143.961258	757.150391	995.110168	593.539551	2.285589	99998.000000	4.256453	3.807666	0.437001	0.604355	3.864308	4.999991	3.073806	2.876241	2.574058	2.157818	2.158246	2.879182	2.997871	2.773450	0.358998	4.999991	34238.000000		1
9107.810547	2755.265137	3.432201	4.341904	3129.229980	67065.875000	531.056824	314.566010	166.864182	72.927338	55.507298	267.357056	376.135956	188.018631	0.534881	99998.000000	3.959414	3.440163	0.535573	0.637680	3.495437	4.826501	2.725141	2.497712	2.222363	1.862890	1.744350	2.427092	2.575345	2.274201	0.000000	4.999991	34398.000000		1
15245.332031	2705.999268	2.106194	3.216340	4039.438721	81834.226562	663.293701	417.988464	218.004913	115.843727	61.471249	330.123474	424.963867	253.218124	1.299841	99998.000000	4.183137	3.432328	0.323498	0.507362	3.606321	4.912935	2.821706	2.621164	2.338466	2.063873	1.788672	2.518677	2.628352	2.403495	0.113890	4.999991	34502.000000		1
15739.297852	7874.252930	3.601807	1.717642	4499.313477	86340.703125	702.787170	463.319427	219.210648	95.620575	77.269241	397.419922	561.480957	364.297485	1.269453	0.000000	4.196985	3.896209	0.556520	0.234933	3.653146	4.936215	2.846824	2.665880	2.340862	1.980551	1.888007	2.599250	2.749335	2.561456	0.103617	0.000000	34617.000000		1
19734.333984	6596.154297	3.438369	4.255559	6593.705566	99998.000000	1034.967529	678.376282	332.800171	136.097733	107.622482	582.953064	762.824463	348.653656	1.568018	0.000000	4.295222	3.819291	0.536352	0.628957	3.819129	4.999991	3.014927	2.831471	2.522184	2.133851	2.031903	2.765634	2.882425	2.542394	0.195351	0.000000	34732.000000		1
6537.470703	1117.482178	3.345856	3.293433	1554.962891	35446.214844	238.521027	165.103378	89.453094	31.694668	30.109625	132.301651	162.599380	122.751305	0.636730	99998.000000	3.815410	3.048241	0.524507	0.517649	3.191720	4.549570	2.377527	2.217756	1.951595	1.500986	1.478705	2.121565	2.211119	2.089026	0.000000	4.999991	34819.000000		1
5843.111328	817.098267	2.867877	3.490792	854.837036	23544.746094	148.663956	92.928467	53.764984	18.712128	13.263161	60.071232	65.403015	44.492184	1.835500	99998.000000	3.766644	2.912274	0.457561	0.542924	2.931883	4.371894	2.172206	1.968149	1.730500	1.272123	1.122647	1.778666	1.815598	1.648284	0.263754	4.999991	34931.000000		1
19735.529297	10997.515625	1.612795	2.997394	7701.242676	99998.000000	1252.731812	790.386902	381.245697	139.070450	142.690765	692.956177	880.345764	533.825989	3.750140	0.000000	4.295249	4.041295	0.207579	0.476744	3.886561	4.999991	3.097858	2.897840	2.581205	2.143235	2.154396	2.840706	2.944653	2.727400	0.574047	0.000000	35034.000000		1
11763.004883	2572.843506	2.408400	3.749826	2155.940430	46206.035156	353.581482	223.706741	132.619263	58.809982	55.750912	217.915482	292.665314	156.154358	0.378854	0.000000	4.070518	3.410413	0.381729	0.574011	3.333637	4.664699	2.548490	2.349679	2.122607	1.769451	1.746252	2.338288	2.466371	2.193554	0.000000	0.000000	35198.000000		1
17177.195312	1816.584229	3.052901	2.991227	2515.627686	52544.089844	398.098328	255.200974	147.501389	34.907921	30.584520	203.313980	267.782623	263.909454	1.361636	0.000000	4.234952	3.259256	0.484713	0.475849	3.400646	4.720524	2.599990	2.406882	2.168796	1.542924	1.485502	2.308167	2.427782	2.421455	0.134061	0.000000	35242.000000		1
830.571106	1027.125488	2.568754	0.832609	0.000000	1636.870117	0.000000	0.000000	10.423037	0.000000	0.000000	0.000000	0.000000	0.000000	0.335673	0.000000	2.919377	3.011624	0.409723	0.000000	0.000000	3.214014	0.000000	0.000000	1.017994	0.000000	0.000000	0.000000	0.000000	0.000000	0.000000	0.000000	35259.000000		0
10212.831055	3881.236816	2.235711	3.475374	2059.943604	50041.390625	329.500580	211.303940	144.547165	34.889420	42.015942	208.161621	239.193283	128.252701	0.548426	0.000000	4.009146	3.588970	0.349416	0.541001	3.313855	4.699329	2.517856	2.324908	2.160010	1.542694	1.623414	2.318401	2.378749	2.108067	0.000000	0.000000	35300.000000		1
7197.104004	1679.715576	1.649800	2.627345	984.708679	25039.119141	174.789398	109.444969	62.013985	38.016331	19.409052	68.570015	117.681641	98.204742	0.283531	0.000000	3.857158	3.225236	0.217431	0.419517	2.993308	4.398619	2.242515	2.039196	1.792490	1.579970	1.288004	1.836134	2.070709	1.992132	0.000000	0.000000	35359.000000		1
9752.591797	2010.529785	2.109277	1.437022	2031.375854	42093.414062	328.375000	208.633423	92.700272	66.469986	19.344294	121.086082	166.793259	144.682861	1.425717	99998.000000	3.989120	3.303310	0.324134	0.157463	3.307790	4.624214	2.516370	2.319384	1.967081	1.822626	1.286553	2.083094	2.222178	2.160417	0.154033	4.999991	35379.000000		1
17582.904297	5104.074707	2.593424	2.800035	4262.426758	91379.304688	680.920349	442.115631	212.697800	104.618919	99.120613	392.038788	534.942322	331.097931	1.961216	99998.000000	4.245090	3.707917	0.413874	0.447163	3.629657	4.960848	2.833096	2.645536	2.327763	2.019610	1.996164	2.593329	2.728307	2.519956	0.292526	4.999991	35427.000000		1
3786.232910	1430.743774	3.370527	2.362144	1418.902222	40161.523438	235.794998	147.495224	90.890114	72.492531	47.070187	181.058640	236.729370	163.876038	0.159013	99998.000000	3.578207	3.155562	0.527698	0.373306	3.151953	4.603810	2.372535	2.168778	1.958517	1.860293	1.672746	2.257819	2.374252	2.214515	0.000000	4.999991	35456.000000		1
22530.734375	12098.728516	2.019849	6.142807	9715.954102	99998.000000	1560.464355	986.990662	472.086487	192.853943	185.570145	937.376404	1191.316162	590.474304	2.862588	99998.000000	4.352776	4.082740	0.305319	0.788367	3.987485	4.999991	3.193254	2.994313	2.674021	2.285228	2.268508	2.971914	3.076027	2.771201	0.456759	4.999991	35484.000000		1
18532.113281	7435.911621	0.798688	2.192538	5452.857910	99998.000000	894.398315	556.864624	330.891327	120.561852	92.361061	487.465088	648.047668	351.219330	2.695477	0.000000	4.267925	3.871334	0.000000	0.340947	3.736624	4.999991	2.951531	2.745750	2.519685	2.081210	1.965489	2.687943	2.811607	2.545578	0.430636	0.000000	35529.000000		1
8552.928711	2333.881348	2.433070	3.484625	1877.447998	38826.761719	336.873779	196.270721	112.476288	49.897976	40.178032	166.956696	224.782974	132.872131	0.276904	0.000000	3.932115	3.368079	0.386155	0.542156	3.273568	4.589131	2.527467	2.292856	2.051061	1.698083	1.603989	2.222604	2.351763	2.123434	0.000000	0.000000	35574.000000		1
4357.060547	828.415588	1.952007	2.026016	964.800110	26466.199219	187.827438	107.838341	67.028145	35.351982	31.697750	97.708260	128.573410	79.134903	0.687979	0.000000	3.639194	2.918248	0.290481	0.306643	2.984437	4.422691	2.273759	2.032773	1.826257	1.548414	1.501028	1.989931	2.109151	1.898368	0.000000	0.000000	35650.000000		1
5761.688477	2481.484619	2.932636	3.644979	1516.884888	36625.125000	263.730591	162.044296	109.404884	70.188980	27.670387	117.764900	144.880219	109.475807	0.043758	0.000000	3.760550	3.394711	0.467258	0.561695	3.180953	4.563779	2.421160	2.209634	2.039037	1.846269	1.442015	2.071016	2.161009	2.039318	0.000000	0.000000	35699.000000		1
167.468597	476.872437	0.286788	2.059937	0.000000	1035.029175	0.000000	0.000000	1.745396	15.184330	1.036136	0.000000	0.000000	0.641418	0.918734	0.000000	2.223933	2.678402	0.000000	0.313854	0.000000	3.014953	0.000000	0.000000	0.241894	1.181396	0.015417	0.000000	0.000000	0.000000	0.000000	0.000000	35772.000000		0
22638.824219	12064.131836	1.911918	5.106671	12265.638672	99998.000000	1960.246338	1259.799805	703.641357	316.052399	319.259460	1441.216187	1924.678589	1166.263794	2.931438	99998.000000	4.354854	4.081496	0.281469	0.708138	4.088690	4.999991	3.292311	3.100302	2.847351	2.499759	2.504144	3.158729	3.284358	3.066797	0.467081	4.999991	35789.000000		1
15362.326172	5481.875977	2.605759	3.583304	3836.130859	79516.765625	607.530457	384.175262	208.177032	97.372131	69.902191	338.483490	475.234985	249.406616	1.146301	0.000000	4.186457	3.738929	0.415934	0.554284	3.583893	4.900459	2.783568	2.584529	2.318433	1.988435	1.844491	2.529537	2.676908	2.396908	0.059299	0.000000	35835.000000		1
7535.871094	1041.199707	3.691235	3.885511	1250.616455	26968.164062	192.425293	135.024582	52.682594	29.085823	19.853109	57.126259	51.655708	61.125870	0.516504	0.000000	3.877133	3.017534	0.567172	0.589448	3.097124	4.430851	2.284262	2.130413	1.721667	1.463681	1.297829	1.756836	1.713118	1.786225	0.000000	0.000000	35873.000000		1
9074.542969	1822.720825	2.423819	3.725156	1782.727905	39170.292969	275.411804	185.514633	93.387947	41.426945	28.879213	139.533005	162.435944	71.962128	0.136373	99998.000000	3.957825	3.260720	0.384500	0.571145	3.251085	4.592957	2.439983	2.268378	1.970291	1.617283	1.460585	2.144677	2.210682	1.857104	0.000000	4.999991	36047.000000		1
2399.383057	1037.782959	3.746742	5.680247	627.152283	16576.548828	104.631256	68.224640	30.522846	37.242313	19.291870	50.190933	76.291695	63.062458	0.454614	0.000000	3.380100	3.016107	0.573654	0.754367	2.797373	4.219494	2.019661	1.833941	1.484625	1.571037	1.285374	1.700625	1.882477	1.799771	0.000000	0.000000	36079.000000		1
12175.069336	3431.615234	2.864793	4.989489	2370.417480	52283.796875	370.754822	246.859451	137.688934	68.323318	46.601460	214.073151	275.553650	152.197922	0.981155	99998.000000	4.085472	3.535499	0.457093	0.698056	3.374825	4.718367	2.569087	2.392450	2.138899	1.834569	1.668400	2.330562	2.440206	2.182409	0.000000	4.999991	36139.000000		1
10825.958008	2512.445312	1.859494	4.274062	2251.585693	45162.242188	360.291687	235.606888	129.674301	67.672646	44.711128	209.607895	292.295258	183.352936	2.162591	0.000000	4.034466	3.400097	0.269395	0.630841	3.352489	4.654776	2.556654	2.372188	2.112854	1.830413	1.650416	2.321408	2.465822	2.263288	0.334974	0.000000	36186.000000		1
4647.000000	2428.462646	0.897368	1.884164	1783.973755	37072.582031	299.785675	189.372391	89.237228	41.513290	27.907835	130.855377	178.582397	149.502731	0.043606	99998.000000	3.667173	3.385331	0.000000	0.275119	3.251389	4.569053	2.476811	2.277317	1.950546	1.618187	1.445726	2.116791	2.251839	2.174649	0.000000	4.999991	36227.000000		1
11669.792969	2857.515625	2.340558	4.446751	3502.855957	69839.968750	541.504517	356.011475	157.782578	109.142769	77.537529	344.299438	446.192322	260.643768	1.455971	0.000000	4.067063	3.455989	0.369319	0.648043	3.544422	4.844104	2.733602	2.551464	2.198059	2.037995	1.889512	2.536936	2.649522	2.416047	0.163153	0.000000	36298.000000		1
4563.236328	1719.939819	2.272716	2.719858	1677.328735	35239.261719	272.065948	164.810425	81.833176	47.076355	36.237015	131.046555	157.184326	124.293175	0.804071	0.000000	3.659273	3.235513	0.356545	0.434546	3.224618	4.547027	2.434674	2.216985	1.912929	1.672803	1.559152	2.117426	2.196409	2.094447	0.000000	0.000000	36320.000000		1
6010.212891	907.220520	2.433070	2.793867	1088.445679	23843.666016	174.326828	118.542000	67.385857	37.600025	26.714428	66.469986	80.368401	56.164135	0.621451	0.000000	3.778890	2.957713	0.386155	0.446206	3.036807	4.377373	2.241364	2.073872	1.828569	1.575188	1.426746	1.822626	1.905085	1.749459	0.000000	0.000000	36423.000000		1
7602.248535	2115.185791	1.779317	3.059069	1464.128296	29229.578125	243.162048	153.428345	84.882996	33.427727	16.963646	104.600418	125.338562	72.381516	0.016159	0.000000	3.880942	3.325349	0.250253	0.485589	3.165579	4.465823	2.385896	2.185906	1.928821	1.524107	1.229519	2.019533	2.098085	1.859628	0.000000	0.000000	36461.000000		1
6369.971191	2806.276367	2.383730	1.640549	2263.217529	48388.847656	363.689972	235.893677	151.457825	48.901928	39.117226	219.475861	280.361206	148.580704	0.755979	99998.000000	3.804137	3.448130	0.377257	0.214989	3.354726	4.684745	2.560731	2.372716	2.180292	1.689326	1.592368	2.341387	2.447718	2.171962	0.000000	4.999991	36502.000000		1
19895.335938	3271.630859	1.856411	2.673601	3701.676758	75149.742188	595.772156	381.686676	200.831573	88.561890	57.150928	301.204193	408.431946	363.437103	0.961648	0.000000	4.298751	3.514764	0.268674	0.427097	3.568398	4.875927	2.775080	2.581707	2.302832	1.947247	1.757023	2.478861	2.611120	2.560429	0.000000	0.000000	36661.000000		1
6124.514648	976.151306	2.118529	5.165262	1267.703369	31619.679688	220.666183	130.821442	65.461609	35.358147	31.666914	130.106018	178.603973	105.204834	0.054467	0.000000	3.787072	2.989517	0.326034	0.713092	3.103018	4.499958	2.343736	2.116679	1.815987	1.548489	1.500606	2.114297	2.251891	2.022036	0.000000	0.000000	36696.000000		1
24554.652344	5973.125000	2.056854	4.045865	6095.811523	99998.000000	960.081970	616.590454	302.268066	143.171829	118.356979	577.497925	735.770813	416.221466	3.336952	0.000000	4.390134	3.776201	0.313203	0.607011	3.785032	4.999991	2.982308	2.789997	2.480392	2.155858	2.073194	2.761550	2.866743	2.619324	0.523350	0.000000	36754.000000		1
6975.330566	1809.547119	2.870961	3.503127	1410.770386	33892.824219	232.819199	148.522110	72.144066	37.319405	25.323662	132.492828	203.717957	126.828011	0.783603	0.000000	3.843565	3.257570	0.458027	0.544456	3.149456	4.530108	2.367019	2.171791	1.858201	1.571935	1.403527	2.122192	2.309029	2.103215	0.000000	0.000000	36807.000000		1
20381.859375	3373.653320	1.874913	3.429117	3400.552734	78483.492188	550.792725	356.073151	227.024841	103.447098	71.067841	379.413971	567.821167	271.615723	1.407916	0.000000	4.309244	3.528100	0.272981	0.535182	3.531549	4.894778	2.740988	2.551539	2.356073	2.014718	1.851673	2.579113	2.754212	2.433955	0.148577	0.000000	36846.000000		1
4656.022949	1337.611816	2.944971	4.397411	786.976318	21534.580078	137.618011	84.321754	41.759991	47.927467	19.973375	62.504299	67.404358	97.773018	0.616607	0.000000	3.668015	3.126330	0.469081	0.643197	2.895962	4.333137	2.138675	1.925940	1.620760	1.680584	1.300452	1.795910	1.828688	1.990219	0.000000	0.000000	36931.000000		1
17196.941406	2984.571777	1.569623	3.555551	4446.402832	99998.000000	737.516235	453.608734	299.246002	136.541779	89.995834	542.300110	719.689087	367.338043	2.485948	0.000000	4.235451	3.474882	0.195795	0.550907	3.648009	4.999991	2.867772	2.656681	2.476028	2.135266	1.954222	2.734240	2.857145	2.565066	0.395492	0.000000	36952.000000		1
10089.885742	4514.445312	2.248045	2.975808	4321.418945	82660.085938	673.355957	442.334564	188.789566	109.805771	82.573273	318.852417	377.816589	318.636566	2.370973	0.000000	4.003886	3.654604	0.351805	0.473605	3.635626	4.917296	2.828245	2.645751	2.275978	2.040625	1.916839	2.503590	2.577281	2.503296	0.374927	0.000000	36996.000000		1
10357.849609	2272.561279	2.211041	4.924731	2005.114746	41083.554688	332.834076	213.514984	108.427338	43.964863	42.543259	171.462036	218.063507	112.732239	0.402723	0.000000	4.015270	3.356516	0.344597	0.692383	3.302139	4.613668	2.522228	2.329428	2.035139	1.643106	1.628831	2.234168	2.338583	2.052048	0.000000	0.000000	37053.000000		1
9564.012695	2513.950195	2.901798	2.954222	1812.242310	42385.687500	303.776031	191.864059	104.982803	61.449661	52.824444	184.672775	224.453003	133.513550	0.526080	0.000000	3.980640	3.400357	0.462667	0.470443	3.258216	4.627219	2.482553	2.282994	2.021118	1.788520	1.722835	2.266403	2.351125	2.125525	0.000000	0.000000	37109.000000		1
4900.341309	1282.644165	1.541869	2.892547	731.601624	22099.304688	129.045212	78.764854	40.082436	35.222466	28.080524	81.672821	120.793129	65.350594	1.018626	0.000000	3.690226	3.108106	0.188048	0.461280	2.864275	4.344378	2.110742	1.896333	1.602954	1.546820	1.448405	1.912078	2.082042	1.815250	0.008015	0.000000	37152.000000		1
8004.911133	2669.876221	3.666565	3.904013	2441.343506	59830.070312	399.328735	250.674042	156.758774	75.323402	47.511162	245.403931	334.486969	205.272156	0.261762	0.000000	3.903357	3.426491	0.564259	0.591511	3.387629	4.776919	2.601331	2.399109	2.195232	1.876930	1.676796	2.389882	2.524379	2.312330	0.000000	0.000000	37177.000000		1
21350.677734	5961.588379	1.699140	2.738360	4892.450195	99998.000000	782.335266	504.993073	276.574371	145.145416	120.296646	598.128113	712.948059	406.356598	2.074353	0.000000	4.329412	3.775362	0.230229	0.437491	3.689526	4.999991	2.893393	2.703285	2.441812	2.161803	2.080254	2.776794	2.853058	2.608907	0.316883	0.000000	37314.000000		1
4341.531250	2380.670898	2.322055	2.355976	1707.487793	36911.750000	269.602020	180.808853	82.958740	39.092556	26.828527	108.843643	172.529022	91.028885	1.573390	99998.000000	3.637643	3.376699	0.365873	0.372171	3.232358	4.567164	2.430723	2.257220	1.918862	1.592094	1.428597	2.036803	2.236862	1.959179	0.196836	4.999991	37368.000000		1
8408.137695	2077.594971	2.328223	3.419866	2466.500732	56059.109375	416.502106	255.860886	120.247307	64.814018	68.776627	252.154236	330.712463	211.593811	0.735213	0.000000	3.924700	3.317561	0.367025	0.534009	3.392081	4.748646	2.619617	2.408004	2.080075	1.811669	1.837441	2.401666	2.519451	2.325503	0.000000	0.000000	37428.000000		1
12573.586914	2188.726807	2.026016	2.063021	3092.434814	67123.984375	500.805328	323.203583	199.752258	59.503822	47.501911	271.945679	352.940063	174.687637	2.433603	99998.000000	4.099459	3.340192	0.306643	0.314504	3.490301	4.826878	2.699669	2.509476	2.300492	1.774545	1.676711	2.434482	2.547701	2.242262	0.386250	4.999991	37490.000000		1
7390.278809	1701.206177	2.133947	3.805334	1224.589722	31848.619141	217.502258	129.825409	72.165657	37.189888	27.904753	109.466560	143.788574	71.949791	0.265355	0.000000	3.868661	3.230757	0.329184	0.580393	3.087991	4.503090	2.337464	2.113360	1.858331	1.570425	1.445678	2.039281	2.157724	1.857030	0.000000	0.000000	37514.000000		1
26325.085938	7716.226562	1.779317	2.917217	6605.294434	99998.000000	1057.429443	673.938782	324.045441	130.176941	109.811935	527.738708	691.053528	408.391846	1.202456	0.000000	4.420370	3.887405	0.250253	0.464969	3.819892	4.999991	3.024251	2.828620	2.510606	2.114534	2.040650	2.722419	2.839512	2.611077	0.080069	0.000000	37534.000000		1
290.704041	646.860474	2.815454	2.232627	0.000000	2283.829346	0.000000	0.000000	0.000000	10.663568	4.970987	0.000000	0.000000	14.872872	2.160091	63643.296875	2.463451	2.810811	0.449548	0.348816	0.000000	3.358664	0.000000	0.000000	0.000000	1.027903	0.696443	0.000000	0.000000	1.172395	0.334472	4.803753	37612.000000		0
7010.571777	1513.054932	2.837040	3.472290	1874.370361	39195.031250	312.092865	195.175995	94.861969	61.039524	35.564758	169.984924	227.875961	204.137344	0.596091	0.000000	3.845753	3.179855	0.452865	0.540616	3.272856	4.593231	2.494284	2.290426	1.977092	1.785611	1.551020	2.230410	2.357698	2.309922	0.000000	0.000000	37678.000000		1
4675.321289	1071.522095	1.070057	1.813238	853.190308	24136.046875	165.189713	90.603325	59.278709	36.523800	26.945709	92.271629	140.541397	81.120834	1.199357	99998.000000	3.669811	3.030001	0.029407	0.258455	2.931046	4.382666	2.217983	1.957144	1.772899	1.562576	1.430490	1.965068	2.147804	1.909132	0.078948	4.999991	37757.000000		1
22490.066406	7527.131836	2.451572	3.293433	7273.127441	99998.000000	1161.280518	737.429871	350.386719	126.760162	128.517899	619.384338	821.248962	440.360992	2.166841	99998.000000	4.351991	3.876630	0.389445	0.517649	3.861721	4.999991	3.064937	2.867721	2.544548	2.102983	2.108964	2.791960	2.914475	2.643809	0.335827	4.999991	37798.000000		1
4355.139648	2404.058105	4.644111	4.212387	1708.761353	45406.457031	278.085388	175.005264	94.593689	51.245571	46.536701	199.083084	267.357056	195.450439	0.825213	99998.000000	3.639002	3.380945	0.666903	0.624528	3.232682	4.657118	2.444178	2.243051	1.975862	1.709656	1.667796	2.299034	2.427092	2.291037	0.000000	4.999991	37854.000000		1
5069.999512	1674.615112	1.810155	2.365228	1050.142578	23927.984375	156.623093	103.172646	44.455177	25.511770	11.394415	49.870224	83.853027	76.214600	0.320745	0.000000	3.705008	3.223915	0.257716	0.373873	3.021248	4.378906	2.194856	2.013565	1.647922	1.406741	1.056692	1.697841	1.923519	1.882038	0.000000	0.000000	37882.000000		1
6938.066895	1358.602783	1.877997	3.247177	1278.444092	29295.691406	215.272720	141.000870	68.159874	49.907227	25.126303	96.598114	174.949753	88.768501	0.247490	99998.000000	3.841238	3.133092	0.273695	0.511506	3.106682	4.466804	2.332989	2.149222	1.833529	1.698163	1.400129	1.984969	2.242913	1.948259	0.000000	4.999991	37926.000000		1
6954.935059	1367.221802	1.128648	3.947186	1719.171997	35607.746094	279.975739	181.437943	97.285789	30.393330	31.414047	120.947319	198.706879	122.877739	1.037444	0.000000	3.842293	3.135839	0.052559	0.596288	3.235319	4.551545	2.447120	2.258728	1.988049	1.482778	1.497124	2.082596	2.298213	2.089473	0.015965	0.000000	37958.000000		1
7614.904297	1924.549072	1.285919	1.862578	1508.515625	33653.117188	252.838821	157.538956	77.808899	41.642807	26.748350	106.114532	140.279282	110.000046	1.646660	0.000000	3.881665	3.284329	0.109214	0.270115	3.178550	4.527025	2.402844	2.197388	1.891029	1.619540	1.427297	2.025775	2.146994	2.041393	0.216604	0.000000	37993.000000		1
3489.765381	1828.120483	2.146282	3.262596	1464.714233	27912.806641	232.230194	155.642456	81.102325	41.038395	24.127172	124.638550	155.247742	149.505829	0.010842	99998.000000	3.542796	3.262005	0.331687	0.513563	3.165753	4.445804	2.365919	2.192128	1.909033	1.613190	1.382506	2.095652	2.191025	2.174658	0.000000	4.999991	38093.000000		1
10104.014648	2041.743408	1.896499	2.072273	4762.862305	93267.601562	769.130676	486.802094	219.657791	92.987061	96.601196	403.223511	545.180359	286.260376	1.586056	0.000000	4.004494	3.310001	0.277953	0.316447	3.677868	4.969731	2.886000	2.687352	2.341747	1.968423	1.984982	2.605546	2.736540	2.456761	0.200319	0.000000	38116.000000		1
8665.524414	4553.022949	2.349809	6.944580	4507.078613	95931.484375	734.898132	463.424255	205.284485	77.596115	97.390640	436.419952	595.519287	359.545441	0.325276	0.000000	3.937795	3.658300	0.371033	0.841646	3.653895	4.981961	2.866227	2.665979	2.312356	1.889840	1.988517	2.639904	2.774896	2.555754	0.000000	0.000000	38202.000000		1
16766.337891	5271.956543	3.222507	3.327354	4695.097168	97449.250000	769.241699	476.897125	241.080521	121.730591	88.648239	408.703308	573.893005	354.617615	2.314043	0.000000	4.224438	3.721972	0.508194	0.522099	3.671645	4.988779	2.886063	2.678425	2.382162	2.085400	1.947670	2.611408	2.758831	2.549760	0.364371	0.000000	38239.000000		1
10362.577148	1224.213501	2.503996	3.928683	1870.836426	43895.382812	302.705963	188.385605	74.706657	42.117702	21.478241	117.712479	176.420700	164.387939	1.169300	99998.000000	4.015468	3.087857	0.398634	0.594247	3.272036	4.642419	2.481021	2.275048	1.873359	1.624465	1.331999	2.070822	2.246550	2.215870	0.067926	4.999991	38272.000000		1
11932.703125	3483.446777	3.367443	3.697403	3589.382568	77360.234375	587.735962	363.671478	199.311279	73.106194	64.530319	350.053680	463.334839	307.211304	2.989589	99998.000000	4.076739	3.542009	0.527300	0.567897	3.555020	4.888518	2.769182	2.560709	2.299532	1.863954	1.809764	2.544135	2.665895	2.487437	0.475612	4.999991	38330.000000		1
3311.139893	2085.572510	1.797820	4.144545	1318.356934	27240.880859	225.575485	143.683716	76.381126	43.739750	31.929031	106.546257	145.330444	103.166481	0.563493	0.000000	3.519978	3.319225	0.254746	0.617477	3.120033	4.435221	2.353292	2.157408	1.882986	1.640876	1.504186	2.027538	2.162357	2.013539	0.000000	0.000000	38389.000000		1
15360.574219	3794.201416	2.383730	2.874044	2581.261963	57165.726562	454.509186	269.524933	137.796860	60.922344	43.943275	177.028183	230.410797	155.260086	0.362419	0.000000	4.186408	3.579120	0.377257	0.458493	3.411832	4.757136	2.657543	2.430599	2.139239	1.784777	1.642892	2.248042	2.362503	2.191060	0.000000	0.000000	38427.000000		1
4400.297852	1439.227173	3.200921	3.934851	951.108276	22458.603516	142.669174	99.157623	49.457001	15.304595	13.355673	47.819538	70.895157	34.248001	0.481883	0.000000	3.643482	3.158129	0.505275	0.594928	2.978230	4.351383	2.154330	1.996326	1.694228	1.184822	1.125666	1.679605	1.850617	1.534635	0.000000	0.000000	38448.000000		1
7422.013184	1955.145874	3.071404	5.082002	1464.862305	33285.285156	219.380264	149.632248	77.845901	76.168350	24.722334	97.396805	140.772675	80.035355	0.679088	0.000000	3.870522	3.291179	0.487337	0.706035	3.165797	4.522252	2.341197	2.175025	1.891236	1.881775	1.393089	1.988545	2.148518	1.903282	0.000000	0.000000	38480.000000		1
5678.149902	2491.136719	2.769197	3.373610	1831.376953	44158.789062	311.611786	192.338959	93.585304	80.664436	39.006210	179.652451	222.201874	158.815628	0.308768	0.000000	3.754207	3.396398	0.442354	0.528095	3.262778	4.645017	2.493614	2.284067	1.971208	1.906682	1.591134	2.254433	2.346748	2.200893	0.000000	0.000000	38595.000000		1
11668.432617	5873.498535	3.092990	4.101373	4046.364746	84789.101562	630.698608	411.043884	208.454575	104.532578	76.063499	389.093811	538.241943	276.962921	0.543642	0.000000	4.067012	3.768897	0.490378	0.612929	3.607065	4.928340	2.799822	2.613888	2.319011	2.019252	1.881176	2.590054	2.730978	2.442422	0.000000	0.000000	38644.000000		1
5550.211914	1761.218750	1.424687	2.510163	1428.298340	31076.093750	215.701355	145.848511	80.824791	50.187847	25.635120	117.937592	176.593384	138.213165	0.008531	0.000000	3.744310	3.245813	0.153720	0.399702	3.154819	4.492426	2.333853	2.163902	1.907545	1.700599	1.408835	2.071652	2.246974	2.140549	0.000000	0.000000	38677.000000		1
24279.531250	5968.283203	1.884164	4.230890	6335.898926	99998.000000	1027.541870	648.800110	332.066254	151.343735	110.700050	520.562866	669.618469	410.473389	1.454724	0.000000	4.385240	3.775849	0.275119	0.626432	3.801808	4.999991	3.011800	2.812111	2.521225	2.179965	2.044148	2.716473	2.825827	2.613285	0.162781	0.000000	38716.000000		1
8119.909668	2387.196289	2.334390	3.808417	2282.808594	47764.324219	376.610840	238.089294	123.722679	53.425774	42.009773	192.446884	249.449799	182.026932	0.770739	0.000000	3.909551	3.377888	0.368173	0.580745	3.358469	4.679104	2.575893	2.376740	2.092449	1.727751	1.623350	2.284311	2.396983	2.260136	0.000000	0.000000	38820.000000		1
10523.955078	2569.303223	2.553336	4.607106	3667.129639	74054.421875	582.518250	379.962860	177.743622	60.021893	64.345291	375.519196	533.122925	252.354675	0.919596	99998.000000	4.022179	3.409815	0.407108	0.663428	3.564326	4.869551	2.765310	2.579741	2.249794	1.778310	1.808517	2.574632	2.726827	2.402011	0.000000	4.999991	38969.000000		1
5248.631348	1428.282959	1.409269	1.387682	1035.618164	23522.519531	172.923737	106.598679	37.569191	17.133253	9.531837	57.397629	79.893501	147.051163	1.287264	99998.000000	3.720046	3.154814	0.148994	0.142290	3.015200	4.371484	2.237855	2.027752	1.574832	1.233840	0.979177	1.758894	1.902511	2.167469	0.109668	4.999991	39005.000000		1
14967.987305	4471.344238	3.342773	3.947186	3281.758057	68919.343750	517.987915	339.581299	197.365448	86.283012	49.811630	241.025024	290.808899	177.580185	1.180553	0.000000	4.175163	3.650438	0.524107	0.596288	3.516107	4.838341	2.714320	2.530944	2.295271	1.935925	1.697331	2.382062	2.463608	2.249394	0.072085	0.000000	39088.000000		1
6046.298828	1174.815063	2.377563	3.367443	1060.929443	24524.109375	167.474762	111.057770	58.550949	28.398149	19.520067	53.909920	71.305290	43.092167	1.177194	0.000000	3.781490	3.069969	0.376132	0.527300	3.025687	4.389593	2.223949	2.045549	1.767534	1.453290	1.290481	1.731669	1.853122	1.634398	0.070848	0.000000	39124.000000		1
14744.791992	4095.834229	2.371395	4.884642	3921.053955	71848.625000	629.745728	400.963135	202.354935	78.345467	61.964645	334.126190	414.534668	262.765381	1.159877	0.000000	4.168639	3.612342	0.375004	0.688833	3.593403	4.856419	2.799165	2.603104	2.306114	1.894014	1.792144	2.523911	2.617561	2.419568	0.064412	0.000000	39159.000000		1
530.322876	657.779968	2.411484	2.766114	0.000000	2145.548340	0.000000	0.000000	6.247655	10.219510	4.381993	0.000000	0.000000	0.000000	1.266662	0.000000	2.724540	2.818081	0.382284	0.441870	0.000000	3.331538	0.000000	0.000000	0.795717	1.009430	0.641672	0.000000	0.000000	0.000000	0.102661	0.000000	39239.000000		0
5383.510742	1110.090454	2.056854	3.133079	1000.050293	25797.177734	171.431198	107.949356	76.840599	31.037830	22.733322	95.802513	146.940155	94.239059	1.384496	0.000000	3.731066	3.045358	0.313203	0.495971	3.000022	4.411572	2.234090	2.033220	1.885591	1.491891	1.356663	1.981377	2.167140	1.974231	0.141292	0.000000	39287.000000		1
12716.465820	2505.593262	2.426902	2.433070	2231.535156	45165.851562	372.740753	231.138550	120.814720	53.089645	40.026928	174.354584	254.334442	166.090164	0.435521	0.000000	4.104366	3.398911	0.385052	0.386155	3.348604	4.654810	2.571407	2.363872	2.082120	1.725010	1.602352	2.241433	2.405405	2.220344	0.000000	0.000000	39365.000000		1
7892.178711	1565.114624	4.141461	4.378909	1889.024292	38871.812500	306.677826	198.580444	109.414131	57.030666	29.893763	140.451965	164.150497	94.556679	0.396514	0.000000	3.897197	3.194546	0.617154	0.641366	3.276237	4.589635	2.486682	2.297936	2.039073	1.756108	1.475581	2.147528	2.215242	1.975692	0.000000	0.000000	39411.000000		1
7065.313965	2813.008057	2.433070	4.295648	1795.013550	42758.660156	317.033020	188.286926	102.787178	32.481022	38.170517	162.426682	190.161835	122.535446	0.982566	0.000000	3.849132	3.449171	0.386155	0.633029	3.254068	4.631024	2.501105	2.274820	2.011939	1.511630	1.581728	2.210657	2.279123	2.088262	0.000000	0.000000	39460.000000		1
7201.788086	1691.979614	1.177988	2.602675	2620.724609	50941.222656	428.525574	272.695007	114.332695	84.414261	58.945667	239.267288	303.393646	163.724945	0.920123	0.000000	3.857440	3.228395	0.071141	0.415420	3.418421	4.707069	2.631977	2.435677	2.058171	1.926416	1.770452	2.378883	2.482007	2.214115	0.000000	0.000000	39552.000000		1
12820.757812	5012.229004	2.343642	4.718120	3671.508545	76611.531250	615.875061	370.705475	171.958527	95.084000	81.848595	364.010681	475.904144	314.084961	1.760326	99998.000000	4.107913	3.700031	0.369891	0.673769	3.564845	4.884294	2.789493	2.569029	2.235424	1.978107	1.913011	2.561114	2.677520	2.497047	0.245593	4.999991	39613.000000		1
12645.921875	3962.709229	3.950269	4.098289	4150.835938	88207.507812	710.468750	428.294312	230.275101	65.288918	67.348854	343.685760	499.257294	216.003571	0.818575	0.000000	4.101951	3.597992	0.596627	0.612603	3.618135	4.945506	2.851545	2.631742	2.362247	1.814839	1.828330	2.536161	2.698324	2.334461	0.000000	0.000000	39653.000000		1
8531.421875	4248.389648	1.637465	3.947186	3689.403564	79548.898438	616.251282	379.284454	201.491486	87.109451	64.345291	300.013855	449.655365	241.058945	0.854665	0.000000	3.931021	3.628224	0.214172	0.596288	3.566956	4.900634	2.789758	2.578965	2.304257	1.940065	1.808517	2.477141	2.652880	2.382123	0.000000	0.000000	39682.000000		1
12670.465820	1706.100098	3.555551	4.147629	2421.314697	52569.980469	390.681946	253.810196	129.822311	82.416000	45.182941	223.182510	254.467041	161.920959	1.112306	99998.000000	4.102793	3.232004	0.550907	0.617800	3.384051	4.720738	2.591823	2.404509	2.113349	1.916012	1.654974	2.348660	2.405632	2.209303	0.046224	4.999991	39728.000000		1
5656.486328	1542.005005	2.149366	3.022064	1033.949829	24641.917969	166.713089	111.289047	65.140900	30.868225	21.758862	103.690712	130.719681	77.170563	0.107063	0.000000	3.752547	3.188086	0.332310	0.480304	3.014499	4.391675	2.221970	2.046453	1.813854	1.489512	1.337636	2.015740	2.116341	1.887452	0.000000	0.000000	39797.000000		1
9370.183594	3347.546387	1.930420	3.244093	4220.416992	80138.960938	654.023987	428.355988	226.173737	81.885597	82.298820	374.134613	481.217438	351.000397	1.021582	0.000000	3.971748	3.524727	0.285652	0.511093	3.625355	4.903844	2.815594	2.631805	2.354442	1.913208	1.915394	2.573028	2.682341	2.545308	0.009273	0.000000	39824.000000		1
11469.509766	2662.312012	0.940540	3.102241	2388.059570	54857.511719	404.774628	239.094604	117.154320	51.137638	51.763638	262.749969	320.878448	194.506821	2.381785	99998.000000	4.059545	3.425259	0.000000	0.491676	3.378045	4.739236	2.607213	2.378570	2.068758	1.708741	1.714025	2.419543	2.506341	2.288935	0.376903	4.999991	39845.000000		1
184.648102	319.580170	1.671386	1.079309	0.000000	2708.309082	0.000000	0.000000	0.000000	21.808201	0.000000	0.000000	0.000000	0.000000	0.899331	99998.000000	2.266345	2.504580	0.223077	0.033146	0.000000	3.432698	0.000000	0.000000	0.000000	1.338620	0.000000	0.000000	0.000000	0.000000	0.000000	4.999991	39896.000000		0
24074.945312	9392.439453	2.618094	2.966557	7728.176270	99998.000000	1221.518311	795.142029	375.691895	159.811676	129.202484	686.930542	951.438232	582.616943	2.201751	99998.000000	4.381565	3.972778	0.417985	0.472253	3.888077	4.999991	3.086900	2.900445	2.574832	2.203609	2.111271	2.836913	2.978381	2.765383	0.342768	4.999991	39913.000000		1
8333.341797	3050.585449	2.599592	3.777580	1695.587524	40191.996094	280.512299	178.964783	100.144417	36.980194	30.584520	119.692238	171.150589	136.350586	0.438354	0.000000	3.920819	3.484383	0.414905	0.577214	3.229320	4.604140	2.447952	2.252768	2.000627	1.567969	1.485502	2.078066	2.233378	2.134657	0.000000	0.000000	39983.000000		1
6943.041016	2199.714111	2.664350	0.955959	1705.264404	35833.558594	272.059753	183.747650	92.407318	48.001476	20.432854	118.575920	147.156006	85.727936	1.527507	0.000000	3.841550	3.342366	0.425591	0.000000	3.231792	4.554290	2.434664	2.264222	1.965706	1.681255	1.310329	2.073997	2.167778	1.933122	0.183983	0.000000	40047.000000		1
2683.016113	1267.527588	1.557288	2.143198	563.596436	19532.861328	97.702095	63.734711	70.765640	37.818974	20.072056	97.134689	106.811462	87.189629	0.725794	99998.000000	3.428623	3.102957	0.192369	0.331062	2.750968	4.290766	1.989904	1.804376	1.849822	1.577710	1.302592	1.987374	2.028618	1.940465	0.000000	4.999991	40092.000000		1
5680.524414	1523.422485	2.115445	3.885511	1113.340698	22950.433594	168.369049	119.266678	43.341949	35.614098	26.017504	80.090866	119.328354	98.081398	0.298068	0.000000	3.754388	3.182820	0.325402	0.589448	3.046628	4.360791	2.226262	2.076519	1.636908	1.551622	1.415266	1.903583	2.076744	1.991587	0.000000	0.000000	40184.000000		1
31778.890625	11176.298828	2.907966	4.573184	10476.508789	99998.000000	1722.915649	1071.482056	484.899414	220.561325	170.876129	899.902832	1103.124268	658.085266	3.340219	99998.000000	4.502139	4.048298	0.463589	0.660219	4.020216	4.999991	3.236264	3.029985	2.685652	2.343529	2.232682	2.954195	3.042624	2.818282	0.523775	4.999991	40236.000000		1
3895.807373	1653.284912	1.699140	2.238794	699.327209	17729.240234	135.675247	79.033142	46.003216	19.717426	14.490488	43.924774	60.339516	43.221684	0.747691	99998.000000	3.590597	3.218348	0.230229	0.350014	2.844680	4.248690	2.132501	1.897809	1.662788	1.294850	1.161083	1.642709	1.780602	1.635702	0.000000	4.999991	40348.000000		1
4652.516602	992.189880	3.345856	2.652015	834.188354	20948.431641	132.828964	90.409050	64.382301	31.488056	7.734017	48.226589	92.003349	50.434547	0.374771	0.000000	3.667688	2.996595	0.524507	0.423576	2.921264	4.321152	2.123293	1.956212	1.808766	1.498146	0.888405	1.683287	1.963804	1.702728	0.000000	0.000000	40359.000000		1
9186.824219	2379.684082	1.813238	4.397411	1872.199463	42353.343750	318.204834	196.375565	127.595856	68.073532	38.047169	147.957779	217.563934	136.597290	0.405035	0.000000	3.963166	3.376519	0.258455	0.643197	3.272352	4.626888	2.502707	2.293087	2.105837	1.832978	1.580322	2.170138	2.337587	2.135442	0.000000	0.000000	40435.000000		1
15967.494141	4488.384766	1.322924	2.423819	3176.577881	70900.812500	552.044739	321.544525	163.684860	89.934158	61.557594	339.565887	444.693634	280.182343	2.519008	99998.000000	4.203237	3.652090	0.121535	0.384500	3.501960	4.850651	2.741974	2.507241	2.214009	1.953925	1.789282	2.530924	2.648061	2.447441	0.401230	4.999991	40486.000000		1
4552.748535	2838.698730	2.050686	3.355108	1529.697876	35088.539062	254.997437	165.473419	76.291695	19.479979	33.153275	132.357147	163.765030	106.120705	0.178283	0.000000	3.658274	3.453119	0.311899	0.525706	3.184606	4.545165	2.406536	2.218728	1.882477	1.289588	1.520526	2.121747	2.214221	2.025800	0.000000	0.000000	40565.000000		1
8431.873047	3009.473145	1.831741	3.882427	3302.822998	63621.921875	512.776428	341.977386	162.864578	70.978416	69.137421	284.468719	399.911591	201.796783	0.712652	99998.000000	3.925924	3.478491	0.262864	0.589103	3.518885	4.803607	2.709928	2.533997	2.211827	1.851126	1.839713	2.454035	2.601964	2.304914	0.000000	4.999991	40661.000000		1
6773.703613	1028.587280	3.419866	4.715036	1544.576904	35547.351562	236.661530	156.783447	75.052032	50.536312	29.357193	133.399460	151.809372	152.561813	1.489451	99998.000000	3.830826	3.012241	0.534009	0.673485	3.188810	4.550807	2.374128	2.195300	1.875363	1.703604	1.467715	2.125154	2.181298	2.183446	0.173026	4.999991	40707.000000		1
10792.157227	1174.697876	2.510163	3.944102	2033.176758	39065.660156	318.722900	213.012344	94.214386	79.020805	38.626911	124.274673	178.937027	120.259644	0.344698	99998.000000	4.033108	3.069926	0.399702	0.595948	3.308175	4.591795	2.503413	2.328405	1.974117	1.897741	1.586890	2.094383	2.252700	2.080120	0.000000	4.999991	40816.000000		1
9456.809570	1994.330933	2.297385	3.527797	2321.953613	52688.007812	385.121979	236.920563	132.218384	65.498611	44.717297	230.614319	331.646851	192.998871	2.445322	0.000000	3.975745	3.299797	0.361234	0.547504	3.365854	4.721712	2.585598	2.374603	2.121292	1.816232	1.650476	2.362886	2.520676	2.285555	0.388336	0.000000	40843.000000		1
24091.089844	9481.448242	1.248914	3.626477	6985.500977	99998.000000	1101.209229	708.877502	375.642548	184.345901	145.530884	671.440918	920.421997	476.258789	2.723341	0.000000	4.381856	3.976875	0.096533	0.559485	3.844198	4.999991	3.041870	2.850571	2.574775	2.265634	2.162955	2.827008	2.963987	2.677843	0.435102	0.000000	40873.000000		1
12513.195312	4420.591797	1.239663	2.349809	5420.777832	99998.000000	830.645142	543.240662	249.693405	119.235840	60.885338	387.576630	494.912323	312.700348	2.245859	0.000000	4.097368	3.645480	0.093304	0.371033	3.734062	4.999991	2.919415	2.734992	2.397407	2.076407	1.784513	2.588358	2.694528	2.495128	0.351383	0.000000	40896.000000		1
5397.449219	1302.191895	1.964342	2.719858	934.086060	22197.654297	176.050644	106.484581	47.535831	33.492485	32.798645	71.382385	107.958611	53.308590	0.153769	0.000000	3.732188	3.114675	0.293217	0.434546	2.970387	4.346307	2.245638	2.027287	1.677021	1.524947	1.515856	1.853591	2.033257	1.726797	0.000000	0.000000	40950.000000		1
3674.123535	2155.295898	3.086823	2.864793	1704.407104	38067.871094	287.971863	179.945404	93.600723	55.316105	48.766243	204.411789	257.131378	159.953522	1.402333	0.000000	3.565154	3.333507	0.489512	0.457093	3.231573	4.580559	2.459350	2.255141	1.971279	1.742852	1.688119	2.310506	2.410155	2.203994	0.146851	0.000000	40987.000000		1
13261.500977	3937.681396	2.581089	2.676685	2683.013184	57940.027344	444.039886	278.301270	150.785568	71.703094	61.239967	263.998871	378.532013	211.162094	0.607884	0.000000	4.122592	3.595241	0.411803	0.427597	3.428623	4.762979	2.647422	2.444515	2.178360	1.855538	1.787035	2.421602	2.578103	2.324616	0.000000	0.000000	41020.000000		1
9489.885742	3579.604004	0.669171	2.349809	2197.669678	54748.117188	341.628906	226.796646	138.604813	75.563934	65.076141	289.754272	340.537262	238.323669	1.404977	99998.000000	3.977261	3.553835	0.000000	0.371033	3.341962	4.738369	2.533555	2.355637	2.141778	1.878315	1.813422	2.462030	2.532165	2.377167	0.147669	4.999991	41044.000000		1
112.078484	302.120056	0.857279	1.948923	0.000000	982.442139	0.000000	0.000000	0.000000	0.000000	1.079309	0.000000	0.000000	0.000000	0.140866	99998.000000	2.049522	2.480180	0.000000	0.289795	0.000000	2.992307	0.000000	0.000000	0.000000	0.000000	0.033146	0.000000	0.000000	0.000000	0.000000	4.999991	41111.000000		0
9833.672852	3583.261230	3.416783	3.830003	2643.331543	56912.222656	430.480682	266.478210	139.400406	63.768635	48.127911	271.911743	336.759705	234.123611	1.152683	0.000000	3.992716	3.554278	0.533617	0.583199	3.422152	4.755206	2.633954	2.425662	2.144264	1.804607	1.682397	2.434428	2.527320	2.369445	0.061710	0.000000	41261.000000		1
7273.454102	2338.920166	2.084607	2.738360	1774.432617	38814.593750	303.834625	185.893936	89.194061	40.933548	43.375870	174.983673	224.067535	119.760078	0.755830	99998.000000	3.861741	3.369015	0.319024	0.437491	3.249059	4.588995	2.482637	2.269265	1.950336	1.612079	1.637248	2.242998	2.350379	2.078312	0.000000	4.999991	41345.000000		1
18692.613281	4673.159180	3.808417	5.069666	3301.247070	70724.265625	544.939819	338.653107	182.026932	78.653839	70.352417	270.496307	368.636292	262.679047	1.069646	0.000000	4.271670	3.669611	0.580745	0.704979	3.518678	4.849568	2.736349	2.529755	2.260136	1.895720	1.847279	2.432161	2.566598	2.419425	0.029240	0.000000	41396.000000		1
24604.511719	9404.811523	1.992095	4.335737	8281.333984	99998.000000	1360.878540	849.249329	435.405396	184.845474	149.228287	797.905090	1054.342651	497.857300	3.256004	99998.000000	4.391015	3.973350	0.299310	0.637063	3.918100	4.999991	3.133819	2.929035	2.638894	2.266809	2.173851	2.901951	3.022982	2.697105	0.512685	4.999991	41484.000000		1
10142.734375	2037.407715	1.905751	1.881081	1976.590210	40978.050781	324.159546	209.277924	113.759125	58.214821	30.828136	155.414261	199.761505	114.955612	1.924905	0.000000	4.006155	3.309078	0.280066	0.274407	3.295917	4.612551	2.510759	2.320724	2.055986	1.765034	1.488947	2.191491	2.300512	2.060530	0.284409	0.000000	41560.000000		1
20620.474609	4047.404053	3.015897	3.540132	4154.369629	77937.601562	632.086243	419.271301	213.780182	93.992355	77.651627	354.814972	461.561676	298.320892	2.344873	0.000000	4.314299	3.607177	0.479416	0.549019	3.618505	4.891747	2.800776	2.622495	2.329967	1.973093	1.890151	2.550002	2.664230	2.474684	0.370119	0.000000	41607.000000		1
6323.348145	2233.305176	1.915002	1.757731	2495.093018	51012.140625	411.919647	257.279419	136.760727	49.179466	35.910137	186.427429	229.781708	213.595169	0.868141	0.000000	3.800947	3.348948	0.282169	0.244952	3.397087	4.707674	2.614813	2.410405	2.135961	1.691784	1.555217	2.270510	2.361315	2.329592	0.000000	0.000000	41645.000000		1
11057.753906	4026.678223	1.477111	4.002693	3462.548340	75162.132812	590.918335	361.756470	180.916779	80.587341	70.278404	376.663269	467.423859	215.744537	1.758996	0.000000	4.043667	3.604947	0.169413	0.602352	3.539396	4.875999	2.771528	2.558416	2.257479	1.906267	1.846822	2.575953	2.669711	2.333940	0.245265	0.000000	41689.000000		1
3923.761475	1341.127197	3.200921	5.522976	776.695129	20381.537109	141.040955	86.175079	73.312805	50.897106	24.275192	60.345684	89.434593	48.130993	0.624110	0.000000	3.593703	3.127470	0.505275	0.742173	2.890251	4.309237	2.149345	1.935382	1.865180	1.706693	1.385163	1.780646	1.951506	1.682425	0.000000	0.000000	41737.000000		1
348.181854	434.918182	1.834825	2.022933	0.000000	1975.449219	0.000000	0.000000	0.000000	20.294085	1.874913	0.000000	0.000000	0.000000	0.630017	0.000000	2.541806	2.638407	0.263595	0.305981	0.000000	3.295666	0.000000	0.000000	0.000000	1.307369	0.272981	0.000000	0.000000	0.000000	0.000000	0.000000	41812.000000		0
11157.096680	1754.585693	1.495613	3.718989	3181.989746	58332.382812	499.574921	328.951660	128.829361	57.974289	44.501434	224.329666	288.841461	218.106674	0.536610	0.000000	4.047551	3.244174	0.174819	0.570425	3.502699	4.765910	2.698601	2.517132	2.110015	1.763235	1.648374	2.350887	2.460660	2.338669	0.000000	0.000000	41840.000000		1
4624.621094	236.535095	2.198706	3.644979	823.432251	18948.742188	148.543701	92.126694	42.786877	31.784096	25.154057	65.603455	103.851067	33.800861	1.674844	99998.000000	3.665076	2.373896	0.342167	0.561695	2.915628	4.277580	2.171854	1.964386	1.631311	1.502210	1.400608	1.816927	2.016411	1.528928	0.223974	4.999991	41914.000000		1
4609.800781	3369.163330	0.860363	3.644979	5671.057129	99998.000000	907.815674	581.938477	306.859772	128.055328	91.368095	456.911407	599.478821	344.231598	1.938929	0.000000	3.663682	3.527522	0.000000	0.561695	3.753664	4.999991	2.957998	2.764877	2.486940	2.107398	1.960795	2.659832	2.777774	2.536851	0.287562	0.000000	41973.000000		1
10208.026367	3250.495117	1.921169	2.226459	2313.103271	48682.652344	371.205048	244.435638	101.485840	57.459305	46.518200	196.998489	218.122086	148.284668	0.430194	99998.000000	4.008942	3.511950	0.283566	0.347615	3.364195	4.687374	2.569614	2.388165	2.006405	1.759360	1.667623	2.294463	2.338700	2.171096	0.000000	4.999991	42015.000000		1
12733.672852	4694.504883	2.124696	5.378040	2657.007812	59709.093750	447.777374	275.094177	158.050858	103.311417	51.285660	224.243317	290.290833	175.477066	0.183596	99998.000000	4.104954	3.671590	0.327297	0.730624	3.424393	4.776041	2.651062	2.439481	2.198797	2.014148	1.709996	2.350719	2.462833	2.244220	0.000000	4.999991	42056.000000		1
29049.644531	5784.218262	1.366096	2.590341	5877.393066	99998.000000	923.622925	597.606995	310.177856	139.724197	100.033401	508.431427	689.098450	408.854431	2.773334	0.000000	4.463141	3.762245	0.135481	0.413357	3.769185	4.999991	2.965495	2.776416	2.491611	2.145272	2.000145	2.706232	2.838281	2.611569	0.443002	0.000000	42081.000000		1
6980.070312	822.272766	1.517200	2.201789	1384.833008	30324.658203	217.711960	136.045303	52.389637	43.909355	24.188847	120.182549	135.573486	109.370964	0.669081	99998.000000	3.843860	2.915016	0.181043	0.342776	3.141397	4.481796	2.337882	2.133683	1.719245	1.642557	1.383615	2.079841	2.132175	2.038902	0.000000	4.999991	42110.000000		1
7347.791016	1902.241211	1.541869	2.251129	1248.365234	29851.140625	202.444366	119.760078	59.676514	60.573879	21.333305	89.326660	129.572540	114.730499	2.426295	99998.000000	3.866157	3.279266	0.188048	0.352400	3.096342	4.474961	2.306306	2.078312	1.775803	1.782285	1.329058	1.950981	2.112513	2.059679	0.384944	4.999991	42136.000000		1
8576.339844	385.408752	2.744528	3.737491	1449.434326	26693.369141	227.512085	142.598251	49.296646	13.987839	18.721378	79.924339	100.125916	97.193275	1.055587	99998.000000	3.933302	2.585922	0.438468	0.572580	3.161199	4.426404	2.357004	2.154114	1.692817	1.145751	1.272338	1.902679	2.000546	1.987636	0.023494	4.999991	42159.000000		1
14562.129883	1657.225830	1.082392	2.041435	2736.750244	52657.656250	443.620483	287.743652	146.850723	51.868484	39.740143	226.479019	354.050201	168.162445	1.961777	99998.000000	4.163225	3.219382	0.034385	0.309936	3.437235	4.721461	2.647012	2.459006	2.166876	1.714904	1.599229	2.355028	2.549065	2.225729	0.292650	4.999991	42222.000000		1
19023.083984	13603.213867	1.773150	3.811501	7051.240234	99998.000000	1190.341675	723.568481	383.490662	156.598419	116.478981	654.804199	910.023621	578.182495	3.069054	0.000000	4.279281	4.133642	0.248745	0.581096	3.848265	4.999991	3.075672	2.859480	2.583755	2.194787	2.066247	2.816112	2.959053	2.762065	0.487005	0.000000	42305.000000		1
4425.945312	1598.816772	2.513247	2.704439	690.042053	18043.664062	115.452095	78.055595	34.880169	21.043434	20.155317	46.314671	65.489357	36.489880	1.435276	11980.661133	3.646006	3.203799	0.400235	0.432077	2.838876	4.256325	2.062402	1.892404	1.542579	1.323117	1.304390	1.665719	1.816171	1.562172	0.156935	4.078481	42392.000000		1
9047.988281	1687.502075	1.699140	3.441453	1422.827759	30853.792969	248.031281	150.153412	86.686981	28.450573	27.186241	110.585953	150.252090	116.821274	0.144372	0.000000	3.956552	3.227244	0.230229	0.536742	3.153152	4.489308	2.394506	2.176535	1.937954	1.454091	1.434349	2.043700	2.176821	2.067522	0.000000	0.000000	42426.000000		1
9456.475586	2254.250000	2.312804	4.508426	2297.329834	56536.148438	402.591339	234.681763	132.896805	96.607368	49.620441	280.925507	360.288605	230.164093	0.899930	0.000000	3.975729	3.353002	0.364139	0.654025	3.361223	4.752326	2.604864	2.370479	2.123515	1.985010	1.695661	2.448591	2.556651	2.362038	0.000000	0.000000	42449.000000		1
9412.837891	1380.827271	3.410615	3.459955	1273.639648	33016.023438	204.976120	126.994530	67.277931	52.913872	20.944754	77.688629	93.067238	107.597809	0.352076	0.000000	3.973721	3.140139	0.532833	0.539070	3.105047	4.518725	2.311703	2.103785	1.827873	1.723570	1.321075	1.890357	1.968797	2.031803	0.000000	0.000000	42471.000000		1
5690.854980	664.770813	2.436154	3.910181	878.655823	21848.880859	164.239929	96.798561	59.503822	47.400146	20.460608	77.922997	111.091690	103.641373	0.842109	99998.000000	3.755177	2.822672	0.386705	0.592197	2.943819	4.339429	2.215479	1.985869	1.774545	1.675780	1.310919	1.891666	2.045681	2.015533	0.000000	4.999991	42602.000000		1
28862.625000	8906.925781	1.847160	4.058200	6544.893066	99998.000000	1068.404419	673.445374	347.891998	161.409058	117.447273	599.201294	809.496826	456.211395	3.637800	0.000000	4.460336	3.949728	0.266504	0.608333	3.815902	4.999991	3.028736	2.828302	2.541445	2.207928	2.069843	2.777573	2.908215	2.659166	0.560839	0.000000	42675.000000		1
4023.501953	2936.070801	2.784616	4.138377	2104.765869	44581.140625	359.412842	219.549866	106.740532	40.242790	46.798820	233.334183	328.785156	168.338211	0.395970	0.000000	3.604604	3.467767	0.444765	0.616830	3.323204	4.649151	2.555593	2.341533	2.028329	1.604688	1.670235	2.367978	2.516912	2.226183	0.000000	0.000000	42728.000000		1
14864.255859	3508.095215	2.278883	3.114576	2818.176514	58187.042969	445.143860	289.007996	141.950668	56.524933	44.701878	208.590256	276.040863	156.592255	1.646220	99998.000000	4.172143	3.545071	0.357722	0.493399	3.449968	4.764826	2.648500	2.460910	2.152138	1.752240	1.650326	2.319294	2.440973	2.194770	0.216488	4.999991	42757.000000		1
9799.116211	1573.101440	2.325139	3.694319	1685.300171	37172.292969	276.056305	178.187683	79.955177	41.457783	27.389767	141.081055	166.139511	159.777756	0.503267	0.000000	3.991187	3.196757	0.366449	0.567534	3.226677	4.570220	2.440998	2.250878	1.902847	1.617606	1.437588	2.149469	2.220473	2.203516	0.000000	0.000000	42891.000000		1
21010.087891	7183.658691	1.890332	3.321187	5588.999023	99998.000000	891.330017	574.028748	262.716034	121.779930	83.347290	414.303375	554.237305	276.358490	2.085731	0.000000	4.322428	3.856346	0.276538	0.521293	3.747334	4.999991	2.950038	2.758934	2.419487	2.085576	1.920892	2.617318	2.743696	2.441473	0.319258	0.000000	42947.000000		1
9354.157227	761.282593	1.458608	1.603544	1520.178345	33473.164062	249.758163	156.737183	61.619267	37.085041	21.274714	109.451141	138.432114	95.635986	1.209371	0.000000	3.971005	2.881546	0.163939	0.205081	3.181895	4.524697	2.397520	2.195172	1.789716	1.569199	1.327864	2.039220	2.141237	1.980621	0.082560	0.000000	42976.000000		1
13678.703125	3414.617676	1.976677	3.432201	3350.380371	63906.675781	532.971802	347.447937	163.068100	71.496483	55.436371	241.555420	324.979797	208.960312	1.227896	0.000000	4.136045	3.533342	0.295936	0.535573	3.525094	4.805546	2.726704	2.540890	2.212369	1.854285	1.743795	2.383017	2.511856	2.320064	0.089162	0.000000	43075.000000		1
7303.983398	1240.116333	2.482410	2.602675	1023.193787	25652.226562	173.481888	110.098724	62.932941	50.419128	18.190975	74.731323	127.901146	78.123436	1.377034	0.000000	3.863560	3.093462	0.394873	0.415420	3.009958	4.409125	2.239254	2.041782	1.798878	1.702595	1.259856	1.873503	2.106874	1.892781	0.138945	0.000000	43201.000000		1
6313.964355	3882.707764	1.998263	2.072273	2193.158203	39244.628906	344.453613	226.913834	105.877083	55.081741	29.825922	138.009644	155.553040	92.117447	1.688129	99998.000000	3.800302	3.589135	0.300653	0.316447	3.341070	4.593780	2.537131	2.355861	2.024802	1.741008	1.474594	2.139910	2.191879	1.964342	0.227406	4.999991	43219.000000		1
4226.075684	1155.624878	2.494745	4.095205	871.378235	18693.429688	144.383728	95.148758	49.407661	27.864664	17.703745	60.811329	79.270592	63.096378	0.020647	0.000000	3.625937	3.062817	0.397026	0.612276	2.940207	4.271689	2.159518	1.978403	1.693794	1.445054	1.248065	1.783985	1.899112	1.800004	0.000000	0.000000	43263.000000		1
5478.345215	2571.104248	1.588125	3.589472	1943.958130	44585.750000	319.262543	204.840424	102.201271	55.729328	31.577484	159.379959	224.745956	101.612274	0.488822	0.000000	3.738649	3.410120	0.200885	0.555031	3.288687	4.649196	2.504148	2.311416	2.009456	1.746084	1.499377	2.202434	2.351692	2.006946	0.000000	0.000000	43317.000000		1
446.519196	215.756866	1.551121	3.065236	0.000000	2368.573486	0.000000	0.000000	0.000000	4.526928	0.000000	0.000000	0.000000	0.000000	0.889824	99998.000000	2.649840	2.333965	0.190646	0.486464	0.000000	3.374487	0.000000	0.000000	0.000000	0.655804	0.000000	0.000000	0.000000	0.000000	0.000000	4.999991	43348.000000		0
7140.313965	5865.838379	2.383730	3.244093	4820.907227	95282.679688	776.334290	495.254608	242.397278	131.299423	78.444145	376.635529	494.421997	268.032410	1.048042	99998.000000	3.853717	3.768330	0.377257	0.511093	3.683129	4.979014	2.890049	2.694829	2.384528	2.118263	1.894561	2.575921	2.694098	2.428187	0.020379	4.999991	43400.000000		1
7042.192383	3304.405029	2.611927	4.422081	3059.574463	67217.859375	481.538147	317.674438	151.886475	64.376129	57.551815	252.595215	288.477600	170.854538	1.636628	0.000000	3.847708	3.519093	0.416961	0.645627	3.485661	4.827485	2.682631	2.501982	2.181519	1.808725	1.760059	2.402425	2.460112	2.232626	0.213950	0.000000	43451.000000		1
4799.703613	1327.386108	2.272716	2.066105	835.178223	26118.193359	142.524231	91.710388	77.605370	66.167786	25.736883	100.474373	129.874741	109.007080	0.912224	99998.000000	3.681214	3.122997	0.356545	0.315152	2.921779	4.416943	2.153889	1.962419	1.889892	1.820647	1.410556	2.002055	2.113525	2.037455	0.000000	4.999991	43580.000000		1
7519.894531	2662.632568	2.433070	4.092121	1725.342529	37192.355469	272.904724	179.846725	85.246872	54.976894	34.220249	157.267593	206.823273	135.983627	0.300909	0.000000	3.876212	3.425311	0.386155	0.611948	3.236875	4.570454	2.436011	2.254903	1.930678	1.740180	1.534283	2.196639	2.315599	2.133487	0.000000	0.000000	43636.000000		1
8850.012695	2131.002197	2.285050	2.605759	1620.930298	33481.984375	269.654449	171.418869	93.471207	54.902885	33.017590	129.809982	179.115875	123.309464	1.261353	99998.000000	3.946944	3.328584	0.358896	0.415934	3.209764	4.524811	2.430808	2.234059	1.970678	1.739595	1.518745	2.113308	2.253134	2.090997	0.100837	4.999991	43775.000000		1
8279.221680	4710.336914	2.392981	3.947186	3845.360596	72326.398438	619.828430	392.843658	186.368835	91.756645	64.437805	261.652161	363.196594	191.053040	0.417379	0.000000	3.917989	3.673052	0.378939	0.596288	3.584937	4.859297	2.792271	2.594220	2.270373	1.962638	1.809141	2.417724	2.560142	2.281154	0.000000	0.000000	43798.000000		1
6217.955078	2961.382080	1.976677	3.953353	1478.655762	33959.019531	245.459442	157.424866	48.809418	25.675209	32.943581	130.543915	152.894852	134.833389	0.205433	99998.000000	3.793648	3.471494	0.295936	0.596966	3.169867	4.530955	2.389980	2.197073	1.688504	1.409514	1.517771	2.115757	2.184393	2.129797	0.000000	4.999991	43853.000000		1
7994.271973	1981.413208	0.823358	0.888117	1271.968262	32091.013672	216.987274	136.295090	73.988144	39.215904	20.368095	117.228325	151.997482	118.489578	1.832175	99998.000000	3.902779	3.296975	0.000000	0.000000	3.104476	4.506383	2.336434	2.134480	1.869162	1.593462	1.308950	2.069033	2.181836	2.073680	0.262967	4.999991	43883.000000		1
7537.225098	429.685059	1.834825	2.716774	1235.641724	31749.896484	220.980713	130.254044	90.137680	52.220032	30.760294	104.816277	115.877647	98.778320	0.315414	99998.000000	3.877212	2.633150	0.263595	0.434053	3.091892	4.501742	2.344354	2.114791	1.954906	1.717837	1.487990	2.020429	2.064000	1.994662	0.000000	4.999991	43919.000000		1
9337.418945	3329.546631	1.292086	1.813238	2323.788330	49800.386719	405.181671	242.233841	118.838043	39.922081	41.735321	224.317322	282.285431	224.345078	0.666022	0.000000	3.970227	3.522385	0.111292	0.258455	3.366197	4.697233	2.607650	2.384235	2.074955	1.601213	1.620504	2.350863	2.450688	2.350917	0.000000	0.000000	43958.000000		1
12842.846680	1030.687256	3.740575	3.416783	2414.154297	52778.527344	412.015259	247.136993	106.678856	44.498352	46.851242	228.810333	313.594635	174.666046	1.059567	0.000000	4.108661	3.013127	0.572938	0.533617	3.382765	4.722457	2.614913	2.392938	2.028078	1.648344	1.670721	2.359476	2.496369	2.242208	0.025129	0.000000	43999.000000		1
8513.743164	3534.075684	2.414567	3.213256	2882.937988	60656.277344	455.462036	295.419098	170.829880	68.807465	61.199879	267.418732	359.200043	243.134293	0.617874	0.000000	3.930120	3.548276	0.382839	0.506945	3.459835	4.782876	2.658452	2.470438	2.232564	1.837636	1.786751	2.427192	2.555336	2.385846	0.000000	0.000000	44113.000000		1
3607.693604	2225.608154	2.978892	3.472290	1266.506958	37035.085938	225.819107	135.419296	88.737663	42.808460	32.992920	157.973770	191.731461	147.624741	1.006548	99998.000000	3.557230	3.347449	0.474055	0.540616	3.102607	4.568614	2.353761	2.131680	1.948108	1.631530	1.518421	2.198585	2.282693	2.169159	0.002835	4.999991	44209.000000		1
20498.808594	3183.186279	2.396065	3.410615	4650.642090	90280.242188	745.644958	475.666687	229.498001	112.402275	68.903061	350.445312	469.357361	292.517303	2.035050	0.000000	4.311728	3.502862	0.379499	0.532833	3.667513	4.955593	2.872532	2.677303	2.360779	2.050775	1.838238	2.544620	2.671504	2.466151	0.308575	0.000000	44230.000000		1
10673.782227	2457.644287	3.422950	3.978023	1985.927734	45066.761719	312.943970	203.064194	121.545563	49.361404	41.550297	201.531586	250.368744	185.733582	0.114336	99998.000000	4.028318	3.390519	0.534401	0.599667	3.297963	4.653856	2.495466	2.307633	2.084739	1.693388	1.618574	2.304343	2.398580	2.268890	0.000000	4.999991	44285.000000		1
8095.899902	1742.719482	2.531749	4.631775	2745.356934	60008.218750	448.400299	284.746277	165.146545	76.461304	58.202484	258.589996	335.112976	298.845123	0.276289	0.000000	3.908265	3.241227	0.403421	0.665747	3.438599	4.778211	2.651666	2.454458	2.217870	1.883442	1.764942	2.412612	2.525191	2.475446	0.000000	0.000000	44321.000000		1
26321.001953	9023.259766	1.634382	5.041913	7372.022949	99998.000000	1192.645264	755.133606	432.056458	213.012344	134.500351	672.831726	859.758728	537.813293	2.875507	0.000000	4.420302	3.955364	0.213353	0.702595	3.867587	4.999991	3.076511	2.878024	2.635540	2.328405	2.128723	2.827906	2.934376	2.730632	0.458714	0.000000	44368.000000		1
8545.169922	1317.730957	1.828657	2.032184	1966.315186	42016.960938	325.898773	208.473068	92.808205	32.154144	40.486404	196.576004	229.621353	201.580917	1.088435	0.000000	3.931721	3.119827	0.262132	0.307963	3.293653	4.623425	2.513083	2.319050	1.967586	1.507237	1.607309	2.293530	2.361012	2.304449	0.036803	0.000000	44446.000000		1
18622.781250	6373.341797	1.618963	3.817669	4871.394531	97784.335938	776.645752	494.644043	251.466553	155.065796	86.643806	431.180695	580.310303	313.912262	1.691027	99998.000000	4.270044	3.804367	0.209237	0.581798	3.687653	4.990269	2.890223	2.694293	2.400480	2.190516	1.937737	2.634659	2.763660	2.496808	0.228150	4.999991	44490.000000		1
7358.954102	1393.843750	2.124696	3.022064	1343.939575	31431.679688	223.731415	146.585526	79.393936	32.564281	28.866879	101.744873	150.110229	70.583694	1.373461	99998.000000	3.866816	3.144214	0.327297	0.480304	3.128380	4.497367	2.349727	2.166091	1.899787	1.512741	1.460400	2.007513	2.176410	1.848704	0.137816	4.999991	44551.000000		1
8816.806641	3089.866211	0.752432	3.330438	2493.699219	49866.234375	413.017456	260.813385	139.243134	41.257339	49.022194	183.608887	214.659058	142.444061	1.435950	0.000000	3.945311	3.489940	0.000000	0.522501	3.396844	4.697806	2.615968	2.416330	2.143774	1.615501	1.690393	2.263894	2.331749	2.153644	0.157139	0.000000	44573.000000		1
5336.746094	2538.247070	2.309720	3.897846	1954.701782	40508.828125	314.966919	205.814896	108.963905	35.891636	42.540176	197.473373	235.576050	137.090683	1.289049	0.000000	3.727277	3.404534	0.363559	0.590825	3.291080	4.607550	2.498265	2.313477	2.037283	1.554993	1.628799	2.295509	2.372131	2.137008	0.110269	0.000000	44616.000000		1
7448.925293	2533.485596	2.692104	7.339298	3057.187744	63624.085938	473.323059	312.373474	140.226852	56.043869	67.675728	249.838348	349.245758	298.684753	0.285493	0.000000	3.872094	3.403718	0.430092	0.865655	3.485322	4.803622	2.675158	2.494674	2.146831	1.748528	1.830433	2.397659	2.543131	2.475213	0.000000	0.000000	44644.000000		1
11948.293945	1290.313354	2.574922	2.849375	1585.195923	42172.773438	266.641632	170.280975	111.400063	59.189281	35.728199	234.283966	292.952087	178.955521	0.988526	0.000000	4.077306	3.110695	0.410764	0.454750	3.200083	4.625032	2.425928	2.231166	2.046885	1.772243	1.553011	2.369743	2.466797	2.252745	0.000000	0.000000	44699.000000		1
3485.065674	1059.668213	0.576659	2.652015	661.832031	16691.119141	116.093513	73.226463	38.642330	26.177858	14.450399	51.276409	68.412743	21.823620	1.204433	0.000000	3.542211	3.025170	0.000000	0.423576	2.820748	4.222486	2.064808	1.864668	1.587063	1.417934	1.159880	1.709918	1.835137	1.338927	0.080783	0.000000	44802.000000		1
10342.427734	1714.164062	1.458608	2.396065	1816.331421	37599.332031	280.432129	190.957443	100.520630	41.729153	30.075705	139.055038	161.227112	104.760773	2.269922	0.000000	4.014623	3.234052	0.163939	0.379499	3.259195	4.575180	2.447828	2.280936	2.002255	1.620440	1.478216	2.143187	2.207438	2.020199	0.356011	0.000000	44848.000000		1
27274.919922	10002.387695	2.648932	4.745874	10485.636719	99998.000000	1677.196167	1073.736206	606.744080	237.904282	225.365799	1137.575806	1437.682129	830.031433	1.981238	0.000000	4.435763	4.000103	0.423071	0.676316	4.020595	4.999991	3.224584	3.030898	2.783005	2.376402	2.352888	3.055980	3.157663	2.919095	0.296937	0.000000	44984.000000		1
6275.081543	1338.191528	2.214124	3.873176	1211.372803	32639.751953	194.213867	131.546127	91.833740	33.489403	29.452789	147.168350	207.831650	128.508652	0.832849	0.000000	3.797619	3.126518	0.345202	0.588067	3.083278	4.513747	2.288280	2.119078	1.963002	1.524907	1.469126	2.167814	2.317712	2.108932	0.000000	0.000000	45062.000000		1
32317.029297	8755.270508	1.733061	2.503996	7559.949219	99998.000000	1154.721436	775.285828	378.763306	158.584351	145.540131	656.395386	883.312317	458.154144	1.876015	99998.000000	4.509431	3.942270	0.238814	0.398634	3.878519	4.999991	3.062477	2.889462	2.578368	2.200260	2.162983	2.817166	2.946114	2.661012	0.273236	4.999991	45094.000000		1
4809.269531	2125.876953	2.661267	3.780664	1935.764526	38976.902344	312.860718	204.239105	97.094597	67.965599	24.201181	130.904709	179.871399	147.584656	0.158418	0.000000	3.682079	3.327538	0.425088	0.577568	3.286853	4.590807	2.495351	2.310139	1.987195	1.832289	1.383837	2.116955	2.254962	2.169041	0.000000	0.000000	45154.000000		1
11182.931641	2730.348389	2.445405	3.971855	2592.671875	54271.871094	415.086639	266.348694	135.422394	79.689980	49.635860	222.331390	293.393066	202.539963	0.861630	99998.000000	4.048556	3.436218	0.388351	0.598993	3.413748	4.734575	2.618139	2.425451	2.131691	1.901404	1.695796	2.347001	2.467450	2.306511	0.000000	4.999991	45194.000000		1
11064.170898	3584.402344	3.814585	5.600070	2573.040771	53027.375000	412.712189	268.411713	124.974678	50.955700	71.178856	254.371445	300.963654	284.329956	0.330258	0.000000	4.043919	3.554417	0.581447	0.748193	3.410447	4.724500	2.615647	2.428802	2.096822	1.707193	1.852351	2.405468	2.478514	2.453823	0.000000	0.000000	45241.000000		1
9120.141602	2684.357666	2.981975	3.262596	1907.542236	40948.816406	330.252991	193.538528	103.724640	40.150280	34.997353	181.277588	211.661667	127.577354	0.171646	99998.000000	3.960001	3.428840	0.474504	0.513563	3.280474	4.612241	2.518847	2.286767	2.015882	1.603689	1.544035	2.258344	2.325642	2.105774	0.000000	4.999991	45321.000000		1
12356.972656	2231.781982	2.726025	3.268763	2597.340576	50839.203125	427.763916	271.177826	126.050903	43.036659	56.743877	236.297653	318.873993	264.930176	1.075008	99998.000000	4.091912	3.348652	0.435530	0.514383	3.414529	4.706199	2.631204	2.433254	2.100546	1.633839	1.753919	2.373459	2.503619	2.423131	0.031412	4.999991	45388.000000		1
11160.136719	2685.905518	1.409269	3.379778	5062.956055	99998.000000	833.910828	517.664124	263.699738	122.797562	119.081657	555.628052	669.664734	356.696075	2.943883	99998.000000	4.047669	3.429091	0.148994	0.528888	3.704404	4.999991	2.921120	2.714048	2.421110	2.089190	2.075845	2.744784	2.825857	2.552298	0.468921	4.999991	45418.000000		1
8648.953125	583.344666	2.781532	1.739229	1975.017456	39426.226562	314.316254	211.599991	81.293518	66.491577	32.077049	174.567368	201.278717	117.265335	0.037197	0.000000	3.936964	2.765925	0.444284	0.240357	3.295571	4.595785	2.497367	2.325516	1.910056	1.822767	1.506194	2.241963	2.303798	2.069170	0.000000	0.000000	45474.000000		1
6313.245605	2830.646973	3.385945	4.607106	1885.582886	41424.781250	305.882202	197.161926	108.054207	31.870440	27.315758	124.885254	183.214172	83.174599	0.599760	0.000000	3.800253	3.451886	0.529680	0.663428	3.275446	4.617260	2.485554	2.294823	2.033642	1.503388	1.436413	2.096511	2.262959	1.919991	0.000000	0.000000	45510.000000		1
10199.588867	3253.498535	1.344510	3.564802	3698.516113	78622.460938	608.483337	380.709137	176.870926	85.034096	75.943237	354.179718	509.387390	304.155334	1.404700	0.000000	4.008583	3.512351	0.128564	0.552035	3.568027	4.895546	2.784249	2.580593	2.247656	1.929593	1.880489	2.549224	2.707048	2.483095	0.147584	0.000000	45544.000000		1
6702.537109	1954.421143	2.880212	2.772281	2092.606689	40273.984375	329.071930	218.421219	99.062027	53.610798	36.829090	172.217560	233.445190	177.863876	1.278160	99998.000000	3.826239	3.291018	0.459424	0.442837	3.320688	4.605025	2.517291	2.339295	1.995907	1.729252	1.566191	2.236078	2.368185	2.250088	0.106585	4.999991	45682.000000		1
7270.558594	2790.419678	2.306637	2.565671	1429.115601	35432.000000	244.750183	151.269714	115.149887	41.312847	26.973463	115.063545	145.231766	68.758125	0.083854	0.000000	3.861568	3.445669	0.362979	0.409201	3.155067	4.549396	2.388723	2.179752	2.061264	1.616085	1.430937	2.060938	2.162062	1.837324	0.000000	0.000000	45726.000000		1
2944.446289	849.588501	2.722941	2.463907	521.774780	18206.767578	85.034096	54.076443	49.938065	39.046299	18.474678	83.131432	131.873001	92.086609	0.330567	99998.000000	3.469004	2.929209	0.435038	0.391624	2.717483	4.260233	1.929593	1.733008	1.698432	1.591580	1.266577	1.919765	2.120156	1.964196	0.000000	4.999991	45749.000000		1
17031.935547	5938.855469	1.834825	3.274930	6069.158691	99998.000000	957.753723	622.252197	259.003204	143.597382	92.839035	488.328522	623.525818	323.468781	2.968761	0.000000	4.231264	3.773703	0.263595	0.515202	3.783128	4.999991	2.981254	2.793967	2.413305	2.157146	1.967731	2.688712	2.794854	2.509832	0.472575	0.000000	45820.000000		1
10514.500977	2734.517578	3.281098	5.094337	2333.529785	46837.906250	387.959015	247.433029	118.292221	60.530708	35.450661	152.080750	211.384125	126.402451	0.495315	0.000000	4.021789	3.436881	0.516019	0.707088	3.368013	4.670598	2.588786	2.393458	2.072956	1.781976	1.549624	2.182074	2.325072	2.101755	0.000000	0.000000	45875.000000		1
7089.262695	2322.647461	2.112361	4.650278	2830.048828	53642.429688	454.305634	293.066193	135.986710	51.421345	46.829659	230.265854	286.109283	170.632523	0.368891	0.000000	3.850601	3.365983	0.324768	0.667479	3.451794	4.729508	2.657348	2.466966	2.133497	1.711143	1.670521	2.362230	2.456532	2.232062	0.000000	0.000000	45913.000000		1
9038.867188	2585.338623	1.760815	2.935719	3577.655029	73140.882812	597.292419	370.067139	181.724731	94.288399	66.454567	329.142853	452.242615	209.873093	0.777299	99998.000000	3.956114	3.412518	0.245714	0.467715	3.553598	4.864160	2.776187	2.568280	2.259414	1.974458	1.822525	2.517385	2.655371	2.321957	0.000000	4.999991	45969.000000		1
6889.929688	899.656128	3.197837	2.920300	1360.576416	29762.791016	209.743576	137.824615	75.098289	8.683808	14.882123	95.250519	126.834175	51.190063	0.182677	99998.000000	3.838215	2.954077	0.504856	0.465428	3.133723	4.473674	2.321689	2.139327	1.875630	0.938710	1.172665	1.978867	2.103236	1.709186	0.000000	4.999991	45995.000000		1
5160.556641	257.439758	1.748480	2.325139	1015.746521	25503.484375	162.343430	100.844421	57.332870	32.221985	16.531923	72.532616	80.075447	54.011684	0.474849	0.000000	3.712697	2.410676	0.242661	0.366449	3.006785	4.406600	2.210435	2.003652	1.758404	1.508152	1.218323	1.860533	1.903499	1.732488	0.000000	0.000000	46008.000000		1
6845.326660	3137.198486	1.686805	3.022064	1265.751465	31093.640625	207.871750	124.521370	78.912872	20.068972	20.010382	96.952744	110.428688	91.013466	0.021136	0.000000	3.835394	3.496542	0.227065	0.480304	3.102348	4.492671	2.317796	2.095244	1.897148	1.302525	1.301255	1.986560	2.043082	1.959106	0.000000	0.000000	46025.000000		1
7249.521484	3344.635498	2.457740	4.175382	3115.809570	63806.464844	497.622925	327.459137	153.520844	83.060501	45.491314	235.869003	285.165649	150.606720	0.684222	0.000000	3.860309	3.524349	0.390536	0.620696	3.493571	4.804865	2.696900	2.515157	2.186167	1.919394	1.657928	2.372671	2.455097	2.177844	0.000000	0.000000	46072.000000		1
7230.766113	1234.587158	1.393850	5.057332	1450.414917	33970.632812	266.604645	154.267120	92.610840	30.516678	31.972204	132.930725	198.512604	112.664398	0.581117	0.000000	3.859184	3.091522	0.144216	0.703921	3.161492	4.531104	2.425868	2.188273	1.966662	1.484537	1.504773	2.123625	2.297788	2.051787	0.000000	0.000000	46129.000000		1
9132.113281	3550.697021	4.005776	2.920300	2857.891846	61646.675781	501.172302	291.354706	142.271378	92.592339	57.561066	250.621613	329.300140	201.522324	1.689994	99998.000000	3.960571	3.550314	0.602687	0.465428	3.456046	4.789910	2.699987	2.464422	2.153117	1.966575	1.760129	2.399019	2.517592	2.304323	0.227885	4.999991	46159.000000		1
7723.279297	3394.215820	1.877997	2.796951	4260.539551	83898.109375	666.858521	425.343170	181.323837	74.694321	74.065239	356.248932	477.273315	268.251343	1.827542	99998.000000	3.887802	3.530740	0.273695	0.446685	3.629465	4.923752	2.824034	2.628739	2.258455	1.873288	1.869614	2.551754	2.678767	2.428542	0.261867	4.999991	46196.000000		1
11655.986328	2578.499023	2.778449	3.629560	2561.186768	51363.210938	404.984314	264.954834	122.140724	65.591125	50.459217	219.330917	332.439362	148.990845	0.543877	0.000000	4.066549	3.411367	0.443802	0.559854	3.408441	4.710652	2.607438	2.423172	2.086860	1.816845	1.702940	2.341100	2.521713	2.173160	0.000000	0.000000	46231.000000		1
9369.200195	3981.964111	2.380646	3.941018	3888.878174	80732.640625	606.478882	404.392242	225.476807	112.732239	67.324181	356.785492	497.209686	239.239532	0.402880	99998.000000	3.971703	3.600097	0.376695	0.595608	3.589824	4.907049	2.782816	2.606803	2.353102	2.052048	1.828171	2.552407	2.696540	2.378833	0.000000	4.999991	46287.000000		1
19496.632812	5823.467773	3.580221	4.107540	6763.252930	99998.000000	1108.067505	692.635498	330.561371	217.810638	122.242485	627.590149	860.887329	476.786102	3.678368	0.000000	4.289959	3.765182	0.553910	0.613582	3.830156	4.999991	3.044566	2.840505	2.519252	2.338079	2.087222	2.797676	2.934946	2.678324	0.565655	0.000000	46323.000000		1
6270.440430	1510.344360	3.028231	3.228674	1172.492920	27573.478516	179.038788	115.788223	61.258469	41.516376	16.901972	63.090210	111.026932	64.514900	0.241358	99998.000000	3.797298	3.179076	0.481189	0.509024	3.069110	4.440492	2.252947	2.063664	1.787166	1.618219	1.227937	1.799962	2.045428	1.809660	0.000000	4.999991	46383.000000		1
19618.992188	4318.353516	2.618094	4.459086	4434.265137	89622.171875	700.579163	459.859467	248.330399	117.589127	61.656273	331.640686	472.718658	244.182770	1.574668	0.000000	4.292677	3.635318	0.417985	0.649246	3.646822	4.952415	2.845457	2.662625	2.395030	2.070367	1.789977	2.520668	2.674603	2.387715	0.197189	0.000000	46465.000000		1
9788.508789	2534.820801	2.081524	2.611927	2707.689209	56914.574219	425.833496	276.204315	115.041954	47.973724	40.640594	238.595032	301.848694	118.350807	0.762040	0.000000	3.990716	3.403947	0.318381	0.416961	3.432599	4.755223	2.629240	2.441231	2.060856	1.681003	1.608960	2.377661	2.479789	2.073171	0.000000	0.000000	46499.000000		1
9508.656250	2260.577881	2.485493	3.574053	2269.150635	41217.003906	346.979187	229.177292	97.739098	51.563194	20.466774	116.121269	159.635910	79.119484	0.601999	99998.000000	3.978119	3.354219	0.395413	0.553161	3.355863	4.615077	2.540303	2.360172	1.990068	1.712340	1.311049	2.064912	2.203130	1.898283	0.000000	4.999991	46518.000000		1
4727.103027	719.840210	2.988143	3.654230	860.014648	18617.150391	133.347031	94.328484	41.069233	18.163221	18.699791	50.132339	81.043739	56.194973	0.389770	0.000000	3.674595	2.857236	0.475401	0.562796	2.934506	4.269913	2.124983	1.974643	1.613517	1.259193	1.271837	1.700118	1.908719	1.749697	0.000000	0.000000	46556.000000		1
3983.290039	2613.570312	4.283313	4.903145	2148.332764	48365.867188	361.087311	225.834518	105.217163	56.006863	55.642982	205.793304	244.232101	184.863968	0.059261	0.000000	3.600242	3.417234	0.631780	0.690475	3.332102	4.684539	2.557612	2.353790	2.022087	1.748241	1.745410	2.313431	2.387803	2.266852	0.000000	0.000000	46635.000000		1
11087.055664	1967.622681	2.673601	2.392981	1963.422607	40674.203125	323.052460	201.944794	89.675125	37.189888	31.947533	125.890549	185.375870	121.881691	0.015123	99998.000000	4.044816	3.293942	0.427097	0.378939	3.293014	4.609319	2.509273	2.305233	1.952672	1.570425	1.504437	2.099993	2.268053	2.085938	0.000000	4.999991	46652.000000		1
21674.933594	5580.975098	3.092990	3.904013	5717.637207	99998.000000	925.633545	582.502808	297.997101	104.779274	113.136208	541.350342	674.567871	468.241058	2.282764	99998.000000	4.335958	3.746710	0.490378	0.591511	3.757217	4.999991	2.966439	2.765298	2.474212	2.020275	2.053602	2.733478	2.829026	2.670470	0.358461	4.999991	46742.000000		1
19833.914062	4388.875488	3.253344	3.515462	3903.267090	78810.929688	659.833740	407.423553	202.749649	110.388596	66.682770	309.410004	425.219818	315.133423	2.050117	0.000000	4.297409	3.642353	0.512330	0.545982	3.591428	4.896586	2.819434	2.610046	2.306960	2.042924	1.824014	2.490534	2.628613	2.498494	0.311779	0.000000	46836.000000		1
8638.687500	3304.546875	2.186371	2.904882	2866.464600	59202.789062	452.421478	296.720428	138.074402	64.302124	42.376740	197.501129	230.102417	189.668442	1.010362	0.000000	3.936448	3.519112	0.339724	0.463128	3.457347	4.772342	2.655543	2.472347	2.140113	1.808225	1.627128	2.295570	2.361921	2.277995	0.004477	0.000000	46905.000000		1
22308.068359	7624.223145	4.696534	6.216817	6633.087891	99998.000000	1053.790649	685.928345	320.801331	148.611542	128.154022	522.126282	681.814636	352.517609	2.697737	99998.000000	4.348462	3.882196	0.671777	0.793568	3.821716	4.999991	3.022754	2.836279	2.506236	2.172053	2.107732	2.717776	2.833666	2.547181	0.431000	4.999991	46975.000000		1
22706.384766	5085.051270	3.799166	3.398280	3524.972412	68301.554688	538.491699	368.827484	167.619705	59.812199	58.714386	284.403961	377.566803	198.555771	0.547107	0.000000	4.356148	3.706295	0.579688	0.531259	3.547156	4.834431	2.731179	2.566823	2.224325	1.776790	1.768744	2.453936	2.576994	2.297883	0.000000	0.000000	47023.000000		1
15329.484375	5891.710938	1.899583	4.110624	4698.205566	96943.953125	735.018372	486.379608	236.886642	155.401932	94.066368	438.914703	536.425598	347.201233	1.755681	99998.000000	4.185527	3.770241	0.278658	0.613908	3.671932	4.986521	2.866298	2.686975	2.374541	2.191456	1.973434	2.642380	2.729510	2.540581	0.244446	4.999991	47128.000000		1
13902.638672	3347.731445	1.800903	2.954222	4616.467773	97276.085938	748.713257	471.932281	234.536835	87.294479	72.631302	344.462860	499.892548	252.909744	3.346588	0.000000	4.143097	3.524751	0.255490	0.470443	3.664310	4.988006	2.874316	2.673880	2.370211	1.940987	1.861124	2.537143	2.698877	2.402966	0.524602	0.000000	47165.000000		1
6852.906250	2129.445068	2.568754	3.879343	2119.009521	44897.328125	333.460083	225.745102	108.516769	67.422867	37.852894	210.378830	284.397797	151.679855	0.905306	0.000000	3.835875	3.328266	0.409723	0.588758	3.326133	4.652221	2.523044	2.353618	2.035497	1.828807	1.578099	2.323002	2.453926	2.180928	0.000000	0.000000	47289.000000		1
20165.908203	7256.453613	3.987274	3.725156	5030.842285	99842.289062	786.849854	513.738525	255.179382	146.163055	83.384293	444.931091	568.191223	409.397156	2.404422	0.000000	4.304618	3.860724	0.600676	0.571145	3.701641	4.999314	2.895892	2.710742	2.406846	2.164838	1.921084	2.648293	2.754494	2.612145	0.381011	0.000000	47339.000000		1
13266.835938	1662.628540	2.630429	2.214124	2254.697266	47347.199219	350.251038	237.583572	108.371834	46.619961	47.307636	211.010986	248.244049	167.949661	0.346188	0.000000	4.122767	3.220795	0.420027	0.345202	3.353088	4.675294	2.544379	2.375816	2.034916	1.668572	1.674931	2.324305	2.394879	2.225179	0.000000	0.000000	47409.000000		1
6726.586914	1599.658691	1.107062	1.924253	1421.597412	34959.265625	223.108505	153.795303	84.556114	48.969772	25.033791	122.291824	159.882599	118.520416	0.810503	99998.000000	3.827795	3.204027	0.044172	0.284262	3.152777	4.543562	2.348516	2.186943	1.927145	1.689928	1.398527	2.087397	2.203801	2.073793	0.000000	4.999991	47454.000000		1
16378.618164	4603.691895	1.847160	2.581089	4832.606934	99998.000000	773.833374	497.067841	256.776764	117.490448	89.379082	463.785065	582.357910	341.844788	5.311123	0.000000	4.214277	3.663106	0.266504	0.411803	3.684181	4.999991	2.888648	2.696416	2.409556	2.070003	1.951236	2.666317	2.765190	2.533829	0.725186	0.000000	47511.000000		1
7917.375977	3776.402100	2.032184	3.102241	1762.295044	41487.968750	254.837082	173.136505	95.195015	55.914352	23.383991	139.443588	162.759735	114.853851	2.078146	0.000000	3.898581	3.577078	0.307963	0.491676	3.246079	4.617922	2.406263	2.238389	1.978614	1.747523	1.368919	2.144398	2.211547	2.060146	0.317676	0.000000	47547.000000		1
12684.638672	2287.418701	3.398280	3.811501	3363.486328	70483.281250	536.305359	353.322449	179.985489	97.504738	80.010689	343.935547	479.379517	310.967285	1.217900	0.000000	4.103278	3.359346	0.531259	0.581096	3.526790	4.848086	2.729412	2.548171	2.255238	1.989026	1.903148	2.536477	2.680680	2.492715	0.085612	0.000000	47615.000000		1
8099.375000	1592.084961	1.729977	3.241009	2117.921143	45024.167969	338.835052	218.137512	105.608803	57.363708	49.086952	232.674255	304.250916	187.688675	0.804337	0.000000	3.908452	3.201966	0.238040	0.510680	3.325910	4.653446	2.529988	2.338730	2.023700	1.758637	1.690966	2.366748	2.483232	2.273438	0.000000	0.000000	47662.000000		1
10214.391602	2538.062012	2.652015	3.811501	2740.802246	72202.414062	445.961060	292.002319	189.686935	87.047775	75.878479	406.190063	515.209473	238.317505	1.727153	99998.000000	4.009212	3.404502	0.423576	0.581096	3.437878	4.858552	2.649297	2.465386	2.278037	1.939758	1.880119	2.608729	2.711984	2.377156	0.237331	4.999991	47727.000000		1
12974.799805	2794.141846	1.837908	3.755994	2592.218506	53250.222656	403.103241	266.623138	142.465652	59.590168	48.957436	247.574875	299.088745	191.349075	0.471800	0.000000	4.113101	3.446249	0.264324	0.574725	3.413671	4.726321	2.605416	2.425898	2.153710	1.775175	1.689819	2.393707	2.475800	2.281826	0.000000	0.000000	47796.000000		1
6069.611816	1401.297119	1.982844	2.935719	1159.066406	26049.244141	179.242310	119.815582	56.913483	16.686110	17.413874	70.518936	120.561852	75.286400	0.012729	99998.000000	3.783161	3.146530	0.297289	0.467715	3.064108	4.415795	2.253441	2.078513	1.755215	1.222355	1.240895	1.848306	2.081210	1.876716	0.000000	4.999991	47841.000000		1
9826.259766	2008.164551	2.411484	2.991227	1858.896240	38712.878906	296.985626	198.108627	111.273628	45.312458	32.724636	127.617447	158.285233	89.816978	1.075706	0.000000	3.992388	3.302799	0.382284	0.475849	3.269255	4.587855	2.472735	2.296903	2.046392	1.656218	1.514875	2.105910	2.199440	1.953358	0.031694	0.000000	47906.000000		1
13311.556641	3854.932373	2.340558	5.310198	4040.385498	82386.382812	647.763977	416.085785	211.794266	90.402885	90.513901	409.711700	564.678833	385.365570	0.609845	0.000000	4.124229	3.586017	0.369319	0.725111	3.606423	4.915855	2.811417	2.619183	2.325914	1.956182	1.956715	2.612478	2.751801	2.585873	0.000000	0.000000	48045.000000		1
11977.734375	4055.310791	3.265679	5.152927	3991.902832	82596.890625	649.370605	414.790619	191.682114	77.253822	87.658356	420.023712	563.251038	385.911407	0.200470	0.000000	4.078375	3.608024	0.513974	0.712054	3.601180	4.916964	2.812493	2.617829	2.282582	1.887920	1.942793	2.623274	2.750702	2.586488	0.000000	0.000000	48112.000000		1
4186.854004	1486.954102	2.895631	2.389898	659.247864	18474.166016	122.402840	79.936676	50.813847	6.296995	12.853024	63.919735	61.162876	44.772804	1.399198	7438.785156	3.621888	3.172297	0.461743	0.378379	2.819049	4.266565	2.087791	1.902746	1.705982	0.799133	1.109005	1.805635	1.786488	1.651014	0.145879	3.871502	48165.000000		1
18218.919922	10102.125000	1.791652	3.318103	13832.517578	99998.000000	2199.464355	1421.344482	729.409058	341.459320	263.490051	1349.246704	1686.731079	1141.384277	2.605510	99998.000000	4.260523	4.004413	0.253254	0.520890	4.140901	4.999991	3.342317	3.152699	2.862971	2.533339	2.420764	3.130091	3.227046	3.057432	0.415893	4.999991	48210.000000		1
7818.014648	1597.096069	2.038351	4.169215	2034.277710	53871.203125	328.313324	212.651535	146.998749	66.528580	47.526581	244.898193	301.102417	224.274155	0.747507	0.000000	3.893096	3.203331	0.309279	0.620054	3.308410	4.731357	2.516289	2.327668	2.167314	1.823008	1.676937	2.388986	2.478714	2.350779	0.000000	0.000000	48281.000000		1
7516.724121	2216.683838	1.304422	1.270500	1924.734009	39104.070312	284.678436	206.363800	137.978806	60.151409	33.110104	176.969604	236.880478	201.096771	0.650475	0.000000	3.876029	3.345704	0.115418	0.103975	3.284371	4.592222	2.454355	2.314634	2.139812	1.779246	1.519961	2.247899	2.374529	2.303405	0.000000	0.000000	48324.000000		1
4965.430176	1372.251465	1.378431	1.800903	799.348267	20627.496094	121.715172	89.335915	50.906361	11.289568	19.717426	56.185719	71.514984	40.973637	1.634789	0.000000	3.695957	3.137434	0.139385	0.255490	2.902736	4.314446	2.085345	1.951026	1.706772	1.052677	1.294850	1.749626	1.854397	1.612504	0.213462	0.000000	48370.000000		1
4471.905273	785.502258	2.285050	2.035268	1015.647888	25305.277344	152.040649	112.550301	49.247307	31.879692	23.380907	106.922470	125.014771	106.413658	1.319895	99998.000000	3.650493	2.895147	0.358896	0.308622	3.006743	4.403211	2.181960	2.051347	1.692382	1.503514	1.368861	2.029069	2.096961	2.026997	0.120539	4.999991	48401.000000		1
7023.921387	3225.621582	2.186371	3.318103	2594.398682	46948.769531	407.364960	270.110840	142.129517	50.644241	44.766636	222.127869	267.754883	235.687073	1.112544	99998.000000	3.846580	3.508613	0.339724	0.520890	3.414037	4.671624	2.609984	2.431542	2.152684	1.704530	1.650954	2.346603	2.427737	2.372336	0.046317	4.999991	48464.000000		1
6408.212891	799.767639	2.266548	3.780664	1101.687256	24764.074219	183.155579	116.179855	57.804684	27.189325	21.697186	65.199486	115.011124	68.705696	0.566901	0.000000	3.806737	2.902964	0.355365	0.577568	3.042058	4.393822	2.262820	2.065131	1.761963	1.434398	1.336403	1.814244	2.060740	1.836993	0.000000	0.000000	48509.000000		1
19293.291016	6504.104492	2.377563	3.546299	6107.171875	99998.000000	987.659851	628.539978	339.584381	154.134521	113.120789	625.456238	763.376465	502.014160	1.349051	0.000000	4.285406	3.813188	0.376132	0.549775	3.785840	4.999991	2.994607	2.798333	2.530948	2.187900	2.053542	2.796197	2.882739	2.700716	0.130028	0.000000	48586.000000		1
5308.141113	1489.266968	2.026016	2.932636	789.585144	22047.609375	131.851425	85.616920	52.281708	35.950226	11.107627	65.578789	75.366577	52.389637	0.228430	99998.000000	3.724942	3.172972	0.306643	0.467258	2.897399	4.343361	2.120085	1.932560	1.718350	1.555702	1.045621	1.816763	1.877179	1.719245	0.000000	4.999991	48617.000000		1
4930.688477	763.163696	1.443190	1.177988	1092.543945	23297.927734	180.164352	122.812981	62.143505	40.656013	25.385338	103.376175	116.657837	104.865623	1.378753	99998.000000	3.692908	2.882618	0.159323	0.071141	3.038439	4.367317	2.255669	2.089244	1.793396	1.609125	1.404583	2.014421	2.066914	2.020633	0.139487	4.999991	48662.000000		1
11281.204102	2491.500488	3.429117	4.039698	2560.372803	53790.371094	428.497833	267.566772	150.844162	56.130211	37.621613	183.118576	262.494019	142.447144	0.993117	0.000000	4.052355	3.396461	0.535182	0.606349	3.408303	4.730704	2.631949	2.427432	2.178529	1.749197	1.575437	2.262733	2.419119	2.153654	0.000000	0.000000	48693.000000		1
3942.806641	2727.789062	1.674470	3.200921	1591.585449	33731.148438	254.220337	170.876129	63.019283	41.439281	32.792477	125.702446	151.525665	126.513466	1.281785	0.000000	3.595805	3.435811	0.223877	0.505275	3.201830	4.528031	2.405210	2.232682	1.799473	1.617412	1.515774	2.099344	2.180486	2.102137	0.107815	0.000000	48741.000000		1
194.805939	476.980377	3.364359	1.529534	0.000000	1626.928101	0.000000	0.000000	0.801772	11.930985	4.930898	0.000000	0.000000	0.000000	1.282736	99998.000000	2.289602	2.678500	0.526902	0.184559	0.000000	3.211368	0.000000	0.000000	0.000000	1.076676	0.692926	0.000000	0.000000	0.000000	0.108137	4.999991	48802.000000		0
11735.205078	4108.193848	1.942755	3.558635	3815.219971	77359.890625	613.377197	397.293488	206.462479	100.372612	66.852371	308.922791	437.847717	248.031281	1.294454	0.000000	4.069491	3.613651	0.288418	0.551283	3.581520	4.888516	2.787728	2.599112	2.314841	2.001615	1.825117	2.489850	2.641323	2.394506	0.112086	0.000000	48873.000000		1
24381.751953	5515.217285	2.698272	3.882427	5144.675293	99998.000000	818.078857	526.647095	281.008789	117.444191	78.567497	383.126801	517.198486	308.121002	3.995528	99998.000000	4.387065	3.741563	0.431086	0.589103	3.711358	4.999991	2.912795	2.721520	2.448720	2.069832	1.895243	2.583343	2.713657	2.488721	0.601574	4.999991	48912.000000		1
11461.103516	6085.641113	1.248914	3.632644	3828.825439	81304.296875	605.254639	404.382996	228.187424	76.590820	81.996613	361.648560	485.041260	217.255569	1.116228	99998.000000	4.059227	3.784306	0.096533	0.560223	3.583066	4.910113	2.781938	2.606793	2.358292	1.884177	1.913796	2.558287	2.685779	2.336971	0.047753	4.999991	48980.000000		1
10741.029297	2784.563721	2.630429	3.904013	3684.848877	73791.046875	570.553345	384.110504	174.564285	74.015900	74.302689	324.773193	439.685638	270.261963	0.714570	0.000000	4.031046	3.444757	0.420027	0.591511	3.566420	4.868004	2.756296	2.584456	2.241955	1.869325	1.871005	2.511580	2.643142	2.431785	0.000000	0.000000	49031.000000		1
14574.766602	5399.598633	2.433070	4.573184	3978.726074	81292.679688	634.257202	411.395416	200.150070	124.598465	65.063805	330.894409	444.382172	245.835648	2.080924	0.000000	4.163601	3.732362	0.386155	0.660219	3.599744	4.910051	2.802265	2.614259	2.301356	2.095513	1.813339	2.519689	2.647757	2.390645	0.318256	0.000000	49156.000000		1
28270.289062	4740.276855	2.223376	3.197837	6479.693848	99998.000000	1032.830444	663.438660	303.816101	153.076797	121.332787	620.565430	754.143738	486.006470	1.653430	0.000000	4.451330	3.675804	0.347013	0.504856	3.811554	4.999991	3.014029	2.821801	2.482611	2.184909	2.083978	2.792788	2.877454	2.686642	0.218386	0.000000	49190.000000		1
12284.464844	2202.575928	1.150235	1.486362	2482.875244	54656.394531	394.669220	264.103729	144.534836	61.819710	38.728676	226.664047	263.005920	138.564713	1.757681	99998.000000	4.089356	3.342931	0.060786	0.172125	3.394955	4.737641	2.596233	2.421775	2.159972	1.791127	1.588033	2.355383	2.419966	2.141653	0.244940	4.999991	49239.000000		1
16753.406250	2711.673340	1.785485	3.484625	2641.838867	53550.578125	436.136261	277.786285	151.504089	89.810806	51.048210	238.724548	318.581055	154.279449	0.759158	0.000000	4.224103	3.433237	0.251756	0.542156	3.421906	4.728764	2.639622	2.443711	2.180424	1.953329	1.707981	2.377897	2.503220	2.188308	0.000000	0.000000	49274.000000		1
20523.728516	5039.325684	2.735276	3.688152	4160.715820	85439.531250	697.513977	417.701660	184.037521	89.385254	92.542999	414.312622	542.707153	344.049652	0.702811	99998.000000	4.312256	3.702372	0.437001	0.566809	3.619168	4.931659	2.843553	2.620866	2.264906	1.951266	1.966344	2.617328	2.734565	2.536621	0.000000	4.999991	49339.000000		1
6899.560059	1361.495361	1.190323	2.405316	1295.944336	30925.916016	199.955795	123.596252	57.894112	11.715123	13.374175	80.183372	135.484055	89.533272	1.593243	99998.000000	3.838821	3.134016	0.075665	0.381172	3.112586	4.490323	2.300934	2.092005	1.762634	1.068747	1.126267	1.904084	2.131888	1.951984	0.202282	4.999991	49357.000000		1
9452.405273	2619.679199	2.470075	2.954222	2275.571045	53714.226562	376.333313	245.687637	129.402924	39.675385	52.004169	224.835388	294.324371	157.936768	0.787552	0.000000	3.975542	3.418248	0.392710	0.470443	3.357090	4.730089	2.575573	2.390383	2.111944	1.598521	1.716038	2.351865	2.468826	2.198483	0.000000	0.000000	49390.000000		1
23291.085938	8519.629883	2.377563	2.584173	6603.647461	99998.000000	1049.260620	679.680664	316.551941	119.112495	107.280190	583.560547	787.704041	415.947021	1.211253	0.000000	4.367190	3.930421	0.376132	0.412322	3.819784	4.999991	3.020883	2.832305	2.500445	2.075957	2.030519	2.766086	2.896363	2.619038	0.083235	0.000000	49450.000000		1
10406.955078	6830.715820	2.556419	3.941018	5862.363281	99998.000000	942.507751	600.823303	294.774597	159.034576	104.970467	561.508728	732.708679	409.656189	1.893347	0.000000	4.017323	3.834466	0.407632	0.595608	3.768073	4.999991	2.974285	2.778747	2.469490	2.201492	2.021067	2.749357	2.864931	2.612420	0.277230	0.000000	49478.000000		1
6603.305176	622.816528	2.488577	4.082870	1002.677673	25972.232422	168.085342	109.873611	49.959652	21.253128	17.987448	92.839035	103.147980	83.368874	1.365480	99998.000000	3.819761	2.794360	0.395951	0.610966	3.001161	4.414509	2.225530	2.040893	1.698619	1.327423	1.254970	1.967731	2.013461	1.921004	0.135285	4.999991	49510.000000		1
11084.917969	1838.438721	1.501781	2.880212	1584.832031	36234.644531	277.357635	170.817535	87.460999	30.677032	30.245310	138.182327	141.330826	91.223160	0.355348	99998.000000	4.044733	3.264449	0.176607	0.459424	3.199983	4.559124	2.443040	2.232533	1.941814	1.486813	1.480658	2.140452	2.150237	1.960105	0.000000	4.999991	49583.000000		1
5737.098633	1889.045898	3.617226	3.971855	1125.240845	33117.253906	163.595428	120.339821	78.357803	39.786396	30.815802	163.268555	200.421432	141.497345	0.543134	99998.000000	3.758692	3.276242	0.558376	0.598993	3.051245	4.520054	2.213771	2.080409	1.894082	1.599735	1.488773	2.212903	2.301944	2.150748	0.000000	4.999991	49601.000000		1
869.028442	486.478302	1.680638	5.220770	0.000000	3361.858154	0.000000	0.000000	0.000000	5.424296	0.000000	6.864402	0.000000	36.607063	0.067329	0.000000	2.939034	2.687063	0.225474	0.717735	0.000000	3.526579	0.000000	0.000000	0.000000	0.734343	0.000000	0.836603	0.000000	1.563565	0.000000	0.000000	49615.000000		1
8526.112305	1950.585083	3.129995	5.569232	1512.018799	40003.714844	253.258209	160.012115	105.920258	41.537960	25.126303	125.264549	168.594162	114.283356	1.020778	0.000000	3.930751	3.290165	0.495544	0.745795	3.179557	4.602100	2.403563	2.204153	2.024979	1.618445	1.400129	2.097828	2.226843	2.057983	0.008931	0.000000	49633.000000		1
7361.704590	3287.641846	2.796951	3.392113	2868.814453	58423.070312	472.286926	293.393066	148.910660	50.906361	44.942410	220.678513	317.418488	123.368050	0.609032	0.000000	3.866978	3.516885	0.446685	0.530470	3.457702	4.766584	2.674206	2.467450	2.172926	1.706772	1.652656	2.343760	2.501632	2.091203	0.000000	0.000000	49656.000000		1
7528.587402	3426.329834	1.489446	1.652884	3343.549805	71620.906250	530.020691	347.805634	195.552216	112.133995	56.111710	260.868866	320.116760	125.107285	1.738883	99998.000000	3.876714	3.534829	0.173025	0.218242	3.524208	4.855040	2.724293	2.541337	2.291263	2.049737	1.749053	2.416422	2.505308	2.097283	0.240270	4.999991	49687.000000		1
17029.021484	4070.559814	1.729977	2.689020	2838.359375	63411.386719	451.255829	289.652496	143.618958	71.123352	46.382515	229.109451	295.351257	239.387558	0.946881	0.000000	4.231190	3.609654	0.238040	0.429594	3.453067	4.802167	2.654423	2.461877	2.157212	1.852012	1.666354	2.360043	2.470339	2.379102	0.000000	0.000000	49719.000000		1
34670.886719	10255.731445	1.168737	3.688152	7135.623535	99998.000000	1132.348877	738.290222	415.968597	151.898804	157.153488	783.022949	1050.851807	651.186951	2.735981	99998.000000	4.539965	4.010967	0.067717	0.566809	3.853432	4.999991	3.053980	2.868227	2.619061	2.181554	2.196324	2.893775	3.021541	2.813706	0.437113	4.999991	49789.000000		1
21472.730469	5850.845215	3.092990	3.228674	4291.679199	85512.703125	679.156433	437.656525	221.048569	108.202225	82.789131	408.607727	559.507385	394.965271	1.971326	99998.000000	4.331887	3.767219	0.490378	0.509024	3.632627	4.932031	2.831970	2.641133	2.344488	2.034236	1.917973	2.611307	2.747806	2.596559	0.294758	4.999991	49881.000000		1
5317.182617	1480.305664	3.274930	4.474505	1615.990112	34714.148438	244.836517	159.527969	74.416786	39.348507	29.249262	134.447922	185.218597	103.622871	0.258479	0.000000	3.725682	3.170352	0.515202	0.650745	3.208439	4.540506	2.388876	2.202837	1.871671	1.594928	1.466115	2.128554	2.267685	2.015456	0.000000	0.000000	49906.000000		1
6903.285156	1681.698364	1.964342	2.750695	1383.944946	31531.712891	226.516037	156.308548	71.860367	51.775974	31.571318	123.448227	197.155746	122.242485	0.792422	0.000000	3.839056	3.225748	0.293217	0.439442	3.141119	4.498747	2.355099	2.193983	1.856489	1.714128	1.499293	2.091485	2.294809	2.087222	0.000000	0.000000	49980.000000		1
7240.933105	1100.203979	3.188586	3.244093	1405.037720	33052.664062	239.131607	150.156494	75.119873	46.493530	39.132645	155.926163	191.151718	136.652802	0.359941	0.000000	3.859795	3.041473	0.503598	0.511093	3.147688	4.519207	2.378637	2.176544	1.875755	1.667392	1.592539	2.192919	2.281378	2.135618	0.000000	0.000000	50011.000000		1
6887.376465	2073.641602	1.483278	1.659051	1229.693237	28181.535156	197.090988	136.230331	77.935326	58.335087	25.132471	96.530273	131.419693	106.129951	0.306725	0.000000	3.838054	3.316734	0.171223	0.219860	3.089797	4.449965	2.294667	2.134274	1.891734	1.765930	1.400235	1.984663	2.118660	2.025838	0.000000	0.000000	50068.000000		1
27404.716797	9786.072266	2.312804	5.415045	9035.224609	99998.000000	1437.728394	924.581970	502.507568	189.757858	134.947495	770.253174	969.323914	549.861450	3.454444	99998.000000	4.437825	3.990608	0.364139	0.733602	3.955939	4.999991	3.157677	2.965945	2.701143	2.278200	2.130165	2.886633	2.986469	2.740253	0.538378	4.999991	50101.000000		1
10954.633789	2795.254883	3.808417	2.608843	2935.460205	61770.320312	463.939240	312.660278	161.091431	103.570450	73.673599	268.254425	340.342987	186.819061	0.136439	0.000000	4.039598	3.446421	0.580745	0.416448	3.467676	4.790780	2.666461	2.495073	2.207072	2.015236	1.867312	2.428547	2.531917	2.271421	0.000000	0.000000	50167.000000		1
20245.007812	4401.654785	1.828657	4.585519	4412.672852	93128.984375	690.498474	457.207428	250.347168	116.799690	78.801857	403.319122	546.879456	331.227478	1.694536	0.000000	4.306318	3.643616	0.262132	0.661389	3.644702	4.969085	2.839163	2.660113	2.398543	2.067442	1.896536	2.605649	2.737892	2.520126	0.229051	0.000000	50234.000000		1
17048.048828	5078.091309	3.092990	4.159964	6757.402832	99998.000000	1088.812622	691.553101	350.759857	154.748184	115.060463	590.659302	825.566223	398.967957	2.805821	0.000000	4.231675	3.705700	0.490378	0.619090	3.829780	4.999991	3.036953	2.839826	2.545010	2.189626	2.060926	2.771337	2.916752	2.600938	0.448060	0.000000	50262.000000		1
7745.809082	1309.953735	2.695188	4.098289	1169.251953	27400.320312	184.981155	128.175598	72.036140	18.952658	21.829786	103.690712	132.918396	81.160919	0.389049	0.000000	3.889067	3.117256	0.430589	0.612603	3.067908	4.437756	2.267128	2.107805	1.857550	1.277670	1.339049	2.015740	2.123585	1.909347	0.000000	0.000000	50313.000000		1
7413.375977	2136.645508	2.069189	1.813238	2084.280518	45177.246094	351.894684	219.981583	109.133514	53.897587	33.350636	207.495529	251.444977	211.445801	0.565802	0.000000	3.870016	3.329732	0.315800	0.258455	3.318956	4.654920	2.546413	2.342386	2.037958	1.731569	1.523104	2.317009	2.400443	2.325199	0.000000	0.000000	50347.000000		1
26343.289062	7356.773926	2.297385	2.911049	10319.093750	99998.000000	1667.556396	1060.288086	488.128082	304.889252	173.469559	939.945129	1220.142944	644.396545	2.745898	0.000000	4.420670	3.866687	0.361234	0.464050	4.013641	4.999991	3.222080	3.025424	2.688534	2.484142	2.239223	2.973103	3.086411	2.809153	0.438684	0.000000	50416.000000		1
8900.527344	1643.743774	0.900452	1.612795	1728.460205	35039.613281	278.856323	186.325668	97.365967	44.717297	29.992443	124.502869	147.831345	79.261337	2.051475	99998.000000	3.949416	3.215834	0.000000	0.207579	3.237659	4.544559	2.445380	2.270273	1.988407	1.650476	1.477012	2.095179	2.169766	1.899061	0.312066	4.999991	50520.000000		1
12673.086914	2806.239258	1.736145	3.037483	2227.671387	47979.992188	368.361847	231.175552	107.132172	58.640377	51.726635	220.394806	311.303436	186.523026	1.672310	0.000000	4.102882	3.448125	0.239586	0.482514	3.347851	4.681060	2.566275	2.363942	2.029920	1.768197	1.713714	2.343201	2.493184	2.270732	0.223317	0.000000	50578.000000		1
16018.937500	6073.010254	1.023801	2.985059	7687.165527	99998.000000	1216.161865	787.580688	439.300171	195.154404	152.262680	790.793945	962.644531	555.131592	2.609809	0.000000	4.204634	3.783404	0.010216	0.474953	3.885766	4.999991	3.084991	2.896295	2.642761	2.290378	2.182594	2.898063	2.983466	2.744396	0.416609	0.000000	50619.000000		1
10027.880859	2298.276611	3.068320	3.429117	1789.083496	36278.140625	304.253998	189.659180	93.498962	32.780144	49.537178	167.006042	237.497223	139.927734	0.219017	0.000000	4.001209	3.361402	0.486901	0.535182	3.252631	4.559645	2.483236	2.277974	1.970807	1.515611	1.694931	2.222732	2.375659	2.145904	0.000000	0.000000	50658.000000		1
6489.354980	3045.932129	1.874913	3.089906	1719.535889	34661.195312	260.582092	179.307068	68.277061	23.547430	33.489403	151.639771	147.745010	173.454132	0.439001	0.000000	3.812201	3.483720	0.272981	0.489945	3.235411	4.539844	2.415945	2.253597	1.834275	1.371943	1.524907	2.180813	2.169513	2.239185	0.000000	0.000000	50692.000000		1
8882.379883	5125.038086	2.451572	4.221638	4111.811035	76232.203125	637.649353	424.035675	217.819885	88.605064	75.243225	363.236664	453.062897	283.290741	2.362613	0.000000	3.948529	3.709697	0.389445	0.625481	3.614033	4.882138	2.804582	2.627402	2.338098	1.947459	1.876467	2.560190	2.656158	2.452232	0.373393	0.000000	50724.000000		1
7700.327148	1367.810791	2.901798	4.927814	2610.640869	50140.351562	413.002045	272.525421	138.700409	67.928596	39.561283	186.109802	226.889160	218.119003	1.330792	0.000000	3.886509	3.136026	0.462667	0.692654	3.416747	4.700187	2.615952	2.435407	2.142078	1.832053	1.597270	2.269769	2.355814	2.338694	0.124110	0.000000	50863.000000		1
11864.567383	1482.488892	2.383730	3.290349	2302.313232	67037.828125	390.956390	233.932419	177.444489	80.815544	47.690022	265.408142	394.598297	209.111404	1.581954	0.000000	4.074252	3.170991	0.377257	0.517242	3.362164	4.826320	2.592128	2.369090	2.249063	1.907495	1.678428	2.423914	2.596155	2.320378	0.199194	0.000000	50908.000000		1
5021.455566	1345.647949	1.945839	3.022064	821.763977	23220.271484	153.681198	93.153580	43.452961	28.533834	17.500217	62.871265	82.850807	77.497437	0.756327	0.000000	3.700830	3.128932	0.289107	0.480304	2.914747	4.365867	2.186621	1.969200	1.638019	1.455360	1.243043	1.798452	1.918297	1.889287	0.000000	0.000000	50967.000000		1
5160.877441	1652.236328	2.066105	2.574922	897.842896	21844.185547	147.917694	98.488449	50.776844	37.125130	20.414351	76.566147	90.372047	44.738880	0.032211	0.000000	3.712723	3.218072	0.315152	0.410764	2.953200	4.339336	2.170020	1.993385	1.705666	1.569668	1.309936	1.884037	1.956034	1.650685	0.000000	0.000000	51001.000000		1
7069.005371	4003.596436	1.853327	2.590341	4776.566406	91316.015625	756.854309	491.143982	230.787003	126.063240	86.529709	411.506439	538.516357	317.174866	0.345158	0.000000	3.849358	3.602450	0.267952	0.413357	3.679116	4.960547	2.879012	2.691209	2.363211	2.100589	1.937165	2.614377	2.731199	2.501299	0.000000	0.000000	51027.000000		1
11215.501953	5851.209473	1.831741	3.422950	4266.460449	84107.273438	661.779602	442.972900	212.324661	87.572014	73.655098	376.777374	464.148926	318.380615	1.888723	0.000000	4.049819	3.767246	0.262864	0.534401	3.630068	4.924834	2.820713	2.646377	2.327000	1.942365	1.867203	2.576085	2.666657	2.502947	0.276168	0.000000	51077.000000		1
106.648018	401.166656	0.000000	0.000000	0.000000	3025.727539	0.000000	0.000000	17.527971	0.000000	0.000000	0.000000	0.000000	0.000000	1.278079	0.000000	2.027953	2.603325	0.000000	0.000000	0.000000	3.480830	0.000000	0.000000	1.243732	0.000000	0.000000	0.000000	0.000000	0.000000	0.106558	0.000000	51089.000000		0
6410.133789	2966.121826	1.739229	1.924253	3201.710205	66452.289062	493.866943	334.813843	178.079742	82.570190	62.050991	328.627869	453.395935	223.626572	2.157392	99998.000000	3.806867	3.472189	0.240357	0.284262	3.505382	4.822510	2.693610	2.524803	2.250614	1.916823	1.792749	2.516704	2.656478	2.349523	0.333929	4.999991	51171.000000		1
14485.763672	4487.142090	2.389898	2.223376	3388.732910	75993.156250	514.756165	350.386719	211.726425	81.719078	71.863449	310.714447	445.390564	271.054474	1.526098	99998.000000	4.160942	3.651970	0.378379	0.347013	3.530037	4.880774	2.711601	2.544548	2.325775	1.912323	1.856508	2.492362	2.648741	2.433057	0.183582	4.999991	51208.000000		1
5061.007324	1423.558594	2.396065	5.365705	1106.019897	28425.431641	175.856369	120.481674	62.458046	26.649670	29.119745	96.345253	140.655487	103.175728	1.207865	0.000000	3.704237	3.153375	0.379499	0.729627	3.043763	4.453707	2.245158	2.080921	1.795588	1.425692	1.464188	1.983830	2.148157	2.013577	0.082018	0.000000	51248.000000		1
7020.054199	1042.618286	2.019849	3.071404	1210.876221	30361.048828	218.489059	129.880905	73.429985	31.398628	24.836432	125.070274	168.310455	125.705528	0.354475	0.000000	3.846340	3.018125	0.305319	0.487337	3.083100	4.482317	2.339430	2.113545	1.865873	1.496911	1.395089	2.097154	2.226111	2.099354	0.000000	0.000000	51274.000000		1
12676.741211	4963.234375	1.131732	4.400495	7010.855469	99998.000000	1129.033813	721.715149	365.244171	159.219604	162.198486	731.897644	974.951782	645.408020	2.787205	0.000000	4.103008	3.695765	0.053744	0.643502	3.845771	4.999991	3.052707	2.858366	2.562583	2.201997	2.210047	2.864450	2.988983	2.809834	0.445169	0.000000	51366.000000		1
5632.319336	1017.988403	1.134816	4.449835	1146.740723	23341.750000	166.182678	126.060158	62.575226	23.513508	16.707697	69.442711	109.235275	56.077789	1.330746	0.000000	3.750687	3.007743	0.054925	0.648344	3.059465	4.368134	2.220586	2.100578	1.796402	1.371317	1.222917	1.841627	2.038363	1.748791	0.124095	0.000000	51416.000000		1
5277.492188	1913.651123	2.297385	3.558635	880.521484	21465.412109	149.811111	97.258034	60.058895	28.573923	17.367617	67.086739	85.425728	74.718987	0.419120	0.000000	3.722428	3.281863	0.361234	0.551283	2.944740	4.331739	2.175544	1.987926	1.778577	1.455970	1.239740	1.826637	1.931589	1.873431	0.000000	0.000000	51542.000000		1
23613.130859	3862.629395	1.816322	5.593902	4406.388184	90306.007812	714.730469	451.261993	240.065979	108.300903	70.981499	349.979675	505.289093	287.953369	0.403317	0.000000	4.373154	3.586883	0.259193	0.747715	3.644083	4.955717	2.854142	2.654429	2.380331	2.034632	1.851145	2.544043	2.703540	2.459322	0.000000	0.000000	51568.000000		1
11161.984375	2244.123047	2.550252	2.047602	2000.066650	48910.937500	314.118866	202.866837	103.138725	55.553555	32.598202	201.244797	247.260345	204.791092	0.274506	0.000000	4.047741	3.351047	0.406583	0.311246	3.301044	4.689406	2.497094	2.307211	2.013422	1.744712	1.513194	2.303725	2.393154	2.311311	0.000000	0.000000	51590.000000		1
10399.696289	3226.195068	1.945839	2.985059	2640.673340	55948.710938	431.513733	275.886688	118.227463	101.670868	47.634514	199.117004	267.847382	161.162354	1.531647	0.000000	4.017021	3.508691	0.289107	0.474953	3.421715	4.747790	2.634995	2.440731	2.072718	2.007196	1.677922	2.299108	2.427887	2.207264	0.185159	0.000000	51756.000000		1
19351.568359	6822.176758	1.214993	4.255559	5992.765137	99998.000000	955.885010	615.236694	277.653656	179.485931	132.569931	627.602539	807.695923	506.867981	4.009103	0.000000	4.286716	3.833923	0.084574	0.628957	3.777627	4.999991	2.980406	2.789042	2.443503	2.254030	2.122445	2.797685	2.907248	2.704895	0.603047	0.000000	51815.000000		1
17063.177734	4607.691406	1.699140	3.700486	4344.013672	85594.320312	706.160767	450.904266	233.220078	91.281754	71.228195	362.727844	448.754913	327.567078	1.657762	0.000000	4.232060	3.663483	0.230229	0.568259	3.637891	4.932445	2.848904	2.654084	2.367766	1.960384	1.852652	2.559581	2.652009	2.515300	0.219522	0.000000	51869.000000		1
9179.812500	4532.614746	2.297385	2.991227	3774.548584	79890.242188	618.113831	384.428131	186.115967	86.579048	44.082047	291.154266	380.070801	235.387939	2.280076	0.000000	3.962834	3.656349	0.361234	0.475849	3.576865	4.902494	2.791069	2.584815	2.269784	1.937413	1.644262	2.464123	2.579865	2.371784	0.357949	0.000000	51916.000000		1
14359.115234	4441.916016	3.025148	3.848506	3237.148682	64048.281250	515.912598	321.899139	156.916046	54.724030	50.681248	279.247955	352.428162	242.085831	0.733137	0.000000	4.157128	3.647570	0.480747	0.585292	3.510163	4.806508	2.712576	2.507720	2.195667	1.738178	1.704847	2.445990	2.547071	2.383969	0.000000	0.000000	51952.000000		1
11804.493164	2202.837891	2.732193	4.292564	2234.843994	47703.531250	359.406677	243.214478	145.204010	66.140030	55.171169	232.190109	308.682251	188.971512	2.695668	0.000000	4.072047	3.342983	0.436511	0.632717	3.349247	4.678551	2.555586	2.385989	2.161979	1.820464	1.741712	2.365844	2.489512	2.276396	0.430666	0.000000	52009.000000		1
3367.763428	902.332825	2.584173	3.315019	689.567139	18299.371094	117.971512	78.308464	39.379345	46.885162	17.299774	65.800819	114.079834	76.334869	0.127803	0.000000	3.527342	2.955367	0.412322	0.520486	2.838577	4.262436	2.071777	1.893809	1.595268	1.671035	1.238040	1.818231	2.057209	1.882723	0.000000	0.000000	52125.000000		1
172.578354	852.653748	0.521152	0.477980	0.000000	25.298992	0.000000	0.000000	0.000000	11.675035	2.645848	0.000000	0.000000	0.363881	0.570062	99998.000000	2.236986	2.930773	0.000000	0.000000	0.000000	1.403103	0.000000	0.000000	0.000000	1.067258	0.422565	0.000000	0.000000	0.000000	0.000000	4.999991	52226.000000		0
11732.133789	4243.039551	2.325139	2.889463	3353.615234	65377.082031	539.682007	348.443970	174.712296	84.408096	57.585739	277.696838	374.023590	271.880920	1.908428	99998.000000	4.069377	3.627677	0.366449	0.460817	3.525513	4.815425	2.732138	2.542133	2.242323	1.926384	1.760315	2.443571	2.572899	2.434379	0.280676	4.999991	52247.000000		1
5911.625977	2416.905029	1.181072	4.002693	1691.806885	36033.417969	276.552765	182.600510	89.724464	25.089298	31.380125	146.856888	162.864578	77.158226	1.395177	0.000000	3.771707	3.383260	0.072276	0.602352	3.228351	4.556705	2.441778	2.261502	1.952911	1.399489	1.496655	2.166894	2.211827	1.887382	0.144629	0.000000	52292.000000		1
13893.769531	4949.135254	1.548037	3.752910	6494.446289	99998.000000	1022.931641	667.580078	309.070801	145.059067	109.944534	542.596191	699.731140	401.434937	4.570825	0.000000	4.142820	3.694529	0.189781	0.574368	3.812542	4.999991	3.009847	2.824503	2.490058	2.161545	2.041174	2.734477	2.844931	2.603615	0.659995	0.000000	52340.000000		1
20723.699219	3340.604980	2.833956	2.914133	4050.950439	86308.976562	633.236511	410.029327	226.223068	69.174431	67.700401	358.641907	493.364288	237.170349	2.608911	0.000000	4.316467	3.523825	0.452393	0.464509	3.607557	4.936056	2.801566	2.612815	2.354537	1.839946	1.830591	2.554661	2.693168	2.375060	0.416459	0.000000	52394.000000		1
5452.864258	2243.444580	2.981975	3.028231	2575.211670	52643.921875	425.361664	273.385773	151.334473	53.388767	43.508469	198.549606	238.749222	181.919006	0.881502	0.000000	3.736625	3.350915	0.474504	0.481189	3.410813	4.721348	2.628758	2.436776	2.179938	1.727450	1.638574	2.297869	2.377942	2.259878	0.000000	0.000000	52480.000000		1
6568.175293	1603.716797	3.515462	5.001824	1119.449585	23564.597656	179.205307	123.204613	54.572926	32.132557	19.035919	78.098770	80.837128	120.413834	0.792193	0.000000	3.817445	3.205128	0.545982	0.699128	3.049005	4.372260	2.253351	2.090627	1.736977	1.506945	1.279574	1.892644	1.907611	2.080676	0.000000	0.000000	52563.000000		1
19040.951172	6000.749023	3.438369	2.170952	5000.319336	99998.000000	808.254089	514.586548	273.984009	113.019028	105.917175	535.414124	731.086609	371.704620	1.199082	0.000000	4.279689	3.778205	0.536352	0.336650	3.698998	4.999991	2.907548	2.711458	2.437725	2.053152	2.024966	2.728690	2.863969	2.570198	0.078849	0.000000	52608.000000		1
12018.960938	4474.273438	1.181072	2.639680	5692.384277	99998.000000	874.474304	577.430054	317.723785	105.577965	112.537964	497.912781	693.461914	344.416626	3.051804	0.000000	4.079867	3.650723	0.072276	0.421551	3.755294	4.999991	2.941747	2.761499	2.502050	2.023573	2.051299	2.697153	2.841023	2.537084	0.484557	0.000000	52648.000000		1
14158.677734	4355.235352	2.328223	1.572707	5265.508789	99998.000000	854.257324	528.219788	274.400330	66.769112	96.453178	507.336700	677.626892	327.551636	1.483739	99998.000000	4.151023	3.639012	0.367025	0.196648	3.721440	4.999991	2.931589	2.722815	2.438385	1.824576	1.984317	2.705296	2.830991	2.515280	0.171358	4.999991	52669.000000		1
8721.165039	1882.178467	2.396065	2.969640	1590.111328	40766.445312	267.585266	178.844513	114.647240	78.882034	37.137466	182.609756	221.286011	130.574753	1.514182	0.000000	3.940574	3.274661	0.379499	0.472704	3.201427	4.610303	2.427462	2.252476	2.059364	1.896978	1.569812	2.261524	2.344954	2.115859	0.180178	0.000000	52714.000000		1
5020.980469	1998.179443	2.343642	2.911049	1556.625122	34070.210938	256.727417	168.871704	76.637077	24.528057	22.156662	86.372437	116.879868	96.869484	1.363487	0.000000	3.700788	3.300634	0.369891	0.464050	3.192184	4.532375	2.409472	2.227557	1.884439	1.389663	1.345504	1.936375	2.067740	1.986187	0.134651	0.000000	52750.000000		1
14016.857422	2783.752686	2.161701	3.012813	2909.106689	59828.609375	438.994873	306.332428	139.835220	54.711693	46.755646	204.676987	272.947876	172.424164	1.410290	0.000000	4.146651	3.444631	0.334796	0.478972	3.463760	4.776909	2.642459	2.486193	2.145617	1.738080	1.669834	2.311069	2.436080	2.236598	0.149308	0.000000	52799.000000		1
14580.617188	6547.372559	2.565671	3.626477	4145.309570	88598.148438	655.769409	421.978821	201.577835	132.276978	70.830399	366.761383	533.875366	336.916962	0.823797	0.000000	4.163776	3.816067	0.409201	0.559485	3.617557	4.947424	2.816751	2.625291	2.304443	2.121484	1.850220	2.564384	2.727440	2.527523	0.000000	0.000000	52859.000000		1
12466.627930	3672.375244	3.046734	5.791261	3369.123291	70303.257812	535.041016	353.689423	198.626694	77.648544	75.634857	344.058899	487.643951	315.531219	0.922756	0.000000	4.095749	3.564947	0.483835	0.762773	3.527517	4.846975	2.728387	2.548622	2.298038	1.890133	1.878722	2.536633	2.688103	2.499042	0.000000	0.000000	52928.000000		1
5982.218750	1909.750122	1.538786	3.879343	1425.812866	27813.662109	221.039307	152.108490	66.688934	37.917652	21.311718	90.609497	121.798431	109.207527	1.036367	0.000000	3.776862	3.280977	0.187178	0.588758	3.154063	4.444258	2.344470	2.182153	1.824054	1.578841	1.328618	1.957174	2.085642	2.038253	0.015514	0.000000	53109.000000		1
2138.267578	943.938599	1.967425	2.615010	0.000000	2295.362549	0.000000	0.000000	0.000000	0.000000	3.934851	0.000000	0.000000	1.443190	0.556491	0.000000	3.330062	2.974944	0.293898	0.417473	0.000000	3.360851	0.000000	0.000000	0.000000	0.000000	0.594928	0.000000	0.000000	0.159323	0.000000	0.000000	53149.000000		1
6126.741211	605.519836	1.760815	3.675817	937.653931	23634.326172	155.577698	102.972206	81.598808	38.944538	25.937326	90.298035	117.712479	94.720116	0.289159	0.000000	3.787230	2.782128	0.245714	0.565354	2.972043	4.373543	2.191947	2.012720	1.911684	1.590447	1.413925	1.955678	2.070822	1.976442	0.000000	0.000000	53270.000000		1
8105.160156	2049.391113	2.433070	4.348072	1441.123657	32031.929688	241.734283	152.389114	97.776108	37.714127	25.730717	105.470032	137.460739	99.678772	0.279745	0.000000	3.908762	3.311625	0.386155	0.638297	3.158701	4.505583	2.383338	2.182954	1.990233	1.576504	1.410452	2.023129	2.138179	1.998603	0.000000	0.000000	53330.000000		1
4579.129883	2072.112061	3.197837	4.089037	1522.577515	34537.511719	233.935501	159.836349	82.298820	41.531792	41.004475	149.104935	201.762863	111.341469	0.780319	99998.000000	3.660783	3.316413	0.504856	0.611621	3.182580	4.538291	2.369096	2.203676	1.915394	1.618381	1.612831	2.173492	2.304841	2.046657	0.000000	4.999991	53362.000000		1
7894.994141	2519.152344	3.722073	3.429117	1159.091064	30987.572266	192.246445	120.981239	59.078266	55.877346	26.763769	113.583351	154.566238	136.042221	1.022914	0.000000	3.897352	3.401254	0.570785	0.535182	3.064118	4.491188	2.283858	2.082718	1.771428	1.747236	1.427547	2.055315	2.189115	2.133674	0.009839	0.000000	53383.000000		1
8253.475586	1788.512939	2.661267	3.281098	2179.398438	45250.093750	352.674866	227.546005	130.405151	42.305813	50.863186	208.066025	279.769104	198.059296	1.208170	0.000000	3.916637	3.252492	0.425088	0.516019	3.338337	4.655620	2.547374	2.357069	2.115295	1.626400	1.706404	2.318201	2.446800	2.296795	0.082128	0.000000	53501.000000		1
6942.143555	2038.135498	2.880212	4.810632	1490.657715	36774.230469	242.323273	154.260941	82.119965	72.825577	46.101894	184.493927	255.617279	175.446228	0.648185	0.000000	3.841494	3.309233	0.459424	0.682202	3.173378	4.565544	2.384395	2.188256	1.914449	1.862284	1.663719	2.265982	2.407590	2.244144	0.000000	0.000000	53576.000000		1
11597.512695	3528.722168	3.284182	1.643633	3445.492188	68098.125000	574.630066	359.964813	187.078094	92.015678	60.999435	275.097260	340.679108	217.841476	1.233505	0.000000	4.064365	3.547617	0.516427	0.215805	3.537251	4.833135	2.759388	2.556260	2.272023	1.963862	1.785326	2.439486	2.532346	2.338140	0.091141	0.000000	53647.000000		1
18388.679688	6714.464844	2.587257	3.774496	5757.349609	99998.000000	917.779236	590.930664	305.166779	176.846252	119.106323	609.038391	787.414185	516.575562	2.575728	99998.000000	4.264551	3.827011	0.412840	0.576859	3.760223	4.999991	2.962738	2.771537	2.484537	2.247596	2.075935	2.784645	2.896203	2.713134	0.410900	4.999991	53748.000000		1
17496.093750	4754.064453	1.504864	2.917217	3681.916260	74396.320312	587.547852	385.411835	198.851807	106.034355	53.835911	297.855255	379.367706	191.182556	2.546968	99998.000000	4.242941	3.677065	0.177497	0.464969	3.566074	4.871552	2.769043	2.585925	2.298530	2.025447	1.731072	2.474005	2.579060	2.281448	0.406023	4.999991	53864.000000		1
6305.764648	3152.188477	0.647585	0.977545	2177.702393	44579.191406	348.092438	229.001526	110.952919	49.037613	39.040134	185.431381	223.860931	129.464600	1.736991	99998.000000	3.799738	3.498612	0.000000	0.000000	3.337999	4.649132	2.541695	2.359838	2.045139	1.690529	1.591511	2.268183	2.349978	2.112151	0.239797	4.999991	53881.000000		1
15285.333984	4275.606934	1.600460	4.477589	2890.487061	60126.878906	439.383423	302.258820	168.840866	71.906624	72.134819	351.583221	467.448547	283.093384	1.703893	99998.000000	4.184275	3.630998	0.204245	0.651044	3.460971	4.779068	2.642844	2.480379	2.227478	1.856769	1.858145	2.546028	2.669734	2.451930	0.231442	4.999991	53974.000000		1
12830.058594	2661.981934	2.183287	2.843207	3211.041748	62958.441406	501.274078	322.189026	146.980240	37.220726	52.553074	291.209778	373.471588	203.998566	1.607671	0.000000	4.108229	3.425205	0.339111	0.453808	3.506646	4.799054	2.700075	2.508111	2.167259	1.570785	1.720598	2.464206	2.572258	2.309627	0.206197	0.000000	53996.000000		1
8761.888672	5491.244629	1.279752	2.763030	4455.441406	80646.687500	691.738098	450.802521	190.797089	95.343033	58.708218	345.526764	417.717072	288.178467	2.076299	0.000000	3.942598	3.739671	0.107126	0.441386	3.648891	4.906587	2.839942	2.653986	2.280572	1.979289	1.768699	2.538482	2.620882	2.459661	0.317290	0.000000	54037.000000		1
573.880676	724.567566	4.079786	3.681984	0.000000	3702.632812	0.000000	0.000000	0.000000	10.978110	0.000000	0.000000	0.000000	0.000000	2.505322	99998.000000	2.758821	2.860079	0.610637	0.566082	0.000000	3.568511	0.000000	0.000000	0.000000	1.040528	0.000000	0.000000	0.000000	0.000000	0.398864	4.999991	54062.000000		0
9927.773438	3707.366211	1.560372	5.066583	2342.734863	48815.414062	398.471466	249.150665	121.681244	56.497177	50.511642	209.003479	261.686066	102.438721	0.154074	0.000000	3.996852	3.569066	0.193228	0.704715	3.369723	4.688557	2.600397	2.396462	2.085224	1.752027	1.703391	2.320153	2.417781	2.010464	0.000000	0.000000	54093.000000		1
8448.090820	2858.742920	1.692973	1.942755	1771.694214	40039.015625	290.734894	187.756516	100.825920	50.961868	31.065584	133.760254	187.142853	113.614189	1.306717	0.000000	3.926759	3.456175	0.228650	0.288418	3.248389	4.602483	2.463497	2.273595	2.003572	1.707245	1.492280	2.126327	2.272173	2.055433	0.116181	0.000000	54114.000000		1
5403.080566	4418.130859	2.291218	3.817669	1665.391602	35245.703125	278.683624	179.350250	85.222206	28.302555	26.982714	123.787437	192.761429	138.546219	0.225576	0.000000	3.732641	3.645239	0.360066	0.581798	3.221516	4.547106	2.445112	2.253702	1.930553	1.451826	1.431086	2.092677	2.285020	2.141595	0.000000	0.000000	54161.000000		1
18318.074219	4166.957520	3.870092	3.395196	3265.670166	68056.273438	530.541809	337.197571	185.011993	69.606148	62.643070	321.094299	428.226471	317.751526	1.706161	0.000000	4.262880	3.619819	0.587721	0.530865	3.513972	4.832868	2.724720	2.527884	2.267200	1.842648	1.796873	2.506633	2.631674	2.502088	0.232020	0.000000	54198.000000		1
4557.260254	1331.074219	1.353761	2.442321	858.568359	23095.734375	140.273102	88.885689	59.960217	29.511379	17.931940	71.067841	82.813805	54.375565	1.132418	0.000000	3.658704	3.124202	0.131542	0.387803	2.933775	4.363532	2.146974	1.948832	1.777863	1.469990	1.253627	1.851673	1.918103	1.735404	0.054007	0.000000	54214.000000		1
4512.808105	632.801697	1.662135	2.673601	1005.554810	26166.935547	176.260345	103.780144	69.507469	32.175732	19.239447	92.055771	120.626610	110.218994	0.000687	0.000000	3.654447	2.801268	0.220666	0.427097	3.002406	4.417753	2.246155	2.016114	1.842031	1.507528	1.284193	1.964051	2.081443	2.042256	0.000000	0.000000	54241.000000		1
9263.363281	9561.800781	2.214124	5.051164	7551.811035	99998.000000	1225.412964	770.968628	426.024689	156.145111	160.203308	748.448059	950.198608	524.328125	2.016035	0.000000	3.966769	3.980540	0.345202	0.703391	3.878051	4.999991	3.088283	2.887037	2.629435	2.193528	2.204671	2.874162	2.977814	2.719603	0.304498	0.000000	54277.000000		1
7268.847168	1798.017090	1.480195	2.090775	1500.297485	28677.666016	230.049988	149.212860	61.042610	6.432679	16.741617	99.018852	139.465164	53.490532	0.767666	0.000000	3.861465	3.254794	0.170319	0.320307	3.176177	4.457544	2.361822	2.173806	1.785633	0.808392	1.223797	1.995718	2.144466	1.728277	0.000000	0.000000	54297.000000		1
5197.284180	967.149902	1.668303	3.308852	984.909180	24910.365234	156.277710	110.807983	64.752350	55.245178	17.349113	86.563629	127.882645	117.823494	1.060337	99998.000000	3.715776	2.985494	0.222275	0.519677	2.993396	4.396380	2.193897	2.044571	1.811256	1.742294	1.239277	1.937335	2.106812	2.071232	0.025444	4.999991	54384.000000		1
3709.244385	1255.229736	2.069189	2.448488	1597.685059	32907.457031	265.380402	169.617966	64.724594	36.363449	25.813976	131.533798	185.530060	126.118744	0.989362	99998.000000	3.569285	3.098723	0.315800	0.388898	3.203491	4.517294	2.423869	2.229472	1.811069	1.560665	1.411855	2.119037	2.268414	2.100780	0.000000	4.999991	54417.000000		1
13124.241211	3591.414551	2.877128	5.593902	3608.967285	81320.421875	615.020874	374.224030	206.496399	89.434593	81.151672	376.265472	452.665100	342.732880	1.063856	0.000000	4.118074	3.555265	0.458959	0.747715	3.557383	4.910200	2.788890	2.573132	2.314913	1.951506	1.909297	2.575494	2.655777	2.534956	0.026883	0.000000	54478.000000		1
5372.989258	2546.696289	2.238794	5.044997	1548.625854	45332.566406	269.253571	167.394592	116.408051	64.104759	45.660919	218.458221	284.946716	191.617355	0.145016	0.000000	3.730216	3.405977	0.350014	0.702861	3.189946	4.656410	2.430161	2.223742	2.065983	1.806890	1.659545	2.339368	2.454764	2.282435	0.000000	0.000000	54549.000000		1
7170.099609	1804.018066	2.050686	2.707523	1838.944458	39857.398438	306.320099	192.641159	92.561501	38.364796	32.514942	167.854065	176.784576	98.451447	0.569681	0.000000	3.855525	3.256241	0.311899	0.432572	3.264569	4.600509	2.486176	2.284749	1.966430	1.583933	1.512083	2.224932	2.247444	1.993222	0.000000	0.000000	54579.000000		1
7803.548828	1423.305786	0.925122	1.881081	1469.731445	33591.152344	261.682983	158.229721	80.263550	32.477936	22.819666	113.413742	148.540619	94.297646	1.187389	99998.000000	3.892292	3.153298	0.000000	0.274407	3.167238	4.526225	2.417775	2.199288	1.904518	1.511588	1.358309	2.054666	2.171845	1.974501	0.074593	4.999991	54621.000000		1
16860.298828	5166.388184	1.181072	2.929552	5781.914551	99998.000000	894.641968	597.363342	296.714264	108.966995	88.651321	483.206451	634.614929	353.223785	2.104990	0.000000	4.226865	3.713187	0.072276	0.466801	3.762072	4.999991	2.951649	2.776239	2.472338	2.037295	1.947685	2.684133	2.802510	2.548050	0.323250	0.000000	54692.000000		1
17248.593750	4525.288086	2.158617	3.663482	4796.629395	88282.421875	760.490051	496.617615	227.327057	84.352592	69.781921	354.031708	494.980164	289.094330	1.583830	99998.000000	4.236753	3.655646	0.334176	0.563894	3.680936	4.945874	2.881094	2.696022	2.356651	1.926098	1.843743	2.549042	2.694588	2.461040	0.199709	4.999991	54815.000000		1
12987.270508	9072.796875	1.421604	4.363490	9759.370117	99998.000000	1555.561157	1002.048584	505.640656	199.274277	214.585037	995.507935	1269.698608	772.371704	2.096230	0.000000	4.113518	3.957741	0.152779	0.639834	3.989422	4.999991	3.191887	3.000889	2.703842	2.299451	2.331599	2.998045	3.103701	2.887826	0.321439	0.000000	54859.000000		1
22272.605469	5443.773438	2.679769	3.237926	4175.373047	87337.273438	659.056641	417.966858	202.169907	73.528664	60.419693	350.013611	442.090942	252.965256	2.589780	99998.000000	4.347771	3.735900	0.428097	0.510267	3.620695	4.941200	2.818923	2.621142	2.305717	1.866457	1.781178	2.544085	2.645512	2.403061	0.413263	4.999991	54896.000000		1
7956.786133	2086.988037	2.235711	3.496960	2323.119141	46664.597656	362.663086	243.177475	117.357849	56.376911	38.771847	181.826492	269.068542	214.717651	1.249775	0.000000	3.900738	3.319520	0.349416	0.543691	3.366071	4.668988	2.559503	2.385923	2.069512	1.751101	1.588516	2.259657	2.429863	2.331868	0.096832	0.000000	55018.000000		1
13579.416016	4046.734863	1.810155	2.972724	3730.738037	75309.085938	616.029236	387.625946	214.168747	83.137596	61.579178	295.946411	410.809509	273.802094	2.046860	0.000000	4.132881	3.607105	0.257716	0.473155	3.571795	4.876847	2.789601	2.588413	2.330756	1.919797	1.789434	2.471213	2.613641	2.437437	0.311088	0.000000	55052.000000		1
16819.447266	2893.758789	1.495613	5.473636	3359.144287	70486.203125	541.011108	348.619751	158.861893	75.443672	71.666092	336.420471	480.125793	290.408020	0.814088	99998.000000	4.225811	3.461462	0.174819	0.738276	3.526229	4.848104	2.733206	2.542352	2.201020	1.877623	1.855314	2.526882	2.681355	2.463009	0.000000	4.999991	55104.000000		1
23111.642578	10893.615234	0.863447	2.562587	6092.758301	99998.000000	971.926636	622.868958	290.253815	124.055725	112.035309	499.941895	683.735779	329.873688	2.044494	0.000000	4.363831	4.037172	0.000000	0.408679	3.784814	4.999991	2.987633	2.794397	2.462778	2.093617	2.049355	2.698920	2.834888	2.518348	0.310586	0.000000	55131.000000		1
5139.519531	1225.166382	4.042781	4.403579	784.361267	23736.595703	139.705704	86.862755	36.237015	36.545387	21.977806	100.582306	137.066025	114.320366	1.578327	0.000000	3.710922	3.088195	0.606680	0.643806	2.894516	4.375419	2.145214	1.938834	1.559152	1.562833	1.341984	2.002522	2.136930	2.058124	0.198197	0.000000	55164.000000		1
18314.441406	3375.571533	2.161701	3.796082	3566.467285	75412.023438	554.952698	368.870667	152.339783	71.616745	54.674686	294.965790	445.964142	289.797424	1.045033	0.000000	4.262794	3.528347	0.334796	0.579336	3.552238	4.877440	2.744256	2.566874	2.182813	1.855015	1.737786	2.469772	2.649300	2.462095	0.019130	0.000000	55195.000000		1
7159.093750	3070.879639	2.439237	2.541001	3251.768555	67657.398438	528.118042	339.479553	184.937973	72.036140	60.333347	327.903198	441.168915	225.760513	2.299905	99998.000000	3.854858	3.487263	0.387254	0.405005	3.512120	4.830315	2.722731	2.530814	2.267026	1.857550	1.780557	2.515746	2.644605	2.353648	0.361710	4.999991	55240.000000		1
4347.331543	1407.569458	1.181072	1.581958	1011.898010	20785.847656	152.719070	111.612839	53.792740	18.736797	14.154361	67.207001	85.290047	75.144547	1.584362	99998.000000	3.638223	3.148470	0.072276	0.199195	3.005137	4.317768	2.183893	2.047714	1.730724	1.272695	1.150890	1.827415	1.930898	1.875898	0.199854	4.999991	55333.000000		1
11635.726562	2976.819336	1.717642	3.934851	3171.890625	62767.000000	520.319214	331.847290	143.785492	65.773064	39.539700	279.432983	311.081390	200.794571	0.291620	99998.000000	4.065794	3.473752	0.234933	0.594928	3.501318	4.797731	2.716270	2.520938	2.157715	1.818048	1.597033	2.446278	2.492874	2.302752	0.000000	4.999991	55412.000000		1
5445.450684	3031.965820	1.714559	2.948054	1570.233643	33541.640625	270.006012	165.806458	57.203354	42.333565	22.116575	99.339561	132.859802	130.676514	1.133576	99998.000000	3.736034	3.481724	0.234152	0.469535	3.195964	4.525584	2.431373	2.219601	1.757421	1.626685	1.344718	1.997122	2.123394	2.116198	0.054451	4.999991	55450.000000		1
7930.901367	2080.540039	3.555551	5.387291	2015.025879	42805.234375	327.915527	216.241013	119.023064	58.011292	35.308807	153.511597	192.662750	104.066933	0.182789	0.000000	3.899323	3.318176	0.550907	0.731370	3.304281	4.631497	2.515762	2.334938	2.075631	1.763512	1.547883	2.186141	2.284798	2.017313	0.000000	0.000000	55508.000000		1
10677.315430	963.797852	1.600460	2.707523	1411.347046	37064.371094	200.760651	148.975418	86.764076	39.900497	34.571796	166.669907	247.420700	150.208908	0.171073	0.000000	4.028462	2.983986	0.204245	0.432572	3.149634	4.568957	2.302679	2.173115	1.938340	1.600978	1.538722	2.221857	2.393436	2.176696	0.000000	0.000000	55530.000000		1
9970.948242	1495.270996	1.603544	3.361275	2101.080811	45593.699219	345.754944	219.966171	106.358147	44.590862	32.622871	181.434860	236.026276	139.169128	0.589871	0.000000	3.998736	3.174720	0.205081	0.526504	3.322443	4.658905	2.538768	2.342356	2.026771	1.649246	1.513522	2.258721	2.372960	2.143543	0.000000	0.000000	55558.000000		1
19780.158203	6889.886719	1.242747	3.256428	7279.985352	99998.000000	1159.189697	744.164734	356.190338	144.608841	126.343857	655.544250	852.974487	453.636475	4.361784	0.000000	4.296230	3.838212	0.094383	0.512742	3.862130	4.999991	3.064155	2.871669	2.551682	2.160195	2.101554	2.816602	2.930936	2.656708	0.639664	0.000000	55592.000000		1
8642.560547	3099.962402	2.541001	2.923384	3627.355713	72063.914062	575.345459	385.942230	185.277191	94.692368	63.318409	309.965088	387.132568	237.996796	2.936225	99998.000000	3.936642	3.491356	0.405005	0.465886	3.559590	4.857718	2.759929	2.586522	2.267822	1.976315	1.801530	2.491313	2.587860	2.376571	0.467789	4.999991	55666.000000		1
4406.295898	2091.564209	2.618094	2.599592	1685.084351	38744.410156	257.344177	180.081085	89.705963	80.969727	25.110884	120.170212	200.159317	130.849197	0.867876	0.000000	3.644074	3.320471	0.417985	0.414905	3.226622	4.588209	2.410514	2.255468	1.952821	1.908323	1.399862	2.079797	2.301376	2.116771	0.000000	0.000000	55749.000000		1
4591.076660	959.455994	1.948923	2.670518	939.760132	22280.453125	128.329788	105.050644	60.910007	17.922689	17.777754	68.193802	91.543869	65.803902	0.230058	0.000000	3.661915	2.982025	0.289795	0.426595	2.973017	4.347924	2.108327	2.021399	1.784689	1.253403	1.249877	1.833745	1.961629	1.818252	0.000000	0.000000	55815.000000		1
10834.755859	10350.859375	1.279752	3.552467	7833.871094	99998.000000	1270.876587	806.496338	369.752625	140.091171	124.589211	633.233398	821.489502	482.938171	1.693432	0.000000	4.034819	4.014977	0.107126	0.550530	3.893976	4.999991	3.104103	2.906602	2.567911	2.146411	2.095480	2.801564	2.914602	2.683892	0.228768	0.000000	55877.000000		1
12398.073242	2666.391602	2.177119	3.281098	3463.482666	70458.906250	559.501221	356.862579	182.316803	63.793304	61.650105	349.917999	456.044861	220.289963	1.010444	99998.000000	4.093354	3.425924	0.337882	0.516019	3.539513	4.847936	2.747801	2.552501	2.260827	1.804775	1.789934	2.543966	2.659008	2.342995	0.004512	4.999991	55902.000000		1
8127.427734	1570.785645	0.743181	2.121612	1228.823608	25879.722656	189.930557	138.052811	57.400715	42.540176	20.892330	95.059334	131.598557	94.581352	1.215920	0.000000	3.909953	3.196117	0.000000	0.326666	3.089489	4.412960	2.278595	2.140045	1.758917	1.628799	1.319987	1.977995	2.119251	1.975806	0.084905	0.000000	55960.000000		1
7709.945312	1448.228516	2.278883	3.345856	1190.754883	31261.019531	212.333908	131.071228	61.745701	51.615620	20.731976	95.469467	136.998184	105.809242	0.071492	0.000000	3.887051	3.160837	0.357722	0.524507	3.075822	4.495003	2.327019	2.117507	1.790607	1.712781	1.316641	1.979864	2.136715	2.024523	0.000000	0.000000	55990.000000		1
6511.635254	1823.846436	3.318103	2.645848	2312.711670	43522.152344	366.693542	243.455002	105.590302	73.729111	35.675774	180.648499	197.794083	135.114014	0.060218	0.000000	3.813690	3.260988	0.520890	0.422565	3.364121	4.638710	2.564303	2.386419	2.023624	1.867639	1.552373	2.256834	2.296213	2.130700	0.000000	0.000000	56026.000000		1
16668.330078	5313.229492	1.372264	4.989489	4424.539062	88136.093750	727.355286	452.063751	196.773376	99.795952	95.034660	421.349731	521.145691	368.158325	3.115600	0.000000	4.221892	3.725358	0.137438	0.698056	3.645868	4.945154	2.861747	2.655200	2.293966	1.999113	1.977882	2.624643	2.716959	2.566035	0.493542	0.000000	56077.000000		1
5266.144043	2582.513916	1.831741	2.978892	2088.061279	38661.824219	328.973236	220.829620	81.170174	26.625000	39.721638	176.827744	210.730377	165.735535	0.558623	99998.000000	3.721493	3.412043	0.262864	0.474055	3.319743	4.587282	2.517161	2.344057	1.909397	1.425290	1.599027	2.247550	2.323727	2.219416	0.000000	4.999991	56220.000000		1
548.415161	856.027405	2.460824	2.383730	0.000000	3471.928955	0.000000	0.000000	7.302293	5.670996	0.000000	0.000000	0.000000	0.000000	1.081332	99998.000000	2.739110	2.932488	0.391080	0.377257	0.000000	3.540571	0.000000	0.000000	0.863459	0.753659	0.000000	0.000000	0.000000	0.000000	0.033959	4.999991	56272.000000		0
6277.088867	2296.450928	2.500912	3.725156	1251.396606	30605.345703	199.477814	134.438675	55.069408	40.723854	25.036875	104.763855	149.823441	113.552513	0.922013	99998.000000	3.797758	3.361057	0.398098	0.571145	3.097395	4.485797	2.299895	2.128524	1.740910	1.609849	1.398580	2.020211	2.175580	2.055197	0.000000	4.999991	56318.000000		1
6562.359375	1278.980591	2.112361	4.508426	1103.670044	37149.082031	187.750351	119.118660	94.902061	32.089386	33.353718	181.635300	220.117279	133.347031	0.783600	99998.000000	3.817060	3.106864	0.324768	0.654025	3.042839	4.569948	2.273581	2.075980	1.977276	1.506361	1.523144	2.259200	2.342654	2.124983	0.000000	4.999991	56403.000000		1
5564.649902	1031.048096	2.920300	2.775365	906.449585	22264.328125	158.741623	101.202141	57.113926	36.372700	21.135946	81.897934	132.082703	74.484627	1.001004	99998.000000	3.745438	3.013279	0.465428	0.443320	2.957344	4.347610	2.200691	2.005190	1.756742	1.560776	1.325022	1.913273	2.120846	1.872067	0.000436	4.999991	56455.000000		1
5441.938477	1648.727051	1.341426	2.263464	1036.928711	25515.240234	182.054688	115.214645	45.849030	46.919086	27.713560	94.399414	133.414871	96.107803	0.944414	99998.000000	3.735754	3.217149	0.127567	0.354774	3.015749	4.406800	2.260202	2.061508	1.661330	1.671350	1.442692	1.974969	2.125204	1.982759	0.000000	4.999991	56480.000000		1
16768.908203	3478.562256	2.485493	4.200052	3201.429688	61469.304688	510.290924	330.262238	162.528458	82.033615	61.779621	285.282837	354.722473	196.890549	1.997739	99998.000000	4.224505	3.541400	0.395413	0.623255	3.505344	4.788658	2.707818	2.518859	2.210929	1.913992	1.790845	2.455276	2.549889	2.294225	0.300539	4.999991	56516.000000		1
5735.427246	1783.468018	2.260381	2.855542	1008.752625	23656.925781	156.712524	111.952049	51.273323	30.066452	18.690540	77.950745	91.494530	83.498398	0.617396	99998.000000	3.758566	3.251265	0.354182	0.455689	3.003785	4.373958	2.195104	2.049032	1.709891	1.478082	1.271622	1.891820	1.961395	1.921678	0.000000	4.999991	56617.000000		1
12955.470703	2956.778076	2.380646	2.500912	2474.552246	51883.324219	387.829498	256.980286	131.533798	60.206917	43.067497	230.879517	297.753479	147.439713	1.645120	0.000000	4.112453	3.470819	0.376695	0.398098	3.393497	4.715028	2.588641	2.409900	2.119037	1.779646	1.634150	2.363385	2.473857	2.168614	0.216198	0.000000	56650.000000		1
27459.607422	6765.691895	2.096942	2.787700	5825.577148	99998.000000	901.315186	602.766052	283.284576	132.961563	104.424644	559.313110	778.986328	406.393585	2.999394	0.000000	4.438694	3.830312	0.321587	0.445246	3.765339	4.999991	2.954877	2.780149	2.452223	2.123726	2.018803	2.747655	2.891530	2.608947	0.477034	0.000000	56707.000000		1
5534.404297	384.825928	2.473158	4.092121	877.385376	20224.152344	136.486282	99.222382	63.830307	31.765593	15.283010	59.093685	105.158577	36.588562	0.447867	0.000000	3.743071	2.585264	0.393252	0.611948	2.943190	4.305871	2.135089	1.996610	1.805027	1.501957	1.184209	1.771541	2.021845	1.563345	0.000000	0.000000	56788.000000		1
27876.724609	7361.303711	1.446273	3.472290	7059.270020	99998.000000	1148.421265	723.753479	386.210510	97.729851	113.811546	610.160889	815.309692	449.837311	1.895960	99998.000000	4.445242	3.866955	0.160250	0.540616	3.848760	4.999991	3.060101	2.859591	2.586824	1.990027	2.056186	2.785444	2.911323	2.653055	0.277829	4.999991	56817.000000		1
22738.167969	8330.386719	2.044519	2.285050	7258.303711	99998.000000	1170.766113	748.454224	358.083740	200.640381	135.949707	587.057495	830.586548	404.059204	3.247677	0.000000	4.356755	3.920665	0.310591	0.358896	3.860835	4.999991	3.068470	2.874165	2.553985	2.302418	2.133378	2.768681	2.919385	2.606445	0.511573	0.000000	56871.000000		1
6791.620117	923.425598	2.109277	2.436154	1076.397461	25139.335938	184.074539	118.159615	58.513943	41.090820	20.796734	83.301033	108.359497	111.193451	0.503698	99998.000000	3.831973	2.965402	0.324134	0.386705	3.031973	4.400354	2.264994	2.072469	1.767259	1.613745	1.317995	1.920650	2.034867	2.046079	0.000000	4.999991	56950.000000		1
10857.517578	4003.975830	2.833956	3.293433	3978.504150	83540.257812	639.585938	411.931976	229.263641	104.082352	81.392204	400.898376	579.964905	267.091858	0.032140	0.000000	4.035730	3.602491	0.452393	0.517649	3.599720	4.921896	2.805899	2.614825	2.360335	2.017377	1.910583	2.603034	2.763402	2.426661	0.000000	0.000000	56987.000000		1
13593.181641	3115.451904	2.223376	2.707523	2149.433838	46755.886719	345.360229	228.335434	126.078659	57.847855	44.455177	174.795563	221.933594	148.589951	0.677650	0.000000	4.133321	3.493521	0.347013	0.432572	3.332324	4.669837	2.538272	2.358573	2.100641	1.762287	1.647922	2.242530	2.346223	2.171989	0.000000	0.000000	57090.000000		1
6800.587402	827.604553	1.692973	1.995179	784.635742	25283.154297	148.355591	87.818710	53.262337	40.076267	26.745266	93.591469	119.985191	88.207260	2.498610	99998.000000	3.832546	2.917823	0.228650	0.299982	2.894668	4.402831	2.171304	1.943587	1.726420	1.602887	1.427247	1.971236	2.079128	1.945504	0.397698	4.999991	57182.000000		1
3885.285645	1808.822510	1.859494	3.274930	847.269531	26019.439453	143.915009	92.626259	87.766289	23.849636	18.311241	82.943321	112.941933	94.171211	1.890200	99998.000000	3.589423	3.257396	0.269395	0.515202	2.928022	4.415298	2.158106	1.966734	1.943328	1.377482	1.262718	1.918781	2.052855	1.973918	0.276508	4.999991	57203.000000		1
6652.170410	2885.389648	2.500912	3.191670	2544.031982	53825.523438	403.794006	263.468475	124.280838	87.871132	43.884686	231.878647	290.528290	144.541000	1.490401	99998.000000	3.822963	3.460204	0.398098	0.504018	3.405523	4.730988	2.606160	2.420729	2.094404	1.943846	1.642313	2.365261	2.463188	2.159991	0.173303	4.999991	57226.000000		1
13337.299805	4758.205566	2.303553	5.038829	4245.592773	86410.359375	651.368896	436.737579	226.389603	101.553688	78.734016	379.096344	493.564728	429.731323	1.733770	99998.000000	4.125068	3.677443	0.362398	0.702330	3.627938	4.936566	2.813827	2.640221	2.354856	2.006696	1.896162	2.578750	2.693344	2.633197	0.238991	4.999991	57270.000000		1
13341.181641	3247.587158	3.364359	5.365705	4072.727783	81044.570312	644.760437	412.573395	226.219986	98.457611	79.643723	427.945831	571.820740	330.527466	3.183355	3062.340820	4.125194	3.511561	0.526902	0.729627	3.609885	4.908724	2.809398	2.615501	2.354531	1.993249	1.901152	2.631389	2.757260	2.519207	0.502885	3.486053	57401.000000		1
7345.687500	768.424500	1.655968	2.152450	1352.367432	30149.041016	223.959610	150.942841	70.725548	23.220552	27.698141	119.834091	134.827225	89.209480	0.996637	0.000000	3.866032	2.885601	0.219052	0.332933	3.131095	4.479273	2.350170	2.178813	1.849576	1.365873	1.442451	2.078580	2.129778	1.950411	0.000000	0.000000	57457.000000		1
10664.620117	4955.481934	1.652884	3.783747	4980.787109	92505.109375	833.263245	516.603333	250.146713	111.165695	112.448532	493.404358	662.229797	400.935364	2.159005	0.000000	4.027946	3.695086	0.218242	0.577922	3.697298	4.966166	2.920782	2.713157	2.398195	2.045971	2.050954	2.693203	2.821009	2.603074	0.334254	0.000000	57535.000000		1
9107.363281	1974.425415	2.143198	4.915480	2141.049072	42806.308594	332.667572	222.723038	123.303291	62.698578	37.115879	184.315063	274.976990	205.414001	2.307577	0.000000	3.959393	3.295441	0.331062	0.691566	3.330627	4.631508	2.522011	2.347765	2.090975	1.797258	1.569560	2.265561	2.439296	2.312630	0.363156	0.000000	57635.000000		1
15587.149414	5333.079590	2.038351	2.670518	5517.847656	99998.000000	882.732544	571.062134	287.589478	109.602242	124.496704	548.927063	707.471375	428.038361	2.263595	0.000000	4.192767	3.726978	0.309279	0.426595	3.741770	4.999991	2.945829	2.756683	2.458773	2.039819	2.095158	2.739515	2.849709	2.631483	0.354799	0.000000	57678.000000		1
11928.533203	5157.901367	1.659051	4.798297	3615.285889	75154.562500	598.559875	376.083527	210.893814	109.053337	68.489838	379.793274	477.313416	325.574982	0.652250	0.000000	4.076587	3.712473	0.219860	0.681087	3.558143	4.875956	2.777108	2.575284	2.324064	2.037639	1.835626	2.579547	2.678804	2.512651	0.000000	0.000000	57787.000000		1
6705.694824	1946.832153	1.970509	0.906619	1681.840332	31407.664062	280.953278	180.256866	67.635643	51.640289	19.954874	110.114143	119.476372	81.460045	0.283172	99998.000000	3.826444	3.289329	0.294578	0.000000	3.225785	4.497036	2.448634	2.255892	1.830176	1.712989	1.300049	2.041843	2.077282	1.910945	0.000000	4.999991	57878.000000		1
13026.230469	9534.248047	2.562587	4.092121	6525.475098	99998.000000	1051.039917	669.812744	346.158936	192.160095	115.171478	510.031891	704.843994	398.511566	1.668637	0.000000	4.114819	3.979286	0.408679	0.611948	3.814612	4.999991	3.021619	2.825953	2.539276	2.283663	2.061345	2.707597	2.848093	2.600441	0.222362	0.000000	57912.000000		1
10001.690430	2752.810303	2.470075	3.817669	3514.287354	71356.539062	567.975342	363.560455	182.631348	103.601288	65.708305	321.270081	443.028412	354.457275	2.209314	0.000000	4.000073	3.439776	0.392710	0.581798	3.545837	4.853434	2.754329	2.560577	2.261575	2.015365	1.817620	2.506870	2.646432	2.549564	0.344257	0.000000	58019.000000		1
8500.739258	2845.470703	1.581958	1.159486	2488.916504	50877.101562	415.293274	265.047333	132.190628	45.565323	44.936241	255.145462	363.144165	198.537262	1.018085	0.000000	3.929457	3.454154	0.199195	0.064265	3.396010	4.706522	2.618355	2.423323	2.121201	1.658634	1.652597	2.406788	2.560079	2.297842	0.007784	0.000000	58086.000000		1
4100.142090	2267.559326	2.852458	3.022064	1295.009888	32638.199219	220.037094	139.132126	71.191193	33.535660	32.144894	141.216736	198.848724	92.536835	1.535515	99998.000000	3.612799	3.355559	0.455219	0.480304	3.112273	4.513726	2.342496	2.143427	1.852426	1.525507	1.507112	2.149886	2.298523	1.966315	0.186254	4.999991	58108.000000		1
10446.294922	1944.124634	3.617226	4.650278	1760.771606	39591.476562	317.110107	185.838425	82.536270	37.683289	38.799603	166.074753	214.646713	136.190231	0.214965	0.000000	4.018962	3.288724	0.558376	0.667479	3.245703	4.597602	2.501210	2.269135	1.916645	1.576149	1.588827	2.220304	2.331724	2.134146	0.000000	0.000000	58137.000000		1
17536.498047	5543.449219	2.133947	4.311067	5327.615234	99998.000000	845.184937	547.459229	289.402710	107.369614	86.822662	435.676788	613.182922	318.722900	2.982967	99998.000000	4.243943	3.743780	0.329184	0.634585	3.726533	4.999991	2.926952	2.738352	2.461503	2.030881	1.938633	2.639164	2.787590	2.503413	0.474648	4.999991	58175.000000		1
8897.070312	2177.575928	1.689889	3.256428	1478.976562	30397.458984	229.131042	159.608154	71.135689	46.841991	25.397673	114.786011	119.359192	96.767723	0.286428	0.000000	3.949247	3.337973	0.227858	0.512742	3.169961	4.482837	2.360084	2.203055	1.852087	1.670635	1.404794	2.059889	2.076856	1.985731	0.000000	0.000000	58225.000000		1
14659.853516	4271.181641	2.303553	3.956437	2462.004639	61544.542969	423.958557	247.991180	167.773895	52.676426	74.426033	347.870392	433.505829	301.278198	1.670577	0.000000	4.166130	3.630548	0.362398	0.597304	3.391289	4.789189	2.627323	2.394436	2.224724	1.721616	1.871725	2.541417	2.636995	2.478968	0.222866	0.000000	58299.000000		1
3251.358398	1615.157471	3.487709	2.793867	1350.455566	31366.304688	233.105972	146.493011	87.164963	34.907921	26.769936	139.409668	183.349854	97.723679	2.139692	0.000000	3.512065	3.208215	0.542540	0.446206	3.130480	4.496463	2.367553	2.165817	1.940342	1.542924	1.427647	2.144293	2.263281	1.990000	0.330351	0.000000	58338.000000		1
5051.503418	824.197021	2.087691	1.881081	913.566833	20360.841797	148.802734	99.666435	40.773193	23.168129	11.813803	60.993267	106.940979	59.318798	1.179517	0.000000	3.703421	2.916031	0.319666	0.274407	2.960740	4.308796	2.172611	1.998549	1.610375	1.364891	1.072390	1.785282	2.029144	1.773192	0.071704	0.000000	58359.000000		1
14245.269531	5430.303711	2.685936	3.311935	3992.424072	84987.937500	652.602356	415.589294	207.566452	119.963608	75.048950	386.885864	535.947632	325.322113	2.548232	0.000000	4.153671	3.734824	0.429096	0.520082	3.601237	4.929357	2.814649	2.618664	2.317157	2.079050	1.875345	2.587583	2.729122	2.512314	0.406239	0.000000	58445.000000		1
9165.355469	3036.175049	1.446273	2.392981	1240.646729	30373.710938	211.377960	132.477417	64.194191	43.656490	29.468208	102.451050	147.976288	106.268723	2.449086	0.000000	3.962149	3.482327	0.160250	0.378939	3.093648	4.482498	2.325060	2.122142	1.807496	1.640049	1.469354	2.010516	2.170192	2.026406	0.389004	0.000000	58491.000000		1
7901.167969	2053.967285	3.894762	5.223854	1538.208984	32456.263672	231.514771	162.411270	56.534184	54.650017	38.127346	135.299042	204.892853	109.420303	0.937503	0.000000	3.897691	3.312593	0.590481	0.717991	3.187015	4.511299	2.364579	2.210616	1.752311	1.737590	1.581237	2.131295	2.311527	2.039098	0.000000	0.000000	58519.000000		1
7617.738281	3372.247070	2.744528	3.435285	2723.625977	57433.597656	435.642853	285.184174	131.354935	90.430641	41.969685	197.531967	263.144684	131.213089	1.367703	0.000000	3.881826	3.527919	0.438468	0.535963	3.435148	4.759166	2.639131	2.455125	2.118446	1.956316	1.622936	2.295637	2.420195	2.117977	0.135992	0.000000	58569.000000		1
8517.930664	3254.059814	1.452441	2.343642	2659.453369	55979.246094	401.838898	278.393768	148.617706	70.734802	47.282967	236.547440	307.279144	197.501129	0.765602	0.000000	3.930334	3.512425	0.162098	0.369891	3.424792	4.748027	2.604052	2.444659	2.172071	1.849633	1.674705	2.373918	2.487533	2.295570	0.000000	0.000000	58650.000000		1
27670.769531	6776.148926	2.349809	4.070535	8807.592773	99998.000000	1389.699219	901.753052	435.726105	199.591904	168.353638	765.097168	996.093872	554.323608	2.694190	0.000000	4.442021	3.830983	0.371033	0.609652	3.944857	4.999991	3.142921	2.955088	2.639214	2.300143	2.226223	2.883717	2.998300	2.743763	0.430428	0.000000	58674.000000		1
4169.868652	400.127441	3.370527	2.830872	734.426331	19254.205078	117.536705	79.042389	33.267372	22.067234	15.357019	62.128086	103.773979	56.105541	0.651636	99998.000000	3.620122	2.602198	0.527698	0.451920	2.865948	4.284525	2.070174	1.897860	1.522019	1.343748	1.186307	1.793288	2.016088	1.749006	0.000000	4.999991	58713.000000		1
13048.359375	4856.835938	3.129995	3.706654	5721.704590	99998.000000	958.216309	588.722717	303.264130	137.016678	123.068932	561.397705	760.770691	423.051941	2.486860	0.000000	4.115556	3.686353	0.495544	0.568982	3.757525	4.999991	2.981464	2.769911	2.481821	2.136773	2.090148	2.749271	2.881254	2.626394	0.395651	0.000000	58750.000000		1
16249.714844	2645.493164	3.055985	3.688152	3159.703613	64164.183594	521.710022	328.276337	154.529236	110.681549	65.569534	272.201630	361.296997	201.531586	0.242172	99998.000000	4.210846	3.422507	0.485151	0.566809	3.499646	4.807292	2.717429	2.516240	2.189011	2.044075	1.816702	2.434891	2.557864	2.304343	0.000000	4.999991	58875.000000		1
11301.128906	1864.095459	1.285919	3.028231	2104.728760	43783.750000	323.363922	225.766678	101.714043	34.383686	37.069622	152.398376	187.790436	128.940369	0.785694	0.000000	4.053122	3.270468	0.109214	0.481189	3.323196	4.641313	2.509691	2.353660	2.007381	1.536352	1.569018	2.182980	2.273674	2.110389	0.000000	0.000000	58933.000000		1
8246.805664	1723.846924	2.081524	3.543216	2021.088501	40899.914062	313.893768	212.099548	108.541435	77.636208	37.692539	159.882599	240.457611	182.594345	0.691068	0.000000	3.916286	3.236499	0.318381	0.549398	3.305585	4.611722	2.496783	2.326540	2.035596	1.890064	1.576255	2.203801	2.381038	2.261487	0.000000	0.000000	58967.000000		1
11310.185547	4803.064941	2.195622	3.654230	3802.916016	83087.773438	591.343933	395.989075	201.149200	100.628563	87.504173	393.028656	493.136078	257.038879	1.667659	0.000000	4.053470	3.681519	0.341558	0.562796	3.580117	4.919537	2.771840	2.597683	2.303518	2.002721	1.942029	2.594424	2.692967	2.409999	0.222107	0.000000	59037.000000		1
12614.243164	4926.590332	1.976677	2.497828	3698.284668	77527.789062	614.567566	382.513123	191.466263	66.590256	59.374306	312.725037	411.105560	245.218903	1.163838	0.000000	4.100861	3.692546	0.295936	0.397563	3.568000	4.889457	2.788570	2.582646	2.282092	1.823411	1.773599	2.495163	2.613953	2.389554	0.065892	0.000000	59065.000000		1
5309.834473	1391.885620	2.325139	3.296517	1372.436401	31220.308594	242.492874	147.994797	80.652100	60.515289	28.987144	128.157104	173.833435	104.668259	0.602328	0.000000	3.725081	3.143604	0.366449	0.518055	3.137492	4.494437	2.384699	2.170246	1.906616	1.781865	1.462205	2.107743	2.240133	2.019815	0.000000	0.000000	59107.000000		1
12543.168945	1825.912598	2.204873	3.817669	2496.739746	51635.332031	397.093048	262.136292	154.637161	104.378387	39.009296	214.523376	307.451843	182.048523	0.712692	99998.000000	4.098407	3.261480	0.343384	0.581798	3.397373	4.712947	2.598892	2.418527	2.189314	2.018610	1.591168	2.331475	2.487777	2.260187	0.000000	4.999991	59157.000000		1
7110.404785	2228.981934	1.859494	3.823836	1279.807129	31454.076172	227.931473	138.700409	70.722466	26.742182	18.314325	107.301773	138.897766	115.640205	0.011626	99998.000000	3.851894	3.348107	0.269395	0.582499	3.107145	4.497677	2.357804	2.142078	1.849557	1.427197	1.262791	2.030607	2.142695	2.063109	0.000000	4.999991	59191.000000		1
6153.977051	2413.802734	2.352893	3.574053	2230.280029	44404.929688	378.152710	232.624924	103.080132	45.633167	34.460781	139.261642	220.222122	80.217293	0.257328	16092.932617	3.789156	3.382702	0.371602	0.553161	3.348359	4.647431	2.577667	2.366656	2.013175	1.659281	1.537325	2.143831	2.342861	1.904268	0.000000	4.206635	59240.000000		1
15838.033203	4036.882324	3.173167	5.408878	3154.461182	69180.570312	535.663940	324.233551	165.350067	96.184898	73.325142	323.459534	464.361725	266.718719	0.251375	0.000000	4.199701	3.606046	0.501493	0.733107	3.498925	4.839984	2.728892	2.510858	2.218404	1.983107	1.865253	2.509820	2.666857	2.426054	0.000000	0.000000	59265.000000		1
194.275543	481.531982	1.803987	1.541869	0.000000	875.821899	0.000000	0.000000	0.000000	18.786137	0.000000	0.000000	0.000000	0.000000	0.024448	99998.000000	2.288418	2.682625	0.256233	0.188048	0.000000	2.942416	0.000000	0.000000	0.000000	1.273837	0.000000	0.000000	0.000000	0.000000	0.000000	4.999991	59305.000000		0
9828.606445	5409.411133	3.148497	3.891678	7874.672363	99998.000000	1257.295776	814.304382	392.624695	200.190155	143.887253	672.107056	997.888611	476.277283	2.008133	0.000000	3.992492	3.733150	0.498103	0.590137	3.896233	4.999991	3.099437	2.910787	2.593978	2.301443	2.158022	2.827438	2.999082	2.677860	0.302792	0.000000	59363.000000		1
3066.075195	141.007034	1.600460	0.530403	667.407410	18746.412109	106.043610	71.598244	25.712214	11.678119	16.090948	65.036049	73.442322	51.683460	0.079978	0.000000	3.486583	2.149241	0.204245	0.000000	2.824391	4.272918	2.025485	1.854902	1.410139	1.067373	1.206582	1.813154	1.865946	1.713352	0.000000	0.000000	59386.000000		0
9908.950195	2439.730713	2.833956	3.145414	1627.834717	37964.742188	270.388367	174.345337	88.521805	57.409966	21.290133	110.200485	131.172989	90.627998	0.575768	0.000000	3.996028	3.387342	0.452393	0.497678	3.211610	4.579381	2.431988	2.241410	1.947050	1.758987	1.328178	2.042183	2.117844	1.957262	0.000000	0.000000	59486.000000		1
25804.365234	8098.434570	2.402232	3.589472	8917.944336	99998.000000	1461.957397	913.409607	409.125793	225.797516	136.726807	659.580872	873.758850	483.351379	2.088337	0.000000	4.411693	3.908401	0.380615	0.555031	3.950265	4.999991	3.164935	2.960665	2.611857	2.353719	2.135854	2.819268	2.941392	2.684263	0.319801	0.000000	59508.000000		1
6418.173340	1992.755127	1.822490	1.881081	1337.411377	31427.794922	221.563553	147.270111	58.467686	22.745657	23.285311	101.988495	124.154404	77.818146	0.228304	99998.000000	3.807411	3.299454	0.260665	0.274407	3.126265	4.497314	2.345498	2.168115	1.766916	1.356898	1.367082	2.008551	2.093962	1.891081	0.000000	4.999991	59549.000000		1
5868.472168	546.271973	1.763899	3.237926	1086.246948	24534.109375	177.466080	117.897499	48.578136	44.146805	17.999783	65.455437	85.885208	77.019463	0.496368	0.000000	3.768525	2.737409	0.246474	0.510267	3.035928	4.389771	2.249115	2.071505	1.686441	1.644899	1.255267	1.815946	1.933918	1.886600	0.000000	0.000000	59793.000000		1
5001.984375	832.942505	2.211041	3.188586	945.227600	19037.283203	145.466125	102.756340	53.971596	60.274757	16.673775	53.928425	86.449532	55.424038	1.517446	99998.000000	3.699142	2.920615	0.344597	0.503598	2.975536	4.279605	2.162762	2.011809	1.732165	1.780136	1.222034	1.731818	1.936763	1.743698	0.181113	4.999991	59842.000000		1
6829.513184	3432.676025	2.377563	3.170084	1412.827271	34110.984375	250.109711	151.278976	77.978500	42.740620	24.315281	105.414528	146.582443	70.703964	0.807226	99998.000000	3.834390	3.535633	0.376132	0.501071	3.150089	4.532894	2.398131	2.179779	1.891975	1.630841	1.385879	2.022901	2.166082	1.849444	0.000000	4.999991	59881.000000		1
14976.100586	3423.212158	2.507080	2.747611	2436.283203	53885.441406	384.400360	253.153366	142.348465	67.823753	55.359280	204.525894	234.487488	183.130905	1.696573	0.000000	4.175399	3.534434	0.399168	0.438955	3.386728	4.731472	2.584784	2.403384	2.153353	1.831382	1.743190	2.310748	2.370120	2.262762	0.229573	0.000000	59921.000000		1
10402.323242	3980.351318	1.489446	3.854673	2921.330566	58593.355469	470.572357	297.836731	134.299911	69.115837	64.456306	298.996216	370.936768	282.920685	0.084892	0.000000	4.017130	3.599921	0.173025	0.585988	3.465581	4.767848	2.672626	2.473978	2.128076	1.839578	1.809265	2.475666	2.569300	2.451665	0.000000	0.000000	59958.000000		1
12840.046875	3701.578125	2.272716	3.996526	4992.579102	99998.000000	812.947571	516.686584	262.201050	144.550247	101.094208	528.370911	654.153503	368.284760	1.670527	0.000000	4.108567	3.568387	0.356545	0.601683	3.698325	4.999991	2.910063	2.713227	2.418634	2.160019	2.004726	2.722939	2.815680	2.566184	0.222854	0.000000	60057.000000		1
7867.823242	4093.586182	2.433070	3.564802	2365.788818	64055.027344	401.293091	250.007950	191.666702	112.673645	53.219162	287.549377	399.575439	214.498703	0.984589	99998.000000	3.895855	3.612104	0.386155	0.552035	3.373976	4.806553	2.603462	2.397954	2.282547	2.051822	1.726068	2.458712	2.601599	2.331425	0.000000	4.999991	60221.000000		1
24009.138672	6200.353027	1.461692	3.416783	7413.832031	99998.000000	1165.603882	762.435913	419.752350	170.644852	138.586304	645.586853	855.746765	576.289124	2.882621	99998.000000	4.380377	3.792416	0.164856	0.533617	3.870043	4.999991	3.066551	2.882203	2.622993	2.232093	2.141720	2.809955	2.932345	2.760640	0.459788	4.999991	60277.000000		1
15881.044922	4874.650879	3.555551	3.725156	5020.141602	97800.289062	798.728455	514.392273	222.331390	135.863358	94.066368	515.076904	665.236450	444.752228	2.292945	0.000000	4.200879	3.687943	0.550907	0.571145	3.700716	4.990340	2.902399	2.711294	2.347001	2.133102	1.973434	2.711872	2.822976	2.648118	0.360394	0.000000	60355.000000		1
22625.560547	10163.241211	2.309720	5.458218	11345.815430	99998.000000	1772.101318	1146.077637	573.849854	242.767334	178.008820	992.297791	1314.357300	726.556580	3.220600	99998.000000	4.354599	4.007032	0.363559	0.737051	4.054836	4.999991	3.248489	3.059214	2.758798	2.385190	2.250442	2.996642	3.118713	2.861269	0.507937	4.999991	60412.000000		1
7697.252441	1417.483643	1.366096	1.452441	1755.165405	36816.308594	275.877441	193.677292	82.995743	69.371788	34.895588	151.029190	173.756348	120.574188	0.307795	99998.000000	3.886336	3.151518	0.135481	0.162098	3.244318	4.566040	2.440716	2.287079	1.919056	1.841183	1.542771	2.179061	2.239941	2.081254	0.000000	4.999991	60455.000000		1
6851.068359	2354.730469	3.123827	3.154665	1188.963257	30155.576172	179.492096	131.829834	57.141678	35.003517	28.123697	83.260948	80.007599	48.667564	0.815704	99998.000000	3.835758	3.371941	0.494687	0.498953	3.075168	4.479368	2.254045	2.120014	1.756953	1.544112	1.449072	1.920441	1.903131	1.687240	0.000000	4.999991	60492.000000		1
7070.325195	1026.730835	3.296517	3.620309	965.099243	28892.435547	173.441803	106.435242	68.406578	17.583479	24.888855	99.647934	109.164352	101.371742	1.314507	99998.000000	3.849439	3.011456	0.518055	0.558746	2.984572	4.460784	2.239154	2.027086	1.835098	1.245105	1.396005	1.998468	2.038081	2.005917	0.118763	4.999991	60546.000000		1
10558.330078	5549.292969	2.997394	4.915480	4859.078125	99998.000000	776.929504	500.746735	238.659790	131.691071	103.336082	509.205444	607.589050	344.015717	1.293909	0.000000	4.023595	3.744238	0.476744	0.691566	3.686554	4.999991	2.890382	2.699618	2.377779	2.119556	2.014252	2.706893	2.783610	2.536578	0.111904	0.000000	60635.000000		1
7711.295898	3937.891113	1.153318	2.396065	1671.546753	41663.960938	271.390594	171.048828	111.082436	23.695448	25.224983	130.516159	184.191711	158.528839	1.364785	99998.000000	3.887127	3.595264	0.061949	0.379499	3.223119	4.619761	2.433595	2.233120	2.045645	1.374665	1.401831	2.115664	2.265270	2.200108	0.135064	4.999991	60656.000000		1
4109.905273	1928.437622	1.865662	3.629560	870.622681	25222.080078	154.538483	99.592430	80.741531	46.370178	22.338604	87.935898	104.609673	79.591293	1.242034	0.000000	3.613832	3.285206	0.270833	0.559854	2.939830	4.401781	2.189037	1.998226	1.907097	1.666239	1.349056	1.944166	2.019572	1.900866	0.094134	0.000000	60723.000000		1
3586.930908	1666.557251	1.745396	1.467860	632.838684	17544.386719	107.206177	71.641418	28.839125	18.419172	5.782010	43.863098	64.002998	25.903406	0.209373	0.000000	3.554723	3.221820	0.241894	0.166685	2.801293	4.244138	2.030220	1.855164	1.459982	1.265270	0.762079	1.642099	1.806200	1.413357	0.000000	0.000000	60743.000000		1
9513.888672	1377.034302	2.445405	3.567886	2025.492065	40328.453125	304.324921	214.474030	94.861969	76.482887	39.897411	173.114929	238.521027	164.545212	0.321183	0.000000	3.978358	3.138945	0.388351	0.552411	3.306530	4.605612	2.483337	2.331375	1.977092	1.883564	1.600945	2.238334	2.377527	2.216285	0.000000	0.000000	60851.000000		1
3427.153076	387.006134	2.414567	2.837040	658.467651	18406.185547	121.641159	76.131340	39.826485	35.216297	19.581741	62.347031	86.122658	79.292175	0.119217	0.000000	3.534934	2.587718	0.382839	0.452865	2.818534	4.264964	2.085081	1.881563	1.600172	1.546744	1.291851	1.794816	1.935117	1.899230	0.000000	0.000000	60909.000000		1
6779.217285	1216.534912	1.594293	0.653753	956.381470	22607.017578	158.146454	103.773979	33.754604	17.589645	13.352589	67.145325	77.485100	31.574402	0.468515	99998.000000	3.831180	3.085124	0.202568	0.000000	2.980631	4.354243	2.199059	2.016088	1.528333	1.245257	1.125566	1.827016	1.889218	1.499335	0.000000	4.999991	60929.000000		1
357.858643	260.890472	1.477111	1.221161	0.000000	436.074585	0.000000	0.000000	1.048471	11.496178	0.000000	0.000000	0.000000	1.511032	0.225269	99998.000000	2.553711	2.416458	0.169413	0.086773	0.000000	2.639561	0.000000	0.000000	0.020557	1.060553	0.000000	0.000000	0.000000	0.179274	0.000000	4.999991	61021.000000		0
10875.609375	4711.194336	2.870961	4.190801	2830.011719	53372.535156	449.331573	295.030548	128.992798	74.398277	63.056290	281.193787	375.235504	241.287140	0.809697	0.000000	4.036454	3.673131	0.458027	0.622297	3.451788	4.727318	2.652567	2.469867	2.110565	1.871563	1.799728	2.449006	2.574304	2.382534	0.000000	0.000000	61161.000000		1
4610.115234	1578.686157	2.445405	3.484625	1165.357178	25435.261719	188.681641	120.623528	69.396454	29.492878	23.491922	94.646111	136.162491	139.403488	0.329143	0.000000	3.663712	3.198296	0.388351	0.542156	3.066459	4.405436	2.275730	2.081432	1.841337	1.469717	1.370919	1.976103	2.134058	2.144274	0.000000	0.000000	61196.000000		1
10814.496094	2182.183105	2.889463	3.219423	2755.961914	61031.285156	432.111969	277.240448	146.600937	53.601547	50.203266	245.820236	324.699188	201.596344	0.117780	0.000000	4.034006	3.338891	0.460817	0.507778	3.440273	4.785553	2.635596	2.442857	2.166137	1.729177	1.700732	2.390618	2.511481	2.304483	0.000000	0.000000	61227.000000		1
4963.555176	1354.532227	2.315888	2.874044	932.029175	21264.365234	152.990448	104.427727	49.802380	33.366055	19.501564	83.211609	115.035789	57.974289	0.607254	99998.000000	3.695793	3.131789	0.364717	0.458493	2.969429	4.327652	2.184664	2.018816	1.697250	1.523305	1.290069	1.920184	2.060833	1.763235	0.000000	4.999991	61339.000000		1
10910.773438	2713.687012	3.204005	3.324270	2310.084229	50228.300781	357.451569	242.647064	105.704399	62.146587	52.004169	226.352585	271.982666	171.147507	0.213614	99998.000000	4.037856	3.433560	0.505693	0.521696	3.363628	4.700949	2.553217	2.384975	2.024093	1.793417	1.716038	2.354785	2.434541	2.233371	0.000000	4.999991	61370.000000		1
8049.844238	1734.969971	1.810155	2.516331	1271.835571	26258.640625	198.124054	138.990280	57.123177	36.520718	22.461952	92.712608	109.842773	63.981411	0.281287	0.000000	3.905787	3.239292	0.257716	0.400768	3.104431	4.419272	2.296937	2.142984	1.756812	1.562539	1.351447	1.967139	2.040771	1.806054	0.000000	0.000000	61408.000000		1
154.772842	6003.943848	1.785485	3.438369	0.000000	1710.812012	0.000000	0.000000	0.000000	0.000000	12.196187	0.000000	0.000000	0.000000	0.114866	0.000000	2.189695	3.778437	0.251756	0.536352	0.000000	3.233202	0.000000	0.000000	0.000000	0.000000	1.086224	0.000000	0.000000	0.000000	0.000000	0.000000	61508.000000		0
12122.919922	2434.577881	2.679769	4.163047	2737.749512	54026.792969	441.933685	286.266541	126.417870	35.774452	41.923428	181.151154	250.695633	122.180817	1.087450	99998.000000	4.083607	3.386424	0.428097	0.619411	3.437394	4.732609	2.645357	2.456771	2.101809	1.553573	1.622457	2.258041	2.399147	2.087003	0.036409	4.999991	61602.000000		1
11426.343750	4363.545898	2.291218	3.422950	2660.359863	55483.367188	424.667816	273.398102	133.695496	55.750912	52.519154	237.814850	292.696136	160.335907	1.192043	0.000000	4.057907	3.639840	0.360066	0.534401	3.424940	4.744163	2.628049	2.436795	2.126117	1.746252	1.720318	2.376239	2.466417	2.205031	0.076292	0.000000	61623.000000		1
13910.378906	2019.663818	1.285919	2.133947	2612.722412	59969.367188	427.887268	276.885834	138.564713	87.855721	51.116055	250.714127	326.447662	140.371780	0.557340	99998.000000	4.143339	3.305279	0.109214	0.329184	3.417093	4.777929	2.631329	2.442301	2.141653	1.943770	1.708557	2.399179	2.513813	2.147280	0.000000	4.999991	61669.000000		1
6765.578125	2124.677490	2.100026	3.450704	1424.511475	33162.304688	242.989365	152.222595	79.924339	44.936241	26.032923	155.821320	227.120438	198.417007	0.393965	0.000000	3.830305	3.327293	0.322225	0.537908	3.153666	4.520645	2.385587	2.182479	1.902679	1.652597	1.415523	2.192627	2.356256	2.297579	0.000000	0.000000	61704.000000		1
6088.108398	2489.224854	2.766114	3.429117	2475.995605	48925.011719	388.683685	259.601471	120.173302	61.030273	45.731846	199.363708	276.765564	176.112320	1.224912	0.000000	3.784482	3.396064	0.441870	0.535182	3.393750	4.689531	2.589596	2.414307	2.079808	1.785545	1.660219	2.299646	2.442112	2.245790	0.088105	0.000000	61888.000000		1
10781.953125	3164.841064	1.541869	4.292564	2097.284668	41012.500000	331.551270	218.708008	107.277107	63.558941	39.613708	195.672470	272.695007	149.296127	0.245752	0.000000	4.032698	3.500352	0.188048	0.632717	3.321657	4.612916	2.520551	2.339865	2.030507	1.803177	1.597846	2.291530	2.435677	2.174048	0.000000	0.000000	61924.000000		1
13917.378906	3775.489258	4.301816	6.222985	3174.980469	67826.703125	502.371887	328.979431	195.509033	107.893852	83.186935	348.758514	462.927765	252.934418	1.674549	0.000000	4.143558	3.576973	0.633652	0.793999	3.501741	4.831401	2.701025	2.517169	2.291167	2.032997	1.920055	2.542525	2.665513	2.403008	0.223898	0.000000	61990.000000		1
6943.747070	807.464661	2.784616	2.615010	1137.332153	28133.910156	172.451920	113.672775	52.115185	21.783531	15.606802	66.781448	74.370529	65.069969	1.060619	99998.000000	3.841594	2.907124	0.444765	0.417473	3.055887	4.449230	2.236668	2.055656	1.716964	1.338128	1.193314	1.824656	1.871401	1.813381	0.025559	4.999991	62009.000000		1
582.037170	240.772156	2.747611	1.948923	0.000000	2396.422607	0.000000	0.000000	4.169215	1.911918	3.333522	0.000000	0.000000	0.000000	0.550271	99998.000000	2.764951	2.381606	0.438955	0.289795	0.000000	3.379563	0.000000	0.000000	0.620054	0.281469	0.522903	0.000000	0.000000	0.000000	0.000000	4.999991	62066.000000		0
7333.630371	2424.484863	2.507080	2.423819	1736.064697	38015.207031	259.354767	186.245483	87.609016	46.595291	33.310547	129.995010	173.657669	101.865143	0.710463	99998.000000	3.865319	3.384619	0.399168	0.384500	3.239566	4.579957	2.413894	2.270086	1.942549	1.668342	1.522582	2.113927	2.239694	2.008026	0.000000	4.999991	62100.000000		1
15728.242188	4140.942871	1.945839	3.336605	4327.031250	85083.765625	682.829163	444.317413	176.766068	79.258255	60.552296	308.611328	419.203461	227.647766	1.364616	0.000000	4.196680	3.617099	0.289107	0.523305	3.636190	4.929847	2.834312	2.647693	2.247399	1.899045	1.782131	2.489412	2.622425	2.357263	0.135010	0.000000	62126.000000		1
12684.191406	4078.232178	1.137900	2.275799	3491.674316	67476.351562	559.013977	361.657806	171.110489	77.352501	74.170082	345.838226	431.896118	365.003662	1.468645	0.000000	4.103263	3.610472	0.056104	0.357134	3.543034	4.829152	2.747423	2.558298	2.233277	1.888474	1.870229	2.538873	2.635379	2.562297	0.166917	0.000000	62173.000000		1
5955.473633	1351.559570	2.624262	2.559503	1336.806885	31239.843750	216.577133	144.093857	73.269630	44.489098	23.294563	79.258255	122.186981	66.476158	0.269897	0.000000	3.774916	3.130835	0.419007	0.408156	3.126069	4.494709	2.335613	2.158645	1.864924	1.648254	1.367255	1.899045	2.087025	1.822666	0.000000	0.000000	62219.000000		1
7593.478516	3331.418457	2.621178	2.858626	3424.920410	74272.031250	571.913269	356.739227	182.810196	81.253433	57.499393	313.585388	421.306549	229.263641	1.467181	0.000000	3.880441	3.522629	0.418496	0.456157	3.534651	4.870825	2.757330	2.552351	2.262000	1.909842	1.759663	2.496356	2.624598	2.360335	0.166484	0.000000	62267.000000		1
3385.297607	876.447876	3.111492	1.961258	0.000000	1464.282471	0.000000	0.000000	3.638812	5.226937	5.220770	0.000000	0.000000	0.690757	2.165946	23078.666016	3.529597	2.942726	0.492969	0.292535	0.000000	3.165625	0.000000	0.000000	0.560960	0.718247	0.717735	0.000000	0.000000	0.000000	0.335648	4.363211	62303.000000		1
9623.479492	1793.653564	3.651147	2.778449	3745.018799	79238.601562	605.424255	389.118500	187.038010	92.228462	72.165657	364.497925	498.042297	230.944275	1.430550	0.000000	3.983332	3.253739	0.562429	0.443802	3.573454	4.898937	2.782060	2.590082	2.271930	1.964865	1.858331	2.561695	2.697266	2.363507	0.155503	0.000000	62378.000000		1
5336.847656	2105.576904	2.840123	3.845422	1363.089600	32096.398438	215.133957	147.310196	92.983978	57.166348	26.316626	91.796738	139.471329	65.973503	0.775623	0.000000	3.727285	3.323371	0.453337	0.584944	3.134524	4.506456	2.332709	2.168233	1.968408	1.757140	1.420230	1.962827	2.144485	1.819370	0.000000	0.000000	62467.000000		1
7796.042969	583.477295	2.180203	4.169215	1379.840454	33887.234375	234.330231	144.029099	96.971252	63.845726	27.053640	134.167313	181.857330	196.856628	0.177447	0.000000	3.891874	2.766024	0.338497	0.620054	3.139829	4.530036	2.369828	2.158450	1.986643	1.805132	1.432226	2.127647	2.259731	2.294150	0.000000	0.000000	62495.000000		1
6691.854980	3359.644043	1.766982	5.522976	2837.634766	55137.207031	439.389587	297.842896	139.039612	80.661354	63.265984	247.041397	324.575836	185.579391	3.682186	0.000000	3.825547	3.526293	0.247232	0.742173	3.452956	4.741445	2.642850	2.473987	2.143139	1.906666	1.801170	2.392770	2.511316	2.268530	0.566106	0.000000	62567.000000		1
21225.527344	7870.669434	2.433070	3.379778	5576.858398	99998.000000	863.958740	570.470093	276.651459	149.909790	93.153580	515.826233	621.219177	348.480988	0.419480	0.000000	4.326859	3.896012	0.386155	0.528888	3.746390	4.999991	2.936493	2.756233	2.441933	2.175830	1.969200	2.712503	2.793245	2.542179	0.000000	0.000000	62587.000000		1
7488.952148	2229.284180	1.002215	3.311935	2810.297363	58104.730469	475.238068	295.804565	132.036438	93.107323	45.552990	212.925995	297.488281	227.459656	0.965426	0.000000	3.874421	3.348166	0.000961	0.520082	3.448752	4.764212	2.676911	2.471005	2.120694	1.968984	1.658517	2.328229	2.473470	2.356904	0.000000	0.000000	62653.000000		1
4340.214355	2995.876953	2.322055	2.069189	1734.846680	36354.250000	269.639038	181.727814	79.702309	45.324791	33.770023	129.390594	155.087387	162.328003	2.110215	99998.000000	3.637511	3.476524	0.365873	0.315800	3.239261	4.560555	2.430783	2.259421	1.901471	1.656336	1.528531	2.111903	2.190577	2.210393	0.324327	4.999991	62670.000000		1
5645.477539	1769.683716	1.825573	2.596508	981.285767	24212.333984	176.010559	109.065674	63.084045	51.211651	32.703049	94.528931	120.953484	76.242355	0.770158	4861.087402	3.751701	3.247896	0.261399	0.414390	2.991796	4.384037	2.245539	2.037688	1.799919	1.709369	1.514588	1.975565	2.082618	1.882196	0.000000	3.686733	62719.000000		1
8616.786133	2373.951416	2.075356	3.287266	3668.261475	97224.148438	576.933594	379.645233	247.698227	127.642113	109.719421	523.803894	692.916077	334.052155	2.068866	99998.000000	3.935345	3.375472	0.317093	0.516835	3.564460	4.987774	2.761126	2.579378	2.393923	2.105994	2.040283	2.719169	2.840681	2.523814	0.315732	4.999991	62748.000000		1
9388.396484	1510.187012	2.679769	3.472290	2045.117065	45257.554688	336.195374	214.184158	107.332611	60.835999	35.466080	181.496521	238.576538	178.773590	1.507220	99998.000000	3.972591	3.179031	0.428097	0.540616	3.310718	4.655691	2.526592	2.330787	2.030732	1.784161	1.549813	2.258868	2.377628	2.252303	0.178177	4.999991	62779.000000		1
5337.652832	1988.505737	2.442321	1.905751	1073.807129	26599.902344	185.767502	122.180817	67.755905	42.506256	16.553509	86.212082	117.891335	95.426292	0.558873	0.000000	3.727350	3.298527	0.387803	0.280066	3.030926	4.424880	2.268970	2.087003	1.830947	1.628453	1.218890	1.935568	2.071482	1.979668	0.000000	0.000000	62819.000000		1
5750.762695	5082.050781	2.124696	3.956437	1017.417908	26341.820312	181.678467	110.351593	66.306549	40.298298	22.477371	89.227982	140.414963	128.881775	0.245864	99998.000000	3.759725	3.706039	0.327297	0.597304	3.007499	4.420646	2.259304	2.042778	1.821556	1.605287	1.351745	1.950501	2.147413	2.110192	0.000000	4.999991	62860.000000		1
26697.777344	5369.738770	1.699140	2.756862	5171.090820	99170.328125	831.505493	523.039124	265.984802	128.878693	87.275970	444.391418	562.350586	328.486023	2.931048	0.000000	4.426475	3.729953	0.230229	0.440415	3.713582	4.996382	2.919865	2.718534	2.424857	2.110181	1.940895	2.647766	2.750007	2.516517	0.467023	0.000000	62911.000000		1
4400.205566	2388.836670	0.903535	0.955959	1829.258423	48652.308594	332.608978	196.520508	114.008904	84.824402	41.001389	194.303299	197.069412	187.266205	3.096856	99998.000000	3.643473	3.378186	0.000000	0.000000	3.262275	4.687103	2.521934	2.293408	2.056939	1.928521	1.612799	2.288480	2.294619	2.272460	0.490921	4.999991	62990.000000		1
16092.774414	4594.428223	2.081524	1.467860	5254.055664	99998.000000	864.032776	541.316406	259.370178	134.876572	93.227592	456.640045	596.490662	322.222931	2.669823	99998.000000	4.206631	3.662231	0.318381	0.166685	3.720495	4.999991	2.936530	2.733451	2.413920	2.129936	1.969544	2.659574	2.775604	2.508157	0.426483	4.999991	63011.000000		1
7480.064941	1100.099121	2.022933	3.410615	1300.471191	31821.285156	225.128342	143.961258	83.069756	48.787830	25.712214	105.710564	141.845810	56.324490	0.156133	0.000000	3.873905	3.041432	0.305981	0.532833	3.114101	4.502717	2.352430	2.158246	1.919443	1.688311	1.410139	2.024118	2.151817	1.750697	0.000000	0.000000	63064.000000		1
590.249207	596.694214	2.803118	3.219423	0.000000	1372.125000	0.000000	0.000000	0.000000	13.056550	2.411484	0.000000	0.000000	24.401625	0.015716	99998.000000	2.771035	2.775752	0.447641	0.507778	0.000000	3.137394	0.000000	0.000000	0.000000	1.115828	0.382284	0.000000	0.000000	1.387419	0.000000	4.999991	63092.000000		0
8443.862305	2303.694580	1.807071	1.609712	2318.104980	46948.636719	360.553833	245.915833	118.430984	38.034832	37.174469	158.476425	212.568283	111.554253	2.246670	0.000000	3.926541	3.362425	0.256975	0.206748	3.365133	4.671623	2.556970	2.390786	2.073465	1.580181	1.570245	2.199965	2.327498	2.047486	0.351539	0.000000	63155.000000		1
12568.280273	3291.465576	1.116313	2.066105	2582.220947	52850.101562	410.818756	268.155762	124.916092	44.609364	36.909267	208.957214	278.258087	188.185150	2.385864	99998.000000	4.099276	3.517389	0.047786	0.315152	3.411994	4.723046	2.613650	2.428387	2.096618	1.649426	1.567135	2.320057	2.444448	2.274585	0.377646	4.999991	63171.000000		1
12454.511719	3534.454834	2.636597	3.688152	3245.169434	58016.089844	506.738464	334.150848	154.415131	79.171906	46.034054	229.864975	298.502838	203.455826	0.371687	99998.000000	4.095327	3.548322	0.421044	0.566809	3.511237	4.763548	2.704784	2.523942	2.188690	1.898571	1.663079	2.361473	2.474948	2.308470	0.000000	4.999991	63203.000000		1
12654.492188	3243.198975	2.578006	3.231758	2665.993896	55786.437500	415.317932	278.551025	129.911743	63.935154	41.491703	226.556122	283.266083	133.081833	0.175907	0.000000	4.102245	3.510974	0.411284	0.509439	3.425859	4.746529	2.618381	2.444905	2.113648	1.805740	1.617961	2.355176	2.452195	2.124119	0.000000	0.000000	63279.000000		1
15474.792969	5929.878418	2.652015	3.978023	4858.091309	95418.898438	791.015991	503.004059	246.733017	112.667480	76.214600	360.328705	424.010986	248.481506	2.166114	0.000000	4.189625	3.773046	0.423576	0.599667	3.686466	4.979634	2.898185	2.701571	2.392227	2.051799	1.882038	2.556699	2.627377	2.395294	0.335681	0.000000	63363.000000		1
7231.685059	1802.238647	1.871829	3.213256	1308.785034	26931.400391	188.481201	140.772675	64.360710	20.704222	23.763290	113.114624	158.275970	121.597984	0.218753	0.000000	3.859240	3.255812	0.272266	0.506945	3.116868	4.430259	2.275268	2.148518	1.808621	1.316059	1.375907	2.053519	2.199415	2.084926	0.000000	0.000000	63405.000000		1
9314.506836	2735.029541	2.143198	1.609712	2798.320312	52780.261719	435.917297	294.654327	133.969940	62.347031	38.407967	216.752914	319.944061	260.871948	0.400671	0.000000	3.969160	3.436962	0.331062	0.206748	3.446898	4.722472	2.639404	2.469313	2.127007	1.794816	1.584421	2.335965	2.505074	2.416427	0.000000	0.000000	63456.000000		1
14431.897461	2562.065674	2.137031	3.299600	2886.191406	57591.117188	445.418304	296.334961	138.617142	94.091034	55.239014	200.063721	270.949615	166.870361	1.622508	0.000000	4.159323	3.408590	0.329811	0.518461	3.460325	4.760355	2.648768	2.471783	2.141817	1.973548	1.742246	2.301168	2.432889	2.222379	0.210187	0.000000	63481.000000		1
17843.246094	3960.895996	2.291218	2.534833	3370.677490	70129.523438	540.955627	343.839966	172.245316	68.341820	48.954353	248.099121	351.308777	180.953796	0.665783	0.000000	4.251474	3.597793	0.360066	0.403949	3.527717	4.845901	2.733162	2.536356	2.236147	1.834687	1.689791	2.394625	2.545689	2.257568	0.000000	0.000000	63504.000000		1
5674.547852	2267.824707	1.729977	2.078440	1789.407227	34769.414062	267.190552	179.038788	67.654144	45.263119	16.757036	138.102158	200.587952	116.926125	1.950710	0.000000	3.753931	3.355609	0.238040	0.317737	3.252709	4.541197	2.426821	2.252947	1.830294	1.655744	1.224197	2.140200	2.302305	2.067912	0.290193	0.000000	63520.000000		1
6877.264648	3843.861816	2.476242	3.018980	2678.871582	56638.406250	421.849304	271.295013	122.680382	66.343559	39.521194	176.732147	227.182114	155.093552	0.909844	0.000000	3.837416	3.584768	0.393793	0.479860	3.427952	4.753111	2.625157	2.433442	2.088775	1.821799	1.596830	2.247316	2.356374	2.190594	0.000000	0.000000	63545.000000		1
12161.957031	6588.531250	2.904882	3.718989	6817.952148	99998.000000	1086.216187	704.634277	334.406799	163.583084	120.339821	683.066650	840.605591	562.588074	2.087800	0.000000	4.085003	3.818789	0.463128	0.570425	3.833654	4.999991	3.035916	2.847964	2.524275	2.213738	2.080409	2.834463	2.924592	2.750190	0.319689	0.000000	63617.000000		1
5884.825195	1637.872314	2.457740	3.660398	890.293884	23935.675781	155.651718	100.314018	66.664261	8.582045	25.388422	94.763290	99.857628	103.585869	1.352441	99998.000000	3.769734	3.214280	0.390536	0.563528	2.949533	4.379045	2.192154	2.001362	1.823893	0.933591	1.404636	1.976640	1.999381	2.015301	0.131118	4.999991	63675.000000		1
8610.751953	1919.941895	1.659051	3.577137	1388.644531	30202.828125	226.149063	150.844162	67.339600	68.455917	20.337257	104.782356	132.631607	103.471771	1.913088	99998.000000	3.935041	3.283288	0.219860	0.553536	3.142591	4.480048	2.354395	2.178529	1.828271	1.835411	1.308292	2.020288	2.122647	2.014822	0.281735	4.999991	63743.000000		1
3948.930908	1103.010132	2.729109	3.185502	526.819763	17222.267578	92.348724	59.762856	29.418867	14.857453	12.877693	42.089951	60.916176	59.759773	0.270382	0.000000	3.596480	3.042579	0.436021	0.503178	2.721662	4.236090	1.965431	1.776431	1.468626	1.171944	1.109838	1.624178	1.784733	1.776409	0.000000	0.000000	63766.000000		1
19678.507812	6422.034180	2.611927	3.348940	6013.645020	99998.000000	943.707336	614.693970	275.236023	131.388855	89.977333	481.124908	627.062866	302.631958	2.846949	0.000000	4.293992	3.807673	0.416961	0.524907	3.779138	4.999991	2.974837	2.788659	2.439705	2.118559	1.954133	2.682258	2.797311	2.480915	0.454380	0.000000	63788.000000		1
23138.392578	12353.438477	2.692104	5.374957	11994.220703	99998.000000	1910.363770	1233.763794	594.495483	228.668472	211.396454	1178.675903	1515.528076	893.211121	2.516358	99998.000000	4.364333	4.091788	0.430092	0.730375	4.078972	4.999991	3.281116	3.091232	2.774148	2.359206	2.325098	3.071394	3.180564	2.950954	0.400772	4.999991	63925.000000		1
6683.112305	1422.867920	2.944971	3.404448	1902.944336	40976.957031	315.589813	200.671219	102.367790	78.866615	29.801250	157.316925	195.105072	118.116447	0.178809	99998.000000	3.824979	3.153165	0.469081	0.532047	3.279426	4.612540	2.499123	2.302485	2.010163	1.896893	1.474234	2.196775	2.290269	2.072310	0.000000	4.999991	63973.000000		1
8167.226562	1763.654907	1.877997	2.346725	2484.740967	51876.726562	394.993011	260.409393	131.712646	69.294693	38.142765	209.879257	270.311279	183.593475	1.704360	99998.000000	3.912075	3.246414	0.273695	0.370462	3.395281	4.714972	2.596589	2.415657	2.119627	1.840700	1.581412	2.321970	2.431864	2.263857	0.231561	4.999991	64011.000000		1
6880.857422	1338.413574	2.531749	3.438369	1039.426514	25811.271484	182.905792	114.107582	68.788963	13.371091	18.064541	79.492615	109.241447	81.901016	0.129479	99998.000000	3.837643	3.126590	0.403421	0.536352	3.016794	4.411809	2.262228	2.057314	1.837519	1.126167	1.256827	1.900327	2.038388	1.913289	0.000000	4.999991	64077.000000		1
17950.421875	4373.944336	2.032184	5.140593	3764.782471	76004.046875	623.507324	389.497803	223.358276	105.371353	68.878387	342.939514	452.625000	253.076279	0.730768	0.000000	4.254075	3.640873	0.307963	0.711013	3.575740	4.880836	2.794842	2.590505	2.349002	2.022722	1.838083	2.535218	2.655739	2.403251	0.000000	0.000000	64111.000000		1
713.188599	865.596191	2.926468	2.670518	0.000000	1779.890869	0.000000	0.000000	0.000000	13.586953	0.000000	0.000000	0.000000	0.000000	1.157328	99998.000000	2.853204	2.937315	0.466344	0.426595	0.000000	3.250393	0.000000	0.000000	0.000000	1.133122	0.000000	0.000000	0.000000	0.000000	0.063456	4.999991	64155.000000		0
7215.301270	1433.460571	1.933504	2.396065	1835.829834	36556.062500	278.255005	196.119614	86.603722	38.099594	34.772240	141.500443	206.570404	113.012856	0.387496	99998.000000	3.858254	3.156386	0.286345	0.379499	3.263832	4.562959	2.444443	2.292521	1.937537	1.580920	1.541233	2.150758	2.315068	2.053128	0.000000	4.999991	64194.000000		1
6857.707520	2632.994873	2.448488	1.511032	1212.467529	30407.304688	214.372269	133.889771	76.640160	46.693974	28.305637	104.168694	131.573883	58.128475	0.302780	0.000000	3.836179	3.420450	0.388898	0.179274	3.083670	4.482978	2.331169	2.126747	1.884456	1.669261	1.451873	2.017737	2.119170	1.764389	0.000000	0.000000	64236.000000		1
8138.927246	670.676147	1.193407	2.022933	1452.043091	32782.855469	240.984940	156.243790	73.448486	49.234974	23.602936	94.168129	127.420082	117.305420	1.708763	99998.000000	3.910567	2.826513	0.076789	0.305981	3.161979	4.515647	2.381990	2.193803	1.865983	1.692274	1.372966	1.973904	2.105238	2.069318	0.232682	4.999991	64264.000000		1
4055.782471	783.300476	4.135293	3.225591	739.529907	19024.431641	130.830704	84.315582	63.117966	37.504429	23.387075	68.132126	83.834518	89.493179	1.121191	0.000000	3.608075	2.893928	0.616506	0.508609	2.868956	4.279312	2.116710	1.925908	1.800153	1.574083	1.368976	1.833352	1.923423	1.951790	0.049680	0.000000	64305.000000		1
15607.526367	3669.112549	3.037483	3.586388	3101.340820	60375.015625	514.287476	318.318939	144.343643	69.396454	37.066540	229.032364	294.330536	137.886292	0.917246	99998.000000	4.193334	3.564561	0.482514	0.554657	3.491549	4.780857	2.711206	2.502862	2.159398	1.841337	1.568982	2.359897	2.468835	2.139521	0.000000	4.999991	64335.000000		1
10924.286133	4058.841553	1.723810	1.998263	3573.242188	77225.148438	562.634277	376.542999	202.367279	74.071404	52.078178	319.928650	414.340393	189.785614	0.260596	0.000000	4.038393	3.608402	0.236489	0.300653	3.553062	4.887759	2.750226	2.575814	2.306140	1.869651	1.716656	2.505053	2.617357	2.278263	0.000000	0.000000	64393.000000		1
7181.379883	1736.928223	0.724679	1.597377	1044.067627	23321.462891	169.130737	112.796997	39.835735	15.042478	28.490662	100.591560	144.513245	82.520851	1.785464	0.000000	3.856208	3.239782	0.000000	0.203407	3.018729	4.367756	2.228223	2.052298	1.600273	1.177319	1.454702	2.002562	2.159908	1.916564	0.251751	0.000000	64412.000000		1
7893.128418	1988.255981	1.076225	2.130863	1437.207275	34801.800781	257.766632	155.297089	90.131516	54.557507	30.325487	139.529922	180.244537	100.964691	0.952368	99998.000000	3.897249	3.298472	0.031903	0.328556	3.157519	4.541602	2.411227	2.191163	1.954877	1.736855	1.481808	2.144667	2.255862	2.004169	0.000000	4.999991	64467.000000		1
9833.469727	3268.911133	1.017634	1.739229	3076.874268	63028.253906	522.277405	321.418091	138.028152	94.411743	55.038570	250.378006	358.808411	163.419647	1.523679	0.000000	3.992707	3.514403	0.007592	0.240357	3.488110	4.799535	2.717901	2.507070	2.139968	1.975026	1.740667	2.398596	2.554862	2.213304	0.182893	0.000000	64533.000000		1
8466.328125	1626.943604	1.856411	2.417651	1257.129272	31288.050781	210.039612	134.451004	76.745003	40.804031	32.780144	118.952141	176.411438	80.769287	1.309468	0.000000	3.927695	3.211373	0.268674	0.383394	3.099380	4.495378	2.322301	2.128564	1.885050	1.610703	1.515611	2.075372	2.246527	1.907246	0.117095	0.000000	64631.000000		1
9200.192383	3883.383057	2.877128	2.639680	3545.210938	67460.125000	557.336426	370.696228	167.644379	67.873093	51.270241	247.864746	343.966400	201.059769	0.411641	0.000000	3.963797	3.589210	0.458959	0.421551	3.549642	4.829047	2.746117	2.569018	2.224389	1.831698	1.709865	2.394215	2.536516	2.303325	0.000000	0.000000	64695.000000		1
17189.277344	5158.145020	2.932636	3.586388	5108.148438	99998.000000	836.368530	527.624634	219.802734	132.532928	100.400368	453.750580	572.045898	330.481201	1.675889	99998.000000	4.235258	3.712494	0.467258	0.554657	3.708263	4.999991	2.922398	2.722325	2.342033	2.122324	2.001735	2.656817	2.757431	2.519147	0.224245	4.999991	64741.000000		1
14184.593750	5585.834961	2.241878	2.750695	3528.173340	76095.179688	566.442749	368.010284	178.095169	67.971771	74.922516	353.273102	519.872070	292.498779	0.600030	99998.000000	4.151817	3.747088	0.350612	0.439442	3.547550	4.881357	2.753156	2.565860	2.250652	1.832329	1.874612	2.548110	2.715896	2.466124	0.000000	4.999991	64807.000000		1
6508.088867	2025.251587	2.161701	3.466122	1727.282227	39288.000000	288.711945	181.419434	86.437195	38.950703	35.068275	157.446457	224.866226	131.950104	0.395416	0.000000	3.813453	3.306479	0.334796	0.539844	3.237363	4.594260	2.460465	2.258684	1.936701	1.590515	1.544914	2.197133	2.351924	2.120410	0.000000	0.000000	64840.000000		1
959.369629	951.031189	2.300469	1.677554	0.000000	2018.183716	0.000000	0.000000	0.000000	2.022933	3.996526	0.000000	0.000000	8.011553	1.246135	99998.000000	2.981986	2.978195	0.361816	0.224676	0.000000	3.304961	0.000000	0.000000	0.000000	0.305981	0.601683	0.000000	0.000000	0.903717	0.095565	4.999991	64881.000000		1
9259.539062	3815.078125	3.453787	4.400495	3757.594238	75691.500000	623.917419	393.466553	191.333649	97.199448	49.419998	295.428345	381.032928	206.184937	1.316977	0.000000	3.966589	3.581503	0.538296	0.643502	3.574910	4.879047	2.795127	2.594908	2.281791	1.987664	1.693903	2.470452	2.580962	2.314257	0.119578	0.000000	64910.000000		1
12190.083984	3350.000977	2.898715	3.657314	4222.347656	87740.656250	648.772400	437.240234	219.787308	104.628174	88.780838	432.266174	599.158081	346.880524	2.857357	99998.000000	4.086007	3.525045	0.462205	0.563162	3.625554	4.943201	2.812092	2.640720	2.342003	2.019649	1.948319	2.635751	2.777541	2.540180	0.455964	4.999991	65002.000000		1
3851.626709	652.451294	3.065236	3.817669	714.711975	18705.531250	120.074623	75.381996	42.136208	32.807896	15.831915	59.004257	63.614449	115.806725	0.360291	0.000000	3.585644	2.814548	0.486464	0.581798	2.854131	4.271970	2.079451	1.877268	1.624655	1.515978	1.199533	1.770883	1.803556	2.063734	0.000000	0.000000	65040.000000		1
12788.200195	3373.360352	2.914133	4.172298	3668.014648	75221.296875	601.239624	369.188293	173.762512	60.108234	83.785179	303.190125	452.045258	258.738007	0.091985	0.000000	4.106810	3.528063	0.464509	0.620375	3.564431	4.876341	2.779047	2.567248	2.239956	1.778934	1.923167	2.481715	2.655182	2.412860	0.000000	0.000000	65075.000000		1
12610.937500	2488.268799	2.442321	3.342773	2553.548584	52854.800781	400.164429	260.841125	120.136292	84.432770	37.143635	205.401672	280.003479	146.810638	0.174632	99998.000000	4.100748	3.395897	0.387803	0.524107	3.407144	4.723084	2.602238	2.416376	2.079674	1.926511	1.569884	2.312604	2.447163	2.166758	0.000000	4.999991	65140.000000		1
11350.406250	4279.979492	3.644979	3.635728	3665.174561	73858.617188	581.685669	385.661621	199.931122	61.665524	69.618484	326.025208	468.012848	259.484283	0.828219	0.000000	4.055011	3.631442	0.561695	0.560591	3.564095	4.868401	2.764688	2.586206	2.300880	1.790042	1.842725	2.513251	2.670258	2.414111	0.000000	0.000000	65194.000000		1
9990.067383	3840.519043	1.341426	4.212387	2752.575928	57926.359375	461.799133	286.923401	159.836349	78.462646	59.938629	275.766418	385.186737	223.234924	1.308791	0.000000	3.999568	3.584390	0.127567	0.624528	3.439739	4.762876	2.664453	2.457766	2.203676	1.894663	1.777707	2.440541	2.585671	2.348762	0.116870	0.000000	65275.000000		1
9521.564453	4308.350098	2.599592	2.892547	2571.955322	55579.039062	433.838867	261.451721	145.718994	68.018028	45.235363	234.132858	322.540558	150.048553	1.520358	0.000000	3.978708	3.634311	0.414905	0.461280	3.410264	4.744911	2.637328	2.417392	2.163516	1.832624	1.655478	2.369462	2.508584	2.176232	0.181946	0.000000	65303.000000		1
11639.239258	1619.813965	3.808417	2.152450	1935.659790	54825.507812	334.397552	209.530792	159.879517	62.254517	56.006863	288.745880	397.808472	215.917221	1.546330	99998.000000	4.065925	3.209465	0.580745	0.332933	3.286829	4.738983	2.524263	2.321248	2.203793	1.794171	1.748241	2.460516	2.599674	2.334287	0.189302	4.999991	65358.000000		1
9326.734375	3818.263672	2.559503	3.302684	3235.440186	90607.148438	513.676880	331.585175	249.468292	79.924339	80.541092	437.230988	612.621704	320.258606	1.927548	99998.000000	3.969730	3.581866	0.408156	0.518867	3.509933	4.957162	2.710690	2.520595	2.397015	1.902679	1.906018	2.640711	2.787192	2.505501	0.285005	4.999991	65482.000000		1
18818.851562	3826.953613	1.899583	3.293433	3880.980713	80851.335938	629.822815	400.475891	218.014160	117.077225	71.542740	371.041626	468.250305	238.391510	1.916261	99998.000000	4.274593	3.582853	0.278658	0.517649	3.588942	4.907687	2.799218	2.602576	2.338485	2.068472	1.854566	2.569423	2.670478	2.377291	0.282455	4.999991	65619.000000		1
16431.966797	3545.911133	1.865662	3.148497	3980.875488	79006.734375	644.279358	414.624084	218.001831	96.200317	71.391632	357.377563	496.811890	244.509644	2.126683	99998.000000	4.215690	3.549728	0.270833	0.498103	3.599979	4.897664	2.809074	2.617655	2.338460	1.983176	1.853647	2.553127	2.696192	2.388296	0.327703	4.999991	65702.000000		1
15707.109375	10443.205078	2.093859	3.096074	7031.923340	99998.000000	1089.996826	716.552979	341.539490	134.969070	115.442841	592.302979	795.274658	428.164795	2.227758	99998.000000	4.196096	4.018834	0.320947	0.490811	3.847074	4.999991	3.037425	2.855248	2.533441	2.130234	2.062367	2.772544	2.900517	2.631611	0.347868	4.999991	65738.000000		1
24527.031250	9912.154297	1.779317	2.664350	8921.577148	99998.000000	1433.895386	913.970825	605.054199	312.697266	217.970993	1248.084717	1621.257202	1072.391724	1.822685	0.000000	4.389645	3.996168	0.250253	0.425591	3.950442	4.999991	3.156518	2.960932	2.781794	2.495124	2.338399	3.096244	3.209852	3.030354	0.260712	0.000000	65789.000000		1
6220.662598	1577.646973	1.363013	1.526451	1374.369995	31806.902344	224.656540	151.645935	66.670433	63.648369	34.988098	135.662918	174.561203	108.023369	0.143858	0.000000	3.793837	3.198010	0.134500	0.183683	3.138104	4.502522	2.351519	2.180831	1.823933	1.803787	1.543920	2.132461	2.241948	2.033518	0.000000	0.000000	65841.000000		1
7027.782227	3155.247559	2.328223	5.569232	2324.651855	50347.875000	362.111115	246.717606	118.141113	98.747482	37.011032	188.410263	273.752747	130.944794	0.702169	0.000000	3.846818	3.499033	0.367025	0.745795	3.366358	4.701981	2.558842	2.392200	2.072401	1.994526	1.568331	2.275105	2.437358	2.117088	0.000000	0.000000	65946.000000		1
106.330399	206.999054	1.285919	0.000000	0.000000	1920.367432	0.000000	0.000000	0.000000	0.000000	0.000000	0.000000	0.000000	0.000000	0.354106	99998.000000	2.026657	2.315968	0.109214	0.000000	0.000000	3.283384	0.000000	0.000000	0.000000	0.000000	0.000000	0.000000	0.000000	0.000000	0.000000	4.999991	65976.000000		0
13742.006836	4279.692871	1.745396	1.757731	4775.437500	89830.859375	791.025269	494.378815	255.990402	102.873528	80.818626	425.648468	542.750366	318.988098	1.642389	99998.000000	4.138050	3.631413	0.241894	0.244952	3.679013	4.953425	2.898190	2.694060	2.408224	2.012304	1.907511	2.629051	2.734600	2.503774	0.215476	4.999991	65992.000000		1
3656.715820	1380.558960	3.703570	3.564802	808.038208	20704.896484	132.202957	86.070229	48.211170	23.658443	10.373697	55.269848	79.770157	41.248089	1.583066	0.000000	3.563091	3.140055	0.568621	0.552035	2.907432	4.316073	2.121241	1.934853	1.683148	1.373986	1.015934	1.742488	1.901840	1.615404	0.199499	0.000000	66014.000000		1
4582.223145	1024.226807	3.429117	3.133079	913.101196	21313.939453	145.978027	100.267769	56.117878	17.833261	18.169388	70.272240	79.045479	67.169998	1.446862	99998.000000	3.661076	3.010396	0.535182	0.495971	2.960519	4.328664	2.164288	2.001161	1.749101	1.251231	1.259340	1.846784	1.897877	1.827175	0.160427	4.999991	66048.000000		1
9155.324219	3822.920166	1.406185	2.849375	3604.720947	70566.875000	577.430054	374.569397	176.651978	65.467773	69.260773	322.830444	422.200836	218.393463	1.618011	99998.000000	3.961674	3.582395	0.148042	0.454750	3.556872	4.848601	2.761499	2.573532	2.247118	1.816028	1.840487	2.508975	2.625519	2.339240	0.208982	4.999991	66083.000000		1
7996.390625	2759.082764	2.920300	4.687283	1303.274292	27288.929688	206.866440	143.002213	69.233017	48.420864	24.873436	109.358627	149.101852	80.442406	0.646018	99998.000000	3.902894	3.440765	0.465428	0.670921	3.115036	4.435987	2.315690	2.155343	1.840313	1.685032	1.395736	2.038853	2.173483	1.905485	0.000000	4.999991	66133.000000		1
4503.618652	1664.700806	3.120744	1.073141	1400.251709	31508.767578	219.762650	151.883377	80.038437	32.471767	25.891071	120.210304	155.821320	96.450096	0.627969	0.000000	3.653562	3.221336	0.494258	0.030657	3.146206	4.498431	2.341954	2.181510	1.903299	1.511506	1.413150	2.079942	2.192627	1.984303	0.000000	0.000000	66212.000000		1
8329.134766	2610.409424	2.633513	3.570970	1540.740723	30611.121094	238.194153	163.068100	74.527802	21.672516	22.742573	137.605667	191.028366	165.612183	0.566901	99998.000000	3.920600	3.416709	0.420535	0.552786	3.187730	4.485879	2.376931	2.212369	1.872318	1.335909	1.356840	2.138636	2.281098	2.219092	0.000000	4.999991	66227.000000		1
6893.220215	1496.359619	3.200921	3.176251	1303.200317	28197.902344	216.876266	141.164307	68.582352	31.133427	29.656315	111.588173	130.864624	47.372395	0.901186	99998.000000	3.838422	3.175036	0.505275	0.501915	3.115011	4.450217	2.336212	2.149725	1.836212	1.493227	1.472117	2.047618	2.116822	1.675525	0.000000	4.999991	66273.000000		1
11995.201172	4692.164551	2.109277	3.891678	4822.322754	99928.343750	788.182068	496.457275	231.113892	102.266029	77.296997	409.236816	552.803345	268.180420	0.877821	99998.000000	4.079008	3.671373	0.324134	0.590137	3.683256	4.999689	2.896626	2.695882	2.363826	2.009731	1.888163	2.611975	2.742571	2.428427	0.000000	4.999991	66299.000000		1
20761.537109	3136.621826	0.712344	3.157748	4709.553711	93009.375000	753.946350	482.154877	233.741226	95.333786	81.796173	412.659760	555.085327	318.790741	2.031584	0.000000	4.317259	3.496462	0.000000	0.499378	3.672980	4.968527	2.877341	2.683187	2.368735	1.979247	1.912733	2.615592	2.744360	2.503506	0.307835	0.000000	66333.000000		1
7487.583008	4226.485840	2.778449	3.944102	2922.622559	64553.187500	506.479431	308.299866	158.214294	77.259987	62.353199	283.611450	389.587219	233.571625	0.134719	99998.000000	3.874342	3.625979	0.443802	0.595948	3.465773	4.809918	2.704562	2.488973	2.199246	1.887955	1.794859	2.452724	2.590605	2.368420	0.000000	4.999991	66401.000000		1
10512.154297	2481.441406	1.995179	4.699618	1817.034424	38526.593750	291.660004	194.799774	97.936462	46.841991	32.946663	143.736145	213.246704	117.364014	1.766680	0.000000	4.021692	3.394704	0.299982	0.672063	3.259363	4.585761	2.464877	2.289588	1.990944	1.670635	1.517811	2.157566	2.328882	2.069535	0.247158	0.000000	66439.000000		1
1216.467041	1143.542847	1.871829	3.293433	0.000000	1980.787109	0.000000	0.000000	3.336605	2.568754	1.449357	0.000000	0.000000	1.979760	0.039348	0.000000	3.085100	3.058252	0.272266	0.517649	0.000000	3.296838	0.000000	0.000000	0.523305	0.409723	0.161175	0.000000	0.000000	0.296613	0.000000	0.000000	66480.000000		1
10140.004883	3967.192871	4.437500	5.711084	3003.348877	65760.578125	504.086426	314.242218	179.282410	97.174774	68.736534	282.655487	393.454224	247.322021	0.456797	0.000000	4.006038	3.598483	0.647138	0.756719	3.477606	4.817966	2.702505	2.497265	2.253538	1.987554	1.837188	2.451257	2.594894	2.393263	0.000000	0.000000	66552.000000		1
10400.078125	4418.698730	2.420735	2.689020	3367.559814	74581.984375	557.536865	348.844849	175.816284	67.879257	60.530708	297.278595	379.444794	225.914703	2.112042	0.000000	4.017036	3.645294	0.383947	0.429594	3.527315	4.872634	2.746274	2.542632	2.245059	1.831737	1.781976	2.473164	2.579149	2.353945	0.324703	0.000000	66594.000000		1
11721.195312	6789.479980	2.167868	2.494745	4959.111328	99998.000000	793.584778	505.245911	236.208221	133.377869	103.295998	499.852478	640.945862	364.809387	1.304824	0.000000	4.068972	3.831836	0.336033	0.397026	3.695404	4.999991	2.899593	2.703503	2.373295	2.125084	2.014083	2.698842	2.806821	2.562066	0.115552	0.000000	66628.000000		1
9224.036133	1375.877930	2.488577	2.618094	1705.634399	34721.644531	259.925262	172.152802	85.629257	19.285702	17.484798	102.777931	165.550522	105.411438	0.356988	0.000000	3.964921	3.138580	0.395951	0.417985	3.231886	4.540600	2.414849	2.235914	1.932622	1.285235	1.242661	2.011900	2.218930	2.022888	0.000000	0.000000	66651.000000		1
[truncated: 8,806 more rows]
