# Supplementary material for: Distinct elongation stalls during translation are linked with distinct pathways for mRNA degradation
Source: eLife. 2022 Jul 27;11:e76038. doi: 10.7554/eLife.76038 (PMC9352352; doi:10.7554/eLife.76038)
Supplement: Figure 3—source data 1. [file elife-76038-fig3-data1.zip › 3B_flow_cytometry_data/list_mode_data.HEL2_NON_2.CSV]

FSC-HLin	SSC-HLin	BLU-V-HLin	GRN-V-HLin	YEL-V-HLin	ORG-V-HLin	GRN-B-HLin	YEL-B-HLin	RED-B-HLin	NIR-B-HLin	YEL-G-HLin	ORG-G-HLin	RED-G-HLin	NIR-G-HLin	BLU-V-ALin	BLU-V-W	FSC-HLog	SSC-HLog	BLU-V-HLog	GRN-V-HLog	YEL-V-HLog	ORG-V-HLog	GRN-B-HLog	YEL-B-HLog	RED-B-HLog	NIR-B-HLog	YEL-G-HLog	ORG-G-HLog	RED-G-HLog	NIR-G-HLog	BLU-V-ALog	BLU-V-WLog	TIME		P01.R1
19347.716797	4564.198730	1.187239	2.035268	3401.832520	71526.375000	535.198303	347.629883	168.581833	79.199661	52.947796	264.541626	351.114502	210.397324	1.793478	0.000000	4.286630	3.659364	0.074538	0.308622	3.531713	4.854466	2.728515	2.541117	2.226811	1.898723	1.723848	2.422494	2.545449	2.323040	0.253696	0.000000	25.000000		1
5641.968262	2160.865234	1.511032	3.031315	1269.769531	27703.384766	199.144760	138.028152	61.181377	25.813976	19.998045	91.855324	149.021667	102.731674	0.343050	99998.000000	3.751431	3.334628	0.179274	0.481631	3.103725	4.442533	2.299169	2.139968	1.786619	1.411855	1.300987	1.963104	2.173249	2.011704	0.000000	4.999991	141.000000		1
13553.815430	4324.823242	2.050686	3.225591	3611.653320	71772.640625	583.899780	376.404236	169.716644	99.743530	79.190414	367.593994	485.355804	303.489227	0.801060	0.000000	4.132061	3.635968	0.311899	0.508609	3.557706	4.855959	2.766338	2.575655	2.229724	1.998885	1.898673	2.565368	2.686060	2.482143	0.000000	0.000000	185.000000		1
16041.883789	5158.058594	2.439237	3.971855	3586.079834	74610.171875	555.634216	366.027466	166.133347	113.419914	53.743401	332.615143	446.577789	228.178162	0.924101	0.000000	4.205256	3.712486	0.387254	0.598993	3.554620	4.872798	2.744789	2.563514	2.220457	2.054689	1.730325	2.521942	2.649897	2.358274	0.000000	0.000000	256.000000		1
8611.263672	2592.172363	2.106194	2.596508	1567.115967	32262.212891	256.659576	173.565155	86.677727	36.101330	39.262161	155.253906	192.783005	105.285011	0.384212	0.000000	3.935067	3.413664	0.323498	0.414390	3.195101	4.508694	2.409358	2.239463	1.937907	1.557523	1.593974	2.191042	2.285069	2.022367	0.000000	0.000000	309.000000		1
18416.419922	4306.524414	2.784616	3.355108	4863.457031	94749.507812	785.243225	503.858246	255.194794	135.798599	75.693451	378.769470	517.722717	283.993835	2.047454	0.000000	4.265205	3.634127	0.444765	0.525706	3.686945	4.976577	2.895004	2.702308	2.406872	2.132895	1.879058	2.578375	2.714097	2.453309	0.311214	0.000000	370.000000		1
7050.102051	3615.770020	1.828657	1.714559	3054.939697	68479.367188	488.007812	319.885468	184.093033	79.042389	74.490791	330.175903	471.583832	302.212555	0.564242	99998.000000	3.848195	3.558201	0.262132	0.234152	3.485003	4.835560	2.688427	2.504994	2.265037	1.897860	1.872103	2.518745	2.673559	2.480313	0.000000	4.999991	450.000000		1
7060.327637	2135.772705	2.587257	2.223376	1818.280273	45189.601562	297.972412	191.777710	100.233841	51.711216	42.210217	191.281235	269.737701	140.559891	0.131216	99998.000000	3.848825	3.329555	0.412840	0.347013	3.259661	4.655038	2.474176	2.282798	2.001014	1.713585	1.625418	2.281672	2.430942	2.147861	0.000000	4.999991	481.000000		1
5622.929199	1426.682495	1.612795	2.479326	1027.936523	22713.730469	178.292526	114.382034	61.239967	28.762032	18.187891	59.028927	83.772850	91.278664	0.372290	0.000000	3.749963	3.154327	0.207579	0.394334	3.011966	4.356288	2.251133	2.058358	1.787035	1.458820	1.259782	1.771065	1.923103	1.960369	0.000000	0.000000	576.000000		1
15219.021484	2707.140137	2.232627	3.083739	2570.490479	48989.390625	416.835144	266.888336	133.189758	60.296345	37.489014	202.968597	279.645752	141.444931	0.364581	0.000000	4.182387	3.432511	0.348816	0.489078	3.410016	4.690102	2.619964	2.426330	2.124471	1.780291	1.573904	2.307429	2.446608	2.150587	0.000000	0.000000	594.000000		1
18358.183594	5708.956543	2.741444	4.301816	6340.586426	99998.000000	1011.898010	654.023987	398.332703	148.670135	129.449188	674.977966	904.176880	464.216766	2.340462	0.000000	4.263830	3.756557	0.437979	0.633652	3.802130	4.999991	3.005137	2.815594	2.600246	2.172224	2.112099	2.829290	2.956253	2.666721	0.369302	0.000000	701.000000		1
8595.554688	5521.181152	1.501781	2.935719	3545.467041	65261.226562	578.666687	365.879425	163.216125	71.237450	56.022282	282.054169	362.808044	165.300735	1.590936	0.000000	3.934274	3.742032	0.176607	0.467715	3.549674	4.814655	2.762429	2.563338	2.212763	1.852708	1.748361	2.450333	2.559677	2.218275	0.201653	0.000000	747.000000		1
5386.313965	1455.231689	3.037483	3.543216	1684.782104	38116.242188	281.067383	178.776672	97.134689	35.842297	34.146240	169.395935	225.507645	206.764679	0.136737	99998.000000	3.731292	3.162932	0.482514	0.549398	3.226544	4.581110	2.448810	2.252311	1.987374	1.554396	1.533343	2.228903	2.353161	2.315476	0.000000	4.999991	870.000000		1
13900.643555	2697.272217	1.557288	2.232627	3314.131104	65239.726562	506.334473	344.108246	153.255646	90.991882	48.232758	254.408447	324.918121	210.801300	0.278384	0.000000	4.143035	3.430925	0.192369	0.348816	3.520370	4.814512	2.704437	2.536695	2.185416	1.959003	1.683342	2.405532	2.511774	2.323873	0.000000	0.000000	927.000000		1
3232.803711	1778.133057	2.130863	1.208826	959.292542	24546.429688	167.132477	104.921127	58.640377	34.679726	21.450487	72.014549	115.899239	38.559071	0.563659	99998.000000	3.509579	3.249964	0.328556	0.082364	2.981951	4.389988	2.223061	2.020863	1.768197	1.540076	1.331437	1.857420	2.064080	1.586127	0.000000	4.999991	952.000000		1
6235.334961	539.487732	3.049818	4.348072	1607.910767	42494.457031	248.629517	167.755386	109.210609	59.281796	37.347160	201.106018	229.214294	141.093384	0.988174	0.000000	3.794860	2.731982	0.484274	0.638297	3.206262	4.628332	2.395553	2.224676	2.038265	1.772921	1.572258	2.303425	2.360242	2.149507	0.000000	0.000000	969.000000		1
3743.541748	2016.447510	1.199574	2.433070	894.204041	20377.269531	148.324753	104.285873	53.262337	8.517286	13.549948	56.272064	81.725243	57.175602	0.370525	99998.000000	3.573283	3.304587	0.079027	0.386155	2.951437	4.309146	2.171214	2.018225	1.726420	0.930301	1.131938	1.750293	1.912356	1.757211	0.000000	4.999991	1015.000000		1
26345.468750	3974.223877	1.742312	2.485493	5246.000977	99998.000000	850.467407	542.306274	269.013031	73.078438	95.167259	494.073547	585.463196	389.238770	2.157208	99998.000000	4.420706	3.599252	0.241126	0.395413	3.719828	4.999991	2.929658	2.734245	2.429773	1.863789	1.978488	2.693792	2.767500	2.590216	0.333892	4.999991	1035.000000		1
5459.524902	1644.335815	2.590341	4.730455	2112.404297	41663.902344	344.783569	219.408005	113.953400	54.437241	42.114620	156.737183	233.056641	165.442581	0.332461	99998.000000	3.737155	3.215991	0.413357	0.674903	3.324777	4.619760	2.537547	2.341253	2.056727	1.735896	1.624433	2.195172	2.367461	2.218647	0.000000	4.999991	1062.000000		1
10295.185547	4567.087891	1.088560	1.680638	3684.290771	71174.046875	575.080261	380.804718	170.401230	82.098373	62.380951	315.922882	410.226685	213.807938	2.029446	0.000000	4.012634	3.659639	0.036852	0.225474	3.566354	4.852322	2.759728	2.580702	2.231473	1.914335	1.795052	2.499581	2.613024	2.330024	0.307377	0.000000	1088.000000		1
12998.282227	2312.125732	3.046734	4.286397	2492.296143	52563.382812	415.453613	256.468384	100.829002	37.452007	33.988968	170.299469	259.746399	77.022545	0.711467	99998.000000	4.113886	3.364012	0.483835	0.632092	3.396600	4.720683	2.618523	2.409034	2.003586	1.573475	1.531338	2.231213	2.414550	1.886618	0.000000	4.999991	1111.000000		1
17844.625000	6835.920898	0.777102	1.828657	5606.150879	99998.000000	900.772400	583.986084	291.400970	70.512772	89.730629	458.588959	615.801025	290.475861	2.959958	0.000000	4.251507	3.834797	0.000000	0.262132	3.748665	4.999991	2.954615	2.766402	2.464491	1.848268	1.952941	2.661424	2.789440	2.463110	0.471285	0.000000	1158.000000		1
4427.588867	1145.923462	1.782401	0.943624	629.156738	15723.002930	96.752304	74.315018	34.519371	30.103458	8.483365	49.148628	49.182549	80.929642	0.455487	0.000000	3.646167	3.059156	0.251005	0.000000	2.798759	4.196536	1.985661	1.871077	1.538063	1.478616	0.928568	1.691511	1.691811	1.908108	0.000000	0.000000	1198.000000		1
12756.847656	4250.431152	3.253344	3.823836	5052.866211	94050.593750	822.945007	520.303833	268.106415	126.828011	93.699402	420.486267	537.218140	343.072113	3.239152	0.000000	4.105743	3.628433	0.512330	0.582499	3.703538	4.973361	2.915371	2.716257	2.428307	2.103215	1.971737	2.623752	2.730151	2.535385	0.510431	0.000000	1222.000000		1
15307.118164	2751.225342	3.450704	3.509295	3224.159912	64285.492188	521.361572	334.486969	135.638245	77.337082	40.242790	234.573837	309.576538	183.775406	1.108946	0.000000	4.184894	3.439526	0.537908	0.545220	3.508417	4.808113	2.717139	2.524379	2.132382	1.888388	1.604688	2.370280	2.490768	2.264287	0.044910	0.000000	1296.000000		1
10297.972656	2942.778076	1.279752	2.029100	2398.723145	58271.394531	381.011353	252.564377	140.470474	55.621395	58.424515	232.791443	302.631958	179.516769	0.697231	99998.000000	4.012752	3.468758	0.107126	0.307303	3.379980	4.765455	2.580938	2.402372	2.147585	1.745242	1.766595	2.366967	2.480915	2.254105	0.000000	4.999991	1393.000000		1
9959.544922	3518.031006	2.374479	4.354239	3808.679443	83652.710938	636.573120	388.137848	193.057465	66.522415	65.199486	322.170532	402.557434	253.622101	0.914561	0.000000	3.998240	3.546300	0.375568	0.638912	3.580774	4.922480	2.803848	2.588986	2.285686	1.822968	1.814244	2.508086	2.604828	2.404187	0.000000	0.000000	1419.000000		1
13550.703125	1406.511719	3.759078	4.002693	2369.347412	44592.132812	339.791016	238.835571	118.292221	38.466557	26.322794	147.103592	195.490540	159.922699	0.261247	99998.000000	4.131962	3.148143	0.575081	0.602352	3.374629	4.649258	2.531212	2.378099	2.072956	1.585083	1.420332	2.167623	2.291126	2.203910	0.000000	4.999991	1445.000000		1
12845.060547	3232.103516	1.193407	2.177119	3018.974121	60919.167969	467.676727	315.185852	173.068665	86.998436	64.394630	283.503510	368.821320	235.739487	2.620030	0.000000	4.108736	3.509485	0.076789	0.337882	3.479859	4.784754	2.669946	2.498567	2.238219	1.939511	1.808850	2.452559	2.566816	2.372432	0.418306	0.000000	1574.000000		1
12441.420898	2499.937744	2.944971	3.854673	2544.343506	54089.406250	410.744751	265.374237	156.542908	62.815758	47.171951	210.323318	290.287750	204.303864	2.330893	99998.000000	4.094870	3.397929	0.469081	0.585988	3.405576	4.733112	2.613572	2.423859	2.194633	1.798069	1.673684	2.322887	2.462829	2.310277	0.367522	4.999991	1756.000000		1
11444.892578	3500.135986	2.146282	3.234842	2277.075928	49913.480469	377.036407	242.816666	126.436371	48.254345	49.071533	220.576752	324.535736	182.440155	0.743054	99998.000000	4.058612	3.544085	0.331687	0.509853	3.357378	4.698218	2.576383	2.385278	2.101872	1.683536	1.690830	2.343560	2.511262	2.261120	0.000000	4.999991	1815.000000		1
30199.615234	7244.374512	2.177119	3.496960	7376.463379	99998.000000	1201.646606	757.477234	382.500793	154.445969	131.607803	625.302063	776.442261	443.617401	2.998849	0.000000	4.480001	3.860001	0.337882	0.543691	3.867848	4.999991	3.079777	2.879369	2.582632	2.188776	2.119282	2.796090	2.890109	2.647009	0.476955	0.000000	1865.000000		1
13654.961914	4521.254395	2.602675	3.552467	4699.093750	93272.820312	765.374695	488.590637	221.674561	104.165611	86.313850	475.432343	604.690308	374.362793	1.457261	0.000000	4.135291	3.655259	0.415420	0.550530	3.672014	4.969755	2.883874	2.688945	2.345716	2.017724	1.936080	2.677089	2.781533	2.573293	0.163537	0.000000	1928.000000		1
8259.708008	2299.867676	2.143198	4.748958	2545.755859	50605.808594	403.266693	267.835052	127.725372	44.843727	36.640984	175.600418	213.431732	117.515114	0.817482	99998.000000	3.916965	3.361703	0.331062	0.676598	3.405817	4.704200	2.605592	2.427867	2.106277	1.651702	1.563967	2.244525	2.329259	2.070094	0.000000	4.999991	1975.000000		1
9096.403320	2292.981689	2.192538	4.107540	1781.963135	47632.769531	299.270691	182.689941	121.317368	64.188019	42.993484	206.218857	282.837433	179.529099	1.550777	0.000000	3.958870	3.360401	0.340947	0.613582	3.250899	4.677906	2.476064	2.261715	2.083923	1.807454	1.633403	2.314328	2.451537	2.254135	0.190549	0.000000	2010.000000		1
3655.744629	1914.989380	1.255082	3.694319	1320.281128	31116.378906	206.656754	129.603378	82.008949	29.301685	16.689194	119.294434	183.118576	90.097595	0.655228	0.000000	3.562976	3.282166	0.098672	0.567534	3.120667	4.492989	2.315250	2.112616	1.913861	1.466893	1.222435	2.076620	2.262733	1.954713	0.000000	0.000000	2056.000000		1
11777.464844	3894.589355	2.217208	2.584173	2806.837402	60759.285156	453.272583	294.339783	145.031311	73.615013	59.883121	276.191986	389.220245	182.261292	1.789004	99998.000000	4.071052	3.590462	0.345806	0.412322	3.448217	4.783613	2.656359	2.468849	2.161462	1.866966	1.777304	2.441211	2.590195	2.260695	0.252611	4.999991	2094.000000		1
3625.452881	1559.008789	1.766982	3.200921	1039.324829	23372.951172	163.388809	115.294823	58.233322	40.520329	30.288483	94.094124	148.562195	106.018936	0.276060	99998.000000	3.559362	3.192849	0.247232	0.505275	3.016751	4.368713	2.213222	2.061810	1.765172	1.607673	1.481277	1.973562	2.171908	2.025383	0.000000	4.999991	2183.000000		1
6697.396484	3764.350830	4.039698	5.217686	1324.641602	28814.279297	220.592163	144.935715	113.450752	39.465687	26.184025	103.363838	155.457443	119.334518	1.518290	0.000000	3.825906	3.575690	0.606349	0.717478	3.122098	4.459608	2.343590	2.161175	2.054807	1.596220	1.418036	2.014369	2.191612	2.076766	0.181355	0.000000	2284.000000		1
16351.641602	6217.748535	2.476242	4.193885	5989.989746	99998.000000	947.000732	618.231018	320.570068	154.556992	141.848892	684.667114	891.770996	440.468903	2.179781	0.000000	4.213562	3.793633	0.393793	0.622617	3.777426	4.999991	2.976350	2.791151	2.505923	2.189089	2.151826	2.835479	2.950253	2.643915	0.338413	0.000000	2455.000000		1
6164.800781	2458.609375	0.937457	2.645848	1642.565796	37910.488281	289.785095	177.641861	108.775803	36.206177	25.086214	143.103973	194.068924	106.703529	0.803241	99998.000000	3.789919	3.390690	0.000000	0.422565	3.215523	4.578759	2.462076	2.249545	2.036532	1.558783	1.399435	2.155652	2.287956	2.028179	0.000000	4.999991	2520.000000		1
4617.630371	2436.082764	2.636597	3.780664	1688.778687	37644.597656	272.772125	180.429550	92.641678	29.406532	28.512249	141.256821	202.317932	131.216171	0.054427	0.000000	3.664419	3.386692	0.421044	0.577568	3.227573	4.575703	2.435800	2.256308	1.966806	1.468444	1.455032	2.150009	2.306034	2.117987	0.000000	0.000000	2539.000000		1
8050.325195	2310.013184	2.019849	3.157748	2718.482178	67262.742188	415.185333	284.700012	189.101028	73.140114	64.743095	303.122253	408.768066	248.055939	0.268844	99998.000000	3.905813	3.363615	0.305319	0.499378	3.434326	4.827775	2.618242	2.454387	2.276694	1.864156	1.811193	2.481618	2.611477	2.394550	0.000000	4.999991	2569.000000		1
9122.334961	4589.195312	2.103110	3.154665	4881.095703	88478.703125	767.863281	506.081604	224.490021	114.002739	67.404358	369.610748	466.467896	280.820679	0.969402	0.000000	3.960106	3.661736	0.322862	0.498953	3.688517	4.946839	2.885284	2.704221	2.351197	2.056915	1.828688	2.567744	2.668822	2.448429	0.000000	0.000000	2652.000000		1
12817.319336	3641.889404	0.610580	3.768329	3151.460693	66935.500000	502.649414	327.616394	189.335388	105.103065	60.142159	295.311157	386.605255	230.022247	2.120345	0.000000	4.107797	3.561327	0.000000	0.576149	3.498512	4.825656	2.701265	2.515366	2.277232	2.021615	1.779179	2.470280	2.587268	2.361770	0.326407	0.000000	2686.000000		1
3704.884033	1414.566528	1.140983	1.794736	1018.176514	25555.982422	167.391510	110.471855	63.944408	36.277103	26.557158	74.663483	109.395630	61.033356	0.784717	0.000000	3.568775	3.150623	0.057279	0.254001	3.007823	4.407493	2.223733	2.043252	1.805803	1.559633	1.424182	1.873108	2.039000	1.785567	0.000000	0.000000	2712.000000		1
10231.786133	1760.475586	1.899583	3.170084	1818.416016	39787.144531	297.953918	193.368927	117.345512	47.356976	38.833523	156.108109	222.867966	195.891418	1.222502	0.000000	4.009952	3.245630	0.278658	0.501071	3.259693	4.599743	2.474149	2.286387	2.069467	1.675384	1.589207	2.193425	2.348048	2.292015	0.087250	0.000000	2837.000000		1
10899.360352	6553.715820	2.988143	3.052901	4125.595215	73426.875000	619.880798	419.925049	160.348251	72.800903	82.992661	359.875397	494.357239	272.972565	0.987399	99998.000000	4.037401	3.816488	0.475401	0.484713	3.615487	4.865855	2.792308	2.623172	2.205064	1.862137	1.919040	2.556152	2.694041	2.436119	0.000000	4.999991	2891.000000		1
10433.784180	4060.812012	3.043650	4.418998	3751.491455	80138.601562	598.852844	393.139679	201.818359	74.925598	63.272152	322.731750	416.132050	248.388992	0.322908	99998.000000	4.018442	3.608613	0.483395	0.645324	3.574204	4.903842	2.777320	2.594547	2.304961	1.874630	1.801213	2.508842	2.619231	2.395132	0.000000	4.999991	2935.000000		1
7143.005859	1647.891357	1.748480	3.065236	1452.354614	30843.296875	232.649582	153.520844	53.496700	36.869179	21.071186	88.145592	120.904144	55.396282	1.270593	0.000000	3.853881	3.216928	0.242661	0.486464	3.162073	4.489161	2.366702	2.186167	1.728327	1.566664	1.323689	1.945201	2.082441	1.743481	0.104007	0.000000	2952.000000		1
5366.186523	1763.639526	1.628214	3.003561	922.577515	22988.562500	169.531616	104.406143	59.605587	35.382820	15.896673	68.437416	101.208305	79.233582	0.401516	0.000000	3.729666	3.246410	0.211711	0.477637	2.965003	4.361512	2.229251	2.018726	1.775287	1.548792	1.201306	1.835294	2.005216	1.898909	0.000000	0.000000	3037.000000		1
6792.187500	1115.554810	2.821621	5.735754	1281.348999	29136.242188	248.956390	135.915787	61.104282	21.361059	23.966818	109.953789	153.459183	97.584915	1.419502	0.000000	3.832010	3.047491	0.450499	0.758591	3.107667	4.464434	2.396123	2.133270	1.786072	1.329623	1.379610	2.041210	2.185993	1.989383	0.152136	0.000000	3054.000000		1
15487.303711	4687.683594	1.483278	3.355108	5606.687500	99998.000000	898.046387	578.894836	356.742310	164.563721	157.187408	728.400696	1052.430664	562.341370	2.731851	0.000000	4.189976	3.670958	0.171223	0.525706	3.748706	4.999991	2.953299	2.762600	2.552355	2.216334	2.196418	2.862370	3.022193	2.750000	0.436457	0.000000	3187.000000		1
2559.537109	539.574097	2.528666	2.466991	584.596680	13007.512695	86.878174	59.741272	23.612188	18.946491	9.738447	43.844597	69.155922	71.530403	0.673531	99998.000000	3.408161	2.732051	0.402891	0.392168	2.766856	4.114194	1.938911	1.776274	1.373136	1.277529	0.988490	1.641916	1.839829	1.854491	0.000000	4.999991	3215.000000		1
17860.626953	6346.044434	1.834825	4.493007	4481.387695	94650.226562	725.776428	454.302551	217.255569	131.243927	79.397018	387.555023	519.609985	264.862335	1.307194	99998.000000	4.251897	3.802503	0.263595	0.652537	3.651412	4.976121	2.860803	2.657345	2.336971	2.118079	1.899804	2.588333	2.715677	2.423020	0.116340	4.999991	3233.000000		1
5864.694336	1329.507690	2.297385	3.284182	1013.587952	25806.060547	161.368958	99.000351	40.403145	33.584999	14.657010	83.082092	108.627785	108.081963	1.408533	99998.000000	3.768245	3.123691	0.361234	0.516427	3.005862	4.411722	2.207820	1.995637	1.606415	1.526145	1.166045	1.919507	2.035941	2.033753	0.148767	4.999991	3253.000000		1
17886.187500	8909.488281	2.778449	3.207088	8686.904297	99998.000000	1407.230225	882.343994	471.990875	212.827316	140.399536	689.227966	916.234314	432.811981	2.546512	0.000000	4.252518	3.949853	0.443802	0.506111	3.938865	4.999991	3.148365	2.945638	2.673934	2.328027	2.147366	2.838363	2.962007	2.636299	0.405946	0.000000	3297.000000		1
11158.576172	3068.116455	2.223376	5.119006	3624.607910	85461.390625	571.583313	380.172577	228.088730	114.604065	93.807335	452.939545	598.855896	351.808350	0.226649	99998.000000	4.047609	3.486872	0.347013	0.709186	3.559261	4.931770	2.757080	2.579981	2.358104	2.059200	1.972237	2.656040	2.777322	2.546306	0.000000	4.999991	3402.000000		1
16450.855469	4557.617676	1.168737	2.010598	3692.468750	92164.257812	581.118225	381.868622	210.354156	104.054596	83.026581	477.590942	665.902527	331.828796	1.966158	0.000000	4.216188	3.658738	0.067717	0.303325	3.567317	4.964562	2.764265	2.581914	2.322951	2.017261	1.919217	2.679056	2.823411	2.520914	0.293618	0.000000	3423.000000		1
16768.951172	5459.136719	2.954222	3.768329	3419.221680	72171.195312	527.800415	345.027191	157.748657	72.002213	50.684330	293.994415	423.622437	186.072800	2.520942	99998.000000	4.224506	3.737124	0.470443	0.576149	3.533927	4.858364	2.722470	2.537853	2.197966	1.857346	1.704874	2.468339	2.626979	2.269683	0.401563	4.999991	3480.000000		1
11196.185547	1084.982666	2.500912	3.071404	2425.049072	52978.386719	428.485504	260.279877	137.155441	27.864664	48.547298	201.328049	312.839142	138.009644	1.362977	0.000000	4.049070	3.035423	0.398098	0.487337	3.384721	4.724099	2.631936	2.415441	2.137213	1.445054	1.686165	2.303904	2.495321	2.139910	0.134488	0.000000	3553.000000		1
10858.932617	3396.442139	2.389898	3.311935	2874.328125	65081.308594	484.461517	298.567596	146.428253	48.467121	62.532055	278.110077	349.998169	226.765808	1.561121	0.000000	4.035787	3.531024	0.378379	0.520082	3.458536	4.813456	2.685259	2.475043	2.165625	1.685447	1.796103	2.444217	2.544066	2.355577	0.193437	0.000000	3599.000000		1
12477.589844	6273.804688	1.803987	3.293433	5062.496582	99282.359375	839.942566	526.132080	257.782043	91.442108	97.082260	458.536530	505.844177	343.596344	0.461868	99998.000000	4.096131	3.797531	0.256233	0.517649	3.704365	4.996872	2.924250	2.721095	2.411253	1.961146	1.987140	2.661374	2.704017	2.536049	0.000000	4.999991	3654.000000		1
13704.424805	4449.841309	0.971378	5.115922	6778.933594	99998.000000	1107.219482	693.236816	336.981720	162.232407	152.120834	675.196960	886.019836	487.594604	2.493421	99998.000000	4.136861	3.648345	0.000000	0.708924	3.831161	4.999991	3.044234	2.840882	2.527606	2.210138	2.182189	2.829431	2.947443	2.688059	0.396796	4.999991	3689.000000		1
12756.896484	2233.811035	1.480195	2.368311	2923.655762	62642.539062	474.433197	298.163605	147.754257	67.108322	43.249435	233.368103	307.276062	184.419907	0.880904	0.000000	4.105745	3.349046	0.170319	0.374439	3.465926	4.796869	2.676175	2.474455	2.169540	1.826776	1.635980	2.368042	2.487529	2.265808	0.000000	0.000000	3715.000000		1
17954.054688	8412.235352	2.343642	3.620309	4846.453125	97920.093750	777.466064	504.545929	246.908798	122.220901	78.040176	417.100342	492.053680	314.257660	2.704832	0.000000	4.254162	3.924911	0.369891	0.558746	3.685424	4.990872	2.890682	2.702901	2.392537	2.087146	1.892318	2.620240	2.692013	2.497286	0.432140	0.000000	3791.000000		1
5054.889160	1305.769043	1.199574	2.457740	1357.455688	25227.416016	219.744141	149.363968	68.496002	28.169954	27.799906	95.885773	144.214127	80.118614	0.594524	0.000000	3.703712	3.115866	0.079027	0.390536	3.132726	4.401873	2.341917	2.174246	1.835665	1.449786	1.444043	1.981754	2.159008	1.903733	0.000000	0.000000	3864.000000		1
30772.480469	9128.273438	3.487709	3.577137	4968.525879	99998.000000	806.480957	509.214691	281.018036	102.808769	85.709435	457.435638	637.562988	365.379883	1.605415	0.000000	4.488163	3.960389	0.542540	0.553536	3.696228	4.999991	2.906594	2.706901	2.448734	2.012030	1.933029	2.660330	2.804523	2.562745	0.205587	0.000000	3902.000000		1
17084.310547	3568.625732	1.187239	2.035268	3181.265137	64895.300781	472.986938	332.235840	163.283966	96.659790	77.118141	289.402710	398.804504	209.663391	0.892077	0.000000	4.232597	3.552501	0.074538	0.308622	3.502600	4.812213	2.674849	2.521446	2.212944	1.985246	1.887157	2.461503	2.600760	2.321523	0.000000	0.000000	3999.000000		1
8379.573242	2277.630859	1.921169	4.153796	2057.371826	48924.351562	343.617920	213.314545	128.934204	82.067543	45.738014	239.066849	337.786560	175.575745	0.107493	0.000000	3.923222	3.357483	0.283566	0.618445	3.313313	4.689525	2.536076	2.329021	2.110368	1.914171	1.660277	2.378519	2.528642	2.244465	0.000000	0.000000	4021.000000		1
5199.152832	2007.125366	2.898715	2.812370	1247.369263	29524.853516	199.567230	125.357063	70.145805	48.390030	28.771282	141.031708	189.458740	157.964523	0.509376	0.000000	3.715933	3.302574	0.462205	0.449072	3.095995	4.470188	2.300089	2.098149	1.846002	1.684756	1.458959	2.149317	2.277515	2.198560	0.000000	0.000000	4057.000000		1
7471.495117	950.907837	1.353761	3.062153	1778.250244	33937.851562	286.254211	185.425217	85.015594	14.314715	28.364229	136.819321	212.216736	148.799652	0.166062	0.000000	3.873408	2.978138	0.131542	0.486027	3.249993	4.530684	2.456752	2.268169	1.929499	1.155783	1.452771	2.136147	2.326780	2.172602	0.000000	0.000000	4086.000000		1
12698.207031	3420.865479	4.215471	3.139246	4309.737793	99316.718750	716.028748	446.550049	241.842209	139.394241	89.483932	425.333923	596.376587	323.672302	0.123411	0.000000	4.103743	3.534136	0.624846	0.496825	3.634451	4.997022	2.854930	2.649870	2.383532	2.144245	1.951745	2.628730	2.775521	2.510106	0.000000	0.000000	4162.000000		1
11094.373047	2037.777710	2.581089	1.538786	2547.831299	52800.078125	406.840729	262.290497	106.796043	58.535530	53.996265	238.117050	349.498627	183.158661	0.407604	0.000000	4.045103	3.309157	0.411803	0.187178	3.406171	4.722635	2.609424	2.418782	2.028555	1.767420	1.732364	2.376791	2.543446	2.262827	0.000000	0.000000	4189.000000		1
19672.474609	7395.477539	3.049818	4.708869	6366.933594	99998.000000	1005.847717	657.342102	318.232574	186.501434	117.576790	533.563904	661.455811	422.348846	2.075253	99998.000000	4.293859	3.868966	0.484274	0.672917	3.803930	4.999991	3.002532	2.817791	2.502745	2.270682	2.070322	2.727186	2.820501	2.625671	0.317071	4.999991	4260.000000		1
11243.983398	4650.956543	1.850243	3.823836	3331.699219	64295.964844	546.836304	344.277832	146.970993	45.306290	51.421345	260.267548	356.236572	283.383270	1.878262	0.000000	4.050920	3.667542	0.267229	0.582499	3.522666	4.808184	2.737857	2.536909	2.167232	1.656158	1.711143	2.415420	2.551739	2.452374	0.273756	0.000000	4279.000000		1
6382.790527	1502.255615	2.895631	5.223854	1146.219482	26166.046875	204.208267	127.910400	57.730675	20.041218	25.971249	96.579613	124.743401	80.707611	0.992390	0.000000	3.805011	3.176744	0.461743	0.717991	3.059268	4.417738	2.310073	2.106906	1.761407	1.301924	1.414493	1.984885	2.096018	1.906914	0.000000	0.000000	4325.000000		1
6207.603027	1707.537109	1.797820	3.503127	2332.487549	47562.980469	368.895325	245.656799	111.322968	47.286049	42.672775	231.150894	312.450592	166.185760	1.056758	0.000000	3.792924	3.232370	0.254746	0.544456	3.367819	4.677269	2.566903	2.390329	2.046585	1.674733	1.630151	2.363896	2.494781	2.220594	0.023976	0.000000	4350.000000		1
4677.516602	1622.006470	2.439237	4.705785	811.673950	21192.134766	156.080353	91.639465	48.670650	33.652840	21.154448	63.981411	87.784790	70.460350	0.056603	99998.000000	3.670015	3.210052	0.387254	0.672632	2.909382	4.326175	2.193348	1.962083	1.687267	1.527022	1.325402	1.806054	1.943419	1.847945	0.000000	4.999991	4442.000000		1
5406.478516	1653.528442	1.859494	3.003561	2247.286865	47365.320312	370.295349	236.186630	128.403793	39.675385	44.449009	207.193329	282.448883	155.352585	0.288537	0.000000	3.732914	3.218412	0.269395	0.477637	3.351659	4.675460	2.568548	2.373255	2.108578	1.598521	1.647862	2.316376	2.450940	2.191319	0.000000	0.000000	4489.000000		1
14972.032227	4955.990723	2.359060	3.848506	4644.536133	88766.398438	719.362244	477.208557	197.602890	105.038307	82.915565	424.559906	572.878479	308.195007	2.138161	0.000000	4.175281	3.695131	0.372739	0.585292	3.666942	4.948248	2.856948	2.678708	2.295793	2.021348	1.918636	2.627939	2.758063	2.488826	0.330040	0.000000	4540.000000		1
6819.820801	1978.270874	2.596508	2.590341	1292.225342	32336.134766	201.765945	129.338165	68.721115	36.640984	18.570274	95.204269	144.618103	106.182373	0.564858	0.000000	3.833773	3.296286	0.414390	0.413357	3.111338	4.509688	2.304848	2.111727	1.837090	1.563967	1.268818	1.978656	2.160223	2.026052	0.000000	0.000000	4574.000000		1
7102.775391	2038.530151	1.816322	2.485493	1557.911011	34448.445312	238.841736	159.666748	74.441452	39.730888	29.986275	136.541779	188.845078	83.874611	1.318538	0.000000	3.851428	3.309317	0.259193	0.395413	3.192543	4.537169	2.378110	2.203214	1.871815	1.599128	1.476923	2.135266	2.276106	1.923630	0.120093	0.000000	4606.000000		1
34634.003906	9252.237305	2.537917	3.225591	9731.656250	99998.000000	1525.417603	1005.644226	560.124146	242.819763	165.365494	866.681702	1140.896973	526.252380	3.776959	0.000000	4.539503	3.966247	0.404477	0.508609	3.988187	4.999991	3.183389	3.002444	2.748284	2.385284	2.218445	2.937860	3.057246	2.721194	0.577142	0.000000	4652.000000		1
10365.808594	1833.193237	1.495613	3.287266	2181.671143	50649.046875	368.297089	230.691406	141.148895	44.140636	53.120483	236.815720	344.839081	176.716736	1.367612	0.000000	4.015603	3.263208	0.174819	0.516835	3.338789	4.704571	2.566198	2.363031	2.149678	1.644839	1.725262	2.374411	2.537616	2.247278	0.135963	0.000000	4722.000000		1
9218.325195	4005.681152	2.192538	2.670518	2471.851074	52870.039062	400.090424	253.403152	131.826752	36.653320	45.367966	191.753036	297.815155	171.699493	0.405258	99998.000000	3.964652	3.602676	0.340947	0.426595	3.393022	4.723210	2.602158	2.403812	2.120003	1.564113	1.656749	2.282742	2.473947	2.234769	0.000000	4.999991	4755.000000		1
2122.117920	792.835388	1.480195	1.757731	425.192078	18369.021484	81.475464	46.348595	39.077137	46.465775	17.651321	77.081131	77.691711	65.776146	1.760190	99998.000000	3.326770	2.899183	0.170319	0.244952	2.628585	4.264086	1.911027	1.666037	1.591923	1.667133	1.246777	1.886948	1.890375	1.818068	0.245559	4.999991	4780.000000		1
6503.827148	2474.863770	2.420735	3.792999	2742.948730	56458.804688	449.710876	289.368805	164.748749	86.320015	49.589603	237.173431	355.715424	213.379303	0.224243	0.000000	3.813169	3.393551	0.383947	0.578983	3.438218	4.751732	2.652933	2.461452	2.216822	1.936111	1.695391	2.375066	2.551103	2.329152	0.000000	0.000000	4839.000000		1
2244.480713	165.161957	2.494745	2.436154	531.115417	18750.099609	100.542221	63.364662	48.251259	27.621048	18.551773	72.107063	98.019722	66.479240	0.885586	0.000000	3.351116	2.217910	0.397026	0.386705	2.725189	4.273004	2.002348	1.801847	1.683509	1.441240	1.268385	1.857978	1.991313	1.822686	0.000000	0.000000	4917.000000		0
5383.745117	2674.671631	3.765245	6.327832	1825.820068	34463.691406	291.993042	192.582565	72.202660	23.368572	25.548775	138.678818	208.019760	125.156624	0.662067	99998.000000	3.731085	3.427270	0.575793	0.801255	3.261458	4.537362	2.465373	2.284617	1.858553	1.368632	1.407370	2.142010	2.318105	2.097454	0.000000	4.999991	4934.000000		1
6284.203125	1663.236084	2.044519	3.194753	991.076599	22683.162109	165.966812	109.916786	73.837044	48.201920	23.118790	74.160835	121.613403	61.576096	0.657022	0.000000	3.798250	3.220954	0.310591	0.504437	2.996107	4.355704	2.220021	2.041064	1.868274	1.683064	1.363965	1.870175	2.084981	1.789412	0.000000	0.000000	5048.000000		1
9611.915039	3283.460205	1.967425	3.953353	2631.804443	52413.902344	415.373444	269.654449	165.445663	68.480583	42.777622	228.276840	288.819885	174.891159	1.420923	0.000000	3.982810	3.516332	0.293898	0.596966	3.420254	4.719447	2.618439	2.430808	2.218655	1.835567	1.631217	2.358462	2.460627	2.242768	0.152571	0.000000	5075.000000		1
5737.320801	3656.352051	1.251998	1.785485	3230.984131	65302.460938	492.470001	330.712463	190.118668	99.058937	52.546909	305.527588	389.328186	247.685898	1.422442	0.000000	3.758709	3.563048	0.097604	0.251756	3.509335	4.814929	2.692380	2.519451	2.279025	1.995894	1.720547	2.485050	2.590316	2.393901	0.153035	0.000000	5101.000000		1
7954.581055	3127.866943	2.158617	1.415436	3357.617920	65323.117188	515.403748	350.679688	144.288132	49.262726	52.451313	258.108948	306.535980	273.271667	2.099857	99998.000000	3.900617	3.495248	0.334176	0.150890	3.526031	4.815067	2.712147	2.544911	2.159231	1.692518	1.719756	2.411803	2.486481	2.436595	0.322190	4.999991	5140.000000		1
5863.355957	2494.303711	2.747611	3.974939	1955.448120	40921.566406	316.866486	207.831650	114.209351	54.113449	34.180161	151.883377	197.106415	132.579178	0.067797	99998.000000	3.768146	3.396949	0.438955	0.599330	3.291246	4.611952	2.500876	2.317712	2.057702	1.733305	1.533774	2.181510	2.294701	2.122475	0.000000	4.999991	5234.000000		1
8079.626953	2281.960449	3.241009	3.540132	2055.173096	42602.351562	326.752960	215.103119	135.092422	48.815586	37.452007	155.796646	215.809296	139.671783	1.527368	0.000000	3.907391	3.358308	0.510680	0.549019	3.312848	4.629434	2.514220	2.332647	2.130631	1.688558	1.573475	2.192558	2.334070	2.145109	0.183944	0.000000	5259.000000		1
4734.519531	1162.307373	1.748480	2.917217	994.391663	27504.457031	174.184982	104.773109	65.961174	22.535963	19.316540	113.808464	121.770676	84.879906	0.166196	0.000000	3.675276	3.065321	0.242661	0.464969	2.997557	4.439403	2.241011	2.020250	1.819288	1.352876	1.285929	2.056175	2.085543	1.928805	0.000000	0.000000	5278.000000		1
8201.517578	2226.659912	2.599592	4.940149	2361.647461	49340.609375	381.187103	240.898590	95.435547	45.272369	27.759817	150.187332	204.433380	115.825226	1.196809	0.000000	3.913894	3.347654	0.414905	0.693740	3.373215	4.693204	2.581138	2.381834	1.979710	1.655833	1.443417	2.176633	2.310552	2.063803	0.078025	0.000000	5293.000000		1
5617.918457	2654.917236	1.285919	1.862578	1919.775391	36607.375000	305.968567	202.003387	87.781708	33.316715	17.016071	125.545174	163.777359	92.061935	2.027760	99998.000000	3.749575	3.424051	0.109214	0.270115	3.283250	4.563569	2.485677	2.305359	1.943404	1.522662	1.230859	2.098800	2.214254	1.964080	0.307017	4.999991	5329.000000		1
5451.217285	1220.525269	0.749349	0.551989	1166.686279	27989.406250	190.106323	125.613014	46.157402	31.090254	19.883947	103.891159	133.282272	131.623215	1.150494	99998.000000	3.736494	3.086547	0.000000	0.000000	3.066954	4.446994	2.278996	2.099035	1.664241	1.492624	1.298503	2.016579	2.124772	2.119333	0.060884	4.999991	5352.000000		1
10343.880859	1810.401367	1.304422	2.075356	2029.109375	45293.980469	315.845764	211.106583	82.058289	48.575054	25.447012	123.701096	148.577621	91.750481	1.373584	99998.000000	4.014684	3.257775	0.115418	0.317093	3.307306	4.656041	2.499475	2.324502	1.914122	1.686413	1.405637	2.092374	2.171953	1.962608	0.137855	4.999991	5371.000000		1
8467.385742	2518.646729	1.668303	2.337474	1739.931763	39326.089844	307.356232	180.454224	113.598770	60.576965	37.760380	183.423859	225.017334	147.532227	0.910116	99998.000000	3.927749	3.401167	0.222275	0.368747	3.240532	4.594681	2.487642	2.256367	2.055374	1.782308	1.577036	2.263456	2.352216	2.168887	0.000000	4.999991	5414.000000		1
9495.300781	2261.046631	2.476242	3.222507	2104.833740	56147.808594	340.756226	219.636215	163.746521	111.569672	56.931984	241.873047	333.490936	204.343948	1.798794	0.000000	3.977509	3.354310	0.393793	0.508194	3.323218	4.749333	2.532444	2.341704	2.214172	2.047546	1.755356	2.383587	2.523084	2.310362	0.254981	0.000000	5448.000000		1
7438.541992	3280.361084	2.124696	3.293433	2007.273438	48544.726562	330.009399	214.363022	131.632477	43.227848	58.153145	214.634384	293.975891	182.236618	0.403431	0.000000	3.871488	3.515922	0.327297	0.517649	3.302607	4.686142	2.518526	2.331150	2.119363	1.635764	1.764573	2.331699	2.468312	2.260636	0.000000	0.000000	5498.000000		1
7502.206055	2955.726562	2.488577	3.928683	1989.788574	50221.093750	320.246277	206.283615	105.143158	53.644718	44.442844	226.787399	304.799835	143.005295	0.374708	0.000000	3.875189	3.470664	0.395951	0.594247	3.298807	4.700886	2.505484	2.314465	2.021781	1.729527	1.647802	2.355619	2.484015	2.155352	0.000000	0.000000	5536.000000		1
10770.645508	2390.933594	3.284182	4.314150	2132.587402	42452.257812	341.323608	229.763214	82.132301	54.384815	40.199619	169.765991	216.148499	233.340347	1.279347	99998.000000	4.032242	3.378567	0.516427	0.634895	3.328907	4.627901	2.533166	2.361280	1.914514	1.735478	1.604222	2.229851	2.334752	2.367990	0.106988	4.999991	5597.000000		1
10874.407227	4810.980957	2.793867	5.415045	3745.515137	76238.054688	614.549072	386.882782	192.197098	102.084091	81.996613	361.235321	446.991028	329.201447	0.306891	0.000000	4.036406	3.682234	0.446206	0.733602	3.573512	4.882172	2.788557	2.587579	2.283747	2.008958	1.913796	2.557790	2.650299	2.517462	0.000000	0.000000	5736.000000		1
9644.275391	2383.881104	3.919432	5.461301	1828.780396	37576.335938	298.419556	188.123489	73.781532	53.391853	27.543955	109.253777	198.238144	120.870224	0.355607	0.000000	3.984270	3.377285	0.593223	0.737296	3.262161	4.574914	2.474827	2.274443	1.867948	1.727475	1.440026	2.038436	2.297187	2.082319	0.000000	0.000000	5779.000000		1
6671.311035	1322.683350	1.822490	2.362144	1878.320679	52492.281250	296.291779	190.889603	119.143333	65.239578	47.998394	281.554596	385.097290	275.504303	0.452898	0.000000	3.824211	3.121456	0.260665	0.373306	3.273770	4.720096	2.471720	2.280782	2.076070	1.814511	1.681227	2.449563	2.585571	2.440128	0.000000	0.000000	5805.000000		1
6686.334961	2143.291016	2.790784	3.324270	1232.009155	28945.332031	210.804382	134.454086	54.175121	27.250999	21.490576	93.267677	160.089218	83.230110	1.092826	20527.574219	3.825188	3.331081	0.445726	0.521696	3.090614	4.461578	2.323880	2.128574	1.733800	1.435382	1.332248	1.969731	2.204362	1.920280	0.038551	4.312337	5843.000000		1
15309.082031	3934.499023	3.379778	2.525582	3622.492676	76417.210938	599.330811	376.293213	219.164398	77.845901	62.963779	304.136810	434.520386	276.506531	0.134431	0.000000	4.184949	3.594889	0.528888	0.402361	3.559007	4.883191	2.777667	2.575526	2.340770	1.891236	1.799091	2.483069	2.638010	2.441705	0.000000	0.000000	5896.000000		1
4456.622559	2045.625854	0.712344	1.683721	1743.502686	36290.824219	287.361267	179.738800	86.110321	32.962082	30.340906	160.431503	223.469299	170.142197	0.787477	0.000000	3.649006	3.310826	0.000000	0.226270	3.241423	4.559797	2.458428	2.254642	1.935055	1.518015	1.482029	2.205290	2.349218	2.230812	0.000000	0.000000	5915.000000		1
13076.452148	5451.451660	2.371395	3.348940	3464.062500	70494.726562	558.455811	362.111115	198.857971	76.575401	56.475590	306.428040	400.670166	258.565338	0.322495	0.000000	4.116490	3.736512	0.375004	0.524907	3.539586	4.848156	2.746989	2.558842	2.298543	1.884089	1.751861	2.486329	2.602787	2.412570	0.000000	0.000000	5986.000000		1
4302.895020	1255.112549	3.043650	3.552467	968.744202	20706.587891	151.177216	107.301773	45.256950	45.565323	17.657488	75.918564	79.656059	86.557465	0.113359	0.000000	3.633761	3.098683	0.483395	0.550530	2.986209	4.316109	2.179486	2.030607	1.655685	1.658634	1.246929	1.880348	1.901219	1.937304	0.000000	0.000000	6035.000000		1
18654.738281	3650.317139	2.272716	2.698272	3043.557617	69750.296875	514.762329	317.458557	167.332916	68.742706	64.903450	317.726868	405.323547	229.649109	0.621915	99998.000000	4.270789	3.562330	0.356545	0.431086	3.483382	4.843546	2.711607	2.501687	2.223581	1.837227	1.812268	2.502054	2.607802	2.361065	0.000000	4.999991	6085.000000		1
10789.397461	3024.928711	1.292086	2.608843	2971.910156	61499.808594	476.801514	309.588867	130.870789	58.498524	59.688847	306.008636	408.468964	241.906967	1.642836	99998.000000	4.032997	3.480715	0.111292	0.416448	3.473036	4.788874	2.678338	2.490785	2.116843	1.767145	1.775893	2.485734	2.611159	2.383648	0.215594	4.999991	6183.000000		1
12126.164062	2803.753662	2.235711	2.349809	2222.789795	50015.171875	356.717651	226.315582	130.796783	39.983757	44.634033	202.074310	252.841904	175.911880	0.500454	0.000000	4.083724	3.447740	0.349416	0.371033	3.346898	4.699102	2.552325	2.354714	2.116597	1.601884	1.649666	2.305511	2.402849	2.245295	0.000000	0.000000	6219.000000		1
20617.947266	3399.427246	1.705307	4.625608	5218.151367	97614.945312	799.471619	539.105347	272.577850	103.302162	92.243874	430.597870	523.140869	370.242920	2.673750	99998.000000	4.314245	3.531406	0.231803	0.665169	3.717517	4.989516	2.902803	2.731674	2.435491	2.014109	1.964938	2.634072	2.718619	2.568487	0.427121	4.999991	6308.000000		1
3612.969971	218.627823	1.144067	2.454656	906.835083	26811.289062	133.707825	101.677032	77.938416	29.782749	24.669910	102.728592	136.372177	95.854935	0.842832	0.000000	3.557864	2.339705	0.058451	0.389991	2.957528	4.428318	2.126157	2.007223	1.891752	1.473965	1.392168	2.011691	2.134726	1.981614	0.000000	0.000000	6421.000000		1
14065.117188	3180.010010	1.575791	2.929552	2863.140381	58494.566406	465.934418	298.974640	139.804382	60.546127	43.983364	238.570358	301.768494	152.000565	2.058400	0.000000	4.148143	3.502429	0.197498	0.466801	3.456843	4.767116	2.668325	2.475634	2.145521	1.782086	1.643288	2.377616	2.479674	2.181845	0.313530	0.000000	6453.000000		1
8492.098633	1817.823853	2.611927	5.291696	1915.371826	36934.582031	302.369843	196.939896	105.685898	42.907143	38.176685	167.625870	236.288391	130.806030	0.435966	0.000000	3.929015	3.259552	0.416961	0.723595	3.282253	4.567433	2.480538	2.294334	2.024017	1.632530	1.581798	2.224341	2.373442	2.116628	0.000000	0.000000	6479.000000		1
13035.790039	3460.466797	0.792521	1.739229	2835.537842	61077.160156	444.317413	286.781525	142.283707	75.261726	45.944622	263.548645	335.970245	271.233337	0.776148	99998.000000	4.115138	3.539135	0.000000	0.240357	3.452636	4.785879	2.647693	2.457551	2.153155	1.876574	1.662235	2.420861	2.526301	2.433343	0.000000	4.999991	6506.000000		1
3614.881836	2905.732910	1.150235	2.775365	1985.187622	44835.062500	336.010345	212.398666	103.884995	44.738880	46.200573	194.670258	243.627701	159.207260	1.567867	0.000000	3.558094	3.463256	0.060786	0.443320	3.297801	4.651618	2.526353	2.327152	2.016553	1.650685	1.664647	2.289299	2.386727	2.201963	0.195309	0.000000	6571.000000		1
7684.997559	3289.735596	2.220292	2.602675	2322.400635	45642.058594	340.931976	244.710083	104.208786	35.068275	33.285877	161.319626	233.059723	118.871964	0.267682	0.000000	3.885644	3.517161	0.346410	0.415420	3.365937	4.659365	2.532668	2.388652	2.017904	1.544914	1.522260	2.207687	2.367467	2.075079	0.000000	0.000000	6610.000000		1
5840.545898	1169.640503	1.803987	1.702224	1398.589600	28124.746094	227.311630	149.660004	67.641808	74.543221	28.148367	129.649628	175.813202	120.262726	1.248400	0.000000	3.766454	3.068052	0.256233	0.231017	3.145690	4.449089	2.356622	2.175106	1.830215	1.872408	1.449453	2.112771	2.245051	2.080131	0.096354	0.000000	6694.000000		1
8019.373535	1439.649658	1.387682	1.992095	1803.126831	36937.171875	296.649506	193.442932	77.340164	30.331654	36.292522	136.110062	173.383209	70.796471	0.372937	99998.000000	3.904140	3.158257	0.142290	0.299310	3.256026	4.567464	2.472244	2.286553	1.888405	1.481896	1.559817	2.133890	2.239007	1.850012	0.000000	4.999991	6760.000000		1
9177.317383	3628.549072	2.103110	3.333522	3060.401123	63239.734375	480.933716	315.818024	131.095901	99.188454	56.284401	249.317200	322.115021	248.025101	1.669800	99998.000000	3.962716	3.559733	0.322862	0.522903	3.485778	4.800990	2.682085	2.499437	2.117589	1.996461	1.750388	2.396752	2.508011	2.394496	0.222664	4.999991	6794.000000		1
7158.992188	2629.235840	2.334390	3.601807	2044.811768	43028.062500	334.644257	212.568283	119.642899	52.781273	37.862144	181.225159	228.057892	132.249222	1.329930	0.000000	3.854852	3.419830	0.368173	0.556520	3.310653	4.633752	2.524583	2.327498	2.077887	1.722480	1.578205	2.258219	2.358045	2.121393	0.123829	0.000000	6891.000000		1
7880.593262	1949.903564	0.869614	1.967425	2105.934570	45087.226562	360.316376	223.009811	123.429726	80.423904	23.328484	168.652756	227.339386	80.898804	1.820372	99998.000000	3.896559	3.290013	0.000000	0.293898	3.323445	4.654054	2.556684	2.348324	2.091420	1.905385	1.367887	2.226994	2.356675	1.907942	0.260160	4.999991	6950.000000		1
11980.747070	4241.210938	2.374479	3.367443	2730.391602	53736.367188	424.488983	285.406189	144.362152	50.175514	51.936329	220.690842	273.154480	163.058853	1.176635	0.000000	4.078484	3.627490	0.375568	0.527300	3.436225	4.730268	2.627867	2.455463	2.159453	1.700492	1.715471	2.343784	2.436408	2.212344	0.070642	0.000000	6991.000000		1
11267.497070	4967.045898	1.810155	2.750695	2405.242188	57031.355469	396.914185	253.233536	140.630829	73.090775	50.690498	208.238708	266.518280	182.470993	1.324695	99998.000000	4.051827	3.696098	0.257716	0.439442	3.381159	4.756114	2.598697	2.403521	2.148081	1.863863	1.704927	2.318562	2.425727	2.261194	0.122116	4.999991	7122.000000		1
7587.320312	1623.560669	2.204873	4.650278	1635.288208	33440.730469	273.000305	170.814453	72.430855	34.658138	24.722334	127.941238	156.354813	93.181335	0.184961	99998.000000	3.880088	3.210469	0.343384	0.667479	3.213594	4.524276	2.436163	2.232525	1.859924	1.539805	1.393089	2.107011	2.194111	1.969329	0.000000	4.999991	7146.000000		1
15458.523438	3195.641357	1.689889	3.410615	2848.739258	60042.636719	458.126404	297.947754	157.415619	83.742012	71.740097	275.525879	355.305298	209.222427	0.920163	0.000000	4.189168	3.504558	0.227858	0.532833	3.454653	4.778460	2.660985	2.474140	2.197048	1.922943	1.855762	2.440162	2.550602	2.320608	0.000000	0.000000	7189.000000		1
7433.950684	1868.070312	1.612795	4.940149	1372.821899	32253.490234	222.374573	140.615402	60.660225	17.811674	21.694101	99.712692	146.385086	82.419083	0.490137	0.000000	3.871220	3.271393	0.207579	0.693740	3.137614	4.508577	2.347085	2.148033	1.782904	1.250705	1.336342	1.998750	2.165497	1.916028	0.000000	0.000000	7224.000000		1
6109.389160	596.139099	3.345856	5.633991	855.453796	21671.064453	143.566544	100.961609	35.240967	45.923038	12.760511	67.839172	106.367401	66.457657	0.608865	0.000000	3.785998	2.775348	0.524507	0.750816	2.932197	4.335880	2.157053	2.004156	1.547048	1.662031	1.105868	1.831481	2.026809	1.822545	0.000000	0.000000	7282.000000		1
11481.746094	3808.824463	2.753779	3.965688	3407.888916	66015.960938	529.416260	351.657227	198.099380	90.742096	42.870136	262.817810	335.825317	163.718781	1.203475	0.000000	4.060008	3.580791	0.439929	0.598319	3.532485	4.819649	2.723797	2.546119	2.296883	1.957809	1.632155	2.419655	2.526114	2.214098	0.080437	0.000000	7371.000000		1
5281.836914	841.028076	2.368311	4.573184	838.628906	18740.574219	136.995087	94.319237	31.614491	16.075531	18.419172	48.149498	93.973854	71.462563	0.182594	0.000000	3.722785	2.924810	0.374439	0.660219	2.923570	4.272783	2.136705	1.974600	1.499886	1.206165	1.265270	1.682592	1.973007	1.854079	0.000000	0.000000	7448.000000		1
5370.509766	1709.643311	2.516331	4.970987	1033.931396	29113.250000	177.271805	113.130043	67.108322	54.119614	33.279709	128.391464	165.550522	99.721947	0.363183	99998.000000	3.730016	3.232906	0.400768	0.696443	3.014492	4.464091	2.248640	2.053578	1.826776	1.733355	1.522179	2.108536	2.218930	1.998791	0.000000	4.999991	7515.000000		1
17830.263672	7043.527832	1.797820	2.830872	4592.010742	99998.000000	744.593384	477.100647	263.798431	105.059898	98.309593	478.007263	614.351685	275.393280	2.452854	99998.000000	4.251158	3.847790	0.254746	0.451920	3.662003	4.999991	2.871919	2.678610	2.421272	2.021437	1.992596	2.679435	2.788417	2.439953	0.389672	4.999991	7578.000000		1
15880.002930	3856.603760	3.099157	2.843207	5042.295410	99998.000000	828.736267	517.451355	369.666260	154.868439	130.226288	721.243347	891.885071	540.804504	2.239146	99998.000000	4.200850	3.586205	0.491244	0.453808	3.702628	4.999991	2.918416	2.713870	2.567810	2.189963	2.114699	2.858082	2.950309	2.733040	0.350082	4.999991	7616.000000		1
8742.809570	2332.444336	4.656446	3.774496	2062.540039	47866.320312	355.138763	219.429596	109.176689	57.863274	42.789959	181.342346	211.880600	134.117966	0.062075	0.000000	3.941651	3.367811	0.668055	0.576859	3.314402	4.680030	2.550398	2.341295	2.038130	1.762403	1.631342	2.258499	2.326091	2.127487	0.000000	0.000000	7669.000000		1
18966.267578	7837.192383	3.759078	3.450704	4658.542480	98215.578125	762.303284	483.200287	251.266113	122.877739	69.109673	382.772156	497.357727	249.529968	1.105597	0.000000	4.277982	3.894161	0.575081	0.537908	3.668250	4.992180	2.882128	2.684127	2.400134	2.089473	1.839539	2.582940	2.696669	2.397123	0.043597	0.000000	7762.000000		1
750.594360	757.838074	1.403101	2.183287	351.663391	11238.741211	56.867226	44.516853	15.326181	18.699791	6.272325	37.344078	49.672863	48.578136	0.331792	99998.000000	2.875405	2.879576	0.147089	0.339111	2.546127	4.050718	1.754862	1.648524	1.185434	1.271837	0.797429	1.572222	1.696119	1.686441	0.000000	4.999991	7875.000000		0
16700.939453	2958.310791	1.603544	4.280230	3783.565430	72130.921875	591.797241	392.464355	155.503693	104.544914	69.618484	297.722656	395.332214	197.945190	1.755210	0.000000	4.222741	3.471044	0.205081	0.631467	3.577901	4.858121	2.772173	2.593800	2.191741	2.019303	1.842725	2.473812	2.596962	2.296545	0.244329	0.000000	7917.000000		1
5814.374023	2232.669922	3.475374	2.738360	1390.812378	33073.226562	225.945541	150.723892	94.713951	48.220425	29.384947	115.951660	157.819580	67.768242	0.363878	99998.000000	3.764503	3.348825	0.541001	0.437491	3.143269	4.519476	2.354004	2.178182	1.976414	1.683231	1.468125	2.064277	2.198161	1.831026	0.000000	4.999991	7984.000000		1
5148.166016	1933.572021	2.217208	4.163047	976.669373	25433.232422	174.160309	108.140549	48.445538	14.401060	25.138638	68.480583	96.558029	76.174515	0.241183	0.000000	3.711653	3.286360	0.345806	0.619411	2.989748	4.405402	2.240949	2.033988	1.685254	1.158394	1.400342	1.835567	1.984788	1.881810	0.000000	0.000000	8036.000000		1
6275.192383	1656.713989	2.732193	5.097420	2277.378174	51790.738281	369.027924	238.625870	122.529274	72.881081	53.447361	275.445709	349.264252	223.052994	0.571812	0.000000	3.797627	3.219248	0.436511	0.707350	3.357435	4.714252	2.567059	2.377717	2.088240	1.862615	1.727926	2.440036	2.543154	2.348408	0.000000	0.000000	8171.000000		1
17549.607422	4833.359375	4.005776	5.711084	4565.919434	89861.609375	729.643433	468.780701	205.882736	117.286919	81.820839	384.745758	484.982666	267.332397	2.427090	99998.000000	4.244267	3.684249	0.602687	0.756719	3.659528	4.953574	2.863111	2.670970	2.313620	2.069250	1.912864	2.585174	2.685726	2.427052	0.385086	4.999991	8279.000000		1
7384.067871	2349.938477	2.377563	2.806202	1549.819214	31566.328125	244.303040	166.426300	84.657883	28.681854	28.943972	116.491318	145.200928	110.675385	0.013622	0.000000	3.868296	3.371057	0.376132	0.448119	3.190281	4.499224	2.387929	2.221222	1.927667	1.457607	1.461558	2.066293	2.161969	2.044051	0.000000	0.000000	8321.000000		1
7917.212402	3226.330811	1.578874	2.359060	2977.155518	58851.070312	480.394073	307.960663	162.994095	55.016983	77.155144	338.640778	431.692596	250.430420	2.231833	0.000000	3.898572	3.508709	0.198348	0.372739	3.473802	4.769754	2.681598	2.488495	2.212172	1.740497	1.887365	2.529739	2.635175	2.398687	0.348662	0.000000	8384.000000		1
5037.752930	2440.094727	2.553336	2.226459	2429.289307	46302.925781	378.461090	254.479370	94.935982	53.715645	26.862448	132.714859	180.947617	132.742615	1.035954	0.000000	3.702237	3.387407	0.407108	0.347615	3.385479	4.665608	2.578021	2.405653	1.977431	1.730101	1.429146	2.122920	2.257553	2.123010	0.015340	0.000000	8429.000000		1
16172.785156	6386.182617	3.432201	3.336605	4797.480469	99998.000000	779.291626	495.748016	273.262421	106.268723	109.448059	497.067841	600.144897	360.310211	1.311989	0.000000	4.208785	3.805241	0.535573	0.523305	3.681013	4.999991	2.891700	2.695261	2.436580	2.026406	2.039208	2.696416	2.778256	2.556677	0.117930	0.000000	8477.000000		1
2160.010986	2378.780762	1.859494	2.451572	264.726624	12723.154297	0.000000	36.011902	51.640289	64.043083	22.872089	0.000000	16.658358	29.844423	0.275478	0.000000	3.334456	3.376354	0.269395	0.389445	2.422798	4.104595	0.000000	1.556446	1.712989	1.806472	1.359306	0.000000	1.221632	1.474863	0.000000	0.000000	8635.000000		1
6143.467285	1783.656128	1.702224	3.225591	1646.540771	34916.789062	283.059479	176.698227	88.910355	29.532967	25.484016	116.392639	185.875443	153.012039	0.890728	0.000000	3.788414	3.251311	0.231017	0.508609	3.216573	4.543034	2.451878	2.247232	1.948952	1.470307	1.406268	2.065926	2.269222	2.184726	0.000000	0.000000	8738.000000		1
16775.498047	7076.051758	2.840123	5.501390	7540.734375	99998.000000	1203.706543	775.079224	336.593170	142.160355	165.639938	703.286682	901.827087	479.240753	2.191444	99998.000000	4.224676	3.849791	0.453337	0.740472	3.877414	4.999991	3.080521	2.889346	2.527105	2.152778	2.219165	2.847132	2.955123	2.680554	0.340730	4.999991	8780.000000		1
8415.713867	3234.511963	2.130863	3.799166	3169.485107	63239.742188	521.013062	331.908966	160.847809	97.418388	63.025452	276.543518	392.791229	249.326447	0.058553	0.000000	3.925091	3.509809	0.328556	0.579688	3.500989	4.800990	2.716849	2.521019	2.206415	1.988641	1.799516	2.441763	2.594162	2.396768	0.000000	0.000000	8846.000000		1
18793.019531	5742.082031	3.376694	4.138377	4231.682129	85711.812500	691.072021	434.350769	231.064545	84.164482	87.815628	408.058807	596.740479	307.569031	1.784288	0.000000	4.273996	3.759069	0.528492	0.616830	3.626513	4.933041	2.839523	2.637841	2.363733	1.925129	1.943572	2.610723	2.775785	2.487943	0.251465	0.000000	8874.000000		1
6286.494629	1612.249512	1.187239	3.651147	1438.995850	25703.720703	238.283585	160.064545	50.499306	45.657837	27.750565	121.533226	159.558807	124.589211	1.031555	0.000000	3.798409	3.207432	0.074538	0.562429	3.158060	4.409996	2.377094	2.204295	1.703285	1.659515	1.443272	2.084695	2.202921	2.095480	0.013493	0.000000	8939.000000		1
11144.008789	3897.259766	1.856411	4.341904	2910.293945	57878.761719	451.009125	305.783539	144.100021	71.027756	52.861450	259.804993	362.712433	241.382736	0.011580	0.000000	4.047041	3.590759	0.268674	0.637680	3.463937	4.762519	2.654185	2.485414	2.158664	1.851428	1.723139	2.414648	2.559562	2.382706	0.000000	0.000000	9013.000000		1
11735.266602	2887.375488	1.039220	2.599592	2616.398193	58568.222656	448.915283	273.768158	161.887039	92.314804	71.425560	335.137634	441.209015	314.855896	1.996677	99998.000000	4.069493	3.460503	0.016707	0.414905	3.417704	4.767662	2.652164	2.437383	2.209212	1.965271	1.853854	2.525223	2.644644	2.498112	0.300308	4.999991	9106.000000		1
6115.667480	2163.618896	1.440106	2.436154	2144.435059	45977.636719	346.192841	224.678116	129.615707	43.382038	42.571014	184.651199	214.045395	199.339035	0.811243	0.000000	3.786444	3.335181	0.158394	0.386705	3.331313	4.662547	2.539318	2.351561	2.112658	1.637310	1.629114	2.266352	2.330506	2.299592	0.000000	0.000000	9149.000000		1
9185.550781	1252.648560	2.855542	4.277146	2171.938965	41805.011719	342.387512	223.959610	97.948792	56.790134	31.586737	174.114059	256.789093	158.908142	0.429200	0.000000	3.963105	3.097829	0.455689	0.631154	3.336848	4.621228	2.534518	2.350170	1.990999	1.754273	1.499505	2.240834	2.409577	2.201146	0.000000	0.000000	9166.000000		1
27361.292969	8513.598633	2.207957	3.688152	10321.859375	99998.000000	1571.399292	1058.474854	644.390381	239.224121	212.426422	1036.561768	1330.010376	773.885803	2.287757	99998.000000	4.437137	3.930113	0.343991	0.566809	4.013758	4.999991	3.196286	3.024681	2.809149	2.378805	2.327209	3.015595	3.123855	2.888677	0.359410	4.999991	9211.000000		1
6975.629883	2066.188232	0.798688	2.331306	1323.306274	31306.775391	240.584045	136.208740	67.903931	32.246655	20.448271	124.074226	177.099121	124.493614	1.157885	0.000000	3.843583	3.315170	0.000000	0.367599	3.121660	4.495638	2.381267	2.134205	1.831895	1.508485	1.310657	2.093682	2.248216	2.095147	0.063665	0.000000	9232.000000		1
5665.056152	2607.368896	2.001346	2.343642	1735.262939	35057.656250	278.714478	174.650635	77.229156	34.315845	22.782661	110.080223	157.825745	89.360580	0.004714	0.000000	3.753204	3.416203	0.301322	0.369891	3.239365	4.544783	2.445159	2.242170	1.887781	1.535495	1.357605	2.041709	2.198178	1.951146	0.000000	0.000000	9251.000000		1
20634.599609	7530.687500	1.918085	1.646716	6197.334473	99998.000000	911.559326	624.987488	305.357971	99.931641	109.546738	529.086304	682.459167	356.326019	2.891627	99998.000000	4.314596	3.876835	0.282868	0.216619	3.792205	4.999991	2.959785	2.795871	2.484809	1.999703	2.039599	2.723526	2.834077	2.551847	0.461142	4.999991	9273.000000		1
11024.297852	5484.663574	2.112361	3.583304	3759.173096	91056.023438	602.722900	389.787659	245.761642	125.520500	80.263550	400.318634	534.254639	331.245972	0.632086	0.000000	4.042351	3.739150	0.324768	0.554284	3.575092	4.959309	2.780118	2.590828	2.390514	2.098715	1.904518	2.602406	2.727748	2.520151	0.000000	0.000000	9309.000000		1
15956.167969	7324.767578	2.130863	3.722073	5268.669434	99998.000000	842.625427	545.254333	251.374054	97.350548	116.102760	542.960022	713.324280	387.061646	0.301477	0.000000	4.202929	3.864794	0.328556	0.570785	3.721701	4.999991	2.925635	2.736599	2.400321	1.988338	2.064842	2.734768	2.853287	2.587780	0.000000	0.000000	9369.000000		1
7578.155273	2351.548096	2.624262	2.066105	2252.840820	48357.925781	347.713135	232.717422	131.484451	47.875046	42.006691	203.730286	335.405914	172.707870	0.610958	0.000000	3.879564	3.371354	0.419007	0.315152	3.352731	4.684468	2.541221	2.366829	2.118874	1.680109	1.623318	2.309056	2.525571	2.237312	0.000000	0.000000	9411.000000		1
4441.604492	1646.932373	1.193407	3.700486	1386.692505	31176.285156	222.935806	152.830093	84.210739	23.152710	30.948402	138.823746	199.681335	134.605194	0.732120	0.000000	3.647540	3.216676	0.076789	0.568259	3.141980	4.493824	2.348180	2.184209	1.925367	1.364602	1.490638	2.142464	2.300338	2.129062	0.000000	0.000000	9474.000000		1
5054.473145	1694.144409	1.677554	3.028231	1437.244263	30886.042969	246.628174	155.417343	75.767464	62.350113	28.401234	148.583786	172.744873	145.376694	0.067756	0.000000	3.703676	3.228951	0.224676	0.481189	3.157531	4.489762	2.392043	2.191499	1.879483	1.794837	1.453337	2.171971	2.237405	2.162495	0.000000	0.000000	9570.000000		1
6786.467285	1982.495605	2.581089	4.354239	2671.196289	52907.460938	438.106750	281.230804	128.209518	60.672562	42.928726	201.078262	285.279755	182.770111	0.113755	0.000000	3.831644	3.297212	0.411803	0.638912	3.426706	4.723517	2.641580	2.449063	2.107920	1.782992	1.632748	2.303365	2.455271	2.261905	0.000000	0.000000	9636.000000		1
23490.796875	6249.051758	1.807071	3.854673	5177.193359	99939.484375	845.629028	534.593872	265.617828	81.629646	83.325706	427.871826	549.096680	359.585510	1.099773	99998.000000	4.370898	3.795814	0.256975	0.585988	3.714094	4.999737	2.927180	2.728024	2.424257	1.911848	1.920779	2.631314	2.739649	2.555802	0.041303	4.999991	9731.000000		1
5687.154297	2278.947754	3.500043	3.577137	977.847412	23758.626953	161.257950	107.603981	74.046738	35.965645	19.973375	70.734802	132.810455	83.504562	0.127411	0.000000	3.754895	3.357734	0.544073	0.553536	2.990271	4.375821	2.207521	2.031828	1.869506	1.555888	1.300452	1.849633	2.123232	1.921710	0.000000	0.000000	9791.000000		1
6826.947266	2121.911377	1.625130	2.121612	1604.321289	32975.195312	251.198273	167.829391	67.163834	36.856846	26.042173	105.389854	132.730286	139.187637	0.256911	99998.000000	3.834227	3.326727	0.210888	0.326666	3.205291	4.518188	2.400017	2.224868	1.827135	1.566518	1.415677	2.022799	2.122970	2.143601	0.000000	4.999991	9810.000000		1
7869.337402	3488.180420	1.964342	1.341426	2555.740967	50143.480469	393.876709	261.673737	119.303688	54.890549	37.322491	187.953873	274.764221	186.174561	1.401009	99998.000000	3.895938	3.542599	0.293217	0.127567	3.407517	4.700214	2.595360	2.417760	2.076654	1.739498	1.571971	2.274051	2.438960	2.269920	0.146441	4.999991	9824.000000		1
14832.657227	3843.898926	2.211041	3.176251	4195.781250	79450.296875	692.468933	430.567017	190.112488	112.374527	60.971684	306.616150	407.124451	240.158493	0.950302	99998.000000	4.171219	3.584772	0.344597	0.501915	3.622813	4.900095	2.840400	2.634041	2.279011	2.050668	1.785128	2.486595	2.609727	2.380498	0.000000	4.999991	9854.000000		1
4022.425781	1371.295410	2.858626	3.305768	947.632935	21560.652344	141.346252	100.616226	55.655315	16.380819	24.524975	80.658272	87.177292	85.712517	0.199595	0.000000	3.604488	3.137131	0.456157	0.519272	2.976640	4.333662	2.150284	2.002668	1.745507	1.214336	1.389609	1.906649	1.940403	1.933044	0.000000	0.000000	9894.000000		1
21253.611328	3911.007080	2.605759	3.706654	4004.873047	80444.148438	636.323303	417.303864	222.615097	141.543610	63.025452	331.942902	439.568451	294.534058	2.121625	99998.000000	4.327433	3.592288	0.415934	0.568982	3.602589	4.905495	2.803678	2.620452	2.347555	2.150890	1.799516	2.521063	2.643027	2.469136	0.326669	4.999991	9969.000000		1
10793.893555	4279.171875	1.942755	2.796951	2621.285889	57565.582031	426.789429	276.327667	126.815674	43.986450	43.875435	246.816284	344.496796	165.235977	0.491692	0.000000	4.033178	3.631360	0.288418	0.446685	3.418514	4.760163	2.630214	2.441424	2.103173	1.643319	1.642221	2.392374	2.537185	2.218105	0.000000	0.000000	10034.000000		1
4430.019043	1536.275513	1.396934	2.698272	1152.855713	21459.169922	179.467422	124.826660	67.157661	34.186329	13.892243	91.870743	121.144676	81.281189	1.784438	0.000000	3.646406	3.186469	0.145176	0.431086	3.061775	4.331613	2.253986	2.096307	1.827096	1.533852	1.142772	1.963177	2.083304	1.909990	0.251501	0.000000	10076.000000		1
10027.503906	3015.554199	1.255082	2.380646	2745.646973	60768.582031	448.631561	286.599609	151.941971	71.410141	58.813065	284.514984	378.411743	201.574753	0.215976	0.000000	4.001193	3.479367	0.098672	0.376695	3.438645	4.783679	2.651890	2.457276	2.181678	1.853760	1.769474	2.454105	2.577965	2.304436	0.000000	0.000000	10109.000000		1
1779.261719	1432.399780	0.730846	1.214993	569.486389	21704.371094	90.032837	70.022453	64.117096	26.896370	29.187588	89.841644	122.267159	71.635254	2.168646	99998.000000	3.250240	3.156064	0.000000	0.084574	2.755483	4.336547	1.954401	1.845237	1.806974	1.429694	1.465198	1.953478	2.087310	1.855127	0.336189	4.999991	10158.000000		1
12832.205078	4073.991943	2.402232	5.452050	2989.296143	59578.480469	492.809204	306.844330	152.922607	81.037567	53.219162	269.013031	347.851898	234.604675	1.164214	0.000000	4.108301	3.610020	0.380615	0.736560	3.475569	4.775089	2.692679	2.486918	2.184472	1.908686	1.726068	2.429773	2.541394	2.370337	0.066033	0.000000	10203.000000		1
9142.230469	4127.097168	3.049818	3.811501	3187.509521	63424.402344	515.280396	333.910309	174.212738	92.049599	81.558723	374.714355	511.709442	314.183624	0.394413	0.000000	3.961052	3.615645	0.484274	0.581096	3.503452	4.802257	2.712044	2.523630	2.241080	1.964022	1.911470	2.573700	2.709023	2.497184	0.000000	0.000000	10296.000000		1
5531.610352	2269.964844	2.846291	2.843207	2598.000488	55536.656250	431.735748	268.251343	134.528107	67.404358	48.494877	239.677429	311.309601	214.881088	0.292124	0.000000	3.742851	3.356019	0.454279	0.453808	3.414639	4.744580	2.635218	2.428542	2.128813	1.828688	1.685696	2.379627	2.493192	2.332198	0.000000	0.000000	10325.000000		1
11052.866211	3067.987061	2.100026	3.299600	2562.793457	48872.980469	407.975555	261.066254	122.775978	55.605976	55.837257	221.893509	293.818634	137.173950	0.245202	0.000000	4.043475	3.486854	0.322225	0.518461	3.408714	4.689069	2.610634	2.416751	2.089113	1.745121	1.746924	2.346145	2.468079	2.137272	0.000000	0.000000	10357.000000		1
8004.485352	1130.418457	0.829526	1.326008	1393.097534	33466.742188	225.717346	142.999130	102.528145	54.825790	21.015680	114.745918	145.145416	103.058548	1.464874	0.000000	3.903333	3.053239	0.000000	0.122546	3.143981	4.524613	2.353565	2.155333	2.010843	1.738985	1.322544	2.059737	2.161803	2.013084	0.165800	0.000000	10379.000000		1
18172.398438	8183.333008	2.306637	3.503127	7213.598633	99998.000000	1134.260742	745.092957	357.963470	151.652100	124.182159	586.126221	776.849304	494.758118	3.119224	99998.000000	4.259412	3.912930	0.362979	0.544456	3.858152	4.999991	3.054713	2.872211	2.553839	2.180848	2.094059	2.767991	2.890337	2.694393	0.494047	4.999991	10529.000000		1
9227.227539	2780.480713	2.093859	3.077571	2210.146484	48998.546875	361.371002	228.930603	114.872353	69.467384	33.742268	175.057678	244.235199	140.359451	0.907399	0.000000	3.965071	3.444120	0.320947	0.488208	3.344421	4.690183	2.557953	2.359704	2.060215	1.841781	1.528174	2.243181	2.387808	2.147242	0.000000	0.000000	10549.000000		1
5844.123047	1039.519043	3.034399	3.139246	1210.191650	28811.062500	204.254517	132.181381	65.270416	28.327225	21.176035	108.664787	150.437119	81.731415	0.946454	99998.000000	3.766719	3.016832	0.482073	0.496825	3.082854	4.459559	2.310172	2.121170	1.814716	1.452204	1.325845	2.036089	2.177355	1.912389	0.000000	4.999991	10621.000000		1
5390.051758	1566.511475	1.002215	1.751564	1454.371338	28525.912109	222.525665	154.069748	65.060722	40.800949	27.858496	126.951355	172.279236	81.793083	0.881124	0.000000	3.731593	3.194934	0.000961	0.243426	3.162675	4.455240	2.347380	2.187717	1.813319	1.610670	1.444958	2.103637	2.236233	1.912717	0.000000	0.000000	10647.000000		1
10473.403320	5728.427246	1.763899	3.336605	4068.148438	83614.117188	660.706421	420.893341	206.419312	93.875175	68.767372	352.647125	476.989624	306.696320	2.129206	0.000000	4.020088	3.758035	0.246474	0.523305	3.609397	4.922280	2.820009	2.624172	2.314750	1.972551	1.837382	2.547340	2.678509	2.486709	0.328218	0.000000	10685.000000		1
5219.085938	1012.733704	2.735276	2.664350	1024.393311	26821.501953	173.654587	107.640984	61.952312	39.681549	20.719641	91.331093	144.201797	84.263161	0.610074	99998.000000	3.717594	3.005495	0.437001	0.425591	3.010467	4.428483	2.239686	2.031978	1.792058	1.598589	1.316382	1.960619	2.158971	1.925638	0.000000	4.999991	10726.000000		1
3582.533447	927.850708	2.232627	2.689020	1025.173584	26662.732422	147.637070	108.492096	61.779621	43.425209	22.492790	81.392204	120.419998	108.714127	0.409020	0.000000	3.554190	2.967478	0.348816	0.429594	3.010798	4.425905	2.169195	2.035398	1.790845	1.637742	1.352043	1.910583	2.080699	2.036286	0.000000	0.000000	10753.000000		1
8422.501953	2883.073730	1.729977	2.923384	1760.972046	39006.296875	276.059387	181.240570	93.369438	46.268417	30.914480	157.366272	205.703873	150.005386	0.772766	99998.000000	3.925441	3.459856	0.238040	0.465886	3.245753	4.591135	2.441003	2.258255	1.970205	1.665285	1.490162	2.196912	2.313242	2.176107	0.000000	4.999991	10778.000000		1
20591.410156	7201.948730	2.211041	2.590341	5725.577637	99998.000000	882.726379	590.409546	293.982056	171.674820	103.881905	543.922180	680.063049	327.980286	1.894601	99998.000000	4.313686	3.857450	0.344597	0.413357	3.757819	4.999991	2.945826	2.771153	2.468321	2.234707	2.016540	2.735537	2.832549	2.515848	0.277518	4.999991	10881.000000		1
7513.643555	1574.051270	2.235711	3.552467	1550.442139	38742.593750	226.534531	165.639938	95.352287	48.414700	38.589909	155.660965	212.352417	164.005554	1.533361	0.000000	3.875851	3.197019	0.349416	0.550530	3.190456	4.588189	2.355134	2.219165	1.979331	1.684977	1.586474	2.192180	2.327057	2.214859	0.185644	0.000000	10935.000000		1
5737.625977	1561.765625	2.186371	3.170084	1152.442505	24235.107422	182.270554	125.224464	60.502953	52.195362	28.897717	85.197533	111.205788	65.942673	0.014774	99998.000000	3.758732	3.193616	0.339724	0.501071	3.061619	4.384445	2.260716	2.097689	1.781777	1.717632	1.460863	1.930427	2.046127	1.819167	0.000000	4.999991	10994.000000		1
6719.812012	1651.835449	2.429986	3.108409	1086.348755	27575.919922	184.546341	118.551254	85.663177	48.769329	22.243008	73.109276	124.866753	88.891853	0.133971	0.000000	3.827357	3.217967	0.385604	0.492538	3.035969	4.440530	2.266105	2.073906	1.932794	1.688147	1.347193	1.863972	2.096447	1.948862	0.000000	0.000000	11061.000000		1
5856.161621	1770.022827	1.936588	2.608843	1325.606812	26840.634766	200.421432	143.930420	66.426819	46.909832	20.210823	87.220467	124.983932	93.273849	0.085873	2877.507812	3.767613	3.247979	0.287037	0.416448	3.122415	4.428793	2.301944	2.158153	1.822343	1.671264	1.305584	1.940618	2.096854	1.969760	0.000000	3.459017	11148.000000		1
3801.463623	1143.296143	1.779317	3.823836	940.420044	23718.892578	151.235794	103.397758	44.405838	22.113491	17.305943	87.609016	136.631210	157.020889	1.663349	99998.000000	3.579951	3.058159	0.250253	0.582499	2.973322	4.375094	2.179655	2.014511	1.647440	1.344657	1.238195	1.942549	2.135550	2.195957	0.220983	4.999991	11181.000000		1
13028.851562	7193.644043	1.470943	3.250261	5963.654785	99998.000000	928.692566	613.448120	405.098419	186.788223	163.654022	858.284668	1119.415649	619.038940	2.174798	0.000000	4.114906	3.856949	0.167596	0.511918	3.775512	4.999991	2.967872	2.787778	2.607561	2.271349	2.213927	2.933631	3.048991	2.791718	0.337419	0.000000	11231.000000		1
12223.027344	2333.610107	3.848506	3.006645	2295.106445	46378.109375	364.180298	233.454437	101.636948	46.175903	18.786137	144.926468	199.721420	96.123222	1.877202	99998.000000	4.087179	3.368028	0.585292	0.478082	3.360803	4.666313	2.561316	2.368202	2.007052	1.664415	1.273837	2.161148	2.300425	1.982828	0.273511	4.999991	11267.000000		1
25141.496094	7167.925781	1.828657	3.783747	6255.104980	99998.000000	1011.635925	635.068237	349.803894	148.448105	123.065849	655.155701	872.297180	495.347137	3.329569	0.000000	4.400391	3.855393	0.262132	0.577922	3.796235	4.999991	3.005024	2.802820	2.543825	2.171575	2.090137	2.816344	2.940665	2.694910	0.522388	0.000000	11292.000000		1
5009.043457	2264.000732	2.383730	3.567886	825.578552	24159.708984	145.552475	83.223938	71.499565	26.951878	15.616053	65.322838	76.911530	75.933983	0.447338	0.000000	3.699755	3.354877	0.377257	0.552411	2.916758	4.383092	2.163020	1.920248	1.854303	1.430589	1.193571	1.815065	1.885991	1.880436	0.000000	0.000000	11322.000000		1
10622.048828	2328.481689	3.080655	3.484625	2692.649658	55162.808594	451.521027	284.185028	134.114883	83.091339	61.347900	304.472931	368.031891	337.487457	0.477561	0.000000	4.026208	3.367073	0.488643	0.542156	3.430180	4.741646	2.654678	2.453601	2.127477	1.919556	1.787800	2.483549	2.565886	2.528258	0.000000	0.000000	11409.000000		1
6818.368164	1142.663940	1.773150	3.385945	1362.192261	31272.576172	214.332184	145.447617	81.580307	52.072014	16.084782	104.134773	122.211647	114.795258	0.067531	0.000000	3.833680	3.057919	0.248745	0.529680	3.134238	4.495163	2.331087	2.162707	1.911585	1.716604	1.206415	2.017596	2.087113	2.059924	0.000000	0.000000	11446.000000		1
9090.565430	1786.545532	2.010598	2.633513	1517.119263	40005.875000	243.282318	159.648239	105.707481	40.375393	17.728415	112.738403	155.479019	78.925209	1.412205	99998.000000	3.958591	3.252014	0.303325	0.420535	3.181020	4.602124	2.386111	2.203164	2.024106	1.606117	1.248670	2.052072	2.191672	1.897216	0.149898	4.999991	11470.000000		1
26615.613281	3765.442383	2.368311	3.117660	4186.332520	89018.406250	657.890991	429.466125	215.670517	70.808807	71.345383	357.143188	479.465881	325.945007	1.802910	0.000000	4.425137	3.575816	0.374439	0.493829	3.621834	4.949480	2.818154	2.632929	2.333791	1.850087	1.853366	2.552842	2.680758	2.513144	0.255974	0.000000	11517.000000		1
10920.536133	4445.228027	2.081524	4.409747	4558.370117	93538.242188	736.711365	470.347260	248.339645	111.174950	103.471771	457.367798	640.699158	340.731537	0.459033	99998.000000	4.038244	3.647894	0.318381	0.644414	3.658810	4.970989	2.867297	2.672419	2.395046	2.046007	2.014822	2.660266	2.806654	2.532412	0.000000	4.999991	11570.000000		1
7768.822754	1910.080078	1.958174	3.836171	1634.221191	32146.298828	262.965820	169.229416	108.609276	22.221422	30.220640	111.665260	148.509781	92.098938	1.272003	0.000000	3.890355	3.281052	0.291851	0.583898	3.213311	4.507131	2.419899	2.228476	2.035867	1.346772	1.480304	2.047918	2.171755	1.964255	0.104488	0.000000	11606.000000		1
17175.361328	3219.071777	1.359929	4.172298	3582.138672	82412.226562	587.930237	373.881744	228.825745	98.337341	82.591774	367.190033	511.283875	287.182434	0.487138	99998.000000	4.234906	3.507731	0.133516	0.620375	3.554142	4.915992	2.769326	2.572734	2.359505	1.992718	1.916937	2.564891	2.708662	2.458158	0.000000	4.999991	11712.000000		1
3047.791504	1833.156250	2.747611	3.922516	1097.357666	27628.275391	190.430115	115.504517	72.609711	34.429943	23.313065	111.483322	151.504089	89.983498	1.031470	0.000000	3.483985	3.263200	0.438955	0.593565	3.040348	4.441354	2.279736	2.062599	1.860995	1.536936	1.367599	2.047210	2.180424	1.954163	0.013456	0.000000	11746.000000		1
10860.783203	1674.386841	1.859494	2.516331	2285.747314	46348.277344	376.237701	232.439896	120.975075	61.659355	21.524496	159.059250	203.036438	149.222122	1.710522	99998.000000	4.035861	3.223856	0.269395	0.400768	3.359028	4.666034	2.575462	2.366311	2.082696	1.789999	1.332933	2.201559	2.307574	2.173833	0.233129	4.999991	11768.000000		1
4897.377930	1178.348999	1.026885	3.681984	1827.664062	40468.078125	310.137787	197.420959	98.611801	48.174168	41.241920	169.553207	216.145416	135.382294	1.496249	0.000000	3.689964	3.071274	0.011522	0.566082	3.261896	4.607112	2.491555	2.295393	1.993929	1.682814	1.615339	2.229306	2.334746	2.131562	0.175004	0.000000	11824.000000		1
4811.255371	2629.192627	0.151103	0.764767	1647.505981	40282.519531	293.380737	175.914963	109.879776	45.022587	38.047169	179.501343	218.914612	177.537003	2.088830	0.000000	3.682258	3.419822	0.000000	0.000000	3.216827	4.605117	2.467432	2.245303	2.040918	1.653430	1.580322	2.254068	2.340275	2.249289	0.319903	0.000000	11884.000000		1
9888.677734	2055.752930	2.920300	5.023410	2071.270264	40702.109375	330.212921	217.801392	111.541916	44.467514	33.430813	130.164612	178.492966	109.358627	0.923323	0.000000	3.995138	3.312971	0.465428	0.700999	3.316237	4.609617	2.518794	2.338061	2.047438	1.648043	1.524147	2.114493	2.251621	2.038853	0.000000	0.000000	11933.000000		1
11343.333008	3713.506104	2.907966	5.146760	2537.565430	54259.269531	410.263672	254.852509	124.382599	77.956917	42.789959	201.442154	284.289886	178.940109	2.069628	99998.000000	4.054741	3.569784	0.463589	0.711534	3.404417	4.734474	2.613063	2.406289	2.094760	1.891855	1.631342	2.304150	2.453761	2.252708	0.315892	4.999991	11989.000000		1
20891.833984	5567.517578	1.492530	2.830872	6253.048340	99998.000000	1041.002319	647.030090	322.756439	164.304688	142.777100	661.576050	856.428284	438.507660	2.735580	99998.000000	4.319976	3.745661	0.173923	0.451920	3.796092	4.999991	3.017452	2.810925	2.508875	2.215650	2.154659	2.820580	2.932691	2.641977	0.437049	4.999991	12036.000000		1
7893.214844	4475.035156	2.713690	4.169215	3608.594238	72842.414062	578.842407	374.717438	164.276932	78.252953	73.038353	310.588013	386.145752	226.303253	1.420957	0.000000	3.897254	3.650796	0.433560	0.620054	3.557338	4.862384	2.762560	2.573704	2.215577	1.893501	1.863551	2.492185	2.586751	2.354691	0.152581	0.000000	12134.000000		1
6589.628906	2770.942871	3.401364	2.127780	1696.691528	37305.199219	292.865753	180.676254	69.590729	37.701790	30.347073	124.971596	172.495102	125.236801	0.421559	0.000000	3.818861	3.442628	0.531653	0.327927	3.229603	4.571769	2.466669	2.256901	1.842551	1.576362	1.482117	2.096811	2.236777	2.097732	0.000000	0.000000	12168.000000		1
6429.990234	2270.948486	1.964342	3.651147	1670.886841	35067.937500	280.166931	178.095169	77.525192	22.906012	22.412613	125.708611	179.239227	111.652931	1.073650	99998.000000	3.808210	3.356207	0.293217	0.562429	3.222947	4.544910	2.447417	2.250652	1.889443	1.359949	1.350492	2.099365	2.253433	2.047870	0.030863	4.999991	12283.000000		1
17541.246094	5109.406738	2.935719	2.109277	4260.770996	85648.085938	675.640991	438.649506	204.926773	80.380737	75.563934	403.726166	560.574341	306.116577	2.094511	99998.000000	4.244061	3.708370	0.467715	0.324134	3.629488	4.932718	2.829716	2.642118	2.311599	1.905152	1.878315	2.606087	2.748633	2.485887	0.321083	4.999991	12307.000000		1
17573.904297	2538.598389	3.666565	3.373610	3576.532471	75981.742188	589.425842	373.542511	172.932983	80.013771	58.443016	272.482239	391.770508	246.874878	1.942049	99998.000000	4.244868	3.404594	0.564259	0.528095	3.553462	4.880709	2.770429	2.572340	2.237878	1.903165	1.766733	2.435338	2.593032	2.392477	0.288260	4.999991	12351.000000		1
5343.117188	2000.834595	1.766982	2.152450	1368.002075	31999.312500	229.158798	146.224731	75.958656	24.299862	18.052206	102.589821	117.545952	103.860321	0.394565	0.000000	3.727795	3.301211	0.247232	0.332933	3.136087	4.505141	2.360137	2.165021	1.880577	1.385604	1.256530	2.011104	2.070208	2.016450	0.000000	0.000000	12384.000000		1
11477.188477	1730.436890	2.886379	5.698749	2085.301270	40149.605469	343.035095	218.276276	117.012466	44.991749	30.710955	146.838394	186.057373	187.972382	0.493325	0.000000	4.059835	3.238156	0.460353	0.755780	3.319169	4.603681	2.535339	2.339006	2.068232	1.653133	1.487293	2.166840	2.269647	2.274094	0.000000	0.000000	12427.000000		1
7981.400391	1817.493896	2.519415	2.861710	1760.296753	36544.238281	268.340790	189.094864	81.404533	48.254345	35.826878	146.011948	173.626831	114.153839	0.678810	0.000000	3.902079	3.259473	0.401300	0.456626	3.245586	4.562819	2.428687	2.276680	1.910649	1.683536	1.554209	2.164388	2.239617	2.057491	0.000000	0.000000	12502.000000		1
6872.543457	2078.260986	1.921169	3.293433	2000.806763	37063.628906	297.660980	209.111404	96.863319	50.160095	24.287527	143.396942	179.785049	185.067505	0.678822	0.000000	3.837117	3.317700	0.283566	0.517649	3.301205	4.568948	2.473722	2.320378	1.986159	1.700358	1.385383	2.156540	2.254754	2.267330	0.000000	0.000000	12528.000000		1
3815.846191	586.786133	1.600460	1.378431	794.543762	19738.638672	131.021896	92.783531	41.766159	32.209652	20.556202	76.322533	104.473984	108.060371	0.058843	0.000000	3.581591	2.768480	0.204245	0.139385	2.900118	4.295317	2.117344	1.967471	1.620825	1.507986	1.312943	1.882653	2.019008	2.033666	0.000000	0.000000	12592.000000		1
5845.902344	544.964478	2.285050	2.010598	1055.748779	25154.712891	173.155014	114.893936	80.997482	29.381863	27.873915	72.862579	92.203789	71.382385	0.586487	99998.000000	3.766852	2.736368	0.358896	0.303325	3.023561	4.400620	2.238435	2.060297	1.908471	1.468079	1.445198	1.862504	1.964749	1.853591	0.000000	4.999991	12635.000000		1
20711.437500	9591.053711	2.352893	5.174514	8959.605469	99998.000000	1434.009399	921.384155	468.339752	187.664001	142.764771	737.713562	922.707031	612.168396	2.280278	99998.000000	4.316210	3.981866	0.371602	0.713870	3.952289	4.999991	3.156552	2.964441	2.670561	2.273381	2.154621	2.867888	2.965064	2.786871	0.357988	4.999991	12717.000000		1
8165.990234	4849.043457	2.426902	3.509295	3212.275146	74856.031250	516.131531	332.087830	163.666351	115.085129	52.775105	295.015106	390.197784	248.506165	1.858099	0.000000	3.912009	3.685656	0.385052	0.545220	3.506813	4.874227	2.712760	2.521253	2.213959	2.061019	1.722429	2.469844	2.591285	2.395337	0.269069	0.000000	12808.000000		1
9381.192383	5704.833496	3.537048	3.552467	3420.705078	66155.945312	542.155212	356.532623	164.980026	88.675995	59.429813	305.194550	402.131866	231.927994	1.450127	99998.000000	3.972258	3.756243	0.548641	0.550530	3.534116	4.820569	2.734124	2.552099	2.217431	1.947806	1.774004	2.484577	2.604368	2.365353	0.161406	4.999991	12931.000000		1
19574.029297	7393.013672	1.822490	3.361275	5946.873047	99998.000000	957.698242	610.919495	305.324066	156.922211	108.418083	506.263550	651.880798	404.802399	1.934252	0.000000	4.291680	3.868822	0.260665	0.526504	3.774289	4.999991	2.981229	2.785984	2.484761	2.195684	2.035102	2.704377	2.814168	2.607243	0.286513	0.000000	12980.000000		1
4748.254395	2227.517090	2.204873	4.715036	1679.857422	35966.230469	275.174347	178.196930	82.551689	56.108627	47.289135	168.850113	238.743057	157.258347	0.887567	0.000000	3.676534	3.347821	0.343384	0.673485	3.225272	4.555895	2.439608	2.250900	1.916726	1.749030	1.674761	2.227501	2.377931	2.196614	0.000000	0.000000	13124.000000		1
17736.234375	3994.965088	2.306637	3.725156	4939.286133	95898.554688	818.168335	508.493103	254.041489	97.063759	111.878044	549.879944	700.421936	399.729645	2.044102	0.000000	4.248861	3.601513	0.362979	0.571145	3.693664	4.981812	2.912843	2.706285	2.404905	1.987057	2.048745	2.740268	2.845360	2.601766	0.310502	0.000000	13197.000000		1
9555.658203	8239.891602	1.739229	3.746742	6732.017578	99998.000000	1076.089111	697.079163	366.860077	141.281494	139.061203	686.218201	954.121094	484.587952	1.998694	99998.000000	3.980261	3.915921	0.240357	0.573654	3.828145	4.999991	3.031848	2.843282	2.564501	2.150085	2.143206	2.836462	2.979604	2.685373	0.300746	4.999991	13252.000000		1
20174.878906	7057.129883	3.154665	3.651147	6202.764648	99998.000000	977.387939	639.252869	304.784393	125.292305	129.375183	562.742249	708.023315	367.920868	1.687763	0.000000	4.304811	3.848628	0.498953	0.562429	3.792585	4.999991	2.990067	2.805673	2.483993	2.097924	2.111851	2.750309	2.850048	2.565754	0.227312	0.000000	13277.000000		1
6279.583496	2716.894043	2.414567	3.355108	2132.467041	43772.753906	345.579193	215.849380	111.329140	25.770805	37.516766	164.221420	258.226105	156.863617	0.256759	99998.000000	3.797931	3.434073	0.382839	0.525706	3.328882	4.641204	2.538548	2.334151	2.046609	1.411128	1.574225	2.215430	2.412000	2.195522	0.000000	4.999991	13327.000000		1
8035.439941	1406.696777	1.535702	3.537048	1435.264526	31119.642578	231.767639	159.161011	79.319931	79.862663	34.867832	159.675995	159.894943	198.657532	1.064213	0.000000	3.905010	3.148201	0.186307	0.548641	3.156932	4.493034	2.365053	2.201837	1.899382	1.902344	1.542425	2.203240	2.203835	2.298105	0.027029	0.000000	13406.000000		1
5624.699219	1730.890259	3.244093	2.966557	889.612366	22322.365234	165.723206	98.556290	57.157097	21.413483	14.351720	68.727287	104.874870	61.421909	1.383582	0.000000	3.750099	3.238270	0.511093	0.472253	2.949201	4.348740	2.219383	1.993684	1.757070	1.330687	1.156904	1.837129	2.020671	1.788323	0.141005	0.000000	13433.000000		1
10359.215820	2253.072021	3.265679	3.278014	1938.792847	42319.261719	307.433350	204.208267	131.388855	61.141289	48.479458	161.008163	199.431549	157.733231	1.547911	0.000000	4.015327	3.352775	0.513974	0.515611	3.287531	4.626538	2.487751	2.310073	2.118559	1.786335	1.685558	2.206848	2.299794	2.197923	0.189746	0.000000	13614.000000		1
4156.417480	1589.729004	2.781532	5.325617	1027.255005	22958.341797	164.218338	113.626518	61.717949	30.310068	26.501652	100.310936	122.658791	129.958008	0.256598	0.000000	3.618719	3.201323	0.444284	0.726370	3.011678	4.360940	2.215422	2.055480	1.790411	1.481587	1.423273	2.001348	2.088699	2.113803	0.000000	0.000000	13722.000000		1
5100.096680	337.838989	1.785485	2.787700	651.507629	16510.367188	118.702354	74.330437	52.762772	30.337822	13.947750	46.203659	68.721115	58.624958	0.162496	0.000000	3.707578	2.528710	0.251756	0.445246	2.813920	4.217757	2.074459	1.871167	1.722328	1.481984	1.144504	1.664676	1.837090	1.768082	0.000000	0.000000	13862.000000		1
14914.906250	4642.285156	3.814585	4.354239	4545.467773	82823.187500	721.798401	467.596558	214.332184	75.665695	60.472118	356.751556	450.632904	273.771240	1.648017	99998.000000	4.173621	3.666732	0.581447	0.638912	3.657578	4.918152	2.858416	2.669871	2.331087	1.878899	1.781555	2.552366	2.653823	2.437388	0.216962	4.999991	13897.000000		1
12244.218750	6282.624512	2.719858	1.856411	5537.907715	99998.000000	880.734314	564.080566	260.079437	136.893326	95.731583	464.926025	641.682861	319.361237	1.830104	0.000000	4.087931	3.798141	0.434546	0.268674	3.743346	4.999991	2.944845	2.751341	2.415106	2.136382	1.981055	2.667384	2.807320	2.504282	0.262476	0.000000	13919.000000		1
4584.841309	1270.885864	0.570492	0.388551	1196.672607	27262.226562	187.170609	124.361015	71.715431	31.552814	21.299383	91.466774	118.767113	92.222290	0.684366	0.000000	3.661324	3.104107	0.000000	0.000000	3.077975	4.435561	2.272238	2.094684	1.855613	1.499038	1.328367	1.961263	2.074696	1.964836	0.000000	0.000000	13945.000000		1
6927.150391	2333.357178	2.790784	4.718120	2441.729004	55589.132812	380.351410	251.824280	119.778580	56.947403	50.412960	265.987885	378.054047	230.848679	0.689714	99998.000000	3.840555	3.367981	0.445726	0.673769	3.387697	4.744990	2.580185	2.401098	2.078379	1.755474	1.702542	2.424862	2.577554	2.363328	0.000000	4.999991	13975.000000		1
6395.399902	2554.451904	2.383730	2.701355	2233.478027	43632.300781	365.567963	238.046127	128.897202	53.851330	30.630777	154.455215	210.289398	156.222198	0.951628	99998.000000	3.805868	3.407298	0.377257	0.431582	3.348982	4.639808	2.562968	2.376661	2.110244	1.731196	1.486158	2.188802	2.322817	2.193743	0.000000	4.999991	14045.000000		1
5743.161133	1954.559937	1.868746	1.526451	1172.875366	25299.115234	167.206482	125.298470	65.036049	43.304943	19.452225	71.348465	82.042870	78.644592	1.442600	99998.000000	3.759151	3.291049	0.271550	0.183683	3.069252	4.403105	2.223253	2.097946	1.813154	1.636537	1.288969	1.853385	1.914041	1.895669	0.159146	4.999991	14075.000000		1
10291.928711	3478.790283	2.386814	4.878475	2568.572510	55405.515625	412.542572	271.029785	121.150841	96.798561	40.819450	221.711563	283.842743	193.745132	0.848513	0.000000	4.012497	3.541428	0.377819	0.688284	3.409692	4.743553	2.615469	2.433017	2.083326	1.985869	1.610867	2.345788	2.453078	2.287231	0.000000	0.000000	14138.000000		1
6689.048828	2064.920898	2.340558	4.064368	1293.785645	31125.013672	241.527664	138.629471	68.363403	39.453354	20.892330	101.766464	122.896240	89.215645	0.068177	99998.000000	3.825364	3.314903	0.369319	0.608993	3.111862	4.493110	2.382967	2.141855	1.834824	1.596084	1.319987	2.007605	2.089539	1.950441	0.000000	4.999991	14165.000000		1
5877.402344	2970.519287	3.484625	4.372742	2773.915527	53275.902344	431.612396	288.267883	143.326004	53.903755	45.312458	237.743927	325.605804	152.117752	0.218903	0.000000	3.769185	3.472832	0.542156	0.640754	3.443093	4.726531	2.635094	2.459796	2.156325	1.731619	1.656218	2.376109	2.512692	2.182180	0.000000	0.000000	14192.000000		1
12348.973633	2202.927246	1.915002	5.754257	2773.758301	58032.484375	457.710083	286.093872	146.832214	72.757729	50.678162	250.165222	366.641113	189.356979	0.124043	0.000000	4.091631	3.343000	0.282169	0.759989	3.443069	4.763671	2.660590	2.456509	2.166821	1.861879	1.704821	2.398227	2.564241	2.277281	0.000000	0.000000	14243.000000		1
16049.608398	2850.025391	2.476242	3.361275	2988.898438	57794.753906	469.456055	309.126312	124.823578	78.203613	46.055637	205.669952	310.791534	187.090424	0.874145	0.000000	4.205464	3.454849	0.393793	0.526504	3.475511	4.761889	2.671595	2.490136	2.096297	1.893227	1.663283	2.313171	2.492469	2.272052	0.000000	0.000000	14270.000000		1
12137.342773	3966.002686	3.361275	4.625608	3738.561523	73816.570312	594.344360	381.304291	170.573929	81.756081	47.976807	299.187408	419.249695	221.085571	2.410658	99998.000000	4.084124	3.598353	0.526504	0.665169	3.572705	4.868154	2.774038	2.581272	2.231913	1.912520	1.681031	2.475943	2.622473	2.344560	0.382136	4.999991	14291.000000		1
9851.521484	2990.461914	1.002215	2.858626	2663.129150	58634.183594	385.704803	266.151337	118.545082	52.929291	36.671822	217.348068	297.263153	233.580872	1.723350	99998.000000	3.993503	3.475738	0.000961	0.456157	3.425392	4.768151	2.586255	2.425129	2.073884	1.723696	1.564332	2.337156	2.473141	2.368437	0.236374	4.999991	14314.000000		1
16662.556641	6150.917969	2.158617	2.593424	5340.551270	99998.000000	870.049133	551.051758	263.511658	105.429947	103.715385	525.666443	740.488953	381.976562	2.473468	99998.000000	4.221742	3.788940	0.334176	0.413874	3.727586	4.999991	2.939544	2.741192	2.420800	2.022964	2.015843	2.720710	2.869519	2.582037	0.393306	4.999991	14351.000000		1
6669.658203	2256.470215	1.159486	3.173167	1561.441895	36972.542969	264.168488	160.860153	76.575401	18.234148	18.123133	105.152405	143.930420	101.911400	0.463530	0.000000	3.824104	3.353430	0.064265	0.501493	3.193526	4.567879	2.421881	2.206449	1.884089	1.260885	1.258233	2.021819	2.158153	2.008223	0.000000	0.000000	14371.000000		1
6809.869629	1796.539917	1.982844	4.403579	2378.493896	48099.183594	368.830566	241.219299	110.450272	32.191151	38.885944	177.425995	219.744141	159.632828	0.927428	99998.000000	3.833139	3.254437	0.297289	0.643806	3.376302	4.682137	2.566827	2.382412	2.043167	1.507736	1.589793	2.249017	2.341917	2.203122	0.000000	4.999991	14394.000000		1
3429.357910	462.881531	2.476242	3.527797	805.898132	26783.892578	128.203354	80.251221	50.243355	30.757210	14.792695	66.587173	121.092255	64.743095	0.337287	99998.000000	3.535213	2.665470	0.393793	0.547504	2.906280	4.427874	2.107899	1.904452	1.701079	1.487947	1.170047	1.823391	2.083116	1.811193	0.000000	4.999991	14423.000000		1
10604.653320	1995.364014	2.426902	3.071404	2501.020020	56602.375000	432.596130	251.503571	134.025452	64.040001	45.269283	221.125656	288.058197	230.309021	1.515460	99998.000000	4.025496	3.300022	0.385052	0.487337	3.398117	4.752835	2.636083	2.400544	2.127187	1.806451	1.655804	2.344639	2.459480	2.362311	0.180544	4.999991	14451.000000		1
7972.951172	1035.189453	1.736145	2.448488	1366.663696	35018.902344	218.433548	132.869049	77.019463	34.433025	27.392851	114.348114	148.170563	171.850586	0.110350	0.000000	3.901619	3.015020	0.239586	0.388898	3.135662	4.544302	2.339319	2.123424	1.886600	1.536975	1.437637	2.058229	2.170762	2.235151	0.000000	0.000000	14472.000000		1
9971.892578	2039.350464	1.822490	3.574053	2117.350586	43124.660156	352.724213	233.173828	82.468422	65.905663	37.125130	206.120178	257.436676	177.407486	0.847013	99998.000000	3.998778	3.309492	0.260665	0.553161	3.325793	4.634726	2.547435	2.367680	1.916288	1.818923	1.569668	2.314121	2.410671	2.248972	0.000000	4.999991	14521.000000		1
5416.103027	3938.390869	1.409269	3.663482	2278.580811	42434.023438	363.652985	242.788925	97.184029	51.091385	39.453354	152.518631	230.290527	102.259857	0.776798	0.000000	3.733687	3.595319	0.148994	0.563894	3.357664	4.627714	2.560687	2.385229	1.987595	1.708348	1.596084	2.183323	2.362276	2.009705	0.000000	0.000000	14566.000000		1
8774.535156	1230.473389	2.500912	3.755994	1736.656860	42761.121094	278.495544	183.306686	132.468170	82.511597	33.615837	188.724808	217.354248	153.576355	1.515870	0.000000	3.943224	3.090072	0.398098	0.574725	3.239714	4.631049	2.444818	2.263178	2.122112	1.916515	1.526544	2.275829	2.337168	2.186324	0.180662	0.000000	14581.000000		1
3657.095215	545.559631	2.050686	3.120744	914.917542	17758.587891	122.149979	102.574402	45.386467	33.267372	17.811674	79.791740	100.677902	70.429512	0.267278	0.000000	3.563136	2.736842	0.311899	0.494258	2.961382	4.249408	2.086893	2.011039	1.656926	1.522019	1.250705	1.901958	2.002934	1.847755	0.000000	0.000000	14634.000000		1
5877.843750	1589.355835	1.631298	2.473158	1735.500366	32695.044922	281.764282	188.256088	83.458305	31.059416	34.312759	145.259506	200.026718	122.809898	0.916238	0.000000	3.769218	3.201221	0.212533	0.393252	3.239425	4.514482	2.449886	2.274749	1.921470	1.492193	1.535456	2.162145	2.301088	2.089233	0.000000	0.000000	14687.000000		1
25177.458984	8434.657227	1.760815	2.732193	8713.100586	99998.000000	1411.106567	895.150757	408.684814	196.061020	155.278580	743.415405	1072.616821	578.669739	2.399706	99998.000000	4.401012	3.926067	0.245714	0.436511	3.940173	4.999991	3.149560	2.951896	2.611388	2.292391	2.191112	2.871232	3.030445	2.762431	0.380158	4.999991	14723.000000		1
7381.394531	1872.865601	0.811023	3.207088	1542.190063	30750.765625	263.153931	159.589645	65.652802	15.150409	12.806767	100.912270	132.313980	71.595161	1.783532	0.000000	3.868138	3.272507	0.000000	0.506111	3.188138	4.487856	2.420210	2.203005	1.817253	1.180424	1.107440	2.003944	2.121606	1.854884	0.251281	0.000000	14751.000000		1
10644.696289	2834.276611	2.402232	2.917217	2140.839355	45868.425781	356.042297	220.061768	96.289742	52.756603	32.225071	175.486328	210.366486	137.688934	0.849625	74.499489	4.027133	3.452442	0.380615	0.464969	3.330584	4.661514	2.551502	2.342545	1.983580	1.722277	1.508194	2.244243	2.322977	2.138899	0.000000	1.872153	14775.000000		1
16208.365234	5062.900879	2.661267	3.404448	3977.483398	79289.109375	630.763367	412.487061	187.660919	84.765808	74.176254	320.085907	392.997833	268.140350	1.067433	99998.000000	4.209739	3.704399	0.425088	0.532047	3.599608	4.899213	2.799866	2.615410	2.273374	1.928221	1.870265	2.505267	2.594390	2.428362	0.028340	4.999991	14871.000000		1
7835.533691	3162.818115	2.639680	4.314150	2986.483887	57732.500000	454.062042	313.795074	146.147629	45.238449	51.816063	206.755432	250.226898	163.909973	1.576955	99998.000000	3.894068	3.500074	0.421551	0.634895	3.475160	4.761420	2.657115	2.496646	2.164792	1.655508	1.714464	2.315457	2.398334	2.214605	0.197819	4.999991	14965.000000		1
9363.402344	1809.392944	2.525582	4.909312	2357.993164	50192.898438	375.775146	247.827744	127.401581	88.746918	62.414871	243.057205	327.795258	208.571747	0.822435	0.000000	3.971434	3.257533	0.402361	0.691021	3.372543	4.700642	2.574928	2.394150	2.105175	1.948153	1.795288	2.385709	2.515603	2.319256	0.000000	0.000000	15044.000000		1
7773.929688	2236.271729	2.698272	4.385077	2315.736816	47209.316406	359.866150	243.340912	105.537872	38.170517	36.545387	169.864670	261.171082	166.484894	0.418645	0.000000	3.890640	3.349524	0.431086	0.641977	3.364689	4.674028	2.556141	2.386215	2.023408	1.581728	1.562833	2.230103	2.416925	2.221375	0.000000	0.000000	15210.000000		1
16307.362305	4053.966309	1.208826	2.843207	3921.137207	83453.492188	656.654419	405.659668	213.875778	85.354805	69.908356	362.610687	428.281982	307.325409	1.239739	99998.000000	4.212384	3.607880	0.082364	0.453808	3.593412	4.921444	2.817337	2.608162	2.330162	1.931228	1.844529	2.559441	2.631730	2.487598	0.093330	4.999991	15357.000000		1
5061.522461	2288.186523	1.915002	3.762161	1589.192383	35041.886719	265.383484	168.979630	88.972031	35.114532	24.158009	111.782448	134.525024	91.494530	0.626626	0.000000	3.704281	3.359491	0.282169	0.575437	3.201176	4.544588	2.423874	2.227834	1.949254	1.545487	1.383061	2.048374	2.128803	1.961395	0.000000	0.000000	15401.000000		1
14172.795898	6507.459473	2.892547	6.278492	5955.797363	99998.000000	952.240051	606.568298	333.003693	179.091217	104.316711	548.689636	738.095947	397.814636	3.532887	0.000000	4.151455	3.813411	0.461280	0.797855	3.774940	4.999991	2.978746	2.782880	2.522449	2.253074	2.018354	2.739327	2.868113	2.599681	0.548130	0.000000	15455.000000		1
11279.631836	1449.890747	2.581089	1.467860	2242.300537	40250.078125	343.136871	221.942841	105.787659	54.693192	25.021456	154.705002	191.568024	152.275024	1.177658	0.000000	4.052295	3.161335	0.411803	0.166685	3.350694	4.604767	2.535467	2.346241	2.024435	1.737933	1.398313	2.189504	2.282323	2.182629	0.071019	0.000000	15487.000000		1
22747.669922	9898.921875	3.191670	5.091253	8555.660156	99998.000000	1358.960449	871.643433	433.579834	169.719727	168.625000	792.249512	1017.442566	543.274597	2.100908	99998.000000	4.356937	3.995588	0.504018	0.706825	3.932254	4.999991	3.133207	2.940339	2.637069	2.229732	2.226922	2.898862	3.007510	2.735019	0.322407	4.999991	15516.000000		1
19137.404297	5152.258301	2.186371	3.604891	5671.670898	99998.000000	889.458191	584.115601	258.192200	111.427818	103.496437	534.146729	692.237671	382.297272	1.953606	0.000000	4.281883	3.711998	0.339724	0.556892	3.753711	4.999991	2.949126	2.766499	2.411943	2.046994	2.014925	2.727661	2.840255	2.582401	0.290837	0.000000	15604.000000		1
4754.989258	1361.285645	2.232627	2.744528	873.049622	22223.179688	146.116791	97.834694	47.739361	30.603024	17.000652	61.687111	97.640419	64.551903	0.280057	99998.000000	3.677150	3.133949	0.348816	0.438468	2.941039	4.346806	2.164700	1.990493	1.678877	1.485764	1.230466	1.790194	1.989630	1.809909	0.000000	4.999991	15640.000000		1
6975.346191	3177.071289	1.230412	2.664350	3105.454346	58094.882812	501.523865	325.044556	174.280579	91.216995	57.110840	280.425964	343.516174	175.585007	1.845547	99998.000000	3.843566	3.502027	0.090050	0.425591	3.492125	4.764138	2.700292	2.511943	2.241249	1.960076	1.756719	2.447818	2.535947	2.244488	0.266125	4.999991	15767.000000		1
16984.820312	4405.253418	1.810155	3.974939	5168.130371	99998.000000	809.746643	532.845398	237.972122	147.276276	106.934807	521.898132	648.134033	397.857819	2.322454	99998.000000	4.230061	3.643971	0.257716	0.599330	3.713333	4.999991	2.908349	2.726601	2.376526	2.168133	2.029119	2.717586	2.811665	2.599728	0.365947	4.999991	15805.000000		1
6717.453125	3133.050781	2.800035	5.322533	1668.947144	37698.660156	268.257507	178.144501	95.435547	23.208218	31.121092	117.055641	185.610229	104.344467	0.401229	0.000000	3.827205	3.495967	0.447163	0.726118	3.222443	4.576326	2.428552	2.250772	1.979710	1.365642	1.493055	2.068392	2.268602	2.018469	0.000000	0.000000	15881.000000		1
7384.826660	2322.733643	1.791652	2.994310	2285.895264	50026.820312	371.834137	233.500702	121.946449	55.988361	37.100460	162.482193	221.178085	165.680038	1.570517	0.000000	3.868340	3.365999	0.253254	0.476297	3.359056	4.699203	2.570349	2.368288	2.086169	1.748098	1.569379	2.210806	2.344742	2.219270	0.196043	0.000000	15929.000000		1
12082.880859	1710.028687	2.315888	3.805334	2074.572998	43064.851562	366.613373	222.941971	116.898369	45.738014	36.903103	158.596680	203.236893	126.374695	0.393661	99998.000000	4.082170	3.233003	0.364717	0.580393	3.316929	4.634123	2.564208	2.348192	2.067808	1.660277	1.567063	2.200294	2.308002	2.101660	0.000000	4.999991	15978.000000		1
4438.896973	848.768250	1.085476	1.847160	886.383728	21528.830078	156.919128	99.095947	43.190845	26.702093	23.131124	64.437805	100.027237	115.834480	0.834456	0.000000	3.647275	2.928789	0.035620	0.266504	2.947622	4.333020	2.195676	1.996056	1.635392	1.426545	1.364197	1.809141	2.000118	2.063838	0.000000	0.000000	16014.000000		1
14892.108398	1223.695435	2.201789	3.182418	2441.386719	48562.386719	403.982117	257.270142	125.113449	93.967690	29.076572	165.137299	230.117844	147.347198	0.895936	99998.000000	4.172956	3.087673	0.342776	0.502757	3.387637	4.686300	2.606362	2.410389	2.097304	1.972979	1.463543	2.217845	2.361950	2.168342	0.000000	4.999991	16054.000000		1
21161.275391	3324.862549	1.766982	3.398280	3884.181641	81206.414062	641.146301	398.761353	211.229935	104.791611	86.819580	373.709045	522.243469	335.880829	1.808254	99998.000000	4.325542	3.521774	0.247232	0.531259	3.589299	4.909590	2.806957	2.600713	2.324755	2.020327	1.938618	2.572534	2.717873	2.526185	0.257259	4.999991	16081.000000		1
7401.398438	1759.501099	2.026016	2.861710	1810.281128	39622.988281	314.007874	196.933731	93.881340	44.597031	30.350157	157.292267	209.370438	130.997223	1.790388	99998.000000	3.869314	3.245389	0.306643	0.456626	3.257746	4.597947	2.496941	2.294320	1.972579	1.649306	1.482161	2.196707	2.320915	2.117262	0.252947	4.999991	16156.000000		1
6911.454102	2561.088135	1.976677	1.905751	1192.010010	26714.861328	206.891113	129.628036	71.946709	53.940758	21.965471	100.252350	125.569839	125.532837	1.305691	99998.000000	3.839569	3.408425	0.295936	0.280066	3.076280	4.426753	2.315742	2.112699	1.857011	1.731917	1.341740	2.001095	2.098885	2.098757	0.115840	4.999991	16185.000000		1
8143.527832	2441.038330	3.311935	5.035745	2368.342285	50631.605469	385.670868	249.385040	111.051598	62.618401	44.371918	165.417908	237.401627	197.306854	0.662290	0.000000	3.910813	3.387575	0.520082	0.702064	3.374444	4.704422	2.586217	2.396870	2.045525	1.796702	1.647108	2.218583	2.375484	2.295142	0.000000	0.000000	16313.000000		1
13346.871094	6386.370605	2.170952	4.156880	4643.722168	92464.820312	743.214966	482.293671	229.066284	108.818970	83.211609	361.142822	448.486633	299.054810	2.513889	0.000000	4.125380	3.805254	0.336650	0.618767	3.666866	4.965977	2.871114	2.683311	2.359961	2.036705	1.920184	2.557679	2.651750	2.475751	0.400346	0.000000	16358.000000		1
7036.092773	1990.735352	1.585042	3.447620	1763.109131	38915.121094	268.084839	187.161362	81.944191	31.022411	26.032923	131.691071	170.734283	104.125526	0.884124	99998.000000	3.847332	3.299014	0.200041	0.537519	3.246279	4.590118	2.428272	2.272216	1.913518	1.491675	1.415523	2.119556	2.232321	2.017557	0.000000	4.999991	16393.000000		1
6502.877441	648.550354	2.056854	3.814585	1181.522217	27138.988281	195.684814	127.830223	71.518066	21.068104	24.102503	123.867615	168.914871	102.864273	0.955091	0.000000	3.813106	2.811944	0.313203	0.581447	3.072442	4.433594	2.291557	2.106634	1.854416	1.323625	1.382062	2.092958	2.227668	2.012264	0.000000	0.000000	16457.000000		1
26029.650391	8069.500000	2.537917	5.384208	7489.753906	99998.000000	1191.245239	766.743896	470.945496	269.950500	182.807114	904.929321	1174.235352	689.391357	2.427949	0.000000	4.415468	3.906847	0.404477	0.731122	3.874468	4.999991	3.076001	2.884650	2.672971	2.431284	2.261993	2.956615	3.069755	2.838466	0.385240	0.000000	16480.000000		1
135.021500	3123.778076	0.989880	1.548037	0.000000	2421.789551	0.000000	0.000000	0.000000	0.000000	0.000000	0.000000	0.000000	0.000000	0.095463	99998.000000	2.130403	3.494680	0.000000	0.189781	0.000000	3.384136	0.000000	0.000000	0.000000	0.000000	0.000000	0.000000	0.000000	0.000000	0.000000	4.999991	16539.000000		0
7486.435547	2821.306396	1.748480	3.392113	2143.346436	44261.015625	331.242889	227.123520	109.358627	44.122135	36.881516	156.764938	204.041748	169.146149	2.868368	0.000000	3.874275	3.450450	0.242661	0.530470	3.331092	4.646021	2.520147	2.356262	2.038853	1.644657	1.566809	2.195249	2.309719	2.228262	0.457635	0.000000	16617.000000		1
24413.976562	6331.606445	2.133947	4.915480	5699.686523	99998.000000	905.835938	577.911133	265.429718	106.327309	104.532578	581.210754	772.371704	395.865723	2.103749	99998.000000	4.387639	3.801514	0.329184	0.691566	3.755851	4.999991	2.957050	2.761861	2.423949	2.026645	2.019252	2.764334	2.887826	2.597548	0.322994	4.999991	16667.000000		1
19356.683594	5109.579102	2.170952	2.682853	5008.201660	98488.703125	771.890625	506.775452	238.653625	96.277405	69.007904	390.567841	543.225281	377.819672	2.267041	99998.000000	4.286831	3.708385	0.336650	0.428597	3.699682	4.993386	2.887556	2.704816	2.377768	1.983524	1.838899	2.591697	2.734980	2.577285	0.355459	4.999991	16717.000000		1
14432.347656	3016.026123	2.112361	2.676685	3324.294922	61839.804688	529.184998	332.408539	150.791748	67.407448	62.023239	292.196594	428.605774	305.290131	2.411395	0.000000	4.159337	3.479435	0.324768	0.427597	3.521699	4.791268	2.723608	2.521672	2.178378	1.828708	1.792554	2.465675	2.632058	2.484713	0.382268	0.000000	16751.000000		1
12557.027344	2258.773926	1.289003	1.979760	2555.099609	51360.765625	380.471680	247.605713	95.969032	46.231411	18.234148	128.844772	185.496140	89.502434	1.596561	99998.000000	4.098887	3.353873	0.110254	0.296613	3.407408	4.710631	2.580322	2.393761	1.982131	1.664937	1.260885	2.110067	2.268335	1.951835	0.203186	4.999991	16781.000000		1
18449.541016	3615.905762	2.414567	3.290349	5064.504395	99998.000000	828.076355	516.322693	284.672272	114.616402	95.207352	580.729675	721.644226	406.883911	2.400596	99998.000000	4.265985	3.558217	0.382839	0.517242	3.704537	4.999991	2.918070	2.712921	2.454345	2.059247	1.978670	2.763974	2.858323	2.609471	0.380319	4.999991	16809.000000		1
8177.359863	2063.011963	1.363013	3.293433	2682.458008	54857.777344	454.324158	286.392975	134.247482	39.410183	60.302513	246.600418	338.730194	267.847382	0.211190	0.000000	3.912613	3.314502	0.134500	0.517649	3.428533	4.739238	2.657366	2.456962	2.127906	1.595608	1.780335	2.391994	2.529854	2.427887	0.000000	0.000000	16875.000000		1
13251.432617	3799.397461	1.119397	2.935719	3415.900635	64925.843750	560.685364	355.370056	150.091736	93.819664	67.447533	320.030396	428.291229	244.555908	3.104697	99998.000000	4.122263	3.579715	0.048984	0.467715	3.533505	4.812418	2.748719	2.550681	2.176357	1.972294	1.828966	2.505191	2.631739	2.388378	0.492019	4.999991	16914.000000		1
14131.001953	2897.770752	2.266548	3.466122	3415.986816	66676.750000	532.586365	356.480194	177.749786	95.531143	56.417000	295.915558	396.026062	218.424301	1.321167	99998.000000	4.150173	3.462064	0.355365	0.539844	3.533516	4.823975	2.726390	2.552035	2.249809	1.980145	1.751410	2.471168	2.597724	2.339301	0.120958	4.999991	17026.000000		1
7311.014160	2972.313965	2.229543	3.392113	3210.122803	75481.007812	527.155884	331.329224	196.548264	68.662529	75.428253	361.417267	453.331177	270.900269	1.176714	99998.000000	3.863978	3.473095	0.348216	0.530470	3.506522	4.877838	2.721939	2.520260	2.293469	1.836720	1.877534	2.558009	2.656416	2.432809	0.070671	4.999991	17045.000000		1
5954.816895	938.625305	1.224244	2.565671	1004.864014	24567.585938	157.088730	106.913223	50.699749	28.382732	14.434981	61.369484	59.679596	50.172428	0.557351	0.000000	3.774868	2.972492	0.087868	0.409201	3.002107	4.390362	2.196145	2.029032	1.705006	1.453054	1.159416	1.787952	1.775826	1.700465	0.000000	0.000000	17072.000000		1
5980.976074	2908.363525	1.905751	3.959521	2459.448242	47878.746094	404.870239	260.221283	108.461258	49.808548	35.157707	216.348938	244.632996	128.844772	1.550401	99998.000000	3.776772	3.463649	0.280066	0.597643	3.390838	4.680143	2.607316	2.415343	2.035275	1.697304	1.546021	2.335155	2.388515	2.110067	0.190444	4.999991	17155.000000		1
5113.776367	1390.476318	2.167868	4.594771	1021.870850	20776.058594	152.117752	111.841034	49.577267	19.415218	25.456263	55.158836	87.393158	83.359627	0.934059	34412.945312	3.708742	3.143164	0.336033	0.662264	3.009396	4.317563	2.182180	2.048601	1.695283	1.288142	1.405795	1.741615	1.941477	1.920956	0.000000	4.536722	17200.000000		1
6460.136719	2471.983643	2.235711	4.138377	1912.969604	40039.257812	317.887207	202.533798	81.287354	22.027145	36.579308	151.642853	207.572617	168.887115	0.121874	99998.000000	3.810242	3.393046	0.349416	0.616830	3.281708	4.602486	2.502273	2.306498	1.910023	1.342958	1.563236	2.180822	2.317170	2.227597	0.000000	4.999991	17241.000000		1
7360.594727	2273.258301	2.241878	4.082870	2430.242188	50161.273438	366.206299	252.579788	125.643852	44.862232	42.040611	196.033279	225.177689	162.238586	0.735354	99998.000000	3.866913	3.356649	0.350612	0.610966	3.385649	4.700368	2.563726	2.402399	2.099141	1.651881	1.623669	2.292330	2.352525	2.210154	0.000000	4.999991	17262.000000		1
21731.353516	4930.852051	2.726025	5.001824	5542.791992	99998.000000	871.341248	566.069580	299.659241	119.679901	84.472855	421.177032	548.988770	370.720917	1.607423	99998.000000	4.337087	3.692922	0.435530	0.699128	3.743729	4.999991	2.940188	2.752870	2.476628	2.078021	1.926717	2.624465	2.739563	2.569047	0.206130	4.999991	17387.000000		1
10886.032227	2483.556885	2.719858	3.611058	769.861572	18722.046875	100.542221	73.355980	38.947620	0.000000	18.021370	45.189106	71.148018	57.120094	0.511943	0.000000	4.036870	3.395074	0.434546	0.557634	2.886413	4.272353	2.002348	1.865435	1.590481	0.000000	1.255788	1.655034	1.852163	1.756789	0.000000	0.000000	17445.000000		1
9483.656250	2622.420654	2.537917	4.628692	2339.971680	43403.937500	361.855164	248.339645	115.331833	61.110451	31.799515	163.459747	239.254959	150.628296	1.294052	0.000000	3.976976	3.418702	0.404477	0.665458	3.369211	4.637529	2.558535	2.395046	2.061949	1.786116	1.502421	2.213411	2.378861	2.177907	0.111952	0.000000	17528.000000		1
6182.976562	1795.173828	1.915002	2.895631	1389.582031	30287.501953	227.024841	149.104935	62.091080	14.283878	27.473028	98.152321	158.741623	91.331093	0.250838	0.000000	3.791198	3.254107	0.282169	0.461743	3.142884	4.481264	2.356073	2.173492	1.793029	1.154846	1.438907	1.991901	2.200691	1.960619	0.000000	0.000000	17561.000000		1
12232.010742	2463.867188	0.881949	0.777102	2724.409180	53805.640625	437.650360	285.036133	129.800735	38.096508	39.317669	209.055908	253.526505	151.864883	0.971069	99998.000000	4.087498	3.391617	0.000000	0.000000	3.435272	4.730828	2.641127	2.454900	2.113277	1.580885	1.594588	2.320262	2.404023	2.181457	0.000000	4.999991	17735.000000		1
22959.097656	4028.451416	2.670518	3.752910	9109.457031	99998.000000	1464.566162	939.282166	441.794922	198.876480	130.303375	753.918640	993.411011	544.242859	4.050454	99998.000000	4.360955	3.605138	0.426595	0.574368	3.959492	4.999991	3.165709	2.972796	2.645221	2.298584	2.114956	2.877325	2.997129	2.735793	0.607504	4.999991	17782.000000		1
4402.897461	1143.891357	3.068320	4.311067	904.701111	26921.455078	129.446106	97.640419	83.849937	56.568104	27.266418	102.151932	164.659317	89.974243	0.740968	0.000000	3.643739	3.058385	0.486901	0.634585	2.956505	4.430099	2.112089	1.989630	1.923503	1.752572	1.435628	2.009247	2.216586	1.954118	0.000000	0.000000	17825.000000		1
14769.872070	2191.199951	1.498697	4.539263	3062.917236	65625.515625	484.100739	319.410583	177.055939	70.059464	65.248825	311.510040	407.035004	161.584824	0.874944	0.000000	4.169377	3.340682	0.175714	0.656985	3.486135	4.817073	2.684936	2.504349	2.248111	1.845467	1.814573	2.493472	2.609632	2.208400	0.000000	0.000000	17892.000000		1
8471.539062	3257.131104	3.012813	4.227806	1975.446167	44573.363281	313.724152	209.339600	117.940674	51.812977	38.944538	197.300690	245.897324	148.580704	0.521464	0.000000	3.927962	3.512835	0.478972	0.626115	3.295665	4.649076	2.496548	2.320851	2.071664	1.714439	1.590447	2.295129	2.390754	2.171962	0.000000	0.000000	17970.000000		1
10790.896484	3356.871582	1.526451	2.966557	2020.114136	40144.796875	309.613525	214.591217	104.902626	29.024149	43.468380	168.837784	200.640381	151.806290	0.000486	0.000000	4.033058	3.525935	0.183683	0.472253	3.305376	4.603629	2.490820	2.331612	2.020786	1.462759	1.638173	2.227470	2.302418	2.181290	0.000000	0.000000	18059.000000		1
19635.781250	5499.508789	1.298254	2.966557	5411.279785	99998.000000	827.567566	558.418823	274.113525	107.992531	93.881340	455.212250	597.347961	330.243744	1.451679	99998.000000	4.293048	3.740324	0.113360	0.472253	3.733300	4.999991	2.917804	2.746960	2.437931	2.033394	1.972579	2.658214	2.776227	2.518835	0.161871	4.999991	18157.000000		1
7213.093262	2061.895752	1.708391	1.742312	1895.398438	37257.875000	309.943512	201.565506	78.777191	46.357845	30.054117	132.548340	137.599503	97.655838	0.486110	0.000000	3.858122	3.314267	0.232587	0.241126	3.277700	4.571218	2.491282	2.304416	1.896400	1.666123	1.477904	2.122374	2.138617	1.989698	0.000000	0.000000	18225.000000		1
6523.199219	2294.175293	2.161701	3.675817	1269.084961	30827.736328	207.695969	137.136948	82.434502	36.702660	37.942322	119.608978	172.186722	96.706047	0.447063	0.000000	3.814461	3.360627	0.334796	0.565354	3.103491	4.488942	2.317428	2.137155	1.916109	1.564698	1.579124	2.077764	2.236000	1.985454	0.000000	0.000000	18360.000000		1
6346.979004	2010.523682	2.124696	2.997394	1992.838379	37786.898438	323.305328	208.781448	93.794998	44.183807	32.792477	145.833084	201.750519	153.705872	0.163810	0.000000	3.802567	3.303309	0.327297	0.476744	3.299472	4.577341	2.509613	2.319692	1.972180	1.645263	1.515774	2.163856	2.304815	2.186691	0.000000	0.000000	18421.000000		1
4013.479736	1262.439453	2.371395	3.324270	756.376343	15860.100586	99.401237	80.547256	51.325748	36.918522	6.648541	47.424820	64.157188	84.405014	0.407685	0.000000	3.603521	3.101211	0.375004	0.521696	2.878738	4.200306	1.997392	1.906051	1.710335	1.567244	0.822726	1.676006	1.807245	1.926368	0.000000	0.000000	18435.000000		1
19254.488281	8229.200195	2.914133	4.619441	7742.080566	99998.000000	1211.964844	783.426941	417.331604	161.779099	162.667221	830.830139	1065.166504	590.236877	2.381592	0.000000	4.284532	3.915358	0.464509	0.664589	3.888858	4.999991	3.083490	2.893998	2.620481	2.208922	2.211300	2.919512	3.027417	2.771026	0.376867	0.000000	18481.000000		1
4052.757324	2797.882324	3.197837	3.598723	1715.758301	37871.902344	259.530548	181.854248	92.080437	20.457523	35.759033	183.405365	234.734192	132.662445	0.880425	0.000000	3.607751	3.446830	0.504856	0.556148	3.234456	4.578317	2.414188	2.259723	1.964167	1.310853	1.553386	2.263412	2.370576	2.122748	0.000000	0.000000	18655.000000		1
3771.363037	3135.446777	2.861710	1.955090	1853.416382	40183.335938	323.434845	196.304642	81.759163	44.587780	46.487362	183.430038	289.248535	127.475594	0.000686	0.000000	3.576498	3.496300	0.456626	0.291167	3.267973	4.604046	2.509787	2.292931	1.912536	1.649216	1.667335	2.263470	2.461271	2.105427	0.000000	0.000000	18742.000000		1
11524.153320	1940.023193	2.180203	2.029100	2077.511719	46107.183594	354.229065	213.659927	102.253693	57.024498	42.919476	192.406799	255.752960	220.363968	0.453488	0.000000	4.061609	3.287807	0.338497	0.307303	3.317544	4.663769	2.549284	2.329723	2.009679	1.756061	1.632654	2.284220	2.407821	2.343141	0.000000	0.000000	18761.000000		1
7697.884766	1032.226074	1.230412	2.645848	1600.457275	36903.187500	265.583923	170.049683	92.909966	30.849722	32.175732	134.302994	214.544952	109.898285	0.016889	99998.000000	3.886371	3.013775	0.090050	0.422565	3.204244	4.567064	2.424202	2.230576	1.968062	1.489251	1.507528	2.128086	2.331518	2.040991	0.000000	4.999991	18809.000000		1
14495.755859	2007.254883	4.844553	6.056463	2640.312500	54242.339844	425.858154	276.512695	148.623871	66.778366	31.768677	183.248093	246.554169	146.052032	1.485195	0.000000	4.161241	3.302603	0.685254	0.782219	3.421655	4.734338	2.629265	2.441715	2.172089	1.824636	1.501999	2.263039	2.391912	2.164508	0.171783	0.000000	18902.000000		1
10934.258789	1857.015137	2.127780	3.392113	1861.671631	44028.519531	297.929260	191.968903	140.085007	73.544083	43.397457	218.230026	274.243042	169.321930	1.190179	0.000000	4.038789	3.268816	0.327927	0.530470	3.269903	4.643734	2.474113	2.283231	2.146392	1.866548	1.637464	2.338914	2.438136	2.228713	0.075612	0.000000	18929.000000		1
6049.274902	1634.619019	2.174036	3.515462	1560.402588	29912.533203	238.292831	159.938110	82.508514	23.868137	17.216513	104.427727	145.860840	70.636116	0.262441	99998.000000	3.781703	3.213417	0.337267	0.545982	3.193237	4.475853	2.377111	2.203952	1.916499	1.377819	1.235945	2.018816	2.163939	1.849027	0.000000	4.999991	18953.000000		1
9721.699219	2358.967529	2.352893	6.013290	2609.690918	50634.882812	427.856415	277.073914	141.019379	61.995483	50.070667	210.563843	307.263733	231.730637	0.626263	0.000000	3.987742	3.372722	0.371602	0.779112	3.416589	4.704450	2.631298	2.442596	2.149279	1.792360	1.699583	2.323384	2.487511	2.364984	0.000000	0.000000	19016.000000		1
9747.269531	2820.646484	2.692104	4.169215	2978.675781	77431.000000	497.823364	312.641785	216.755997	74.237930	80.531837	349.695984	460.167816	236.572098	0.757655	0.000000	3.988883	3.450349	0.430092	0.620054	3.474023	4.888915	2.697075	2.495047	2.335971	1.870626	1.905968	2.543691	2.662916	2.373964	0.000000	0.000000	19148.000000		1
8076.231445	1904.196289	3.222507	2.429986	2217.803223	54747.605469	345.431152	234.592346	179.044952	56.759296	44.936241	264.745148	352.051941	163.922302	0.889569	0.000000	3.907209	3.279712	0.508194	0.385604	3.345923	4.738365	2.538362	2.370314	2.252962	1.754037	1.652597	2.422828	2.546607	2.214638	0.000000	0.000000	19271.000000		1
8006.020996	3938.578857	1.144067	3.885511	4557.654785	97330.851562	738.786682	468.009766	256.718170	96.940414	95.509560	501.002686	635.385864	274.637787	1.840940	99998.000000	3.903417	3.595340	0.058451	0.589448	3.658741	4.988251	2.868519	2.670255	2.409456	1.986505	1.980047	2.699840	2.803038	2.438760	0.265040	4.999991	19289.000000		1
7961.177246	1994.648560	2.177119	2.578006	1488.431274	31403.154297	237.167267	159.379959	59.448315	40.141026	39.539700	157.582138	228.677734	128.428467	0.523404	0.000000	3.900977	3.299866	0.337882	0.411284	3.172729	4.496973	2.375055	2.202434	1.774140	1.603588	1.597033	2.197507	2.359224	2.108661	0.000000	0.000000	19347.000000		1
8712.706055	3608.911865	1.911918	3.937934	3141.450928	59048.878906	491.177917	323.138824	157.813416	66.180115	45.923038	220.851196	309.447021	155.873749	1.185032	0.000000	3.940153	3.557376	0.281469	0.595268	3.497130	4.771212	2.691239	2.509389	2.198144	1.820727	1.662031	2.344100	2.490586	2.192773	0.073730	0.000000	19370.000000		1
11147.838867	5802.412109	2.547168	4.138377	4526.472168	88622.476562	722.072876	455.489807	218.680252	77.472771	83.097511	390.025116	511.293121	248.681946	2.096147	0.000000	4.047191	3.763608	0.406058	0.616830	3.655760	4.947544	2.858581	2.658479	2.339810	1.889149	1.919588	2.591093	2.708670	2.395644	0.321422	0.000000	19405.000000		1
15328.118164	4705.754395	2.109277	4.144545	4110.978516	83533.367188	662.368591	427.190338	219.815063	95.623657	95.645241	460.877106	574.161316	323.021637	1.536193	0.000000	4.185489	3.672629	0.324134	0.617477	3.613945	4.921860	2.821100	2.630621	2.342057	1.980565	1.980663	2.663585	2.759034	2.509232	0.186446	0.000000	19486.000000		1
8023.663086	3504.382324	2.063021	3.718989	3539.484619	73323.195312	567.858154	362.474976	195.604630	100.128998	50.493137	293.846375	383.364227	223.204102	2.245832	99998.000000	3.904373	3.544611	0.314504	0.570425	3.548940	4.865242	2.754240	2.559278	2.291379	2.000560	1.703232	2.468120	2.583611	2.348702	0.351377	4.999991	19516.000000		1
8706.828125	3219.460205	1.501781	2.578006	1659.100830	37765.832031	276.802551	171.585388	78.906708	24.472551	22.067234	108.180641	150.264420	85.863625	0.454884	0.000000	3.939860	3.507783	0.176607	0.411284	3.219873	4.577099	2.442170	2.234480	1.897114	1.388679	1.343748	2.034150	2.176856	1.933809	0.000000	0.000000	19542.000000		1
19789.101562	6470.282227	1.726894	3.188586	6686.316406	99998.000000	1059.887207	688.814697	346.895935	112.340599	136.455444	708.883667	973.005920	651.782104	1.108916	99998.000000	4.296426	3.810923	0.237266	0.503598	3.825187	4.999991	3.025260	2.838102	2.540199	2.050537	2.134991	2.850575	2.988116	2.814102	0.044899	4.999991	19577.000000		1
6351.616699	2534.830078	1.054639	3.364359	1305.793701	30876.884766	217.878479	136.353683	74.583305	27.232496	11.406750	102.620659	122.982582	113.444580	2.533310	99998.000000	3.802884	3.403949	0.023104	0.526902	3.115875	4.489634	2.338214	2.134667	1.872642	1.435087	1.057162	2.011235	2.089844	2.054784	0.403688	4.999991	19600.000000		1
3039.554932	1874.848389	1.495613	3.213256	1647.250000	37921.949219	279.497742	178.570053	80.121696	39.823402	38.389465	182.908875	239.233368	102.142677	0.455203	0.000000	3.482810	3.272966	0.174819	0.506945	3.216759	4.578891	2.446378	2.251809	1.903750	1.600138	1.584212	2.262235	2.378822	2.009207	0.000000	0.000000	19658.000000		1
3041.772217	1559.631714	0.669171	1.942755	1327.241211	37966.558594	225.408966	143.356842	91.346512	23.627605	35.003517	194.414307	221.825668	132.844376	1.894752	0.000000	3.483127	3.193022	0.000000	0.288418	3.122950	4.579401	2.352971	2.156418	1.960692	1.373420	1.544112	2.288728	2.346012	2.123343	0.277552	0.000000	19687.000000		1
20966.355469	4407.362793	3.068320	3.632644	4710.515625	92550.562500	750.674500	488.680084	229.362320	103.672211	72.665222	371.837219	427.770081	220.178940	0.780743	99998.000000	4.321523	3.644179	0.486901	0.560223	3.673069	4.966379	2.875452	2.689025	2.360522	2.015662	1.861327	2.570353	2.631210	2.342776	0.000000	4.999991	19730.000000		1
9346.047852	1784.164917	1.723810	2.578006	1876.047974	37709.046875	292.711578	196.261475	89.009033	63.531185	25.440845	166.019241	251.263031	174.773972	0.405179	0.000000	3.970628	3.251435	0.236489	0.411284	3.273244	4.576446	2.466440	2.292835	1.949434	1.802987	1.405532	2.220158	2.400129	2.242477	0.000000	0.000000	19755.000000		1
6834.268066	2743.812012	1.134816	2.824705	2146.504150	43604.128906	357.633514	229.605942	126.572060	52.873783	39.681549	160.579529	238.804733	118.699272	0.735827	99998.000000	3.834692	3.438354	0.054925	0.450973	3.331732	4.639528	2.553438	2.360983	2.102338	1.723240	1.598589	2.205690	2.378043	2.074448	0.000000	4.999991	19796.000000		1
5255.844238	1385.628662	0.915870	2.448488	1284.910645	25229.419922	211.621567	139.209213	65.082306	42.931812	17.231932	110.552032	159.336777	76.791260	0.596856	0.000000	3.720643	3.141647	0.000000	0.388898	3.108873	4.401907	2.325560	2.143668	1.813463	1.632779	1.236334	2.043567	2.202316	1.885312	0.000000	0.000000	19814.000000		1
5372.150391	2835.929443	4.024279	4.927814	2399.623535	45212.253906	380.015289	256.280273	104.224205	70.500435	50.264942	209.083649	284.326874	139.150635	0.916749	0.000000	3.730148	3.452695	0.604688	0.692654	3.380143	4.655256	2.579801	2.408715	2.017969	1.848192	1.701265	2.320320	2.453818	2.143485	0.000000	0.000000	19868.000000		1
7693.795410	3778.619141	1.881081	3.037483	3706.906738	76418.304688	600.539612	383.549255	191.956573	78.339302	63.010033	291.712433	408.888336	171.813583	0.975680	0.000000	3.886141	3.577333	0.274407	0.482514	3.569012	4.883197	2.778542	2.583821	2.283203	1.893980	1.799410	2.464955	2.611605	2.235058	0.000000	0.000000	19887.000000		1
10107.477539	1986.772705	2.698272	5.606237	2100.013672	40641.296875	318.547119	224.212479	90.578659	67.780579	36.887684	153.533188	216.453796	108.504433	1.256016	99998.000000	4.004643	3.298148	0.431086	0.748671	3.322222	4.608968	2.503174	2.350660	1.957026	1.831105	1.566881	2.186202	2.335365	2.035448	0.098995	4.999991	19934.000000		1
5212.579102	1695.587524	1.538786	2.183287	1162.631226	26866.804688	189.785614	125.637688	63.608280	26.766851	25.113968	97.387550	147.627823	114.215515	0.598442	99998.000000	3.717053	3.229320	0.187178	0.339111	3.065442	4.429216	2.278263	2.099120	1.803514	1.427597	1.399915	1.988503	2.169168	2.057725	0.000000	4.999991	19957.000000		1
7752.513184	3021.138916	3.487709	3.133079	2752.924561	58348.160156	437.702789	284.965210	154.597076	32.767807	52.540741	225.489151	273.308685	196.107285	0.437305	99998.000000	3.889442	3.480171	0.542540	0.495971	3.439794	4.766027	2.641179	2.454792	2.189201	1.515447	1.720496	2.353126	2.436653	2.292494	0.000000	4.999991	19985.000000		1
9987.992188	1489.091187	1.369180	2.300469	1729.323730	36237.578125	275.821930	179.378006	91.281754	43.930943	21.706436	116.158272	179.029541	116.839775	1.943060	0.000000	3.999478	3.172921	0.136461	0.361816	3.237876	4.559159	2.440629	2.253769	1.960384	1.642771	1.336589	2.065050	2.252925	2.067591	0.288486	0.000000	20012.000000		1
7968.991699	2360.324463	2.223376	4.085954	1360.049072	31614.453125	204.939117	136.424606	97.122353	43.298775	21.370310	126.467209	190.531876	156.798859	1.198881	0.000000	3.901403	3.372972	0.347013	0.611293	3.133555	4.499886	2.311625	2.134893	1.987319	1.636476	1.329811	2.101978	2.279968	2.195343	0.078776	0.000000	20046.000000		1
8915.443359	1561.919800	2.562587	3.657314	1738.692139	41176.570312	285.258179	178.363449	123.303291	29.045734	29.425035	144.522507	184.771454	105.272675	2.118331	0.000000	3.950143	3.193659	0.408679	0.563162	3.240223	4.614650	2.455238	2.251306	2.090975	1.463082	1.468717	2.159935	2.266635	2.022316	0.325994	0.000000	20091.000000		1
14069.564453	3819.500244	2.726025	2.547168	2913.907959	61407.539062	500.802246	303.313446	152.413788	60.126740	48.642895	260.619110	346.945282	238.487106	1.454512	0.000000	4.148281	3.582006	0.435530	0.406058	3.464476	4.788222	2.699666	2.481892	2.183024	1.779068	1.687019	2.416006	2.540261	2.377465	0.162717	0.000000	20205.000000		1
9390.844727	2641.669434	1.976677	2.880212	3592.981201	68041.367188	580.748169	369.043365	160.804642	78.999222	53.453529	246.221115	362.669250	199.684418	1.425434	99998.000000	3.972705	3.421879	0.295936	0.459424	3.555455	4.832773	2.763988	2.567077	2.206299	1.897623	1.727976	2.391325	2.559511	2.300344	0.153947	4.999991	20252.000000		1
3364.821533	1511.426758	1.819406	2.146282	566.488953	14325.823242	105.235672	68.240051	39.848072	24.756254	12.775929	55.180420	87.427078	95.709999	1.124886	99998.000000	3.526962	3.179387	0.259930	0.331687	2.753191	4.156120	2.022163	1.834039	1.600407	1.393685	1.106393	1.741785	1.941646	1.980957	0.051108	4.999991	20306.000000		1
4416.102051	1424.153809	2.550252	4.141461	1479.065918	35083.613281	243.473511	157.073318	74.496964	34.753735	30.652363	136.344421	192.052170	121.850853	0.919482	99998.000000	3.645039	3.153557	0.406583	0.617154	3.169987	4.545105	2.386452	2.196102	1.872139	1.541001	1.486464	2.134637	2.283419	2.085829	0.000000	4.999991	20328.000000		1
11165.330078	4031.242188	1.295170	4.187717	3323.184814	65433.371094	541.097473	349.264252	173.262939	101.892899	77.889076	289.553802	440.974640	280.111420	0.363442	0.000000	4.047872	3.605439	0.112327	0.621977	3.521554	4.815799	2.733275	2.543154	2.238706	2.008144	1.891477	2.461729	2.644414	2.447331	0.000000	0.000000	20380.000000		1
8266.655273	1449.844482	1.310589	2.195622	2119.885254	46804.035156	343.170776	220.539749	105.334351	63.990662	47.600590	219.025635	335.979492	254.346771	1.874555	0.000000	3.917330	3.161321	0.117467	0.341558	3.326312	4.670283	2.535510	2.343487	2.022570	1.806117	1.677612	2.340495	2.526313	2.405426	0.272898	0.000000	20419.000000		1
6448.649902	607.175842	1.819406	2.004430	1154.940308	23855.275391	182.088608	119.975937	61.631603	24.552729	9.562674	60.287094	85.206787	65.150146	0.608780	0.000000	3.809469	2.783314	0.259930	0.301991	3.062560	4.377584	2.260283	2.079094	1.789804	1.390100	0.980579	1.780224	1.930474	1.813915	0.000000	0.000000	20461.000000		1
15555.791016	3882.914307	1.390766	3.947186	3588.429688	78568.687500	565.539185	369.875946	199.382217	91.164566	59.041264	318.898682	431.538391	266.703308	1.075641	0.000000	4.191892	3.589158	0.143254	0.596288	3.554904	4.895249	2.752463	2.568056	2.299686	1.959826	1.771156	2.503653	2.635020	2.426028	0.031667	0.000000	20484.000000		1
5690.651367	740.060303	4.055117	5.482887	1036.389038	24104.574219	169.016632	108.377998	53.965427	71.931290	21.283964	62.165089	92.928467	47.566669	1.000188	0.000000	3.755162	2.869267	0.608003	0.739009	3.015523	4.382100	2.227929	2.034941	1.732116	1.856918	1.328053	1.793547	1.968149	1.677303	0.000081	0.000000	20510.000000		1
11171.672852	2127.181396	3.345856	4.607106	2712.555176	61610.621094	459.399994	286.211060	163.555328	49.771542	39.801815	197.248260	325.315948	227.172867	0.284633	99998.000000	4.048118	3.327805	0.524507	0.663428	3.433379	4.789656	2.662191	2.456686	2.213665	1.696981	1.599903	2.295013	2.512305	2.356356	0.000000	4.999991	20602.000000		1
8002.912598	1865.853149	1.091644	1.714559	1520.819824	35187.957031	243.529022	163.071182	101.541351	44.812893	34.685894	180.620743	217.505341	159.099335	2.455735	99998.000000	3.903248	3.270877	0.038081	0.234152	3.182078	4.546394	2.386551	2.212377	2.006643	1.651403	1.540153	2.256768	2.337470	2.201668	0.390181	4.999991	20671.000000		1
3771.708496	1027.890259	2.803118	5.698749	588.300232	17989.218750	81.678986	70.768723	51.202396	24.534225	27.368181	104.807030	141.435684	138.435196	1.227353	0.000000	3.576538	3.011947	0.447641	0.755780	2.769599	4.255013	1.912110	1.849841	1.709290	1.389772	1.437246	2.020391	2.150559	2.141247	0.088969	0.000000	20737.000000		1
5797.287109	1767.019287	2.877128	4.058200	2099.853516	44330.523438	344.003387	219.713303	114.798340	46.413353	52.324879	181.218994	245.832565	125.637688	1.670707	99998.000000	3.763225	3.247241	0.458959	0.608333	3.322189	4.646703	2.536563	2.341856	2.059936	1.666643	1.718708	2.258204	2.390639	2.099120	0.222900	4.999991	20768.000000		1
5791.082520	832.819153	1.785485	3.133079	1473.906860	32024.056641	227.077271	157.242920	68.533012	56.003780	22.597637	111.313721	142.851120	66.099937	0.111171	99998.000000	3.762760	2.920551	0.251756	0.495971	3.168470	4.505476	2.356174	2.196571	1.835900	1.748217	1.354063	2.046549	2.154884	1.820201	0.000000	4.999991	20919.000000		1
22368.914062	5178.753906	4.912396	3.126911	5614.051270	99998.000000	926.897888	574.765747	311.321930	117.404099	109.670082	598.630798	763.817444	384.005646	2.090557	99998.000000	4.349645	3.714225	0.691293	0.495116	3.749276	4.999991	2.967032	2.759491	2.493210	2.069683	2.040088	2.777159	2.882990	2.584338	0.320262	4.999991	20952.000000		1
11116.573242	5794.807617	2.001346	3.830003	4277.895020	86052.289062	701.692444	443.685242	212.972244	99.265549	78.277626	402.474152	484.032898	386.497314	1.070925	99998.000000	4.045971	3.763039	0.301322	0.583199	3.631230	4.934762	2.846147	2.647075	2.328323	1.996799	1.893638	2.604738	2.684875	2.587147	0.029759	4.999991	21065.000000		1
6034.346191	2283.212402	1.692973	1.578874	1728.719238	34412.703125	261.260529	178.696487	79.560463	45.435806	24.944363	138.176163	219.108887	135.721512	0.562694	0.000000	3.780630	3.358546	0.228650	0.198348	3.237725	4.536719	2.417074	2.252116	1.900697	1.657398	1.396972	2.140433	2.340660	2.132649	0.000000	0.000000	21085.000000		1
5251.218750	3473.504883	1.335259	4.237057	2085.982666	40584.996094	322.935303	221.449448	101.325485	58.766808	38.047169	168.051422	200.948746	125.779533	1.405869	0.000000	3.720260	3.540768	0.125565	0.627064	3.319311	4.608366	2.509115	2.345275	2.005719	1.769132	1.580322	2.225442	2.303085	2.099610	0.147945	0.000000	21137.000000		1
19020.068359	5395.790527	2.035268	1.609712	6281.859375	99998.000000	959.758179	646.407166	309.280487	117.394852	117.854324	565.292480	773.636047	404.059204	2.758410	99998.000000	4.279212	3.732055	0.308622	0.206748	3.798088	4.999991	2.982162	2.810506	2.490353	2.069649	2.071346	2.752273	2.888537	2.606445	0.440659	4.999991	21168.000000		1
9148.780273	3608.979736	2.056854	3.324270	2292.833740	50853.535156	359.089050	241.913132	125.705528	54.082611	46.453442	228.844254	301.114746	190.886505	0.154456	0.000000	3.961363	3.557384	0.313203	0.521696	3.360373	4.706321	2.555202	2.383659	2.099354	1.733058	1.667018	2.359540	2.478732	2.280775	0.000000	0.000000	21210.000000		1
20437.660156	7957.982422	1.748480	4.579352	8365.356445	99998.000000	1354.285522	855.191711	400.309387	184.601852	145.133087	755.087341	932.315979	526.264709	1.263384	0.000000	4.310431	3.900803	0.242661	0.660804	3.922484	4.999991	3.131710	2.932064	2.602396	2.266236	2.161767	2.877997	2.969563	2.721204	0.101535	0.000000	21234.000000		1
20199.269531	12006.684570	2.855542	5.754257	7756.595703	99998.000000	1228.277832	799.218750	391.829102	143.837906	132.927643	668.048828	891.746338	467.007568	2.268573	0.000000	4.305336	4.079423	0.455689	0.759989	3.889671	4.999991	3.089297	2.902666	2.593097	2.157873	2.123615	2.824808	2.950241	2.669324	0.355753	0.000000	21274.000000		1
4614.025391	2368.249756	2.645848	4.446751	1331.354858	28335.876953	198.401581	145.077576	82.927902	41.063065	40.353806	153.218643	188.138901	113.648109	0.259734	0.000000	3.664080	3.374428	0.422565	0.648043	3.124294	4.452337	2.297545	2.161600	1.918701	1.613451	1.605885	2.185312	2.274479	2.055562	0.000000	0.000000	21367.000000		1
6421.179688	2732.861816	1.292086	3.533965	1908.458130	42461.761719	323.474945	203.372574	125.091866	47.767113	40.199619	172.430328	230.083908	131.274765	1.603869	0.000000	3.807615	3.436618	0.111292	0.548262	3.280683	4.627998	2.509841	2.308292	2.097229	1.679129	1.604222	2.236614	2.361886	2.118181	0.205169	0.000000	21406.000000		1
11486.513672	3485.802734	1.526451	2.503996	2741.061279	56748.132812	437.702789	285.289001	157.813416	60.259338	42.900974	212.617615	256.329620	162.710388	0.828983	99998.000000	4.060188	3.542303	0.183683	0.398634	3.437919	4.753952	2.641179	2.455285	2.198144	1.780024	1.632467	2.327599	2.408799	2.211415	0.000000	4.999991	21439.000000		1
10738.321289	4424.551270	2.133947	2.423819	2137.684814	48048.933594	353.735687	219.364838	118.955223	71.388550	39.903580	203.255386	282.717163	230.645157	1.444632	99998.000000	4.030936	3.645869	0.329184	0.384500	3.329944	4.681684	2.548679	2.341167	2.075383	1.853629	1.601012	2.308042	2.451352	2.362944	0.159757	4.999991	21467.000000		1
6664.200195	1682.401489	1.255082	3.311935	1749.158325	39446.367188	284.277527	186.313324	100.267769	17.469379	44.239315	161.757523	264.578613	173.589828	0.533393	0.000000	3.823748	3.225930	0.098672	0.520082	3.242829	4.596007	2.453743	2.270244	2.001161	1.242278	1.645808	2.208864	2.422555	2.239524	0.000000	0.000000	21574.000000		1
19424.603516	10696.709961	1.270500	4.314150	7696.786621	99998.000000	1238.133423	792.940247	398.246368	115.720383	164.483536	751.016846	980.502502	444.363678	3.174034	99998.000000	4.288352	4.029250	0.103975	0.634895	3.886309	4.999991	3.092767	2.899240	2.600152	2.063410	2.216122	2.875650	2.991449	2.647738	0.501612	4.999991	21637.000000		1
6865.463379	1360.668945	4.215471	4.015028	1643.466187	36451.082031	268.254425	176.784576	76.738838	46.391766	36.631733	141.959915	190.371521	171.869095	1.322585	0.000000	3.836670	3.133753	0.624846	0.603689	3.215761	4.561710	2.428547	2.247444	1.885015	1.666441	1.563857	2.152166	2.279602	2.235198	0.121424	0.000000	21699.000000		1
8454.094727	1826.257935	2.167868	2.886379	1349.289917	29694.128906	233.735062	145.515457	68.236969	27.901669	22.076487	88.056160	157.474197	94.152710	0.489815	99998.000000	3.927067	3.261562	0.336033	0.460353	3.130105	4.472671	2.368724	2.162909	1.834020	1.445630	1.343930	1.944760	2.197209	1.973833	0.000000	4.999991	21764.000000		1
14102.843750	4466.379395	2.365228	4.514594	3603.250000	67504.289062	549.041199	371.778625	168.572586	97.606499	76.828270	385.498169	523.131592	299.822662	1.095177	0.000000	4.149307	3.649956	0.373873	0.654619	3.556695	4.829331	2.739605	2.570284	2.226787	1.989479	1.885521	2.586022	2.718611	2.476864	0.039484	0.000000	21809.000000		1
8588.011719	2066.770996	1.921169	2.803118	1558.598633	39958.734375	235.557556	159.959702	107.085915	65.618874	30.340906	150.307587	171.375702	149.012421	1.573583	0.000000	3.933893	3.315292	0.283566	0.447641	3.192734	4.601612	2.372097	2.204010	2.029732	1.817029	1.482029	2.176981	2.233949	2.173223	0.196890	0.000000	21865.000000		1
6595.481934	2245.375000	3.826920	4.656446	1559.169189	36638.023438	248.425995	166.928940	97.082260	41.297428	28.277884	131.897675	196.754868	169.938675	1.325998	99998.000000	3.819247	3.351289	0.582849	0.668055	3.192893	4.563932	2.395197	2.222532	1.987140	1.615923	1.451447	2.120237	2.293926	2.230292	0.122543	4.999991	21903.000000		1
2894.412598	725.634583	1.051555	3.031315	683.948608	14892.765625	110.089470	75.539261	33.837864	10.059155	16.029274	45.589993	63.080959	27.559374	0.321137	99998.000000	3.461560	2.860718	0.021832	0.481631	2.835023	4.172976	2.041746	1.878173	1.529403	1.002562	1.204914	1.658870	1.799898	1.440269	0.000000	4.999991	21922.000000		1
9190.991211	3551.924316	1.236579	1.585042	3864.809570	73907.945312	627.146118	403.534973	173.102585	72.369179	59.312630	358.043640	421.886292	352.443573	0.581048	99998.000000	3.963362	3.550464	0.092222	0.200041	3.587128	4.868691	2.797369	2.605881	2.238304	1.859554	1.773147	2.553936	2.625196	2.547090	0.000000	4.999991	21972.000000		1
12735.147461	3150.936523	1.498697	2.121612	3379.740723	67764.796875	569.511047	353.593811	167.724548	59.950966	52.556160	242.354111	319.342743	212.602203	0.582905	99998.000000	4.105004	3.498440	0.175714	0.326666	3.528883	4.831004	2.755502	2.548505	2.224597	1.777796	1.720624	2.384450	2.504257	2.327568	0.000000	4.999991	22030.000000		1
5860.488281	3166.481689	2.112361	2.969640	1908.778809	41290.261719	284.311462	198.981323	81.678986	64.083176	47.319973	173.531235	227.037186	132.030273	0.879720	99998.000000	3.767934	3.500577	0.324768	0.472704	3.280756	4.615848	2.453794	2.298812	1.912110	1.806744	1.675045	2.239378	2.356097	2.120673	0.000000	4.999991	22055.000000		1
22623.386719	3363.248779	2.275799	2.294302	4739.678711	95449.500000	758.303711	483.863281	259.095734	106.139206	84.543785	390.823792	485.880035	232.486145	2.044181	99998.000000	4.354558	3.526759	0.357134	0.360651	3.675749	4.979774	2.879843	2.684723	2.413460	2.025876	1.927082	2.591981	2.686529	2.366397	0.310519	4.999991	22093.000000		1
7206.009766	1365.112549	1.915002	2.615010	1419.771851	31261.509766	234.342560	140.297775	69.279274	23.368572	23.445665	114.338867	147.615494	98.907837	0.497252	99998.000000	3.857695	3.135169	0.282169	0.417473	3.152219	4.495010	2.369851	2.147051	1.840603	1.368632	1.370063	2.058194	2.169132	1.995231	0.000000	4.999991	22115.000000		1
7272.926758	977.983093	2.562587	4.896977	1290.742065	26756.628906	217.653366	145.583313	66.553253	43.582481	32.792477	116.509819	130.728943	132.887558	0.348122	99998.000000	3.861709	2.990331	0.408679	0.689928	3.110839	4.427432	2.337765	2.163112	1.823169	1.639312	1.515774	2.066363	2.116372	2.123484	0.000000	4.999991	22163.000000		1
15352.553711	6722.667480	1.581958	2.948054	4994.010254	92119.218750	767.539490	516.273376	254.204926	114.819931	78.940628	413.785309	498.073151	326.651184	1.299646	0.000000	4.186181	3.827542	0.199195	0.469535	3.698449	4.964350	2.885101	2.712880	2.405184	2.060017	1.897301	2.616775	2.697293	2.514084	0.113825	0.000000	22262.000000		1
8614.334961	2473.463867	2.019849	2.235711	1804.005615	37569.187500	302.524017	191.753036	90.180855	46.320839	35.022022	153.718216	222.911133	129.541702	0.133863	0.000000	3.935222	3.393306	0.305319	0.349416	3.256238	4.574832	2.480760	2.282742	1.955114	1.665776	1.544341	2.186725	2.348132	2.112410	0.000000	0.000000	22334.000000		1
18707.070312	6595.944336	3.715905	6.321664	5081.162598	99998.000000	789.193481	509.717346	263.820007	120.284317	86.723984	454.552338	636.594666	257.205383	3.438422	99998.000000	4.272006	3.819277	0.570065	0.800831	3.705963	4.999991	2.897183	2.707330	2.421308	2.080209	1.938139	2.657584	2.803863	2.410280	0.536359	4.999991	22406.000000		1
22140.966797	2299.016602	3.648063	5.365705	3332.651855	70762.468750	557.447449	351.268677	205.574356	56.376911	57.144764	293.639771	387.419342	213.218948	0.832014	99998.000000	4.345197	3.361542	0.562062	0.729627	3.522790	4.849803	2.746204	2.545640	2.312969	1.751101	1.756976	2.467815	2.588181	2.328826	0.000000	4.999991	22470.000000		1
15349.043945	4980.197754	1.248914	2.988143	4930.105957	90802.601562	777.808350	509.402802	262.833221	138.524628	84.007210	408.194489	561.641357	325.393036	1.055673	0.000000	4.186081	3.697247	0.096533	0.475401	3.692856	4.958098	2.890873	2.707061	2.419680	2.141527	1.924317	2.610867	2.749459	2.512408	0.023529	0.000000	22513.000000		1
5609.900391	1772.711914	2.100026	2.170952	1757.092773	44291.519531	274.027191	183.069229	110.860405	41.815498	31.666914	158.716949	219.805817	118.381645	0.827903	0.000000	3.748955	3.248638	0.322225	0.336650	3.244795	4.646320	2.437794	2.262615	2.044776	1.621337	1.500606	2.200623	2.342039	2.073284	0.000000	0.000000	22538.000000		1
6293.889160	1419.466553	2.451572	3.422950	1206.444946	26107.011719	194.549988	128.934204	55.963692	21.675600	16.013855	82.496178	111.847206	71.653755	0.735236	99998.000000	3.798919	3.152125	0.389445	0.534401	3.081507	4.416757	2.289031	2.110368	1.747906	1.335971	1.204496	1.916434	2.048625	1.855239	0.000000	4.999991	22568.000000		1
6935.908203	1292.518311	2.041435	4.560850	1322.344238	32429.029297	227.897552	144.445404	66.667351	35.996483	27.457609	101.840469	177.685028	117.974594	0.790160	99998.000000	3.841103	3.111437	0.309936	0.659046	3.121345	4.510934	2.357740	2.159704	1.823913	1.556260	1.438663	2.007921	2.249651	2.071789	0.000000	4.999991	22639.000000		1
6079.017578	2974.383301	1.692973	2.217208	1860.524414	42052.871094	304.065887	195.095810	101.091125	56.999828	42.086868	205.238235	256.234009	131.330261	1.683098	99998.000000	3.783834	3.473397	0.228650	0.345806	3.269635	4.623796	2.482968	2.290248	2.004713	1.755874	1.624147	2.312258	2.408637	2.118365	0.226109	4.999991	22672.000000		1
8745.202148	3127.894775	2.334390	2.460824	3014.092529	61141.292969	500.934845	313.906097	154.785187	73.035271	52.105934	223.916443	301.645172	137.214035	0.983179	0.000000	3.941770	3.495252	0.368173	0.391080	3.479156	4.786335	2.699781	2.496800	2.189729	1.863533	1.716887	2.350086	2.479496	2.137398	0.000000	0.000000	22707.000000		1
5789.713379	2243.361328	2.901798	3.897846	1684.671143	34832.496094	246.810120	181.215912	88.367615	34.574879	22.338604	110.101807	133.707825	111.902710	0.464044	0.000000	3.762657	3.350899	0.462667	0.590825	3.226515	4.541985	2.392363	2.258196	1.946293	1.538761	1.349056	2.041795	2.126157	2.048841	0.000000	0.000000	22771.000000		1
8578.742188	1059.597290	2.004430	3.691235	1443.189697	31922.839844	239.402969	151.522583	58.803814	39.120308	17.176424	112.741486	118.249046	121.721336	0.183033	99998.000000	3.933424	3.025141	0.301991	0.567172	3.159323	4.504102	2.379130	2.180477	1.769405	1.592402	1.234933	2.052084	2.072798	2.085367	0.000000	4.999991	22796.000000		1
7893.279785	2377.981934	2.704439	3.638812	1787.294922	39996.015625	290.108887	183.525635	94.763290	37.300903	29.267765	126.865013	192.647324	76.741920	1.366737	0.000000	3.897258	3.376209	0.432077	0.560960	3.252196	4.602017	2.462561	2.263697	1.976640	1.571719	1.466390	2.103342	2.284763	1.885033	0.135685	0.000000	22810.000000		1
9034.185547	2446.277588	1.029969	2.966557	1434.832764	30222.816406	234.234634	154.988708	90.668083	47.680767	24.398540	120.888725	131.709564	126.405533	1.520128	99998.000000	3.955889	3.388506	0.012824	0.472253	3.156801	4.480335	2.369651	2.190300	1.957454	1.678343	1.387364	2.082386	2.119617	2.101766	0.181880	4.999991	22861.000000		1
12590.017578	4558.848145	3.037483	2.652015	3479.145020	76870.156250	591.183533	362.558258	206.191101	66.513161	64.758514	337.182159	460.648895	252.104889	2.348435	0.000000	4.100026	3.658855	0.482514	0.423576	3.541472	4.885758	2.771722	2.559378	2.314270	1.822908	1.811297	2.527865	2.663370	2.401581	0.370779	0.000000	22913.000000		1
9686.460938	2786.383057	2.861710	3.311935	2381.263184	49588.835938	382.022797	241.688019	128.308197	60.367271	30.899063	168.979630	265.429718	132.218384	0.074689	99998.000000	3.986165	3.445041	0.456626	0.520082	3.376807	4.695384	2.582089	2.383255	2.108254	1.780802	1.489945	2.227834	2.423949	2.121292	0.000000	4.999991	22939.000000		1
8115.052734	3669.898926	5.020327	4.070535	3066.488281	65507.632812	482.728455	306.927612	180.349380	78.000092	63.321491	317.218048	422.259430	225.640244	0.309161	0.000000	3.909291	3.564654	0.700732	0.609652	3.486641	4.816292	2.683703	2.487036	2.256115	1.892095	1.801551	2.501358	2.625579	2.353416	0.000000	0.000000	22970.000000		1
8570.077148	3345.042480	2.121612	4.674948	2115.318359	47529.136719	354.259918	221.128738	117.394852	70.962997	56.503345	230.642075	303.257965	161.097595	0.521458	0.000000	3.932985	3.524402	0.326666	0.669777	3.325376	4.676960	2.549322	2.344645	2.069649	1.851032	1.752074	2.362939	2.481812	2.207089	0.000000	0.000000	23003.000000		1
11873.836914	4865.424316	2.994310	4.150712	4307.437012	87843.375000	709.528198	448.369446	238.018372	99.438240	97.988884	445.270294	533.847595	389.991180	0.072275	99998.000000	4.074591	3.687121	0.476297	0.618123	3.634219	4.943709	2.850970	2.651636	2.376611	1.997553	1.991177	2.648624	2.727417	2.591055	0.000000	4.999991	23054.000000		1
4798.818848	1556.449341	2.322055	3.200921	891.937500	20931.425781	154.936279	99.894630	66.158531	36.378864	16.454830	51.045128	74.422951	51.757473	0.243209	0.000000	3.681134	3.192135	0.365873	0.505275	2.950334	4.320799	2.190153	1.999542	1.820586	1.560849	1.216293	1.707954	1.871707	1.713973	0.000000	0.000000	23100.000000		1
12823.077148	2513.577148	1.853327	2.593424	2294.276855	46917.613281	378.038605	243.152802	127.068542	80.639771	50.853935	206.468643	278.982758	179.081955	1.172755	0.000000	4.107992	3.400292	0.267952	0.413874	3.360646	4.671336	2.577536	2.385879	2.104038	1.906549	1.706325	2.314854	2.445577	2.253052	0.069207	0.000000	23190.000000		1
21071.550781	4301.670410	1.871829	1.853327	2943.299072	57133.722656	436.749908	301.885681	183.864838	70.105721	52.408138	203.804291	324.933563	191.823975	2.129472	99998.000000	4.323697	3.633637	0.272266	0.267952	3.468834	4.756893	2.640233	2.479842	2.264499	1.845753	1.719399	2.309213	2.511795	2.282903	0.328272	4.999991	23205.000000		1
10965.676758	2721.356201	1.683721	4.597855	2177.511230	47465.121094	328.726562	220.548996	110.465691	53.268501	29.394197	191.231888	227.163620	152.749908	0.944609	99998.000000	4.040035	3.434785	0.226270	0.662555	3.337960	4.676374	2.516835	2.343505	2.043227	1.726470	1.468262	2.281560	2.356339	2.183981	0.000000	4.999991	23223.000000		1
18951.292969	1614.987915	2.624262	3.931767	3438.405762	72765.148438	546.549500	345.637787	168.211777	90.739014	56.685287	315.895111	449.670776	236.309982	0.351369	99998.000000	4.277639	3.208169	0.419007	0.594588	3.536357	4.861923	2.737629	2.538621	2.225856	1.957794	1.753470	2.499543	2.652895	2.373482	0.000000	4.999991	23243.000000		1
11185.127930	2914.910156	2.063021	3.509295	1824.056152	36917.578125	289.020325	192.857025	97.375221	61.872135	36.499130	153.715118	230.043823	134.130295	1.204920	99998.000000	4.048641	3.464625	0.314504	0.545220	3.261038	4.567233	2.460928	2.285235	1.988449	1.791495	1.562283	2.186717	2.361811	2.127527	0.080958	4.999991	23343.000000		1
11944.819336	3762.007080	2.476242	3.342773	3014.693848	54593.894531	479.934601	291.549011	157.939850	74.348938	50.005909	273.774323	388.251953	283.010132	2.468634	0.000000	4.077179	3.575420	0.393793	0.524107	3.479243	4.737144	2.681182	2.464712	2.198492	1.871275	1.699021	2.437393	2.589114	2.451802	0.392457	0.000000	23403.000000		1
6060.613770	1940.451904	2.685936	1.874913	1176.286011	24104.574219	192.329697	126.026237	64.406967	28.364229	28.620180	97.557159	108.461258	70.488098	0.066936	0.000000	3.782517	3.287903	0.429096	0.272981	3.070513	4.382100	2.284046	2.100461	1.808933	1.452771	1.456672	1.989259	2.035275	1.848116	0.000000	0.000000	23460.000000		1
4376.103027	1830.769409	2.322055	4.249392	2078.625000	47900.671875	331.440247	209.780579	129.458435	99.179207	51.159225	275.066406	395.122528	192.594910	0.643689	0.000000	3.641088	3.262634	0.365873	0.628327	3.317776	4.680342	2.520405	2.321765	2.112130	1.996421	1.708924	2.439438	2.596732	2.284645	0.000000	0.000000	23556.000000		1
7162.868164	1824.487915	3.123827	4.237057	1597.509277	38169.816406	255.789963	161.378220	113.284225	31.025496	28.684938	198.965912	241.697281	178.360367	1.366458	0.000000	3.855087	3.261141	0.494687	0.627064	3.203443	4.581720	2.407883	2.207845	2.054169	1.491719	1.457654	2.298779	2.383272	2.251298	0.135596	0.000000	23714.000000		1
4743.958984	1131.630371	2.346725	2.257297	763.330200	14221.296875	114.354286	75.903145	42.592598	38.287701	11.323488	66.910965	72.026886	57.329788	0.160239	0.000000	3.676141	3.053705	0.370462	0.353589	2.882712	4.152939	2.058252	1.880260	1.629334	1.583059	1.053980	1.825497	1.857495	1.758380	0.000000	0.000000	23765.000000		1
9223.675781	1914.773560	1.989012	2.874044	1981.709229	40331.015625	299.622223	199.326706	127.370743	49.709869	41.278927	170.768204	203.819717	116.916870	0.555763	0.000000	3.964904	3.282117	0.298637	0.458493	3.297040	4.605639	2.476574	2.299566	2.105070	1.696443	1.615728	2.232407	2.309246	2.067877	0.000000	0.000000	23817.000000		1
5877.211426	2556.764893	1.655968	3.293433	1381.749268	30937.171875	226.553040	138.228592	60.860668	34.855499	28.518415	146.804474	173.811844	118.884293	0.512105	99998.000000	3.769171	3.407691	0.219052	0.517649	3.140429	4.490480	2.355170	2.140598	1.784337	1.542271	1.455125	2.166739	2.240079	2.075125	0.000000	4.999991	23861.000000		1
7692.762695	1769.763794	2.636597	5.322533	3474.701416	62259.132812	540.042847	353.516724	178.554642	73.331306	57.089256	269.176483	377.720978	193.782150	0.590679	0.000000	3.886082	3.247915	0.421044	0.726118	3.540917	4.794203	2.732428	2.548410	2.251771	1.865289	1.756554	2.430037	2.577171	2.287314	0.000000	0.000000	23905.000000		1
7981.391113	2284.883789	2.100026	2.349809	2805.924805	54661.121094	440.308563	280.996429	135.064667	45.454308	42.518589	225.816025	326.691284	118.875046	0.617253	0.000000	3.902079	3.358864	0.322225	0.371033	3.448076	4.737679	2.643757	2.448701	2.130542	1.657575	1.628579	2.353755	2.514138	2.075091	0.000000	0.000000	23933.000000		1
6734.148438	882.871338	2.349809	2.917217	1228.533813	21842.097656	193.998001	123.337212	59.775192	16.627520	18.311241	79.474113	113.648109	55.313023	0.879582	99998.000000	3.828283	2.945897	0.371033	0.464969	3.089387	4.339294	2.287797	2.091094	1.776521	1.220827	1.262718	1.900226	2.055562	1.742827	0.000000	4.999991	24077.000000		1
7983.312500	2480.355957	2.396065	2.565671	1354.378052	31711.361328	226.121307	136.258087	89.974243	29.236927	27.617964	154.156097	201.281799	141.488098	0.039620	99998.000000	3.902183	3.394514	0.379499	0.409201	3.131740	4.501215	2.354342	2.134362	1.954118	1.465932	1.441192	2.187961	2.303804	2.150720	0.000000	4.999991	24118.000000		1
6139.862793	1744.162598	1.797820	3.830003	1888.370605	39320.445312	314.855896	187.213776	96.021454	55.507298	42.185547	186.353409	217.736633	155.738052	0.502412	0.000000	3.788159	3.241587	0.254746	0.583199	3.276087	4.594618	2.498112	2.272338	1.982368	1.744350	1.625164	2.270337	2.337931	2.192395	0.000000	0.000000	24146.000000		1
19389.642578	7454.047363	4.462170	5.618572	6728.825684	99998.000000	1077.637207	681.601868	385.004791	164.289261	142.345383	607.126465	794.519104	468.392151	1.472626	0.000000	4.287570	3.872392	0.649546	0.749626	3.827939	4.999991	3.032473	2.833531	2.585466	2.215609	2.153343	2.783279	2.900104	2.670610	0.168092	0.000000	24226.000000		1
8778.744141	2307.882324	1.335259	1.995179	1745.686035	35756.679688	276.956757	180.219864	89.573357	69.051079	36.011902	181.083313	241.231628	161.843857	0.491937	80.167862	3.943432	3.363214	0.125565	0.299982	3.241966	4.553357	2.442412	2.255803	1.952179	1.839170	1.556446	2.257879	2.382434	2.209096	0.000000	1.904000	24322.000000		1
29774.115234	10631.652344	1.409269	3.015897	11769.767578	99998.000000	1819.553833	1196.432007	575.989990	309.015289	189.363144	1002.270630	1226.162354	698.491516	4.235600	99998.000000	4.473839	4.026601	0.148994	0.479416	4.070768	4.999991	3.259965	3.077888	2.760415	2.489980	2.277295	3.000985	3.088548	2.844161	0.626915	4.999991	24386.000000		1
8526.925781	3515.258545	2.778449	3.583304	2418.563965	46865.222656	368.485199	243.257645	124.814323	49.679031	39.033966	218.421219	320.977112	158.821793	1.756377	99998.000000	3.930793	3.545957	0.443802	0.554284	3.383558	4.670851	2.566420	2.386066	2.096264	1.696173	1.591443	2.339295	2.506474	2.200910	0.244618	4.999991	24480.000000		1
10873.275391	1719.135010	3.308852	3.410615	1857.514648	39183.921875	288.172302	189.514252	90.957954	37.516766	38.087257	135.246613	209.512299	129.671219	0.598905	0.000000	4.036360	3.235310	0.519677	0.532833	3.268932	4.593108	2.459652	2.277642	1.958841	1.574225	1.580780	2.131126	2.321209	2.112844	0.000000	0.000000	24534.000000		1
14257.548828	2931.883057	1.606628	3.712821	3203.659180	63521.589844	523.785339	324.847198	171.779663	66.732109	53.567627	307.328491	392.615448	250.344086	1.981184	99998.000000	4.154045	3.467147	0.205915	0.569704	3.505646	4.802921	2.719153	2.511679	2.234972	1.824335	1.728902	2.487603	2.593967	2.398537	0.296925	4.999991	24589.000000		1
8828.555664	3001.779053	3.219423	3.379778	2284.621826	42885.578125	353.387207	227.993134	124.570709	83.291786	42.601852	200.282669	271.621887	182.776276	1.378454	0.000000	3.945890	3.477379	0.507778	0.528888	3.358814	4.632311	2.548251	2.357922	2.095416	1.920602	1.629429	2.301643	2.433965	2.261920	0.139392	0.000000	24665.000000		1
18047.201172	5536.445801	3.299600	3.675817	3594.189941	74600.546875	559.791077	359.138397	201.617920	81.244179	70.420258	335.550873	468.040619	298.095764	0.935297	0.000000	4.256410	3.743231	0.518461	0.565354	3.555601	4.872742	2.748026	2.555262	2.304529	1.909792	1.847698	2.525758	2.670284	2.474356	0.000000	0.000000	24699.000000		1
3517.670166	2065.774902	1.378431	2.442321	801.920105	15206.387695	136.887161	79.326096	36.545387	47.181202	15.122655	80.134033	102.753258	87.676857	0.908122	0.000000	3.546255	3.315083	0.139385	0.387803	2.904131	4.182026	2.136363	1.899416	1.562833	1.673769	1.179628	1.903817	2.011796	1.942885	0.000000	0.000000	24865.000000		1
8421.838867	1508.265869	3.247177	4.085954	1515.213501	30966.806641	230.299774	154.680328	74.018982	29.801250	20.522282	124.259254	161.816101	149.040176	1.013435	0.000000	3.925407	3.178478	0.511506	0.611293	3.180474	4.490896	2.362293	2.189435	1.869343	1.474234	1.312226	2.094329	2.209022	2.173303	0.005796	0.000000	24913.000000		1
12144.092773	4054.305420	2.035268	3.614142	3166.864014	56226.054688	506.377655	317.844025	165.726288	69.038742	68.209221	311.186249	446.722717	240.584045	1.479617	99998.000000	4.084365	3.607916	0.308622	0.558005	3.500629	4.749938	2.704474	2.502214	2.219391	1.839093	1.833843	2.493020	2.650038	2.381267	0.170149	4.999991	25196.000000		1
8303.102539	2138.615967	2.291218	4.070535	1551.376587	33205.410156	247.756821	147.566147	69.519806	47.616009	18.126217	131.290176	197.954437	103.835648	1.110641	99998.000000	3.919240	3.330133	0.360066	0.609652	3.190717	4.521209	2.394026	2.168987	1.842109	1.677753	1.258307	2.118232	2.296565	2.016346	0.045574	4.999991	25219.000000		1
22230.675781	7300.627930	1.856411	4.699618	10412.521484	99998.000000	1646.938477	1053.164673	452.359802	143.961258	147.618576	820.212830	1098.440063	600.749329	2.644473	99998.000000	4.346952	3.863360	0.268674	0.672063	4.017556	4.999991	3.216677	3.022496	2.655484	2.158246	2.169141	2.913927	3.040776	2.778693	0.422339	4.999991	25248.000000		1
9208.694336	2068.004639	2.186371	2.944971	1905.213989	32128.949219	307.516602	198.561935	93.566803	41.574966	35.638767	145.752914	197.612152	111.067017	0.675088	99998.000000	3.964198	3.315552	0.339724	0.469081	3.279944	4.506896	2.487869	2.297896	1.971122	1.618832	1.551923	2.163617	2.295814	2.045585	0.000000	4.999991	25306.000000		1
9006.721680	6208.065430	3.250261	2.763030	4950.526367	90797.195312	761.954834	502.979370	224.378998	103.104805	96.076965	459.847137	603.762146	417.794189	1.750301	99998.000000	3.954567	3.792956	0.511918	0.441386	3.694651	4.958073	2.881929	2.701550	2.350982	2.013279	1.982619	2.662613	2.780866	2.620962	0.243113	4.999991	25352.000000		1
9824.653320	2300.074463	1.208826	1.437022	1942.114014	36327.246094	303.547821	196.329315	85.869789	21.518330	25.767721	155.543777	207.982758	133.451874	0.161565	0.000000	3.992317	3.361742	0.082364	0.157463	3.288275	4.560233	2.482227	2.292985	1.933840	1.332809	1.411076	2.191853	2.318027	2.125325	0.000000	0.000000	25417.000000		1
22277.748047	7328.875000	1.662135	2.769197	6233.987793	99998.000000	981.584900	631.050110	317.736115	116.719513	114.693497	573.411987	731.428894	428.047607	1.102890	99998.000000	4.347871	3.865037	0.220666	0.442354	3.794766	4.999991	2.991928	2.800064	2.502067	2.067143	2.059539	2.758467	2.864172	2.631492	0.042532	4.999991	25434.000000		1
13033.369141	5967.663574	1.788568	2.793867	3407.278564	67870.750000	563.917114	346.948364	162.161484	80.488663	49.765377	271.776062	356.841003	220.166611	1.381139	99998.000000	4.115057	3.775804	0.252506	0.446206	3.532408	4.831683	2.751215	2.540265	2.209948	1.905735	1.696927	2.434211	2.552475	2.342752	0.140237	4.999991	25500.000000		1
7343.766602	1782.610718	2.281967	2.692104	1303.021484	26530.660156	206.120178	129.430679	67.490707	21.746525	17.216513	113.086868	127.466339	79.782486	0.487673	99998.000000	3.865919	3.251056	0.358309	0.430092	3.114952	4.423748	2.314121	2.112037	1.829244	1.337390	1.235945	2.053412	2.105396	1.901908	0.000000	4.999991	25527.000000		1
5719.435059	1519.586304	1.520283	2.473158	872.916992	22287.339844	163.913055	86.520454	55.855759	23.476503	23.223637	98.941757	148.062637	86.834999	0.323098	0.000000	3.757353	3.181725	0.181925	0.393252	2.940973	4.348058	2.214613	1.937119	1.747068	1.370633	1.365930	1.995380	2.170445	1.938695	0.000000	0.000000	25582.000000		1
6515.403320	2526.846436	2.106194	2.883296	1806.774902	33258.777344	287.836182	177.253296	82.440674	46.441105	40.094772	160.073792	238.789307	132.819717	0.939673	0.000000	3.813941	3.402579	0.323498	0.459889	3.256904	4.521906	2.459145	2.248594	1.916142	1.666903	1.603088	2.204320	2.378015	2.123263	0.000000	0.000000	25622.000000		1
8293.996094	1071.839722	3.117660	3.509295	1433.892212	27655.792969	211.643158	143.566544	72.634384	48.744659	29.215342	109.916786	139.270889	92.006432	0.459158	99998.000000	3.918764	3.030130	0.493829	0.545220	3.156517	4.441786	2.325604	2.157053	1.861142	1.687927	1.465611	2.041064	2.143860	1.963818	0.000000	4.999991	25729.000000		1
22529.384766	8046.452148	3.111492	3.244093	6102.046875	99998.000000	938.301514	602.701294	359.878479	215.935715	145.133087	704.258118	935.621765	474.383881	3.016627	99998.000000	4.352749	3.905604	0.492969	0.511093	3.785475	4.999991	2.972342	2.780102	2.556156	2.334324	2.161767	2.847732	2.971100	2.676130	0.479522	4.999991	25842.000000		1
7819.254395	4429.809082	1.310589	1.100895	3367.649414	61873.917969	530.159424	332.695312	165.112625	79.656059	57.585739	265.648682	358.293427	252.767899	0.868171	0.000000	3.893165	3.646385	0.117467	0.041746	3.527327	4.791508	2.724406	2.522047	2.217780	1.901219	1.760315	2.424308	2.554239	2.402722	0.000000	0.000000	25869.000000		1
10192.650391	1704.832642	1.464776	2.898715	2047.920166	40727.875000	371.794037	210.425079	119.285179	50.545563	40.569668	206.471725	292.949005	171.952362	1.267538	0.000000	4.008287	3.231682	0.165771	0.462205	3.311313	4.609892	2.570302	2.323097	2.076586	1.703683	1.608202	2.314861	2.466792	2.235408	0.102961	0.000000	25920.000000		1
12603.283203	3951.879150	1.329091	2.257297	2525.396973	50579.902344	407.855286	255.512421	103.749306	43.900105	23.954483	196.147369	269.518768	198.898071	2.536683	0.000000	4.100484	3.596804	0.123555	0.353589	3.402330	4.703978	2.610506	2.407412	2.015985	1.642466	1.379387	2.292583	2.430589	2.298630	0.404266	0.000000	25949.000000		1
7110.805664	2676.043701	2.254213	2.701355	1679.135864	42799.746094	271.532440	166.460220	126.525803	39.484192	40.606670	205.484924	298.068024	230.253525	0.110421	0.000000	3.851919	3.427493	0.352995	0.431582	3.225086	4.631441	2.433822	2.221310	2.102179	1.596423	1.608597	2.312780	2.474315	2.362206	0.000000	0.000000	25973.000000		1
9960.673828	2886.496582	3.241009	2.392981	2672.445068	49397.136719	407.531494	262.660522	109.990791	80.097031	38.815022	210.391159	310.732941	156.058762	0.936012	0.000000	3.998289	3.460371	0.510680	0.378939	3.426909	4.693702	2.610161	2.419395	2.041356	1.903616	1.589000	2.323027	2.492387	2.193288	0.000000	0.000000	26000.000000		1
5964.055664	3157.930420	3.000478	4.440584	2089.550537	41898.082031	332.056976	214.363022	108.470512	37.797386	41.405361	174.909668	229.371567	140.140503	0.661674	99998.000000	3.775542	3.499403	0.477190	0.647440	3.320053	4.622194	2.521213	2.331150	2.035312	1.577462	1.617057	2.242814	2.360540	2.146564	0.000000	4.999991	26076.000000		1
12206.619141	5097.704102	1.890332	2.346725	3133.491699	63995.652344	506.405396	315.703918	148.364838	99.009598	59.676514	294.879425	377.952271	252.012375	0.886983	99998.000000	4.086596	3.707375	0.276538	0.370462	3.496029	4.806150	2.704498	2.499280	2.171331	1.995677	1.775803	2.469645	2.577437	2.401422	0.000000	4.999991	26148.000000		1
12035.733398	6779.846191	2.667434	3.475374	4710.824219	90921.289062	715.291687	478.929291	228.958344	91.725807	76.606239	397.012848	495.377960	293.818634	1.640675	99998.000000	4.080472	3.831220	0.426094	0.541001	3.673097	4.958665	2.854483	2.680271	2.359756	1.962492	1.884264	2.598804	2.694937	2.468079	0.215023	4.999991	26189.000000		1
13485.960938	5009.376465	1.347594	1.726894	2698.789551	53956.132812	450.407806	273.228516	154.742004	54.915218	46.687805	232.964127	304.090576	166.722336	0.684725	0.000000	4.129882	3.699784	0.129559	0.237266	3.431169	4.732041	2.653606	2.436526	2.189608	1.739693	1.669203	2.367289	2.483003	2.221994	0.000000	0.000000	26237.000000		1
5148.252441	648.713806	2.402232	2.941887	958.133057	20003.500000	151.840210	96.564194	54.662354	30.874392	22.304682	97.788437	146.881561	73.355980	0.589467	0.000000	3.711660	2.812053	0.380615	0.468626	2.981426	4.301106	2.181387	1.984816	1.737688	1.489598	1.348396	1.990288	2.166967	1.865435	0.000000	0.000000	26288.000000		1
27460.416016	16351.299805	3.284182	5.615488	14888.451172	99998.000000	2364.906982	1518.352783	775.307434	335.523102	322.185944	1672.576782	2205.403564	1024.171265	1.745070	0.000000	4.438707	4.213552	0.516427	0.749388	4.172850	4.999991	3.373814	3.181373	2.889474	2.525723	2.508106	3.223386	3.343488	3.010373	0.241813	0.000000	26411.000000		1
6203.606445	1976.590210	1.267417	4.570101	1323.552979	35454.699219	226.577698	134.679199	91.889244	55.260597	42.873219	251.947617	302.237244	159.164093	1.558370	0.000000	3.792644	3.295917	0.102919	0.659926	3.121741	4.549674	2.355217	2.129301	1.963265	1.742416	1.632186	2.401310	2.480348	2.201845	0.192671	0.000000	26517.000000		1
22851.460938	4877.086914	3.083739	3.527797	4260.178711	86309.234375	705.469971	431.177612	245.514938	116.645500	77.901405	400.664001	538.775391	286.621185	1.390594	0.000000	4.358914	3.688160	0.489078	0.547504	3.629428	4.936057	2.848479	2.634656	2.390078	2.066868	1.891545	2.602780	2.731408	2.457308	0.143200	0.000000	26555.000000		1
9167.683594	2962.177734	2.781532	4.400495	2451.834473	50087.082031	412.607330	249.431290	146.915482	48.291348	49.395329	254.994354	338.983063	247.254166	0.585057	0.000000	3.962260	3.471611	0.444284	0.643502	3.389491	4.699726	2.615537	2.396951	2.167068	1.683869	1.693686	2.406531	2.530178	2.393144	0.000000	0.000000	26609.000000		1
11424.437500	2618.270020	2.084607	4.298732	2416.251221	48052.585938	376.484406	234.206879	132.397232	56.919651	54.199791	254.849426	310.470825	219.722549	1.304731	0.000000	4.057835	3.418015	0.319024	0.633340	3.383142	4.681717	2.575747	2.369600	2.121879	1.755262	1.733998	2.406284	2.492021	2.341875	0.115521	0.000000	26802.000000		1
8340.122070	2374.423340	1.958174	1.313673	1333.538208	29330.892578	212.340088	121.850853	50.560982	35.558590	22.603806	106.089867	131.947006	115.134468	1.132116	99998.000000	3.921172	3.375558	0.291851	0.118487	3.125005	4.467325	2.327032	2.085829	1.703815	1.550945	1.354182	2.025674	2.120399	2.061205	0.053891	4.999991	26845.000000		1
15204.052734	3797.926514	2.463907	3.083739	3689.169189	69133.062500	592.083984	376.814362	172.757217	98.704308	66.408318	368.195312	508.841553	289.976288	1.012857	99998.000000	4.181959	3.579546	0.391624	0.489078	3.566929	4.839686	2.772383	2.576128	2.237436	1.994336	1.822222	2.566078	2.706583	2.462363	0.005548	4.999991	26914.000000		1
12148.647461	726.405518	2.618094	2.713690	1517.436890	33005.195312	232.066757	152.238022	69.599983	34.667393	33.017590	159.087006	171.721069	138.592468	0.482365	99998.000000	4.084528	2.861179	0.417985	0.433560	3.181111	4.518582	2.365613	2.182523	1.842609	1.539921	1.518745	2.201635	2.234823	2.141740	0.000000	4.999991	26944.000000		1
5415.165527	1599.868286	1.600460	2.109277	1162.625000	21584.425781	169.448364	113.678947	51.970249	10.990445	10.876347	66.232544	84.682549	49.756126	0.331976	99998.000000	3.733612	3.204084	0.204245	0.324134	3.065440	4.334140	2.229037	2.055680	1.715755	1.041015	1.036483	1.821071	1.927794	1.696847	0.000000	4.999991	26968.000000		1
8428.215820	1187.088257	2.340558	2.935719	1524.134766	31874.121094	248.718948	155.947754	71.141853	42.025192	30.754128	145.555557	198.284409	116.546822	0.872320	99998.000000	3.925736	3.074483	0.369319	0.467715	3.183023	4.503438	2.395709	2.192979	1.852125	1.623510	1.487903	2.163029	2.297289	2.066500	0.000000	4.999991	27035.000000		1
10756.275391	2512.488525	1.631298	2.880212	2833.518066	56598.082031	451.184906	284.937469	154.427475	102.781013	45.133602	261.124817	397.142365	190.935852	0.521171	0.000000	4.031662	3.400104	0.212533	0.459424	3.452326	4.752802	2.654355	2.454750	2.188725	2.011913	1.654500	2.416848	2.598946	2.280887	0.000000	0.000000	27093.000000		1
29599.199219	7509.187500	3.182418	3.318103	4750.098633	97684.984375	743.964294	483.070770	268.667664	114.098335	84.836739	421.624176	629.915344	364.171051	2.083780	99998.000000	4.471280	3.875593	0.502757	0.520890	3.676703	4.989828	2.871552	2.684011	2.429215	2.057279	1.928584	2.624926	2.799282	2.561306	0.318852	4.999991	27141.000000		1
5026.577637	1742.762573	3.752910	2.948054	1245.287720	23528.216797	183.618134	121.733673	68.310982	21.037266	25.015289	123.475983	163.854462	65.939583	0.117995	99998.000000	3.701272	3.241238	0.574368	0.469535	3.095270	4.371589	2.263916	2.085411	1.834491	1.322989	1.398206	2.091583	2.214458	1.819146	0.000000	4.999991	27172.000000		1
15203.127930	4830.587402	2.278883	3.281098	2957.225342	58808.062500	493.321106	297.682556	142.231277	64.647499	53.934589	270.690582	346.094177	277.814026	0.870440	0.000000	4.181933	3.684000	0.357722	0.516019	3.470884	4.769437	2.693130	2.473753	2.152995	1.810552	1.731867	2.432473	2.539194	2.443754	0.000000	0.000000	27263.000000		1
14980.528320	4686.931152	2.315888	4.338820	3351.323975	68356.671875	510.747314	334.419128	166.025406	61.548340	48.464039	260.064026	360.007996	216.163925	1.936251	99998.000000	4.175527	3.670889	0.364717	0.637372	3.525216	4.834781	2.708206	2.524291	2.220175	1.789216	1.685420	2.415080	2.556312	2.334783	0.286962	4.999991	27322.000000		1
23470.324219	6945.970215	3.389029	4.326486	6801.959961	99998.000000	1071.253784	684.472839	315.118011	169.297256	109.984627	601.643616	785.289490	542.836670	1.685481	0.000000	4.370519	3.841733	0.530075	0.636135	3.832634	4.999991	3.029892	2.835356	2.498473	2.228650	2.041332	2.779339	2.895030	2.734669	0.226724	0.000000	27487.000000		1
15618.875000	4756.636230	1.871829	3.040566	3739.505127	71769.062500	572.132202	377.313934	178.579315	86.782578	59.284878	326.527832	450.913544	301.426208	1.081503	0.000000	4.193650	3.677300	0.272266	0.482955	3.572814	4.855937	2.757496	2.576703	2.251831	1.938433	1.772944	2.513920	2.654093	2.479181	0.034028	0.000000	27526.000000		1
15475.921875	4451.081055	2.470075	3.811501	3154.757324	65697.687500	515.955750	313.024139	162.762817	64.669083	50.718250	304.901581	364.084686	208.932556	1.367496	0.000000	4.189657	3.648465	0.392710	0.581096	3.498966	4.817550	2.712612	2.495578	2.211555	1.810697	1.705164	2.484160	2.561203	2.320006	0.135926	0.000000	27598.000000		1
22387.783203	6268.769043	2.858626	2.411484	6281.662109	99998.000000	996.359070	628.003418	284.801788	96.323662	107.243179	513.951294	676.991699	427.026886	1.721070	99998.000000	4.350011	3.797182	0.456157	0.382284	3.798074	4.999991	2.998416	2.797962	2.454543	1.983733	2.030370	2.710922	2.830583	2.630455	0.235798	4.999991	27627.000000		1
9772.812500	2295.800293	2.463907	2.855542	1795.041260	35590.808594	271.150055	168.310455	89.656624	40.301380	17.799339	128.835526	161.128433	78.169693	1.031434	0.000000	3.990020	3.360934	0.391624	0.455689	3.254074	4.551338	2.433210	2.226111	1.952582	1.605320	1.250404	2.110036	2.207172	1.893038	0.013441	0.000000	27652.000000		1
4220.669922	1516.817139	2.682853	2.824705	1363.185181	34627.828125	201.056686	139.452835	79.915092	49.712952	21.943886	139.548431	153.539352	90.782188	0.630539	99998.000000	3.625381	3.180933	0.428597	0.450973	3.134555	4.539425	2.303319	2.144427	1.902629	1.696470	1.341313	2.144725	2.186220	1.958001	0.000000	4.999991	27683.000000		1
11395.509766	2484.370850	2.525582	3.287266	2818.524902	50986.871094	420.890259	276.904327	119.806335	61.477417	41.621223	282.732574	372.725342	231.887909	2.687500	0.000000	4.056734	3.395216	0.402361	0.516835	3.450022	4.707458	2.624169	2.442330	2.078480	1.788716	1.619315	2.451376	2.571389	2.365278	0.429348	0.000000	27737.000000		1
13704.955078	3528.071533	2.322055	5.186849	4931.823242	94593.726562	773.096375	492.220215	247.895584	167.160233	84.195320	435.445496	600.659912	379.654510	1.480054	0.000000	4.136878	3.547537	0.365873	0.714904	3.693007	4.975863	2.888234	2.692159	2.394269	2.223133	1.925288	2.638934	2.778629	2.579389	0.170278	0.000000	27786.000000		1
23910.109375	5464.172363	2.473158	3.040566	6571.169922	99998.000000	1060.772217	658.791443	320.005737	195.990097	161.476898	806.851013	1099.584106	589.848267	3.320174	99998.000000	4.378582	3.737525	0.393252	0.482955	3.817643	4.999991	3.025622	2.818748	2.505158	2.292234	2.208110	2.906793	3.041229	2.770740	0.521161	4.999991	27842.000000		1
10837.075195	1238.858154	2.248045	3.796082	1887.195679	37554.246094	306.477386	194.448227	90.257950	55.220509	40.218121	197.488800	227.838959	136.446182	0.564558	99998.000000	4.034912	3.093022	0.351805	0.579336	3.275817	4.574659	2.486398	2.288804	1.955485	1.742100	1.604422	2.295542	2.357628	2.134961	0.000000	4.999991	27905.000000		1
13840.460938	9284.930664	4.030447	3.867008	3930.946533	81110.640625	650.699707	398.912445	221.208908	86.375519	86.714737	412.647430	548.128418	371.550446	0.764068	0.000000	4.141150	3.967779	0.605353	0.587375	3.594497	4.909078	2.813381	2.600878	2.344803	1.936391	1.938093	2.615579	2.738882	2.570018	0.000000	0.000000	28056.000000		1
8503.369141	1380.987671	1.514116	3.311935	1953.129150	38615.285156	326.728302	196.511246	81.891769	58.825401	37.411919	171.233841	212.938324	182.606674	0.202612	0.000000	3.929591	3.140190	0.180159	0.520082	3.290731	4.586759	2.514187	2.293387	1.913240	1.769565	1.573010	2.233590	2.328254	2.261517	0.000000	0.000000	28117.000000		1
28463.462891	5150.707031	2.710606	4.045865	5179.854492	99998.000000	835.757935	520.976074	262.857880	128.339035	107.536140	542.028748	661.643921	472.607635	2.999018	99998.000000	4.454288	3.711867	0.433066	0.607011	3.714318	4.999991	2.922081	2.716818	2.419721	2.108359	2.031554	2.734022	2.820624	2.674501	0.476979	4.999991	28148.000000		1
9065.766602	2221.266357	3.271847	2.652015	2000.449097	44865.730469	316.832581	192.530151	97.473900	48.972855	41.217251	227.330139	290.145905	166.410873	1.621123	99998.000000	3.957405	3.346601	0.514793	0.423576	3.301127	4.651915	2.500830	2.284499	1.988888	1.689955	1.615079	2.356657	2.462616	2.221182	0.209816	4.999991	28192.000000		1
6664.671875	1890.359619	4.187717	4.082870	1278.073975	26182.597656	201.337296	134.882736	66.010513	35.712780	21.425817	135.866440	142.061676	135.613586	0.516519	99998.000000	3.823779	3.276544	0.621977	0.610966	3.106556	4.418013	2.303924	2.129956	1.819613	1.552824	1.330937	2.133112	2.152477	2.132303	0.000000	4.999991	28239.000000		1
12736.519531	3116.827148	2.285050	3.922516	2600.896240	48580.902344	409.455750	265.633270	120.879478	55.365444	44.714211	221.652969	299.834991	169.457611	0.454463	99998.000000	4.105051	3.493713	0.358896	0.593565	3.415123	4.686466	2.612207	2.424283	2.082353	1.743239	1.650446	2.345674	2.476882	2.229061	0.000000	4.999991	28259.000000		1
18573.921875	8616.422852	2.784616	3.882427	5913.923340	99998.000000	960.923828	599.580566	310.951874	135.709167	100.807419	506.534912	732.412598	335.893158	0.852667	99998.000000	4.268904	3.935327	0.444765	0.589103	3.771876	4.999991	2.982689	2.777848	2.492693	2.132609	2.003493	2.704609	2.864756	2.526201	0.000000	4.999991	28324.000000		1
5323.825195	1323.876831	2.389898	1.326008	1022.731201	19628.400391	158.038528	98.032051	42.888638	21.919214	20.408182	87.161873	100.465126	55.084824	0.461384	0.000000	3.726224	3.121848	0.378379	0.122546	3.009762	4.292885	2.198763	1.991368	1.632342	1.340825	1.309804	1.940327	2.002015	1.741032	0.000000	0.000000	28347.000000		1
9065.822266	3050.560791	2.951138	2.451572	3251.235107	62878.554688	496.380188	321.892975	150.054733	70.673126	53.866749	265.861450	332.134094	215.941895	0.893170	0.000000	3.957407	3.484380	0.469990	0.389445	3.512048	4.798502	2.695814	2.507711	2.176250	1.849254	1.731321	2.424655	2.521313	2.334337	0.000000	0.000000	28392.000000		1
18094.250000	4138.167480	2.815454	3.792999	4544.841797	92999.125000	735.986694	451.567291	223.376785	88.293610	107.822922	560.059387	715.513733	397.907135	1.547130	0.000000	4.257541	3.616808	0.449548	0.578983	3.657519	4.968479	2.866870	2.654722	2.349038	1.945929	2.032711	2.748234	2.854618	2.599782	0.189527	0.000000	28437.000000		1
8501.170898	2836.743652	1.816322	2.411484	2419.572266	50742.390625	397.466156	238.530273	125.520500	81.586479	37.797386	236.121872	294.808502	134.734711	1.048534	0.000000	3.929479	3.452820	0.259193	0.382284	3.383739	4.705371	2.599300	2.377543	2.098715	1.911618	1.577462	2.373136	2.469540	2.129479	0.020582	0.000000	28467.000000		1
12829.309570	4318.171875	3.315019	2.633513	3870.335693	79670.648438	587.313477	387.092468	195.262344	120.654366	62.590645	382.932526	493.308777	245.354584	3.393060	0.000000	4.108203	3.635300	0.520486	0.420535	3.587749	4.901299	2.768870	2.587815	2.290618	2.081543	1.796509	2.583122	2.693119	2.389794	0.530592	0.000000	28492.000000		1
18477.621094	3428.611816	2.775365	5.189932	4693.203613	87064.078125	728.730652	471.620850	251.546738	157.859665	104.754608	471.842865	638.062561	343.913971	3.321327	0.000000	4.266646	3.535118	0.443320	0.715162	3.671469	4.939839	2.862567	2.673593	2.400619	2.198271	2.020173	2.673797	2.804863	2.536450	0.521312	0.000000	28586.000000		1
8143.290527	1780.408936	2.901798	4.650278	1394.118164	26360.896484	199.755341	138.142242	66.460739	55.766331	26.905621	112.898758	141.787231	86.017807	0.375202	0.000000	3.910800	3.250520	0.462667	0.667479	3.144300	4.420960	2.300498	2.140326	1.822565	1.746372	1.429843	2.052689	2.151637	1.934588	0.000000	0.000000	28625.000000		1
27901.609375	7015.363770	2.599592	2.951138	4799.025391	91228.429688	768.109985	484.840820	242.881424	121.579483	79.378517	388.850220	528.395569	323.755554	2.706433	0.000000	4.445629	3.846050	0.414905	0.469990	3.681153	4.960130	2.885423	2.685599	2.385394	2.084860	1.899703	2.589782	2.722959	2.510217	0.432397	0.000000	28807.000000		1
13396.152344	1523.952881	1.837908	3.311935	3074.293213	58008.937500	476.820007	305.123627	132.643936	53.117401	59.895458	307.664612	396.476288	158.084778	0.167423	99998.000000	4.126980	3.182971	0.264324	0.520082	3.487745	4.763495	2.678355	2.484476	2.122687	1.725237	1.777394	2.488078	2.598217	2.198890	0.000000	4.999991	28834.000000		1
15083.429688	3171.588379	3.524713	5.146760	3793.572266	68089.664062	583.847351	376.490570	185.551651	71.274452	76.612404	377.252258	545.695312	251.034836	0.034666	99998.000000	4.178500	3.501277	0.547124	0.711534	3.579048	4.833081	2.766299	2.575754	2.268465	1.852934	1.884299	2.576632	2.736950	2.399734	0.000000	4.999991	28907.000000		1
7012.489746	1687.403320	1.486362	3.262596	1238.821167	24435.654297	200.640381	128.413055	60.129822	31.417130	20.759729	91.025803	139.051941	89.921822	0.318544	0.000000	3.845872	3.227219	0.172125	0.513563	3.093009	4.388024	2.302418	2.108609	1.779090	1.497167	1.317222	1.959165	2.143177	1.953865	0.000000	0.000000	28998.000000		1
8393.933594	1394.895264	2.901798	4.573184	1095.717163	21839.439453	180.876694	110.573624	48.420864	27.753649	28.077442	103.181900	144.581085	84.747307	0.039557	0.000000	3.923965	3.144542	0.462667	0.660219	3.039698	4.339242	2.257383	2.043652	1.685032	1.443320	1.448358	2.013603	2.160111	1.928126	0.000000	0.000000	29035.000000		1
6506.139648	2389.416504	2.204873	4.237057	1841.359009	37020.531250	272.975647	185.505386	83.418221	63.740879	39.360840	173.737839	219.963089	133.754089	1.754809	0.000000	3.813323	3.378292	0.343384	0.627064	3.265138	4.568443	2.436124	2.268357	1.921261	1.804418	1.595064	2.239894	2.342350	2.126307	0.244230	0.000000	29152.000000		1
10916.425781	2867.756836	2.568754	2.337474	3986.694580	83850.203125	602.778442	407.368042	239.057602	97.008255	72.881081	472.089569	656.836365	395.686859	2.985075	0.000000	4.038081	3.457542	0.409723	0.368747	3.600613	4.923504	2.780158	2.609987	2.378503	1.986809	1.862615	2.674024	2.817457	2.597352	0.474955	0.000000	29222.000000		1
20375.929688	9356.625000	2.599592	4.045865	6294.823730	99998.000000	1003.769287	633.159424	294.043732	138.342682	93.517464	534.023376	741.676147	340.420074	1.724544	99998.000000	4.309117	3.971119	0.414905	0.607011	3.798984	4.999991	3.001634	2.801513	2.468412	2.140956	1.970893	2.727560	2.870214	2.532015	0.236674	4.999991	29256.000000		1
11399.124023	2861.567627	2.069189	3.922516	3876.130127	73162.937500	635.102173	393.435730	170.863800	69.707916	59.497654	359.989502	508.403687	291.092590	1.617481	0.000000	4.056871	3.456604	0.315800	0.593565	3.588398	4.864291	2.802844	2.594874	2.232650	1.843282	1.774500	2.556290	2.706209	2.464031	0.208839	0.000000	29328.000000		1
22656.490234	5442.505859	3.327354	3.762161	4944.688965	97102.359375	764.292297	492.664276	243.396423	103.354591	87.430161	490.141785	642.453796	370.076416	2.995399	99998.000000	4.355193	3.735799	0.522099	0.575437	3.694139	4.987230	2.883260	2.692551	2.386314	2.014330	1.941661	2.690322	2.807842	2.568291	0.476455	4.999991	29435.000000		1
14405.790039	7947.300293	2.365228	3.552467	5215.271484	98495.453125	793.140686	513.710815	279.975739	119.161835	84.435852	453.938690	606.861267	329.830536	2.141882	99998.000000	4.158537	3.900220	0.373873	0.550530	3.717277	4.993416	2.899350	2.710719	2.447120	2.076137	1.926527	2.656997	2.783089	2.518291	0.330796	4.999991	29465.000000		1
9557.703125	1509.653564	1.174904	2.935719	1906.984009	37782.921875	299.138092	194.525330	112.269676	43.234016	33.085434	166.318359	205.469513	180.293869	1.188546	0.000000	3.980354	3.178877	0.070003	0.467715	3.280347	4.577295	2.475872	2.288976	2.050262	1.635826	1.519637	2.220940	2.312747	2.255981	0.075016	0.000000	29571.000000		1
13271.193359	2394.671143	2.827788	3.040566	2847.635498	52230.992188	450.114838	287.182434	146.138382	63.182724	45.876781	255.805374	353.180603	128.807770	1.551648	0.000000	4.122910	3.379246	0.451447	0.482955	3.454484	4.717928	2.653323	2.458158	2.164764	1.800598	1.661593	2.407910	2.547997	2.109942	0.190793	0.000000	29669.000000		1
6738.638184	2069.860840	1.877997	5.143676	1369.297241	28887.197266	232.702011	137.362061	84.981674	46.798820	34.220249	150.619049	173.284531	146.175385	0.170416	0.000000	3.828572	3.315941	0.273695	0.711274	3.136498	4.460705	2.366800	2.137867	1.929325	1.670235	1.534283	2.177880	2.238760	2.164874	0.000000	0.000000	29714.000000		1
8525.380859	1126.048828	2.386814	1.887248	1383.112305	38654.164062	228.939850	137.627258	99.728111	40.008427	27.796822	184.395248	214.822495	165.538177	0.147588	0.000000	3.930714	3.051557	0.377819	0.275829	3.140857	4.587196	2.359721	2.138705	1.998818	1.602152	1.443995	2.265750	2.332080	2.218898	0.000000	0.000000	29758.000000		1
14957.431641	3287.795898	5.547646	4.631775	2886.240723	66261.617188	459.927307	291.154266	176.759903	71.811028	74.490791	433.690857	476.758331	232.513901	0.490662	0.000000	4.174857	3.516905	0.744109	0.665747	3.460333	4.821262	2.662689	2.464123	2.247384	1.856191	1.872103	2.637180	2.678298	2.366449	0.000000	0.000000	29831.000000		1
10614.842773	5224.871094	3.937934	4.924731	4868.008301	86507.750000	801.957092	491.322845	265.849121	111.767029	80.386902	412.687500	522.369934	364.707611	1.744717	99998.000000	4.025914	3.718076	0.595268	0.692383	3.687351	4.937055	2.904151	2.691367	2.424635	2.048314	1.905185	2.615621	2.717978	2.561945	0.241725	4.999991	29873.000000		1
11111.827148	2772.712891	2.229543	4.175382	2488.626465	55296.824219	384.092010	243.529022	148.704056	52.599331	47.538918	255.567932	329.176788	216.749832	1.296094	99998.000000	4.045785	3.442905	0.348216	0.620696	3.395960	4.742700	2.584435	2.386551	2.172323	1.720980	1.677049	2.407506	2.517429	2.335959	0.112636	4.999991	29937.000000		1
6545.713379	1584.107300	1.310589	2.584173	1169.137817	22816.660156	194.364975	120.463173	70.956825	37.886814	29.030317	108.353325	125.683937	128.502472	0.235644	99998.000000	3.815957	3.199785	0.117467	0.412322	3.067866	4.358252	2.288618	2.080854	1.850994	1.578488	1.462852	2.034842	2.099280	2.108912	0.000000	4.999991	30005.000000		1
6081.191406	1409.105225	1.890332	2.479326	1083.875610	25235.226562	189.390900	109.472725	66.543999	25.866400	20.062805	106.876221	139.240051	74.376694	1.309010	99998.000000	3.783989	3.148943	0.276538	0.394334	3.034979	4.402007	2.277359	2.039306	1.823109	1.412736	1.302392	2.028881	2.143764	1.871437	0.116943	4.999991	30029.000000		1
24127.281250	12885.905273	2.864793	4.027363	10529.515625	99998.000000	1683.992676	1073.492676	555.202515	310.483154	203.912231	1042.550415	1419.836548	815.454651	1.336468	0.000000	4.382508	4.110115	0.457093	0.605021	4.022408	4.999991	3.226340	3.030799	2.744452	2.492038	2.309443	3.018097	3.152238	2.911400	0.125959	0.000000	30073.000000		1
4655.674805	1303.650513	3.216340	3.373610	1152.886597	19648.621094	165.861969	117.487366	62.818844	37.775799	16.451746	105.149323	129.159317	73.775368	0.121003	0.000000	3.667983	3.115161	0.507362	0.528095	3.061787	4.293332	2.219747	2.069991	1.798090	1.577214	1.216212	2.021806	2.111126	1.867911	0.000000	0.000000	30126.000000		1
6110.345215	3087.790771	2.673601	3.660398	1627.313599	34114.140625	259.135803	160.218735	93.619225	58.961086	24.589733	147.886856	205.907410	125.835045	0.892605	0.000000	3.786066	3.489648	0.427097	0.563528	3.211471	4.532935	2.413527	2.204713	1.971365	1.770566	1.390754	2.169930	2.313672	2.099802	0.000000	0.000000	30179.000000		1
10638.935547	4589.084473	2.630429	2.892547	4357.566406	80630.210938	693.930664	445.988800	190.778580	73.695190	80.130951	376.472076	516.060608	293.732269	0.744345	0.000000	4.026898	3.661726	0.420027	0.461280	3.639244	4.906498	2.841316	2.649324	2.280529	1.867439	1.903800	2.575733	2.712701	2.467952	0.000000	0.000000	30250.000000		1
4798.310059	1279.107056	2.093859	3.749826	1047.169800	25916.638672	152.904099	104.486320	73.883293	44.908489	30.387161	147.587738	204.356277	151.121704	0.584681	0.000000	3.681088	3.106907	0.320947	0.574011	3.020017	4.413579	2.184419	2.019059	1.868546	1.652328	1.482690	2.169050	2.310388	2.179327	0.000000	0.000000	30397.000000		1
8521.323242	2172.238037	2.130863	4.847637	2022.901733	47186.140625	314.973083	199.718338	112.180244	58.874741	47.921299	258.170593	336.220032	148.475861	0.290533	0.000000	3.930507	3.336907	0.328556	0.685530	3.305975	4.673814	2.498273	2.300418	2.049916	1.769929	1.680529	2.411907	2.526623	2.171656	0.000000	0.000000	30427.000000		1
6164.504883	4116.655762	2.186371	3.342773	2648.620117	49133.925781	435.855621	270.820099	128.157104	63.105629	41.371441	216.583313	304.479126	153.866226	0.140920	6396.233398	3.789898	3.614545	0.339724	0.524107	3.423020	4.691381	2.639343	2.432681	2.107743	1.800068	1.616701	2.335625	2.483557	2.187143	0.000000	3.805924	30493.000000		1
12137.750000	4836.011719	2.667434	2.599592	1730.958008	29617.318359	265.038086	175.335220	63.259815	16.516504	33.174862	131.361099	156.256119	138.216248	1.082486	99998.000000	4.084138	3.684487	0.426094	0.414905	3.238286	4.471546	2.423308	2.243869	1.801128	1.217918	1.520809	2.118467	2.193837	2.140559	0.034422	4.999991	30538.000000		1
6536.462402	2393.413086	1.415436	4.095205	1187.828369	23379.164062	189.958313	120.142464	55.457958	44.794388	22.616140	96.983582	130.775192	88.574226	0.383834	99998.000000	3.815343	3.379018	0.150890	0.612276	3.074754	4.368829	2.278658	2.079696	1.743964	1.651224	1.354419	1.986698	2.116525	1.947307	0.000000	4.999991	30637.000000		1
7825.344727	981.942566	2.340558	4.027363	1456.437500	31134.326172	243.976166	148.167480	85.052597	38.466557	36.125999	134.873474	184.333572	81.709824	0.893143	96.249123	3.893503	2.992086	0.369319	0.605021	3.163292	4.493239	2.387347	2.170753	1.929688	1.585083	1.557820	2.129926	2.265604	1.912274	0.000000	1.983397	30691.000000		1
9854.632812	2965.983154	2.192538	3.555551	2482.363525	51689.503906	424.273102	250.754211	154.994873	81.293518	43.304943	240.099899	343.257141	191.971985	0.380709	0.000000	3.993640	3.472169	0.340947	0.550907	3.394865	4.713402	2.627645	2.399248	2.190317	1.910056	1.636537	2.380392	2.535619	2.283238	0.000000	0.000000	30722.000000		1
7402.314453	4306.021973	2.581089	3.296517	2740.549561	50075.000000	420.501709	273.885345	115.523018	55.288353	39.740143	226.759644	292.273682	142.551987	0.555812	0.000000	3.869368	3.634076	0.411803	0.518055	3.437838	4.699621	2.623768	2.437569	2.062669	1.742634	1.599229	2.355566	2.465790	2.153973	0.000000	0.000000	30743.000000		1
10020.452148	1343.341309	4.221638	4.465254	1914.162964	37135.296875	303.270294	193.825317	90.809937	58.285748	22.375608	147.421219	159.087006	77.451180	1.161485	99998.000000	4.000887	3.128186	0.625481	0.649846	3.281979	4.569787	2.481830	2.287410	1.958133	1.765562	1.349775	2.168560	2.201635	1.889028	0.065013	4.999991	30843.000000		1
10096.632812	3012.837402	2.359060	2.578006	1696.731689	31392.412109	265.562317	171.215347	74.746742	37.596943	34.399105	156.407227	213.086349	144.682861	1.232027	99998.000000	4.004177	3.478976	0.372739	0.411284	3.229613	4.496825	2.424166	2.233543	1.873592	1.575153	1.536547	2.194257	2.328556	2.160417	0.090620	4.999991	30867.000000		1
8355.495117	2302.553711	2.087691	3.712821	1914.610107	35471.136719	292.529633	188.576797	81.065323	55.168087	34.966515	181.410187	251.232193	125.255302	0.023716	99998.000000	3.921972	3.362210	0.319666	0.569704	3.282080	4.549875	2.466170	2.275488	1.908835	1.741688	1.543652	2.258662	2.400075	2.097796	0.000000	4.999991	30898.000000		1
8612.968750	3768.119141	2.636597	2.941887	2700.248047	45173.566406	415.539978	274.693268	98.562454	75.656448	50.234104	262.968903	329.759613	188.632294	0.182958	99998.000000	3.935153	3.576125	0.421044	0.468626	3.431404	4.654884	2.618613	2.438848	1.993711	1.878846	1.700999	2.419904	2.518198	2.275616	0.000000	4.999991	30966.000000		1
22943.373047	11047.182617	3.167000	2.926468	8824.232422	99998.000000	1406.487061	894.629639	393.642334	240.426773	175.199539	887.968750	1159.103394	597.603882	2.435354	0.000000	4.360657	4.043252	0.500648	0.466344	3.945677	4.999991	3.148136	2.951643	2.595102	2.380983	2.243533	2.948398	3.064122	2.776413	0.386562	0.000000	30999.000000		1
12436.591797	3070.534180	2.106194	4.015028	3230.426025	58684.312500	498.202667	326.278076	158.322235	63.475677	55.865009	285.985931	373.419189	202.879166	2.027303	0.000000	4.094701	3.487214	0.323498	0.603689	3.509260	4.768522	2.697406	2.513588	2.199542	1.802607	1.747140	2.456345	2.572197	2.307237	0.306919	0.000000	31040.000000		1
3869.512451	554.095459	3.111492	4.132210	778.844482	13317.291992	105.056808	82.989578	38.142765	33.982800	20.078222	81.179420	100.838257	62.729412	0.495333	99998.000000	3.587656	2.743585	0.492969	0.616182	2.891451	4.124416	2.021424	1.919024	1.581412	1.531259	1.302725	1.909446	2.003625	1.797471	0.000000	4.999991	31108.000000		1
9229.991211	5061.161621	1.699140	2.800035	4170.778320	75142.273438	655.272888	424.146667	176.923340	89.570274	67.432114	352.644043	448.030243	342.122314	1.234691	99998.000000	3.965201	3.704250	0.230229	0.447163	3.620217	4.875885	2.816422	2.627516	2.247785	1.952164	1.828867	2.547337	2.651307	2.534181	0.091558	4.999991	31201.000000		1
9715.676758	4002.773193	2.232627	3.324270	2914.238037	55482.367188	452.119263	292.347687	134.854980	63.253651	40.036179	211.344040	328.017303	147.353378	0.554345	99998.000000	3.987473	3.602361	0.348816	0.521696	3.464525	4.744155	2.655253	2.465900	2.129867	1.801086	1.602453	2.324990	2.515897	2.168360	0.000000	4.999991	31231.000000		1
13974.566406	3247.451416	1.187239	2.115445	3456.726318	61299.371094	541.193054	351.996429	175.023758	45.207611	54.122700	310.803864	447.333313	219.084213	1.119148	0.000000	4.145339	3.511543	0.074538	0.325402	3.538665	4.787456	2.733352	2.546538	2.243097	1.655212	1.733379	2.492486	2.650631	2.340611	0.048888	0.000000	31291.000000		1
15638.540039	4887.892578	2.047602	2.442321	4323.571289	79134.820312	667.136047	436.327454	209.509216	101.396416	56.642113	343.735107	460.710571	259.795746	0.855117	99998.000000	4.194196	3.689122	0.311246	0.387803	3.635843	4.898367	2.824214	2.639812	2.321203	2.006023	1.753139	2.536224	2.663428	2.414632	0.000000	4.999991	31322.000000		1
14163.769531	3692.104980	2.195622	2.417651	3127.722168	69597.906250	487.801208	316.110962	201.670349	78.363968	73.954224	381.227203	530.692932	295.940247	1.948751	99998.000000	4.151179	3.567274	0.341558	0.383394	3.495228	4.842596	2.688243	2.499840	2.304642	1.894116	1.868963	2.581184	2.724843	2.471204	0.289756	4.999991	31420.000000		1
8609.413086	2973.945312	2.648932	2.547168	2433.106934	50368.687500	375.765900	245.767807	133.433380	50.129257	42.139290	205.108719	265.892303	156.456573	1.267165	0.000000	3.934973	3.473333	0.423071	0.406058	3.386161	4.702161	2.574917	2.390525	2.125264	1.700091	1.624687	2.311984	2.424706	2.194394	0.102833	0.000000	31539.000000		1
6115.680176	2919.187256	3.222507	2.898715	1535.239380	32576.609375	250.427338	153.638031	97.911789	61.159790	27.883165	133.695496	186.794388	160.681290	0.067882	0.000000	3.786445	3.465262	0.508194	0.462205	3.186176	4.512906	2.398682	2.186499	1.990835	1.786466	1.445342	2.126117	2.271364	2.205965	0.000000	0.000000	31601.000000		1
8151.120117	3030.547363	3.123827	4.742790	1464.445923	29211.375000	237.962875	146.261734	73.907967	33.409225	24.626738	113.657356	137.161621	112.112404	0.814130	99998.000000	3.911217	3.481521	0.494687	0.676034	3.165673	4.465552	2.376509	2.165131	1.868691	1.523866	1.391407	2.055598	2.137233	2.049654	0.000000	4.999991	31680.000000		1
14007.791016	4633.909668	2.630429	3.373610	3437.499023	70808.164062	536.228271	346.353210	177.937897	85.431900	84.503693	417.689331	526.335632	280.339600	2.132283	99998.000000	4.146369	3.665948	0.420027	0.528095	3.536242	4.850083	2.729350	2.539519	2.250268	1.931620	1.926876	2.620853	2.721263	2.447685	0.328845	4.999991	31739.000000		1
12054.063477	1724.944824	4.098289	3.324270	2106.982910	41606.058594	333.478607	204.581390	77.747223	79.042389	24.577398	192.662750	280.774414	148.667038	1.068722	99998.000000	4.081133	3.236775	0.612603	0.521696	3.323661	4.619156	2.523068	2.310866	1.890685	1.897860	1.390536	2.284798	2.448358	2.172215	0.028865	4.999991	31769.000000		1
7950.625000	2767.661621	1.877997	4.989489	2744.382568	50644.277344	406.146881	268.741669	132.822800	68.983238	36.702660	228.116486	307.319244	158.223557	1.687807	0.000000	3.900401	3.442113	0.273695	0.698056	3.438445	4.704530	2.608683	2.429335	2.123273	1.838744	1.564698	2.358157	2.487590	2.199271	0.227323	0.000000	31793.000000		1
7985.927246	927.169250	2.211041	3.086823	1428.165771	28785.294922	236.063278	144.170959	60.052727	36.634815	31.145761	156.015594	202.293259	159.555725	0.024482	0.000000	3.902325	2.967159	0.344597	0.489512	3.154779	4.459171	2.373029	2.158878	1.778533	1.563894	1.493399	2.193168	2.305981	2.202912	0.000000	0.000000	31854.000000		1
7414.106445	3511.508789	3.018980	4.064368	2014.625000	42097.128906	334.505463	200.332001	88.737663	55.846508	31.099504	174.197311	225.082092	113.126953	0.190386	99998.000000	3.870059	3.545494	0.479860	0.608993	3.304194	4.624252	2.524403	2.301750	1.948108	1.746996	1.492754	2.241041	2.352341	2.053566	0.000000	4.999991	31884.000000		1
28565.988281	12985.368164	2.056854	3.179335	10039.351562	99998.000000	1556.683716	1004.922607	560.839539	237.935120	178.653320	946.319275	1176.791748	725.412537	3.233684	0.000000	4.455849	4.113454	0.313203	0.502336	4.001706	4.999991	3.192200	3.002133	2.748839	2.376459	2.252011	2.976038	3.070700	2.860585	0.509698	0.000000	31952.000000		1
15948.859375	5578.489746	2.605759	2.411484	4642.020020	91049.500000	774.212708	476.573334	254.241928	80.867966	100.708740	475.938080	626.177795	454.216217	1.362246	0.000000	4.202730	3.746517	0.415934	0.382284	3.666707	4.959278	2.888860	2.678130	2.405247	1.907776	2.003067	2.677551	2.796698	2.657263	0.134256	0.000000	32027.000000		1
6028.240723	3198.635742	3.259512	4.662613	1934.170288	39189.347656	310.699005	195.379517	107.240097	43.449879	29.758080	157.532791	193.196228	147.797424	0.150088	0.000000	3.780190	3.504965	0.513153	0.668629	3.286495	4.593168	2.492340	2.290879	2.030357	1.637989	1.473605	2.197371	2.285999	2.169667	0.000000	0.000000	32190.000000		1
13240.879883	5382.252930	2.383730	4.141461	5382.740234	99998.000000	867.597534	541.122131	286.658173	136.893326	101.806549	566.288513	705.303467	380.440857	1.288974	99998.000000	4.121917	3.730964	0.377257	0.617154	3.731004	4.999991	2.938318	2.733295	2.457364	2.136382	2.007776	2.753038	2.848376	2.580287	0.110244	4.999991	32237.000000		1
9935.645508	2960.182617	2.951138	5.334868	3400.253662	60658.054688	541.310242	346.032501	150.597473	69.562981	56.120960	242.434296	283.540527	190.356110	0.614401	0.000000	3.997196	3.471318	0.469990	0.727124	3.531511	4.782888	2.733446	2.539117	2.177818	1.842378	1.749125	2.384594	2.452615	2.279567	0.000000	0.000000	32318.000000		1
7081.281738	959.881531	2.803118	2.766114	1203.490723	26580.640625	212.660797	120.524849	64.373047	45.475895	23.334652	114.918610	119.140244	74.284180	0.033044	99998.000000	3.850112	2.982218	0.447641	0.441870	3.080443	4.424565	2.327688	2.081077	1.808704	1.657781	1.368001	2.060390	2.076058	1.870896	0.000000	4.999991	32357.000000		1
6718.979492	2772.993408	2.611927	2.479326	1631.051147	30960.132812	258.281616	161.584824	65.695969	55.710823	21.780447	118.298386	183.954269	123.001091	0.933186	99998.000000	3.827303	3.442949	0.416961	0.394334	3.212468	4.490803	2.412093	2.208400	1.817539	1.745940	1.338067	2.072979	2.264710	2.089909	0.000000	4.999991	32390.000000		1
10788.142578	3946.266602	2.217208	3.429117	2607.464600	48142.960938	382.923248	256.175415	144.892548	65.967339	52.121353	245.228149	339.016998	204.692413	0.683961	0.000000	4.032947	3.596186	0.345806	0.535182	3.416219	4.682533	2.583112	2.408537	2.161046	1.819329	1.717016	2.389570	2.530221	2.311102	0.000000	0.000000	32445.000000		1
19396.343750	5515.214355	3.432201	4.835302	4292.909668	81811.906250	684.491333	437.067535	220.709351	78.413307	72.557289	343.836884	455.964691	227.672424	0.656399	0.000000	4.287720	3.741562	0.535573	0.684424	3.632752	4.912817	2.835368	2.640548	2.343821	1.894390	1.860681	2.536352	2.658931	2.357311	0.000000	0.000000	32485.000000		1
15209.208984	2821.701172	2.507080	4.027363	3401.986816	64405.257812	554.400696	344.965515	164.147415	101.800385	58.217903	283.703979	377.141235	209.373520	1.211110	0.000000	4.182106	3.450511	0.399168	0.605021	3.531733	4.808921	2.743824	2.537776	2.215234	2.007749	1.765057	2.452865	2.576504	2.320922	0.083184	0.000000	32570.000000		1
8130.292480	1013.856201	2.867877	3.410615	1495.736694	31322.244141	236.380905	148.969254	68.209221	58.603371	24.321447	126.186592	177.018936	140.735672	0.598263	0.000000	3.910106	3.005976	0.457561	0.532833	3.174855	4.495853	2.373612	2.173097	1.833843	1.767923	1.385989	2.101013	2.248020	2.148404	0.000000	0.000000	32608.000000		1
9504.125977	5541.725098	3.395196	2.476242	3814.029785	72176.218750	571.006653	383.577026	172.091125	79.912003	47.208958	308.950531	399.991760	244.565155	2.124837	0.000000	3.977912	3.743645	0.530865	0.393793	3.581384	4.858394	2.756641	2.583853	2.235759	1.902612	1.674024	2.489889	2.602051	2.388395	0.327326	0.000000	32668.000000		1
8001.142578	2149.917969	1.773150	2.041435	1913.786743	35462.398438	274.138214	195.644714	100.190674	37.538353	22.048733	164.252258	220.690842	143.242752	1.423554	0.000000	3.903152	3.332422	0.248745	0.309936	3.281893	4.549768	2.437970	2.291468	2.000827	1.574475	1.343384	2.215511	2.343784	2.156073	0.153374	0.000000	32727.000000		1
6019.559570	3027.787354	2.898715	3.817669	1988.955933	39206.308594	311.164673	201.491486	112.658226	32.915829	32.077049	157.128830	188.401016	114.338867	0.535545	0.000000	3.779565	3.481125	0.462205	0.581798	3.298625	4.593356	2.492990	2.304257	2.051763	1.517405	1.506194	2.196256	2.275083	2.058194	0.000000	0.000000	32781.000000		1
7333.312500	2233.178955	2.818537	4.705785	3998.168945	74266.328125	634.827698	404.157898	197.346939	56.876476	59.972549	325.997437	424.788086	202.206924	1.159523	0.000000	3.865300	3.348923	0.450024	0.672632	3.601861	4.870792	2.802656	2.606551	2.295230	1.754933	1.777953	2.513214	2.628172	2.305796	0.064279	0.000000	32849.000000		1
6770.305176	4525.293945	1.433939	2.599592	2415.498779	47944.683594	387.576630	237.290619	110.206657	55.994530	27.880081	155.975510	213.666092	131.034225	0.913605	0.000000	3.830608	3.655647	0.156531	0.414905	3.383007	4.680740	2.588358	2.375281	2.042208	1.748146	1.445294	2.193056	2.329736	2.117385	0.000000	0.000000	32876.000000		1
10419.817383	2330.553955	2.433070	5.526060	2793.050049	53786.058594	455.816681	284.616760	123.001091	62.744831	43.048992	245.154144	353.208344	229.942062	1.141980	0.000000	4.017860	3.367459	0.386155	0.742416	3.446079	4.730669	2.658790	2.454261	2.089909	1.797578	1.633963	2.389439	2.548031	2.361619	0.057658	0.000000	32994.000000		1
14410.465820	4161.915527	2.994310	4.699618	3744.164551	71752.945312	585.145569	378.945251	177.022018	84.522194	69.689415	354.950653	526.597717	270.234192	0.640957	0.000000	4.158678	3.619293	0.476297	0.672063	3.573355	4.855840	2.767264	2.578577	2.248027	1.926971	1.843167	2.550168	2.721479	2.431740	0.000000	0.000000	33064.000000		1
10846.900391	3499.420654	3.188586	4.816800	1986.976196	40983.109375	331.958313	189.070190	95.219688	24.972116	32.067799	145.845428	223.623489	135.484055	0.263313	99998.000000	4.035306	3.543996	0.503598	0.682759	3.298193	4.612605	2.521084	2.276623	1.978727	1.397455	1.506069	2.163893	2.349517	2.131888	0.000000	4.999991	33121.000000		1
14942.820312	2422.585205	2.747611	3.774496	3185.107422	64568.605469	507.546387	322.950714	157.850418	83.627914	77.445015	360.532227	466.693024	272.454498	0.135159	0.000000	4.174433	3.384279	0.438955	0.576859	3.503124	4.810021	2.705476	2.509136	2.198246	1.922351	1.888994	2.556944	2.669031	2.435294	0.000000	0.000000	33194.000000		1
6227.659668	898.943787	1.255082	1.677554	1075.065308	20741.908203	171.233841	107.135254	59.007339	19.831524	20.179987	101.057205	115.541527	59.287960	0.225121	99998.000000	3.794325	2.953732	0.098672	0.224676	3.031435	4.316849	2.233590	2.029932	1.770906	1.297356	1.304921	2.004567	2.062738	1.772967	0.000000	4.999991	33274.000000		1
13540.557617	7808.001953	2.537917	5.014159	6888.316895	99998.000000	1084.628052	698.704285	313.199921	168.119263	141.247574	721.400574	943.731995	537.541931	1.378580	0.000000	4.131637	3.892540	0.404477	0.700198	3.838113	4.999991	3.035281	2.844293	2.495822	2.225617	2.149981	2.858176	2.974849	2.730412	0.139432	0.000000	33369.000000		1
7056.729004	2523.682373	1.464776	3.188586	2872.117188	48166.949219	464.818115	290.633118	127.697624	63.087128	36.462128	198.423172	267.822723	140.063416	0.657780	0.000000	3.848603	3.402035	0.165771	0.503598	3.458202	4.682749	2.667283	2.463345	2.106183	1.799941	1.561842	2.297592	2.427847	2.146325	0.000000	0.000000	33409.000000		1
14634.128906	8499.872070	1.230412	2.627345	5235.954102	99998.000000	808.001221	521.315308	296.964050	145.900925	104.976631	572.304932	739.492859	432.136658	3.692258	0.000000	4.165367	3.929412	0.090050	0.419517	3.718996	4.999991	2.907412	2.717100	2.472704	2.164058	2.021093	2.757627	2.868934	2.635621	0.567292	0.000000	33455.000000		1
8176.884766	1760.996826	1.807071	2.615010	1592.603027	34226.632812	264.899323	166.401627	94.195885	50.638073	24.426294	142.650665	180.429550	61.412659	0.612642	0.000000	3.912588	3.245759	0.256975	0.417473	3.202107	4.534364	2.423081	2.221158	1.974032	1.704477	1.387858	2.154274	2.256308	1.788258	0.000000	0.000000	33509.000000		1
5607.362793	1351.880249	1.976677	2.297385	2423.633545	46820.371094	384.576141	247.796906	116.380302	51.772888	44.822144	244.136520	298.771118	176.784576	1.076683	99998.000000	3.748759	3.130938	0.295936	0.361234	3.384467	4.670435	2.584982	2.394096	2.065880	1.714102	1.651493	2.387633	2.475339	2.247444	0.032088	4.999991	33530.000000		1
19739.396484	3684.019287	2.963473	2.985059	3823.854492	72611.429688	594.409119	388.403076	187.219940	48.248177	74.299599	389.655060	518.481323	315.447968	0.558524	0.000000	4.295334	3.566322	0.471801	0.474953	3.582501	4.861005	2.774086	2.589283	2.272352	1.683481	1.870986	2.590680	2.714733	2.498928	0.000000	0.000000	33626.000000		1
7653.537598	3313.727051	2.069189	3.823836	2568.711182	48716.304688	410.038574	257.526093	125.107285	56.022282	45.016418	194.087433	263.190948	140.985458	2.665277	0.000000	3.883862	3.520317	0.315800	0.582499	3.409715	4.687675	2.612825	2.410821	2.097283	1.748361	1.653371	2.287997	2.420271	2.149174	0.425742	0.000000	33661.000000		1
13499.072266	8935.990234	1.501781	2.516331	5976.702148	99998.000000	934.101501	606.987732	347.420166	143.218079	117.394852	561.832520	751.340637	420.600372	1.706068	0.000000	4.130304	3.951143	0.176607	0.400768	3.776462	4.999991	2.970394	2.783180	2.540855	2.155998	2.069649	2.749607	2.875837	2.623870	0.231996	0.000000	33718.000000		1
10360.239258	3803.862793	3.777580	4.619441	3004.791992	60592.652344	487.557587	305.160614	138.268677	84.426598	43.388203	224.718216	321.593872	161.742096	0.761287	0.000000	4.015370	3.580225	0.577214	0.664589	3.477814	4.782420	2.688026	2.484529	2.140724	1.926479	1.637372	2.351638	2.507308	2.208823	0.000000	0.000000	33799.000000		1
4938.450195	1641.295288	2.047602	3.632644	1324.253052	28372.398438	215.152451	127.935066	63.636032	49.478588	21.154448	121.792259	162.932419	94.343903	0.837209	0.000000	3.693591	3.215187	0.311246	0.560223	3.121971	4.452896	2.332746	2.106990	1.803703	1.694417	1.325402	2.085620	2.212008	1.974714	0.000000	0.000000	33849.000000		1
7733.165527	1946.258545	1.446273	2.541001	1668.555542	34199.847656	276.922821	170.327225	85.983887	29.548386	25.619701	122.560112	172.806549	133.211349	1.324057	99998.000000	3.888357	3.289201	0.160250	0.405005	3.222341	4.534024	2.442359	2.231284	1.934417	1.470534	1.408574	2.088349	2.237560	2.124541	0.121907	4.999991	33896.000000		1
9350.574219	1121.962891	1.520283	2.815454	1655.104248	31502.242188	270.647400	165.572098	79.153404	29.594641	40.748524	155.580780	183.007553	139.224640	0.298436	99998.000000	3.970838	3.049978	0.181925	0.449548	3.218825	4.498342	2.432404	2.218987	1.898470	1.471213	1.610112	2.191956	2.262469	2.143716	0.000000	4.999991	33915.000000		1
10736.949219	3469.890625	2.824705	2.645848	3799.875488	73745.054688	591.923645	385.399506	194.423553	57.702919	59.176945	305.839050	419.912720	234.262375	0.692638	0.000000	4.030881	3.540316	0.450973	0.422565	3.579769	4.867733	2.772266	2.585911	2.288749	1.761198	1.772153	2.485493	2.623159	2.369703	0.000000	0.000000	33971.000000		1
6982.589844	1920.944092	2.433070	3.185502	1467.313843	28751.052734	241.234711	140.125092	67.521545	42.352070	26.211779	140.670914	206.780106	189.563583	0.582788	99998.000000	3.844017	3.283515	0.386155	0.503178	3.166523	4.458654	2.382440	2.146516	1.829442	1.626875	1.418496	2.148204	2.315509	2.277755	0.000000	4.999991	34007.000000		1
6196.106934	2554.603027	2.016765	2.019849	1634.449341	29080.078125	250.452011	167.024536	78.820366	26.520153	28.099028	138.432114	194.133682	71.323792	1.069827	99998.000000	3.792119	3.407323	0.304655	0.305319	3.213372	4.463595	2.398725	2.222780	1.896638	1.423576	1.448691	2.141237	2.288101	1.853234	0.029314	4.999991	34043.000000		1
20326.464844	3465.339111	2.254213	2.849375	3642.697266	67230.156250	604.311035	368.849091	150.967514	90.279533	76.122093	326.163971	395.242798	225.800598	0.644306	0.000000	4.308062	3.539746	0.352995	0.454750	3.561423	4.827564	2.781260	2.566849	2.178884	1.955589	1.881511	2.513436	2.596864	2.353725	0.000000	0.000000	34060.000000		1
9119.416992	1873.513184	2.747611	3.083739	1843.748901	37705.609375	302.425354	186.023453	96.434677	61.008686	38.546734	182.384644	230.457047	127.346077	0.757458	99998.000000	3.959967	3.272657	0.438955	0.489078	3.265702	4.576406	2.480618	2.269568	1.984233	1.785392	1.585988	2.260988	2.362590	2.104985	0.000000	4.999991	34230.000000		1
7612.606934	2627.061768	2.266548	2.972724	1472.250854	28196.257812	236.383987	148.065720	86.838081	45.944622	21.413483	117.370178	162.830658	96.298996	1.524273	0.000000	3.881533	3.419470	0.355365	0.473155	3.167982	4.450191	2.373618	2.170455	1.938710	1.662235	1.330687	2.069558	2.211736	1.983622	0.183063	0.000000	34287.000000		1
3879.395752	1981.477905	3.755994	4.634860	1230.504272	26188.515625	226.528366	122.631042	59.947880	58.862404	27.346596	149.265289	186.646378	123.849113	0.005533	99998.000000	3.588764	3.296989	0.574725	0.666037	3.090083	4.418111	2.355123	2.088600	1.777774	1.769838	1.436903	2.173959	2.271019	2.092893	0.000000	4.999991	34332.000000		1
24770.392578	11140.009766	2.451572	3.185502	9317.615234	99998.000000	1532.611938	947.469482	496.250671	203.576096	194.821365	934.798401	1274.771362	798.919617	4.267129	0.000000	4.393933	4.046885	0.389445	0.503178	3.969305	4.999991	3.185432	2.976565	2.695701	2.308727	2.289637	2.970718	3.105432	2.902503	0.630136	0.000000	34510.000000		1
22134.095703	6840.777832	1.908834	3.657314	6254.719727	99998.000000	994.345398	627.679626	271.717468	120.373741	91.815239	447.580017	573.279358	339.544312	2.230780	0.000000	4.345062	3.835105	0.280768	0.563162	3.796208	4.999991	2.997537	2.797738	2.434118	2.080532	1.962915	2.650871	2.758366	2.530896	0.348457	0.000000	34643.000000		1
16932.791016	8728.565430	3.570970	3.836171	4179.727051	76083.773438	677.589905	427.023804	214.689896	99.055855	72.171822	301.694489	382.500793	184.635773	1.123749	0.000000	4.228729	3.940943	0.552786	0.583898	3.621148	4.881292	2.830967	2.630452	2.331812	1.995880	1.858368	2.479567	2.582632	2.266316	0.050669	0.000000	34713.000000		1
11351.559570	4399.385254	1.625130	4.385077	2849.171143	59097.089844	455.597717	289.004913	160.323578	99.614014	59.158443	316.743134	398.209351	331.723938	2.212699	0.000000	4.055056	3.643392	0.210888	0.641977	3.454719	4.771566	2.658581	2.460905	2.204997	1.998320	1.772017	2.500707	2.600111	2.520777	0.344922	0.000000	34758.000000		1
20573.044922	6018.619141	2.466991	3.379778	4854.865723	91971.445312	775.739136	492.084534	250.979324	125.276886	96.305161	438.655670	607.212830	316.588959	1.947913	99998.000000	4.313299	3.779497	0.392168	0.528888	3.686177	4.963653	2.889716	2.692040	2.399638	2.097871	1.983650	2.642124	2.783341	2.500496	0.289570	4.999991	34915.000000		1
10122.958008	1828.006470	2.605759	1.628214	2316.791260	47181.140625	365.219513	229.883469	104.094688	34.790741	45.630081	184.839294	231.517853	158.621353	1.399688	99998.000000	4.005307	3.261978	0.415934	0.211711	3.364887	4.673769	2.562554	2.361508	2.017429	1.541464	1.659251	2.266794	2.364584	2.200362	0.146031	4.999991	34945.000000		1
5416.343262	1009.566711	1.187239	2.244962	919.447571	25834.496094	162.170731	84.685631	84.096642	24.127172	20.562370	140.859024	166.537308	145.651154	0.169604	0.000000	3.733706	3.004135	0.074538	0.351209	2.963527	4.412200	2.209972	1.927810	1.924779	1.382506	1.313073	2.148785	2.221512	2.163314	0.000000	0.000000	34962.000000		1
2472.640381	919.139160	1.591209	2.935719	764.378662	16564.558594	102.454140	72.708389	45.947708	46.515114	15.113403	71.542740	105.701317	52.707264	0.212165	99998.000000	3.393161	2.963381	0.201727	0.467715	2.883309	4.219180	2.010530	1.861585	1.662264	1.667594	1.179362	1.854566	2.024081	1.721870	0.000000	4.999991	34988.000000		1
7363.378906	2071.455322	2.948054	2.738360	1393.094360	29724.503906	215.411484	142.629089	54.970726	24.796343	22.415697	123.852196	145.725159	60.876087	1.080879	0.000000	3.867077	3.316276	0.469535	0.437491	3.143981	4.473114	2.333269	2.154208	1.740131	1.394388	1.350552	2.092904	2.163535	1.784447	0.033777	0.000000	35072.000000		1
18543.359375	7004.240723	2.112361	3.891678	5870.895996	99998.000000	956.403076	596.333374	272.901642	139.199966	91.161484	486.197662	686.289124	330.789581	1.468521	99998.000000	4.268188	3.845361	0.324768	0.590137	3.768704	4.999991	2.980641	2.775489	2.436006	2.143639	1.959811	2.686813	2.836507	2.519552	0.166880	4.999991	35101.000000		1
5273.149902	1776.588135	2.075356	2.389898	1264.641235	24748.554688	196.267639	129.439941	84.438934	17.327528	19.970293	104.649757	123.898453	76.137512	0.585805	99998.000000	3.722070	3.249587	0.317093	0.378379	3.101967	4.393550	2.292849	2.112068	1.926543	1.238737	1.300384	2.019738	2.093066	1.881599	0.000000	4.999991	35168.000000		1
13280.416992	5569.519043	2.716774	4.483756	5047.186035	97994.148438	806.712219	510.007202	239.103851	129.967255	82.749046	479.546051	622.258362	361.537537	2.443131	0.000000	4.123212	3.745818	0.434053	0.651642	3.703049	4.991200	2.906719	2.707576	2.378587	2.113834	1.917763	2.680830	2.793971	2.558153	0.387947	0.000000	35221.000000		1
11961.504883	4821.154297	2.689020	3.496960	5236.357910	99998.000000	844.124146	535.719421	264.020447	104.107018	115.091301	503.244568	643.169250	411.990570	1.974859	0.000000	4.077786	3.683151	0.429594	0.543691	3.719029	4.999991	2.926406	2.728937	2.421638	2.017480	2.061043	2.701779	2.808325	2.614887	0.295536	0.000000	35313.000000		1
7826.362305	1929.331909	5.267026	2.331306	2141.197021	51600.871094	311.485382	214.029968	137.889374	59.781361	47.048603	243.134293	360.692596	142.752441	1.352697	0.000000	3.893560	3.285407	0.721565	0.367599	3.330657	4.712657	2.493438	2.330475	2.139531	1.776566	1.672547	2.385846	2.557137	2.154583	0.131201	0.000000	35352.000000		1
11249.099609	4346.394043	1.575791	4.317234	2224.556641	48575.871094	343.451416	226.901505	114.138420	47.591339	47.875046	240.173904	324.822540	220.274536	1.265635	0.000000	4.051118	3.638129	0.197498	0.635206	3.347244	4.686420	2.535865	2.355837	2.057432	1.677528	1.680109	2.380526	2.511646	2.342964	0.102309	0.000000	35533.000000		1
5209.988770	2292.324951	3.191670	2.639680	1523.518066	41162.835938	241.792877	155.084305	125.156624	56.111710	35.870049	224.126129	281.607025	240.038223	0.485069	0.000000	3.716837	3.360276	0.504018	0.421551	3.182847	4.614505	2.383444	2.190568	2.097454	1.749053	1.554732	2.350492	2.449643	2.380280	0.000000	0.000000	35628.000000		1
17079.466797	4333.565918	2.192538	3.136162	4413.471680	92903.523438	719.189575	441.295349	247.901764	123.873787	87.892723	449.738617	601.662109	321.331757	2.213915	99998.000000	4.232474	3.636845	0.340947	0.496399	3.644780	4.968032	2.856843	2.644729	2.394280	2.092979	1.943953	2.652960	2.779353	2.506954	0.345161	4.999991	35735.000000		1
7448.801758	2309.954590	3.475374	4.733539	1196.425903	27564.652344	173.349289	110.971420	65.905663	33.384556	29.918434	130.081345	183.615051	172.516678	0.383601	0.000000	3.872087	3.363603	0.541001	0.675186	3.077886	4.440352	2.238922	2.045211	1.818923	1.523546	1.475939	2.114215	2.263908	2.236831	0.000000	0.000000	35774.000000		1
17907.955078	5189.291016	2.149366	3.731324	5352.574707	99998.000000	839.680481	546.346008	226.087387	123.130608	92.052689	512.797974	660.228455	381.828522	3.011149	99998.000000	4.253046	3.715108	0.332310	0.571863	3.728563	4.999991	2.924114	2.737468	2.354276	2.090366	1.964036	2.709946	2.819694	2.581868	0.478732	4.999991	35856.000000		1
4626.591797	1344.762939	3.259512	3.426034	908.231995	18806.722656	146.493011	93.415695	42.987320	8.474114	17.407705	86.205917	100.881432	75.863060	1.833611	0.000000	3.665261	3.128646	0.513153	0.534792	2.958197	4.274313	2.165817	1.970420	1.633340	0.928094	1.240741	1.935537	2.003811	1.880030	0.263307	0.000000	35943.000000		1
19219.207031	6552.608887	1.877997	3.611058	4980.225586	99628.750000	790.393066	504.394806	230.922699	100.443535	87.806374	481.800262	622.446472	357.143188	3.435384	99998.000000	4.283735	3.816414	0.273695	0.557634	3.697249	4.998384	2.897843	2.702771	2.363467	2.001922	1.943526	2.682867	2.794102	2.552842	0.535975	4.999991	35973.000000		1
11212.483398	3322.635986	3.472290	2.941887	2052.582764	44657.527344	309.369934	211.248444	117.330093	50.227936	47.384731	230.645157	323.459534	148.142807	0.982525	99998.000000	4.049702	3.521483	0.540616	0.468626	3.312301	4.649895	2.490478	2.324794	2.069409	1.700945	1.675638	2.362944	2.509820	2.170681	0.000000	4.999991	36033.000000		1
7532.420410	2101.472412	2.544085	3.641896	1362.007202	30065.751953	215.383728	137.251038	89.289658	35.327312	21.114359	129.412186	161.843857	87.975983	1.081272	99998.000000	3.876935	3.322524	0.405532	0.561327	3.134179	4.478072	2.333213	2.137516	1.950801	1.548111	1.324578	2.111975	2.209096	1.944364	0.033935	4.999991	36051.000000		1
22089.693359	5274.491699	2.494745	4.267894	5731.177734	99998.000000	899.101013	582.105042	268.812592	133.075668	108.266983	512.770264	668.144409	413.578705	1.760713	99998.000000	4.344190	3.722181	0.397026	0.630214	3.758244	4.999991	2.953809	2.765001	2.429450	2.124099	2.034496	2.709923	2.824870	2.616558	0.245689	4.999991	36080.000000		1
11695.227539	2786.086914	2.130863	3.669649	3282.661377	66402.648438	536.798767	338.634613	177.755951	74.231758	56.709957	331.014679	425.879730	245.709213	1.196199	0.000000	4.068009	3.444995	0.328556	0.564625	3.516226	4.822186	2.729811	2.529731	2.249824	1.870590	1.753659	2.519847	2.629287	2.390421	0.077803	0.000000	36145.000000		1
17734.261719	7163.528320	1.618963	4.270978	9269.638672	99998.000000	1482.550537	946.559753	439.768890	197.732407	179.714127	856.690369	1175.348511	659.568542	3.076421	99998.000000	4.248813	3.855127	0.209237	0.630527	3.967063	4.999991	3.171010	2.976148	2.643224	2.296078	2.254582	2.932824	3.070167	2.819260	0.488046	4.999991	36213.000000		1
9969.206055	6652.404785	1.548037	4.348072	6766.629395	99998.000000	1073.739380	692.604614	318.025970	177.648026	144.226456	680.140198	909.598083	509.621735	1.009743	0.000000	3.998661	3.822979	0.189781	0.638297	3.830372	4.999991	3.030899	2.840485	2.502463	2.249560	2.159045	2.832598	2.958849	2.707248	0.004211	0.000000	36285.000000		1
4883.565918	2685.307373	1.205742	2.177119	1158.662354	27047.330078	186.208481	118.853462	67.549294	13.475939	20.935503	118.008514	176.837006	94.217468	0.256091	0.000000	3.688737	3.428994	0.081254	0.337882	3.063957	4.432125	2.270000	2.075012	1.829621	1.129559	1.320883	2.071913	2.247573	1.974131	0.000000	0.000000	36424.000000		1
5388.309082	1076.453003	3.487709	3.580221	977.054871	20721.478516	151.201874	97.180946	50.773758	24.713083	12.538482	74.842339	103.576614	60.003387	0.749469	0.000000	3.731452	3.031995	0.542540	0.553910	2.989919	4.316421	2.179557	1.987581	1.705639	1.392927	1.098245	1.874147	2.015262	1.778176	0.000000	0.000000	36514.000000		1
8934.183594	3068.193604	3.197837	3.126911	2185.643066	54840.199219	346.519714	217.856888	121.597984	62.951443	50.224854	278.868652	404.315155	224.055206	1.874746	0.000000	3.951055	3.486883	0.504856	0.495116	3.339579	4.739099	2.539728	2.338171	2.084926	1.799006	1.700919	2.445400	2.606720	2.350355	0.272942	0.000000	36552.000000		1
15186.515625	4553.158691	1.915002	4.317234	5277.470215	97369.054688	838.718323	542.694824	253.181122	83.029663	88.959694	428.753784	623.001587	327.607147	1.307174	0.000000	4.181458	3.658313	0.282169	0.635206	3.722426	4.988421	2.923616	2.734556	2.403431	1.919233	1.949193	2.632208	2.794489	2.515353	0.116333	0.000000	36603.000000		1
3381.979492	1133.588501	1.665219	2.701355	781.465637	13053.897461	122.149979	82.628777	46.589127	53.746483	25.622786	72.492531	111.582001	57.776928	0.263118	1326.727539	3.529171	3.054456	0.221471	0.431582	2.892910	4.115740	2.086893	1.917131	1.668285	1.730350	1.408626	1.860293	2.047594	1.761754	0.000000	3.122782	36662.000000		1
11688.803711	2530.747314	2.118529	4.206220	3333.367432	65690.664062	535.722534	340.071625	158.673782	75.690369	66.935631	332.260529	443.120911	237.167267	1.251292	99998.000000	4.067770	3.403249	0.326034	0.623892	3.522883	4.817503	2.728940	2.531570	2.200505	1.879041	1.825657	2.521479	2.646522	2.375055	0.097359	4.999991	36696.000000		1
4095.026123	781.610596	1.782401	2.565671	764.273804	21294.279297	131.231583	73.787704	37.322491	36.631733	13.087387	67.388947	106.012772	48.093990	0.184883	0.000000	3.612257	2.892990	0.251005	0.409201	2.883249	4.328263	2.118038	1.867984	1.571971	1.563857	1.116853	1.828589	2.025358	1.682091	0.000000	0.000000	36723.000000		1
15617.958984	4168.382324	2.772281	3.345856	3557.542969	72469.875000	543.024780	353.970032	199.070755	75.792130	55.365444	292.868835	414.041260	242.764252	0.237330	0.000000	4.193624	3.619967	0.442837	0.524507	3.551150	4.860157	2.734820	2.548966	2.299007	1.879624	1.743239	2.466673	2.617044	2.385185	0.000000	0.000000	36807.000000		1
5924.519043	1178.577148	0.638334	2.935719	1059.116211	23042.765625	171.671738	109.700920	61.107368	60.549210	15.168911	91.550034	109.815018	76.368790	2.103482	0.000000	3.772653	3.071358	0.000000	0.467715	3.024944	4.362535	2.234699	2.040210	1.786094	1.782108	1.180954	1.961658	2.040662	1.882916	0.322939	0.000000	36855.000000		1
9345.254883	3258.916748	1.597377	2.386814	3246.350342	60518.656250	525.549255	331.218201	136.147064	46.046387	43.551643	240.362015	344.493713	199.462387	1.250137	0.000000	3.970591	3.513073	0.203407	0.377819	3.511395	4.781889	2.720613	2.520114	2.134008	1.663196	1.639005	2.380866	2.537181	2.299861	0.096957	0.000000	36878.000000		1
8959.926758	2581.690674	2.220292	3.154665	2191.927734	42334.695312	348.613586	224.542435	112.352936	60.456699	32.780144	138.928604	195.564545	102.987625	0.350973	0.000000	3.952304	3.411904	0.346410	0.498953	3.340826	4.626697	2.542344	2.351298	2.050584	1.781444	1.515611	2.142792	2.291290	2.012785	0.000000	0.000000	37008.000000		1
5559.521484	876.891968	1.995179	2.837040	1040.274658	21917.201172	170.277893	102.632996	47.841122	28.247047	21.065020	77.663963	105.334351	73.994308	0.599665	0.000000	3.745037	2.942946	0.299982	0.452865	3.017148	4.340785	2.231158	2.011287	1.679801	1.450973	1.323562	1.890220	2.022570	1.869198	0.000000	0.000000	37038.000000		1
8209.307617	2451.156006	1.347594	2.204873	2077.194092	43862.593750	355.971375	212.148895	104.618919	64.752350	31.710085	164.236847	232.316544	124.324013	0.639015	0.000000	3.914307	3.389371	0.129559	0.343384	3.317477	4.642094	2.551415	2.326641	2.019610	1.811256	1.501197	2.215471	2.366080	2.094555	0.000000	0.000000	37107.000000		1
5978.135742	2215.835938	3.611058	3.318103	1414.489380	30064.652344	234.487488	143.415436	90.171608	29.128996	22.156662	135.496399	182.649841	118.961388	0.076745	0.000000	3.776566	3.345538	0.557634	0.520890	3.150600	4.478056	2.370120	2.156596	1.955070	1.464326	1.345504	2.131928	2.261619	2.075406	0.000000	0.000000	37148.000000		1
19401.947266	7691.344238	3.000478	6.469684	7984.339355	99998.000000	1299.277832	803.283081	399.686462	166.586655	187.522156	862.836243	1145.602783	610.410645	2.251059	99998.000000	4.287845	3.886002	0.477190	0.810883	3.902239	4.999991	3.113702	2.904869	2.601719	2.221640	2.273053	2.935928	3.059034	2.785622	0.352387	4.999991	37187.000000		1
3900.639648	2246.315674	2.183287	2.744528	1655.394165	31555.062500	260.964478	174.912750	69.242271	37.479759	44.489098	154.794434	186.226990	120.537178	0.372692	0.000000	3.591136	3.351471	0.339111	0.438468	3.218901	4.499069	2.416581	2.242821	1.840371	1.573797	1.648254	2.189755	2.270043	2.081121	0.000000	0.000000	37256.000000		1
23005.369141	7362.975098	2.217208	2.994310	6676.004395	99998.000000	1086.253174	681.268799	333.407654	122.930161	120.049950	602.726013	821.415466	404.941162	1.565754	0.000000	4.361829	3.867053	0.345806	0.476297	3.824517	4.999991	3.035931	2.833318	2.522976	2.089658	2.079362	2.780120	2.914563	2.607392	0.194723	0.000000	37306.000000		1
9212.000000	2436.862793	2.463907	2.781532	2079.420654	38341.847656	316.311432	211.445801	108.149803	49.271976	28.086693	146.055115	189.393982	110.478027	0.485606	0.000000	3.964354	3.386831	0.391624	0.444284	3.317942	4.583673	2.500115	2.325199	2.034026	1.692600	1.448501	2.164517	2.277366	2.043276	0.000000	0.000000	37360.000000		1
6585.496582	2103.911621	2.806202	4.548515	1204.742676	27263.242188	192.517807	123.522240	63.614449	37.701790	33.581917	113.170128	152.349030	97.988884	0.217136	0.000000	3.818588	3.323028	0.448119	0.657870	3.080894	4.435577	2.284471	2.091745	1.803556	1.576362	1.526106	2.053732	2.182840	1.991177	0.000000	0.000000	37474.000000		1
6592.614258	2096.282471	2.035268	4.286397	1694.841309	32931.703125	275.310028	170.330307	80.867966	56.753128	21.700270	138.586304	197.288361	117.878998	1.674939	99998.000000	3.819058	3.321450	0.308622	0.632092	3.229129	4.517614	2.439822	2.231292	1.907776	1.753990	1.336465	2.141720	2.295101	2.071436	0.223999	4.999991	37497.000000		1
18696.333984	7807.601074	3.210172	3.441453	4909.620605	99139.281250	761.553955	494.344910	276.420166	92.573837	94.744789	469.662659	589.925415	391.286346	1.330622	0.000000	4.271757	3.892518	0.506528	0.536742	3.691048	4.996246	2.881701	2.694030	2.441570	1.966488	1.976555	2.671786	2.770797	2.592495	0.124055	0.000000	37521.000000		1
26232.044922	6871.704590	2.892547	2.744528	5376.369141	99998.000000	857.655579	547.258789	284.212769	128.394547	102.201271	473.878143	674.200867	420.066895	2.892623	0.000000	4.418832	3.837065	0.461280	0.438468	3.730489	4.999991	2.933313	2.738193	2.453644	2.108546	2.009456	2.675667	2.828789	2.623318	0.461292	0.000000	37720.000000		1
15215.447266	4968.862305	1.498697	2.291218	3603.931641	69027.781250	573.356445	367.914703	166.306030	61.973896	64.379211	353.072662	498.344513	257.125214	1.972180	99998.000000	4.182285	3.696257	0.175714	0.360066	3.556777	4.839024	2.758425	2.565747	2.220908	1.792209	1.808746	2.547864	2.697530	2.410145	0.294946	4.999991	37777.000000		1
13761.532227	4577.350586	1.945839	4.008861	4722.166016	98424.968750	750.017700	482.777802	238.406921	109.546738	100.906097	544.628357	711.668335	362.703186	1.099822	0.000000	4.138667	3.660614	0.289107	0.603021	3.674141	4.993105	2.875072	2.683747	2.377319	2.039599	2.003917	2.736100	2.852278	2.559551	0.041323	0.000000	37879.000000		1
8651.589844	2552.839111	2.784616	3.080655	1736.915894	38577.003906	286.920319	172.640030	95.737755	44.880733	23.747871	134.059372	204.612228	139.014938	0.985296	0.000000	3.937096	3.407023	0.444765	0.488643	3.239779	4.586329	2.457761	2.237142	1.981083	1.652060	1.375625	2.127297	2.310932	2.143061	0.000000	0.000000	37905.000000		1
13290.007812	5578.168945	2.892547	4.354239	4251.402832	84227.984375	676.017212	436.179413	214.973602	132.696365	78.431808	432.500519	591.232910	276.648376	1.370125	0.000000	4.123525	3.746492	0.461280	0.638912	3.628532	4.925457	2.829958	2.639665	2.332385	2.122859	1.894492	2.635987	2.771759	2.441928	0.136760	0.000000	37974.000000		1
10754.443359	3393.913574	1.662135	2.035268	2794.573486	52863.835938	430.792145	277.456299	138.644897	71.943626	44.575443	250.415009	338.909058	217.372742	1.412869	99998.000000	4.031588	3.530701	0.220666	0.308622	3.446316	4.723159	2.634268	2.443195	2.141904	1.856992	1.649096	2.398660	2.530083	2.337205	0.150102	4.999991	38031.000000		1
6368.780762	1859.278564	2.204873	3.352024	1445.215698	27603.078125	215.698273	150.282928	62.602982	14.015593	18.588778	97.692841	104.507904	72.011467	1.771835	99998.000000	3.804056	3.269345	0.343384	0.525307	3.159933	4.440958	2.333847	2.176910	1.796595	1.146611	1.269251	1.989863	2.019149	1.857402	0.248423	4.999991	38103.000000		1
5292.111816	2072.642578	1.736145	2.035268	1062.474487	26944.130859	182.313721	110.006210	65.054550	21.444319	23.047863	99.768196	109.463478	60.493702	0.029956	0.000000	3.723629	3.316525	0.239586	0.308622	3.026319	4.430464	2.260819	2.041417	1.813278	1.331312	1.362631	1.998992	2.039269	1.781710	0.000000	0.000000	38139.000000		1
5669.009766	1379.251465	1.187239	0.962126	1044.755249	21821.007812	175.245789	106.145370	44.640202	31.777927	18.394501	78.148109	118.464905	46.145065	0.920777	0.000000	3.753507	3.139643	0.074538	0.000000	3.019015	4.338875	2.243648	2.025901	1.649726	1.502126	1.264688	1.892918	2.073590	1.664125	0.000000	0.000000	38151.000000		1
7437.697266	1017.220581	2.001346	3.271847	1940.047852	49039.234375	318.759918	199.505569	137.984970	76.482887	52.701096	284.160370	389.750671	260.884308	0.072657	0.000000	3.871439	3.007415	0.301322	0.514793	3.287812	4.690544	2.503464	2.299955	2.139832	1.883564	1.721820	2.453563	2.590787	2.416448	0.000000	0.000000	38245.000000		1
10812.368164	1868.261597	1.939672	2.078440	2567.934082	49621.363281	418.056305	262.450836	131.613968	77.259987	47.156532	260.039368	351.413605	177.851547	1.284985	99998.000000	4.033921	3.271438	0.287728	0.317737	3.409584	4.695669	2.621235	2.419048	2.119302	1.887955	1.673542	2.415039	2.545819	2.250058	0.108898	4.999991	38346.000000		1
9229.855469	3797.537842	1.548037	3.515462	2456.493896	44289.480469	397.740631	248.281052	111.390808	41.985104	38.963039	164.144333	222.667526	122.510773	1.257149	99998.000000	3.965195	3.579502	0.189781	0.545982	3.390316	4.646301	2.599600	2.394943	2.046849	1.623095	1.590653	2.215226	2.347657	2.088174	0.099387	4.999991	38381.000000		1
5172.299316	3073.025879	2.470075	4.653362	1940.895874	40859.562500	314.078796	199.869446	103.656792	46.922169	43.076748	197.923599	279.701263	156.962296	0.876238	99998.000000	3.713684	3.487566	0.392710	0.667767	3.288002	4.611294	2.497039	2.300746	2.015598	1.671378	1.634243	2.296498	2.446694	2.195795	0.000000	4.999991	38439.000000		1
9449.266602	2363.155273	1.600460	3.225591	2490.637207	50044.085938	392.834381	254.371445	133.840424	44.513767	38.953789	193.701965	254.491714	193.985672	1.478499	0.000000	3.975398	3.373492	0.204245	0.508609	3.396311	4.699353	2.594209	2.405468	2.126587	1.648494	1.590550	2.287134	2.405674	2.287770	0.169821	0.000000	38475.000000		1
5973.319336	1833.020630	2.790784	2.867877	1436.362305	29902.632812	234.441238	145.589478	77.389511	69.957695	24.663742	142.897369	189.184296	145.873184	0.512439	0.000000	3.776216	3.263167	0.445726	0.457561	3.157264	4.475709	2.370034	2.163130	1.888682	1.844836	1.392059	2.155024	2.276885	2.163975	0.000000	0.000000	38508.000000		1
5989.632324	2737.197510	1.625130	4.619441	1646.839844	35352.019531	279.772186	168.967300	107.366531	58.677380	39.151146	147.485977	227.539825	146.363495	1.041843	0.000000	3.777400	3.437306	0.210888	0.664589	3.216651	4.548414	2.446805	2.227803	2.030869	1.768471	1.592744	2.168751	2.357057	2.165433	0.017802	0.000000	38597.000000		1
4314.175293	1521.380981	2.729109	3.416783	1065.320679	27552.099609	149.598328	106.240967	84.950836	30.689367	29.017982	143.174911	216.176254	122.772888	0.456125	0.000000	3.634898	3.182238	0.436021	0.533617	3.027480	4.440155	2.174927	2.026292	1.929168	1.486988	1.462667	2.155867	2.334808	2.089103	0.000000	0.000000	38622.000000		1
9438.525391	3629.912109	2.775365	4.625608	4466.743164	88354.453125	707.958557	451.450104	229.636780	125.094948	81.996613	453.321930	570.075378	318.411438	2.021581	0.000000	3.974904	3.559896	0.443320	0.665169	3.649991	4.946229	2.850008	2.654610	2.361042	2.097240	1.913796	2.656407	2.755932	2.502989	0.305691	0.000000	38678.000000		1
18416.839844	3251.743896	2.155533	2.790784	3990.573730	81420.265625	638.987671	393.586823	202.484451	97.073013	65.658966	390.126862	544.310730	314.220642	0.991559	99998.000000	4.265215	3.512116	0.333555	0.445726	3.601035	4.910733	2.805492	2.595041	2.306392	1.987098	1.817294	2.591206	2.735847	2.497235	0.000000	4.999991	38731.000000		1
8940.539062	1888.870117	1.076225	3.333522	1628.744507	35047.792969	271.846985	174.055466	93.804253	46.860493	34.648888	180.525146	268.757080	144.852463	1.538339	0.000000	3.951364	3.276202	0.031903	0.522903	3.211853	4.544661	2.434325	2.240688	1.972223	1.670807	1.539689	2.256538	2.429360	2.160926	0.187052	0.000000	38805.000000		1
7635.318848	1567.307129	2.753779	4.872307	1620.217896	32408.115234	245.733887	167.366837	55.673820	33.409225	24.484886	142.326874	171.017990	78.999222	0.062499	0.000000	3.882827	3.195154	0.439929	0.687735	3.209574	4.510654	2.390465	2.223669	1.745651	1.523866	1.388898	2.153287	2.233042	1.897623	0.000000	0.000000	38910.000000		1
6627.133301	3181.437744	1.714559	4.107540	2319.156494	48358.300781	375.950928	234.253128	119.377693	90.442970	31.475721	190.716904	245.909668	128.641251	1.260976	0.000000	3.821326	3.502623	0.234152	0.613582	3.365330	4.684471	2.575131	2.369685	2.076923	1.956375	1.497976	2.280389	2.390776	2.109380	0.100707	0.000000	38933.000000		1
13935.920898	8687.089844	2.291218	3.207088	6391.178223	99998.000000	975.731934	641.417664	403.593567	131.194580	188.265335	897.889099	1259.460571	674.028198	2.594831	0.000000	4.144135	3.938874	0.360066	0.506111	3.805581	4.999991	2.989331	2.807141	2.605944	2.117916	2.274770	2.953223	3.100185	2.828678	0.414109	0.000000	38979.000000		1
14678.905273	3820.668945	2.130863	3.459955	3459.658936	66389.296875	536.419434	354.364746	208.796860	88.928856	61.292393	334.264954	464.996979	275.800354	1.691888	0.000000	4.166694	3.582139	0.328556	0.539070	3.539033	4.822098	2.729505	2.549450	2.319724	1.949043	1.787407	2.524091	2.667450	2.440595	0.228372	0.000000	39085.000000		1
11312.013672	3286.895508	1.702224	3.447620	2843.404541	62950.789062	447.857544	294.145508	169.602554	93.653145	55.587475	284.043182	355.857269	265.136780	2.626520	0.000000	4.053540	3.516786	0.231017	0.537519	3.453839	4.799001	2.651140	2.468562	2.229432	1.971522	1.744977	2.453384	2.551276	2.423470	0.419381	0.000000	39171.000000		1
12280.607422	2395.966309	2.621178	2.389898	2616.401123	50221.601562	400.781189	262.706787	118.224373	48.322186	44.630951	232.757523	270.437714	147.741928	1.096387	0.000000	4.089220	3.379481	0.418496	0.378379	3.417704	4.700891	2.602907	2.419471	2.072707	1.684147	1.649636	2.366904	2.432067	2.169504	0.039964	0.000000	39221.000000		1
23020.503906	6010.237793	3.401364	6.235320	5704.414062	99998.000000	910.184021	576.588196	301.904205	136.242661	112.685982	575.613770	785.924744	492.534760	1.044347	99998.000000	4.362115	3.778892	0.531653	0.794859	3.756211	4.999991	2.959129	2.760866	2.479869	2.134313	2.051870	2.760131	2.895381	2.692437	0.018845	4.999991	39288.000000		1
16358.555664	6040.572266	2.615010	3.780664	6156.391602	99998.000000	960.501343	620.146057	315.759430	138.996445	98.442192	497.345398	666.556274	381.766846	2.343275	0.000000	4.213745	3.781078	0.417473	0.577568	3.789326	4.999991	2.982498	2.792494	2.499356	2.143004	1.993181	2.696658	2.823837	2.581798	0.369823	0.000000	39370.000000		1
5702.875488	1727.232910	3.339689	4.687283	986.904358	22738.416016	155.389603	102.133430	48.590473	40.791695	19.211693	76.177597	115.011124	66.688934	0.811225	0.000000	3.756094	3.237351	0.523706	0.670921	2.994275	4.356760	2.191422	2.009168	1.686551	1.610572	1.283566	1.881827	2.060740	1.824054	0.000000	0.000000	39463.000000		1
7538.297852	1643.472412	1.572707	2.463907	2602.237549	49726.164062	418.167297	264.544708	119.741577	65.779228	35.342731	202.610886	252.046310	156.320892	1.028594	99998.000000	3.877273	3.215762	0.196648	0.391624	3.415347	4.696585	2.621350	2.422499	2.078245	1.818089	1.548300	2.306663	2.401480	2.194017	0.012244	4.999991	39496.000000		1
5876.168945	1328.931030	2.328223	2.941887	1183.989136	26101.884766	190.226593	118.680771	67.459869	27.143068	25.530273	134.306076	163.536835	127.127129	0.812653	0.000000	3.769094	3.123502	0.367025	0.468626	3.073348	4.416672	2.279271	2.074380	1.829046	1.433659	1.407055	2.128096	2.213616	2.104238	0.000000	0.000000	39531.000000		1
17429.310547	3507.086670	2.547168	3.213256	3274.699219	67364.812500	562.319763	327.548553	181.641464	69.963867	52.451313	304.352692	423.560760	238.591949	0.171375	0.000000	4.241280	3.544946	0.406058	0.506945	3.515172	4.828433	2.749983	2.515276	2.259215	1.844874	1.719756	2.483377	2.626916	2.377656	0.000000	0.000000	39554.000000		1
10391.258789	2249.494873	2.269632	3.607974	2943.474854	60741.351562	469.530060	290.519012	128.172516	70.074883	57.940369	304.513031	405.533234	191.703705	0.799620	0.000000	4.016668	3.352085	0.355955	0.557263	3.468860	4.783484	2.671663	2.463175	2.107795	1.845562	1.762981	2.483606	2.608027	2.282630	0.000000	0.000000	39597.000000		1
13076.606445	4207.406738	2.596508	4.378909	4269.636719	96074.234375	662.313049	421.081451	218.973206	120.318237	79.683807	428.325134	615.859619	267.184387	0.311498	99998.000000	4.116495	3.624015	0.414390	0.641366	3.630391	4.982607	2.821063	2.624366	2.340391	2.080332	1.901370	2.631773	2.789482	2.426811	0.000000	4.999991	39617.000000		1
8870.732422	2598.493896	1.452441	2.325139	3161.498291	60031.054688	509.948639	326.777618	152.355194	94.831131	55.211258	294.484711	423.708801	163.061935	1.605510	99998.000000	3.947959	3.414722	0.162098	0.366449	3.499893	4.778376	2.707526	2.514252	2.182857	1.976951	1.742028	2.469063	2.627068	2.212353	0.205613	4.999991	39686.000000		1
7680.008301	3647.696045	1.643633	2.115445	2806.963867	63176.816406	444.702881	286.519409	171.477463	98.149239	51.831482	331.131866	428.852478	266.108154	1.969462	99998.000000	3.885362	3.562019	0.215805	0.325402	3.448237	4.800558	2.648070	2.457154	2.234207	1.991887	1.714594	2.520001	2.632308	2.425058	0.294347	4.999991	39727.000000		1
5587.817871	2133.123779	2.565671	3.651147	1826.301147	43002.617188	266.120483	180.898285	104.874870	37.023369	53.885250	234.105118	323.000061	191.016037	0.488731	0.000000	3.747242	3.329016	0.409201	0.562429	3.261572	4.633495	2.425078	2.257434	2.020671	1.568476	1.731470	2.369411	2.509203	2.281070	0.000000	0.000000	39756.000000		1
6178.813477	1646.580811	2.007514	2.547168	1142.568359	25475.728516	177.866974	117.354759	74.339691	25.965080	22.588387	128.875610	142.265198	123.392723	0.705995	0.000000	3.790905	3.216583	0.302659	0.406058	3.057882	4.406126	2.250095	2.069501	1.871221	1.414390	1.353885	2.110171	2.153099	2.091290	0.000000	0.000000	39796.000000		1
11728.201172	4166.380859	2.254213	3.055985	2724.156250	53826.242188	451.292816	278.985840	128.261948	70.975334	47.119530	236.846558	337.024902	224.126129	0.216808	0.000000	4.069232	3.619759	0.352995	0.485151	3.435232	4.730994	2.654459	2.445582	2.108098	1.851107	1.673201	2.374467	2.527662	2.350492	0.000000	0.000000	39843.000000		1
6255.277832	2302.769531	2.371395	4.015028	1911.973511	52341.734375	284.672272	192.493134	141.790314	53.200661	55.464127	269.746948	381.674347	203.847473	0.148607	99998.000000	3.796247	3.362251	0.375004	0.603689	3.281482	4.718848	2.454345	2.284415	2.151647	1.725917	1.744012	2.430957	2.581693	2.309305	0.000000	4.999991	39879.000000		1
6080.441895	2028.322998	2.800035	3.910181	2641.157471	52039.027344	410.902008	271.291931	124.465866	69.714081	57.462387	263.721344	354.253754	239.695923	1.589762	99998.000000	3.783935	3.307137	0.447163	0.592197	3.421794	4.716329	2.613738	2.433437	2.095050	1.843320	1.759384	2.421145	2.549314	2.379661	0.201332	4.999991	39962.000000		1
7554.099121	4224.814453	1.529534	2.235711	4654.891113	91488.695312	727.370728	477.140717	242.076569	120.762291	81.916435	422.937866	515.653564	312.512238	0.978461	0.000000	3.878183	3.625808	0.184559	0.349416	3.667910	4.961368	2.861756	2.678647	2.383953	2.081931	1.913371	2.626276	2.712358	2.494867	0.000000	0.000000	40006.000000		1
13319.552734	1617.044800	3.447620	3.916348	2584.558594	55786.445312	432.337097	261.575043	160.921829	52.503735	49.170216	258.546814	361.660889	180.497391	1.560254	99998.000000	4.124490	3.208722	0.537519	0.592881	3.412386	4.746529	2.635823	2.417596	2.206615	1.720190	1.691702	2.412539	2.558301	2.256471	0.193195	4.999991	40054.000000		1
10146.456055	2832.885742	3.429117	5.637074	1940.430298	39813.601562	316.884979	196.976898	81.922607	78.169693	39.453354	164.668564	243.772629	114.819931	0.749747	99998.000000	4.006314	3.452229	0.535182	0.751054	3.287898	4.600031	2.500902	2.294415	1.913404	1.893038	1.596084	2.216611	2.386985	2.060017	0.000000	4.999991	40129.000000		1
13148.062500	5535.070312	2.254213	4.853805	4360.866211	84018.054688	669.513611	443.148682	239.726761	121.110756	82.490013	436.697510	626.412170	264.384338	2.130529	99998.000000	4.118862	3.743123	0.352995	0.686082	3.639573	4.924373	2.825759	2.646549	2.379717	2.083183	1.916401	2.640181	2.796860	2.422236	0.328487	4.999991	40312.000000		1
6769.414062	2274.047607	2.056854	1.893416	1216.800171	26544.638672	189.289139	122.137642	61.992401	46.114231	32.801727	138.614059	193.994919	94.285309	1.648119	0.000000	3.830551	3.356800	0.313203	0.277246	3.085219	4.423977	2.277126	2.086849	1.792338	1.663835	1.515897	2.141807	2.287790	1.974444	0.216989	0.000000	40357.000000		1
8107.694824	2793.423340	2.957305	3.731324	2742.655762	50576.613281	427.270508	279.386719	151.414658	55.531967	42.805378	211.877518	279.830780	174.120224	0.316222	0.000000	3.908897	3.446137	0.470896	0.571863	3.438171	4.703950	2.630703	2.446206	2.180168	1.744543	1.631498	2.326085	2.446896	2.240849	0.000000	0.000000	40434.000000		1
13703.379883	3189.985840	2.692104	3.641896	2804.191650	55873.171875	427.803986	283.552856	145.996521	75.021194	56.383080	276.549683	426.351562	254.701401	1.355310	99998.000000	4.136827	3.503789	0.430092	0.561327	3.447808	4.747203	2.631245	2.452634	2.164342	1.875184	1.751149	2.441773	2.629768	2.406031	0.132039	4.999991	40504.000000		1
7976.423340	1889.486938	2.988143	4.739707	1252.842896	26373.431641	217.246307	129.683548	72.125565	24.500305	26.702093	122.066711	129.628036	120.370659	0.007132	99998.000000	3.901808	3.276344	0.475401	0.675751	3.097897	4.421166	2.336952	2.112885	1.858089	1.389171	1.426545	2.086597	2.112699	2.080521	0.000000	4.999991	40655.000000		1
7797.008301	2620.622803	2.069189	2.565671	1769.668213	50717.253906	287.163910	179.510605	139.092041	42.691280	46.428772	221.612885	335.020447	190.627472	0.276600	0.000000	3.891928	3.418405	0.315800	0.409201	3.247892	4.705156	2.458130	2.254090	2.143302	1.630339	1.666787	2.345595	2.525071	2.280185	0.000000	0.000000	40802.000000		1
8235.827148	2107.414795	2.840123	2.886379	1516.545654	36938.214844	259.286926	155.229248	82.175468	32.021542	33.378387	145.139252	188.000137	87.905060	0.330523	99998.000000	3.915707	3.323750	0.453337	0.460353	3.180856	4.567476	2.413781	2.190974	1.914742	1.505442	1.523465	2.161785	2.274158	1.944014	0.000000	4.999991	40913.000000		1
7699.651367	1994.784302	0.607497	2.969640	2714.445557	52624.585938	395.939728	274.030273	131.512207	57.376041	52.898453	281.896881	364.815552	209.367355	1.535544	0.000000	3.886471	3.299896	0.000000	0.472704	3.433681	4.721189	2.597629	2.437799	2.118966	1.758731	1.723443	2.450090	2.562073	2.320909	0.186262	0.000000	40941.000000		1
8434.305664	2585.338623	2.408400	2.041435	1777.374512	35410.023438	270.049164	179.467422	90.544739	47.048603	22.819666	137.506989	172.658539	88.028404	0.079126	0.000000	3.926049	3.412518	0.381729	0.309936	3.249779	4.549126	2.431443	2.253986	1.956863	1.672547	1.358309	2.138325	2.237188	1.944623	0.000000	0.000000	40990.000000		1
7881.027832	3245.668945	2.744528	2.904882	3833.078125	75150.460938	595.155396	388.526398	189.147278	85.413399	56.944321	346.871277	458.999084	263.203278	2.360570	99998.000000	3.896583	3.511304	0.438468	0.463128	3.583548	4.875932	2.774630	2.589421	2.276800	1.931526	1.755450	2.540168	2.661812	2.420291	0.373017	4.999991	41029.000000		1
19538.744141	4993.195801	2.559503	2.528666	5083.139160	98734.976562	789.430969	516.057495	250.035706	104.304382	81.367531	416.233795	602.531738	308.256683	2.136125	0.000000	4.290896	3.698379	0.408156	0.402891	3.706132	4.994471	2.897314	2.712698	2.398002	2.018302	1.910451	2.619337	2.779980	2.488913	0.329627	0.000000	41069.000000		1
11228.922852	4080.332275	1.871829	3.663482	3479.098633	70720.656250	539.022095	358.148499	199.450058	111.113274	57.699837	289.954712	413.563293	322.990784	1.908402	99998.000000	4.050338	3.610696	0.272266	0.563894	3.541467	4.849546	2.731606	2.554063	2.299834	2.045766	1.761175	2.462330	2.616542	2.509190	0.280670	4.999991	41153.000000		1
22834.921875	6177.616699	1.332175	2.257297	6215.170410	99998.000000	979.204224	625.363708	314.396423	172.911392	115.202309	596.518433	733.957581	394.314575	3.316618	0.000000	4.358600	3.790821	0.124561	0.353589	3.793453	4.999991	2.990873	2.796133	2.497478	2.237824	2.061461	2.775624	2.865671	2.595843	0.520696	0.000000	41206.000000		1
6811.306641	968.324829	1.810155	3.327354	1564.430054	36899.433594	253.896545	160.095383	97.406059	56.845638	34.173992	166.136429	216.204010	157.400192	0.153147	99998.000000	3.833230	2.986021	0.257716	0.522099	3.194356	4.567019	2.404657	2.204379	1.988586	1.754697	1.533696	2.220465	2.334864	2.197005	0.000000	4.999991	41251.000000		1
16264.033203	6174.859863	1.958174	3.666565	3731.345459	79238.664062	546.793152	374.988800	189.360062	75.002693	72.430855	407.602417	475.494019	297.368011	3.346237	0.000000	4.211228	3.790627	0.291851	0.564259	3.571866	4.898937	2.737823	2.574018	2.277288	1.875077	1.859924	2.610237	2.677145	2.473294	0.524557	0.000000	41312.000000		1
13853.258789	5199.315918	2.377563	4.690367	3687.371338	67666.171875	569.656006	364.615112	185.918610	74.043648	51.547775	289.048096	411.450928	206.012253	1.145457	0.000000	4.141552	3.715946	0.376132	0.671207	3.566717	4.830371	2.755613	2.561835	2.269323	1.869488	1.712210	2.460970	2.614318	2.313893	0.058979	0.000000	41354.000000		1
19790.121094	8508.282227	2.294302	2.954222	6034.728516	99998.000000	966.822998	619.214722	296.711182	133.199005	105.642723	571.604919	809.869995	410.997620	3.151912	0.000000	4.296448	3.929842	0.360651	0.470443	3.780658	4.999991	2.985347	2.791841	2.472334	2.124501	2.023839	2.757096	2.908415	2.613839	0.498574	0.000000	41414.000000		1
11341.288086	2556.986816	1.785485	2.174036	2973.270020	59608.078125	472.983856	302.095398	162.500702	63.386250	42.453831	238.080048	285.662140	142.811020	1.691573	0.000000	4.054662	3.407728	0.251756	0.337267	3.473234	4.775305	2.674846	2.480144	2.210855	1.801995	1.627917	2.376723	2.455853	2.154762	0.228291	0.000000	41456.000000		1
4000.774902	1494.996582	1.322924	2.170952	1068.682007	18456.197266	160.255737	110.811066	54.724030	39.231323	20.442104	91.525368	111.477158	133.325439	1.125872	0.000000	3.602144	3.174640	0.121535	0.336650	3.028848	4.266142	2.204813	2.044583	1.738178	1.593633	1.310526	1.961542	2.047186	2.124913	0.051489	0.000000	41547.000000		1
7275.150391	3994.400635	2.069189	2.941887	2242.062988	43212.894531	349.076141	227.789612	125.289223	77.756470	36.631733	204.112671	297.294006	144.377563	2.735346	0.000000	3.861842	3.601452	0.315800	0.468626	3.350648	4.635613	2.542920	2.357534	2.097914	1.890737	1.563857	2.309870	2.473186	2.159500	0.437012	0.000000	41642.000000		1
3888.501953	1491.070923	2.544085	2.386814	1357.511108	28845.332031	203.449661	130.710434	66.661179	37.088127	22.656229	151.676773	182.797867	124.629303	0.432556	99998.000000	3.589782	3.173498	0.405532	0.377819	3.132743	4.460075	2.308457	2.116310	1.823873	1.569235	1.355188	2.180919	2.261971	2.095620	0.000000	4.999991	41669.000000		1
4411.121582	1229.486694	1.557288	1.788568	1023.458984	22611.873047	157.418701	108.004868	47.702354	51.652622	21.580004	98.639549	121.576401	75.326485	1.145449	0.000000	3.644549	3.089724	0.192369	0.252506	3.010070	4.354337	2.197056	2.033443	1.678540	1.713092	1.334051	1.994051	2.084849	1.876948	0.058976	0.000000	41726.000000		1
13409.440430	3763.801758	2.722941	3.984190	4763.204590	92405.125000	782.486389	482.531097	220.521240	79.942841	83.371964	395.609772	503.762634	286.328217	0.945406	0.000000	4.127411	3.575627	0.435038	0.600340	3.677899	4.965696	2.893477	2.683525	2.343450	1.902780	1.921020	2.597267	2.702226	2.456864	0.000000	0.000000	41777.000000		1
12332.959961	2567.366699	2.852458	4.085954	3984.406250	80934.156250	646.138855	402.196625	196.187454	72.181076	71.983711	337.731079	477.109894	274.828979	2.464253	99998.000000	4.091067	3.409488	0.455219	0.611293	3.600364	4.908132	2.810326	2.604438	2.292671	1.858423	1.857234	2.528571	2.678618	2.439063	0.391685	4.999991	41878.000000		1
9775.796875	2248.415527	1.853327	3.626477	1967.255737	37388.976562	302.906403	205.747055	88.287437	66.503906	45.445057	168.544830	227.465820	161.541656	0.538889	99998.000000	3.990152	3.351876	0.267952	0.559485	3.293861	4.572743	2.481308	2.313334	1.945899	1.822847	1.657487	2.226715	2.356916	2.208285	0.000000	4.999991	41920.000000		1
11349.315430	2650.368652	3.176251	4.008861	2483.239258	48912.613281	384.681000	254.716827	112.932678	76.843689	40.507992	174.866486	240.765991	129.948746	0.982164	0.000000	4.054970	3.423306	0.501915	0.603021	3.395019	4.689421	2.585101	2.406058	2.052820	1.885608	1.607541	2.242707	2.381595	2.113772	0.000000	0.000000	41945.000000		1
6194.527832	1493.590332	3.407531	3.543216	1377.395142	29089.308594	212.056381	141.404846	83.390465	47.921299	24.284443	115.319496	140.751083	139.153717	0.635041	0.000000	3.792008	3.174232	0.532440	0.549398	3.139059	4.463733	2.326451	2.150464	1.921116	1.680529	1.385328	2.061903	2.148452	2.143495	0.000000	0.000000	42034.000000		1
10389.026367	2651.494141	2.235711	2.355976	2145.412598	44263.621094	360.085083	220.178940	94.143463	50.931030	37.732628	194.636337	282.760345	154.994873	1.123361	99998.000000	4.016575	3.423491	0.349416	0.372171	3.331511	4.646047	2.556405	2.342776	1.973790	1.706982	1.576717	2.289224	2.451418	2.190317	0.050519	4.999991	42083.000000		1
15256.282227	4676.067383	2.013681	3.731324	5092.788574	99998.000000	814.535645	519.465027	253.483322	102.275276	95.645241	503.469696	624.694519	378.784882	1.315284	99998.000000	4.183449	3.669881	0.303991	0.571863	3.706956	4.999991	2.910910	2.715556	2.403949	2.009771	1.980663	2.701973	2.795668	2.578393	0.119020	4.999991	42129.000000		1
23968.582031	8846.478516	2.892547	2.954222	8775.950195	99998.000000	1351.038330	885.723755	401.549042	199.221863	143.116318	778.721130	1026.582764	627.583984	2.973566	99998.000000	4.379642	3.946770	0.461280	0.470443	3.943294	4.999991	3.130668	2.947298	2.603739	2.299337	2.155689	2.891382	3.011394	2.797672	0.473278	4.999991	42196.000000		1
5850.416504	2320.519531	0.915870	2.386814	1553.501221	27430.990234	256.554718	166.136429	69.470467	21.058851	29.730326	128.610413	192.030579	51.134556	1.956911	99998.000000	3.767187	3.365585	0.000000	0.377819	3.191312	4.438241	2.409180	2.220465	1.841800	1.323435	1.473200	2.109276	2.283370	1.708714	0.291571	4.999991	42261.000000		1
17661.248047	2512.827637	2.692104	5.757340	3785.943115	69273.632812	595.226318	385.353241	205.941330	110.222076	59.685764	297.691803	388.631256	210.446671	1.379859	99998.000000	4.247021	3.400163	0.430092	0.760222	3.578174	4.840568	2.774682	2.585859	2.313744	2.042269	1.775871	2.473767	2.589538	2.323142	0.139835	4.999991	42316.000000		1
14243.471680	2757.306396	2.941887	3.459955	3027.768799	53276.101562	466.680695	308.821014	135.894196	57.499393	53.317844	262.962738	339.778656	217.789047	1.554768	0.000000	4.153616	3.440485	0.468626	0.539070	3.481123	4.726532	2.669020	2.489707	2.133201	1.759663	1.726873	2.419894	2.531196	2.338036	0.191665	0.000000	42354.000000		1
5011.155762	1392.132324	1.810155	2.994310	1152.491821	21051.503906	185.267944	124.530624	53.842079	18.656620	14.413395	100.893761	140.661667	69.837433	0.230331	0.000000	3.699938	3.143681	0.257716	0.476297	3.061638	4.323283	2.267800	2.095276	1.731122	1.270833	1.158766	2.003864	2.148176	1.844088	0.000000	0.000000	42443.000000		1
16145.003906	4263.330566	1.742312	1.985928	4356.801758	84572.695312	705.186279	448.104248	227.885208	101.405663	72.177986	365.003662	467.701416	320.209259	1.170623	0.000000	4.208038	3.629749	0.241126	0.297963	3.639168	4.927230	2.848304	2.651379	2.357716	2.006062	1.858405	2.562297	2.669969	2.505434	0.068417	0.000000	42462.000000		1
13496.374023	2712.262451	2.260381	3.176251	2577.308594	56046.261719	412.166351	263.576416	143.295166	47.674603	37.319405	207.258087	277.123260	165.954483	2.736199	99998.000000	4.130217	3.433332	0.354182	0.501915	3.411166	4.748547	2.615072	2.420907	2.156232	1.678287	1.571935	2.316511	2.442673	2.219989	0.437148	4.999991	42483.000000		1
13420.760742	5681.539062	1.942755	3.657314	4108.030273	79129.937500	645.910645	419.992889	220.030930	82.545517	72.424690	322.253784	469.585571	262.654358	0.971662	0.000000	4.127777	3.754466	0.288418	0.563162	3.613634	4.898341	2.810173	2.623242	2.342484	1.916693	1.859887	2.508198	2.671715	2.419385	0.000000	0.000000	42561.000000		1
9142.927734	1436.041626	2.340558	2.837040	1680.995361	39555.140625	263.545563	175.446228	120.358322	44.233150	39.222073	209.688065	266.410370	155.216904	0.623689	99998.000000	3.961085	3.157167	0.369319	0.452865	3.225567	4.597203	2.420856	2.244144	2.080476	1.645748	1.593531	2.321574	2.425551	2.190939	0.000000	4.999991	42603.000000		1
6149.104492	2188.782227	2.241878	2.898715	1465.380371	30506.810547	232.779099	149.428726	73.337479	60.863750	27.537786	139.246216	210.970901	126.809502	0.354587	0.000000	3.788812	3.340203	0.350612	0.462205	3.165950	4.484397	2.366944	2.174434	1.865326	1.784359	1.439929	2.143783	2.324223	2.103152	0.000000	0.000000	42630.000000		1
10510.041992	3387.937256	2.362144	3.583304	2474.823730	51616.500000	402.002350	254.445450	124.669388	51.128387	38.407967	209.358109	268.476471	220.203613	0.291895	0.000000	4.021605	3.529935	0.373306	0.554284	3.393544	4.712789	2.604228	2.405595	2.095760	1.708662	1.584421	2.320890	2.428906	2.342824	0.000000	0.000000	42689.000000		1
13424.976562	2865.465576	3.385945	5.856020	3476.785889	69556.390625	560.343079	356.683716	190.460953	112.571884	84.210739	401.114227	494.579285	302.635040	1.289077	99998.000000	4.127913	3.457195	0.529680	0.767603	3.541178	4.842337	2.748454	2.552283	2.279806	2.051430	1.925367	2.603268	2.694236	2.480919	0.110279	4.999991	42742.000000		1
6913.952148	2024.542358	2.312804	2.667434	1581.042114	33723.890625	271.076050	163.783539	79.005386	44.310242	27.115314	138.213165	231.749130	98.759819	0.914761	0.000000	3.839726	3.306327	0.364139	0.426094	3.198943	4.527938	2.433091	2.214270	1.897657	1.646504	1.433215	2.140549	2.365018	1.994580	0.000000	0.000000	42844.000000		1
5593.643066	1633.955933	3.244093	5.689498	1182.188232	26943.679688	174.743134	120.577271	55.491879	67.410530	33.810112	129.822311	186.245483	148.198318	0.264338	0.000000	3.747695	3.213240	0.511093	0.755074	3.072687	4.430457	2.242400	2.081265	1.744229	1.828728	1.529047	2.113349	2.270086	2.170843	0.000000	0.000000	42883.000000		1
18169.980469	5565.448242	2.087691	3.398280	6004.868652	99998.000000	961.768799	610.342834	368.580780	153.314240	126.590561	748.179810	937.172852	548.384338	1.694314	0.000000	4.259355	3.745500	0.319666	0.531259	3.778503	4.999991	2.983071	2.785574	2.566533	2.185582	2.102401	2.874006	2.971820	2.739085	0.228994	0.000000	42962.000000		1
16832.652344	3708.454834	2.266548	4.156880	3804.581299	74526.179688	598.377930	386.127258	200.307327	117.419518	68.113625	314.217560	412.123169	281.838318	4.399605	0.000000	4.226152	3.569193	0.355365	0.618767	3.580307	4.872309	2.776976	2.586730	2.301697	2.069740	1.833234	2.497231	2.615027	2.450000	0.643414	0.000000	42996.000000		1
12236.315430	2042.051758	2.189455	3.916348	2505.062744	47910.937500	398.567078	259.727905	128.126266	45.472813	39.595207	190.016891	282.578400	144.343643	0.367637	0.000000	4.087651	3.310067	0.340336	0.592881	3.398818	4.680435	2.600502	2.414519	2.107638	1.657752	1.597643	2.278792	2.451139	2.159398	0.000000	0.000000	43076.000000		1
7424.816406	2703.199219	2.001346	3.574053	1794.797607	36298.820312	271.384430	184.259552	110.468773	77.901405	47.998394	188.542877	256.378967	171.881424	0.890509	0.000000	3.870686	3.431878	0.301322	0.553161	3.254015	4.559893	2.433585	2.265430	2.043240	1.891545	1.681227	2.275410	2.408882	2.235229	0.000000	0.000000	43163.000000		1
9079.988281	2675.232910	1.214993	2.658183	1513.563721	30033.906250	249.332611	152.497055	84.099724	39.404015	31.000826	135.024582	170.857635	79.677643	0.580974	0.000000	3.958085	3.427361	0.084574	0.424585	3.180001	4.477612	2.396779	2.183261	1.924795	1.595541	1.491373	2.130413	2.232634	1.901336	0.000000	0.000000	43182.000000		1
19742.464844	6684.065430	2.793867	4.634860	4954.976074	99998.000000	808.691956	507.130096	267.033264	124.416527	88.626648	472.619965	602.294250	320.135254	1.491708	99998.000000	4.295402	3.825041	0.446206	0.666037	3.695042	4.999991	2.907783	2.705119	2.426565	2.094878	1.947564	2.674512	2.779809	2.505333	0.173684	4.999991	43220.000000		1
5724.029785	2292.405029	2.454656	3.706654	1735.059448	37120.074219	288.119873	179.800476	79.656059	70.247566	34.633469	185.437546	227.323975	129.834656	0.510248	0.000000	3.757702	3.360291	0.389991	0.568982	3.239314	4.569609	2.459573	2.254791	1.901219	1.846631	1.539496	2.268198	2.356645	2.113391	0.000000	0.000000	43327.000000		1
8415.054688	1166.945312	2.118529	3.373610	1668.404419	45804.136719	284.000000	171.310944	132.591522	50.712082	49.022194	290.164398	350.056763	234.641678	1.140058	99998.000000	3.925057	3.067050	0.326034	0.528095	3.222301	4.660905	2.453318	2.233785	2.122516	1.705111	1.690393	2.462644	2.544138	2.370405	0.056927	4.999991	43402.000000		1
12004.483398	6550.212891	1.692973	2.975808	6173.120605	99998.000000	1005.218628	629.992432	309.120148	143.474030	106.651108	597.724182	710.851135	390.666534	1.695205	0.000000	4.079343	3.816255	0.228650	0.473605	3.790505	4.999991	3.002260	2.799335	2.490127	2.156773	2.027965	2.776501	2.851779	2.591806	0.229222	0.000000	43494.000000		1
10562.625977	2316.581543	2.164785	3.219423	1821.064941	34721.937500	275.251434	187.836700	75.095207	41.587299	32.175732	135.666000	160.311249	101.140465	0.518120	0.000000	4.023772	3.364848	0.335415	0.507778	3.260325	4.540604	2.439730	2.273780	1.875612	1.618961	1.507528	2.132471	2.204964	2.004925	0.000000	0.000000	43555.000000		1
28789.210938	6312.055664	1.853327	3.712821	5956.466309	99998.000000	958.657288	608.538818	316.462524	105.032143	110.231323	579.767578	735.391541	401.774139	2.002389	99998.000000	4.459230	3.800171	0.267952	0.569704	3.774989	4.999991	2.981663	2.784288	2.500322	2.021322	2.042305	2.763254	2.866519	2.603982	0.301548	4.999991	43614.000000		1
6949.945312	2484.155029	2.898715	4.545431	1326.346924	32025.164062	206.006088	135.206528	81.860931	60.163742	25.221899	125.017853	152.870178	91.556206	0.156120	0.000000	3.841981	3.395179	0.462205	0.657575	3.122657	4.505491	2.313880	2.130998	1.913077	1.779335	1.401778	2.096972	2.184323	1.961688	0.000000	0.000000	43674.000000		1
6909.125977	1235.317993	2.328223	2.377563	1419.744019	29748.439453	237.756256	146.681122	67.999527	61.104282	25.027624	109.876694	142.860367	65.603455	1.218128	0.000000	3.839423	3.091779	0.367025	0.376132	3.152210	4.473464	2.376132	2.166374	1.832506	1.786072	1.398420	2.040905	2.154912	1.816927	0.085693	0.000000	43751.000000		1
8533.892578	1420.610596	2.830872	2.513247	1790.548218	36810.988281	285.464783	178.079742	72.088562	54.150452	22.955351	144.170959	190.513382	75.508430	0.444316	0.000000	3.931147	3.152475	0.451920	0.400235	3.252986	4.565978	2.455553	2.250614	1.857866	1.733602	1.360884	2.158878	2.279926	1.877995	0.000000	0.000000	43776.000000		1
16233.389648	5869.249023	2.322055	4.446751	3211.615234	63614.667969	515.292725	327.826111	175.631256	96.576530	54.551338	269.148712	354.290741	229.824875	1.574019	99998.000000	4.210409	3.768583	0.365873	0.648043	3.506723	4.803557	2.712054	2.515644	2.244602	1.984872	1.736805	2.429992	2.549360	2.361397	0.197010	4.999991	43905.000000		1
21881.875000	3690.044922	2.211041	4.489923	4415.666992	86477.460938	690.276428	440.462738	195.897583	88.339867	74.765244	411.469421	496.198242	305.922302	1.275098	0.000000	4.340085	3.567032	0.344597	0.652239	3.644996	4.936903	2.839023	2.643909	2.292029	1.946157	1.873700	2.614338	2.695655	2.485611	0.105544	0.000000	43926.000000		1
15828.689453	7286.276367	1.335259	5.387291	8593.855469	99998.000000	1372.800293	882.319336	456.640045	188.817322	206.687592	977.711731	1229.116577	643.619446	1.685024	0.000000	4.199445	3.862506	0.125565	0.731370	3.934188	4.999991	3.137607	2.945626	2.659574	2.276042	2.315314	2.990211	3.089593	2.808629	0.226606	0.000000	43985.000000		1
9463.479492	993.790344	1.359929	2.269632	1484.018433	31627.775391	258.210693	152.934937	88.238098	52.707264	20.056637	134.034698	190.356110	114.197014	0.577361	0.000000	3.976051	2.997295	0.133516	0.355955	3.171439	4.500069	2.411974	2.184507	1.945656	1.721870	1.302258	2.127217	2.279567	2.057655	0.000000	0.000000	44091.000000		1
7286.184082	3008.128662	3.355108	4.767460	1998.244263	40971.699219	310.526337	203.930725	111.310631	65.806984	45.830524	193.788315	253.995224	144.645844	1.958082	0.000000	3.862500	3.478297	0.525706	0.678287	3.300649	4.612484	2.492098	2.309483	2.046537	1.818272	1.661155	2.287328	2.404825	2.160306	0.291831	0.000000	44134.000000		1
13174.958984	2606.588867	3.154665	4.693450	3468.835938	66511.648438	549.960144	346.840424	145.870087	69.220680	59.534660	342.295013	451.767731	229.161880	1.233724	0.000000	4.119749	3.416073	0.498953	0.671492	3.540184	4.822898	2.740331	2.540130	2.163966	1.840236	1.774770	2.534400	2.654915	2.360142	0.091218	0.000000	44194.000000		1
7541.764160	2747.626709	1.615879	2.448488	2164.741455	43973.035156	331.471069	206.104767	91.368095	55.461040	24.290609	133.217514	185.394379	171.443542	1.684371	0.000000	3.877473	3.438958	0.208409	0.388898	3.335406	4.643187	2.520446	2.314088	1.960795	1.743988	1.385438	2.124561	2.268096	2.234121	0.226438	0.000000	44232.000000		1
8371.197266	2086.732178	1.711475	3.296517	1958.013794	41864.734375	323.151154	204.507385	88.857933	34.433025	43.052078	208.590256	236.451843	179.371826	0.430654	0.000000	3.922788	3.319467	0.233371	0.518055	3.291816	4.621848	2.509406	2.310709	1.948696	1.536975	1.633994	2.319294	2.373743	2.253754	0.000000	0.000000	44298.000000		1
6255.089844	1391.438477	1.538786	2.263464	1332.523560	28771.927734	212.685455	138.234756	88.071579	44.078960	21.715689	145.934860	208.901718	139.314072	0.050340	0.000000	3.796234	3.143464	0.187178	0.354774	3.124675	4.458969	2.327738	2.140617	1.944836	1.644231	1.336774	2.164159	2.319942	2.143995	0.000000	0.000000	44360.000000		1
7733.125488	3081.173096	2.346725	3.848506	2111.510010	42041.242188	352.002625	214.341431	124.916092	67.277931	28.499914	169.670395	234.620102	151.954315	0.330573	99998.000000	3.888355	3.488716	0.370462	0.585292	3.324593	4.623675	2.546546	2.331106	2.096618	1.827873	1.454844	2.229606	2.370365	2.181713	0.000000	4.999991	44404.000000		1
6736.199219	1337.275635	1.810155	2.954222	1297.954834	28738.123047	212.518936	133.562897	70.188980	33.214951	22.079569	142.154190	161.621826	121.801514	1.423320	99998.000000	3.828415	3.126221	0.257716	0.470443	3.113260	4.458458	2.327398	2.125686	1.846269	1.521334	1.343991	2.152760	2.208500	2.085653	0.153303	4.999991	44472.000000		1
9335.559570	5508.217285	2.815454	3.490792	4368.871582	84692.195312	687.053894	437.955658	203.520584	106.490753	76.399628	407.630188	561.308289	280.318024	0.994689	99998.000000	3.970140	3.741011	0.449548	0.542924	3.640369	4.927844	2.836991	2.641430	2.308608	2.027312	1.883091	2.610266	2.749202	2.447651	0.000000	4.999991	44515.000000		1
7004.034180	1510.911743	1.828657	3.194753	1467.434082	30134.613281	217.724289	138.530792	61.354065	18.169388	20.627129	117.040222	156.101944	66.618011	0.281137	0.000000	3.845348	3.179239	0.262132	0.504437	3.166559	4.479065	2.337907	2.141546	1.787843	1.259340	1.314439	2.068335	2.193408	1.823592	0.000000	0.000000	44529.000000		1
3023.686035	1999.582520	3.768329	4.631775	1469.746948	29332.736328	236.667694	151.559586	77.170563	54.403320	25.847898	143.973602	204.118835	121.187851	0.749183	0.000000	3.480537	3.300939	0.576149	0.665747	3.167243	4.467352	2.374139	2.180583	1.887452	1.735625	1.412425	2.158283	2.309883	2.083459	0.000000	0.000000	44626.000000		1
6098.309082	1724.053589	2.809286	2.541001	939.572021	19570.310547	147.273193	96.564194	45.704090	34.368267	14.268459	67.080566	86.375519	59.318798	0.979677	0.000000	3.785209	3.236551	0.448596	0.405005	2.972930	4.291598	2.168124	1.984816	1.659955	1.536158	1.154377	1.826597	1.936391	1.773192	0.000000	0.000000	44681.000000		1
11631.307617	5137.212891	1.989012	3.188586	3618.249268	75088.757812	596.567749	366.897064	188.746399	102.441803	67.435196	350.824615	469.995697	236.245224	1.213092	0.000000	4.065629	3.710727	0.298637	0.503598	3.558498	4.875575	2.775660	2.564544	2.275879	2.010477	1.828887	2.545090	2.672094	2.373363	0.083894	0.000000	44770.000000		1
6077.540039	2565.303711	2.130863	4.163047	1527.659546	30678.337891	228.683899	157.936768	85.946884	66.836952	24.099419	127.342995	192.668915	103.481018	0.104268	0.000000	3.783728	3.409139	0.328556	0.619411	3.184026	4.486832	2.359236	2.198483	1.934230	1.825017	1.382007	2.104975	2.284812	2.014861	0.000000	0.000000	44889.000000		1
14404.908203	3458.900146	2.380646	3.478457	2961.483887	56430.648438	475.543365	301.768494	144.281967	72.363014	40.218121	221.070145	312.099030	143.332184	0.610517	0.000000	4.158511	3.538938	0.376695	0.541387	3.471509	4.751515	2.677190	2.479674	2.159212	1.859517	1.604422	2.344530	2.494292	2.156344	0.000000	0.000000	44935.000000		1
9125.880859	1422.124756	2.402232	1.668303	1797.344849	35466.632812	262.247314	181.123398	105.019806	37.621613	27.272585	133.766418	183.550293	96.915741	1.356839	99998.000000	3.960275	3.152938	0.380615	0.222275	3.254632	4.549820	2.418711	2.257975	2.021271	1.575437	1.435726	2.126347	2.263755	1.986394	0.132528	4.999991	44963.000000		1
10988.333008	2168.972412	2.420735	2.886379	2830.011719	54851.742188	422.237854	285.033051	149.740189	67.913177	59.633339	239.557159	281.755035	155.654800	0.432853	0.000000	4.040932	3.336254	0.383947	0.460353	3.451788	4.739191	2.625557	2.454895	2.175338	1.831954	1.775489	2.379409	2.449872	2.192163	0.000000	0.000000	44991.000000		1
10279.556641	2215.536865	2.494745	5.088169	2477.111816	48056.894531	418.303009	253.955139	149.718597	46.336258	45.935371	271.924072	381.760681	175.594254	0.647844	0.000000	4.011974	3.345479	0.397026	0.706562	3.393946	4.681756	2.621491	2.404757	2.175276	1.665921	1.662147	2.434448	2.581791	2.244510	0.000000	0.000000	45085.000000		1
11105.940430	2027.283813	2.497828	4.030447	3012.097412	54859.632812	472.163574	308.713074	137.115356	75.166130	37.766548	240.281845	288.835297	223.077667	0.013092	0.000000	4.045555	3.306915	0.397563	0.605353	3.478869	4.739253	2.674093	2.489555	2.137086	1.876022	1.577107	2.380721	2.460650	2.348456	0.000000	0.000000	45156.000000		1
19466.939453	5672.790527	1.918085	3.564802	5106.659180	99998.000000	817.227783	515.058411	267.597595	156.897537	89.058372	478.475983	625.891052	379.309113	3.306694	99998.000000	4.289298	3.753797	0.282868	0.552035	3.708137	4.999991	2.912343	2.711856	2.427482	2.195616	1.949675	2.679860	2.796499	2.578993	0.519394	4.999991	45176.000000		1
15716.795898	4234.349609	3.669649	4.964819	3277.844727	65805.703125	505.720825	336.004181	157.144241	71.240532	51.520023	272.608673	340.013031	228.973770	2.274142	99998.000000	4.196364	3.626787	0.564625	0.695903	3.515588	4.818264	2.703911	2.526345	2.196298	1.852727	1.711976	2.435540	2.531496	2.359786	0.356818	4.999991	45310.000000		1
18607.039062	5503.995605	3.509295	3.379778	3614.598145	69762.507812	579.348145	361.000946	188.336258	97.103851	65.399933	305.891479	451.268158	201.488403	2.505661	99998.000000	4.269677	3.740678	0.545220	0.528888	3.558060	4.843622	2.762940	2.557508	2.274934	1.987236	1.815577	2.485567	2.654435	2.304250	0.398922	4.999991	45370.000000		1
5978.580078	2629.278809	2.069189	3.574053	1744.619019	36358.292969	259.505859	167.169479	88.645157	39.391678	30.692451	139.755035	170.987152	95.879608	0.261715	99998.000000	3.776598	3.419837	0.315800	0.553161	3.241701	4.560604	2.414147	2.223157	1.947655	1.595405	1.487032	2.145367	2.232964	1.981726	0.000000	4.999991	45396.000000		1
7862.355957	1393.671021	2.605759	3.941018	1609.912109	35732.769531	257.057373	169.346603	72.088562	24.694580	38.343208	181.906662	264.223999	117.259163	0.304180	0.000000	3.895553	3.144160	0.415934	0.595608	3.206802	4.553067	2.410030	2.228776	1.857866	1.392602	1.583688	2.259849	2.421972	2.069147	0.000000	0.000000	45464.000000		1
6568.048828	2493.779541	3.469206	4.514594	1407.708252	23983.107422	215.997391	145.059067	63.888901	16.245136	32.450184	127.420082	171.597733	89.792305	0.929245	0.000000	3.817436	3.396858	0.540230	0.654619	3.148513	4.379905	2.334449	2.161545	1.805425	1.210723	1.511217	2.105238	2.234512	1.953239	0.000000	0.000000	45567.000000		1
21969.960938	4682.731445	1.430855	2.331306	4038.245361	75468.640625	641.750732	412.308197	211.279282	93.921432	59.056683	326.200958	431.245453	205.710037	1.095636	0.000000	4.341829	3.670499	0.155596	0.367599	3.606193	4.877767	2.807366	2.615222	2.324857	1.972765	1.771269	2.513485	2.634725	2.313256	0.039666	0.000000	45673.000000		1
16221.533203	7605.504883	3.173167	3.521630	4803.478027	96047.203125	776.849304	482.065460	232.541656	102.491142	85.579918	418.364655	559.528992	303.896301	2.114126	99998.000000	4.210092	3.881128	0.501493	0.546744	3.681556	4.982485	2.890337	2.683106	2.366501	2.010686	1.932372	2.621555	2.747823	2.482725	0.325131	4.999991	45771.000000		1
13175.323242	4597.376465	2.251129	5.606237	3497.850830	71895.921875	561.468628	360.254700	199.628906	74.857758	69.852852	367.927032	448.896759	311.593292	1.659461	0.000000	4.119761	3.662510	0.352400	0.748671	3.543801	4.856704	2.749326	2.556610	2.300223	1.874237	1.844184	2.565762	2.652147	2.493588	0.219967	0.000000	45858.000000		1
6616.417480	3646.110840	1.251998	4.391244	2861.049561	70828.593750	462.832184	290.238403	212.229065	106.792953	64.820190	337.031067	462.011902	221.474121	1.320430	99998.000000	3.820623	3.561830	0.097604	0.642588	3.456525	4.850209	2.665424	2.462755	2.326805	2.028543	1.811710	2.527670	2.664653	2.345323	0.120715	4.999991	45911.000000		1
8896.370117	2185.081787	3.200921	3.416783	2166.511475	40485.976562	359.943237	220.909790	122.467598	38.392548	31.537395	202.863754	263.095337	161.180862	0.374429	0.000000	3.949213	3.339468	0.505275	0.533617	3.335761	4.607305	2.556234	2.344215	2.088021	1.584247	1.498826	2.307204	2.420113	2.207314	0.000000	0.000000	45964.000000		1
8101.721680	4539.630371	2.815454	3.262596	3673.886230	66639.523438	558.736450	373.607300	186.427429	74.305771	51.338081	262.296661	376.570770	230.534134	0.734661	0.000000	3.908577	3.657021	0.449548	0.513563	3.565126	4.823732	2.747207	2.572415	2.270510	1.871023	1.710440	2.418793	2.575847	2.362735	0.000000	0.000000	46109.000000		1
15781.464844	4958.269531	3.049818	5.948532	4496.720215	82370.093750	672.655945	456.707886	205.549683	95.349205	54.239880	332.753906	434.850342	268.134155	0.837763	0.000000	4.198147	3.695330	0.484274	0.774410	3.652896	4.915770	2.827793	2.659638	2.312917	1.979317	1.734319	2.522123	2.638340	2.428352	0.000000	0.000000	46157.000000		1
14247.005859	2317.392578	2.855542	4.045865	2832.423340	52412.421875	428.248047	280.647980	137.830780	65.970421	55.939022	259.919098	359.406677	235.202927	0.852443	0.000000	4.153724	3.365000	0.455689	0.607011	3.452158	4.719434	2.631696	2.448162	2.139346	1.819349	1.747715	2.414838	2.555586	2.371443	0.000000	0.000000	46226.000000		1
9056.330078	5967.731445	2.155533	3.709738	4315.603027	82006.148438	687.217346	446.380432	260.896637	114.160011	86.998436	412.295868	546.318237	329.340210	1.351071	99998.000000	3.956952	3.775809	0.333555	0.569343	3.635041	4.913846	2.837094	2.649705	2.416468	2.057514	1.939511	2.615209	2.737446	2.517645	0.130678	4.999991	46306.000000		1
5073.573730	3041.747559	2.223376	3.601807	1787.544678	37178.218750	301.463226	183.389938	121.209435	41.849419	30.985407	125.545174	165.340820	101.492012	0.803617	0.000000	3.705314	3.483123	0.347013	0.556520	3.252257	4.570289	2.479234	2.263376	2.083536	1.621689	1.491157	2.098800	2.218380	2.006432	0.000000	0.000000	46336.000000		1
4722.758301	2717.967285	1.874913	3.197837	2105.629150	41054.335938	323.515045	212.472687	114.967949	22.054899	32.225071	188.545959	241.493744	116.173691	0.774446	99998.000000	3.674196	3.434244	0.272981	0.504856	3.323382	4.613359	2.509894	2.327303	2.060577	1.343505	1.508194	2.275417	2.382906	2.065108	0.000000	4.999991	46371.000000		1
14223.127930	4761.872559	2.155533	2.399149	3140.951416	64066.152344	523.671265	316.564270	188.767990	68.690277	45.253864	258.469727	328.035797	156.610764	0.519840	99998.000000	4.152995	3.677778	0.333555	0.380057	3.497061	4.806629	2.719059	2.500462	2.275928	1.836895	1.655656	2.412410	2.515921	2.194822	0.000000	4.999991	46398.000000		1
14239.774414	4250.178223	2.605759	2.741444	4026.462402	77615.554688	649.475464	414.442139	195.524460	114.511559	70.787224	343.176941	436.916443	219.781143	1.672237	0.000000	4.153503	3.628407	0.415934	0.437979	3.604924	4.889949	2.812563	2.617464	2.291201	2.058849	1.849955	2.535518	2.640399	2.341990	0.223298	0.000000	46447.000000		1
5052.961914	1693.515259	2.291218	2.929552	1090.841797	31259.779297	206.508728	116.071930	91.568535	31.753258	35.916306	153.027451	213.721603	136.662048	0.832830	99998.000000	3.703546	3.228789	0.360066	0.466801	3.037762	4.494986	2.314938	2.064727	1.961746	1.501788	1.555292	2.184769	2.329849	2.135648	0.000000	4.999991	46541.000000		1
4151.767090	1408.753662	3.167000	4.218554	829.568909	16286.495117	118.150368	87.245140	32.280579	26.773020	18.934156	65.908745	93.532883	113.524757	0.103516	0.000000	3.618233	3.148835	0.500648	0.625164	2.918853	4.211828	2.072435	1.940741	1.508941	1.427697	1.277246	1.818943	1.970964	2.055091	0.000000	0.000000	46577.000000		1
14069.909180	4870.287598	1.165653	3.558635	4646.688477	95806.570312	749.052490	472.379425	251.707092	95.198097	75.274063	398.042816	565.520691	262.552612	1.454629	0.000000	4.148291	3.687555	0.066569	0.551283	3.667144	4.981395	2.874512	2.674291	2.400895	1.978628	1.876645	2.599930	2.752449	2.419216	0.162752	0.000000	46600.000000		1
15661.372070	2680.894531	1.964342	2.689020	3704.908691	70291.906250	604.418945	374.254883	191.302811	73.325142	59.136860	286.978882	386.207428	224.736710	1.641072	0.000000	4.194830	3.428280	0.293217	0.429594	3.568778	4.846905	2.781338	2.573168	2.281721	1.865253	1.771858	2.457850	2.586821	2.351674	0.215128	0.000000	46634.000000		1
8948.093750	5121.310059	3.092990	5.217686	3190.485352	66564.992188	540.770569	326.006683	149.095688	79.523453	57.807766	268.383942	359.622528	215.611923	1.843731	0.000000	3.951730	3.709381	0.490378	0.717478	3.503857	4.823246	2.733013	2.513227	2.173465	1.900495	1.761986	2.428756	2.555847	2.333673	0.265697	0.000000	46668.000000		1
21015.136719	2465.658936	1.779317	3.034399	3557.243652	64697.363281	569.202637	359.394318	155.327927	100.196838	57.635078	289.581573	433.246796	214.184158	1.769088	0.000000	4.322532	3.391933	0.250253	0.482073	3.551114	4.810886	2.755267	2.555571	2.191250	2.000854	1.760687	2.461771	2.636735	2.330787	0.247749	0.000000	46758.000000		1
24303.804688	5468.061035	2.445405	3.466122	5077.141602	96072.773438	816.065186	507.284271	215.633514	120.654366	70.904404	415.447449	513.572021	262.577271	3.002259	0.000000	4.385674	3.737833	0.388351	0.539844	3.705619	4.982600	2.911725	2.705251	2.333716	2.081543	1.850673	2.618516	2.710601	2.419257	0.477448	0.000000	46787.000000		1
7548.135254	1748.014282	2.864793	2.775365	1335.110840	29976.994141	232.871613	134.222809	81.651237	26.625000	28.139116	137.784531	221.005386	136.847076	0.897651	0.000000	3.877840	3.242545	0.457093	0.443320	3.125517	4.476788	2.367116	2.127826	1.911963	1.425290	1.449310	2.139200	2.344403	2.136235	0.000000	0.000000	46883.000000		1
6537.822266	1282.095215	2.204873	2.389898	1102.004883	20396.388672	177.900894	112.180244	59.022758	8.060893	24.817930	108.738792	133.263763	56.571186	0.497727	0.000000	3.815433	3.107920	0.343384	0.378379	3.042184	4.309553	2.250178	2.049916	1.771019	0.906383	1.394766	2.036385	2.124712	1.752595	0.000000	0.000000	46998.000000		1
13408.910156	2351.079346	1.671386	2.793867	2882.648193	56997.402344	443.466309	291.037109	141.059464	64.511818	54.643852	283.685455	351.740479	244.000824	1.074686	99998.000000	4.127393	3.371267	0.223077	0.446206	3.459792	4.755855	2.646861	2.463948	2.149402	1.809639	1.737541	2.452837	2.546222	2.387391	0.031281	4.999991	47022.000000		1
17894.326172	4425.772461	3.500043	1.659051	5262.609863	99998.000000	869.552673	531.544067	253.733109	131.922348	114.129173	537.381592	711.871826	407.744263	1.953734	99998.000000	4.252716	3.645989	0.544073	0.219860	3.721201	4.999991	2.939296	2.725539	2.404377	2.120318	2.057397	2.730283	2.852402	2.610388	0.290865	4.999991	47110.000000		1
6049.376465	1945.500000	2.747611	3.644979	2483.794189	42024.175781	379.558899	250.489014	130.102936	51.862320	38.811935	182.979813	260.982971	171.406540	0.301132	99998.000000	3.781711	3.289031	0.438955	0.561695	3.395116	4.623499	2.579279	2.398789	2.114287	1.714852	1.588965	2.262403	2.416612	2.234027	0.000000	4.999991	47201.000000		1
5507.251953	1489.643188	2.726025	3.500043	1250.116821	22533.435547	198.154892	123.725769	60.046562	27.115314	24.595900	106.108368	116.879868	67.095985	0.471819	0.000000	3.740935	3.173082	0.435530	0.544073	3.096951	4.352828	2.297005	2.092460	1.778488	1.433215	1.390863	2.025750	2.067740	1.826697	0.000000	0.000000	47259.000000		1
13377.746094	4790.776367	1.366096	3.392113	5510.934082	99998.000000	881.144409	561.138672	289.257782	115.578529	93.825836	497.135681	700.138184	411.549591	1.570553	0.000000	4.126383	3.680406	0.135481	0.530470	3.741225	4.999991	2.945047	2.749070	2.461285	2.062877	1.972322	2.696475	2.845184	2.614422	0.196053	0.000000	47337.000000		1
21595.041016	11648.490234	3.913265	3.352024	11086.250977	99998.000000	1756.435913	1132.025024	672.060791	336.741180	283.127319	1454.648926	1910.524170	1038.264038	3.276814	0.000000	4.334354	4.066270	0.592539	0.525307	4.044785	4.999991	3.244632	3.053856	2.827409	2.527296	2.451982	3.162758	3.281152	3.016308	0.515452	0.000000	47403.000000		1
10233.732422	4888.722168	3.055985	2.269632	2287.591309	46006.312500	357.497833	230.426208	116.349464	66.010513	32.067799	178.856842	221.079391	135.925034	0.673177	0.000000	4.010034	3.689195	0.485151	0.355955	3.359378	4.662817	2.553273	2.362532	2.065764	1.819613	1.506069	2.252506	2.344548	2.133299	0.000000	0.000000	47460.000000		1
6280.388672	1922.035767	3.691235	4.224722	1428.992188	32595.707031	239.063766	145.139252	96.844818	73.081528	24.207350	148.815063	207.292007	118.770195	1.699604	0.000000	3.797987	3.283762	0.567172	0.625798	3.155030	4.513160	2.378514	2.161785	1.986076	1.863808	1.383947	2.172647	2.316582	2.074708	0.230348	0.000000	47521.000000		1
22762.425781	4551.074219	2.753779	3.348940	4727.026367	99998.000000	764.261475	479.154419	365.931854	145.916351	113.086868	617.805481	849.782776	542.309387	2.275097	99998.000000	4.357219	3.658114	0.439929	0.524907	3.674588	4.999991	2.883242	2.680475	2.563400	2.164104	2.053412	2.790852	2.929308	2.734247	0.357000	4.999991	47608.000000		1
4902.567871	1721.120972	2.766114	3.987274	1604.586426	38436.273438	267.125793	164.461960	114.002739	45.429638	48.538048	204.439545	282.649323	114.600983	0.151844	0.000000	3.690424	3.235811	0.441870	0.600676	3.205363	4.584741	2.426716	2.216065	2.056915	1.657339	1.686082	2.310565	2.451248	2.059188	0.000000	0.000000	47680.000000		1
11887.646484	2431.515625	3.635728	3.635728	2224.889648	45354.277344	332.201935	216.891678	109.096512	61.008686	31.932116	160.012115	237.265945	135.184937	1.172777	99998.000000	4.075096	3.385877	0.560591	0.560591	3.347308	4.656618	2.521402	2.336243	2.037811	1.785392	1.504228	2.204153	2.375235	2.130928	0.069215	4.999991	47736.000000		1
9769.784180	746.286377	2.642764	3.126911	1882.733521	37807.281250	283.944489	185.878525	93.252258	38.241444	33.403057	196.912140	267.520508	175.464737	0.686876	0.000000	3.989885	2.872905	0.422058	0.495116	3.274789	4.577576	2.453233	2.269229	1.969659	1.582534	1.523786	2.294272	2.427357	2.244190	0.000000	0.000000	47770.000000		1
4122.616211	529.117126	2.590341	2.837040	1023.727234	22580.689453	158.504166	106.752869	44.405838	34.540958	13.062717	102.256775	137.522415	73.673599	1.084389	99998.000000	3.615173	2.723552	0.413357	0.452865	3.010184	4.353737	2.200041	2.028379	1.647440	1.538334	1.116034	2.009692	2.138373	1.867312	0.035185	4.999991	47817.000000		1
12491.127930	4241.716797	3.410615	4.785963	3697.310303	73028.953125	605.748047	374.341217	156.135864	95.672997	87.106369	370.976868	496.562103	340.956665	1.374699	0.000000	4.096601	3.627542	0.532833	0.679969	3.567886	4.863495	2.782292	2.573268	2.193503	1.980789	1.940050	2.569347	2.695974	2.532699	0.138208	0.000000	47873.000000		1
18980.048828	7574.871094	2.038351	4.533096	7876.679688	99998.000000	1250.234009	798.931946	348.542664	135.832520	112.288177	590.492798	743.168701	496.734802	2.564758	99998.000000	4.278297	3.879375	0.309279	0.656395	3.896343	4.999991	3.096991	2.902510	2.542256	2.133004	2.050334	2.771215	2.871087	2.696125	0.409046	4.999991	47989.000000		1
26504.900391	5295.269531	2.553336	3.552467	6265.031738	99998.000000	1000.118164	637.744934	298.641602	123.417389	112.087738	580.939392	745.367432	370.640717	2.775792	0.000000	4.423326	3.723888	0.407108	0.550530	3.796923	4.999991	3.000051	2.804647	2.475150	2.091376	2.049558	2.764131	2.872370	2.568953	0.443387	0.000000	48116.000000		1
4094.418701	2559.185547	1.529534	0.999131	1232.258911	28923.841797	197.192764	124.805077	80.686028	42.703613	24.790176	164.341690	221.276764	129.754471	1.373836	0.000000	3.612192	3.408102	0.184559	0.000000	3.090702	4.461256	2.294891	2.096232	1.906798	1.630465	1.394280	2.215748	2.344936	2.113122	0.137935	0.000000	48223.000000		1
10701.103516	2181.658936	3.339689	4.126042	1604.897949	45446.867188	270.434631	160.638123	109.586823	67.755905	29.434286	181.292999	264.994934	152.089996	1.081126	99998.000000	4.029428	3.338787	0.523706	0.615534	3.205447	4.657504	2.432062	2.205849	2.039758	1.830947	1.468853	2.258381	2.423238	2.182101	0.033876	4.999991	48251.000000		1
15989.737305	4401.765625	2.100026	4.298732	3483.977295	69977.632812	560.842651	351.614075	193.304169	101.026367	60.154491	280.145325	363.517303	271.495453	1.644180	0.000000	4.203841	3.643627	0.322225	0.633340	3.542075	4.844959	2.748841	2.546066	2.286241	2.004435	1.779268	2.447383	2.560525	2.433763	0.215949	0.000000	48348.000000		1
8492.897461	2312.285889	1.600460	3.786831	2309.282471	44870.339844	371.969818	231.968079	126.134163	37.436588	42.046780	215.183289	268.615234	212.500443	0.740444	0.000000	3.929056	3.364042	0.204245	0.578276	3.363477	4.651959	2.570508	2.365428	2.100833	1.573296	1.623733	2.332808	2.429131	2.327360	0.000000	0.000000	48393.000000		1
4971.073242	2652.598145	2.485493	3.422950	1660.543945	29475.984375	264.843811	168.113098	80.214211	57.258862	38.522064	153.388245	193.307251	157.279922	0.152380	99998.000000	3.696450	3.423671	0.395413	0.534401	3.220250	4.469468	2.422990	2.225601	1.904251	1.757843	1.585710	2.185792	2.286248	2.196673	0.000000	4.999991	48467.000000		1
18479.582031	5220.242188	2.152450	1.985928	3791.660400	75902.671875	626.868591	384.357208	188.302338	86.801079	65.529449	322.929108	397.947235	198.225815	0.954027	99998.000000	4.266692	3.717691	0.332933	0.297963	3.578830	4.880257	2.797177	2.584735	2.274856	1.938525	1.816437	2.509107	2.599825	2.297160	0.000000	4.999991	48621.000000		1
8432.280273	1783.825684	2.636597	2.806202	2301.958496	43700.277344	358.839264	234.435074	115.908485	49.592686	29.024149	171.116669	229.979065	125.668518	0.765102	99998.000000	3.925945	3.251352	0.421044	0.448119	3.362098	4.640484	2.554900	2.370023	2.064115	1.695418	1.462759	2.233292	2.361688	2.099226	0.000000	4.999991	48683.000000		1
9251.707031	3114.631592	2.593424	4.600938	2494.510254	49703.312500	418.022369	252.138809	113.287308	39.373177	60.589298	256.397461	308.700745	220.764862	0.169818	99998.000000	3.966222	3.493407	0.413874	0.662846	3.396985	4.696385	2.621200	2.401640	2.054181	1.595200	1.782396	2.408914	2.489538	2.343930	0.000000	4.999991	48747.000000		1
10873.491211	2834.628174	1.686805	3.453787	1876.960815	34660.574219	294.876343	187.145935	92.542999	47.341557	44.282490	191.965820	218.202271	117.203659	1.426740	0.000000	4.036369	3.452496	0.227065	0.538296	3.273455	4.539836	2.469640	2.272180	1.966344	1.675243	1.646232	2.283224	2.338859	2.068941	0.154345	0.000000	48768.000000		1
9143.976562	2524.296143	4.122959	3.583304	1482.362427	37600.500000	232.177780	149.866623	116.676338	68.915390	28.610928	170.684937	232.473816	137.488495	0.436370	99998.000000	3.961135	3.402140	0.615209	0.554284	3.170954	4.575193	2.365821	2.175705	2.066983	1.838316	1.456532	2.232195	2.366374	2.138266	0.000000	4.999991	48884.000000		1
7593.120605	682.696594	1.255082	2.411484	1321.058228	29040.736328	215.608841	131.953186	74.188583	33.563412	22.973854	112.457787	164.600723	103.921997	0.547031	0.000000	3.880420	2.834228	0.098672	0.382284	3.120922	4.463007	2.333667	2.120420	1.870337	1.525866	1.361234	2.050990	2.216432	2.016707	0.000000	0.000000	48906.000000		1
12133.839844	3299.100830	2.303553	4.428249	2766.718018	53621.875000	450.003815	272.386658	122.162308	69.368706	44.341080	256.844604	318.809235	188.761810	1.513443	99998.000000	4.083998	3.518396	0.362398	0.646232	3.441965	4.729342	2.653216	2.435186	2.086937	1.841164	1.646806	2.409670	2.503531	2.275914	0.179966	4.999991	49084.000000		1
14799.362305	4163.599121	2.349809	2.658183	3642.888428	65208.257812	580.822205	368.093567	186.146805	77.047211	51.449097	306.887512	391.181519	208.044434	0.406312	99998.000000	4.170243	3.619469	0.371033	0.424585	3.561446	4.814302	2.764043	2.565958	2.269855	1.886757	1.711378	2.486979	2.592378	2.318156	0.000000	4.999991	49132.000000		1
6908.352051	1796.206909	2.383730	2.386814	1667.399170	33024.644531	275.871277	168.273453	73.266548	37.868313	28.484495	143.622055	191.759216	94.044777	0.964450	99998.000000	3.839375	3.254356	0.377257	0.377819	3.222040	4.518838	2.440706	2.226016	1.864906	1.578276	1.454609	2.157221	2.282756	1.973335	0.000000	4.999991	49170.000000		1
5132.796875	1373.651367	2.217208	2.864793	1087.104248	22362.191406	163.031097	110.311501	62.809589	36.671822	21.317886	92.280884	133.436462	83.655663	0.956397	0.000000	3.710354	3.137877	0.345806	0.457093	3.036271	4.349514	2.212270	2.042621	1.798026	1.564332	1.328744	1.965112	2.125274	1.922495	0.000000	0.000000	49251.000000		1
8007.112793	2393.931152	2.470075	2.115445	2445.956787	45053.597656	366.453003	244.361633	97.316628	56.198055	44.375000	227.727936	326.512421	205.808731	0.894171	99998.000000	3.903476	3.379112	0.392710	0.325402	3.388449	4.653729	2.564018	2.388033	1.988187	1.749721	1.647138	2.357416	2.513900	2.313464	0.000000	4.999991	49280.000000		1
5610.110352	1403.582153	1.807071	3.022064	913.835144	21230.175781	134.639114	85.561417	52.133686	18.369831	12.856107	60.293259	94.747871	67.361191	0.652285	0.000000	3.748971	3.147238	0.256975	0.480304	2.960868	4.326953	2.129171	1.932278	1.717118	1.264105	1.109110	1.780269	1.976569	1.828410	0.000000	0.000000	49300.000000		1
9152.996094	2726.925537	2.935719	3.910181	2530.624023	46085.093750	401.422607	256.308044	104.677513	51.100636	32.169563	178.946274	231.227982	103.212738	0.534501	0.000000	3.961563	3.435673	0.467715	0.592197	3.403228	4.663560	2.603602	2.408762	2.019853	1.708426	1.507445	2.252723	2.364040	2.013733	0.000000	0.000000	49333.000000		1
9490.449219	1828.906860	2.642764	4.616357	2442.725098	40720.542969	366.499268	240.747482	113.737534	71.838776	40.051598	184.651199	243.195969	152.219513	0.746965	99998.000000	3.977287	3.262192	0.422058	0.664299	3.387875	4.609814	2.564073	2.381562	2.055904	1.856359	1.602620	2.266352	2.385956	2.182470	0.000000	4.999991	49474.000000		1
20594.345703	3699.357910	3.043650	3.965688	3803.434082	78608.335938	642.688171	383.543091	203.687119	113.506256	83.871529	372.355286	528.784119	296.359619	1.201828	0.000000	4.313748	3.568126	0.483395	0.598319	3.580176	4.895469	2.808000	2.583814	2.308964	2.055020	1.923615	2.570957	2.723278	2.471819	0.079842	0.000000	49502.000000		1
7841.898438	951.015808	2.513247	2.402232	1139.987305	23349.447266	186.069717	113.956482	60.089733	32.246655	21.364141	98.642632	152.413788	90.510818	0.188030	99998.000000	3.894421	2.978188	0.400235	0.380615	3.056900	4.368277	2.269676	2.056739	1.778800	1.508485	1.329685	1.994065	2.183024	1.956700	0.000000	4.999991	49535.000000		1
7549.384277	1824.564941	2.439237	4.027363	1251.054321	25220.931641	214.020721	126.377785	60.620136	32.777058	20.744310	94.898979	128.018326	90.159271	0.418193	0.000000	3.877912	3.261159	0.387254	0.605021	3.097276	4.401761	2.330456	2.101671	1.782617	1.515570	1.316899	1.977262	2.107272	1.955010	0.000000	0.000000	49633.000000		1
5188.452148	1725.795898	2.241878	2.556419	1147.317383	25731.767578	191.392242	112.846336	59.010426	32.434765	16.929726	88.497131	115.486015	75.656448	0.268792	0.000000	3.715038	3.236989	0.350612	0.407632	3.059684	4.410470	2.281924	2.052487	1.770929	1.511011	1.228650	1.946929	2.062529	1.878846	0.000000	0.000000	49653.000000		1
10120.932617	1350.699219	2.587257	2.883296	1781.482056	34493.031250	293.436249	181.126480	67.333435	41.630474	37.436588	130.405151	168.470810	148.765732	0.098204	0.000000	4.005220	3.130559	0.412840	0.459889	3.250782	4.537731	2.467514	2.257982	1.828231	1.619411	1.573296	2.115295	2.226525	2.172503	0.000000	0.000000	49725.000000		1
8717.772461	2666.872803	3.487709	1.899583	2748.665771	55723.703125	443.392303	276.987579	138.598633	62.899021	58.264160	239.335129	334.369781	180.244537	2.199575	0.000000	3.940406	3.426002	0.542540	0.278658	3.439122	4.746040	2.646788	2.442460	2.141759	1.798644	1.765401	2.379006	2.524227	2.255862	0.342339	0.000000	49762.000000		1
5923.936035	1600.515869	1.881081	3.706654	1636.176270	34155.191406	264.282593	162.028885	70.081047	23.387075	32.181896	147.840607	180.423386	130.645676	0.181204	0.000000	3.772610	3.204260	0.274407	0.568982	3.213830	4.533457	2.422069	2.209592	1.845601	1.368976	1.507612	2.169794	2.256293	2.116095	0.000000	0.000000	49796.000000		1
14300.443359	5547.399414	2.759946	3.830003	4808.646484	91636.804688	754.627869	484.924072	228.014725	99.524582	63.167305	389.210999	524.608704	267.255310	0.805523	99998.000000	4.155350	3.744089	0.440901	0.583199	3.682023	4.962070	2.877733	2.685674	2.357963	1.997930	1.800492	2.590185	2.719836	2.426926	0.000000	4.999991	49927.000000		1
6009.337402	2857.250488	3.429117	3.237926	1732.530762	36635.628906	303.294952	174.194229	65.066887	62.405621	31.358540	172.707870	251.256866	179.350250	0.645920	99998.000000	3.778826	3.455948	0.535182	0.510267	3.238681	4.563904	2.481865	2.241034	1.813360	1.795224	1.496356	2.237312	2.400118	2.253702	0.000000	4.999991	49990.000000		1
20227.689453	9352.510742	2.266548	4.536180	6492.161133	99998.000000	1057.145752	658.125366	315.632996	131.592377	126.303772	633.214905	916.030762	562.362915	2.976049	0.000000	4.305946	3.970928	0.355365	0.656690	3.812389	4.999991	3.024135	2.818309	2.499182	2.119231	2.101416	2.801551	2.961910	2.750017	0.473640	0.000000	50021.000000		1
25900.798828	7503.500977	2.636597	4.298732	7002.507812	99998.000000	1127.458008	705.448425	326.093048	153.619522	117.687805	607.783325	791.996643	457.549744	2.057922	99998.000000	4.413313	3.875264	0.421044	0.633340	3.845254	4.999991	3.052100	2.848465	2.513341	2.186446	2.070731	2.783749	2.898723	2.660438	0.313429	4.999991	50086.000000		1
26017.462891	9159.207031	2.482410	4.443667	10384.743164	99998.000000	1631.489014	1045.023560	463.285492	158.778625	131.654053	813.542725	1028.541016	525.728088	2.932690	99998.000000	4.415265	3.961858	0.394873	0.647742	4.016396	4.999991	3.212584	3.019126	2.665849	2.200792	2.119434	2.910380	3.012222	2.720761	0.467266	4.999991	50178.000000		1
9944.770508	4402.437988	2.118529	3.154665	3872.161377	77999.632812	612.738892	382.420624	186.763550	71.206612	67.614059	354.420258	484.245667	236.100296	0.806526	0.000000	3.997595	3.643693	0.326034	0.498953	3.587954	4.892093	2.787276	2.582541	2.271292	1.852520	1.830037	2.549519	2.685066	2.373096	0.000000	0.000000	50204.000000		1
11576.401367	2388.543701	2.180203	3.731324	2936.857178	55793.597656	462.850677	299.067139	145.916351	42.793041	60.737320	253.304474	349.560303	267.215210	0.131948	16498.994141	4.063573	3.378133	0.338497	0.571863	3.467883	4.746584	2.665441	2.475769	2.164104	1.631373	1.783456	2.403643	2.543522	2.426861	0.000000	4.217457	50295.000000		1
17532.158203	8206.463867	5.584651	4.832219	4855.735352	99998.000000	778.640930	489.309174	262.765381	109.108841	91.947838	432.870575	600.681458	282.433472	0.635793	0.000000	4.243835	3.914156	0.746996	0.684147	3.686255	4.999991	2.891337	2.689583	2.419568	2.037860	1.963542	2.636358	2.778644	2.450916	0.000000	0.000000	50365.000000		1
18932.298828	2071.535400	1.859494	3.327354	3104.843750	59305.464844	500.703583	316.373108	149.894379	67.792915	55.464127	293.192627	394.656891	252.283752	0.230434	0.000000	4.277204	3.316292	0.269395	0.522099	3.492040	4.773095	2.699581	2.500200	2.175785	1.831184	1.744012	2.467153	2.596220	2.401889	0.000000	0.000000	50432.000000		1
11681.553711	1518.272583	1.699140	3.154665	2779.133301	55434.281250	459.094696	279.861633	140.168259	68.825966	48.901928	240.247925	334.872437	186.951660	1.236613	0.000000	4.067501	3.181350	0.230229	0.498953	3.443909	4.743778	2.661902	2.446943	2.146650	1.837752	1.689326	2.380660	2.524879	2.271729	0.092234	0.000000	50472.000000		1
3999.353271	2241.236572	1.831741	3.916348	1584.751831	31186.621094	246.594254	156.536743	88.077744	32.687630	22.798080	128.730667	191.971985	157.542038	0.371061	99998.000000	3.601990	3.350488	0.262864	0.592881	3.199961	4.493968	2.391983	2.194616	1.944866	1.514383	1.357898	2.109682	2.283238	2.197397	0.000000	4.999991	50507.000000		1
18061.433594	3491.131592	3.105325	3.308852	4461.405273	99436.195312	720.709839	445.150024	293.895721	104.551079	80.883385	439.463623	606.654663	343.722778	1.157738	99998.000000	4.256752	3.542966	0.492107	0.519677	3.649472	4.997544	2.857760	2.648506	2.468193	2.019329	1.907859	2.642923	2.782942	2.536208	0.063610	4.999991	50559.000000		1
16460.945312	4031.522705	1.655968	2.840123	4378.576172	83170.945312	698.244812	445.510834	215.763031	94.294563	88.312111	419.336060	572.715027	281.869141	1.668598	0.000000	4.216455	3.605469	0.219052	0.453337	3.641333	4.919971	2.844008	2.648858	2.333977	1.974487	1.946020	2.622562	2.757939	2.450047	0.222352	0.000000	50601.000000		1
10287.494141	3744.966309	2.365228	3.429117	3083.788086	59844.058594	515.758362	311.476105	145.567886	105.309677	53.431942	314.744873	408.444275	233.614792	0.940205	0.000000	4.012310	3.573448	0.373873	0.535182	3.489084	4.777021	2.712446	2.493425	2.163066	2.022468	1.727801	2.497959	2.611133	2.368500	0.000000	0.000000	50673.000000		1
9113.404297	1998.336670	0.231280	1.289003	1261.970703	26481.556641	208.642685	128.012161	54.508167	34.244919	24.589733	108.048035	126.387032	71.555077	1.936816	99998.000000	3.959681	3.300669	0.000000	0.110254	3.101049	4.422944	2.319403	2.107251	1.736462	1.534596	1.390754	2.033617	2.101702	1.854640	0.287088	4.999991	50705.000000		1
7363.431641	2506.296387	2.787700	3.145414	1273.133911	27661.451172	191.854813	128.743011	80.386902	29.684069	24.540394	128.835526	186.658707	150.014633	1.427000	99998.000000	3.867080	3.399032	0.445246	0.497678	3.104874	4.441875	2.282973	2.109724	1.905185	1.472523	1.389881	2.110036	2.271048	2.176134	0.154424	4.999991	50801.000000		1
20554.488281	4491.983398	2.590341	4.557766	3572.005615	72754.093750	580.630981	358.694336	200.538620	69.865189	59.167694	288.644104	379.216614	310.230286	0.942292	99998.000000	4.312907	3.652438	0.413357	0.658752	3.552912	4.861857	2.763900	2.554724	2.302198	1.844261	1.772085	2.460363	2.578887	2.491684	0.000000	4.999991	50836.000000		1
4665.733887	2004.266724	1.594293	2.127780	1407.958008	30212.269531	228.643814	141.956833	72.196495	61.372570	22.125826	153.280319	217.064377	153.206314	0.293818	0.000000	3.668920	3.301955	0.202568	0.327927	3.148590	4.480183	2.359159	2.152156	1.858516	1.787974	1.344900	2.185486	2.336589	2.185277	0.000000	0.000000	50879.000000		1
20693.750000	6207.464355	3.241009	5.038829	6590.427734	99998.000000	1040.814209	667.530762	308.444794	113.805382	117.521286	606.608398	803.424988	494.243134	2.837811	99998.000000	4.315839	3.792914	0.510680	0.702330	3.818914	4.999991	3.017373	2.824471	2.489177	2.056163	2.070117	2.782908	2.904945	2.693941	0.452983	4.999991	50939.000000		1
12252.088867	2346.083740	1.649800	2.624262	2560.776855	53939.199219	409.927551	246.877960	127.450920	49.765377	51.877735	276.441772	361.260010	211.122009	1.464425	0.000000	4.088210	3.370343	0.217431	0.419007	3.408372	4.731905	2.612707	2.392482	2.105343	1.696927	1.714981	2.441604	2.557820	2.324533	0.165667	0.000000	50979.000000		1
8613.443359	1749.781250	2.833956	5.032661	2057.809814	40675.539062	322.478882	212.151978	96.687546	51.886990	45.025669	200.637299	274.489746	156.299301	0.063926	0.000000	3.935177	3.242984	0.452393	0.701798	3.313405	4.609334	2.508501	2.326647	1.985371	1.715058	1.653460	2.302412	2.438526	2.193957	0.000000	0.000000	51023.000000		1
11290.094727	4471.134277	2.587257	4.249392	2818.105469	58503.191406	453.969513	283.682373	127.802467	61.838215	50.261856	232.859283	315.466461	160.113876	1.393355	99998.000000	4.052698	3.650418	0.412840	0.628327	3.449957	4.767179	2.657027	2.452832	2.106539	1.791257	1.701239	2.367094	2.498953	2.204429	0.144062	4.999991	51065.000000		1
9043.865234	1724.210815	3.456871	3.836171	2173.943359	45881.562500	368.075043	219.482025	102.364708	88.935028	37.023369	188.385605	271.072968	157.094910	0.784518	0.000000	3.956354	3.236590	0.538683	0.583898	3.337248	4.661638	2.565936	2.341399	2.010150	1.949073	1.568476	2.275048	2.433086	2.196162	0.000000	0.000000	51158.000000		1
6617.478027	1761.178711	2.389898	4.594771	2013.487183	48088.675781	329.059601	201.941711	138.176163	95.009995	48.766243	251.451141	337.311676	214.017639	1.407819	99998.000000	3.820693	3.245803	0.378379	0.662264	3.303949	4.682043	2.517275	2.305226	2.140433	1.977769	1.688119	2.400454	2.528031	2.330450	0.148547	4.999991	51205.000000		1
6948.989258	867.955261	2.574922	3.780664	1105.557373	23933.876953	185.332703	112.433113	52.713428	41.858669	23.448750	119.158752	147.109756	86.643806	0.495363	0.000000	3.841922	2.938497	0.410764	0.577568	3.043581	4.379013	2.267952	2.050894	1.721921	1.621785	1.370120	2.076126	2.167641	1.937737	0.000000	0.000000	51348.000000		1
11391.309570	4626.961914	2.806202	3.894762	4175.558105	76298.000000	641.482422	417.464203	186.967087	69.177513	62.183594	323.228241	453.102997	301.114746	0.841353	99998.000000	4.056574	3.665296	0.448119	0.590481	3.620714	4.882513	2.807185	2.620619	2.271765	1.839965	1.793676	2.509509	2.656197	2.478732	0.000000	4.999991	51401.000000		1
8015.731934	2633.155273	3.561718	4.893893	1755.594116	32282.224609	294.127014	174.921997	66.528580	45.108929	28.768198	144.963470	195.015640	96.650543	0.438816	0.000000	3.903943	3.420476	0.551660	0.689654	3.244424	4.508964	2.468535	2.242844	1.823008	1.654263	1.458913	2.161258	2.290069	1.985204	0.000000	0.000000	51465.000000		1
9185.057617	3009.189453	2.069189	3.503127	2510.918945	50760.882812	403.060059	252.730896	136.119308	81.231850	53.280838	284.863464	377.295441	211.051086	0.865305	99998.000000	3.963082	3.478450	0.315800	0.544456	3.399833	4.705529	2.605370	2.402658	2.133920	1.909726	1.726571	2.454637	2.576682	2.324388	0.000000	4.999991	51560.000000		1
13149.611328	2732.315918	3.265679	3.712821	2432.160156	61418.640625	409.452667	240.932510	173.515808	101.529015	62.100330	319.000427	432.142822	270.841705	1.201425	0.000000	4.118913	3.436531	0.513974	0.569704	3.385992	4.788300	2.612204	2.381895	2.239339	2.006590	1.793094	2.503791	2.635627	2.432716	0.079697	0.000000	51586.000000		1
11313.624023	3721.681152	2.359060	3.749826	3392.251465	63314.472656	527.162048	347.136475	182.008423	79.739319	54.175121	290.330933	420.094635	253.131775	1.628018	0.000000	4.053602	3.570739	0.372739	0.574011	3.530488	4.801503	2.721944	2.540500	2.260092	1.901672	1.733800	2.462893	2.623347	2.403347	0.211659	0.000000	51689.000000		1
5470.404297	1997.189575	2.260381	1.665219	1327.703735	23299.984375	205.364670	129.171646	55.809505	24.935112	17.592730	104.803947	130.846115	88.071579	0.176490	0.000000	3.738019	3.300419	0.354182	0.221471	3.123101	4.367356	2.312526	2.111167	1.746708	1.396811	1.245333	2.020378	2.116761	1.944836	0.000000	0.000000	51773.000000		1
23266.035156	9250.791016	3.302684	4.169215	9743.322266	99998.000000	1568.781128	991.221558	493.355042	196.249130	165.889725	889.307068	1178.709839	762.167603	3.067442	99998.000000	4.366723	3.966179	0.518867	0.620054	3.988707	4.999991	3.195562	2.996171	2.693160	2.292808	2.219820	2.949052	3.071407	2.882051	0.486776	4.999991	51843.000000		1
22923.005859	10900.862305	3.000478	4.132210	11468.501953	99998.000000	1812.726440	1166.519775	514.975098	239.464645	212.389420	1055.622314	1377.651001	692.811279	3.689268	99998.000000	4.360271	4.037461	0.477190	0.616182	4.059507	4.999991	3.258332	3.066892	2.711786	2.379241	2.327133	3.023509	3.139139	2.840615	0.566940	4.999991	51899.000000		1
33132.953125	7682.012695	2.710606	3.071404	7477.091797	99998.000000	1214.453369	761.526184	366.092224	141.216736	141.737885	723.756592	978.411743	511.925293	2.538860	99998.000000	4.520260	3.885475	0.433066	0.487337	3.873733	4.999991	3.084381	2.881685	2.563591	2.149886	2.151486	2.859592	2.990522	2.709207	0.404639	4.999991	52018.000000		1
15001.056641	4828.339355	2.090775	3.219423	4436.889648	88037.882812	682.792175	444.345154	226.438934	140.038742	83.156097	437.391327	559.396362	332.686066	2.619990	0.000000	4.176122	3.683798	0.320307	0.507778	3.647079	4.944670	2.834289	2.647720	2.354951	2.146248	1.919894	2.640870	2.747720	2.522035	0.418300	0.000000	52065.000000		1
6877.249512	862.358276	3.490792	2.140115	1202.439209	23058.384766	204.593735	125.199791	55.522717	29.998611	30.183636	137.500824	213.866531	77.130470	0.365479	99998.000000	3.837415	2.935688	0.542924	0.330437	3.080063	4.362829	2.310892	2.097604	1.744471	1.477101	1.479771	2.138305	2.330143	1.887226	0.000000	4.999991	52120.000000		1
4061.197510	911.984924	3.783747	2.516331	805.571228	17628.343750	139.326401	83.307205	32.502605	17.740749	18.431507	75.270981	96.055382	44.331829	1.414681	99998.000000	3.608654	2.959988	0.577922	0.400768	2.906104	4.246212	2.144033	1.920683	1.511918	1.248972	1.265561	1.876628	1.982522	1.646716	0.150658	4.999991	52169.000000		1
4995.083008	908.861084	2.161701	5.020327	1066.955078	22776.328125	184.339737	108.569191	52.025757	29.776581	27.167738	108.624695	188.734070	77.041046	0.348107	0.000000	3.698543	2.958498	0.334796	0.700732	3.028146	4.357484	2.265619	2.035707	1.716218	1.473875	1.434053	2.035928	2.275850	1.886722	0.000000	0.000000	52248.000000		1
17217.691406	2735.461182	2.537917	2.553336	2986.715088	57417.250000	472.552124	302.786133	135.980545	85.879044	65.732979	297.238495	410.393219	205.423264	1.052901	0.000000	4.235975	3.437031	0.404477	0.407108	3.475194	4.759042	2.674450	2.481136	2.133477	1.933887	1.817783	2.473105	2.613200	2.312650	0.022388	0.000000	52374.000000		1
3942.014160	1556.677490	2.618094	3.077571	1025.133423	18442.117188	140.010986	103.225067	46.829659	21.462822	15.986102	94.427162	112.300514	28.428988	0.441683	99998.000000	3.595718	3.192199	0.417985	0.488208	3.010780	4.265811	2.146162	2.013785	1.670521	1.331687	1.203743	1.975097	2.050382	1.453761	0.000000	4.999991	52431.000000		1
7766.726074	2923.717285	2.069189	2.676685	2480.491699	47705.503906	371.689209	249.773590	110.841904	91.516113	37.920734	176.275757	281.082794	103.073967	0.609459	0.000000	3.890238	3.465935	0.315800	0.427597	3.394538	4.678568	2.570180	2.397547	2.044704	1.961498	1.578877	2.246193	2.448834	2.013149	0.000000	0.000000	52454.000000		1
20017.867188	2911.215820	3.463039	3.355108	4369.916992	87879.921875	700.002502	439.731903	224.739792	102.090256	70.537437	394.922089	591.498108	293.047699	1.612541	0.000000	4.301418	3.464074	0.539457	0.525706	3.640473	4.943890	2.845100	2.643188	2.351680	2.008984	1.848420	2.596511	2.771953	2.466938	0.207511	0.000000	52513.000000		1
10587.869141	3655.772217	1.002215	3.860841	2245.637207	41078.542969	345.690186	225.908539	124.231499	45.096596	18.789221	163.832870	222.951233	186.288651	1.571582	0.000000	4.024808	3.562979	0.000961	0.586682	3.351340	4.613615	2.538687	2.353933	2.094232	1.654144	1.273909	2.214401	2.348210	2.270186	0.196337	0.000000	52555.000000		1
3958.909912	727.759277	2.630429	3.657314	1157.182251	23664.419922	172.812714	115.923904	64.909615	44.812893	16.007689	100.076576	144.525589	50.163177	1.118476	0.000000	3.597576	2.861988	0.420027	0.563162	3.063402	4.374096	2.237576	2.064173	1.812309	1.651403	1.204329	2.000332	2.159945	1.700385	0.048627	0.000000	52584.000000		1
16281.428711	4374.295898	2.346725	2.340558	4738.180176	93939.492188	769.127625	480.730194	229.430161	91.210823	77.984673	404.179474	472.983856	247.602631	1.044662	0.000000	4.211692	3.640908	0.370462	0.369319	3.675611	4.972848	2.885998	2.681901	2.360651	1.960046	1.892009	2.606574	2.674846	2.393755	0.018976	0.000000	52624.000000		1
7442.264160	2151.416504	1.393850	2.510163	1251.186890	24608.753906	192.443802	126.075577	66.343559	36.974026	24.713083	106.059029	122.140724	48.016895	0.189008	0.000000	3.871705	3.332725	0.144216	0.399702	3.097322	4.391089	2.284304	2.100631	1.821799	1.567897	1.392927	2.025548	2.086860	1.681394	0.000000	0.000000	52693.000000		1
8611.059570	1847.847168	1.766982	3.018980	1455.203979	29612.527344	237.336868	147.563065	78.724770	35.839211	32.144894	110.949837	162.827576	79.615967	0.156890	0.000000	3.935057	3.266666	0.247232	0.479860	3.162924	4.471476	2.375365	2.168978	1.896111	1.554358	1.507112	2.045127	2.211728	1.901000	0.000000	0.000000	52755.000000		1
7414.760254	2199.202148	1.156402	2.639680	1313.105347	34723.292969	218.825180	130.294128	92.832870	28.080524	28.971725	172.257645	205.077881	152.552551	2.516035	99998.000000	3.870097	3.342265	0.063109	0.421551	3.118299	4.540621	2.340097	2.114925	1.967702	1.448405	1.461974	2.236178	2.311919	2.183419	0.400717	4.999991	52782.000000		1
8375.054688	1213.472778	2.229543	2.553336	1329.239380	26652.187500	226.099731	131.546127	79.585129	19.254866	14.071100	109.898285	139.721115	65.732979	0.099246	0.000000	3.922988	3.084030	0.348216	0.407108	3.123603	4.425733	2.354300	2.119078	1.900832	1.284541	1.148328	2.040991	2.145262	1.817783	0.000000	0.000000	52803.000000		1
6584.781250	2256.217529	1.347594	4.159964	1538.915161	30647.382812	254.732239	156.080353	70.870483	51.260990	22.930681	117.277672	144.963470	114.906273	2.130895	0.000000	3.818541	3.353381	0.129559	0.619090	3.187215	4.486393	2.406084	2.193348	1.850465	1.709787	1.360417	2.069215	2.161258	2.060344	0.328562	0.000000	52938.000000		1
15045.413086	1898.596313	2.174036	3.210172	3095.457031	60172.050781	503.552948	311.571716	159.349121	74.916351	46.894417	297.340271	412.832428	275.316193	1.202370	0.000000	4.177404	3.278433	0.337267	0.506528	3.490725	4.779395	2.702045	2.493558	2.202350	1.874577	1.671121	2.473254	2.615774	2.439832	0.080038	0.000000	52986.000000		1
4268.837891	1530.956055	2.442321	4.696534	1089.768555	24465.089844	158.587433	103.453270	60.034225	26.914871	23.948315	107.092079	134.629868	73.571838	0.077431	99998.000000	3.630310	3.184963	0.387803	0.671777	3.037334	4.388547	2.200269	2.014744	1.778399	1.429992	1.379275	2.029757	2.129141	1.866712	0.000000	4.999991	53023.000000		1
9537.039062	2898.702148	1.594293	1.989012	1955.463501	36274.492188	294.123932	197.519638	86.757904	64.064674	36.893852	152.635818	225.260956	129.362839	0.352494	0.000000	3.979414	3.462204	0.202568	0.298637	3.291250	4.559601	2.468530	2.295610	1.938309	1.806619	1.566954	2.183656	2.352686	2.111809	0.000000	0.000000	53078.000000		1
5392.490723	1985.264771	4.085954	3.712821	957.707520	19564.164062	162.451355	95.996788	56.728458	29.357193	15.480369	84.617790	127.417000	56.413918	1.373651	99998.000000	3.731789	3.297818	0.611293	0.569704	2.981233	4.291461	2.210723	1.982257	1.753801	1.467715	1.189781	1.927462	2.105227	1.751386	0.137876	4.999991	53128.000000		1
7585.170898	2040.861450	3.410615	2.652015	984.545288	19566.220703	159.648239	97.662003	56.241226	52.969379	20.858408	83.859192	132.067276	113.453835	1.288213	0.000000	3.879965	3.309813	0.532833	0.423576	2.993236	4.291507	2.203164	1.989726	1.750055	1.724025	1.319281	1.923551	2.120795	2.054819	0.109988	0.000000	53208.000000		1
9083.380859	1500.553467	2.741444	5.698749	1499.637573	28903.791016	231.980408	151.929642	76.143677	47.415565	29.588472	157.705490	189.369308	117.092644	0.812276	99998.000000	3.958247	3.176251	0.437979	0.755780	3.175986	4.460955	2.365451	2.181643	1.881634	1.675921	1.471123	2.197847	2.277310	2.068530	0.000000	4.999991	53272.000000		1
11560.017578	2145.455811	2.143198	4.693450	3042.466064	59202.714844	487.495911	305.052673	169.109146	101.553688	50.752171	312.533844	400.324799	269.167206	1.888633	0.000000	4.062959	3.331520	0.331062	0.671492	3.483226	4.772342	2.687971	2.484375	2.228167	2.006696	1.705455	2.494897	2.602412	2.430022	0.276148	0.000000	53303.000000		1
12783.488281	4933.106445	3.814585	6.531359	4437.882324	87558.750000	698.109131	446.630219	197.303772	92.231544	96.601196	474.325287	652.207642	328.726562	1.349776	0.000000	4.106649	3.693120	0.581447	0.815004	3.647176	4.942299	2.843923	2.649948	2.295135	1.964880	1.984982	2.676076	2.814386	2.516835	0.130262	0.000000	53344.000000		1
5456.768066	854.769226	1.813238	3.009729	1093.354980	22983.832031	175.159439	111.174950	68.095116	15.529708	22.856672	102.777931	165.072540	76.057335	1.047650	0.000000	3.736935	2.931849	0.258455	0.478527	3.038761	4.361423	2.243433	2.046007	1.833116	1.191163	1.359013	2.011900	2.217675	1.881141	0.020216	0.000000	53427.000000		1
9245.030273	3042.213135	2.229543	3.453787	2036.420898	41463.585938	335.751312	207.236496	110.481110	60.219250	38.022499	180.531311	249.631729	161.717422	0.862215	0.000000	3.965908	3.483190	0.348216	0.538296	3.308867	4.617667	2.526018	2.316466	2.043288	1.779735	1.580041	2.256552	2.397300	2.208757	0.000000	0.000000	53472.000000		1
7555.020996	3003.493652	4.264811	3.842339	2980.692627	55328.175781	479.925354	299.270691	140.569153	98.266418	64.443970	312.617096	402.054779	232.316544	1.245685	99998.000000	3.878236	3.477627	0.629900	0.584596	3.474317	4.742946	2.681174	2.476064	2.147890	1.992405	1.809182	2.495013	2.604285	2.366080	0.095408	4.999991	53544.000000		1
14858.480469	3873.721680	2.272716	3.086823	5740.262695	99998.000000	924.261292	584.605957	292.609802	131.009552	98.676559	583.437195	740.473511	438.618652	0.567096	0.000000	4.171974	3.588128	0.356545	0.489512	3.758932	4.999991	2.965795	2.766863	2.466289	2.117303	1.994214	2.765994	2.869509	2.642087	0.000000	0.000000	53592.000000		1
25236.078125	4065.305176	3.752910	6.997003	6711.134277	99998.000000	1047.379517	681.971924	338.650024	142.585907	122.461433	647.242859	819.518982	507.065338	1.813802	0.000000	4.402022	3.609093	0.574368	0.844912	3.826796	4.999991	3.020104	2.833766	2.529751	2.154077	2.087999	2.811067	2.913559	2.705064	0.258590	0.000000	53638.000000		1
10093.008789	2257.441650	3.083739	3.126911	3177.456543	63746.300781	499.596527	314.343994	163.108200	67.956352	51.627953	306.135071	387.259003	249.076660	1.889468	0.000000	4.004021	3.353616	0.489078	0.495116	3.502080	4.804455	2.698619	2.497405	2.212476	1.832230	1.712885	2.485913	2.588001	2.396333	0.276339	0.000000	53687.000000		1
7111.631836	2457.289551	1.982844	2.917217	2155.767822	43696.906250	338.831970	213.407059	140.933029	61.150539	29.995527	180.195190	240.661133	170.308731	0.509746	0.000000	3.851969	3.390456	0.297289	0.464969	3.333602	4.640450	2.529984	2.329209	2.149013	1.786400	1.477057	2.255743	2.381406	2.231237	0.000000	0.000000	53718.000000		1
7304.988770	2273.733154	2.944971	4.545431	1459.410156	32553.291016	251.904449	147.248520	78.869705	41.245007	44.544605	180.892120	242.875259	179.152893	2.287801	0.000000	3.863620	3.356740	0.469081	0.657575	3.164177	4.512595	2.401236	2.168051	1.896910	1.615371	1.648795	2.257420	2.385383	2.253224	0.359418	0.000000	53760.000000		1
7292.647461	2140.922607	2.951138	3.651147	1927.854736	35218.382812	328.467529	196.798035	78.095680	54.560589	34.981934	195.370270	239.507828	169.013550	0.085998	0.000000	3.862885	3.330601	0.469990	0.562429	3.285074	4.546770	2.516492	2.294021	1.892627	1.736879	1.543844	2.290859	2.379320	2.227921	0.000000	0.000000	53860.000000		1
15735.307617	3221.199463	2.087691	3.139246	2785.408691	53711.914062	472.040222	280.021973	128.030670	63.358498	36.295605	205.706955	259.024811	157.535873	0.014204	0.000000	4.196875	3.508018	0.319666	0.496825	3.444889	4.730071	2.673979	2.447192	2.107314	1.801805	1.559854	2.313249	2.413341	2.197379	0.000000	0.000000	53901.000000		1
14077.526367	26108.498047	3.022064	2.793867	3256.835205	69138.140625	518.715698	328.856079	186.017288	142.881958	67.509209	354.633026	492.528595	257.775879	1.706972	0.000000	4.148526	4.416782	0.480304	0.446206	3.512796	4.839718	2.714929	2.517006	2.269553	2.154977	1.829363	2.549779	2.692431	2.411242	0.232227	0.000000	54203.000000		0
4950.455566	1252.130493	3.167000	3.179335	911.466858	23281.927734	140.032578	94.368576	86.480370	21.453571	24.167261	106.055946	145.537048	109.534401	0.380301	99998.000000	3.694645	3.097650	0.500648	0.502336	2.959741	4.367019	2.146229	1.974827	1.936918	1.331500	1.383227	2.025535	2.162974	2.039551	0.000000	4.999991	54351.000000		1
7838.231934	722.584778	2.026016	3.774496	1700.836060	35535.890625	287.074493	170.561584	85.222206	34.513203	42.308895	173.250610	254.143250	136.526367	0.041831	0.000000	3.894218	2.858889	0.306643	0.576859	3.230662	4.550667	2.457995	2.231881	1.930553	1.537985	1.626432	2.238675	2.405079	2.135216	0.000000	0.000000	54375.000000		1
8577.918945	2056.008789	1.026885	2.275799	1894.880371	39925.039062	300.084778	187.812027	94.454918	30.208305	35.207047	136.726807	170.626343	151.303635	1.141328	0.000000	3.933382	3.313025	0.011522	0.357134	3.277582	4.601245	2.477244	2.273723	1.975225	1.480126	1.546630	2.135854	2.232046	2.179849	0.057411	0.000000	54406.000000		1
12097.615234	3264.211426	1.659051	3.126911	3076.035645	64859.816406	499.510162	312.863800	161.464554	58.924080	56.201138	270.971222	371.063202	249.594727	0.404344	0.000000	4.082700	3.513778	0.219860	0.495116	3.487991	4.811975	2.698544	2.495355	2.208077	1.770293	1.749745	2.432923	2.569448	2.397235	0.000000	0.000000	54513.000000		1
8832.712891	3514.123779	2.812370	3.228674	2331.849121	47542.507812	375.488373	233.318756	126.482628	77.081131	43.419041	206.480972	277.258942	165.565933	0.646384	0.000000	3.946094	3.545817	0.449072	0.509024	3.367700	4.677082	2.574596	2.367950	2.102031	1.886948	1.637680	2.314880	2.442886	2.218971	0.000000	0.000000	54545.000000		1
11753.124023	3186.735596	1.134816	1.427771	3271.008057	62818.785156	513.424011	329.334045	157.631470	91.895416	53.305508	269.475586	331.079437	125.150452	2.833939	0.000000	4.070153	3.503346	0.054925	0.154659	3.514682	4.798090	2.710476	2.517637	2.197643	1.963294	1.726772	2.430519	2.519932	2.097432	0.452390	0.000000	54585.000000		1
13759.874023	5780.930664	1.168737	3.315019	5674.146973	99998.000000	927.098328	577.871033	273.885345	102.602158	98.639549	516.945618	730.081299	439.648621	1.018000	99998.000000	4.138615	3.761998	0.067717	0.520486	3.753901	4.999991	2.967126	2.761831	2.437569	2.011157	1.994051	2.713445	2.863371	2.643106	0.007748	4.999991	54660.000000		1
6986.021973	2105.728027	2.901798	4.076703	1777.867920	35262.609375	286.630432	177.059021	94.834221	75.835304	28.169954	125.202873	187.842865	139.067368	0.132821	99998.000000	3.844230	3.323402	0.462667	0.610309	3.249899	4.547315	2.457322	2.248118	1.976965	1.879871	1.449786	2.097614	2.273795	2.143225	0.000000	4.999991	54697.000000		1
10783.793945	2205.699707	1.742312	2.738360	2108.469482	41319.433594	319.740540	204.812683	97.069931	32.881905	19.418303	152.145508	195.996262	138.586304	1.613858	0.000000	4.032772	3.343546	0.241126	0.437491	3.323967	4.616154	2.504798	2.311357	1.987085	1.516957	1.288211	2.182259	2.292248	2.141720	0.207865	0.000000	54753.000000		1
22351.054688	12698.339844	3.543216	5.069666	12448.310547	99998.000000	1983.772217	1261.508179	648.448608	279.442230	257.994843	1335.499390	1683.561035	988.544861	2.477939	99998.000000	4.349298	4.103747	0.549398	0.704979	4.095110	4.999991	3.297492	3.100890	2.811876	2.446292	2.411611	3.125644	3.226229	2.994996	0.394091	4.999991	54793.000000		1
13018.397461	3720.906982	3.617226	2.726025	3640.871582	68033.671875	591.787964	363.594391	178.748917	105.935677	66.343559	322.916779	459.588074	254.556473	1.184644	0.000000	4.114558	3.570649	0.558376	0.435530	3.561205	4.832724	2.772166	2.560617	2.252244	2.025042	1.821799	2.509091	2.662369	2.405784	0.073588	0.000000	54834.000000		1
6985.513184	1937.309570	2.211041	2.790784	1412.429443	26590.697266	200.905579	137.204788	52.007256	43.067497	20.676468	77.821228	86.708565	101.248398	0.128542	99998.000000	3.844198	3.287199	0.344597	0.445726	3.149967	4.424730	2.302992	2.137369	1.716064	1.634150	1.315476	1.891098	1.938062	2.005388	0.000000	4.999991	54886.000000		1
5922.622559	2206.593994	1.131732	1.338343	1696.796387	33403.121094	286.473175	173.373962	76.526062	52.682594	34.383686	176.075317	228.887421	146.070541	1.622631	0.000000	3.772514	3.343722	0.053744	0.126567	3.229630	4.523787	2.457084	2.238984	1.883809	1.721667	1.536352	2.245698	2.359622	2.164563	0.210220	0.000000	54976.000000		1
7748.303711	1058.490234	2.436154	2.584173	1275.940063	28242.236328	197.158844	127.506432	96.166389	39.524281	19.270283	120.127045	174.832565	121.067581	0.509482	0.000000	3.889207	3.024687	0.386705	0.412322	3.105830	4.450899	2.294816	2.105532	1.983023	1.596864	1.284888	2.079641	2.242622	2.083028	0.000000	0.000000	55023.000000		1
11349.996094	3473.279785	3.305768	3.922516	2891.686523	55866.207031	469.345032	293.349915	126.226677	50.634991	50.135426	245.243576	307.979156	193.439850	0.849429	99998.000000	4.054996	3.540740	0.519272	0.593565	3.461151	4.747149	2.671492	2.467386	2.101151	1.704451	1.700145	2.389598	2.488521	2.286546	0.000000	4.999991	55073.000000		1
15919.394531	5894.356934	2.735276	5.119006	4381.813965	86064.062500	690.948669	443.552643	227.040268	125.690109	88.552643	415.139069	603.006592	322.922943	0.440414	0.000000	4.201927	3.770437	0.437001	0.709186	3.641654	4.934822	2.839446	2.646945	2.356103	2.099301	1.947201	2.618194	2.780322	2.509099	0.000000	0.000000	55233.000000		1
12181.924805	4091.023438	2.513247	3.336605	4583.811035	87221.906250	721.786072	460.500885	226.670212	114.890854	77.688629	430.018127	485.072113	299.107239	0.275694	99998.000000	4.085716	3.611832	0.400235	0.523305	3.661227	4.940626	2.858408	2.663230	2.355394	2.060286	1.890357	2.633487	2.685806	2.475827	0.000000	4.999991	55287.000000		1
11280.097656	2930.412109	3.348940	3.120744	1944.488525	41139.675781	329.241547	200.905579	105.793823	45.978546	37.917652	209.703491	296.075928	228.921341	0.433797	0.000000	4.052313	3.466929	0.524907	0.494258	3.288805	4.614261	2.517515	2.302992	2.024460	1.662555	1.578841	2.321606	2.471403	2.359686	0.000000	0.000000	55357.000000		1
7550.457031	3284.206543	2.550252	5.704916	2416.738281	46922.515625	409.745605	245.857239	128.505554	45.078094	33.588081	176.488541	242.687149	162.556198	0.053284	0.000000	3.877973	3.516430	0.406583	0.756249	3.383230	4.671381	2.612514	2.390683	2.108922	1.653966	1.526185	2.246716	2.385047	2.211004	0.000000	0.000000	55465.000000		1
9125.782227	2457.317383	2.732193	2.596508	2722.750244	51233.855469	420.436951	274.421906	138.311844	70.525108	44.526104	226.364929	289.122101	211.384125	0.145341	0.000000	3.960270	3.390461	0.436511	0.414390	3.435008	4.709557	2.623701	2.438419	2.140859	1.848344	1.648615	2.354809	2.461081	2.325072	0.000000	0.000000	55489.000000		1
23739.519531	7337.645508	2.340558	3.552467	6562.337891	99998.000000	1051.940430	660.626282	382.007385	147.291702	115.908485	680.547241	855.487732	491.140900	2.206539	99998.000000	4.375472	3.865557	0.369319	0.550530	3.817059	4.999991	3.021991	2.819956	2.582072	2.168178	2.064115	2.832858	2.932214	2.691206	0.343712	4.999991	55604.000000		1
8192.738281	1943.057617	3.648063	5.421213	1455.022095	31568.603516	247.895584	151.041519	68.711868	35.755951	30.883644	142.481064	201.485321	106.607933	0.369851	0.000000	3.913429	3.288486	0.562062	0.734096	3.162870	4.499255	2.394269	2.179096	1.837032	1.553348	1.489729	2.153757	2.304243	2.027790	0.000000	0.000000	55668.000000		1
7373.777344	3041.583984	2.318972	2.417651	2200.534424	42263.742188	369.937622	222.454742	126.988365	57.249611	30.982323	163.866791	214.470947	104.859451	2.011516	0.000000	3.867690	3.483100	0.365295	0.383394	3.342528	4.625968	2.568129	2.347242	2.103764	1.757773	1.491114	2.214491	2.331368	2.020607	0.303524	0.000000	55700.000000		1
5922.385254	1963.724854	2.679769	3.506211	1501.210327	30021.552734	235.104248	152.469299	71.052422	48.550385	34.241837	150.224335	207.887161	159.176422	0.206238	0.000000	3.772497	3.293081	0.428097	0.544838	3.176441	4.477433	2.371260	2.183182	1.851579	1.686193	1.534557	2.176740	2.317828	2.201879	0.000000	0.000000	55746.000000		1
7265.467285	729.048279	1.655968	1.779317	1405.210449	30074.087891	239.375214	141.278412	56.925816	25.373003	17.210346	101.010948	131.379608	80.309807	1.296586	99998.000000	3.861264	2.862756	0.219052	0.250253	3.147741	4.478192	2.379079	2.150076	1.755309	1.404372	1.235790	2.004369	2.118528	1.904769	0.112801	4.999991	55795.000000		1
8003.261230	2389.829590	2.753779	2.852458	2171.118652	37829.492188	333.901062	220.743271	90.507729	29.258512	31.747091	150.967514	226.605453	109.173599	0.593595	99998.000000	3.903267	3.378367	0.439929	0.455219	3.336684	4.577830	2.523618	2.343888	1.956686	1.466252	1.501704	2.178884	2.355270	2.038118	0.000000	4.999991	55824.000000		1
11697.962891	2143.349609	2.556419	3.157748	2199.797363	42581.863281	343.664185	218.766602	118.230545	67.746658	37.359493	166.848770	225.378128	180.065674	1.324770	99998.000000	4.068110	3.331093	0.407632	0.499378	3.342383	4.629225	2.536134	2.339981	2.072730	1.830888	1.572401	2.222323	2.352912	2.255431	0.122140	4.999991	55900.000000		1
8873.433594	3236.482422	2.174036	4.354239	3225.140625	59691.285156	535.861267	328.331818	157.591385	82.520851	64.777016	276.228973	383.256317	230.679077	0.901240	99998.000000	3.948092	3.510073	0.337267	0.638912	3.508549	4.775911	2.729052	2.516313	2.197532	1.916564	1.811421	2.441269	2.583489	2.363008	0.000000	4.999991	55939.000000		1
13150.249023	1606.236206	3.740575	4.218554	2494.846436	45521.929688	391.406616	252.252914	126.679985	102.444885	41.951183	198.034622	248.521591	197.732407	1.157787	99998.000000	4.118934	3.205809	0.572938	0.625164	3.397044	4.658221	2.592628	2.401836	2.102708	2.010490	1.622744	2.296741	2.395364	2.296078	0.063629	4.999991	55995.000000		1
9951.613281	3085.323730	3.802250	3.694319	3064.471436	57747.394531	481.485718	307.017029	172.115799	82.326576	79.282921	333.494019	473.545105	268.050903	0.355184	99998.000000	3.997894	3.489301	0.580041	0.567534	3.486356	4.761532	2.682583	2.487162	2.235821	1.915540	1.899180	2.523088	2.675361	2.428217	0.000000	4.999991	56144.000000		1
16579.970703	2837.650146	3.543216	2.488577	3077.460205	67519.218750	500.253357	314.232971	181.058640	67.509209	69.310112	367.331879	472.737152	263.024414	2.312598	0.000000	4.219584	3.452959	0.549398	0.395951	3.488193	4.829427	2.699190	2.497252	2.257819	1.829363	1.840797	2.565059	2.674620	2.419996	0.364100	0.000000	56205.000000		1
14304.496094	3846.850098	2.463907	2.966557	3934.807373	78656.453125	611.563965	401.385590	220.684677	92.709518	102.583656	460.750671	657.320496	278.936493	0.687630	0.000000	4.155473	3.585105	0.391624	0.472253	3.594923	4.895734	2.786442	2.603562	2.343772	1.967124	2.011078	2.663466	2.817777	2.445505	0.000000	0.000000	56289.000000		1
11569.545898	3484.069824	3.379778	4.576268	2475.665527	48258.367188	389.479279	251.873611	122.097549	71.212776	39.841904	187.383392	235.150497	180.771851	0.675431	0.000000	4.063316	3.542087	0.528888	0.660511	3.393692	4.683573	2.590484	2.401183	2.086707	1.852558	1.600340	2.272731	2.371346	2.257131	0.000000	0.000000	56334.000000		1
20354.736328	9912.000000	2.275799	3.311935	7021.716309	99998.000000	1107.074585	706.839172	359.508423	175.211868	138.721985	679.273621	920.181458	539.271912	1.626859	99998.000000	4.308665	3.996161	0.357134	0.520082	3.846443	4.999991	3.044177	2.849321	2.555709	2.243563	2.142145	2.832045	2.963873	2.731808	0.211350	4.999991	56395.000000		1
11912.248047	3807.239258	2.346725	3.392113	2119.564697	44646.195312	351.441376	211.396454	106.009689	37.892982	44.504517	218.069672	329.540649	123.127518	0.068374	0.000000	4.075994	3.580610	0.370462	0.530470	3.326247	4.649785	2.545853	2.325098	2.025346	1.578559	1.648404	2.338595	2.517909	2.090355	0.000000	0.000000	56427.000000		1
13329.556641	5279.755371	2.420735	3.490792	3192.286377	61748.859375	529.021545	320.566986	148.475861	69.051079	60.243919	284.903534	381.415314	234.854462	1.279454	99998.000000	4.124816	3.722614	0.383947	0.542924	3.504102	4.790629	2.723473	2.505919	2.171656	1.839170	1.779913	2.454698	2.581398	2.370799	0.107025	4.999991	56463.000000		1
6867.251953	2061.664307	2.605759	3.367443	1447.587158	31261.935547	246.362976	147.072754	82.385162	61.955395	32.268242	145.660400	251.343216	114.295692	0.584677	0.000000	3.836783	3.314218	0.415934	0.527300	3.160645	4.495016	2.391575	2.167532	1.915849	1.792079	1.508775	2.163342	2.400267	2.058030	0.000000	0.000000	56527.000000		1
8114.358887	2368.428467	3.006645	3.589472	1724.531616	33280.378906	267.912140	174.231247	82.776802	53.527538	26.498568	141.750214	185.437546	149.296127	1.033627	99998.000000	3.909254	3.374460	0.478082	0.555031	3.236671	4.522188	2.427992	2.241126	1.917909	1.728577	1.423222	2.151524	2.268198	2.174048	0.014364	4.999991	56604.000000		1
16197.942383	2425.304932	2.531749	3.441453	2906.016602	53535.523438	458.625977	291.993042	153.187805	87.118706	39.404015	218.852936	317.285889	172.026367	1.700856	0.000000	4.209460	3.384766	0.403421	0.536742	3.463298	4.728642	2.661459	2.465373	2.185224	1.940111	1.595541	2.340152	2.501451	2.235595	0.230668	0.000000	56647.000000		1
13110.114258	3998.967773	3.342773	4.440584	2635.912109	57799.164062	450.617493	268.467224	149.755600	100.582306	58.032879	259.018646	372.404633	257.226990	1.606612	0.000000	4.117607	3.601948	0.524107	0.647440	3.420931	4.761921	2.653808	2.428891	2.175383	2.002522	1.763674	2.413331	2.571015	2.410316	0.205911	0.000000	56741.000000		1
17959.666016	2318.422607	2.784616	3.244093	3490.798340	69793.640625	549.371155	348.795532	193.856155	83.680336	56.814804	291.656921	400.068848	259.360931	1.780927	0.000000	4.254298	3.365193	0.444765	0.511093	3.542925	4.843816	2.739866	2.542571	2.287480	1.922623	1.754462	2.464872	2.602135	2.413905	0.250646	0.000000	56784.000000		1
12947.434570	4199.454102	2.328223	3.614142	3933.404297	78206.890625	646.086426	398.385132	162.611710	104.310547	89.887901	434.612885	566.103516	265.460571	1.059604	0.000000	4.112184	3.623193	0.367025	0.558005	3.594769	4.893245	2.810291	2.600303	2.211152	2.018328	1.953701	2.638103	2.752896	2.424000	0.025144	0.000000	56906.000000		1
9063.743164	1043.031494	3.348940	4.298732	1568.173706	31500.427734	252.141891	154.865356	60.095901	38.300034	17.352198	140.723328	163.734192	76.263947	0.904575	99998.000000	3.957308	3.018297	0.524907	0.633340	3.195394	4.498316	2.401645	2.189954	1.778845	1.583199	1.239354	2.148366	2.214139	1.882319	0.000000	4.999991	56930.000000		1
31875.542969	10597.287109	4.983322	4.298732	9809.791992	99998.000000	1528.609253	992.020264	507.604980	198.574280	204.868179	998.718140	1268.357178	810.381897	2.061216	99998.000000	4.503458	4.025195	0.697519	0.633340	3.991660	4.999991	3.184296	2.996521	2.705526	2.297923	2.311475	2.999443	3.103242	2.908690	0.314124	4.999991	57085.000000		1
7419.386230	724.826599	0.619832	1.461692	1286.091797	27422.843750	203.597687	129.338165	59.966385	33.708347	19.270283	105.895592	144.186371	78.752518	0.827534	0.000000	3.870368	2.860234	0.000000	0.164856	3.109272	4.438112	2.308773	2.111727	1.777908	1.527737	1.284888	2.024878	2.158924	1.896264	0.000000	0.000000	57249.000000		1
8443.163086	2240.385498	1.680638	2.331306	2117.467773	36747.144531	345.175201	216.712830	90.368965	28.996395	31.654579	157.360107	217.739716	132.640854	0.407285	0.000000	3.926505	3.350323	0.225474	0.367599	3.325817	4.565224	2.538040	2.335885	1.956019	1.462344	1.500437	2.196895	2.337938	2.122677	0.000000	0.000000	57312.000000		1
40525.304688	16402.464844	2.590341	3.904013	13972.365234	99998.000000	2151.317871	1424.600952	739.893799	316.530365	332.328369	1593.540527	2063.480713	1153.635864	4.123583	99998.000000	4.607726	4.214909	0.413357	0.591511	4.145270	4.999991	3.332705	3.153693	2.869169	2.500415	2.521567	3.202363	3.314600	3.062069	0.615275	4.999991	57353.000000		1
11722.752930	3819.500244	3.315019	3.900929	3119.658203	65640.992188	461.959473	304.768982	165.035538	78.721680	60.669476	337.311676	441.104156	279.769104	1.560038	0.000000	4.069030	3.582006	0.520486	0.591168	3.494107	4.817175	2.664604	2.483971	2.217577	1.896094	1.782970	2.528031	2.644541	2.446800	0.193135	0.000000	57520.000000		1
7402.727539	1322.430542	1.144067	1.338343	1172.292480	26750.705078	186.285568	107.733498	44.239315	17.268936	11.416001	92.512161	100.992447	67.015808	1.238887	99998.000000	3.869392	3.121373	0.058451	0.126567	3.069036	4.427335	2.270179	2.032351	1.645808	1.237266	1.057514	1.966199	2.004289	1.826177	0.093032	4.999991	57608.000000		1
11883.014648	4761.258789	2.174036	3.182418	4646.078125	99998.000000	730.204651	470.782074	271.455353	104.390724	94.013947	479.320923	693.995422	290.290833	2.022122	99998.000000	4.074927	3.677722	0.337267	0.502757	3.667087	4.999991	2.863445	2.672820	2.433698	2.018662	1.973192	2.680626	2.841357	2.462833	0.305807	4.999991	57667.000000		1
12584.731445	1716.791382	1.643633	2.571838	2089.390381	40965.179688	330.990021	212.559021	102.010078	55.781750	44.538437	174.946671	265.620911	185.394379	1.395475	0.000000	4.099844	3.234718	0.215805	0.410244	3.320019	4.612415	2.519815	2.327480	2.008643	1.746492	1.648735	2.242906	2.424262	2.268096	0.144722	0.000000	57744.000000		1
7459.819824	2302.967041	2.599592	3.518546	1427.527466	23565.089844	233.392761	143.443192	85.351723	33.708347	21.755777	115.698792	139.394241	122.991837	0.997175	0.000000	3.872728	3.362288	0.414905	0.546363	3.154584	4.372269	2.368087	2.156680	1.931212	1.527737	1.337575	2.063329	2.144245	2.089876	0.000000	0.000000	57775.000000		1
13056.182617	2176.071045	1.406185	2.325139	3283.102539	62271.242188	538.204895	333.509430	172.609192	66.910965	56.586605	294.638916	376.157532	265.084351	1.244585	0.000000	4.115816	3.337673	0.148042	0.366449	3.516284	4.794288	2.730948	2.523108	2.237064	1.825497	1.752714	2.469290	2.575370	2.423384	0.095025	0.000000	57844.000000		1
8193.132812	2566.207275	1.544953	2.547168	2190.740479	40266.644531	348.703003	219.327835	119.245094	27.821491	41.087734	204.957611	255.524765	117.761818	1.821108	0.000000	3.913450	3.409292	0.188915	0.406058	3.340591	4.604946	2.542456	2.341094	2.076441	1.444380	1.613712	2.311664	2.407433	2.071004	0.260336	0.000000	57870.000000		1
14039.396484	2990.215088	2.204873	5.211518	2960.654297	62175.265625	456.047943	298.068024	148.642380	101.973076	68.647110	329.318634	457.173523	278.510956	0.959625	0.000000	4.147348	3.475703	0.343384	0.716964	3.471388	4.793618	2.659010	2.474315	2.172143	2.008486	1.836622	2.517616	2.660081	2.444842	0.000000	0.000000	57962.000000		1
11187.437500	3004.939941	3.879343	3.589472	3500.540039	68720.843750	555.298096	357.685944	194.090515	81.022148	52.198444	315.287628	403.969788	201.892380	0.210765	99998.000000	4.048731	3.477836	0.588758	0.555031	3.544135	4.837089	2.744526	2.553502	2.288004	1.908604	1.717658	2.498707	2.606349	2.305120	0.000000	4.999991	58022.000000		1
13681.836914	5039.501465	3.435285	3.913265	4279.723633	78120.523438	662.670776	432.821228	214.119400	121.422211	82.736710	383.783630	530.446228	335.467590	0.478479	0.000000	4.136145	3.702388	0.535963	0.592539	3.631416	4.892765	2.821298	2.636309	2.330656	2.084298	1.917698	2.584086	2.724641	2.525651	0.000000	0.000000	58061.000000		1
6476.048828	1310.181885	1.403101	0.502649	1299.832886	26342.875000	204.590652	128.570312	67.194664	20.331089	14.163612	106.351982	125.073357	95.898109	2.181946	0.000000	3.811310	3.117332	0.147089	0.000000	3.113888	4.420663	2.310886	2.109141	1.827335	1.308161	1.151174	2.026746	2.097165	1.981810	0.338844	0.000000	58111.000000		1
6313.985840	1949.043213	2.269632	3.823836	1317.891235	28472.218750	217.233978	131.031143	64.394630	30.038700	21.006428	117.986931	155.466690	77.901405	0.264040	0.000000	3.800304	3.289821	0.355955	0.582499	3.119879	4.454422	2.336928	2.117374	1.808850	1.477681	1.322352	2.071834	2.191637	1.891545	0.000000	0.000000	58145.000000		1
17975.107422	9156.937500	2.815454	4.989489	8744.508789	99998.000000	1346.129028	889.319397	421.766022	175.208786	179.294739	880.095947	1133.446655	632.468628	1.807703	99998.000000	4.254672	3.961750	0.449548	0.698056	3.941736	4.999991	3.129087	2.949058	2.625072	2.243556	2.253567	2.944530	3.054401	2.801039	0.257127	4.999991	58182.000000		1
10373.592773	5685.229980	2.710606	4.616357	4966.792969	93359.796875	793.273315	506.621277	236.498093	101.226807	98.944839	455.277008	558.329407	351.503052	2.625212	0.000000	4.015929	3.754748	0.433066	0.664299	3.696076	4.970160	2.899423	2.704684	2.373828	2.005296	1.995393	2.658276	2.746891	2.545929	0.419164	0.000000	58263.000000		1
13874.234375	2225.571289	1.871829	2.695188	2701.176270	51469.933594	416.230713	271.569458	137.679688	51.368919	45.651669	230.617401	329.059601	246.372223	0.642296	0.000000	4.142209	3.347441	0.272266	0.430589	3.431553	4.711554	2.619334	2.433881	2.138870	1.710700	1.659457	2.362892	2.517275	2.391592	0.000000	0.000000	58283.000000		1
6023.047363	1786.776855	1.773150	1.696056	1247.045410	25239.835938	200.711304	126.285271	65.329002	32.354588	18.594944	107.779755	131.774323	87.516502	0.452442	99998.000000	3.779816	3.252070	0.248745	0.229440	3.095882	4.402087	2.302572	2.101353	1.815106	1.509936	1.269395	2.032537	2.119831	1.942090	0.000000	4.999991	58363.000000		1
9430.353516	4598.551270	3.370527	4.169215	3172.112549	59277.500000	502.066589	318.772247	136.899506	46.829659	51.211651	304.543884	449.732452	229.143372	0.659128	0.000000	3.974528	3.662621	0.527698	0.620054	3.501348	4.772890	2.700761	2.503480	2.136402	1.670521	1.709369	2.483650	2.652954	2.360107	0.000000	0.000000	58395.000000		1
12865.431641	3083.279297	3.438369	2.485493	4344.333984	87346.187500	731.336426	443.657501	208.935638	85.283882	89.585693	431.831360	553.164124	328.723480	1.325060	0.000000	4.109425	3.489013	0.536352	0.395413	3.637923	4.941244	2.864117	2.647048	2.320013	1.930867	1.952239	2.635314	2.742854	2.516831	0.122236	0.000000	58474.000000		1
9772.047852	2028.461792	2.402232	4.909312	2305.137939	44832.832031	365.293518	235.665482	118.865791	59.102936	35.611015	185.459137	240.392853	149.579834	0.763897	0.000000	3.989985	3.307167	0.380615	0.691021	3.362697	4.651596	2.562642	2.372296	2.075057	1.771609	1.551584	2.268248	2.380922	2.174873	0.000000	0.000000	58549.000000		1
8854.418945	2822.475098	1.742312	1.671386	2245.606201	47654.800781	396.920349	227.546005	117.638466	53.385685	40.908878	210.970901	257.159149	181.561279	1.102834	0.000000	3.947160	3.450630	0.241126	0.223077	3.351334	4.678107	2.598703	2.357069	2.070549	1.727425	1.611818	2.324223	2.410202	2.259023	0.042510	0.000000	58566.000000		1
16696.857422	4393.192871	2.278883	2.972724	4514.198730	86768.625000	709.068726	454.684937	186.960907	130.127609	76.612404	392.905334	534.208374	278.011383	1.486450	0.000000	4.222635	3.642780	0.357722	0.473155	3.654581	4.938363	2.850688	2.657711	2.271751	2.114369	1.884299	2.594288	2.727711	2.444062	0.172150	0.000000	58583.000000		1
5349.226074	2191.058105	1.877997	3.746742	957.679749	20662.017578	144.889465	88.472466	42.200966	33.409225	11.687370	62.538223	83.877693	49.799297	0.563021	99998.000000	3.728291	3.340654	0.273695	0.573654	2.981220	4.315173	2.161037	1.946808	1.625322	1.523866	1.067717	1.796146	1.923646	1.697223	0.000000	4.999991	58616.000000		1
10990.006836	2507.461914	1.372264	3.706654	2082.226807	39444.832031	348.659851	218.476730	125.964561	27.658052	29.212257	168.082260	200.153152	123.007256	2.251729	0.000000	4.040998	3.399234	0.137438	0.568982	3.318528	4.595990	2.542402	2.339405	2.100248	1.441822	1.465565	2.225522	2.301363	2.089931	0.352516	0.000000	58662.000000		1
13418.448242	3504.718506	2.044519	3.089906	4954.550781	87019.054688	777.792908	502.285522	185.443710	99.540001	77.031792	426.903534	523.961121	407.189209	1.132038	0.000000	4.127702	3.544653	0.310591	0.489945	3.695004	4.939614	2.890864	2.700951	2.268212	1.997998	1.886670	2.630330	2.719299	2.609796	0.053861	0.000000	58765.000000		1
13069.713867	4134.553711	2.285050	3.170084	3348.533203	64189.316406	540.616394	341.736847	151.158707	71.888115	66.963387	361.229156	491.162476	256.058258	1.849554	0.000000	4.116266	3.616429	0.358896	0.501071	3.524855	4.807463	2.732889	2.533692	2.179433	1.856657	1.825837	2.557783	2.691225	2.408339	0.267067	0.000000	58852.000000		1
8866.649414	1714.780762	1.045387	1.615879	1496.553833	31017.443359	252.755569	157.757904	74.580223	45.281620	27.488447	140.146667	168.853195	94.544350	1.193505	0.000000	3.947760	3.234209	0.019277	0.208409	3.175092	4.491606	2.402701	2.197991	1.872624	1.655922	1.439150	2.146583	2.227509	1.975636	0.076824	0.000000	58910.000000		1
3185.930664	889.621643	0.829526	2.195622	865.623962	25043.787109	144.050690	90.069839	69.636986	19.954874	26.199444	117.545952	148.229156	83.106758	1.513263	0.000000	3.503236	2.949205	0.000000	0.341558	2.937329	4.398700	2.158515	1.954579	1.842840	1.300049	1.418292	2.070208	2.170934	1.919636	0.179914	0.000000	58959.000000		1
6066.583496	1247.128662	3.028231	3.466122	1507.294556	33943.167969	252.478027	151.584259	97.341301	39.508862	30.202137	158.041611	221.190414	169.889328	0.176008	99998.000000	3.782944	3.095911	0.481189	0.539844	3.178198	4.530752	2.402224	2.180654	1.988297	1.596694	1.480038	2.198771	2.344766	2.230166	0.000000	4.999991	58984.000000		1
4278.289551	3256.480469	1.862578	2.904882	1951.759888	38703.429688	338.637695	196.249130	75.924728	26.276537	34.710564	143.729980	160.268066	143.609711	0.352647	99998.000000	3.631270	3.512748	0.270115	0.463128	3.290426	4.587749	2.529735	2.292808	1.880383	1.419568	1.540462	2.157547	2.204847	2.157184	0.000000	4.999991	59015.000000		1
17719.693359	7192.697266	2.716774	2.790784	6880.808105	99998.000000	1090.403809	696.157104	374.060608	145.786835	136.541779	741.953735	917.066895	464.235291	2.786380	0.000000	4.248456	3.856892	0.434053	0.445726	3.837639	4.999991	3.037587	2.842707	2.572942	2.163718	2.135266	2.870377	2.962401	2.666738	0.445040	0.000000	59044.000000		1
2746.559570	1116.785278	1.921169	2.710606	731.728027	15331.769531	118.930550	71.104851	28.564672	23.084867	14.277710	57.440804	103.625954	22.890593	0.065981	0.000000	3.438789	3.047970	0.283566	0.433066	2.864350	4.185592	2.075294	1.851899	1.455829	1.363327	1.154659	1.759220	2.015469	1.359657	0.000000	0.000000	59074.000000		1
4392.730469	1410.980103	1.409269	2.479326	885.548035	22791.085938	147.433548	83.908531	73.633514	32.622871	13.044215	81.638901	136.754562	59.738186	0.062850	0.000000	3.642735	3.149521	0.148994	0.394334	2.947212	4.357765	2.168596	1.923806	1.867076	1.513522	1.115418	1.911897	2.135942	1.776252	0.000000	0.000000	59091.000000		1
19245.462891	3698.139893	2.420735	3.561718	5372.286133	99998.000000	823.987305	549.065857	287.546295	147.125183	123.716515	643.539246	863.749084	470.720398	1.800201	0.000000	4.284328	3.567983	0.383947	0.551660	3.730159	4.999991	2.915920	2.739625	2.458708	2.167687	2.092428	2.808575	2.936388	2.672763	0.255321	0.000000	59162.000000		1
11078.103516	4233.439941	2.846291	4.187717	3344.111084	69178.390625	545.556580	334.009003	157.440277	84.321754	48.581219	293.420837	389.143158	197.972946	1.168640	0.000000	4.044466	3.626693	0.454279	0.621977	3.524281	4.839971	2.736840	2.523758	2.197116	1.925940	1.686468	2.467491	2.590109	2.296606	0.067681	0.000000	59382.000000		1
15021.773438	4986.572266	2.331306	3.577137	6464.755859	99998.000000	1047.472046	662.433350	343.192383	166.885773	123.059677	610.037537	779.729492	451.157135	3.215453	99998.000000	4.176721	3.697802	0.367599	0.553536	3.810552	4.999991	3.020143	2.821142	2.535538	2.222419	2.090116	2.785357	2.891944	2.654328	0.507242	4.999991	59437.000000		1
6379.237793	832.294922	1.581958	2.263464	1367.668945	36067.703125	243.417999	139.033447	97.914871	46.234493	29.144415	159.867188	191.571106	135.240448	0.160214	0.000000	3.804769	2.920277	0.199195	0.354774	3.135981	4.557118	2.386353	2.143119	1.990849	1.664966	1.464555	2.203759	2.282330	2.131107	0.000000	0.000000	59473.000000		1
13289.539062	4380.466309	4.388160	4.052033	3631.265869	73379.632812	578.540222	367.556976	198.068542	63.691540	64.838692	339.639893	444.406830	263.915619	1.698587	0.000000	4.123510	3.641520	0.642282	0.607673	3.560058	4.865575	2.762334	2.565325	2.296815	1.804082	1.811834	2.531019	2.647781	2.421465	0.230088	0.000000	59539.000000		1
18512.068359	3132.967529	1.948923	1.696056	3457.444824	66710.562500	546.099304	348.289795	163.425812	69.822014	51.051296	268.300690	383.487579	186.482941	1.417680	99998.000000	4.267455	3.495956	0.289795	0.229440	3.538755	4.824194	2.737272	2.541941	2.213321	1.843992	1.708007	2.428622	2.583751	2.270639	0.151578	4.999991	59577.000000		1
22732.587891	8133.120605	3.715905	3.207088	9351.557617	99998.000000	1491.585938	951.709595	514.623596	208.343552	173.478806	813.148010	1171.530884	646.249878	2.720903	0.000000	4.356649	3.910257	0.570065	0.506111	3.970884	4.999991	3.173648	2.978504	2.711490	2.318780	2.239246	2.910170	3.068754	2.810400	0.434713	0.000000	59613.000000		1
8486.670898	2576.050537	1.455525	4.261727	1707.558716	32455.623047	295.708954	175.239624	87.473335	64.647499	34.186329	203.499008	251.034836	176.183243	0.003200	0.000000	3.928737	3.410954	0.163020	0.629586	3.232376	4.511290	2.470865	2.243632	1.941876	1.810552	1.533852	2.308562	2.399734	2.245965	0.000000	0.000000	59709.000000		1
5741.058105	2055.247070	3.207088	1.702224	1342.215820	25466.898438	198.198059	138.025070	67.947098	15.872004	16.081697	83.603241	113.274979	63.500347	0.013480	0.000000	3.758992	3.312864	0.506111	0.231017	3.127822	4.405976	2.297099	2.139958	1.832171	1.200632	1.206332	1.922223	2.054134	1.802776	0.000000	0.000000	59794.000000		1
9546.244141	2455.001465	3.521630	5.014159	2665.734863	57437.933594	459.147125	272.195465	144.127777	69.862099	59.793694	285.208832	361.235321	180.330872	1.948377	99998.000000	3.979833	3.390052	0.546744	0.700198	3.425817	4.759199	2.661952	2.434881	2.158748	1.844242	1.776655	2.455163	2.557790	2.256070	0.289673	4.999991	59832.000000		1
9100.572266	3735.289551	2.550252	4.465254	3919.795898	82508.554688	622.150452	390.015869	208.577927	95.478722	84.275497	450.891937	509.387390	335.806824	0.306414	99998.000000	3.959069	3.572324	0.406583	0.649846	3.593263	4.916499	2.793895	2.591082	2.319268	1.979907	1.925701	2.654073	2.707048	2.526089	0.000000	4.999991	59900.000000		1
13660.191406	2585.896973	1.754647	4.927814	2291.846924	38768.519531	341.073853	234.993225	99.361145	38.549820	36.900017	163.613922	180.164352	111.430901	0.495032	0.000000	4.135457	3.412611	0.244190	0.692654	3.360186	4.588479	2.532848	2.371055	1.997217	1.586022	1.567027	2.213820	2.255669	2.047006	0.000000	0.000000	60051.000000		1
9898.234375	2244.021240	2.127780	4.159964	3285.674316	68593.023438	553.676025	333.521759	196.887466	94.195885	66.547081	332.544220	468.012848	261.945099	1.127520	99998.000000	3.995558	3.351027	0.327927	0.619090	3.516624	4.836280	2.743256	2.523124	2.294218	1.974032	1.823129	2.521849	2.670258	2.418210	0.052124	4.999991	60109.000000		1
20500.390625	7777.075195	1.181072	5.526060	8195.772461	99998.000000	1308.513672	834.092712	380.656708	144.954224	141.913651	677.491211	863.218628	511.681702	2.710102	0.000000	4.311762	3.890816	0.072276	0.742416	3.913590	4.999991	3.116778	2.921214	2.580534	2.161231	2.152024	2.830904	2.936121	2.709000	0.432986	0.000000	60350.000000		1
11327.346680	4437.012695	2.846291	2.454656	3028.274658	57317.093750	479.138977	302.283478	114.860016	87.158791	66.840034	299.480377	411.068542	323.336182	1.420359	0.000000	4.054128	3.647091	0.454279	0.389991	3.481195	4.758284	2.680461	2.480414	2.060169	1.940311	1.825037	2.476368	2.613914	2.509654	0.152398	0.000000	60378.000000		1
5454.245605	1416.959473	2.100026	2.658183	1073.181152	22751.867188	157.224426	97.526321	54.717861	42.444580	7.511988	67.194664	87.476418	30.781879	0.235552	99998.000000	3.736735	3.151357	0.322225	0.424585	3.030673	4.357017	2.196520	1.989122	1.738129	1.627822	0.875755	1.827335	1.941891	1.488295	0.000000	4.999991	60408.000000		1
4732.829590	1261.434204	3.398280	6.457349	1423.537109	23550.392578	234.105118	150.406281	63.358498	35.934807	28.755863	130.136856	189.064026	109.537483	0.568060	0.000000	3.675121	3.100865	0.531259	0.810054	3.153369	4.371998	2.369411	2.177266	1.801805	1.555515	1.458726	2.114400	2.276609	2.039563	0.000000	0.000000	60454.000000		1
15299.698242	11337.186523	1.298254	7.407140	13548.770508	99998.000000	2152.042480	1382.532593	668.033386	339.081757	306.233765	1473.675537	1962.691772	1015.216125	4.813531	0.000000	4.184683	4.054505	0.113360	0.869651	4.131900	4.999991	3.332851	3.140675	2.824798	2.530304	2.486053	3.168402	3.292852	3.006558	0.682464	0.000000	60483.000000		1
9755.074219	1829.526733	2.781532	3.971855	1830.504272	36023.808594	290.682465	186.495270	102.605240	53.465862	39.308418	195.586136	235.480453	172.328568	1.658205	0.000000	3.989231	3.262339	0.444284	0.598993	3.262571	4.556590	2.463419	2.270668	2.011169	1.728077	1.594486	2.291338	2.371955	2.236357	0.219638	0.000000	60570.000000		1
17545.613281	3736.004883	2.340558	4.607106	4539.050781	84351.296875	708.137451	453.765991	213.148026	96.783142	81.052986	444.295837	574.241516	277.305206	1.236308	0.000000	4.244169	3.572407	0.369319	0.663428	3.656965	4.926092	2.850117	2.656832	2.328681	1.985800	1.908769	2.647672	2.759094	2.442958	0.092127	0.000000	60623.000000		1
10130.562500	3130.586914	3.012813	2.880212	3078.129395	59453.539062	516.899353	313.594635	160.986588	103.114059	52.164524	273.327179	341.154022	194.355713	2.287631	99998.000000	4.005633	3.495626	0.478972	0.459424	3.488287	4.774178	2.713406	2.496369	2.206790	2.013318	1.717375	2.436683	2.532950	2.288597	0.359386	4.999991	60663.000000		1
10278.286133	5453.027832	2.559503	4.909312	4301.025879	82293.796875	682.116821	435.682953	207.184067	116.821274	66.692017	416.967743	573.596985	349.344421	1.724281	99998.000000	4.011921	3.736638	0.408156	0.691021	3.633572	4.915367	2.833859	2.639171	2.316356	2.067522	1.824074	2.620102	2.758607	2.543254	0.236608	4.999991	60717.000000		1
24846.423828	6455.560547	2.818537	3.675817	5912.165527	99998.000000	961.343201	595.701233	323.533539	129.905579	88.543388	489.518860	699.576965	386.296875	3.239334	0.000000	4.395264	3.809934	0.450024	0.565354	3.771747	4.999991	2.982878	2.775028	2.509919	2.113628	1.947156	2.689770	2.844836	2.586921	0.510456	0.000000	60737.000000		1
6822.593262	1797.745728	2.266548	1.615879	1217.416870	25566.984375	205.839569	132.270813	58.332001	38.361710	29.128996	126.445625	152.617310	107.246269	0.313827	0.000000	3.833950	3.254728	0.355365	0.208409	3.085439	4.407680	2.313529	2.121464	1.765907	1.583898	1.464326	2.101904	2.183604	2.030382	0.000000	0.000000	60812.000000		1
16122.899414	3258.315430	1.544953	2.553336	3848.977783	74481.960938	616.609009	394.376251	179.313248	62.442627	57.422298	321.954651	404.990509	258.475891	1.176180	0.000000	4.207443	3.512993	0.188915	0.407108	3.585346	4.872051	2.790010	2.595911	2.253612	1.795481	1.759081	2.507795	2.607445	2.412420	0.070474	0.000000	60841.000000		1
15394.539062	4783.208984	3.641896	6.753388	4596.309570	84161.546875	757.175049	468.725220	213.148026	67.509209	68.036530	397.919495	567.355530	284.292969	1.518685	99998.000000	4.187366	3.679719	0.561327	0.829522	3.662409	4.925114	2.879196	2.670918	2.328681	1.829363	1.832742	2.599795	2.753855	2.453766	0.181468	4.999991	60878.000000		1
18414.287109	5293.922363	3.086823	4.505342	4829.985840	95732.476562	782.316772	494.462097	238.484024	89.157051	98.778320	467.494781	611.079834	404.709869	1.857981	0.000000	4.265155	3.723778	0.489512	0.653728	3.683946	4.981059	2.893383	2.694133	2.377459	1.950156	1.994662	2.669777	2.786098	2.607144	0.269041	0.000000	60951.000000		1
4951.269531	1415.448364	2.420735	3.867008	1348.383301	36711.648438	230.099335	135.394638	85.863625	44.371918	43.101418	181.456436	274.520599	141.592941	0.482028	99998.000000	3.694716	3.150894	0.383947	0.587375	3.129813	4.564804	2.361915	2.131602	1.933809	1.647108	1.634492	2.258772	2.438575	2.151042	0.000000	4.999991	60983.000000		1
5090.642090	1181.392700	1.692973	1.116313	1117.984863	23290.857422	182.773193	116.892204	52.139854	45.454308	12.893112	88.605064	97.951881	35.355064	0.389357	99998.000000	3.706773	3.072394	0.228650	0.047786	3.048436	4.367186	2.261913	2.067786	1.717170	1.657575	1.110358	1.947459	1.991013	1.548452	0.000000	4.999991	61012.000000		1
3762.155029	1998.154785	2.507080	2.886379	1792.571167	35548.039062	284.234375	183.982025	86.603722	48.460953	36.545387	169.399017	216.133087	157.764069	0.435750	0.000000	3.575437	3.300629	0.399168	0.460353	3.253476	4.550816	2.453677	2.264775	1.937537	1.685392	1.562833	2.228911	2.334721	2.198008	0.000000	0.000000	61054.000000		1
10381.853516	2275.959473	2.399149	3.678900	3282.926758	63205.394531	515.015198	335.430603	151.911133	88.342949	70.333916	299.397125	434.085571	231.157059	1.269461	0.000000	4.016275	3.357165	0.380057	0.565718	3.516261	4.800754	2.711820	2.525603	2.181590	1.946172	1.847165	2.476248	2.637575	2.363907	0.103619	0.000000	61169.000000		1
12392.629883	3752.441406	2.500912	2.281967	3161.035645	56262.351562	481.689240	325.633575	166.666824	94.017029	56.808636	275.522797	368.327911	182.492569	1.086764	99998.000000	4.093163	3.574314	0.398098	0.358309	3.499829	4.750218	2.682767	2.512729	2.221849	1.973207	1.754414	2.440158	2.566235	2.261245	0.036135	4.999991	61220.000000		1
5349.367676	1617.673828	0.943624	2.266548	1177.420776	24558.228516	184.870132	119.026146	42.857800	41.282009	19.100677	100.850594	134.429428	72.147148	1.788273	99998.000000	3.728302	3.208891	0.000000	0.355365	3.070932	4.390197	2.266867	2.075642	1.632030	1.615761	1.281049	2.003679	2.128494	1.858219	0.252434	4.999991	61236.000000		1
13037.510742	3907.368408	3.839255	4.440584	3782.569580	78317.515625	626.035950	382.297272	207.828568	63.284485	69.963867	410.602905	520.939087	301.740753	0.850631	99998.000000	4.115195	3.591884	0.584247	0.647440	3.577787	4.893859	2.796599	2.582401	2.317705	1.801297	1.844874	2.613422	2.716787	2.479634	0.000000	4.999991	61261.000000		1
3654.427734	1161.656738	1.729977	2.158617	954.238281	20708.597656	162.176910	99.777451	41.309765	24.793259	24.432463	93.286179	136.196411	102.861191	1.012888	99998.000000	3.562819	3.065078	0.238040	0.334176	2.979657	4.316151	2.209989	1.999032	1.616053	1.394334	1.387967	1.969817	2.134166	2.012252	0.005561	4.999991	61326.000000		1
17359.728516	5316.605957	2.272716	3.065236	4823.790527	92744.562500	780.478882	490.709167	240.124573	110.610626	92.666351	486.354950	688.500183	366.311157	0.793045	0.000000	4.239543	3.725635	0.356545	0.486464	3.683388	4.967288	2.892361	2.690824	2.380437	2.043797	1.966922	2.686953	2.837904	2.563850	0.000000	0.000000	61350.000000		1
8153.152344	2617.566895	1.649800	3.157748	1334.858032	29043.212891	234.980896	140.670914	79.483368	58.930248	28.240879	130.553162	196.298477	122.960999	0.585092	0.000000	3.911325	3.417898	0.217431	0.499378	3.125435	4.463045	2.371032	2.148204	1.900276	1.770338	1.450878	2.115788	2.292917	2.089767	0.000000	0.000000	61441.000000		1
20659.294922	5409.420410	3.487709	4.798297	5159.939941	99998.000000	826.941528	521.145691	269.222717	123.102852	75.246307	396.568817	569.443176	260.076355	1.862706	0.000000	4.315115	3.733151	0.542540	0.681087	3.712645	4.999991	2.917475	2.716959	2.430112	2.090268	1.876485	2.598319	2.755450	2.415101	0.270144	0.000000	61510.000000		1
10449.190430	2479.757568	1.011466	3.225591	3509.365723	67260.179688	584.584351	360.088165	168.754517	55.001564	73.044518	404.191803	538.701416	269.296722	1.031643	0.000000	4.019083	3.394409	0.004951	0.508609	3.545229	4.827758	2.766847	2.556409	2.227255	1.740375	1.863588	2.606587	2.731348	2.430231	0.013530	0.000000	61567.000000		1
7222.541504	1909.130371	2.803118	3.077571	1335.487061	27829.472656	230.750000	135.666000	69.100418	50.486969	30.618443	129.042130	188.271500	97.686676	1.206067	0.000000	3.858690	3.280836	0.447641	0.488208	3.125640	4.444505	2.363142	2.132471	1.839481	1.703179	1.485983	2.110732	2.274785	1.989835	0.081372	0.000000	61647.000000		1
10644.973633	2599.912354	2.408400	5.310198	1978.847534	37544.667969	327.397461	202.450531	97.779190	42.564846	34.127735	170.607849	232.109940	147.640167	0.265722	0.000000	4.027144	3.414959	0.381729	0.725111	3.296412	4.574548	2.515075	2.306319	1.990246	1.629051	1.533108	2.231999	2.365694	2.169204	0.000000	0.000000	61803.000000		1
13310.190430	2473.195557	1.995179	2.047602	2384.550293	46109.781250	357.519409	239.418396	123.667175	44.319492	38.861275	180.947617	290.334015	169.556290	0.158369	0.000000	4.124184	3.393259	0.299982	0.311246	3.377407	4.663793	2.553300	2.379158	2.092254	1.646595	1.589517	2.257553	2.462898	2.229314	0.000000	0.000000	61819.000000		1
9467.518555	2963.769043	1.659051	2.849375	3299.480225	64822.816406	532.034363	329.972382	160.052216	66.355888	55.969860	320.560822	419.178772	289.667908	1.889369	99998.000000	3.976236	3.471844	0.219860	0.454750	3.518445	4.811728	2.725940	2.518478	2.204262	1.821880	1.747954	2.505910	2.622399	2.461900	0.276317	4.999991	61841.000000		1
14878.124023	4354.041992	2.796951	3.922516	5515.960449	99998.000000	889.966980	562.510925	276.981415	93.468124	87.183464	487.912231	634.405212	338.375580	3.152273	99998.000000	4.172548	3.638893	0.446685	0.593565	3.741621	4.999991	2.949374	2.750131	2.442451	1.970664	1.940434	2.688342	2.802367	2.529399	0.498624	4.999991	61910.000000		1
7245.494141	1557.183228	2.661267	3.916348	1293.542114	28845.119141	220.320801	134.213562	70.719383	23.852718	22.172081	104.359886	149.333130	68.360321	1.193796	0.000000	3.860068	3.192340	0.425088	0.592881	3.111781	4.460073	2.343055	2.127796	1.849538	1.377538	1.345806	2.018534	2.174156	1.834804	0.076930	0.000000	61967.000000		1
7275.128906	2043.016968	1.600460	2.670518	1454.587280	34199.410156	233.725815	146.033539	88.161011	33.483234	33.733017	158.969818	220.931381	134.019287	1.620878	0.000000	3.861841	3.310272	0.204245	0.426595	3.162740	4.534019	2.368707	2.164453	1.945277	1.524827	1.528055	2.201315	2.344257	2.127167	0.209750	0.000000	61989.000000		1
9799.387695	2065.068848	2.232627	4.021195	2242.402344	45206.097656	386.833435	224.181641	111.927383	60.950096	57.187935	256.847687	349.557220	230.660568	0.293898	0.000000	3.991199	3.314934	0.348816	0.604355	3.350713	4.655197	2.587524	2.350600	2.048936	1.784974	1.757304	2.409676	2.543518	2.362973	0.000000	0.000000	62013.000000		1
6783.426758	3336.589844	3.820752	3.503127	2528.144531	47310.042969	389.997345	261.886505	114.912437	62.840427	41.436199	184.648102	240.013550	147.408875	1.436376	99998.000000	3.831449	3.523303	0.582149	0.544456	3.402802	4.674953	2.591062	2.418113	2.060367	1.798239	1.617380	2.266345	2.380236	2.168524	0.157268	4.999991	62072.000000		1
5673.074219	1804.030396	3.253344	5.260859	1308.273071	33142.597656	199.135513	130.537750	73.824707	67.944016	33.125523	135.820190	186.257828	143.393845	0.423976	0.000000	3.753819	3.256244	0.512330	0.721057	3.116699	4.520387	2.299149	2.115736	1.868202	1.832151	1.520163	2.132964	2.270114	2.156531	0.000000	0.000000	62147.000000		1
7202.756348	1506.668457	3.154665	3.879343	1441.321045	26721.744141	236.084869	145.133087	83.513809	38.966122	24.487970	133.729416	171.708740	74.163918	1.072773	0.000000	3.857499	3.178018	0.498953	0.588758	3.158761	4.426865	2.373068	2.161767	1.921758	1.590687	1.388953	2.126227	2.234792	1.870193	0.030508	0.000000	62204.000000		1
24395.742188	5046.625000	2.750695	3.978023	6549.703613	99998.000000	1056.057129	666.380554	328.516846	102.858109	105.732147	540.264832	703.678345	388.473999	3.736038	0.000000	4.387314	3.703001	0.439442	0.599667	3.816222	4.999991	3.023687	2.823722	2.516558	2.012239	2.024207	2.732607	2.847374	2.589362	0.572411	0.000000	62355.000000		1
10257.005859	1021.019714	1.754647	3.842339	1853.678589	34950.660156	272.978729	185.190842	91.189240	26.267286	24.185762	139.486755	177.669601	132.862885	1.253481	0.000000	4.011021	3.009034	0.244190	0.584596	3.268034	4.543456	2.436129	2.267620	1.959944	1.419415	1.383560	2.144533	2.249613	2.123404	0.098118	0.000000	62393.000000		1
15978.935547	3592.774658	2.260381	3.447620	3242.483398	64409.855469	539.672791	327.897034	151.072357	80.263550	60.709564	293.966644	378.399414	255.179382	1.455400	0.000000	4.203548	3.555430	0.354182	0.537519	3.510878	4.808952	2.732131	2.515738	2.179185	1.904518	1.783257	2.468298	2.577950	2.406846	0.162983	0.000000	62495.000000		1
2983.036133	639.067871	1.782401	2.522498	720.157837	16653.787109	124.043388	65.726807	32.706135	10.759165	7.758687	58.603371	74.222511	51.664959	0.227386	99998.000000	3.474658	2.805547	0.251005	0.401831	2.857428	4.221513	2.093574	1.817743	1.514629	1.031779	0.889788	1.767923	1.870536	1.713196	0.000000	4.999991	62518.000000		1
19151.880859	8332.940430	4.147629	4.286397	6017.564453	99998.000000	962.484192	601.304382	284.514984	122.991837	85.579918	453.232513	580.208557	296.214691	1.320739	99998.000000	4.282211	3.920798	0.617800	0.632092	3.779421	4.999991	2.983394	2.779094	2.454105	2.089876	1.932372	2.656321	2.763584	2.471606	0.120817	4.999991	62551.000000		1
7387.089844	2711.469727	3.015897	3.139246	1611.811646	32313.412109	253.619003	171.523712	76.236191	43.539307	41.667477	177.802216	224.292648	129.233322	0.457522	0.000000	3.868473	3.433205	0.479416	0.496825	3.207314	4.509383	2.404182	2.234324	1.882161	1.638882	1.619797	2.249937	2.350815	2.111375	0.000000	0.000000	62604.000000		1
8644.441406	2911.280762	1.326008	2.436154	2425.024414	41845.402344	357.408417	250.189896	96.076965	55.612144	29.310936	163.209961	205.216644	123.229286	0.884449	99998.000000	3.936737	3.464084	0.122546	0.386705	3.384716	4.621648	2.553165	2.398270	1.982619	1.745170	1.467030	2.212747	2.312212	2.090714	0.000000	4.999991	62634.000000		1
17092.060547	7576.687500	2.587257	4.113708	8469.655273	99998.000000	1366.700684	857.630920	401.953003	220.709351	140.791183	787.136658	994.666077	516.449158	2.425796	99998.000000	4.232794	3.879479	0.412840	0.614233	3.927866	4.999991	3.135674	2.933300	2.604175	2.343821	2.148576	2.896050	2.997677	2.713027	0.384854	4.999991	62710.000000		1
3166.752930	2408.603516	1.760815	3.194753	1735.352417	30206.109375	283.802643	175.458572	72.023804	53.083477	28.200790	141.580612	221.492615	124.311676	0.121517	0.000000	3.500614	3.381765	0.245714	0.504437	3.239388	4.480095	2.453017	2.244174	1.857476	1.724959	1.450261	2.151004	2.345359	2.094512	0.000000	0.000000	62759.000000		1
4702.458008	1753.999756	3.697403	5.689498	1325.816528	26553.896484	216.907104	137.229462	55.942104	43.974113	26.958044	130.488403	163.647842	80.066193	0.156766	0.000000	3.672325	3.244030	0.567897	0.755074	3.122483	4.424128	2.336274	2.137447	1.747739	1.643197	1.430688	2.115572	2.213910	1.903449	0.000000	0.000000	62802.000000		1
14242.605469	5830.171875	1.754647	3.459955	3819.475586	74252.484375	628.913086	388.267365	197.220505	88.432373	80.251221	358.811493	480.921387	240.772156	1.482808	0.000000	4.153589	3.765681	0.244190	0.539070	3.582004	4.870711	2.798591	2.589131	2.294952	1.946611	1.904452	2.554866	2.682074	2.381606	0.171085	0.000000	62940.000000		1
9258.401367	1816.100098	0.829526	1.782401	1916.056396	46375.335938	302.366760	192.403717	125.545174	50.946449	36.912354	205.629868	265.072021	143.733063	1.695040	0.000000	3.966536	3.259140	0.000000	0.251005	3.282408	4.666287	2.480534	2.284214	2.098800	1.707114	1.567172	2.313086	2.423364	2.157557	0.229180	0.000000	62975.000000		1
16089.111328	7571.275391	2.408400	3.956437	5514.270508	99998.000000	878.995056	559.495056	285.033051	137.257217	92.826706	474.282104	641.346741	356.674469	2.963408	0.000000	4.206532	3.879169	0.381729	0.597304	3.741488	4.999991	2.943986	2.747796	2.454895	2.137535	1.967673	2.676037	2.807093	2.552272	0.471791	0.000000	63024.000000		1
8555.857422	1463.591797	2.840123	2.732193	1658.302124	31210.546875	248.200882	164.098068	62.951443	30.852806	21.290133	138.336517	183.174088	81.515549	1.980592	99998.000000	3.932264	3.165420	0.453337	0.436511	3.219664	4.494301	2.394803	2.215103	1.799006	1.489295	1.328178	2.140937	2.262864	1.911240	0.296795	4.999991	63054.000000		1
10452.181641	2640.771973	4.018112	3.299600	1939.366333	44823.460938	315.136505	199.776932	105.226418	27.476112	34.531708	176.756821	276.740875	110.610626	0.218816	0.000000	4.019207	3.421731	0.604022	0.518461	3.287660	4.651505	2.498499	2.300545	2.022125	1.438955	1.538218	2.247376	2.442073	2.043797	0.000000	0.000000	63130.000000		1
8542.628906	2386.721191	1.856411	3.466122	1944.966431	39046.976562	309.101624	196.458832	103.777061	59.269459	32.983669	136.125473	191.944229	151.467087	0.400978	99998.000000	3.931592	3.377802	0.268674	0.539844	3.288912	4.591588	2.490101	2.293272	2.016101	1.772831	1.518299	2.133940	2.283175	2.180318	0.000000	4.999991	63164.000000		1
7585.639648	1346.628662	2.365228	1.964342	1514.029419	30769.798828	252.363922	154.544647	66.935631	38.346291	28.216209	150.992188	233.537704	94.510422	0.675548	99998.000000	3.879992	3.129248	0.373873	0.293217	3.180134	4.488125	2.402027	2.189054	1.825657	1.583723	1.450499	2.178954	2.368357	1.975480	0.000000	4.999991	63202.000000		1
6259.968262	1613.729736	2.056854	2.849375	1382.649780	28978.580078	211.643158	138.046646	62.633820	35.765202	23.997656	125.489662	171.560715	91.186157	0.355271	0.000000	3.796572	3.207831	0.313203	0.454750	3.140712	4.462077	2.325604	2.140026	1.796809	1.553461	1.380169	2.098608	2.234418	1.959929	0.000000	0.000000	63228.000000		1
8169.172363	2669.962646	3.204005	4.203136	1555.937378	34095.117188	246.273544	158.423996	87.072449	44.510685	40.945885	177.555511	273.126740	198.904236	0.285294	0.000000	3.912178	3.426505	0.505693	0.623573	3.191992	4.532692	2.391418	2.199821	1.939881	1.648464	1.612210	2.249334	2.436364	2.298644	0.000000	0.000000	63298.000000		1
5211.222656	1668.749756	2.081524	5.489055	997.370544	20699.265625	179.248489	103.336082	49.401493	34.929508	23.235971	83.143761	114.406708	68.051949	1.218157	0.000000	3.716940	3.222391	0.318381	0.739498	2.998857	4.315955	2.253455	2.014252	1.693740	1.543193	1.366161	1.919830	2.058451	1.832841	0.085703	0.000000	63427.000000		1
12217.908203	4124.858398	2.420735	4.915480	2342.802734	50655.050781	415.552307	236.732452	132.495926	55.575138	43.927860	206.678345	263.924866	109.852028	1.022989	0.000000	4.086997	3.615409	0.383947	0.691566	3.369736	4.704623	2.618626	2.374258	2.122203	1.744881	1.642740	2.315295	2.421480	2.040808	0.009871	0.000000	63485.000000		1
8951.125000	1146.355225	1.440106	5.063499	2397.082764	49268.769531	396.994354	245.918915	122.701965	64.221947	43.961781	228.209000	315.744019	211.196014	0.379599	0.000000	3.951878	3.059319	0.158394	0.704451	3.379683	4.692572	2.598784	2.390792	2.088851	1.807683	1.643075	2.358333	2.499335	2.324686	0.000000	0.000000	63546.000000		1
18492.457031	3477.535156	2.223376	3.660398	3481.716797	67641.406250	534.152893	351.746674	169.371262	65.890244	50.767590	289.421204	455.054993	254.100067	0.886384	99998.000000	4.266994	3.541271	0.347013	0.563528	3.541793	4.830213	2.727666	2.546230	2.228840	1.818821	1.705587	2.461530	2.658064	2.405005	0.000000	4.999991	63573.000000		1
9573.624023	1999.678101	2.251129	3.444536	2525.042480	47648.218750	395.723846	249.255524	110.286835	70.808807	33.301296	172.152802	223.160919	155.161392	2.143636	99998.000000	3.981076	3.300960	0.352400	0.537131	3.402269	4.678047	2.597392	2.396645	2.042524	1.850087	1.522461	2.235914	2.348618	2.190784	0.331151	4.999991	63602.000000		1
4923.275391	1425.001831	5.004908	3.614142	1114.031494	27120.705078	184.204056	117.771065	64.221947	21.450487	25.832479	120.475502	153.178558	51.220901	2.732318	6302.016602	3.692254	3.153816	0.699396	0.558005	3.046897	4.433301	2.265299	2.071038	1.807683	1.331437	1.412166	2.080899	2.185198	1.709447	0.436531	3.799479	63657.000000		1
8201.172852	2840.598389	1.674470	2.633513	2487.688965	51779.996094	425.037872	253.742355	109.525146	50.764507	41.328266	219.728714	300.168060	155.907669	1.033752	99998.000000	3.913876	3.453410	0.223877	0.420535	3.395796	4.714162	2.628428	2.404393	2.039514	1.705560	1.616247	2.341887	2.477365	2.192868	0.014416	4.999991	63711.000000		1
5082.310059	3553.509277	2.648932	4.545431	2366.103516	45823.113281	390.364319	240.426773	105.454613	46.280750	36.847595	200.634216	256.964874	111.486404	0.534169	0.000000	3.706061	3.550658	0.423071	0.657575	3.374034	4.661085	2.591470	2.380983	2.023066	1.665400	1.566409	2.302405	2.409874	2.047222	0.000000	0.000000	63743.000000		1
7455.931152	2400.027588	1.810155	2.756862	3155.981445	65657.734375	508.628784	320.166107	167.295914	79.813324	51.449097	278.288910	389.722900	210.092041	0.673587	99998.000000	3.872502	3.380216	0.257716	0.440415	3.499135	4.817286	2.706401	2.505375	2.223485	1.902075	1.711378	2.444496	2.590756	2.322410	0.000000	4.999991	63769.000000		1
9301.178711	3389.771973	2.944971	3.950269	3088.987305	61896.816406	479.114319	315.740936	161.187027	84.574615	55.667652	277.416229	365.749908	193.973328	0.809852	0.000000	3.968538	3.530170	0.469081	0.596627	3.489816	4.791668	2.680439	2.499331	2.207330	1.927240	1.745603	2.443132	2.563184	2.287742	0.000000	0.000000	63825.000000		1
8231.988281	2939.342773	1.575791	2.806202	2900.835938	54577.082031	453.682739	290.404938	124.262337	46.246830	40.822533	243.245316	299.989197	172.362488	1.909317	99998.000000	3.915505	3.468250	0.197498	0.448119	3.462523	4.737010	2.656752	2.463004	2.094340	1.665082	1.610900	2.386045	2.477106	2.236443	0.280878	4.999991	63859.000000		1
10509.757812	4474.544922	1.692973	4.434416	3092.795654	54741.714844	506.966644	314.590698	135.277451	71.376221	46.191322	234.798950	335.627960	227.129700	1.142519	0.000000	4.021593	3.650749	0.228650	0.646836	3.490351	4.738318	2.704979	2.497746	2.131225	1.853554	1.664560	2.370696	2.525858	2.356274	0.057863	0.000000	63978.000000		1
16677.878906	3710.666016	1.298254	2.756862	4463.733398	99998.000000	735.946594	449.020111	295.224823	137.762939	119.877258	633.440002	825.603210	510.913849	2.446388	0.000000	4.222141	3.569452	0.113360	0.440415	3.649698	4.999991	2.866846	2.652266	2.470153	2.139132	2.078737	2.801706	2.916771	2.708348	0.388525	0.000000	64000.000000		1
6792.073242	1770.812256	1.770066	3.450704	1440.895386	24718.910156	230.148682	147.735764	88.290527	38.605324	28.025019	124.262337	153.884735	87.464081	1.121543	0.000000	3.832002	3.248173	0.247989	0.537908	3.158633	4.393029	2.362009	2.169486	1.945914	1.586647	1.447546	2.094340	2.187196	1.941830	0.049816	0.000000	64059.000000		1
24149.833984	3653.885010	1.859494	3.521630	4813.025391	94333.929688	784.524719	491.421509	238.373001	101.738708	92.817451	458.003052	611.227844	325.235748	1.620515	0.000000	4.382914	3.562755	0.269395	0.546744	3.682418	4.974668	2.894607	2.691454	2.377257	2.007486	1.967630	2.660868	2.786203	2.512198	0.209653	0.000000	64144.000000		1
8033.000488	3684.003906	2.223376	2.587257	2861.105225	52959.031250	460.466949	293.457825	141.845810	75.912399	47.464909	246.575745	330.515106	249.603989	0.810300	99998.000000	3.904878	3.566320	0.347013	0.412840	3.456534	4.723940	2.663198	2.467546	2.151817	1.880313	1.676373	2.391950	2.519191	2.397252	0.000000	4.999991	64232.000000		1
10387.336914	3625.934082	2.593424	3.561718	3662.436279	67940.515625	565.162964	372.648254	180.062592	94.350067	64.357628	351.139160	489.028534	269.247406	1.186344	99998.000000	4.016504	3.559420	0.413874	0.551660	3.563770	4.832129	2.752174	2.571299	2.255424	1.974742	1.808600	2.545479	2.689334	2.430151	0.074211	4.999991	64328.000000		1
9471.802734	2744.308594	2.022933	3.456871	2049.758057	38864.457031	319.015869	211.390289	94.195885	65.702141	35.111450	158.658356	222.738449	178.480637	0.156192	0.000000	3.976433	3.438433	0.305981	0.538683	3.311702	4.589552	2.503812	2.325085	1.974032	1.817580	1.545449	2.200463	2.347795	2.251591	0.000000	0.000000	64378.000000		1
4684.705078	2428.203613	2.232627	3.990358	1963.290039	38001.843750	303.942535	198.167221	83.267113	54.816540	30.303900	173.941360	240.288010	179.640121	0.077028	0.000000	3.670682	3.385285	0.348816	0.601012	3.292984	4.579805	2.482791	2.297032	1.920473	1.738912	1.481498	2.240403	2.380732	2.254403	0.000000	0.000000	64418.000000		1
20714.888672	4060.315674	2.235711	2.883296	4022.046387	77002.179688	604.258606	396.155579	188.071060	82.638031	71.696922	383.216217	548.705078	317.048431	1.089089	99998.000000	4.316283	3.608560	0.349416	0.459889	3.604447	4.886503	2.781223	2.597866	2.274322	1.917180	1.855500	2.583444	2.739339	2.501126	0.037064	4.999991	64476.000000		1
16782.183594	4385.329590	2.926468	1.563456	4317.030762	84357.820312	676.251587	423.548431	221.350769	87.331482	62.843513	358.931763	502.788177	289.143677	1.021932	0.000000	4.224848	3.642002	0.466344	0.194086	3.635185	4.926126	2.830108	2.626903	2.345081	1.941171	1.798260	2.555012	2.701385	2.461114	0.009422	0.000000	64499.000000		1
9381.633789	1637.070557	2.328223	2.281967	1615.971558	39123.953125	277.255859	172.134293	96.786224	23.485754	37.430420	168.168610	208.189377	95.808678	0.578276	0.000000	3.972279	3.214067	0.367025	0.358309	3.208434	4.592443	2.442881	2.235868	1.985813	1.370805	1.573225	2.225745	2.318459	1.981405	0.000000	0.000000	64541.000000		1
11896.823242	4255.281738	2.975808	3.725156	3554.767578	65437.695312	557.108215	364.686035	165.350067	60.657143	55.433289	309.792389	450.395477	226.250824	1.845036	99998.000000	4.075431	3.628928	0.473605	0.571145	3.550811	4.815828	2.745939	2.561919	2.218404	1.782882	1.743771	2.491071	2.653594	2.354590	0.266005	4.999991	64573.000000		1
10044.184570	2698.992920	2.451572	2.411484	1952.142334	39321.812500	311.220154	199.496307	114.548561	54.067192	26.880951	166.093246	199.437714	98.192406	0.213355	99998.000000	4.001915	3.431202	0.389445	0.382284	3.290511	4.594634	2.493068	2.299935	2.058990	1.732934	1.429445	2.220352	2.299807	1.992078	0.000000	4.999991	64609.000000		1
5038.446777	1868.733398	1.945839	3.749826	1067.800049	30281.095703	179.430420	108.411919	94.023193	38.124264	25.958912	129.119232	180.330872	89.653534	0.679189	99998.000000	3.702297	3.271547	0.289107	0.574011	3.028490	4.481172	2.253896	2.035077	1.973235	1.581201	1.414286	2.110991	2.256070	1.952567	0.000000	4.999991	64652.000000		1
6145.913086	2097.398682	2.217208	2.195622	1561.858154	38792.382812	253.921219	161.483063	96.283577	40.248959	37.803555	192.678162	248.179291	101.263817	0.000000	0.000000	3.788586	3.321681	0.345806	0.341558	3.193642	4.588747	2.404699	2.208127	1.983552	1.604755	1.577533	2.284832	2.394766	2.005454	0.000000	0.000000	64701.000000		1
4894.263672	1322.816040	1.711475	3.518546	1018.392395	26718.117188	161.779099	105.032143	75.841469	62.405621	19.976460	123.414307	158.152618	69.754173	0.629688	99998.000000	3.689687	3.121500	0.233371	0.546363	3.007915	4.426806	2.208922	2.021322	1.879907	1.795224	1.300519	2.091366	2.199076	1.843570	0.000000	4.999991	64726.000000		1
9644.442383	1541.126221	2.096942	2.670518	1769.766968	36051.371094	301.891846	179.131302	82.527016	58.347420	33.893372	157.961441	237.269028	62.396370	0.570660	99998.000000	3.984277	3.187838	0.321587	0.426595	3.247916	4.556922	2.479851	2.253171	1.916596	1.766022	1.530115	2.198551	2.375241	1.795159	0.000000	4.999991	64739.000000		1
4674.849121	2671.788330	1.569623	2.809286	1783.686890	35159.816406	293.664429	183.306686	78.117271	109.130432	33.896458	148.451187	173.275284	102.626823	0.199842	0.000000	3.669768	3.426802	0.195795	0.448596	3.251319	4.546047	2.467851	2.263178	1.892747	2.037946	1.530154	2.171584	2.238737	2.011261	0.000000	0.000000	64791.000000		1
10794.023438	1416.160767	2.911049	2.778449	2824.852783	51428.050781	440.388733	288.039703	138.595551	46.749481	41.297428	227.774200	308.262848	141.444931	1.138197	99998.000000	4.033184	3.151113	0.464050	0.443802	3.450996	4.711200	2.643836	2.459452	2.141749	1.669777	1.615923	2.357505	2.488921	2.150587	0.056218	4.999991	64808.000000		1
6497.761230	2062.848633	2.463907	3.398280	1506.785645	29293.402344	256.844604	156.129700	63.898151	53.006386	27.562456	122.840736	140.587646	141.158142	0.007522	0.000000	3.812764	3.314467	0.391624	0.531259	3.178051	4.466770	2.409670	2.193485	1.805488	1.724328	1.440318	2.089342	2.147947	2.149706	0.000000	0.000000	64880.000000		1
18948.742188	6782.723633	2.741444	4.270978	6663.244141	99998.000000	1111.101929	675.283264	320.449799	156.484329	122.486107	607.959106	797.090942	487.138214	1.743362	0.000000	4.277580	3.831404	0.437979	0.630527	3.823686	4.999991	3.045754	2.829486	2.505760	2.194471	2.088087	2.783874	2.901508	2.687652	0.241388	0.000000	64899.000000		1
5553.455566	2294.628418	0.579743	2.645848	1520.178345	29726.193359	230.904190	146.758209	61.064194	36.061241	25.058460	162.380432	194.664093	103.653709	1.127921	0.000000	3.744563	3.360712	0.000000	0.422565	3.181895	4.473139	2.363432	2.166602	1.785787	1.557041	1.398954	2.210534	2.289286	2.015585	0.052279	0.000000	64927.000000		1
27790.267578	8785.626953	2.886379	3.003561	8030.737305	99998.000000	1296.854004	819.108826	363.520386	195.814331	118.637596	599.315369	833.096680	421.072205	2.751943	99998.000000	4.443893	3.943773	0.460353	0.477637	3.904755	4.999991	3.112891	2.913342	2.560529	2.291844	2.074222	2.777655	2.920695	2.624357	0.439639	4.999991	64967.000000		1
7569.283691	2910.673096	1.961258	1.467860	1933.713867	36998.761719	303.714355	192.924866	81.894852	30.547516	19.418303	174.419342	220.635345	102.993790	0.240080	0.000000	3.879055	3.463994	0.292535	0.166685	3.286392	4.568187	2.482465	2.285388	1.913257	1.484976	1.288211	2.241595	2.343675	2.012811	0.000000	0.000000	64990.000000		1
6529.354004	2616.296387	3.395196	4.625608	1269.640015	27374.884766	226.790482	131.077393	77.848984	33.964298	20.707306	113.062195	172.562943	96.909576	0.022028	0.000000	3.814870	3.417687	0.530865	0.665169	3.103681	4.437352	2.355625	2.117528	1.891253	1.531023	1.316124	2.053317	2.236948	1.986367	0.000000	0.000000	65118.000000		1
14396.051758	2927.609131	2.130863	3.669649	3250.914307	63184.648438	539.876282	326.746796	154.532318	99.925468	58.628040	337.123566	397.712860	238.909576	1.500914	99998.000000	4.158243	3.466513	0.328556	0.564625	3.512006	4.800611	2.732294	2.514211	2.189019	1.999676	1.768105	2.527789	2.599570	2.378234	0.176356	4.999991	65304.000000		1
15676.522461	6457.935059	2.852458	3.771412	4601.292969	94230.234375	742.323730	465.539703	220.808029	131.913086	79.360016	416.391083	634.195557	340.925812	2.667819	99998.000000	4.195250	3.810094	0.455219	0.576504	3.662880	4.974190	2.870593	2.667957	2.344015	2.120288	1.899602	2.619501	2.802223	2.532660	0.426156	4.999991	65345.000000		1
23293.869141	5095.311035	1.520283	2.399149	6880.203613	99998.000000	1101.776733	693.551331	314.442688	127.768547	112.337517	667.771301	851.349365	528.155029	2.212791	0.000000	4.367242	3.707171	0.181925	0.380057	3.837601	4.999991	3.042094	2.841079	2.497541	2.106424	2.050525	2.824628	2.930108	2.722761	0.344940	0.000000	65378.000000		1
7255.957031	2421.308594	2.491661	3.614142	1745.352905	33553.722656	280.021973	180.694763	98.883163	57.900280	23.609104	139.141373	198.975159	117.246834	1.403606	99998.000000	3.860695	3.384050	0.396489	0.558005	3.241883	4.525741	2.447192	2.256946	1.995122	1.762681	1.373080	2.143456	2.298799	2.069101	0.147245	4.999991	65477.000000		1
14292.918945	1523.699951	2.581089	4.764376	2619.562012	49847.644531	406.797577	268.683075	122.553947	58.745224	45.500565	214.437027	285.779327	122.489189	0.427894	0.000000	4.155121	3.182899	0.411803	0.678006	3.418229	4.697645	2.609378	2.429240	2.088327	1.768973	1.658017	2.331300	2.456031	2.088098	0.000000	0.000000	65522.000000		1
10120.379883	3180.950439	3.080655	2.920300	2695.261719	51543.699219	444.897156	274.360229	142.314545	88.114754	54.076443	265.994049	343.907806	209.860764	1.011030	0.000000	4.005197	3.502557	0.488643	0.465428	3.430601	4.712175	2.648260	2.438321	2.153249	1.945049	1.733008	2.424872	2.536442	2.321931	0.004764	0.000000	65580.000000		1
14120.119141	5978.419434	1.353761	3.632644	4689.651367	84882.632812	760.628845	476.320465	231.826233	101.689369	69.081917	392.513672	536.533508	296.840698	2.150917	0.000000	4.149838	3.776586	0.131542	0.560223	3.671141	4.928819	2.881173	2.677899	2.365163	2.007276	1.839364	2.593855	2.729597	2.472523	0.332624	0.000000	65672.000000		1
5751.018555	1782.015503	2.359060	2.602675	1053.522339	27900.207031	178.835266	109.118095	90.735931	41.957348	28.367313	165.383987	212.352417	166.084000	0.882901	0.000000	3.759745	3.250911	0.372739	0.415420	3.022644	4.445608	2.252453	2.037897	1.957779	1.622808	1.452818	2.218493	2.327057	2.220328	0.000000	0.000000	65745.000000		1
6642.613770	1519.610962	1.717642	2.578006	1145.334473	22254.904297	186.597031	119.180336	47.144199	46.934505	28.712692	102.481888	128.669006	76.889938	0.419811	0.000000	3.822339	3.181732	0.234933	0.411284	3.058932	4.347426	2.270905	2.076205	1.673428	1.671492	1.458074	2.010647	2.109474	1.885870	0.000000	0.000000	65872.000000		1
6102.777344	2425.816895	1.723810	2.309720	2151.638672	43842.453125	348.622833	218.936203	136.153229	62.285355	41.963516	233.062805	319.348907	177.157715	1.016355	0.000000	3.785527	3.384858	0.236489	0.363559	3.332769	4.641895	2.542356	2.340317	2.134028	1.794386	1.622872	2.367473	2.504266	2.248360	0.007045	0.000000	65928.000000		1
9571.042969	1908.501221	1.674470	3.241009	2053.489502	40402.949219	316.749298	207.292007	103.539612	65.967339	33.045345	155.226151	211.880600	174.545776	0.034966	99998.000000	3.980959	3.280692	0.223877	0.510680	3.312492	4.606413	2.500716	2.316582	2.015106	1.819329	1.519110	2.190965	2.326091	2.241909	0.000000	4.999991	65974.000000		1
9050.369141	1410.529907	1.952007	3.290349	2107.353027	41798.492188	353.205261	212.247574	91.195404	31.953701	30.273064	144.722946	191.605026	100.499046	1.209871	0.000000	3.956666	3.149382	0.290481	0.517242	3.323737	4.621161	2.548027	2.326843	1.959973	1.504521	1.481056	2.160537	2.282407	2.002162	0.082739	0.000000	66006.000000		1
18034.462891	3769.759521	2.137031	4.110624	3154.547607	66287.773438	497.718506	315.552826	193.381256	69.313194	48.599724	293.855621	378.350067	220.169693	1.248538	99998.000000	4.256103	3.576314	0.329811	0.613908	3.498937	4.821434	2.696984	2.499072	2.286414	1.840816	1.686634	2.468134	2.577894	2.342757	0.096402	4.999991	66104.000000		1
17017.785156	6192.381836	3.398280	4.570101	4185.204102	87009.773438	696.496338	430.021210	227.968475	115.896156	95.524979	429.074493	612.911560	380.113983	1.495368	99998.000000	4.230903	3.791858	0.531259	0.659926	3.621717	4.939568	2.842919	2.633490	2.357875	2.064069	1.980117	2.632533	2.787398	2.579914	0.174748	4.999991	66163.000000		1
6379.805176	2839.731689	3.586388	4.104456	1551.718872	29189.449219	240.294174	159.512558	77.130470	43.832264	17.944275	132.625443	168.313538	109.463478	0.936133	0.000000	3.804807	3.453277	0.554657	0.613256	3.190813	4.465226	2.380743	2.202795	1.887226	1.641794	1.253926	2.122627	2.226119	2.039269	0.000000	0.000000	66245.000000		1
7596.327637	3163.974609	1.588125	3.046734	1679.814209	39245.933594	264.782135	170.475250	108.325577	49.253475	35.635685	181.977585	231.989670	149.928299	2.037313	0.000000	3.880604	3.500233	0.200885	0.483835	3.225261	4.593795	2.422889	2.231661	2.034731	1.692437	1.551885	2.260018	2.365469	2.175884	0.309058	0.000000	66334.000000		1
21629.941406	6448.800781	1.964342	4.082870	7155.331543	99998.000000	1160.124146	727.996704	383.481415	188.219086	133.698578	646.989990	893.232666	353.356384	1.213898	0.000000	4.335055	3.809479	0.293217	0.610966	3.854630	4.999991	3.064504	2.862129	2.583744	2.274664	2.126127	2.810898	2.950965	2.548213	0.084182	0.000000	66413.000000		1
7380.234863	1926.164917	2.972724	4.687283	1272.338257	30975.417969	222.328308	128.339035	78.909790	37.905315	21.031097	136.671295	166.225861	100.875259	2.762598	99998.000000	3.868070	3.284693	0.473155	0.670921	3.104603	4.491017	2.346995	2.108359	1.897131	1.578700	1.322862	2.135677	2.220699	2.003785	0.441318	4.999991	66531.000000		1
5905.748047	1864.561035	2.100026	3.145414	1107.490845	22382.574219	184.740616	111.948967	63.333828	55.276016	19.072924	88.463211	119.242012	74.987274	0.319919	0.000000	3.771275	3.270577	0.322225	0.497678	3.044340	4.349910	2.266562	2.049020	1.801636	1.742537	1.280417	1.946763	2.076429	1.874988	0.000000	0.000000	66589.000000		1
9345.677734	2598.592529	2.494745	4.243225	2150.072021	41467.714844	328.575439	219.074966	117.841995	62.572144	41.303596	189.492661	249.391205	137.096863	0.549759	0.000000	3.970611	3.414738	0.397026	0.627696	3.332453	4.617710	2.516635	2.340593	2.071300	1.796381	1.615988	2.277592	2.396881	2.137028	0.000000	0.000000	66665.000000		1
8108.370117	2937.822510	1.384599	3.734408	2065.574463	39892.535156	302.505524	206.413132	124.657059	66.833870	24.031576	170.456741	251.667007	136.125473	1.343332	99998.000000	3.908934	3.468025	0.141324	0.572222	3.315041	4.600892	2.480733	2.314737	2.095717	1.824997	1.380782	2.231614	2.400826	2.133940	0.128183	4.999991	66684.000000		1
15116.950195	3229.593506	3.688152	3.706654	4016.942871	79508.500000	648.695312	409.002441	206.474808	97.538658	87.960564	445.661926	566.744934	304.830658	0.752416	99998.000000	4.179464	3.509148	0.566809	0.568982	3.603896	4.900414	2.812041	2.611726	2.314867	1.989177	1.944288	2.649006	2.753388	2.484059	0.000000	4.999991	66736.000000		1
7061.092773	2528.360596	1.908834	3.318103	1686.515259	36426.804688	286.880219	165.843475	68.440498	29.807419	20.216991	131.391937	180.648499	107.761253	0.680021	99998.000000	3.848872	3.402839	0.280768	0.520890	3.226990	4.561421	2.457700	2.219698	1.835313	1.474324	1.305717	2.118569	2.256834	2.032463	0.000000	4.999991	66754.000000		1
15089.276367	4714.833008	2.864793	3.512378	4683.499023	84024.281250	743.480164	474.041565	249.055069	102.549728	74.237930	407.935455	537.005371	284.758606	1.719963	0.000000	4.178668	3.673466	0.457093	0.545601	3.670570	4.924405	2.871269	2.675817	2.396295	2.010935	1.870626	2.610591	2.729979	2.454477	0.235519	0.000000	66837.000000		1
8140.200684	2219.628906	3.345856	2.547168	1947.670898	40778.687500	297.007202	188.465775	107.184593	27.491531	25.237318	136.680557	207.452362	124.188324	0.405322	0.000000	3.910635	3.346280	0.524507	0.406058	3.289515	4.610433	2.472767	2.275233	2.030132	1.439199	1.402043	2.135707	2.316918	2.094081	0.000000	0.000000	66868.000000		1
19610.820312	6091.892090	2.359060	3.271847	5203.303223	99998.000000	817.597839	513.340759	263.557892	135.228119	96.718384	505.640656	644.109741	363.128754	2.928481	99998.000000	4.292496	3.784752	0.372739	0.514793	3.716279	4.999991	2.912540	2.710406	2.420876	2.131067	1.985509	2.703842	2.808960	2.560061	0.466642	4.999991	66929.000000		1
11587.126953	4481.579102	2.821621	3.731324	2446.487305	49121.187500	384.798187	243.340912	125.292305	66.673515	31.521978	196.221375	288.526947	151.177216	0.736006	0.000000	4.063976	3.651431	0.450499	0.571863	3.388543	4.691269	2.585233	2.386215	2.097924	1.823953	1.498613	2.292746	2.460186	2.179486	0.000000	0.000000	67014.000000		1
13096.746094	4668.089844	3.216340	4.792130	3115.513672	61746.550781	504.274536	325.618134	156.647766	109.124260	52.423557	259.169739	323.478027	231.083054	1.717035	0.000000	4.117163	3.669139	0.507362	0.680529	3.493530	4.790613	2.702667	2.512709	2.194924	2.037921	1.719527	2.413584	2.509845	2.363768	0.234779	0.000000	67106.000000		1
12822.466797	2605.910400	1.964342	2.898715	4171.650879	85413.250000	645.445007	425.068726	222.023026	125.646935	89.252647	443.404633	582.842041	321.220734	1.143286	0.000000	4.107972	3.415960	0.293217	0.462205	3.620308	4.931525	2.809859	2.628459	2.346398	2.099152	1.950621	2.646800	2.765551	2.506804	0.058155	0.000000	67201.000000		1
15040.216797	4746.808105	2.232627	3.848506	5190.147949	99998.000000	842.406494	528.599060	254.621231	140.396454	91.417435	438.723511	588.087463	314.498169	1.587780	0.000000	4.177254	3.676402	0.348816	0.585292	3.715180	4.999991	2.925522	2.723126	2.405895	2.147356	1.961029	2.642191	2.769442	2.497618	0.200790	0.000000	67340.000000		1
10282.406250	3107.865967	1.131732	3.148497	3165.760010	61755.734375	485.466827	326.031372	178.696487	59.621006	73.948051	357.692108	416.206055	224.101456	0.389023	0.000000	4.012095	3.492462	0.053744	0.498103	3.500478	4.790677	2.686160	2.513259	2.252116	1.775399	1.868927	2.553509	2.619308	2.350445	0.000000	0.000000	67422.000000		1
17191.115234	4259.722656	2.374479	3.907097	4195.614746	78385.921875	677.842773	424.556824	200.800735	103.804817	73.578003	397.857819	529.656799	303.994965	0.550118	0.000000	4.235304	3.629381	0.375568	0.591854	3.622796	4.894238	2.831129	2.627936	2.302765	2.016217	1.866748	2.599728	2.723994	2.482866	0.000000	0.000000	67448.000000		1
17195.625000	2146.226562	1.551121	3.025148	3630.723145	75475.468750	588.722717	371.911224	216.604889	76.189934	68.866051	365.284271	473.529663	237.349197	2.203756	99998.000000	4.235418	3.331676	0.190646	0.480747	3.559993	4.877806	2.769911	2.570439	2.335668	1.881898	1.838005	2.562631	2.675347	2.375388	0.343164	4.999991	67564.000000		1
5008.207520	2933.492920	1.585042	3.891678	1723.332031	35598.957031	310.211792	178.782837	74.077576	30.569101	21.774279	126.479546	176.513199	113.937981	0.203997	0.000000	3.699682	3.467385	0.200041	0.590137	3.236369	4.551437	2.491658	2.252326	1.869687	1.485283	1.337944	2.102020	2.246777	2.056669	0.000000	0.000000	67628.000000		1
6081.259277	2161.700928	3.456871	4.341904	2429.030273	49349.375000	400.090424	247.750656	118.171951	57.477806	55.791000	256.468384	304.068970	182.853378	0.639466	99998.000000	3.783993	3.334796	0.538683	0.637680	3.385433	4.693282	2.602158	2.394015	2.072514	1.759500	1.746564	2.409034	2.482972	2.262103	0.000000	4.999991	67711.000000		1
9496.968750	3207.751221	1.760815	3.503127	2423.467041	55227.757812	374.501556	242.967773	136.628128	59.781361	41.541046	235.141251	360.430481	193.464523	1.037951	99998.000000	3.977585	3.506201	0.245714	0.544456	3.384437	4.742157	2.573454	2.385549	2.135540	1.776566	1.618477	2.371329	2.556822	2.286601	0.016177	4.999991	67736.000000		1
10667.038086	2779.836182	2.248045	2.929552	2069.676025	42990.019531	354.130402	212.565201	100.665565	43.860016	32.675297	148.623871	222.618179	134.938248	0.130285	0.000000	4.028044	3.444019	0.351805	0.466801	3.315902	4.633368	2.549163	2.327492	2.002881	1.642069	1.514220	2.172089	2.347561	2.130135	0.000000	0.000000	67811.000000		1
5882.370605	2293.024902	2.124696	3.503127	2341.618408	45137.707031	378.889740	236.115707	97.550995	31.999956	42.937977	209.740494	296.523071	119.078575	0.303282	0.000000	3.769552	3.360409	0.327297	0.544456	3.369516	4.654540	2.578513	2.373125	1.989232	1.505149	1.632842	2.321682	2.472059	2.075834	0.000000	0.000000	67840.000000		1
5571.742188	3262.984131	2.661267	3.296517	1830.016968	36754.843750	320.095154	188.656967	105.488533	35.728199	36.505299	161.976456	206.302124	129.251831	1.006383	6472.937988	3.745991	3.513615	0.425088	0.518055	3.262455	4.565315	2.505279	2.275673	2.023205	1.553011	1.562356	2.209452	2.314504	2.111437	0.002763	3.811101	67921.000000		1
7995.135254	1366.583496	3.114576	5.100504	1753.731445	32040.421875	269.639038	177.829956	62.794170	59.084435	38.885944	143.634384	239.581833	153.175476	2.147584	99998.000000	3.902826	3.135636	0.493399	0.707613	3.243963	4.505698	2.430783	2.250005	1.797919	1.771473	1.589793	2.157259	2.379454	2.185189	0.331950	4.999991	67995.000000		1
7143.030762	1774.377075	1.544953	3.216340	2077.909424	39138.566406	339.013916	208.581009	95.833351	33.230370	43.385120	206.360718	283.805725	126.155754	2.513942	0.000000	3.853883	3.249046	0.188915	0.507362	3.317627	4.592605	2.530217	2.319275	1.981517	1.521535	1.637341	2.314627	2.453021	2.100907	0.400355	0.000000	68033.000000		1
6210.757812	546.759216	1.952007	4.341904	1196.314819	27320.500000	198.808640	120.685196	63.620613	26.325878	28.740446	125.196709	167.166397	127.247398	0.190999	0.000000	3.793145	2.737796	0.290481	0.637680	3.077846	4.436489	2.298435	2.081654	1.803598	1.420383	1.458493	2.097593	2.223149	2.104649	0.000000	0.000000	68080.000000		1
5147.903809	1736.308350	2.497828	2.140115	1484.030762	28196.429688	209.829926	151.414658	58.973419	26.979630	25.243484	122.220901	165.587524	83.893112	0.031198	0.000000	3.711630	3.239627	0.397563	0.330437	3.171443	4.450194	2.321867	2.180168	1.770656	1.431036	1.402149	2.087146	2.219028	1.923726	0.000000	0.000000	68150.000000		1
6519.742188	2818.191895	1.927337	3.657314	2113.246094	44417.097656	341.576477	216.533966	104.387642	57.295864	43.465298	184.006699	307.131134	159.663651	0.032950	0.000000	3.814230	3.449970	0.284958	0.563162	3.324950	4.647550	2.533488	2.335526	2.018649	1.758123	1.638143	2.264834	2.487324	2.203206	0.000000	0.000000	68272.000000		1
4088.195801	1353.341919	2.161701	3.040566	1009.572876	20737.021484	161.637253	103.459435	60.268589	31.599072	20.991009	87.957481	121.921776	105.516289	0.999827	0.000000	3.611532	3.131407	0.334796	0.482955	3.004138	4.316746	2.208541	2.014770	1.780091	1.499674	1.322033	1.944273	2.086081	2.023319	0.000000	0.000000	68435.000000		1
19322.410156	6523.128418	2.482410	6.768806	7658.178223	99998.000000	1231.617554	779.547546	392.387268	133.072571	149.734024	670.469543	865.047302	388.495575	2.077503	0.000000	4.286061	3.814456	0.394873	0.830512	3.884125	4.999991	3.090476	2.891843	2.593715	2.124089	2.175320	2.826379	2.937040	2.589386	0.317542	0.000000	68487.000000		1
18693.126953	7330.487793	3.685068	3.700486	7216.963379	99998.000000	1174.121216	732.597656	359.974091	197.383957	115.325661	623.960632	837.376953	457.966034	2.502529	99998.000000	4.271682	3.865133	0.566445	0.568259	3.858355	4.999991	3.069713	2.864866	2.556271	2.295312	2.061926	2.795157	2.922921	2.660833	0.398379	4.999991	68524.000000		1
7034.171387	2078.532471	1.486362	2.451572	2185.852783	47032.875000	354.919830	215.679779	91.291000	44.902321	40.279797	223.635818	274.582275	162.556198	1.165311	0.000000	3.847213	3.317757	0.172125	0.389445	3.339621	4.672401	2.550130	2.333809	1.960428	1.652269	1.605087	2.349541	2.438673	2.211004	0.066442	0.000000	68554.000000		1
21722.457031	7642.503906	2.488577	3.617226	7025.083984	99998.000000	1114.299805	704.218018	331.557434	167.280487	125.397156	687.642883	888.415894	628.814392	1.616497	99998.000000	4.336909	3.883236	0.395951	0.558376	3.846652	4.999991	3.047002	2.847707	2.520559	2.223445	2.098288	2.837363	2.948616	2.798522	0.208575	4.999991	68575.000000		1
8817.451172	2513.826904	2.849375	3.466122	2264.648438	44260.937500	357.346741	228.279922	89.564110	79.837997	45.824356	225.979462	282.381042	205.210480	0.258443	0.000000	3.945343	3.400335	0.454750	0.539844	3.355001	4.646020	2.553090	2.358468	1.952134	1.902210	1.661096	2.354069	2.450835	2.312200	0.000000	0.000000	68637.000000		1
4180.698730	1670.695679	1.992095	2.719858	1005.622620	19344.101562	153.434509	106.052856	47.504997	38.583740	23.420996	92.296303	117.718643	73.457741	0.606660	99998.000000	3.621249	3.222897	0.299310	0.434546	3.002435	4.286549	2.185923	2.025522	1.676739	1.586404	1.369605	1.965184	2.070845	1.866038	0.000000	4.999991	68725.000000		1
6943.916504	1359.756104	1.409269	2.658183	1004.848633	22928.316406	173.460312	102.669998	47.696186	17.629734	22.070318	97.103851	130.602509	91.065887	0.850829	99998.000000	3.841604	3.133461	0.148994	0.424585	3.002101	4.360372	2.239200	2.011444	1.678484	1.246246	1.343809	1.987236	2.115952	1.959356	0.000000	4.999991	68794.000000		1
7997.220215	1855.238892	1.862578	2.019849	1423.318115	29314.855469	236.143463	145.046738	69.177513	41.784660	20.127563	105.266502	132.853638	95.389290	0.023399	0.000000	3.902939	3.268400	0.270115	0.305319	3.153302	4.467088	2.373176	2.161508	1.839965	1.621017	1.303791	2.022290	2.123374	1.979500	0.000000	0.000000	68819.000000		1
7452.095215	2970.072021	1.915002	3.145414	1742.663940	37421.003906	285.748474	176.698227	103.841820	54.942974	21.478241	139.748871	184.253387	96.530273	0.537542	0.000000	3.872278	3.472767	0.282169	0.497678	3.241214	4.573115	2.455984	2.247232	2.016372	1.739912	1.331999	2.145348	2.265415	1.984663	0.000000	0.000000	68902.000000		1
7862.556152	1222.801147	1.810155	3.879343	1335.178711	29981.132812	208.747528	137.781448	54.767200	37.683289	17.210346	118.313805	171.511383	118.483414	0.211613	99998.000000	3.895564	3.087356	0.257716	0.588758	3.125539	4.476848	2.319621	2.139191	1.738521	1.576149	1.235790	2.073035	2.234293	2.073658	0.000000	4.999991	68950.000000		1
19107.884766	5780.810547	2.161701	3.068320	6784.237793	99998.000000	1042.639771	688.823975	315.503479	163.385727	120.506340	585.034607	760.351318	425.549774	3.276922	0.000000	4.281213	3.761989	0.334796	0.486901	3.831501	4.999991	3.018134	2.838108	2.499004	2.213214	2.081010	2.767182	2.881014	2.628950	0.515466	0.000000	68974.000000		1
10288.734375	792.915588	4.344988	3.694319	1828.829712	38144.011719	271.014374	179.717209	53.906837	30.979240	22.603806	119.106323	145.139252	84.398849	1.837924	99998.000000	4.012362	2.899227	0.637989	0.567534	3.262173	4.581426	2.432992	2.254590	1.731644	1.491071	1.354182	2.075935	2.161785	1.926337	0.264328	4.999991	69004.000000		1
9318.374023	2266.665283	2.032184	3.281098	1590.987183	36145.261719	274.042603	158.673782	89.878647	42.598766	31.219770	160.172470	249.576233	138.666473	0.597091	99998.000000	3.969340	3.355387	0.307963	0.516019	3.201667	4.558052	2.437818	2.200505	1.953657	1.629397	1.494430	2.204588	2.397203	2.141972	0.000000	4.999991	69031.000000		1
7903.203125	2790.142090	2.050686	2.047602	1888.894775	33450.355469	272.889282	192.496231	65.640465	33.877953	23.078701	131.533798	172.269989	100.582306	0.831438	99998.000000	3.897803	3.445626	0.311899	0.311246	3.276208	4.524401	2.435987	2.284422	1.817172	1.529917	1.363211	2.119037	2.236210	2.002522	0.000000	4.999991	69125.000000		1
7936.337891	1685.571655	1.927337	2.429986	1808.181030	39020.035156	290.771881	182.896545	89.964996	46.647717	33.403057	167.462433	220.703186	118.381645	0.132110	0.000000	3.899620	3.226747	0.284958	0.385604	3.257242	4.591288	2.463552	2.262206	1.954074	1.668830	1.523786	2.223917	2.343809	2.073284	0.000000	0.000000	69166.000000		1
12109.305664	3771.893555	2.235711	3.265679	3132.320068	61338.289062	486.425873	311.889343	180.451141	61.468166	61.431160	308.571228	374.769867	248.685028	0.708524	0.000000	4.083119	3.576560	0.349416	0.513974	3.495866	4.787732	2.687017	2.494000	2.256360	1.788650	1.788389	2.489355	2.573765	2.395650	0.000000	0.000000	69201.000000		1
13781.494141	3996.895508	2.698272	4.372742	3908.607910	75848.453125	637.051086	392.766541	173.941360	87.319145	73.137032	352.107452	476.909454	363.190430	0.182289	0.000000	4.139297	3.601723	0.431086	0.640754	3.592022	4.879947	2.804174	2.594135	2.240403	1.941109	1.864137	2.546675	2.678436	2.560134	0.000000	0.000000	69237.000000		1
14355.476562	6452.482910	2.988143	4.736623	4951.433105	93322.640625	753.610229	503.623871	204.948364	124.666306	78.931374	380.351410	537.236633	315.121094	1.360756	0.000000	4.157018	3.809727	0.475401	0.675469	3.694731	4.969987	2.877147	2.702106	2.311645	2.095749	1.897250	2.580185	2.730166	2.498477	0.133780	0.000000	69273.000000		1
13546.241211	3125.492676	2.568754	3.096074	3600.511719	66454.992188	573.590820	363.116394	178.881516	83.779015	52.580830	317.933472	407.664093	184.049866	1.757848	0.000000	4.131819	3.494919	0.409723	0.490811	3.556364	4.822527	2.758602	2.560046	2.252565	1.923135	1.720827	2.502336	2.610302	2.264935	0.244981	0.000000	69299.000000		1
19390.511719	7229.686523	1.452441	3.287266	5629.621094	99998.000000	864.680359	566.010986	264.692719	141.407928	107.449791	489.614441	660.065002	329.682495	0.795290	0.000000	4.287589	3.859119	0.162098	0.516835	3.750479	4.999991	2.936856	2.752825	2.422742	2.150474	2.031206	2.689854	2.819587	2.518096	0.000000	0.000000	69318.000000		1
7318.670898	1333.365479	3.200921	4.267894	1159.050903	27957.138672	195.287003	112.278931	63.179638	16.689194	17.568060	120.238060	165.609100	134.201233	1.737262	0.000000	3.864432	3.124949	0.505275	0.630214	3.064102	4.446493	2.290673	2.050298	1.800577	1.222435	1.244724	2.080042	2.219084	2.127757	0.239865	0.000000	69353.000000		1
17401.109375	3755.892090	2.362144	2.590341	5337.044922	99998.000000	844.969116	544.640686	278.782318	122.402840	110.135727	563.374390	712.081543	423.076630	2.544099	0.000000	4.240577	3.574713	0.373306	0.413357	3.727301	4.999991	2.926841	2.736110	2.445265	2.087791	2.041928	2.750797	2.852530	2.626419	0.405534	0.000000	69457.000000		1
19589.531250	5841.563477	2.383730	4.067451	4479.954102	84391.937500	698.784424	441.276855	208.226379	86.887421	61.187546	386.676178	492.062927	317.551086	1.366577	0.000000	4.292024	3.766529	0.377257	0.609322	3.651273	4.926301	2.844343	2.644711	2.318536	1.938957	1.786663	2.587348	2.692021	2.501814	0.135634	0.000000	69482.000000		1
9472.717773	2422.548096	2.297385	4.354239	2406.679199	45921.046875	400.842865	251.688583	96.187981	86.215164	41.994354	221.286011	294.481628	177.848465	0.398301	0.000000	3.976475	3.384272	0.361234	0.638912	3.381418	4.662012	2.602974	2.400863	1.983121	1.935584	1.623191	2.344954	2.469058	2.250050	0.000000	0.000000	69566.000000		1
5433.254883	1331.860596	2.587257	2.429986	1311.547974	23965.632812	217.523849	135.437805	61.499001	27.886250	17.290524	102.383209	131.842163	102.697754	0.369894	0.000000	3.735060	3.124459	0.412840	0.385604	3.117784	4.379589	2.337507	2.131740	1.788868	1.445390	1.237808	2.010229	2.120054	2.011561	0.000000	0.000000	69596.000000		1
4861.088379	2247.216064	1.298254	2.275799	1582.593262	33429.632812	254.439285	158.806381	96.690628	37.538353	37.377998	184.916397	289.452057	143.276672	0.427545	0.000000	3.686733	3.351645	0.113360	0.357134	3.199369	4.524132	2.405584	2.200868	1.985384	1.574475	1.572616	2.266975	2.461577	2.156175	0.000000	0.000000	69621.000000		1
9504.841797	2696.920654	2.229543	3.971855	1975.316650	38977.777344	336.485229	201.392807	109.370964	39.144981	43.320362	166.401627	217.295654	138.706573	0.073351	0.000000	3.977945	3.430868	0.348216	0.598993	3.295637	4.590817	2.526966	2.304044	2.038902	1.592676	1.636692	2.221158	2.337051	2.142097	0.000000	0.000000	69670.000000		1
8316.963867	3296.892822	2.124696	5.106671	3853.014404	76239.195312	634.016663	386.959869	197.254440	90.415222	66.506996	352.243134	479.943848	267.381744	1.238622	0.000000	3.919965	3.518105	0.327297	0.708138	3.585801	4.882178	2.802101	2.587666	2.295027	1.956242	1.822867	2.546843	2.681190	2.427132	0.092939	0.000000	69724.000000		1
11028.803711	3647.526367	1.236579	2.898715	2858.086182	58734.132812	445.069855	286.436157	152.241104	77.056465	39.666130	220.055603	298.034088	128.943451	0.620207	99998.000000	4.042529	3.561998	0.092222	0.462205	3.456075	4.768890	2.648428	2.457028	2.182532	1.886809	1.598420	2.342532	2.474266	2.110399	0.000000	4.999991	69754.000000		1
6522.440430	2260.059814	4.067451	3.009729	1173.134399	24936.019531	199.789261	123.728851	66.574837	31.219770	26.714428	98.716644	132.853638	69.633904	1.072460	0.000000	3.814410	3.354120	0.609322	0.478527	3.069348	4.396827	2.300572	2.092471	1.823310	1.494430	1.426746	1.994390	2.123374	1.842821	0.030381	0.000000	69821.000000		1
16822.349609	7248.260254	1.177988	3.651147	6712.836914	99998.000000	1039.648560	683.186890	448.511292	166.577393	135.585831	738.120605	937.919128	504.616852	2.763544	0.000000	4.225887	3.860234	0.071141	0.562429	3.826906	4.999991	3.016886	2.834539	2.651773	2.221616	2.132214	2.868127	2.972165	2.702962	0.441466	0.000000	69852.000000		1
9345.300781	2386.264893	2.106194	2.713690	2690.568115	56996.644531	426.653748	272.522339	152.194839	60.737320	60.311764	331.477234	460.676636	216.265686	1.175860	0.000000	3.970593	3.377719	0.323498	0.433560	3.429844	4.755849	2.630075	2.435402	2.182400	1.783456	1.780402	2.520454	2.663396	2.334988	0.070356	0.000000	70006.000000		1
18384.667969	4637.501953	2.741444	3.247177	5606.838379	99998.000000	887.450684	563.960327	255.348984	97.436890	99.398148	509.689606	702.142639	440.367157	1.631081	0.000000	4.264456	3.666284	0.437979	0.511506	3.748718	4.999991	2.948144	2.751249	2.407134	1.988723	1.997378	2.707306	2.846425	2.643815	0.212476	0.000000	70044.000000		1
11020.622070	1432.914673	2.337474	4.295648	2027.055542	38326.746094	320.616333	207.532532	100.536049	29.005646	34.429943	167.280487	203.443497	139.076614	1.227636	0.000000	4.042206	3.156220	0.368747	0.633029	3.306866	4.583502	2.505986	2.317086	2.002322	1.462483	1.536936	2.223445	2.308444	2.143254	0.089070	0.000000	70125.000000		1
7322.408691	1286.057861	3.506211	3.040566	1528.803589	29255.972656	228.532791	158.072449	65.671303	65.313583	34.636555	118.276802	165.565933	141.324661	1.584190	0.000000	3.864654	3.109261	0.544838	0.482955	3.184352	4.466215	2.358948	2.198856	1.817376	1.815004	1.539535	2.072900	2.218971	2.150218	0.199807	0.000000	70251.000000		1
5811.583008	1083.409912	1.581958	3.712821	1801.443115	41939.468750	279.432983	185.076752	107.477547	63.333828	35.907055	154.834518	210.150635	106.333481	1.430606	0.000000	3.764294	3.034793	0.199195	0.569704	3.255620	4.622623	2.446278	2.267352	2.031318	1.801636	1.555180	2.189868	2.322531	2.026670	0.155520	0.000000	70288.000000		1
8546.587891	3573.442627	2.689020	3.657314	2173.733643	51165.191406	349.563385	225.886948	107.067406	76.433548	47.027016	208.041351	256.298767	169.297256	1.407712	0.000000	3.931793	3.553087	0.429594	0.563162	3.337206	4.708975	2.543526	2.353891	2.029657	1.883284	1.672347	2.318150	2.408746	2.228650	0.148514	0.000000	70342.000000		1
6273.718262	2574.539551	1.631298	2.331306	2184.082520	54388.382812	384.856750	224.616440	113.444580	50.388290	45.047256	256.844604	314.066467	179.381088	0.904200	99998.000000	3.797525	3.410700	0.212533	0.367599	3.339269	4.735506	2.585299	2.351442	2.054784	1.702330	1.653668	2.409670	2.497022	2.253777	0.000000	4.999991	70442.000000		1
11012.524414	3204.362305	1.810155	2.972724	4082.962646	85123.601562	638.167419	417.094177	259.650818	110.558205	79.557373	427.649811	523.193298	325.377625	1.114670	0.000000	4.041887	3.505742	0.257716	0.473155	3.610976	4.930050	2.804935	2.620234	2.414390	2.043591	1.900680	2.631088	2.718662	2.512388	0.047146	0.000000	70546.000000		1
6365.382812	1947.084961	1.911918	3.213256	1575.577759	34468.125000	263.995789	154.914703	88.003738	62.303856	31.269112	108.467430	177.552429	142.209702	0.466515	8956.860352	3.803824	3.289385	0.281469	0.506945	3.197440	4.537418	2.421597	2.190093	1.944501	1.794515	1.495116	2.035299	2.249327	2.152929	0.000000	3.952156	70577.000000		1
9016.661133	6125.171875	0.302206	4.027363	4677.785156	91922.437500	765.020081	480.936798	246.486328	102.232109	98.522369	432.506683	535.420288	349.230316	1.745511	99998.000000	3.955046	3.787118	0.000000	0.605021	3.670040	4.963421	2.883673	2.682088	2.391793	2.009587	1.993535	2.635993	2.728695	2.543112	0.241923	4.999991	70619.000000		1
7132.666016	2643.562744	2.266548	3.157748	1390.581177	30844.689453	220.814194	145.108414	73.531754	59.670345	23.837301	97.880951	129.720551	114.755173	0.469853	99998.000000	3.853252	3.422190	0.355365	0.499378	3.143196	4.489181	2.344027	2.161693	1.866475	1.775759	1.377257	1.990698	2.113009	2.059772	0.000000	4.999991	70660.000000		1
5834.788574	696.594971	1.483278	2.874044	1187.498413	26882.218750	185.326538	125.033272	66.436066	21.598507	20.509947	79.245918	115.375000	88.179512	0.184352	0.000000	3.766025	2.842980	0.171223	0.458493	3.074633	4.429465	2.267938	2.097026	1.822404	1.334424	1.311965	1.898977	2.062112	1.945368	0.000000	0.000000	70711.000000		1
19751.957031	4914.782715	2.525582	2.941887	4827.488281	91808.671875	759.130127	493.860748	229.781708	69.365616	80.272804	349.751495	426.752441	353.251526	1.866956	99998.000000	4.295610	3.691504	0.402361	0.468626	3.683721	4.962883	2.880316	2.693604	2.361315	1.841144	1.904568	2.543760	2.630176	2.548084	0.271134	4.999991	70749.000000		1
7598.998535	2373.781982	2.685936	3.799166	1463.511597	33033.863281	222.793961	151.019943	90.267204	48.146412	27.019718	115.196144	171.859848	105.497787	0.042300	0.000000	3.880756	3.375441	0.429096	0.579688	3.165396	4.518960	2.347903	2.179034	1.955530	1.682564	1.431681	2.061438	2.235174	2.023243	0.000000	0.000000	70840.000000		1
6547.770508	1140.363525	0.755516	1.159486	1134.340942	27967.093750	194.448227	119.556549	58.517025	32.175732	21.835955	95.731583	137.944885	122.372002	0.687632	99998.000000	3.816093	3.057043	0.000000	0.064265	3.054744	4.446647	2.288804	2.077573	1.767282	1.507528	1.339172	1.981055	2.139706	2.087682	0.000000	4.999991	70904.000000		1
[truncated: 8,811 more rows]
