# Supplementary material for: Distinct elongation stalls during translation are linked with distinct pathways for mRNA degradation
Source: eLife. 2022 Jul 27;11:e76038. doi: 10.7554/eLife.76038 (PMC9352352; doi:10.7554/eLife.76038)
Supplement: Figure 3—source data 1. [file elife-76038-fig3-data1.zip › 3B_flow_cytometry_data/list_mode_data.HEL2_CGA_2.CSV]

FSC-HLin	SSC-HLin	BLU-V-HLin	GRN-V-HLin	YEL-V-HLin	ORG-V-HLin	GRN-B-HLin	YEL-B-HLin	RED-B-HLin	NIR-B-HLin	YEL-G-HLin	ORG-G-HLin	RED-G-HLin	NIR-G-HLin	BLU-V-ALin	BLU-V-W	FSC-HLog	SSC-HLog	BLU-V-HLog	GRN-V-HLog	YEL-V-HLog	ORG-V-HLog	GRN-B-HLog	YEL-B-HLog	RED-B-HLog	NIR-B-HLog	YEL-G-HLog	ORG-G-HLog	RED-G-HLog	NIR-G-HLog	BLU-V-ALog	BLU-V-WLog	TIME		P01.R1
18989.968750	4413.326660	1.989012	2.423819	2863.945312	93104.546875	426.240540	292.208923	278.369110	96.891075	101.417999	529.625977	673.414551	379.392365	2.461181	0.000000	4.278524	3.644766	0.298637	0.384500	3.456965	4.968971	2.629655	2.465693	2.444621	1.986284	2.006115	2.723969	2.828283	2.579089	0.391144	0.000000	8.000000		1
8955.572266	2851.175537	1.480195	1.890332	1048.258423	36489.175781	133.960693	104.893372	95.747002	44.032707	38.845856	152.438461	210.992493	157.659225	0.210776	0.000000	3.952093	3.455024	0.170319	0.276538	3.020468	4.562164	2.126977	2.020748	1.981125	1.643775	1.589345	2.183095	2.324267	2.197719	0.000000	0.000000	43.000000		1
9240.003906	1650.046875	1.859494	2.769197	1104.339233	41309.367188	184.262634	121.397545	123.408142	50.499306	41.278927	186.960907	251.811935	101.236061	1.098042	99998.000000	3.965672	3.217496	0.269395	0.442354	3.043103	4.616048	2.265437	2.084210	2.091344	1.703285	1.615728	2.271751	2.401076	2.005335	0.040619	4.999991	86.000000		1
11294.837891	1628.207886	0.922038	2.078440	1213.747192	37957.328125	175.335220	127.019196	79.030060	42.786877	37.044952	150.326096	215.170959	136.578796	1.069250	0.000000	4.052880	3.211710	0.000000	0.317737	3.084128	4.579296	2.243869	2.103869	1.897792	1.631311	1.568729	2.177034	2.332784	2.135383	0.029079	0.000000	105.000000		1
14309.833984	2017.480591	2.988143	5.137509	1475.741699	44804.328125	242.428116	147.899200	109.583740	61.258469	35.537006	192.394455	284.468719	159.383041	0.454342	99998.000000	4.155634	3.304809	0.475401	0.710753	3.169010	4.651320	2.384583	2.169966	2.039746	1.787166	1.550681	2.284193	2.454035	2.202442	0.000000	4.999991	147.000000		1
11392.290039	1115.107666	3.311935	2.318972	928.186890	36639.746094	133.541306	100.369530	82.459175	39.700054	46.441105	181.296082	238.036880	153.804550	0.556201	0.000000	4.056611	3.047317	0.520082	0.365295	2.967635	4.563952	2.125616	2.001602	1.916239	1.598791	1.666903	2.258389	2.376644	2.186969	0.000000	0.000000	228.000000		1
12679.365234	4866.075195	2.901798	2.288134	1429.288208	50896.109375	209.234756	150.816406	159.293610	96.635124	55.627563	277.083191	365.127014	190.201920	0.039728	0.000000	4.103097	3.687179	0.462667	0.359481	3.155120	4.706685	2.320634	2.178449	2.202198	1.985135	1.745290	2.442610	2.562444	2.279215	0.000000	0.000000	294.000000		1
6798.919434	660.940796	1.628214	2.201789	757.218201	27205.421875	116.676338	81.626564	67.318016	19.347378	22.267677	74.456871	120.746872	87.834129	0.573245	99998.000000	3.832440	2.820163	0.211711	0.342776	2.879221	4.434656	2.066983	1.911831	1.828131	1.286622	1.347675	1.871905	2.081876	1.943663	0.000000	4.999991	330.000000		1
4009.002197	748.189026	4.159964	4.804465	512.656128	18595.488281	72.375351	56.463257	46.681637	29.215342	19.483061	86.162743	98.543953	76.945450	1.144054	0.000000	3.603036	2.874011	0.619090	0.681645	2.709826	4.269408	1.859591	1.751766	1.669146	1.465611	1.289657	1.935320	1.993630	1.886183	0.058447	0.000000	411.000000		1
17343.533203	3697.153076	2.815454	4.033530	1809.796875	64093.328125	277.067749	183.858673	174.373093	103.175728	65.677467	330.536713	426.351562	259.530548	0.961860	0.000000	4.239138	3.567868	0.449548	0.605685	3.257630	4.806813	2.442586	2.264484	2.241479	2.013577	1.817416	2.519220	2.629768	2.414188	0.000000	0.000000	436.000000		1
13058.461914	5636.596680	2.337474	2.451572	2273.989014	83677.273438	336.852203	229.211212	235.181335	95.972115	76.467468	391.270935	539.487732	323.471863	1.286175	0.000000	4.115892	3.751017	0.368747	0.389445	3.356788	4.922607	2.527439	2.360236	2.371403	1.982145	1.883477	2.592478	2.731982	2.509836	0.109300	0.000000	483.000000		1
18521.662109	4136.792480	1.680638	2.096942	2241.008545	72227.609375	307.451843	224.844650	192.326614	96.138641	56.238144	323.339264	451.739960	180.130432	2.018270	0.000000	4.267680	3.616664	0.225474	0.321587	3.350444	4.858703	2.487777	2.351882	2.284039	1.982898	1.750031	2.509658	2.654888	2.255587	0.304979	0.000000	508.000000		1
6260.116211	2208.555176	2.211041	2.886379	678.123413	25614.751953	96.459351	75.560852	74.515465	53.496700	21.999392	92.061935	126.698494	66.695099	1.484165	0.000000	3.796582	3.344108	0.344597	0.460353	2.831309	4.408490	1.984344	1.878297	1.872246	1.728327	1.342411	1.964080	2.102772	1.824094	0.171482	0.000000	569.000000		1
5900.783203	1958.217285	2.038351	3.978023	559.340881	27354.519531	90.948708	62.001652	68.002609	45.059589	18.298906	112.405365	143.766983	62.985363	0.528295	0.000000	3.770910	3.291861	0.309279	0.599667	2.747677	4.437029	1.958797	1.792403	1.832526	1.653787	1.262425	2.050787	2.157659	1.799240	0.000000	0.000000	671.000000		1
8762.622070	2016.173096	1.162570	3.157748	1177.929565	37155.597656	176.719818	124.706398	114.708916	51.664959	29.890680	170.786697	235.369446	130.340393	0.490874	0.000000	3.942634	3.304528	0.065419	0.499378	3.071119	4.570024	2.247285	2.095889	2.059597	1.713196	1.475536	2.232454	2.371750	2.115079	0.000000	0.000000	727.000000		1
12480.803711	2925.629395	2.926468	2.565671	1666.763916	52153.109375	225.307205	174.073975	159.534134	67.564713	52.327961	305.542999	395.051605	242.366440	0.779611	0.000000	4.096242	3.466219	0.466344	0.409201	3.221874	4.717280	2.352775	2.240734	2.202854	1.829720	1.718734	2.485072	2.596654	2.384472	0.000000	0.000000	771.000000		1
13004.690430	7526.650879	3.348940	3.959521	2987.316406	89351.898438	456.242218	304.278656	237.996796	98.297256	86.964516	455.147491	619.051331	334.036743	0.746504	0.000000	4.114100	3.876602	0.524907	0.597643	3.475281	4.951104	2.659195	2.483272	2.376571	1.992541	1.939342	2.658152	2.791727	2.523794	0.000000	0.000000	797.000000		1
30254.298828	7967.946289	2.001346	2.269632	4446.094238	99998.000000	640.122498	451.561127	508.789154	193.023544	205.814896	1143.703247	1462.808472	740.621521	2.878777	0.000000	4.480787	3.901346	0.301322	0.355955	3.647979	4.999991	2.806263	2.654716	2.706538	2.285610	2.313477	3.058313	3.165187	2.869596	0.459208	0.000000	829.000000		1
9544.915039	682.597900	1.211909	1.955090	670.910522	31605.669922	113.475418	77.371002	76.007996	37.436588	35.586346	120.025276	150.794830	71.277534	1.350494	99998.000000	3.979772	2.834165	0.083470	0.291167	2.826665	4.499765	2.054902	1.888578	1.880859	1.573296	1.551283	2.079273	2.178386	1.852953	0.130493	4.999991	873.000000		1
7687.575684	1507.368530	2.473158	3.515462	620.528442	24959.177734	82.227890	68.776627	71.752434	38.355541	23.393242	93.196754	121.770676	80.251221	0.774307	0.000000	3.885789	3.178220	0.393252	0.545982	2.792762	4.397230	1.915019	1.837441	1.855837	1.583828	1.369090	1.969401	2.085543	1.904452	0.000000	0.000000	914.000000		1
7439.683105	998.249390	4.119875	3.817669	388.729950	19517.710938	62.599895	41.633556	46.487362	22.381775	16.164959	76.442802	101.661613	144.485489	2.371347	406.537506	3.871554	2.999239	0.614884	0.581798	2.589648	4.290429	1.796574	1.619444	1.667335	1.349895	1.208575	1.883337	2.007157	2.159824	0.374995	2.609101	936.000000		1
15535.758789	4488.529785	1.467860	3.537048	2296.669922	71244.539062	357.491669	234.493668	198.383087	108.862144	73.454659	375.534607	483.878693	348.502563	1.932545	0.000000	4.191332	3.652104	0.166685	0.548641	3.361099	4.852752	2.553266	2.370131	2.297505	2.036877	1.866019	2.574650	2.684736	2.542206	0.286130	0.000000	956.000000		1
6192.483398	1999.989624	1.594293	4.163047	804.155823	36904.546875	105.713646	90.344292	112.124741	45.830524	41.790829	228.323105	281.125946	192.172424	1.442726	99998.000000	3.791865	3.301028	0.202568	0.619411	2.905340	4.567080	2.024131	1.955901	2.049701	1.661155	1.621081	2.358550	2.448901	2.283691	0.159184	4.999991	1011.000000		1
12985.149414	5580.589355	2.704439	3.077571	2152.646973	63317.273438	338.326233	224.156967	190.932770	113.348984	65.079224	322.929108	421.081451	258.139771	0.959593	99998.000000	4.113447	3.746680	0.432077	0.488208	3.332973	4.801522	2.529336	2.350552	2.280880	2.054418	1.813442	2.509107	2.624366	2.411855	0.000000	4.999991	1054.000000		1
7847.606445	1084.483032	1.267417	2.948054	940.996704	44079.062500	122.467598	97.362885	116.278534	53.971596	49.987404	239.788437	295.264893	162.617874	2.818713	99998.000000	3.894737	3.035223	0.102919	0.469535	2.973588	4.644232	2.088021	1.988393	2.065500	1.732165	1.698861	2.379828	2.470212	2.211168	0.450051	4.999991	1080.000000		1
12268.130859	5227.572266	2.692104	3.651147	2201.147949	69234.273438	327.591736	221.313766	195.669388	91.812157	85.943802	403.735413	538.260437	274.101196	2.008058	0.000000	4.088778	3.718300	0.430092	0.562429	3.342649	4.840321	2.515333	2.345008	2.291523	1.962900	1.934215	2.606097	2.730993	2.437911	0.302776	0.000000	1121.000000		1
1721.546509	299.209015	2.285050	2.072273	30.754128	7169.140625	5.112839	2.516331	0.570492	6.747221	2.383730	0.000000	2.016765	0.000000	0.904397	99998.000000	3.235919	2.475975	0.358896	0.316447	1.487903	3.855467	0.708662	0.400768	0.000000	0.829125	0.377257	0.000000	0.304655	0.000000	0.000000	4.999991	1145.000000		1
6723.935059	683.045044	0.669171	1.480195	651.100586	27741.757812	95.349205	67.324181	41.426945	27.038221	22.902927	86.572884	86.165825	95.648323	0.677199	0.000000	3.827624	2.834449	0.000000	0.170319	2.813648	4.443134	1.979317	1.828171	1.617283	1.431978	1.359891	1.937382	1.935335	1.980677	0.000000	0.000000	1167.000000		1
8110.094238	2765.065186	1.113230	1.640549	1052.658936	36234.726562	163.472076	113.564850	102.503479	72.597374	24.296778	156.764938	212.531281	118.560501	2.536046	99998.000000	3.909026	3.441705	0.046585	0.214989	3.022288	4.559125	2.213444	2.055244	2.010739	1.860921	1.385549	2.195249	2.327423	2.073940	0.404157	4.999991	1208.000000		1
17140.900391	1928.530151	2.377563	3.210172	1751.323120	50148.375000	243.880569	182.329132	149.752518	102.404793	61.825878	270.715271	363.289093	179.763474	0.498240	0.000000	4.234034	3.285226	0.376132	0.506528	3.243366	4.700257	2.387177	2.260856	2.175374	2.010320	1.791170	2.432513	2.560252	2.254701	0.000000	0.000000	1259.000000		1
7056.541016	1473.367188	1.600460	2.133947	521.447876	21523.802734	86.819580	57.175602	53.428856	41.050732	22.400278	73.454659	146.425171	38.494312	0.251135	99998.000000	3.848592	3.168311	0.204245	0.329184	2.717211	4.332919	1.938618	1.757211	1.727776	1.613321	1.350253	1.866019	2.165616	1.585397	0.000000	4.999991	1358.000000		1
5408.674316	1567.341064	3.299600	3.694319	626.288818	27573.435547	81.179420	66.491577	67.854584	41.821667	33.951965	145.783752	177.450668	156.148193	0.653113	0.000000	3.733091	3.195163	0.518461	0.567534	2.796775	4.440491	1.909446	1.822767	1.831579	1.621401	1.530865	2.163709	2.249078	2.193537	0.000000	0.000000	1432.000000		1
13983.195312	2067.745605	2.050686	3.441453	1176.822510	38675.925781	158.744705	124.034142	96.662872	64.339127	34.466949	163.043442	233.198486	154.800598	1.934349	99998.000000	4.145607	3.315497	0.311899	0.536742	3.070711	4.587440	2.200699	2.093541	1.985260	1.808475	1.537403	2.212303	2.367726	2.189773	0.286535	4.999991	1470.000000		1
14068.126953	4216.032227	1.766982	3.429117	2161.198242	71783.984375	330.641541	221.289093	215.726028	110.795647	75.468338	397.574097	572.397400	321.942322	2.106259	0.000000	4.148236	3.624904	0.247232	0.535182	3.334695	4.856028	2.519357	2.344960	2.333903	2.044523	1.877765	2.599418	2.757698	2.507778	0.323512	0.000000	1609.000000		1
6311.509766	2425.465332	2.414567	2.244962	943.044312	24699.570312	114.545479	101.538269	71.000000	49.568016	23.124956	106.537003	134.740875	117.138901	0.755449	0.000000	3.800133	3.384795	0.382839	0.351209	2.974532	4.392689	2.058978	2.006630	1.851258	1.695202	1.364081	2.027500	2.129499	2.068701	0.000000	0.000000	1649.000000		1
4779.742676	688.355225	2.217208	3.873176	325.016815	15662.895508	57.838604	37.085041	45.781185	19.372047	16.784790	49.188717	98.510033	82.730545	1.051330	19242.898438	3.679404	2.837813	0.345806	0.588067	2.511906	4.194872	1.762218	1.569199	1.660687	1.287176	1.224916	1.691865	1.993480	1.917666	0.021739	4.284270	1700.000000		1
13553.361328	1519.114502	1.699140	5.162179	1286.529663	40165.285156	185.912445	132.295471	106.894722	36.822926	40.788612	228.181244	315.238281	158.115616	0.282974	0.000000	4.132047	3.181591	0.230229	0.712833	3.109420	4.603851	2.269309	2.121545	2.028956	1.566118	1.610539	2.358280	2.498639	2.198975	0.000000	0.000000	1733.000000		1
10597.847656	3314.291504	1.292086	2.059937	2097.670166	63721.402344	315.793365	217.859970	193.353500	64.958954	56.580437	282.957703	305.654022	197.519638	0.273724	0.000000	4.025218	3.520391	0.111292	0.313854	3.321737	4.804286	2.499403	2.338177	2.286352	1.812639	1.752666	2.451721	2.485230	2.295610	0.000000	0.000000	1839.000000		1
7541.748535	1969.472900	1.773150	4.520761	684.284729	23437.240234	91.716560	72.948921	53.465862	35.762119	15.856585	71.733932	82.175468	71.820274	0.901189	99998.000000	3.877472	3.294350	0.248745	0.655212	2.835237	4.369906	1.962448	1.863019	1.728077	1.553423	1.200210	1.855725	1.914742	1.856247	0.000000	4.999991	1879.000000		1
6533.455566	1862.211182	2.673601	3.133079	666.846191	27182.601562	96.635124	70.232147	67.629471	22.983105	22.949184	83.643333	127.845642	54.440323	0.803646	0.000000	3.815143	3.270029	0.427097	0.495971	2.824026	4.434291	1.985135	1.846536	1.830136	1.361409	1.360767	1.922431	2.106686	1.735921	0.000000	0.000000	1903.000000		1
5430.291016	3648.815430	1.344510	3.617226	1824.090088	59539.101562	287.241028	192.320450	151.633606	108.263901	52.358799	285.622040	417.433380	211.473557	0.962447	0.000000	3.734823	3.562152	0.128564	0.558376	3.261046	4.774802	2.458246	2.284025	2.180795	2.034484	1.718990	2.455792	2.620587	2.325256	0.000000	0.000000	1948.000000		1
11908.825195	3461.157471	2.513247	2.263464	2725.704346	88365.742188	404.740723	282.044922	243.985413	103.462517	110.027802	549.719604	663.161072	438.217773	1.684142	0.000000	4.075869	3.539221	0.400235	0.354774	3.435479	4.946284	2.607177	2.450318	2.387364	2.014783	2.041502	2.740141	2.821619	2.641690	0.226379	0.000000	2011.000000		1
7569.375977	1536.256958	4.388160	2.901798	700.344849	26359.605469	104.757690	72.344513	62.680073	56.432419	13.722637	91.550034	146.684204	61.008686	0.518614	99998.000000	3.879060	3.186464	0.642282	0.462667	2.845312	4.420939	2.020186	1.859406	1.797130	1.751529	1.137438	1.961658	2.166383	1.785392	0.000000	4.999991	2031.000000		1
8685.112305	2764.957275	1.736145	2.830872	952.483643	33188.984375	153.823059	102.657661	83.322624	51.510773	31.648411	161.674255	216.752914	100.061157	1.337692	0.000000	3.938776	3.441689	0.239586	0.451920	2.978858	4.520994	2.187021	2.011391	1.920763	1.711898	1.500352	2.208641	2.335965	2.000266	0.126356	0.000000	2061.000000		1
11154.592773	2945.278809	2.451572	4.048949	1410.495972	48776.035156	204.886688	144.445404	128.002914	63.642200	50.357452	204.738663	268.689240	148.121216	1.020401	0.000000	4.047454	3.469126	0.389445	0.607342	3.149372	4.688207	2.311514	2.159704	2.107220	1.803745	1.702064	2.311200	2.429250	2.170617	0.008771	0.000000	2083.000000		1
18454.992188	6146.464844	1.443190	2.127780	2875.074463	92724.601562	418.188904	300.504181	264.729706	85.484322	88.854851	455.388031	547.036743	450.133331	0.878820	99998.000000	4.266114	3.788625	0.159323	0.327927	3.458649	4.967195	2.621372	2.477850	2.422803	1.931886	1.948681	2.658382	2.738017	2.653341	0.000000	4.999991	2147.000000		1
10846.751953	2928.814697	2.938803	4.274062	911.096802	33613.515625	144.843216	94.165047	93.609970	43.153839	36.492966	162.688812	209.971771	128.755341	0.057260	0.000000	4.035300	3.466692	0.468170	0.630841	2.959564	4.526514	2.160898	1.973890	1.971322	1.635019	1.562209	2.211358	2.322161	2.109765	0.000000	0.000000	2176.000000		1
21849.251953	3326.947021	2.963473	3.521630	1996.908936	66296.468750	291.613770	207.393768	175.840958	65.381432	58.005127	276.793304	358.219421	236.097214	1.936648	0.000000	4.339437	3.522046	0.471801	0.546744	3.300358	4.821490	2.464808	2.316796	2.245120	1.815454	1.763466	2.442156	2.554149	2.373091	0.287051	0.000000	2222.000000		1
5478.465332	3339.016846	0.758600	0.977545	1285.345459	39817.054688	179.862152	136.406097	121.622658	66.861626	44.097466	154.091339	225.026581	132.329391	1.294410	0.000000	3.738659	3.523619	0.000000	0.000000	3.109020	4.600069	2.254940	2.134834	2.085015	1.825177	1.644414	2.187778	2.352234	2.121656	0.112072	0.000000	2267.000000		1
15753.430664	5611.976074	2.840123	3.780664	2664.788086	86863.101562	400.975464	276.426331	221.196579	81.833176	100.816673	525.222412	658.803772	428.516327	1.193782	0.000000	4.197375	3.749116	0.453337	0.577568	3.425663	4.938835	2.603118	2.441579	2.344778	1.912929	2.003532	2.720343	2.818756	2.631967	0.076925	0.000000	2338.000000		1
22967.349609	8701.487305	1.174904	2.044519	3348.672119	99998.000000	472.866669	332.624390	288.773621	153.477676	124.644722	675.394287	799.752197	545.078552	3.210737	99998.000000	4.361111	3.939594	0.070003	0.310591	3.524873	4.999991	2.674739	2.521954	2.460557	2.186045	2.095674	2.829557	2.902956	2.736459	0.506605	4.999991	2414.000000		1
8134.764160	2018.738770	1.856411	2.565671	989.725952	28189.892578	128.844772	105.158577	72.393852	32.854153	22.085737	91.454437	134.796387	76.075836	0.306552	0.000000	3.910345	3.305080	0.268674	0.409201	2.995515	4.450093	2.110067	2.021845	1.859702	1.516590	1.344112	1.961205	2.129678	1.881247	0.000000	0.000000	2445.000000		1
12981.216797	2417.700439	1.637465	3.151581	1182.653931	50151.457031	182.896545	122.208565	126.485710	74.685066	49.605022	241.808289	353.683258	185.267944	0.391596	99998.000000	4.113316	3.383403	0.214172	0.498528	3.072858	4.700284	2.262206	2.087102	2.102041	1.873234	1.695526	2.383471	2.548615	2.267800	0.000000	4.999991	2472.000000		1
9615.859375	4936.294922	3.981107	5.840601	1893.171997	63422.707031	300.386993	200.257996	191.111618	91.876915	74.065239	330.222168	429.404449	297.253906	1.642532	0.000000	3.982988	3.693401	0.600004	0.766458	3.277190	4.802245	2.477681	2.301590	2.281287	1.963206	1.869614	2.518806	2.632867	2.473128	0.215514	0.000000	2556.000000		1
11757.635742	4050.777588	1.896499	3.324270	1864.147827	60813.191406	278.150146	190.081650	179.226898	92.749611	62.744831	285.400024	377.714813	238.511780	0.778849	19011.699219	4.070320	3.607538	0.277953	0.521696	3.270480	4.783998	2.444279	2.278940	2.253403	1.967312	1.797578	2.455454	2.577164	2.377510	0.000000	4.279021	2573.000000		1
6496.314941	1506.329346	2.106194	3.348940	904.386536	32094.283203	135.601242	89.298904	66.605675	55.673820	22.347855	117.046387	132.767288	107.215431	0.535333	0.000000	3.812667	3.177920	0.323498	0.524907	2.956354	4.506428	2.132264	1.950846	1.823511	1.745651	1.349236	2.068358	2.123091	2.030257	0.000000	0.000000	2611.000000		1
11272.483398	1098.045410	2.359060	1.881081	898.549072	31529.560547	112.846336	87.454834	61.236885	21.484407	26.964212	130.201614	141.722458	92.111275	1.156351	99998.000000	4.052020	3.040620	0.372739	0.274407	2.953542	4.498718	2.052487	1.941784	1.787013	1.332123	1.430788	2.114616	2.151439	1.964313	0.063090	4.999991	2631.000000		1
15694.139648	7807.791992	2.426902	4.789046	2910.216797	93862.765625	424.772675	294.558716	260.131866	116.238449	105.741402	547.049072	648.386902	356.507965	1.434652	99998.000000	4.195737	3.892528	0.385052	0.680249	3.463925	4.972493	2.628157	2.469172	2.415194	2.065350	2.024245	2.738026	2.811834	2.552069	0.156746	4.999991	2704.000000		1
9617.064453	2889.250488	4.363490	5.976286	1147.049072	37910.542969	183.796997	123.038094	99.916222	63.885815	61.902973	218.094345	266.305511	188.533615	0.364284	99998.000000	3.983042	3.460785	0.639834	0.776431	3.059582	4.578760	2.264338	2.090039	1.999636	1.805404	1.791711	2.338645	2.425380	2.275389	0.000000	4.999991	2783.000000		1
6473.393555	396.275848	1.702224	3.262596	520.926758	23762.714844	86.878174	58.264160	51.705048	48.550385	26.134686	90.239449	133.408707	73.944969	0.348954	0.000000	3.811132	2.597998	0.231017	0.513563	2.716777	4.375896	1.938911	1.765401	1.713533	1.686193	1.417217	1.955396	2.125184	1.868909	0.000000	0.000000	2913.000000		1
15356.026367	2722.040771	1.421604	2.590341	1563.668335	50586.207031	223.096161	159.524887	144.929550	63.740879	56.703789	245.629044	346.821930	178.240097	1.426336	0.000000	4.186279	3.434895	0.152779	0.413357	3.194145	4.704032	2.348492	2.202828	2.161157	1.804418	1.753612	2.390280	2.540107	2.251005	0.154222	0.000000	2940.000000		1
7749.626465	2686.380615	1.871829	1.992095	1107.259521	36512.605469	167.221909	114.668823	96.903404	49.481670	17.173342	143.060806	179.553772	108.556854	0.620899	0.000000	3.889281	3.429168	0.272266	0.299310	3.044250	4.562443	2.223293	2.059445	1.986339	1.694444	1.234855	2.155521	2.254194	2.035657	0.000000	0.000000	2975.000000		1
16162.796875	7776.165527	2.445405	3.638812	3750.017578	99998.000000	532.577087	374.264130	295.607208	138.533875	127.857979	678.342346	874.782654	475.959656	1.791333	99998.000000	4.208517	3.890765	0.388351	0.560960	3.574033	4.999991	2.726382	2.573178	2.470715	2.141556	2.106728	2.831449	2.941900	2.677570	0.253176	4.999991	3053.000000		1
8800.201172	2095.197021	2.630429	3.808417	941.465454	34574.722656	158.831055	103.018463	88.117836	57.924950	35.450661	138.475296	171.560715	86.002388	0.205319	0.000000	3.944493	3.321225	0.420027	0.580745	2.973804	4.538759	2.200935	2.012915	1.945064	1.762866	1.549624	2.141372	2.234418	1.934510	0.000000	0.000000	3127.000000		1
7474.159180	3352.541992	2.951138	3.947186	1457.837524	48580.437500	238.727631	152.268845	145.441452	81.398369	46.524368	226.923080	289.957794	150.730072	1.353251	99998.000000	3.873562	3.525374	0.469990	0.596288	3.163709	4.686461	2.377903	2.182611	2.162688	1.910616	1.667681	2.355879	2.462335	2.178200	0.131378	4.999991	3192.000000		1
22746.220703	3260.779297	2.991227	4.412830	2183.626221	75628.218750	321.714142	225.840698	211.840515	84.775063	87.029274	385.535187	509.137604	383.851471	1.256036	99998.000000	4.356909	3.513321	0.475849	0.644717	3.339178	4.878684	2.507470	2.353802	2.326009	1.928268	1.939665	2.586064	2.706835	2.584163	0.099002	4.999991	3238.000000		1
16721.126953	4022.965332	1.557288	2.972724	1954.936157	62115.566406	289.812866	199.332870	173.454132	83.698837	72.924255	347.873474	419.915802	208.226379	1.080531	0.000000	4.223266	3.604546	0.192369	0.473155	3.291133	4.793200	2.462118	2.299579	2.239185	1.922719	1.862872	2.541421	2.623162	2.318536	0.033637	0.000000	3316.000000		1
11201.373047	2556.656982	1.896499	2.849375	1073.918213	51226.078125	157.508118	109.256866	140.248444	89.749130	59.365055	287.941010	381.254944	222.840210	1.339721	0.000000	4.049271	3.407672	0.277953	0.454750	3.030971	4.709491	2.197303	2.038449	2.146898	1.953030	1.773531	2.459304	2.581215	2.347994	0.127014	0.000000	3370.000000		1
25818.691406	5413.293457	2.759946	4.863056	2143.944580	79712.953125	341.468567	224.557861	192.058334	108.054207	106.663437	420.776154	553.814819	371.417816	1.939996	99998.000000	4.411934	3.733462	0.440901	0.686909	3.331213	4.901529	2.533351	2.351328	2.283433	2.033642	2.028016	2.624051	2.743365	2.569863	0.287801	4.999991	3434.000000		1
14115.561523	3322.484863	3.160832	2.195622	1883.596924	54686.882812	255.210220	193.035873	176.248001	64.943535	53.040306	327.850769	407.266296	208.664261	1.023375	99998.000000	4.149698	3.521463	0.499801	0.341558	3.274988	4.737883	2.406898	2.285638	2.246124	1.812536	1.724606	2.515676	2.609879	2.319448	0.010035	4.999991	3477.000000		1
15532.474609	6373.955566	2.735276	3.284182	1885.484253	66554.992188	255.888641	196.455750	197.094086	82.082954	82.971077	451.030701	584.908142	350.417572	1.713369	99998.000000	4.191241	3.804409	0.437001	0.516427	3.275423	4.823181	2.408051	2.293265	2.294674	1.914253	1.918927	2.654206	2.767088	2.544586	0.233851	4.999991	3540.000000		1
7545.763672	2222.601562	2.433070	3.268763	936.833679	43023.218750	145.062149	101.584518	132.372574	90.797607	47.014683	240.072144	314.473511	219.997009	0.173437	0.000000	3.877703	3.346862	0.386155	0.514383	2.971663	4.633703	2.161554	2.006828	2.121798	1.958074	1.672233	2.380342	2.497584	2.342417	0.000000	0.000000	3632.000000		1
6422.024902	2134.360352	1.242747	1.433939	731.502930	23977.794922	103.749306	80.695274	67.771324	39.107975	16.192713	63.198143	111.221207	68.899979	0.929495	99998.000000	3.807672	3.329268	0.094383	0.156531	2.864216	4.379809	2.015985	1.906848	1.831046	1.592265	1.209320	1.800704	2.046188	1.838219	0.000000	4.999991	3674.000000		1
13989.023438	2512.115234	1.020718	2.411484	909.567261	35686.343750	123.445145	96.009125	97.890205	57.135513	40.070103	150.578964	207.523285	172.273071	1.330152	0.000000	4.145787	3.400040	0.008906	0.382284	2.958835	4.552502	2.091474	1.982313	1.990739	1.756906	1.602820	2.177764	2.317067	2.236217	0.123901	0.000000	3715.000000		1
9244.172852	5825.922363	0.428640	1.523367	2980.883789	94673.726562	424.908356	305.968567	230.984360	146.215469	99.857628	486.475220	706.410522	410.127991	1.754667	0.000000	3.965868	3.765365	0.000000	0.182805	3.474345	4.976230	2.628295	2.485677	2.363583	2.164993	1.999381	2.687061	2.849057	2.612919	0.244195	0.000000	3816.000000		1
4233.850098	1683.789185	1.440106	2.214124	538.217285	24850.759766	87.895805	56.913483	63.321491	39.274498	23.939064	112.883339	154.563156	103.212738	0.243361	0.000000	3.626735	3.226288	0.158394	0.345202	2.730958	4.395339	1.943968	1.755215	1.801551	1.594111	1.379107	2.052630	2.189106	2.013733	0.000000	0.000000	3849.000000		1
23611.183594	8089.038574	2.192538	3.348940	3753.539062	99998.000000	546.441589	386.747101	362.650757	168.233368	116.571495	650.008972	844.537354	494.332581	2.195819	99998.000000	4.373118	3.907897	0.340947	0.524907	3.574441	4.999991	2.737544	2.587427	2.559489	2.225912	2.066592	2.812919	2.926619	2.694019	0.341597	4.999991	3893.000000		1
12203.791016	4194.205566	1.477111	4.089037	1495.674927	45816.906250	201.102936	150.190414	140.538315	65.196404	61.181377	263.789185	396.945007	274.967743	3.986289	0.000000	4.086495	3.622650	0.169413	0.611621	3.174837	4.661026	2.303418	2.176642	2.147795	1.814224	1.786619	2.421257	2.598730	2.439282	0.600569	0.000000	3933.000000		1
11525.708008	4323.056152	2.130863	2.158617	1767.697754	59319.625000	246.403061	172.646194	148.327835	68.847549	52.284790	268.568970	436.716003	306.131989	1.332682	99998.000000	4.061667	3.635791	0.328556	0.334176	3.247408	4.773199	2.391646	2.237157	2.171223	1.837888	1.718375	2.429056	2.640199	2.485909	0.124727	4.999991	3958.000000		1
9076.411133	1720.485718	3.444536	5.109755	921.081909	29895.875000	129.961090	99.820625	79.110237	40.896542	40.850288	137.414490	214.316757	194.602417	0.266185	0.000000	3.957914	3.235651	0.537131	0.708400	2.964298	4.475611	2.113813	1.999220	1.898233	1.611687	1.611195	2.138032	2.331056	2.289148	0.000000	0.000000	4035.000000		1
11754.650391	2859.119141	2.975808	4.110624	1194.572510	37176.632812	184.348984	124.564545	89.736801	49.555683	40.378475	146.351151	195.459702	118.995308	0.151427	0.000000	4.070210	3.456232	0.473605	0.613908	3.077213	4.570270	2.265641	2.095394	1.952971	1.695094	1.606150	2.165396	2.291057	2.075530	0.000000	0.000000	4050.000000		1
18906.322266	3986.117920	1.803987	3.256428	2189.830811	67891.132812	314.183624	223.265762	194.423553	85.225288	63.719296	340.210388	434.942841	248.931732	0.804011	0.000000	4.276607	3.600550	0.256233	0.512742	3.340410	4.831813	2.497184	2.348822	2.288749	1.930568	1.804271	2.531748	2.638432	2.396080	0.000000	0.000000	4088.000000		1
12140.346680	3998.141357	2.103110	2.966557	1679.271484	60719.285156	235.869003	167.909576	139.042694	81.386032	65.514030	318.957275	437.209381	333.543365	1.013094	0.000000	4.084231	3.601858	0.322862	0.472253	3.225121	4.783327	2.372671	2.225075	2.143148	1.910550	1.816334	2.503732	2.640689	2.523152	0.005650	0.000000	4116.000000		1
11608.509766	3235.748535	1.945839	4.557766	1363.934570	45397.187500	191.820892	144.596512	122.751305	52.466732	48.192669	195.478195	266.848236	131.441284	1.770831	0.000000	4.064776	3.509975	0.289107	0.658752	3.134794	4.657029	2.282896	2.160158	2.089026	1.719884	1.682981	2.291098	2.426264	2.118732	0.248177	0.000000	4209.000000		1
3396.405273	1028.306641	2.932636	2.170952	555.541687	22596.546875	65.905663	54.748699	37.945404	53.626217	10.827006	85.234543	111.187286	96.095467	0.292778	0.000000	3.531019	3.012123	0.467258	0.336650	2.744717	4.354042	1.818923	1.738374	1.579159	1.729377	1.034508	1.930616	2.046055	1.982703	0.000000	0.000000	4242.000000		1
10410.569336	2360.543457	2.016765	3.447620	1529.090332	48499.847656	237.549652	148.062637	129.495438	54.890549	58.510860	247.719818	332.371521	191.959656	0.006092	0.000000	4.017475	3.373012	0.304655	0.537519	3.184433	4.685740	2.375754	2.170445	2.112254	1.739498	1.767236	2.393961	2.521624	2.283210	0.000000	0.000000	4274.000000		1
12543.163086	7596.111816	2.704439	3.512378	3959.896729	99998.000000	574.731812	411.870300	360.704926	164.662399	151.217300	751.343689	1000.130493	587.294983	2.273296	0.000000	4.098407	3.880591	0.432077	0.545601	3.597684	4.999991	2.759465	2.614760	2.557152	2.216594	2.179601	2.875839	3.000057	2.768856	0.356656	0.000000	4365.000000		1
18450.671875	3114.058105	2.522498	5.612404	1956.021606	57327.941406	296.270203	202.876083	146.890808	74.629562	61.662441	289.566162	413.492371	204.831177	0.568308	0.000000	4.266012	3.493327	0.401831	0.749149	3.291374	4.758367	2.471688	2.307231	2.166995	1.872911	1.790021	2.461748	2.616467	2.311396	0.000000	0.000000	4401.000000		1
6142.400391	2191.048828	1.853327	2.713690	995.572693	31881.275391	126.803337	99.182289	89.786140	49.012943	23.439499	106.086777	147.011078	114.030495	1.423561	0.000000	3.788338	3.340652	0.267952	0.433560	2.998073	4.503536	2.103131	1.996434	1.953209	1.690311	1.369948	2.025661	2.167350	2.057021	0.153376	0.000000	4430.000000		1
15286.918945	2615.556396	2.741444	4.163047	1593.648438	54951.175781	230.503311	168.760681	147.368790	92.617012	55.306854	252.561295	316.160309	257.384247	2.304398	99998.000000	4.184320	3.417564	0.437979	0.619411	3.202393	4.739977	2.362677	2.227271	2.168406	1.966691	1.742779	2.402367	2.499907	2.410582	0.362558	4.999991	4482.000000		1
27038.539062	5643.957520	2.192538	4.193885	2318.203613	79840.859375	341.391479	237.765503	226.648636	107.826012	85.709435	457.981445	582.064941	258.707184	0.392934	0.000000	4.431983	3.751584	0.340947	0.622617	3.365152	4.902225	2.533253	2.376149	2.355353	2.032723	1.933029	2.660848	2.764971	2.412808	0.000000	0.000000	4505.000000		1
10423.166016	3279.000977	2.732193	3.907097	1297.877808	45822.855469	175.332138	132.606934	143.893417	65.165565	59.861538	270.653595	428.627350	245.595123	0.505468	0.000000	4.018000	3.515742	0.436511	0.591854	3.113234	4.661082	2.243861	2.122566	2.158041	1.814018	1.777148	2.432414	2.632080	2.390220	0.000000	0.000000	4570.000000		1
4308.892578	1504.241577	3.102241	2.710606	611.024353	19340.259766	71.246696	60.854500	32.607452	38.626911	12.153014	68.051949	93.033318	8.057810	1.057164	0.000000	3.634366	3.177318	0.491676	0.433066	2.786058	4.286462	1.852765	1.784293	1.513317	1.586890	1.084684	1.832841	1.968639	0.906217	0.024142	0.000000	4594.000000		1
24147.511719	3544.094727	3.204005	4.021195	2233.891113	66882.835938	326.339752	222.787796	188.209824	81.342857	76.951614	324.659088	487.313995	303.032837	0.938565	99998.000000	4.382873	3.549505	0.505693	0.604355	3.349062	4.825315	2.513670	2.347891	2.274642	1.910319	1.886218	2.511428	2.687809	2.481490	0.000000	4.999991	4615.000000		1
16999.535156	8276.859375	3.648063	3.823836	3038.161133	94369.335938	438.134521	313.745758	309.477844	89.789223	96.092384	551.995422	704.325928	411.833313	1.805546	99998.000000	4.230437	3.917866	0.562062	0.582499	3.482611	4.974831	2.641608	2.496578	2.490630	1.953224	1.982689	2.741935	2.847774	2.614722	0.256609	4.999991	4682.000000		1
8540.629883	1397.658325	1.729977	2.716774	621.740295	23779.712891	106.725113	64.228111	56.296734	28.142200	18.110798	90.156189	126.784836	83.634079	0.593743	0.000000	3.931490	3.145401	0.238040	0.434053	2.793609	4.376206	2.028267	1.807725	1.750483	1.449358	1.257938	1.954996	2.103067	1.922383	0.000000	0.000000	4714.000000		1
26169.371094	11284.266602	2.587257	4.933982	5563.678223	99998.000000	814.480164	567.697815	462.270935	249.875351	224.974167	1142.238403	1518.321899	826.515991	1.802703	0.000000	4.417793	4.052474	0.412840	0.693198	3.745362	4.999991	2.910881	2.754117	2.664896	2.397723	2.352133	3.057757	3.181364	2.917251	0.255924	0.000000	4769.000000		1
2767.183838	628.842163	1.794736	3.281098	249.270935	15589.933594	30.288483	27.451443	40.680683	10.281185	4.924731	38.916782	40.760860	49.345989	1.050517	99998.000000	3.442038	2.798542	0.254001	0.516019	2.396672	4.192844	1.481277	1.438565	1.609388	1.012043	0.692383	1.590137	1.610243	1.693252	0.021403	4.999991	4818.000000		1
3378.291260	937.098877	1.791652	1.659051	317.942719	15126.361328	48.026146	40.199619	43.394371	11.656532	14.814281	69.202179	81.083824	53.632385	0.356200	0.000000	3.528697	2.971785	0.253254	0.219860	2.502349	4.179735	1.681478	1.604222	1.637433	1.066569	1.170681	1.840120	1.908934	1.729427	0.000000	0.000000	4873.000000		1
24474.541016	4422.433105	2.975808	2.497828	3085.582764	99772.867188	453.528534	314.106537	308.256683	120.891808	127.968994	596.058960	878.723694	439.824402	2.054518	99998.000000	4.388715	3.645661	0.473605	0.397563	3.489337	4.999012	2.656605	2.497077	2.488913	2.082397	2.107105	2.775289	2.943852	2.643279	0.312710	4.999991	4920.000000		1
17860.003906	3995.088379	3.429117	4.292564	1528.279297	51315.335938	211.396454	152.416870	125.378647	78.801857	52.682594	285.618958	361.913757	160.638123	1.632839	99998.000000	4.251882	3.601526	0.535182	0.632717	3.184203	4.710247	2.325098	2.183033	2.098224	1.896536	1.721667	2.455787	2.558605	2.205849	0.212943	4.999991	4974.000000		1
9046.098633	1378.582275	2.439237	3.817669	902.351318	32286.539062	132.458908	98.038223	81.595726	42.749870	36.092079	169.365097	220.573669	138.256348	0.939453	0.000000	3.956461	3.139433	0.387254	0.581798	2.955376	4.509021	2.122081	1.991395	1.911667	1.630935	1.557412	2.228824	2.343554	2.140685	0.000000	0.000000	5017.000000		1
4551.598633	165.658447	0.712344	0.246699	460.883270	15764.380859	65.125481	50.018242	39.829571	30.862057	6.287743	24.565063	19.513899	28.317972	0.892407	99998.000000	3.658164	2.219213	0.000000	0.000000	2.663591	4.197677	1.813751	1.699128	1.600206	1.489425	0.798495	1.390318	1.290344	1.452062	0.000000	4.999991	5057.000000		0
7210.317871	3250.149658	1.859494	3.145414	1122.493286	42365.253906	163.589264	115.162224	97.439980	52.127522	55.686153	228.961441	300.769379	169.473038	1.405547	99998.000000	3.857955	3.511903	0.269395	0.497678	3.050184	4.627010	2.213755	2.061310	1.988737	1.717067	1.745747	2.359762	2.478234	2.229101	0.147845	4.999991	5093.000000		1
12726.312500	4319.340332	2.994310	4.496091	2044.685303	61612.804688	293.750793	202.299423	180.830444	110.107979	51.452183	244.879700	317.797791	209.903931	0.278146	0.000000	4.104702	3.635417	0.476297	0.652835	3.310627	4.789671	2.467979	2.305995	2.257272	2.041819	1.711404	2.388953	2.502151	2.322021	0.000000	0.000000	5115.000000		1
6798.721680	1111.450317	2.152450	2.621178	472.459625	21584.271484	84.182983	48.383862	40.924297	21.962387	9.451659	40.797863	62.208263	32.807896	0.184188	99998.000000	3.832427	3.045890	0.332933	0.418496	2.674365	4.334137	1.925224	1.684700	1.611981	1.341680	0.975508	1.610637	1.793848	1.515978	0.000000	4.999991	5182.000000		1
21789.259766	6486.145020	2.544085	2.716774	2365.085693	73992.039062	322.774933	234.163696	196.455750	88.111664	88.657486	392.803558	552.168091	377.452698	1.792437	99998.000000	4.338243	3.811987	0.405532	0.434053	3.373847	4.869185	2.508900	2.369519	2.293265	1.945033	1.947715	2.594175	2.742071	2.576863	0.253444	4.999991	5212.000000		1
7443.035156	821.107117	2.084607	1.319840	825.371948	24694.531250	123.802856	94.202049	54.606846	35.139202	19.372047	68.018028	89.567192	65.847076	0.264286	0.000000	3.871750	2.914400	0.319024	0.120521	2.916650	4.392601	2.092731	1.974060	1.737247	1.545792	1.287176	1.832624	1.952149	1.818537	0.000000	0.000000	5254.000000		1
7948.281250	3222.445312	2.624262	3.978023	1295.370728	41225.894531	182.884216	138.518463	118.514244	47.212040	35.462997	192.412964	252.484192	148.845901	0.322737	0.000000	3.900273	3.508186	0.419007	0.599667	3.112394	4.615170	2.262176	2.141508	2.073771	1.674053	1.549775	2.284234	2.402234	2.172737	0.000000	0.000000	5276.000000		1
15338.340820	3040.258057	2.938803	2.929552	1300.307739	55063.726562	215.241882	132.717941	147.967041	62.744831	45.904533	267.369415	349.248840	232.088348	1.641940	99998.000000	4.185779	3.482910	0.468170	0.466801	3.114046	4.740866	2.332927	2.122930	2.170165	1.797578	1.661856	2.427112	2.543135	2.365653	0.215357	4.999991	5309.000000		1
5363.799805	1935.342163	2.870961	3.259512	647.538879	21677.580078	109.364792	74.429115	63.154968	18.872480	21.499826	73.685936	85.644676	77.562195	0.368305	99998.000000	3.729473	3.286758	0.458027	0.513153	2.811266	4.336011	2.038877	1.871743	1.800408	1.275829	1.332435	1.867385	1.932700	1.889650	0.000000	4.999991	5364.000000		1
7387.682129	1597.463013	2.312804	2.756862	972.019104	39877.410156	148.256912	103.490273	110.687721	56.913483	36.850677	174.403931	250.880646	143.400024	0.629205	0.000000	3.868508	3.203431	0.364139	0.440415	2.987675	4.600727	2.171015	2.014899	2.044099	1.755215	1.566445	2.241556	2.399467	2.156549	0.000000	0.000000	5398.000000		1
5134.634766	323.977600	1.415436	4.058200	432.651642	18282.066406	67.515373	49.626606	46.145065	12.760511	14.912961	26.951878	56.848724	30.362492	0.732100	0.000000	3.710510	2.510515	0.150890	0.608333	2.636138	4.262025	1.829403	1.695715	1.664125	1.105868	1.173564	1.430589	1.754721	1.482337	0.000000	0.000000	5458.000000		1
8350.829102	2323.381348	2.365228	3.823836	2046.652710	59889.882812	329.738007	212.216736	174.296005	66.984970	73.571838	297.543793	427.202667	221.042389	0.114042	0.000000	3.921730	3.366121	0.373873	0.582499	3.311044	4.777353	2.518169	2.326780	2.241287	1.825977	1.866712	2.473551	2.630634	2.344476	0.000000	0.000000	5472.000000		1
15126.398438	3760.650146	1.736145	5.606237	2410.687988	75473.664062	336.852203	249.264771	206.863358	97.483147	82.493095	352.896881	486.561554	233.414352	0.654399	99998.000000	4.179736	3.575263	0.239586	0.748671	3.382141	4.877795	2.527439	2.396661	2.315684	1.988930	1.916418	2.547648	2.687138	2.368128	0.000000	4.999991	5575.000000		1
16534.810547	3320.455811	2.044519	3.219423	1887.263550	61301.820312	273.354950	195.842087	195.428864	63.395500	64.308289	289.738831	426.888123	218.550735	0.041619	0.000000	4.218399	3.521198	0.310591	0.507778	3.275833	4.787473	2.436727	2.291906	2.290989	1.802058	1.808267	2.462007	2.630314	2.339552	0.000000	0.000000	5645.000000		1
8915.304688	1658.493286	1.847160	1.569623	908.450928	28333.767578	113.117706	94.171211	64.610497	40.893459	20.938585	101.223724	145.712830	87.858803	0.938148	0.000000	3.950136	3.219714	0.266504	0.195795	2.958302	4.452304	2.053531	1.973918	1.810303	1.611654	1.320947	2.005282	2.163498	1.943785	0.000000	0.000000	5679.000000		1
9214.180664	3365.419678	3.151581	3.879343	1243.924683	41037.343750	181.370102	129.341248	90.279533	34.898670	38.824272	166.787094	205.494186	123.380386	0.532384	0.000000	3.964457	3.527039	0.498528	0.588758	3.094794	4.613179	2.258566	2.111737	1.955589	1.542809	1.589103	2.222162	2.312799	2.091246	0.000000	0.000000	5758.000000		1
19626.560547	2629.673584	1.948923	3.185502	2256.750977	58254.218750	329.275452	224.459183	152.731415	81.697495	52.599331	281.640930	391.730408	197.556641	3.392558	0.000000	4.292844	3.419902	0.289795	0.503178	3.353484	4.765327	2.517559	2.351137	2.183928	1.912209	1.720980	2.449696	2.592987	2.295692	0.530527	0.000000	5847.000000		1
8099.184082	1103.158203	0.761683	4.058200	915.327698	30305.214844	141.118057	87.269806	87.757034	36.866096	24.370787	114.298775	120.971985	102.861191	1.565426	0.000000	3.908441	3.042638	0.000000	0.608333	2.961577	4.481517	2.149583	1.940864	1.943282	1.566627	1.386870	2.058042	2.082685	2.012252	0.194633	0.000000	5864.000000		1
5792.858887	2109.971191	3.771412	4.866140	1082.527954	42220.660156	144.297394	103.434769	108.189888	56.225807	33.184113	185.018158	247.710571	145.469208	0.706431	0.000000	3.762893	3.324276	0.576504	0.687185	3.034439	4.625525	2.159259	2.014667	2.034187	1.749936	1.520930	2.267214	2.393945	2.162771	0.000000	0.000000	5881.000000		1
10561.219727	3494.782715	2.729109	4.372742	1047.734131	30946.921875	120.703705	93.696320	64.320625	52.852200	29.687153	128.641251	177.950226	106.583260	0.703333	99998.000000	4.023714	3.543420	0.436021	0.640754	3.020251	4.490617	2.081721	1.971722	1.808350	1.723063	1.472569	2.109380	2.250299	2.027689	0.000000	4.999991	5917.000000		1
4139.487793	692.456604	2.149366	3.207088	150.603638	10760.700195	24.642157	19.245613	26.859365	16.186544	4.082870	8.545040	31.114923	10.934937	0.726910	0.000000	3.616947	2.840393	0.332310	0.506111	2.177835	4.031840	1.391679	1.284332	1.429096	1.209154	0.610966	0.931714	1.492969	1.038816	0.000000	0.000000	5947.000000		1
36245.992188	8785.988281	2.285050	2.639680	5329.739746	99998.000000	757.255249	541.236267	492.627258	214.905746	175.329056	912.956299	1246.243652	705.920227	3.887085	99998.000000	4.559260	3.943791	0.358896	0.421551	3.726706	4.999991	2.879242	2.733387	2.692518	2.332248	2.243854	2.960450	3.095603	2.848756	0.589624	4.999991	5982.000000		1
6296.408691	1724.358887	1.566539	2.747611	849.452820	28464.457031	142.215866	98.833824	93.381775	40.619007	36.002651	146.684204	244.747101	108.498260	0.225154	0.000000	3.799093	3.236628	0.194941	0.438955	2.929139	4.454303	2.152948	1.994906	1.970262	1.608729	1.556334	2.166383	2.388718	2.035423	0.000000	0.000000	6046.000000		1
8297.724609	1297.615723	1.797820	1.313673	673.167847	30553.433594	104.153275	76.630905	63.586693	24.275192	24.077831	96.150970	133.729416	99.284050	0.375073	0.000000	3.918959	3.113146	0.254746	0.118487	2.828123	4.485060	2.017673	1.884404	1.803366	1.385163	1.381617	1.982954	2.126227	1.996879	0.000000	0.000000	6072.000000		1
4607.802734	1269.223755	1.828657	1.976677	598.963806	21307.613281	84.855240	63.407837	54.711693	31.571318	29.671734	102.395546	158.877304	152.811584	0.091822	0.000000	3.663494	3.103538	0.262132	0.295936	2.777400	4.328535	1.928679	1.802143	1.738080	1.499293	1.472343	2.010281	2.201062	2.184156	0.000000	0.000000	6116.000000		1
13112.692383	2318.163574	1.020718	3.614142	2202.094727	70523.210938	333.216461	222.994400	178.918518	74.342773	77.259987	376.894562	485.395905	298.194458	0.668813	99998.000000	4.117692	3.365144	0.008906	0.558005	3.342836	4.848332	2.522727	2.348294	2.252655	1.871239	1.887955	2.576220	2.686096	2.474499	0.000000	4.999991	6133.000000		1
4600.744141	2345.491699	2.769197	4.021195	868.667603	29260.080078	126.202011	95.306030	60.438194	69.334785	32.299080	135.200363	160.650452	138.888504	0.556509	99998.000000	3.662828	3.370234	0.442354	0.604355	2.938854	4.466276	2.101066	1.979120	1.781312	1.840951	1.509190	2.130978	2.205882	2.142666	0.000000	4.999991	6214.000000		1
10657.367188	2892.436035	2.655099	3.096074	1549.328979	45671.863281	233.534622	161.717422	129.069885	64.388466	43.230934	233.426682	294.293518	166.944366	1.317887	0.000000	4.027650	3.461264	0.424081	0.490811	3.190144	4.659649	2.368351	2.208757	2.110825	1.808808	1.635795	2.368150	2.468781	2.222572	0.119878	0.000000	6254.000000		1
7814.983398	3072.748291	2.423819	2.281967	1118.490601	44839.261719	161.560150	111.933548	123.516075	43.786007	45.892200	216.108414	293.260468	143.097809	0.476033	99998.000000	3.892928	3.487527	0.384500	0.358309	3.048632	4.651659	2.208334	2.048960	2.091723	1.641335	1.661739	2.334672	2.467253	2.155633	0.000000	4.999991	6290.000000		1
19335.667969	6090.464355	2.106194	4.341904	2508.047852	71197.257812	363.051636	253.841034	176.534790	72.702225	73.436157	345.098114	472.718658	228.723984	0.852424	0.000000	4.286359	3.784650	0.323498	0.637680	3.399336	4.852463	2.559968	2.404562	2.246830	1.861548	1.865910	2.537943	2.674603	2.359312	0.000000	0.000000	6314.000000		1
19845.798828	7390.966309	1.871829	4.570101	3142.409912	97229.437500	475.709869	323.067902	277.157196	138.028152	115.529190	553.136414	717.006287	472.154327	1.279039	0.000000	4.297668	3.868701	0.272266	0.659926	3.497263	4.987798	2.677342	2.509294	2.442726	2.139968	2.062692	2.742832	2.855523	2.674084	0.106884	0.000000	6366.000000		1
9733.448242	3032.138428	1.964342	3.348940	1405.993652	42534.753906	218.217682	148.074966	125.582176	56.469425	41.843250	216.669647	289.230011	214.782410	0.063448	99998.000000	3.988267	3.481749	0.293217	0.524907	3.147983	4.628744	2.338890	2.170482	2.098928	1.751813	1.621625	2.335798	2.461243	2.331999	0.000000	4.999991	6462.000000		1
8820.035156	2599.770508	3.339689	3.311935	1825.878662	59145.195312	264.288757	190.815582	153.012039	70.583694	56.537266	283.420258	384.338684	230.617401	0.038739	0.000000	3.945470	3.414935	0.523706	0.520082	3.261472	4.771919	2.422079	2.280614	2.184726	1.848704	1.752335	2.452431	2.584714	2.362892	0.000000	0.000000	6502.000000		1
16725.076172	2429.838135	1.532618	3.632644	1602.168823	50567.988281	235.847427	167.521027	126.831093	77.506691	44.371918	224.958740	351.774414	195.835907	2.032495	99998.000000	4.223368	3.385577	0.185434	0.560223	3.204708	4.703876	2.372631	2.224069	2.103226	1.889339	1.647108	2.352103	2.546264	2.291892	0.308030	4.999991	6575.000000		1
15299.889648	4463.986328	1.853327	2.590341	1785.719116	63939.570312	264.809906	185.918610	174.632126	108.633949	65.350594	310.020599	446.679565	224.385162	1.750648	99998.000000	4.184688	3.649723	0.267952	0.413357	3.251813	4.805770	2.422934	2.269323	2.242124	2.035966	1.815250	2.491390	2.649996	2.350994	0.243199	4.999991	6642.000000		1
3495.051025	935.479919	2.026016	2.226459	195.672470	12631.194336	22.807331	27.143068	40.094772	31.219770	8.418607	27.352762	27.004301	32.169563	1.346161	99998.000000	3.543453	2.971035	0.306643	0.347615	2.291530	4.101444	1.358074	1.433659	1.603088	1.494430	0.925240	1.437001	1.431433	1.507445	0.129097	4.999991	6681.000000		1
6145.391602	1868.428101	1.850243	1.609712	545.445557	20784.816406	87.149544	60.484451	49.170216	38.922951	17.241184	49.700619	84.408096	83.624825	0.320520	0.000000	3.788550	3.271477	0.267229	0.206748	2.736751	4.317746	1.940265	1.781644	1.691702	1.590206	1.236567	1.696362	1.926384	1.922335	0.000000	0.000000	6735.000000		1
9356.365234	3593.896973	4.101373	3.416783	1412.506592	44655.062500	198.065460	142.440979	117.456528	41.396111	49.469337	222.121704	282.060333	199.554901	2.791613	0.000000	3.971107	3.555566	0.612929	0.533617	3.149991	4.649871	2.296809	2.153635	2.069877	1.616960	1.694336	2.346591	2.450342	2.300062	0.445855	0.000000	6767.000000		1
12502.371094	4741.180664	1.720726	3.089906	2248.452637	69010.773438	334.092255	229.411667	203.369492	106.512337	85.882126	451.915741	605.772705	312.845306	2.741408	0.000000	4.096992	3.675886	0.235712	0.489945	3.351884	4.838917	2.523866	2.360615	2.308286	2.027400	1.933903	2.655057	2.782310	2.495330	0.437974	0.000000	6917.000000		1
8287.963867	3230.919434	1.230412	2.334390	876.947449	29955.777344	123.556160	88.102417	61.822796	24.478718	16.146456	81.796173	121.200188	103.638290	0.156889	0.000000	3.918448	3.509326	0.090050	0.368173	2.942974	4.476480	2.091864	1.944988	1.791149	1.388789	1.208077	1.912733	2.083503	2.015520	0.000000	0.000000	6947.000000		1
15257.753906	4380.552734	2.303553	2.988143	2013.221924	61431.812500	277.107849	198.235062	155.682556	67.564713	52.466732	278.282745	388.088531	275.664673	1.088360	0.000000	4.183491	3.641529	0.362398	0.475401	3.303892	4.788393	2.442649	2.297180	2.192240	1.829720	1.719884	2.444486	2.588931	2.440381	0.036772	0.000000	6992.000000		1
30422.113281	8050.803223	3.345856	5.082002	3374.442871	99998.000000	492.571747	328.436676	307.541260	125.233711	118.884293	603.197815	735.798584	404.164062	3.369757	0.000000	4.483190	3.905839	0.524507	0.706035	3.528202	4.999991	2.692470	2.516452	2.487903	2.097721	2.075125	2.780460	2.866759	2.606558	0.527599	0.000000	7044.000000		1
18850.189453	4518.028809	1.853327	3.170084	2858.847900	96471.906250	433.589081	302.431519	289.387299	125.835045	140.069580	709.108826	959.005737	583.107239	1.711870	0.000000	4.275316	3.654949	0.267952	0.501071	3.456191	4.984401	2.637078	2.480627	2.461479	2.099802	2.146344	2.850713	2.981821	2.765749	0.233471	0.000000	7132.000000		1
15171.079102	5903.441406	3.327354	4.687283	4020.134521	99998.000000	558.705627	410.353119	317.341400	115.837563	89.227982	520.726318	660.225403	396.874084	3.274614	0.000000	4.181016	3.771105	0.522099	0.670921	3.604241	4.999991	2.747183	2.613158	2.501527	2.063849	1.950501	2.716609	2.819692	2.598653	0.515160	0.000000	7186.000000		1
11169.048828	3843.464111	1.606628	3.244093	1768.980591	56045.679688	255.848557	182.372314	151.901886	70.059464	72.958176	332.001495	454.425903	289.516815	0.528996	0.000000	4.048016	3.584723	0.205915	0.511093	3.247723	4.748542	2.407983	2.260959	2.181563	1.845467	1.863074	2.521140	2.657463	2.461674	0.000000	0.000000	7405.000000		1
14147.098633	2552.595703	1.520283	4.015028	1065.055542	44419.933594	165.106461	106.922470	128.169434	55.131081	50.749088	191.521759	241.425903	188.866669	1.849196	0.000000	4.150667	3.406982	0.181925	0.603689	3.027372	4.647578	2.217764	2.029069	2.107785	1.741397	1.705428	2.282218	2.382784	2.276155	0.266983	0.000000	7433.000000		1
7117.383301	2078.461426	3.096074	2.991227	890.182861	32715.642578	127.697624	88.127083	69.569145	42.111538	25.474766	141.195145	202.755829	90.581741	0.418250	0.000000	3.852320	3.317742	0.490811	0.475849	2.949479	4.514755	2.106183	1.945109	1.842417	1.624401	1.406110	2.149820	2.306973	1.957041	0.000000	0.000000	7463.000000		1
5910.583496	389.161652	2.161701	3.006645	397.426086	17755.634766	69.032578	48.451702	39.780231	42.321232	20.889246	78.644592	111.403145	82.668869	0.342669	99998.000000	3.771630	2.590130	0.334796	0.478082	2.599256	4.249336	1.839054	1.685309	1.599667	1.626558	1.319923	1.895669	2.046897	1.917342	0.000000	4.999991	7523.000000		1
4713.438965	1109.334961	3.681984	4.600938	443.386139	19943.673828	68.227722	49.962734	43.795258	21.068104	18.073793	58.911747	106.284142	42.484669	0.554600	0.000000	3.673338	3.045063	0.566082	0.662846	2.646782	4.299805	1.833961	1.698646	1.641427	1.323625	1.257049	1.770202	2.026469	1.628232	0.000000	0.000000	7561.000000		1
3323.116943	1191.898926	2.423819	2.417651	404.759216	13283.709961	51.566280	43.795258	30.319319	26.452311	8.430942	22.042564	18.829309	22.779577	0.437900	1338.022583	3.521546	3.076239	0.384500	0.383394	2.607197	4.123319	1.712366	1.641427	1.481719	1.422464	0.925876	1.343262	1.274834	1.357546	0.000000	3.126463	7586.000000		1
4835.832520	2797.598633	2.365228	2.852458	1038.785156	33964.019531	146.995651	111.406227	101.430336	56.870312	28.388899	108.011032	167.894150	81.830093	0.546050	0.000000	3.684471	3.446785	0.373873	0.455219	3.016526	4.531019	2.167305	2.046910	2.006168	1.754886	1.453149	2.033468	2.225036	1.912913	0.000000	0.000000	7666.000000		1
11296.913086	2660.495605	3.611058	3.749826	1578.750854	47581.199219	216.207092	163.172958	132.110458	61.566845	45.472813	243.186722	297.485199	163.468994	0.113309	0.000000	4.052960	3.424963	0.557634	0.574011	3.198314	4.677435	2.334870	2.212648	2.120937	1.789347	1.657752	2.385940	2.473465	2.213435	0.000000	0.000000	7695.000000		1
11301.223633	4765.813477	2.938803	4.644111	2112.114258	60809.812500	294.386047	206.995956	134.031616	88.901108	68.798210	362.135773	489.950592	247.436111	1.056481	99998.000000	4.053125	3.678137	0.468170	0.666903	3.324718	4.783974	2.468917	2.315962	2.127207	1.948907	1.837577	2.558872	2.690152	2.393463	0.023862	4.999991	7753.000000		1
6826.873535	4744.141113	2.161701	2.340558	1527.924683	54458.031250	225.560074	159.521805	166.262863	88.857933	54.683941	280.786743	366.511597	222.516418	0.542941	0.000000	3.834222	3.676158	0.334796	0.369319	3.184102	4.736062	2.353262	2.202820	2.220795	1.948696	1.737860	2.448377	2.564088	2.347362	0.000000	0.000000	7899.000000		1
9550.197266	2382.271484	1.884164	1.714559	1079.413452	35871.929688	154.782104	114.776756	106.759033	47.341557	36.659485	141.262985	198.305984	113.765289	1.224628	99998.000000	3.980012	3.376991	0.275119	0.234152	3.033188	4.554755	2.189721	2.059854	2.028405	1.675243	1.564186	2.150028	2.297336	2.056010	0.088004	4.999991	7943.000000		1
9147.522461	1442.687134	1.705307	0.333044	747.726440	27990.326172	120.170212	80.726112	75.024277	44.066628	22.252258	133.655411	177.210129	135.847946	0.457657	99998.000000	3.961303	3.159172	0.231803	0.000000	2.873743	4.447008	2.079797	1.907014	1.875202	1.644110	1.347374	2.125987	2.248488	2.133053	0.000000	4.999991	7971.000000		1
5873.439941	2751.663330	0.872698	3.870092	577.966675	20157.814453	78.613754	65.254997	59.735104	25.514854	27.997265	78.675430	156.539825	89.727547	1.012932	99998.000000	3.768893	3.439595	0.000000	0.587721	2.761903	4.304443	1.895499	1.814614	1.776230	1.406793	1.447116	1.895839	2.194625	1.952926	0.005580	4.999991	8012.000000		1
8308.079102	1146.583374	2.938803	5.057332	1345.685059	46325.765625	218.368790	143.751572	124.650887	49.130127	46.808071	220.391724	300.504181	244.040924	0.367711	0.000000	3.919501	3.059406	0.468170	0.703921	3.128943	4.665823	2.339190	2.157613	2.095695	1.691348	1.670321	2.343195	2.477850	2.387463	0.000000	0.000000	8054.000000		1
14275.881836	4416.453613	2.426902	2.679769	2177.227539	65278.488281	318.254181	225.621750	196.051773	103.144897	66.127693	334.058350	428.470093	291.148102	1.920680	99998.000000	4.154603	3.645074	0.385052	0.428097	3.337904	4.814770	2.502774	2.353381	2.292371	2.013448	1.820383	2.523822	2.631921	2.464114	0.283455	4.999991	8096.000000		1
14416.734375	2930.501709	3.262596	3.718989	1414.082275	47231.472656	233.078232	144.053772	117.838905	67.607887	55.837257	194.836777	242.585388	88.537224	1.232650	99998.000000	4.158867	3.466942	0.513563	0.570425	3.150475	4.674232	2.367502	2.158525	2.071289	1.829997	1.746924	2.289671	2.384865	1.947126	0.090840	4.999991	8136.000000		1
6714.967773	1571.609009	1.532618	2.911049	829.982117	34349.335938	122.328835	82.675034	95.435547	65.295082	28.126781	127.962822	162.136810	83.109840	2.159446	0.000000	3.827044	3.196345	0.185434	0.464050	2.919069	4.535918	2.087529	1.917374	1.979710	1.814880	1.449120	2.107084	2.209882	1.919652	0.334342	0.000000	8157.000000		1
19115.371094	6724.036621	2.022933	3.133079	2810.667480	83096.085938	395.646759	288.958649	245.040054	82.304985	83.245529	430.372742	516.002014	304.537689	1.579305	0.000000	4.281383	3.827630	0.305981	0.495971	3.448809	4.919580	2.597308	2.460836	2.389237	1.915426	1.920361	2.633845	2.712651	2.483641	0.198466	0.000000	8209.000000		1
5592.733398	981.042114	1.008383	1.726894	589.336426	21052.310547	95.747002	66.325050	60.521458	38.435719	12.122177	70.198227	98.611801	86.464951	1.501957	99998.000000	3.747624	2.991688	0.003625	0.237266	2.770363	4.323300	1.981125	1.821678	1.781909	1.584735	1.083581	1.846326	1.993929	1.936840	0.176658	4.999991	8267.000000		1
7341.166992	1833.890137	2.223376	3.083739	798.743835	23750.728516	117.663139	85.413399	59.232452	47.128780	19.954874	94.806465	144.016769	121.255692	0.670004	0.000000	3.865765	3.263373	0.347013	0.489078	2.902407	4.375677	2.070640	1.931526	1.772560	1.673286	1.300049	1.976838	2.158413	2.083702	0.000000	0.000000	8297.000000		1
6016.130859	1228.660156	1.600460	2.738360	707.607056	30322.175781	109.485062	77.272324	69.464302	35.025105	28.034269	117.416435	200.523193	120.164047	0.591804	0.000000	3.779317	3.089432	0.204245	0.437491	2.849792	4.481761	2.039355	1.888024	1.841762	1.544379	1.447689	2.069729	2.302165	2.079775	0.000000	0.000000	8371.000000		1
10688.379883	3476.508301	1.535702	2.115445	1070.171387	34841.847656	154.831436	112.581131	91.796738	59.275627	34.479282	159.383041	236.824966	100.014900	1.525870	99998.000000	4.028912	3.541143	0.186307	0.325402	3.029453	4.542101	2.189859	2.051466	1.962827	1.772876	1.537558	2.202442	2.374428	2.000065	0.183517	4.999991	8457.000000		1
5672.814941	1783.378540	1.051555	1.896499	414.627167	23424.507812	79.424774	47.585175	57.197186	28.401234	18.681290	67.626389	128.530228	65.245743	1.782952	99998.000000	3.753799	3.251244	0.021832	0.277953	2.617658	4.369670	1.899956	1.677472	1.757375	1.453337	1.271407	1.830116	2.109005	1.814552	0.251140	4.999991	8489.000000		1
38768.121094	7950.951660	2.652015	2.852458	5308.739746	99998.000000	773.330750	542.583862	484.103821	191.944229	197.686157	1032.892090	1338.786621	820.268311	2.414776	0.000000	4.588475	3.900419	0.423576	0.455219	3.724991	4.999991	2.888365	2.734467	2.684938	2.283175	2.295976	3.014055	3.126711	2.913956	0.382877	0.000000	8539.000000		1
7983.108887	1639.096558	0.989880	3.463039	816.759033	31907.894531	124.592300	89.662788	99.617096	44.757385	38.889030	145.136169	185.631821	119.353027	1.515096	0.000000	3.902172	3.214605	0.000000	0.539457	2.912094	4.503898	2.095491	1.952612	1.998334	1.650865	1.589827	2.161776	2.268652	2.076833	0.180440	0.000000	8612.000000		1
4652.670898	1141.911499	2.340558	2.689020	709.226013	18193.630859	87.652191	74.293434	55.057072	39.404015	18.123133	73.747612	149.481155	80.898804	0.041399	0.000000	3.667702	3.057632	0.369319	0.429594	2.850785	4.259919	1.942763	1.870950	1.740813	1.595541	1.258233	1.867748	2.174587	1.907942	0.000000	0.000000	8644.000000		1
15640.596680	3370.544922	3.358191	1.603544	2176.521240	66406.375000	328.165314	226.759644	208.066025	79.221245	83.720421	414.621002	483.918793	258.842865	0.318282	0.000000	4.194253	3.527700	0.526105	0.205081	3.337763	4.822210	2.516093	2.355566	2.318201	1.898842	1.922831	2.617651	2.684772	2.413036	0.000000	0.000000	8719.000000		1
14010.979492	2710.362793	2.978892	4.329569	1599.467407	53161.906250	248.829956	164.286179	164.283096	75.113708	50.573315	293.118622	444.487030	176.784576	0.831201	0.000000	4.146469	3.433028	0.474055	0.636445	3.203975	4.725601	2.395903	2.215601	2.215593	1.875719	1.703921	2.467043	2.647859	2.247444	0.000000	0.000000	8744.000000		1
18005.503906	5473.038086	1.378431	2.997394	2970.957275	95791.359375	423.079712	302.576447	255.814636	107.061241	92.533752	479.132812	646.943726	349.245758	1.550758	0.000000	4.255405	3.738229	0.139385	0.476744	3.472896	4.981326	2.626422	2.480835	2.407925	2.029632	1.966300	2.680456	2.810867	2.543131	0.190544	0.000000	8768.000000		1
11314.663086	3687.460693	2.248045	2.960389	1240.181030	52737.121094	202.795914	131.663315	137.334305	93.764160	67.018898	325.911102	383.231628	242.428116	1.603494	0.000000	4.053642	3.566727	0.351805	0.471349	3.093485	4.722116	2.307059	2.119465	2.137779	1.972037	1.826197	2.513099	2.583461	2.384583	0.205067	0.000000	8802.000000		1
4208.276367	748.053345	2.306637	2.127780	402.193542	15660.819336	61.002522	46.354759	40.338387	9.834043	18.863230	46.114231	48.226589	76.489059	0.707008	99998.000000	3.624104	2.873933	0.362979	0.327927	2.604435	4.194815	1.785348	1.666094	1.605718	0.992732	1.275616	1.663835	1.683287	1.883599	0.000000	4.999991	8849.000000		1
11659.999023	4471.368652	1.427771	2.355976	2853.401855	97690.671875	401.586060	292.649902	268.350037	131.024979	101.106544	486.835999	614.527466	382.170837	2.673472	0.000000	4.066699	3.650440	0.154659	0.372171	3.455363	4.989853	2.603779	2.466348	2.428702	2.117354	2.004779	2.687383	2.788541	2.582258	0.427076	0.000000	8869.000000		1
15320.266602	3799.240234	1.736145	4.730455	1809.861694	57573.242188	264.350433	188.592209	146.314148	93.514381	59.476070	295.292664	394.548950	193.011215	1.167804	0.000000	4.185266	3.579697	0.239586	0.674903	3.257645	4.760221	2.422180	2.275524	2.165286	1.970878	1.774342	2.470253	2.596101	2.285583	0.067370	0.000000	8910.000000		1
6466.051270	2723.829346	2.932636	3.259512	1190.480469	36763.148438	180.531311	120.734543	85.986969	34.238750	27.158487	124.558372	189.572845	125.585258	0.511342	0.000000	3.810639	3.435180	0.467258	0.513153	3.075722	4.565413	2.256552	2.081831	1.934433	1.534518	1.433906	2.095373	2.277776	2.098939	0.000000	0.000000	8936.000000		1
15813.283203	3936.256836	1.911918	2.972724	2059.252930	58859.949219	291.632263	203.452744	143.002213	71.863449	67.370438	327.234009	478.109009	205.065536	0.309872	99998.000000	4.199022	3.595083	0.281469	0.473155	3.313710	4.769820	2.464836	2.308464	2.155343	1.856508	1.828469	2.514858	2.679527	2.311893	0.000000	4.999991	8961.000000		1
14055.900391	4500.253906	3.586388	4.391244	1474.276855	48770.531250	226.389603	156.875961	136.510941	83.991791	55.766331	258.315552	353.189850	222.837128	1.097934	99998.000000	4.147859	3.653237	0.554657	0.642588	3.168579	4.688158	2.354856	2.195556	2.135167	1.924237	1.746372	2.412151	2.548008	2.347988	0.040576	4.999991	9044.000000		1
12196.053711	1958.979004	1.341426	1.985928	1004.860962	34976.003906	155.664047	106.648018	97.427643	63.182724	33.014507	155.269333	204.171265	131.811325	0.776537	99998.000000	4.086219	3.292030	0.127567	0.297963	3.002106	4.543770	2.192188	2.027953	1.988682	1.800598	1.518705	2.191086	2.309995	2.119953	0.000000	4.999991	9073.000000		1
6755.145508	588.235474	0.755516	2.072273	523.301208	22206.123047	75.678032	58.005127	39.379345	31.833435	18.209476	62.501217	96.391502	84.112061	0.675165	0.000000	3.829635	2.769551	0.000000	0.316447	2.718752	4.346473	1.878970	1.763466	1.595268	1.502884	1.260297	1.795888	1.984039	1.924858	0.000000	0.000000	9162.000000		1
9590.516602	927.785950	3.641896	2.676685	906.764099	27944.310547	122.153061	94.041695	72.504868	10.361362	23.174297	96.872566	155.756561	72.612793	0.173389	0.000000	3.981842	2.967448	0.561327	0.427597	2.957494	4.446293	2.086904	1.973320	1.860367	1.015417	1.365007	1.986201	2.192446	1.861013	0.000000	0.000000	9182.000000		1
11849.537109	4754.261719	3.040566	4.995657	1639.343262	62900.882812	244.552811	170.179199	159.879517	90.143852	63.605194	314.152802	410.510376	315.386292	0.822827	15720.072266	4.073701	3.677083	0.482955	0.698593	3.214670	4.798657	2.388373	2.230906	2.203793	1.954936	1.803493	2.497141	2.613324	2.498843	0.000000	4.196455	9222.000000		1
2165.422852	0.000000	0.755516	1.461692	141.537445	11731.334961	17.787004	18.042955	12.794432	8.443276	14.502823	13.451268	29.384947	20.753561	1.473847	0.000000	3.335543	0.000000	0.000000	0.164856	2.150871	4.069347	1.250103	1.256308	1.107021	0.926511	1.161453	1.128763	1.468125	1.317093	0.168452	0.000000	9266.000000		0
5504.649414	1043.882568	1.535702	1.773150	526.517578	23649.820312	80.769287	54.822708	54.107281	39.601372	16.880386	71.138771	87.821793	54.946056	0.703672	0.000000	3.740730	3.018652	0.186307	0.248745	2.721413	4.373828	1.907246	1.738961	1.733256	1.597710	1.227382	1.852106	1.943602	1.739936	0.000000	0.000000	9290.000000		1
21510.464844	4265.936035	1.668303	3.102241	2466.741211	61586.757812	364.670624	253.989059	170.678772	116.367966	62.131168	264.060547	344.422791	209.111404	1.137943	0.000000	4.332650	3.630014	0.222275	0.491676	3.392124	4.789487	2.561901	2.404815	2.232179	2.065833	1.793310	2.421704	2.537092	2.320378	0.056121	0.000000	9322.000000		1
11847.921875	5707.124512	1.942755	2.837040	1537.225220	50384.753906	231.342087	157.045563	150.437119	52.685677	56.534184	212.842728	303.701996	172.455002	0.353957	0.000000	4.073642	3.756417	0.288418	0.452865	3.186738	4.702299	2.364255	2.196026	2.177355	1.721693	1.752311	2.328059	2.482448	2.236676	0.000000	0.000000	9350.000000		1
4677.806641	1029.752930	1.736145	0.339211	449.251404	16378.516602	55.898933	44.942410	22.711737	13.312500	7.804943	33.628170	60.398106	22.936850	0.961526	0.000000	3.670042	3.012733	0.239586	0.000000	2.652489	4.214274	1.747404	1.652656	1.356250	1.124260	0.892370	1.526703	1.781023	1.360534	0.000000	0.000000	9404.000000		1
5823.332031	2133.450684	2.204873	2.726025	906.175110	33524.972656	117.296173	95.861099	70.118050	77.941498	35.845379	147.905365	217.045868	159.512558	0.637486	0.000000	3.765172	3.329083	0.343384	0.435530	2.957212	4.525368	2.069284	1.981642	1.845830	1.891769	1.554433	2.169984	2.336551	2.202795	0.000000	0.000000	9427.000000		1
7296.036621	2495.811523	1.440106	1.862578	840.732056	29695.003906	126.920517	86.714737	63.531185	31.916697	29.887596	132.061111	160.903320	103.024628	1.682309	99998.000000	3.863087	3.397212	0.158394	0.270115	2.924658	4.472683	2.103532	1.938093	1.802987	1.504018	1.475491	2.120775	2.206565	2.012941	0.225906	4.999991	9447.000000		1
6566.683105	2286.018799	2.741444	2.889463	925.547180	31852.730469	126.522720	91.694969	61.532925	40.569668	24.882689	109.343208	169.371262	112.291260	0.127632	0.000000	3.817346	3.359080	0.437979	0.460817	2.966398	4.503147	2.102169	1.962345	1.789108	1.608202	1.395897	2.038792	2.228840	2.050346	0.000000	0.000000	9489.000000		1
3166.459961	888.909302	2.883296	4.304899	471.432739	14663.007812	59.735104	57.755344	22.872089	8.289090	31.071753	55.171169	54.995396	96.502518	0.205786	0.000000	3.500574	2.948858	0.459889	0.633963	2.673420	4.166223	1.776230	1.761592	1.359306	0.918507	1.492366	1.741712	1.740326	1.984539	0.000000	0.000000	9541.000000		1
18735.048828	4029.043457	3.290349	3.389029	1848.457764	80372.507812	277.755432	191.928818	246.251953	126.084824	118.008514	544.912048	705.260315	448.162842	2.147512	99998.000000	4.272655	3.605202	0.517242	0.530075	3.266809	4.905107	2.443663	2.283140	2.391380	2.100663	2.071913	2.736326	2.848349	2.651436	0.331936	4.999991	9570.000000		1
9188.326172	1960.036743	2.624262	3.663482	977.017883	33559.695312	145.614151	104.097771	78.715515	54.273804	36.785919	144.664352	188.878998	137.334305	1.283531	0.000000	3.963236	3.292264	0.419007	0.563894	2.989902	4.525818	2.163203	2.017442	1.896060	1.734590	1.565682	2.160362	2.276184	2.137779	0.108406	0.000000	9683.000000		1
7567.130859	2106.634521	3.142330	3.311935	618.708984	24615.191406	89.662788	67.099068	71.024673	34.611885	23.143459	62.575226	97.143936	60.715733	0.100876	0.000000	3.878931	3.323589	0.497252	0.520082	2.791487	4.391203	1.952612	1.826717	1.851409	1.539225	1.364428	1.796402	1.987416	1.783301	0.000000	0.000000	9731.000000		1
5157.479004	3160.061279	1.797820	3.478457	916.357666	28580.972656	140.205261	93.609970	69.476631	18.064541	21.034182	102.380127	146.403580	85.897545	0.807792	0.000000	3.712437	3.499696	0.254746	0.541387	2.962065	4.456077	2.146764	1.971322	1.841839	1.256827	1.322926	2.010216	2.165552	1.933981	0.000000	0.000000	9753.000000		1
5679.731934	323.317688	1.964342	2.460824	498.655975	20875.242188	70.050209	56.432419	55.679985	32.502605	19.418303	77.454269	124.607712	97.779190	0.443770	0.000000	3.754328	2.509629	0.293217	0.391080	2.697801	4.319632	1.845409	1.751529	1.745699	1.511918	1.288211	1.889045	2.095545	1.990246	0.000000	0.000000	9814.000000		1
18873.564453	7440.306152	3.857757	3.651147	3220.869629	99998.000000	499.420746	330.327026	325.430023	178.949356	128.897202	655.479492	878.230286	435.167969	1.561254	0.000000	4.275854	3.871591	0.586335	0.562429	3.507973	4.999991	2.698467	2.518944	2.512458	2.252730	2.110244	2.816559	2.943609	2.638657	0.193474	0.000000	9843.000000		1
7589.808594	3032.406738	2.466991	3.558635	1117.229248	36291.996094	176.177078	123.451317	118.526581	52.463646	41.325184	180.010162	250.134384	122.223984	0.183341	99998.000000	3.880231	3.481787	0.392168	0.551283	3.048142	4.559811	2.245950	2.091496	2.073816	1.719859	1.616215	2.255297	2.398173	2.087157	0.000000	4.999991	9929.000000		1
9262.826172	2544.537842	2.642764	3.151581	1410.890625	52803.871094	199.798523	139.915390	132.437332	50.459217	48.575054	240.019714	295.474609	172.121964	0.753397	99998.000000	3.966743	3.405609	0.422058	0.498528	3.149493	4.722666	2.300592	2.145865	2.122010	1.702940	1.686413	2.380247	2.470520	2.235836	0.000000	4.999991	10043.000000		1
10924.717773	2596.939697	2.368311	3.046734	1089.114868	37171.570312	174.459442	113.928726	111.578918	35.296474	48.911179	206.385376	271.319672	168.905624	0.199585	0.000000	4.038410	3.414462	0.374439	0.483835	3.037074	4.570211	2.241694	2.056633	2.047582	1.547731	1.689408	2.314679	2.433481	2.227644	0.000000	0.000000	10124.000000		1
7627.831543	1129.579712	2.161701	3.293433	545.871094	20479.419922	78.909790	54.730194	61.280056	43.474548	21.280882	80.454742	119.679901	88.447792	0.114174	99998.000000	3.882401	3.052917	0.334796	0.517649	2.737090	4.311317	1.897131	1.738227	1.787319	1.638235	1.327990	1.905552	2.078021	1.946687	0.000000	4.999991	10151.000000		1
16886.791016	7658.311035	2.861710	2.140115	3154.004883	95109.195312	448.039490	318.873993	285.933502	121.684334	101.667786	553.820984	748.904480	488.655396	1.048178	0.000000	4.227547	3.884133	0.456626	0.330437	3.498862	4.978222	2.651316	2.503619	2.456265	2.085235	2.007183	2.743369	2.874426	2.689003	0.020435	0.000000	10179.000000		1
7434.203613	1573.483887	3.197837	4.526928	684.321716	24293.433594	108.781967	80.337563	44.572361	41.790829	17.531055	69.988533	89.721382	84.818237	0.384286	0.000000	3.871234	3.196862	0.504856	0.655804	2.835260	4.385489	2.036557	1.904919	1.649066	1.621081	1.243808	1.845027	1.952896	1.928489	0.000000	0.000000	10231.000000		1
16672.236328	3890.457031	2.624262	2.466991	1422.022949	45353.632812	204.504303	151.485580	130.553162	77.290825	34.861668	183.630478	272.220123	134.531189	1.521227	99998.000000	4.221994	3.590001	0.419007	0.392168	3.152907	4.656612	2.310703	2.180371	2.115788	1.888128	1.542348	2.263945	2.434920	2.128823	0.182194	4.999991	10273.000000		1
7474.643555	1923.799683	1.865662	2.294302	646.089539	27485.601562	114.314194	68.496002	63.272152	19.501564	23.803379	104.933464	130.716599	98.701225	0.264979	0.000000	3.873590	3.284160	0.270833	0.360651	2.810293	4.439105	2.058100	1.835665	1.801213	1.290069	1.376639	2.020914	2.116331	1.994323	0.000000	0.000000	10319.000000		1
16821.343750	4046.660889	2.399149	2.793867	1987.614502	63656.156250	309.292816	202.589294	164.899841	65.418434	79.067062	358.913269	480.202881	262.845551	1.621583	99998.000000	4.225861	3.607097	0.380057	0.446206	3.298332	4.803841	2.490370	2.306617	2.217220	1.815700	1.897996	2.554990	2.681425	2.419701	0.209939	4.999991	10337.000000		1
18307.392578	7849.219238	1.748480	3.558635	3073.189209	95426.789062	463.664795	319.651093	251.910614	146.095200	101.257645	512.785645	662.362427	352.193817	2.069168	99998.000000	4.262627	3.894826	0.242661	0.551283	3.487589	4.979671	2.666204	2.504676	2.401247	2.164636	2.005428	2.709936	2.821096	2.546782	0.315796	4.999991	10386.000000		1
16768.708984	5625.103516	1.655968	2.988143	3473.905762	99998.000000	503.414185	357.994324	321.149811	125.113449	132.477417	603.114563	777.028137	425.895172	1.519342	0.000000	4.224500	3.750130	0.219052	0.475401	3.540818	4.999991	2.701926	2.553876	2.506708	2.097304	2.122142	2.780400	2.890437	2.629303	0.181656	0.000000	10437.000000		1
5999.651367	1961.600098	2.969640	3.891678	875.220581	23914.933594	119.753914	94.689285	54.665436	14.650843	28.185371	81.706741	113.487755	51.251740	0.979977	0.000000	3.778126	3.292610	0.472704	0.590137	2.942117	4.378669	2.078290	1.976301	1.737713	1.165863	1.450024	1.912258	2.054949	1.709709	0.000000	0.000000	10519.000000		1
6718.646484	1826.162354	2.044519	2.386814	1096.426392	52304.968750	178.659485	114.341949	153.200134	64.888031	50.570232	250.985504	370.779510	188.151230	1.423291	0.000000	3.827282	3.261539	0.310591	0.377819	3.039979	4.718543	2.252026	2.058206	2.185259	1.812165	1.703895	2.399649	2.569116	2.274507	0.153294	0.000000	10538.000000		1
7849.545898	1596.648926	2.454656	3.533965	545.208069	25903.720703	79.770157	55.291435	32.696880	10.669736	7.863534	76.729591	96.533356	67.663399	0.322716	0.000000	3.894845	3.203209	0.389991	0.548262	2.736562	4.413362	1.901840	1.742658	1.514506	1.028154	0.895618	1.884963	1.984677	1.830354	0.000000	0.000000	10554.000000		1
10956.597656	1665.271362	1.285919	2.824705	1340.828125	45054.679688	208.494659	142.178864	101.208305	57.095425	48.698402	237.524979	294.213348	211.905273	1.730547	0.000000	4.039676	3.221485	0.109214	0.450973	3.127373	4.653740	2.319095	2.152835	2.005216	1.756601	1.687515	2.375709	2.468662	2.326142	0.238183	0.000000	10600.000000		1
6561.502441	3551.264404	3.422950	2.932636	1145.115601	35329.570312	175.418472	119.266678	77.519028	51.544693	43.110668	122.970253	177.327316	104.655922	0.841428	99998.000000	3.817003	3.550383	0.534401	0.467258	3.058849	4.548138	2.244075	2.076519	1.889408	1.712184	1.634585	2.089800	2.248776	2.019764	0.000000	4.999991	10631.000000		1
5137.758301	1153.281250	2.044519	4.107540	524.186218	20825.033203	66.269547	52.411224	35.068275	49.688282	22.236839	88.447792	140.920700	84.105888	0.028025	0.000000	3.710774	3.061935	0.310591	0.613582	2.719486	4.318586	1.821314	1.719424	1.544914	1.696254	1.347073	1.946687	2.148975	1.924826	0.000000	0.000000	10658.000000		1
13504.278320	5295.195801	5.618572	3.407531	1560.874512	51357.316406	219.488190	166.441711	127.857979	69.920692	53.265419	285.643646	376.977814	204.118835	0.831193	99998.000000	4.130471	3.723882	0.749626	0.532440	3.193368	4.710602	2.341411	2.221262	2.106728	1.844606	1.726445	2.455825	2.576316	2.309883	0.000000	4.999991	10706.000000		1
18816.279297	5707.180176	3.077571	3.271847	2611.630615	91924.492188	378.263733	262.962738	262.262726	133.917526	100.690239	530.366089	654.239868	425.568268	2.184925	0.000000	4.274534	3.756422	0.488208	0.514793	3.416912	4.963431	2.577795	2.419894	2.418736	2.126837	2.002987	2.724576	2.815737	2.628969	0.339437	0.000000	10823.000000		1
12176.901367	3188.854248	2.115445	4.058200	914.766418	33307.042969	130.639511	99.842209	95.003822	77.531357	31.441801	127.922737	169.278748	97.501656	1.021648	99998.000000	4.085537	3.503635	0.325402	0.608333	2.961310	4.522536	2.116075	1.999314	1.977741	1.889477	1.497507	2.106948	2.228602	1.989012	0.009301	4.999991	10897.000000		1
16436.761719	7516.745605	1.887248	3.546299	3341.918701	99998.000000	483.838623	342.276489	322.152008	131.873001	92.845207	491.979675	682.042847	392.982422	1.731884	99998.000000	4.215816	3.876030	0.275829	0.549775	3.523996	4.999991	2.684700	2.534377	2.508061	2.120156	1.967759	2.691947	2.833812	2.594373	0.238519	4.999991	10932.000000		1
6841.758789	4149.756348	2.642764	2.886379	2192.402588	66396.585938	317.674438	225.498398	217.311066	99.453659	64.783180	323.070984	375.920074	212.420258	2.051617	0.000000	3.835168	3.618023	0.422058	0.460353	3.340920	4.822146	2.501982	2.353143	2.337082	1.997621	1.811462	2.509298	2.575095	2.327196	0.312096	0.000000	10982.000000		1
9030.041016	3827.388428	2.901798	4.841470	867.187439	33903.812500	118.631432	85.835869	87.399323	53.860580	37.997829	190.599731	294.256531	153.971069	1.198197	99998.000000	3.955690	3.582902	0.462667	0.684977	2.938113	4.530249	2.074200	1.933669	1.941508	1.731271	1.579759	2.280122	2.468726	2.187439	0.078528	4.999991	11044.000000		1
7196.286621	5699.399902	1.961258	3.867008	2849.954346	87898.531250	416.989319	283.105713	236.479584	98.075226	81.213341	444.264984	634.528564	308.728516	1.545138	0.000000	3.857108	3.755829	0.292535	0.587375	3.454838	4.943982	2.620125	2.451949	2.373794	1.991559	1.909627	2.647642	2.802451	2.489577	0.188967	0.000000	11069.000000		1
13112.420898	3697.350342	1.335259	1.649800	1725.860596	55195.789062	231.536362	172.146637	151.608932	46.518200	50.449966	233.938583	347.999908	194.661011	1.127387	0.000000	4.117683	3.567891	0.125565	0.217431	3.237006	4.741906	2.364619	2.235898	2.180725	1.667623	1.702861	2.369102	2.541579	2.289279	0.052073	0.000000	11097.000000		1
10381.767578	6918.331055	1.162570	1.955090	3915.848633	99998.000000	585.460144	404.053040	338.976898	169.654968	129.507782	631.025452	827.937622	416.002533	2.691425	0.000000	4.016271	3.840001	0.065419	0.291167	3.592826	4.999991	2.767497	2.606438	2.530170	2.229567	2.112296	2.800047	2.917998	2.619096	0.429982	0.000000	11153.000000		1
7026.107422	1004.688232	1.902667	1.807071	613.343323	21483.582031	90.834610	69.051079	60.595467	28.666435	14.909877	61.505169	90.813019	55.032402	1.651080	99998.000000	3.846715	3.002031	0.279363	0.256975	2.787704	4.332107	1.958251	1.839170	1.782440	1.457374	1.173474	1.788912	1.958148	1.740618	0.217768	4.999991	11202.000000		1
7638.427246	2755.773926	3.552467	2.830872	1410.967773	38032.863281	196.304642	148.000961	119.790916	69.717163	36.270935	159.712997	191.188721	106.709694	0.062492	99998.000000	3.883004	3.440243	0.550530	0.451920	3.149517	4.580159	2.292931	2.170264	2.078424	1.843340	1.559559	2.203340	2.281462	2.028204	0.000000	4.999991	11315.000000		1
28937.970703	11345.019531	2.266548	3.651147	4580.292480	99998.000000	691.799805	459.446228	386.185852	147.233109	136.276581	790.282043	1014.941711	502.630920	2.529590	99998.000000	4.461468	4.054805	0.355365	0.562429	3.660893	4.999991	2.839980	2.662235	2.586796	2.168005	2.134421	2.897782	3.006441	2.701249	0.403050	4.999991	11403.000000		1
5061.315918	1906.891479	3.623393	1.794736	434.927429	20413.037109	79.686890	54.458828	26.717512	21.610842	22.881342	77.784225	96.622787	43.261772	0.708522	0.000000	3.704263	3.280326	0.559115	0.254001	2.638417	4.309907	1.901387	1.736068	1.426796	1.334672	1.359481	1.890892	1.985080	1.636104	0.000000	0.000000	11443.000000		1
18583.281250	6888.539062	2.155533	2.522498	2887.501953	93070.742188	426.604431	292.878082	262.512512	88.564980	102.303032	548.159241	719.346802	405.129272	1.083025	99998.000000	4.269123	3.838127	0.333555	0.401831	3.460522	4.968813	2.630025	2.466687	2.419150	1.947262	2.009888	2.738907	2.856938	2.607594	0.034639	4.999991	11498.000000		1
14251.748047	2328.817871	2.026016	2.800035	1164.586304	43106.910156	164.465042	118.677689	108.911484	48.661396	53.034138	231.462341	297.808990	183.994354	0.381196	0.000000	4.153868	3.367136	0.306643	0.447163	3.066172	4.634547	2.216074	2.074369	2.037074	1.687185	1.724555	2.364480	2.473938	2.264805	0.000000	0.000000	11565.000000		1
12023.599609	4641.141113	3.302684	3.620309	1634.791626	58597.980469	239.825439	166.608231	178.844513	82.412918	55.658401	271.072968	366.024384	189.779449	1.185968	99998.000000	4.080035	3.666625	0.518867	0.558746	3.213462	4.767883	2.379895	2.221696	2.252476	1.915995	1.745531	2.433086	2.563510	2.278249	0.074073	4.999991	11588.000000		1
6897.296875	885.890320	1.853327	2.682853	827.752563	27252.748047	115.507599	81.065323	51.479935	50.493137	15.113403	70.266068	121.190933	89.810806	1.051714	99998.000000	3.838679	2.947380	0.267952	0.428597	2.917901	4.435410	2.062611	1.908835	1.711638	1.703232	1.179362	1.846746	2.083470	1.953329	0.021898	4.999991	11610.000000		1
4870.771484	1289.089111	1.347594	2.571838	766.392334	26424.976562	115.217728	85.256126	61.317062	46.441105	37.692539	137.658096	157.844254	96.369919	0.286401	0.000000	3.687598	3.110283	0.129559	0.410244	2.884451	4.422015	2.061519	1.930726	1.787581	1.666903	1.576255	2.138802	2.198229	1.983941	0.000000	0.000000	11680.000000		1
13124.941406	3163.946777	3.765245	3.700486	1437.401611	45434.546875	204.451874	147.683334	128.086166	60.475201	53.570709	253.023849	333.130127	209.040482	0.158599	0.000000	4.118097	3.500229	0.575793	0.568259	3.157578	4.657386	2.310591	2.169332	2.107502	1.781577	1.728927	2.403162	2.522614	2.320230	0.000000	0.000000	11722.000000		1
13054.804688	2164.531738	3.182418	3.139246	1231.151855	42335.808594	169.139984	128.005997	114.554726	28.792870	44.057377	194.337219	282.646240	160.857071	0.577883	0.000000	4.115770	3.335364	0.502757	0.496825	3.090312	4.626708	2.228246	2.107230	2.059013	1.459285	1.644019	2.288556	2.451243	2.206440	0.000000	0.000000	11759.000000		1
15835.408203	5184.369141	2.445405	4.502259	2557.134766	74116.304688	382.084473	259.795746	181.410187	66.602592	75.153793	401.641541	508.317322	350.408325	0.731413	99998.000000	4.199629	3.714696	0.388351	0.653430	3.407754	4.869914	2.582159	2.414632	2.258662	1.823491	1.875951	2.603839	2.706135	2.544574	0.000000	4.999991	11779.000000		1
2670.468506	487.804291	2.926468	2.084607	125.717865	14757.854492	20.417435	12.538482	23.639942	15.961432	7.956046	32.706135	59.226288	23.787960	1.293761	99998.000000	3.426587	2.688246	0.466344	0.319024	2.099397	4.169023	1.310001	1.098245	1.373646	1.203072	0.900697	1.514629	1.772514	1.376357	0.111854	4.999991	11803.000000		1
21504.298828	4680.233398	2.716774	3.722073	2368.672119	79921.359375	342.418365	241.869965	218.575409	76.300949	89.323578	375.038147	534.920715	289.868347	2.743238	99998.000000	4.332525	3.670268	0.434053	0.570785	3.374505	4.902663	2.534557	2.383582	2.339601	1.882530	1.950966	2.574075	2.728289	2.462201	0.438264	4.999991	11827.000000		1
16202.302734	4529.392578	2.426902	2.988143	1676.897095	65714.796875	248.512344	172.821976	195.869827	114.320366	61.360233	339.464142	443.429291	303.267212	1.339391	0.000000	4.209577	3.656040	0.385052	0.475401	3.224506	4.817663	2.395348	2.237599	2.291968	2.058124	1.787887	2.530794	2.646824	2.481825	0.126907	0.000000	11854.000000		1
5372.517578	2097.506592	1.902667	2.991227	543.157410	20921.863281	80.615097	64.585823	38.037918	22.665480	20.136814	81.287354	116.932289	51.331917	0.878152	0.000000	3.730178	3.321703	0.279363	0.475849	2.734926	4.320601	1.906416	1.810137	1.580217	1.355365	1.303991	1.910023	2.067935	1.710387	0.000000	0.000000	11928.000000		1
13657.749023	4995.730957	3.419866	4.656446	1516.043091	53076.386719	239.421478	158.195801	126.753998	51.856152	48.864925	264.933258	373.268066	213.231277	0.167254	0.000000	4.135379	3.698599	0.534009	0.668055	3.180712	4.724901	2.379163	2.199195	2.102962	1.714800	1.688997	2.423136	2.572021	2.328851	0.000000	0.000000	11953.000000		1
10494.610352	3498.846924	1.045387	2.633513	1396.939819	51776.503906	202.237747	140.766510	134.327667	94.454918	37.868313	218.917694	296.153015	181.064804	1.282252	0.000000	4.020967	3.543925	0.019277	0.420535	3.145178	4.714133	2.305862	2.148499	2.128165	1.975225	1.578276	2.340281	2.471516	2.257834	0.107974	0.000000	11995.000000		1
9616.259766	2783.663330	2.685936	4.101373	1271.305176	43563.335938	187.818192	132.230713	109.358627	65.415352	45.731846	233.090561	317.905701	207.258087	0.079712	0.000000	3.983006	3.444617	0.429096	0.612929	3.104250	4.639121	2.273738	2.121332	2.038853	1.815680	1.660219	2.367525	2.502298	2.316511	0.000000	0.000000	12031.000000		1
6224.014648	1728.336914	2.063021	2.559503	916.561157	37779.523438	136.615799	93.906013	97.008255	57.351372	41.658226	190.186508	215.161697	162.778229	0.637776	0.000000	3.794071	3.237628	0.314504	0.408156	2.962162	4.577257	2.135501	1.972693	1.986809	1.758544	1.619701	2.279180	2.332765	2.211596	0.000000	0.000000	12060.000000		1
5759.995117	650.008972	2.118529	3.022064	540.897034	20145.455078	77.741051	62.384033	37.516766	28.900799	16.849548	55.115662	85.327049	53.003304	0.491427	0.000000	3.760422	2.812919	0.326034	0.480304	2.733114	4.304177	1.890650	1.795073	1.574225	1.460910	1.226588	1.741275	1.931087	1.724303	0.000000	0.000000	12104.000000		1
7588.982422	1609.946045	2.470075	3.392113	670.303040	24531.441406	93.887512	72.770065	72.976677	51.122223	30.815802	103.246658	112.309769	78.234451	0.669941	0.000000	3.880183	3.206811	0.392710	0.530470	2.826271	4.389723	1.972608	1.861953	1.863184	1.708610	1.488773	2.013876	2.050417	1.893398	0.000000	0.000000	12140.000000		1
25521.160156	7695.522461	2.106194	2.568754	4251.007812	99998.000000	609.352966	434.625214	363.631378	181.410187	128.046082	693.554443	935.183838	541.297913	3.315398	99998.000000	4.406900	3.886238	0.323498	0.409723	3.628492	4.999991	2.784869	2.638115	2.560661	2.258662	2.107366	2.841081	2.970897	2.733436	0.520536	4.999991	12223.000000		1
7489.029297	2059.462646	2.753779	3.478457	1023.190674	49762.628906	152.349030	103.804817	141.414093	52.707264	62.741749	272.278717	365.046814	212.250656	1.600128	0.000000	3.874425	3.313754	0.439929	0.541387	3.009957	4.696903	2.182840	2.016217	2.150493	1.721870	1.797557	2.435014	2.562349	2.326849	0.204155	0.000000	12248.000000		1
11804.434570	5029.516113	2.975808	3.441453	2710.893066	83442.773438	396.072327	275.023254	241.817535	101.282318	78.684677	415.647888	509.899292	422.425964	0.829344	0.000000	4.072045	3.701526	0.473605	0.536742	3.433112	4.921389	2.597775	2.439369	2.383488	2.005534	1.895890	2.618726	2.707484	2.625751	0.000000	0.000000	12287.000000		1
14509.668945	3684.657715	2.513247	3.299600	1714.188721	53689.230469	262.864044	177.759033	149.841949	81.882515	60.465950	284.354645	363.455627	254.908020	4.380474	0.000000	4.161657	3.566397	0.400235	0.518461	3.234059	4.729887	2.419731	2.249832	2.175633	1.913191	1.781511	2.453860	2.560452	2.406384	0.641521	0.000000	12363.000000		1
10955.567383	1882.992554	2.186371	3.570970	1007.090515	38554.574219	159.629730	108.945404	114.585564	56.154884	48.612057	218.667908	288.641022	144.960388	0.478303	0.000000	4.039635	3.274849	0.339724	0.552786	3.003068	4.586076	2.203114	2.037209	2.059130	1.749388	1.686744	2.339785	2.460358	2.161249	0.000000	0.000000	12482.000000		1
21655.589844	6087.590332	2.392981	3.897846	2594.781250	84997.906250	371.821808	266.068054	241.703445	108.735710	73.581093	426.579742	546.688293	288.761292	1.152245	99998.000000	4.335570	3.784446	0.378939	0.590825	3.414101	4.929408	2.570335	2.424993	2.383283	2.036372	1.866766	2.630000	2.737740	2.460539	0.061545	4.999991	12522.000000		1
8879.817383	2257.691406	2.944971	3.860841	1598.156860	43617.882812	236.473419	169.778320	127.713043	59.781361	50.292694	266.034149	323.767914	208.716690	0.382860	0.000000	3.948404	3.353665	0.469081	0.586682	3.203619	4.639665	2.373782	2.229882	2.106235	1.776566	1.701505	2.424937	2.510234	2.319557	0.000000	0.000000	12605.000000		1
7079.203125	1226.220947	1.717642	1.214993	624.771667	23605.724609	82.625694	68.637856	57.878693	46.018635	14.354804	56.975159	78.296127	65.267334	0.473481	99998.000000	3.849984	3.088569	0.234933	0.084574	2.795721	4.373017	1.917115	1.836564	1.762519	1.662934	1.156997	1.755686	1.893740	1.814696	0.000000	4.999991	12671.000000		1
9065.562500	1906.663330	1.915002	2.303553	1095.781860	40458.984375	157.292267	116.374130	116.349464	68.727287	39.552032	199.298950	289.341034	117.986931	0.846323	99998.000000	3.957395	3.280274	0.282169	0.362398	3.039724	4.607015	2.196707	2.065856	2.065764	1.837129	1.597169	2.299505	2.461410	2.071834	0.000000	4.999991	12718.000000		1
8737.351562	2040.898438	2.544085	3.786831	947.518799	32870.519531	150.804077	98.402107	80.584259	44.553856	43.489967	185.604065	225.865356	159.083908	0.383149	0.000000	3.941380	3.309821	0.405532	0.578276	2.976588	4.516807	2.178413	1.993004	1.906250	1.648885	1.638389	2.268588	2.353850	2.201626	0.000000	0.000000	12759.000000		1
2614.387451	1000.482056	1.810155	2.174036	385.439575	21069.115234	64.255867	43.844597	56.950489	43.715080	23.889725	110.231323	154.729675	102.253693	0.612493	0.000000	3.417370	3.000209	0.257716	0.337267	2.585956	4.323646	1.807913	1.641916	1.755497	1.640631	1.378211	2.042305	2.189574	2.009679	0.000000	0.000000	12873.000000		1
11253.043945	2188.011230	1.908834	3.978023	1324.037109	48105.847656	212.386337	136.739151	113.900978	82.095291	39.388596	202.913086	295.434509	133.815765	0.424478	0.000000	4.051270	3.340050	0.280768	0.599667	3.121900	4.682198	2.327127	2.135893	2.056527	1.914318	1.595371	2.307310	2.470461	2.126507	0.000000	0.000000	12898.000000		1
25391.833984	8748.197266	2.476242	3.037483	3376.200439	99998.000000	502.840607	344.428955	309.835571	140.525970	131.037308	609.994385	849.693359	456.522858	1.025082	0.000000	4.404694	3.941919	0.393793	0.482514	3.528428	4.999991	2.701430	2.537100	2.491131	2.147757	2.117395	2.785326	2.929262	2.659462	0.010759	0.000000	12972.000000		1
2944.745361	1113.223511	2.118529	0.974461	242.989365	17406.107422	33.637421	22.372524	22.378693	25.080048	11.471508	42.432243	59.220119	36.144501	0.493912	0.000000	3.469048	3.046582	0.326034	0.000000	2.385587	4.240702	1.526823	1.349715	1.349835	1.399328	1.059620	1.627696	1.772469	1.558042	0.000000	0.000000	12995.000000		1
19659.056641	5226.566895	2.463907	3.731324	2458.717285	71800.273438	352.449768	251.068756	202.623215	88.694496	110.619873	535.201355	671.184998	387.949768	1.638006	99998.000000	4.293563	3.718216	0.391624	0.571863	3.390709	4.856126	2.547097	2.399793	2.306689	1.947897	2.043833	2.728517	2.826842	2.588775	0.214315	4.999991	13149.000000		1
28720.015625	13489.629883	1.335259	2.590341	4180.359375	99998.000000	652.241577	430.135284	369.789612	174.678375	142.493393	689.903259	894.080688	483.949615	3.561088	0.000000	4.458185	4.130000	0.125565	0.413357	3.621214	4.999991	2.814409	2.633605	2.567955	2.242239	2.153795	2.838788	2.951377	2.684800	0.551583	0.000000	13243.000000		1
4111.795410	719.112488	2.340558	4.866140	304.929352	19018.916016	40.680683	34.796909	49.219555	45.176773	31.475721	102.885857	132.289307	122.794479	0.292429	0.000000	3.614032	2.856797	0.369319	0.687185	2.484199	4.279186	1.609388	1.541541	1.692138	1.654915	1.497976	2.012356	2.121525	2.089179	0.000000	0.000000	13318.000000		1
16922.673828	4496.020020	3.018980	4.440584	2532.896729	84179.070312	358.148499	258.879883	238.194153	131.213089	84.981674	388.298218	498.023804	292.338440	2.163734	0.000000	4.228469	3.652828	0.479860	0.647440	3.403617	4.925204	2.554063	2.413098	2.376931	2.117977	1.929325	2.589165	2.697250	2.465886	0.335204	0.000000	13358.000000		1
6317.347168	595.272583	2.346725	2.096942	625.231140	24179.544922	85.613838	69.673996	53.869831	52.497570	29.739576	114.930946	142.983719	99.290222	0.287095	0.000000	3.800535	2.774716	0.370462	0.321587	2.796041	4.383448	1.932544	1.843071	1.731346	1.720139	1.473335	2.060437	2.155287	1.996907	0.000000	0.000000	13398.000000		1
16478.763672	3494.816650	1.890332	4.240141	2452.738037	66931.757812	376.953156	254.451614	169.574799	80.682938	70.417175	302.289673	422.829926	222.146378	2.833053	99998.000000	4.216925	3.543424	0.276538	0.627380	3.389651	4.825632	2.576287	2.405605	2.229361	1.906782	1.847679	2.480423	2.626166	2.346639	0.452255	4.999991	13446.000000		1
7252.857910	1532.155640	2.001346	1.714559	1141.896118	37013.812500	163.419647	117.123482	101.828140	74.595642	41.331352	209.789825	250.738800	144.207962	0.349239	0.000000	3.860509	3.185303	0.301322	0.234152	3.057626	4.568364	2.213304	2.068644	2.007868	1.872713	1.616280	2.321784	2.399222	2.158989	0.000000	0.000000	13469.000000		1
2181.600342	644.788208	0.770935	0.888117	457.793365	23429.187500	66.136948	48.257427	38.164352	43.875435	13.775061	82.298820	108.017204	74.586388	1.209446	0.000000	3.338775	2.809417	0.000000	0.000000	2.660670	4.369757	1.820444	1.683564	1.581658	1.642221	1.139094	1.915394	2.033493	1.872660	0.082586	0.000000	13490.000000		1
5454.729980	1460.495728	3.018980	4.570101	958.601807	39291.906250	133.063324	101.831223	127.965904	62.732498	51.165394	197.032410	246.298218	137.513168	0.410003	0.000000	3.736773	3.164500	0.479860	0.659926	2.981638	4.594303	2.124058	2.007881	2.107094	1.797493	1.708976	2.294538	2.391461	2.138344	0.000000	0.000000	13625.000000		1
8481.647461	1549.917969	2.035268	2.781532	775.702148	28466.402344	112.840172	81.096161	73.445404	54.397152	31.830351	91.944756	134.842651	70.071793	1.020944	0.000000	3.928480	3.190309	0.308622	0.444284	2.889695	4.454332	2.052464	1.909000	1.865965	1.735576	1.502841	1.963527	2.129827	1.845543	0.009002	0.000000	13650.000000		1
12864.914062	3440.737061	1.538786	2.399149	1785.268921	62541.589844	261.482544	185.946365	178.964783	53.154404	84.469772	374.924042	479.601562	295.335815	3.296283	0.000000	4.109407	3.536651	0.187178	0.380057	3.251704	4.796169	2.417443	2.269388	2.252768	1.725539	1.926701	2.573943	2.680881	2.470316	0.518025	0.000000	13741.000000		1
5245.424316	197.343857	4.406662	4.465254	553.056213	17669.785156	69.778839	53.601547	37.291653	7.166609	21.919214	55.593643	67.077484	61.465080	1.680590	0.000000	3.719781	2.295224	0.644110	0.649846	2.742769	4.247231	1.843724	1.729177	1.571612	0.855314	1.340825	1.745025	1.826577	1.788628	0.225462	0.000000	13773.000000		0
11090.018555	6520.562500	2.260381	5.341035	2318.302490	68584.351562	330.006317	230.472473	174.619797	93.409531	61.606934	346.525879	449.652283	312.937805	1.006145	0.000000	4.044932	3.814285	0.354182	0.727625	3.365170	4.836225	2.518522	2.362619	2.242094	1.970391	1.789630	2.539736	2.652877	2.495458	0.002660	0.000000	13802.000000		1
5872.486816	2822.749512	1.720726	4.237057	1454.069214	43278.656250	229.365402	158.038528	123.688759	60.040394	52.235451	239.489319	322.084167	189.483414	0.704089	0.000000	3.768822	3.450672	0.235712	0.627064	3.162585	4.636274	2.360528	2.198763	2.092330	1.778444	1.717965	2.379286	2.507969	2.277571	0.000000	0.000000	13896.000000		1
18181.044922	4273.666992	2.466991	2.189455	1776.150269	58722.878906	248.537003	183.420776	153.742874	92.000259	63.164223	306.708649	414.479156	251.778015	1.456693	99998.000000	4.259619	3.630801	0.392168	0.340336	3.249480	4.768807	2.395391	2.263448	2.186795	1.963789	1.800471	2.486726	2.617503	2.401018	0.163368	4.999991	13923.000000		1
7522.086914	1848.917236	1.847160	2.763030	651.729675	26249.345703	86.890511	65.529449	71.030838	41.414612	27.371265	128.921860	145.281097	87.917389	0.473881	99998.000000	3.876338	3.266917	0.266504	0.441386	2.814068	4.419118	1.938972	1.816437	1.851447	1.617154	1.437295	2.110327	2.162209	1.944075	0.000000	4.999991	13948.000000		1
6667.795410	994.117188	1.989012	5.069666	485.432892	24595.841797	81.358276	49.034531	50.391376	49.987404	19.322706	89.465431	139.943146	68.048866	1.753121	0.000000	3.823982	2.997437	0.298637	0.704979	2.686129	4.390862	1.910402	1.690502	1.702356	1.698861	1.286068	1.951655	2.145952	1.832821	0.243812	0.000000	13976.000000		1
17223.048828	4652.994629	2.716774	3.620309	2457.169189	79663.250000	354.787231	257.436676	217.721207	101.010948	92.808205	469.906281	598.121948	383.166870	1.455511	0.000000	4.236110	3.667732	0.434053	0.558746	3.390435	4.901258	2.549968	2.410671	2.337901	2.004369	1.967586	2.672011	2.776790	2.583388	0.163015	0.000000	14059.000000		1
7972.778320	1881.993408	0.774018	1.538786	674.404419	25954.818359	92.829788	71.351547	74.503128	21.885294	21.071186	106.802208	137.340469	39.878910	1.925067	99998.000000	3.901610	3.274618	0.000000	0.187178	2.828920	4.414218	1.967687	1.853403	1.872175	1.340152	1.323689	2.028580	2.137799	1.600743	0.284446	4.999991	14081.000000		1
5406.059082	838.638184	1.292086	2.713690	524.688904	21250.457031	84.747307	53.743401	47.711605	19.140766	20.068972	62.624565	129.190155	78.835785	0.361640	99998.000000	3.732881	2.923575	0.111292	0.433560	2.719902	4.327368	1.928126	1.730325	1.678624	1.281959	1.302525	1.796745	2.111229	1.896723	0.000000	4.999991	14096.000000		1
14267.798828	4461.140137	2.568754	4.166131	1620.609619	60943.546875	234.216125	168.048340	163.580002	63.136467	57.446968	278.843994	379.891937	201.991058	0.403157	99998.000000	4.154357	3.649446	0.409723	0.619733	3.209678	4.784928	2.369617	2.225434	2.213730	1.800280	1.759267	2.445361	2.579660	2.305332	0.000000	4.999991	14175.000000		1
9455.872070	2389.218994	1.332175	0.169606	1157.583130	35824.125000	157.301514	119.359192	99.691109	47.631428	28.361145	126.855759	156.542908	97.026756	1.201739	99998.000000	3.975702	3.378256	0.124561	0.000000	3.063552	4.554175	2.196733	2.076856	1.998656	1.677894	1.452724	2.103310	2.194633	1.986892	0.079810	4.999991	14211.000000		1
9983.403320	2299.655029	3.099157	3.984190	1030.644043	33395.269531	158.491837	104.094688	103.453270	33.329048	39.348507	172.137375	264.843811	140.735672	2.088527	99998.000000	3.999279	3.361663	0.491244	0.600340	3.013109	4.523685	2.200007	2.017429	2.014744	1.522823	1.594928	2.235875	2.422990	2.148404	0.319840	4.999991	14239.000000		1
17579.861328	10388.856445	3.123827	2.497828	3788.397705	99998.000000	556.041260	386.164276	335.905487	151.075439	157.384781	821.125610	1092.109131	655.679932	2.159998	0.000000	4.245016	4.016568	0.494687	0.397563	3.578455	4.999991	2.745107	2.586772	2.526217	2.179194	2.196963	2.914410	3.038266	2.816692	0.334453	0.000000	14336.000000		1
8161.885742	1788.368042	1.131732	1.597377	1151.720947	36987.578125	149.357803	118.208954	87.380821	53.357933	33.088516	161.813019	200.267242	125.548256	1.053751	0.000000	3.911791	3.252457	0.053744	0.203407	3.061347	4.568056	2.174228	2.072650	1.941416	1.727199	1.519677	2.209013	2.301610	2.098811	0.022738	0.000000	14365.000000		1
4438.619629	922.148926	2.297385	3.487709	251.645416	14694.900391	39.647629	26.498568	34.476200	34.081482	4.274062	29.936935	49.598854	1.011466	0.874070	0.000000	3.647248	2.964801	0.361234	0.542540	2.400789	4.167167	1.598217	1.423222	1.537519	1.532519	0.630841	1.476207	1.695472	0.004951	0.000000	0.000000	14391.000000		1
19183.285156	4098.930176	2.300469	1.652884	2446.107910	73121.789062	367.233185	252.252914	198.873398	82.705872	66.454567	319.845398	430.998749	387.481018	0.921822	0.000000	4.282923	3.612670	0.361816	0.218242	3.388476	4.864047	2.564942	2.401836	2.298577	1.917536	1.822525	2.504940	2.634476	2.588250	0.000000	0.000000	14431.000000		1
6957.787109	2062.996582	2.001346	3.663482	1064.981567	31833.638672	143.073151	112.867920	77.506691	55.063240	35.018936	133.747910	175.958130	80.914223	0.752418	0.000000	3.842471	3.314498	0.301322	0.563894	3.027342	4.502886	2.155558	2.052571	1.889339	1.740862	1.544303	2.126287	2.245409	1.908025	0.000000	0.000000	14473.000000		1
9261.166992	3229.621094	2.470075	2.584173	507.608063	18245.541016	74.567886	55.390114	52.935459	11.335824	12.763595	34.685894	46.043304	24.420128	0.410241	0.000000	3.966666	3.509151	0.392710	0.412322	2.705528	4.261157	1.872552	1.743432	1.723747	1.054453	1.105973	1.540153	1.663167	1.387748	0.000000	0.000000	14498.000000		1
25236.123047	6783.759766	3.382861	2.852458	4304.621582	99998.000000	655.433228	438.914703	359.748962	200.307327	123.775108	600.184998	773.025452	422.851501	1.775041	99998.000000	4.402023	3.831470	0.529284	0.455219	3.633935	4.999991	2.816529	2.642380	2.556000	2.301697	2.092633	2.778285	2.888194	2.626188	0.249208	4.999991	14523.000000		1
10070.472656	2513.558594	2.306637	2.423819	1727.824951	53001.082031	243.815811	181.564377	159.416962	71.268288	68.443581	303.338135	377.033325	246.686768	0.560398	0.000000	4.003050	3.400289	0.362979	0.384500	3.237500	4.724285	2.387062	2.259031	2.202534	1.852896	1.835333	2.481927	2.576380	2.392146	0.000000	0.000000	14629.000000		1
13704.739258	4824.601562	2.278883	2.756862	1815.492554	54291.316406	255.305817	185.008911	156.348633	78.231369	61.656273	298.573761	426.197357	242.998611	1.741920	99998.000000	4.136871	3.683461	0.357722	0.440415	3.258995	4.734730	2.407061	2.267193	2.194094	1.893381	1.789977	2.475052	2.629611	2.385604	0.241028	4.999991	14651.000000		1
6701.916992	1750.212891	2.439237	3.200921	1070.590820	36777.058594	156.138947	114.724335	85.851288	88.416954	42.937977	178.647156	205.663788	145.518555	0.785036	0.000000	3.826199	3.243091	0.387254	0.505275	3.029624	4.565577	2.193511	2.059656	1.933747	1.946536	1.632842	2.251996	2.313158	2.162918	0.000000	0.000000	14730.000000		1
8718.821289	2119.509033	1.970509	4.533096	1218.329712	59054.214844	173.512726	127.975159	157.039398	48.846420	77.648544	326.567932	431.408875	229.824875	0.133917	0.000000	3.940458	3.326235	0.294578	0.656395	3.085765	4.771251	2.239331	2.107126	2.196009	1.688833	1.890133	2.513973	2.634889	2.361397	0.000000	0.000000	14760.000000		1
17442.433594	4455.765137	2.112361	5.267026	1543.426636	50678.117188	233.543869	163.845215	158.541183	93.757996	54.526669	256.394379	330.842010	219.565277	2.192728	0.000000	4.241607	3.648922	0.324768	0.721565	3.188486	4.704821	2.368368	2.214434	2.200142	1.972008	1.736609	2.408909	2.519621	2.341564	0.340985	0.000000	14813.000000		1
10130.343750	2244.215576	1.002215	0.709260	990.552368	36321.687500	171.776581	106.253304	94.985321	52.072014	27.309591	107.209259	174.511856	120.691368	1.082763	0.000000	4.005624	3.351065	0.000961	0.000000	2.995878	4.560166	2.234964	2.026342	1.977656	1.716604	1.436315	2.030232	2.241825	2.081676	0.034533	0.000000	14857.000000		1
12994.412109	4625.176270	2.389898	2.796951	1564.787720	54361.718750	224.209396	160.940323	148.383347	65.436935	55.300686	317.140930	416.813538	236.458008	0.445549	0.000000	4.113757	3.665128	0.378379	0.446685	3.194455	4.735293	2.350654	2.206665	2.171385	1.815823	1.742730	2.501252	2.619942	2.373754	0.000000	0.000000	14877.000000		1
15909.649414	3631.423096	2.704439	3.210172	1409.564697	53181.542969	202.811325	149.240616	133.738663	72.915001	47.585175	243.596863	328.794403	188.145065	1.888337	0.000000	4.201661	3.560077	0.432077	0.506528	3.149085	4.725761	2.307092	2.173887	2.126257	1.862817	1.677472	2.386672	2.516924	2.274493	0.276079	0.000000	14925.000000		1
14382.200195	5652.135254	2.685936	3.046734	2604.673828	85388.343750	386.901276	272.115265	264.806824	120.315147	93.042564	421.075287	591.627625	335.291840	2.522220	99998.000000	4.157825	3.752213	0.429096	0.483835	3.415753	4.931398	2.587600	2.434753	2.422929	2.080320	1.968682	2.624360	2.772048	2.525423	0.401783	4.999991	15012.000000		1
10260.227539	4511.605469	1.837908	2.938803	1997.380737	58926.234375	300.248230	203.347900	134.500351	83.001915	61.036442	250.276230	327.591736	215.149368	0.117679	99998.000000	4.011157	3.654331	0.264324	0.468170	3.300461	4.770308	2.477480	2.308240	2.128723	1.919088	1.785589	2.398420	2.515333	2.332740	0.000000	4.999991	15042.000000		1
18371.490234	4155.710938	3.185502	2.750695	2302.843506	73125.750000	336.975555	236.060196	217.739716	112.007561	109.562157	477.874664	625.397644	383.120605	2.126025	99998.000000	4.264144	3.618645	0.503178	0.439442	3.362264	4.864070	2.527598	2.373023	2.337938	2.049247	2.039660	2.679314	2.796156	2.583335	0.327568	4.999991	15132.000000		1
12474.790039	2436.403320	1.902667	3.774496	1339.909180	50936.214844	177.752869	131.373444	148.321671	84.556114	44.078960	250.788132	371.186554	165.855804	1.632925	99998.000000	4.096033	3.386749	0.279363	0.576859	3.127075	4.707026	2.249817	2.118508	2.171205	1.927145	1.644231	2.399307	2.569592	2.219731	0.212966	4.999991	15161.000000		1
17551.666016	2196.670410	2.704439	2.494745	1298.346558	49069.832031	196.794952	137.759857	154.217773	48.655231	45.583828	202.139069	282.402618	150.933594	0.892056	0.000000	4.244318	3.341765	0.432077	0.397026	3.113391	4.690814	2.294014	2.139123	2.188134	1.687129	1.658811	2.305650	2.450869	2.178786	0.000000	0.000000	15213.000000		1
6576.020508	476.135437	1.514116	3.348940	612.714233	24317.847656	110.471855	64.403885	70.444931	52.050426	20.010382	106.210129	122.467598	104.199532	0.860866	99998.000000	3.817963	2.677731	0.180159	0.524907	2.787258	4.385925	2.043252	1.808912	1.847850	1.716424	1.301255	2.026166	2.088021	2.017866	0.000000	4.999991	15232.000000		1
17509.005859	3543.499512	2.130863	2.726025	1216.331421	47459.308594	186.560028	122.350418	107.739662	62.991531	48.482540	218.359543	279.963379	121.255692	0.062440	0.000000	4.243261	3.549432	0.328556	0.435530	3.085052	4.676322	2.270819	2.087605	2.032376	1.799282	1.685585	2.339172	2.447101	2.083702	0.000000	0.000000	15255.000000		1
13712.612305	5885.250488	2.300469	4.872307	2231.183594	65172.671875	327.829193	233.611710	176.571793	97.847031	67.675728	303.486145	453.136902	243.488922	1.428093	0.000000	4.137120	3.769765	0.361816	0.687735	3.348535	4.814065	2.515648	2.368495	2.246921	1.990548	1.830433	2.482139	2.656229	2.386479	0.154756	0.000000	15315.000000		1
11368.754883	3399.840576	1.452441	2.232627	1353.582397	46365.535156	209.379700	138.268677	114.702744	62.643070	44.917740	218.815933	270.554901	196.572922	0.877089	0.000000	4.055713	3.531459	0.162098	0.348816	3.131485	4.666195	2.320935	2.140724	2.059574	1.796873	1.652418	2.340079	2.432256	2.293524	0.000000	0.000000	15351.000000		1
6507.311523	1530.564331	3.111492	3.028231	851.978455	29030.486328	122.960999	96.049210	79.165741	46.832741	32.582783	125.461914	169.769073	95.922775	0.369567	0.000000	3.813402	3.184852	0.492969	0.481189	2.930429	4.462854	2.089767	1.982494	1.898537	1.670550	1.512988	2.098512	2.229859	1.981922	0.000000	0.000000	15402.000000		1
8609.746094	3021.508789	1.171821	1.708391	739.277039	23550.310547	92.654015	79.683807	63.093296	34.852417	21.675600	104.153275	117.185158	76.828270	0.865679	0.000000	3.934990	3.480224	0.068861	0.232587	2.868807	4.371996	1.966864	1.901370	1.799983	1.542233	1.335971	2.017673	2.068873	1.885521	0.000000	0.000000	15432.000000		1
18020.281250	5830.375488	2.689020	4.354239	1881.271851	63204.789062	277.163361	187.947708	163.074280	101.331657	56.845638	332.787842	445.350464	246.927292	1.423003	0.000000	4.255762	3.765697	0.429594	0.638912	3.274451	4.800750	2.442736	2.274037	2.212385	2.005745	1.754697	2.522167	2.648702	2.392569	0.153206	0.000000	15487.000000		1
6718.066895	1135.256836	1.285919	1.418520	849.255493	30990.003906	120.944237	98.630302	77.488190	20.383512	38.667000	123.577744	191.259644	94.976067	0.903106	99998.000000	3.827244	3.055094	0.109214	0.151835	2.929038	4.491221	2.082585	1.994010	1.889235	1.309279	1.587340	2.091940	2.281623	1.977614	0.000000	4.999991	15565.000000		1
8172.333008	2139.750732	1.514116	3.182418	812.781006	28357.798828	105.809242	87.954399	67.817581	38.167435	34.812328	131.669479	171.881424	65.652802	0.625334	99998.000000	3.912346	3.330363	0.180159	0.502757	2.909974	4.452672	2.024523	1.944258	1.831342	1.581693	1.541733	2.119485	2.235229	1.817253	0.000000	4.999991	15637.000000		1
16177.922852	5867.269531	2.260381	2.004430	2657.942383	86262.546875	399.180725	273.271667	235.505127	146.011948	103.040047	539.031372	691.568481	445.908630	2.432891	99998.000000	4.208923	3.768436	0.354182	0.301991	3.424546	4.935822	2.601170	2.436595	2.372000	2.164388	2.013006	2.731614	2.839835	2.649246	0.386123	4.999991	15671.000000		1
13973.708984	7340.731934	2.981975	4.446751	2960.062256	92562.085938	421.790710	295.804565	248.592514	129.288834	130.173859	633.224182	904.941650	471.503662	1.583229	0.000000	4.145312	3.865739	0.474504	0.648043	3.471301	4.966433	2.625097	2.471005	2.395488	2.111561	2.114524	2.801558	2.956621	2.673485	0.199544	0.000000	15734.000000		1
6131.138672	1317.959106	2.198706	2.645848	746.644104	27794.742188	99.240883	68.360321	59.072098	40.850288	21.919214	69.334785	102.139595	71.345383	0.173469	4314.414062	3.787541	3.119902	0.342167	0.422565	2.873114	4.443963	1.996691	1.834804	1.771382	1.611195	1.340825	1.840951	2.009194	1.853366	0.000000	3.634922	15779.000000		1
5139.152344	184.802292	3.080655	3.503127	436.009827	18591.478516	68.563850	51.048210	37.455090	39.416348	13.762726	45.605412	71.274452	46.576790	0.066108	99998.000000	3.710891	2.266707	0.488643	0.544456	2.639496	4.269314	1.836095	1.707981	1.573511	1.595676	1.138704	1.659016	1.852934	1.668169	0.000000	4.999991	15856.000000		0
2524.844971	363.134918	3.907097	5.390375	212.962997	13606.106445	37.418087	27.337343	34.244919	28.512249	19.748262	30.658531	45.929207	56.000694	0.552812	0.000000	3.402235	2.560068	0.591854	0.731619	2.328304	4.133734	1.573082	1.436756	1.534596	1.455032	1.295529	1.486551	1.662089	1.748193	0.000000	0.000000	15926.000000		1
9569.106445	3055.553467	3.296517	3.703570	824.024353	31524.568359	117.616882	86.418694	91.352676	65.646629	26.748350	113.774544	199.712173	95.589737	0.873967	0.000000	3.980871	3.485090	0.518055	0.568621	2.915940	4.498649	2.070470	1.936608	1.960721	1.817212	1.427297	2.056045	2.300405	1.980411	0.000000	0.000000	15953.000000		1
9580.362305	3226.611572	2.630429	4.742790	1024.535156	36799.832031	139.138290	102.512726	106.447578	52.417393	37.430420	175.412308	267.119629	186.159134	1.083872	0.000000	3.981382	3.508747	0.420027	0.676034	3.010527	4.565846	2.143447	2.010778	2.027136	1.719475	1.573225	2.244060	2.426706	2.269884	0.034978	0.000000	15994.000000		1
15033.426758	6885.415039	1.643633	2.306637	2608.183105	74976.195312	359.138397	273.398102	202.262421	84.364922	92.968559	433.141937	564.028137	287.139252	1.203031	99998.000000	4.177058	3.837930	0.215805	0.362979	3.416338	4.874923	2.555262	2.436795	2.305915	1.926162	1.968336	2.636630	2.751301	2.458092	0.080277	4.999991	16061.000000		1
15954.943359	5338.534668	1.279752	2.615010	2971.743408	87280.882812	447.829803	306.283112	265.830627	123.735016	84.759644	450.309113	608.868774	331.548157	0.913354	99998.000000	4.202895	3.727422	0.107126	0.417473	3.473011	4.940919	2.651113	2.486123	2.424605	2.092493	1.928189	2.653511	2.784524	2.520547	0.000000	4.999991	16112.000000		1
24850.207031	6499.133789	2.704439	3.503127	3776.223145	99998.000000	554.940369	386.213623	327.665741	114.585564	113.493919	485.836884	670.130371	362.203613	2.002714	99998.000000	4.395330	3.812855	0.432077	0.544456	3.577058	4.999991	2.744246	2.586828	2.515431	2.059130	2.054973	2.686491	2.826159	2.558953	0.301619	4.999991	16144.000000		1
3957.818359	2873.748535	1.896499	2.448488	1048.773438	34081.882812	124.675560	103.706131	85.126610	47.002346	42.315063	196.070282	252.215912	199.357544	0.562835	0.000000	3.597456	3.458449	0.277953	0.388898	3.020682	4.532524	2.095781	2.015805	1.930065	1.672119	1.626495	2.292412	2.401772	2.299633	0.000000	0.000000	16171.000000		1
6560.540039	1221.373291	0.302206	1.171821	891.114136	31279.181641	132.662445	93.347855	67.185417	42.617271	26.017504	110.956001	160.246490	104.356804	1.341612	0.000000	3.816940	3.086848	0.000000	0.068861	2.949933	4.495255	2.122748	1.970104	1.827275	1.629586	1.415266	2.045151	2.204788	2.018521	0.127627	0.000000	16202.000000		1
9004.168945	2389.718750	1.677554	1.726894	561.225037	27010.900391	87.664528	58.439934	88.916527	13.987839	23.812630	88.941193	128.635071	57.215691	0.177275	99998.000000	3.954444	3.378347	0.224676	0.237266	2.749137	4.431539	1.942824	1.766710	1.948982	1.145751	1.376807	1.949103	2.109360	1.757515	0.000000	4.999991	16222.000000		1
5845.433594	3099.083496	2.439237	4.218554	793.304138	28141.884766	137.611847	88.043823	67.638725	58.883991	31.503475	139.566925	177.993408	110.388596	1.480639	0.000000	3.766817	3.491233	0.387254	0.625164	2.899440	4.449353	2.138656	1.944699	1.830195	1.769997	1.498358	2.144783	2.250404	2.042924	0.170449	0.000000	16276.000000		1
12401.499023	2618.717041	2.291218	2.645848	1308.590698	49707.859375	178.844513	133.476547	134.999908	64.820190	47.847290	219.842819	336.953979	195.345596	0.135657	99998.000000	4.093474	3.418089	0.360066	0.422565	3.116804	4.696425	2.252476	2.125405	2.130333	1.811710	1.679857	2.342112	2.527570	2.290804	0.000000	4.999991	16380.000000		1
15512.082031	3201.519043	3.129995	3.644979	1682.811646	49321.652344	218.939285	167.403839	127.111710	68.977066	48.507210	237.232025	310.446136	197.855759	1.565202	99998.000000	4.190670	3.505356	0.495544	0.561695	3.226036	4.693038	2.340324	2.223765	2.104186	1.838705	1.685806	2.375173	2.491986	2.296349	0.194570	4.999991	16450.000000		1
7632.885742	1828.604614	2.019849	2.485493	596.302551	20870.669922	98.294174	67.577049	50.971119	18.163221	18.107714	65.436935	101.414917	65.877914	0.677738	0.000000	3.882689	3.262120	0.305319	0.395413	2.775467	4.319536	1.992528	1.829799	1.707324	1.259193	1.257864	1.815823	2.006102	1.818740	0.000000	0.000000	16501.000000		1
6717.129395	1310.693848	1.902667	3.601807	468.126953	20732.722656	68.317146	51.590950	58.122307	28.345726	24.392374	75.890808	109.118095	71.502647	0.298626	0.000000	3.827184	3.117501	0.279363	0.556520	2.670364	4.316656	1.834530	1.712574	1.764343	1.452488	1.387254	1.880189	2.037897	1.854322	0.000000	0.000000	16551.000000		1
11224.932617	4435.322754	2.211041	3.237926	1288.910278	43427.875000	166.962860	136.541779	108.310158	57.789265	47.603676	194.442062	254.988190	163.845215	0.584593	99998.000000	4.050184	3.646925	0.344597	0.510267	3.110223	4.637769	2.222620	2.135266	2.034669	1.761847	1.677640	2.288790	2.406520	2.214434	0.000000	4.999991	16597.000000		1
5094.552246	898.058716	3.913265	4.773628	382.630310	19714.279297	73.420738	44.319492	36.166088	16.467165	18.049124	77.734886	105.695145	67.182335	0.770675	99998.000000	3.707106	2.953305	0.592539	0.678849	2.582779	4.294781	1.865819	1.646595	1.558302	1.216619	1.256456	1.890616	2.024055	1.827255	0.000000	4.999991	16635.000000		1
10140.797852	1545.659302	1.575791	2.615010	1372.035522	50938.074219	210.027283	143.526459	141.907486	72.415436	62.128086	250.840561	342.924072	197.997620	1.288846	0.000000	4.006072	3.189114	0.197498	0.417473	3.137365	4.707043	2.322276	2.156932	2.152005	1.859831	1.793288	2.399398	2.535198	2.296660	0.110201	0.000000	16718.000000		1
8602.051758	3371.781494	2.266548	4.181550	1244.633911	44725.914062	184.805374	126.889679	97.816193	89.869400	51.945580	224.187805	327.712006	192.286530	0.100857	0.000000	3.934602	3.527859	0.355365	0.621337	3.095042	4.650559	2.266715	2.103426	1.990411	1.953612	1.715549	2.350612	2.515492	2.283949	0.000000	0.000000	16738.000000		1
7195.932129	1537.527466	2.513247	2.966557	581.623962	18591.642578	78.135773	64.249695	64.070839	29.551468	21.792782	83.492226	122.239403	107.301773	0.691614	0.000000	3.857087	3.186823	0.400235	0.472253	2.764642	4.269318	1.892850	1.807871	1.806660	1.470579	1.338313	1.921646	2.087211	2.030607	0.000000	0.000000	16799.000000		1
9247.086914	2069.231934	1.563456	2.497828	689.055237	27451.859375	100.196838	71.934372	70.235237	40.588169	23.211302	99.484497	157.011642	100.579224	1.072057	99998.000000	3.966005	3.315809	0.194086	0.397563	2.838254	4.438572	2.000854	1.856936	1.846555	1.608400	1.365700	1.997755	2.195932	2.002508	0.030218	4.999991	16827.000000		1
5844.949219	1264.659790	3.129995	4.076703	620.747375	22029.613281	94.103371	69.359451	70.599113	26.375217	22.048733	95.262856	125.415657	66.466904	1.325703	0.000000	3.766781	3.101974	0.495544	0.610309	2.792915	4.343007	1.973605	1.841106	1.848799	1.421196	1.343384	1.978924	2.098352	1.822605	0.122446	0.000000	16907.000000		1
14676.138672	3458.826172	2.476242	3.765245	2339.000488	73264.054688	341.283539	243.451920	204.054077	103.234322	85.333221	424.834351	520.905151	337.015656	1.307271	0.000000	4.166612	3.538929	0.393793	0.575793	3.369030	4.864891	2.533115	2.386413	2.309745	2.013824	1.931118	2.628220	2.716759	2.527650	0.116366	0.000000	16955.000000		1
16178.967773	4608.160156	3.105325	3.537048	3102.808594	99998.000000	447.743439	314.809631	340.025360	153.829224	143.449356	828.205872	1012.764587	605.621643	0.408344	99998.000000	4.208951	3.663527	0.492107	0.548641	3.491755	4.999991	2.651029	2.498048	2.531511	2.187039	2.156699	2.918138	3.005508	2.782201	0.000000	4.999991	17034.000000		1
8147.897461	687.679932	2.470075	2.682853	558.576111	21897.406250	82.203224	51.581699	43.110668	6.303162	4.107540	46.225243	70.343163	14.397976	0.072815	0.000000	3.911046	2.837386	0.392710	0.428597	2.747082	4.340393	1.914889	1.712496	1.634585	0.799558	0.613582	1.664879	1.847222	1.158301	0.000000	0.000000	17076.000000		1
12988.689453	3304.688721	2.926468	3.515462	1716.726562	57638.585938	240.229416	168.076096	116.352547	75.126045	58.825401	280.780579	402.511169	258.136688	0.972711	0.000000	4.113565	3.519130	0.466344	0.545982	3.234701	4.760713	2.380626	2.225506	2.065776	1.875790	1.769565	2.448367	2.604778	2.411850	0.000000	0.000000	17097.000000		1
4546.756836	1113.158813	3.092990	3.484625	472.835815	15573.346680	66.038269	58.800732	33.427727	20.879995	16.895805	57.046082	57.104675	56.401581	1.387892	0.000000	3.657702	3.046557	0.490378	0.542156	2.674710	4.192382	1.819796	1.769383	1.524107	1.319730	1.227779	1.756226	1.756672	1.751291	0.142356	0.000000	17158.000000		1
16031.503906	4384.370117	1.742312	3.290349	1740.307983	63008.406250	258.037994	183.229584	176.041397	93.776497	83.970207	360.260864	488.075653	259.129639	0.333866	0.000000	4.204974	3.641907	0.241126	0.517242	3.240626	4.799398	2.411684	2.262995	2.245615	1.972094	1.924125	2.556617	2.688487	2.413517	0.000000	0.000000	17179.000000		1
14687.838867	2998.504150	2.155533	3.564802	1675.154785	57539.082031	248.154617	176.090729	172.023285	86.122658	65.646629	298.237640	379.685333	189.865799	1.197993	0.000000	4.166958	3.476905	0.333555	0.552035	3.224055	4.759963	2.394722	2.245737	2.235587	1.935117	1.817212	2.474562	2.579424	2.278447	0.078454	0.000000	17225.000000		1
5187.823242	1959.117676	3.592556	5.125174	748.858215	31142.775391	111.359970	77.990837	72.945839	30.547516	20.861492	81.043739	126.106415	95.864189	0.298892	0.000000	3.714985	3.292061	0.555404	0.709709	2.874400	4.493357	2.046729	1.892044	1.863001	1.484976	1.319345	1.908719	2.100737	1.981656	0.000000	0.000000	17280.000000		1
5321.410645	325.756897	1.566539	1.720726	471.349457	18502.951172	69.100418	57.206436	42.879387	9.695274	8.736232	50.382122	67.284096	82.360497	1.754317	99998.000000	3.726027	2.512894	0.194941	0.235712	2.673343	4.267241	1.839481	1.757445	1.632249	0.986560	0.941324	1.702276	1.827912	1.915719	0.244108	4.999991	17332.000000		1
2577.752686	560.154968	2.544085	4.298732	376.024933	20903.582031	68.085869	43.332699	32.490273	36.822926	16.106367	57.934200	106.866966	70.099548	1.087867	99998.000000	3.411241	2.748308	0.405532	0.633340	2.575217	4.320221	1.833057	1.636816	1.511753	1.566118	1.206998	1.762935	2.028843	1.845715	0.036576	4.999991	17368.000000		1
5457.135254	1214.697021	1.443190	1.745396	468.678955	21974.291016	85.601501	50.264942	42.771458	18.002867	20.543867	66.861626	58.846985	37.707958	0.136774	99998.000000	3.736965	3.084468	0.159323	0.241894	2.670876	4.341915	1.932481	1.701265	1.631154	1.255342	1.312682	1.825177	1.769724	1.576433	0.000000	4.999991	17389.000000		1
23977.326172	6538.451172	3.956437	4.209303	2551.099854	84928.703125	361.737976	259.178986	255.493927	106.688110	90.853111	457.506561	589.743469	374.538574	1.122040	99998.000000	4.379801	3.815475	0.597304	0.624210	3.406728	4.929054	2.558394	2.413600	2.407381	2.028116	1.958340	2.660397	2.770663	2.573497	0.050008	4.999991	17443.000000		1
9174.224609	2554.485840	1.384599	2.029100	1239.561157	38202.753906	169.590210	123.164528	95.417046	30.063370	30.775713	185.764420	291.160431	190.248184	1.538386	0.000000	3.962569	3.407304	0.141324	0.307303	3.093268	4.582095	2.229401	2.090486	1.979626	1.478038	1.488208	2.268963	2.464132	2.279320	0.187065	0.000000	17464.000000		1
5150.078125	1304.180908	2.124696	3.071404	394.154236	18793.099609	71.891205	38.858192	24.922777	39.749393	9.093946	52.688759	61.921474	14.370223	0.002566	0.000000	3.711814	3.115338	0.327297	0.487337	2.595666	4.273998	1.856676	1.589483	1.396596	1.599331	0.958752	1.721718	1.791841	1.157464	0.000000	0.000000	17484.000000		1
10932.911133	4874.737305	2.753779	2.553336	2455.941895	83164.484375	336.815186	249.175339	219.969254	147.923859	100.825920	560.870422	714.323425	487.625427	1.118209	0.000000	4.038736	3.687951	0.439929	0.407108	3.390218	4.919938	2.527392	2.396505	2.342362	2.170038	2.003572	2.748863	2.853895	2.688086	0.048523	0.000000	17511.000000		1
12217.156250	4466.539551	1.939672	2.602675	1623.440430	55465.566406	253.406235	159.589645	133.276108	52.183025	44.486015	220.678513	304.516113	138.891586	0.573490	99998.000000	4.086970	3.649971	0.287728	0.415420	3.210436	4.744023	2.403817	2.203005	2.124752	1.717529	1.648224	2.343760	2.483610	2.142676	0.000000	4.999991	17534.000000		1
6815.741211	1386.785034	1.128648	2.429986	605.994751	22200.578125	70.044044	54.045605	41.593468	32.576614	12.991792	28.376564	39.844990	2.954222	0.761736	0.000000	3.833513	3.142009	0.052559	0.385604	2.782469	4.346364	1.845371	1.732760	1.619025	1.512906	1.113669	1.452960	1.600374	0.470443	0.000000	0.000000	17552.000000		1
13187.938477	2584.808350	0.965210	2.861710	1407.122314	50891.558594	204.858932	142.107925	135.632080	45.626999	36.983280	206.024582	292.347687	161.409058	2.237561	99998.000000	4.120177	3.412428	0.000000	0.456626	3.148332	4.706646	2.311455	2.152618	2.132362	1.659222	1.568005	2.313919	2.465900	2.207928	0.349775	4.999991	17575.000000		1
6502.500977	512.622253	1.853327	2.886379	662.273010	27417.537109	107.708824	75.619438	70.392502	43.745918	41.846336	156.629257	215.466995	99.731194	0.534518	0.000000	3.813080	2.709797	0.267952	0.460353	2.821037	4.438028	2.032251	1.878633	1.847526	1.640938	1.621657	2.194873	2.333381	1.998831	0.000000	0.000000	17616.000000		1
7117.432617	1638.621704	2.932636	3.564802	705.864746	24721.339844	100.384949	75.533096	52.892288	38.398716	20.232410	71.444061	76.433548	107.570061	0.285240	99998.000000	3.852323	3.214479	0.467258	0.552035	2.848722	4.393072	2.001669	1.878137	1.723392	1.584317	1.306048	1.853966	1.883284	2.031691	0.000000	4.999991	17691.000000		1
8227.196289	3271.492188	2.059937	2.343642	1776.023804	51796.296875	266.410370	183.090820	164.862839	91.550034	79.730064	307.732452	423.619354	241.472168	1.760794	99998.000000	3.915252	3.514746	0.313854	0.369891	3.249449	4.714299	2.425551	2.262666	2.217123	1.961658	1.901622	2.488173	2.626976	2.382867	0.245708	4.999991	17734.000000		1
18858.398438	4336.082031	2.488577	3.466122	2175.626953	70828.343750	338.970734	219.981583	201.035095	77.759560	78.505821	404.679047	536.126465	349.794647	1.252099	99998.000000	4.275505	3.637098	0.395951	0.539844	3.337584	4.850207	2.530162	2.342386	2.303272	1.890754	1.894902	2.607111	2.729267	2.543813	0.097639	4.999991	17761.000000		1
9252.893555	3298.157227	2.852458	3.611058	1176.430908	36964.542969	171.425034	113.324318	93.609970	40.881126	37.362579	170.987152	222.127869	124.367188	1.114020	0.000000	3.966278	3.518271	0.455219	0.557634	3.070566	4.567785	2.234074	2.054323	1.971322	1.611523	1.572437	2.232964	2.346603	2.094706	0.046893	0.000000	17789.000000		1
7317.761230	1571.929688	1.742312	1.961258	1183.514282	38522.460938	160.823151	122.399757	100.992447	49.574184	29.927685	152.419952	213.126434	103.983673	1.150676	0.000000	3.864378	3.196433	0.241126	0.292535	3.073174	4.585714	2.206349	2.087780	2.004289	1.695256	1.476073	2.183042	2.328637	2.016965	0.060953	0.000000	17828.000000		1
19688.925781	7708.767090	1.822490	2.741444	3167.792236	99998.000000	481.849609	322.657745	295.008942	129.461517	136.322845	629.576111	804.072571	423.644043	2.579330	0.000000	4.294222	3.886985	0.260665	0.437979	3.500757	4.999991	2.682911	2.508742	2.469835	2.112141	2.134569	2.799048	2.905295	2.627001	0.411507	0.000000	17872.000000		1
19237.386719	7063.954102	3.389029	4.619441	2986.687256	88505.593750	475.148621	310.729858	265.543823	113.367485	109.639244	512.344666	649.120850	305.684845	2.284775	0.000000	4.284146	3.849048	0.530075	0.664589	3.475190	4.946971	2.676830	2.492383	2.424136	2.054488	2.039966	2.709562	2.812325	2.485274	0.358844	0.000000	17917.000000		1
7462.687988	2720.132080	1.248914	1.585042	596.210022	26538.044922	81.142418	66.090691	86.896675	27.130733	23.498089	109.722511	135.046173	59.096771	0.982975	0.000000	3.872895	3.434590	0.096533	0.200041	2.775399	4.423869	1.909248	1.820140	1.939003	1.433462	1.371033	2.040296	2.130482	1.771564	0.000000	0.000000	17995.000000		1
17308.847656	4789.431641	2.161701	3.543216	2183.379639	68533.570312	333.879486	223.521713	190.649063	72.227325	84.075050	390.281067	529.770874	394.135742	1.352862	99998.000000	4.238268	3.680284	0.334796	0.549398	3.339129	4.835903	2.523590	2.349320	2.280235	1.858702	1.924667	2.591377	2.724088	2.595646	0.131253	4.999991	18068.000000		1
7369.679199	1186.440674	1.952007	4.206220	546.860962	21615.695312	85.977722	55.661484	64.789352	22.699402	13.368008	66.408318	80.482498	83.461388	1.136734	99998.000000	3.867449	3.074246	0.290481	0.623892	2.737877	4.334769	1.934386	1.745555	1.811504	1.356014	1.126067	1.822222	1.905701	1.921486	0.055659	4.999991	18089.000000		1
4150.786133	1072.737061	1.218077	2.146282	352.523773	16403.794922	64.157188	43.878517	37.818974	14.857453	12.723506	34.099983	43.292610	51.291828	0.031402	7694.577148	3.618130	3.030493	0.085675	0.331687	2.547189	4.214944	1.807245	1.642252	1.577710	1.171944	1.104607	1.532754	1.636414	1.710048	0.000000	3.886185	18144.000000		1
7691.763184	1271.400757	2.069189	2.966557	759.857910	35862.289062	119.010727	82.070625	120.608109	30.547516	38.805767	174.592041	235.606888	124.166740	1.063652	99998.000000	3.886026	3.104282	0.315800	0.472253	2.880732	4.554638	2.075586	1.914188	2.081377	1.484976	1.588896	2.242024	2.372188	2.094005	0.026799	4.999991	18166.000000		1
7911.520020	1167.651489	2.648932	4.576268	853.045410	28643.080078	138.327271	92.040352	66.503906	46.953007	29.252346	123.568497	177.413651	141.337006	0.008055	0.000000	3.898260	3.067313	0.423071	0.660511	2.930972	4.457020	2.140908	1.963978	1.822847	1.671663	1.466161	2.091908	2.248987	2.150256	0.000000	0.000000	18236.000000		1
6269.253418	652.870667	2.852458	4.693450	567.728638	24648.083984	79.208916	61.088863	65.227242	43.665741	31.895109	116.580742	163.928467	125.995399	1.155337	0.000000	3.797216	2.814827	0.455219	0.671492	2.754141	4.391783	1.898774	1.785962	1.814429	1.640141	1.503724	2.066627	2.214654	2.100355	0.062709	0.000000	18266.000000		1
5812.609863	1774.562134	1.168737	1.461692	777.546204	28083.830078	104.640511	80.874130	67.651062	54.942974	17.537222	88.481712	118.945969	55.208176	1.226906	0.000000	3.764371	3.249091	0.067717	0.164856	2.890726	4.448456	2.019700	1.907810	1.830275	1.739912	1.243961	1.946854	2.075350	1.742003	0.088811	0.000000	18290.000000		1
25325.029297	8064.519531	2.584173	3.897846	3747.917480	99998.000000	526.193787	376.623169	355.786346	170.481415	169.750565	882.936096	1183.397095	527.874390	2.885798	0.000000	4.403550	3.906579	0.412322	0.590825	3.573790	4.999991	2.721146	2.575907	2.551189	2.231677	2.229811	2.945929	3.073131	2.722531	0.460266	0.000000	18347.000000		1
4709.211426	221.455612	2.377563	2.972724	396.075409	17240.208984	64.841774	49.753040	42.694363	19.945621	18.206394	42.768372	75.045868	8.674557	0.197496	0.000000	3.672948	2.345287	0.376132	0.473155	2.597778	4.236543	1.811855	1.696820	1.630370	1.299848	1.260224	1.631123	1.875327	0.938247	0.000000	0.000000	18424.000000		0
9439.666992	2824.972900	2.127780	3.373610	1477.005981	40772.332031	204.023239	155.463608	120.629692	60.598549	57.042999	218.856018	271.779144	219.503601	1.185649	0.000000	3.974957	3.451014	0.327927	0.528095	3.169382	4.610365	2.309680	2.191629	2.081454	1.782462	1.756202	2.340158	2.434216	2.341442	0.073956	0.000000	18464.000000		1
10540.613281	2017.428101	1.276668	2.682853	1557.463867	47272.332031	224.983414	162.833740	123.586998	65.023712	56.808636	232.100677	273.354950	138.407440	0.619856	0.000000	4.022866	3.304798	0.106078	0.428597	3.192418	4.674607	2.352150	2.211744	2.091973	1.813072	1.754414	2.365676	2.436727	2.141160	0.000000	0.000000	18551.000000		1
19046.410156	5825.857910	2.186371	2.133947	2938.272705	85503.648438	415.379608	299.320007	220.934464	58.587952	85.848206	431.945465	577.923462	329.559174	1.817584	0.000000	4.279813	3.765360	0.339724	0.329184	3.468092	4.931984	2.618445	2.476136	2.344264	1.767808	1.933731	2.635429	2.761870	2.517933	0.259494	0.000000	18610.000000		1
15783.792969	5000.624512	2.870961	3.250261	1606.893066	55701.152344	228.847336	163.302475	158.744705	78.980721	55.100243	257.011108	370.091827	229.581268	0.855896	99998.000000	4.198211	3.699024	0.458027	0.511918	3.205987	4.745864	2.359546	2.212993	2.200699	1.897521	1.741153	2.409952	2.568310	2.360936	0.000000	4.999991	18638.000000		1
20829.640625	7110.947266	1.810155	1.766982	2215.197510	75474.828125	294.990448	220.425644	215.032181	88.731499	66.022850	395.905792	568.117188	279.460754	1.845826	0.000000	4.318682	3.851928	0.257716	0.247232	3.345412	4.877802	2.469808	2.343262	2.332504	1.948078	1.819694	2.597592	2.754438	2.446321	0.266191	0.000000	18681.000000		1
13299.869141	3760.076660	2.522498	4.520761	1566.681152	49146.003906	226.685638	166.978287	139.822876	75.711952	48.747742	193.979507	227.752609	136.535614	2.114686	99998.000000	4.123847	3.575197	0.401831	0.655212	3.194981	4.691488	2.355424	2.222660	2.145578	1.879164	1.687955	2.287756	2.357463	2.135246	0.325246	4.999991	18719.000000		1
9003.647461	1869.775635	3.241009	4.144545	1028.784546	33757.281250	156.074188	107.048904	113.722115	57.184853	42.981152	146.286392	224.483841	172.103455	1.197504	0.000000	3.954418	3.271790	0.510680	0.617477	3.012324	4.528368	2.193331	2.029582	2.055845	1.757281	1.633278	2.165204	2.351185	2.235790	0.078277	0.000000	18757.000000		1
24363.855469	5639.945312	1.825573	3.392113	4144.834961	99998.000000	602.710571	425.537445	337.484375	196.483505	129.421432	595.402100	785.338806	453.864655	1.213441	0.000000	4.386746	3.751275	0.261399	0.530470	3.617507	4.999991	2.780109	2.628938	2.528254	2.293326	2.112006	2.774810	2.895057	2.656926	0.084019	0.000000	18831.000000		1
8852.482422	1636.506226	1.948923	2.177119	893.451599	30453.953125	126.985275	96.897240	80.793953	57.524063	37.948490	159.330612	236.794128	122.689629	0.154849	0.000000	3.947065	3.213918	0.289795	0.337882	2.951071	4.483644	2.103753	1.986311	1.907379	1.759850	1.579195	2.202299	2.374371	2.088808	0.000000	0.000000	18869.000000		1
7039.558594	1150.216064	3.074487	1.887248	756.940674	38627.773438	124.083481	80.756950	116.593079	68.964737	44.152973	209.987183	288.428253	193.708130	0.015861	0.000000	3.847545	3.060779	0.487773	0.275829	2.879062	4.586900	2.093714	1.907180	2.066673	1.838627	1.644960	2.322193	2.460038	2.287148	0.000000	0.000000	18919.000000		1
6726.701172	563.781433	2.766114	3.219423	887.580200	28199.375000	123.546906	94.121872	71.089432	49.669781	38.639248	141.494263	186.220810	94.140373	0.417761	0.000000	3.827802	2.751111	0.441870	0.507778	2.948208	4.450240	2.091832	1.973691	1.851805	1.696092	1.587029	2.150739	2.270028	1.973776	0.000000	0.000000	18945.000000		1
3537.406006	1073.128784	2.266548	2.618094	309.166382	14925.193359	37.017200	33.578831	27.516201	11.554770	7.182027	13.568451	12.075921	23.334652	0.408771	0.000000	3.548685	3.030652	0.355365	0.417985	2.490192	4.173920	1.568404	1.526066	1.439588	1.062761	0.856247	1.132530	1.081920	1.368001	0.000000	0.000000	18976.000000		1
6296.328613	1706.399170	2.951138	5.828266	646.215942	24616.787109	90.399803	69.177513	77.839737	39.854240	17.117834	67.604805	103.545776	55.531967	0.148357	0.000000	3.799087	3.232081	0.469990	0.765539	2.810378	4.391232	1.956167	1.839965	1.891201	1.600474	1.233449	1.829978	2.015132	1.744543	0.000000	0.000000	19014.000000		1
17082.882812	2356.506836	1.819406	4.425165	1511.806030	46502.871094	215.793869	159.836349	138.515381	37.029533	53.829742	234.549164	295.755219	195.280838	0.010339	0.000000	4.232561	3.372269	0.259930	0.645930	3.179496	4.667480	2.334039	2.203676	2.141498	1.568548	1.731022	2.370234	2.470932	2.290660	0.000000	0.000000	19071.000000		1
10675.521484	5688.767090	2.476242	2.861710	1934.151733	66077.492188	279.173950	202.210007	200.264160	103.502609	74.681984	338.884399	463.300903	294.802338	0.473547	0.000000	4.028389	3.755018	0.393793	0.456626	3.286490	4.820054	2.445875	2.305803	2.301603	2.014951	1.873216	2.530051	2.665863	2.469531	0.000000	0.000000	19121.000000		1
7435.702148	2404.637695	2.895631	3.379778	817.425110	28338.013672	104.578835	84.284744	64.650581	31.830351	21.209955	94.606018	127.053123	118.921303	0.641226	0.000000	3.871322	3.381050	0.461743	0.528888	2.912448	4.452369	2.019444	1.925749	1.810572	1.502841	1.326540	1.975919	2.103985	2.075260	0.000000	0.000000	19147.000000		1
8762.776367	1478.683594	0.403970	2.251129	710.613647	26897.306641	99.746613	79.585129	62.791088	30.751043	28.388899	113.278061	147.337952	84.414261	1.245550	0.000000	3.942642	3.169875	0.000000	0.352400	2.851634	4.429709	1.998898	1.900832	1.797898	1.487860	1.453149	2.054146	2.168315	1.926416	0.095361	0.000000	19200.000000		1
11388.524414	2628.646729	2.029100	2.349809	1103.774902	41462.304688	158.538086	116.836693	112.994354	41.599636	39.181984	161.211700	192.665833	113.993484	1.553641	99998.000000	4.056468	3.419732	0.307303	0.371033	3.042881	4.617653	2.200134	2.067579	2.053057	1.619089	1.593086	2.207397	2.284805	2.056880	0.191351	4.999991	19245.000000		1
7546.830566	3251.429443	2.741444	4.335737	921.254639	33572.625000	134.518845	90.439888	92.734192	60.145241	27.090645	164.452698	224.212479	125.492752	1.227754	99998.000000	3.877765	3.512074	0.437979	0.637063	2.964380	4.525985	2.128783	1.956360	1.967240	1.779201	1.432819	2.216041	2.350660	2.098619	0.089111	4.999991	19287.000000		1
11298.892578	4506.020508	3.216340	4.132210	1660.099976	47520.207031	245.792480	174.132553	131.956268	80.189545	60.629387	261.612061	364.056946	185.326538	1.108623	0.000000	4.053036	3.653793	0.507362	0.616182	3.220134	4.676878	2.390568	2.240880	2.120430	1.904118	1.782683	2.417658	2.561169	2.267938	0.044784	0.000000	19403.000000		1
8683.524414	2880.079346	2.322055	3.052901	2027.570557	62458.746094	288.499176	210.144455	176.596466	99.009598	96.360672	417.606079	577.266663	319.934814	0.884892	0.000000	3.938696	3.459404	0.365873	0.484713	3.306976	4.795593	2.460145	2.322518	2.246982	1.995677	1.983900	2.620767	2.761376	2.505061	0.000000	0.000000	19518.000000		1
19617.537109	6050.184570	3.429117	3.379778	2430.010742	76735.320312	348.255859	252.915924	235.714828	105.423775	94.871223	470.226990	608.104004	294.262695	1.923141	0.000000	4.292645	3.781769	0.535182	0.528888	3.385608	4.884995	2.541898	2.402976	2.372387	2.022938	1.977134	2.672307	2.783978	2.468735	0.284011	0.000000	19571.000000		1
6073.401855	1468.994507	2.593424	4.366574	696.903381	25641.982422	87.238968	65.356758	62.251434	35.567844	19.942539	102.509644	171.606979	91.889244	1.508786	0.000000	3.783432	3.167020	0.413874	0.640141	2.843173	4.408952	1.940711	1.815290	1.794149	1.551058	1.299780	2.010765	2.234535	1.963265	0.178628	0.000000	19610.000000		1
8467.554688	2542.980469	1.785485	3.194753	1123.094604	42799.742188	154.211609	106.290306	108.960823	47.458740	42.401409	183.679810	252.160400	108.350243	0.519451	0.000000	3.927758	3.405343	0.251756	0.504437	3.050416	4.631441	2.188117	2.026494	2.037270	1.676316	1.627380	2.264061	2.401677	2.034830	0.000000	0.000000	19661.000000		1
9638.897461	1952.475342	2.642764	3.278014	1143.104980	40083.121094	194.213867	126.294518	108.128212	65.504776	41.436199	204.251434	267.899811	175.187195	0.981886	0.000000	3.984027	3.290586	0.422058	0.515611	3.058086	4.602962	2.288280	2.101384	2.033939	1.816273	1.617380	2.310165	2.427972	2.243502	0.000000	0.000000	19709.000000		1
2942.219727	1136.277588	2.682853	1.541869	262.654358	18991.414062	38.247612	32.440933	64.925034	18.280403	13.056550	77.438850	96.801643	65.159401	1.527898	99998.000000	3.468675	3.055485	0.428597	0.188048	2.419385	4.278557	1.582604	1.511093	1.812412	1.261986	1.115828	1.888959	1.985883	1.813977	0.184094	4.999991	19738.000000		1
22532.105469	7909.330566	2.923384	3.725156	3463.072510	99998.000000	497.493408	342.224060	307.479584	171.144424	109.910614	563.513184	734.466370	370.202850	1.503781	0.000000	4.352802	3.898140	0.465886	0.571145	3.539462	4.999991	2.696787	2.534311	2.487816	2.233363	2.041040	2.750904	2.865972	2.568440	0.177185	0.000000	19833.000000		1
3712.235596	1119.020996	2.133947	3.891678	324.529572	17282.218750	48.177250	40.865707	43.659573	27.469944	21.219206	62.812675	50.412960	40.797863	0.601411	0.000000	3.569636	3.048838	0.329184	0.590137	2.511254	4.237599	1.682842	1.611359	1.640079	1.438858	1.326729	1.798047	1.702542	1.610637	0.000000	0.000000	19944.000000		1
4909.022461	2093.420654	2.211041	2.291218	1253.931396	38269.566406	189.671524	133.683151	114.579399	53.539871	45.966209	219.318588	294.003662	192.360535	1.417496	99998.000000	3.690995	3.320857	0.344597	0.360066	3.098274	4.582853	2.278002	2.126077	2.059107	1.728677	1.662439	2.341075	2.468353	2.284116	0.151522	4.999991	19979.000000		1
13668.206055	1767.916626	2.285050	4.736623	1028.436157	44362.269531	128.974289	105.235672	96.706047	54.224461	44.418175	204.966858	289.316376	188.912918	1.036162	99998.000000	4.135712	3.247462	0.358896	0.675469	3.012177	4.647014	2.110503	2.022163	1.985454	1.734195	1.647561	2.311684	2.461373	2.276262	0.015428	4.999991	19997.000000		1
11298.426758	1761.379150	2.574922	3.978023	1396.230591	41577.429688	193.495361	146.132217	104.597336	63.666870	47.101025	188.132736	255.308899	130.010422	1.333237	0.000000	4.053018	3.245853	0.410764	0.599667	3.144957	4.618858	2.286670	2.164746	2.019521	1.803913	1.673030	2.274464	2.407066	2.113978	0.124907	0.000000	20047.000000		1
7479.552734	2353.318115	1.470943	2.214124	487.961578	20801.791016	50.379040	49.490925	49.697533	14.536744	15.156576	62.661572	86.134995	39.968338	1.124698	99998.000000	3.873876	3.371681	0.167596	0.345202	2.688386	4.318101	1.702250	1.694526	1.696335	1.162467	1.180601	1.797001	1.935180	1.601716	0.051036	4.999991	20097.000000		1
8393.955078	1384.888550	3.046734	2.753779	801.010376	34962.746094	125.798042	86.239838	74.003563	26.415306	35.179291	173.327698	218.738846	117.610710	1.622816	99998.000000	3.923967	3.141415	0.483835	0.439929	2.903638	4.543605	2.099674	1.935708	1.869253	1.421856	1.546287	2.238868	2.339926	2.070447	0.210269	4.999991	20137.000000		1
6510.666992	2047.602539	3.241009	3.028231	1005.527039	35379.390625	146.055115	100.492882	90.606415	42.080700	35.962563	196.791870	268.513458	151.673691	0.900378	0.000000	3.813626	3.311246	0.510680	0.481189	3.002394	4.548750	2.164517	2.002135	1.957159	1.624083	1.555851	2.294007	2.428966	2.180910	0.000000	0.000000	20159.000000		1
15016.839844	5566.728027	2.022933	2.812370	1997.124756	61371.785156	295.715118	210.859894	207.113144	85.530579	60.157574	311.833832	374.190125	202.253174	1.150826	99998.000000	4.176579	3.745600	0.305981	0.449072	3.300405	4.787969	2.470874	2.323994	2.316208	1.932121	1.779290	2.493923	2.573092	2.305895	0.061010	4.999991	20214.000000		1
7036.943848	628.777405	2.426902	3.015897	594.270386	23612.033203	86.838081	64.073921	64.061592	25.558027	31.910528	82.974159	129.853149	118.082527	0.165738	0.000000	3.847384	2.798497	0.385052	0.479416	2.773984	4.373133	1.938710	1.806681	1.806598	1.407527	1.503934	1.918943	2.113452	2.072186	0.000000	0.000000	20244.000000		1
14273.836914	3048.232666	2.238794	2.904882	1347.057251	44783.324219	174.595123	132.551422	127.740791	68.483673	49.105457	212.870483	258.213776	214.853333	0.490909	0.000000	4.154541	3.484048	0.350014	0.463128	3.129386	4.651116	2.242032	2.122384	2.106330	1.835587	1.691130	2.328115	2.411979	2.332142	0.000000	0.000000	20284.000000		1
7329.334473	950.220154	2.235711	2.349809	1014.112183	31986.011719	158.402405	115.236237	84.364922	39.126476	36.887684	153.551682	167.508682	118.150368	0.525807	0.000000	3.865065	2.977824	0.349416	0.371033	3.006086	4.504960	2.199762	2.061589	1.926162	1.592471	1.566881	2.186255	2.224037	2.072435	0.000000	0.000000	20335.000000		1
6144.411133	3141.127197	2.204873	4.200052	1003.482483	37381.320312	157.690063	107.628647	83.402802	44.408920	30.596855	138.361191	168.295044	103.962082	0.100713	0.000000	3.788480	3.497086	0.343384	0.623255	3.001510	4.572655	2.197804	2.031928	1.921181	1.647470	1.485677	2.141014	2.226071	2.016875	0.000000	0.000000	20380.000000		1
9755.212891	1726.514404	1.618963	2.636597	934.440674	34631.402344	143.063889	95.854935	75.403580	38.155098	27.451443	129.014374	163.305557	87.618271	2.043937	99998.000000	3.989237	3.237170	0.209237	0.421044	2.970552	4.539470	2.155530	1.981614	1.877392	1.581553	1.438565	2.110638	2.213001	1.942595	0.310468	4.999991	20398.000000		1
21831.636719	6721.067383	1.452441	1.504864	2452.830566	83882.984375	380.678284	255.697449	251.639252	108.621613	105.346680	501.705780	711.005310	418.574371	1.934643	99998.000000	4.339087	3.827438	0.162098	0.177497	3.389668	4.923674	2.580558	2.407726	2.400778	2.035916	2.022621	2.700449	2.851873	2.621773	0.286601	4.999991	20453.000000		1
8407.234375	928.304016	2.029100	2.337474	684.796631	25862.990234	103.872658	73.322060	57.789265	36.755081	16.738533	71.999130	98.525452	54.548256	0.614250	0.000000	3.924653	2.967690	0.307303	0.368747	2.835562	4.412679	2.016501	1.865235	1.761847	1.565317	1.223717	1.857327	1.993548	1.736781	0.000000	0.000000	20482.000000		1
10198.784180	3457.676025	2.106194	2.602675	1653.698120	47957.894531	232.658844	168.847031	122.362755	100.073486	54.856628	256.375885	354.219818	219.623871	0.768073	0.000000	4.008548	3.538784	0.323498	0.415420	3.218456	4.680860	2.366719	2.227494	2.087649	2.000319	1.739229	2.408877	2.549273	2.341680	0.000000	0.000000	20523.000000		1
4560.245117	446.913910	2.920300	1.498697	441.643799	21605.611328	64.209610	54.138119	79.850334	22.449617	25.832479	103.542694	127.296738	52.001087	1.254577	0.000000	3.658988	2.650224	0.465428	0.175714	2.645072	4.334567	1.807600	1.733503	1.902277	1.351209	1.412166	2.015120	2.104817	1.716012	0.098497	0.000000	20602.000000		1
19321.738281	3605.013916	2.901798	4.101373	1815.948975	61451.316406	269.506439	188.983841	160.342087	108.399582	62.004734	343.867706	445.430634	282.603058	0.146050	0.000000	4.286046	3.556907	0.462667	0.612929	3.259104	4.788531	2.430569	2.276425	2.205048	2.035028	1.792425	2.536391	2.648780	2.451177	0.000000	0.000000	20633.000000		1
12229.093750	1595.831665	3.382861	3.466122	1101.301758	37303.867188	154.933197	112.482452	77.654709	42.105370	31.851938	150.128738	201.673431	100.150581	0.877872	99998.000000	4.087394	3.202987	0.529284	0.539844	3.041906	4.571754	2.190145	2.051085	1.890168	1.624337	1.503136	2.176464	2.304649	2.000654	0.000000	4.999991	20709.000000		1
14932.326172	4193.012207	2.981975	1.770066	1941.195068	69367.382812	306.650055	202.065063	197.778671	80.923470	88.857933	408.367188	537.215027	263.049072	2.891042	99998.000000	4.174128	3.622526	0.474504	0.247989	3.288069	4.841156	2.486643	2.305491	2.296180	1.908074	1.948696	2.611051	2.730148	2.420037	0.461054	4.999991	20783.000000		1
5161.364746	2004.559692	1.905751	3.459955	455.193756	23149.267578	66.454567	52.287876	56.105541	32.724636	21.752693	64.379211	87.852631	105.029060	1.279965	99998.000000	3.712765	3.302019	0.280066	0.539070	2.658196	4.364537	1.822525	1.718401	1.749006	1.514875	1.337513	1.808746	1.943755	2.021309	0.107198	4.999991	20857.000000		1
25366.630859	7558.505859	2.997394	3.136162	3347.194824	99998.000000	482.062378	342.140808	304.778229	139.011856	129.702057	581.294006	833.923157	584.627502	2.549736	0.000000	4.404263	3.878436	0.476744	0.496399	3.524681	4.999991	2.683103	2.534205	2.483984	2.143052	2.112947	2.764396	2.921126	2.766879	0.406495	0.000000	20881.000000		1
20207.683594	10131.102539	2.766114	3.503127	3921.938965	99998.000000	597.159851	399.698792	334.227936	123.953964	121.363625	634.445312	875.439514	396.963531	1.349873	0.000000	4.305517	4.005657	0.441870	0.544456	3.593501	4.999991	2.776091	2.601733	2.524043	2.093261	2.084089	2.802394	2.942226	2.598751	0.130293	0.000000	20947.000000		1
5510.249512	2120.409668	2.855542	3.675817	610.056030	26406.800781	91.818321	58.227154	50.379040	57.573402	26.683592	105.278839	139.952393	86.810333	0.350358	99998.000000	3.741171	3.326420	0.455689	0.565354	2.785370	4.421716	1.962929	1.765126	1.702250	1.760222	1.426244	2.022341	2.145980	1.938571	0.000000	4.999991	21000.000000		1
21078.794922	2717.754395	2.328223	2.793867	1889.573242	62699.617188	264.479950	180.922958	146.274063	86.912094	54.933723	276.306061	396.241913	179.004868	1.198450	99998.000000	4.323846	3.434210	0.367025	0.446206	3.276364	4.797265	2.422393	2.257494	2.165167	1.939080	1.739839	2.441391	2.597960	2.252865	0.078620	4.999991	21047.000000		1
12839.633789	2745.292236	1.655968	1.726894	1109.766602	40059.328125	175.720688	124.943840	115.769722	67.755905	43.153839	180.747177	282.029480	159.127090	0.595245	99998.000000	4.108552	3.438589	0.219052	0.237266	3.045232	4.602704	2.244823	2.096715	2.063595	1.830947	1.635019	2.257071	2.450294	2.201744	0.000000	4.999991	21115.000000		1
18273.593750	10786.927734	3.034399	3.447620	5001.642090	99998.000000	746.446716	513.174194	454.015778	213.610580	150.252090	819.700928	1064.469604	555.023621	2.717047	99998.000000	4.261824	4.032898	0.482073	0.537519	3.699113	4.999991	2.872999	2.710265	2.657071	2.329623	2.176821	2.913656	3.027133	2.744312	0.434097	4.999991	21190.000000		1
10977.684570	1491.484131	0.872698	3.540132	975.790527	34302.609375	153.314240	100.579224	90.816109	53.416523	29.887596	126.232849	157.616058	78.360886	0.555751	0.000000	4.040511	3.173619	0.000000	0.549019	2.989357	4.535327	2.185582	2.002508	1.958163	1.727676	1.475491	2.101172	2.197600	1.894099	0.000000	0.000000	21234.000000		1
8333.883789	2201.844971	3.204005	2.670518	1008.456604	40801.320312	146.474503	105.180161	119.775497	60.595467	41.063065	188.111145	276.108704	175.107025	0.092716	0.000000	3.920847	3.342787	0.505693	0.426595	3.003657	4.610674	2.165762	2.021934	2.078368	1.782440	1.613451	2.274415	2.441080	2.243304	0.000000	0.000000	21297.000000		1
11488.172852	2307.129883	2.500912	2.460824	1008.234558	32870.343750	143.211914	102.241356	85.962303	36.677990	20.935503	108.134384	143.492538	94.131126	0.683643	0.000000	4.060251	3.363072	0.398098	0.391080	3.003561	4.516804	2.155979	2.009627	1.934308	1.564406	1.320883	2.033964	2.156829	1.973733	0.000000	0.000000	21317.000000		1
10724.092773	2435.875977	2.926468	3.268763	1519.302612	57968.023438	214.551117	152.534058	158.279053	68.884560	48.883427	267.070282	366.012024	246.165619	0.525633	0.000000	4.030361	3.386655	0.466344	0.514383	3.181644	4.763188	2.331531	2.183367	2.199424	1.838122	1.689162	2.426625	2.563495	2.391227	0.000000	0.000000	21358.000000		1
24392.730469	6034.660645	3.129995	4.082870	2763.091553	91501.054688	426.265198	270.743011	265.472900	135.160263	102.830353	516.646484	709.592957	413.544800	1.327095	0.000000	4.387260	3.780653	0.495544	0.610966	3.441395	4.961426	2.629680	2.432557	2.424020	2.130849	2.012121	2.713193	2.851009	2.616523	0.122902	0.000000	21392.000000		1
25093.716797	8911.011719	2.528666	2.627345	3632.449951	99998.000000	556.078247	374.600250	340.743866	145.672729	131.247009	599.669983	796.705505	434.800995	1.225152	99998.000000	4.399565	3.949927	0.402891	0.419517	3.560200	4.999991	2.745136	2.573568	2.532428	2.163378	2.118089	2.777912	2.901298	2.638291	0.088190	4.999991	21492.000000		1
11889.141602	2192.988525	2.463907	4.126042	1487.250244	47498.246094	236.374741	154.920868	123.602417	76.741920	58.227154	238.841736	317.433899	217.252472	0.507485	750.341431	4.075150	3.341036	0.391624	0.615534	3.172384	4.676678	2.373601	2.190110	2.092027	1.885033	1.765126	2.378110	2.501653	2.336965	0.000000	2.875259	21573.000000		1
16092.598633	6226.376953	3.062153	2.914133	2472.430664	78149.671875	368.833649	257.011108	214.150238	123.007256	81.182503	408.891418	504.286896	260.634521	1.639608	0.000000	4.206626	3.794235	0.486027	0.464509	3.393124	4.892927	2.566831	2.409952	2.330719	2.089931	1.909462	2.611608	2.702678	2.416032	0.214740	0.000000	21617.000000		1
4466.049316	2622.420654	2.167868	2.550252	970.224365	33871.656250	135.971298	98.661140	71.160355	45.096596	22.563717	108.137466	151.547256	111.298302	1.906965	0.000000	3.649924	3.418702	0.336033	0.406583	2.986872	4.529837	2.133447	1.994146	1.852238	1.654144	1.353411	2.033976	2.180548	2.046489	0.280343	0.000000	21664.000000		1
11714.090820	1090.595093	2.556419	3.910181	850.023315	31315.171875	124.980850	88.521805	60.601635	50.770676	27.414438	101.723289	153.502350	96.875656	0.779433	99998.000000	4.068708	3.037663	0.407632	0.592197	2.929431	4.495755	2.096843	1.947050	1.782484	1.705613	1.437979	2.007420	2.186115	1.986215	0.000000	4.999991	21691.000000		1
11241.859375	2675.679932	3.718989	4.085954	1327.851685	37598.449219	185.637985	134.620621	94.103371	60.145241	41.682896	152.089996	212.559021	166.065506	0.089791	99998.000000	4.050838	3.427434	0.570425	0.611293	3.123150	4.575170	2.268667	2.129112	1.973605	1.779201	1.619958	2.182101	2.327480	2.220279	0.000000	4.999991	21745.000000		1
7652.621582	2136.910645	3.117660	3.160832	1152.164917	40165.289062	157.915176	108.606194	85.616920	45.000999	33.964298	175.822449	248.364319	166.993698	0.407085	99998.000000	3.883810	3.329786	0.493829	0.499801	3.061515	4.603851	2.198424	2.035855	1.932560	1.653222	1.531023	2.245074	2.395089	2.222700	0.000000	4.999991	21764.000000		1
4154.061523	892.088623	1.174904	1.881081	292.915100	19621.453125	39.462605	28.536919	53.570709	19.510815	14.749522	50.610321	77.238403	91.957092	0.231044	0.000000	3.618473	2.950408	0.070003	0.274407	2.466742	4.292731	1.596186	1.455407	1.728927	1.290275	1.168778	1.704239	1.887833	1.963585	0.000000	0.000000	21786.000000		1
12914.259766	3239.905518	1.877997	3.225591	1214.425659	41613.671875	180.667007	129.714386	115.134468	59.713516	36.051991	192.585648	290.148987	150.958267	0.230689	0.000000	4.111070	3.510532	0.273695	0.508609	3.084371	4.619236	2.256879	2.112988	2.061205	1.776073	1.556929	2.284624	2.462621	2.178857	0.000000	0.000000	21854.000000		1
26745.382812	10822.165039	3.327354	3.472290	5681.421875	99998.000000	860.597473	579.853882	538.648987	234.246964	195.499786	1136.564331	1431.465332	743.437012	3.621660	99998.000000	4.427249	4.034314	0.522099	0.540616	3.754457	4.999991	2.934800	2.763319	2.731306	2.369674	2.291146	3.055594	3.155781	2.871244	0.558908	4.999991	21970.000000		1
5591.265625	2933.409668	2.066105	4.896977	1230.396362	41745.531250	182.350723	122.862320	99.031189	49.901062	29.631645	172.966904	258.710266	92.851372	0.024886	0.000000	3.747510	3.467373	0.315152	0.689928	3.090045	4.620610	2.260907	2.089419	1.995772	1.698110	1.471756	2.237963	2.412814	1.967788	0.000000	0.000000	22000.000000		1
4544.212891	298.043335	2.796951	3.897846	275.957611	13367.332031	38.222942	23.300730	21.505995	8.865749	13.728805	22.350939	19.769850	10.891766	0.284662	0.000000	3.657459	2.474279	0.446685	0.590825	2.440842	4.126045	1.582324	1.367370	1.332560	0.947715	1.137633	1.349296	1.296003	1.037098	0.000000	0.000000	22025.000000		1
23695.046875	2960.074707	2.519415	2.482410	2743.127441	82668.742188	398.647247	283.571350	233.096725	119.140244	102.657661	468.145477	659.611694	378.245239	1.460361	99998.000000	4.374658	3.471303	0.401300	0.394873	3.438246	4.917341	2.600589	2.452662	2.367536	2.076058	2.011391	2.670381	2.819288	2.577774	0.164460	4.999991	22123.000000		1
13134.078125	2895.300781	3.506211	3.971855	1652.483032	49206.980469	246.532578	174.138733	121.209435	63.910484	42.392155	220.934464	269.962830	168.991974	0.271582	99998.000000	4.118400	3.461694	0.544838	0.598993	3.218137	4.692027	2.391874	2.240895	2.083536	1.805572	1.627285	2.344264	2.431304	2.227866	0.000000	4.999991	22197.000000		1
11560.501953	2950.055664	4.980238	3.009729	1758.637695	50977.582031	242.332520	178.505295	113.937981	49.552597	56.540352	260.834961	330.669312	209.435196	0.921613	0.000000	4.062977	3.469830	0.697250	0.478527	3.245176	4.707379	2.384412	2.251651	2.056669	1.695066	1.752359	2.416366	2.519394	2.321050	0.000000	0.000000	22290.000000		1
6440.684570	2407.524170	1.834825	1.979760	784.635742	27638.761719	101.408752	84.500610	70.833481	38.448055	29.924601	110.197403	181.795654	139.724197	0.032198	0.000000	3.808932	3.381571	0.263595	0.296613	2.894668	4.441519	2.006075	1.926860	1.850239	1.584874	1.476028	2.042171	2.259583	2.145272	0.000000	0.000000	22335.000000		1
8617.699219	3538.004395	1.686805	3.552467	1354.862183	44570.597656	194.294037	136.637375	130.574753	46.243748	51.029709	250.048035	306.761078	252.647629	0.784096	99998.000000	3.935391	3.548758	0.227065	0.550530	3.131895	4.649048	2.288460	2.135570	2.115859	1.665053	1.707823	2.398023	2.486800	2.402515	0.000000	4.999991	22427.000000		1
7383.605469	1709.726562	1.803987	2.793867	837.959778	35139.824219	140.414963	90.421387	103.878822	33.618919	44.615532	179.371826	233.790573	116.414223	1.420845	0.000000	3.868268	3.232927	0.256233	0.446206	2.923223	4.545800	2.147413	1.956271	2.016527	1.526584	1.649486	2.253754	2.368827	2.066006	0.152547	0.000000	22510.000000		1
27198.535156	9676.445312	2.186371	4.557766	4204.313965	99998.000000	589.222290	428.769196	389.556396	170.543091	146.687286	750.504944	1039.645508	523.785339	1.456536	99998.000000	4.434546	3.985716	0.339724	0.658752	3.623695	4.999991	2.770279	2.632224	2.590570	2.231834	2.166393	2.875354	3.016885	2.719153	0.163321	4.999991	22540.000000		1
12598.959961	4298.170410	1.634382	2.408400	2314.231934	83181.890625	314.106537	235.727158	235.659317	140.473557	104.831696	552.846497	749.222107	347.528107	2.549282	99998.000000	4.100335	3.633284	0.213353	0.381729	3.364407	4.920029	2.497077	2.372410	2.372285	2.147595	2.020493	2.742604	2.874611	2.540990	0.406418	4.999991	22569.000000		1
2648.740479	167.231155	1.452441	2.830872	391.523804	18619.894531	50.477718	45.543739	34.738316	35.401321	27.849245	78.505821	111.844124	80.300560	0.004868	0.000000	3.423039	2.223317	0.162098	0.451920	2.592758	4.269977	1.703100	1.658429	1.540809	1.549019	1.444813	1.894902	2.048613	1.904719	0.000000	0.000000	22648.000000		0
22542.205078	7901.550293	2.726025	2.713690	3434.045410	99998.000000	527.766479	349.757660	311.923248	145.725159	133.023239	640.301331	853.187256	463.442749	2.905347	0.000000	4.352996	3.897712	0.435530	0.433560	3.535806	4.999991	2.722442	2.543767	2.494048	2.163535	2.123928	2.806384	2.931044	2.665996	0.463198	0.000000	22683.000000		1
10665.230469	2201.444092	3.490792	4.927814	1462.987305	46038.078125	214.326004	156.212952	112.319016	75.856888	52.448227	251.025589	323.672302	215.457748	1.274592	0.000000	4.027970	3.342708	0.542924	0.692654	3.165241	4.663117	2.331075	2.193717	2.050453	1.879995	1.719731	2.399718	2.510106	2.333362	0.105371	0.000000	22727.000000		1
14372.464844	3045.155029	3.043650	2.266548	1460.455566	45417.718750	242.116669	149.675430	136.362930	80.263550	36.314106	181.385513	232.060593	147.973206	1.145295	99998.000000	4.157531	3.483609	0.483395	0.355365	3.164488	4.657225	2.384025	2.175151	2.134696	1.904518	1.560075	2.258603	2.365601	2.170183	0.058918	4.999991	22794.000000		1
13150.373047	2726.500000	3.074487	2.938803	1695.220581	49187.042969	227.764938	169.139984	112.019897	46.484280	35.947144	203.338654	279.497742	159.262772	0.296345	0.000000	4.118938	3.435606	0.487773	0.468170	3.229226	4.691851	2.357487	2.228246	2.049295	1.667306	1.555664	2.308220	2.446378	2.202114	0.000000	0.000000	22813.000000		1
13487.594727	2550.344482	3.330438	2.744528	1440.676514	44812.511719	210.989410	153.745956	125.286140	62.544388	48.217339	229.590515	288.591705	185.335785	1.320604	0.000000	4.129934	3.406599	0.522501	0.438468	3.158566	4.651399	2.324261	2.186804	2.097903	1.796188	1.683203	2.360954	2.460284	2.267959	0.120773	0.000000	22892.000000		1
18447.763672	5400.530273	1.810155	4.499175	2060.510986	69462.125000	299.181244	211.695587	197.260605	95.854935	70.913658	345.227631	482.225800	195.764984	0.832653	0.000000	4.265944	3.732436	0.257716	0.653133	3.313975	4.841748	2.475934	2.325712	2.295040	1.981614	1.850730	2.538105	2.683250	2.291735	0.000000	0.000000	22939.000000		1
6221.039062	596.805237	2.907966	2.170952	335.054382	15192.417969	46.182072	41.414612	35.413654	43.687328	19.091427	63.225895	77.263077	82.351242	0.853197	99998.000000	3.793863	2.775833	0.463589	0.336650	2.525115	4.181627	1.664473	1.617154	1.549171	1.640355	1.280838	1.800895	1.887972	1.915670	0.000000	4.999991	22993.000000		1
9669.519531	4021.697998	2.451572	2.904882	1705.165649	50296.656250	271.557129	173.432556	124.243835	60.931595	45.090427	270.807770	360.760437	217.563934	1.249656	0.000000	3.985405	3.604409	0.389445	0.463128	3.231766	4.701539	2.433861	2.239131	2.094275	1.784842	1.654084	2.432661	2.557219	2.337587	0.096791	0.000000	23058.000000		1
25781.718750	5478.292969	2.300469	2.460824	2507.307861	78083.796875	344.990204	247.917175	240.926346	77.478935	72.871834	419.712250	525.247070	358.959534	1.527740	0.000000	4.411312	3.738645	0.361816	0.391080	3.399208	4.892561	2.537807	2.394307	2.381884	1.889184	1.862560	2.622952	2.720364	2.555046	0.184049	0.000000	23086.000000		1
17355.402344	6366.270508	2.001346	3.176251	3810.622314	99998.000000	561.638245	384.505219	323.280670	152.614227	126.578224	693.637695	875.821899	513.097107	2.266282	0.000000	4.239435	3.803885	0.301322	0.501915	3.580996	4.999991	2.749457	2.584902	2.509580	2.183595	2.102359	2.841133	2.942416	2.710200	0.355314	0.000000	23128.000000		1
2318.885254	1476.589722	2.306637	1.532618	543.385620	22231.017578	74.916351	61.147457	52.124435	37.526016	14.798862	74.373611	117.132736	66.910965	0.343745	0.000000	3.365279	3.169260	0.362979	0.185434	2.735108	4.346959	1.874577	1.786378	1.717041	1.574332	1.170228	1.871419	2.068678	1.825497	0.000000	0.000000	23169.000000		1
9725.263672	2235.559570	1.822490	4.175382	1083.024414	34590.234375	152.774582	115.316414	94.821884	74.284180	45.713345	220.703186	277.958954	169.910919	2.450403	0.000000	3.987901	3.349386	0.260665	0.620696	3.034638	4.538953	2.184051	2.061891	1.976909	1.870896	1.660043	2.343809	2.443981	2.230221	0.389238	0.000000	23246.000000		1
9497.227539	2665.636230	1.847160	3.342773	847.173950	33278.410156	119.655228	88.990532	84.149063	49.382992	35.771370	119.528801	158.038528	119.729240	0.262075	99998.000000	3.977597	3.425801	0.266504	0.524107	2.927973	4.522162	2.077932	1.949344	1.925049	1.693577	1.553536	2.077472	2.198763	2.078200	0.000000	4.999991	23342.000000		1
7127.796875	706.339600	2.627345	2.932636	517.506897	21808.826172	83.970207	56.916565	49.284313	26.291956	12.723506	32.049297	63.651451	42.345901	0.830367	9963.250000	3.852955	2.849014	0.419517	0.467258	2.713916	4.338632	1.924125	1.755239	1.692709	1.419823	1.104607	1.505818	1.803808	1.626811	0.000000	3.998401	23412.000000		1
31275.179688	7943.994629	2.648932	2.642764	2584.250244	99998.000000	369.179047	265.306366	343.281799	157.060989	104.267372	537.779358	728.369812	416.865967	1.504288	99998.000000	4.495200	3.900039	0.423071	0.422058	3.412335	4.999991	2.567237	2.423748	2.535651	2.196068	2.018148	2.730604	2.862352	2.619997	0.177331	4.999991	23449.000000		1
9322.215820	5227.035645	1.992095	2.991227	2260.969482	74354.531250	329.784271	234.351807	191.802383	77.460434	68.199966	359.545441	478.818298	299.051727	1.698047	99998.000000	3.969519	3.718256	0.299310	0.475849	3.354295	4.871307	2.518230	2.369868	2.282854	1.889080	1.833784	2.555754	2.680171	2.475746	0.229950	4.999991	23495.000000		1
7520.406250	1257.915649	1.316756	2.226459	519.036377	23270.847656	86.640724	54.868965	47.625259	21.308636	14.746439	64.604324	71.400887	32.385426	0.940306	0.000000	3.876241	3.099652	0.119505	0.347615	2.715198	4.366812	1.937722	1.739327	1.677837	1.328556	1.168687	1.810262	1.853704	1.510350	0.000000	0.000000	23532.000000		1
6258.777832	844.259827	1.507948	2.707523	768.375183	31761.568359	118.387817	76.664825	81.688240	21.475157	26.196362	112.796997	165.023193	131.253174	0.808439	0.000000	3.796489	2.926476	0.178386	0.432572	2.885573	4.501902	2.073307	1.884596	1.912160	1.331936	1.418241	2.052298	2.217545	2.118110	0.000000	0.000000	23552.000000		1
4327.601562	854.608826	1.921169	2.312804	355.709259	20903.142578	55.646065	40.276711	58.039047	48.877258	14.663177	63.432507	75.739708	56.669868	0.404400	99998.000000	3.636247	2.931767	0.283566	0.364139	2.551095	4.320211	1.745434	1.605054	1.763720	1.689107	1.166228	1.802312	1.879324	1.753352	0.000000	4.999991	23647.000000		1
15160.523438	5051.071777	1.295170	3.521630	2197.099121	77339.562500	323.058624	226.380341	241.703445	144.861710	108.310158	524.056702	682.005859	433.067932	1.234514	99998.000000	4.180714	3.703383	0.112327	0.546744	3.341850	4.888402	2.509281	2.354839	2.383283	2.160954	2.034669	2.719378	2.833788	2.636556	0.091496	4.999991	23695.000000		1
14853.185547	3575.061523	0.780186	3.259512	1619.943481	58743.496094	221.582047	166.558899	154.766678	106.950226	55.797169	319.715881	397.308899	224.308075	1.463750	99998.000000	4.171820	3.553283	0.000000	0.513153	3.209500	4.768960	2.345535	2.221568	2.189677	2.029182	1.746612	2.504764	2.599128	2.350845	0.165467	4.999991	23737.000000		1
14208.344727	3935.229980	1.847160	2.750695	1463.523926	51543.695312	190.898849	144.778458	103.336082	64.989792	41.183331	182.662186	277.777008	182.100937	0.757373	0.000000	4.152544	3.594970	0.266504	0.439442	3.165400	4.712175	2.280803	2.160704	2.014252	1.812845	1.614721	2.261649	2.443696	2.260312	0.000000	0.000000	23772.000000		1
9204.460938	1478.991943	3.250261	2.818537	639.382385	28927.160156	90.973373	68.452835	65.563370	38.892113	18.169388	77.198318	111.945885	104.369141	0.293896	0.000000	3.963998	3.169966	0.511918	0.450024	2.805761	4.461306	1.958914	1.835391	1.816661	1.589862	1.259340	1.887608	2.049008	2.018572	0.000000	0.000000	23823.000000		1
5026.407715	1199.555908	2.747611	4.129126	286.491669	19874.777344	43.915524	29.209173	30.686285	6.290827	2.544085	9.263551	17.827093	8.381602	0.056994	99998.000000	3.701258	3.079021	0.438955	0.615858	2.457112	4.298302	1.642618	1.465519	1.486944	0.798708	0.405532	0.966778	1.251081	0.923327	0.000000	4.999991	23845.000000		1
5577.746582	971.760071	2.846291	1.566539	471.901459	22408.697266	73.815453	55.794086	46.570621	29.243095	6.993919	49.315151	64.983627	33.307461	0.172202	99998.000000	3.746459	2.987559	0.454279	0.194941	2.673851	4.350417	1.868147	1.746588	1.668112	1.466023	0.844721	1.692980	1.812804	1.522542	0.000000	4.999991	23882.000000		1
6930.187988	2129.944580	2.137031	3.644979	995.215027	38234.500000	168.779190	105.439194	114.443710	53.031055	40.526493	166.805603	243.781876	134.975250	0.145006	99998.000000	3.840745	3.328368	0.329811	0.561695	2.997917	4.582456	2.227319	2.023002	2.058592	1.724530	1.607739	2.222211	2.387002	2.130254	0.000000	4.999991	23913.000000		1
7143.428223	1917.209717	1.107062	1.930420	1008.428833	35455.839844	129.350510	103.373093	83.735840	51.526192	28.879213	141.713211	167.564194	88.049995	1.821651	99998.000000	3.853907	3.282670	0.044172	0.285652	3.003645	4.549688	2.111768	2.014407	1.922911	1.712028	1.460585	2.151410	2.224181	1.944729	0.260465	4.999991	23937.000000		1
5919.427734	1073.976807	2.556419	2.676685	446.321838	19356.548828	54.674686	43.545475	30.316236	18.055290	4.659529	33.902622	49.608105	15.097985	0.986119	99998.000000	3.772280	3.030995	0.407632	0.427597	2.649648	4.286828	1.737786	1.638943	1.481675	1.256604	0.668342	1.530233	1.695553	1.178919	0.000000	4.999991	23954.000000		1
7212.837402	2720.921387	2.137031	2.485493	587.516968	28731.341797	79.255173	64.302124	37.923820	24.312197	21.974722	100.298599	122.794479	50.280361	0.679480	99998.000000	3.858106	3.434716	0.329811	0.395413	2.769020	4.458356	1.899028	1.808225	1.578912	1.385824	1.341923	2.001295	2.089179	1.701398	0.000000	4.999991	23985.000000		1
5099.486328	1232.820190	2.161701	2.220292	513.146484	22820.332031	68.125954	54.070274	27.568624	27.765984	12.843772	72.390770	113.475418	55.066322	1.321436	99998.000000	3.707526	3.090900	0.334796	0.346410	2.710241	4.358322	1.833313	1.732959	1.440415	1.443513	1.108693	1.859683	2.054902	1.740886	0.121046	4.999991	24000.000000		1
13923.873047	3712.488525	1.902667	2.744528	1326.575073	51239.734375	202.404282	137.244873	130.608673	66.115356	48.596638	238.160233	301.438538	140.707916	0.991393	99998.000000	4.143760	3.569665	0.279363	0.438468	3.122732	4.709607	2.306220	2.137496	2.115972	1.820302	1.686606	2.376869	2.479199	2.148319	0.000000	4.999991	24024.000000		1
24158.195312	5664.532227	2.695188	3.478457	3593.820068	99998.000000	532.203979	371.550446	308.598999	163.055771	141.151978	711.733093	907.020081	568.188110	1.848678	0.000000	4.383064	3.753164	0.430589	0.541387	3.555556	4.999991	2.726078	2.570018	2.489394	2.212336	2.149687	2.852317	2.957617	2.754492	0.266861	0.000000	24087.000000		1
23892.462891	4961.605957	1.594293	2.389898	2950.629150	88748.804688	413.714386	303.769867	245.225067	135.419296	80.232712	404.540283	551.906006	253.825623	1.682651	0.000000	4.378261	3.695622	0.202568	0.378379	3.469915	4.948163	2.616701	2.482545	2.389565	2.131680	1.904351	2.606962	2.741865	2.404536	0.225994	0.000000	24131.000000		1
14792.133789	1891.482056	3.888595	4.274062	1486.984985	48241.171875	203.505173	152.139328	102.855019	62.325443	45.836693	209.907013	299.168915	174.949753	1.411111	99998.000000	4.170031	3.276802	0.589793	0.630841	3.172307	4.683418	2.308575	2.182241	2.012225	1.794665	1.661213	2.322027	2.475916	2.242913	0.149561	4.999991	24173.000000		1
8065.981445	4267.098633	1.985928	2.778449	758.322205	29904.449219	105.716728	76.445885	70.901321	35.191628	25.178726	101.529015	157.825745	91.146065	0.206026	0.000000	3.906657	3.630133	0.297963	0.443802	2.879854	4.475736	2.024144	1.883354	1.850654	1.546439	1.401034	2.006590	2.198178	1.959738	0.000000	0.000000	24198.000000		1
5158.077148	542.799683	3.941018	6.531359	339.026245	20893.613281	52.923126	38.374046	32.286743	4.465254	23.979153	52.078178	63.013119	98.608711	0.308316	0.000000	3.712488	2.734640	0.595608	0.815004	2.530233	4.320014	1.723645	1.584038	1.509024	0.649846	1.379834	1.716656	1.799431	1.993915	0.000000	0.000000	24228.000000		1
15562.685547	3920.181396	2.624262	2.867877	1171.290283	40971.796875	183.454697	118.548172	103.058548	69.686325	30.720205	140.806595	197.541214	134.660706	0.272326	0.000000	4.192084	3.593306	0.419007	0.457561	3.068665	4.612485	2.263529	2.073895	2.013084	1.843148	1.487424	2.148623	2.295658	2.129241	0.000000	0.000000	24267.000000		1
21374.398438	6116.306152	2.063021	3.321187	2211.194824	71983.312500	317.711426	228.884338	222.109360	80.763115	80.500999	407.327972	562.646667	343.950958	0.496981	99998.000000	4.329894	3.786489	0.314504	0.521293	3.344627	4.857232	2.502033	2.359616	2.346567	1.907213	1.905801	2.609944	2.750236	2.536497	0.000000	4.999991	24337.000000		1
16454.974609	3524.660889	1.825573	3.096074	1936.954956	67441.429688	289.186859	195.644714	157.060989	67.367355	61.902973	306.394104	381.369049	226.969345	1.305437	0.000000	4.216297	3.547117	0.261399	0.490811	3.287120	4.828927	2.461179	2.291468	2.196068	1.828449	1.791711	2.486280	2.581346	2.355967	0.115756	0.000000	24370.000000		1
6328.331543	1142.589966	2.115445	4.200052	500.860840	24645.214844	78.299210	46.508949	37.134380	15.394024	15.939846	84.728806	86.588303	59.365055	0.833424	99998.000000	3.801289	3.057890	0.325402	0.623255	2.699717	4.391733	1.893757	1.667536	1.569776	1.187352	1.202484	1.928031	1.937459	1.773531	0.000000	4.999991	24389.000000		1
8951.489258	2909.125244	1.945839	3.385945	922.851990	32843.996094	133.220596	101.609192	82.058289	69.902191	39.589039	143.356842	208.066025	148.747223	0.709181	99998.000000	3.951895	3.463763	0.289107	0.529680	2.965132	4.516456	2.124571	2.006933	1.914122	1.844491	1.597575	2.156418	2.318201	2.172449	0.000000	4.999991	24457.000000		1
3529.931152	1013.156189	2.667434	2.485493	92.567673	13876.278320	18.123133	9.479413	24.071665	22.344770	7.891287	32.962082	31.022411	62.889767	0.212396	0.000000	3.547766	3.005677	0.426094	0.395413	1.966459	4.142273	1.258233	0.976781	1.381506	1.349176	0.897148	1.518015	1.491675	1.798580	0.000000	0.000000	24472.000000		1
11836.292969	2721.035645	2.698272	3.034399	1512.697266	54679.851562	234.394989	156.891373	146.970993	61.526756	52.648670	244.148849	310.557159	147.186844	0.879709	99998.000000	4.073215	3.434734	0.431086	0.482073	3.179752	4.737827	2.369948	2.195599	2.167232	1.789064	1.721387	2.387655	2.492141	2.167869	0.000000	4.999991	24505.000000		1
9285.013672	527.473511	2.340558	3.885511	792.234070	32365.429688	122.689629	79.912003	61.323227	20.253996	15.893590	124.832825	153.240234	109.935287	0.140297	99998.000000	3.967782	2.722201	0.369319	0.589448	2.898854	4.510081	2.088808	1.902612	1.787625	1.306511	1.201222	2.096329	2.185373	2.041137	0.000000	4.999991	24519.000000		1
14633.620117	8128.611816	2.211041	2.257297	4087.625244	99998.000000	612.917725	418.361572	358.315033	149.804947	128.456223	688.759216	828.637634	465.724731	2.465517	0.000000	4.165352	3.910016	0.344597	0.353589	3.611471	4.999991	2.787402	2.621552	2.554265	2.175526	2.108755	2.838068	2.918365	2.668129	0.391908	0.000000	24560.000000		1
9269.083008	4687.773438	3.586388	2.528666	2486.776367	84393.062500	364.938904	250.920746	210.850632	112.050728	84.346420	439.873749	571.953369	339.991455	0.997784	0.000000	3.967037	3.670967	0.554657	0.402891	3.395637	4.926307	2.562220	2.399537	2.323975	2.049415	1.926067	2.643328	2.757361	2.531468	0.000000	0.000000	24581.000000		1
4587.807617	1273.895508	1.828657	1.939672	718.174988	34475.058594	89.314323	64.906532	70.583694	37.899151	11.804552	103.474854	152.700577	50.326618	1.881454	99998.000000	3.661605	3.105134	0.262132	0.287728	2.856230	4.537505	1.950921	1.812288	1.848704	1.578629	1.072049	2.014835	2.183841	1.701798	0.274494	4.999991	24625.000000		1
8375.520508	1196.950073	2.954222	3.503127	622.551331	26762.232422	107.344948	74.213257	57.462387	30.603024	26.967295	82.536270	104.119354	53.231499	0.650660	99998.000000	3.923012	3.078076	0.470443	0.544456	2.794175	4.427522	2.030782	1.870481	1.759384	1.485764	1.430837	1.916645	2.017531	1.726169	0.000000	4.999991	24667.000000		1
8433.566406	3066.232422	1.526451	4.036614	1097.268311	38962.300781	170.968643	118.101028	87.957481	65.683632	35.900887	182.834869	216.860840	116.241531	1.258569	0.000000	3.926011	3.486605	0.183683	0.606017	3.040313	4.590644	2.232916	2.072254	1.944273	1.817457	1.555105	2.262059	2.336181	2.065361	0.099877	0.000000	24692.000000		1
24934.757812	7180.479492	2.059937	3.250261	3225.587646	99998.000000	489.330750	330.811157	289.378052	109.737930	104.470901	534.399597	688.080811	340.580444	0.217883	0.000000	4.396805	3.856153	0.313854	0.511918	3.508609	4.999991	2.689603	2.519580	2.461466	2.040357	2.018995	2.727866	2.837639	2.532220	0.000000	0.000000	24709.000000		1
13833.322266	4663.414551	1.418520	3.096074	2834.541748	82835.578125	426.780182	286.963470	202.607803	90.880867	81.876350	431.686432	548.165405	247.318924	2.378995	0.000000	4.140926	3.668704	0.151835	0.490811	3.452483	4.918217	2.630204	2.457827	2.306656	1.958472	1.913158	2.635168	2.738912	2.393257	0.376394	0.000000	24725.000000		1
9354.617188	1613.526245	0.709260	0.632166	501.915497	26400.941406	68.098206	46.410267	49.657444	17.318277	6.916826	62.908272	127.663704	73.343643	1.078160	0.000000	3.971026	3.207776	0.000000	0.000000	2.700631	4.421619	1.833136	1.666614	1.695984	1.238505	0.839907	1.798708	2.106067	1.865363	0.032683	0.000000	24740.000000		1
5989.033691	2036.217407	2.278883	1.011466	815.796936	35562.089844	117.983841	88.598900	74.558632	60.046562	33.933460	142.613663	151.698364	74.453789	1.390276	99998.000000	3.777357	3.308824	0.357722	0.004951	2.911582	4.550987	2.071823	1.947428	1.872498	1.778488	1.530628	2.154161	2.180981	1.871887	0.143101	4.999991	24773.000000		1
9552.506836	1970.641602	3.068320	4.153796	989.812317	35548.894531	150.665314	104.396889	84.004128	33.982800	29.458956	181.496521	302.545624	145.907104	0.790168	0.000000	3.980117	3.294608	0.486901	0.618445	2.995553	4.550826	2.178013	2.018687	1.924301	1.531259	1.469217	2.258868	2.480791	2.164076	0.000000	0.000000	24859.000000		1
36348.312500	8296.302734	1.955090	2.596508	2936.447021	96667.171875	419.983643	298.425720	293.177216	166.642151	105.858582	529.770874	704.594238	391.761261	1.309206	0.000000	4.560484	3.918885	0.291167	0.414390	3.467822	4.985279	2.623232	2.474836	2.467130	2.221785	2.024726	2.724088	2.847939	2.593021	0.117008	0.000000	24888.000000		1
16922.984375	3847.164551	0.977545	1.585042	1675.864014	57723.593750	258.775024	164.628479	161.116104	67.956352	43.119919	283.472687	419.514893	219.636215	1.659772	99998.000000	4.228477	3.585141	0.000000	0.200041	3.224239	4.761353	2.412922	2.216505	2.207139	1.832230	1.634678	2.452511	2.622747	2.341704	0.220048	4.999991	24910.000000		1
3926.364258	1172.366577	2.408400	3.324270	601.063843	25545.318359	95.389290	67.006561	52.565411	38.244530	29.622395	100.502129	147.248520	74.262596	0.427158	0.000000	3.593991	3.069063	0.381729	0.521696	2.778921	4.407311	1.979500	1.826117	1.720700	1.582569	1.471620	2.002175	2.168051	1.870770	0.000000	0.000000	24972.000000		1
12088.151367	4547.404297	2.322055	1.985928	1313.694336	49748.675781	192.709000	137.627258	110.718559	34.806160	50.918694	220.308456	258.414215	166.768585	0.072304	99998.000000	4.082360	3.657763	0.365873	0.297963	3.118494	4.696782	2.284902	2.138705	2.044220	1.541656	1.706877	2.343031	2.412316	2.222114	0.000000	4.999991	25020.000000		1
6534.500977	2736.812012	2.229543	2.300469	575.848145	24777.968750	95.284447	62.812675	45.515984	30.559851	27.056725	60.438194	96.249657	91.377350	0.636081	0.000000	3.815212	3.437245	0.348216	0.361816	2.760308	4.394066	1.979022	1.798047	1.658164	1.485151	1.432275	1.781312	1.983399	1.960839	0.000000	0.000000	25111.000000		1
11687.751953	3679.298096	2.507080	4.243225	1546.124878	50231.101562	240.781403	158.602844	130.041260	77.108887	52.870701	286.405334	382.960266	196.958389	0.673456	0.000000	4.067731	3.565765	0.399168	0.627696	3.189245	4.700973	2.381623	2.200311	2.114081	1.887104	1.723215	2.456981	2.583154	2.294374	0.000000	0.000000	25219.000000		1
17308.519531	2515.720215	2.667434	3.213256	1356.632324	49425.890625	196.125778	134.124130	105.346680	42.996571	45.466644	177.413651	235.782669	162.155319	0.952568	99998.000000	4.238260	3.400662	0.426094	0.506945	3.132462	4.693954	2.292535	2.127507	2.022621	1.633434	1.657693	2.248987	2.372512	2.209931	0.000000	4.999991	25241.000000		1
13442.686523	6867.221191	3.176251	3.453787	2691.857178	90788.710938	402.727020	276.605194	256.943268	129.772980	111.082436	533.122925	613.845947	395.878052	0.990384	0.000000	4.128486	3.836781	0.501915	0.538296	3.430052	4.958032	2.605011	2.441860	2.409837	2.113184	2.045645	2.726827	2.788059	2.597561	0.000000	0.000000	25302.000000		1
11958.007812	2895.155762	2.016765	2.756862	1247.100952	44443.812500	190.248184	126.501129	112.759995	51.396675	42.583347	220.209778	296.279449	170.265549	0.050759	99998.000000	4.077659	3.461672	0.304655	0.440415	3.095902	4.647811	2.279320	2.102094	2.052155	1.710935	1.629240	2.342837	2.471702	2.231127	0.000000	4.999991	25329.000000		1
3751.328125	9.861796	2.439237	2.578006	263.076843	23756.271484	47.347725	30.165133	59.028927	15.474201	21.586172	54.341644	81.469292	34.463863	0.968388	0.000000	3.574185	0.993956	0.387254	0.411284	2.420083	4.375778	1.675299	1.479505	1.771065	1.189608	1.334176	1.735133	1.910994	1.537364	0.000000	0.000000	25359.000000		0
28945.406250	8697.845703	1.643633	2.288134	3627.990967	99998.000000	556.207764	369.404144	348.780090	173.848862	136.794647	650.816895	891.811096	488.115753	1.803246	99998.000000	4.461580	3.939412	0.215805	0.359481	3.559666	4.999991	2.745237	2.567502	2.542552	2.240172	2.136069	2.813459	2.950273	2.688523	0.256055	4.999991	25381.000000		1
5502.512207	714.067444	3.099157	3.293433	390.416748	21466.726562	67.857674	44.874565	51.708130	26.927206	11.992660	39.067886	48.729240	15.446447	1.462300	0.000000	3.740561	2.853739	0.491244	0.517649	2.591528	4.331766	1.831599	1.652000	1.713559	1.430191	1.078915	1.591820	1.687790	1.188829	0.165036	0.000000	25464.000000		1
22182.943359	6873.668945	3.025148	4.576268	2540.843506	91324.007812	369.980804	260.498840	242.539139	104.680595	88.524887	487.270813	705.907898	345.428070	1.756681	0.000000	4.346019	3.837189	0.480747	0.660511	3.404978	4.960585	2.568179	2.415806	2.384782	2.019866	1.947065	2.687770	2.848748	2.538358	0.244693	0.000000	25482.000000		1
7634.350586	1905.750488	2.599592	4.045865	888.912354	33543.140625	134.592865	91.920082	73.994308	64.962044	27.654968	147.501389	164.566803	98.065979	0.126873	0.000000	3.882772	3.280066	0.414905	0.607011	2.948859	4.525604	2.129022	1.963410	1.869198	1.812660	1.441773	2.168796	2.216342	1.991518	0.000000	0.000000	25774.000000		1
5496.388184	328.553864	2.100026	2.232627	389.460785	20561.951172	55.491879	40.378475	41.374523	25.150972	9.460911	38.537483	79.412437	30.630777	0.666815	99998.000000	3.740077	2.516607	0.322225	0.348816	2.590464	4.313064	1.744229	1.606150	1.616733	1.400555	0.975933	1.585883	1.899889	1.486158	0.000000	4.999991	25814.000000		1
6782.304199	144.500916	3.247177	4.687283	396.266602	22702.935547	48.451702	41.722984	36.499130	30.862057	13.312500	56.629780	86.415611	78.434898	0.934686	0.000000	3.831377	2.159871	0.511506	0.670921	2.597987	4.356082	1.685309	1.620375	1.562283	1.489425	1.124260	1.753045	1.936592	1.894509	0.000000	0.000000	25837.000000		0
18278.738281	6214.803711	2.112361	3.145414	3753.776611	99998.000000	553.568115	381.014435	319.179291	143.359924	158.864975	845.064697	1121.040771	724.727966	1.799934	0.000000	4.261946	3.793427	0.324768	0.497678	3.574468	4.999991	2.743171	2.580941	2.504035	2.156428	2.201028	2.926890	3.049621	2.860175	0.255257	0.000000	25868.000000		1
7413.295410	2033.195312	3.015897	3.626477	835.471191	35246.867188	143.335266	91.796738	87.386986	38.333958	34.343597	128.974289	173.225937	104.128609	2.331568	38629.847656	3.870011	3.308179	0.479416	0.559485	2.921932	4.547121	2.156353	1.962827	1.941447	1.583584	1.535846	2.110503	2.238613	2.017570	0.367648	4.586923	25922.000000		1
6551.902344	2134.113770	2.587257	3.228674	435.578094	22535.871094	51.763638	47.662266	47.233627	29.696404	15.097985	33.973549	63.367748	23.467253	0.579056	0.000000	3.816367	3.329218	0.412840	0.509024	2.639066	4.352874	1.714025	1.678175	1.674251	1.472704	1.178919	1.531141	1.801868	1.370462	0.000000	0.000000	25964.000000		1
10065.187500	2954.736816	2.359060	2.645848	2135.004883	75503.234375	320.992523	221.393936	197.439453	90.427559	80.707611	357.072266	478.553070	325.075409	0.360682	0.000000	4.002822	3.470519	0.372739	0.422565	3.329399	4.877965	2.506495	2.345166	2.295434	1.956301	1.906914	2.552756	2.679930	2.511984	0.000000	0.000000	26038.000000		1
8260.991211	1888.611084	2.124696	2.627345	858.636230	27574.501953	121.320450	91.587044	71.104851	36.033485	15.902841	84.642464	102.466469	101.442673	0.237690	99998.000000	3.917032	3.276143	0.327297	0.419517	2.933809	4.440508	2.083934	1.961834	1.851899	1.556706	1.201475	1.927588	2.010582	2.006221	0.000000	4.999991	26071.000000		1
6903.849609	2095.893799	1.387682	2.806202	724.394897	28946.316406	102.710083	74.416786	66.127693	40.415482	18.496265	81.228760	122.843819	51.973331	0.433550	0.000000	3.839091	3.321369	0.142290	0.448119	2.859975	4.461593	2.011613	1.871671	1.820383	1.606548	1.267084	1.909710	2.089353	1.715780	0.000000	0.000000	26094.000000		1
13942.243164	1903.317505	1.449357	2.883296	1132.157715	40576.210938	164.344772	117.434937	93.548302	65.782318	39.918999	168.785355	234.974731	145.376694	0.760254	99998.000000	4.144333	3.279511	0.161175	0.459889	3.053907	4.608272	2.215756	2.069797	1.971036	1.818109	1.601180	2.227335	2.371021	2.162495	0.000000	4.999991	26130.000000		1
10029.058594	2131.116455	2.500912	2.149366	1190.039429	40880.957031	166.380035	123.605499	92.546082	97.868614	41.112404	199.968124	299.076416	125.452660	0.143955	0.000000	4.001260	3.328607	0.398098	0.332310	3.075561	4.611521	2.221101	2.092038	1.966358	1.990643	1.613973	2.300961	2.475782	2.098480	0.000000	0.000000	26157.000000		1
25501.476562	8137.193848	2.041435	2.707523	3213.114014	99998.000000	487.563751	330.348602	343.161530	137.019760	103.200401	542.611572	753.631836	411.346069	2.596790	99998.000000	4.406565	3.910475	0.309936	0.432572	3.506926	4.999991	2.688031	2.518972	2.535499	2.136783	2.013681	2.734489	2.877159	2.614207	0.414437	4.999991	26224.000000		1
13972.541016	2347.474609	2.621178	4.181550	1540.601929	52542.042969	223.848602	151.846375	135.746185	58.976505	42.641941	217.844559	352.782806	182.011505	0.094482	0.000000	4.145276	3.370601	0.418496	0.621337	3.187690	4.720507	2.349954	2.181404	2.132728	1.770679	1.629837	2.338147	2.547508	2.260099	0.000000	0.000000	26286.000000		1
6063.975098	1445.249634	2.174036	3.626477	429.916351	20728.830078	67.253258	49.836304	51.171562	33.156361	15.696230	41.661312	72.899582	58.634209	0.298609	0.000000	3.782758	3.159943	0.337267	0.559485	2.633384	4.316575	1.827713	1.697546	1.709029	1.520567	1.195795	1.619733	1.862725	1.768151	0.000000	0.000000	26405.000000		1
8038.443359	1567.646362	1.816322	5.023410	905.052673	37649.027344	148.247650	94.624527	90.230194	59.781361	39.363926	175.224197	221.748566	140.846680	0.738703	0.000000	3.905172	3.195248	0.259193	0.700999	2.956674	4.575754	2.170988	1.976004	1.955352	1.776566	1.595098	2.243594	2.345861	2.148747	0.000000	0.000000	26426.000000		1
13294.272461	4887.503906	2.328223	3.891678	2174.492188	75115.351562	296.735840	217.456009	192.110764	92.135948	66.787613	333.953491	480.687042	286.386810	0.904713	0.000000	4.123664	3.689087	0.367025	0.590137	3.337358	4.875729	2.472370	2.337371	2.283552	1.964429	1.824696	2.523686	2.681862	2.456953	0.000000	0.000000	26459.000000		1
7272.748047	971.371521	1.483278	2.460824	346.646149	23275.279297	51.523106	32.959000	18.144718	16.763205	2.368311	40.433983	48.806332	52.873783	0.036395	0.000000	3.861699	2.987385	0.171223	0.391080	2.539886	4.366895	1.712002	1.517974	1.258750	1.224357	0.374439	1.606747	1.688476	1.723240	0.000000	0.000000	26500.000000		1
8049.467773	809.339600	2.334390	3.059069	554.092346	22981.226562	68.554596	55.834175	28.956306	30.017113	9.396152	32.086300	48.316017	46.592209	0.408284	99998.000000	3.905767	2.908131	0.368173	0.485589	2.743582	4.361373	1.836037	1.746900	1.461743	1.477369	0.972950	1.506320	1.684091	1.668313	0.000000	4.999991	26518.000000		1
3216.296387	66.081436	2.803118	3.305768	208.812286	19602.029297	23.547430	28.333391	31.262943	3.944102	15.859669	56.802467	76.396545	48.164917	0.197543	0.000000	3.507356	1.820079	0.447641	0.519272	2.319756	4.292301	1.371943	1.452299	1.495030	0.595948	1.200294	1.754367	1.883074	1.682731	0.000000	0.000000	26570.000000		0
11718.009766	5622.889160	2.648932	5.587735	3357.482178	99998.000000	482.851807	342.603363	310.211792	129.689713	100.190674	529.243591	718.893494	473.942902	2.695906	0.000000	4.068854	3.749959	0.423071	0.747236	3.526014	4.999991	2.683814	2.534792	2.491658	2.112906	2.000827	2.723656	2.856665	2.675726	0.430705	0.000000	26591.000000		1
6770.450195	1206.777954	2.155533	2.719858	581.075073	24366.039062	100.314018	63.780968	53.283920	24.787092	20.300253	65.899498	102.781013	34.485451	1.505218	99998.000000	3.830618	3.081627	0.333555	0.434546	2.764232	4.386785	2.001362	1.804691	1.726596	1.394226	1.307501	1.818882	2.011913	1.537636	0.177599	4.999991	26652.000000		1
18857.259766	2872.909668	2.389898	3.120744	2264.703857	71108.375000	316.191162	229.442505	179.859070	69.751083	61.347900	310.023682	364.269714	220.252960	1.421517	99998.000000	4.275478	3.458322	0.378379	0.494258	3.355011	4.851921	2.499950	2.360674	2.254932	1.843551	1.787800	2.491395	2.561423	2.342922	0.152752	4.999991	26683.000000		1
7585.173828	828.230530	3.022064	4.107540	633.828552	26373.818359	97.332047	62.948360	62.667740	45.454308	12.902363	83.630997	99.558502	88.034576	0.779669	99998.000000	3.879966	2.918151	0.480304	0.613582	2.801972	4.421173	1.988256	1.798984	1.797044	1.657575	1.110669	1.922367	1.998078	1.944653	0.000000	4.999991	26705.000000		1
22384.837891	8155.135254	2.815454	2.787700	3891.678223	99998.000000	601.304382	399.415100	311.025879	159.691406	111.859543	533.437439	726.871155	395.686859	1.308679	0.000000	4.349954	3.911431	0.449548	0.445246	3.590137	4.999991	2.779094	2.601424	2.492796	2.203282	2.048673	2.727083	2.861457	2.597352	0.116833	0.000000	26741.000000		1
7854.356445	1124.707397	2.149366	3.126911	694.368530	26328.277344	111.742355	74.422951	60.780491	49.901062	25.129387	93.733322	144.969635	75.637947	0.248901	0.000000	3.895111	3.051039	0.332310	0.495116	2.841590	4.420423	2.048218	1.871707	1.783764	1.698110	1.400182	1.971894	2.161277	1.878740	0.000000	0.000000	26779.000000		1
6892.433594	1229.665527	2.143198	3.632644	605.714111	25265.474609	94.124954	62.834259	50.517807	18.650452	16.439411	62.528969	112.359108	88.509468	0.378795	0.000000	3.838373	3.089787	0.331062	0.560223	2.782268	4.402527	1.973705	1.798197	1.703444	1.270689	1.215886	1.796081	2.050608	1.946990	0.000000	0.000000	26805.000000		1
14663.122070	3997.706543	5.729587	5.994788	1900.119629	60670.074219	279.309631	191.827057	176.183243	88.194931	76.186852	340.179565	445.797607	292.649902	0.992888	0.000000	4.166226	3.601811	0.758123	0.777774	3.278781	4.782975	2.446086	2.282910	2.245965	1.945444	1.881880	2.531708	2.649138	2.466348	0.000000	0.000000	26831.000000		1
25978.066406	7668.693848	1.165653	1.979760	2846.605469	96475.031250	425.225983	283.990753	260.400146	89.850899	75.486839	431.088165	602.029053	287.623383	1.954945	0.000000	4.414607	3.884722	0.066569	0.296613	3.454327	4.984415	2.628620	2.453304	2.415641	1.953522	1.877871	2.634566	2.779618	2.458824	0.291135	0.000000	26863.000000		1
20078.515625	2660.588135	2.500912	3.046734	2272.317627	78282.476562	342.967255	225.199280	200.227158	99.953224	67.564713	342.486206	442.732361	243.155884	0.228798	0.000000	4.302732	3.424978	0.398098	0.483835	3.356469	4.893664	2.535253	2.352567	2.301523	1.999797	1.829720	2.534643	2.646141	2.385885	0.000000	0.000000	26908.000000		1
6599.429199	720.904114	3.080655	3.342773	938.471130	34349.750000	152.663574	101.729454	71.733932	49.006775	33.665176	128.280441	200.689713	120.672867	0.690368	99998.000000	3.819506	2.857877	0.488643	0.524107	2.972421	4.535923	2.183735	2.007447	1.855725	1.690256	1.527181	2.108160	2.302525	2.081610	0.000000	4.999991	26948.000000		1
16232.424805	7231.521484	1.803987	3.336605	3669.556641	99998.000000	517.648743	374.717438	332.979034	157.671570	142.675339	675.354187	866.768066	434.554291	2.051883	0.000000	4.210383	3.859230	0.256233	0.523305	3.564614	4.999991	2.714035	2.573704	2.522417	2.197753	2.154349	2.829532	2.937903	2.638044	0.312153	0.000000	26985.000000		1
16048.843750	2903.306152	2.069189	4.440584	1303.798584	54069.363281	210.070450	139.298645	133.041748	83.748177	54.952225	268.969849	379.349213	171.249268	0.400312	0.000000	4.205444	3.462893	0.315800	0.647440	3.115211	4.732951	2.322365	2.143947	2.123988	1.922975	1.739985	2.429704	2.579039	2.233629	0.000000	0.000000	27033.000000		1
31588.746094	11220.294922	1.372264	1.227328	4978.415527	99998.000000	764.656189	508.378998	440.185211	200.165482	185.992615	977.983093	1338.558472	730.170715	2.963304	99998.000000	4.499532	4.050004	0.137438	0.088961	3.697091	4.999991	2.883466	2.706187	2.643636	2.301389	2.269496	2.990331	3.126637	2.863424	0.471776	4.999991	27063.000000		1
12753.159180	1270.814941	1.720726	2.423819	978.821838	38311.085938	145.984192	93.585304	72.097809	60.752739	33.588081	148.852066	209.145325	155.179901	0.070446	99998.000000	4.105618	3.104082	0.235712	0.384500	2.990704	4.583324	2.164306	1.971208	1.857922	1.783566	1.526185	2.172755	2.320448	2.190835	0.000000	4.999991	27107.000000		1
9033.365234	3682.344971	2.581089	3.496960	1139.558594	42947.820312	172.794220	121.511642	120.478592	67.281013	40.702267	171.792007	212.253738	172.094208	0.428234	0.000000	3.955850	3.566124	0.411803	0.543691	3.056737	4.632941	2.237529	2.084618	2.080910	1.827893	1.609619	2.235003	2.326855	2.235766	0.000000	0.000000	27204.000000		1
4984.462891	448.958435	2.796951	2.602675	305.718781	20323.689453	52.213863	36.314106	34.377518	34.167824	18.052206	48.843338	67.281013	36.622482	0.232636	0.000000	3.697618	2.652206	0.446685	0.415420	2.485322	4.308002	1.717786	1.560075	1.536275	1.533617	1.256530	1.688805	1.827893	1.563748	0.000000	0.000000	27268.000000		1
17136.681641	3797.892578	0.903535	2.602675	1858.902344	65788.625000	286.436157	192.052170	173.793350	75.129128	70.312325	317.504822	375.189240	271.227173	1.593676	99998.000000	4.233927	3.579543	0.000000	0.415420	3.269257	4.818151	2.457028	2.283419	2.240033	1.875808	1.847031	2.501750	2.574250	2.433333	0.202400	4.999991	27286.000000		1
16368.922852	1395.675537	2.716774	3.965688	1241.340576	44867.019531	191.435425	128.887939	116.149017	52.836781	27.096813	179.455093	219.074966	91.886162	2.262640	99998.000000	4.214020	3.144784	0.434053	0.598319	3.093891	4.651927	2.282022	2.110212	2.065016	1.722936	1.432918	2.253956	2.340593	1.963250	0.354615	4.999991	27318.000000		1
8393.310547	2685.409180	1.427771	3.207088	1917.024658	64018.167969	290.722565	197.340775	166.774765	60.792828	77.734886	301.182587	410.698486	240.288010	0.157235	99998.000000	3.923933	3.429010	0.154659	0.506111	3.282628	4.806303	2.463479	2.295217	2.222130	1.783852	1.890616	2.478830	2.613523	2.380732	0.000000	4.999991	27350.000000		1
17953.566406	5520.950195	3.111492	5.649409	2763.097656	91074.398438	413.547882	279.818451	231.807724	94.843468	98.920174	477.745148	614.360962	356.159485	2.061073	0.000000	4.254151	3.742014	0.492969	0.752003	3.441396	4.959396	2.616526	2.446876	2.365128	1.977007	1.995285	2.679196	2.788424	2.551645	0.314093	0.000000	27545.000000		1
16256.897461	3863.813721	3.234842	3.055985	1640.290039	60672.718750	257.883820	172.541351	162.075134	101.195969	53.512119	291.413300	435.689117	222.029190	0.916126	99998.000000	4.211038	3.587016	0.509853	0.485151	3.214921	4.782993	2.411424	2.236893	2.209716	2.005163	1.728452	2.464509	2.639177	2.346410	0.000000	4.999991	27598.000000		1
8835.821289	2259.276611	2.204873	3.012813	1468.408569	55182.035156	229.772461	148.482025	132.360229	52.617836	29.933851	202.749649	292.785583	162.485275	0.407738	0.000000	3.946247	3.353969	0.343384	0.478972	3.166847	4.741798	2.361298	2.171674	2.121758	1.721133	1.476163	2.306960	2.466550	2.210814	0.000000	0.000000	27642.000000		1
9280.921875	1393.054321	1.292086	1.893416	926.466125	33565.738281	131.586212	89.582611	87.861885	36.866096	24.062414	129.220993	198.777802	95.484886	0.783792	0.000000	3.967591	3.143968	0.111292	0.277246	2.966830	4.525896	2.119210	1.952224	1.943801	1.566627	1.381339	2.111333	2.298368	1.979935	0.000000	0.000000	27662.000000		1
15056.906250	2931.988037	1.563456	3.114576	1368.794556	49854.933594	216.188583	145.287262	126.939018	50.573315	58.998089	228.199753	365.447723	247.593384	0.672659	0.000000	4.177736	3.467162	0.194086	0.493399	3.136338	4.697708	2.334833	2.162228	2.103595	1.703921	1.770838	2.358315	2.562825	2.393739	0.000000	0.000000	27708.000000		1
4206.595703	993.315430	2.584173	3.250261	160.175552	14183.101562	30.004778	20.744310	36.129082	24.811762	7.231368	29.702572	43.585564	85.438065	0.864370	99998.000000	3.623931	2.997087	0.412322	0.511918	2.204596	4.151771	1.477190	1.316899	1.557857	1.394658	0.859220	1.472794	1.639343	1.931651	0.000000	4.999991	27750.000000		1
12605.669922	3769.179932	1.652884	2.374479	1423.043701	47768.386719	203.656281	147.911530	120.586517	79.153404	53.024887	231.573364	290.969238	115.507599	0.476273	99998.000000	4.100566	3.576247	0.218242	0.375568	3.153218	4.679141	2.308898	2.170002	2.081299	1.898470	1.724480	2.364689	2.463847	2.062611	0.000000	4.999991	27780.000000		1
8761.432617	2112.570801	1.964342	3.299600	813.391602	36376.300781	113.836212	82.866226	90.153099	42.068363	39.542782	170.092865	257.513763	150.723892	0.063374	99998.000000	3.942575	3.324811	0.293217	0.518461	2.910300	4.560819	2.056280	1.918378	1.954981	1.623956	1.597067	2.230686	2.410800	2.178182	0.000000	4.999991	27800.000000		1
11035.113281	1995.703247	2.056854	2.608843	1320.043701	47023.441406	198.355331	137.090683	116.500565	72.763901	41.750740	237.858017	306.653137	136.597290	1.516312	0.000000	4.042777	3.300096	0.313203	0.416448	3.120588	4.672315	2.297444	2.137008	2.066328	1.861916	1.620664	2.376318	2.486647	2.135442	0.180789	0.000000	27921.000000		1
8387.612305	3496.389160	2.778449	2.997394	1316.593018	45262.285156	188.049469	139.014938	123.072014	40.819450	43.758251	191.293564	238.823227	215.294312	0.200778	99998.000000	3.923638	3.543620	0.443802	0.476744	3.119452	4.655736	2.274272	2.143061	2.090159	1.610867	1.641060	2.281700	2.378077	2.333033	0.000000	4.999991	28015.000000		1
7683.924316	1483.432495	3.438369	4.175382	676.192993	28873.427734	103.030792	72.184158	77.818146	28.018850	29.193754	129.085297	144.809280	113.426079	1.108562	0.000000	3.885583	3.171268	0.536352	0.620696	2.830071	4.460498	2.012967	1.858442	1.891081	1.447450	1.465290	2.110877	2.160796	2.054713	0.044760	0.000000	28057.000000		1
7809.389648	1282.548584	1.174904	1.887248	549.343384	22906.226562	82.375916	61.354065	52.189194	28.826790	18.311241	66.522415	113.931808	76.590820	0.010819	99998.000000	3.892617	3.108074	0.070003	0.275829	2.739844	4.359953	1.915800	1.787843	1.717581	1.459796	1.262718	1.822968	2.056645	1.884177	0.000000	4.999991	28119.000000		1
11000.929688	2028.856445	2.306637	3.774496	934.406738	32461.750000	122.812981	98.796822	87.353065	39.576702	33.588081	100.236931	147.911530	92.521416	0.100533	0.000000	4.041430	3.307251	0.362979	0.576859	2.970536	4.511372	2.089244	1.994743	1.941278	1.597440	1.526185	2.001028	2.170002	1.966242	0.000000	0.000000	28177.000000		1
11412.793945	3122.655518	2.248045	2.229543	1482.192871	51918.496094	228.310760	151.972809	112.115486	58.529362	53.953094	215.041443	279.186279	175.359894	1.157425	99998.000000	4.057392	3.494524	0.351805	0.348216	3.170905	4.715322	2.358526	2.181766	2.049666	1.767374	1.732016	2.332522	2.445894	2.243930	0.063493	4.999991	28209.000000		1
6285.843750	395.057770	2.621178	5.754257	589.098938	25543.505859	75.514595	56.694538	46.052555	19.961040	24.460217	85.163612	106.342728	107.459045	0.647203	0.000000	3.798364	2.596661	0.418496	0.759989	2.770188	4.407280	1.878031	1.753541	1.663254	1.300183	1.388460	1.930254	2.026708	2.031243	0.000000	0.000000	28240.000000		1
10130.510742	2105.533691	1.412352	1.560372	1753.614258	57026.308594	266.601562	183.066147	131.299423	90.193192	61.579178	269.534180	365.987366	251.352463	1.126009	0.000000	4.005631	3.323362	0.149943	0.193228	3.243934	4.756075	2.425863	2.262608	2.118263	1.955174	1.789434	2.430614	2.563466	2.400283	0.051542	0.000000	28287.000000		1
6955.606934	2481.614014	2.710606	5.698749	1377.863770	44587.132812	194.670258	140.091171	114.912437	55.818756	47.125694	223.793091	292.196594	148.136642	0.920643	0.000000	3.842335	3.394734	0.433066	0.755780	3.139206	4.649209	2.289299	2.146411	2.060367	1.746780	1.673258	2.349847	2.465675	2.170662	0.000000	0.000000	28319.000000		1
6647.399902	2187.471680	2.180203	3.660398	2206.341064	66555.570312	360.852936	229.507263	192.813843	77.605370	60.225418	275.128082	328.072784	184.185547	0.427763	998.831970	3.822652	3.339942	0.338497	0.563528	3.343673	4.823184	2.557330	2.360796	2.285138	1.889892	1.779780	2.439535	2.515970	2.265255	0.000000	2.999492	28362.000000		1
15302.713867	2980.852783	2.618094	3.327354	1256.234985	55747.179688	183.448532	127.031532	151.815536	110.246742	53.373352	253.726944	363.646820	251.596085	0.110037	0.000000	4.184769	3.474340	0.417985	0.522099	3.099071	4.746223	2.263514	2.103912	2.181316	2.042366	1.727324	2.404366	2.560680	2.400704	0.000000	0.000000	28508.000000		1
8736.219727	935.353455	2.861710	1.751564	1040.058716	36501.781250	139.295563	110.993011	107.104416	61.144371	38.602242	216.089905	308.623657	197.519638	1.312501	99998.000000	3.941324	2.970976	0.456626	0.243426	3.017058	4.562314	2.143937	2.045296	2.029807	1.786356	1.586613	2.334635	2.489429	2.295610	0.118100	4.999991	28554.000000		1
8398.102539	1743.490356	3.065236	3.490792	922.509705	33060.964844	127.151802	91.463692	79.884254	52.405056	35.203960	168.927216	221.862671	156.357895	1.433002	0.000000	3.924181	3.241420	0.486464	0.542924	2.964971	4.519316	2.104322	1.961249	1.902461	1.719373	1.546592	2.227700	2.346084	2.194120	0.156247	0.000000	28653.000000		1
2578.283203	312.681854	2.429986	2.741444	141.346252	16778.542969	14.866705	16.186544	31.414047	61.872135	12.223941	40.548080	51.553944	121.317368	0.407013	99998.000000	3.411331	2.495103	0.385604	0.437979	2.150284	4.224754	1.172215	1.209154	1.497124	1.791495	1.087211	1.607970	1.712262	2.083923	0.000000	4.999991	28691.000000		1
7503.982422	1457.473633	2.211041	3.910181	732.554504	37870.527344	114.113754	72.153320	85.620003	49.419998	28.540003	151.988235	220.126526	187.420395	0.025897	0.000000	3.875292	3.163601	0.344597	0.592197	2.864840	4.578301	2.057338	1.858256	1.932575	1.693903	1.455454	2.181810	2.342672	2.272817	0.000000	0.000000	28719.000000		1
5181.239258	1481.742676	1.267417	1.982844	852.891235	41547.492188	125.964561	80.575012	99.777451	24.281359	25.160225	134.592865	198.034622	128.178680	0.636390	99998.000000	3.714434	3.170773	0.102919	0.297289	2.930894	4.618545	2.100248	1.906200	1.999032	1.385273	1.400715	2.129022	2.296741	2.107816	0.000000	4.999991	28735.000000		1
3490.076904	834.459717	1.551121	0.511901	46.755646	13887.148438	4.841470	0.647585	7.006255	11.943320	0.000000	0.000000	0.000000	22.838169	0.177334	0.000000	3.542835	2.921405	0.190646	0.000000	1.669834	4.142613	0.684977	0.000000	0.845486	1.077125	0.000000	0.000000	0.000000	1.358661	0.000000	0.000000	28749.000000		1
29273.117188	8182.130371	2.920300	3.941018	4020.418213	99998.000000	586.298889	414.312622	368.235413	235.727158	132.952316	703.135620	913.196777	519.677795	0.341292	0.000000	4.466469	3.912866	0.465428	0.595608	3.604271	4.999991	2.768119	2.617328	2.566126	2.372410	2.123696	2.847039	2.960564	2.715734	0.000000	0.000000	28803.000000		1
25073.279297	11595.128906	2.143198	2.374479	4730.770020	99998.000000	685.182068	486.956268	458.761658	187.022583	176.941849	834.431946	1108.801392	646.018616	1.396424	99998.000000	4.399211	4.064276	0.331062	0.375568	3.674932	4.999991	2.835806	2.687490	2.661587	2.271894	2.247831	2.921391	3.044854	2.810245	0.145017	4.999991	28903.000000		1
5739.201660	1441.435059	3.139246	2.599592	322.287689	18868.707031	45.451225	33.415394	53.530621	31.660746	15.739403	36.418953	37.843643	27.522367	0.253091	99998.000000	3.758852	3.158795	0.496825	0.414905	2.508244	4.275742	1.657546	1.523947	1.728602	1.500521	1.196988	1.561327	1.577993	1.439686	0.000000	4.999991	28935.000000		1
10550.765625	3586.085938	2.143198	3.385945	1973.891968	64861.863281	314.482758	205.753220	184.537094	82.601028	66.593338	335.063629	468.617279	255.543259	1.592478	0.000000	4.023284	3.554621	0.331062	0.529680	3.295323	4.811989	2.497597	2.313347	2.266084	1.916986	1.823431	2.525127	2.670818	2.407465	0.202073	0.000000	29020.000000		1
25764.015625	5807.827148	2.414567	3.265679	3169.318604	99998.000000	472.030975	321.399597	308.003815	146.341904	86.443367	519.051819	686.393982	396.920349	2.499596	99998.000000	4.411014	3.764014	0.382839	0.513974	3.500966	4.999991	2.673970	2.507045	2.488556	2.165369	1.936732	2.715211	2.836573	2.598703	0.397870	4.999991	29091.000000		1
9516.112305	1745.988159	3.493876	3.651147	980.965027	34191.535156	131.206909	100.128998	68.027275	56.352242	32.789394	144.007523	250.769638	122.427513	0.546465	99998.000000	3.978460	3.242041	0.543307	0.562429	2.991653	4.533918	2.117957	2.000560	1.832683	1.750911	1.515733	2.158385	2.399275	2.087879	0.000000	4.999991	29237.000000		1
13512.544922	5094.533691	2.211041	2.602675	1773.689453	63510.746094	286.756866	184.527847	175.190277	89.946495	68.187630	327.039734	405.820007	246.057678	0.774753	99998.000000	4.130737	3.707104	0.344597	0.415420	3.248878	4.802847	2.457514	2.266062	2.243510	1.953984	1.833706	2.514601	2.608333	2.391037	0.000000	4.999991	29295.000000		1
5511.578613	760.671997	3.253344	1.782401	353.054169	21608.396484	50.995789	33.618919	54.665436	16.467165	20.966339	64.733841	100.862930	66.032097	0.644771	0.000000	3.741276	2.881197	0.512330	0.251005	2.547841	4.334622	1.707534	1.526584	1.737713	1.216619	1.321523	1.811131	2.003731	1.819755	0.000000	0.000000	29324.000000		1
9873.101562	2017.474365	2.833956	3.509295	1235.308716	45158.687500	185.536224	119.093994	96.206482	57.434635	40.662178	252.070969	347.913574	184.703613	1.517745	0.000000	3.994454	3.304808	0.452393	0.545220	3.091775	4.654741	2.268429	2.075890	1.983204	1.759174	1.609191	2.401523	2.541471	2.266475	0.181199	0.000000	29353.000000		1
1264.610474	0.000000	2.630429	3.589472	0.000000	3350.145996	0.000000	0.000000	0.000000	5.260859	0.132601	0.000000	0.000000	0.000000	0.957813	0.000000	3.101957	0.000000	0.420027	0.555031	0.000000	3.525064	0.000000	0.000000	0.000000	0.721057	0.000000	0.000000	0.000000	0.000000	0.000000	0.000000	29384.000000		0
5996.595215	2212.237061	2.513247	5.199183	1012.345154	39618.144531	132.610016	107.782837	64.357628	40.853371	39.058636	173.195099	241.324142	151.380737	0.220426	0.000000	3.777905	3.344832	0.400235	0.715935	3.005329	4.597894	2.122576	2.032550	1.808600	1.611228	1.591717	2.238536	2.382601	2.180071	0.000000	0.000000	29474.000000		1
17179.539062	4957.276367	2.007514	3.937934	2034.576782	65653.679688	300.460999	209.496872	167.792389	83.680336	58.017460	336.883026	426.240540	215.371399	0.863832	0.000000	4.235012	3.695243	0.302659	0.595268	3.308474	4.817259	2.477788	2.321177	2.224772	1.922623	1.763559	2.527479	2.629655	2.333188	0.000000	0.000000	29578.000000		1
9624.120117	2305.834717	1.760815	3.194753	872.941711	37932.398438	127.438591	88.740753	77.463516	38.648499	39.783314	139.113617	172.279236	87.208130	1.909068	99998.000000	3.983361	3.362828	0.245714	0.504437	2.940985	4.579010	2.105301	1.948123	1.889097	1.587133	1.599701	2.143370	2.236233	1.940557	0.280821	4.999991	29599.000000		1
19020.423828	5090.108398	4.011944	3.681984	2510.961914	78152.390625	381.991974	257.069702	239.097687	91.590126	78.687759	399.168396	475.164062	240.809158	1.846926	0.000000	4.279220	3.706727	0.603355	0.566082	3.399840	4.892942	2.582054	2.410051	2.378575	1.961849	1.895907	2.601156	2.676844	2.381673	0.266450	0.000000	29632.000000		1
9080.716797	2132.281982	3.537048	3.570970	1529.935303	50113.070312	235.631561	162.855331	110.493446	65.381432	59.886208	273.299438	361.685547	253.474075	0.071342	0.000000	3.958120	3.328845	0.548641	0.552786	3.184673	4.699951	2.372233	2.211802	2.043337	1.815454	1.777327	2.436639	2.558331	2.403934	0.000000	0.000000	29721.000000		1
4129.891113	108.245399	2.944971	2.833956	258.614655	17544.890625	40.014595	27.414438	23.294563	22.776495	0.203527	14.157445	54.915218	47.378563	0.722210	0.000000	3.615939	2.034410	0.469081	0.452393	2.412653	4.244151	1.602218	1.437979	1.367255	1.357487	0.000000	1.150985	1.739693	1.675582	0.000000	0.000000	29737.000000		0
19347.792969	4527.347656	2.470075	2.029100	2784.332275	85012.843750	416.292389	283.121124	217.489929	91.210823	91.719643	451.613525	605.757324	373.761475	2.146726	99998.000000	4.286632	3.655844	0.392710	0.307303	3.444721	4.929484	2.619398	2.451972	2.337439	1.960046	1.962462	2.654767	2.782299	2.572595	0.331777	4.999991	29767.000000		1
5311.863281	1331.740356	1.871829	2.655099	912.752747	26685.732422	135.838699	100.344856	59.389725	32.262074	25.397673	81.740662	122.341164	57.807766	0.287819	99998.000000	3.725247	3.124419	0.272266	0.424081	2.960353	4.426279	2.133024	2.001495	1.773711	1.508692	1.404794	1.912438	2.087573	1.761986	0.000000	4.999991	29813.000000		1
9317.843750	2974.593018	1.329091	2.140115	1571.682983	53678.097656	240.648804	163.216125	135.410049	92.305550	53.299339	270.727600	359.243225	220.690842	0.144297	0.000000	3.969316	3.473428	0.123555	0.330437	3.196365	4.729797	2.381384	2.212763	2.131651	1.965228	1.726722	2.432533	2.555389	2.343784	0.000000	0.000000	29839.000000		1
15385.155273	3124.086426	1.834825	3.262596	1061.126831	47331.183594	155.053467	110.959091	118.446404	61.841297	37.125130	189.912048	274.138214	147.572311	0.202975	0.000000	4.187102	3.494723	0.263595	0.513563	3.025767	4.675148	2.190481	2.045163	2.073522	1.791279	1.569668	2.278553	2.437970	2.169005	0.000000	0.000000	30011.000000		1
8204.953125	1856.626587	2.266548	4.810632	809.287170	36990.945312	115.985580	87.090950	89.379082	63.768635	31.219770	136.140900	185.869263	178.961700	0.199674	0.000000	3.914076	3.268725	0.355365	0.682202	2.908103	4.568095	2.064404	1.939973	1.951236	1.804607	1.494430	2.133989	2.269207	2.252760	0.000000	0.000000	30045.000000		1
12675.831055	2517.878906	2.531749	4.890810	1645.880859	51635.992188	240.710480	172.831223	144.377563	47.902798	61.998566	234.977814	308.975189	226.247742	0.006756	0.000000	4.102976	3.401035	0.403421	0.689381	3.216398	4.712953	2.381495	2.237622	2.159500	1.680361	1.792382	2.371027	2.489924	2.354584	0.000000	0.000000	30112.000000		1
6204.839844	1484.240479	1.853327	3.059069	595.729004	28174.843750	89.937241	62.032490	55.112579	51.430595	22.838169	103.215820	160.693619	112.772324	1.188264	99998.000000	3.792731	3.171504	0.267952	0.485589	2.775049	4.449862	1.953940	1.792619	1.741251	1.711222	1.358661	2.013746	2.205999	2.052202	0.074913	4.999991	30138.000000		1
5292.210449	1337.374268	3.789915	5.186849	548.600220	23792.710938	81.120834	60.370354	57.160183	49.870224	30.125044	78.209785	109.090340	66.593338	0.908602	0.000000	3.723637	3.126253	0.578629	0.714904	2.739256	4.376444	1.909132	1.780824	1.757094	1.697841	1.478928	1.893261	2.037786	1.823431	0.000000	0.000000	30187.000000		1
10524.476562	2982.678467	3.268763	3.956437	1215.742432	38572.792969	177.802216	127.370743	98.087563	43.443710	38.941452	161.766769	212.589859	137.516251	0.684530	0.000000	4.022201	3.474607	0.514383	0.597304	3.084841	4.586281	2.249937	2.105070	1.991614	1.637927	1.590412	2.208889	2.327543	2.138354	0.000000	0.000000	30265.000000		1
5776.638184	1218.650391	3.160832	2.929552	1054.854492	39690.238281	136.495529	109.078011	105.099983	53.268501	36.230846	200.788391	248.179291	183.272766	0.490197	99998.000000	3.761675	3.085879	0.499801	0.466801	3.023193	4.598684	2.135118	2.037737	2.021603	1.726470	1.559078	2.302739	2.394766	2.263098	0.000000	4.999991	30298.000000		1
9085.770508	1525.883301	3.018980	2.827788	749.234436	28767.644531	103.829483	72.893417	64.573486	23.424080	15.526625	61.317062	72.566544	47.825703	0.162687	0.000000	3.958362	3.183521	0.479860	0.451447	2.874618	4.458904	2.016321	1.862688	1.810054	1.369663	1.191077	1.787581	1.860736	1.679661	0.000000	0.000000	30322.000000		1
7346.236816	2391.679932	2.562587	2.497828	1340.905151	47783.554688	185.850769	131.342606	105.402191	69.766502	28.586258	134.469513	212.185898	126.211258	1.590985	0.000000	3.866065	3.378703	0.408679	0.397563	3.127398	4.679278	2.269164	2.118406	2.022850	1.843647	1.456157	2.128624	2.326716	2.101098	0.201666	0.000000	30350.000000		1
6292.060547	79.430946	2.488577	2.784616	431.612396	27318.490234	56.703789	39.903580	40.477154	30.920649	17.117834	85.700180	133.855850	67.429031	0.789726	0.000000	3.798793	1.899990	0.395951	0.444765	2.635094	4.436457	1.753612	1.601012	1.607210	1.490249	1.233449	1.932982	2.126637	1.828847	0.000000	0.000000	30378.000000		0
15286.231445	3280.305420	3.808417	3.259512	1278.252930	47833.718750	185.237106	126.424034	96.989754	52.405056	35.657272	191.833221	268.137238	200.140808	0.543847	0.000000	4.184300	3.515914	0.580745	0.513153	3.106617	4.679734	2.267728	2.101830	1.986726	1.719373	1.552148	2.282924	2.428357	2.301336	0.000000	0.000000	30409.000000		1
12711.886719	3113.737305	1.153318	3.472290	1637.600952	48186.828125	242.585388	173.558990	129.834656	58.850071	46.598377	248.240967	296.760529	198.598938	1.312109	0.000000	4.104210	3.493282	0.061949	0.540616	3.214208	4.682929	2.384865	2.239447	2.113391	1.769747	1.668371	2.394873	2.472406	2.297977	0.117970	0.000000	30462.000000		1
14075.232422	1328.641235	3.382861	3.429117	1444.497192	50780.621094	203.054947	147.726501	119.541130	54.357063	52.941628	268.797180	343.997223	173.364716	0.076546	99998.000000	4.148456	3.123408	0.529284	0.535182	3.159717	4.705698	2.307614	2.169458	2.077517	1.735256	1.723797	2.429425	2.536555	2.238961	0.000000	4.999991	30521.000000		1
10758.017578	3509.122070	3.000478	4.804465	954.885864	37238.000000	151.559586	101.347076	107.727333	56.571186	35.802208	130.710434	185.952530	140.282364	1.106898	0.000000	4.031732	3.545198	0.477190	0.681645	2.979951	4.570986	2.180583	2.005811	2.032326	1.752595	1.553910	2.116310	2.269402	2.147003	0.044108	0.000000	30561.000000		1
3157.597412	39.878910	2.294302	3.466122	236.538177	17812.019531	43.841515	26.066843	27.494616	15.979934	10.580308	37.550686	57.733757	81.475464	0.904047	0.000000	3.499357	1.600743	0.360651	0.539844	2.373901	4.250713	1.641886	1.416088	1.439248	1.203575	1.024498	1.574618	1.761430	1.911027	0.000000	0.000000	30612.000000		0
29466.279297	9054.165039	2.149366	3.706654	2367.713135	83920.171875	345.468170	235.440369	214.529541	116.972382	103.262077	465.376251	593.758484	443.463226	0.591325	0.000000	4.469325	3.956848	0.332310	0.568982	3.374329	4.923866	2.538408	2.371881	2.331487	2.068083	2.013941	2.667804	2.773610	2.646858	0.000000	0.000000	30651.000000		1
4330.642578	528.805664	1.677554	1.393850	196.798035	16300.476562	33.301296	24.861101	22.122742	13.352589	1.100895	3.059069	6.540610	0.000000	0.292805	99998.000000	3.636552	2.723296	0.224676	0.144216	2.294021	4.212200	1.522461	1.395520	1.344839	1.125566	0.041746	0.485589	0.815618	0.000000	0.000000	4.999991	30698.000000		1
8059.810547	2239.429688	1.973593	2.423819	524.241760	27171.982422	84.913834	56.457088	45.984711	27.574791	27.981846	104.168694	123.062759	124.015640	0.501171	99998.000000	3.906325	3.350137	0.295258	0.384500	2.719532	4.434121	1.928978	1.751719	1.662614	1.440512	1.446876	2.017737	2.090127	2.093477	0.000000	4.999991	30722.000000		1
7683.384766	2394.627930	2.735276	4.644111	1092.392822	42806.437500	146.129135	107.696495	100.795082	67.253258	36.403538	187.586914	218.217682	133.704742	1.170262	0.000000	3.885553	3.379238	0.437001	0.666903	3.038379	4.631509	2.164737	2.032202	2.003439	1.827713	1.561144	2.273203	2.338890	2.126147	0.068283	0.000000	30750.000000		1
6991.890625	1502.779907	1.837908	3.469206	415.484467	25443.119141	71.601334	46.243748	35.062111	18.268068	20.630213	89.203308	86.905922	95.003822	0.503969	99998.000000	3.844595	3.176895	0.264324	0.540230	2.618555	4.405571	1.854921	1.665053	1.544838	1.261693	1.314504	1.950381	1.939049	1.977741	0.000000	4.999991	30778.000000		1
7939.788574	1116.593994	3.296517	2.787700	882.800415	32702.349609	137.732101	93.280014	83.902367	59.479153	27.753649	109.901367	144.812378	66.038269	0.673516	99998.000000	3.899809	3.047895	0.518055	0.445246	2.945863	4.514579	2.139035	1.969789	1.923774	1.774365	1.443320	2.041003	2.160806	1.819796	0.000000	4.999991	30811.000000		1
6939.926270	780.047119	1.779317	4.008861	877.086243	26906.101562	110.814156	89.113884	57.715256	28.644850	23.161963	99.370399	133.192841	81.839340	1.533224	0.000000	3.841355	2.892121	0.250253	0.603021	2.943042	4.429851	2.044595	1.949945	1.761291	1.457047	1.364775	1.997257	2.124481	1.912962	0.185606	0.000000	30833.000000		1
8206.960938	1690.659790	2.414567	4.064368	814.298218	30654.021484	117.083389	84.926163	63.111797	36.785919	15.992270	77.469688	127.281319	106.691193	3.167774	99998.000000	3.914182	3.228056	0.382839	0.608993	2.910784	4.486487	2.068495	1.929042	1.800111	1.565682	1.203910	1.889132	2.104765	2.028129	0.500754	4.999991	30855.000000		1
15491.565430	3819.645264	2.454656	3.287266	1890.513794	62400.636719	277.644409	192.240280	147.334869	67.207001	49.857887	252.114151	385.442688	227.598419	0.018491	99998.000000	4.190095	3.582023	0.389991	0.516835	3.276580	4.795189	2.443489	2.283844	2.168306	1.827415	1.697734	2.401597	2.585960	2.357169	0.000000	4.999991	30880.000000		1
18129.433594	4241.839844	2.038351	4.292564	2053.023682	69736.226562	303.748260	215.201797	170.228546	72.677551	50.271111	274.027191	421.732117	251.219864	1.823039	99998.000000	4.258384	3.627554	0.309279	0.632717	3.312394	4.843459	2.482514	2.332846	2.231032	1.861400	1.701319	2.437794	2.625037	2.400054	0.260796	4.999991	30923.000000		1
6325.441895	1373.694580	3.228674	3.133079	742.619812	27865.089844	108.587692	80.834045	47.637596	29.949270	24.139507	126.658401	173.016251	108.566109	0.106497	0.000000	3.801091	3.137890	0.509024	0.495971	2.870767	4.445060	2.035781	1.907594	1.677950	1.476386	1.382728	2.102634	2.238087	2.035694	0.000000	0.000000	30970.000000		1
19957.291016	5644.728516	3.055985	3.913265	2800.876709	88408.351562	395.039276	288.227814	222.806290	122.788307	80.575012	427.298248	515.046021	304.963257	2.476873	99998.000000	4.300102	3.751643	0.485151	0.592539	3.447294	4.946493	2.596640	2.459736	2.347927	2.089157	1.906200	2.630731	2.711846	2.484247	0.393904	4.999991	31062.000000		1
17323.470703	8754.537109	3.123827	3.540132	4215.057617	99998.000000	632.591980	426.875793	372.996704	243.239151	178.505295	940.697571	1168.508789	626.800720	0.966506	0.000000	4.238635	3.942233	0.494687	0.549019	3.624804	4.999991	2.801124	2.630301	2.571705	2.386034	2.251651	2.973450	3.067632	2.797129	0.000000	0.000000	31104.000000		1
10037.680664	3065.936279	2.285050	2.935719	1376.118408	47176.960938	161.816101	135.807861	119.365356	55.803337	50.875523	253.070099	365.524811	207.933426	1.442935	99998.000000	4.001633	3.486563	0.358896	0.467715	3.138656	4.673730	2.209022	2.132925	2.076878	1.746660	1.706509	2.403241	2.562917	2.317924	0.159247	4.999991	31157.000000		1
4595.748047	752.820801	1.834825	2.096942	222.914230	19046.046875	38.901363	23.004690	40.313717	15.418694	8.150322	21.977806	52.839863	18.024452	0.931112	99998.000000	3.662356	2.876692	0.263595	0.321587	2.348138	4.279805	1.589965	1.361816	1.605453	1.188048	0.911175	1.341984	1.722962	1.255862	0.000000	4.999991	31180.000000		1
20623.292969	8642.066406	2.587257	3.589472	3605.445557	99998.000000	514.019165	364.269714	289.085083	110.148064	114.123001	625.153992	841.762024	467.639740	1.629774	0.000000	4.314358	3.936618	0.412840	0.555031	3.556959	4.999991	2.710979	2.561423	2.461026	2.041977	2.057373	2.795987	2.925189	2.669911	0.212127	0.000000	31213.000000		1
14704.827148	12604.880859	3.678900	2.941887	5496.011719	99998.000000	795.863647	568.379333	609.824768	241.493744	226.830566	1050.666748	1380.127319	719.494812	0.487148	0.000000	4.167460	4.100539	0.565718	0.468626	3.740048	4.999991	2.900839	2.754638	2.785205	2.382906	2.355702	3.021465	3.139919	2.857028	0.000000	0.000000	31287.000000		1
5667.609375	1814.974487	1.406185	1.874913	829.575073	31986.462891	118.517334	89.705963	60.626305	66.716690	30.880560	153.459183	168.794601	117.200577	0.142516	0.000000	3.753400	3.258871	0.148042	0.272981	2.918856	4.504966	2.073782	1.952821	1.782661	1.824234	1.489685	2.185993	2.227359	2.068930	0.000000	0.000000	31339.000000		1
9747.772461	1915.112793	2.106194	1.961258	951.876160	33670.234375	132.258469	100.754997	95.858017	61.310894	35.777538	151.538010	214.927338	110.132645	0.154762	0.000000	3.988905	3.282194	0.323498	0.292535	2.978580	4.527246	2.121423	2.003267	1.981628	1.787538	1.553610	2.180521	2.332292	2.041916	0.000000	0.000000	31387.000000		1
3249.930664	908.275146	2.050686	2.722941	184.500092	12117.258789	25.739967	22.585302	11.971074	4.107540	0.000000	0.000000	0.000000	11.394415	0.348167	99998.000000	3.511874	2.958217	0.311899	0.435038	2.265997	4.083405	1.410608	1.353826	1.078133	0.613582	0.000000	0.000000	0.000000	1.056692	0.000000	4.999991	31427.000000		1
7101.631348	2011.017090	2.648932	3.133079	596.367310	28829.095703	86.532791	61.150539	60.552296	50.542477	24.518806	110.986839	157.113403	112.975853	1.295963	0.000000	3.851358	3.303416	0.423071	0.495971	2.775514	4.459831	1.937181	1.786400	1.782131	1.703657	1.389499	2.045271	2.196213	2.052986	0.112592	0.000000	31454.000000		1
7107.197754	1402.515259	2.032184	0.709260	646.003174	24944.853516	89.431511	64.197273	49.284313	18.508600	8.107149	44.714211	55.424038	20.368095	0.052007	99998.000000	3.851698	3.146908	0.307963	0.000000	2.810235	4.396981	1.951491	1.807517	1.692709	1.267374	0.908868	1.650446	1.743698	1.308950	0.000000	4.999991	31489.000000		1
4242.613770	758.883423	1.526451	3.262596	662.596802	37377.156250	118.390900	72.551125	82.641113	48.948185	28.863794	157.320023	204.809586	125.742531	0.302879	99998.000000	3.627634	2.880175	0.183683	0.513563	2.821249	4.572606	2.073318	1.860644	1.917196	1.689737	1.460353	2.196784	2.311350	2.099482	0.000000	4.999991	31534.000000		1
9313.455078	1454.248047	2.047602	3.126911	458.277496	33835.710938	69.692497	47.452572	101.963821	42.154709	32.339169	169.614883	233.312592	206.851028	0.251946	0.000000	3.969111	3.162638	0.311246	0.495116	2.661129	4.529375	1.843186	1.676260	2.008446	1.624846	1.509729	2.229464	2.367938	2.315658	0.000000	0.000000	31553.000000		1
7938.311523	363.245911	0.653753	1.541869	573.933105	23620.355469	91.176903	58.695885	43.702747	64.814018	12.849939	68.930809	76.609322	63.648369	2.308764	0.000000	3.899728	2.560201	0.000000	0.188048	2.758861	4.373286	1.959885	1.768608	1.640509	1.811669	1.108901	1.838413	1.884282	1.803787	0.363380	0.000000	31589.000000		1
25952.171875	6449.911133	2.562587	3.395196	2642.369385	92745.375000	356.301331	274.921478	237.272110	159.706833	126.525803	584.399353	769.204712	395.933563	1.392788	0.000000	4.414174	3.809554	0.408679	0.530865	3.421993	4.967292	2.551817	2.439209	2.375247	2.203324	2.102179	2.766710	2.886042	2.597622	0.143885	0.000000	31640.000000		1
6665.889648	1188.022705	2.063021	3.129995	734.725403	26487.443359	89.231064	76.643242	45.593079	36.980194	27.226330	126.837257	131.142151	147.461304	0.449891	0.000000	3.823858	3.074825	0.314504	0.495544	2.866125	4.423040	1.950516	1.884474	1.658899	1.567969	1.434989	2.103247	2.117742	2.168678	0.000000	0.000000	31672.000000		1
14103.293945	3311.019531	3.327354	2.722941	1666.239624	47570.531250	262.268890	172.535187	120.611191	55.642982	45.987797	233.408188	243.825058	217.456009	0.121110	0.000000	4.149321	3.519962	0.522099	0.435038	3.221737	4.677338	2.418747	2.236878	2.081388	1.745410	1.662643	2.368116	2.387078	2.337371	0.000000	0.000000	31783.000000		1
20393.818359	4365.500977	3.370527	3.660398	2653.116211	88899.617188	420.424591	274.347900	239.458481	132.085785	82.209389	403.312927	472.397949	277.943542	2.831025	99998.000000	4.309498	3.640034	0.527698	0.563528	3.423756	4.948900	2.623688	2.438302	2.379230	2.120856	1.914921	2.605642	2.674308	2.443957	0.451944	4.999991	31832.000000		1
9452.529297	1341.173462	1.066974	2.389898	831.431458	31746.603516	120.336739	86.363190	81.651237	81.978111	26.877867	121.943367	181.915909	139.758118	1.163399	99998.000000	3.975548	3.127485	0.028154	0.378379	2.919827	4.501697	2.080398	1.936329	1.911963	1.913698	1.429395	2.086158	2.259871	2.145377	0.065729	4.999991	31860.000000		1
9379.465820	1047.268555	3.481541	3.210172	777.959473	34923.753906	121.894028	82.930984	93.933769	55.531967	44.433590	140.532135	191.870224	100.002563	1.542122	99998.000000	3.972178	3.020058	0.541772	0.506528	2.890957	4.543121	2.085982	1.918717	1.972822	1.744543	1.647711	2.147776	2.283008	2.000011	0.188119	4.999991	31936.000000		1
9039.622070	2757.840088	1.782401	3.774496	1038.334961	36594.242188	141.651535	106.114532	111.890373	58.621872	29.101242	146.212387	190.038483	165.636856	0.947900	0.000000	3.956150	3.440569	0.251005	0.576859	3.016337	4.563413	2.151221	2.025775	2.048793	1.768060	1.463912	2.164984	2.278841	2.219157	0.000000	0.000000	31978.000000		1
18498.029297	3106.854492	2.994310	4.863056	2024.366577	70308.171875	317.692932	208.821533	214.094727	100.070404	65.097725	328.350342	447.657104	279.840027	0.541310	0.000000	4.267126	3.492321	0.476297	0.686909	3.306289	4.847006	2.502007	2.319775	2.330606	2.000306	1.813566	2.516337	2.650945	2.446910	0.000000	0.000000	32093.000000		1
5341.748047	2155.977539	2.716774	2.676685	275.384033	19471.388672	41.578049	28.506081	15.973766	19.557072	11.724375	22.446535	47.249046	64.915787	0.733453	99998.000000	3.727683	3.333644	0.434053	0.427597	2.439939	4.289397	1.618864	1.454937	1.203407	1.291304	1.069090	1.351149	1.674393	1.812350	0.000000	4.999991	32142.000000		1
15022.053711	5888.328125	2.926468	3.934851	2221.827637	66337.882812	314.273071	230.534134	203.489746	97.988884	66.269547	372.003754	492.016693	290.737976	0.172111	0.000000	4.176729	3.769992	0.466344	0.594928	3.346710	4.821762	2.497307	2.362735	2.308542	1.991177	1.821314	2.570547	2.691980	2.463502	0.000000	0.000000	32187.000000		1
14152.470703	2824.630615	1.785485	2.837040	2037.583496	66157.781250	292.063995	207.652802	193.023544	99.447495	57.095425	273.592377	373.046051	210.551514	1.060749	0.000000	4.150832	3.450962	0.251756	0.452865	3.309115	4.820581	2.465478	2.317338	2.285610	1.997594	1.756601	2.437104	2.571763	2.323358	0.025613	0.000000	32207.000000		1
8071.667480	2064.513672	2.322055	2.503996	740.763367	29759.546875	113.706696	73.948051	68.702614	29.474375	18.576443	85.959221	132.054947	38.404881	0.748138	99998.000000	3.906963	3.314818	0.365873	0.398634	2.869679	4.473626	2.055786	1.868927	1.836973	1.469445	1.268963	1.934292	2.120755	1.584386	0.000000	4.999991	32238.000000		1
12555.405273	6160.539062	2.914133	5.223854	2997.116455	99312.109375	441.788757	306.452698	289.587738	157.295349	103.900414	538.661316	659.747375	351.795990	0.499431	0.000000	4.098831	3.789619	0.464509	0.717991	3.476704	4.997002	2.645215	2.486363	2.461780	2.196716	2.016617	2.731316	2.819378	2.546291	0.000000	0.000000	32270.000000		1
7945.185059	1815.736206	2.507080	2.500912	697.594116	31083.398438	114.792175	71.370049	63.093296	23.701616	19.344294	69.029495	126.251350	83.035835	0.189603	0.000000	3.900104	3.259053	0.399168	0.398098	2.843603	4.492528	2.059912	1.853516	1.799983	1.374778	1.286553	1.839035	2.101236	1.919266	0.000000	0.000000	32298.000000		1
5038.397461	2052.949707	2.624262	3.404448	982.633362	33968.300781	148.781143	102.293785	52.312546	41.143242	23.572100	74.469208	98.642632	85.601501	0.577294	0.000000	3.702292	3.312378	0.419007	0.532047	2.992392	4.531074	2.172548	2.009849	1.718606	1.614298	1.372398	1.871977	1.994065	1.932481	0.000000	0.000000	32326.000000		1
7555.579102	1620.122314	2.852458	3.324270	923.727783	39569.351562	146.986404	100.622398	96.527191	68.088951	47.409401	172.038696	206.437805	155.771973	1.015756	0.000000	3.878268	3.209548	0.455219	0.521696	2.965544	4.597359	2.167277	2.002695	1.984650	1.833077	1.675864	2.235626	2.314789	2.192489	0.006789	0.000000	32371.000000		1
9081.740234	2013.632080	3.333522	3.712821	986.074829	36949.605469	141.312332	104.421562	89.894066	58.480022	39.157314	210.597763	291.946808	193.714294	0.891973	99998.000000	3.958169	3.303980	0.522903	0.569704	2.993910	4.567610	2.150180	2.018790	1.953731	1.767008	1.592813	2.323454	2.465304	2.287162	0.000000	4.999991	32420.000000		1
17867.539062	5235.614746	3.296517	3.916348	2641.913086	84092.125000	393.762604	270.021423	241.262466	130.821442	108.812805	573.152954	658.245605	493.518463	1.023073	99998.000000	4.252065	3.718968	0.518055	0.592881	3.421919	4.924755	2.595234	2.431398	2.382490	2.116679	2.036680	2.758271	2.818388	2.693303	0.009907	4.999991	32564.000000		1
4416.644531	562.110046	2.935719	4.212387	245.866486	15557.727539	15.427945	15.193581	9.220379	0.684590	0.000000	5.902276	8.128736	0.000000	0.227570	0.000000	3.645092	2.749821	0.467715	0.624528	2.390699	4.191946	1.188308	1.181660	0.964749	0.000000	0.000000	0.771020	0.910023	0.000000	0.000000	0.000000	32626.000000		1
9500.215820	1973.540405	1.782401	1.245830	1085.500732	44171.812500	155.463608	104.905708	91.580872	55.929771	35.277973	144.938812	205.830307	132.443497	0.113387	0.000000	3.977733	3.295246	0.251005	0.095459	3.035630	4.645145	2.191629	2.020799	1.961805	1.747643	1.547504	2.161185	2.313509	2.122031	0.000000	0.000000	32648.000000		1
16277.545898	3361.484863	2.827788	3.527797	1399.184814	49569.253906	205.367752	150.418610	124.928421	41.106239	46.808071	204.695496	256.462219	212.876648	0.215246	99998.000000	4.211589	3.526531	0.451447	0.547504	3.145875	4.695212	2.312532	2.177302	2.096661	1.613908	1.670321	2.311108	2.409023	2.328128	0.000000	4.999991	32697.000000		1
18109.230469	8291.026367	3.012813	2.615010	3472.906494	99998.000000	522.588867	355.588989	344.385773	135.962036	124.592300	563.651917	715.569214	359.872314	0.863155	0.000000	4.257900	3.918608	0.478972	0.417473	3.540693	4.999991	2.718160	2.550948	2.537045	2.133418	2.095491	2.751011	2.854652	2.556149	0.000000	0.000000	32735.000000		1
4923.519043	1896.119995	1.911918	2.016765	665.258057	26176.541016	92.740356	67.200836	47.483410	11.693538	14.098853	57.604240	79.541954	36.764332	0.212482	0.000000	3.692276	3.277866	0.281469	0.304655	2.822990	4.417912	1.967269	1.827375	1.676542	1.067946	1.149184	1.760454	1.900596	1.565427	0.000000	0.000000	32757.000000		1
7572.768066	2099.452393	1.264333	2.904882	653.351746	27877.722656	99.456741	73.266548	61.335564	44.489098	19.615662	88.913437	118.424820	95.398544	0.173165	0.000000	3.879255	3.322106	0.101861	0.463128	2.815147	4.445257	1.997634	1.864906	1.787712	1.648254	1.292603	1.948967	2.073443	1.979542	0.000000	0.000000	32796.000000		1
7363.200195	1606.464478	1.955090	2.368311	1117.291016	36297.851562	167.126312	118.064018	73.689018	32.440933	34.932594	154.205444	188.475021	174.937408	0.132973	0.000000	3.867067	3.205871	0.291167	0.374439	3.048166	4.559881	2.223045	2.072118	1.867403	1.511093	1.543231	2.188100	2.275254	2.242883	0.000000	0.000000	32818.000000		1
17432.378906	5642.366211	1.766982	2.457740	2319.372314	81200.132812	353.310120	236.824966	221.807159	75.674950	78.191277	389.547119	511.666260	280.049744	1.534379	0.000000	4.241357	3.751461	0.247232	0.390536	3.365371	4.909557	2.548156	2.374428	2.345976	1.878952	1.893158	2.590560	2.708987	2.447235	0.185933	0.000000	32851.000000		1
11101.514648	1075.114624	2.217208	2.362144	850.723328	30252.105469	117.345512	90.905533	80.821709	31.330786	27.260250	107.921608	138.136078	49.111622	0.224783	99998.000000	4.045382	3.031455	0.345806	0.373306	2.929788	4.480756	2.069467	1.958590	1.907528	1.495971	1.435530	2.033108	2.140307	1.691184	0.000000	4.999991	32917.000000		1
17435.187500	3046.089355	2.889463	2.722941	2864.164307	99998.000000	414.395905	291.511993	291.243713	205.565109	142.696930	759.820923	999.316406	669.010925	1.204652	0.000000	4.241426	3.483743	0.460817	0.435038	3.456998	4.999991	2.617415	2.464656	2.464257	2.312949	2.154415	2.880711	2.999703	2.825433	0.080862	0.000000	33008.000000		1
6764.797852	1961.362671	2.975808	3.870092	811.128113	30530.660156	121.252609	82.903229	62.353199	49.864056	14.330134	71.641418	107.465210	58.862404	0.827558	99998.000000	3.830255	3.292558	0.473605	0.587721	2.909090	4.484736	2.083691	1.918571	1.794859	1.697788	1.156250	1.855164	2.031268	1.769838	0.000000	4.999991	33076.000000		1
9845.708984	2043.568970	2.294302	3.083739	1305.192383	45670.906250	187.713348	136.868668	111.736191	60.287094	43.104500	247.812332	355.154205	206.820190	0.444393	99998.000000	3.993247	3.310389	0.360651	0.489078	3.115674	4.659640	2.273495	2.136304	2.048194	1.780224	1.634523	2.394123	2.550417	2.315593	0.000000	4.999991	33155.000000		1
22687.867188	7710.250488	2.510163	4.175382	2773.184570	99998.000000	402.030090	270.681335	283.673126	116.198357	122.245575	660.364136	850.010986	474.769348	3.324612	99998.000000	4.355793	3.887069	0.399702	0.620696	3.442979	4.999991	2.604259	2.432458	2.452818	2.065200	2.087233	2.819783	2.929425	2.676483	0.521741	4.999991	33239.000000		1
7201.485840	1666.375366	2.257297	4.764376	721.489990	24807.666016	112.106239	87.269806	49.981239	19.365879	22.958435	90.257950	108.081963	67.169998	0.414634	99998.000000	3.857422	3.221773	0.353589	0.678006	2.858230	4.394586	2.049630	1.940864	1.698807	1.287037	1.360942	1.955485	2.033753	1.827175	0.000000	4.999991	33326.000000		1
14782.037109	4555.668945	2.408400	4.699618	1614.195435	57659.789062	238.440842	172.547516	156.703262	73.590340	51.008121	262.247314	375.463684	171.532974	1.025130	99998.000000	4.169734	3.658552	0.381729	0.672063	3.207956	4.760873	2.377381	2.236909	2.195078	1.866821	1.707639	2.418711	2.574568	2.234348	0.010779	4.999991	33353.000000		1
5540.818848	2149.961182	3.092990	4.156880	990.355042	31713.126953	138.786743	105.078400	67.503044	55.272934	26.550991	122.458351	170.077438	118.427902	1.175071	99998.000000	3.743574	3.332431	0.490378	0.618767	2.995791	4.501239	2.142348	2.021513	1.829323	1.742512	1.424081	2.087988	2.230647	2.073454	0.070064	4.999991	33415.000000		1
11040.398438	3530.159180	1.501781	2.707523	1408.843018	49283.054688	214.526459	143.671387	118.865791	59.580917	30.630777	217.412827	288.378906	116.808937	0.494370	0.000000	4.042985	3.547794	0.176607	0.432572	3.148863	4.692698	2.331481	2.157370	2.075057	1.775107	1.486158	2.337285	2.459964	2.067476	0.000000	0.000000	33434.000000		1
8168.589355	3796.563477	4.030447	4.773628	1336.646606	43554.421875	190.356110	136.806992	114.449883	55.590557	52.041176	243.158966	311.115326	209.540054	0.101542	0.000000	3.912147	3.579391	0.605353	0.678849	3.126017	4.639032	2.279567	2.136108	2.058615	1.745001	1.716347	2.385890	2.492921	2.321267	0.000000	0.000000	33463.000000		1
25380.703125	5739.707520	2.541001	3.444536	3987.644287	99998.000000	575.308472	409.335480	306.973846	156.697098	146.588608	750.067017	975.494507	560.488037	2.969326	0.000000	4.404504	3.758890	0.405005	0.537131	3.600716	4.999991	2.759901	2.612079	2.487101	2.195061	2.166100	2.875100	2.989225	2.748566	0.472658	0.000000	33539.000000		1
19393.750000	2983.202637	3.117660	2.809286	1672.175781	62688.109375	238.937332	172.590683	158.411667	48.525715	55.778667	267.230621	338.986145	231.564117	0.784669	0.000000	4.287662	3.474683	0.493829	0.448596	3.223282	4.797185	2.378284	2.237017	2.199787	1.685972	1.746468	2.426886	2.530182	2.364671	0.000000	0.000000	33582.000000		1
15106.743164	2999.262695	2.488577	3.305768	1643.922607	55031.179688	230.151764	166.768585	140.094254	54.828876	59.913960	288.514587	381.396820	235.181335	1.402609	0.000000	4.179171	3.477015	0.395951	0.519272	3.215881	4.740609	2.362014	2.222114	2.146420	1.739009	1.777528	2.460168	2.581377	2.371403	0.146937	0.000000	33632.000000		1
14218.570312	2128.094238	1.816322	3.318103	1510.458374	53023.253906	232.427551	155.093552	150.822586	59.861538	59.075184	232.994965	302.332825	166.481812	1.356244	99998.000000	4.152856	3.327991	0.259193	0.520890	3.179109	4.724466	2.366288	2.190594	2.178466	1.777148	1.771405	2.367347	2.480485	2.221367	0.132338	4.999991	33718.000000		1
16635.697266	5141.252441	2.426902	2.710606	2549.783203	84506.406250	382.038239	260.233643	205.969086	136.042221	86.603722	402.162720	540.166199	250.627777	1.407194	99998.000000	4.221041	3.711069	0.385052	0.433066	3.406503	4.926889	2.582107	2.415364	2.313802	2.133674	1.937537	2.604402	2.732527	2.399029	0.148354	4.999991	33760.000000		1
4094.896729	230.022247	3.025148	2.059937	242.943100	15972.135742	39.215904	26.933374	10.830091	13.482106	16.300644	27.975677	32.903492	57.739925	1.135841	99998.000000	3.612243	2.361770	0.480747	0.313854	2.385504	4.203363	1.593462	1.430291	1.034632	1.129758	1.212205	1.446781	1.517242	1.761476	0.055318	4.999991	33788.000000		1
14214.996094	5799.544434	1.412352	2.078440	2342.478760	72363.234375	348.388458	241.277893	211.088089	84.414261	77.827400	370.961426	518.561523	259.993103	1.521350	99998.000000	4.152747	3.763394	0.149943	0.317737	3.369676	4.859518	2.542064	2.382518	2.324464	1.926416	1.891132	2.569329	2.714800	2.414962	0.182229	4.999991	33848.000000		1
14247.986328	4159.488770	3.250261	5.103588	1646.651733	58333.761719	249.924698	166.528061	111.656013	67.410530	63.611362	295.449921	416.236877	251.182861	0.153124	99998.000000	4.153753	3.619040	0.511918	0.707876	3.216602	4.765920	2.397809	2.221488	2.047882	1.828728	1.803535	2.470484	2.619341	2.399990	0.000000	4.999991	33873.000000		1
6553.021973	899.150391	1.298254	1.017634	409.067200	18306.412109	52.300209	48.710739	37.627781	26.760685	10.302772	62.075661	83.874611	52.753517	0.021083	0.000000	3.816442	2.953832	0.113360	0.007592	2.611795	4.262603	1.718503	1.687625	1.575509	1.427497	1.012954	1.792921	1.923630	1.722251	0.000000	0.000000	33951.000000		1
13045.868164	2876.477539	2.491661	3.274930	886.210999	33492.382812	136.970428	95.722336	93.104240	35.971813	29.455873	124.586128	164.027145	97.606499	0.487542	99998.000000	4.115473	3.458861	0.396489	0.515202	2.947537	4.524946	2.136627	1.981013	1.968969	1.555962	1.469172	2.095470	2.214916	1.989479	0.000000	4.999991	33966.000000		1
7151.917969	1435.751709	3.506211	2.485493	899.184326	34595.824219	137.491577	95.793259	74.114578	43.644154	31.611406	127.370743	182.665268	63.509598	1.112085	99998.000000	3.854423	3.157079	0.544838	0.395413	2.953849	4.539024	2.138276	1.981335	1.869904	1.639926	1.499844	2.105070	2.261656	1.802839	0.046138	4.999991	34005.000000		1
13243.619141	6509.047852	1.532618	3.231758	2291.819336	75094.953125	351.095978	235.736404	215.867874	132.557587	71.564323	333.500183	444.224915	233.574707	1.601040	0.000000	4.122007	3.813518	0.185434	0.509439	3.360180	4.875611	2.545426	2.372427	2.334188	2.122405	1.854697	2.523096	2.647603	2.368426	0.204402	0.000000	34032.000000		1
14513.437500	2267.275635	2.840123	3.219423	1234.685791	49882.679688	196.273804	129.227158	110.123398	61.502087	54.680855	274.711792	356.736145	265.371124	1.142325	99998.000000	4.161770	3.355504	0.453337	0.507778	3.091557	4.697950	2.292862	2.111354	2.041880	1.788890	1.737835	2.438877	2.552347	2.423854	0.057790	4.999991	34072.000000		1
8490.096680	1421.760864	3.484625	3.700486	647.918152	36473.687500	108.297821	69.772675	94.269890	45.491314	32.181896	143.036133	197.097168	122.288742	0.628296	0.000000	3.928913	3.152827	0.542156	0.568259	2.811520	4.561980	2.034620	1.843685	1.974373	1.657928	1.507612	2.155446	2.294680	2.087386	0.000000	0.000000	34152.000000		1
16126.846680	5745.908691	2.439237	2.704439	2744.946777	93300.406250	394.012390	272.084442	223.919525	151.143280	84.244659	511.731018	742.225098	380.749237	1.299393	0.000000	4.207550	3.759359	0.387254	0.432077	3.438534	4.969883	2.595510	2.434704	2.350092	2.179389	1.925542	2.709042	2.870536	2.580639	0.113741	0.000000	34210.000000		1
14970.441406	6170.878906	2.365228	3.620309	2820.575684	88707.726562	405.129272	295.304993	262.022186	130.328049	103.607452	518.074280	672.844055	352.940063	0.514341	99998.000000	4.175235	3.790347	0.373873	0.558746	3.450338	4.947961	2.607594	2.470271	2.418338	2.115038	2.015391	2.714392	2.827914	2.547701	0.000000	4.999991	34258.000000		1
17961.625000	5374.527832	3.040566	3.395196	2493.267578	88276.781250	364.806305	255.811554	249.033493	110.755562	79.437111	423.014954	617.373779	290.586884	0.498537	99998.000000	4.254345	3.730340	0.482955	0.530865	3.396769	4.945847	2.562062	2.407920	2.396258	2.044366	1.900023	2.626356	2.790548	2.463276	0.000000	4.999991	34339.000000		1
8987.303711	1633.416382	3.481541	3.669649	1540.919556	52905.671875	227.638504	161.976456	118.912048	86.979935	58.683548	245.524200	300.158783	279.519318	0.656485	0.000000	3.953629	3.213097	0.541772	0.564625	3.187780	4.723502	2.357246	2.209452	2.075226	1.939419	1.768516	2.390094	2.477351	2.446412	0.000000	0.000000	34386.000000		1
11564.492188	3670.654297	3.123827	2.183287	1539.238892	50958.109375	224.224808	157.807251	117.743317	69.587646	61.853630	248.799133	356.295166	160.005951	0.467807	99998.000000	4.063127	3.564744	0.494687	0.339111	3.187306	4.707213	2.350684	2.198127	2.070936	1.842532	1.791365	2.395849	2.551810	2.204136	0.000000	4.999991	34411.000000		1
15719.379883	1018.608276	2.744528	3.268763	1175.823364	43967.039062	149.977631	124.789658	102.262947	57.434635	42.426079	218.316376	287.589478	220.163528	0.306865	99998.000000	4.196435	3.008007	0.438468	0.514383	3.070342	4.643127	2.176027	2.096179	2.009718	1.759174	1.627633	2.339086	2.458773	2.342745	0.000000	4.999991	34455.000000		1
6537.421387	1242.706665	0.774018	0.573575	431.532227	25655.355469	72.535706	46.132732	37.081959	9.830959	16.877302	68.927727	79.005386	46.311588	1.070397	0.000000	3.815407	3.094369	0.000000	0.000000	2.635013	4.409178	1.860552	1.664009	1.569163	0.992596	1.227303	1.838394	1.897657	1.665690	0.029545	0.000000	34480.000000		1
9336.169922	1442.850464	2.368311	3.330438	638.077942	32130.849609	110.866577	67.068237	50.758339	31.861189	30.103458	125.168953	166.941284	66.753693	0.872201	18863.195312	3.970169	3.159221	0.374439	0.522501	2.804874	4.506922	2.044801	1.826517	1.705507	1.503262	1.478616	2.097497	2.222564	1.824475	0.000000	4.275615	34517.000000		1
16734.925781	4362.503418	2.889463	3.601807	1557.710571	61513.339844	216.126907	158.790955	152.780746	70.019371	65.270416	373.804657	476.613403	279.975739	0.212844	99998.000000	4.223624	3.639736	0.460817	0.556520	3.192487	4.788970	2.334709	2.200826	2.184069	1.845218	1.814716	2.572645	2.678166	2.447120	0.000000	4.999991	34533.000000		1
6444.348145	1487.715820	4.024279	5.606237	505.831848	24199.535156	64.595078	45.620831	30.430334	25.961996	9.269719	56.935070	86.902840	38.034832	1.364567	99998.000000	3.809179	3.172520	0.604688	0.748671	2.704006	4.383807	1.810199	1.659163	1.483307	1.414338	0.967067	1.755380	1.939034	1.580181	0.134995	4.999991	34595.000000		1
4553.090820	2121.343994	1.655968	2.121612	713.441467	30551.509766	116.879868	82.462257	79.289093	34.340515	23.602936	95.558899	109.623825	56.210388	0.099960	0.000000	3.658306	3.326611	0.219052	0.326666	2.853358	4.485033	2.067740	1.916255	1.899213	1.535807	1.372966	1.980271	2.039905	1.749817	0.000000	0.000000	34641.000000		1
8178.577637	4506.643555	1.298254	2.044519	1962.744263	58357.062500	294.419952	202.860672	166.392380	79.717728	60.481369	319.268738	479.256165	190.223511	0.640759	0.000000	3.912678	3.653853	0.113360	0.310591	3.292864	4.766093	2.468967	2.307198	2.221133	1.901555	1.781622	2.504156	2.680568	2.279264	0.000000	0.000000	34667.000000		1
15578.407227	2520.974854	2.611927	4.270978	1595.002197	52435.382812	220.956055	160.209473	124.872917	67.265594	52.627087	217.542343	300.226624	205.136475	0.155449	0.000000	4.192523	3.401568	0.416961	0.630527	3.202761	4.719625	2.344306	2.204688	2.096468	1.827793	1.721209	2.337544	2.477449	2.312043	0.000000	0.000000	34737.000000		1
9564.197266	1564.917236	2.605759	3.934851	941.231079	36652.339844	147.593903	101.374825	63.164223	24.932028	42.475418	167.860229	206.928116	158.309891	0.141067	99998.000000	3.980649	3.194491	0.415934	0.594928	2.973696	4.564102	2.169068	2.005930	1.800471	1.396758	1.628138	2.224948	2.315820	2.199508	0.000000	4.999991	34780.000000		1
8702.668945	4088.985107	2.414567	3.904013	1988.197388	68868.843750	297.469788	205.071716	172.593781	97.273453	61.452747	332.291351	458.391602	261.972870	0.292762	99998.000000	3.939652	3.611615	0.382839	0.591511	3.298460	4.838023	2.473443	2.311906	2.237025	1.987994	1.788541	2.521519	2.661237	2.418256	0.000000	4.999991	34846.000000		1
9510.324219	2501.837158	2.053770	3.484625	1317.675415	42904.890625	190.198837	138.438278	109.241447	39.308418	59.528492	219.226074	297.895325	204.072586	0.017723	0.000000	3.978195	3.398259	0.312552	0.542156	3.119808	4.632507	2.279208	2.141256	2.038388	1.594486	1.774725	2.340892	2.474064	2.309785	0.000000	0.000000	34967.000000		1
10354.374023	2158.580078	1.908834	2.035268	836.766357	28807.195312	110.795647	85.715599	51.930161	41.565716	25.826311	116.765770	157.526627	109.543655	0.098810	0.000000	4.015124	3.334168	0.280768	0.308622	2.922604	4.459501	2.044523	1.933060	1.715420	1.618735	1.412062	2.067316	2.197354	2.039587	0.000000	0.000000	35030.000000		1
9571.005859	1221.006348	2.352893	3.638812	798.367615	30465.369141	106.987228	81.213341	61.461998	36.221596	31.904362	102.682335	133.905182	98.272583	0.172512	0.000000	3.980958	3.086718	0.371602	0.560960	2.902203	4.483807	2.029332	1.909627	1.788607	1.558968	1.503850	2.011496	2.126797	1.992432	0.000000	0.000000	35091.000000		1
11862.202148	1591.480591	1.911918	1.702224	1261.859741	47084.527344	167.450104	124.299339	124.330177	90.985710	51.933243	265.701111	317.131683	228.357025	1.636025	0.000000	4.074165	3.201801	0.281469	0.231017	3.101011	4.672878	2.223886	2.094469	2.094577	1.958973	1.715445	2.424393	2.501240	2.358614	0.213790	0.000000	35123.000000		1
3859.083252	184.524765	1.329091	3.931767	476.049072	23118.406250	65.122398	44.748135	44.103630	45.750347	28.641766	95.759338	119.186501	62.174339	0.707245	0.000000	3.586484	2.266055	0.123555	0.594588	2.677652	4.363958	1.813730	1.650775	1.644474	1.660394	1.457000	1.981181	2.076227	1.793611	0.000000	0.000000	35145.000000		0
10162.948242	1245.028687	2.346725	3.530881	1212.192993	52889.753906	168.165527	123.281708	144.133942	80.988228	66.423729	333.176392	409.637695	270.712189	1.647864	0.000000	4.007020	3.095179	0.370462	0.547883	3.083572	4.723372	2.225737	2.090899	2.158766	1.908422	1.822323	2.522674	2.612400	2.432508	0.216921	0.000000	35189.000000		1
8028.504395	1492.329102	2.429986	3.583304	861.220398	31214.912109	127.006866	90.045174	80.420822	46.478111	34.106152	172.319321	191.009857	149.623001	0.984079	0.000000	3.904635	3.173865	0.385604	0.554284	2.935114	4.494362	2.103827	1.954460	1.905369	1.667248	1.532833	2.236334	2.281056	2.174998	0.000000	0.000000	35264.000000		1
7128.978027	1293.884399	0.928205	1.455525	740.707886	24798.062500	97.961128	73.503998	44.584694	35.117619	15.523540	52.170692	99.259384	86.181244	1.011953	0.000000	3.853027	3.111896	0.000000	0.163020	2.869647	4.394418	1.991054	1.866311	1.649186	1.545525	1.190991	1.717427	1.996772	1.935413	0.005160	0.000000	35284.000000		1
36816.683594	11856.435547	1.763899	2.830872	5581.730469	99998.000000	792.070618	565.255493	490.308289	225.732758	192.400635	950.136902	1269.911377	679.915039	2.880711	0.000000	4.566045	4.073954	0.246474	0.451920	3.746769	4.999991	2.898764	2.752245	2.690469	2.353595	2.284206	2.977786	3.103773	2.832455	0.459500	0.000000	35357.000000		1
9633.710938	2044.426270	2.084607	2.392981	499.867889	25037.083984	77.839737	43.591732	73.004433	30.507427	20.355759	81.176338	129.085297	54.458828	1.145359	99998.000000	3.983793	3.310571	0.319024	0.378939	2.698855	4.398584	1.891201	1.639404	1.863349	1.484406	1.308687	1.909429	2.110877	1.736068	0.058942	4.999991	35383.000000		1
16715.587891	5471.224609	1.847160	3.962604	2676.746826	83222.734375	392.217651	262.358337	188.866669	99.441322	65.193321	393.460388	514.568054	343.059753	0.945335	0.000000	4.223122	3.738085	0.266504	0.597981	3.427607	4.920242	2.593527	2.418895	2.276155	1.997567	1.814203	2.594901	2.711443	2.535370	0.000000	0.000000	35398.000000		1
7601.002930	1741.911499	2.164785	3.416783	695.907349	23849.375000	93.119659	71.496483	50.597984	26.143938	20.864576	83.134514	86.051727	59.941715	0.654276	99998.000000	3.880871	3.241026	0.335415	0.533617	2.842551	4.377477	1.969041	1.854285	1.704133	1.417371	1.319410	1.919781	1.934760	1.777729	0.000000	4.999991	35429.000000		1
15907.669922	4329.415039	3.358191	5.482887	1228.761963	43702.988281	180.084183	124.416527	118.409401	69.140503	42.601852	223.299698	295.181641	211.908356	1.712265	0.000000	4.201607	3.636429	0.526105	0.739009	3.089468	4.640511	2.255476	2.094878	2.073386	1.839733	1.629429	2.348888	2.470089	2.326148	0.233571	0.000000	35453.000000		1
30249.644531	5430.093750	2.004430	3.737491	2615.670410	86885.601562	362.172791	257.038879	252.000046	92.382645	94.245224	498.578888	683.347229	373.138550	3.037609	99998.000000	4.480720	3.734807	0.301991	0.572580	3.417583	4.938948	2.558916	2.409999	2.401401	1.965590	1.974259	2.697734	2.834641	2.571870	0.482532	4.999991	35486.000000		1
6181.135254	1467.387817	1.625130	3.059069	515.292725	22036.027344	84.685631	48.254345	42.469250	38.090340	4.289481	49.654362	41.254257	58.933331	0.702568	99998.000000	3.791068	3.166545	0.210888	0.485589	2.712054	4.343133	1.927810	1.683536	1.628075	1.580815	0.632405	1.695957	1.615469	1.770361	0.000000	4.999991	35519.000000		1
10803.484375	3398.745850	1.375347	1.862578	910.054504	35761.804688	138.580139	90.298035	67.583221	56.845638	26.806940	130.695023	180.078003	136.079224	1.834759	0.000000	4.033564	3.531319	0.138412	0.270115	2.959067	4.553420	2.141701	1.955678	1.829839	1.754697	1.428247	2.116259	2.255461	2.133792	0.263579	0.000000	35545.000000		1
3642.521484	670.151917	1.218077	2.349809	266.956177	16014.925781	36.804420	27.210911	22.008644	31.657661	6.090384	14.940714	16.454830	51.458347	0.222890	1090.110107	3.561402	2.826173	0.085675	0.371033	2.426440	4.204525	1.565900	1.434743	1.342593	1.500479	0.784645	1.174371	1.216293	1.711456	0.000000	3.037470	35578.000000		1
17354.708984	5496.810547	3.392113	3.379778	2983.045410	99998.000000	425.398682	297.565369	363.434021	177.086777	127.629776	734.333801	975.081299	571.274963	3.522280	0.000000	4.239418	3.740111	0.530470	0.528888	3.474660	4.999991	2.628796	2.473582	2.560426	2.248186	2.105952	2.865894	2.989041	2.756845	0.546824	0.000000	35603.000000		1
8358.264648	2333.381836	3.543216	2.510163	1268.616211	47082.339844	187.127441	110.881996	123.901543	42.404491	20.466774	171.141327	237.765503	176.411438	1.351675	99998.000000	3.922116	3.367986	0.549398	0.399702	3.103330	4.672858	2.272137	2.044861	2.093077	1.627412	1.311049	2.233355	2.376149	2.246527	0.130872	4.999991	35684.000000		1
16084.855469	18166.884766	2.445405	4.576268	6347.333496	99998.000000	928.553833	646.678528	638.562134	343.546997	310.184021	1653.679565	2212.011963	1178.796143	2.907150	99998.000000	4.206417	4.259281	0.388351	0.660511	3.802591	4.999991	2.967807	2.810688	2.805203	2.535986	2.491619	3.218451	3.344787	3.071439	0.463467	4.999991	35777.000000		1
11838.839844	2094.685059	2.701355	2.756862	1225.302002	39678.847656	183.130905	127.740791	89.527100	36.566975	35.740532	199.138596	293.772369	135.154099	0.007944	0.000000	4.073309	3.321119	0.431582	0.440415	3.088243	4.598559	2.262762	2.106330	1.951954	1.563089	1.553161	2.299155	2.468011	2.130829	0.000000	0.000000	35826.000000		1
11386.705078	4240.837891	2.926468	3.472290	2332.740479	76023.781250	325.013733	231.203308	232.042084	113.296562	92.160614	452.936462	611.197021	334.647339	2.099080	99998.000000	4.056398	3.627452	0.466344	0.540616	3.367867	4.880949	2.511902	2.363994	2.365567	2.054217	1.964545	2.656037	2.786181	2.524587	0.322029	4.999991	35939.000000		1
4469.089844	1393.899292	1.893416	4.163047	968.056519	31511.923828	143.184158	100.856758	60.746571	36.110580	39.490360	161.890121	246.446228	108.741882	0.286904	99998.000000	3.650219	3.144231	0.277246	0.619411	2.985901	4.498475	2.155895	2.003705	1.783522	1.557634	1.596491	2.209220	2.391722	2.036397	0.000000	4.999991	36007.000000		1
8938.105469	2222.857666	0.468728	2.066105	678.993042	26138.445312	96.039963	70.259903	62.575226	29.326355	22.215254	92.888382	126.103333	72.810158	1.274749	99998.000000	3.951246	3.346912	0.000000	0.315152	2.831865	4.417280	1.982452	1.846708	1.796402	1.467258	1.346651	1.967961	2.100727	1.862192	0.105425	4.999991	36038.000000		1
4784.781250	0.000000	4.289481	6.007123	305.166779	14752.153320	45.398804	32.434765	22.036398	34.096901	15.230586	60.826748	96.064629	70.084129	1.870720	0.000000	3.679862	0.000000	0.632405	0.778666	2.484537	4.168855	1.657044	1.511011	1.343141	1.532715	1.182717	1.784095	1.982563	1.845620	0.272009	0.000000	36066.000000		0
9025.844727	2722.016113	2.790784	3.913265	892.933533	31257.892578	115.612450	90.945625	71.758598	55.060154	37.248482	131.388855	164.650070	165.035538	0.695011	0.000000	3.955488	3.434891	0.445726	0.592539	2.950819	4.494960	2.063004	1.958782	1.855874	1.740837	1.571109	2.118559	2.216562	2.217577	0.000000	0.000000	36097.000000		1
14340.273438	5214.158203	1.899583	3.663482	2548.099609	77088.375000	377.205994	260.915131	238.342163	95.040825	85.431900	402.545074	534.245422	315.423309	1.283319	99998.000000	4.156558	3.717184	0.278658	0.563894	3.406216	4.886989	2.576579	2.416499	2.377201	1.977910	1.931620	2.604815	2.727741	2.498894	0.108335	4.999991	36149.000000		1
6746.291992	678.823425	1.282835	1.430855	412.684418	21079.478516	50.977283	39.564369	47.508080	15.193581	8.878084	64.875694	85.462738	40.874958	0.734663	99998.000000	3.829065	2.831757	0.108171	0.155596	2.615618	4.323860	1.707377	1.597304	1.676767	1.181660	0.948319	1.812082	1.931777	1.611457	0.000000	4.999991	36173.000000		1
6848.866699	2020.804810	2.503996	4.332653	726.103271	26557.503906	111.813286	77.552948	48.467121	21.105108	31.071753	108.106628	146.705780	99.450577	0.300833	99998.000000	3.835619	3.305524	0.398634	0.636754	2.860998	4.424187	2.048493	1.889598	1.685447	1.324388	1.492366	2.033852	2.166447	1.997607	0.000000	4.999991	36221.000000		1
5710.202148	987.191101	3.500043	4.089037	514.478638	16370.363281	67.962517	53.398022	46.231411	19.479979	19.060589	70.947578	73.510162	82.116882	0.354782	99998.000000	3.756651	2.994401	0.544073	0.611621	2.711367	4.214058	1.832269	1.727525	1.664937	1.289588	1.280136	1.850938	1.866347	1.914432	0.000000	4.999991	36304.000000		1
26334.826172	9784.064453	1.366096	1.877997	4078.947510	99998.000000	563.004333	413.615723	374.813019	177.277969	146.489929	741.577515	986.950562	599.010071	2.803625	0.000000	4.420530	3.990519	0.135481	0.273695	3.610548	4.999991	2.750512	2.616597	2.573815	2.248655	2.165808	2.870157	2.994295	2.777434	0.447720	0.000000	36340.000000		1
23181.195312	4621.694824	2.830872	3.358191	3465.160156	99998.000000	502.230042	353.106598	365.725250	181.240570	140.387207	631.281433	862.231873	453.704315	1.452532	0.000000	4.365136	3.664801	0.451920	0.526105	3.539723	4.999991	2.700903	2.547906	2.563155	2.258255	2.147327	2.800223	2.935624	2.656773	0.162126	0.000000	36423.000000		1
9863.955078	2182.916992	2.759946	4.187717	798.725342	25800.509766	99.940887	74.817673	57.274281	45.207611	21.475157	99.213127	128.018326	44.263985	1.131737	0.000000	3.994051	3.339037	0.440901	0.621977	2.902397	4.411628	1.999743	1.874004	1.757960	1.655212	1.331936	1.996569	2.107272	1.646050	0.053746	0.000000	36465.000000		1
10113.947266	1023.363403	2.571838	3.416783	854.633545	32037.892578	113.611099	79.467949	47.995312	27.707392	14.484321	106.444496	118.702354	104.625092	0.709599	0.000000	4.004920	3.010030	0.410244	0.533617	2.931780	4.505664	2.055421	1.900192	1.681199	1.442596	1.160898	2.027123	2.074459	2.019636	0.000000	0.000000	36484.000000		1
5141.123047	5217.250977	1.927337	2.503996	636.730347	26721.644531	106.469162	67.907013	45.497482	31.386293	23.649193	82.779884	137.300385	53.903755	0.511381	0.000000	3.711058	3.717442	0.284958	0.398634	2.803956	4.426863	2.027224	1.831915	1.657987	1.496740	1.373816	1.917925	2.137672	1.731619	0.000000	0.000000	36541.000000		1
5750.062500	1168.891113	2.180203	4.224722	372.219604	20982.146484	60.783573	37.945404	30.596855	22.227589	8.649887	55.787918	86.764076	91.522285	0.061024	0.000000	3.759673	3.067774	0.338497	0.625798	2.570799	4.321850	1.783786	1.579159	1.485677	1.346892	0.937010	1.746540	1.938340	1.961527	0.000000	0.000000	36569.000000		1
7819.818848	1815.659180	2.408400	2.954222	128.792343	9050.590820	0.000000	16.100201	32.077049	41.204918	4.748958	0.000000	0.000000	13.025712	0.539150	0.000000	3.893197	3.259034	0.381729	0.470443	2.109890	3.956677	0.000000	1.206831	1.506194	1.614949	0.676598	0.000000	0.000000	1.114802	0.000000	0.000000	36624.000000		1
9815.682617	4730.905273	2.309720	3.367443	2292.957031	74961.593750	325.189514	232.486145	196.933731	102.287613	89.483932	423.755035	537.026917	353.189850	1.124451	0.000000	3.991920	3.674944	0.363559	0.527300	3.360396	4.874839	2.512136	2.366397	2.294320	2.009823	1.951745	2.627115	2.729996	2.548008	0.050941	0.000000	36646.000000		1
12855.714844	924.807068	1.433939	2.109277	888.946289	32201.689453	122.566284	87.201965	109.078011	56.080872	29.388031	157.730148	182.952057	97.051430	1.233815	0.000000	4.109096	2.966051	0.156531	0.324134	2.948875	4.507879	2.088371	1.940526	2.037737	1.748815	1.468171	2.197915	2.262337	1.987002	0.091250	0.000000	36669.000000		1
23897.572266	6316.656250	3.105325	3.358191	3210.073242	99998.000000	447.157532	320.745850	308.463318	183.482452	137.812286	721.163147	910.899414	597.875244	1.495433	0.000000	4.378354	3.800487	0.492107	0.526105	3.506515	4.999991	2.650460	2.506161	2.489203	2.263595	2.139288	2.858033	2.959471	2.776611	0.174767	0.000000	36701.000000		1
6491.344238	968.963135	2.747611	2.528666	513.303711	23532.482422	85.354805	56.469425	41.766159	27.260250	23.923645	90.143852	121.650414	80.306725	0.213600	0.000000	3.812335	2.986307	0.438955	0.402891	2.710374	4.371668	1.931228	1.751813	1.620825	1.435530	1.378827	1.954936	2.085114	1.904752	0.000000	0.000000	36784.000000		1
4031.312988	635.891602	2.877128	2.133947	428.948059	19679.314453	63.765549	45.287788	35.697361	52.793606	11.203223	50.653492	63.972160	41.978935	0.137469	99998.000000	3.605447	2.803383	0.458959	0.329184	2.632405	4.294010	1.804586	1.655981	1.552636	1.722581	1.049343	1.704609	1.805991	1.623031	0.000000	4.999991	36868.000000		1
6606.940918	2096.967041	1.970509	2.405316	777.046631	26119.205078	105.503952	79.683807	58.005127	12.519979	22.039480	77.451180	79.464867	60.857586	0.396192	99998.000000	3.820000	3.321592	0.294578	0.381172	2.890447	4.416960	2.023269	1.901370	1.763466	1.097604	1.343201	1.889028	1.900175	1.784315	0.000000	4.999991	36960.000000		1
20829.443359	5165.416504	2.127780	3.114576	2142.800537	86332.101562	311.482269	217.126053	251.010162	98.389771	81.151672	465.629120	603.644958	390.419830	0.849737	99998.000000	4.318678	3.713105	0.327927	0.493399	3.330982	4.936172	2.493433	2.336712	2.399691	1.992950	1.909297	2.668040	2.780782	2.591532	0.000000	4.999991	37076.000000		1
20598.000000	7417.307617	2.522498	4.508426	4137.699219	99998.000000	583.005493	410.405548	357.029114	140.738754	125.360146	683.791321	964.362183	576.181152	1.242720	99998.000000	4.313825	3.870246	0.401831	0.654025	3.616759	4.999991	2.765673	2.613213	2.552704	2.148414	2.098160	2.834924	2.984240	2.760559	0.094373	4.999991	37119.000000		1
7928.492676	1201.840942	2.522498	3.635728	749.098755	30250.068359	115.263985	82.490013	90.344292	41.050732	36.375782	160.946487	188.891327	139.468246	0.145231	0.000000	3.899191	3.079847	0.401831	0.560591	2.874539	4.480726	2.061694	1.916401	1.955901	1.613321	1.560812	2.206681	2.276212	2.144475	0.000000	0.000000	37162.000000		1
6452.146484	1511.583984	1.057722	1.603544	487.067291	19721.800781	73.821625	51.569363	47.131863	22.091904	10.790002	49.167130	56.783966	55.331524	0.825749	0.000000	3.809704	3.179432	0.024372	0.205081	2.687589	4.294947	1.868184	1.712392	1.673315	1.344233	1.033022	1.691675	1.754226	1.742973	0.000000	0.000000	37187.000000		1
5955.874512	450.620575	1.458608	2.164785	502.748108	17105.779297	67.580132	53.058807	49.386078	20.235495	8.788655	51.825314	66.368225	64.258949	0.092339	0.000000	3.774945	2.653811	0.163939	0.335415	2.701350	4.233143	1.829819	1.724757	1.693605	1.306114	0.943922	1.714542	1.821960	1.807934	0.000000	0.000000	37225.000000		1
14527.002930	5579.303711	3.703570	4.243225	2181.591064	70290.078125	342.150055	218.054245	200.529358	91.775146	64.925034	351.897766	465.684631	306.918365	2.262583	0.000000	4.162176	3.746580	0.568621	0.627696	3.338773	4.846894	2.534217	2.338565	2.302178	1.962725	1.812412	2.546417	2.668092	2.487023	0.354605	0.000000	37296.000000		1
8780.893555	815.106140	1.477111	3.521630	821.384644	31337.996094	122.547775	75.304901	90.094513	28.493746	16.306810	106.555511	153.153885	45.497482	0.786228	0.000000	3.943539	2.911214	0.169413	0.546744	2.914546	4.496071	2.088305	1.876823	1.954698	1.454750	1.212369	2.027576	2.185128	1.657987	0.000000	0.000000	37316.000000		1
6585.956055	1081.266724	2.904882	2.815454	851.229065	27694.484375	135.755432	85.875954	65.387596	57.551815	16.510338	80.895721	96.900322	89.190979	0.422084	0.000000	3.818619	3.033933	0.463128	0.449548	2.930047	4.442393	2.132757	1.933872	1.815495	1.760059	1.217756	1.907926	1.986325	1.950321	0.000000	0.000000	37346.000000		1
10009.430664	3147.862061	1.797820	1.837908	1555.897339	51045.035156	224.123047	156.320892	121.305031	58.140812	56.019199	274.690186	330.764893	190.177246	2.809996	99998.000000	4.000410	3.498016	0.254746	0.264324	3.191981	4.707953	2.350487	2.194017	2.083879	1.764481	1.748337	2.438843	2.519519	2.279159	0.448706	4.999991	37377.000000		1
8514.899414	6663.743652	0.403970	0.986796	3006.595947	87282.570312	450.235107	308.105591	216.607971	116.170609	76.223854	431.945465	533.052002	266.703308	2.296207	0.000000	3.930180	3.823718	0.000000	0.000000	3.478075	4.940928	2.653439	2.488700	2.335675	2.065096	1.882091	2.635429	2.726770	2.426028	0.361011	0.000000	37413.000000		1
25294.841797	5654.099609	2.550252	2.479326	3086.668213	99998.000000	446.969421	307.445679	322.824280	122.131470	111.908882	564.472229	702.358521	360.020325	0.620728	0.000000	4.403032	3.752363	0.406583	0.394334	3.489490	4.999991	2.650278	2.487768	2.508966	2.086828	2.048865	2.751642	2.846559	2.556327	0.000000	0.000000	37454.000000		1
10820.154297	6363.412109	1.655968	3.330438	2347.915527	70212.515625	323.074066	242.267761	211.809677	95.053162	79.122566	429.792999	539.133118	354.259918	1.311204	0.000000	4.034234	3.803690	0.219052	0.522501	3.370682	4.846415	2.509302	2.384296	2.325946	1.977967	1.898300	2.633259	2.731696	2.549322	0.117670	0.000000	37518.000000		1
13438.452148	4060.371094	2.846291	3.894762	2557.221191	99998.000000	391.511475	258.867523	340.968994	181.169647	140.384125	794.704163	1022.000366	689.906372	2.784891	99998.000000	4.128349	3.608566	0.454279	0.590481	3.407768	4.999991	2.592745	2.413078	2.532715	2.258085	2.147318	2.900205	3.009451	2.838790	0.444808	4.999991	37555.000000		1
9600.024414	1746.358276	3.154665	4.240141	1598.055054	51421.277344	235.582214	158.590515	114.681160	39.989925	59.318798	275.504303	339.572052	208.621094	2.009424	99998.000000	3.982272	3.242133	0.498953	0.627380	3.203592	4.711143	2.372143	2.200277	2.059492	1.601951	1.773192	2.440128	2.530932	2.319358	0.303072	4.999991	37714.000000		1
5396.548828	1284.377197	2.553336	5.174514	858.389526	29978.394531	137.081436	89.255737	52.099766	26.310459	24.099419	121.045998	144.707520	91.673386	0.393772	99998.000000	3.732116	3.108693	0.407108	0.713870	2.933684	4.476809	2.136979	1.950636	1.716836	1.420128	1.382007	2.082950	2.160491	1.962243	0.000000	4.999991	37763.000000		1
15452.583984	3926.324219	1.662135	4.866140	1755.375122	64464.640625	261.732330	179.294739	188.604553	59.186199	68.896889	346.775665	405.160095	321.445831	1.243479	0.000000	4.189001	3.593986	0.220666	0.687185	3.244370	4.809321	2.417857	2.253567	2.275552	1.772220	1.838200	2.540049	2.607627	2.507108	0.094639	0.000000	37797.000000		1
7276.966797	1851.177612	3.278014	5.371873	574.112000	22869.394531	84.586952	52.429726	50.952614	36.903103	17.660572	63.555855	91.864578	58.609539	1.190115	0.000000	3.861950	3.267448	0.515611	0.730126	2.758997	4.359255	1.927303	1.719578	1.707166	1.567063	1.247005	1.803156	1.963148	1.767968	0.075589	0.000000	37847.000000		1
5809.362793	1077.038940	1.748480	0.308374	382.537781	15429.912109	49.595772	41.568798	16.057028	2.994310	5.402710	15.218250	32.286743	25.786224	0.470343	0.000000	3.764128	3.032231	0.242661	0.000000	2.582674	4.188364	1.695445	1.618767	1.205665	0.476297	0.732612	1.182365	1.509024	1.411388	0.000000	0.000000	37887.000000		1
14860.790039	2792.812744	3.142330	4.576268	1456.819824	52205.453125	217.320328	147.538391	124.027969	81.392204	47.566669	241.043518	269.611267	162.858414	0.045458	99998.000000	4.172042	3.446042	0.497252	0.660511	3.163406	4.717716	2.337100	2.168905	2.093520	1.910583	1.677303	2.382096	2.430738	2.211810	0.000000	4.999991	37935.000000		1
19424.578125	3891.961914	1.421604	4.792130	2047.466797	64649.269531	282.985443	210.150635	187.466644	69.097336	74.867012	323.931335	453.260254	222.195709	1.085625	0.000000	4.288352	3.590168	0.152779	0.680529	3.311217	4.810564	2.451764	2.322531	2.272924	1.839461	1.874290	2.510453	2.656348	2.346736	0.035680	0.000000	37992.000000		1
5288.876953	1250.508545	1.915002	3.848506	277.740021	16859.500000	54.144283	29.471291	50.255692	19.961040	11.440671	51.223984	78.820366	46.953007	0.324303	0.000000	3.723363	3.097087	0.282169	0.585292	2.443639	4.226845	1.733553	1.469399	1.701185	1.300183	1.058452	1.709473	1.896638	1.671663	0.000000	0.000000	38040.000000		1
10222.640625	2144.018799	0.897368	2.288134	1087.758057	34781.562500	146.983322	110.132645	109.300034	47.976807	28.126781	158.849548	178.933945	113.814629	1.602031	0.000000	4.009563	3.331228	0.000000	0.359481	3.036532	4.541349	2.167268	2.041916	2.038620	1.681031	1.449120	2.200986	2.252693	2.056198	0.204671	0.000000	38180.000000		1
5820.680176	2951.483398	2.186371	3.219423	1230.060181	43100.125000	176.796906	126.750916	117.505867	53.441193	40.763943	213.181946	297.574615	200.760651	1.564270	0.000000	3.764974	3.470040	0.339724	0.507778	3.089926	4.634479	2.247475	2.102951	2.070060	1.727876	1.610276	2.328750	2.473596	2.302679	0.194312	0.000000	38254.000000		1
19766.802734	3582.265137	4.690367	4.286397	1941.808716	60339.281250	280.922424	198.133301	194.448227	100.199921	73.497826	315.910522	430.483765	225.809860	1.009024	0.000000	4.295937	3.554158	0.671207	0.632092	3.288206	4.780600	2.448586	2.296957	2.288804	2.000867	1.866274	2.499564	2.633957	2.353743	0.003901	0.000000	38314.000000		1
6948.449707	871.023621	2.272716	3.114576	456.381012	25613.937500	69.772675	43.733582	32.499523	45.577660	16.525757	46.629215	81.250351	37.362579	0.272150	99998.000000	3.841888	2.940030	0.356545	0.493399	2.659328	4.408476	1.843685	1.640815	1.511877	1.658752	1.218161	1.668658	1.909825	1.572437	0.000000	4.999991	38342.000000		1
8729.611328	2904.604248	2.433070	3.897846	1256.444702	40325.679688	189.637604	127.031532	98.260254	67.385857	48.328354	211.180603	277.511810	155.244659	0.096462	0.000000	3.940995	3.463087	0.386155	0.590825	3.099143	4.605582	2.277925	2.103912	1.992378	1.828569	1.684202	2.324654	2.443281	2.191017	0.000000	0.000000	38382.000000		1
5431.247070	1237.800415	0.940540	1.282835	406.430603	18336.111328	47.702354	39.607540	47.557419	25.693710	4.634860	41.096985	48.408531	6.099635	1.120009	99998.000000	3.734900	3.092651	0.000000	0.108171	2.608986	4.263307	1.678540	1.597778	1.677218	1.409827	0.666037	1.613810	1.684922	0.785304	0.049221	4.999991	38406.000000		1
16069.026367	2450.776611	3.518546	4.526928	1347.849731	42645.445312	196.301559	129.979584	85.336304	52.195362	40.918129	178.576233	237.728500	141.996918	1.056899	0.000000	4.205989	3.389304	0.546363	0.655804	3.129642	4.629873	2.292924	2.113875	1.931134	1.717632	1.611916	2.251824	2.376081	2.152279	0.024033	0.000000	38431.000000		1
9603.437500	2986.422119	3.148497	2.553336	1446.029907	48202.925781	213.308380	145.894760	121.434547	86.616051	40.236622	200.797653	260.230560	120.034531	0.078828	10541.805664	3.982427	3.475151	0.498103	0.407108	3.160177	4.683074	2.329008	2.164040	2.084342	1.937598	1.604622	2.302759	2.415358	2.079306	0.000000	4.022915	38503.000000		1
6480.467773	1408.041260	0.940540	2.497828	416.878296	20508.058594	71.592079	47.834957	49.333652	32.773975	20.920084	70.907486	80.571922	26.708261	0.878552	0.000000	3.811606	3.148615	0.000000	0.397563	2.620009	4.311924	1.854865	1.679745	1.693143	1.515529	1.320563	1.850692	1.906184	1.426646	0.000000	0.000000	38546.000000		1
11655.761719	1921.206299	3.037483	4.317234	1154.052246	50188.078125	168.890198	120.160965	144.355972	73.584175	47.270630	250.803558	319.379730	198.565018	0.527830	0.000000	4.066541	3.283574	0.482514	0.635206	3.062226	4.700601	2.227604	2.079763	2.159435	1.866784	1.674591	2.399334	2.504307	2.297903	0.000000	0.000000	38561.000000		1
4657.250488	1811.554688	1.930420	3.006645	836.069397	29858.771484	124.416527	84.161400	56.392330	26.847029	21.290133	93.480453	130.287964	58.726719	1.466614	0.000000	3.668130	3.258051	0.285652	0.478082	2.922242	4.475072	2.094878	1.925113	1.751220	1.428896	1.328178	1.970721	2.114904	1.768836	0.166316	0.000000	38606.000000		1
21594.607422	8063.187500	1.390766	1.899583	3519.751709	99998.000000	522.866394	354.623779	324.292145	115.578529	123.220032	587.526245	691.121338	430.067444	1.272830	0.000000	4.334345	3.906507	0.143254	0.278658	3.546512	4.999991	2.718391	2.549768	2.510936	2.062877	2.090681	2.769027	2.839554	2.633537	0.104770	0.000000	38634.000000		1
10044.859375	951.777466	3.493876	6.007123	824.715088	28684.253906	110.027802	87.300644	56.222725	42.888638	35.028187	139.064285	185.582489	109.472725	0.716849	0.000000	4.001944	2.978535	0.543307	0.778666	2.916304	4.457644	2.041502	1.941017	1.749912	1.632342	1.544418	2.143216	2.268537	2.039306	0.000000	0.000000	38669.000000		1
6584.513184	3624.015869	2.044519	2.090775	1153.614380	39533.507812	165.889725	118.051689	98.725899	56.993660	36.403538	180.284622	267.292297	126.254433	0.278867	99998.000000	3.818524	3.559190	0.310591	0.320307	3.062061	4.596965	2.219820	2.072072	1.994431	1.755827	1.561144	2.255959	2.426986	2.101247	0.000000	4.999991	38741.000000		1
5208.638184	1736.699951	0.644501	2.621178	442.303741	21524.410156	72.292084	45.577660	54.656185	12.547733	16.726198	78.431808	77.253822	58.504692	1.398365	0.000000	3.716724	3.239725	0.000000	0.418496	2.645721	4.332931	1.859091	1.658752	1.737639	1.098565	1.223397	1.894492	1.887920	1.767191	0.145621	0.000000	38775.000000		1
6011.236816	1786.181641	1.273584	3.083739	1091.393677	31406.566406	159.808594	111.813286	65.686722	37.319405	31.435633	137.325058	181.715469	142.635254	1.157781	0.000000	3.778964	3.251926	0.105028	0.489078	3.037982	4.497020	2.203600	2.048493	1.817478	1.571935	1.497422	2.137750	2.259392	2.154227	0.063626	0.000000	38859.000000		1
6883.962402	4100.940918	1.384599	4.243225	2464.338867	70255.585938	353.165192	248.012772	181.622955	82.437592	115.378082	465.462616	613.238464	443.447815	1.455462	0.000000	3.837838	3.612884	0.141324	0.627696	3.391701	4.846681	2.547978	2.394474	2.259171	1.916125	2.062123	2.667885	2.787629	2.646842	0.163001	0.000000	38899.000000		1
13453.698242	3246.088379	2.260381	4.286397	2142.658691	64555.738281	318.954193	217.289490	184.382904	61.816628	74.352028	369.098846	524.358948	266.108154	1.280358	0.000000	4.128842	3.511360	0.354182	0.632092	3.330953	4.809935	2.503728	2.337039	2.265721	1.791105	1.871293	2.567143	2.719629	2.425058	0.107331	0.000000	38936.000000		1
5671.624512	558.495911	2.513247	2.664350	524.645752	19313.191406	73.667435	49.142460	40.853371	33.606586	11.021282	58.356670	67.009644	61.748783	0.641696	99998.000000	3.753707	2.747020	0.400235	0.425591	2.719866	4.285854	1.867276	1.691457	1.611228	1.526424	1.042232	1.766091	1.826137	1.790628	0.000000	4.999991	38968.000000		1
10536.290039	2718.923096	1.859494	3.293433	1115.320435	38205.160156	144.877136	103.403931	87.689194	57.912613	28.006516	167.746140	203.360229	164.517456	1.326591	99998.000000	4.022688	3.434397	0.269395	0.517649	3.047400	4.582122	2.161000	2.014537	1.942946	1.762773	1.447259	2.224653	2.308266	2.216212	0.122737	4.999991	39013.000000		1
6030.386719	857.100525	1.902667	2.183287	585.142517	19613.380859	90.911705	66.374390	50.237186	12.347290	16.929726	58.455353	66.473076	81.669739	0.571307	0.000000	3.780345	2.933032	0.279363	0.339111	2.767262	4.292552	1.958620	1.822001	1.701025	1.091572	1.228650	1.766824	1.822646	1.912061	0.000000	0.000000	39055.000000		1
26380.701172	10826.793945	2.241878	3.617226	3790.337402	99998.000000	548.776001	384.668671	362.610687	162.463699	143.344513	723.368042	947.592834	603.774475	2.315543	0.000000	4.421286	4.034500	0.350612	0.558376	3.578678	4.999991	2.739395	2.585087	2.559441	2.210756	2.156381	2.859359	2.976622	2.780875	0.364653	0.000000	39144.000000		1
13850.989258	7574.877441	2.877128	5.538395	1222.942993	40819.808594	131.129822	127.367661	109.633080	50.758339	33.014507	124.956177	159.398453	92.129776	0.008090	0.000000	4.141481	3.879376	0.458959	0.743384	3.087406	4.610871	2.117702	2.105059	2.039942	1.705507	1.518705	2.096758	2.202484	1.964400	0.000000	0.000000	39213.000000		1
5260.395508	2668.636719	1.939672	1.733061	780.198242	32540.505859	108.889900	79.023888	81.046822	46.083393	26.652754	131.271667	190.516464	105.420692	0.833580	0.000000	3.721018	3.426290	0.287728	0.238814	2.892205	4.512424	2.036988	1.897758	1.908736	1.663544	1.425742	2.118171	2.279932	2.022926	0.000000	0.000000	39234.000000		1
8304.794922	1022.123718	0.857279	2.318972	553.235046	25453.804688	87.097115	56.444756	68.573097	41.257339	19.239447	85.764938	99.367317	90.788353	2.122359	0.000000	3.919329	3.009503	0.000000	0.365295	2.742910	4.405753	1.940004	1.751624	1.836154	1.615501	1.284193	1.933310	1.997244	1.958030	0.326819	0.000000	39262.000000		1
1959.830078	516.162354	1.982844	2.001346	144.809280	17062.976562	22.813499	16.319145	34.803074	30.874392	13.753475	83.156097	102.636078	99.203873	0.236418	0.000000	3.292218	2.712786	0.297289	0.301322	2.160796	4.232055	1.358192	1.212697	1.541618	1.489598	1.138412	1.919894	2.011300	1.996529	0.000000	0.000000	39351.000000		1
5991.100098	1658.798584	1.982844	3.533965	465.965271	22506.009766	68.881470	46.866661	65.362930	35.777538	22.921431	88.049995	158.935898	76.020325	1.366915	35115.097656	3.777507	3.219794	0.297289	0.548262	2.668354	4.352299	1.838102	1.670864	1.815331	1.553610	1.360242	1.944729	2.201222	1.880930	0.135742	4.545494	39364.000000		1
10082.795898	2123.894287	2.426902	3.216340	915.648376	44162.750000	128.625824	90.298035	99.234711	93.603806	54.628433	252.317673	376.111267	178.826004	0.308553	0.000000	4.003581	3.327133	0.385052	0.507362	2.961729	4.645056	2.109328	1.955678	1.996664	1.971293	1.737419	2.401948	2.575316	2.252431	0.000000	0.000000	39378.000000		1
12873.347656	4272.883789	3.102241	2.152450	1436.081665	58156.253906	198.244308	146.662613	185.958694	75.573189	72.054642	376.768127	496.963013	315.543579	0.280983	99998.000000	4.109692	3.630721	0.491676	0.332933	3.157179	4.764596	2.297201	2.166319	2.269417	1.878368	1.857662	2.576074	2.696324	2.499059	0.000000	4.999991	39436.000000		1
14003.332031	8255.017578	4.338820	3.950269	4016.992188	99998.000000	540.036682	406.180817	390.191620	169.429855	158.103287	733.195923	1015.752686	574.556030	2.891299	0.000000	4.146231	3.916718	0.637372	0.596627	3.603901	4.999991	2.732423	2.608719	2.591278	2.228990	2.198941	2.865220	3.006788	2.759332	0.461093	0.000000	39517.000000		1
14466.250000	1526.314941	2.574922	4.650278	1233.458496	41654.066406	184.478500	118.279884	116.775017	59.309547	30.162048	146.650284	226.401932	101.541351	0.332503	0.000000	4.160356	3.183644	0.410764	0.667479	3.091125	4.619658	2.265946	2.072911	2.067350	1.773125	1.479461	2.166283	2.354880	2.006643	0.000000	0.000000	39559.000000		1
7874.203613	1647.459717	2.328223	2.531749	635.367371	22667.845703	86.138077	59.269459	46.481194	24.682245	15.434113	54.983063	80.081612	38.364796	0.204273	0.000000	3.896207	3.216815	0.367025	0.403421	2.803025	4.355410	1.935195	1.772831	1.667277	1.392385	1.188482	1.740229	1.903533	1.583933	0.000000	0.000000	39583.000000		1
19213.054688	5673.172852	2.525582	3.416783	2328.592773	69934.664062	323.952911	231.557938	168.847031	90.865448	68.825966	396.161743	531.571777	283.978424	2.726157	99998.000000	4.283597	3.753826	0.402361	0.533617	3.367094	4.844693	2.510482	2.364660	2.227494	1.958399	1.837752	2.597872	2.725562	2.453285	0.435551	4.999991	39613.000000		1
6641.790527	1470.826172	3.660398	6.799644	472.949921	19231.076172	69.504387	50.357452	45.919952	36.425121	11.804552	47.165783	73.220291	67.684982	0.970642	0.000000	3.822285	3.167561	0.563528	0.832486	2.674815	4.284004	1.842012	1.702064	1.662001	1.561401	1.072049	1.673627	1.864631	1.830492	0.000000	0.000000	39708.000000		1
7917.351074	1624.454956	2.349809	2.886379	641.750732	23543.109375	100.455872	65.239578	56.383080	45.038006	14.709434	98.895500	127.765465	78.721680	1.703968	99998.000000	3.898580	3.210708	0.371033	0.460353	2.807366	4.371864	2.001975	1.814511	1.751149	1.653579	1.167596	1.995177	2.106413	1.896094	0.231461	4.999991	39751.000000		1
5258.727539	1093.993286	1.760815	2.442321	549.497559	18949.371094	83.112930	53.709476	39.860409	35.438324	17.669823	36.055073	41.636642	6.053379	0.188293	0.000000	3.720881	3.039015	0.245714	0.387803	2.739966	4.277595	1.919669	1.730051	1.600542	1.549473	1.247232	1.556966	1.619476	0.781998	0.000000	0.000000	39771.000000		1
13294.195312	3497.268066	2.741444	3.586388	2064.951660	68001.554688	310.208710	209.527710	167.385345	77.364838	68.320229	340.358398	455.708740	223.820847	1.649096	99998.000000	4.123662	3.543729	0.437979	0.554657	3.314910	4.832519	2.491654	2.321241	2.223717	1.888544	1.834549	2.531936	2.658687	2.349900	0.217246	4.999991	39806.000000		1
23915.361328	4542.445801	1.489446	2.701355	2284.334961	73529.960938	340.074707	231.857071	224.650375	93.391029	76.399628	392.319397	507.654327	313.388031	1.762728	0.000000	4.378677	3.657290	0.173025	0.431582	3.358760	4.866464	2.531574	2.365220	2.351507	1.970305	1.883091	2.593640	2.705568	2.496082	0.246185	0.000000	39847.000000		1
20493.281250	3261.380615	2.454656	3.524713	1822.477295	59578.632812	258.398804	188.431854	156.499741	50.434547	70.703964	294.657410	441.813416	236.692368	1.060358	99998.000000	4.311612	3.513402	0.389991	0.547124	3.260662	4.775091	2.412291	2.275154	2.194514	1.702728	1.849444	2.469317	2.645239	2.374184	0.025452	4.999991	39904.000000		1
6763.002930	2172.700439	3.481541	3.311935	1015.080444	34251.726562	145.978027	97.831612	77.041046	34.251087	34.898670	156.518250	196.486588	146.375824	0.557372	0.000000	3.830140	3.337000	0.541772	0.520082	3.006500	4.534682	2.164288	1.990479	1.886722	1.534674	1.542809	2.194565	2.293333	2.165469	0.000000	0.000000	39954.000000		1
16749.708984	2787.958984	1.797820	3.142330	1477.406860	46593.621094	205.306076	152.500137	118.921303	83.051254	46.450356	222.723038	252.811066	172.590683	0.325295	0.000000	4.224007	3.445286	0.254746	0.497252	3.169500	4.668326	2.312402	2.183270	2.075260	1.919346	1.666989	2.347765	2.402796	2.237017	0.000000	0.000000	40039.000000		1
12816.573242	3432.302979	2.063021	3.311935	1289.878540	44070.304688	202.083572	128.024490	118.690018	51.868484	37.374912	191.244232	245.175735	196.736359	1.114008	0.000000	4.107772	3.535586	0.314504	0.520082	3.110549	4.644146	2.305531	2.107293	2.074414	1.714904	1.572580	2.281588	2.389477	2.293885	0.046888	0.000000	40068.000000		1
15700.226562	5894.057617	2.852458	3.009729	2925.656982	89607.406250	391.412781	287.848511	241.142197	88.062325	72.517197	394.835754	495.427307	253.449402	1.181512	0.000000	4.195906	3.770414	0.455219	0.478527	3.466223	4.952344	2.592635	2.459164	2.382273	1.944790	1.860441	2.596416	2.694980	2.403891	0.072438	0.000000	40171.000000		1
14253.508789	6715.087891	2.143198	3.142330	1755.248657	57124.347656	237.006912	169.796829	161.319626	66.192451	49.833218	249.428207	369.721771	224.221725	0.376378	0.000000	4.153922	3.827052	0.331062	0.497252	3.244339	4.756821	2.374761	2.229930	2.207687	1.820808	1.697519	2.396945	2.567875	2.350678	0.000000	0.000000	40217.000000		1
6389.148926	292.199677	1.372264	3.167000	530.181030	21792.800781	64.132515	55.966774	40.396976	29.101242	14.015593	49.148628	65.510948	25.218815	1.954132	0.000000	3.805443	2.465680	0.137438	0.500648	2.724424	4.338313	1.807078	1.747930	1.606349	1.463912	1.146611	1.691511	1.816314	1.401725	0.290954	0.000000	40250.000000		1
17779.507812	5705.891113	2.315888	2.565671	2891.757568	99998.000000	424.112762	293.383820	396.796997	179.843643	133.402542	794.099731	1063.115845	563.738281	1.210631	0.000000	4.249920	3.756324	0.364717	0.409201	3.461162	4.999991	2.627481	2.467436	2.598568	2.254895	2.125164	2.899875	3.026581	2.751077	0.083012	0.000000	40281.000000		1
7882.477051	2754.010010	1.511032	2.170952	959.998718	28386.751953	136.251907	100.967773	90.920952	61.745701	21.996309	98.056725	135.965118	41.837082	1.450082	0.000000	3.896663	3.439965	0.179274	0.336650	2.982271	4.453116	2.134343	2.004183	1.958664	1.790607	1.342350	1.991477	2.133428	1.621561	0.161392	0.000000	40342.000000		1
5990.329102	983.626343	1.606628	2.411484	546.857910	20153.605469	84.882996	57.406879	58.763725	30.726374	15.002389	74.148499	83.698837	85.246872	0.676424	99998.000000	3.777451	2.992830	0.205915	0.382284	2.737875	4.304353	1.928821	1.758964	1.769109	1.487511	1.176160	1.870102	1.922719	1.930678	0.000000	4.999991	40404.000000		1
6032.320312	668.178345	1.455525	2.405316	389.914093	21525.167969	61.267723	42.934895	61.748783	43.604065	15.147325	69.778839	60.324097	52.802860	0.003553	99998.000000	3.780484	2.824892	0.163020	0.381172	2.590969	4.332947	1.787232	1.632810	1.790628	1.639527	1.180336	1.843724	1.780491	1.722657	0.000000	4.999991	40435.000000		1
14211.841797	3736.199219	2.615010	3.395196	1654.283936	54632.546875	227.755692	166.854935	172.621521	105.272675	45.546822	263.634979	360.587738	201.442154	1.423286	99998.000000	4.152650	3.572430	0.417473	0.530865	3.218610	4.737452	2.357469	2.222339	2.237095	2.022316	1.658458	2.421003	2.557011	2.304150	0.153292	4.999991	40471.000000		1
9199.477539	768.800720	1.486362	3.348940	922.784180	26590.320312	129.640381	92.431984	91.377350	39.490360	26.535572	154.890030	166.324539	99.823708	1.123498	0.000000	3.963763	2.885814	0.172125	0.524907	2.965100	4.424724	2.112740	1.965822	1.960839	1.596491	1.423828	2.190023	2.220956	1.999234	0.050572	0.000000	40497.000000		1
9674.644531	2779.518555	3.493876	6.395674	1383.130859	48826.261719	199.653580	140.146667	125.949142	71.175774	75.579353	289.674072	363.196594	223.419952	0.212906	0.000000	3.985635	3.443969	0.543307	0.805886	3.140863	4.688653	2.300277	2.146583	2.100195	1.852332	1.878403	2.461910	2.560142	2.349122	0.000000	0.000000	40530.000000		1
5247.012207	1782.259155	2.624262	3.086823	911.358887	30444.982422	130.735107	87.066277	77.414177	31.266027	29.628561	125.073357	176.590302	137.806122	1.047039	99998.000000	3.719912	3.250971	0.419007	0.489512	2.959689	4.483516	2.116392	1.939850	1.888821	1.495073	1.471711	2.097165	2.246967	2.139268	0.019963	4.999991	40570.000000		1
7138.247559	2145.936768	1.853327	2.251129	1484.844849	49927.835938	230.558807	150.757812	129.381348	48.399281	48.010727	199.369873	252.015472	204.649231	1.516958	99998.000000	3.853592	3.331617	0.267952	0.352400	3.171681	4.698343	2.362782	2.178280	2.111872	1.684839	1.681338	2.299659	2.401427	2.311010	0.180973	4.999991	40609.000000		1
4653.793457	1907.733398	2.448488	2.281967	671.329956	23674.781250	109.944534	68.027275	53.546040	47.168869	12.273280	76.963951	66.929466	70.935242	0.884707	0.000000	3.667807	3.280518	0.388898	0.358309	2.826936	4.374286	2.041174	1.832683	1.728727	1.673656	1.088961	1.886287	1.825617	1.850862	0.000000	0.000000	40637.000000		1
4644.443359	996.072266	2.642764	4.169215	409.828888	20414.236328	55.016983	41.500957	44.461346	28.758947	17.179508	68.341820	106.746704	93.967690	0.092001	0.000000	3.666934	2.998291	0.422058	0.620054	2.612602	4.309933	1.740497	1.618058	1.647983	1.458773	1.235011	1.834687	2.028354	1.972979	0.000000	0.000000	40670.000000		1
19681.203125	7527.452637	2.929552	4.502259	2484.608398	92752.476562	366.798401	253.501831	253.748520	118.264465	87.815628	459.369141	620.611694	346.103424	1.230619	0.000000	4.294052	3.876648	0.466801	0.653430	3.395258	4.967326	2.564427	2.403981	2.404403	2.072854	1.943572	2.662162	2.792820	2.539206	0.090124	0.000000	40760.000000		1
10846.045898	3219.972168	1.785485	3.336605	2397.631592	75667.867188	338.239899	239.131607	189.323059	105.614967	86.051727	436.204102	548.566284	318.883270	0.088069	0.000000	4.035272	3.507852	0.251756	0.523305	3.379782	4.878911	2.529225	2.378637	2.277204	2.023726	1.934760	2.639690	2.739229	2.503632	0.000000	0.000000	40786.000000		1
10996.140625	4273.765625	1.264333	3.694319	1609.319946	55503.707031	230.392288	164.369446	143.242752	84.842903	54.020935	264.100647	322.839691	243.165131	1.120131	0.000000	4.041240	3.630811	0.101861	0.567534	3.206642	4.744322	2.362468	2.215821	2.156073	1.928616	1.732562	2.421769	2.508987	2.385901	0.049269	0.000000	40889.000000		1
11439.631836	1874.234741	2.476242	1.319840	1189.644775	39005.300781	172.661621	120.706787	99.148369	35.611015	24.814846	189.119537	230.009903	151.602768	0.271891	99998.000000	4.058412	3.272824	0.393793	0.120521	3.075417	4.591124	2.237196	2.081732	1.996286	1.551584	1.394712	2.276736	2.361747	2.180707	0.000000	4.999991	40919.000000		1
12601.692383	2474.139160	2.359060	4.027363	1679.459595	57321.261719	251.148941	171.014893	172.134293	85.848206	67.799080	314.778809	421.331238	277.277466	1.735757	0.000000	4.100429	3.393424	0.372739	0.605021	3.225170	4.758316	2.399931	2.233034	2.235868	1.933731	1.831224	2.498005	2.624624	2.442914	0.239489	0.000000	41033.000000		1
4723.152832	816.253296	2.137031	2.815454	352.736542	17234.152344	43.835346	31.771761	25.335997	33.014507	11.943320	40.088604	66.611839	53.601547	1.380181	35532.710938	3.674232	2.911825	0.329811	0.449548	2.547451	4.236390	1.641824	1.502041	1.403738	1.518705	1.077125	1.603021	1.823551	1.729177	0.139936	4.550628	41074.000000		1
41849.019531	8765.021484	0.749349	2.158617	4260.114258	99998.000000	619.951782	427.042297	316.730804	182.970551	141.919830	736.868652	919.240906	573.063477	3.011744	0.000000	4.621686	3.942753	0.000000	0.334176	3.629421	4.999991	2.792358	2.630471	2.500690	2.262381	2.152043	2.867390	2.963429	2.758203	0.478818	0.000000	41105.000000		1
4732.243652	726.494934	1.575791	2.633513	596.293335	23038.191406	86.834999	63.802555	62.128086	36.153751	19.689672	104.091599	123.725769	150.868835	0.020352	0.000000	3.675067	2.861233	0.197498	0.420535	2.775460	4.362448	1.938695	1.804838	1.793288	1.558153	1.294238	2.017416	2.092460	2.178600	0.000000	0.000000	41171.000000		1
7290.057129	990.040466	1.902667	3.154665	646.684692	25525.699219	95.290611	65.473938	57.076920	33.927292	15.939846	81.450790	103.370010	78.610672	0.060856	0.000000	3.862731	2.995653	0.279363	0.498953	2.810693	4.406978	1.979050	1.816068	1.756461	1.530549	1.202484	1.910895	2.014395	1.895481	0.000000	0.000000	41203.000000		1
24240.318359	6189.529297	1.350678	2.547168	3313.249023	85560.601562	492.146210	332.803253	207.591125	149.419479	94.316147	444.194061	593.046143	334.872437	1.099709	0.000000	4.384538	3.791658	0.130552	0.406058	3.520254	4.932274	2.692094	2.522187	2.317209	2.174407	1.974586	2.647573	2.773088	2.524879	0.041278	0.000000	41228.000000		1
5038.196777	2465.014404	2.371395	3.601807	609.093933	26144.992188	84.741142	65.258080	56.358410	32.817146	19.082176	80.118614	98.266418	82.058289	0.201999	0.000000	3.702275	3.391819	0.375004	0.556520	2.784684	4.417388	1.928094	1.814634	1.750959	1.516101	1.280628	1.903733	1.992405	1.914122	0.000000	0.000000	41271.000000		1
31891.191406	10256.021484	2.470075	5.791261	3776.512939	99998.000000	554.089233	381.051422	424.569153	170.228546	149.003174	842.927673	1114.271973	564.573975	1.591287	0.000000	4.503671	4.010979	0.392710	0.762773	3.577091	4.999991	2.743580	2.580984	2.627949	2.231032	2.173196	2.925790	3.046991	2.751721	0.201748	0.000000	41307.000000		1
8026.981445	3775.032715	2.312804	4.964819	1067.766113	39713.058594	158.766296	104.779274	84.815147	41.272758	32.564281	187.781189	259.280762	116.648582	0.724330	0.000000	3.904552	3.576921	0.364139	0.695903	3.028476	4.598933	2.200758	2.020275	1.928473	1.615664	1.512741	2.273652	2.413770	2.066880	0.000000	0.000000	41342.000000		1
6565.628418	1776.800903	2.593424	2.466991	615.541992	25067.087891	93.440369	65.510948	49.771542	56.346073	19.424471	79.381599	100.061157	64.234276	0.277805	0.000000	3.817276	3.249639	0.413874	0.392168	2.789258	4.399104	1.970535	1.816314	1.696981	1.750864	1.288349	1.899720	2.000266	1.807767	0.000000	0.000000	41399.000000		1
12027.457031	2438.454102	2.525582	2.985059	1291.679443	41653.515625	193.122223	133.868179	145.142334	71.336128	42.894806	199.934204	262.642029	162.987930	0.757269	0.000000	4.080174	3.387115	0.402361	0.474953	3.111155	4.619652	2.285832	2.126677	2.161794	1.853310	1.632405	2.300887	2.419364	2.212155	0.000000	0.000000	41451.000000		1
6691.355469	1527.129150	1.711475	2.726025	697.831604	27540.568359	101.880562	67.715820	62.063328	43.055161	32.120224	114.110672	174.561203	146.021194	0.674477	0.000000	3.825514	3.183876	0.233371	0.435530	2.843751	4.439973	2.008091	1.830690	1.792835	1.634025	1.506779	2.057326	2.241948	2.164416	0.000000	0.000000	41478.000000		1
12310.136719	3744.701172	1.652884	2.929552	1936.513916	60226.164062	268.309937	192.977280	165.781799	70.093384	64.376129	332.809418	462.434387	207.967346	1.997273	99998.000000	4.090263	3.573417	0.218242	0.466801	3.287021	4.779785	2.428637	2.285506	2.219537	1.845677	1.808725	2.522196	2.665050	2.317995	0.300437	4.999991	41498.000000		1
12300.358398	1209.022949	0.718511	1.665219	969.727905	36260.937500	130.932465	96.209564	93.690147	31.466471	29.801250	147.883774	179.192978	107.412788	1.539344	0.000000	4.089918	3.082435	0.000000	0.221471	2.986650	4.559439	2.117047	1.983218	1.971694	1.497848	1.474234	2.169920	2.253321	2.031056	0.187336	0.000000	41526.000000		1
5975.298828	531.026001	2.124696	2.985059	564.672668	22243.626953	86.952179	58.874741	59.312630	21.401148	11.594858	43.653404	71.678421	47.437153	1.761661	0.000000	3.776360	2.725116	0.327297	0.474953	2.751797	4.347206	1.939281	1.769929	1.773147	1.330437	1.064265	1.640018	1.855388	1.676119	0.245922	0.000000	41597.000000		1
11935.885742	5366.109375	2.056854	4.002693	1912.978882	56525.605469	285.467865	195.694061	160.508606	82.705872	60.336433	295.856995	399.143738	286.898712	0.887456	0.000000	4.076855	3.729660	0.313203	0.602352	3.281710	4.752245	2.455557	2.291578	2.205498	1.917536	1.780580	2.471082	2.601129	2.457729	0.000000	0.000000	41649.000000		1
7824.478027	4381.076660	2.695188	5.152927	2738.366211	96244.171875	438.637177	271.615723	263.135437	108.220726	112.525627	566.562988	739.662476	426.067841	2.310185	0.000000	3.893455	3.641581	0.430589	0.712054	3.437491	4.983375	2.642105	2.433955	2.420179	2.034310	2.051251	2.753248	2.869034	2.629479	0.363647	0.000000	41694.000000		1
23083.324219	5949.935059	3.540132	3.792999	2952.889648	88087.992188	393.768768	289.735748	258.608490	131.910004	79.662224	398.752075	576.924377	316.206573	1.923831	99998.000000	4.363298	3.774512	0.549019	0.578983	3.470247	4.944917	2.595241	2.462002	2.412643	2.120278	1.901252	2.600703	2.761119	2.499971	0.284167	4.999991	41729.000000		1
12685.249023	1804.850586	2.266548	2.645848	1087.125854	40030.273438	172.245316	112.075401	117.638466	33.847118	49.759209	236.436417	320.887695	192.974197	0.209786	0.000000	4.103299	3.256441	0.355365	0.422565	3.036280	4.602388	2.236147	2.049510	2.070549	1.529522	1.696873	2.373714	2.506353	2.285499	0.000000	0.000000	41772.000000		1
6959.261230	1267.931641	2.084607	3.342773	798.608154	27239.738281	110.678467	81.441544	47.640678	48.476372	31.309200	98.001221	108.307076	96.786224	0.644383	0.000000	3.842563	3.103096	0.319024	0.524107	2.902334	4.435203	2.044063	1.910846	1.677978	1.685530	1.495672	1.991231	2.034657	1.985813	0.000000	0.000000	41831.000000		1
4916.879395	525.129883	0.770935	1.301338	347.302979	16009.436523	47.739361	39.163483	29.153666	20.525366	9.414655	43.440628	49.543346	39.487274	0.772040	99998.000000	3.691689	2.720267	0.000000	0.114390	2.540709	4.204376	1.678877	1.592881	1.464693	1.312291	0.973804	1.637896	1.694985	1.596457	0.000000	4.999991	41865.000000		1
8657.806641	1289.070679	3.389029	4.702702	933.194824	30218.554688	120.524849	95.928947	74.916351	59.334217	25.730717	142.774017	182.989059	143.745392	0.906013	0.000000	3.937408	3.110277	0.530075	0.672347	2.969972	4.480274	2.081077	1.981950	1.874577	1.773305	1.410452	2.154649	2.262425	2.157594	0.000000	0.000000	41924.000000		1
6250.395996	1511.142944	2.232627	3.740575	493.373535	28689.427734	71.410141	50.055248	60.678726	27.772152	25.083132	93.067238	160.770721	100.514465	0.273917	0.000000	3.795907	3.179306	0.348816	0.572938	2.693176	4.457722	1.853760	1.699450	1.783036	1.443609	1.399382	1.968797	2.206207	2.002228	0.000000	0.000000	41973.000000		1
15001.383789	2390.135010	2.143198	3.046734	1390.251221	41507.523438	189.930557	139.804382	97.831612	51.310329	45.429638	193.214737	265.802856	119.905014	0.033201	99998.000000	4.176131	3.378422	0.331062	0.483835	3.143093	4.618127	2.278595	2.145521	1.990479	1.710205	1.657339	2.286040	2.424560	2.078837	0.000000	4.999991	42032.000000		1
10158.180664	1793.428467	2.429986	4.341904	958.052856	32438.335938	121.314285	89.366753	93.073402	40.652927	28.469076	166.802505	203.813538	168.658920	1.159091	99998.000000	4.006816	3.253684	0.385604	0.637680	2.981390	4.511058	2.083912	1.951176	1.968826	1.609092	1.454373	2.222203	2.309233	2.227009	0.064118	4.999991	42067.000000		1
3887.441162	536.194336	1.652884	1.763899	273.271667	14576.808594	46.903667	32.252823	37.307072	23.861971	7.882036	33.298210	35.311893	43.345032	1.192961	0.000000	3.589664	2.729322	0.218242	0.246474	2.436595	4.163662	1.671207	1.508568	1.571791	1.377706	0.896638	1.522421	1.547921	1.636939	0.076626	0.000000	42126.000000		1
17518.630859	3420.902344	2.488577	4.175382	2255.289307	88530.164062	324.276703	226.432770	255.845474	94.652275	90.291870	513.692261	679.575867	445.877777	0.834437	99998.000000	4.243500	3.534141	0.395951	0.620696	3.353202	4.947091	2.510916	2.354939	2.407978	1.976131	1.955649	2.710703	2.832238	2.649216	0.000000	4.999991	42169.000000		1
7729.394043	2734.203125	1.736145	2.904882	1044.820068	33622.082031	153.406754	106.481499	89.104630	48.797081	33.575748	131.342606	203.656281	106.401321	0.830456	0.000000	3.888145	3.436831	0.239586	0.463128	3.019042	4.526625	2.185844	2.027274	1.949900	1.688394	1.526026	2.118406	2.308898	2.026947	0.000000	0.000000	42216.000000		1
7611.037109	534.217651	2.013681	1.233495	609.112427	24676.001953	81.802338	59.244789	57.234192	40.585087	18.687456	71.746269	114.119919	78.370140	0.320964	99998.000000	3.881444	2.727718	0.303991	0.091138	2.784698	4.392275	1.912766	1.772650	1.757656	1.608366	1.271550	1.855799	2.057361	1.894151	0.000000	4.999991	42242.000000		1
6678.129395	3681.780518	3.222507	3.583304	968.475891	33012.468750	136.217987	97.699013	73.084610	44.541523	28.407402	129.637299	183.735321	142.968292	0.708135	0.000000	3.824655	3.566058	0.508194	0.554284	2.986089	4.518678	2.134234	1.989890	1.863826	1.648765	1.453431	2.112730	2.264193	2.155240	0.000000	0.000000	42286.000000		1
10787.828125	2221.756592	2.346725	4.567017	1794.356689	59919.386719	268.217438	179.208389	166.028488	86.696228	69.408791	380.215729	494.381927	259.860504	0.513196	0.000000	4.032934	3.346696	0.370462	0.659633	3.253909	4.777567	2.428487	2.253358	2.220183	1.938000	1.841414	2.580030	2.694062	2.414740	0.000000	0.000000	42315.000000		1
11680.021484	3031.210449	2.130863	4.449835	1459.289917	54121.132812	199.332870	142.003082	103.360756	62.747917	56.040783	273.536865	376.065033	186.819061	2.035995	0.000000	4.067444	3.481616	0.328556	0.648344	3.164142	4.733367	2.299579	2.152298	2.014356	1.797599	1.748504	2.437016	2.575263	2.271421	0.308777	0.000000	42338.000000		1
9743.146484	1823.868042	2.337474	5.846769	1079.579956	36495.515625	150.791748	112.722984	83.436722	46.052555	42.518589	174.181900	220.783356	146.674957	0.932456	0.000000	3.988699	3.260993	0.368747	0.766916	3.033255	4.562240	2.178378	2.052012	1.921357	1.663254	1.628579	2.241003	2.343966	2.166356	0.000000	0.000000	42390.000000		1
19283.654297	5775.639160	1.933504	2.503996	2982.758545	96910.140625	441.480377	301.626648	263.671997	104.736099	128.601151	594.227234	796.394043	578.367554	1.297250	0.000000	4.285189	3.761600	0.286345	0.398634	3.474618	4.986369	2.644911	2.479470	2.421064	2.020096	2.109245	2.773952	2.901128	2.762204	0.113024	0.000000	42419.000000		1
10611.694336	3751.861572	3.389029	4.264811	2727.329590	83207.343750	415.173004	272.769012	227.638504	84.331001	89.323578	453.833832	591.818787	337.925354	3.003535	0.000000	4.025785	3.574247	0.530075	0.629900	3.435738	4.920162	2.618229	2.435795	2.357246	1.925987	1.950966	2.656897	2.772189	2.528821	0.477633	0.000000	42483.000000		1
6287.545898	2207.987793	2.189455	2.948054	754.344177	27444.558594	118.387817	79.649887	82.412918	52.281708	16.300644	80.124786	115.578529	49.780796	0.175390	99998.000000	3.798481	3.343997	0.340336	0.469535	2.877569	4.438456	2.073307	1.901185	1.915995	1.718350	1.212205	1.903767	2.062877	1.697062	0.000000	4.999991	42526.000000		1
21152.939453	5563.703125	2.907966	4.789046	2287.437256	76411.304688	322.599152	232.319626	225.529236	90.162354	93.027145	464.349396	659.944763	420.609619	3.044724	0.000000	4.325371	3.745364	0.463589	0.680249	3.359349	4.883158	2.508663	2.366086	2.353203	1.955025	1.968610	2.666845	2.819508	2.623879	0.483548	0.000000	42582.000000		1
13330.795898	4386.627441	3.043650	2.892547	2007.766846	70151.773438	278.982758	205.861145	162.192322	127.404663	89.120049	416.862885	540.730530	302.369843	1.053639	99998.000000	4.124856	3.642131	0.483395	0.461280	3.302713	4.846039	2.445577	2.313574	2.210030	2.105185	1.949975	2.619993	2.732981	2.480538	0.022692	4.999991	42659.000000		1
13626.208984	10244.402344	1.477111	1.548037	3757.020752	99998.000000	560.558960	378.787964	327.030487	149.536667	127.136383	612.772827	812.145752	480.563690	2.137601	99998.000000	4.134375	4.010487	0.169413	0.189781	3.574844	4.999991	2.748621	2.578396	2.514588	2.174748	2.104270	2.787299	2.909634	2.681751	0.329927	4.999991	42676.000000		1
6356.430664	3647.002197	1.825573	3.478457	954.090271	34038.300781	142.733932	97.625000	96.928078	57.144764	23.834217	118.791786	177.583267	110.508865	1.311521	0.000000	3.803213	3.561936	0.261399	0.541387	2.979589	4.531968	2.154527	1.989561	1.986450	1.756976	1.377201	2.074786	2.249402	2.043397	0.117775	0.000000	42714.000000		1
16096.505859	4175.912598	2.544085	2.510163	2254.046387	80022.304688	323.626038	223.503220	212.728638	116.179855	93.659317	465.539703	648.710693	365.416870	1.851599	0.000000	4.206732	3.620751	0.405532	0.399702	3.352963	4.903211	2.510043	2.349284	2.327826	2.065131	1.971551	2.667957	2.812051	2.562788	0.267547	0.000000	42740.000000		1
19593.410156	13735.164062	2.392981	3.996526	5816.831543	99998.000000	851.969177	580.698853	575.496582	268.013916	220.875870	1142.667114	1589.368164	843.889771	1.722182	0.000000	4.292110	4.137834	0.378939	0.601683	3.764687	4.999991	2.930424	2.763951	2.760043	2.428157	2.344148	3.057920	3.201225	2.926286	0.236079	0.000000	42881.000000		1
12821.189453	2136.882812	1.911918	2.140115	1357.529663	51125.667969	188.878998	119.590469	121.157013	63.697708	33.773106	236.371658	340.235077	253.267456	2.797143	0.000000	4.107928	3.329781	0.281469	0.330437	3.132749	4.708639	2.276184	2.077697	2.083349	1.804124	1.528571	2.373595	2.531779	2.403579	0.446715	0.000000	42948.000000		1
16468.765625	4893.677734	3.086823	5.489055	3215.920166	99998.000000	500.860840	330.718658	278.473938	149.138855	97.063759	488.969940	649.953430	411.805542	2.498475	99998.000000	4.216661	3.689635	0.489512	0.739498	3.507305	4.999991	2.699717	2.519459	2.444785	2.173591	1.987057	2.689282	2.812882	2.614692	0.397675	4.999991	43031.000000		1
15309.569336	4492.665039	2.457740	2.180203	1757.700195	55547.199219	240.645721	177.829956	151.386902	66.559418	51.560112	234.854462	311.719727	177.395157	0.434846	0.000000	4.184963	3.652504	0.390536	0.338497	3.244945	4.744662	2.381378	2.250005	2.180088	1.823210	1.712314	2.370799	2.493764	2.248942	0.000000	0.000000	43068.000000		1
17250.318359	2349.133545	2.423819	3.456871	1441.271606	54923.546875	213.585907	142.752441	130.707352	47.437153	48.587387	263.693573	322.559082	211.988541	1.426475	99998.000000	4.236797	3.370908	0.384500	0.538683	3.158746	4.739758	2.329573	2.154583	2.116300	1.676119	1.686524	2.421100	2.508609	2.326312	0.154264	4.999991	43096.000000		1
8420.907227	1561.611450	1.853327	2.334390	986.531189	32037.312500	132.677856	97.655838	65.529449	42.996571	26.236450	141.938324	141.719376	121.761421	0.370619	0.000000	3.925359	3.193573	0.267952	0.368173	2.994111	4.505656	2.122798	1.989698	1.816437	1.633434	1.418905	2.152100	2.151429	2.085510	0.000000	0.000000	43127.000000		1
5504.048340	2609.064941	1.837908	2.895631	817.233948	30279.367188	117.376350	77.802727	74.644981	57.271194	27.220161	100.859840	122.998001	116.065758	0.110003	0.000000	3.740682	3.416485	0.264324	0.461743	2.912346	4.481147	2.069581	1.890995	1.873001	1.757936	1.434891	2.003718	2.089898	2.064704	0.000000	0.000000	43148.000000		1
6621.940430	2451.945557	1.335259	2.685936	778.033447	27256.777344	114.989532	83.908531	60.746571	46.878998	29.906099	112.167915	152.786926	108.683289	0.948394	99998.000000	3.820985	3.389511	0.125565	0.429096	2.890998	4.435474	2.060658	1.923806	1.783522	1.670978	1.475760	2.049869	2.184086	2.036163	0.000000	4.999991	43200.000000		1
12181.964844	2204.583252	3.092990	3.342773	1501.506348	45246.007812	205.056290	152.256516	108.060371	53.293175	40.532661	206.635162	255.759125	172.004776	1.345538	1907.440918	4.085717	3.343327	0.490378	0.524107	3.176527	4.655580	2.311873	2.182576	2.033666	1.726672	1.607805	2.315204	2.407831	2.235540	0.128896	3.280451	43244.000000		1
4466.413086	360.982452	3.472290	5.208435	375.469849	15489.804688	44.152973	34.303509	27.852329	13.799731	7.357800	38.401798	42.888638	31.990705	0.130585	0.000000	3.649959	2.557486	0.540616	0.716707	2.574575	4.190046	1.644960	1.535339	1.444862	1.139871	0.866748	1.584352	1.632342	1.505024	0.000000	0.000000	43271.000000		1
9019.260742	1310.881958	1.356845	2.272716	736.847046	29859.330078	101.769547	70.303078	65.939583	32.329918	18.900234	91.038132	136.449280	105.047562	1.136955	0.000000	3.955171	3.117563	0.132530	0.356545	2.867377	4.475080	2.007618	1.846974	1.819146	1.509605	1.276467	1.959223	2.134971	2.021386	0.055743	0.000000	43293.000000		1
12398.051758	2895.155762	1.224244	2.130863	1815.495728	62579.796875	274.301636	187.441971	183.951187	90.840775	81.117744	400.790436	535.602234	317.332123	1.765849	99998.000000	4.093353	3.461672	0.087868	0.328556	3.258995	4.796434	2.438228	2.272867	2.264703	1.958281	1.909116	2.602917	2.728842	2.501514	0.246954	4.999991	43350.000000		1
19381.722656	5626.401855	2.405316	1.628214	3422.518311	99998.000000	483.385315	346.393280	342.643463	159.296692	118.138031	650.132324	860.933594	511.434998	2.442507	99998.000000	4.287392	3.750231	0.381172	0.211711	3.534346	4.999991	2.684294	2.539569	2.534842	2.202207	2.072390	2.813002	2.934970	2.708791	0.387836	4.999991	43386.000000		1
6505.412109	1986.720337	2.485493	4.237057	601.800842	27803.191406	90.251785	61.070362	70.700882	55.411701	31.737839	118.430984	172.010941	86.400192	0.321572	0.000000	3.813275	3.298137	0.395413	0.627064	2.779453	4.444095	1.955456	1.785830	1.849425	1.743601	1.501577	2.073465	2.235556	1.936515	0.000000	0.000000	43423.000000		1
8039.038574	1867.546143	0.706176	2.781532	776.571777	23601.734375	102.707001	82.200142	57.718338	17.281273	29.431202	87.686111	122.134560	106.284142	1.440536	0.000000	3.905204	3.271271	0.000000	0.444284	2.890182	4.372944	2.011600	1.914873	1.761314	1.237576	1.468808	1.942931	2.086838	2.026469	0.158524	0.000000	43500.000000		1
3463.732422	692.589233	1.856411	2.652015	353.344025	14833.298828	40.372307	37.307072	24.876520	29.511379	13.253909	37.532185	45.102764	57.243443	0.675241	0.000000	3.539544	2.840476	0.268674	0.423576	2.548198	4.171238	1.606084	1.571791	1.395790	1.469990	1.122344	1.574404	1.654203	1.757726	0.000000	0.000000	43545.000000		1
5702.458984	3755.253662	1.581958	2.281967	1170.738281	44025.546875	175.714523	119.066238	109.435722	49.734539	40.492573	179.325577	230.669830	184.595688	2.193550	0.000000	3.756062	3.574639	0.199195	0.358309	3.068460	4.643705	2.244808	2.075789	2.039159	1.696658	1.607375	2.253642	2.362991	2.266222	0.341148	0.000000	43586.000000		1
5409.454590	1572.265747	2.346725	2.911049	538.032227	22858.531250	90.806854	54.175121	60.811329	18.927988	17.555725	73.300468	96.798561	88.685242	0.547785	99998.000000	3.733154	3.196526	0.370462	0.464050	2.730808	4.359048	1.958119	1.733800	1.783985	1.277104	1.244419	1.865107	1.985869	1.947851	0.000000	4.999991	43627.000000		1
13136.986328	2342.765625	2.130863	3.265679	1170.325073	40976.089844	174.465607	112.784660	108.905319	62.300774	39.650711	165.288391	208.155457	115.455177	0.514039	0.000000	4.118496	3.369729	0.328556	0.513974	3.068306	4.612531	2.241710	2.052250	2.037049	1.794493	1.598251	2.218242	2.318388	2.062413	0.000000	0.000000	43656.000000		1
6482.798828	1235.000366	3.783747	4.752041	547.554810	24827.679688	90.717430	46.459606	52.451313	18.036787	20.525366	98.920174	129.628036	77.892159	0.946830	0.000000	3.811763	3.091667	0.577922	0.676880	2.738428	4.394936	1.957691	1.667076	1.719756	1.256159	1.312291	1.995285	2.112699	1.891494	0.000000	0.000000	43676.000000		1
4681.325195	1579.768555	3.278014	5.137509	905.379517	30451.265625	130.476074	94.054031	89.934158	43.875435	27.288004	135.925034	183.164825	110.604454	1.438432	0.000000	3.670369	3.198593	0.515611	0.710753	2.956831	4.483605	2.115531	1.973377	1.953925	1.642221	1.435972	2.133299	2.262842	2.043773	0.157889	0.000000	43772.000000		1
3626.516846	543.601440	3.401364	2.232627	328.331818	18280.878906	60.629387	36.153751	25.015289	17.170258	16.565845	50.181683	33.699097	73.895630	1.217102	0.000000	3.559490	2.735281	0.531653	0.348816	2.516313	4.261997	1.782683	1.558153	1.398206	1.234777	1.219214	1.700545	1.527618	1.868619	0.085327	0.000000	43859.000000		1
6065.159180	2021.853271	1.958174	3.046734	856.619446	35760.542969	130.994141	86.431030	96.144806	50.746006	32.194233	140.186768	176.972687	115.597031	0.128278	99998.000000	3.782842	3.305750	0.291851	0.483835	2.932788	4.553404	2.117252	1.936670	1.982926	1.705402	1.507778	2.146707	2.247906	2.062947	0.000000	4.999991	43885.000000		1
8113.871582	2356.386475	2.886379	4.641027	970.970642	29442.443359	143.125565	100.381866	56.185719	42.210217	20.087475	95.669914	117.968430	82.508514	0.465486	99998.000000	3.909228	3.372247	0.460353	0.666614	2.987206	4.468974	2.155717	2.001655	1.749626	1.625418	1.302925	1.980775	2.071766	1.916499	0.000000	4.999991	43974.000000		1
7815.270020	4226.782227	2.130863	2.331306	1333.905151	43965.414062	204.510468	135.456314	139.980148	48.488708	52.701096	216.694321	284.820282	171.813583	0.914775	0.000000	3.892944	3.626010	0.328556	0.367599	3.125125	4.643111	2.310715	2.131799	2.146066	1.685641	1.721820	2.335848	2.454571	2.235058	0.000000	0.000000	44063.000000		1
7690.128906	2249.840332	2.420735	3.632644	967.415100	33675.335938	145.114578	92.290131	84.568451	49.605022	22.283096	114.030495	177.845383	98.849243	0.683818	0.000000	3.885934	3.352152	0.383947	0.560223	2.985613	4.527312	2.161711	1.965155	1.927208	1.695526	1.347975	2.057021	2.250043	1.994973	0.000000	0.000000	44109.000000		1
4384.169922	1786.055176	2.118529	2.818537	485.161530	17228.126953	74.546303	51.208565	26.168608	24.700747	25.595032	80.821709	91.858414	15.665393	0.432445	0.000000	3.641887	3.251895	0.326034	0.450024	2.685886	4.236238	1.872426	1.709343	1.417781	1.392710	1.408156	1.907528	1.963119	1.194941	0.000000	0.000000	44194.000000		1
4591.736328	202.777405	1.989012	3.355108	426.043182	15267.032227	65.066887	44.412006	25.650539	20.152233	19.171604	54.113449	77.445015	86.252174	0.994231	99998.000000	3.661977	2.307019	0.298637	0.525706	2.629454	4.183754	1.813360	1.647500	1.409096	1.304323	1.282658	1.733305	1.888994	1.935770	0.000000	4.999991	44255.000000		0
6087.229492	1096.222900	3.401364	3.370527	489.161133	22670.974609	65.970421	49.330570	45.355629	45.102764	18.138552	103.450180	131.595474	88.074661	0.251512	99998.000000	3.784420	3.039899	0.531653	0.527698	2.689452	4.355470	1.819349	1.693116	1.656631	1.654203	1.258603	2.014731	2.119241	1.944851	0.000000	4.999991	44282.000000		1
9782.415039	2832.404785	4.218554	3.589472	1123.776123	41870.425781	171.002563	115.159142	110.712387	62.932941	46.317757	207.526367	254.978943	177.490753	0.414932	0.000000	3.990446	3.452155	0.625164	0.555031	3.050680	4.621907	2.233003	2.061298	2.044196	1.798878	1.665748	2.317073	2.406504	2.249176	0.000000	0.000000	44349.000000		1
5544.500488	1186.332764	2.920300	3.894762	948.696777	30450.785156	116.645500	97.594162	66.155449	35.259468	23.960649	120.299736	162.136810	71.092514	0.033076	99998.000000	3.743862	3.074207	0.465428	0.590481	2.977127	4.483599	2.066868	1.989424	1.820566	1.547276	1.379499	2.080265	2.209882	1.851824	0.000000	4.999991	44403.000000		1
6478.410645	269.654449	1.736145	3.034399	586.363647	23612.240234	85.518242	62.125000	68.508339	24.854935	15.505038	70.512772	76.344124	64.366882	1.990999	99998.000000	3.811468	2.430808	0.239586	0.482073	2.768167	4.373137	1.932059	1.793266	1.835743	1.395413	1.190473	1.848268	1.882776	1.808662	0.299071	4.999991	44454.000000		1
7983.099609	1031.674072	3.154665	4.468338	711.341431	28361.027344	121.005905	73.729111	76.849854	37.294735	31.756342	136.671295	150.276764	152.046829	0.741096	0.000000	3.902172	3.013542	0.498953	0.650146	2.852078	4.452722	2.082807	1.867639	1.885643	1.571648	1.501830	2.135677	2.176892	2.181977	0.000000	0.000000	44480.000000		1
4142.669922	948.946594	2.772281	3.305768	351.256348	14694.123047	46.095726	38.053337	27.007383	6.000956	19.393633	50.508556	73.562592	56.598942	0.593134	0.000000	3.617280	2.977242	0.442837	0.519272	2.545624	4.167144	1.663661	1.580393	1.431483	0.778220	1.287659	1.703365	1.866657	1.752808	0.000000	0.000000	44577.000000		1
5044.506348	943.762817	1.285919	1.461692	405.092255	18728.310547	67.481453	41.581135	30.895979	36.863014	9.368399	31.031664	55.069408	18.268068	1.124307	99998.000000	3.702819	2.974863	0.109214	0.164856	2.607554	4.272499	1.829184	1.618896	1.489902	1.566591	0.971665	1.491805	1.740910	1.261693	0.050885	4.999991	44619.000000		1
14075.534180	3570.281738	2.050686	3.170084	1615.132812	50273.246094	233.186157	165.689285	127.660614	78.595253	50.739838	231.517853	324.649841	222.097031	1.341454	0.000000	4.148465	3.552702	0.311899	0.501071	3.208208	4.701337	2.367703	2.219294	2.106057	1.895396	1.705349	2.364584	2.511415	2.346543	0.127576	0.000000	44702.000000		1
5745.603516	1570.178101	3.330438	4.119875	1096.102661	34744.343750	149.647675	113.308899	104.276627	43.906273	49.176380	171.532974	262.512512	150.572800	1.328197	0.000000	3.759336	3.195949	0.522501	0.614884	3.039851	4.540884	2.175070	2.054264	2.018187	1.642527	1.691757	2.234348	2.419150	2.177747	0.123263	0.000000	44815.000000		1
10140.989258	2864.540527	3.493876	2.522498	1415.140015	38484.968750	187.423477	133.482712	92.240791	51.917824	28.268633	145.999619	207.865585	140.698669	2.224398	0.000000	4.006080	3.457055	0.543307	0.401831	3.150800	4.585291	2.272824	2.125425	1.964923	1.715317	1.451305	2.164352	2.317783	2.148290	0.347212	0.000000	44836.000000		1
5715.469238	1421.671387	1.948923	4.600938	446.679565	16954.083984	46.493530	32.743137	34.445362	30.442669	9.883383	33.190281	62.229847	34.796909	0.327214	0.000000	3.757052	3.152799	0.289795	0.662846	2.649996	4.229274	1.667392	1.515120	1.537131	1.483483	0.994906	1.521011	1.793999	1.541541	0.000000	0.000000	44914.000000		1
10845.459961	5725.041016	1.181072	3.139246	2377.673584	79473.531250	339.895844	229.460999	195.959259	69.168259	67.583221	398.064423	506.581177	320.677979	2.087767	0.000000	4.035248	3.757779	0.072276	0.496825	3.376152	4.900222	2.531346	2.360709	2.292166	1.839907	1.829839	2.599953	2.704649	2.506069	0.319682	0.000000	44936.000000		1
12163.344727	2434.223145	2.491661	2.322055	1639.315552	44088.285156	238.533356	171.381866	148.161316	65.486275	37.128216	170.077438	249.159927	164.045654	1.685178	99998.000000	4.085053	3.386360	0.396489	0.365873	3.214663	4.644323	2.377549	2.233965	2.170735	1.816150	1.569704	2.230647	2.396478	2.214965	0.226646	4.999991	45016.000000		1
4900.227539	1613.776001	2.522498	2.044519	818.393433	27298.919922	116.842865	82.816887	48.997524	51.424427	29.628561	111.970551	151.201874	118.360062	0.461459	99998.000000	3.690216	3.207843	0.401831	0.310591	2.912962	4.436145	2.067602	1.918119	1.690174	1.711169	1.471711	2.049104	2.179557	2.073205	0.000000	4.999991	45080.000000		1
7787.590820	2623.305664	1.911918	3.626477	1430.259644	49593.980469	194.522247	145.897842	147.704926	72.103981	48.390030	225.106766	284.573578	177.111450	0.121611	99998.000000	3.891403	3.418849	0.281469	0.559485	3.155415	4.695429	2.288969	2.164049	2.169395	1.857959	1.684756	2.352389	2.454195	2.248247	0.000000	4.999991	45117.000000		1
13047.008789	3986.753174	1.588125	3.410615	1746.142456	60965.609375	263.153931	175.816284	174.588959	85.049515	52.044258	287.669647	360.112854	179.245392	0.902106	99998.000000	4.115511	3.600619	0.200885	0.532833	3.242080	4.785085	2.420210	2.245059	2.242017	1.929672	1.716373	2.458894	2.556439	2.253448	0.000000	4.999991	45141.000000		1
12510.407227	2071.082031	2.081524	3.509295	949.313538	35915.757812	137.368225	94.945229	96.058464	37.701790	34.985016	185.394379	252.965256	147.664825	0.668257	0.000000	4.097271	3.316197	0.318381	0.545220	2.977410	4.555285	2.137886	1.977473	1.982536	1.576362	1.543882	2.268096	2.403061	2.169277	0.000000	0.000000	45165.000000		1
11517.206055	2218.589600	2.917217	4.890810	1315.766602	43956.585938	189.797958	124.882172	99.777451	62.066410	38.380211	190.784744	282.939209	148.904495	2.065849	0.000000	4.061347	3.346077	0.464969	0.689381	3.119179	4.643024	2.278291	2.096500	1.999032	1.792857	1.584107	2.280544	2.451693	2.172908	0.315098	0.000000	45201.000000		1
6732.082520	2403.401123	1.797820	5.165262	982.719727	31906.359375	149.283798	104.091599	80.874130	45.796604	34.571796	132.924561	165.097198	114.943275	1.665966	0.000000	3.828149	3.380826	0.254746	0.713092	2.992430	4.503877	2.174013	2.017416	1.907810	1.660833	1.538722	2.123605	2.217740	2.060483	0.221666	0.000000	45295.000000		1
6128.551270	1060.790771	2.365228	2.109277	468.648102	21329.382812	76.282448	48.911179	54.798038	31.133427	18.860146	71.746269	116.960045	57.564152	0.424165	0.000000	3.787358	3.025630	0.373873	0.324134	2.670847	4.328978	1.882425	1.689408	1.738765	1.493227	1.275545	1.855799	2.068038	1.760152	0.000000	0.000000	45362.000000		1
8705.203125	1808.403076	1.816322	3.389029	908.734619	32347.791016	141.808807	89.786140	76.874527	52.309460	27.004301	136.890244	166.491058	76.011078	0.187039	99998.000000	3.939779	3.257295	0.259193	0.530075	2.958437	4.509845	2.151703	1.953209	1.885782	1.718580	1.431433	2.136373	2.221391	1.880877	0.000000	4.999991	45384.000000		1
9074.993164	3331.002197	1.070057	2.911049	970.958313	32043.494141	138.407440	95.306030	69.778839	55.639896	36.314106	152.271942	200.048294	122.242485	1.738281	0.000000	3.957846	3.522575	0.029407	0.464050	2.987200	4.505740	2.141160	1.979120	1.843724	1.745386	1.560075	2.182620	2.301135	2.087222	0.240120	0.000000	45432.000000		1
5980.198730	1187.717407	2.010598	4.477589	893.167908	29041.439453	109.284615	83.643333	60.746571	21.897629	22.135077	108.137466	152.438461	138.160751	0.637564	0.000000	3.776716	3.074713	0.303325	0.651044	2.950933	4.463018	2.038559	1.922431	1.783522	1.340397	1.345081	2.033976	2.183095	2.140385	0.000000	0.000000	45459.000000		1
8281.241211	1583.854492	1.387682	3.398280	896.757385	31764.365234	131.496780	83.550819	72.338341	50.496223	13.260077	86.184334	135.573486	59.685764	0.515176	0.000000	3.918095	3.199715	0.142290	0.531259	2.952675	4.501940	2.118915	1.921951	1.859369	1.703259	1.122546	1.935428	2.132175	1.775871	0.000000	0.000000	45482.000000		1
13264.550781	5511.396484	1.643633	4.021195	2139.658203	68678.343750	340.028442	206.949707	185.456055	90.698921	56.305984	335.936340	412.376038	190.695328	1.327177	99998.000000	4.122693	3.741262	0.215805	0.604355	3.330344	4.836820	2.531515	2.315865	2.268241	1.957602	1.750555	2.526257	2.615294	2.280340	0.122929	4.999991	45497.000000		1
24370.455078	8073.379395	2.445405	3.065236	3427.180908	99998.000000	519.431152	351.934753	337.126648	149.444153	114.792175	628.515320	749.737061	449.331573	2.971281	0.000000	4.386864	3.907055	0.388351	0.486464	3.534937	4.999991	2.715528	2.546462	2.527793	2.174479	2.059912	2.798316	2.874909	2.652567	0.472944	0.000000	45549.000000		1
6324.445801	1568.941528	1.945839	4.298732	702.799500	26189.527344	107.804420	72.029968	56.750046	28.977894	32.820232	99.654099	172.781876	109.448059	0.385690	0.000000	3.801023	3.195607	0.289107	0.633340	2.846832	4.418128	2.032637	1.857513	1.753966	1.462067	1.516142	1.998495	2.237498	2.039208	0.000000	0.000000	45596.000000		1
7800.363281	1666.646729	1.082392	2.115445	760.508545	26321.892578	123.321793	77.956917	65.948837	50.650410	25.009121	106.025108	135.052338	85.764938	0.358743	0.000000	3.892115	3.221843	0.034385	0.325402	2.881104	4.420317	2.091040	1.891855	1.819207	1.704583	1.398098	2.025409	2.130502	1.933310	0.000000	0.000000	45683.000000		1
15065.871094	5909.146484	2.436154	4.415914	2416.436279	66462.320312	338.936798	243.677032	174.354584	59.587086	66.109192	266.817413	384.005646	283.136566	0.356988	0.000000	4.177994	3.771525	0.386705	0.645021	3.383175	4.822576	2.530119	2.386815	2.241433	1.775152	1.820262	2.426214	2.584338	2.451996	0.000000	0.000000	45711.000000		1
13065.381836	3335.562988	2.695188	4.144545	2055.102295	68983.750000	296.899292	203.045700	181.866577	83.319534	77.802727	417.421051	551.656189	271.720551	0.923952	99998.000000	4.116122	3.523169	0.430589	0.617477	3.312834	4.838747	2.472609	2.307594	2.259753	1.920747	1.890995	2.620574	2.741668	2.434123	0.000000	4.999991	45735.000000		1
3588.580811	533.264771	2.988143	2.658183	401.875916	13984.231445	43.912441	33.961216	35.802208	23.180464	0.453310	15.421778	3.012813	67.990273	0.746560	99998.000000	3.554923	2.726943	0.475401	0.424585	2.604092	4.145638	1.642588	1.530983	1.553910	1.365122	0.000000	1.188134	0.478972	1.832447	0.000000	4.999991	45758.000000		1
8821.331055	2133.962646	2.229543	1.726894	944.709534	32558.361328	133.880524	98.698143	97.819275	61.579178	35.894718	158.818710	183.152496	142.737015	0.246543	0.000000	3.945534	3.329187	0.348216	0.237266	2.975298	4.512662	2.126717	1.994309	1.990424	1.789434	1.555031	2.200902	2.262813	2.154537	0.000000	0.000000	45801.000000		1
5737.443848	508.712036	2.266548	2.997394	377.878265	19115.023438	54.674686	38.176685	41.519459	43.419041	24.962866	81.555641	119.087822	114.921692	0.410944	0.000000	3.758718	2.706472	0.355365	0.476744	2.577352	4.281375	1.737786	1.581798	1.618252	1.637680	1.397294	1.911454	2.075867	2.060402	0.000000	0.000000	45814.000000		1
11300.450195	3863.597656	3.037483	2.917217	2512.312744	75048.070312	386.133423	247.895584	196.708618	102.182770	76.313286	356.344513	458.912750	267.785706	2.194258	0.000000	4.053096	3.586992	0.482514	0.464969	3.400074	4.875340	2.586737	2.394269	2.293823	2.009378	1.882600	2.551870	2.661730	2.427787	0.341288	0.000000	45868.000000		1
12267.205078	3036.640869	1.723810	2.578006	1467.193604	43725.789062	210.579269	154.328796	115.982498	74.937935	48.047733	218.322540	263.024414	187.941544	2.231894	0.000000	4.088746	3.482394	0.236489	0.411284	3.166487	4.640738	2.323416	2.188447	2.064393	1.874702	1.681673	2.339099	2.419996	2.274023	0.348674	0.000000	45914.000000		1
7330.543457	3169.771973	3.099157	2.886379	627.941711	26550.490234	95.747002	65.729889	70.549774	37.384167	21.802032	98.556290	141.185898	90.550903	2.496413	0.000000	3.865136	3.501028	0.491244	0.460353	2.797919	4.424073	1.981125	1.817763	1.848496	1.572688	1.338497	1.993684	2.149791	1.956893	0.397316	0.000000	45945.000000		1
7143.835449	1653.007324	3.919432	5.926946	884.114075	32316.900391	123.022675	86.730156	90.720512	42.305813	33.976635	117.872833	197.621399	116.534485	0.823181	0.000000	3.853931	3.218275	0.593223	0.772831	2.946508	4.509430	2.089985	1.938170	1.957705	1.626400	1.531180	2.071414	2.295834	2.066454	0.000000	0.000000	45969.000000		1
6274.076172	1722.820068	2.241878	2.466991	670.531250	23769.919922	101.365578	70.633034	54.650017	28.743528	31.759426	119.309853	161.927124	92.533752	0.903627	99998.000000	3.797550	3.236240	0.350612	0.392168	2.826419	4.376028	2.005891	1.849008	1.737590	1.458540	1.501873	2.076676	2.209320	1.966300	0.000000	4.999991	46032.000000		1
7111.937012	1171.432129	1.039220	2.044519	607.388611	23704.642578	86.609886	62.470379	52.873783	33.350636	16.124870	72.048470	110.175819	59.075184	1.742178	99998.000000	3.851988	3.068717	0.016707	0.310591	2.783467	4.374834	1.937567	1.795674	1.723240	1.523104	1.207496	1.857625	2.042086	1.771405	0.241092	4.999991	46065.000000		1
17183.548828	4863.413574	3.290349	4.668780	2559.688232	78960.523438	394.363922	259.823486	250.097382	92.731110	106.919388	538.833984	688.549500	422.108337	1.068429	0.000000	4.235113	3.686941	0.517242	0.669203	3.408187	4.897410	2.595897	2.414678	2.398109	1.967225	2.029057	2.731455	2.837935	2.625424	0.028746	0.000000	46194.000000		1
27397.160156	9343.219727	2.562587	2.957305	3682.347900	99998.000000	546.654358	361.963074	389.778412	145.802246	135.086258	699.709595	846.467773	456.362488	3.992955	99998.000000	4.437706	3.970497	0.408679	0.470896	3.566125	4.999991	2.737713	2.558664	2.590818	2.163764	2.130611	2.844918	2.927610	2.659310	0.601294	4.999991	46239.000000		1
17124.716797	7523.644043	1.649800	4.169215	3071.514893	96241.734375	437.166229	315.077911	342.874756	141.417175	110.481110	547.348206	722.415161	396.895691	2.590191	0.000000	4.233624	3.876428	0.217431	0.620054	3.487353	4.983364	2.640647	2.498418	2.535136	2.150502	2.043288	2.738264	2.858787	2.598676	0.413332	0.000000	46289.000000		1
9703.011719	4792.077637	2.895631	2.997394	1261.616089	43216.148438	168.649673	121.909447	115.193062	37.223812	22.042564	174.120224	243.769547	99.413567	2.280702	0.000000	3.986907	3.680524	0.461743	0.476744	3.100927	4.635646	2.226985	2.086037	2.061426	1.570821	1.343262	2.240849	2.386979	1.997446	0.358069	0.000000	46312.000000		1
2265.576660	261.966705	2.038351	2.997394	251.028671	15082.417969	32.388508	21.376476	21.228458	23.757124	9.809373	12.079004	8.110233	19.936371	0.108568	0.000000	3.355179	2.418246	0.309279	0.476744	2.399723	4.178471	1.510391	1.329936	1.326918	1.375794	0.991641	1.082031	0.909033	1.299646	0.000000	0.000000	46357.000000		1
8990.375000	2940.714844	1.902667	3.126911	1174.349365	36596.875000	177.435242	123.892288	100.122833	58.082218	41.038395	193.436768	250.609283	124.740318	0.452658	0.000000	3.953778	3.468453	0.279363	0.495116	3.069797	4.563444	2.249040	2.093044	2.000533	1.764043	1.613190	2.286539	2.398997	2.096007	0.000000	0.000000	46421.000000		1
13428.430664	4908.966797	2.269632	3.244093	2062.182373	60259.148438	305.666351	210.610107	157.865845	90.285706	78.194366	373.598022	439.543793	299.612976	1.804450	99998.000000	4.128025	3.690990	0.355955	0.511093	3.314327	4.780023	2.485248	2.323479	2.198288	1.955619	1.893175	2.572405	2.643002	2.476561	0.256345	4.999991	46457.000000		1
4037.338623	1043.885620	1.788568	2.485493	323.897430	12421.747070	43.613316	33.526409	25.234234	32.083218	8.569710	21.499826	38.546734	16.208132	0.407171	31782.976562	3.606095	3.018653	0.252506	0.395413	2.510407	4.094182	1.639619	1.525387	1.401990	1.506278	0.932966	1.332435	1.585988	1.209733	0.000000	4.502194	46485.000000		1
22252.777344	4954.760254	2.362144	4.983322	2341.899170	81120.000000	359.736633	234.672516	215.781540	149.453400	86.656143	504.456482	640.366089	498.134827	1.348103	0.000000	4.347384	3.695023	0.373306	0.697519	3.369568	4.909128	2.555985	2.370462	2.334014	2.174506	1.937799	2.702824	2.806428	2.697347	0.129723	0.000000	46515.000000		1
3754.445801	617.962769	0.928205	1.597377	506.007599	14540.954102	53.601547	44.214645	31.099504	9.491748	7.949879	22.221422	33.874870	7.841948	1.066303	99998.000000	3.574546	2.790962	0.000000	0.203407	2.704157	4.162593	1.729177	1.645566	1.492754	0.977346	0.900361	1.346772	1.529878	0.894424	0.027881	4.999991	46532.000000		1
25307.068359	3794.833496	2.988143	4.153796	2331.408203	86317.328125	355.857269	239.039093	231.005951	103.672211	118.905884	555.183960	699.166809	372.811676	2.897224	0.000000	4.403242	3.579193	0.475401	0.618445	3.367618	4.936098	2.551276	2.378469	2.363623	2.015662	2.075203	2.744437	2.844581	2.571490	0.461982	0.000000	46614.000000		1
5389.721680	1501.114624	2.161701	2.763030	607.064819	21437.583984	69.183678	50.616489	45.161354	12.945536	0.000000	44.470596	78.345467	26.328962	2.074353	0.000000	3.731566	3.176414	0.334796	0.441386	2.783235	4.331176	1.840004	1.704292	1.654767	1.112120	0.000000	1.648073	1.894014	1.420434	0.316883	0.000000	46672.000000		1
5245.673828	771.748779	1.822490	2.707523	520.843445	29469.296875	55.898933	40.640594	58.498524	34.692062	13.528362	90.316544	121.641159	94.547432	0.992241	5396.638184	3.719801	2.887476	0.260665	0.432572	2.716707	4.469370	1.747404	1.608960	1.767145	1.540230	1.131245	1.955767	2.085081	1.975650	0.000000	3.732123	46685.000000		1
17873.113281	3965.398193	3.259512	5.464385	1768.308350	65608.296875	280.552399	182.356888	195.629303	135.724594	57.579571	327.813751	462.412781	243.966904	2.098386	0.000000	4.252200	3.598287	0.513153	0.737541	3.247558	4.816959	2.448014	2.260922	2.291434	2.132658	1.760268	2.515627	2.665030	2.387331	0.321885	0.000000	46760.000000		1
2877.618652	22.736406	2.978892	3.780664	304.519196	14784.372070	44.353413	33.828613	29.924601	22.289263	11.903232	29.289351	41.809330	54.825790	0.712070	0.000000	3.459033	1.356722	0.474055	0.577568	2.483615	4.169803	1.646927	1.529284	1.476028	1.348096	1.075665	1.466710	1.621273	1.738985	0.000000	0.000000	46875.000000		0
18078.039062	3863.005615	2.766114	3.681984	2069.099365	63058.398438	324.079346	208.247955	178.687241	73.244965	72.076225	347.765564	482.894989	253.316803	4.217708	0.000000	4.257151	3.586925	0.441870	0.566082	3.315781	4.799743	2.510651	2.318581	2.252094	1.864778	1.857792	2.541286	2.683853	2.403664	0.625076	0.000000	46918.000000		1
5765.533691	1938.459717	2.590341	2.633513	721.823059	34700.277344	136.418442	81.885597	63.562023	58.982670	35.984146	147.507553	186.504517	110.360840	0.932744	0.000000	3.760839	3.287457	0.413357	0.420535	2.858431	4.540333	2.134873	1.913208	1.803198	1.770724	1.556111	2.168814	2.270689	2.042815	0.000000	0.000000	46975.000000		1
3467.710449	1513.986206	2.204873	4.727372	643.169250	26588.525391	113.638855	68.175293	44.729630	31.299948	24.898108	97.532486	147.072754	140.809677	0.566468	0.000000	3.540043	3.180122	0.343384	0.674620	2.808325	4.424694	2.055527	1.833627	1.650595	1.495544	1.396166	1.989149	2.167532	2.148633	0.000000	0.000000	47018.000000		1
19837.148438	5927.630371	2.611927	2.541001	1733.751953	60839.667969	245.135651	167.582703	172.084961	76.711082	59.025845	296.618652	401.965332	273.765076	1.268782	0.000000	4.297479	3.772881	0.416961	0.405005	3.238987	4.784187	2.389406	2.224229	2.235743	1.884858	1.771042	2.472198	2.604189	2.437378	0.103387	0.000000	47069.000000		1
6783.913574	1615.601562	3.506211	5.230021	550.481262	26513.251953	87.115623	50.764507	54.378651	30.273064	25.086214	92.493660	127.805550	110.425598	0.969379	0.000000	3.831480	3.208334	0.544838	0.718503	2.740742	4.423463	1.940096	1.705560	1.735428	1.481056	1.399435	1.966112	2.106550	2.043070	0.000000	0.000000	47112.000000		1
19435.673828	5264.792969	1.915002	3.925599	2671.307129	93589.445312	397.330475	265.309448	245.625961	120.780792	112.001389	571.950256	746.113647	447.980896	1.432644	0.000000	4.288599	3.721381	0.282169	0.593906	3.426724	4.971227	2.599152	2.423753	2.390274	2.081998	2.049223	2.757358	2.872805	2.651259	0.156138	0.000000	47137.000000		1
12756.024414	3412.635010	2.849375	1.850243	1271.462524	43263.046875	173.155014	116.919952	99.580093	50.536312	23.359322	151.346817	189.187378	161.125351	1.279588	99998.000000	4.105715	3.533090	0.454750	0.267229	3.104304	4.636117	2.238435	2.067889	1.998173	1.703604	1.368460	2.179973	2.276892	2.207164	0.107070	4.999991	47172.000000		1
10681.994141	3464.962891	4.089037	4.311067	1948.666992	76799.585938	291.724762	188.934509	183.652054	84.562286	83.149933	411.281311	551.273804	278.890259	1.042551	0.000000	4.028652	3.539699	0.611621	0.634585	3.289738	4.885359	2.464973	2.276311	2.263996	1.927177	1.919862	2.614139	2.741367	2.445433	0.018097	0.000000	47205.000000		1
8431.058594	2544.525391	1.033052	2.022933	1172.727295	42127.609375	196.316971	129.874741	102.950615	33.588081	40.606670	173.663834	249.502213	124.660141	1.448826	0.000000	3.925882	3.405607	0.014122	0.305981	3.069197	4.624567	2.292958	2.113525	2.012629	1.526185	1.608597	2.239709	2.397074	2.095728	0.161016	0.000000	47291.000000		1
6275.482422	704.060730	2.106194	2.207957	415.863770	21550.701172	70.768723	48.719990	45.534485	22.434200	17.284355	46.478111	67.311852	65.791565	0.277596	0.000000	3.797647	2.847610	0.323498	0.343991	2.618951	4.333461	1.849841	1.687707	1.658340	1.350911	1.237653	1.667248	1.828092	1.818170	0.000000	0.000000	47307.000000		1
7633.033691	1828.505981	3.916348	3.904013	876.373901	31808.232422	134.990662	90.816109	78.604500	21.373394	36.721161	175.045349	211.818924	156.206787	0.172686	99998.000000	3.882697	3.262096	0.592881	0.591511	2.942689	4.502540	2.130304	1.958163	1.895447	1.329873	1.564916	2.243150	2.325965	2.193700	0.000000	4.999991	47358.000000		1
10866.792969	4141.350098	2.846291	4.144545	2079.880127	78116.601562	341.579559	214.258163	221.446365	80.245049	101.788048	495.171356	693.890564	394.077148	3.994245	0.000000	4.036101	3.617142	0.454279	0.617477	3.318038	4.892743	2.533492	2.330937	2.345268	1.904418	2.007697	2.694756	2.841291	2.595581	0.601435	0.000000	47431.000000		1
4930.734863	1181.528320	2.365228	4.662613	319.133026	19463.033203	39.700054	33.905708	38.386379	4.459086	13.910746	24.170343	47.616009	53.527538	1.380758	0.000000	3.692912	3.072444	0.373873	0.668629	2.503972	4.289210	1.598791	1.530273	1.584177	0.649246	1.143350	1.383283	1.677753	1.728577	0.140117	0.000000	47496.000000		1
5353.937988	2293.817383	2.864793	3.410615	881.270874	35175.226562	136.106979	92.453575	97.773018	42.271893	35.842297	133.593735	187.392639	161.063675	0.575808	99998.000000	3.728673	3.360559	0.457093	0.532833	2.945109	4.546237	2.133880	1.965924	1.990219	1.626052	1.554396	2.125786	2.272753	2.206998	0.000000	4.999991	47599.000000		1
3687.362061	507.777679	2.685936	2.769197	253.162613	12647.759766	27.944841	26.982714	20.247829	27.334261	10.823923	24.518806	23.945230	11.230976	1.330525	99998.000000	3.566716	2.705674	0.429096	0.442354	2.403399	4.102014	1.446302	1.431086	1.306378	1.436707	1.034385	1.389499	1.379219	1.050418	0.124023	4.999991	47652.000000		1
5495.024902	1049.041626	2.408400	3.419866	381.591095	17419.375000	62.498135	36.415871	34.124653	16.377737	8.517286	19.649584	24.509556	43.986450	0.154362	99998.000000	3.739970	3.020793	0.381729	0.534009	2.581598	4.241033	1.795867	1.561291	1.533068	1.214254	0.930301	1.293353	1.389335	1.643319	0.000000	4.999991	47676.000000		1
16651.619141	3106.626221	1.699140	2.975808	1847.760864	61593.039062	275.899017	187.145935	156.891373	91.639465	57.135513	283.411011	377.391022	292.023895	0.140484	0.000000	4.221457	3.492289	0.230229	0.473605	3.266646	4.789532	2.440750	2.272180	2.195599	1.962083	1.756906	2.452417	2.576792	2.465418	0.000000	0.000000	47729.000000		1
8620.582031	2519.322021	2.149366	2.615010	1144.875000	41157.105469	156.003265	111.566582	107.048904	58.843903	21.876043	160.175552	186.985580	87.362320	1.516180	0.000000	3.935537	3.401284	0.332310	0.417473	3.058758	4.614445	2.193134	2.047534	2.029582	1.769701	1.339969	2.204596	2.271808	1.941324	0.180751	0.000000	47755.000000		1
11735.103516	3927.085693	1.952007	3.253344	1694.680908	57753.253906	240.022812	165.584442	157.751740	75.477592	67.095985	317.239624	448.588379	190.686066	0.266036	0.000000	4.069487	3.594070	0.290481	0.512330	3.229088	4.761577	2.380253	2.219019	2.197974	1.877818	1.826697	2.501387	2.651848	2.280319	0.000000	0.000000	47788.000000		1
4418.960449	1376.432983	2.479326	3.580221	689.545593	33523.007812	96.431595	77.944580	96.138641	48.167999	34.362103	149.823441	224.601028	74.274933	0.117807	0.000000	3.645320	3.138755	0.394334	0.553910	2.838563	4.525343	1.984219	1.891786	1.982898	1.682759	1.536080	2.175580	2.351412	1.870842	0.000000	0.000000	47835.000000		1
24230.208984	5946.931641	2.448488	3.481541	3131.573730	89017.156250	442.374664	312.638672	244.087173	118.727028	77.340164	437.776794	637.785034	434.973694	3.068807	0.000000	4.384357	3.774293	0.388898	0.541772	3.495763	4.949474	2.645790	2.495043	2.387545	2.074550	1.888405	2.641253	2.804674	2.638463	0.486970	0.000000	47893.000000		1
10407.605469	2039.094482	1.335259	1.754647	878.190186	35441.765625	120.352158	88.225769	83.544647	39.117226	27.852329	110.064804	161.125351	133.303864	2.540381	99998.000000	4.017351	3.309437	0.125565	0.244190	2.943588	4.549515	2.080454	1.945596	1.921919	1.592368	1.444862	2.041648	2.207164	2.124843	0.404899	4.999991	47924.000000		1
17616.181641	6102.179199	2.217208	3.768329	2796.291016	91856.875000	428.503998	286.793884	266.246918	102.238274	119.997528	578.975037	692.768066	480.600677	1.049310	99998.000000	4.245912	3.785485	0.345806	0.576149	3.446582	4.963112	2.631955	2.457570	2.425285	2.009614	2.079172	2.762660	2.840588	2.681784	0.020904	4.999991	47967.000000		1
9157.689453	5454.726562	2.667434	3.904013	2400.594971	79996.101562	365.046814	248.401321	207.791565	118.390900	83.677254	424.066498	577.044617	343.022766	1.019915	4537.632324	3.961786	3.736773	0.426094	0.591511	3.380319	4.903069	2.562349	2.395154	2.317628	2.073318	1.922607	2.627434	2.761209	2.535323	0.008564	3.656829	48030.000000		1
14609.171875	4709.032715	1.840992	4.363490	2259.353516	65690.078125	333.336731	229.624435	159.824005	118.196625	59.025845	339.427124	418.068634	154.137604	1.000208	99998.000000	4.164626	3.672932	0.265052	0.639834	3.353984	4.817500	2.522883	2.361018	2.203642	2.072605	1.771042	2.530746	2.621248	2.187909	0.000090	4.999991	48061.000000		1
11573.123047	1902.509521	3.426034	3.527797	1168.613647	41192.656250	169.013550	122.042046	96.422340	66.960304	39.363926	216.965698	300.633698	161.961044	0.394366	0.000000	4.063450	3.279327	0.534792	0.547504	3.067671	4.614820	2.227921	2.086509	1.984178	1.825817	1.595098	2.336391	2.478038	2.209411	0.000000	0.000000	48132.000000		1
8703.125000	1476.232056	2.297385	4.129126	745.678894	28558.048828	94.010857	77.944580	65.134727	44.082047	15.844250	75.496094	92.111275	40.887291	0.680807	99998.000000	3.939675	3.169155	0.361234	0.615858	2.872552	4.455729	1.973178	1.891786	1.813813	1.644262	1.199872	1.877924	1.964313	1.611588	0.000000	4.999991	48166.000000		1
7200.141602	1694.400391	1.625130	3.416783	630.365540	26701.972656	89.570274	69.088081	51.677296	49.830135	23.809547	101.905228	138.953262	61.795040	0.115935	0.000000	3.857341	3.229016	0.210888	0.533617	2.799592	4.426543	1.952164	1.839403	1.713300	1.697492	1.376751	2.008196	2.142869	1.790954	0.000000	0.000000	48208.000000		1
18140.574219	4252.179688	2.436154	2.966557	2147.608154	69462.156250	312.900818	220.083344	185.813766	105.581047	67.466034	360.791260	399.310242	243.939148	0.263571	0.000000	4.258651	3.628612	0.386705	0.472253	3.331955	4.841748	2.495407	2.342587	2.269078	2.023586	1.829085	2.557256	2.601310	2.387281	0.000000	0.000000	48226.000000		1
12764.149414	4934.237793	2.078440	2.417651	2996.055664	96249.281250	441.307678	307.374756	303.476898	145.330444	87.331482	544.816467	688.811646	414.420563	1.995812	99998.000000	4.105992	3.693220	0.317737	0.383394	3.476550	4.983397	2.644742	2.487668	2.482126	2.162357	1.941171	2.736250	2.838100	2.617441	0.300120	4.999991	48262.000000		1
10181.542969	3998.770264	3.882427	5.445883	1562.296021	59411.210938	226.929245	159.679077	162.590118	65.732979	44.732716	273.792816	362.585999	209.589386	1.516432	99998.000000	4.007813	3.601927	0.589103	0.736068	3.193763	4.773869	2.355891	2.203248	2.211094	1.817783	1.650625	2.437422	2.559411	2.321369	0.180823	4.999991	48288.000000		1
19725.218750	11721.636719	1.258165	3.459955	4381.283691	99998.000000	645.713318	445.113007	390.728210	190.507217	159.669830	790.137146	1050.999878	492.029022	3.396498	99998.000000	4.295022	4.068988	0.099738	0.539070	3.641601	4.999991	2.810040	2.648470	2.591875	2.279912	2.203223	2.897702	3.021603	2.691991	0.531031	4.999991	48328.000000		1
10133.745117	614.225281	2.870961	4.363490	659.528442	33446.585938	89.974243	66.417564	75.964821	66.966469	40.933548	142.604416	185.378952	148.599197	0.668808	99998.000000	4.005770	2.788328	0.458027	0.639834	2.819233	4.524352	1.954118	1.822283	1.880612	1.825857	1.612079	2.154133	2.268060	2.172016	0.000000	4.999991	48356.000000		1
7286.667969	1080.366333	3.518546	3.071404	425.364746	20644.697266	80.183372	47.236710	61.070362	13.981671	12.137596	58.760643	85.703270	60.046562	0.036064	0.000000	3.862529	3.033571	0.546363	0.487337	2.628762	4.314808	1.904084	1.674280	1.785830	1.145559	1.084133	1.769086	1.932997	1.778488	0.000000	0.000000	48401.000000		1
7897.285156	1601.222046	2.198706	2.843207	706.968689	28380.455078	96.499435	73.158615	64.009163	48.205006	18.863230	79.609802	100.690239	66.762947	0.130485	0.000000	3.897478	3.204452	0.342167	0.453808	2.849400	4.453019	1.984525	1.864265	1.806242	1.683092	1.275616	1.900967	2.002987	1.824535	0.000000	0.000000	48421.000000		1
4564.479004	980.758423	2.534833	4.446751	584.818726	22205.568359	79.486450	62.670822	44.572361	45.226112	30.359407	75.909309	97.156273	98.321930	0.576497	0.000000	3.659391	2.991562	0.403949	0.648043	2.767021	4.346462	1.900293	1.797065	1.649066	1.655389	1.482293	1.880295	1.987471	1.992650	0.000000	0.000000	48517.000000		1
10859.997070	1559.511475	1.705307	3.015897	931.665344	30209.669922	127.719208	98.473030	64.548820	52.929291	31.808765	108.159050	149.869705	111.187286	0.393329	0.000000	4.035830	3.192989	0.231803	0.479416	2.969260	4.480146	2.106256	1.993317	1.809888	1.723696	1.502547	2.034063	2.175714	2.046055	0.000000	0.000000	48586.000000		1
21019.886719	3090.140625	2.864793	3.487709	2033.639404	70933.796875	283.722473	205.595947	171.671738	71.064758	65.791565	329.506744	475.315155	234.061935	0.045744	0.000000	4.322630	3.489978	0.457093	0.542540	3.308274	4.850853	2.452894	2.313015	2.234699	1.851654	1.818170	2.517864	2.676982	2.369331	0.000000	0.000000	48667.000000		1
16758.988281	4029.570801	3.043650	3.863925	1866.349609	79587.937500	261.343781	184.247223	232.572495	102.851936	76.149841	436.157837	647.424805	339.223602	1.290953	0.000000	4.224248	3.605259	0.483395	0.587029	3.270993	4.900847	2.417212	2.265401	2.366558	2.012213	1.881669	2.639644	2.811189	2.530486	0.110910	0.000000	48701.000000		1
9357.522461	1228.527588	2.470075	4.082870	810.332520	34299.878906	115.634033	72.936592	61.054943	24.700747	18.027536	80.368401	105.534790	58.683548	0.022269	99998.000000	3.971161	3.089385	0.392710	0.610966	2.908663	4.535293	2.063086	1.862945	1.785721	1.392710	1.255936	1.905085	2.023396	1.768516	0.000000	4.999991	48727.000000		1
11089.216797	4193.067383	2.571838	2.318972	2867.303467	81237.687500	414.802948	296.445984	205.068634	97.304291	95.765511	467.106232	667.450562	400.620850	1.658081	99998.000000	4.044901	3.622532	0.410244	0.365295	3.457474	4.909758	2.617842	2.471946	2.311899	1.988132	1.981209	2.669416	2.824419	2.602734	0.219606	4.999991	48800.000000		1
4631.788086	995.948914	3.552467	3.500043	426.006165	25522.646484	65.106979	45.639332	53.237667	23.627605	28.407402	107.628647	127.444756	109.463478	0.845019	0.000000	3.665749	2.998237	0.550530	0.544073	2.629416	4.406926	1.813628	1.659339	1.726219	1.373420	1.453431	2.031928	2.105322	2.039269	0.000000	0.000000	48842.000000		1
11712.776367	2140.817871	1.915002	3.108409	937.382568	32286.978516	143.390762	95.296776	85.601501	33.865620	28.832958	130.247879	188.438019	135.703003	2.049552	0.000000	4.068660	3.330580	0.282169	0.492538	2.971917	4.509027	2.156521	1.979078	1.932481	1.529759	1.459889	2.114771	2.275168	2.132589	0.311659	0.000000	48878.000000		1
7244.491699	1718.444214	1.964342	2.991227	874.844360	38545.753906	138.521545	91.331093	74.385948	54.221378	37.226894	178.822922	218.859100	168.113098	0.630118	0.000000	3.860008	3.235136	0.293217	0.475849	2.941931	4.585977	2.141517	1.960619	1.871491	1.734171	1.570857	2.252423	2.340165	2.225601	0.000000	0.000000	48917.000000		1
12413.602539	2432.200195	2.226459	2.220292	1727.081787	66030.367188	271.612640	178.505295	190.994446	146.258652	52.247787	291.009338	412.073853	258.725677	2.242374	0.000000	4.093898	3.385999	0.347615	0.346410	3.237313	4.819744	2.433950	2.251651	2.281021	2.165122	1.718068	2.463907	2.614975	2.412840	0.350708	0.000000	48953.000000		1
8313.586914	3174.354492	0.693841	2.109277	1065.955933	37992.812500	156.706345	106.308807	71.419388	32.033878	28.641766	153.653458	251.435730	117.129646	1.158705	99998.000000	3.919788	3.501655	0.000000	0.324134	3.027739	4.579701	2.195086	2.026569	1.853816	1.505610	1.457000	2.186542	2.400427	2.068667	0.063973	4.999991	48994.000000		1
13281.051758	4043.518555	0.866531	1.353761	1007.303284	41205.187500	159.099335	107.801338	91.611710	47.366226	48.581219	176.244919	210.508347	56.025364	2.858432	99998.000000	4.123232	3.606760	0.000000	0.131542	3.003160	4.614952	2.201668	2.032624	1.961951	1.675469	1.686468	2.246117	2.323269	1.748385	0.456128	4.999991	49040.000000		1
22675.404297	5293.163574	2.679769	3.204005	2094.845459	71060.609375	326.863983	215.010605	172.288483	91.756645	81.194839	393.275360	508.039795	322.432648	1.244171	99998.000000	4.355555	3.723715	0.428097	0.505693	3.321152	4.851629	2.514367	2.332460	2.236256	1.962638	1.909528	2.594697	2.705898	2.508439	0.094880	4.999991	49066.000000		1
23834.074219	6099.447266	3.913265	3.913265	3408.126465	99998.000000	486.842163	340.398499	328.347260	153.502350	102.996872	610.783813	767.018311	377.258423	2.922307	0.000000	4.377198	3.785290	0.592539	0.592539	3.532516	4.999991	2.687388	2.531988	2.516333	2.186115	2.012824	2.785887	2.884806	2.576639	0.465726	0.000000	49118.000000		1
25832.921875	9056.164062	1.865662	3.392113	3729.205322	99998.000000	559.399475	388.119354	333.894897	136.671295	125.992317	583.128845	793.800598	431.701843	1.325515	99998.000000	4.412174	3.956944	0.270833	0.530470	3.571616	4.999991	2.747722	2.588965	2.523610	2.135677	2.100344	2.765764	2.899711	2.635184	0.122385	4.999991	49177.000000		1
10894.285156	1597.962524	1.803987	2.763030	1369.435913	44211.957031	202.068146	143.356842	115.954742	51.418259	28.129866	171.542221	246.779282	119.655228	0.678380	0.000000	4.037199	3.203567	0.256233	0.441386	3.136542	4.645540	2.305498	2.156418	2.064289	1.711117	1.449168	2.234371	2.392309	2.077932	0.000000	0.000000	49195.000000		1
3491.520020	231.906403	3.142330	2.528666	323.940582	20101.294922	47.344643	37.091209	48.969772	28.327225	10.219510	56.327572	54.767200	57.681332	0.241348	0.000000	3.543015	2.365313	0.497252	0.402891	2.510465	4.303224	1.675271	1.569271	1.689928	1.452204	1.009430	1.750721	1.738521	1.761035	0.000000	0.000000	49247.000000		1
22277.937500	8208.934570	2.408400	3.725156	3216.129883	97228.570312	480.810364	327.764435	273.783569	143.677551	105.753738	513.800232	739.973938	341.305115	3.367063	99998.000000	4.347875	3.914287	0.381729	0.571145	3.507334	4.987794	2.681974	2.515562	2.437407	2.157389	2.024296	2.710794	2.869216	2.533143	0.527251	4.999991	49341.000000		1
7281.219238	1274.447510	2.837040	3.278014	395.387726	19513.689453	59.954048	36.696491	31.534313	34.907921	16.454830	63.978329	70.377083	63.814888	0.864360	99998.000000	3.862204	3.105322	0.452865	0.515611	2.597023	4.290339	1.777819	1.564625	1.498783	1.542924	1.216293	1.806033	1.847431	1.804922	0.000000	4.999991	49370.000000		1
8381.888672	1670.492065	2.815454	3.561718	879.568665	33453.304688	142.496490	92.139030	78.700096	47.751694	41.667477	198.231979	231.150894	179.202225	0.376385	0.000000	3.923342	3.222844	0.449548	0.551660	2.944270	4.524439	2.153804	1.964444	1.895975	1.678989	1.619797	2.297174	2.363896	2.253343	0.000000	0.000000	49413.000000		1
5637.943848	652.324829	1.326008	3.253344	496.963013	20794.833984	72.575790	55.047821	45.099678	31.558983	17.654404	88.685242	108.122047	129.378265	1.443436	0.000000	3.751121	2.814464	0.122546	0.512330	2.696324	4.317955	1.860792	1.740740	1.654173	1.499123	1.246853	1.947851	2.033914	2.111861	0.159398	0.000000	49496.000000		1
9027.472656	1544.262329	4.622524	2.991227	786.982483	27633.789062	97.433807	83.032753	63.762466	25.909573	34.232582	98.038223	121.021324	51.957912	1.183731	99998.000000	3.955566	3.188721	0.664879	0.475849	2.895965	4.441441	1.988710	1.919249	1.804565	1.413460	1.534440	1.991395	2.082862	1.715652	0.073253	4.999991	49539.000000		1
3696.675049	1521.097290	2.525582	2.220292	920.597778	36661.535156	132.832047	96.163307	85.462738	45.805855	36.215427	179.988586	254.204926	180.676254	0.153913	0.000000	3.567811	3.182157	0.402361	0.346410	2.964070	4.564210	2.123303	1.983009	1.931777	1.660921	1.558894	2.255245	2.405184	2.256901	0.000000	0.000000	49569.000000		1
13970.045898	2595.107910	1.961258	3.574053	1161.949707	45551.363281	171.468216	120.722206	113.278061	50.638073	41.636642	182.088608	243.279236	161.606415	0.996329	0.000000	4.145198	3.414155	0.292535	0.553161	3.065187	4.658501	2.234184	2.081787	2.054146	1.704477	1.619476	2.260283	2.386105	2.208459	0.000000	0.000000	49626.000000		1
14609.563477	4287.994141	2.519415	2.923384	1683.517822	55502.812500	230.259689	170.324142	155.676376	76.945450	50.215603	240.371262	334.354370	149.579834	1.010844	99998.000000	4.164637	3.632254	0.401300	0.465886	3.226218	4.744315	2.362218	2.231276	2.192223	1.886183	1.700839	2.380883	2.524207	2.174873	0.004684	4.999991	49651.000000		1
7353.347656	3122.797363	1.544953	3.278014	1294.923584	45220.410156	211.054169	135.154099	126.140335	54.193626	39.388596	192.212524	251.426468	117.123482	2.237519	99998.000000	3.866485	3.494544	0.188915	0.515611	3.112244	4.655334	2.324394	2.130829	2.100854	1.733948	1.595371	2.283782	2.400411	2.068644	0.349767	4.999991	49723.000000		1
24009.660156	4613.853027	2.232627	2.735276	2382.989990	83234.023438	369.283875	243.399506	227.521332	99.845291	79.563545	399.880737	547.079895	274.045685	2.037355	0.000000	4.380386	3.664064	0.348816	0.437001	3.377122	4.920301	2.567360	2.386320	2.357022	1.999328	1.900714	2.601930	2.738051	2.437823	0.309067	0.000000	49844.000000		1
19836.519531	4554.941406	1.970509	3.786831	2072.845947	70565.226562	320.782837	215.596512	211.627747	104.350639	75.483757	354.901337	469.505402	308.185760	0.118051	0.000000	4.297465	3.658483	0.294578	0.578276	3.316567	4.848591	2.506211	2.333642	2.325572	2.018495	1.877854	2.550108	2.671641	2.488813	0.000000	0.000000	49925.000000		1
12921.988281	2176.012451	2.932636	3.725156	939.596680	38732.964844	140.430374	92.151367	84.078140	44.560024	23.794128	119.371529	175.409225	184.382904	0.552468	0.000000	4.111330	3.337661	0.467258	0.571145	2.972941	4.588081	2.147461	1.964502	1.924683	1.648945	1.376470	2.076901	2.244052	2.265721	0.000000	0.000000	49976.000000		1
7500.176758	3360.936035	1.396934	3.071404	1165.196899	43476.378906	170.330307	122.723549	139.927734	61.495918	44.205395	196.822708	251.213699	116.324791	0.361439	99998.000000	3.875072	3.526460	0.145176	0.487337	3.066399	4.638253	2.231292	2.088928	2.145904	1.788846	1.645475	2.294075	2.400043	2.065672	0.000000	4.999991	50034.000000		1
7663.062988	1560.066528	1.742312	2.312804	748.358643	22482.527344	82.446838	78.542824	66.069099	38.620743	18.480846	62.501217	74.768333	71.567406	1.105159	0.000000	3.884403	3.193143	0.241126	0.364139	2.874110	4.351845	1.916174	1.895107	1.819998	1.586821	1.266722	1.795888	1.873718	1.854715	0.043425	0.000000	50114.000000		1
15217.498047	3722.760254	1.273584	3.447620	1999.656616	65528.023438	308.626740	200.057556	179.405746	82.551689	76.979370	394.672302	471.152100	332.072418	1.087331	0.000000	4.182343	3.570865	0.105028	0.537519	3.300956	4.816427	2.489434	2.301155	2.253836	1.916726	1.886374	2.596237	2.673161	2.521233	0.036362	0.000000	50149.000000		1
5247.780273	864.368896	2.581089	3.318103	1002.511108	38677.683594	135.647507	93.110405	86.279930	35.574009	40.825619	193.424423	277.573486	212.728638	0.366568	0.000000	3.719976	2.936699	0.411803	0.520890	3.001089	4.587461	2.132412	1.968998	1.935910	1.551133	1.610933	2.286511	2.443378	2.327826	0.000000	0.000000	50174.000000		1
8219.804688	2245.859131	0.977545	2.084607	1004.888672	37880.929688	158.402405	102.876610	111.646759	71.826447	44.159138	128.443893	189.344650	176.389862	1.044924	0.000000	3.914861	3.351382	0.000000	0.319024	3.002118	4.578421	2.199762	2.012317	2.047846	1.856284	1.645021	2.108713	2.277253	2.246474	0.019085	0.000000	50210.000000		1
6345.119141	2972.970947	2.568754	2.559503	924.424683	39648.355469	150.054733	90.945625	91.667221	45.108929	25.484016	141.713211	194.087433	80.229630	0.823000	0.000000	3.802440	3.473191	0.409723	0.408156	2.965872	4.598225	2.176250	1.958782	1.962214	1.654263	1.406268	2.151410	2.287997	1.904335	0.000000	0.000000	50230.000000		1
6720.071289	2079.204590	1.631298	1.837908	1018.028503	37244.722656	147.661743	96.138641	70.185890	29.051903	13.420431	107.684158	134.367752	98.272583	1.765925	99998.000000	3.827374	3.317897	0.212533	0.264324	3.007760	4.571065	2.169268	1.982898	1.846250	1.463175	1.127766	2.032152	2.128295	1.992432	0.246972	4.999991	50258.000000		1
11203.031250	4260.548828	1.140983	2.880212	1467.625244	54010.753906	241.293304	154.982544	127.685287	79.813324	46.931419	257.923920	323.175812	265.479065	0.906296	0.000000	4.049335	3.629466	0.057279	0.459424	3.166615	4.732480	2.382545	2.190283	2.106141	1.902075	1.671464	2.411492	2.509439	2.424030	0.000000	0.000000	50305.000000		1
7359.888184	1616.770264	3.441453	3.928683	1258.153076	45555.496094	191.823975	131.247009	111.526497	19.908617	48.612057	207.591125	284.844940	155.503693	2.348372	99998.000000	3.866871	3.208648	0.536742	0.594247	3.099734	4.658541	2.282903	2.118089	2.047378	1.299041	1.686744	2.317209	2.454608	2.191741	0.370767	4.999991	50331.000000		1
7705.449219	4526.407227	1.507948	3.308852	2353.638916	74937.531250	347.537354	239.998138	188.552124	90.294952	78.092598	358.487701	450.438629	311.932495	2.523537	99998.000000	3.886798	3.655754	0.178386	0.519677	3.371740	4.874700	2.541002	2.380208	2.275431	1.955663	1.892610	2.554474	2.653636	2.494061	0.402010	4.999991	50374.000000		1
10876.491211	1214.770996	1.708391	3.234842	886.130859	37134.453125	136.483200	88.305946	90.581741	31.577484	35.382820	102.713173	150.437119	100.203011	0.186890	0.000000	4.036489	3.084494	0.232587	0.509853	2.947498	4.569777	2.135079	1.945990	1.957041	1.499377	1.548792	2.011626	2.177355	2.000881	0.000000	0.000000	50396.000000		1
5289.457031	676.994751	1.483278	1.655968	308.250519	21286.574219	52.910789	28.555420	37.621613	8.245917	1.005299	48.174168	91.503777	64.089340	0.707996	11423.229492	3.723411	2.830585	0.171223	0.219052	2.488904	4.328106	1.723544	1.455689	1.575437	0.916239	0.002295	1.682814	1.961439	1.806786	0.000000	4.057789	50413.000000		1
5267.682617	555.356689	2.436154	3.398280	253.680679	18399.521484	48.507210	29.363359	20.513031	22.881342	11.070622	62.236015	75.298737	66.029015	0.407304	99998.000000	3.721620	2.744572	0.386705	0.531259	2.404287	4.264807	1.685806	1.467806	1.312030	1.359481	1.044172	1.794042	1.876788	1.819735	0.000000	4.999991	50443.000000		1
5719.135742	983.872986	2.026016	3.718989	467.519470	22440.761719	81.302773	50.157009	46.222160	49.160965	22.748741	76.189934	112.118576	119.211174	0.120452	99998.000000	3.757330	2.992939	0.306643	0.570425	2.669800	4.351038	1.910105	1.700332	1.664850	1.691620	1.356957	1.881898	2.049678	2.076317	0.000000	4.999991	50472.000000		1
8143.666992	2611.649170	3.167000	4.255559	1198.384033	44930.285156	174.385422	122.495354	103.656792	28.459826	51.233234	242.261597	308.657593	177.012772	0.027461	0.000000	3.910820	3.416915	0.500648	0.628957	3.078596	4.652539	2.241510	2.088120	2.015598	1.454232	1.709552	2.384284	2.489477	2.248005	0.000000	0.000000	50506.000000		1
4266.296875	718.134888	2.285050	3.586388	306.095001	14463.631836	33.480152	28.678770	31.919781	11.755212	4.486840	0.000000	0.000000	27.500782	1.016018	0.000000	3.630051	2.856206	0.358896	0.554657	2.485856	4.160277	1.524787	1.457561	1.504060	1.070230	0.651941	0.000000	0.000000	1.439345	0.006901	0.000000	50534.000000		1
14346.539062	4710.321289	2.254213	2.429986	1812.766602	65395.527344	286.596527	186.094376	170.592422	85.271545	72.372261	340.241241	487.899902	395.948975	0.072179	0.000000	4.156747	3.673051	0.352995	0.385604	3.258342	4.815548	2.457271	2.269733	2.231960	1.930804	1.859572	2.531787	2.688331	2.597639	0.000000	0.000000	50566.000000		1
5890.409668	991.930847	1.609712	2.763030	425.401764	18882.330078	71.986801	47.097942	26.705177	30.624609	15.353935	55.760162	45.275452	64.761597	1.497372	0.000000	3.770145	2.996481	0.206748	0.441386	2.628799	4.276056	1.857253	1.673002	1.426595	1.486071	1.186220	1.746324	1.655863	1.811318	0.175330	0.000000	50623.000000		1
7632.219727	1246.737061	2.522498	3.937934	522.400757	23773.859375	76.522980	56.161049	62.057159	22.409529	26.492399	67.203918	123.102852	75.341904	0.119352	99998.000000	3.882651	3.095775	0.401831	0.595268	2.718004	4.376100	1.883792	1.749435	1.792792	1.350433	1.423121	1.827395	2.090268	1.877037	0.000000	4.999991	50660.000000		1
7839.674805	3106.154541	2.112361	3.830003	1364.646851	45494.808594	200.196320	137.873962	119.655228	82.887817	60.453613	245.049301	340.666779	166.750092	0.543944	0.000000	3.894298	3.492223	0.324768	0.583199	3.135020	4.657962	2.301456	2.139482	2.077932	1.918491	1.781422	2.389253	2.532330	2.222066	0.000000	0.000000	50702.000000		1
18002.421875	3827.268311	2.935719	4.613273	2445.121094	81758.523438	355.388550	244.466476	261.038483	85.542915	97.575661	487.465088	621.487427	348.484070	2.157438	0.000000	4.255331	3.582889	0.467715	0.664009	3.388300	4.912533	2.550704	2.388219	2.416705	1.932184	1.989341	2.687943	2.793432	2.542183	0.333938	0.000000	50727.000000		1
7050.820801	1664.330811	1.594293	3.163916	518.018799	21720.822266	63.142635	42.376740	29.375696	11.335824	12.677250	33.483234	70.966080	75.835304	0.056247	0.000000	3.848240	3.221240	0.202568	0.500225	2.714345	4.336876	1.800323	1.627128	1.467988	1.054453	1.103025	1.524827	1.851051	1.879871	0.000000	0.000000	50756.000000		1
12806.079102	2270.162109	0.983713	1.930420	1384.971802	50300.757812	214.538788	140.245361	130.559326	59.004257	65.248825	294.173248	367.026581	183.648972	2.222747	0.000000	4.107416	3.356057	0.000000	0.285652	3.141441	4.701574	2.331506	2.146888	2.115808	1.770883	1.814573	2.468603	2.564698	2.263988	0.346890	0.000000	50791.000000		1
4550.096680	1156.756714	1.538786	2.423819	773.281433	29654.539062	120.860970	84.164482	66.910965	26.483149	25.120136	122.156143	206.635162	107.095161	0.378015	0.000000	3.658021	3.063242	0.187178	0.384500	2.888338	4.472091	2.082286	1.925129	1.825497	1.422970	1.400022	2.086915	2.315204	2.029770	0.000000	0.000000	50837.000000		1
10992.627930	3811.100098	1.779317	3.278014	1610.334595	62833.582031	231.462341	162.380432	175.760773	102.398628	70.475769	345.304718	493.974854	211.775757	1.550169	99998.000000	4.041101	3.581050	0.250253	0.515611	3.206916	4.798192	2.364480	2.210534	2.244922	2.010294	1.848040	2.538203	2.693705	2.325876	0.190379	4.999991	50899.000000		1
8880.800781	1469.302856	1.372264	3.182418	766.333740	31072.818359	110.937500	72.307503	50.499306	31.509642	8.329179	93.338608	96.067711	25.385338	1.288557	0.000000	3.948452	3.167111	0.137438	0.502757	2.884418	4.492381	2.045078	1.859183	1.703285	1.498443	0.920602	1.970061	1.982577	1.404583	0.110104	0.000000	50920.000000		1
5506.484375	1121.568115	1.847160	3.213256	384.653229	23659.496094	69.023323	43.332699	45.364880	25.965080	18.709044	71.407051	76.390373	63.278320	1.417560	99998.000000	3.740875	3.049826	0.266504	0.506945	2.585069	4.374005	1.838996	1.636816	1.656720	1.414390	1.272052	1.853741	1.883039	1.801255	0.151541	4.999991	51058.000000		1
10984.625977	779.146667	2.130863	2.846291	724.758789	31035.687500	96.752304	73.133949	81.379868	21.894545	24.250521	123.916962	148.626953	137.312714	0.467575	0.000000	4.040785	2.891619	0.328556	0.454279	2.860193	4.491861	1.985661	1.864119	1.910517	1.340336	1.384721	2.093131	2.172098	2.137711	0.000000	0.000000	51085.000000		1
4839.551758	866.829712	2.189455	4.736623	440.909882	28143.322266	63.158054	48.664482	63.636032	61.964645	22.184416	133.337784	171.671738	124.690979	0.227290	0.000000	3.684805	2.937934	0.340336	0.675469	2.644350	4.449375	1.800429	1.687212	1.803703	1.792144	1.346048	2.124953	2.234699	2.095835	0.000000	0.000000	51143.000000		1
13394.037109	2339.533936	2.877128	3.651147	1645.415161	56663.035156	239.902542	169.254089	151.713776	84.167564	67.888512	293.285156	353.097351	208.510086	0.328098	0.000000	4.126912	3.369129	0.458959	0.562429	3.216275	4.753300	2.380035	2.228539	2.181025	1.925145	1.831796	2.467290	2.547894	2.319127	0.000000	0.000000	51197.000000		1
15024.773438	4453.421387	2.991227	3.897846	1449.055054	54589.687500	212.081055	150.212006	122.874657	65.917999	48.593555	260.742432	350.050598	222.852554	0.189120	0.000000	4.176808	3.648694	0.475849	0.590825	3.161085	4.737111	2.326502	2.176705	2.089462	1.819004	1.686579	2.416212	2.544131	2.348018	0.000000	0.000000	51280.000000		1
8143.185547	3372.833008	2.383730	1.822490	1318.470947	41920.664062	178.237015	131.536880	104.486320	32.175732	35.564758	201.429810	227.549088	174.946671	0.992763	99998.000000	3.910794	3.527995	0.377257	0.260665	3.120070	4.622428	2.250998	2.119048	2.019059	1.507528	1.551020	2.304124	2.357075	2.242906	0.000000	4.999991	51317.000000		1
11943.714844	700.915344	2.201789	4.002693	1238.299927	40913.035156	170.743530	123.596252	98.654968	36.708828	38.247612	201.386642	275.612244	150.480286	1.341385	0.000000	4.077139	2.845665	0.342776	0.602352	3.092826	4.611862	2.232344	2.092005	1.994119	1.564770	1.582604	2.304031	2.440299	2.177480	0.127553	0.000000	51340.000000		1
18052.058594	3357.420654	1.828657	2.451572	1958.319092	60881.742188	285.338348	203.798126	147.032669	106.000435	65.122398	287.503143	368.787415	235.946106	0.604666	99998.000000	4.256527	3.526006	0.262132	0.389445	3.291883	4.784487	2.455360	2.309200	2.167414	2.025308	1.813730	2.458642	2.566776	2.372813	0.000000	4.999991	51398.000000		1
13626.541992	2834.948975	2.241878	2.701355	1804.505249	59932.199219	269.620544	185.715088	158.646027	77.660873	74.962608	390.947144	473.853455	338.390991	1.135581	99998.000000	4.134386	3.452545	0.350612	0.431582	3.256358	4.777660	2.430753	2.268847	2.200429	1.890202	1.874845	2.592118	2.675644	2.529419	0.055218	4.999991	51451.000000		1
10725.250000	3512.951904	3.333522	2.840123	2367.707031	89994.945312	324.847198	240.984940	234.971649	117.971512	88.503304	449.060211	595.772156	321.381073	2.779459	0.000000	4.030407	3.545672	0.522903	0.453337	3.374328	4.954218	2.511679	2.381990	2.371016	2.071777	1.946959	2.652305	2.775080	2.507020	0.443960	0.000000	51480.000000		1
24029.068359	6371.815430	2.072273	3.379778	3133.568848	99452.828125	438.970215	312.151459	302.428436	131.743484	77.589951	476.209442	619.671143	451.144806	0.712767	0.000000	4.380737	3.804263	0.316447	0.528888	3.496039	4.997617	2.642435	2.494365	2.480623	2.119729	1.889805	2.677798	2.792161	2.654316	0.000000	0.000000	51533.000000		1
22531.121094	6519.985840	0.841861	3.546299	3388.183838	99998.000000	477.227081	333.376831	325.642822	175.979721	162.704224	797.248230	1082.885742	583.378601	3.215243	0.000000	4.352783	3.814247	0.000000	0.549775	3.529967	4.999991	2.678725	2.522935	2.512742	2.245463	2.211399	2.901593	3.034583	2.765950	0.507214	0.000000	51555.000000		1
9082.736328	820.900513	2.352893	2.220292	668.486694	28177.708984	91.799820	63.343079	62.593731	28.712692	21.367226	100.458954	146.859970	138.644897	0.161248	0.000000	3.958217	2.914290	0.371602	0.346410	2.825093	4.449906	1.962842	1.801699	1.796531	1.458074	1.329748	2.001989	2.166903	2.141904	0.000000	0.000000	51587.000000		1
5890.557617	762.257019	1.822490	4.169215	435.645935	21044.759766	81.663567	48.417782	49.722202	38.003998	18.292738	81.435371	158.060120	98.815323	1.437139	0.000000	3.770156	2.882102	0.260665	0.620054	2.639134	4.323144	1.912028	1.685005	1.696550	1.579829	1.262279	1.910813	2.198822	1.994824	0.157499	0.000000	51671.000000		1
11742.374023	3316.055176	4.493007	4.656446	1588.646606	51211.703125	240.278763	160.579529	148.728714	86.341599	49.043781	246.773117	339.831085	180.136597	0.400522	0.000000	4.069756	3.520622	0.652537	0.668055	3.201027	4.709369	2.380715	2.205690	2.172395	1.936220	1.690584	2.392298	2.531263	2.255602	0.000000	0.000000	51705.000000		1
8371.829102	434.794830	0.915870	1.245830	497.965210	26469.414062	82.378998	55.895847	59.546997	60.120571	19.190105	71.428642	122.874657	115.464432	1.192645	0.000000	3.922820	2.638284	0.000000	0.095459	2.697199	4.422744	1.915817	1.747380	1.774860	1.779023	1.283077	1.853872	2.089462	2.062448	0.076511	0.000000	51769.000000		1
3035.163818	843.535156	1.961258	2.870961	215.362152	16658.693359	30.371742	25.150972	22.233757	27.963343	9.504083	32.585869	45.380299	39.080223	0.619842	0.000000	3.482182	2.926103	0.292535	0.458027	2.333169	4.221641	1.482470	1.400555	1.347013	1.446589	0.977910	1.513029	1.656867	1.591957	0.000000	0.000000	51836.000000		1
2948.692627	782.236572	1.017634	2.355976	102.855019	17249.724609	15.538960	10.336692	30.664698	18.749132	15.668477	44.279404	70.734802	47.282967	0.957797	99998.000000	3.469630	2.893338	0.007592	0.372171	2.012225	4.236782	1.191422	1.014382	1.486639	1.272981	1.195027	1.646202	1.849633	1.674705	0.000000	4.999991	51852.000000		1
17464.609375	3339.226562	2.007514	2.883296	2283.274170	73922.609375	316.653717	230.299774	187.096603	79.338432	65.566452	340.259735	457.895111	297.605469	1.933634	99998.000000	4.242159	3.523646	0.302659	0.459889	3.358558	4.868777	2.500585	2.362293	2.272066	1.899484	1.816682	2.531811	2.660766	2.473641	0.286374	4.999991	51870.000000		1
10495.449219	2104.546875	2.883296	2.775365	1278.012329	47393.121094	198.336823	131.586212	128.487061	47.199707	42.740620	188.823486	290.454254	194.411224	1.121532	0.000000	4.021001	3.323159	0.459889	0.443320	3.106535	4.675715	2.297403	2.119210	2.108859	1.673939	1.630841	2.276056	2.463078	2.288721	0.049812	0.000000	51917.000000		1
15109.243164	3998.366455	1.612795	3.725156	1897.177734	58475.593750	287.728241	193.344254	174.286743	56.432419	51.412094	259.009399	321.313232	267.585266	1.183954	0.000000	4.179243	3.601883	0.207579	0.571145	3.278108	4.766974	2.458982	2.286331	2.241264	1.751529	1.711065	2.413316	2.506929	2.427462	0.073335	0.000000	51958.000000		1
17196.041016	4157.367188	1.341426	1.233495	1953.690308	60862.480469	285.973602	194.417389	183.075409	78.194366	56.281315	289.661743	435.769287	244.688507	0.768572	99998.000000	4.235428	3.618818	0.127567	0.091138	3.290856	4.784349	2.456326	2.288735	2.262630	1.893175	1.750364	2.461891	2.639257	2.388613	0.000000	4.999991	51978.000000		1
22157.240234	4688.516602	2.433070	3.281098	2343.336182	69455.921875	330.740234	241.250137	199.357544	141.935242	74.506210	416.110443	561.348389	320.314117	1.029421	99998.000000	4.345516	3.671036	0.386155	0.516019	3.369835	4.841709	2.519487	2.382468	2.299633	2.152090	1.872193	2.619209	2.749233	2.505576	0.012593	4.999991	52029.000000		1
19798.873047	2702.224854	2.383730	4.477589	1723.214844	65071.839844	283.759460	176.059891	171.622391	56.722290	55.007732	290.497437	373.761475	225.606323	2.048045	99998.000000	4.296640	3.431721	0.377257	0.651044	3.236339	4.813393	2.452950	2.245661	2.234574	1.753754	1.740424	2.463142	2.572595	2.353351	0.311339	4.999991	52109.000000		1
7298.935059	1846.622925	3.191670	3.848506	1286.378540	42078.878906	210.736542	130.778275	126.393204	42.025192	46.157402	217.853806	290.867493	128.218781	0.034223	0.000000	3.863260	3.266378	0.504018	0.585292	3.109369	4.624064	2.323740	2.116536	2.101724	1.623510	1.664241	2.338165	2.463695	2.107952	0.000000	0.000000	52150.000000		1
9351.407227	2664.140625	2.408400	3.512378	1086.358032	40060.589844	159.124008	106.752869	88.071579	71.314545	41.692146	163.583084	233.802902	197.642990	0.431105	0.000000	3.970877	3.425557	0.381729	0.545601	3.035973	4.602717	2.201736	2.028379	1.944836	1.853178	1.620054	2.213738	2.368850	2.295882	0.000000	0.000000	52173.000000		1
9873.863281	1154.480835	2.698272	2.861710	908.651367	34788.910156	145.102249	93.113495	82.308067	57.875610	30.932983	161.066757	203.449661	115.368835	0.712792	99998.000000	3.994487	3.062387	0.431086	0.456626	2.958397	4.541441	2.161674	1.969013	1.915442	1.762496	1.490422	2.207006	2.308457	2.062088	0.000000	4.999991	52251.000000		1
7953.532715	1495.786011	0.792521	3.598723	778.348022	28480.300781	108.704872	82.138466	64.777016	38.392548	34.177078	113.407578	151.886475	86.054817	0.927511	0.000000	3.900560	3.174870	0.000000	0.556148	2.891174	4.454545	2.036249	1.914547	1.811421	1.584247	1.533735	2.054642	2.181519	1.934775	0.000000	0.000000	52359.000000		1
28645.623047	13143.893555	3.253344	4.637943	6529.533203	99998.000000	948.693726	666.608704	613.614685	220.376312	220.660004	1191.414795	1484.918945	835.878235	2.989338	99998.000000	4.457058	4.118724	0.512330	0.666325	3.814882	4.999991	2.977126	2.823871	2.787896	2.343165	2.343724	3.076063	3.171703	2.922143	0.475575	4.999991	52394.000000		1
24042.927734	6834.687500	2.855542	3.718989	2744.040283	88330.101562	407.105927	273.021881	227.490494	138.697311	101.140465	501.906250	648.374573	466.501831	3.068792	0.000000	4.380987	3.834719	0.455689	0.570425	3.438390	4.946109	2.609707	2.436198	2.356963	2.142068	2.004925	2.700623	2.811826	2.668853	0.486967	0.000000	52478.000000		1
16351.784180	5602.228027	1.779317	3.762161	3407.003906	99998.000000	527.899048	348.974365	271.116150	157.597549	134.228973	617.759216	827.089600	474.146423	0.873209	0.000000	4.213565	3.748361	0.250253	0.575437	3.532373	4.999991	2.722551	2.542794	2.433155	2.197549	2.127846	2.790819	2.917552	2.675912	0.000000	0.000000	52585.000000		1
4401.183105	2035.927490	2.211041	0.949792	385.405670	21690.244141	63.090210	38.300034	28.836040	50.083000	10.611145	54.360146	103.147980	61.569927	1.001565	99998.000000	3.643569	3.308762	0.344597	0.000000	2.585918	4.336265	1.799962	1.583199	1.459936	1.699690	1.025762	1.735281	2.013461	1.789369	0.000679	4.999991	52616.000000		1
12392.892578	5378.647949	3.518546	3.237926	2706.279785	83471.710938	397.712860	279.877045	227.684769	78.311546	92.151367	440.570679	538.420776	296.976379	0.335007	99998.000000	4.093173	3.730673	0.546363	0.510267	3.432373	4.921539	2.599570	2.446967	2.357334	1.893826	1.964502	2.644016	2.731122	2.472722	0.000000	4.999991	52664.000000		1
16639.765625	2080.382568	3.197837	3.607974	1441.228516	52771.390625	238.249649	147.791260	123.762772	72.800903	36.144501	202.450531	265.306366	152.990448	1.750809	99998.000000	4.221147	3.318143	0.504856	0.557263	3.158733	4.722399	2.377032	2.169649	2.092590	1.862137	1.558042	2.306319	2.423748	2.184664	0.243239	4.999991	52712.000000		1
10183.001953	3474.121582	1.770066	4.076703	1541.459229	48819.136719	219.642380	155.034973	116.910706	47.776363	35.327312	186.328751	231.730637	202.869919	0.125007	0.000000	4.007876	3.540845	0.247989	0.610309	3.187932	4.688590	2.341716	2.190430	2.067854	1.679213	1.548111	2.270280	2.364984	2.307218	0.000000	0.000000	52733.000000		1
5068.463867	1001.996155	2.232627	1.042304	327.067505	17840.064453	43.872353	37.485928	39.786396	39.030880	11.200139	48.386944	76.177597	47.181202	0.178359	0.000000	3.704876	3.000866	0.348816	0.017994	2.514637	4.251397	1.642191	1.573868	1.599735	1.591408	1.049223	1.684728	1.881827	1.673769	0.000000	0.000000	52769.000000		1
4178.268555	988.961182	2.124696	3.219423	171.770416	13845.724609	33.970467	20.765896	31.975286	12.199270	9.642851	6.374088	20.124479	11.357409	0.192602	0.000000	3.620996	2.995179	0.327297	0.507778	2.234948	4.141315	1.531101	1.317351	1.504814	1.086334	0.984205	0.804418	1.303725	1.055279	0.000000	0.000000	52801.000000		1
13981.390625	4317.496582	1.992095	2.349809	1671.596069	49946.867188	230.321365	170.068192	130.883118	70.383255	40.344555	194.133682	250.763474	205.478760	1.355529	99998.000000	4.145550	3.635232	0.299310	0.371033	3.223131	4.698508	2.362334	2.230623	2.116884	1.847469	1.605785	2.288101	2.399264	2.312767	0.132109	4.999991	52818.000000		1
8593.016602	1473.687866	2.355976	4.415914	464.509735	24157.095703	82.708954	51.584782	43.653404	28.916218	16.975983	60.814411	107.647156	84.028801	0.488459	0.000000	3.934146	3.168406	0.372171	0.645021	2.666995	4.383045	1.917552	1.712522	1.640018	1.461141	1.229835	1.784006	2.032002	1.924428	0.000000	0.000000	52864.000000		1
8591.697266	3238.896973	2.106194	3.725156	1661.496826	52965.574219	256.693512	170.034271	119.692238	86.030144	60.185329	283.081055	384.681000	214.147156	1.642980	99998.000000	3.934079	3.510397	0.323498	0.571145	3.220500	4.723994	2.409415	2.230536	2.078066	1.934651	1.779491	2.451911	2.585101	2.330712	0.215632	4.999991	52884.000000		1
10191.892578	5638.227539	2.787700	4.847637	4308.112793	99998.000000	608.282898	435.312897	431.735748	230.546478	195.040314	1038.738892	1378.492920	835.279968	2.026440	0.000000	4.008255	3.751143	0.445246	0.685530	3.634287	4.999991	2.784106	2.638802	2.635218	2.362758	2.290124	3.016506	3.139405	2.921832	0.306734	0.000000	52909.000000		1
10571.389648	1488.872192	1.517200	1.961258	846.196411	46579.097656	116.812027	79.147240	96.144806	37.633949	41.257339	235.332443	288.126038	226.451279	0.479622	0.000000	4.024132	3.172858	0.181043	0.292535	2.927471	4.668191	2.067487	1.898436	1.982926	1.575580	1.615501	2.371682	2.459583	2.354975	0.000000	0.000000	52938.000000		1
4107.842285	421.368225	2.944971	2.590341	263.980377	16692.888672	53.980846	31.892027	34.402191	24.777842	18.147802	52.497570	67.382774	77.559113	1.427490	0.000000	3.613614	2.624662	0.469081	0.413357	2.421572	4.222531	1.732240	1.503682	1.536586	1.394063	1.258824	1.720139	1.828549	1.889633	0.154573	0.000000	53012.000000		1
6246.264160	976.095825	2.248045	1.745396	481.723175	17934.046875	77.099640	49.419998	32.345337	36.714993	14.018677	70.349335	90.590996	93.301598	0.780849	0.000000	3.795620	2.989492	0.351805	0.241894	2.682797	4.253678	1.887052	1.693903	1.509812	1.564843	1.146707	1.847260	1.957085	1.969889	0.000000	0.000000	53060.000000		1
11509.231445	1967.838501	1.039220	0.931289	1160.136475	44438.425781	195.515198	115.510689	86.082565	62.821926	34.827747	168.711349	241.009598	171.227676	0.675270	0.000000	4.061046	3.293989	0.016707	0.000000	3.064509	4.647758	2.291181	2.062622	1.934915	1.798111	1.541925	2.227144	2.382034	2.233574	0.000000	0.000000	53074.000000		1
5934.186523	1669.943237	1.566539	2.389898	912.490662	38415.652344	128.715256	87.892723	90.674255	42.928726	36.061241	179.871399	257.800568	107.218513	0.195210	99998.000000	3.773361	3.222702	0.194941	0.378379	2.960228	4.584508	2.109630	1.943953	1.957484	1.632748	1.557041	2.254962	2.411284	2.030270	0.000000	4.999991	53090.000000		1
12612.386719	1602.002319	2.846291	3.379778	679.693054	39401.078125	93.289261	65.776146	105.491615	45.343296	39.163483	198.898071	246.924210	124.499786	0.317266	0.000000	4.100797	3.204663	0.454279	0.528888	2.832313	4.595508	1.969832	1.818068	2.023218	1.656513	1.592881	2.298630	2.392564	2.095169	0.000000	0.000000	53113.000000		1
7167.271973	756.996216	2.596508	4.126042	896.760498	35672.929688	119.371529	92.456657	87.177292	72.218079	32.154144	122.097549	148.833572	126.954437	0.615903	0.000000	3.855354	2.879094	0.414390	0.615534	2.952677	4.552339	2.076901	1.965938	1.940403	1.858646	1.507237	2.086707	2.172701	2.103648	0.000000	0.000000	53169.000000		1
8971.348633	2671.322510	2.050686	1.844076	1311.671387	48851.238281	197.729324	132.603851	143.847168	64.712257	52.241619	244.540482	407.870697	173.993790	2.833932	99998.000000	3.952858	3.426726	0.311899	0.265779	3.117825	4.688876	2.296071	2.122556	2.157901	1.810987	1.718017	2.388351	2.610523	2.240534	0.452389	4.999991	53199.000000		1
13711.711914	1766.152832	1.989012	2.414567	1249.197876	41131.492188	203.674774	129.702057	114.770592	52.133686	52.491402	212.799561	321.652466	180.031754	1.129529	99998.000000	4.137092	3.247028	0.298637	0.382839	3.096631	4.614174	2.308937	2.112947	2.059831	1.717118	1.720088	2.327971	2.507387	2.255349	0.052897	4.999991	53245.000000		1
15408.387695	8436.794922	2.679769	1.603544	3497.471680	99998.000000	530.362976	353.707916	353.094269	213.807938	131.826752	619.365845	870.030640	455.998627	2.123181	0.000000	4.187757	3.926178	0.428097	0.205081	3.543754	4.999991	2.724573	2.548645	2.547891	2.330024	2.120003	2.791947	2.939535	2.658963	0.326987	0.000000	53273.000000		1
7915.423828	1514.029419	1.134816	1.763899	804.081787	40781.117188	120.605026	78.888206	76.609322	31.771761	30.276148	180.327789	215.152451	184.666611	1.314654	99998.000000	3.898474	3.180134	0.054925	0.246474	2.905300	4.610459	2.081365	1.897012	1.884282	1.502041	1.481101	2.256063	2.332746	2.266388	0.118812	4.999991	53296.000000		1
6540.554199	1336.214844	2.544085	3.077571	400.497498	20818.332031	65.547951	37.526016	21.456654	18.514767	0.000000	57.191017	82.008949	64.558067	0.271022	99998.000000	3.815614	3.125876	0.405532	0.488208	2.602600	4.318446	1.816559	1.574332	1.331562	1.267518	0.000000	1.757328	1.913861	1.809950	0.000000	4.999991	53312.000000		1
21544.707031	5015.790527	2.753779	3.900929	3078.052246	90861.804688	461.688110	315.139587	305.287048	126.803337	95.777840	478.716522	637.442749	459.908783	0.834879	0.000000	4.333341	3.700339	0.439929	0.591168	3.488276	4.958381	2.664349	2.498503	2.484708	2.103131	1.981265	2.680079	2.804441	2.662672	0.000000	0.000000	53348.000000		1
11406.968750	5692.893066	1.884164	3.179335	1889.209351	66379.445312	294.956543	192.462296	170.595505	114.360451	77.898323	361.556030	457.885864	295.323486	0.536887	0.000000	4.057170	3.755333	0.275119	0.502336	3.276280	4.822033	2.469758	2.284346	2.231968	2.058276	1.891528	2.558176	2.660757	2.470298	0.000000	0.000000	53364.000000		1
13009.831055	1766.926758	1.982844	3.533965	796.122681	40714.554688	116.947708	77.876740	103.317581	50.980370	39.379345	171.082748	260.005432	172.778793	0.637713	0.000000	4.114272	3.247219	0.297289	0.548262	2.900980	4.609750	2.067992	1.891408	2.014174	1.707403	1.595268	2.233206	2.414982	2.237490	0.000000	0.000000	53379.000000		1
4780.627441	194.747360	2.698272	4.240141	362.792603	24237.527344	60.222336	42.302727	64.141769	25.335997	21.580004	99.913132	138.490707	89.249565	0.001394	0.000000	3.679485	2.289472	0.431086	0.627380	2.559659	4.384488	1.779758	1.626368	1.807141	1.403738	1.334051	1.999623	2.141421	1.950606	0.000000	0.000000	53413.000000		0
8112.724609	1462.382935	3.092990	4.813716	1033.934448	43385.222656	168.501648	107.795174	107.218513	48.615143	61.483582	258.377228	347.358490	217.810638	0.319942	0.000000	3.909167	3.165061	0.490378	0.682481	3.014493	4.637342	2.226604	2.032599	2.030270	1.686772	1.788759	2.412254	2.540778	2.338079	0.000000	0.000000	53475.000000		1
4799.333496	916.881897	3.028231	4.477589	237.494141	17022.781250	36.295605	23.812630	47.742443	27.519285	11.644197	24.441713	32.693798	19.301121	1.189649	0.000000	3.681181	2.962313	0.481189	0.651044	2.375653	4.231030	1.559854	1.376807	1.678905	1.439637	1.066110	1.388132	1.514465	1.285583	0.075419	0.000000	53506.000000		1
16045.189453	4994.447754	3.715905	3.743659	2567.638184	75080.484375	364.300568	258.741089	221.831833	90.859276	79.541954	374.575592	487.421906	338.011688	0.679845	0.000000	4.205345	3.698488	0.570065	0.573296	3.409534	4.875527	2.561460	2.412865	2.346024	1.958369	1.900596	2.573539	2.687905	2.528932	0.000000	0.000000	53559.000000		1
14035.655273	4304.770020	1.578874	3.022064	2155.940430	69642.414062	327.847687	226.065811	187.241531	133.445709	74.419868	367.103668	454.980988	289.930023	1.388750	99998.000000	4.147233	3.633950	0.198348	0.480304	3.333637	4.842874	2.515672	2.354235	2.272402	2.125305	1.871689	2.564789	2.657993	2.462293	0.142624	4.999991	53656.000000		1
5763.853027	1671.509766	2.278883	3.589472	438.686493	19358.046875	57.005993	46.527451	42.851635	24.401625	23.192799	68.122871	61.788872	70.500435	0.058470	0.000000	3.760713	3.223109	0.357722	0.555031	2.642154	4.286861	1.755921	1.667709	1.631967	1.387419	1.365353	1.833293	1.790910	1.848192	0.000000	0.000000	53747.000000		1
9110.783203	2345.975830	2.235711	3.792999	1331.342529	39600.035156	182.711517	129.843903	84.574615	42.188629	46.490444	211.149765	285.415436	234.691025	1.027356	0.000000	3.959556	3.370323	0.349416	0.578983	3.124290	4.597695	2.261766	2.113422	1.927240	1.625195	1.667364	2.324591	2.455477	2.370497	0.011721	0.000000	53780.000000		1
9364.062500	2141.856934	2.568754	2.621178	976.731079	37829.285156	151.374573	99.518417	80.325226	45.044170	39.897411	149.037094	199.487061	137.556335	0.599530	99998.000000	3.971464	3.330791	0.409723	0.418496	2.989775	4.577828	2.180053	1.997903	1.904852	1.653639	1.600945	2.173294	2.299915	2.138481	0.000000	4.999991	53857.000000		1
10308.125000	3475.743652	1.322924	2.756862	1528.011108	58292.308594	228.616058	159.836349	140.285446	73.491661	74.950272	320.875366	409.341644	272.728943	1.282964	99998.000000	4.013180	3.541048	0.121535	0.440415	3.184127	4.765611	2.359107	2.203676	2.147013	1.866238	1.874773	2.506336	2.612086	2.435731	0.108215	4.999991	53915.000000		1
13488.492188	4343.372070	2.192538	2.960389	1917.533569	63281.484375	297.781219	197.556641	167.672134	61.850548	74.052902	372.756165	433.573669	244.373962	0.612720	0.000000	4.129963	3.637827	0.340947	0.471349	3.282743	4.801277	2.473897	2.295692	2.224461	1.791344	1.869542	2.571425	2.637063	2.388055	0.000000	0.000000	54051.000000		1
15881.266602	3811.460938	2.704439	1.791652	1654.576904	54444.800781	228.147324	168.526321	158.411667	46.487362	60.502953	306.270752	444.675140	199.311279	2.796951	99998.000000	4.200885	3.581091	0.432077	0.253254	3.218687	4.735956	2.358215	2.226668	2.199787	1.667335	1.781777	2.486105	2.648043	2.299532	0.446685	4.999991	54088.000000		1
4644.116699	759.722229	2.578006	3.644979	361.195221	20061.357422	40.122524	32.098637	46.271500	18.974245	9.457827	47.612926	65.433853	42.860886	0.174046	0.000000	3.666903	2.880655	0.411284	0.561695	2.557742	4.302361	1.603388	1.506487	1.665314	1.278165	0.975791	1.677725	1.815802	1.632061	0.000000	0.000000	54104.000000		1
9077.416992	2660.273682	2.673601	3.540132	990.188538	36276.980469	166.022324	107.668739	66.482323	32.832565	37.704872	146.270981	192.604156	167.166397	0.251105	99998.000000	3.957962	3.424926	0.427097	0.549019	2.995718	4.559631	2.220166	2.032090	1.822706	1.516305	1.576397	2.165158	2.284666	2.223149	0.000000	4.999991	54146.000000		1
25727.792969	8269.822266	2.652015	3.962604	2876.360352	88378.132812	416.391083	289.282440	233.932419	153.267990	100.566887	493.583221	679.094788	355.089447	1.636542	0.000000	4.410402	3.917496	0.423576	0.597981	3.458843	4.946345	2.619501	2.461322	2.369090	2.185452	2.002455	2.693360	2.831930	2.550338	0.213927	0.000000	54206.000000		1
7775.036621	296.248627	0.410137	2.035268	420.563385	22599.244141	57.897194	41.994354	44.396587	13.571534	8.295258	58.476936	89.897156	57.064587	0.870893	0.000000	3.890702	2.471656	0.000000	0.308622	2.623832	4.354094	1.762658	1.623191	1.647350	1.132629	0.918830	1.766985	1.953746	1.756367	0.000000	0.000000	54242.000000		1
3298.215820	977.933716	2.041435	2.473158	306.347870	21174.123047	56.947403	34.016724	49.765377	19.483061	22.350939	72.017632	103.632126	45.713345	0.434890	0.000000	3.518279	2.990309	0.309936	0.393252	2.486215	4.325806	1.755474	1.531693	1.696927	1.289657	1.349296	1.857439	2.015494	1.660043	0.000000	0.000000	54273.000000		1
12130.956055	3080.337402	2.322055	3.151581	1262.316162	53979.699219	215.547165	130.176941	115.871483	59.722767	52.778191	284.246704	364.112457	225.593994	0.036053	0.000000	4.083895	3.488598	0.365873	0.498528	3.101168	4.732231	2.333542	2.114534	2.063977	1.776140	1.722455	2.453696	2.561235	2.353328	0.000000	0.000000	54300.000000		1
5132.855469	213.262115	2.340558	3.071404	334.039825	25035.750000	61.495918	40.248959	41.729153	26.625000	23.606020	107.138336	113.037529	59.343468	0.527103	99998.000000	3.710359	2.328914	0.369319	0.487337	2.523798	4.398561	1.788846	1.604755	1.620440	1.425290	1.373023	2.029945	2.053223	1.773373	0.000000	4.999991	54344.000000		0
13843.868164	2121.424072	1.834825	4.511510	1049.969849	40567.660156	148.947662	110.752480	93.946098	63.654533	44.720379	179.223816	245.447098	146.752045	1.175505	0.000000	4.141257	3.326627	0.263595	0.654322	3.021177	4.608180	2.173034	2.044353	1.972879	1.803829	1.650505	2.253396	2.389958	2.166584	0.070224	0.000000	54387.000000		1
15832.534180	3374.698730	1.945839	3.182418	1712.529663	55918.484375	240.719727	175.985886	164.585312	74.287270	59.830700	282.387207	396.938843	210.619354	0.040323	99998.000000	4.199551	3.528235	0.289107	0.502757	3.233638	4.747555	2.381512	2.245478	2.216391	1.870914	1.776924	2.450845	2.598724	2.323498	0.000000	4.999991	54414.000000		1
21253.564453	3810.816406	2.500912	3.916348	2345.809326	75497.437500	350.297302	236.911316	174.968246	127.651367	63.944408	347.814880	438.927032	283.787231	2.427539	99998.000000	4.327432	3.581018	0.398098	0.592881	3.370293	4.877932	2.544437	2.374586	2.242959	2.106025	1.805803	2.541348	2.642392	2.452993	0.385166	4.999991	54433.000000		1
6847.534180	1100.339722	1.557288	1.174904	436.984283	22389.333984	49.851719	41.920345	17.268936	24.102503	10.167087	71.946709	90.245613	62.010902	0.310690	0.000000	3.835534	3.041527	0.192369	0.070003	2.640466	4.350041	1.697680	1.622425	1.237266	1.382062	1.007197	1.857011	1.955426	1.792468	0.000000	0.000000	54452.000000		1
15028.791992	4698.880859	3.136162	3.632644	2055.003418	76939.804688	307.208221	207.103897	232.276459	100.838257	74.675819	372.731506	547.194031	346.784912	0.548102	0.000000	4.176924	3.671994	0.496399	0.560223	3.312813	4.886151	2.487433	2.316188	2.366005	2.003625	1.873180	2.571396	2.738141	2.540060	0.000000	0.000000	54485.000000		1
11279.471680	4093.903809	2.809286	3.521630	1964.150391	63518.808594	279.513153	197.988358	151.670609	66.078354	55.451790	304.516113	385.596863	229.285233	0.336498	99998.000000	4.052289	3.612138	0.448596	0.546744	3.293175	4.802902	2.446402	2.296640	2.180902	1.820059	1.743916	2.483610	2.586133	2.360376	0.000000	4.999991	54531.000000		1
13505.708984	3293.802979	2.217208	5.097420	1784.874146	69002.757812	239.584915	168.840866	162.842987	96.453178	52.093597	281.807465	388.122437	233.266327	1.164606	99998.000000	4.130517	3.517698	0.345806	0.707350	3.251608	4.838866	2.379459	2.227478	2.211769	1.984317	1.716784	2.449953	2.588969	2.367852	0.066179	4.999991	54580.000000		1
14581.539062	3222.781494	1.902667	3.956437	1336.779175	51276.027344	211.347122	133.504303	121.101501	64.360710	48.106323	189.060944	261.167999	147.322540	0.559577	0.000000	4.163804	3.508231	0.279363	0.597304	3.126060	4.709914	2.324996	2.125495	2.083149	1.808621	1.682202	2.276602	2.416920	2.168269	0.000000	0.000000	54609.000000		1
8191.159668	1729.755371	0.740097	2.722941	672.332153	28157.646484	119.072403	73.429985	55.963692	28.863794	28.663351	101.337822	182.689941	113.709785	0.601401	0.000000	3.913345	3.237985	0.000000	0.435038	2.827584	4.449596	2.075811	1.865873	1.747906	1.460353	1.457327	2.005772	2.261715	2.055798	0.000000	0.000000	54640.000000		1
9797.833984	3207.634033	1.529534	2.981975	935.902405	37133.023438	126.473381	97.890205	96.829399	50.622654	43.801426	204.960693	257.023468	189.653015	0.656839	99998.000000	3.991130	3.506185	0.184559	0.474504	2.971231	4.569760	2.101999	1.990739	1.986007	1.704345	1.641488	2.311671	2.409973	2.277960	0.000000	4.999991	54712.000000		1
7517.569336	992.695618	2.158617	2.615010	458.783234	20167.242188	67.330353	47.190453	40.736191	28.530750	12.190020	56.546516	94.948318	47.113361	0.840492	99998.000000	3.876077	2.996816	0.334176	0.417473	2.661608	4.304646	1.828211	1.673854	1.609980	1.455313	1.086004	1.752406	1.977487	1.673144	0.000000	4.999991	54728.000000		1
3859.265137	972.099304	2.371395	3.210172	263.974213	16768.373047	55.510380	28.580091	31.959867	3.207088	20.858408	32.308331	35.974895	40.622089	1.379828	21476.792969	3.586505	2.987711	0.375004	0.506528	2.421561	4.224491	1.744374	1.456064	1.504605	0.506111	1.319281	1.509315	1.556000	1.608762	0.139825	4.331969	54771.000000		1
15354.940430	3544.276611	2.500912	3.854673	1930.007202	77634.390625	287.330444	194.118271	209.105240	79.825661	110.410179	495.519806	627.102966	364.494843	1.731172	0.000000	4.186248	3.549528	0.398098	0.585988	3.285559	4.890054	2.458382	2.288066	2.320365	1.902143	2.043009	2.695061	2.797339	2.561691	0.238340	0.000000	54797.000000		1
6278.541504	3605.094238	2.537917	2.991227	1058.795532	45077.988281	155.833649	99.836044	105.192497	66.648842	41.312847	199.650497	271.276489	148.463516	0.348101	0.000000	3.797859	3.556917	0.404477	0.475849	3.024812	4.653965	2.192661	1.999287	2.021985	1.823793	1.616085	2.300270	2.433412	2.171620	0.000000	0.000000	54834.000000		1
6759.746582	1470.190918	2.118529	4.348072	511.046448	24695.166016	74.907097	52.096684	45.315540	20.139898	21.327137	67.795998	114.489967	63.898151	0.500602	0.000000	3.829930	3.167374	0.326034	0.638297	2.708460	4.392612	1.874523	1.716810	1.656247	1.304057	1.328933	1.831204	2.058767	1.805488	0.000000	0.000000	54861.000000		1
5552.188477	3443.521729	1.989012	3.191670	1618.389282	54557.886719	244.555908	167.798553	144.892548	96.083130	62.957611	307.565948	446.488373	272.812195	0.505774	0.000000	3.744464	3.537003	0.298637	0.504018	3.209083	4.736857	2.388378	2.224788	2.161046	1.982647	1.799048	2.487938	2.649810	2.435864	0.000000	0.000000	54954.000000		1
6362.209473	628.089722	2.137031	3.552467	706.734314	28643.986328	107.360367	70.602196	69.701744	49.019112	25.656706	117.416435	152.259598	131.354935	1.052210	0.000000	3.803608	2.798022	0.329811	0.550530	2.849256	4.457034	2.030844	1.848818	1.843244	1.690365	1.409201	2.069729	2.182585	2.118446	0.022102	0.000000	54970.000000		1
12813.480469	4071.429443	3.592556	2.559503	1964.020874	65378.753906	283.028625	201.987976	176.454620	101.269981	88.342949	391.631744	491.658966	293.673706	1.439613	0.000000	4.107667	3.609747	0.555404	0.408156	3.293146	4.815437	2.451830	2.305326	2.246633	2.005481	1.946172	2.592878	2.691664	2.467865	0.158246	0.000000	55074.000000		1
6690.565918	225.942459	2.297385	2.266548	374.856201	22025.156250	65.880997	40.717686	38.861275	13.830568	14.370223	53.404186	58.174732	54.236797	0.223771	0.000000	3.825463	2.353998	0.361234	0.355365	2.573865	4.342919	1.818760	1.609783	1.589517	1.140840	1.157464	1.727575	1.764734	1.734294	0.000000	0.000000	55130.000000		0
18238.906250	2535.894043	1.881081	2.331306	1428.227417	52606.042969	213.169601	148.395676	136.566452	61.542175	58.748306	254.547211	384.024139	189.107193	1.317394	0.000000	4.260999	3.404131	0.274407	0.367599	3.154797	4.721035	2.328725	2.171421	2.135344	1.789173	1.768995	2.405768	2.584358	2.276708	0.119716	0.000000	55177.000000		1
11166.227539	460.451538	1.803987	1.788568	853.905762	36617.398438	137.260300	89.317406	100.526802	22.159746	29.656315	121.474640	163.308640	80.309807	1.069932	99998.000000	4.047906	2.663184	0.256233	0.252506	2.931410	4.563687	2.137545	1.950936	2.002282	1.345565	1.472117	2.084486	2.213009	1.904769	0.029356	4.999991	55254.000000		1
3249.560547	707.970886	5.899192	7.092599	230.503311	12422.416016	29.144415	26.680508	15.764072	19.328875	19.125347	19.412136	20.651798	72.042305	3.066814	0.000000	3.511825	2.850015	0.770793	0.850805	2.362677	4.094206	1.464555	1.426194	1.197668	1.286207	1.281609	1.288073	1.314958	1.857588	0.486687	0.000000	55308.000000		1
9672.390625	1653.158447	2.106194	3.577137	1081.171143	42254.367188	170.154541	107.782837	95.244354	60.910007	37.134380	185.415955	277.221954	142.672256	1.083997	99998.000000	3.985534	3.218314	0.323498	0.553536	3.033895	4.625872	2.230844	2.032550	1.978839	1.784689	1.569776	2.268147	2.442828	2.154340	0.035028	4.999991	55326.000000		1
3438.868164	0.000000	2.704439	2.578006	128.585739	13764.434570	22.711737	17.114750	24.959782	29.557636	10.271934	37.649368	58.224072	64.036919	0.257966	0.000000	3.536416	0.000000	0.432077	0.411284	2.109193	4.138758	1.356250	1.233371	1.397241	1.470670	1.011652	1.575758	1.765103	1.806430	0.000000	0.000000	55379.000000		0
17467.863281	2196.821533	2.423819	2.978892	1923.549927	66386.070312	300.103302	197.815674	182.804031	80.744614	76.510643	368.697968	485.886200	362.015503	0.356886	0.000000	4.242240	3.341795	0.384500	0.474055	3.284103	4.822077	2.477271	2.296261	2.261986	1.907114	1.883722	2.566671	2.686535	2.558727	0.000000	0.000000	55434.000000		1
4171.320801	1812.948486	1.822490	3.506211	671.215820	27915.906250	107.471382	72.918083	58.905579	31.759426	18.567190	92.771194	139.730377	76.683334	0.475880	0.000000	3.620274	3.258385	0.260665	0.544838	2.826862	4.445852	2.031293	1.862835	1.770156	1.501873	1.268746	1.967413	2.145291	1.884701	0.000000	0.000000	55501.000000		1
5001.130371	1388.231323	2.315888	2.874044	797.235901	29752.222656	127.046951	84.281662	53.305508	46.465775	32.487186	140.128174	194.793610	130.016586	0.242203	99998.000000	3.699068	3.142462	0.364717	0.458493	2.901587	4.473519	2.103964	1.925733	1.726772	1.667133	1.511712	2.146525	2.289575	2.113999	0.000000	4.999991	55529.000000		1
14296.055664	3245.409912	1.480195	2.948054	1703.882812	51819.203125	236.421005	169.827667	140.529053	80.941978	49.142460	260.708527	329.238464	271.193237	0.570418	0.000000	4.155216	3.511270	0.170319	0.469535	3.231440	4.714491	2.373686	2.230008	2.147766	1.908174	1.691457	2.416155	2.517511	2.433279	0.000000	0.000000	55563.000000		1
8443.313477	1855.840210	2.895631	2.537917	697.113037	30621.427734	99.210045	75.826050	82.156967	51.396675	23.239056	117.209824	124.755737	83.615578	0.229313	99998.000000	3.926513	3.268541	0.461743	0.404477	2.843303	4.486025	1.996556	1.879818	1.914644	1.710935	1.366218	2.068964	2.096061	1.922287	0.000000	4.999991	55634.000000		1
21241.550781	9891.110352	2.738360	3.459955	5693.744141	99998.000000	828.125732	578.540222	551.107300	246.634338	206.403885	1000.642395	1408.975708	795.290039	3.157329	99998.000000	4.327186	3.995245	0.437491	0.539070	3.755398	4.999991	2.918096	2.762334	2.741236	2.392054	2.314718	3.000279	3.148904	2.900526	0.499320	4.999991	55673.000000		1
23105.263672	2271.170410	2.309720	2.948054	1818.557861	66423.187500	255.167053	177.512344	172.769547	92.567673	56.087040	261.177246	413.517029	230.962784	1.033867	0.000000	4.363711	3.356250	0.363559	0.469535	3.259727	4.822320	2.406825	2.249228	2.237467	1.966459	1.748863	2.416935	2.616493	2.363542	0.014465	0.000000	55735.000000		1
3793.510498	1061.170044	2.541001	2.414567	548.023560	28493.271484	94.846550	61.785789	69.485886	39.379345	22.714819	120.031448	177.367401	58.017460	1.083373	0.000000	3.579041	3.025785	0.405005	0.382839	2.738799	4.454742	1.977022	1.790889	1.841897	1.595268	1.356309	2.079295	2.248874	1.763559	0.034778	0.000000	55798.000000		1
6588.500488	424.211426	0.764767	2.726025	752.999634	28467.888672	113.500092	79.800995	58.029797	31.414047	27.975677	113.074532	143.911926	160.641205	0.387217	0.000000	3.818787	2.627582	0.000000	0.435530	2.876795	4.454355	2.054996	1.902008	1.763651	1.497124	1.446781	2.053365	2.158097	2.205857	0.000000	0.000000	55870.000000		1
5413.635742	1535.865356	2.519415	2.855542	415.829834	19788.431641	52.633251	42.136208	41.642807	31.167347	12.920865	46.675468	74.558632	50.878605	1.381607	99998.000000	3.733489	3.186353	0.401300	0.455689	2.618916	4.296412	1.721260	1.624655	1.619540	1.493700	1.111292	1.669089	1.872498	1.706535	0.140384	4.999991	55898.000000		1
6013.796387	177.031281	1.177988	2.892547	424.273102	20844.501953	68.116707	42.373653	45.454308	15.270675	10.811588	44.436676	41.491703	52.309460	0.596668	0.000000	3.779149	2.248050	0.071141	0.461280	2.627645	4.318992	1.833254	1.627096	1.657575	1.183858	1.033890	1.647742	1.617961	1.718580	0.000000	0.000000	55920.000000		0
4400.165039	1121.281372	1.495613	2.904882	646.000122	35858.492188	111.150276	68.341820	93.964607	38.182854	34.562546	163.561508	225.322617	178.418961	0.605960	3274.031738	3.643469	3.049715	0.174819	0.463128	2.810233	4.554592	2.045911	1.834687	1.972964	1.581868	1.538606	2.213681	2.352805	2.251441	0.000000	3.515083	55956.000000		1
14251.609375	1919.642822	2.476242	3.256428	1183.341553	46848.210938	178.391205	120.598854	138.848419	38.657749	44.819057	248.981064	337.607727	227.471985	1.489698	99998.000000	4.153864	3.283221	0.393793	0.512742	3.073110	4.670693	2.251374	2.081343	2.142541	1.587237	1.651463	2.396166	2.528412	2.356928	0.173098	4.999991	55983.000000		1
22948.517578	7288.533691	1.310589	4.681116	3399.784912	99998.000000	506.362244	341.064575	297.368011	116.250786	102.022415	552.892761	722.153015	407.901550	2.285796	0.000000	4.360754	3.862640	0.117467	0.670349	3.531451	4.999991	2.704461	2.532837	2.473294	2.065396	2.008696	2.742641	2.858629	2.610555	0.359037	0.000000	56014.000000		1
5782.941406	1606.868408	2.883296	2.485493	282.115845	19348.625000	43.721249	25.743052	27.463778	49.839386	8.347681	26.884035	32.773975	32.049297	0.440501	0.000000	3.762149	3.205980	0.459889	0.395413	2.450428	4.286650	1.640693	1.410660	1.438760	1.697573	0.921566	1.429495	1.515529	1.505818	0.000000	0.000000	56054.000000		1
19044.343750	4758.020996	2.975808	2.658183	2220.279541	84184.140625	347.540436	216.601807	239.908707	150.363098	87.522675	470.001862	627.093689	439.105896	0.892481	0.000000	4.279766	3.677426	0.473605	0.424585	3.346408	4.925231	2.541005	2.335662	2.380046	2.177141	1.942121	2.672100	2.797333	2.642569	0.000000	0.000000	56087.000000		1
15421.724609	2839.753418	1.498697	2.951138	1324.280762	49445.691406	236.692368	142.015427	133.081833	69.541389	37.828224	212.151978	285.915009	227.959213	0.847046	99998.000000	4.188133	3.453281	0.175714	0.469990	3.121980	4.694129	2.374184	2.152335	2.124119	1.842243	1.577816	2.326647	2.456237	2.357857	0.000000	4.999991	56149.000000		1
13696.462891	2096.008057	1.554204	2.423819	1075.657471	47991.652344	165.303818	112.608887	119.901932	60.441280	49.543346	247.858582	306.258423	209.095993	2.438602	99998.000000	4.136609	3.321393	0.191508	0.384500	3.031674	4.681166	2.218283	2.051573	2.078826	1.781334	1.694985	2.394204	2.486088	2.320346	0.387141	4.999991	56199.000000		1
4632.053223	1481.884521	2.494745	3.506211	623.007751	29955.105469	82.178551	63.605194	60.641724	52.516071	20.491444	140.646240	211.026413	114.209351	0.902574	99998.000000	3.665774	3.170814	0.397026	0.544838	2.794493	4.476471	1.914758	1.803493	1.782772	1.720292	1.311573	2.148128	2.324337	2.057702	0.000000	4.999991	56224.000000		1
7842.894531	5035.619141	2.288134	2.793867	1668.083740	54779.546875	259.299255	173.386292	141.654617	58.159313	59.269459	272.781372	365.176331	226.093552	1.103271	0.000000	3.894476	3.702053	0.359481	0.446206	3.222218	4.738618	2.413801	2.239015	2.151231	1.764619	1.772831	2.435815	2.562503	2.354288	0.042682	0.000000	56262.000000		1
6395.772949	2832.605225	2.907966	4.517677	1120.103394	63422.132812	186.257828	115.806725	178.866104	75.989487	53.243832	324.073181	431.846771	246.711441	1.579016	99998.000000	3.805893	3.452186	0.463589	0.654915	3.049258	4.802241	2.270114	2.063734	2.252528	1.880754	1.726269	2.510643	2.635330	2.392189	0.198386	4.999991	56363.000000		1
17413.830078	5239.697754	3.278014	4.144545	2527.944092	88154.148438	341.477814	239.039093	203.983154	95.022324	82.582527	473.381653	710.471802	512.693176	3.515691	0.000000	4.240894	3.719306	0.515611	0.617477	3.402767	4.945243	2.533362	2.378469	2.309594	1.977826	1.916888	2.675211	2.851547	2.709857	0.546011	0.000000	56445.000000		1
8944.066406	1095.347046	2.155533	0.980629	676.464355	29655.150391	96.792389	67.256340	50.715168	16.547342	15.810328	73.158615	74.364357	61.243053	0.148251	0.000000	3.951535	3.039552	0.333555	0.000000	2.830245	4.472100	1.985841	1.827733	1.705138	1.218728	1.198941	1.864265	1.871365	1.787057	0.000000	0.000000	56471.000000		1
5737.295898	495.118927	1.563456	1.085476	226.852158	17038.181641	38.118095	24.891939	31.654579	17.546473	8.705395	31.084087	45.984711	19.100677	0.213986	0.000000	3.758707	2.694710	0.194086	0.035620	2.355743	4.231423	1.581131	1.396059	1.500437	1.244190	0.939788	1.492538	1.662614	1.281049	0.000000	0.000000	56500.000000		1
9153.547852	3078.518066	2.056854	2.701355	1269.347046	43379.765625	191.009857	131.509125	109.805771	52.324879	33.668259	199.406876	238.786224	129.584869	1.231886	99998.000000	3.961590	3.488342	0.313203	0.431582	3.103580	4.637287	2.281056	2.118956	2.040625	1.718708	1.527221	2.299740	2.378009	2.112554	0.090571	4.999991	56533.000000		1
9144.488281	1055.079590	4.150712	3.589472	651.149963	29851.312500	93.798080	65.840904	53.361015	31.019327	18.715210	79.958260	126.072495	74.681984	0.210816	99998.000000	3.961159	3.023285	0.618123	0.555031	2.813681	4.474964	1.972194	1.818496	1.727224	1.491632	1.272195	1.902863	2.100620	1.873216	0.000000	4.999991	56555.000000		1
4443.547363	2385.148682	2.377563	3.469206	941.591858	32418.593750	142.675339	100.779663	54.258385	53.882168	35.944057	143.039215	159.102417	111.455566	0.463517	0.000000	3.647730	3.377516	0.376132	0.540230	2.973863	4.510794	2.154349	2.003373	1.734467	1.731445	1.555627	2.155455	2.201677	2.047102	0.000000	0.000000	56590.000000		1
12031.114258	3598.350098	2.146282	5.082002	1481.350952	53859.433594	233.960175	148.247650	160.672043	89.431511	62.266853	291.592163	398.024323	301.127075	1.020446	0.000000	4.080306	3.556103	0.331687	0.706035	3.170658	4.731262	2.369142	2.170988	2.205940	1.951491	1.794257	2.464776	2.599910	2.478750	0.008790	0.000000	56661.000000		1
7887.648438	1608.175903	1.045387	1.480195	718.785583	23986.994141	106.601768	77.210648	49.950401	42.623436	17.012987	71.567406	90.590996	48.738491	1.551327	99998.000000	3.896948	3.206334	0.019277	0.170319	2.856599	4.379976	2.027764	1.887677	1.698539	1.629648	1.230781	1.854715	1.957085	1.687872	0.190703	4.999991	56707.000000		1
15325.484375	2614.862549	2.988143	1.776234	1466.835815	52214.863281	207.689804	151.186462	133.886688	57.573402	55.683071	271.973419	298.425720	186.920822	1.894789	99998.000000	4.185414	3.417449	0.475401	0.249500	3.166382	4.717794	2.317415	2.179513	2.126737	1.760222	1.745723	2.434526	2.474836	2.271658	0.277561	4.999991	56728.000000		1
11659.227539	5856.636719	2.615010	3.759078	2551.300537	82594.125000	359.835297	255.284225	218.553818	120.580353	72.443192	362.882050	501.810638	275.069489	1.081026	0.000000	4.066670	3.767648	0.417473	0.575081	3.406762	4.916949	2.556104	2.407024	2.339558	2.081277	1.859998	2.559766	2.700540	2.439442	0.033836	0.000000	56775.000000		1
18316.386719	4577.036133	2.676685	2.618094	4009.325928	99998.000000	604.752014	411.500275	348.863373	166.065506	142.764771	714.650269	915.913574	586.968079	1.718140	99998.000000	4.262840	3.660584	0.427597	0.417985	3.603071	4.999991	2.781577	2.614370	2.542655	2.220279	2.154621	2.854094	2.961854	2.768615	0.235059	4.999991	56822.000000		1
14172.740234	3980.076660	2.100026	3.364359	2062.774414	66756.164062	312.654114	208.386734	162.068970	95.876518	59.155361	306.332428	419.857208	237.620575	1.106154	0.000000	4.151454	3.599891	0.322225	0.526902	3.314452	4.824492	2.495064	2.318870	2.209700	1.981712	1.771994	2.486193	2.623102	2.375884	0.043816	0.000000	56848.000000		1
3022.619141	871.106873	2.374479	2.652015	44.621700	12706.194336	17.475548	8.699227	20.472942	19.365879	9.658270	26.424557	28.891548	59.913960	0.394929	0.000000	3.480383	2.940071	0.375568	0.423576	1.649546	4.104015	1.242431	0.939481	1.311180	1.287037	0.984899	1.422008	1.460771	1.777528	0.000000	0.000000	56892.000000		1
4273.124512	781.678406	3.441453	3.259512	446.815247	17927.451172	72.125565	49.731453	39.521194	20.926250	13.731889	49.993572	71.419388	45.491314	0.362703	0.000000	3.630746	2.893028	0.536742	0.513153	2.650128	4.253519	1.858089	1.696631	1.596830	1.320691	1.137730	1.698914	1.853816	1.657928	0.000000	0.000000	56930.000000		1
5335.932129	1442.011719	2.309720	3.555551	532.728210	26915.796875	83.455223	59.065933	54.881298	29.051903	29.585390	126.023155	142.188110	133.593735	0.150308	0.000000	3.727210	3.158969	0.363559	0.550907	2.726506	4.430007	1.921453	1.771337	1.739424	1.463175	1.471077	2.100450	2.152863	2.125786	0.000000	0.000000	56988.000000		1
20519.617188	7043.805176	2.180203	1.989012	3365.231689	99998.000000	480.489655	345.024109	324.800964	150.733154	123.176857	646.752502	811.707886	488.384033	2.474827	99998.000000	4.312169	3.847807	0.338497	0.298637	3.527015	4.999991	2.681684	2.537849	2.511617	2.178209	2.090529	2.810738	2.909400	2.688761	0.393545	4.999991	57022.000000		1
6701.735352	972.222656	3.364359	3.564802	542.515991	25103.900391	88.037659	58.443016	61.477417	27.571709	20.883080	76.825180	91.213905	60.731152	1.205626	99998.000000	3.826187	2.987766	0.526902	0.552035	2.734412	4.399741	1.944669	1.766733	1.788716	1.440464	1.319795	1.885504	1.960061	1.783412	0.081212	4.999991	57055.000000		1
5885.796387	1105.723877	0.915870	2.346725	407.016510	21305.205078	67.129906	44.362667	44.412006	36.918522	16.840298	68.872223	80.565758	89.863228	0.596789	0.000000	3.769805	3.043647	0.000000	0.370462	2.609612	4.328485	1.826916	1.647018	1.647500	1.567244	1.226350	1.838044	1.906150	1.953582	0.000000	0.000000	57092.000000		1
13253.794922	5108.016113	2.093859	4.687283	1895.111694	60428.859375	285.844086	194.118271	140.723328	86.073318	50.906361	264.890076	318.981934	173.111847	1.521815	99998.000000	4.122340	3.708252	0.320947	0.670921	3.277635	4.781244	2.456129	2.288066	2.148366	1.934869	1.706772	2.423066	2.503766	2.238327	0.182362	4.999991	57128.000000		1
7190.702148	1629.102173	2.050686	2.985059	541.868408	25803.029297	84.186066	52.611668	50.030579	23.565931	23.559765	110.447189	165.723206	86.649979	0.002424	0.000000	3.856771	3.211948	0.311899	0.474953	2.733894	4.411671	1.925240	1.721082	1.699236	1.372285	1.372171	2.043155	2.219383	1.937768	0.000000	0.000000	57145.000000		1
22394.361328	8576.722656	2.633513	3.472290	3520.914307	99998.000000	516.498474	363.353851	394.499603	152.244186	140.168259	745.675781	1010.476440	519.637756	1.267721	0.000000	4.350139	3.933321	0.420535	0.540616	3.546655	4.999991	2.713069	2.560330	2.596047	2.182541	2.146650	2.872550	3.004526	2.715701	0.103024	0.000000	57192.000000		1
13787.553711	1706.315918	2.248045	3.614142	1187.819214	50430.425781	181.678467	122.387421	132.357147	75.514595	64.289787	298.567596	396.494781	311.053650	0.054831	0.000000	4.139487	3.232059	0.351805	0.558005	3.074750	4.702693	2.259304	2.087737	2.121747	1.878031	1.808142	2.475043	2.598238	2.492835	0.000000	0.000000	57248.000000		1
4430.934570	1940.057129	2.716774	3.876260	744.436096	28638.500000	108.325577	79.249001	48.100159	22.986189	21.626261	77.879822	104.581917	46.327007	0.718451	99998.000000	3.646495	3.287815	0.434053	0.588413	2.871827	4.456950	2.034731	1.898994	1.682147	1.361467	1.334981	1.891425	2.019457	1.665834	0.000000	4.999991	57282.000000		1
8901.039062	1363.145142	2.574922	2.994310	650.446838	27969.609375	89.252647	68.184547	60.774323	43.708912	17.426208	67.734322	106.879303	82.995743	0.046219	0.000000	3.949441	3.134542	0.410764	0.476297	2.813212	4.446686	1.950621	1.833686	1.783720	1.640570	1.241203	1.830809	2.028894	1.919056	0.000000	0.000000	57317.000000		1
5245.424316	1225.690552	1.033052	1.668303	234.567673	18227.548828	43.551643	28.577007	25.496351	15.773324	14.484321	39.783314	59.331135	63.962910	1.643600	99998.000000	3.719781	3.088381	0.014122	0.222275	2.370268	4.260728	1.639005	1.456017	1.406478	1.197923	1.160898	1.599701	1.773283	1.805928	0.215796	4.999991	57357.000000		1
11778.661133	2717.048340	1.523367	3.638812	2261.506104	79566.789062	358.419861	232.045166	265.633270	111.421646	95.561981	471.500580	601.113220	384.980103	1.365097	99998.000000	4.071096	3.434097	0.182805	0.560960	3.354398	4.900732	2.554392	2.365572	2.424283	2.046970	1.980285	2.673482	2.778956	2.585438	0.135163	4.999991	57403.000000		1
11665.398438	2126.148438	2.969640	2.914133	1059.985840	38237.726562	148.537521	106.543175	103.952835	30.168217	32.126389	159.296692	221.079391	180.959961	1.730950	99998.000000	4.066900	3.327594	0.472704	0.464509	3.025300	4.582492	2.171836	2.027526	2.016836	1.479550	1.506862	2.202207	2.344548	2.257582	0.238285	4.999991	57420.000000		1
1471.233276	588.577820	1.347594	1.326008	0.000000	12579.985352	0.000000	0.000000	3.607974	0.000000	0.000000	9.948141	0.000000	10.931854	0.830839	99998.000000	3.167681	2.769804	0.129559	0.122546	0.000000	4.099680	0.000000	0.000000	0.557263	0.000000	0.000000	0.997742	0.000000	1.038694	0.000000	4.999991	57449.000000		1
16242.955078	4114.274902	3.854673	3.762161	1287.029175	50942.496094	165.895889	121.067581	141.040955	72.557289	49.660530	221.033142	303.776031	214.147156	0.377394	0.000000	4.210665	3.614293	0.585988	0.575437	3.109588	4.707080	2.219836	2.083028	2.149345	1.860681	1.696011	2.344457	2.482553	2.330712	0.000000	0.000000	57485.000000		1
[truncated: 8,804 more rows]
