# Supplementary material for: Distinct elongation stalls during translation are linked with distinct pathways for mRNA degradation
Source: eLife. 2022 Jul 27;11:e76038. doi: 10.7554/eLife.76038 (PMC9352352; doi:10.7554/eLife.76038)
Supplement: Figure 3—source data 1. [file elife-76038-fig3-data1.zip › 3B_flow_cytometry_data/list_mode_data.HEL2_NON_1.CSV]

FSC-HLin	SSC-HLin	BLU-V-HLin	GRN-V-HLin	YEL-V-HLin	ORG-V-HLin	GRN-B-HLin	YEL-B-HLin	RED-B-HLin	NIR-B-HLin	YEL-G-HLin	ORG-G-HLin	RED-G-HLin	NIR-G-HLin	BLU-V-ALin	BLU-V-W	FSC-HLog	SSC-HLog	BLU-V-HLog	GRN-V-HLog	YEL-V-HLog	ORG-V-HLog	GRN-B-HLog	YEL-B-HLog	RED-B-HLog	NIR-B-HLog	YEL-G-HLog	ORG-G-HLog	RED-G-HLog	NIR-G-HLog	BLU-V-ALog	BLU-V-WLog	TIME		P01.R1
8321.552734	1596.685913	2.544085	3.114576	1162.908691	35741.847656	185.187759	124.203743	53.071144	31.164265	23.553596	72.427773	94.516594	99.268631	0.320824	0.000000	3.920204	3.203219	0.405532	0.493399	3.065546	4.553177	2.267612	2.094135	1.724858	1.493657	1.372057	1.859905	1.975508	1.996812	0.000000	0.000000	20.000000		1
10594.289062	569.350708	2.322055	3.348940	1466.157471	39892.035156	235.822754	155.907669	85.024841	60.842167	25.422342	148.565277	191.608109	160.511688	0.747646	99998.000000	4.025072	2.755380	0.365873	0.524907	3.166181	4.600886	2.372586	2.192868	1.929546	1.784205	1.405216	2.171917	2.282414	2.205507	0.000000	4.999991	67.000000		1
6621.792480	2117.233398	2.738360	5.223854	753.486877	23892.943359	95.984451	80.954308	55.467209	28.062023	20.260164	58.652710	84.562286	47.190453	0.319652	0.000000	3.820976	3.325769	0.437491	0.717991	2.877076	4.378270	1.982201	1.908240	1.744036	1.448119	1.306643	1.768288	1.927177	1.673854	0.000000	0.000000	143.000000		1
4560.793945	769.198547	1.230412	1.788568	303.328888	18156.337891	57.459305	31.731672	28.012682	8.258252	9.482496	24.401625	28.629431	29.064238	0.281911	0.000000	3.659040	2.886039	0.090050	0.252506	2.481914	4.259028	1.759360	1.501493	1.447355	0.916888	0.976923	1.387419	1.456813	1.463359	0.000000	0.000000	163.000000		1
6421.216797	776.380554	2.729109	3.817669	645.722534	24230.289062	83.883858	69.112755	50.820015	36.224678	22.020979	67.654144	71.767853	48.294434	0.143336	0.000000	3.807617	2.890075	0.436021	0.581798	2.810046	4.384358	1.923678	1.839558	1.706035	1.559005	1.342837	1.830294	1.855930	1.683897	0.000000	0.000000	224.000000		1
7536.093262	360.482880	1.868746	1.763899	932.383850	28488.328125	140.868271	97.652756	40.162613	29.298601	9.467078	51.439846	47.409401	60.617054	0.245420	99998.000000	3.877146	2.556885	0.271550	0.246474	2.969595	4.454667	2.148813	1.989684	1.603822	1.466847	0.976216	1.711300	1.675864	1.782595	0.000000	4.999991	253.000000		1
7494.468750	1988.478027	1.353761	2.966557	1659.776123	45259.464844	267.267639	168.933380	85.573753	50.739838	21.746525	126.149582	142.129517	80.029190	0.313954	99998.000000	3.874741	3.298521	0.131542	0.472253	3.220050	4.655709	2.426946	2.227715	1.932341	1.705349	1.337390	2.100886	2.152684	1.903248	0.000000	4.999991	270.000000		1
14496.750977	3694.220459	2.334390	3.459955	2634.431885	71970.914062	415.305603	261.272858	131.835999	70.426422	63.154968	301.743835	435.171051	247.408356	1.218560	99998.000000	4.161271	3.567523	0.368173	0.539070	3.420687	4.857157	2.618368	2.417094	2.120034	1.847736	1.800408	2.479638	2.638660	2.393414	0.085847	4.999991	301.000000		1
17490.062500	3664.320312	2.815454	5.211518	3723.620605	83725.156250	578.725281	370.579041	180.963043	79.446358	69.340950	355.363892	467.648987	261.975952	2.375699	0.000000	4.242791	3.563993	0.449548	0.716964	3.570966	4.922856	2.762472	2.568881	2.257590	1.900074	1.840990	2.550673	2.669920	2.418262	0.375791	0.000000	363.000000		1
7706.065918	1839.110962	2.963473	3.743659	894.666626	32192.009766	151.784698	97.026756	78.487320	30.963821	24.216600	98.528534	107.526886	91.331093	0.995889	99998.000000	3.886833	3.264608	0.471801	0.573296	2.951661	4.507748	2.181228	1.986892	1.894799	1.490855	1.384113	1.993562	2.031517	1.960619	0.000000	4.999991	397.000000		1
10988.776367	1149.096680	2.439237	3.466122	1992.607178	45595.925781	322.645416	208.146194	89.446930	32.456352	26.634251	114.881607	150.424774	122.180817	0.427315	99998.000000	4.040949	3.060357	0.387254	0.539844	3.299422	4.658926	2.508725	2.318368	1.951565	1.511300	1.425440	2.060251	2.177319	2.087003	0.000000	4.999991	454.000000		1
28379.388672	4811.687012	3.626477	3.904013	4091.905518	99928.726562	667.614014	418.043945	291.058685	117.817322	86.313850	404.691376	533.489868	294.466217	1.443785	0.000000	4.453003	3.682297	0.559485	0.591511	3.611926	4.999691	2.824525	2.621222	2.463981	2.071209	1.936080	2.607124	2.727126	2.469035	0.159502	0.000000	489.000000		1
10288.668945	2928.617432	1.803987	2.639680	1664.737915	44584.386719	266.058807	161.726685	88.938110	62.797256	25.351416	157.128830	230.500214	145.685074	1.165379	0.000000	4.012359	3.466663	0.256233	0.421551	3.221346	4.649183	2.424978	2.208782	1.949088	1.797941	1.404002	2.196256	2.362671	2.163415	0.066467	0.000000	528.000000		1
6310.883789	348.869537	3.018980	2.460824	575.024780	26222.257812	121.033661	68.332565	31.509642	10.006732	14.866705	40.874958	47.514248	59.269459	0.880286	99998.000000	3.800090	2.542663	0.479860	0.391080	2.759686	4.418670	2.082906	1.834628	1.498443	1.000292	1.172215	1.611457	1.676824	1.772831	0.000000	4.999991	583.000000		1
15373.249023	2144.758789	3.413699	4.240141	2084.650635	55755.593750	342.735962	218.492142	121.218689	52.898453	29.647064	138.151489	187.343292	135.496399	0.252202	0.000000	4.186766	3.331378	0.533225	0.627380	3.319033	4.746288	2.534960	2.339436	2.083570	1.723443	1.471982	2.140356	2.272638	2.131928	0.000000	0.000000	605.000000		1
25980.697266	6009.756836	1.242747	4.921647	5794.378906	99998.000000	940.635925	595.383606	290.722565	144.991226	94.297646	477.668060	656.127075	329.491333	1.497284	0.000000	4.414651	3.778857	0.094383	0.692110	3.763007	4.999991	2.973422	2.774797	2.463479	2.161342	1.974501	2.679126	2.816988	2.517844	0.175304	0.000000	763.000000		1
11411.319336	2301.351074	2.204873	3.268763	1946.782715	51598.792969	280.632568	196.384811	114.317276	39.330006	36.422039	165.787964	261.457886	161.680420	0.132320	0.000000	4.057336	3.361983	0.343384	0.514383	3.289317	4.712639	2.448138	2.293108	2.058112	1.594724	1.561364	2.219553	2.417402	2.208658	0.000000	0.000000	790.000000		1
9771.171875	3186.880615	3.401364	2.960389	2740.049805	64096.781250	405.342041	277.305206	136.233414	91.762817	60.570797	286.581085	360.772766	235.856674	0.858717	0.000000	3.989947	3.503366	0.531653	0.471349	3.437758	4.806836	2.607822	2.442958	2.134284	1.962667	1.782263	2.457247	2.557234	2.372648	0.000000	0.000000	848.000000		1
14758.077148	5027.258789	3.102241	3.034399	2885.266357	68328.820312	450.534241	278.646637	146.551605	62.760250	61.360233	276.296814	378.223633	178.776672	1.669955	99998.000000	4.169030	3.701331	0.491676	0.482073	3.460186	4.834604	2.653728	2.445054	2.165991	1.797685	1.787887	2.441376	2.577749	2.252311	0.222705	4.999991	926.000000		1
6372.620117	2084.730713	1.933504	3.025148	1054.737305	27094.005859	133.652328	98.747482	41.201832	23.951399	15.002389	38.250694	60.789742	30.889811	0.129016	22340.095703	3.804318	3.319050	0.286345	0.480747	3.023144	4.432873	2.125977	1.994526	1.614917	1.379331	1.176160	1.582639	1.783830	1.489815	0.000000	4.349085	961.000000		1
9331.992188	2053.708252	3.154665	3.213256	1289.533203	37034.156250	220.431808	140.100418	62.889767	41.747654	17.219597	99.046608	138.654144	48.371525	1.305443	99998.000000	3.969974	3.312539	0.498953	0.506945	3.110433	4.568603	2.343274	2.146439	1.798580	1.620632	1.236023	1.995840	2.141933	1.684590	0.115758	4.999991	995.000000		1
17603.423828	2881.507080	3.154665	3.990358	2336.413086	56154.339844	369.280792	241.120621	122.257904	66.392899	39.968338	176.886337	210.644028	153.493103	0.296443	99998.000000	4.245597	3.459620	0.498953	0.601012	3.368550	4.749383	2.567357	2.382234	2.087277	1.822122	1.601716	2.247694	2.323549	2.186089	0.000000	4.999991	1016.000000		1
10332.131836	1696.531250	2.087691	3.607974	2160.232910	52856.621094	351.231689	226.170654	109.050255	55.618313	39.225159	170.762039	205.808731	82.881645	1.549757	0.000000	4.014190	3.229562	0.319666	0.557263	3.334501	4.723099	2.545594	2.354436	2.037627	1.745218	1.593565	2.232391	2.313464	1.918458	0.190263	0.000000	1068.000000		1
9356.979492	2258.052246	2.519415	2.374479	2241.742432	54006.960938	372.346039	230.272018	124.114319	64.314453	32.283661	154.381210	214.794739	162.297165	0.500052	99998.000000	3.971136	3.353734	0.401300	0.375568	3.350586	4.732450	2.570947	2.362241	2.093822	1.808309	1.508983	2.188594	2.332024	2.210311	0.000000	4.999991	1099.000000		1
7108.727051	1745.340576	2.174036	3.589472	1365.787842	37932.765625	217.779800	136.159393	78.629173	32.363838	16.658358	112.790825	200.088394	86.048645	0.679170	12557.649414	3.851792	3.241880	0.337267	0.555031	3.135383	4.579014	2.338018	2.134048	1.895584	1.510060	1.221632	2.052274	2.301222	1.934744	0.000000	4.098908	1118.000000		1
11344.538086	1891.053467	1.258165	2.183287	1217.336670	35201.796875	197.047821	132.329391	64.215775	32.092468	26.335129	96.369919	146.385086	100.489792	0.500539	99998.000000	4.054787	3.276704	0.099738	0.339111	3.085411	4.546565	2.294572	2.121656	1.807642	1.506403	1.420535	1.983941	2.165497	2.002122	0.000000	4.999991	1158.000000		1
5956.090332	1269.125000	3.678900	3.052901	751.612000	27787.380859	120.894897	80.380737	50.446880	36.597813	20.506863	74.891678	118.446404	88.993614	0.094720	0.000000	3.774961	3.103504	0.565718	0.484713	2.875994	4.443848	2.082408	1.905152	1.702834	1.563455	1.311899	1.874434	2.073522	1.949359	0.000000	0.000000	1221.000000		1
20297.605469	2888.112549	3.860841	3.941018	3734.043701	78591.507812	557.040405	375.596283	167.018372	113.484673	54.865879	266.493622	326.299652	275.710907	1.650401	0.000000	4.307445	3.460614	0.586682	0.595608	3.572179	4.895376	2.745887	2.574721	2.222764	2.054937	1.739302	2.425687	2.513617	2.440454	0.217589	0.000000	1258.000000		1
4048.668457	1214.669312	2.149366	2.744528	352.236969	19097.955078	43.542393	30.917564	7.185112	30.140463	4.548515	17.262770	24.888855	11.554770	0.101587	0.000000	3.607312	3.084458	0.332310	0.438468	2.546835	4.280987	1.638912	1.490205	0.856434	1.479150	0.657870	1.237110	1.396005	1.062761	0.000000	0.000000	1283.000000		1
15734.135742	6909.400391	2.593424	3.749826	4306.663086	91717.320312	679.153381	433.589081	198.151794	97.714432	55.578224	294.537140	396.208008	191.796219	2.010205	0.000000	4.196843	3.839440	0.413874	0.574011	3.634141	4.962451	2.831968	2.637078	2.296998	1.989959	1.744905	2.469140	2.597923	2.282840	0.303240	0.000000	1308.000000		1
7163.371094	1635.874023	3.089906	4.147629	1303.539551	38328.867188	221.659134	140.871353	92.555336	57.496307	30.661613	109.386383	131.108231	108.606194	0.185557	0.000000	3.855118	3.213750	0.489945	0.617800	3.115124	4.583526	2.345686	2.148823	1.966401	1.759640	1.486595	2.038963	2.117630	2.035855	0.000000	0.000000	1414.000000		1
13291.311523	3406.008057	2.975808	3.194753	3067.903809	68155.062500	498.859497	315.842682	129.119232	54.628433	54.634598	258.195282	336.664093	201.704269	2.061993	0.000000	4.123568	3.532246	0.473605	0.504437	3.486842	4.833498	2.697978	2.499471	2.110991	1.737419	1.737468	2.411948	2.527197	2.304715	0.314287	0.000000	1433.000000		1
18287.785156	3397.977783	2.988143	4.582436	3238.597900	74658.484375	506.701447	331.267548	163.728027	107.520721	63.605194	294.234924	404.540283	213.672256	1.161175	0.000000	4.262161	3.531220	0.475401	0.661096	3.510357	4.873079	2.704752	2.520179	2.214123	2.031492	1.803493	2.468694	2.606962	2.329748	0.064898	0.000000	1477.000000		1
7710.108398	1715.927979	2.285050	3.096074	1683.141602	44136.023438	264.563202	166.426300	80.066193	45.330959	23.584435	119.507210	165.861969	91.938583	0.418832	99998.000000	3.887060	3.234499	0.358896	0.490811	3.226121	4.644793	2.422529	2.221222	1.903449	1.656395	1.372625	2.077394	2.219747	1.963498	0.000000	4.999991	1509.000000		1
4290.649414	790.390015	1.606628	2.306637	311.109161	18908.156250	61.073444	38.987709	31.910528	28.062023	10.731411	22.548298	8.585129	25.724548	1.295943	0.000000	3.632523	2.897841	0.205915	0.362979	2.492913	4.276649	1.785852	1.590928	1.503934	1.448119	1.030657	1.353114	0.933747	1.410348	0.112586	0.000000	1558.000000		1
9316.921875	1399.499268	3.870092	3.725156	1202.325073	38270.839844	200.427597	128.231110	66.883209	37.689453	21.345640	128.604248	162.170731	82.360497	0.778305	99998.000000	3.969272	3.145973	0.587721	0.571145	3.080022	4.582868	2.301958	2.107993	1.825317	1.576220	1.329309	2.109255	2.209972	1.915719	0.000000	4.999991	1602.000000		1
13750.354492	2576.710449	2.870961	4.884642	4070.840332	89825.968750	639.777100	416.036438	234.129776	87.683029	65.591125	329.830536	453.772156	299.187408	1.188225	0.000000	4.138314	3.411066	0.458027	0.688833	3.609684	4.953402	2.806029	2.619131	2.369457	1.942916	1.816845	2.518291	2.656838	2.475943	0.074899	0.000000	1639.000000		1
9079.220703	1838.629883	1.310589	3.234842	1409.950073	36043.449219	228.458786	148.019455	55.445621	34.707481	24.053162	100.699486	114.298775	117.262253	0.981424	0.000000	3.958049	3.264494	0.117467	0.509853	3.149204	4.556826	2.358808	2.170319	1.743867	1.540423	1.381172	2.003027	2.058042	2.069158	0.000000	0.000000	1705.000000		1
18675.818359	3438.396484	3.241009	4.465254	3144.876953	74983.968750	507.022156	321.837463	167.891068	64.786270	62.951443	278.464691	354.084137	188.866669	1.383191	99998.000000	4.271280	3.536356	0.510680	0.649846	3.497604	4.874969	2.705027	2.507637	2.225028	1.811483	1.799006	2.444770	2.549106	2.276155	0.140882	4.999991	1729.000000		1
4016.915039	868.269836	3.540132	2.590341	566.044922	23479.212891	82.733627	58.652710	37.041870	21.937717	16.787874	64.820190	76.963951	26.147020	0.044674	0.000000	3.603893	2.938655	0.549019	0.413357	2.752851	4.370684	1.917682	1.768288	1.568693	1.341191	1.224996	1.811710	1.886287	1.417422	0.000000	0.000000	1761.000000		1
14746.901367	2827.591064	3.419866	5.177598	2447.026855	61786.960938	366.394409	242.252350	111.403145	60.521458	38.762596	191.438507	255.888641	169.013550	4.360950	99998.000000	4.168701	3.451416	0.534009	0.714128	3.388639	4.790897	2.563949	2.384268	2.046897	1.781909	1.588413	2.282029	2.408051	2.227921	0.639581	4.999991	1837.000000		1
17409.376953	5295.908203	2.056854	4.058200	4272.510742	99322.343750	655.726196	426.854187	207.788483	136.356766	71.931290	360.667908	476.767609	258.589996	1.935890	99998.000000	4.240783	3.723940	0.313203	0.608333	3.630683	4.997047	2.816723	2.630280	2.317621	2.134677	1.856918	2.557107	2.678307	2.412612	0.286881	4.999991	1857.000000		1
5038.187500	330.842010	2.655099	3.826920	447.262390	19314.041016	73.710609	46.530533	19.803770	12.523063	8.168824	28.194624	11.977242	42.136208	0.460365	0.000000	3.702274	2.519621	0.424081	0.582849	2.650562	4.285873	1.867530	1.667738	1.296748	1.097711	0.912160	1.450166	1.078357	1.624655	0.000000	0.000000	1897.000000		1
4820.081055	1426.593018	0.817191	0.820275	916.070862	36948.609375	156.027924	90.739014	89.977333	57.894112	24.299862	103.197319	126.985275	78.225204	1.740665	0.000000	3.683054	3.154300	0.000000	0.000000	2.961929	4.567598	2.193202	1.957794	1.954133	1.762634	1.385604	2.013668	2.103753	1.893347	0.240715	0.000000	1911.000000		1
14650.136719	5844.474609	1.760815	4.520761	5708.604980	99998.000000	895.884705	576.671509	272.084442	113.808464	116.873695	595.136902	822.294373	490.817108	0.739342	99998.000000	4.165842	3.766746	0.245714	0.655212	3.756530	4.999991	2.952252	2.760928	2.434704	2.056175	2.067717	2.774617	2.915027	2.690920	0.000000	4.999991	1933.000000		1
12970.639648	3962.777100	2.411484	3.678900	2802.674561	67046.218750	451.144806	288.335754	160.770721	72.011467	68.055031	274.958496	333.595764	160.594940	1.518036	0.000000	4.112961	3.598000	0.382284	0.565718	3.447573	4.826374	2.654316	2.459898	2.206207	1.857402	1.832860	2.439267	2.523221	2.205732	0.181282	0.000000	1981.000000		1
7081.525391	1693.718872	1.890332	3.145414	896.075867	30063.255859	138.839172	92.909966	38.676250	22.930681	21.271629	52.065845	118.526581	86.523544	0.210821	99998.000000	3.850127	3.228841	0.276538	0.497678	2.952345	4.478036	2.142512	1.968062	1.587444	1.360417	1.327801	1.716553	2.073816	1.937134	0.000000	4.999991	2007.000000		1
16001.323242	2606.499268	3.382861	3.213256	3123.722412	68511.445312	489.410919	314.818878	191.484756	77.753387	45.901451	257.137543	362.441071	219.355591	1.502571	99998.000000	4.204156	3.416058	0.529284	0.506945	3.494673	4.835763	2.689674	2.498061	2.282134	1.890719	1.661826	2.410166	2.559237	2.341149	0.176835	4.999991	2051.000000		1
7931.058594	2281.053955	2.288134	3.589472	1337.648804	38180.472656	203.791962	129.220993	105.127739	47.070187	19.162354	106.947144	169.707397	108.800468	0.287032	0.000000	3.899331	3.358135	0.359481	0.555031	3.126342	4.581841	2.309187	2.111333	2.021717	1.672746	1.282449	2.029169	2.229701	2.036631	0.000000	0.000000	2070.000000		1
15675.859375	3799.116699	2.969640	4.082870	3982.543701	94671.882812	628.644836	401.055634	199.743011	63.451008	61.579178	338.310822	457.663849	246.224197	1.912827	0.000000	4.195231	3.579683	0.472704	0.610966	3.600161	4.976221	2.798405	2.603205	2.300472	1.802438	1.789434	2.529316	2.660547	2.391331	0.281676	0.000000	2101.000000		1
10625.497070	1736.595093	3.099157	5.368789	2283.641113	57332.519531	366.178558	218.513733	121.853935	64.598160	29.079657	157.384781	205.790222	136.791565	1.420060	99998.000000	4.026349	3.239699	0.491244	0.729876	3.358628	4.758401	2.563693	2.339479	2.085840	1.810220	1.463589	2.196963	2.313425	2.136059	0.152307	4.999991	2148.000000		1
14062.447266	4500.488281	2.611927	3.037483	3114.098145	84247.335938	484.406006	303.831543	163.977814	86.585220	57.416130	303.054413	459.464752	276.154968	0.795398	0.000000	4.148061	3.653260	0.416961	0.482514	3.493332	4.925556	2.685210	2.482633	2.214785	1.937444	1.759034	2.481521	2.662252	2.441153	0.000000	0.000000	2183.000000		1
9201.768555	1952.829956	3.028231	3.268763	1742.204468	53091.816406	287.077576	156.219116	105.001305	55.575138	26.930290	123.827530	185.974121	87.325317	0.348856	99998.000000	3.963871	3.290664	0.481189	0.514383	3.241099	4.725028	2.457999	2.193734	2.021195	1.744881	1.430241	2.092817	2.269453	1.941140	0.000000	4.999991	2227.000000		1
4592.556641	1058.955933	1.822490	1.689889	381.711365	20195.324219	37.356411	27.414438	11.980325	30.997742	0.000000	0.000000	0.000000	0.000000	0.226856	0.000000	3.662055	3.024878	0.260665	0.227858	2.581735	4.305251	1.572365	1.437979	1.078469	1.491330	0.000000	0.000000	0.000000	0.000000	0.000000	0.000000	2256.000000		1
9571.413086	1796.302490	3.244093	3.910181	1492.375366	48476.605469	251.700928	156.690933	104.890289	38.639248	45.417305	171.005646	237.034668	169.701233	0.926195	99998.000000	3.980976	3.254380	0.511093	0.592197	3.173878	4.685532	2.400885	2.195044	2.020735	1.587029	1.657221	2.233011	2.374812	2.229685	0.000000	4.999991	2305.000000		1
12149.251953	2367.537354	2.531749	4.036614	2381.704102	57916.839844	371.815643	246.464737	141.185898	73.232628	50.197098	261.353027	342.079132	200.631134	0.917323	99998.000000	4.084549	3.374297	0.403421	0.606017	3.376888	4.762805	2.570328	2.391755	2.149791	1.864705	1.700679	2.417228	2.534127	2.302398	0.000000	4.999991	2339.000000		1
12854.678711	4389.572754	2.778449	4.594771	3017.093018	67785.679688	457.731689	314.158966	127.691452	60.021893	65.208740	261.624390	368.062714	234.419647	1.568656	0.000000	4.109061	3.642422	0.443802	0.662264	3.479589	4.831138	2.660611	2.497149	2.106162	1.778310	1.814306	2.417678	2.565922	2.369994	0.195528	0.000000	2394.000000		1
9837.015625	1896.443848	2.266548	2.578006	1669.594727	39912.746094	279.707428	176.223328	75.770546	53.539871	43.048992	156.000183	235.289261	180.284622	0.977177	0.000000	3.992863	3.277940	0.355365	0.411284	3.222611	4.601111	2.446704	2.246063	1.879500	1.728677	1.633963	2.193125	2.371602	2.255959	0.000000	0.000000	2465.000000		1
4799.543457	669.371765	2.605759	1.955090	611.860046	21118.658203	102.666916	64.937370	46.986927	23.044779	10.281185	29.606976	21.265463	56.389248	0.347484	99998.000000	3.681200	2.825667	0.415934	0.291167	2.786652	4.324667	2.011431	1.812495	1.671977	1.362573	1.012043	1.471394	1.327675	1.751196	0.000000	4.999991	2507.000000		1
12426.847656	1906.046631	1.116313	2.451572	1865.834595	46704.039062	306.397186	196.427994	95.959785	52.284790	36.933941	173.882782	252.064804	182.224289	1.105947	0.000000	4.094361	3.280133	0.047786	0.389445	3.270873	4.669354	2.486285	2.293203	1.982089	1.718375	1.567426	2.240257	2.401512	2.260606	0.043734	0.000000	2553.000000		1
10470.634766	4042.130859	3.626477	3.358191	2826.678223	82026.523438	464.568329	289.223846	202.172989	76.791260	59.432896	307.504272	421.035187	286.127777	0.281777	0.000000	4.019973	3.606610	0.559485	0.526105	3.451276	4.913954	2.667050	2.461234	2.305723	1.885312	1.774027	2.487851	2.624318	2.456560	0.000000	0.000000	2593.000000		1
11522.223633	3489.648193	3.324270	3.250261	3500.542969	84761.132812	568.302185	351.194672	182.927383	88.891853	65.973503	381.239532	492.263397	272.238617	1.370435	0.000000	4.061536	3.542782	0.521696	0.511918	3.544135	4.928197	2.754579	2.545548	2.262279	1.948862	1.819370	2.581198	2.692198	2.434950	0.136859	0.000000	2621.000000		1
6525.206543	1585.331543	1.776234	3.126911	1042.642944	33690.632812	145.740570	90.196274	57.826267	23.491922	16.291391	94.066368	114.829178	74.512383	0.352611	0.000000	3.814594	3.200120	0.249500	0.495116	3.018136	4.527509	2.163580	1.955189	1.762125	1.370919	1.211958	1.973434	2.060052	1.872229	0.000000	0.000000	2658.000000		1
4292.576660	609.806274	2.624262	2.599592	174.783234	17808.033203	31.645327	14.626173	11.613360	0.000000	14.348637	0.508817	8.622133	12.066669	0.201072	0.000000	3.632718	2.785192	0.419007	0.414905	2.242500	4.250616	1.500310	1.165131	1.064958	0.000000	1.156811	0.000000	0.935615	1.081587	0.000000	0.000000	2690.000000		1
9773.928711	2011.368652	2.285050	4.526928	2019.707031	65645.109375	335.664978	211.929947	133.951447	80.849464	59.753605	328.427429	446.149170	240.799911	1.396500	99998.000000	3.990069	3.303492	0.358896	0.655804	3.305288	4.817203	2.525906	2.326192	2.126947	1.907677	1.776364	2.516439	2.649480	2.381656	0.145041	4.999991	2754.000000		1
13998.018555	2922.687500	0.814107	3.416783	2949.515869	71140.585938	457.204346	302.776886	151.485580	80.713776	55.313023	247.312759	321.214569	167.798553	2.107572	0.000000	4.146067	3.465782	0.000000	0.533617	3.469751	4.852118	2.660110	2.481123	2.180371	1.906948	1.742827	2.393246	2.506795	2.224788	0.323782	0.000000	2782.000000		1
5841.039062	2818.160889	3.574053	3.799166	1786.662720	44244.300781	288.061279	182.008423	85.620003	49.358322	21.305552	117.034050	164.862839	85.481239	0.031073	99998.000000	3.766490	3.449966	0.553161	0.579688	3.252043	4.645857	2.459485	2.260092	1.932575	1.693360	1.328493	2.068312	2.217123	1.931871	0.000000	4.999991	2814.000000		1
5197.351562	920.656372	2.531749	3.678900	642.789917	22148.746094	106.179291	68.326401	39.721638	21.490576	14.216036	33.073097	25.743052	57.141678	0.189867	0.000000	3.715782	2.964097	0.403421	0.565718	2.808069	4.345349	2.026040	1.834589	1.599027	1.332248	1.152779	1.519475	1.410660	1.756953	0.000000	0.000000	2847.000000		1
12666.725586	2612.996826	1.729977	3.367443	2900.287109	63653.308594	452.856293	292.215088	162.516113	58.936417	60.151409	273.441284	375.722717	298.857452	2.045043	0.000000	4.102664	3.417139	0.238040	0.527300	3.462441	4.803821	2.655960	2.465703	2.210896	1.770384	1.779246	2.436864	2.574867	2.475464	0.310702	0.000000	2885.000000		1
13289.582031	2152.535889	3.105325	4.033530	1892.681641	50704.937500	307.633789	195.231506	118.477242	44.661789	38.617661	190.701492	222.448578	199.462387	0.722382	99998.000000	4.123511	3.332950	0.492107	0.605685	3.277078	4.705050	2.488034	2.290550	2.073635	1.649936	1.586786	2.280354	2.347230	2.299861	0.000000	4.999991	2930.000000		1
37282.289062	10764.107422	3.228674	3.022064	8087.064941	99998.000000	1283.649414	831.258789	448.705566	266.145142	168.831619	863.156982	1138.109253	621.993164	1.302573	99998.000000	4.571503	4.031978	0.509024	0.480304	3.907791	4.999991	3.108446	2.919736	2.651962	2.425118	2.227454	2.936090	3.056184	2.793786	0.114802	4.999991	2997.000000		1
6725.550781	1577.215210	1.757731	3.102241	2234.927246	53834.851562	361.913757	229.812546	103.780144	73.695190	46.157402	232.029755	304.445190	250.846725	0.339227	0.000000	3.827728	3.197891	0.244952	0.491676	3.349263	4.731063	2.558605	2.361374	2.016114	1.867439	1.664241	2.365544	2.483509	2.399408	0.000000	0.000000	3049.000000		1
14633.327148	1148.359619	3.888595	3.663482	2780.409912	65767.562500	429.607971	285.723816	137.809204	88.780838	62.208263	264.190063	375.031982	225.664917	1.241614	99998.000000	4.165343	3.060078	0.589793	0.563894	3.444109	4.818012	2.633072	2.455946	2.139278	1.948319	1.793848	2.421916	2.574068	2.353464	0.093987	4.999991	3090.000000		1
12998.630859	2142.532227	1.341426	1.714559	2087.851562	49636.738281	315.713165	211.217606	118.369308	68.656357	34.405273	186.846817	208.448410	185.440628	1.805420	99998.000000	4.113898	3.330927	0.127567	0.234152	3.319700	4.695803	2.499293	2.324730	2.073239	1.836681	1.536625	2.271486	2.318999	2.268205	0.256578	4.999991	3116.000000		1
20984.638672	6301.268555	2.525582	4.027363	5164.926270	99998.000000	786.485962	514.928894	279.069092	135.098587	106.796043	559.146606	801.876892	395.674530	2.332636	0.000000	4.321901	3.799428	0.402361	0.605021	3.713064	4.999991	2.895691	2.711747	2.445712	2.130651	2.028555	2.747526	2.904108	2.597338	0.367847	0.000000	3161.000000		1
10293.289062	2814.479004	3.376694	3.762161	1547.025391	43480.914062	213.163437	137.544006	65.973503	62.155838	23.479588	125.449577	168.214859	119.399284	2.166321	0.000000	4.012554	3.449398	0.528492	0.575437	3.189497	4.638299	2.328713	2.138442	1.819370	1.793482	1.370690	2.098469	2.225864	2.077002	0.335723	0.000000	3202.000000		1
7759.531738	283.919830	1.896499	0.900452	898.277649	27871.490234	138.182327	85.672432	65.850159	0.000000	7.410224	47.982975	80.991318	39.817234	0.050927	99998.000000	3.889836	2.453196	0.277953	0.000000	2.953411	4.445160	2.140452	1.932841	1.818557	0.000000	0.869831	1.681087	1.908438	1.600071	0.000000	4.999991	3236.000000		0
24418.052734	6297.278320	2.722941	4.085954	4368.865234	99998.000000	693.804199	444.326660	253.689941	91.377350	87.393158	400.645508	545.201904	316.844910	1.171469	0.000000	4.387711	3.799153	0.435038	0.611293	3.640369	4.999991	2.841237	2.647702	2.404303	1.960839	1.941477	2.602760	2.736557	2.500847	0.068731	0.000000	3308.000000		1
17298.228516	3471.725586	1.655968	1.970509	3325.473145	74614.203125	510.472870	331.378571	142.508820	60.558460	74.771416	302.897156	424.220703	269.093201	1.203854	99998.000000	4.238002	3.540545	0.219052	0.294578	3.521853	4.872821	2.707973	2.520324	2.153842	1.782175	1.873736	2.481295	2.627592	2.429903	0.080574	4.999991	3330.000000		1
7414.988770	1709.421265	2.599592	3.447620	1446.359863	42144.183594	227.431900	143.736145	76.473640	32.323750	21.287048	107.159920	146.705780	111.643677	0.110610	0.000000	3.870111	3.232849	0.414905	0.537519	3.160276	4.624738	2.356851	2.157566	1.883512	1.509522	1.328115	2.030032	2.166447	2.047834	0.000000	0.000000	3356.000000		1
4720.075195	999.452087	2.615010	2.778449	751.846375	27201.337891	126.303772	86.640724	49.364491	33.153275	25.369919	66.334305	117.857414	62.599895	1.091012	99998.000000	3.673949	2.999762	0.417473	0.443802	2.876129	4.434590	2.101416	1.937722	1.693415	1.520526	1.404319	1.821738	2.071357	1.796574	0.037830	4.999991	3413.000000		1
8423.386719	2084.144775	2.692104	2.121612	1101.887695	31899.232422	153.588699	117.943756	54.249130	59.584000	21.373394	97.409142	157.492706	105.127739	1.628525	16299.575195	3.925487	3.318928	0.430092	0.326666	3.042137	4.503780	2.186359	2.071675	1.734393	1.775130	1.329873	1.988600	2.197260	2.021717	0.211794	4.212176	3437.000000		1
17645.636719	4743.715332	2.796951	2.689020	2867.559326	66512.953125	442.948242	292.517303	146.998749	66.735191	54.810371	256.348114	347.747040	212.851990	2.077633	99998.000000	4.246637	3.676119	0.446685	0.429594	3.457512	4.822906	2.646353	2.466151	2.167314	1.824355	1.738863	2.408830	2.541263	2.328078	0.317569	4.999991	3500.000000		1
8189.993652	1092.750610	2.118529	3.965688	1410.267700	34441.027344	214.159485	149.875870	60.432030	41.306679	25.280491	110.946754	115.350334	115.550774	0.154862	99998.000000	3.913284	3.038521	0.326034	0.598319	3.149302	4.537076	2.330737	2.175732	1.781267	1.616020	1.402786	2.045115	2.062019	2.062773	0.000000	4.999991	3544.000000		1
6150.779297	3059.771973	1.501781	3.287266	1748.038940	43076.113281	271.322754	181.015457	87.871132	44.819057	36.526886	118.511162	163.049606	152.620392	0.151586	0.000000	3.788930	3.485689	0.176607	0.516835	3.242551	4.634236	2.433486	2.257716	1.943846	1.651463	1.562613	2.073759	2.212320	2.183613	0.000000	0.000000	3607.000000		1
5236.040527	1532.362183	2.217208	3.484625	1002.566650	30815.542969	151.050781	104.958130	74.799164	32.810982	24.734669	86.255257	111.483322	74.857758	0.219537	0.000000	3.719003	3.185361	0.345806	0.542156	3.001113	4.488770	2.179123	2.021016	1.873897	1.516019	1.393306	1.935786	2.047210	1.874237	0.000000	0.000000	3642.000000		1
13035.376953	1188.787476	3.315019	3.965688	1886.871948	47802.152344	303.649597	197.235931	96.052292	44.640202	38.293869	137.627258	196.205963	132.875214	0.981319	0.000000	4.115124	3.075104	0.520486	0.598319	3.275743	4.679448	2.482373	2.294986	1.982508	1.649726	1.583129	2.138705	2.292712	2.123444	0.000000	0.000000	3688.000000		1
16318.356445	3993.568115	3.176251	3.364359	2514.286377	62580.125000	416.918396	256.135345	130.306458	64.703003	39.564369	228.921341	289.926941	158.402405	2.942830	0.000000	4.212677	3.601361	0.501915	0.526902	3.400415	4.796436	2.620051	2.408469	2.114966	1.810924	1.597304	2.359686	2.462289	2.199762	0.468765	0.000000	3736.000000		1
25114.912109	3158.167969	2.935719	4.200052	4562.551758	97621.773438	729.550903	459.310547	234.734192	96.530273	76.495224	391.425140	508.696625	340.318329	2.536692	0.000000	4.399931	3.499435	0.467715	0.623255	3.659208	4.989547	2.863056	2.662107	2.370576	1.984663	1.883634	2.592649	2.706459	2.531885	0.404268	0.000000	3753.000000		1
18604.853516	5049.230469	2.605759	3.142330	3944.515137	88444.257812	622.634583	386.151947	189.434067	96.912659	57.107758	340.173401	451.619720	267.708618	1.332501	99998.000000	4.269626	3.703225	0.415934	0.497252	3.595994	4.946670	2.794233	2.586758	2.277458	1.986380	1.756695	2.531700	2.654773	2.427662	0.124667	4.999991	3821.000000		1
8751.671875	2743.367920	2.963473	2.568754	1369.901611	39414.601562	194.497574	124.675560	57.357540	25.786224	18.585693	71.366966	137.513168	71.175774	0.298370	0.000000	3.942091	3.438284	0.471801	0.409723	3.136689	4.595657	2.288914	2.095781	1.758590	1.411388	1.269179	1.853497	2.138344	1.852332	0.000000	0.000000	3852.000000		1
7015.138672	1184.886475	1.094727	0.955959	539.567932	25494.820312	90.924034	65.726807	39.749393	29.360277	19.162354	48.309853	75.526932	49.012943	0.297315	99998.000000	3.846036	3.073677	0.039306	0.000000	2.732046	4.406452	1.958679	1.817743	1.599331	1.467760	1.282449	1.684036	1.878102	1.690311	0.000000	4.999991	3889.000000		1
8566.126953	1343.782349	2.377563	3.530881	2685.563232	60223.097656	420.606537	277.906525	131.398102	61.625435	31.204353	185.764420	242.085831	135.295959	0.061136	0.000000	3.932785	3.128329	0.376132	0.547883	3.429035	4.779763	2.623876	2.443899	2.118589	1.789760	1.494215	2.268963	2.383969	2.131285	0.000000	0.000000	3921.000000		1
4778.996582	880.832947	2.235711	2.648932	647.995300	26922.486328	98.318840	65.726807	32.644459	27.069059	10.133165	70.602196	87.917389	48.898846	0.160879	0.000000	3.679337	2.944894	0.349416	0.423071	2.811572	4.430115	1.992637	1.817743	1.513809	1.432473	1.005745	1.848818	1.944075	1.689299	0.000000	0.000000	3947.000000		1
2914.133057	3302.838379	1.748480	3.762161	3440.259033	81982.960938	539.586426	351.820679	164.070328	84.482109	62.384033	313.622406	384.449707	227.657013	1.835942	0.000000	3.464509	3.518887	0.242661	0.575437	3.536591	4.913723	2.732061	2.546321	2.215030	1.926765	1.795073	2.496407	2.584840	2.357281	0.263859	0.000000	3979.000000		1
7129.937012	339.309937	1.239663	1.097811	655.214294	26937.031250	90.510818	62.942192	38.078007	30.704786	8.508036	46.243748	60.829830	39.185070	0.349164	0.000000	3.853086	2.530596	0.093304	0.040528	2.816383	4.430350	1.956700	1.798942	1.580674	1.487206	0.929829	1.665053	1.784117	1.593121	0.000000	0.000000	3993.000000		1
5125.741211	2009.475220	4.357323	4.943233	1357.893555	36304.601562	212.096466	137.420654	47.307636	39.240574	17.333696	60.990185	91.035049	51.171562	1.281612	0.000000	3.709757	3.303083	0.639220	0.694011	3.132866	4.559962	2.326533	2.138052	1.674931	1.593735	1.238891	1.785260	1.959209	1.709029	0.107756	0.000000	4016.000000		1
12971.006836	4898.784180	1.989012	2.411484	3157.307617	73667.289062	501.514587	322.475800	156.126602	78.567497	63.666870	290.019470	345.998566	190.084747	1.683937	0.000000	4.112974	3.690088	0.298637	0.382284	3.499317	4.867275	2.700284	2.508497	2.193477	1.895243	1.803913	2.462427	2.539074	2.278947	0.226326	0.000000	4043.000000		1
7685.836426	1730.291992	2.790784	4.317234	2106.918213	50373.003906	324.048523	219.414185	119.852592	58.134644	29.391113	167.755386	233.923172	126.260597	0.626642	0.000000	3.885691	3.238119	0.445726	0.635206	3.323648	4.702198	2.510610	2.341265	2.078647	1.764435	1.468216	2.224676	2.369073	2.101268	0.000000	0.000000	4126.000000		1
12097.266602	2914.573975	3.626477	4.912396	2608.219971	61240.074219	399.590881	267.461914	159.179504	51.843815	49.117790	231.073792	293.581177	210.051956	1.357013	0.000000	4.082687	3.464575	0.559485	0.691293	3.416344	4.787036	2.601616	2.427262	2.201887	1.714697	1.691239	2.363751	2.467728	2.322327	0.132584	0.000000	4168.000000		1
15275.169922	6829.463867	2.281967	3.018980	5368.539551	99998.000000	808.994202	538.565735	272.448334	142.129517	89.413002	567.241394	727.999817	376.246979	2.128421	0.000000	4.183986	3.834387	0.358309	0.479860	3.729856	4.999991	2.907945	2.731239	2.435284	2.152684	1.951401	2.753768	2.862131	2.575473	0.328058	0.000000	4226.000000		1
13999.020508	6219.201172	2.827788	2.886379	4556.205566	92872.859375	706.472229	451.453186	219.062637	102.636078	69.966949	439.938507	526.909180	356.689880	1.080752	0.000000	4.146098	3.793735	0.451447	0.460353	3.658603	4.967889	2.849095	2.654613	2.340568	2.011300	1.844893	2.643392	2.721736	2.552291	0.033726	0.000000	4254.000000		1
6246.525879	2171.935791	1.292086	2.436154	1624.994629	38941.371094	258.056519	168.908707	88.975113	45.805855	32.931248	107.918518	112.528709	82.264900	1.242502	0.000000	3.795639	3.336847	0.111292	0.386705	3.210852	4.590411	2.411715	2.227652	1.949269	1.660921	1.517608	2.033096	2.051263	1.915215	0.094297	0.000000	4318.000000		1
16565.220703	3415.015625	3.506211	3.410615	3449.106201	78083.117188	522.360657	356.057739	206.783188	87.695366	95.478722	425.158142	520.673889	316.622864	2.149131	0.000000	4.219197	3.533393	0.544838	0.532833	3.537707	4.892557	2.717970	2.551520	2.315515	1.942977	1.979907	2.628551	2.716566	2.500542	0.332263	0.000000	4444.000000		1
17501.173828	4032.796387	1.902667	2.503996	3604.017822	81311.320312	568.601318	368.118225	211.137421	78.730934	62.325443	310.665100	403.710754	237.565063	2.123593	99998.000000	4.243067	3.605606	0.279363	0.398634	3.556787	4.910151	2.754808	2.565987	2.324565	1.896145	1.794665	2.492292	2.606070	2.375782	0.327071	4.999991	4488.000000		1
15252.011719	3361.484863	2.482410	3.435285	2596.082520	68218.445312	429.786835	270.746094	136.504776	56.870312	43.631821	227.542908	279.608765	164.542130	1.522594	0.000000	4.183327	3.526531	0.394873	0.535963	3.414319	4.833902	2.633253	2.432562	2.135148	1.754886	1.639803	2.357063	2.446551	2.216277	0.182584	0.000000	4534.000000		1
9960.115234	4700.092773	2.525582	3.678900	3768.307129	80956.617188	588.488342	384.721069	202.194580	103.370010	78.400970	309.786224	399.276337	194.358795	0.895596	0.000000	3.998264	3.672107	0.402361	0.565718	3.576146	4.908252	2.769738	2.585146	2.305769	2.014395	1.894321	2.491062	2.601274	2.288604	0.000000	0.000000	4558.000000		1
6470.833984	1602.637573	2.846291	2.562587	632.169556	21022.189453	97.002083	70.290741	43.900105	32.453266	15.745570	44.970161	64.326790	29.727242	0.087487	99998.000000	3.810960	3.204835	0.454279	0.408679	2.800833	4.322678	1.986781	1.846898	1.642466	1.511258	1.197158	1.652924	1.808392	1.473155	0.000000	4.999991	4596.000000		1
3801.454346	840.155396	2.605759	1.887248	433.407135	22195.238281	55.257515	50.036743	42.352070	15.557462	12.590905	62.368618	79.918175	78.752518	0.806326	99998.000000	3.579950	2.924360	0.415934	0.275829	2.636896	4.346260	1.742391	1.699289	1.626875	1.191939	1.100057	1.794966	1.902646	1.896264	0.000000	4.999991	4635.000000		1
4330.223145	2401.436768	2.433070	2.997394	1600.559082	45448.320312	248.142288	164.628479	77.882904	64.989792	34.325096	172.778793	235.980026	160.200226	0.478346	99998.000000	3.636510	3.380471	0.386155	0.476744	3.204272	4.657518	2.394701	2.216505	1.891442	1.812845	1.535612	2.237490	2.372875	2.204663	0.000000	4.999991	4660.000000		1
8271.950195	1604.358276	2.229543	4.058200	1106.072388	34431.988281	160.005951	111.767029	47.862709	33.729935	24.879604	105.167824	139.946228	73.189453	1.990934	40207.085938	3.917608	3.205301	0.348216	0.608333	3.043784	4.536962	2.204136	2.048314	1.679997	1.528015	1.395844	2.021883	2.145961	1.864449	0.299057	4.604302	4749.000000		1
9206.594727	3267.023926	3.327354	4.064368	2595.206787	67054.046875	416.008698	255.984238	150.184250	64.931206	41.670563	271.859314	363.184235	271.076050	0.005511	99998.000000	3.964099	3.514152	0.522099	0.608993	3.414172	4.826425	2.619102	2.408213	2.176624	1.812454	1.619829	2.434344	2.560127	2.433091	0.000000	4.999991	4789.000000		1
4939.745605	2297.295898	0.885033	1.326008	1272.924194	36883.945312	191.632782	128.752258	61.976982	53.943844	22.258427	76.344124	85.126610	84.553032	0.921918	99998.000000	3.693705	3.361217	0.000000	0.122546	3.104803	4.566837	2.282470	2.109755	1.792230	1.731942	1.347494	1.882776	1.930065	1.927129	0.000000	4.999991	4815.000000		1
19581.468750	5033.657715	3.438369	4.323402	4234.756348	99319.515625	670.361633	437.326569	246.745361	99.820625	104.692932	479.607727	623.118774	378.834229	3.149385	0.000000	4.291845	3.701884	0.536352	0.635826	3.626828	4.997035	2.826309	2.640806	2.392249	1.999220	2.019917	2.680886	2.794571	2.578449	0.498226	0.000000	4865.000000		1
8634.703125	3202.000244	2.211041	2.615010	3232.899170	77081.875000	495.171356	324.168793	173.885864	68.869141	50.727501	283.932159	350.389801	234.660187	0.844468	0.000000	3.936247	3.505421	0.344597	0.417473	3.509592	4.886952	2.694756	2.510771	2.240264	1.838025	1.705243	2.453215	2.544551	2.370440	0.000000	0.000000	4909.000000		1
24664.816406	3578.660400	2.433070	3.546299	4795.090332	99998.000000	772.871277	493.968689	241.496826	119.032318	71.968292	389.729065	554.995911	198.127136	1.565443	0.000000	4.392078	3.553720	0.386155	0.549775	3.680797	4.999991	2.888107	2.693699	2.382911	2.075665	1.857141	2.590763	2.744290	2.296944	0.194637	0.000000	4984.000000		1
6533.807129	3445.008057	1.045387	2.917217	1910.999023	50428.593750	321.960815	201.257126	118.329224	36.560806	29.801250	163.755783	232.717422	130.204697	0.981867	0.000000	3.815166	3.537190	0.019277	0.464969	3.281260	4.702677	2.507803	2.303751	2.073092	1.563016	1.474234	2.214197	2.366829	2.114627	0.000000	0.000000	5057.000000		1
7624.164551	2635.292236	2.818537	3.179335	1478.948730	38710.402344	238.052292	153.940231	78.653839	48.713821	24.657576	99.376564	113.987320	67.829918	1.829398	99998.000000	3.882192	3.420829	0.450024	0.502336	3.169953	4.587828	2.376672	2.187352	1.895720	1.687652	1.391950	1.997284	2.056857	1.831421	0.262308	4.999991	5081.000000		1
10314.390625	1431.579468	4.536180	5.492139	1665.360718	41628.285156	258.287781	167.570358	79.958260	40.631340	29.964689	162.938583	210.203049	136.091553	1.047576	99998.000000	4.013443	3.155815	0.656690	0.739742	3.221508	4.619389	2.412104	2.224197	1.902863	1.608861	1.476610	2.212024	2.322639	2.133831	0.020185	4.999991	5104.000000		1
9596.314453	2113.242920	1.844076	2.451572	1359.904175	37820.808594	208.340469	136.008301	51.467598	49.882557	23.328484	108.541435	158.026199	58.868572	1.893675	99998.000000	3.982105	3.324950	0.265779	0.389445	3.133508	4.577731	2.318774	2.133565	1.711534	1.697949	1.367887	2.035596	2.198729	1.769884	0.277305	4.999991	5132.000000		1
9096.251953	1405.447876	2.960389	4.323402	1616.224487	45488.199219	265.842957	168.896378	87.393158	49.537178	41.066151	183.581131	237.262863	201.500748	1.015106	0.000000	3.958863	3.147815	0.471349	0.635826	3.208502	4.657899	2.424625	2.227620	1.941477	1.694931	1.613484	2.263828	2.375230	2.304277	0.006512	0.000000	5200.000000		1
5266.671387	1268.847534	1.800903	1.615879	856.419006	24153.921875	142.999130	93.045647	44.899235	15.930594	21.148281	62.855846	89.860146	69.294693	1.117874	99998.000000	3.721536	3.103410	0.255490	0.208409	2.932686	4.382987	2.155333	1.968696	1.652239	1.202232	1.325275	1.798346	1.953567	1.840700	0.048393	4.999991	5255.000000		1
10710.916016	2764.263428	2.630429	5.119006	1397.189575	42752.210938	239.137772	142.980637	78.175858	36.443626	42.157791	165.695450	217.042786	108.479759	0.628922	0.000000	4.029827	3.441579	0.420027	0.709186	3.145255	4.630959	2.378648	2.155277	1.893073	1.561622	1.624878	2.219311	2.336545	2.035349	0.000000	0.000000	5281.000000		1
10645.293945	2400.628906	2.260381	3.296517	1646.031860	41453.332031	261.723083	169.491531	95.176514	36.844509	49.170216	156.712524	189.825699	89.477760	0.262464	0.000000	4.027158	3.380325	0.354182	0.518055	3.216438	4.617559	2.417842	2.229148	1.978530	1.566373	1.691702	2.195104	2.278355	1.951715	0.000000	0.000000	5354.000000		1
20684.529297	3985.994385	3.348940	3.638812	3332.460693	80816.898438	538.679810	336.408142	175.036102	78.653839	62.248352	333.111633	483.135529	208.035187	0.487759	0.000000	4.315646	3.600537	0.524907	0.560960	3.522765	4.907502	2.731331	2.526866	2.243128	1.895720	1.794128	2.522590	2.684069	2.318137	0.000000	0.000000	5451.000000		1
7671.959473	3849.011719	2.948054	2.880212	2534.370605	63662.738281	390.336578	250.041870	159.204178	55.124912	32.647541	195.546036	251.602249	134.469513	0.847267	0.000000	3.884906	3.585349	0.469535	0.459424	3.403870	4.803885	2.591439	2.398013	2.201954	1.741348	1.513850	2.291249	2.400715	2.128624	0.000000	0.000000	5493.000000		1
11730.153320	3168.338135	1.400017	2.211041	2435.447510	62177.878906	364.235809	236.081787	120.605026	39.869659	48.217339	225.171524	299.665405	157.418701	1.930040	0.000000	4.069304	3.500832	0.146133	0.344597	3.386579	4.793636	2.561383	2.373062	2.081365	1.600643	1.683203	2.352514	2.476637	2.197056	0.285566	0.000000	5521.000000		1
7651.320312	951.493774	3.052901	2.864793	951.509155	33661.464844	154.575485	99.243965	70.315414	45.170605	24.706915	112.871002	136.588043	117.949921	0.707062	0.000000	3.883736	2.978406	0.484713	0.457093	2.978413	4.527133	2.189141	1.996704	1.847051	1.654856	1.392819	2.052582	2.135413	2.071698	0.000000	0.000000	5554.000000		1
11048.125977	2142.566162	3.105325	3.385945	1912.898682	43831.785156	286.244965	194.352631	60.524540	22.650061	20.571621	126.747833	134.488022	161.331955	0.370001	99998.000000	4.043289	3.330934	0.492107	0.529680	3.281692	4.641789	2.456738	2.288590	1.781932	1.355069	1.313269	2.102941	2.128684	2.207720	0.000000	4.999991	5581.000000		1
19674.191406	4173.106445	1.341426	4.585519	3604.082764	88330.132812	587.748291	363.042389	214.455521	83.982544	75.736626	355.083252	502.658661	319.370483	1.051563	0.000000	4.293897	3.620460	0.127567	0.661389	3.556795	4.946109	2.769191	2.559957	2.331337	1.924189	1.879306	2.550330	2.701273	2.504295	0.021835	0.000000	5605.000000		1
8758.817383	2340.730469	4.403579	4.517677	2219.564209	52595.632812	358.712830	216.416779	102.864273	50.511642	33.251953	172.855896	208.177032	143.193405	2.472110	3471.161377	3.942446	3.369351	0.643806	0.654915	3.346268	4.720950	2.554747	2.335291	2.012264	1.703391	1.521817	2.237684	2.318433	2.155923	0.393068	3.540475	5668.000000		1
28207.220703	14273.337891	3.759078	5.772759	11210.595703	99998.000000	1793.770752	1152.118774	755.034912	284.006165	316.601288	1530.166626	2025.347168	1067.590332	2.695872	99998.000000	4.450360	4.154526	0.575081	0.761383	4.049629	4.999991	3.253767	3.061497	2.877967	2.453328	2.500513	3.184739	3.306499	3.028405	0.430699	4.999991	5706.000000		1
8046.115723	2648.647949	2.155533	3.796082	3425.694580	73674.703125	495.732605	349.887177	170.339554	76.532227	54.810371	269.700714	299.930603	183.834000	0.168854	99998.000000	3.905586	3.423024	0.333555	0.579336	3.534749	4.867319	2.695247	2.543928	2.231316	1.883844	1.738863	2.430882	2.477021	2.264426	0.000000	4.999991	5753.000000		1
20967.736328	5696.032227	2.652015	3.398280	3304.997070	78097.296875	489.117981	336.932373	170.598602	51.165394	55.439457	278.683624	326.857819	283.518951	2.820896	99998.000000	4.321551	3.755572	0.423576	0.531259	3.519171	4.892636	2.689414	2.527543	2.231976	1.708976	1.743819	2.445112	2.514359	2.452582	0.450387	4.999991	5817.000000		1
8263.500977	2361.632080	3.123827	4.357323	1573.132324	42616.269531	250.963913	156.653931	63.790218	38.309288	23.578266	111.122528	163.034180	118.249046	1.447034	99998.000000	3.917164	3.373212	0.494687	0.639220	3.196765	4.629575	2.399611	2.194941	1.804754	1.583304	1.372512	2.045802	2.212279	2.072798	0.160479	4.999991	5859.000000		1
19678.875000	3982.081299	2.389898	3.891678	3237.611084	74003.429688	494.545349	322.512817	149.900543	64.551903	70.367836	306.995453	432.546783	249.280182	2.228258	99998.000000	4.294000	3.600110	0.378379	0.590137	3.510225	4.869252	2.694206	2.508547	2.175803	1.809909	1.847374	2.487132	2.636033	2.396688	0.347965	4.999991	5875.000000		1
11546.662109	3759.645020	1.850243	3.419866	1886.884277	46101.871094	291.351624	182.236618	97.014420	63.928989	33.304379	166.380035	200.193237	109.303123	0.422975	0.000000	4.062457	3.575147	0.267229	0.534009	3.275745	4.663719	2.464417	2.260636	1.986836	1.805698	1.522501	2.221101	2.301449	2.038633	0.000000	0.000000	5927.000000		1
10170.611328	1179.554688	2.211041	4.329569	2299.497803	55679.800781	371.189636	241.432068	152.148590	81.389114	41.522541	168.942627	207.523285	145.244095	1.999541	99998.000000	4.007347	3.071718	0.344597	0.636445	3.361633	4.745697	2.569596	2.382795	2.182268	1.910566	1.618284	2.227739	2.317067	2.162098	0.300930	4.999991	5999.000000		1
7724.568359	3232.726562	1.862578	2.503996	2398.316162	59342.156250	392.085052	246.905716	123.596252	73.266548	40.902710	196.181290	259.166656	204.852768	0.719278	0.000000	3.887874	3.509569	0.270115	0.398634	3.379906	4.773363	2.593380	2.392531	2.092005	1.864906	1.611752	2.292658	2.413579	2.311442	0.000000	0.000000	6019.000000		1
8356.083984	2137.530518	2.275799	4.489923	950.889343	28762.248047	125.347816	96.268158	60.953178	43.745918	24.759338	82.804550	90.930206	103.477936	0.582058	99998.000000	3.922003	3.329912	0.357134	0.652239	2.978130	4.458823	2.098117	1.983483	1.784996	1.640938	1.393739	1.918054	1.958708	2.014848	0.000000	4.999991	6049.000000		1
20421.113281	6074.274414	2.747611	1.961258	3907.454590	91148.406250	609.291260	396.630493	214.797821	87.044693	74.456871	355.114105	484.936432	271.547882	2.111124	99998.000000	4.310080	3.783494	0.438955	0.292535	3.591894	4.959749	2.784825	2.598386	2.332030	1.939742	1.871905	2.550368	2.685685	2.433846	0.324514	4.999991	6086.000000		1
22647.251953	2844.042725	2.463907	3.114576	3290.034668	79733.015625	520.337769	336.152191	193.609451	91.704224	64.354546	308.296783	409.020935	321.220734	1.016589	0.000000	4.355015	3.453936	0.391624	0.493399	3.517200	4.901638	2.716285	2.526536	2.286927	1.962389	1.808579	2.488969	2.611746	2.506804	0.007145	0.000000	6130.000000		1
5143.170410	165.954483	3.043650	4.600938	582.108093	21240.564453	87.741615	64.746178	35.888550	39.305336	12.344206	31.697750	26.692842	30.131212	0.504460	0.000000	3.711231	2.219989	0.483395	0.662846	2.765004	4.327166	1.943206	1.811214	1.554956	1.594452	1.091463	1.501028	1.426395	1.479017	0.000000	0.000000	6170.000000		0
21981.494141	4034.338135	3.241009	3.515462	4250.668457	88460.500000	644.458252	432.648560	209.755905	111.507996	76.017242	371.972900	463.266998	293.146362	1.708775	99998.000000	4.342057	3.605772	0.510680	0.545982	3.628457	4.946749	2.809195	2.636135	2.321714	2.047306	1.880912	2.570511	2.665831	2.467084	0.232685	4.999991	6262.000000		1
18633.562500	3373.089111	1.803987	3.231758	3990.983887	95271.640625	637.643188	402.730103	251.327789	95.833351	104.070015	520.260620	639.000000	358.765259	1.159887	99998.000000	4.270296	3.528028	0.256233	0.509439	3.601080	4.978964	2.804578	2.605014	2.400240	1.981517	2.017326	2.716221	2.805501	2.554810	0.064416	4.999991	6290.000000		1
9331.739258	3939.519531	1.591209	2.800035	3502.263672	75991.906250	548.227051	359.311066	180.522064	83.273285	79.067062	305.102020	404.426178	204.889771	0.206700	0.000000	3.969963	3.595443	0.201727	0.447163	3.544349	4.880767	2.738961	2.555471	2.256530	1.920506	1.897996	2.484445	2.606839	2.311520	0.000000	0.000000	6334.000000		1
6035.157227	2677.271240	3.345856	3.978023	0.000000	5837.011719	0.000000	0.000000	2.146282	18.702875	0.000000	0.000000	0.000000	0.000000	0.309187	0.000000	3.780689	3.427692	0.524507	0.599667	0.000000	3.766191	0.000000	0.000000	0.331687	1.271908	0.000000	0.000000	0.000000	0.000000	0.000000	0.000000	6362.000000		1
7289.094727	2420.090332	2.118529	4.329569	1884.916748	47858.433594	314.288483	192.132339	88.913437	68.764290	46.027885	204.522812	259.114227	179.698715	1.423671	0.000000	3.862674	3.383832	0.326034	0.636445	3.275292	4.679958	2.497329	2.283601	1.948967	1.837363	1.663021	2.310742	2.413491	2.254545	0.153410	0.000000	6499.000000		1
3760.366455	817.076660	3.278014	4.397411	297.744232	19566.318359	41.164829	28.688021	13.136727	19.816105	6.438847	0.000000	0.690757	28.718859	0.581623	0.000000	3.575230	2.912263	0.515611	0.643197	2.473843	4.291509	1.614526	1.457701	1.118487	1.297018	0.808808	0.000000	0.000000	1.458167	0.000000	0.000000	6546.000000		1
10010.592773	4019.449951	1.856411	2.547168	3126.824707	72995.132812	497.444061	312.243958	132.095032	88.608147	60.527626	298.937622	421.392914	234.425827	1.571314	0.000000	4.000460	3.604167	0.268674	0.406058	3.495104	4.863294	2.696744	2.494494	2.120887	1.947474	1.781954	2.475581	2.624687	2.370005	0.196263	0.000000	6568.000000		1
6961.534180	2329.283447	2.895631	4.187717	2292.821533	56440.097656	363.205841	222.072357	127.438591	60.709564	39.521194	171.798172	285.387695	119.562721	0.107134	2948.341553	3.842705	3.367222	0.461743	0.621977	3.360370	4.751588	2.560153	2.346494	2.105301	1.783257	1.596830	2.235018	2.455435	2.077596	0.000000	3.469578	6599.000000		1
9218.710938	1661.789795	3.401364	3.934851	1225.286621	36188.527344	225.859192	133.772583	64.724594	38.842773	22.998524	88.124001	112.938850	159.753082	0.328718	99998.000000	3.964670	3.220576	0.531653	0.594928	3.088238	4.558571	2.353838	2.126367	1.811069	1.589310	1.361700	1.945094	2.052843	2.203449	0.000000	4.999991	6657.000000		1
13027.371094	3559.612061	2.303553	2.689020	1995.894409	50249.828125	310.310455	203.631607	97.168610	74.830002	32.962082	146.659531	198.432419	144.016769	0.526298	99998.000000	4.114857	3.551403	0.362398	0.429594	3.300138	4.701135	2.491796	2.308845	1.987526	1.874076	1.518015	2.166310	2.297613	2.158413	0.000000	4.999991	6736.000000		1
10559.813477	1982.319824	2.026016	3.638812	1340.707886	40413.500000	228.461868	137.303467	82.527016	46.132732	42.441498	143.760818	212.355499	114.869270	1.485021	0.000000	4.023656	3.297174	0.306643	0.560960	3.127334	4.606526	2.358814	2.137681	1.916596	1.664009	1.627791	2.157640	2.327064	2.060204	0.171732	0.000000	6778.000000		1
8227.587891	3334.807617	3.805334	4.320318	2421.786377	58566.156250	403.809418	254.315933	137.540909	77.321663	57.265030	211.044907	264.322662	140.772675	1.035823	0.000000	3.915272	3.523071	0.580393	0.635516	3.384136	4.767647	2.606176	2.405374	2.138432	1.888301	1.757890	2.324375	2.422134	2.148518	0.015286	0.000000	6826.000000		1
8809.732422	1496.242432	2.658183	3.318103	949.341309	30659.183594	143.403107	100.091995	48.667564	45.919952	16.695362	60.635555	78.536659	38.244530	0.234857	0.000000	3.944963	3.175002	0.424585	0.520890	2.977422	4.486561	2.156559	2.000399	1.687240	1.662001	1.222596	1.782727	1.895072	1.582569	0.000000	0.000000	6863.000000		1
11016.644531	1455.435303	3.154665	3.012813	1552.341797	45079.472656	231.850891	153.391327	82.890900	35.222466	28.953222	161.742096	220.872787	165.451828	2.097342	0.000000	4.042049	3.162993	0.498953	0.478972	3.190987	4.653979	2.365209	2.185801	1.918507	1.546820	1.461697	2.208823	2.344142	2.218672	0.321669	0.000000	6904.000000		1
30065.333984	7500.448242	1.840992	3.817669	6753.375488	99998.000000	1048.551392	689.921814	352.640930	172.294647	113.839302	593.992859	771.933838	466.924316	3.840032	0.000000	4.478066	3.875087	0.265052	0.581798	3.829521	4.999991	3.020590	2.838800	2.547333	2.236272	2.056292	2.773781	2.887580	2.669246	0.584335	0.000000	6961.000000		1
16301.778320	3358.468994	2.291218	5.489055	3930.687500	96233.726562	631.580505	404.882568	267.310822	159.164093	76.519890	418.694641	577.852539	279.571747	1.417904	0.000000	4.212235	3.526141	0.360066	0.739498	3.594469	4.983327	2.800429	2.607329	2.427016	2.201845	1.883774	2.621897	2.761817	2.446493	0.151647	0.000000	7022.000000		1
19740.355469	5408.951660	1.742312	3.096074	3338.751709	85287.742188	514.540283	341.545654	200.202484	108.674034	74.533966	337.145172	462.129089	234.780457	1.590537	0.000000	4.295355	3.733113	0.241126	0.490811	3.523584	4.930887	2.711419	2.533449	2.301470	2.036126	1.872354	2.527817	2.664763	2.370662	0.201544	0.000000	7064.000000		1
9583.489258	1817.296631	2.056854	3.762161	2144.857422	55020.042969	339.189667	224.653458	119.692238	55.211258	42.944145	222.895721	314.630768	197.670731	1.887936	99998.000000	3.981524	3.259426	0.313203	0.575437	3.331398	4.740521	2.530443	2.351513	2.078066	1.742028	1.632904	2.348102	2.497801	2.295942	0.275987	4.999991	7112.000000		1
8244.203125	1581.507812	2.263464	3.389029	1224.182617	38674.984375	210.212296	130.793701	77.741051	36.298687	33.375305	142.394714	182.495667	109.929115	0.658826	99998.000000	3.916149	3.199071	0.354774	0.530075	3.087846	4.587430	2.322658	2.116587	1.890650	1.559891	1.523425	2.153494	2.261253	2.041113	0.000000	4.999991	7159.000000		1
16329.112305	2026.892090	2.741444	4.499175	2694.176270	62642.792969	401.206757	272.321899	123.152191	72.757729	39.330006	198.845642	259.700134	145.651154	0.551968	0.000000	4.212963	3.306831	0.437979	0.653133	3.430426	4.796871	2.603368	2.435083	2.090442	1.861879	1.594724	2.298516	2.414472	2.163314	0.000000	0.000000	7194.000000		1
27618.919922	7334.104980	2.457740	4.113708	4547.244141	98627.687500	708.809692	456.911407	237.475632	88.509468	74.762161	378.309998	524.910950	244.595993	0.459409	99998.000000	4.441206	3.865347	0.390536	0.614233	3.657748	4.993999	2.850530	2.659832	2.375619	1.946990	1.873682	2.577848	2.720086	2.388449	0.000000	4.999991	7300.000000		1
5310.904297	1049.374756	2.466991	3.632644	339.047821	20980.511719	64.860275	32.573532	35.148453	18.903318	9.460911	8.612883	29.795084	55.451790	0.725683	0.000000	3.725168	3.020931	0.392168	0.560223	2.530261	4.321816	1.811979	1.512865	1.545906	1.276538	0.975933	0.935149	1.474145	1.743916	0.000000	0.000000	7331.000000		1
10806.201172	3942.393555	3.003561	2.423819	2508.929932	63598.277344	385.596863	245.496445	125.505081	86.801079	40.174950	234.160614	316.706146	179.023376	1.462219	99998.000000	4.033673	3.595760	0.477637	0.384500	3.399488	4.803445	2.586133	2.390045	2.098661	1.938525	1.603955	2.369514	2.500657	2.252910	0.165012	4.999991	7381.000000		1
5829.407227	1997.559570	1.298254	1.967425	963.458679	31389.185547	149.697021	94.346985	51.156143	33.137856	13.716470	74.743660	78.249870	21.761944	0.520725	99998.000000	3.765624	3.300500	0.113360	0.293898	2.983833	4.496780	2.175213	1.974728	1.708898	1.520324	1.137242	1.873574	1.893484	1.337698	0.000000	4.999991	7409.000000		1
6139.434082	1074.942017	2.201789	3.188586	635.703491	23416.904297	109.287704	70.950661	28.231628	9.118615	13.815149	37.781967	27.836910	7.730933	0.440973	0.000000	3.788128	3.031385	0.342776	0.503598	2.803255	4.369529	2.038571	1.850956	1.450736	0.959929	1.140356	1.577285	1.444621	0.888232	0.000000	0.000000	7442.000000		1
22363.566406	5775.854980	2.152450	3.537048	6805.768066	99998.000000	1107.999634	696.277344	348.499481	184.617279	134.068619	693.609924	918.917114	568.869629	2.113763	0.000000	4.349541	3.761616	0.332933	0.548641	3.832877	4.999991	3.044540	2.842782	2.542202	2.266272	2.127327	2.841115	2.963276	2.755013	0.325056	0.000000	7476.000000		1
5358.020508	1763.053589	1.316756	2.100026	849.576172	30378.644531	146.477585	87.183464	54.736362	14.243790	16.584347	70.386337	139.243134	46.274582	1.859276	99998.000000	3.729004	3.246265	0.119505	0.322225	2.929202	4.482568	2.165771	1.940434	1.738276	1.153626	1.219698	1.847488	2.143774	1.665342	0.269344	4.999991	7513.000000		1
10890.275391	2417.136230	2.648932	6.139724	2142.103760	51261.367188	331.051697	210.733459	104.597336	79.211998	38.956871	184.025192	268.926697	144.454651	2.205346	0.000000	4.037039	3.383301	0.423071	0.788149	3.330841	4.709790	2.519896	2.323734	2.019521	1.898791	1.590584	2.264877	2.429634	2.159732	0.343477	0.000000	7529.000000		1
11954.001953	3636.566650	3.974939	4.782879	2516.007080	63138.613281	403.969788	263.906372	130.010422	73.935722	58.137726	267.027100	392.445831	234.382645	1.850421	0.000000	4.077513	3.560692	0.599330	0.679689	3.400712	4.800295	2.606349	2.421450	2.113978	1.868854	1.764458	2.426555	2.593780	2.369925	0.267271	0.000000	7626.000000		1
7128.092773	731.265442	2.642764	2.109277	608.178040	22259.160156	71.357712	54.418739	18.995831	36.751999	0.000000	14.382558	24.676077	0.000000	0.615024	99998.000000	3.852973	2.864075	0.422058	0.324134	2.784031	4.347509	1.853441	1.735749	1.278658	1.565281	0.000000	1.157836	1.392276	0.000000	0.000000	4.999991	7688.000000		1
8128.066406	1633.780151	3.407531	3.657314	1162.094604	35023.964844	172.109634	107.570061	62.636902	32.363838	17.898020	76.708000	106.416740	99.586258	0.753716	0.000000	3.909987	3.213194	0.532440	0.563162	3.065242	4.544365	2.235805	2.031691	1.796830	1.510060	1.252805	1.884841	2.027010	1.998199	0.000000	0.000000	7708.000000		1
7578.226074	966.863098	2.192538	2.220292	876.503418	28465.177734	116.861366	69.479721	24.000738	33.409225	6.398758	56.444756	101.997742	58.338169	1.339839	99998.000000	3.879568	2.985365	0.340947	0.346410	2.942754	4.454314	2.067671	1.841858	1.380225	1.523866	0.806096	1.751624	2.008590	1.765953	0.127053	4.999991	7756.000000		1
23252.845703	6152.866699	2.204873	4.372742	4417.748535	96948.929688	681.142395	455.801270	236.399414	109.016335	80.044609	405.807678	537.156433	404.679047	1.646124	0.000000	4.366476	3.789078	0.343384	0.640754	3.645201	4.986543	2.833238	2.658776	2.373646	2.037492	1.903332	2.608320	2.730101	2.607111	0.216463	0.000000	7846.000000		1
7103.602051	2448.969727	2.886379	2.454656	2039.661865	57583.917969	323.891235	206.773941	137.824615	27.352762	43.048992	274.610016	361.540619	179.578445	0.633962	0.000000	3.851479	3.388983	0.460353	0.389991	3.309558	4.760301	2.510399	2.315496	2.139327	1.437001	1.633963	2.438716	2.558157	2.254254	0.000000	0.000000	7881.000000		1
12635.916016	3842.952148	2.926468	4.372742	2330.723633	62093.632812	392.633942	244.469559	135.024582	75.724289	52.540741	283.700867	367.600159	266.786560	0.935506	0.000000	4.101607	3.584665	0.466344	0.640754	3.367491	4.793047	2.593988	2.388225	2.130413	1.879235	1.720496	2.452861	2.565376	2.426164	0.000000	0.000000	7955.000000		1
12612.922852	2357.431885	2.149366	3.666565	2188.615723	56882.683594	375.146057	225.871521	117.111145	62.800339	39.696968	260.397064	328.957825	208.513168	1.167286	99998.000000	4.100816	3.372439	0.332310	0.564259	3.340169	4.754980	2.574200	2.353862	2.068598	1.797962	1.598757	2.415636	2.517140	2.319134	0.067177	4.999991	8023.000000		1
5802.896484	1420.638306	1.341426	4.187717	1315.294800	34562.976562	213.601334	138.318024	59.991055	61.175209	21.283964	77.802727	125.566757	78.712433	1.895925	0.000000	3.763645	3.152483	0.127567	0.621977	3.119023	4.538611	2.329604	2.140879	1.778087	1.786575	1.328053	1.890995	2.098875	1.896043	0.277821	0.000000	8074.000000		1
22257.248047	5055.212891	2.112361	3.857757	5634.209473	99998.000000	876.420166	579.203247	277.888031	116.960045	105.297340	472.755646	675.437439	343.170776	0.979798	0.000000	4.347471	3.703739	0.324768	0.586335	3.750833	4.999991	2.942712	2.762831	2.443870	2.068038	2.022417	2.674637	2.829585	2.535510	0.000000	0.000000	8146.000000		1
23303.408203	4315.146484	2.063021	3.441453	4323.861328	97919.632812	683.433594	432.053375	242.495972	99.533836	79.471031	422.499969	544.276794	319.805298	3.859818	0.000000	4.367419	3.634995	0.314504	0.536742	3.635872	4.990870	2.834696	2.635537	2.384705	1.997971	1.900209	2.625827	2.735820	2.504886	0.586567	0.000000	8211.000000		1
7352.138672	1408.442139	2.340558	4.804465	955.447083	31122.716797	164.239929	98.075226	37.387249	45.007168	24.417044	82.147720	82.076790	37.334824	0.135907	0.000000	3.866414	3.148739	0.369319	0.681645	2.980207	4.493077	2.215479	1.991559	1.572724	1.653282	1.387693	1.914595	1.914220	1.572114	0.000000	0.000000	8248.000000		1
13501.798828	1078.549927	1.973593	2.309720	2233.181885	55633.316406	349.646637	231.622696	114.181595	68.588516	39.835735	163.475159	245.860321	167.348328	2.025869	0.000000	4.130392	3.032840	0.295258	0.363559	3.348924	4.745335	2.543629	2.364781	2.057596	1.836251	1.600273	2.213452	2.390688	2.223621	0.306611	0.000000	8342.000000		1
2679.984863	802.817444	2.482410	2.503996	437.298828	24902.082031	62.109581	46.709393	58.677380	36.156837	18.264984	74.339691	100.480545	73.149368	0.410836	0.000000	3.428132	2.904617	0.394873	0.398634	2.640778	4.396235	1.793159	1.669404	1.768471	1.558190	1.261619	1.871221	2.002082	1.864211	0.000000	0.000000	8373.000000		1
15242.319336	2137.737061	3.253344	3.808417	1937.519165	51586.941406	312.910065	190.544220	105.704399	71.043175	41.889507	215.587265	247.938766	213.141861	1.498120	99998.000000	4.183051	3.329954	0.512330	0.580745	3.287246	4.712540	2.495420	2.279996	2.024093	1.851522	1.622105	2.333623	2.394344	2.328669	0.175547	4.999991	8465.000000		1
8593.001953	2388.959961	1.902667	1.859494	2161.148926	56890.285156	353.529053	209.786743	124.071144	104.640511	45.580742	240.442200	354.802643	149.271454	1.506957	99998.000000	3.934145	3.378209	0.279363	0.269395	3.334685	4.755038	2.548425	2.321778	2.093671	2.019700	1.658781	2.381011	2.549987	2.173977	0.178101	4.999991	8486.000000		1
7161.872070	2235.840088	1.989012	4.804465	1235.281006	30756.970703	206.897278	134.241318	51.103718	32.817146	37.806637	109.028664	109.062592	53.638554	0.040109	0.000000	3.855026	3.349441	0.298637	0.681645	3.091766	4.487944	2.315755	2.127886	1.708452	1.516101	1.577568	2.037541	2.037676	1.729477	0.000000	0.000000	8527.000000		1
6128.536133	1228.900757	1.119397	2.454656	507.922607	25360.791016	98.056725	56.617443	52.216949	20.975592	8.640636	34.112320	50.983452	23.794128	0.682273	99998.000000	3.787357	3.089517	0.048984	0.389991	2.705797	4.404163	1.991477	1.752950	1.717811	1.321714	0.936546	1.532911	1.707429	1.376470	0.000000	4.999991	8552.000000		1
27150.314453	3767.058350	1.760815	2.454656	3621.623047	90351.093750	581.176819	372.170258	212.124222	125.859711	82.369743	379.719269	508.002777	359.230896	1.304725	99998.000000	4.433775	3.576002	0.245714	0.389991	3.558903	4.955934	2.764308	2.570742	2.326590	2.099887	1.915768	2.579463	2.705866	2.555374	0.115519	4.999991	8608.000000		1
6126.081543	1433.824463	2.729109	3.515462	1954.439697	47160.734375	290.525208	198.367661	105.201744	39.798733	33.970467	160.175552	229.211212	97.825447	1.664067	0.000000	3.787183	3.156496	0.436021	0.545982	3.291022	4.673581	2.463184	2.297471	2.022023	1.599869	1.531101	2.204596	2.360236	1.990452	0.221171	0.000000	8639.000000		1
6327.394043	2360.620605	1.199574	2.503996	1918.387695	48341.371094	312.808289	198.820969	85.993141	59.392807	32.262074	120.506340	189.847290	73.352890	0.470229	0.000000	3.801225	3.373026	0.079027	0.398634	3.282936	4.684319	2.495278	2.298462	1.934464	1.773734	1.508692	2.081010	2.278404	1.865417	0.000000	0.000000	8681.000000		1
11618.929688	2510.221924	2.269632	4.255559	1658.215698	44281.816406	253.828705	165.300735	95.158012	49.432331	34.322014	157.144241	222.097031	126.828011	1.195696	99998.000000	4.065166	3.399712	0.355955	0.628957	3.219641	4.646225	2.404541	2.218275	1.978445	1.694011	1.535573	2.196298	2.346543	2.103215	0.077621	4.999991	8757.000000		1
10393.365234	813.613647	1.384599	4.159964	1195.442139	34577.308594	183.016815	120.167130	66.550163	37.923820	30.288483	97.862450	110.613708	161.612579	0.165400	0.000000	4.016756	2.910418	0.141324	0.619090	3.077528	4.538791	2.262491	2.079786	1.823149	1.578912	1.481277	1.990616	2.043809	2.208475	0.000000	0.000000	8790.000000		1
21822.099609	2808.203613	3.247177	5.760424	3574.987549	82459.023438	547.523987	358.484619	196.008606	88.688324	65.988922	310.190186	380.724548	272.482239	2.144756	0.000000	4.338897	3.448429	0.511506	0.760454	3.553275	4.916238	2.738403	2.554471	2.292275	1.947866	1.819471	2.491628	2.580611	2.435338	0.331378	0.000000	8810.000000		1
3620.651611	339.408630	2.204873	3.163916	437.527008	22321.128906	89.968079	53.595379	43.604065	35.299557	17.438543	65.051468	95.891937	59.102936	0.912574	289.116913	3.558787	2.530723	0.343384	0.500225	2.641005	4.348716	1.954088	1.729127	1.639527	1.547769	1.241510	1.813257	1.981782	1.771609	0.000000	2.461073	8857.000000		1
22142.550781	4591.107422	2.719858	3.345856	3939.124756	87773.218750	607.293030	403.547302	197.834183	95.053162	87.738533	352.449768	523.853210	288.329559	1.260754	99998.000000	4.345228	3.661917	0.434546	0.524507	3.595400	4.943362	2.783398	2.605895	2.296301	1.977967	1.943190	2.547097	2.719210	2.459889	0.100630	4.999991	8888.000000		1
10238.241211	5693.494629	2.948054	4.027363	4381.000000	97101.359375	707.579285	447.015686	243.010956	98.198578	79.949013	464.747192	563.568665	345.449677	0.147514	0.000000	4.010225	3.755379	0.469535	0.605021	3.641573	4.987226	2.849775	2.650323	2.385626	1.992105	1.902813	2.667217	2.750947	2.538385	0.000000	0.000000	8946.000000		1
10704.819336	2151.068115	3.370527	4.304899	1445.629028	40647.980469	213.336136	150.307587	94.948318	54.693192	36.866096	121.169350	147.541473	83.856110	0.001146	99998.000000	4.029579	3.332654	0.527698	0.633963	3.160057	4.609039	2.329064	2.176981	1.977487	1.737933	1.566627	2.083393	2.168914	1.923535	0.000000	4.999991	8981.000000		1
4871.335938	743.609680	1.218077	4.270978	219.170563	19313.271484	56.950489	22.283096	24.420128	15.091818	3.746742	10.916435	5.094337	0.000000	0.788686	99998.000000	3.687648	2.871345	0.085675	0.630527	2.340782	4.285856	1.755497	1.347975	1.387748	1.178742	0.573654	1.038081	0.707088	0.000000	0.000000	4.999991	8999.000000		1
22717.404297	4667.436035	2.106194	3.971855	3979.120850	96075.921875	667.348816	405.258789	232.177780	116.380302	106.228630	503.938416	625.409973	366.517761	3.170622	0.000000	4.356359	3.669078	0.323498	0.598993	3.599787	4.982615	2.824353	2.607733	2.365821	2.065880	2.026242	2.702378	2.796165	2.564095	0.501144	0.000000	9055.000000		1
6283.336426	1006.267151	2.531749	3.327354	1258.048218	35257.234375	202.527634	134.549683	56.857975	28.681854	28.296387	115.470596	144.510162	101.035614	0.160207	0.000000	3.798190	3.002713	0.403421	0.522099	3.099697	4.547248	2.306484	2.128883	1.754791	1.457607	1.451731	2.062471	2.159898	2.004474	0.000000	0.000000	9118.000000		1
9978.762695	3515.530029	3.018980	2.766114	1554.944458	47485.031250	269.845642	161.304199	99.293304	53.493614	33.964298	141.056381	208.066025	90.097595	0.291390	0.000000	3.999077	3.545991	0.479860	0.441870	3.191715	4.676557	2.431115	2.207646	1.996920	1.728302	1.531023	2.149393	2.318201	1.954713	0.000000	0.000000	9149.000000		1
8545.540039	2249.217285	3.244093	4.499175	1932.764160	49774.027344	290.152069	194.053513	78.647675	56.198055	32.200401	142.983719	226.725723	107.375786	0.675114	99998.000000	3.931740	3.352031	0.511093	0.653133	3.286179	4.697003	2.462626	2.287921	1.895686	1.749721	1.507861	2.155287	2.355501	2.030906	0.000000	4.999991	9172.000000		1
7943.371582	1568.913818	2.840123	3.145414	1913.200806	49851.855469	308.315277	187.626999	98.436028	54.384815	23.741705	154.630997	232.563248	101.717125	0.934907	99998.000000	3.900005	3.195599	0.453337	0.497678	3.281760	4.697681	2.488995	2.273295	1.993154	1.735478	1.375512	2.189296	2.366541	2.007394	0.000000	4.999991	9204.000000		1
8428.841797	1988.098755	3.148497	4.727372	1960.425293	50772.855469	323.237488	207.810074	122.603287	54.683941	39.376259	186.251648	234.373398	128.409958	0.384811	0.000000	3.925768	3.298438	0.498103	0.674620	3.292350	4.705632	2.509522	2.317667	2.088502	1.737860	1.595234	2.270100	2.369908	2.108599	0.000000	0.000000	9243.000000		1
11439.622070	3440.382324	1.958174	3.805334	3046.271240	74578.492188	492.112274	303.436798	141.808807	62.664654	57.712170	269.447845	349.458527	314.319336	0.120051	99998.000000	4.058412	3.536607	0.291851	0.580393	3.483768	4.872613	2.692064	2.482068	2.151703	1.797023	1.761267	2.430475	2.543396	2.497371	0.000000	4.999991	9303.000000		1
23913.810547	5610.486328	1.871829	2.531749	4594.225098	99998.000000	735.576538	461.034363	241.669525	70.747131	82.533180	448.609985	603.395142	377.048737	1.656428	0.000000	4.378649	3.749001	0.272266	0.403421	3.662212	4.999991	2.866628	2.663733	2.383222	1.849709	1.916629	2.651869	2.780602	2.576397	0.219173	0.000000	9339.000000		1
8402.781250	1134.162109	1.301338	3.123827	1085.189209	36625.351562	173.632996	100.702576	48.019981	31.984539	22.344770	42.842384	74.102242	66.849289	0.401710	0.000000	3.924423	3.054675	0.114390	0.494687	3.035506	4.563782	2.239632	2.003041	1.681422	1.504940	1.349176	1.631874	1.869831	1.825097	0.000000	0.000000	9363.000000		1
6361.210449	233.568542	1.255082	1.042304	749.000061	27078.769531	105.550209	67.145325	46.641548	26.005169	5.609321	38.821186	48.124828	76.387291	0.616671	99998.000000	3.803540	2.368414	0.098672	0.017994	2.874482	4.432629	2.023459	1.827016	1.668773	1.415060	0.748910	1.589069	1.682369	1.883021	0.000000	4.999991	9382.000000		0
9903.559570	3307.192627	1.692973	3.022064	1355.056519	38742.507812	241.345734	146.227814	83.828354	54.523586	26.933374	122.538528	188.875916	117.623047	0.635739	0.000000	3.995791	3.519459	0.228650	0.480304	3.131957	4.588188	2.382640	2.165030	1.923391	1.736584	1.430291	2.088273	2.276177	2.070493	0.000000	0.000000	9428.000000		1
6976.804688	980.817017	1.353761	2.701355	598.966919	24038.521484	101.485840	64.320625	25.564194	28.725027	12.393546	45.059589	75.141464	47.199707	1.117150	99998.000000	3.843657	2.991588	0.131542	0.431582	2.777403	4.380908	2.006405	1.808350	1.407632	1.458260	1.093196	1.653787	1.875880	1.673939	0.048111	4.999991	9458.000000		1
11454.880859	3261.855469	2.272716	3.811501	2492.860596	56720.312500	395.467896	257.735809	138.395111	78.798775	45.608498	216.413696	285.304413	136.387604	0.306178	99998.000000	4.058990	3.513465	0.356545	0.581096	3.396698	4.753738	2.597111	2.411175	2.141121	1.896519	1.659046	2.335285	2.455308	2.134775	0.000000	4.999991	9489.000000		1
7931.866211	3228.699219	2.698272	6.259990	3181.231201	69508.343750	507.959625	330.027893	151.430069	66.442238	52.565411	237.540390	319.071350	200.554031	0.763333	99998.000000	3.899375	3.509027	0.431086	0.796574	3.502595	4.842037	2.705829	2.518551	2.180212	1.822444	1.720700	2.375737	2.503888	2.302231	0.000000	4.999991	9573.000000		1
6085.085938	1445.484009	3.059069	3.860841	1036.567993	32443.919922	176.840088	111.665260	59.516159	26.387552	23.883556	84.876823	147.421219	71.265205	1.147777	99998.000000	3.784267	3.160013	0.485589	0.586682	3.015598	4.511133	2.247581	2.047918	1.774635	1.421399	1.378099	1.928789	2.168560	1.852877	0.059857	4.999991	9623.000000		1
12994.875000	3222.559326	2.710606	2.553336	3634.639404	81948.085938	573.242371	374.020508	177.836136	118.483414	72.255081	371.275970	508.853912	302.705963	2.686514	99998.000000	4.113772	3.508201	0.433066	0.407108	3.560461	4.913539	2.758338	2.572896	2.250020	2.073658	1.858868	2.569697	2.706593	2.481021	0.429189	4.999991	9656.000000		1
22183.552734	5944.104004	2.707523	4.690367	4399.471191	99998.000000	694.266785	441.150421	242.548386	105.229500	76.880692	354.124237	469.286438	290.380249	3.699503	99998.000000	4.346031	3.774086	0.432572	0.671207	3.643400	4.999991	2.841526	2.644587	2.384798	2.022137	1.885817	2.549156	2.671438	2.462967	0.568143	4.999991	9696.000000		1
6753.063965	1901.994507	1.699140	2.519415	1447.910889	38707.410156	232.754440	156.209869	85.428818	32.712299	41.004475	165.997650	207.643555	234.370316	1.063977	0.000000	3.829501	3.279209	0.230229	0.401300	3.160742	4.587794	2.366898	2.193708	1.931604	1.514711	1.612831	2.220102	2.317318	2.369903	0.026932	0.000000	9751.000000		1
8795.476562	1602.421631	2.309720	3.552467	913.289307	35235.386719	152.999695	97.039093	46.364014	51.874653	15.890506	74.484627	87.701530	90.520065	1.025368	99998.000000	3.944259	3.204777	0.363559	0.550530	2.960608	4.546979	2.184690	1.986947	1.666181	1.714955	1.201138	1.872067	1.943007	1.956745	0.010880	4.999991	9768.000000		1
6765.143066	1079.123535	2.377563	4.144545	1026.521118	36899.148438	164.024063	109.269196	51.190063	31.620657	33.332130	121.379044	208.429901	103.388512	1.300677	0.000000	3.830277	3.033071	0.376132	0.617477	3.011368	4.567016	2.214908	2.038498	1.709186	1.499971	1.522863	2.084144	2.318960	2.014472	0.114169	0.000000	9818.000000		1
9075.396484	1992.736694	0.767851	1.177988	1332.264526	37322.750000	197.618317	138.410522	61.656273	39.687717	17.629734	77.815063	100.532967	87.235886	1.882086	0.000000	3.957866	3.299450	0.000000	0.071141	3.124590	4.571974	2.295827	2.141169	1.789977	1.598656	1.246246	1.891064	2.002309	1.940695	0.274639	0.000000	9861.000000		1
6327.036133	709.768738	5.270110	4.681116	775.267334	28028.384766	135.561157	80.812454	30.010946	26.976547	19.507730	46.126564	73.793869	64.098595	1.534391	99998.000000	3.801200	2.851117	0.721820	0.670349	2.889452	4.447598	2.132135	1.907478	1.477280	1.430986	1.290207	1.663951	1.868020	1.806849	0.185936	4.999991	9885.000000		1
5314.928711	1398.524902	1.655968	4.526928	1188.824463	31117.470703	190.479462	124.206833	65.110062	38.047169	32.715385	96.268158	113.814629	121.412964	0.187106	0.000000	3.725497	3.145670	0.219052	0.655804	3.075118	4.493004	2.279848	2.094146	1.813648	1.580322	1.514752	1.983483	2.056198	2.084265	0.000000	0.000000	9930.000000		1
11256.704102	3549.216797	1.970509	5.078918	3064.428467	67478.742188	484.470764	310.856293	153.622620	99.740448	59.263290	304.001129	442.457916	226.235413	2.302327	0.000000	4.051411	3.550133	0.294578	0.705771	3.486350	4.829167	2.685268	2.492560	2.186455	1.998871	1.772786	2.482875	2.645872	2.354561	0.362167	0.000000	9973.000000		1
9401.474609	1329.085205	2.510163	4.613273	1047.959229	36182.425781	182.236618	98.482277	56.475590	22.943016	8.791739	73.322060	100.079659	72.745399	0.219051	0.000000	3.973196	3.123553	0.399702	0.664009	3.020344	4.558498	2.260636	1.993358	1.751861	1.360651	0.944075	1.865235	2.000346	1.861806	0.000000	0.000000	9997.000000		1
12339.262695	2173.604004	1.051555	3.552467	2013.687622	49036.421875	323.212830	210.758118	104.840950	80.288223	42.315063	192.823105	234.866791	206.740021	2.360849	0.000000	4.091289	3.337180	0.021832	0.550530	3.303992	4.690519	2.509489	2.323784	2.020531	1.904652	1.626495	2.285159	2.370822	2.315424	0.373068	0.000000	10072.000000		1
17564.876953	4458.509766	2.695188	5.057332	3470.260742	81571.054688	572.665710	352.829041	199.961960	100.067322	77.179817	400.108948	555.409119	347.031616	1.040807	0.000000	4.244645	3.649190	0.430589	0.703921	3.540362	4.911536	2.757901	2.547564	2.300947	2.000292	1.887504	2.602178	2.744613	2.540369	0.017370	0.000000	10098.000000		1
28999.621094	8405.882812	3.904013	5.504474	6358.869629	99998.000000	994.555115	648.109375	312.718872	147.223862	108.436592	555.029785	776.661194	396.920349	2.395294	99998.000000	4.462392	3.924583	0.591511	0.740716	3.803380	4.999991	2.997629	2.811648	2.495154	2.167978	2.035176	2.744316	2.890232	2.598703	0.379359	4.999991	10164.000000		1
4910.357422	501.949402	2.833956	4.613273	383.906982	17847.640625	66.685852	45.895283	45.670170	2.695188	22.844337	23.815714	36.915436	57.218773	0.053720	0.000000	3.691113	2.700660	0.452393	0.664009	2.584226	4.251581	1.824034	1.661768	1.659633	0.430589	1.358779	1.376864	1.567208	1.757539	0.000000	0.000000	10214.000000		1
6974.969727	802.950073	2.167868	3.398280	932.781616	28845.347656	161.190109	99.527672	57.869442	35.179291	23.038612	92.891464	116.404968	77.056465	0.784814	99998.000000	3.843542	2.904689	0.336033	0.531259	2.969780	4.460076	2.207338	1.997944	1.762449	1.546287	1.362456	1.967976	2.065972	1.886809	0.000000	4.999991	10230.000000		1
8451.836914	1473.987061	2.032184	4.267894	994.259033	31519.611328	133.729416	102.811852	63.549686	37.615444	21.077354	93.307770	100.412704	52.294041	0.364180	99998.000000	3.926951	3.168494	0.307963	0.630214	2.997499	4.498581	2.126227	2.012043	1.803113	1.575366	1.323816	1.969918	2.001789	1.718452	0.000000	4.999991	10251.000000		1
10023.217773	1498.835815	3.780664	5.837517	1807.308350	46033.703125	275.199005	182.967468	100.930771	33.757687	28.860710	159.901108	196.665436	86.690063	0.190077	0.000000	4.001007	3.175754	0.577568	0.766228	3.257032	4.663076	2.439647	2.262374	2.004024	1.528373	1.460307	2.203851	2.293728	1.937969	0.000000	0.000000	10303.000000		1
7300.023926	2007.082153	1.008383	2.220292	826.984741	30880.033203	146.662613	90.125351	61.199879	50.005909	13.198401	67.749741	94.411743	45.451225	0.716405	99998.000000	3.863324	3.302565	0.003625	0.346410	2.917497	4.489678	2.166319	1.954847	1.786751	1.699021	1.120521	1.830908	1.975026	1.657546	0.000000	4.999991	10353.000000		1
15640.460938	3775.735840	1.717642	4.030447	2725.732178	66740.117188	463.174469	281.199982	157.720901	91.068970	60.102070	250.137466	327.437561	192.536316	1.374160	99998.000000	4.194250	3.577002	0.234933	0.605353	3.435483	4.824387	2.665745	2.449015	2.197889	1.959370	1.778889	2.398179	2.515129	2.284513	0.138037	4.999991	10381.000000		1
10662.347656	1776.011475	2.578006	2.035268	2362.513916	57465.175781	361.118134	237.984451	150.720810	67.348854	47.714691	275.945282	373.379089	198.592773	0.949549	0.000000	4.027853	3.249446	0.411284	0.308622	3.373374	4.759405	2.557649	2.376549	2.178173	1.828330	1.678652	2.440823	2.572150	2.297963	0.000000	0.000000	10404.000000		1
37721.148438	8112.403809	2.220292	4.452919	7697.696289	99998.000000	1206.414062	781.160339	419.443970	226.392685	174.724640	896.359619	1194.048340	656.521790	4.843649	99998.000000	4.576585	3.909150	0.346410	0.648645	3.886361	4.999991	3.081496	2.892740	2.622674	2.354862	2.242354	2.952482	3.077022	2.817249	0.685173	4.999991	10507.000000		1
14438.413086	5776.160156	1.233495	1.776234	4141.720215	93522.500000	698.001160	429.422943	214.699142	76.920776	82.502350	394.696960	547.820007	274.964661	2.738535	0.000000	4.159520	3.761639	0.091138	0.249500	3.617181	4.970916	2.843856	2.632885	2.331830	1.886044	1.916466	2.596264	2.738638	2.439277	0.437518	0.000000	10560.000000		1
3851.416992	606.445007	1.403101	1.082392	132.835129	14871.385742	39.027798	19.171604	12.230108	9.775452	3.777580	0.000000	0.000000	5.652493	0.947120	99998.000000	3.585621	2.782791	0.147089	0.034385	2.123313	4.172351	1.591374	1.282658	1.087430	0.990137	0.577214	0.000000	0.000000	0.752240	0.000000	4.999991	10609.000000		1
6627.599121	888.967896	1.989012	3.567886	881.477478	26721.201172	131.755829	95.065498	49.284313	17.330612	13.602371	43.856934	66.725937	26.461563	0.716019	0.000000	3.821356	2.948886	0.298637	0.552411	2.945211	4.426856	2.119770	1.978023	1.692709	1.238814	1.133615	1.642038	1.824295	1.422616	0.000000	0.000000	10640.000000		1
13243.640625	2766.779785	2.371395	2.257297	2278.972412	58912.238281	376.151367	233.963257	111.082436	44.057377	34.439194	202.274765	240.540878	169.081390	0.309488	0.000000	4.122007	3.441975	0.375004	0.353589	3.357739	4.770205	2.575363	2.369148	2.045645	1.644019	1.537053	2.305942	2.381189	2.228096	0.000000	0.000000	10656.000000		1
5103.550781	1113.319092	0.607497	2.029100	582.897522	22335.513672	82.283401	65.017548	24.136423	24.358452	14.959217	36.702660	51.097549	48.821751	1.090030	0.000000	3.707872	3.046620	0.000000	0.307303	2.765592	4.348996	1.915312	1.813031	1.382673	1.386650	1.174909	1.564698	1.708400	1.688613	0.037438	0.000000	10695.000000		1
15039.030273	3381.646484	1.766982	2.127780	2188.714355	55281.625000	354.512787	225.692673	121.798431	81.080742	39.040134	187.466644	246.424652	209.564713	0.649837	0.000000	4.177220	3.529128	0.247232	0.327927	3.340189	4.742581	2.549632	2.353518	2.085642	1.908918	1.591511	2.272924	2.391684	2.321318	0.000000	0.000000	10713.000000		1
11618.651367	3424.726318	1.267417	4.224722	2928.990479	65406.976562	485.022766	295.175476	122.720467	61.125870	49.176380	237.321457	301.503296	146.440582	2.635942	0.000000	4.065156	3.534626	0.102919	0.625798	3.466718	4.815624	2.685762	2.470080	2.088917	1.786225	1.691757	2.375337	2.479292	2.165661	0.420936	0.000000	10740.000000		1
16900.396484	3629.548096	2.433070	4.082870	4127.288086	92330.898438	666.479187	428.584167	219.034882	101.362495	70.013206	400.515991	460.133911	291.706268	1.496948	99998.000000	4.227897	3.559853	0.386155	0.610966	3.615665	4.965347	2.823786	2.632036	2.340513	2.005877	1.845180	2.602620	2.662884	2.464946	0.175207	4.999991	10787.000000		1
11317.209961	2520.580322	2.753779	3.697403	2961.921875	69958.062500	483.669006	304.513031	158.994492	98.099899	55.020065	224.385162	301.682159	197.346939	1.909320	99998.000000	4.053740	3.401500	0.439929	0.567897	3.471574	4.844838	2.684548	2.483606	2.201382	1.991669	1.740521	2.350994	2.479550	2.295230	0.280879	4.999991	10835.000000		1
23399.919922	3026.495361	3.669649	4.779795	4259.414062	99998.000000	669.488953	425.777985	231.672043	145.540131	98.352760	470.843750	604.079773	371.399323	3.074794	99998.000000	4.369215	3.480940	0.564625	0.679409	3.629350	4.999991	2.825743	2.629183	2.364874	2.162983	1.992787	2.672877	2.781094	2.569841	0.487816	4.999991	10882.000000		1
8919.017578	3841.660156	3.481541	2.741444	1712.538940	49195.832031	248.891632	164.070328	68.388077	77.485100	35.472248	167.154053	211.640076	140.880600	3.659675	0.000000	3.950317	3.584519	0.541772	0.437979	3.233640	4.691928	2.396010	2.215030	1.834980	1.889218	1.549889	2.223117	2.325598	2.148851	0.563442	0.000000	10944.000000		1
10543.154297	5394.936035	2.534833	3.583304	3483.113770	81906.515625	528.287598	347.395508	178.459045	87.942062	79.619049	313.508301	430.986420	258.096588	0.658342	0.000000	4.022971	3.731986	0.403949	0.554284	3.541968	4.913319	2.722870	2.540824	2.251539	1.944197	1.901017	2.496249	2.634464	2.411782	0.000000	0.000000	10974.000000		1
12008.639648	7699.034668	2.938803	4.594771	4058.394531	99139.453125	633.615784	420.338257	263.326630	103.888077	98.614883	461.755951	638.888977	459.911896	1.257879	99998.000000	4.079494	3.886436	0.468170	0.662264	3.608354	4.996246	2.801826	2.623599	2.420495	2.016566	1.993942	2.664412	2.805425	2.662675	0.099639	4.999991	11042.000000		1
6141.457031	1280.436157	2.096942	1.905751	504.626099	22421.199219	90.310371	56.457088	41.818581	5.711084	8.461780	28.478327	36.468296	71.289871	0.073656	0.000000	3.788271	3.107358	0.321587	0.280066	2.702970	4.350659	1.955738	1.751719	1.621369	0.756719	0.927462	1.454515	1.561916	1.853028	0.000000	0.000000	11109.000000		1
4844.926758	473.819550	0.663004	1.066974	1403.872070	37575.269531	241.706528	146.622528	87.846466	51.140724	10.611145	86.295341	120.324402	87.584351	1.344490	0.000000	3.685287	2.675613	0.000000	0.028154	3.147327	4.574902	2.383288	2.166201	1.943724	1.708767	1.025762	1.935987	2.080354	1.942427	0.128557	0.000000	11128.000000		1
8129.715820	2399.259766	1.267417	2.867877	1752.010742	45696.285156	267.520508	182.184204	103.823318	48.149498	52.275539	213.339218	237.373871	161.285706	0.641256	0.000000	3.910075	3.380077	0.102919	0.457561	3.243537	4.659881	2.427357	2.260511	2.016295	1.682592	1.718299	2.329071	2.375433	2.207596	0.000000	0.000000	11189.000000		1
8974.675781	1895.268921	2.204873	3.611058	1398.463135	34781.691406	208.972641	138.836090	64.632080	41.087734	36.721161	153.289566	175.692932	138.512299	2.189174	0.000000	3.953019	3.277671	0.343384	0.557634	3.145651	4.541351	2.320089	2.142502	1.810448	1.613712	1.564916	2.185513	2.244754	2.141488	0.340280	0.000000	11218.000000		1
17280.845703	4895.768066	2.824705	4.594771	3703.092285	79436.593750	577.390015	367.079010	192.857025	94.020111	67.114487	362.037109	489.093292	286.032196	0.208480	0.000000	4.237565	3.689821	0.450973	0.662264	3.568565	4.900021	2.761469	2.564759	2.285235	1.973221	1.826816	2.558753	2.689392	2.456415	0.000000	0.000000	11265.000000		1
14061.374023	3536.952637	2.574922	2.140115	2514.042725	60210.437500	394.092560	250.689453	137.713608	51.732800	41.741489	222.695282	346.371704	258.796600	0.866212	99998.000000	4.148028	3.548629	0.410764	0.330437	3.400373	4.779672	2.595598	2.399136	2.138977	1.713766	1.620568	2.347711	2.539542	2.412959	0.000000	4.999991	11295.000000		1
14501.614258	4973.219727	1.575791	3.996526	3250.291504	73208.226562	514.256592	327.425201	168.532486	85.718689	76.313286	341.665924	470.162231	258.108948	2.478674	0.000000	4.161417	3.696638	0.197498	0.601683	3.511922	4.864560	2.711180	2.515112	2.226684	1.933076	1.882600	2.533602	2.672248	2.411803	0.394219	0.000000	11339.000000		1
6897.774902	2239.330811	2.676685	2.596508	1270.198120	37749.765625	196.489670	123.762772	57.610409	30.319319	18.067625	79.128738	127.096291	63.839561	0.111546	99998.000000	3.838709	3.350118	0.427597	0.414390	3.103872	4.576914	2.293340	2.092590	1.760501	1.481719	1.256901	1.898334	2.104133	1.805090	0.000000	4.999991	11366.000000		1
18884.763672	3970.837891	3.247177	2.294302	4350.045410	98375.562500	657.551758	436.518646	240.522369	73.689018	80.664436	385.232971	515.844727	289.288605	0.798074	0.000000	4.276112	3.598882	0.511506	0.360651	3.638494	4.992887	2.817930	2.640003	2.381155	1.867403	1.906682	2.585723	2.712519	2.461331	0.000000	0.000000	11393.000000		1
14746.081055	2916.905518	3.345856	3.842339	3026.294922	73608.570312	457.121094	285.911926	143.600464	70.617615	56.820969	282.754181	354.673126	238.554947	1.552278	0.000000	4.168677	3.464922	0.524507	0.584596	3.480911	4.866929	2.660031	2.456232	2.157156	1.848913	1.754509	2.451409	2.549828	2.377589	0.190969	0.000000	11479.000000		1
12520.629883	2392.660645	2.815454	2.972724	1752.599731	41854.230469	279.735199	194.611664	87.288307	36.708828	33.227283	128.215683	128.530228	113.749870	1.674250	0.000000	4.097626	3.378881	0.449548	0.473155	3.243683	4.621739	2.446747	2.289169	1.940956	1.564770	1.521495	2.107941	2.109005	2.055951	0.223820	0.000000	11532.000000		1
13728.397461	2784.936768	2.642764	4.079786	2364.213135	57297.988281	388.951965	245.444016	148.448105	58.202484	54.643852	213.811020	308.142609	205.950577	1.955687	0.000000	4.137620	3.444815	0.422058	0.610637	3.373687	4.758140	2.589896	2.389952	2.171575	1.764942	1.737541	2.330030	2.488752	2.313763	0.291299	0.000000	11584.000000		1
16089.228516	3744.429688	1.850243	3.311935	3280.798828	77781.281250	529.795593	336.710358	169.880081	106.240967	64.468643	300.649109	383.222382	258.327881	2.319976	0.000000	4.206535	3.573386	0.267229	0.520082	3.515980	4.890875	2.724108	2.527256	2.230142	2.026292	1.809349	2.478060	2.583451	2.412171	0.365483	0.000000	11626.000000		1
8490.060547	2927.917480	1.147151	2.035268	2254.114258	56333.148438	341.095428	234.296295	138.210083	70.796471	48.374611	217.067459	301.389221	171.381866	1.523118	0.000000	3.928911	3.466559	0.059621	0.308622	3.352976	4.750764	2.532876	2.369766	2.140540	1.850012	1.684618	2.336595	2.479128	2.233965	0.182734	0.000000	11675.000000		1
7363.064453	594.779175	2.155533	3.956437	891.906677	28886.675781	132.431168	96.360672	45.799686	58.480022	20.901581	60.721901	97.988884	77.895241	0.514406	0.000000	3.867059	2.774356	0.333555	0.597304	2.950320	4.460698	2.121990	1.983900	1.660862	1.767008	1.320179	1.783345	1.991177	1.891511	0.000000	0.000000	11726.000000		1
10457.985352	1780.686401	1.356845	3.065236	2016.453735	51504.640625	326.012848	208.864716	115.957825	45.812023	36.227764	174.450180	249.209259	90.526237	1.846017	99998.000000	4.019448	3.250587	0.132530	0.486464	3.304588	4.711846	2.513235	2.319865	2.064300	1.660980	1.559042	2.241671	2.396564	1.956774	0.266236	4.999991	11778.000000		1
5159.727051	218.748093	1.995179	1.733061	697.122314	25694.273438	117.194405	73.741447	52.207699	19.853109	4.431333	30.498177	43.209347	50.172428	1.010769	99998.000000	3.712627	2.339944	0.299982	0.238814	2.843309	4.409836	2.068907	1.867712	1.717735	1.297829	0.646534	1.484274	1.635578	1.700465	0.004652	4.999991	11813.000000		0
7938.015137	1692.744385	2.167868	3.805334	897.472839	27638.285156	131.398102	91.010384	54.810371	25.002954	14.179030	58.483105	60.459782	66.954132	0.653974	0.000000	3.899712	3.228591	0.336033	0.580393	2.953021	4.441511	2.118589	1.959091	1.738863	1.397991	1.151646	1.767030	1.781467	1.825777	0.000000	0.000000	11835.000000		1
7365.509766	1226.069824	3.709738	4.082870	728.089233	25229.271484	123.818275	81.706741	42.743702	29.394197	12.304117	58.264160	55.846508	28.484495	0.905109	0.000000	3.867203	3.088515	0.569343	0.610966	2.862185	4.401905	2.092785	1.912258	1.630872	1.468262	1.090050	1.765401	1.746996	1.454609	0.000000	0.000000	11893.000000		1
16283.365234	3927.116699	2.278883	4.850721	3199.104492	68281.046875	497.576660	324.813293	163.330215	85.919128	50.622654	248.462997	356.865662	231.718292	0.669970	0.000000	4.211744	3.594074	0.357722	0.685806	3.505028	4.834300	2.696860	2.511634	2.213067	1.934090	1.704345	2.395262	2.552505	2.364960	0.000000	0.000000	11943.000000		1
12321.589844	1427.542847	2.796951	4.859972	1968.134644	50480.117188	334.758331	205.858063	117.638466	40.773193	43.764420	190.053909	271.288818	175.612747	0.472339	99998.000000	4.090667	3.154589	0.446685	0.686634	3.294055	4.703120	2.524731	2.313568	2.070549	1.610375	1.641121	2.278877	2.433432	2.244556	0.000000	4.999991	11996.000000		1
6250.306641	899.477234	1.609712	2.386814	1561.605347	40515.437500	251.546738	161.063675	67.268677	44.883816	28.919302	132.733368	192.314285	107.980194	1.160275	0.000000	3.795901	2.953990	0.206748	0.377819	3.193571	4.607621	2.400619	2.206998	1.827813	1.652090	1.461188	2.122980	2.284012	2.033344	0.064561	0.000000	12027.000000		1
15152.168945	6064.721191	2.396065	3.459955	4070.957520	90586.937500	654.406372	410.908203	201.417480	99.092857	61.721031	307.920563	396.198761	217.699615	1.421204	99998.000000	4.180475	3.782811	0.379499	0.539070	3.609697	4.957066	2.815848	2.613745	2.304097	1.996042	1.790433	2.488439	2.597913	2.337858	0.152656	4.999991	12089.000000		1
8654.059570	3177.811279	2.241878	1.831741	2404.178223	55439.140625	343.821442	236.060196	118.113365	56.780880	18.952658	147.251602	170.234711	95.528061	1.863218	99998.000000	3.937220	3.502128	0.350612	0.262864	3.380967	4.743816	2.536333	2.373023	2.072299	1.754202	1.277670	2.168060	2.231048	1.980131	0.270264	4.999991	12160.000000		1
8400.757812	2486.517334	2.056854	3.863925	1805.473511	50142.179688	298.191376	190.948181	121.678162	77.966164	33.329048	163.465912	249.045822	148.500519	0.289839	0.000000	3.924319	3.395591	0.313203	0.587029	3.256591	4.700203	2.474495	2.280915	2.085213	1.891906	1.522823	2.213427	2.396279	2.171728	0.000000	0.000000	12247.000000		1
6253.088379	1831.888794	1.107062	2.368311	489.019287	19701.281250	82.382080	52.349548	33.440063	10.534052	17.346031	54.073360	62.149670	59.966385	0.440975	0.000000	3.796095	3.262899	0.044172	0.374439	2.689326	4.294495	1.915833	1.718913	1.524267	1.022595	1.239200	1.732983	1.793439	1.777908	0.000000	0.000000	12286.000000		1
8547.118164	1728.626709	2.217208	3.533965	1152.652222	34337.671875	183.482452	119.673737	72.353760	46.854328	23.969902	98.445274	101.313156	118.730110	0.066945	99998.000000	3.931820	3.237701	0.345806	0.548262	3.061698	4.535771	2.263595	2.077999	1.859461	1.670750	1.379666	1.993195	2.005666	2.074561	0.000000	4.999991	12332.000000		1
8942.534180	2158.410400	2.491661	2.519415	1280.701416	38013.582031	206.009171	126.803337	78.740189	36.634815	29.104326	124.151321	152.037567	127.130211	0.790991	0.000000	3.951461	3.334134	0.396489	0.401300	3.107448	4.579939	2.313887	2.103131	1.896196	1.563894	1.463958	2.093951	2.181951	2.104249	0.000000	0.000000	12412.000000		1
10115.168945	4156.546875	1.588125	2.886379	2225.935059	57282.648438	368.987854	221.572800	113.833130	78.444145	48.735409	247.618057	309.798553	213.857285	1.597078	99998.000000	4.004973	3.618733	0.200885	0.460353	3.347512	4.758023	2.567012	2.345516	2.056269	1.894561	1.687845	2.393782	2.491079	2.330124	0.203326	4.999991	12436.000000		1
6124.126465	2125.670410	3.154665	3.327354	869.213440	30156.406250	161.162354	95.694580	68.906143	34.396023	27.559374	69.751083	75.604019	75.511513	1.088239	0.000000	3.787044	3.327496	0.498953	0.522099	2.939126	4.479380	2.207264	1.980887	1.838258	1.536508	1.440269	1.843551	1.878545	1.878013	0.036724	0.000000	12514.000000		1
12033.655273	1844.248413	1.877997	3.092990	1871.508667	49226.164062	288.048950	194.722687	109.639244	64.610497	40.730022	182.751602	277.989807	195.459702	1.875885	99998.000000	4.080398	3.265819	0.273695	0.490378	3.272192	4.692196	2.459466	2.289417	2.039966	1.810303	1.609915	2.261861	2.444029	2.291057	0.273206	4.999991	12574.000000		1
4448.512207	825.408936	2.124696	4.264811	399.384247	25400.601562	57.237274	39.138813	43.116837	22.190584	19.717426	63.096378	71.277534	74.355110	0.207519	0.000000	3.648215	2.916669	0.327297	0.629900	2.601391	4.404844	1.757679	1.592608	1.634647	1.346169	1.294850	1.800004	1.852953	1.871311	0.000000	0.000000	12596.000000		1
15814.522461	5676.817871	2.389898	4.169215	3544.498779	80716.742188	552.007751	358.780670	165.266815	96.255821	60.176079	289.862183	360.732666	189.976807	0.916100	99998.000000	4.199056	3.754105	0.378379	0.620054	3.549555	4.906964	2.741945	2.554829	2.218186	1.983427	1.779424	2.462192	2.557185	2.278701	0.000000	4.999991	12649.000000		1
30260.746094	7317.200195	2.809286	3.382861	6881.230469	99998.000000	1083.567261	691.287903	356.304413	166.552734	114.764420	586.779968	768.967285	456.855896	1.757087	0.000000	4.480880	3.864345	0.448596	0.529284	3.837666	4.999991	3.034856	2.839659	2.551821	2.221552	2.059807	2.768475	2.885908	2.659779	0.244793	0.000000	12680.000000		1
5205.881348	858.105835	1.915002	1.782401	768.103821	26606.992188	86.474205	64.382301	26.680508	25.200314	0.897368	28.925470	40.939716	29.514463	0.400471	0.000000	3.716494	2.933541	0.282169	0.251005	2.885420	4.424996	1.936887	1.808766	1.426194	1.401406	0.000000	1.461280	1.612145	1.470035	0.000000	0.000000	12701.000000		1
11954.230469	3191.358154	2.587257	3.015897	1825.804565	49525.242188	281.850647	185.949448	105.278839	71.234367	50.850853	201.472992	268.414795	161.652664	0.780466	99998.000000	4.077522	3.503976	0.412840	0.479416	3.261454	4.694827	2.450019	2.269395	2.022341	1.852690	1.706298	2.304217	2.428807	2.208583	0.000000	4.999991	12748.000000		1
29530.529297	5874.423828	3.814585	3.971855	5839.090332	99998.000000	919.626404	594.628113	303.813019	121.320450	110.632210	576.779419	766.006897	500.342773	1.762618	0.000000	4.470271	3.768965	0.581447	0.598993	3.766345	4.999991	2.963611	2.774246	2.482606	2.083934	2.043882	2.761010	2.884233	2.699268	0.246158	0.000000	12808.000000		1
6458.995605	1478.766846	2.985059	4.431333	1321.597900	39428.292969	212.182816	110.619873	56.142548	18.527102	21.234625	103.169563	144.713699	101.140465	1.113265	0.000000	3.810165	3.169900	0.474953	0.646534	3.121099	4.595808	2.326710	2.043833	1.749292	1.267807	1.327045	2.013551	2.160510	2.004925	0.046599	0.000000	12915.000000		1
11138.856445	2690.133301	2.935719	4.348072	2127.159912	58417.753906	354.093384	231.678207	158.602844	68.946228	71.811028	271.103821	381.785370	243.455002	1.913280	99998.000000	4.046841	3.429774	0.467715	0.638297	3.327800	4.766545	2.549118	2.364885	2.200311	1.838511	1.856191	2.433136	2.581819	2.386419	0.281779	4.999991	12974.000000		1
5567.215332	732.801147	1.680638	2.840123	697.550964	27200.130859	136.436935	78.672340	62.717079	26.390636	20.790567	84.482109	109.478889	69.260773	1.521420	99998.000000	3.745638	2.864986	0.225474	0.453337	2.843576	4.434571	2.134932	1.895822	1.797386	1.421450	1.317866	1.926765	2.039330	1.840487	0.182249	4.999991	13007.000000		1
6692.456055	1439.754395	2.035268	3.348940	1312.383667	35549.570312	214.060806	137.867798	64.817108	38.435719	18.079960	85.869789	100.696404	100.690239	0.168600	99998.000000	3.825586	3.158288	0.308622	0.524907	3.118061	4.550834	2.330537	2.139463	1.811690	1.584735	1.257197	1.933840	2.003014	2.002987	0.000000	4.999991	13024.000000		1
15473.781250	3531.744385	1.193407	2.932636	2305.498779	55029.945312	359.493011	234.968552	137.303467	28.136032	32.484104	204.365540	283.633026	146.076706	1.316155	0.000000	4.189597	3.547989	0.076789	0.467258	3.362765	4.740599	2.555691	2.371010	2.137681	1.449263	1.511671	2.310408	2.452757	2.164581	0.119307	0.000000	13045.000000		1
6901.805176	535.004028	1.995179	3.595639	621.792725	23699.742188	94.417915	60.382687	32.163395	14.579917	1.233495	22.224504	36.452877	36.810589	0.057457	0.000000	3.838963	2.728357	0.299982	0.555776	2.793646	4.374743	1.975054	1.780912	1.507362	1.163755	0.091138	1.346832	1.561732	1.565973	0.000000	0.000000	13063.000000		1
22509.716797	3428.201660	2.334390	3.204005	3640.418457	82061.062500	580.982544	375.294098	207.692886	132.270813	56.512596	296.458313	356.557281	194.463654	3.264278	0.000000	4.352370	3.535066	0.368173	0.505693	3.561151	4.914137	2.764163	2.574372	2.317422	2.121464	1.752145	2.471964	2.552129	2.288838	0.513787	0.000000	13190.000000		1
19876.814453	5922.687012	2.207957	4.237057	3972.395264	86236.062500	613.528320	406.899323	211.495132	118.104111	85.909882	399.883820	508.237152	306.619232	0.067805	0.000000	4.298347	3.772519	0.343991	0.627064	3.599052	4.935689	2.787835	2.609487	2.325300	2.072265	1.934043	2.601934	2.706066	2.486599	0.000000	0.000000	13241.000000		1
6061.717773	878.168640	2.793867	4.508426	533.752014	21927.562500	73.750694	57.070751	20.031967	43.320362	15.680812	35.873135	45.799686	41.528709	0.025347	99998.000000	3.782596	2.943578	0.446206	0.654025	2.727340	4.340991	1.867766	1.756414	1.301724	1.636692	1.195369	1.554769	1.660862	1.618348	0.000000	4.999991	13300.000000		1
8131.976562	1878.669189	2.260381	4.206220	1441.925415	36051.519531	210.671783	149.413315	73.288132	41.920345	27.707392	108.374916	118.138031	93.310852	0.038363	0.000000	3.910196	3.273850	0.354182	0.623892	3.158943	4.556923	2.323606	2.174389	1.865034	1.622425	1.442596	2.034929	2.072390	1.969932	0.000000	0.000000	13338.000000		1
10001.123047	1918.005371	2.778449	4.246308	1373.740845	36154.269531	224.758301	142.243622	55.189671	31.645327	30.766462	118.862709	154.359634	109.898285	0.106240	0.000000	4.000049	3.282850	0.443802	0.628012	3.137905	4.558160	2.351716	2.153033	1.741858	1.500310	1.488078	2.075046	2.188534	2.040991	0.000000	0.000000	13393.000000		1
15627.916016	3093.292236	2.901798	4.058200	3275.411621	73217.734375	511.635437	339.744751	182.137939	73.109276	57.092339	233.636383	336.022675	169.032059	0.512924	99998.000000	4.193901	3.490421	0.462667	0.608333	3.515266	4.864616	2.708961	2.531153	2.260401	1.863972	1.756578	2.368541	2.526369	2.227969	0.000000	4.999991	13479.000000		1
6250.726074	1472.161499	2.963473	3.953353	1153.478638	32455.298828	176.340515	119.303688	55.704659	29.591557	18.237230	84.642464	104.702179	99.068192	0.318558	99998.000000	3.795930	3.167955	0.471801	0.596966	3.062010	4.511286	2.246352	2.076654	1.745892	1.471168	1.260959	1.927588	2.019956	1.995934	0.000000	4.999991	13503.000000		1
7560.769043	1319.753784	3.040566	2.750695	1023.838257	31505.242188	167.135559	103.141808	70.824226	41.824749	23.713951	79.588211	123.836784	69.544479	1.231637	0.000000	3.878566	3.120493	0.482955	0.439442	3.010231	4.498383	2.223069	2.013435	1.850182	1.621433	1.375004	1.900849	2.092850	1.842263	0.090483	0.000000	13527.000000		1
6306.289062	1250.542358	1.825573	3.478457	1217.848633	34292.273438	202.478287	130.624084	63.167305	25.662874	23.436415	120.728371	125.662354	107.548470	0.090096	0.000000	3.799774	3.097098	0.261399	0.541387	3.085593	4.535196	2.306378	2.116023	1.800492	1.409305	1.369891	2.081809	2.099205	2.031604	0.000000	0.000000	13589.000000		1
8616.360352	2066.234375	2.143198	4.119875	1647.487427	47500.644531	288.983337	171.021072	100.573059	45.207611	49.086952	201.164612	245.228149	199.823181	0.829534	0.000000	3.935324	3.315180	0.331062	0.614884	3.216822	4.676700	2.460873	2.233050	2.002482	1.655212	1.690966	2.303552	2.389570	2.300646	0.000000	0.000000	13659.000000		1
8182.978516	732.221436	1.492530	2.362144	1071.574585	32922.816406	145.120743	106.962563	65.196404	49.509426	21.037266	65.825485	85.496658	87.559677	1.155070	99998.000000	3.912911	2.864642	0.173923	0.373306	3.030022	4.517497	2.161730	2.029232	1.814224	1.694688	1.322989	1.818394	1.931949	1.942304	0.062608	4.999991	13686.000000		1
6923.107422	1532.806274	1.279752	1.945839	2088.718018	59491.468750	356.094727	217.397415	126.723160	53.546040	56.074707	231.490097	300.609009	189.992233	0.992144	0.000000	3.840301	3.185487	0.107126	0.289107	3.319880	4.774455	2.551566	2.337254	2.102856	1.728727	1.748767	2.364532	2.478002	2.278736	0.000000	0.000000	13724.000000		1
10640.054688	2324.624023	2.340558	3.025148	1714.608032	44929.257812	256.271027	176.143158	99.416656	47.594425	28.866879	101.455002	141.586777	107.748917	0.485444	0.000000	4.026944	3.366353	0.369319	0.480747	3.234165	4.652529	2.408700	2.245866	1.997459	1.677556	1.460400	2.006274	2.151023	2.032413	0.000000	0.000000	13750.000000		1
9958.468750	783.303589	2.781532	3.496960	1505.721802	42197.183594	221.609802	148.161316	60.416611	30.593773	28.882298	112.081566	118.591339	132.329391	1.401960	99998.000000	3.998193	2.893930	0.444284	0.543691	3.177745	4.625283	2.345589	2.170735	1.781156	1.485633	1.460632	2.049534	2.074053	2.121656	0.146736	4.999991	13788.000000		1
8383.390625	1073.575928	1.751564	4.011944	830.626648	32484.650391	131.410446	79.042389	55.902016	30.547516	23.035528	122.387421	172.905228	123.383469	1.210775	99998.000000	3.923420	3.030833	0.243426	0.603355	2.919406	4.511678	2.118630	1.897860	1.747427	1.484976	1.362398	2.087737	2.237808	2.091257	0.083064	4.999991	13829.000000		1
7403.202637	1722.576416	3.336605	4.409747	907.189697	34276.285156	137.901718	88.682159	67.857674	49.503258	24.817930	96.169479	144.941895	108.692543	0.506435	0.000000	3.869420	3.236178	0.523305	0.644414	2.957698	4.534994	2.139570	1.947836	1.831599	1.694634	1.394766	1.983037	2.161194	2.036200	0.000000	0.000000	13870.000000		1
12649.804688	3022.329102	1.865662	1.955090	2592.616455	62310.414062	368.013397	254.593475	155.346420	72.347595	34.753735	197.886597	265.812103	182.174957	1.788340	99998.000000	4.102084	3.480342	0.270833	0.291167	3.413738	4.794560	2.565864	2.405847	2.191301	1.859424	1.541001	2.296416	2.424575	2.260489	0.252450	4.999991	13908.000000		1
8294.677734	2444.430420	2.056854	2.263464	1623.970825	45793.000000	245.752396	152.386032	72.560371	54.637684	16.525757	116.256950	130.540833	81.342857	0.847765	99998.000000	3.918799	3.388178	0.313203	0.354774	3.210578	4.660799	2.390498	2.182945	1.860700	1.737492	1.218161	2.065419	2.115746	1.910319	0.000000	4.999991	13927.000000		1
3214.076172	983.749695	2.322055	3.022064	146.594772	15074.206055	32.357670	28.043520	27.365097	9.473246	7.296126	26.171690	22.597637	9.473246	0.825406	99998.000000	3.507056	2.992885	0.365873	0.480304	2.166118	4.178235	1.509977	1.447832	1.437197	0.976499	0.863092	1.417832	1.354063	0.976499	0.000000	4.999991	13973.000000		1
11865.125977	3352.421875	2.772281	4.366574	2635.082520	63472.972656	420.143982	271.328918	160.005951	81.722160	61.307812	236.806473	307.815704	207.597290	1.106641	99998.000000	4.074272	3.525359	0.442837	0.640141	3.420794	4.802589	2.623398	2.433496	2.204136	1.912340	1.787516	2.374393	2.488291	2.317222	0.044007	4.999991	14031.000000		1
13299.098633	3321.902100	1.332175	3.438369	2994.979492	70640.390625	467.087738	302.305084	162.642548	68.554596	59.016594	307.763306	444.884827	239.680511	1.200928	99998.000000	4.123822	3.521387	0.124561	0.536352	3.476394	4.849053	2.669399	2.480445	2.211234	1.836037	1.770974	2.488217	2.648247	2.379633	0.079517	4.999991	14053.000000		1
7285.906250	496.814972	1.372264	1.578874	866.006348	26544.027344	127.099373	84.189148	35.666523	13.090471	4.761292	24.009991	55.473377	16.855717	0.185671	99998.000000	3.862484	2.696195	0.137438	0.198348	2.937521	4.423967	2.104143	1.925256	1.552261	1.116955	0.677725	1.380392	1.744085	1.226747	0.000000	4.999991	14075.000000		1
5456.102051	1353.243286	3.117660	4.434416	1093.509155	34477.320312	168.125443	106.484581	69.066498	42.515507	30.072620	112.195663	157.594467	113.308899	1.026506	0.000000	3.736882	3.131376	0.493829	0.646836	3.038822	4.537533	2.225633	2.027287	1.839267	1.628547	1.478171	2.049976	2.197541	2.054264	0.011361	0.000000	14097.000000		1
6994.619629	1118.336304	4.079786	4.841470	893.106262	28362.492188	131.382690	91.059723	52.895370	27.377432	11.298819	42.512421	66.004341	87.673775	1.205534	0.000000	3.844764	3.048573	0.610637	0.684977	2.950903	4.452744	2.118538	1.959326	1.723418	1.437393	1.053033	1.628516	1.819572	1.942870	0.081179	0.000000	14128.000000		1
15504.507812	4249.509277	1.686805	3.352024	4274.913086	91008.757812	653.095764	438.137604	238.138641	95.565063	89.850899	433.573669	542.389587	287.731323	2.496473	99998.000000	4.190458	3.628339	0.227065	0.525307	3.630927	4.959083	2.814977	2.641611	2.376830	1.980299	1.953522	2.637063	2.734311	2.458987	0.397327	4.999991	14194.000000		1
6290.314941	489.087128	3.154665	3.068320	628.435120	22556.351562	100.980110	68.329483	43.271023	20.753561	17.805508	36.206177	36.838345	29.326355	0.790376	99998.000000	3.798672	2.689386	0.498953	0.486901	2.798260	4.353269	2.004236	1.834608	1.636197	1.317093	1.250554	1.558783	1.566300	1.467258	0.000000	4.999991	14293.000000		1
5641.447266	1451.034790	2.648932	3.490792	1306.922363	37957.718750	210.517593	136.079224	76.495224	27.981846	18.955742	102.858109	122.020462	74.003563	0.076054	0.000000	3.751390	3.161678	0.423071	0.542924	3.116250	4.579300	2.323288	2.133792	1.883634	1.446876	1.277741	2.012239	2.086433	1.869253	0.000000	0.000000	14317.000000		1
5447.180664	0.000000	2.442321	3.290349	774.505676	25859.082031	113.333565	83.186935	53.345596	24.497221	17.179508	58.470772	76.649414	57.764595	0.116086	0.000000	3.736172	0.000000	0.387803	0.517242	2.889024	4.412613	2.054358	1.920055	1.727099	1.389117	1.235011	1.766939	1.884509	1.761662	0.000000	0.000000	14364.000000		0
17834.935547	6558.578613	1.834825	3.416783	4113.109375	91193.929688	645.395691	421.821533	232.902451	112.593468	85.598419	400.269287	558.239990	323.058624	1.275987	0.000000	4.251272	3.816810	0.263595	0.533617	3.614170	4.959966	2.809826	2.625129	2.367174	2.051513	1.932466	2.602352	2.746821	2.509281	0.105846	0.000000	14435.000000		1
6116.312012	1198.371704	2.244962	2.621178	1132.561646	31561.437500	166.281357	113.154709	48.365360	17.386120	17.919605	66.781448	85.971550	60.395023	0.124728	0.000000	3.786490	3.078592	0.351209	0.418496	3.054062	4.499157	2.220844	2.053673	1.684534	1.240203	1.253328	1.824656	1.934355	1.781001	0.000000	0.000000	14465.000000		1
17891.664062	4691.547852	2.611927	3.484625	4691.482910	99998.000000	724.888306	470.856079	241.703445	128.104675	91.405098	490.064667	681.182495	406.476868	0.995670	0.000000	4.252651	3.671316	0.416961	0.542156	3.671310	4.999991	2.860271	2.672888	2.383283	2.107565	1.960970	2.690253	2.833263	2.609036	0.000000	0.000000	14499.000000		1
6800.232910	1326.050781	2.063021	3.046734	886.559448	30648.798828	127.999825	78.141937	35.601765	17.173342	13.639377	74.524712	91.657967	86.455696	1.103897	99998.000000	3.832524	3.122560	0.314504	0.483835	2.947708	4.486413	2.107209	1.892884	1.551471	1.234855	1.134794	1.872300	1.962170	1.936794	0.042929	4.999991	14539.000000		1
9876.971680	1801.930298	2.059937	3.324270	1562.175781	42058.882812	224.903229	150.733154	73.473160	46.077225	23.282228	128.681335	182.668350	120.487839	0.554699	99998.000000	3.994624	3.255738	0.313854	0.521696	3.193730	4.623857	2.351996	2.178209	1.866129	1.663486	1.367025	2.109516	2.261663	2.080943	0.000000	4.999991	14606.000000		1
10844.575195	2860.651855	1.424687	1.381515	2416.824707	53080.265625	376.108185	247.941849	111.147194	55.047821	41.531792	176.522461	207.418442	156.906799	2.192431	0.000000	4.035213	3.456465	0.153720	0.140356	3.383245	4.724933	2.575313	2.394350	2.045898	1.740740	1.618381	2.246800	2.316847	2.195642	0.340926	0.000000	14650.000000		1
17465.919922	1866.923218	3.228674	4.018112	2503.838623	60245.183594	396.803162	258.173706	144.177124	52.266289	56.253563	223.472382	280.799072	93.653145	0.734876	0.000000	4.242191	3.271127	0.509024	0.604022	3.398606	4.779922	2.598575	2.411912	2.158896	1.718222	1.750150	2.349224	2.448396	1.971522	0.000000	0.000000	14699.000000		1
7304.895996	1928.536255	3.302684	4.730455	1529.327759	45782.695312	243.232971	154.304123	83.405884	33.705265	21.370310	126.174255	153.113800	100.187592	1.085816	99998.000000	3.863614	3.285228	0.518867	0.674903	3.184500	4.660701	2.386022	2.188378	1.921197	1.527698	1.329811	2.100971	2.185014	2.000814	0.035756	4.999991	14756.000000		1
4774.114746	1732.314941	1.224244	2.849375	812.484985	30140.523438	126.266769	77.969254	28.712692	30.673950	16.781706	59.966385	79.369270	92.351807	0.971273	0.000000	3.678893	3.238627	0.087868	0.454750	2.909815	4.479151	2.101289	1.891923	1.458074	1.486770	1.224836	1.777908	1.899652	1.965445	0.000000	0.000000	14783.000000		1
9026.708008	3524.950928	1.939672	2.818537	2225.389404	67435.820312	377.936859	212.244492	125.958389	64.656754	54.520500	305.542999	401.663147	230.746918	0.882968	99998.000000	3.955529	3.547153	0.287728	0.450024	3.347406	4.828891	2.577419	2.326836	2.100227	1.810614	1.736560	2.485072	2.603862	2.363136	0.000000	4.999991	14850.000000		1
13630.840820	6463.543945	2.596508	4.508426	3965.694092	82491.273438	608.915039	394.006226	173.225937	74.151581	60.916176	308.043915	449.942139	208.611847	1.239095	0.000000	4.134522	3.810471	0.414390	0.654025	3.598319	4.916408	2.784557	2.595503	2.238613	1.870120	1.784733	2.488613	2.653157	2.319339	0.093105	0.000000	14910.000000		1
29051.570312	4717.728516	1.060806	2.787700	4496.455078	99998.000000	703.092407	444.406830	268.905090	120.410744	90.553986	474.291351	639.043152	378.763306	3.048685	0.000000	4.463170	3.673733	0.025636	0.445246	3.652870	4.999991	2.847013	2.647781	2.429599	2.080665	1.956908	2.676045	2.805530	2.578368	0.484113	0.000000	14938.000000		1
9600.504883	4356.169434	2.537917	4.089037	3469.646973	83118.859375	545.868042	353.007904	189.730118	95.148758	54.020935	277.437805	377.708649	170.185379	1.082639	99998.000000	3.982294	3.639105	0.404477	0.611621	3.540285	4.919700	2.737088	2.547784	2.278136	1.978403	1.732562	2.443166	2.577157	2.230922	0.034484	4.999991	14979.000000		1
3244.457031	313.351044	1.816322	2.596508	265.824463	20994.279297	37.763466	27.127649	19.871613	5.020327	8.094814	30.291565	42.160877	35.314976	1.123637	99998.000000	3.511142	2.496031	0.259193	0.414390	2.424595	4.322101	1.577072	1.433412	1.298233	0.700732	0.908207	1.481322	1.624910	1.547959	0.050626	4.999991	15000.000000		1
8315.976562	1762.751465	2.026016	3.543216	1319.750732	38081.699219	249.560806	143.470947	75.261726	44.513767	28.549253	136.532532	174.391586	127.333740	1.452248	0.000000	3.919913	3.246191	0.306643	0.549398	3.120492	4.580716	2.397176	2.156764	1.876574	1.648494	1.455595	2.135236	2.241525	2.104944	0.162041	0.000000	15054.000000		1
8623.894531	1796.934692	3.543216	3.888595	1146.238037	35963.683594	205.312241	117.542870	57.413048	43.104500	18.687456	107.477547	151.679855	135.666000	0.887239	0.000000	3.935704	3.254532	0.549398	0.589793	3.059275	4.555864	2.312415	2.070196	1.759011	1.634523	1.271550	2.031318	2.180928	2.132471	0.000000	0.000000	15112.000000		1
7827.676270	2951.856445	1.822490	2.821621	997.284180	32361.439453	139.764297	93.011726	78.851196	33.655926	15.094901	81.130081	84.297081	63.904320	0.080981	0.000000	3.893633	3.470095	0.260665	0.450499	2.998819	4.510028	2.145396	1.968538	1.896808	1.527062	1.178830	1.909182	1.925812	1.805530	0.000000	0.000000	15158.000000		1
7897.547363	623.322266	2.053770	2.997394	996.874084	33676.914062	148.574539	92.142113	41.766159	52.867619	7.160441	59.488403	82.366661	68.076614	0.619156	9847.027344	3.897492	2.794713	0.312552	0.476744	2.998640	4.527332	2.171944	1.964458	1.620825	1.723190	0.854940	1.774432	1.915751	1.832998	0.000000	3.993305	15171.000000		1
9573.676758	3740.359131	1.871829	3.521630	2404.983154	56831.238281	374.729767	233.546951	114.132256	89.083046	41.787743	221.875000	291.734009	158.590515	1.199305	99998.000000	3.981079	3.572913	0.272266	0.546744	3.381112	4.754587	2.573718	2.368374	2.057408	1.949795	1.621049	2.346108	2.464987	2.200277	0.078930	4.999991	15216.000000		1
17600.513672	6101.208008	3.345856	3.990358	3499.007324	85309.890625	543.774170	352.175293	171.434296	91.725807	64.351463	293.396149	419.104767	253.369232	1.997625	0.000000	4.245525	3.785416	0.524507	0.601012	3.543945	4.930999	2.735419	2.546759	2.234098	1.962492	1.808558	2.467454	2.622323	2.403754	0.300514	0.000000	15263.000000		1
4142.916504	645.037964	1.292086	2.383730	433.339294	21904.921875	69.939194	38.411049	11.847724	13.013377	15.162744	17.355282	15.875087	27.007383	0.056015	0.000000	3.617306	2.809585	0.111292	0.377257	2.636828	4.340542	1.844721	1.584456	1.073635	1.114390	1.180778	1.239432	1.200716	1.431483	0.000000	0.000000	15283.000000		1
8129.269043	906.619202	2.800035	4.113708	810.227661	27443.460938	142.980637	93.165916	59.201618	30.239141	20.334173	73.362144	99.900803	48.522629	1.534234	99998.000000	3.910052	2.957425	0.447163	0.614233	2.908607	4.438439	2.155277	1.969257	1.772334	1.480569	1.308226	1.865472	1.999569	1.685944	0.185892	4.999991	15322.000000		1
10748.476562	3794.984619	2.328223	5.285528	2272.493408	60184.187500	367.877686	237.053162	124.419609	57.363708	58.995007	249.829102	337.527527	180.571411	0.482610	0.000000	4.031347	3.579210	0.367025	0.723088	3.356503	4.779482	2.565703	2.374846	2.094889	1.758637	1.770815	2.397643	2.528309	2.256649	0.000000	0.000000	15372.000000		1
18766.843750	4713.223145	3.487709	4.381993	3848.000244	88158.781250	590.243042	377.671661	199.413055	125.498917	70.469597	407.623993	510.466705	308.771667	0.950728	0.000000	4.273391	3.673318	0.542540	0.641672	3.585235	4.945266	2.771031	2.577114	2.299754	2.098640	1.848002	2.610260	2.707968	2.489637	0.000000	0.000000	15467.000000		1
10004.496094	1263.352295	1.859494	2.904882	1793.422241	46618.175781	273.706482	168.082260	96.894157	59.944798	23.843468	110.215904	149.721680	82.681206	2.236014	0.000000	4.000195	3.101525	0.269395	0.463128	3.253683	4.668555	2.437285	2.225522	1.986298	1.777751	1.377369	2.042244	2.175285	1.917407	0.349475	0.000000	15517.000000		1
5714.908203	2705.835938	2.784616	3.725156	1763.121460	47530.140625	304.824493	188.237579	94.402496	44.606281	38.676250	147.911530	165.824966	132.933807	0.416660	0.000000	3.757009	3.432302	0.444765	0.571145	3.246282	4.676969	2.484050	2.274706	1.974983	1.649396	1.587444	2.170002	2.219650	2.123636	0.000000	0.000000	15575.000000		1
19508.171875	3783.821533	4.209303	3.065236	3746.671631	89637.820312	603.937927	381.193268	215.466995	106.484581	81.052986	381.328979	520.343933	295.369751	1.485441	99998.000000	4.290216	3.577931	0.624210	0.486464	3.573646	4.952491	2.780992	2.581145	2.333381	2.027287	1.908769	2.581300	2.716290	2.470366	0.171855	4.999991	15669.000000		1
13132.040039	3120.641846	1.689889	2.035268	2786.241211	65785.148438	442.624451	279.531677	162.932419	66.732109	58.480022	302.227997	434.535797	226.537613	1.883364	0.000000	4.118332	3.494244	0.227858	0.308622	3.445019	4.818128	2.646035	2.446431	2.212008	1.824335	1.767008	2.480335	2.638026	2.355140	0.274934	0.000000	15693.000000		1
14738.932617	4090.110840	3.469206	3.293433	2674.948975	66590.718750	434.316864	269.703796	160.073792	62.784920	48.883427	240.898590	315.882782	262.487854	1.440171	99998.000000	4.168466	3.611735	0.540230	0.517649	3.427315	4.823414	2.637807	2.430887	2.204320	1.797855	1.689162	2.381834	2.499526	2.419109	0.158414	4.999991	15869.000000		1
21643.087891	4336.541504	2.115445	2.855542	3435.741455	74300.945312	532.099121	356.939667	202.200745	64.012245	57.080006	284.252869	362.000092	281.690277	1.163165	0.000000	4.335319	3.637144	0.325402	0.455689	3.536021	4.870995	2.725992	2.552595	2.305783	1.806263	1.756484	2.453705	2.558709	2.449772	0.065641	0.000000	15910.000000		1
4513.499023	1464.923950	1.480195	1.566539	897.019531	37647.761719	137.004349	93.153580	62.581394	58.245659	26.347464	123.682594	141.111893	100.946190	0.519883	0.000000	3.654513	3.165815	0.170319	0.194941	2.952802	4.575739	2.136734	1.969200	1.796445	1.765264	1.420739	2.092309	2.149564	2.004090	0.000000	0.000000	15931.000000		1
15829.861328	2874.451660	2.306637	3.129995	3356.409180	72982.304688	525.734314	347.441772	190.895767	72.742310	72.782402	348.844849	464.441895	209.311844	0.818255	99998.000000	4.199477	3.458555	0.362979	0.495544	3.525875	4.863217	2.720766	2.540882	2.280796	1.861787	1.862026	2.542632	2.666931	2.320794	0.000000	4.999991	15988.000000		1
3902.135254	1061.348877	2.167868	2.244962	220.536667	17058.896484	38.198273	24.450964	27.087561	1.831741	7.700096	18.184807	20.920084	8.128736	0.326005	0.000000	3.591302	3.025858	0.336033	0.351209	2.343481	4.231951	1.582044	1.388296	1.432770	0.262864	0.886496	1.259709	1.320563	0.910023	0.000000	0.000000	16013.000000		1
18394.529297	5757.250977	2.053770	2.719858	4158.301270	94923.273438	663.336853	415.811340	223.284271	114.351204	81.262680	405.594910	541.874573	302.955750	3.197276	0.000000	4.264688	3.760215	0.312552	0.434546	3.618916	4.977373	2.821734	2.618896	2.348858	2.058241	1.909891	2.608093	2.733899	2.481379	0.504780	0.000000	16055.000000		1
23339.218750	4721.654297	3.426034	2.756862	3296.979248	83754.703125	547.184753	324.628265	181.317673	86.918259	51.143806	298.092682	454.222382	235.116577	0.973090	0.000000	4.368086	3.674094	0.534792	0.440415	3.518116	4.923009	2.738134	2.511386	2.258440	1.939111	1.708793	2.474351	2.657269	2.371283	0.000000	0.000000	16086.000000		1
8710.072266	775.399963	2.778449	3.228674	1558.277954	36089.496094	246.344467	169.651886	72.048470	21.703354	17.478632	87.769371	99.610931	89.551773	0.520460	0.000000	3.940022	2.889526	0.443802	0.509024	3.192645	4.557381	2.391543	2.229559	1.857625	1.336527	1.242507	1.943343	1.998307	1.952074	0.000000	0.000000	16168.000000		1
8218.888672	1107.971924	4.523845	6.013290	1587.302124	41512.894531	257.893066	167.943497	91.889244	67.466034	31.130342	119.991356	153.508514	81.022148	0.078471	0.000000	3.914813	3.044529	0.655508	0.779112	3.200660	4.618183	2.411440	2.225163	1.963265	1.829085	1.493184	2.079150	2.186132	1.908604	0.000000	0.000000	16218.000000		1
7110.682129	1844.273071	2.118529	3.774496	917.026794	31037.136719	154.193100	92.114357	75.018112	40.076267	17.950443	52.522240	56.395412	64.844856	0.674773	99998.000000	3.851911	3.265825	0.326034	0.576859	2.962382	4.491882	2.188065	1.964327	1.875166	1.602887	1.254075	1.720343	1.751244	1.811876	0.000000	4.999991	16249.000000		1
8072.623535	1033.647583	1.874913	2.198706	1012.668945	28216.449219	155.395767	98.062889	35.071362	26.097681	10.284268	59.867702	87.291389	66.725937	1.180004	99998.000000	3.907015	3.014373	0.272981	0.342167	3.005467	4.450502	2.191439	1.991505	1.544953	1.416602	1.012173	1.777193	1.940971	1.824295	0.071883	4.999991	16270.000000		1
10164.730469	2540.618408	2.584173	3.256428	1958.032227	54110.093750	301.056152	194.812119	106.111450	58.843903	39.033966	172.282318	235.230682	182.134857	0.352825	0.000000	4.007096	3.404939	0.412322	0.512742	3.291820	4.733278	2.478647	2.289616	2.025762	1.769701	1.591443	2.236241	2.371494	2.260393	0.000000	0.000000	16304.000000		1
18807.146484	2787.465576	2.497828	1.791652	2786.799316	65120.324219	425.179718	278.776154	174.132553	75.058205	45.500565	204.920609	334.918701	203.804291	0.126373	0.000000	4.274323	3.445210	0.397563	0.253254	3.445106	4.813716	2.628572	2.445256	2.240880	1.875398	1.658017	2.311586	2.524939	2.309213	0.000000	0.000000	16335.000000		1
7638.177246	3491.387451	2.889463	4.459086	2032.578613	52617.191406	326.623444	214.918091	95.031578	54.616096	34.285007	166.053162	190.655228	127.022285	0.952709	0.000000	3.882990	3.542998	0.460817	0.649246	3.308047	4.721128	2.514047	2.332273	1.977868	1.737321	1.535104	2.220247	2.280249	2.103880	0.000000	0.000000	16389.000000		1
7453.899414	720.034485	1.014550	0.666088	1451.195068	35133.773438	230.546478	151.960480	54.609928	25.817060	22.492790	76.899193	69.803513	43.764420	1.540568	99998.000000	3.872384	2.857353	0.006273	0.000000	3.161726	4.545725	2.362758	2.181731	1.737272	1.411907	1.352043	1.885922	1.843877	1.641121	0.187681	4.999991	16419.000000		1
20333.658203	4483.922852	2.414567	3.830003	3386.244385	79338.453125	530.473999	343.346558	209.829926	103.675301	73.917221	361.179810	488.815765	224.712036	1.413022	0.000000	4.308216	3.651658	0.382839	0.583199	3.529718	4.899484	2.724664	2.535733	2.321867	2.015675	1.868746	2.557724	2.689145	2.351626	0.150149	0.000000	16455.000000		1
4781.599121	1178.432251	2.303553	2.522498	376.327148	15989.515625	58.825401	40.773193	12.304117	8.560459	8.541956	14.768024	8.122568	0.906619	0.837864	99998.000000	3.679573	3.071305	0.362398	0.401831	2.575566	4.203835	1.769565	1.610375	1.090050	0.932497	0.931557	1.169322	0.909693	0.000000	0.000000	4.999991	16497.000000		1
8245.170898	2259.942627	1.551121	2.423819	1610.047729	52462.566406	257.800568	159.182587	111.375389	52.796692	36.092079	166.565063	215.392990	123.244705	1.998376	0.000000	3.916200	3.354097	0.190646	0.384500	3.206839	4.719850	2.411284	2.201895	2.046789	1.722607	1.557412	2.221584	2.333231	2.090768	0.300677	0.000000	16511.000000		1
6258.164062	1095.920654	2.803118	3.962604	605.257751	24187.781250	93.175163	59.639507	29.782749	20.417435	11.101460	30.495092	10.968859	42.367485	0.421928	99998.000000	3.796447	3.039779	0.447641	0.597981	2.781940	4.383596	1.969300	1.775534	1.473965	1.310001	1.045380	1.484230	1.040161	1.627033	0.000000	4.999991	16548.000000		1
7054.502441	1459.592163	1.757731	2.655099	1338.663330	39720.449219	226.707214	131.684891	62.087997	50.866272	24.299862	141.050217	167.681381	119.029228	0.571576	0.000000	3.848466	3.164232	0.244952	0.424081	3.126671	4.599014	2.355465	2.119536	1.793008	1.706430	1.385604	2.149374	2.224485	2.075654	0.000000	0.000000	16573.000000		1
4746.903809	514.950439	3.250261	1.554204	354.666962	19453.089844	56.321404	35.018936	8.887335	22.724072	4.027363	3.123827	16.501085	17.531055	0.895645	0.000000	3.676410	2.711766	0.511918	0.191508	2.549821	4.288989	1.750673	1.544303	0.948772	1.356486	0.605021	0.494687	1.217512	1.243808	0.000000	0.000000	16602.000000		1
9628.897461	2715.897949	3.111492	4.927814	2001.075073	53674.164062	339.880432	204.035568	103.197319	52.990967	45.932289	214.467865	281.912323	176.210999	0.542022	0.000000	3.983577	3.433913	0.492969	0.692654	3.301263	4.729765	2.531326	2.309706	2.013668	1.724202	1.662118	2.331362	2.450114	2.246033	0.000000	0.000000	16627.000000		1
13392.470703	2593.128174	2.100026	2.800035	2612.734619	63147.777344	418.666870	265.556152	143.103973	80.954308	56.854893	259.767975	329.830536	201.531586	0.693257	0.000000	4.126861	3.413824	0.322225	0.447163	3.417095	4.800358	2.621869	2.424156	2.155652	1.908240	1.754768	2.414586	2.518291	2.304343	0.000000	0.000000	16671.000000		1
13225.670898	2583.248047	2.318972	4.218554	2884.837646	70091.914062	454.549255	291.283783	140.236099	106.623352	50.243355	240.932510	328.510681	159.944275	2.465361	0.000000	4.121418	3.412166	0.365295	0.625164	3.460121	4.845668	2.657581	2.464316	2.146860	2.027852	1.701079	2.381895	2.516550	2.203969	0.391881	0.000000	16696.000000		1
12738.613281	4327.527832	2.263464	2.608843	4094.804199	87261.390625	618.018250	409.952240	200.936417	130.938629	44.627869	303.495392	407.269379	157.122650	1.453929	0.000000	4.105122	3.636240	0.354774	0.416448	3.612233	4.940822	2.791001	2.612733	2.303059	2.117068	1.649606	2.482152	2.609882	2.196239	0.162543	0.000000	16726.000000		1
12357.731445	1588.443115	1.908834	4.446751	1986.260742	48983.375000	293.038452	200.273407	85.675514	54.415653	36.637901	151.204956	167.434677	122.442932	0.622545	99998.000000	4.091939	3.200972	0.280768	0.648043	3.298036	4.690049	2.466925	2.301623	1.932857	1.735724	1.563931	2.179566	2.223845	2.087934	0.000000	4.999991	16777.000000		1
12406.022461	1264.850952	1.600460	2.229543	2561.853027	64355.117188	407.994049	257.572357	130.186203	75.166130	48.886509	229.408569	362.919037	206.783188	0.750736	0.000000	4.093633	3.102039	0.204245	0.348216	3.408554	4.808583	2.610654	2.410899	2.114565	1.876022	1.689189	2.360610	2.559810	2.315515	0.000000	0.000000	16807.000000		1
10158.489258	2711.833740	2.408400	2.615010	2012.589722	51838.449219	329.417297	210.224640	115.230064	48.078571	36.826008	190.100159	258.941528	150.424774	0.238924	0.000000	4.006829	3.433263	0.381729	0.417473	3.303755	4.714652	2.517746	2.322684	2.061566	1.681952	1.566155	2.278982	2.413202	2.177319	0.000000	0.000000	16892.000000		1
5789.802734	990.718933	2.611927	2.837040	555.362854	22743.152344	109.463478	59.025845	26.825443	20.250912	15.233669	37.131298	59.833782	71.323792	0.902754	99998.000000	3.762664	2.995950	0.416961	0.452865	2.744577	4.356851	2.039269	1.771042	1.428547	1.306445	1.182804	1.569740	1.776946	1.853234	0.000000	4.999991	16928.000000		1
25784.974609	3652.608398	2.763030	5.094337	3628.015625	88872.960938	575.401001	368.916931	198.031540	75.048950	51.011208	333.938080	449.522766	241.863800	2.544600	0.000000	4.411367	3.562603	0.441386	0.707088	3.559669	4.948770	2.759971	2.566929	2.296734	1.875345	1.707666	2.523666	2.652752	2.383571	0.405620	0.000000	16944.000000		1
15488.971680	2748.505615	1.699140	2.608843	2677.999023	66795.695312	421.325043	263.462311	124.154404	49.321316	47.779449	231.326660	310.202545	186.523026	0.446102	0.000000	4.190022	3.439097	0.230229	0.416448	3.427810	4.824749	2.624617	2.420718	2.093962	1.693035	1.679241	2.364226	2.491645	2.270732	0.000000	0.000000	16982.000000		1
6490.283203	2319.039307	1.156402	2.454656	1614.226196	44183.691406	271.920990	160.557938	83.920868	28.836040	37.075790	148.830490	174.080139	140.643158	1.311410	99998.000000	3.812264	3.365308	0.063109	0.389991	3.207964	4.645262	2.434443	2.205632	1.923870	1.459936	1.569090	2.172692	2.240749	2.148118	0.117739	4.999991	17028.000000		1
6816.437988	1887.963501	3.028231	2.470075	923.172729	30737.894531	150.751648	91.500694	55.735493	42.043694	21.613924	67.398193	77.133560	99.111366	0.520322	99998.000000	3.833558	3.275994	0.481189	0.392710	2.965283	4.487674	2.178262	1.961424	1.746132	1.623701	1.334734	1.828648	1.887243	1.996123	0.000000	4.999991	17051.000000		1
15360.115234	3913.973633	2.960389	3.891678	4854.523438	99998.000000	767.163269	487.582275	261.649078	134.540436	93.384857	418.275238	601.507935	299.054810	2.409646	99998.000000	4.186395	3.592618	0.471349	0.590137	3.686146	4.999991	2.884888	2.688048	2.417719	2.128853	1.970276	2.621462	2.779241	2.475751	0.381953	4.999991	17094.000000		1
5313.229492	1491.811035	1.557288	1.372264	527.393311	26435.605469	84.738060	52.001087	15.912092	18.601112	9.352980	20.901581	9.652102	29.585390	1.066378	0.000000	3.725358	3.173714	0.192369	0.137438	2.722135	4.422189	1.928079	1.716012	1.201727	1.269539	0.970950	1.320179	0.984622	1.471077	0.027911	0.000000	17123.000000		1
3393.537354	779.760376	2.396065	1.967425	191.808548	14214.209961	31.457218	27.892418	16.121786	20.176903	10.022151	11.631863	4.801381	14.286962	0.421256	99998.000000	3.530653	2.891961	0.379499	0.293898	2.282868	4.152723	1.497720	1.445486	1.207413	1.304855	1.000961	1.065649	0.681366	1.154940	0.000000	4.999991	17164.000000		1
19998.375000	5413.059082	2.519415	4.866140	4853.147949	99998.000000	761.695801	496.293823	288.958649	149.413315	88.083916	479.826660	661.276917	341.974304	2.242857	99998.000000	4.300995	3.733443	0.401300	0.687185	3.686023	4.999991	2.881782	2.695739	2.460836	2.174389	1.944897	2.681084	2.820383	2.533993	0.350802	4.999991	17207.000000		1
6634.722656	1722.335938	3.111492	2.386814	1062.576172	34700.343750	170.484497	111.748528	63.861145	26.495483	13.130560	75.036613	120.056114	38.990791	1.529773	99998.000000	3.821823	3.236118	0.492969	0.377819	3.026360	4.540334	2.231685	2.048242	1.805237	1.423172	1.118283	1.875273	2.079384	1.590962	0.184627	4.999991	17247.000000		1
5170.041992	1315.455078	2.426902	3.540132	1072.872803	34830.199219	180.053345	109.441887	78.382469	16.942060	21.783531	89.440758	109.996964	69.174431	0.303196	99998.000000	3.713494	3.119076	0.385052	0.549019	3.030548	4.541956	2.255401	2.039184	1.894219	1.228966	1.338128	1.951535	2.041381	1.839946	0.000000	4.999991	17265.000000		1
17466.771484	5030.126953	2.411484	3.503127	2597.652100	72185.843750	396.445465	263.064514	147.569229	79.011551	67.700401	336.636353	446.587036	262.444672	1.561347	0.000000	4.242213	3.701579	0.382284	0.544456	3.414581	4.858452	2.598183	2.420062	2.168996	1.897691	1.830591	2.527161	2.649906	2.419038	0.193500	0.000000	17349.000000		1
7282.239746	2473.075195	3.407531	2.972724	2866.538574	72013.843750	439.750397	278.643555	150.045471	78.360886	39.755562	273.197662	400.105865	301.645172	2.524496	0.000000	3.862265	3.393237	0.532440	0.473155	3.457358	4.857416	2.643206	2.445049	2.176223	1.894099	1.599398	2.436477	2.602175	2.479496	0.402175	0.000000	17399.000000		1
15847.333008	6062.698242	3.567886	2.417651	3627.031738	80977.250000	532.388977	351.706573	142.817200	70.580612	61.125870	309.647461	416.384918	257.621704	0.652718	0.000000	4.199956	3.782666	0.552411	0.383394	3.559551	4.908363	2.726229	2.546180	2.154781	1.848685	1.786225	2.490868	2.619495	2.410982	0.000000	0.000000	17426.000000		1
11805.920898	4450.920410	0.878866	2.571838	3279.667236	76866.531250	525.820618	338.995392	189.554337	81.657402	76.489059	377.119659	480.286133	277.777008	0.750193	0.000000	4.072100	3.648450	0.000000	0.410244	3.515830	4.885737	2.720838	2.530194	2.277734	1.911996	1.883599	2.576479	2.681500	2.443696	0.000000	0.000000	17461.000000		1
6778.523438	1788.235474	2.574922	3.290349	956.103943	32209.058594	140.596893	96.798561	49.635860	7.000087	11.314238	82.274147	123.673340	59.691933	1.637271	99998.000000	3.831135	3.252425	0.410764	0.517242	2.980505	4.507978	2.147976	1.985869	1.695796	0.845103	1.053625	1.915263	2.092276	1.775916	0.214121	4.999991	17482.000000		1
9418.398438	3349.341064	2.322055	2.645848	2060.597412	53876.500000	346.643066	209.521545	96.434677	43.998783	34.664307	176.587219	222.078537	122.153061	0.944167	99998.000000	3.973977	3.524959	0.365873	0.422565	3.313993	4.731400	2.539882	2.321229	1.984233	1.643441	1.539883	2.246959	2.346507	2.086904	0.000000	4.999991	17505.000000		1
16546.349609	4067.673340	3.410615	4.992573	2923.769775	71483.164062	449.137299	289.646332	144.402237	90.458389	39.360840	232.739014	315.158112	172.831223	1.359061	0.000000	4.218702	3.609346	0.532833	0.698324	3.465943	4.854204	2.652379	2.461868	2.159574	1.956449	1.595064	2.366869	2.498528	2.237622	0.133239	0.000000	17557.000000		1
8151.006348	798.046936	1.353761	1.634382	829.430115	33929.558594	132.946152	71.696922	48.723072	32.548862	15.554379	78.370140	121.533226	46.974594	0.966217	99998.000000	3.911211	2.902028	0.131542	0.213353	2.918780	4.530578	2.123676	1.855500	1.687735	1.512536	1.191853	1.894151	2.084695	1.671863	0.000000	4.999991	17580.000000		1
10105.720703	2547.044922	3.167000	3.823836	2473.383545	59462.613281	399.615540	262.241150	128.376038	73.032188	57.696751	220.314636	319.043610	158.627518	2.371274	0.000000	4.004567	3.406037	0.500648	0.582499	3.393291	4.774244	2.601642	2.418701	2.108484	1.863514	1.761151	2.343043	2.503850	2.200378	0.374982	0.000000	17645.000000		1
10377.674805	1695.051025	2.436154	3.873176	1342.511841	37511.746094	227.394897	139.736542	95.423210	42.567928	19.504648	97.325882	134.546600	78.508904	0.356157	0.000000	4.016100	3.229183	0.386705	0.588067	3.127918	4.574167	2.356781	2.145310	1.979654	1.629083	1.290138	1.988228	2.128873	1.894919	0.000000	0.000000	17687.000000		1
16316.844727	2816.008545	1.646716	3.052901	3171.304688	72069.148438	496.188995	317.563416	160.027542	75.933983	51.236320	278.720642	367.538483	214.615875	1.886403	99998.000000	4.212636	3.449634	0.216619	0.484713	3.501238	4.857749	2.695647	2.501831	2.204195	1.880436	1.709578	2.445169	2.565303	2.331662	0.275634	4.999991	17740.000000		1
5747.697266	1301.294556	3.336605	2.497828	432.737976	23246.351562	65.736061	35.669605	23.791044	24.771673	9.115532	26.202528	54.301556	54.505081	1.094103	0.000000	3.759494	3.114376	0.523305	0.397563	2.636225	4.366355	1.817804	1.552298	1.376413	1.393955	0.959782	1.418343	1.734812	1.736437	0.039058	0.000000	17761.000000		1
4850.739746	643.098328	2.013681	2.275799	682.585571	24611.398438	109.855110	78.771019	40.406227	49.435417	22.884426	70.497353	85.431900	47.767113	1.046439	99998.000000	3.685808	2.808277	0.303991	0.357134	2.834157	4.391136	2.040820	1.896366	1.606448	1.694038	1.359540	1.848173	1.931620	1.679129	0.019714	4.999991	17804.000000		1
12421.691406	2252.708252	3.398280	2.676685	2271.722412	51498.230469	342.572540	236.331573	153.403671	51.498436	29.687153	174.280579	256.644165	113.891724	0.770284	99998.000000	4.094181	3.352705	0.531259	0.427597	3.356355	4.711792	2.534753	2.373522	2.185836	1.711794	1.472569	2.241249	2.409331	2.056492	0.000000	4.999991	17827.000000		1
26392.080078	3158.747559	3.148497	3.194753	4861.995117	99998.000000	755.960022	491.221069	235.270767	86.258339	89.813889	461.407501	615.878113	352.526855	2.390020	99998.000000	4.421474	3.499515	0.498103	0.504437	3.686815	4.999991	2.878499	2.691277	2.371568	1.935801	1.953344	2.664085	2.789495	2.547192	0.378402	4.999991	17871.000000		1
11119.107422	7157.724609	2.359060	3.392113	5470.312012	99998.000000	892.831787	566.606140	284.777100	141.944489	111.952049	520.587524	654.970703	424.948456	2.595838	0.000000	4.046070	3.854775	0.372739	0.530470	3.738012	4.999991	2.950770	2.753281	2.454505	2.152118	2.049032	2.716494	2.816222	2.628336	0.414278	0.000000	17926.000000		1
4730.177734	1498.117310	2.833956	3.284182	1274.330322	34291.875000	196.936813	131.441284	67.385857	29.616226	23.858887	113.500092	125.616096	88.947357	1.138817	99998.000000	3.674877	3.175546	0.452393	0.516427	3.105282	4.535191	2.294327	2.118732	1.828569	1.471530	1.377650	2.054996	2.099045	1.949133	0.056454	4.999991	17955.000000		1
12515.539062	4878.471680	3.173167	3.059069	4709.232910	99998.000000	754.717285	481.205109	272.849213	116.682510	97.914871	473.619110	644.692566	405.499298	3.026572	0.000000	4.097450	3.688284	0.501493	0.485589	3.672950	4.999991	2.877784	2.682330	2.435923	2.067006	1.990849	2.675429	2.809353	2.607990	0.480951	0.000000	17984.000000		1
8768.568359	1914.070435	3.904013	4.493007	2306.827881	58674.925781	368.401947	235.804245	124.666306	63.827225	29.705656	183.204926	221.979843	144.957306	1.176215	99998.000000	3.942929	3.281958	0.591511	0.652537	3.363015	4.768453	2.566322	2.372552	2.095749	1.805006	1.472839	2.262937	2.346313	2.161240	0.070487	4.999991	18049.000000		1
20288.671875	3881.468018	2.525582	2.645848	2925.499756	73530.156250	456.350159	296.461395	158.004608	65.655884	37.720291	225.698837	336.090515	194.889206	1.132849	0.000000	4.307254	3.588996	0.402361	0.422565	3.466200	4.866466	2.659298	2.471968	2.198670	1.817274	1.576575	2.353529	2.526456	2.289788	0.054172	0.000000	18067.000000		1
16584.531250	4071.892090	1.791652	3.493876	3591.084717	76422.703125	545.846436	366.286499	180.213699	69.007904	73.630432	336.068939	472.527466	245.888077	0.623673	0.000000	4.219703	3.609796	0.253254	0.543307	3.555226	4.883223	2.737071	2.563821	2.255788	1.838899	1.867057	2.526428	2.674427	2.390738	0.000000	0.000000	18189.000000		1
20315.039062	4304.960938	2.402232	4.755125	2957.829590	77438.976562	484.809998	306.915253	157.011642	62.168175	54.468079	271.942596	398.462219	193.806808	0.248051	0.000000	4.307817	3.633969	0.380615	0.677162	3.470973	4.888959	2.685572	2.487019	2.195932	1.793568	1.736142	2.434477	2.600387	2.287369	0.000000	0.000000	18239.000000		1
17209.736328	2193.975342	3.025148	3.361275	2260.124512	58371.289062	345.224548	228.924423	125.205963	65.298164	55.020065	259.098816	327.221680	248.981064	0.021257	0.000000	4.235774	3.341232	0.480747	0.526504	3.354132	4.766199	2.538102	2.359692	2.097625	1.814901	1.740521	2.413465	2.514842	2.396166	0.000000	0.000000	18304.000000		1
12511.949219	1774.975342	2.257297	4.286397	2072.466797	52107.421875	323.678467	202.388855	99.296387	70.031708	37.855976	189.542007	228.239838	99.284050	1.901052	0.000000	4.097325	3.249192	0.353589	0.632092	3.316488	4.716899	2.510114	2.306187	1.996933	1.845295	1.578134	2.277705	2.358392	1.996879	0.278994	0.000000	18332.000000		1
24242.216797	3923.351318	2.821621	4.042781	4391.614258	97010.929688	716.741089	457.716248	227.453491	105.497787	86.838081	376.863708	483.258881	257.060455	1.093604	99998.000000	4.384573	3.593657	0.450499	0.606680	3.642624	4.986821	2.855362	2.660596	2.356893	2.023243	1.938710	2.576184	2.684180	2.410035	0.038860	4.999991	18410.000000		1
9519.193359	1316.583740	2.278883	3.805334	968.590027	31607.015625	146.684204	103.169563	49.407661	41.069233	23.510424	113.823883	133.886688	91.685722	0.893764	18547.970703	3.978600	3.119448	0.357722	0.580393	2.986140	4.499784	2.166383	2.013551	1.693794	1.613517	1.371260	2.056233	2.126737	1.962302	0.000000	4.268296	18475.000000		1
19800.970703	5453.551758	1.785485	4.360406	4511.583984	99998.000000	728.841675	465.669220	251.990799	82.052124	90.594078	422.296448	578.938049	316.641388	1.320094	99998.000000	4.296687	3.736680	0.251756	0.639527	3.654329	4.999991	2.862633	2.668077	2.401385	1.914090	1.957100	2.625618	2.762632	2.500568	0.120605	4.999991	18533.000000		1
13228.363281	2812.107666	2.581089	2.454656	3481.334473	71846.710938	548.335022	349.313599	146.147629	56.031532	45.808941	246.967392	324.545013	183.300522	0.019511	99998.000000	4.121506	3.449032	0.411803	0.389991	3.541746	4.856407	2.739046	2.543216	2.164792	1.748433	1.660950	2.392640	2.511275	2.263164	0.000000	4.999991	18578.000000		1
21521.468750	5153.140137	1.193407	2.451572	3228.548096	92320.578125	513.935913	313.964691	199.184860	95.713081	59.269459	402.745544	476.042908	302.829315	1.603572	99998.000000	4.332872	3.712072	0.076789	0.389445	3.509007	4.965299	2.710909	2.496881	2.299256	1.980971	1.772831	2.605031	2.677646	2.481198	0.205088	4.999991	18617.000000		1
20297.125000	2589.190430	2.781532	3.358191	3557.490479	81119.500000	566.559875	372.259705	181.993011	62.214428	77.919914	394.770996	509.001923	205.592865	0.661791	0.000000	4.307435	3.413164	0.444284	0.526105	3.551144	4.909125	2.753246	2.570846	2.260055	1.793891	1.891648	2.596345	2.706719	2.313008	0.000000	0.000000	18672.000000		1
6558.131836	1994.182983	4.659529	8.026972	1390.044556	38042.316406	239.683594	145.777588	68.533012	59.331135	36.008816	90.735931	128.557983	125.397156	1.048354	0.000000	3.816780	3.299765	0.668342	0.904552	3.143029	4.580267	2.379638	2.163691	1.835900	1.773283	1.556409	1.957779	2.109099	2.098288	0.020508	0.000000	18706.000000		1
7360.653320	2624.070557	4.092121	5.211518	1885.823486	53982.800781	288.718109	197.300690	138.250183	57.955788	41.932678	201.337296	304.078217	132.838211	0.794051	99998.000000	3.866916	3.418976	0.611948	0.716964	3.275501	4.732255	2.460474	2.295129	2.140666	1.763097	1.622553	2.303924	2.482985	2.123323	0.000000	4.999991	18774.000000		1
16249.410156	4036.200684	3.490792	3.922516	2795.094727	63777.933594	442.886566	285.353760	151.812454	80.784706	50.042912	258.873688	367.149933	253.011520	1.803573	0.000000	4.210837	3.605973	0.542924	0.593565	3.446397	4.804670	2.646292	2.455384	2.181307	1.907329	1.699343	2.413088	2.564843	2.403140	0.256134	0.000000	18808.000000		1
6231.437500	1468.433228	1.578874	2.001346	1520.301758	45932.179688	244.750183	155.408096	83.310287	30.091124	32.373089	166.642151	244.133423	175.964294	0.682600	0.000000	3.794588	3.166854	0.198348	0.301322	3.181930	4.662117	2.388723	2.191474	1.920699	1.478438	1.510184	2.221785	2.387627	2.245425	0.000000	0.000000	18847.000000		1
9252.233398	2156.014404	2.741444	2.664350	2107.599854	49130.894531	332.633636	216.475372	106.388985	74.740578	25.789307	140.260773	175.554169	106.330399	0.542051	0.000000	3.966247	3.333652	0.437979	0.425591	3.323788	4.691355	2.521966	2.335408	2.026897	1.873556	1.411440	2.146936	2.244411	2.026657	0.000000	0.000000	18878.000000		1
11559.132812	3051.556885	3.577137	3.052901	2593.532227	63635.476562	411.475586	264.976410	142.508820	43.930943	47.591339	222.994400	316.866486	142.875778	0.821230	99998.000000	4.062925	3.484521	0.553536	0.484713	3.413892	4.803699	2.614344	2.423207	2.153842	1.642771	1.677528	2.348294	2.500876	2.154959	0.000000	4.999991	18909.000000		1
4829.520508	1839.817139	1.387682	1.702224	1375.615723	37327.250000	219.741058	147.171432	72.023804	31.941366	18.209476	96.598114	138.416702	106.234802	0.944300	99998.000000	3.683904	3.264775	0.142290	0.231017	3.138497	4.572026	2.341911	2.167824	1.857476	1.504354	1.260297	1.984969	2.141188	2.026267	0.000000	4.999991	18977.000000		1
17568.914062	4979.723145	3.194753	4.089037	4037.687256	87463.640625	663.734680	412.980469	198.635941	74.796082	50.237186	276.204315	360.328705	169.537796	1.313301	99998.000000	4.244745	3.697205	0.504437	0.611621	3.606133	4.941828	2.821995	2.615930	2.298058	1.873879	1.701025	2.441231	2.556699	2.229267	0.118364	4.999991	19011.000000		1
8293.160156	2324.118408	2.698272	2.824705	2539.455811	59928.933594	406.886993	254.044571	111.631340	74.759079	48.445538	244.410965	323.104889	259.209839	0.796269	99998.000000	3.918720	3.366258	0.431086	0.450973	3.404741	4.777637	2.609474	2.404910	2.047786	1.873664	1.685254	2.388121	2.509344	2.413651	0.000000	4.999991	19038.000000		1
6551.134766	1075.941162	2.969640	2.729109	567.765625	25543.218750	84.090469	50.369789	18.372915	27.358931	2.309720	34.408356	23.390158	13.808982	0.418508	0.000000	3.816317	3.031789	0.472704	0.436021	2.754169	4.407276	1.924747	1.702170	1.264178	1.437099	0.363559	1.536664	1.369033	1.140162	0.000000	0.000000	19053.000000		1
12723.058594	3401.931152	3.725156	5.908443	1781.593018	43917.437500	274.705627	185.523895	97.097679	47.366226	44.945492	194.306381	208.352814	141.000870	0.859000	0.000000	4.104591	3.531725	0.571145	0.771473	3.250808	4.642637	2.438868	2.268400	1.987209	1.675469	1.652686	2.288487	2.318799	2.149222	0.000000	0.000000	19084.000000		1
9516.420898	2015.741333	1.541869	3.891678	1756.158325	47761.050781	261.846436	176.818497	101.966904	60.863750	32.752388	142.320709	205.771713	100.711823	0.736144	99998.000000	3.978474	3.304435	0.188048	0.590137	3.244564	4.679074	2.418047	2.247528	2.008459	1.784359	1.515243	2.153268	2.313386	2.003080	0.000000	4.999991	19107.000000		1
16422.666016	3552.729248	2.883296	4.042781	3047.843994	72199.929688	489.953674	306.603821	165.963730	87.596680	41.920345	262.043793	343.654938	178.455963	2.431037	99998.000000	4.215444	3.550562	0.459889	0.606680	3.483993	4.858537	2.690155	2.486578	2.220013	1.942488	1.622425	2.418374	2.536123	2.251531	0.385792	4.999991	19125.000000		1
7273.025391	2676.025391	1.612795	3.496960	1174.938354	34321.843750	205.552780	118.215126	93.381775	32.607452	30.877476	118.964470	174.493362	81.093079	0.613552	0.000000	3.861715	3.427490	0.207579	0.543691	3.070015	4.535571	2.312923	2.072673	1.970262	1.513317	1.489642	2.075417	2.241779	1.908984	0.000000	0.000000	19166.000000		1
21173.492188	3487.646973	1.924253	2.408400	3289.858887	73226.031250	535.037903	339.575134	162.830658	80.978981	58.393677	315.281464	417.279205	250.399582	1.264886	0.000000	4.325792	3.542532	0.284262	0.381729	3.517177	4.864666	2.728384	2.530936	2.211736	1.908372	1.766366	2.498698	2.620427	2.398634	0.102051	0.000000	19206.000000		1
11174.216797	2789.741211	2.266548	3.755994	1735.990723	44278.761719	264.748230	182.304474	78.635338	93.936852	27.503866	165.057114	202.922348	156.305466	0.365687	0.000000	4.048217	3.445564	0.355365	0.574725	3.239547	4.646195	2.422833	2.260797	1.895618	1.972836	1.439394	2.217634	2.307330	2.193974	0.000000	0.000000	19296.000000		1
26764.539062	4741.562988	2.340558	4.770544	4550.503906	99998.000000	738.894653	463.957733	250.735718	83.094421	101.072624	482.774719	621.953125	335.005035	2.651559	0.000000	4.427560	3.675921	0.369319	0.678568	3.658060	4.999991	2.868582	2.666478	2.399216	1.919572	2.004633	2.683744	2.793758	2.525051	0.423501	0.000000	19317.000000		1
7266.731445	1327.161011	4.252476	2.615010	694.969849	28067.080078	118.899712	77.074966	57.887943	19.483061	16.423992	72.181076	108.871399	81.561806	2.295758	99998.000000	3.861339	3.122924	0.628642	0.417473	2.841966	4.448197	2.075181	1.886913	1.762588	1.289657	1.215479	1.858423	2.036914	1.911487	0.360926	4.999991	19407.000000		1
5471.863281	464.392548	2.439237	4.058200	480.717865	21584.882812	77.485100	53.361015	30.852806	24.108669	13.210737	16.760120	25.224983	29.088907	0.051650	0.000000	3.738135	2.666885	0.387254	0.608333	2.681890	4.334150	1.889218	1.727224	1.489295	1.382173	1.120927	1.224277	1.401831	1.463727	0.000000	0.000000	19438.000000		1
17581.597656	3815.217041	2.516331	2.824705	2416.303467	77032.507812	363.942841	247.571793	199.764603	74.500046	73.849373	327.980286	439.176819	296.877686	1.080035	0.000000	4.245059	3.581519	0.400768	0.450973	3.383152	4.886674	2.561033	2.393701	2.300519	1.872157	1.868347	2.515848	2.642639	2.472578	0.033438	0.000000	19466.000000		1
10470.156250	1595.717651	3.611058	3.941018	1627.017578	41775.656250	249.992538	163.524506	81.102325	54.267635	32.305248	115.640205	147.569229	94.383995	0.753359	0.000000	4.019953	3.202956	0.557634	0.595608	3.211392	4.620924	2.397927	2.213583	1.909033	1.734541	1.509273	2.063109	2.168996	1.974898	0.000000	0.000000	19487.000000		1
11708.138672	2141.234131	2.772281	3.577137	1851.038818	49036.683594	285.970520	186.627869	123.352631	51.412094	32.687630	199.924957	285.372253	163.086609	0.754527	99998.000000	4.068488	3.330664	0.442837	0.553536	3.267416	4.690521	2.456321	2.270977	2.091148	1.711065	1.514383	2.300867	2.455412	2.212418	0.000000	4.999991	19567.000000		1
10437.564453	2254.493652	2.334390	3.299600	1775.141846	50041.695312	277.931213	166.888855	89.348244	35.314976	32.317581	126.371613	204.211349	88.904190	1.233874	99998.000000	4.018599	3.353049	0.368173	0.518461	3.249233	4.699332	2.443937	2.222427	1.951086	1.547959	1.509439	2.101650	2.310080	1.948922	0.091271	4.999991	19593.000000		1
3248.663330	713.706665	2.167868	2.106194	307.541260	18207.148438	59.053596	34.470032	20.355759	16.094032	10.219510	11.619528	14.505907	11.416001	0.728823	99998.000000	3.511705	2.853520	0.336033	0.323498	2.487903	4.260242	1.771246	1.537442	1.308687	1.206665	1.009430	1.065189	1.161545	1.057514	0.000000	4.999991	19638.000000		1
7592.972656	2277.634033	5.547646	3.836171	2230.196777	54535.875000	349.424591	231.295822	132.943054	86.193581	46.737144	212.370926	281.150635	207.908752	0.091138	0.000000	3.880412	3.357484	0.744109	0.583898	3.348343	4.736682	2.543354	2.364168	2.123666	1.935475	1.669662	2.327095	2.448939	2.317873	0.000000	0.000000	19695.000000		1
8790.037109	2646.285645	3.204005	3.268763	2493.554443	58382.402344	380.928070	259.071045	139.434326	50.474636	50.616489	263.968048	342.254913	194.750443	0.639840	0.000000	3.943991	3.422637	0.505693	0.514383	3.396819	4.766282	2.580843	2.413419	2.144370	1.703073	1.704292	2.421551	2.534350	2.289479	0.000000	0.000000	19778.000000		1
28614.085938	8003.677246	2.710606	2.796951	6804.362305	99998.000000	1007.679504	682.724365	342.597198	146.795212	96.773888	516.615662	712.972717	351.968689	2.626629	0.000000	4.456580	3.903290	0.433066	0.446685	3.832788	4.999991	3.003322	2.834245	2.534784	2.166712	1.985758	2.713168	2.853073	2.546504	0.419399	0.000000	19850.000000		1
6332.127441	825.763550	2.648932	2.269632	689.258789	24567.419922	97.014420	63.938240	26.594164	14.444232	9.189542	24.043911	17.833261	29.924601	1.156891	0.000000	3.801550	2.916856	0.423071	0.355955	2.838382	4.390359	1.986836	1.805761	1.424786	1.159694	0.963294	1.381005	1.251231	1.476028	0.063293	0.000000	19923.000000		1
28648.271484	9048.888672	1.989012	2.448488	6848.866699	99998.000000	1083.015259	701.806519	358.891693	207.699051	141.121140	694.165039	986.275269	572.526917	2.018708	0.000000	4.457098	3.956595	0.298637	0.388898	3.835619	4.999991	3.034635	2.846217	2.554963	2.317435	2.149592	2.841463	2.993998	2.757796	0.305074	0.000000	19961.000000		1
6487.538574	1733.252319	2.195622	2.288134	958.506165	28996.318359	142.107925	102.472641	50.628822	35.321144	18.246483	83.174599	99.166870	89.687454	0.827889	99998.000000	3.812080	3.238862	0.341558	0.359481	2.981595	4.462343	2.152618	2.010608	1.704398	1.548035	1.261179	1.919991	1.996367	1.952732	0.000000	4.999991	20001.000000		1
21039.134766	4523.733887	2.383730	3.876260	3608.254883	90956.625000	614.453430	370.902832	211.513641	89.866318	71.363884	365.765350	482.975159	246.760773	2.003449	99998.000000	4.323028	3.655497	0.377257	0.588413	3.557297	4.958834	2.788489	2.569260	2.325338	1.953597	1.853478	2.563203	2.683925	2.392276	0.301778	4.999991	20038.000000		1
18265.681641	4189.632324	2.815454	4.440584	2558.923340	70426.945312	419.135590	264.492279	163.197617	88.342949	68.397324	284.931305	402.375488	290.389496	1.899988	0.000000	4.261636	3.622176	0.449548	0.647440	3.408057	4.847739	2.622355	2.422413	2.212714	1.946172	1.835039	2.454740	2.604631	2.462981	0.278751	0.000000	20096.000000		1
3912.844971	1127.584473	1.507948	2.137031	349.501709	19133.375000	48.538048	36.064323	40.884209	20.920084	9.026103	6.050295	0.000000	33.760773	0.163761	0.000000	3.592493	3.052149	0.178386	0.329811	2.543449	4.281792	1.686082	1.557078	1.611556	1.320563	0.955500	0.781777	0.000000	1.528412	0.000000	0.000000	20123.000000		1
25084.164062	5394.905273	3.438369	5.967034	5316.267090	99998.000000	859.789551	543.996216	262.694458	134.272156	124.499786	604.181519	736.689758	493.842255	3.405551	0.000000	4.399400	3.731984	0.536352	0.775759	3.725607	4.999991	2.934392	2.735596	2.419451	2.127986	2.095169	2.781168	2.867285	2.693588	0.532187	0.000000	20192.000000		1
12108.753906	4733.773438	2.565671	3.959521	3670.669922	84664.882812	568.786377	382.559387	203.335571	100.569969	76.751175	358.537048	476.961884	315.444885	1.245220	0.000000	4.083099	3.675207	0.409201	0.597643	3.564745	4.927703	2.754949	2.582699	2.308213	2.002468	1.885085	2.554534	2.678484	2.498924	0.095246	0.000000	20283.000000		1
14177.084961	2244.443848	2.951138	4.915480	2484.327881	57859.152344	397.700531	251.013245	128.900284	60.163742	41.593468	212.842728	276.071716	167.662872	0.899491	0.000000	4.151587	3.351109	0.469990	0.691566	3.395209	4.762372	2.599556	2.399697	2.110254	1.779335	1.619025	2.328059	2.441022	2.224437	0.000000	0.000000	20354.000000		1
5864.296875	770.669495	3.358191	2.803118	347.077881	20037.027344	65.483192	42.154709	17.025322	42.894806	11.844641	44.800556	69.501305	29.560720	1.860724	9107.040039	3.768216	2.886868	0.526105	0.447641	2.540427	4.301833	1.816130	1.624846	1.231095	1.632405	1.073522	1.651283	1.841993	1.470715	0.269682	3.959377	20414.000000		1
8508.815430	2329.224854	2.463907	5.026494	1282.604004	34004.039062	180.340118	134.830307	65.066887	36.573143	26.942625	98.355850	122.646454	98.648804	0.112593	0.000000	3.929869	3.367211	0.391624	0.701265	3.108093	4.531530	2.256092	2.129787	1.813360	1.563162	1.430440	1.992800	2.088655	1.994092	0.000000	0.000000	20452.000000		1
5367.117676	1341.555908	2.315888	3.071404	585.851746	23630.332031	87.498001	51.103718	35.225548	34.759903	8.572794	24.611319	40.415482	83.772850	0.405858	0.000000	3.729741	3.127609	0.364717	0.487337	2.767788	4.373470	1.941998	1.708452	1.546858	1.541079	0.933122	1.391135	1.606548	1.923103	0.000000	0.000000	20526.000000		1
23261.132812	6827.619629	2.661267	2.078440	6244.389160	99998.000000	1019.622803	624.595886	310.140869	157.443359	110.163483	625.650513	831.055237	462.933960	2.122676	99998.000000	4.366631	3.834269	0.425088	0.317737	3.795490	4.999991	3.008440	2.795599	2.491559	2.197124	2.042038	2.796332	2.919630	2.665519	0.326884	4.999991	20546.000000		1
6693.967285	2020.715454	1.557288	1.757731	1264.900269	39795.453125	176.880173	111.551163	86.341599	27.315758	10.315106	57.758427	112.356018	94.245224	1.161378	99998.000000	3.825684	3.305505	0.192369	0.244952	3.102056	4.599833	2.247679	2.047474	1.936220	1.436413	1.013474	1.761615	2.050596	1.974259	0.064974	4.999991	20600.000000		1
9298.773438	2548.358643	2.855542	5.991704	1497.784302	37610.171875	258.195282	164.172089	72.998260	51.334999	38.682419	185.844604	228.017807	179.926910	1.586404	0.000000	3.968426	3.406260	0.455689	0.777550	3.175449	4.575305	2.411948	2.215299	1.863312	1.710414	1.587514	2.269150	2.357969	2.255096	0.200414	0.000000	20667.000000		1
7379.285156	1033.354736	2.183287	2.750695	1460.218140	38741.625000	222.689117	153.671951	74.194756	59.608669	29.511379	147.199188	207.464691	122.066711	0.025073	0.000000	3.868014	3.014249	0.339111	0.439442	3.164418	4.588178	2.347699	2.186595	1.870373	1.775309	1.469990	2.167905	2.316944	2.086597	0.000000	0.000000	20699.000000		1
19250.072266	1748.097534	2.155533	3.839255	2927.565918	70823.406250	455.696411	294.722168	151.106277	72.933502	40.150280	236.103378	353.834351	226.250824	2.260438	99998.000000	4.284432	3.242566	0.333555	0.584247	3.466507	4.850177	2.658676	2.469413	2.179282	1.862927	1.603689	2.373102	2.548800	2.354590	0.354193	4.999991	20742.000000		1
7157.317383	2221.691895	1.803987	2.300469	1644.311157	40200.902344	243.081879	171.727249	77.059547	41.365273	33.322880	159.392288	237.022324	84.731888	0.194153	0.000000	3.854750	3.346684	0.256233	0.361816	3.215984	4.604236	2.385753	2.234839	1.886826	1.616636	1.522743	2.202467	2.374789	1.928047	0.000000	0.000000	20782.000000		1
15788.597656	3919.404297	2.211041	3.755994	3258.253662	72757.867188	511.832794	330.761810	171.375702	81.416870	49.114708	249.286362	346.902100	170.068192	0.085954	0.000000	4.198344	3.593220	0.344597	0.574725	3.512985	4.861880	2.709128	2.519515	2.233949	1.910714	1.691212	2.396698	2.540207	2.230623	0.000000	0.000000	20868.000000		1
14554.658203	3726.399170	1.908834	2.673601	2001.112061	48728.039062	319.444489	208.291138	121.067581	64.777016	31.552814	146.708878	172.155884	178.714996	1.238595	0.000000	4.163002	3.571289	0.280768	0.427097	3.301271	4.687779	2.504395	2.318671	2.083028	1.811421	1.499038	2.166456	2.235922	2.252161	0.092929	0.000000	20949.000000		1
7859.046875	2372.054932	0.965210	2.787700	1769.992065	46873.136719	294.660492	181.703140	88.161011	52.152191	41.285095	156.888290	220.647675	178.761246	2.136828	0.000000	3.895370	3.375125	0.000000	0.445246	3.247971	4.670924	2.469322	2.259362	1.945277	1.717273	1.615793	2.195590	2.343699	2.252273	0.329770	0.000000	21002.000000		1
19216.517578	5322.039551	1.948923	3.305768	4101.360352	92688.437500	628.533813	413.476929	214.205750	109.152016	91.426689	413.128479	529.496460	364.547272	1.455050	0.000000	4.283675	3.726078	0.289795	0.519272	3.612928	4.967026	2.798329	2.616451	2.330831	2.038032	1.961073	2.616085	2.723863	2.561754	0.162878	0.000000	21033.000000		1
14103.636719	4282.983398	2.636597	4.434416	3395.313477	80335.171875	540.977234	351.934753	192.499313	98.843079	93.585304	395.310638	512.801086	312.388916	0.520196	0.000000	4.149331	3.631746	0.421044	0.646836	3.530880	4.904906	2.733179	2.546462	2.284429	1.994946	1.971208	2.596939	2.709949	2.494696	0.000000	0.000000	21110.000000		1
7337.096680	733.223633	2.692104	3.321187	781.715454	30939.101562	141.105713	81.493965	58.698967	17.364532	30.828136	94.673866	116.929207	107.270935	0.319840	0.000000	3.865524	2.865237	0.430092	0.521293	2.893049	4.490508	2.149545	1.911125	1.768631	1.239663	1.488947	1.976230	2.067923	2.030482	0.000000	0.000000	21149.000000		1
12462.966797	2734.881592	1.458608	3.009729	1746.669678	59798.992188	273.151398	182.267456	157.909012	66.238708	47.381645	239.769943	330.980774	199.064590	0.685023	0.000000	4.095622	3.436939	0.163939	0.478527	3.242211	4.776694	2.436404	2.260709	2.198407	1.821112	1.675610	2.379795	2.519803	2.298994	0.000000	0.000000	21199.000000		1
8599.961914	1346.940063	1.474027	2.312804	1073.030029	35182.703125	171.569977	110.977592	69.673996	26.094597	15.301512	92.675598	156.169785	99.623260	1.005285	0.000000	3.934497	3.129348	0.168505	0.364139	3.030612	4.546329	2.234441	2.045235	1.843071	1.416551	1.184734	1.966965	2.193597	1.998361	0.002289	0.000000	21228.000000		1
19496.994141	4490.919434	1.908834	2.288134	4083.246338	78890.187500	623.787903	421.562500	190.831009	65.911835	42.833130	273.388855	372.725342	140.778839	1.879957	99998.000000	4.289968	3.652335	0.280768	0.359481	3.611006	4.897023	2.795037	2.624862	2.280649	1.818963	1.631780	2.436781	2.571389	2.148537	0.274148	4.999991	21262.000000		1
4017.121826	744.109253	2.590341	3.743659	384.227692	17272.054688	65.751480	43.483799	25.659790	5.399627	18.095379	26.538656	31.170431	52.479065	0.692472	0.000000	3.603915	2.871637	0.413357	0.573296	2.584589	4.237344	1.817906	1.638327	1.409253	0.732364	1.257568	1.423879	1.493743	1.719986	0.000000	0.000000	21328.000000		1
15344.764648	1945.216187	1.649800	4.033530	2061.914062	49462.820312	315.737854	214.048477	115.646370	54.461910	34.568710	173.013168	245.255905	129.819229	0.016352	99998.000000	4.185960	3.288968	0.217431	0.605685	3.314270	4.694279	2.499327	2.330512	2.063132	1.736093	1.538683	2.238079	2.389620	2.113339	0.000000	4.999991	21376.000000		1
16036.271484	3245.203369	1.958174	2.988143	2769.684570	71703.710938	477.338074	286.223389	162.417435	85.129692	67.311852	309.940399	373.875580	257.837555	1.614026	0.000000	4.205103	3.511242	0.291851	0.475401	3.442430	4.855542	2.678826	2.456705	2.210633	1.930081	1.828092	2.491278	2.572727	2.411346	0.207910	0.000000	21434.000000		1
16376.015625	6721.816406	3.549383	5.273193	4099.454590	87698.742188	663.543457	416.465088	188.521286	104.859451	75.224724	395.338379	501.169220	311.180084	3.390903	0.000000	4.214208	3.827487	0.550153	0.722074	3.612726	4.942993	2.821869	2.619579	2.275360	2.020607	1.876361	2.596969	2.699984	2.493012	0.530315	0.000000	21468.000000		1
9246.436523	1571.929688	2.389898	4.449835	1147.372803	41376.359375	170.780533	108.300903	64.999046	53.182159	22.899843	116.025673	170.358063	100.082741	0.357285	0.000000	3.965974	3.196433	0.378379	0.648344	3.059705	4.616752	2.232438	2.034632	1.812907	1.725766	1.359833	2.064554	2.231363	2.000359	0.000000	0.000000	21506.000000		1
13920.040039	1869.837280	2.050686	3.046734	2172.716064	50868.933594	338.930634	224.607193	118.970642	78.117271	50.918694	224.197052	330.949921	201.065933	1.301509	0.000000	4.143641	3.271804	0.311899	0.483835	3.337003	4.706453	2.530111	2.351424	2.075440	1.892747	1.706877	2.350630	2.519762	2.303339	0.114447	0.000000	21629.000000		1
13310.134766	3648.174072	2.806202	4.341904	2759.199951	70962.328125	456.791138	279.577911	181.909744	78.687759	47.594425	275.248352	339.828003	193.948669	0.125285	0.000000	4.124182	3.562076	0.448119	0.637680	3.440783	4.851028	2.659718	2.446503	2.259856	1.895907	1.677556	2.439725	2.531259	2.287687	0.000000	0.000000	21659.000000		1
16866.759766	3392.359375	2.815454	2.917217	4051.551758	89531.273438	628.990173	413.008209	189.424820	88.262772	74.105324	364.251221	453.315765	261.026154	2.162598	0.000000	4.227032	3.530502	0.449548	0.464969	3.607621	4.951975	2.798644	2.615959	2.277437	1.945778	1.869849	2.561401	2.656401	2.416684	0.334976	0.000000	21719.000000		1
9554.030273	876.737793	2.898715	2.217208	1343.760742	49023.839844	191.512512	124.003304	102.290695	90.285706	23.411745	187.343292	245.656799	129.837738	0.217841	0.000000	3.980187	2.942870	0.462205	0.345806	3.128322	4.690407	2.282197	2.093433	2.009836	1.955619	1.369434	2.272638	2.390329	2.113401	0.000000	0.000000	21782.000000		1
21912.033203	7102.849609	2.581089	3.197837	6692.983398	99998.000000	1057.586670	663.780945	361.408020	183.121658	133.661575	702.925903	938.159668	497.912781	2.575510	0.000000	4.340683	3.851433	0.411803	0.504856	3.825620	4.999991	3.024316	2.822025	2.557998	2.262740	2.126007	2.846910	2.972277	2.697153	0.410863	0.000000	21830.000000		1
6980.384766	2837.539307	1.782401	2.707523	1377.721924	43754.968750	184.888641	117.487366	60.114403	34.075314	9.587344	72.717644	120.830139	88.231934	1.354160	99998.000000	3.843879	3.452942	0.251005	0.432572	3.139162	4.641027	2.266910	2.069991	1.778979	1.532440	0.981698	1.861640	2.082175	1.945626	0.131670	4.999991	21857.000000		1
13834.811523	5773.184570	2.118529	4.301816	4270.093262	99998.000000	702.540466	417.661591	239.452316	86.369354	84.361839	415.308685	541.011108	363.353851	0.941409	0.000000	4.140973	3.761415	0.326034	0.633652	3.630437	4.999991	2.846671	2.620825	2.379219	1.936360	1.926146	2.618371	2.733206	2.560330	0.000000	0.000000	21908.000000		1
8981.154297	2998.306885	1.915002	2.584173	2660.689941	61505.476562	406.085236	258.420380	127.836388	71.440979	41.405361	220.404053	263.073761	152.996613	0.495475	99998.000000	3.953332	3.476876	0.282169	0.412322	3.424994	4.788914	2.608617	2.412327	2.106654	1.853947	1.617057	2.343220	2.420078	2.184682	0.000000	4.999991	21945.000000		1
13236.880859	4082.062256	3.105325	4.653362	3676.060303	84874.750000	594.032959	383.240875	176.762985	68.347984	77.805809	358.225586	460.565643	267.230621	0.926524	99998.000000	4.121786	3.610880	0.492107	0.667767	3.565383	4.928779	2.773811	2.583472	2.247391	1.834726	1.891012	2.554157	2.663291	2.426886	0.000000	4.999991	22014.000000		1
30605.302734	7519.046387	3.179335	4.212387	7861.871582	99998.000000	1226.661987	808.173889	384.634735	186.072800	149.764862	715.415039	862.629639	496.272247	1.250932	99998.000000	4.485796	3.876163	0.502336	0.624528	3.895526	4.999991	3.088725	2.907505	2.585048	2.269683	2.175410	2.854558	2.935824	2.695720	0.097234	4.999991	22079.000000		1
18094.333984	6624.123535	3.114576	4.193885	5839.996582	99998.000000	929.778076	594.177856	330.687805	136.760727	103.878822	527.661621	744.133911	478.725769	3.718003	99998.000000	4.257543	3.821128	0.493399	0.622617	3.766412	4.999991	2.968379	2.773916	2.519418	2.135961	2.016527	2.722356	2.871651	2.680087	0.570310	4.999991	22193.000000		1
8510.514648	1289.428345	2.719858	3.330438	969.841980	29135.394531	153.604111	100.110497	74.910179	35.046692	20.947838	99.802124	138.820663	92.879128	0.523756	0.000000	3.929956	3.110397	0.434546	0.522501	2.986701	4.464421	2.186403	2.000480	1.874541	1.544647	1.321139	1.999140	2.142454	1.967918	0.000000	0.000000	22225.000000		1
5112.650879	219.334000	2.069189	3.281098	262.981232	20447.609375	42.000523	25.289742	11.138464	26.137770	2.038351	15.942929	0.000000	46.968426	0.766454	0.000000	3.708646	2.341106	0.315800	0.516019	2.419925	4.310643	1.623255	1.402944	1.046825	1.417269	0.309279	1.202568	0.000000	1.671806	0.000000	0.000000	22250.000000		0
15523.152344	2551.010498	2.352893	2.288134	2448.741455	58385.734375	395.538849	245.255905	136.760727	74.191673	28.419737	172.313156	235.714828	119.069321	1.957498	0.000000	4.190980	3.406712	0.371602	0.359481	3.388943	4.766307	2.597189	2.389620	2.135961	1.870355	1.453620	2.236318	2.372387	2.075800	0.291701	0.000000	22269.000000		1
7764.462402	79.017723	1.526451	2.787700	971.229675	30117.902344	140.143585	92.253128	39.197403	34.494701	12.529230	63.222813	87.541176	74.052902	1.313505	99998.000000	3.890111	1.897725	0.183683	0.445246	2.987322	4.478825	2.146573	1.964981	1.593257	1.537752	1.097924	1.800874	1.942212	1.869542	0.118432	4.999991	22287.000000		0
12233.977539	4617.695312	3.358191	6.519024	2877.544678	68371.476562	464.090332	302.320496	174.693802	83.606323	59.398975	301.549561	430.474518	240.235580	2.105489	0.000000	4.087568	3.664425	0.526105	0.814183	3.459022	4.834875	2.666603	2.480468	2.242277	1.922239	1.773779	2.479359	2.633947	2.380637	0.323353	0.000000	22343.000000		1
11330.572266	1439.671143	3.018980	4.903145	1788.710327	50164.289062	285.335266	163.786621	72.369179	63.296822	26.279621	112.778496	164.360199	102.176598	0.327088	0.000000	4.054252	3.158263	0.479860	0.690475	3.252540	4.700395	2.455355	2.214278	1.859554	1.801382	1.419619	2.052226	2.215797	2.009351	0.000000	0.000000	22460.000000		1
4513.014648	957.346680	1.501781	0.992964	283.703979	16862.453125	39.354675	19.751347	17.975113	12.264029	0.163438	0.000000	0.000000	8.508036	1.738220	99998.000000	3.654467	2.981069	0.176607	0.000000	2.452865	4.226921	1.594996	1.295597	1.254672	1.088633	0.000000	0.000000	0.000000	0.929829	0.240105	4.999991	22483.000000		1
22609.412109	8360.950195	2.451572	3.725156	8495.833008	99998.000000	1361.510742	851.404846	417.723236	263.746002	185.542389	954.861206	1300.221436	649.466248	2.874174	99998.000000	4.354289	3.922256	0.389445	0.571145	3.929206	4.999991	3.134021	2.930136	2.620889	2.421186	2.268443	2.979940	3.114017	2.812557	0.458513	4.999991	22523.000000		1
27929.439453	5987.911621	1.847160	3.577137	5323.310059	99998.000000	817.064331	545.753906	327.952545	158.090958	107.949356	560.944397	785.277161	317.285889	3.913915	0.000000	4.446062	3.777275	0.266504	0.553536	3.726182	4.999991	2.912256	2.736997	2.515811	2.198907	2.033220	2.748920	2.895023	2.501451	0.592611	0.000000	22623.000000		1
9751.126953	1964.785645	2.211041	3.453787	2111.161377	54370.410156	343.513092	216.459961	125.976898	36.955524	40.933548	166.904282	224.378998	116.269287	1.454319	0.000000	3.989055	3.293315	0.344597	0.538296	3.324522	4.735363	2.535943	2.335378	2.100291	1.567679	1.612079	2.222467	2.350982	2.065465	0.162660	0.000000	22679.000000		1
25991.152344	6648.809082	3.734408	4.255559	4397.072266	97396.796875	689.363647	454.570831	206.925034	119.368446	97.822357	410.883514	543.869751	243.825058	3.273921	0.000000	4.414825	3.822744	0.572222	0.628957	3.643164	4.988544	2.838448	2.657602	2.315813	2.076890	1.990438	2.613719	2.735495	2.387078	0.515068	0.000000	22734.000000		1
5667.603516	2627.817139	2.346725	3.037483	2963.038086	61749.445312	478.035004	297.901489	135.329880	78.863533	59.291046	245.761642	341.786194	247.722900	1.442286	0.000000	3.753399	3.419595	0.370462	0.482514	3.471737	4.790633	2.679460	2.474073	2.131394	1.896876	1.772989	2.390514	2.533755	2.393966	0.159051	0.000000	22790.000000		1
20609.875000	6643.178223	1.952007	5.427380	4407.044922	99998.000000	705.534729	445.183929	236.334656	121.055252	97.125435	448.424957	613.195312	341.949615	3.489587	99998.000000	4.314075	3.822376	0.290481	0.734590	3.644147	4.999991	2.848518	2.648540	2.373528	2.082984	1.987333	2.651690	2.787599	2.533962	0.542774	4.999991	22897.000000		1
4850.181641	1862.744751	3.163916	1.837908	1184.087891	35301.480469	214.440109	131.135986	69.806595	31.987621	35.435242	107.881516	123.892288	110.339256	0.991238	99998.000000	3.685758	3.270153	0.500225	0.264324	3.073384	4.547793	2.331306	2.117722	1.843897	1.504982	1.549435	2.032947	2.093044	2.042730	0.000000	4.999991	22955.000000		1
6920.970703	1772.434326	1.403101	2.235711	1199.244385	35839.300781	198.204224	128.089264	69.766502	36.801338	28.117531	101.584518	154.008087	78.845032	0.424042	0.000000	3.840167	3.248570	0.147089	0.349416	3.078908	4.554359	2.297113	2.107513	1.843647	1.565864	1.448977	2.006828	2.187544	1.896774	0.000000	0.000000	23004.000000		1
7162.152832	1538.282959	3.207088	5.279361	1118.213013	31203.705078	174.518021	118.489578	54.415653	22.363274	25.823229	75.822968	101.640030	100.594643	1.170228	0.000000	3.855044	3.187036	0.506111	0.722581	3.048525	4.494206	2.241840	2.073680	1.735724	1.349535	1.412011	1.879801	2.007065	2.002575	0.068271	0.000000	23045.000000		1
18172.080078	4075.478271	3.555551	4.526928	3464.312256	85896.414062	554.086182	350.645752	185.937119	72.489449	57.240360	305.268555	364.396149	217.233978	1.894696	0.000000	4.259405	3.610178	0.550907	0.655804	3.539617	4.933975	2.743577	2.544868	2.269366	1.860275	1.757702	2.484682	2.561574	2.336928	0.277540	0.000000	23098.000000		1
17875.687500	1936.254883	2.550252	3.429117	2393.665771	59861.820312	383.937805	232.316544	116.904533	54.230629	33.881039	212.176651	311.346588	185.749008	1.252306	0.000000	4.252263	3.286963	0.406583	0.535182	3.379064	4.777150	2.584261	2.366080	2.067831	1.734245	1.529957	2.326698	2.493244	2.268927	0.097711	0.000000	23150.000000		1
35669.351562	4882.644043	1.921169	3.398280	5351.538574	99998.000000	816.678894	540.119934	316.283661	125.199791	109.552902	561.681458	773.845764	421.368225	2.645349	0.000000	4.552295	3.688655	0.283566	0.531259	3.728479	4.999991	2.912051	2.732490	2.500077	2.097604	2.039624	2.749490	2.888654	2.624662	0.422483	0.000000	23188.000000		1
8451.146484	482.950500	1.541869	1.893416	580.717346	23343.175781	91.879997	60.330265	21.617008	18.070709	5.011075	20.213907	41.383774	26.702093	0.891790	99998.000000	3.926916	2.683903	0.188048	0.277246	2.763965	4.368160	1.963221	1.780535	1.334796	1.256975	0.699931	1.305650	1.616830	1.426545	0.000000	4.999991	23222.000000		1
23470.333984	5500.384766	2.729109	4.412830	5039.606445	99998.000000	822.507141	515.104614	287.558624	112.352936	117.348595	569.585022	707.770447	434.958252	1.239232	0.000000	4.370519	3.740393	0.436021	0.644717	3.702397	4.999991	2.915140	2.711895	2.458726	2.050584	2.069478	2.755558	2.849892	2.638448	0.093153	0.000000	23268.000000		1
6175.846680	1677.066650	1.060806	2.029100	893.118591	31647.572266	142.663010	92.700272	47.181202	10.271934	14.971552	66.217125	87.430161	66.368225	1.451965	0.000000	3.790697	3.224550	0.025636	0.307303	2.950909	4.500340	2.154311	1.967081	1.673769	1.011652	1.175267	1.820970	1.941661	1.821960	0.161956	0.000000	23317.000000		1
10436.182617	2179.552734	3.265679	4.403579	2139.084717	65553.234375	328.584686	216.222504	168.171692	47.027016	49.475506	229.599762	297.411194	179.479767	1.322703	0.000000	4.018542	3.338367	0.513974	0.643806	3.330228	4.816594	2.516647	2.334901	2.225753	1.672347	1.694390	2.360971	2.473357	2.254015	0.121462	0.000000	23340.000000		1
3539.077393	885.914978	2.852458	2.917217	117.576790	18717.496094	20.661049	21.678684	18.246483	25.144806	7.320796	0.000000	0.000000	17.299774	0.279656	0.000000	3.548890	2.947392	0.455219	0.464969	2.070322	4.272248	1.315152	1.336033	1.261179	1.400448	0.864558	0.000000	0.000000	1.238040	0.000000	0.000000	23395.000000		1
5046.063477	901.130127	1.884164	2.581089	601.551086	24275.041016	78.860451	67.355019	25.490185	27.537786	6.839733	20.068972	14.721768	0.000000	0.422900	0.000000	3.702953	2.954787	0.275119	0.411803	2.779273	4.385160	1.896859	1.828370	1.406373	1.439929	0.835039	1.302525	1.167960	0.000000	0.000000	0.000000	23409.000000		1
12300.842773	2793.602051	2.035268	1.526451	2202.480225	56244.238281	339.013916	228.446457	115.183807	58.464603	49.561848	230.108582	312.490662	237.343033	1.394762	99998.000000	4.089935	3.446165	0.308622	0.183683	3.342912	4.750078	2.530217	2.358784	2.061391	1.766893	1.695148	2.361933	2.494837	2.375376	0.144500	4.999991	23434.000000		1
15130.666016	3861.898682	2.679769	3.139246	2077.622803	69180.351562	332.787842	215.726028	160.995834	74.009727	61.212215	279.371307	369.721771	285.085480	1.925278	0.000000	4.179858	3.586801	0.428097	0.496825	3.317567	4.839983	2.522167	2.333903	2.206815	1.869289	1.786838	2.446182	2.567875	2.454975	0.284493	0.000000	23500.000000		1
16494.683594	4618.262695	2.877128	3.456871	3586.317139	89136.898438	563.904785	361.111969	194.139862	86.128822	64.440887	281.835205	376.382660	199.672089	2.315316	99998.000000	4.217344	3.664479	0.458959	0.538683	3.554649	4.950058	2.751206	2.557642	2.288115	1.935148	1.809162	2.449995	2.575630	2.300317	0.364610	4.999991	23551.000000		1
6437.964355	1322.140625	2.328223	3.379778	487.335571	24787.458984	84.016464	54.764118	37.849808	21.854456	14.755690	32.773975	30.544432	31.525061	0.353070	0.000000	3.808748	3.121278	0.367025	0.528888	2.687828	4.394232	1.924364	1.738496	1.578064	1.339540	1.168959	1.515529	1.484932	1.498656	0.000000	0.000000	23643.000000		1
6598.294434	1042.149536	1.958174	2.689020	885.939636	30385.910156	137.127701	88.635902	46.774151	28.117531	16.430161	67.154579	87.707695	109.312370	0.271055	0.000000	3.819432	3.017930	0.291851	0.429594	2.947404	4.482672	2.137125	1.947610	1.670006	1.448977	1.215642	1.827076	1.943038	2.038669	0.000000	0.000000	23672.000000		1
3985.013916	0.000000	2.670518	4.545431	231.853989	14796.012695	34.032143	27.870831	4.508426	34.556377	7.885120	0.000000	0.000000	18.730629	1.160737	99998.000000	3.600430	0.000000	0.426595	0.657575	2.365215	4.170145	1.531889	1.445150	0.654025	1.538528	0.896808	0.000000	0.000000	1.272552	0.064734	4.999991	23727.000000		0
7355.639160	1224.380005	1.989012	2.414567	1423.422974	45125.324219	243.368668	144.627350	115.359581	58.072968	26.831612	114.715080	134.784058	111.196533	0.411200	2525.716797	3.866620	3.087916	0.298637	0.382839	3.153334	4.654420	2.386265	2.160250	2.062054	1.763974	1.428647	2.059621	2.129638	2.046091	0.000000	3.402385	23741.000000		1
8757.839844	1497.642334	1.705307	3.000478	775.196411	28259.255859	111.600502	77.463516	45.383385	15.159659	17.012987	45.543739	72.418518	32.514942	0.710169	0.000000	3.942397	3.175408	0.231803	0.477190	2.889412	4.451161	2.047666	1.889097	1.656897	1.180689	1.230781	1.658429	1.859850	1.512083	0.000000	0.000000	23785.000000		1
6326.589355	551.835022	1.458608	3.167000	593.240417	26193.740234	99.259384	64.851028	48.846420	29.030317	11.989576	30.680117	29.532967	41.177162	0.223415	0.000000	3.801170	2.741809	0.163939	0.500648	2.773231	4.418198	1.996772	1.811917	1.688833	1.462852	1.078804	1.486857	1.470307	1.614656	0.000000	0.000000	23828.000000		1
12860.353516	2881.374512	2.371395	4.539263	2334.661621	57072.609375	384.033417	235.514374	126.303772	67.521545	56.753128	232.597168	351.373535	140.174423	0.112806	0.000000	4.109253	3.459600	0.375004	0.656985	3.368224	4.756428	2.584369	2.372017	2.101416	1.829442	1.753990	2.366604	2.545769	2.146669	0.000000	0.000000	23869.000000		1
12513.885742	4342.348145	2.445405	3.567886	2218.626709	56307.507812	350.750610	222.399246	137.799957	63.309158	41.322098	208.485413	279.204803	183.445450	3.940596	0.000000	4.097392	3.637725	0.388351	0.552411	3.346084	4.750566	2.544998	2.347133	2.139249	1.801467	1.616182	2.319076	2.445923	2.263507	0.595562	0.000000	23918.000000		1
11225.207031	2842.090820	1.816322	2.019849	1985.212280	58998.964844	301.231934	190.627472	119.587387	92.573837	29.804335	209.857666	273.274750	126.729324	0.844382	0.000000	4.050194	3.453638	0.259193	0.305319	3.297807	4.770844	2.478901	2.280185	2.077685	1.966488	1.474279	2.321925	2.436599	2.102877	0.000000	0.000000	23974.000000		1
22015.162109	4336.655762	2.630429	3.774496	4181.460449	95942.312500	670.562073	424.131256	221.924347	120.065369	82.089127	416.798126	598.075684	295.557861	1.941017	99998.000000	4.342722	3.637155	0.420027	0.576859	3.621328	4.982010	2.826439	2.627500	2.346205	2.079418	1.914286	2.619926	2.776756	2.470643	0.288029	4.999991	24084.000000		1
25221.349609	6396.179688	3.000478	6.037961	4502.193848	99998.000000	694.291443	459.073090	253.757782	105.019806	97.060677	451.739960	614.996216	376.401154	1.136518	0.000000	4.401768	3.805921	0.477190	0.780890	3.653424	4.999991	2.841542	2.661882	2.404419	2.021271	1.987043	2.654888	2.788872	2.575651	0.055576	0.000000	24139.000000		1
14646.041016	2926.255371	1.295170	2.830872	3662.494873	87604.156250	554.786194	356.720734	205.740875	115.507599	59.960217	278.655884	365.401459	227.163620	0.165895	99998.000000	4.165720	3.466312	0.112327	0.451920	3.563777	4.942525	2.744126	2.552328	2.313321	2.062611	1.777863	2.445068	2.562770	2.356339	0.000000	4.999991	24251.000000		1
5852.565918	646.937561	3.364359	2.935719	305.490570	21799.705078	33.822445	19.714342	0.000000	7.891287	0.000000	0.000000	0.000000	12.267113	0.468646	99998.000000	3.767346	2.810862	0.526902	0.467715	2.484998	4.338450	1.529205	1.294782	0.000000	0.897148	0.000000	0.000000	0.000000	1.088742	0.000000	4.999991	24274.000000		1
7702.991211	1314.129150	1.594293	3.688152	1791.895874	41923.437500	277.900360	192.357452	81.213341	50.486969	25.089298	113.598770	182.856461	90.409050	0.405203	99998.000000	3.886659	3.118638	0.202568	0.566809	3.253313	4.622457	2.443889	2.284109	1.909627	1.703179	1.399489	2.055374	2.262110	1.956212	0.000000	4.999991	24335.000000		1
6467.500488	694.877380	2.716774	4.018112	687.368469	30351.150391	107.616318	70.179726	35.577095	15.807245	13.266244	37.205307	48.645977	84.500610	0.952239	0.000000	3.810736	2.841908	0.434053	0.604022	2.837190	4.482175	2.031878	1.846212	1.551170	1.198856	1.122748	1.570605	1.687047	1.926860	0.000000	0.000000	24401.000000		1
15549.080078	4512.570801	2.118529	2.867877	3079.140869	67512.718750	445.069855	310.227203	125.609932	70.426422	66.035179	293.100128	410.430206	276.509613	0.364770	0.000000	4.191705	3.654424	0.326034	0.457561	3.488430	4.829386	2.648428	2.491680	2.099024	1.847736	1.819775	2.467016	2.613239	2.441710	0.000000	0.000000	24423.000000		1
7784.707520	1038.899292	1.742312	1.301338	838.240356	28287.085938	107.153755	82.927902	41.180248	21.885294	7.956046	27.858496	40.856453	49.265812	0.242171	0.000000	3.891242	3.016573	0.241126	0.114390	2.923368	4.451588	2.030007	1.918701	1.614689	1.340152	0.900697	1.444958	1.611261	1.692546	0.000000	0.000000	24469.000000		1
4874.684570	750.680664	1.905751	3.743659	452.899445	20787.748047	46.471943	50.863186	39.231323	13.383426	17.090080	19.100677	36.955524	19.649584	0.085969	0.000000	3.687947	2.875455	0.280066	0.573296	2.656002	4.317808	1.667191	1.706404	1.593633	1.126567	1.232744	1.281049	1.567679	1.293353	0.000000	0.000000	24497.000000		1
8800.231445	2561.698730	2.710606	4.274062	1889.992676	47447.394531	300.516510	191.740707	74.278015	38.121178	40.051598	148.824310	216.604889	154.593994	1.620657	0.000000	3.944494	3.408528	0.433066	0.630841	3.276460	4.676212	2.477868	2.282714	1.870860	1.581166	1.602620	2.172674	2.335668	2.189193	0.209691	0.000000	24553.000000		1
16462.441406	3247.442139	2.235711	3.373610	2204.953369	57581.214844	364.904968	233.836823	114.005821	60.293259	43.699661	182.939713	208.130783	158.087860	1.176999	0.000000	4.216494	3.511541	0.349416	0.528095	3.343400	4.760281	2.562180	2.368913	2.056927	1.780269	1.640478	2.262308	2.318336	2.198899	0.070776	0.000000	24623.000000		1
19768.980469	5969.242676	2.821621	7.074097	4371.764160	99998.000000	698.673462	448.674744	270.813934	84.623962	73.790787	397.089966	543.891357	264.742065	0.737528	0.000000	4.295984	3.775919	0.450499	0.849671	3.640657	4.999991	2.844274	2.651932	2.432671	1.927493	1.868002	2.598889	2.735512	2.422823	0.000000	0.000000	24690.000000		1
6213.252441	1202.183228	4.203136	2.837040	777.102173	29156.841797	111.187286	85.789612	44.054291	24.768589	15.748653	36.381950	50.705917	65.828568	0.161518	0.000000	3.793319	3.079971	0.623573	0.452865	2.890478	4.464740	2.046055	1.933435	1.643988	1.393901	1.197243	1.560886	1.705059	1.818414	0.000000	0.000000	24759.000000		1
11957.021484	3219.528076	2.174036	2.485493	2516.562012	64432.582031	384.899933	256.308044	129.723633	69.809677	56.358410	211.470474	270.739929	179.368744	0.631123	0.000000	4.077623	3.507792	0.337267	0.395413	3.400808	4.809105	2.585348	2.408762	2.113019	1.843916	1.750959	2.325250	2.432552	2.253747	0.000000	0.000000	24792.000000		1
12402.023438	2755.659668	3.506211	4.311067	2471.283447	61510.664062	379.879608	249.011902	143.341431	84.728806	56.216557	244.395554	313.936951	229.439407	0.864905	99998.000000	4.093493	3.440226	0.544838	0.634585	3.392923	4.788950	2.579646	2.396220	2.156372	1.928031	1.749864	2.388093	2.496842	2.360668	0.000000	4.999991	24897.000000		1
16304.482422	3877.573242	1.871829	3.077571	2595.496582	64287.449219	436.830109	265.873779	149.410233	79.615967	59.843033	254.229584	333.716034	145.706650	1.351267	0.000000	4.212307	3.588560	0.272266	0.488208	3.414221	4.808126	2.640313	2.424675	2.174380	1.901000	1.777014	2.405226	2.523377	2.163479	0.130741	0.000000	24945.000000		1
10938.708984	2773.329590	2.408400	3.281098	1998.885620	52308.808594	333.065369	206.157181	117.758728	53.866749	52.901539	241.111359	377.128906	298.145111	0.042284	99998.000000	4.038966	3.443002	0.381729	0.516019	3.300788	4.718575	2.522529	2.314198	2.070993	1.731321	1.723468	2.382218	2.576490	2.474428	0.000000	4.999991	25015.000000		1
17422.812500	5269.832031	2.944971	4.718120	5331.553223	99998.000000	813.761658	540.773682	301.006836	120.796211	99.354980	499.318970	613.728760	373.594940	1.614040	0.000000	4.241118	3.721797	0.469081	0.673769	3.726854	4.999991	2.910497	2.733016	2.478576	2.082053	1.997190	2.698378	2.787977	2.572401	0.207914	0.000000	25036.000000		1
10286.300781	2003.656128	3.611058	4.406662	1957.745483	50844.898438	289.991699	182.649841	71.289871	65.871742	29.980108	139.918472	244.577484	158.661438	1.998479	99998.000000	4.012259	3.301823	0.557634	0.644110	3.291756	4.706247	2.462386	2.261619	1.853028	1.818699	1.476833	2.145875	2.388417	2.200471	0.300700	4.999991	25130.000000		1
17470.718750	7310.280273	2.035268	2.796951	6794.916504	99998.000000	1132.620239	690.849976	346.399445	161.051346	114.533142	562.344421	730.873840	399.621704	2.979938	0.000000	4.242311	3.863934	0.308622	0.446685	3.832184	4.999991	3.054084	2.839384	2.539577	2.206964	2.058931	2.750002	2.863842	2.601649	0.474207	0.000000	25189.000000		1
3841.882080	1677.957886	2.599592	3.250261	545.615173	23829.761719	96.829399	62.279186	39.743225	30.146629	24.253605	53.996265	64.786270	68.795128	0.951987	0.000000	3.584544	3.224781	0.414905	0.511918	2.736887	4.377120	1.986007	1.794343	1.599263	1.479239	1.384776	1.732364	1.811483	1.837558	0.000000	0.000000	25253.000000		1
19124.212891	1870.870361	3.025148	3.891678	3200.273193	69062.757812	495.371796	326.638855	173.016251	122.569366	58.381344	243.118881	270.283539	165.532013	0.634245	0.000000	4.281584	3.272044	0.480747	0.590137	3.505187	4.839244	2.694931	2.514068	2.238087	2.088382	1.766274	2.385819	2.431820	2.218882	0.000000	0.000000	25271.000000		1
10254.337891	1460.128662	2.349809	4.388160	2373.923828	56628.644531	376.539917	239.177856	132.520584	77.025627	57.653580	230.706833	312.731201	214.745392	1.421432	0.000000	4.010908	3.164391	0.371033	0.642282	3.375467	4.753036	2.575811	2.378721	2.122283	1.886635	1.760826	2.363060	2.495171	2.331924	0.152726	0.000000	25298.000000		1
16738.583984	2782.442139	1.794736	2.103110	2417.904053	64903.535156	412.585754	254.636642	136.806992	55.260597	40.649845	220.808029	268.263672	164.474289	1.816252	99998.000000	4.223719	3.444426	0.254001	0.322862	3.383439	4.812268	2.615514	2.405921	2.136108	1.742416	1.609059	2.344015	2.428562	2.216098	0.259176	4.999991	25342.000000		1
15540.578125	4175.989746	1.890332	4.153796	3088.641846	75380.992188	499.528687	318.732147	169.923264	81.965775	57.659748	278.806976	350.886292	194.109024	0.522226	99998.000000	4.191467	3.620759	0.276538	0.618445	3.489768	4.877262	2.698560	2.503426	2.230253	1.913633	1.760873	2.445304	2.545166	2.288046	0.000000	4.999991	25385.000000		1
6922.179199	147.279358	1.723810	2.460824	521.626770	22525.978516	75.875389	52.997135	25.261988	23.775625	15.350851	29.529882	40.282879	40.699184	1.177362	0.000000	3.840243	2.168142	0.236489	0.391080	2.717360	4.352684	1.880101	1.724252	1.402467	1.376132	1.186132	1.470262	1.605121	1.609586	0.070910	0.000000	25420.000000		0
9561.973633	1158.110474	1.409269	1.572707	1503.957886	44635.710938	242.764252	156.928375	64.807854	36.684155	34.451530	123.645592	156.993134	113.641937	1.785811	99998.000000	3.980547	3.063750	0.148994	0.196648	3.177236	4.649683	2.385185	2.195701	1.811628	1.564479	1.537209	2.092179	2.195881	2.055539	0.251836	4.999991	25452.000000		1
2608.781250	287.250275	2.948054	2.590341	197.192764	17382.171875	33.874870	24.965948	13.179899	28.148367	3.981107	0.000000	4.705785	27.235580	1.114151	31628.244141	3.416438	2.458261	0.469535	0.413357	2.294891	4.240104	1.529878	1.397348	1.119912	1.449453	0.600004	0.000000	0.672632	1.435137	0.046944	4.500075	25490.000000		1
14131.282227	5043.599609	2.266548	3.385945	3711.113037	86204.773438	599.599060	375.587036	181.545868	97.958046	64.712257	351.284088	441.085663	238.194153	1.234438	0.000000	4.150182	3.702741	0.355365	0.529680	3.569504	4.935531	2.777861	2.574711	2.258986	1.991040	1.810987	2.545659	2.644523	2.376931	0.091469	0.000000	25539.000000		1
15786.694336	4152.158691	2.581089	2.830872	2997.659180	70816.789062	433.018585	300.143372	158.988312	91.365013	63.558941	300.932800	355.450226	274.428070	2.272594	99998.000000	4.198291	3.618274	0.411803	0.451920	3.476782	4.850136	2.636507	2.477329	2.201365	1.960780	1.803177	2.478470	2.550779	2.438429	0.356522	4.999991	25573.000000		1
11954.427734	2125.895508	3.086823	3.123827	2721.908203	67319.812500	408.157501	267.156616	113.429161	83.896194	40.267460	184.493927	218.489059	186.960907	1.476780	0.000000	4.077529	3.327542	0.489512	0.494687	3.434874	4.828143	2.610828	2.426766	2.054725	1.923742	1.604954	2.265982	2.339430	2.271751	0.169316	0.000000	25611.000000		1
7652.420898	2406.241455	1.702224	1.794736	1265.134644	43643.191406	190.809418	110.857323	69.106583	29.206089	16.013855	92.015678	101.229889	52.522240	0.315973	0.000000	3.883799	3.381339	0.231017	0.254001	3.102137	4.639916	2.280600	2.044764	1.839519	1.465473	1.204496	1.963862	2.005309	1.720343	0.000000	0.000000	25641.000000		1
5749.448730	1382.082397	1.958174	4.526928	646.006287	25003.259766	100.640900	79.461777	54.471161	35.870049	15.597550	44.680290	72.097809	20.022717	1.423861	99998.000000	3.759626	3.140534	0.291851	0.655804	2.810237	4.397996	2.002774	1.900158	1.736167	1.554732	1.193056	1.650116	1.857922	1.301523	0.153467	4.999991	25692.000000		1
5106.912109	851.599121	1.699140	3.478457	406.677307	24157.808594	74.934853	50.326618	42.117702	23.744789	12.994875	68.594688	47.569756	44.603199	0.295368	0.000000	3.708158	2.930235	0.230229	0.541387	2.609250	4.383058	1.874684	1.701798	1.624465	1.375568	1.113772	1.836290	1.677331	1.649366	0.000000	0.000000	25715.000000		1
14236.110352	3979.990479	3.422950	4.804465	3203.998291	81516.828125	519.317017	330.814240	209.200836	87.713867	68.264725	320.203094	414.417480	220.474991	4.556843	0.000000	4.153391	3.599882	0.534401	0.681645	3.505692	4.911247	2.715433	2.519584	2.320563	1.943068	1.834196	2.505425	2.617438	2.343359	0.658664	0.000000	25782.000000		1
19308.117188	5070.730469	2.630429	3.441453	2835.550293	73391.945312	440.980804	293.824799	173.540482	58.513943	61.915306	286.460815	351.777496	264.381256	1.957628	99998.000000	4.285740	3.705070	0.420027	0.536742	3.452637	4.865648	2.644420	2.468088	2.239401	1.767259	1.791798	2.457065	2.546268	2.422231	0.291730	4.999991	25846.000000		1
4216.133789	1139.937988	2.676685	2.596508	385.812714	22763.121094	52.001087	38.796516	32.915829	40.205788	0.000000	0.000000	0.000000	30.504343	0.888889	0.000000	3.624914	3.056881	0.427597	0.414390	2.586376	4.357232	1.716012	1.588793	1.517405	1.604289	0.000000	0.000000	0.000000	1.484362	0.000000	0.000000	25872.000000		1
15627.095703	2488.777588	2.528666	3.845422	2795.082275	72709.203125	443.728424	280.139160	150.267502	115.797470	48.242008	255.497009	317.655914	183.639725	0.627477	0.000000	4.193878	3.395986	0.402891	0.584944	3.446395	4.861589	2.647117	2.447374	2.176865	2.063699	1.683425	2.407386	2.501957	2.263967	0.000000	0.000000	25892.000000		1
11602.530273	1252.960083	1.326008	1.930420	1736.360718	48046.546875	280.506134	184.944153	86.643806	76.180679	42.019024	192.752167	274.921478	199.388382	1.218584	0.000000	4.064553	3.097937	0.122546	0.285652	3.239640	4.681662	2.447942	2.267040	1.937737	1.881845	1.623446	2.284999	2.439209	2.299700	0.085856	0.000000	25951.000000		1
6396.309570	650.773743	2.766114	2.978892	1796.290161	47892.753906	291.999237	185.770584	82.397499	54.727112	22.206003	113.105370	146.662613	87.127953	0.004536	0.000000	3.805929	2.813430	0.441870	0.474055	3.254376	4.680270	2.465382	2.268977	1.915914	1.738203	1.346470	2.053483	2.166319	1.940158	0.000000	0.000000	25973.000000		1
19510.146484	5934.503906	1.233495	4.360406	4793.644043	99998.000000	755.605408	491.541779	240.667313	85.700180	82.385162	401.746399	583.520447	241.287140	1.254613	99998.000000	4.290260	3.773384	0.091138	0.639527	3.680666	4.999991	2.878295	2.691561	2.381417	1.932982	1.915849	2.603952	2.766056	2.382534	0.098510	4.999991	26057.000000		1
6422.175781	617.500183	2.143198	1.751564	698.627197	28583.216797	100.758080	68.508339	36.237015	49.093121	8.292173	41.877171	35.330395	36.924686	0.446251	99998.000000	3.807682	2.790637	0.331062	0.243426	2.844245	4.456111	2.003280	1.835743	1.559152	1.691021	0.918668	1.621977	1.548149	1.567317	0.000000	4.999991	26080.000000		1
6961.111816	522.684448	2.100026	2.315888	743.899536	26187.646484	121.585655	81.830093	48.349941	32.502605	12.282532	40.767025	43.357368	0.077093	0.596406	0.000000	3.842679	2.718240	0.322225	0.364717	2.871514	4.418097	2.084882	1.912913	1.684396	1.511918	1.089288	1.610309	1.637063	0.000000	0.000000	0.000000	26122.000000		1
18800.359375	2036.960571	4.542347	6.870570	2772.293457	69710.695312	464.226044	285.057739	137.892456	105.722900	48.713821	234.536835	289.122101	132.579178	1.802228	0.000000	4.274166	3.308983	0.657280	0.836993	3.442839	4.843299	2.666729	2.454933	2.139540	2.024169	1.687652	2.370211	2.461081	2.122475	0.255810	0.000000	26196.000000		1
6754.824707	700.323242	1.952007	2.904882	775.646667	25801.462891	101.732544	78.922127	32.669128	16.818710	11.496178	38.731758	31.929031	75.909309	0.393048	99998.000000	3.829614	2.845299	0.290481	0.463128	2.889664	4.411644	2.007460	1.897199	1.514138	1.225793	1.060553	1.588067	1.504186	1.880295	0.000000	4.999991	26226.000000		1
8689.562500	1984.108398	2.007514	2.763030	1906.564697	45393.339844	281.243134	190.056992	78.326965	47.409401	22.218338	103.641373	144.183289	125.144287	1.147203	99998.000000	3.938998	3.297565	0.302659	0.441386	3.280252	4.656992	2.449082	2.278884	1.893911	1.675864	1.346712	2.015533	2.158915	2.097411	0.059640	4.999991	26248.000000		1
13754.110352	3157.298340	2.322055	3.074487	2102.030518	52144.152344	315.534302	200.319672	106.913223	63.179638	41.519459	149.783356	200.911743	142.999130	0.258998	0.000000	4.138433	3.499316	0.365873	0.487773	3.322639	4.717206	2.499047	2.301724	2.029032	1.800577	1.618252	2.175463	2.303005	2.155333	0.000000	0.000000	26273.000000		1
13117.860352	1070.618530	1.989012	3.163916	1843.730347	49654.640625	262.592682	173.888947	93.070320	81.867096	25.795475	119.726158	171.955444	78.419479	0.237711	99998.000000	4.117863	3.029635	0.298637	0.500225	3.265697	4.695960	2.419283	2.240272	1.968811	1.913109	1.411543	2.078189	2.235416	1.894424	0.000000	4.999991	26309.000000		1
6405.255371	1889.209351	2.479326	4.307983	1435.384766	40890.968750	210.866058	136.544861	49.386078	31.330786	21.058851	80.960480	147.692581	104.680595	0.789198	99998.000000	3.806536	3.276280	0.394334	0.634274	3.156968	4.611628	2.324007	2.135275	1.693605	1.495971	1.323435	1.908273	2.169359	2.019866	0.000000	4.999991	26361.000000		1
9266.604492	671.903503	3.139246	3.947186	925.488586	32550.457031	139.116699	81.441544	35.370483	28.277884	1.736145	17.700661	50.820015	44.479847	1.133214	99998.000000	3.966921	2.827307	0.496825	0.596288	2.966371	4.512557	2.143379	1.910846	1.548641	1.451447	0.239586	1.247990	1.706035	1.648163	0.054312	4.999991	26383.000000		1
4300.458496	1000.577637	1.844076	3.487709	1060.312744	36835.054688	197.593643	119.470207	50.363621	29.573055	26.840862	108.495178	179.584610	124.046478	0.725237	0.000000	3.633515	3.000251	0.265779	0.542540	3.025434	4.566261	2.295773	2.077260	1.702117	1.470896	1.428796	2.035410	2.254269	2.093585	0.000000	0.000000	26430.000000		1
10728.508789	621.721802	2.389898	2.929552	1410.304688	43713.246094	231.286575	150.054733	82.872398	18.977327	26.769936	109.352463	173.306122	95.854935	1.417526	34559.945312	4.030540	2.793596	0.378379	0.466801	3.149313	4.640613	2.364151	2.176250	1.918410	1.278235	1.427647	2.038829	2.238814	1.981614	0.151531	4.538573	26460.000000		1
5175.488281	543.293091	1.520283	3.225591	392.559937	22516.017578	61.594597	44.778969	45.701008	0.561240	13.670214	31.836519	45.229195	65.313583	0.318672	99998.000000	3.713951	2.735034	0.181925	0.508609	2.593906	4.352491	1.789543	1.651074	1.659926	0.000000	1.135775	1.502926	1.655419	1.815004	0.000000	4.999991	26479.000000		1
9918.207031	1430.694458	0.811023	3.108409	1531.171875	42676.359375	248.762115	156.290054	65.042221	49.700619	27.269503	127.457092	176.577957	86.791824	1.460750	0.000000	3.996433	3.155547	0.000000	0.492538	3.185024	4.630188	2.395784	2.193931	1.813195	1.696362	1.435677	2.105364	2.246937	1.938479	0.164576	0.000000	26502.000000		1
12966.510742	3081.614014	1.896499	2.886379	2554.606201	62116.871094	410.405548	268.303772	118.699272	65.128563	55.007732	217.264816	322.306213	139.859894	0.762561	0.000000	4.112823	3.488778	0.277953	0.460353	3.407324	4.793210	2.613213	2.428627	2.074448	1.813771	1.740424	2.336989	2.508269	2.145693	0.000000	0.000000	26554.000000		1
7236.532715	1499.221313	1.495613	3.422950	1001.980713	29568.126953	130.041260	106.993401	43.955612	38.392548	23.757124	86.702400	103.505692	76.285530	1.148688	0.000000	3.859530	3.175866	0.174819	0.534401	3.000859	4.470824	2.114081	2.029357	1.643014	1.584247	1.375794	1.938031	2.014964	1.882442	0.060202	0.000000	26589.000000		1
7181.728516	1591.283203	3.046734	3.762161	1504.938477	41323.117188	240.883163	153.221725	61.597683	62.199009	23.467253	95.682243	101.316238	71.635254	1.521179	0.000000	3.856229	3.201747	0.483835	0.575437	3.177519	4.616193	2.381806	2.185320	1.789564	1.793783	1.370462	1.980831	2.005679	1.855127	0.182180	0.000000	26609.000000		1
24175.652344	5943.166504	3.099157	4.792130	6224.076660	99998.000000	1010.238953	642.321167	337.595398	180.010162	139.048859	654.208984	871.797607	424.667816	0.054083	99998.000000	4.383378	3.774018	0.491244	0.680529	3.794075	4.999991	3.004424	2.807752	2.528397	2.255297	2.143167	2.815717	2.940416	2.628049	0.000000	4.999991	26717.000000		1
12210.116211	5068.426758	1.739229	3.472290	4457.519531	99998.000000	711.831726	460.093811	249.755081	101.914482	73.340561	386.343140	480.526672	261.994446	3.990890	0.000000	4.086720	3.704873	0.240357	0.540616	3.649093	4.999991	2.852377	2.662846	2.397514	2.008236	1.865344	2.586973	2.681717	2.418292	0.601070	0.000000	26788.000000		1
8127.409180	714.243225	0.872698	1.418520	1081.374634	35418.589844	172.257645	108.973160	41.908009	39.015461	31.062500	112.886421	135.018417	65.184067	0.851467	0.000000	3.909952	2.853846	0.000000	0.151835	3.033976	4.549231	2.236178	2.037320	1.622297	1.591237	1.492236	2.052642	2.130393	1.814141	0.000000	0.000000	26825.000000		1
14288.592773	6380.020996	2.975808	2.389898	4201.683594	99194.187500	670.543579	423.597778	226.226166	97.143936	74.123825	356.736145	446.568542	307.285309	2.316732	0.000000	4.154989	3.804822	0.473605	0.378379	3.623423	4.996486	2.826427	2.626954	2.354543	1.987416	1.869958	2.552347	2.649888	2.487542	0.364876	0.000000	26852.000000		1
10975.673828	2821.833740	2.346725	4.415914	2389.694092	61333.437500	378.118805	252.271423	149.382477	66.022850	69.353287	314.115784	380.166382	265.593170	1.542327	0.000000	4.040431	3.450531	0.370462	0.645021	3.378342	4.787697	2.577628	2.401868	2.174300	1.819694	1.841067	2.497090	2.579974	2.424217	0.188176	0.000000	26916.000000		1
9303.618164	930.185120	2.322055	2.750695	1069.582397	35368.214844	176.355942	112.186417	68.505257	21.589254	20.688803	102.858109	125.335480	53.145153	0.024316	99998.000000	3.968652	2.968569	0.365873	0.439442	3.029214	4.548613	2.246390	2.049940	1.835724	1.334238	1.315735	2.012239	2.098074	1.725464	0.000000	4.999991	26942.000000		1
15508.982422	3331.353760	1.199574	2.969640	2400.157227	58604.875000	379.164185	246.165619	123.519157	58.671215	51.412094	230.053085	331.964478	192.419128	1.835248	0.000000	4.190583	3.522621	0.079027	0.472704	3.380240	4.767934	2.578827	2.391227	2.091734	1.768425	1.711065	2.361828	2.521092	2.284248	0.263695	0.000000	27032.000000		1
5779.367188	1647.058838	1.911918	3.570970	891.885071	26430.267578	113.256470	90.248695	27.914003	13.590036	5.526060	16.972898	37.677120	36.348030	0.278747	99998.000000	3.761880	3.216709	0.281469	0.552786	2.950309	4.422101	2.054063	1.955441	1.445822	1.133221	0.742416	1.229756	1.576078	1.560481	0.000000	4.999991	27065.000000		1
7609.085449	950.772156	0.922038	3.059069	1175.706177	35074.222656	161.282623	115.794388	67.438286	26.760685	20.954004	69.550644	83.612495	17.043823	1.871533	0.000000	3.881332	2.978076	0.000000	0.485589	3.070299	4.544988	2.207587	2.063688	1.828907	1.427497	1.321267	1.842301	1.922271	1.231567	0.272197	0.000000	27081.000000		1
37152.546875	9464.916016	1.945839	3.466122	7511.034668	99998.000000	1176.030029	767.511719	378.732452	169.769073	155.050385	764.986145	962.302246	617.746887	3.489430	99998.000000	4.569989	3.976117	0.289107	0.539844	3.875700	4.999991	3.070418	2.885085	2.578332	2.229859	2.190473	2.883654	2.983311	2.790811	0.542754	4.999991	27143.000000		1
9963.880859	4029.724854	1.902667	1.696056	1875.542236	53116.425781	313.092010	186.041962	120.885643	53.370266	27.312674	153.607193	201.944794	136.285828	2.629744	0.000000	3.998429	3.605275	0.279363	0.229440	3.273127	4.725229	2.495672	2.269611	2.082375	1.727299	1.436364	2.186412	2.305233	2.134451	0.419913	0.000000	27173.000000		1
10932.726562	2052.770996	1.985928	3.379778	1854.270630	51781.722656	278.134735	175.544907	87.097115	39.675385	22.791914	119.337608	140.717163	119.501045	0.799266	99998.000000	4.038729	3.312340	0.297963	0.528888	3.268173	4.714177	2.444255	2.244388	1.940004	1.598521	1.357781	2.076777	2.148347	2.077372	0.000000	4.999991	27206.000000		1
9584.629883	1236.048828	3.607974	3.860841	1065.718506	45375.234375	166.124084	108.945404	86.258339	37.146717	34.161659	138.305679	206.527237	120.435417	0.232769	0.000000	3.981575	3.092036	0.557263	0.586682	3.027642	4.656819	2.220433	2.037209	1.935801	1.569920	1.533539	2.140840	2.314977	2.080754	0.000000	0.000000	27253.000000		1
7947.821777	2093.531738	2.004430	2.781532	1274.931641	37870.921875	197.420959	135.502563	77.537529	53.644718	34.948009	126.186592	145.367447	82.644196	1.184368	0.000000	3.900248	3.320879	0.301991	0.444284	3.105487	4.578306	2.295393	2.131948	1.889512	1.729527	1.543422	2.101013	2.162467	1.917212	0.073487	0.000000	27304.000000		1
14576.462891	3169.343262	2.494745	3.789915	1975.063721	56106.238281	329.580750	202.435120	91.907753	42.352070	38.867443	171.563812	227.885208	160.992752	1.475981	0.000000	4.163652	3.500969	0.397026	0.578629	3.295581	4.749011	2.517962	2.306286	1.963352	1.626875	1.589586	2.234426	2.357716	2.206806	0.169081	0.000000	27332.000000		1
18321.849609	4934.136230	3.626477	4.317234	3592.537109	83737.109375	572.912415	354.074890	171.536057	89.971161	53.764984	301.438538	388.295135	238.305161	1.064108	0.000000	4.262969	3.693211	0.559485	0.635206	3.555401	4.922918	2.758088	2.549095	2.234355	1.954103	1.730500	2.479199	2.589162	2.377133	0.026986	0.000000	27418.000000		1
28062.154297	9558.958008	2.112361	2.821621	6674.647461	99998.000000	1060.352783	688.965820	369.259216	159.978195	132.014862	620.139893	847.722839	415.256256	1.658271	0.000000	4.448121	3.980411	0.324768	0.450499	3.824428	4.999991	3.025450	2.838198	2.567331	2.204061	2.120623	2.792490	2.928254	2.618316	0.219655	0.000000	27464.000000		1
16335.665039	4878.123047	2.892547	2.417651	3373.116699	84604.726562	542.944641	348.915802	190.889603	82.752129	78.641502	371.766296	519.024048	265.639435	0.599598	0.000000	4.213137	3.688253	0.461280	0.383394	3.528031	4.927394	2.734756	2.542721	2.280782	1.917779	1.895652	2.570270	2.715188	2.424293	0.000000	0.000000	27566.000000		1
18927.619141	5019.571289	1.495613	3.241009	4017.516357	87721.164062	625.610413	404.790039	215.460831	92.755775	75.927818	337.163666	459.421570	319.851562	2.464192	0.000000	4.277096	3.700667	0.174819	0.510680	3.603958	4.943104	2.796304	2.607230	2.333368	1.967341	1.880401	2.527841	2.662211	2.504948	0.391675	0.000000	27609.000000		1
19107.144531	4242.709473	3.379778	5.415045	3196.338379	85349.140625	493.496887	300.303741	192.968033	89.730629	49.481670	288.619446	381.554077	237.565063	1.622084	0.000000	4.281196	3.627643	0.528888	0.733602	3.504653	4.931199	2.693285	2.477561	2.285485	1.952941	1.694444	2.460325	2.581556	2.375782	0.210073	0.000000	27707.000000		1
24671.658203	5789.476074	1.930420	3.441453	4986.621582	99998.000000	782.585083	520.744812	306.125824	118.073273	127.565018	579.434509	743.729919	447.222290	2.106361	99998.000000	4.392199	3.762639	0.285652	0.536742	3.697806	4.999991	2.893532	2.716625	2.485900	2.072152	2.105731	2.763004	2.871415	2.650523	0.323533	4.999991	27796.000000		1
15913.920898	3274.474121	3.068320	4.452919	2112.422607	57894.105469	322.580658	222.960480	108.041870	60.194580	51.384338	193.091385	267.495819	177.422913	0.458267	0.000000	4.201777	3.515141	0.486901	0.648645	3.324781	4.762634	2.508638	2.348228	2.033592	1.779557	1.710831	2.285763	2.427317	2.249010	0.000000	0.000000	27839.000000		1
6367.057129	1802.096802	2.365228	3.453787	1763.861572	43146.824219	283.497345	177.413651	61.717949	43.779839	25.841730	110.918999	138.148407	132.076538	1.561714	0.000000	3.803939	3.255778	0.373873	0.538296	3.246464	4.634949	2.452549	2.248987	1.790411	1.641274	1.412322	2.045006	2.140346	2.120826	0.193601	0.000000	27864.000000		1
9568.727539	1072.672363	2.722941	3.817669	1323.830566	35774.886719	208.306549	129.726715	54.156620	37.186806	16.636770	62.106499	89.508598	70.229065	0.235746	0.000000	3.980854	3.030467	0.435038	0.581798	3.121832	4.553578	2.318703	2.113029	1.733652	1.570389	1.221069	1.793137	1.951865	1.846517	0.000000	0.000000	27902.000000		1
13409.582031	2017.718018	2.704439	4.243225	2682.605957	65795.210938	403.763153	268.908173	125.390984	47.884296	31.719337	199.101593	252.733978	167.752304	0.389172	0.000000	4.127415	3.304860	0.432077	0.627696	3.428557	4.818194	2.606127	2.429604	2.098266	1.680193	1.501324	2.299075	2.402664	2.224669	0.000000	0.000000	27928.000000		1
11991.371094	894.093018	1.859494	2.485493	1521.923706	47783.496094	229.920471	147.341034	70.648453	63.703876	22.440367	72.686806	113.099205	70.108803	0.149997	0.000000	4.078869	2.951383	0.269395	0.395413	3.182393	4.679278	2.361578	2.168324	1.849103	1.804166	1.351030	1.861456	2.053460	1.845773	0.000000	0.000000	27953.000000		1
21723.310547	3805.043701	2.978892	4.425165	3171.828857	77960.742188	501.656464	318.519379	155.722641	69.519806	60.879169	242.477463	338.742523	261.263611	0.632504	99998.000000	4.336926	3.580360	0.474055	0.645930	3.501310	4.891876	2.700406	2.503136	2.192352	1.842109	1.784469	2.384671	2.529870	2.417079	0.000000	4.999991	27993.000000		1
18690.904297	3649.990234	3.145414	4.366574	2879.157471	71322.882812	438.575500	301.571136	157.184326	57.665916	51.245571	254.482452	326.555603	243.615356	0.989990	99998.000000	4.271630	3.562292	0.497678	0.640141	3.459265	4.853229	2.642044	2.479390	2.196409	1.760919	1.709656	2.405658	2.513957	2.386705	0.000000	4.999991	28090.000000		1
20922.951172	5476.408691	1.810155	3.407531	3601.282715	83378.375000	572.249390	367.954803	185.354279	71.780190	65.384514	334.474640	413.153137	278.443115	2.304902	99998.000000	4.320623	3.738496	0.257716	0.532440	3.556457	4.921053	2.757585	2.565794	2.268003	1.856005	1.815475	2.524363	2.616111	2.444736	0.362652	4.999991	28129.000000		1
7155.267090	60.700314	2.174036	2.183287	652.426636	27803.732422	99.444405	65.399933	31.256777	45.053425	9.871048	65.054550	65.097725	34.047558	0.780490	99998.000000	3.854626	1.783191	0.337267	0.339111	2.814532	4.444103	1.997580	1.815577	1.494944	1.653728	0.994363	1.813278	1.813566	1.532086	0.000000	4.999991	28159.000000		0
15587.170898	3700.051758	1.982844	3.768329	2606.150879	60992.320312	390.944061	263.089172	139.890732	67.126823	53.200661	210.995575	277.332947	180.272278	1.199892	99998.000000	4.192767	3.568208	0.297289	0.576149	3.416000	4.785275	2.592115	2.420103	2.145789	1.826896	1.725917	2.324273	2.443002	2.255929	0.079142	4.999991	28183.000000		1
7411.500977	256.708923	2.719858	4.499175	797.886536	29881.382812	133.908264	89.496269	41.858669	5.242356	15.017808	34.405273	35.145370	33.498653	0.335650	99998.000000	3.869906	2.409441	0.434546	0.653133	2.901941	4.475401	2.126807	1.951805	1.621785	0.719526	1.176607	1.536625	1.545868	1.525027	0.000000	4.999991	28237.000000		0
17212.503906	3473.239746	0.863447	4.311067	3368.885986	78000.523438	536.860413	346.686249	146.385086	80.571922	68.570015	328.082062	455.862946	241.715775	1.883799	0.000000	4.235844	3.540735	0.000000	0.634585	3.527486	4.892097	2.729861	2.539937	2.165497	1.906184	1.836134	2.515982	2.658834	2.383305	0.275035	0.000000	28271.000000		1
18327.986328	3543.752441	3.358191	6.309330	2605.031494	64272.085938	397.746796	266.894501	127.672951	108.862144	43.832264	209.478378	287.839264	181.305344	0.843810	0.000000	4.263115	3.549463	0.526105	0.799983	3.415813	4.808022	2.599607	2.426340	2.106099	2.036877	1.641794	2.321139	2.459150	2.258411	0.000000	0.000000	28299.000000		1
26023.117188	7788.744141	1.514116	2.895631	5914.561523	99998.000000	903.985657	583.264526	354.370911	124.095818	125.979980	653.814270	880.068176	502.384216	3.312413	0.000000	4.415359	3.891467	0.180159	0.461743	3.771923	4.999991	2.956161	2.765866	2.549458	2.093757	2.100302	2.815454	2.944516	2.701036	0.520144	0.000000	28417.000000		1
7426.524902	829.491821	3.974939	4.866140	1704.274536	47590.492188	252.582870	155.574615	67.071320	35.163872	31.303032	100.687157	160.631958	45.312458	0.586317	0.000000	3.870786	2.918812	0.599330	0.687185	3.231539	4.677520	2.402404	2.191939	1.826537	1.546097	1.495586	2.002974	2.205832	1.656218	0.000000	0.000000	28446.000000		1
25247.957031	6118.964355	3.080655	4.434416	5385.219238	99998.000000	824.856934	520.979187	267.526672	90.026672	94.257561	446.975586	585.441650	299.517365	1.282758	0.000000	4.402226	3.786678	0.488643	0.646836	3.731203	4.999991	2.916379	2.716820	2.427367	1.954371	1.974316	2.650284	2.767484	2.476422	0.108145	0.000000	28504.000000		1
30882.777344	5912.100586	2.655099	3.311935	5401.590820	99998.000000	836.590576	551.619202	258.722595	105.463867	103.505692	448.320099	600.218933	322.022491	0.415689	0.000000	4.489717	3.771742	0.424081	0.520082	3.732522	4.999991	2.922513	2.741639	2.412834	2.023104	2.014964	2.651588	2.778310	2.507886	0.000000	0.000000	28551.000000		1
6094.393066	2591.756104	2.926468	4.175382	1993.125244	49137.855469	300.960571	207.381424	100.375694	52.139854	29.980108	101.828140	137.719772	57.699837	0.374699	99998.000000	3.784930	3.413594	0.466344	0.620696	3.299535	4.691416	2.478510	2.316770	2.001629	1.717170	1.476833	2.007868	2.138996	1.761175	0.000000	4.999991	28596.000000		1
9927.008789	1667.667358	2.300469	3.614142	1651.465454	47821.226562	255.241058	172.510513	87.720032	51.202396	39.299168	137.479248	182.353806	100.480545	1.722308	0.000000	3.996818	3.222109	0.361816	0.558005	3.217870	4.679621	2.406950	2.236815	1.943099	1.709290	1.594383	2.138237	2.260915	2.002082	0.236111	0.000000	28642.000000		1
5168.965820	705.349731	2.975808	2.775365	874.387939	33058.500000	136.677475	86.708565	49.093121	52.590080	11.453006	60.706482	91.269417	27.469944	1.815725	0.000000	3.713404	2.848404	0.473605	0.443320	2.941704	4.519283	2.135697	1.938062	1.691021	1.720904	1.058919	1.783235	1.960325	1.438858	0.259050	0.000000	28659.000000		1
27849.296875	3772.898926	2.063021	2.423819	6042.252930	99998.000000	987.376160	621.435059	318.210999	122.220901	136.097733	594.890198	820.185059	449.436432	2.915709	0.000000	4.444814	3.576675	0.314504	0.384500	3.781199	4.999991	2.994483	2.793396	2.502715	2.087146	2.133851	2.774437	2.913912	2.652668	0.464744	0.000000	28706.000000		1
11341.991211	413.338165	1.606628	3.059069	984.437317	35935.406250	141.478851	100.212257	73.948051	23.880472	28.302555	85.866707	104.214951	101.522850	1.086379	0.000000	4.054689	2.616306	0.205915	0.485589	2.993188	4.555522	2.150692	2.000921	1.868927	1.378043	1.451826	1.933825	2.017930	2.006564	0.035981	0.000000	28727.000000		1
7836.628418	1030.418945	1.372264	3.638812	1015.552246	30480.031250	160.755295	102.441803	38.084175	34.420692	15.939846	42.641941	41.294346	36.727329	1.877508	99998.000000	3.894129	3.013014	0.137438	0.560960	3.006702	4.484015	2.206165	2.010477	1.580745	1.536820	1.202484	1.629837	1.615891	1.564989	0.273582	4.999991	28756.000000		1
25249.972656	8409.339844	3.666565	3.681984	4410.391113	97110.093750	700.721069	450.395477	230.605072	112.837082	94.470337	454.395081	608.637512	385.158966	1.906890	0.000000	4.402261	3.924762	0.564259	0.566082	3.644477	4.987264	2.845545	2.653594	2.362869	2.052452	1.975295	2.657434	2.784359	2.585640	0.280326	0.000000	28815.000000		1
3740.174316	754.498352	1.760815	2.130863	178.141418	17017.769531	39.286831	28.589342	25.187979	17.709911	6.552945	0.000000	0.000000	0.000000	0.901189	99998.000000	3.572892	2.877658	0.245714	0.328556	2.250765	4.230903	1.594247	1.456204	1.401193	1.248216	0.816437	0.000000	0.000000	0.000000	0.000000	4.999991	28921.000000		1
6594.698730	1291.482178	2.833956	2.611927	1610.322266	44023.234375	266.049561	169.454529	82.323486	57.524063	40.427814	180.716339	212.065628	160.052216	0.225218	0.000000	3.819195	3.111089	0.452393	0.416961	3.206913	4.643682	2.424963	2.229053	1.915524	1.759850	1.606680	2.256997	2.326470	2.204262	0.000000	0.000000	28950.000000		1
17383.712891	3577.263428	2.494745	3.879343	3489.453857	85101.187500	551.791870	352.850647	185.283356	94.676949	85.721771	395.674530	559.051025	291.209778	1.231253	0.000000	4.240142	3.553551	0.397026	0.588758	3.542758	4.929935	2.741775	2.547591	2.267836	1.976244	1.933091	2.597338	2.747452	2.464206	0.090347	0.000000	28977.000000		1
11040.414062	1438.120117	2.519415	4.055117	1361.331909	41281.757812	212.269150	133.069489	75.104454	35.475330	13.673298	77.478935	91.593208	113.663528	0.524552	0.000000	4.042985	3.157795	0.401300	0.608003	3.133964	4.615758	2.326887	2.124079	1.875666	1.549926	1.135873	1.889184	1.961863	2.055621	0.000000	0.000000	29006.000000		1
17917.169922	3720.145264	1.594293	2.355976	3624.607910	86071.093750	548.806824	376.937714	177.123779	93.764160	53.983929	264.165405	339.889679	182.526489	1.776921	99998.000000	4.253269	3.570560	0.202568	0.372171	3.559261	4.934857	2.739419	2.576270	2.248277	1.972037	1.732265	2.421876	2.531338	2.261326	0.249668	4.999991	29065.000000		1
7748.436523	2450.863037	1.837908	3.786831	2138.850342	54559.628906	351.355011	220.616837	106.752869	46.249912	44.344162	209.848419	222.800125	161.631088	1.398527	0.000000	3.889214	3.389319	0.264324	0.578276	3.330180	4.736871	2.545746	2.343639	2.028379	1.665111	1.646836	2.321906	2.347915	2.208525	0.145671	0.000000	29086.000000		1
9145.413086	2692.538818	2.161701	4.600938	2388.781250	61922.320312	385.667786	247.969604	138.663391	77.278496	42.685112	194.694931	227.333221	99.774368	0.929818	99998.000000	3.961203	3.430162	0.334796	0.662846	3.378176	4.791847	2.586213	2.394398	2.141962	1.888059	1.630276	2.289355	2.356663	1.999019	0.000000	4.999991	29165.000000		1
14945.873047	3918.550049	2.149366	3.823836	2713.847412	65658.421875	405.832367	270.878693	154.470642	66.830788	45.241531	236.855804	315.290710	174.854156	2.205086	0.000000	4.174521	3.593125	0.332310	0.582499	3.433585	4.817290	2.608347	2.432775	2.188846	1.824977	1.655537	2.374484	2.498711	2.242676	0.343425	0.000000	29202.000000		1
9283.987305	2221.556152	1.489446	2.473158	1635.155518	41600.449219	244.648407	167.477844	80.815544	19.193190	15.961432	73.981979	108.800468	54.464993	1.955688	99998.000000	3.967735	3.346657	0.173025	0.393252	3.213559	4.619098	2.388542	2.223957	1.907495	1.283147	1.203072	1.869126	2.036631	1.736117	0.291300	4.999991	29240.000000		1
14438.342773	2819.499268	1.958174	2.935719	2401.924072	60534.519531	380.036865	242.807419	140.097336	51.587864	45.145935	167.191071	225.365799	144.164780	0.580451	0.000000	4.159517	3.450172	0.291851	0.467715	3.380559	4.782003	2.579826	2.385262	2.146430	1.712548	1.654619	2.223213	2.352888	2.158859	0.000000	0.000000	29263.000000		1
13376.216797	1995.549072	2.124696	3.950269	1809.383667	47345.292969	301.490967	187.710266	89.215645	83.094421	27.688890	112.423866	144.664352	157.609894	1.194893	0.000000	4.126333	3.300062	0.327297	0.596627	3.257531	4.675277	2.479274	2.273488	1.950441	1.919572	1.442306	2.050858	2.160362	2.197583	0.077329	0.000000	29379.000000		1
8200.416992	1848.886353	2.488577	3.799166	1321.160034	41411.906250	196.242966	130.275635	73.423820	43.375870	18.095379	97.310463	118.215126	51.572449	0.482249	99998.000000	3.913836	3.266910	0.395951	0.579688	3.120955	4.617125	2.292794	2.114863	1.865837	1.637248	1.257568	1.988160	2.072673	1.712418	0.000000	4.999991	29418.000000		1
6861.423340	501.255554	1.174904	1.677554	666.895508	29262.111328	104.486320	68.088951	38.700920	32.465603	17.225765	30.603024	56.549603	61.187546	1.159598	99998.000000	3.836414	2.700059	0.070003	0.224676	2.824058	4.466306	2.019059	1.833077	1.587721	1.511423	1.236179	1.485764	1.752430	1.786663	0.064308	4.999991	29463.000000		1
6625.437500	1336.029785	2.938803	1.982844	485.630249	25711.048828	93.838173	50.520893	38.003998	29.665567	12.307201	26.039089	41.263508	95.256691	0.882143	0.000000	3.821215	3.125816	0.468170	0.297289	2.686306	4.410120	1.972380	1.703471	1.579829	1.472253	1.090159	1.415626	1.615566	1.978896	0.000000	0.000000	29491.000000		1
7473.009277	751.975891	2.371395	4.693450	2056.570068	55142.558594	317.079285	207.180984	97.390640	54.563675	37.522934	173.330795	239.162445	180.713257	0.467847	99998.000000	3.873496	2.876204	0.375004	0.671492	3.313143	4.741487	2.501168	2.316350	1.988517	1.736904	1.574297	2.238876	2.378693	2.256990	0.000000	4.999991	29530.000000		1
12071.304688	3483.323486	2.377563	3.435285	2207.580811	60588.289062	345.967743	217.122955	122.609451	75.647194	51.748219	227.900635	299.560547	250.948486	0.692307	0.000000	4.081754	3.541994	0.376132	0.535963	3.343917	4.782389	2.539036	2.336706	2.088524	1.878793	1.713895	2.357746	2.476485	2.399585	0.000000	0.000000	29567.000000		1
7813.895020	1224.161011	3.521630	2.658183	823.993469	32041.859375	127.173386	84.472855	48.957436	32.169563	18.138552	27.250999	54.252216	14.407228	0.341913	0.000000	3.892868	3.087839	0.546744	0.424585	2.915924	4.505718	2.104396	1.926717	1.689819	1.507445	1.258603	1.435382	1.734417	1.158580	0.000000	0.000000	29603.000000		1
35267.300781	7551.897461	1.338343	3.028231	5868.237793	99998.000000	911.469910	602.935669	341.505554	135.564240	119.701485	623.994507	803.113525	492.651947	1.815106	0.000000	4.547372	3.878056	0.126567	0.481189	3.768508	4.999991	2.959742	2.780271	2.533398	2.132145	2.078099	2.795181	2.904777	2.692540	0.258902	0.000000	29677.000000		1
14501.632812	2655.459961	2.781532	3.120744	1876.417969	51219.718750	274.859802	188.428772	104.267372	53.536789	34.661224	138.327271	190.124832	205.247482	1.566639	0.000000	4.161417	3.424140	0.444284	0.494258	3.273329	4.709437	2.439111	2.275147	2.018148	1.728652	1.539844	2.140908	2.279039	2.312278	0.194969	0.000000	29712.000000		1
18248.986328	3733.538086	1.890332	4.702702	3545.753662	84656.125000	506.978973	347.117981	208.454575	92.074272	65.366013	308.497223	405.971130	236.498093	2.619576	0.000000	4.261239	3.572121	0.276538	0.672347	3.549709	4.927659	2.704990	2.540477	2.319011	1.964138	1.815352	2.489251	2.608495	2.373828	0.418231	0.000000	29767.000000		1
7953.591309	2232.081055	2.106194	3.885511	1801.051392	49696.082031	295.823059	188.478119	93.828918	42.897888	47.199707	186.334915	212.389420	176.651978	0.033643	0.000000	3.900563	3.348710	0.323498	0.589448	3.255526	4.696322	2.471032	2.275261	1.972337	1.632436	1.673939	2.270294	2.327133	2.247118	0.000000	0.000000	29814.000000		1
2364.962402	352.317139	0.934373	1.609712	222.195709	22338.458984	20.272499	23.960649	38.725590	28.284052	10.049905	7.761770	19.871613	10.762248	1.588102	0.000000	3.373824	2.546934	0.000000	0.206748	2.346736	4.349053	1.306907	1.379499	1.587998	1.451542	1.002162	0.889961	1.298233	1.031903	0.200878	0.000000	29841.000000		1
9864.266602	2210.898926	3.170084	4.403579	1829.958374	48258.070312	273.305603	184.419907	93.030228	31.287613	33.002171	135.977463	198.808640	115.519936	0.758689	0.000000	3.994065	3.344569	0.501071	0.643806	3.262441	4.683570	2.436649	2.265808	1.968624	1.495372	1.518543	2.133467	2.298435	2.062657	0.000000	0.000000	29871.000000		1
13655.409180	2240.533447	2.975808	4.039698	2899.281738	71948.648438	428.476257	293.143280	153.545517	75.970985	51.088299	306.986206	342.843903	227.993134	1.357281	99998.000000	4.135305	3.350351	0.473605	0.606349	3.462291	4.857023	2.631927	2.467080	2.186237	1.880648	1.708321	2.487119	2.535096	2.357922	0.132670	4.999991	29922.000000		1
21106.753906	5924.176758	4.425165	5.156011	3793.837402	89056.984375	605.048035	376.274719	204.569061	92.808205	55.211258	312.089783	379.373871	246.563416	0.559558	99998.000000	4.324421	3.772628	0.645930	0.712314	3.579079	4.949668	2.781790	2.575505	2.310840	1.967586	1.742028	2.494280	2.579067	2.391929	0.000000	4.999991	29997.000000		1
6417.029297	785.674988	1.970509	3.148497	947.306030	33445.816406	148.343246	103.736969	53.435024	58.177814	19.745180	43.733582	84.549950	35.182377	0.124497	1227.134521	3.807334	2.895243	0.294578	0.498103	2.976490	4.524342	2.171268	2.015934	1.727826	1.764757	1.295461	1.640815	1.927113	1.546325	0.000000	3.088892	30032.000000		1
8776.197266	874.428040	2.399149	4.126042	982.846130	34714.093750	156.277710	102.475723	53.718731	28.006516	24.901190	77.158226	99.666435	93.640808	0.788949	0.000000	3.943306	2.941724	0.380057	0.615534	2.992486	4.540506	2.193897	2.010621	1.730126	1.447259	1.396220	1.887382	1.998549	1.971465	0.000000	0.000000	30055.000000		1
13334.045898	1952.839233	2.951138	3.096074	2056.742676	53623.464844	312.540009	213.564331	85.052597	67.086739	41.673645	192.816940	288.668793	235.434204	0.152862	0.000000	4.124962	3.290667	0.469990	0.490811	3.313180	4.729355	2.494906	2.329529	1.929688	1.826637	1.619861	2.285145	2.460400	2.371870	0.000000	0.000000	30106.000000		1
6970.840820	1720.991455	2.516331	2.380646	911.568604	42135.992188	155.346420	90.557076	99.993309	39.083305	17.053076	103.144897	160.351334	59.682678	1.083742	99998.000000	3.843285	3.235779	0.400768	0.376695	2.959789	4.624653	2.191301	1.956922	1.999971	1.591991	1.231803	2.013448	2.205073	1.775848	0.034926	4.999991	30156.000000		1
10411.932617	3153.650146	1.289003	1.739229	3297.922852	76873.523438	523.816223	337.277771	172.331650	49.296646	46.681637	242.486710	342.782227	225.045090	1.881394	99998.000000	4.017531	3.498814	0.110254	0.240357	3.518240	4.885777	2.719179	2.527988	2.236365	1.692817	1.669146	2.384688	2.535018	2.352270	0.274480	4.999991	30185.000000		1
20216.707031	3886.010498	2.396065	3.389029	3962.422363	88391.203125	638.592957	404.531006	186.526108	121.459221	80.988228	369.422638	488.371704	277.912689	2.370587	99998.000000	4.305710	3.589504	0.379499	0.530075	3.597961	4.946409	2.805224	2.606952	2.270740	2.084430	1.908422	2.567523	2.688751	2.443908	0.374856	4.999991	30220.000000		1
17622.906250	4472.796387	3.059069	5.125174	4220.589844	99998.000000	658.686584	432.398773	262.204132	131.724991	123.540741	612.168396	820.552063	520.245239	1.243569	0.000000	4.246078	3.650579	0.485589	0.709709	3.625373	4.999991	2.818679	2.635885	2.418639	2.119668	2.091810	2.786871	2.914106	2.716208	0.094670	0.000000	30308.000000		1
14892.132812	3047.054688	2.248045	2.571838	2984.571777	67912.328125	486.916168	311.984924	142.336136	56.062370	57.968121	193.729721	287.475372	125.662354	2.077959	0.000000	4.172957	3.483880	0.351805	0.410244	3.474882	4.831949	2.687454	2.494134	2.153315	1.748671	1.763189	2.287196	2.458601	2.099205	0.317637	0.000000	30398.000000		1
24483.640625	5775.734863	2.889463	4.810632	5131.267090	99998.000000	804.562866	521.851868	249.773590	110.592125	89.317406	476.946442	593.006042	274.853638	0.714924	0.000000	4.388876	3.761607	0.460817	0.682202	3.710225	4.999991	2.905560	2.717547	2.397547	2.043724	1.950936	2.678470	2.773059	2.439101	0.000000	0.000000	30434.000000		1
21787.363281	3894.860840	1.501781	3.675817	4045.152832	97267.585938	652.056580	404.632782	248.364319	98.923256	72.785484	405.897125	509.689606	284.373138	3.140021	0.000000	4.338205	3.590492	0.176607	0.565354	3.606935	4.987968	2.814285	2.607061	2.395089	1.995298	1.862045	2.608416	2.707306	2.453889	0.496933	0.000000	30513.000000		1
16022.350586	3347.928711	2.531749	3.259512	3347.882568	80506.554688	521.000732	329.041107	177.351990	67.802162	62.439541	290.478943	386.731689	267.175140	1.195474	0.000000	4.204726	3.524776	0.403421	0.513153	3.524770	4.905831	2.716838	2.517250	2.248836	1.831244	1.795460	2.463115	2.587410	2.426796	0.077540	0.000000	30554.000000		1
8187.604004	638.130371	2.303553	1.884164	1096.010132	34389.843750	193.945587	125.890549	75.588608	27.309591	21.034182	97.048340	97.964211	141.629959	1.538560	99998.000000	3.913157	2.804909	0.362398	0.275119	3.039814	4.536430	2.287680	2.099993	1.878456	1.436315	1.322926	1.986988	1.991067	2.151155	0.187114	4.999991	30605.000000		1
14953.474609	919.475281	1.051555	1.551121	2150.731934	51853.808594	357.146301	227.438065	98.691978	52.506821	23.430246	134.722382	152.860931	108.637032	0.808367	0.000000	4.174742	2.963540	0.021832	0.190646	3.332586	4.714781	2.552846	2.356863	1.994282	1.720216	1.369777	2.129440	2.184297	2.035978	0.000000	0.000000	30624.000000		1
4712.289062	961.219849	3.493876	3.712821	413.964172	21422.000000	61.227634	47.773281	30.424166	35.321144	8.628301	19.350460	14.262292	87.522675	1.801196	0.000000	3.673232	2.982823	0.543307	0.569704	2.616963	4.330860	1.786947	1.679185	1.483219	1.548035	0.935925	1.286691	1.154189	1.942121	0.255561	0.000000	30644.000000		1
23291.208984	5874.250977	2.574922	2.840123	4497.651367	99998.000000	697.356689	457.885864	232.680420	109.025581	72.363014	408.265411	513.624451	310.588013	2.779969	0.000000	4.367192	3.768953	0.410764	0.453337	3.652986	4.999991	2.843455	2.660757	2.366760	2.037529	1.859517	2.610943	2.710646	2.492185	0.444040	0.000000	30688.000000		1
3678.844727	483.838623	4.314150	3.681984	280.620239	22396.345703	32.903492	24.608234	32.604370	24.478718	3.284182	28.651016	50.394459	23.313065	0.011724	0.000000	3.565711	2.684700	0.634895	0.566082	2.448119	4.350177	1.517242	1.391080	1.513276	1.388789	0.516427	1.457140	1.702383	1.367599	0.000000	0.000000	30709.000000		1
7340.241699	1289.860107	2.698272	2.399149	497.635254	25875.572266	63.599030	47.113361	45.870613	29.258512	15.301512	17.484798	12.862274	55.800251	0.256807	99998.000000	3.865710	3.110543	0.431086	0.380057	2.696911	4.412890	1.803450	1.673144	1.661535	1.466252	1.184734	1.242661	1.109318	1.746636	0.000000	4.999991	30734.000000		1
13691.806641	3403.824707	1.390766	6.105803	3847.229248	89882.039062	607.123413	384.585388	211.020248	84.315582	80.047691	339.371613	510.611633	344.447449	1.664944	0.000000	4.136461	3.531967	0.143254	0.785743	3.585148	4.953673	2.783277	2.584993	2.324324	1.925908	1.903349	2.530675	2.708091	2.537123	0.221400	0.000000	30757.000000		1
17277.003906	3128.156982	3.000478	3.799166	3225.985352	74867.859375	474.174164	316.814056	153.745956	79.986015	67.453705	310.470825	417.488892	216.120743	2.629985	0.000000	4.237468	3.495289	0.477190	0.579688	3.508662	4.874295	2.675938	2.500804	2.186804	1.903014	1.829006	2.492021	2.620645	2.334697	0.419953	0.000000	30817.000000		1
42879.320312	7878.413086	4.283313	4.878475	7604.250000	99998.000000	1212.211548	774.579651	443.824005	232.439896	159.885681	795.709473	1101.024292	609.704468	2.668277	0.000000	4.632248	3.896439	0.631780	0.688284	3.881056	4.999991	3.083578	2.889066	2.647211	2.366311	2.203809	2.900754	3.041797	2.785119	0.426231	0.000000	30968.000000		1
16156.588867	3661.449463	2.914133	3.641896	3030.769287	76652.773438	496.037872	308.928955	185.085999	94.760208	68.952400	302.767639	406.174652	208.926392	1.075775	0.000000	4.208350	3.563653	0.464509	0.561327	3.481553	4.884528	2.695515	2.489859	2.267374	1.976626	1.838549	2.481109	2.608713	2.319993	0.031722	0.000000	31013.000000		1
6889.411621	2134.375977	3.136162	4.372742	958.999573	34058.156250	130.707352	83.304115	43.850765	23.152710	19.245613	53.336346	85.274628	45.445057	0.132775	99998.000000	3.838182	3.329271	0.496399	0.640754	2.981818	4.532221	2.116300	1.920666	1.641977	1.364602	1.284332	1.727023	1.930820	1.657487	0.000000	4.999991	31064.000000		1
18837.281250	6938.313477	2.223376	3.530881	5524.604492	99998.000000	858.876770	564.675720	282.254608	135.459396	118.458740	577.824829	740.232971	372.395386	4.327281	0.000000	4.275018	3.841254	0.347013	0.547883	3.742301	4.999991	2.933931	2.751799	2.450641	2.131809	2.073567	2.761796	2.869368	2.571004	0.636215	0.000000	31131.000000		1
14167.293945	3176.654785	1.822490	4.163047	1716.640259	46510.531250	289.396545	181.404022	111.831787	28.395067	46.635380	193.849991	226.642456	141.676208	1.976027	0.000000	4.151287	3.501970	0.260665	0.619411	3.234679	4.667552	2.461493	2.258647	2.048565	1.453243	1.668715	2.287466	2.355341	2.151297	0.295793	0.000000	31205.000000		1
24182.509766	5166.714844	1.714559	4.200052	5510.360352	99998.000000	877.249695	562.603455	279.022858	135.662918	110.616791	537.409302	730.016541	356.649811	1.634607	0.000000	4.383502	3.713214	0.234152	0.623255	3.741180	4.999991	2.943123	2.750202	2.445640	2.132461	2.043821	2.730305	2.863333	2.552242	0.213413	0.000000	31244.000000		1
14754.364258	3392.584473	2.174036	2.877128	2248.378662	66678.007812	345.563751	224.946411	163.176041	67.802162	44.498352	263.323547	325.846344	232.979553	0.535619	99998.000000	4.168921	3.530531	0.337267	0.458959	3.351869	4.823983	2.538528	2.352079	2.212656	1.831244	1.648344	2.420490	2.513013	2.367318	0.000000	4.999991	31268.000000		1
25291.414062	6371.824707	3.506211	4.397411	5091.080078	99998.000000	840.133789	520.800293	238.619705	104.255043	86.178162	375.075134	504.252960	224.681198	1.395907	99998.000000	4.402973	3.804264	0.544838	0.643197	3.706810	4.999991	2.924348	2.716671	2.377706	2.018097	1.935397	2.574118	2.702648	2.351567	0.144856	4.999991	31333.000000		1
25932.535156	7315.556641	2.833956	4.927814	7046.423340	99998.000000	1126.394165	721.261841	366.967987	191.632782	131.268585	689.671997	904.007263	580.307190	2.228777	0.000000	4.413845	3.864247	0.452393	0.692654	3.847969	4.999991	3.051690	2.858093	2.564628	2.282470	2.118161	2.838643	2.956172	2.763658	0.348067	0.000000	31400.000000		1
5256.503906	281.036530	1.702224	3.635728	610.139282	23830.759766	85.583000	69.458130	31.540480	4.711953	12.038916	40.350723	99.564674	36.156837	0.945189	99998.000000	3.720697	2.448763	0.231017	0.560591	2.785429	4.377138	1.932387	1.841723	1.498868	0.673201	1.080587	1.605851	1.998105	1.558190	0.000000	4.999991	31456.000000		1
18270.519531	4997.988281	1.828657	3.768329	3882.615234	85995.164062	610.222534	399.128296	212.475769	89.690544	80.312889	352.671783	473.313812	273.182251	0.642166	99998.000000	4.261751	3.698795	0.262132	0.576149	3.589124	4.934474	2.785488	2.601113	2.327309	1.952747	1.904785	2.547371	2.675149	2.436452	0.000000	4.999991	31476.000000		1
15934.094727	6192.184570	2.297385	3.675817	4023.008545	93011.398438	623.630676	411.000702	217.767456	97.982712	90.883949	461.404419	586.194092	332.001495	2.082319	0.000000	4.202327	3.791844	0.361234	0.565354	3.604551	4.968536	2.794927	2.613842	2.337993	1.991149	1.958487	2.664082	2.768041	2.521140	0.318547	0.000000	31508.000000		1
4334.629395	786.896118	2.204873	4.298732	419.240448	23859.494141	60.219250	38.993877	22.202919	32.200401	11.758296	26.655838	30.014029	60.848331	0.584981	0.000000	3.636952	2.895917	0.343384	0.633340	2.622463	4.377661	1.779735	1.590996	1.346410	1.507861	1.070344	1.425792	1.477324	1.784249	0.000000	0.000000	31550.000000		1
6191.123535	1462.345947	2.377563	2.815454	1523.305298	42286.457031	244.707001	159.509476	90.045174	55.087910	31.710085	122.908577	147.020325	61.440411	1.251367	99998.000000	3.791770	3.165050	0.376132	0.449548	3.182787	4.626201	2.388646	2.202786	1.954460	1.741056	1.501197	2.089582	2.167377	1.788454	0.097385	4.999991	31606.000000		1
19627.876953	5083.318359	2.778449	4.230890	3921.707764	88065.304688	614.650818	400.361816	211.451965	86.097984	74.327354	368.802826	475.487854	335.544708	0.246963	99998.000000	4.292873	3.706147	0.443802	0.626432	3.593475	4.944805	2.788629	2.602453	2.325212	1.934993	1.871149	2.566794	2.677140	2.525750	0.000000	4.999991	31697.000000		1
13278.323242	2492.373291	2.359060	4.021195	2368.360596	57968.789062	355.548920	234.080444	99.931641	59.596336	43.560894	233.744308	323.672302	190.735413	2.256104	0.000000	4.123143	3.396613	0.372739	0.604355	3.374448	4.763194	2.550899	2.369365	1.999703	1.775220	1.639097	2.368741	2.510106	2.280431	0.353359	0.000000	31756.000000		1
13830.959961	3490.588623	3.173167	4.082870	3742.746094	89056.718750	599.099487	371.041626	198.857971	81.620399	90.171608	309.653625	446.007294	228.881256	3.839738	99998.000000	4.140852	3.542899	0.501493	0.610966	3.573190	4.949667	2.777499	2.569423	2.298543	1.911799	1.955070	2.490876	2.649342	2.359610	0.584302	4.999991	31818.000000		1
10315.260742	1863.083984	3.253344	4.465254	1310.191162	41598.515625	208.516251	128.490143	71.178856	29.101242	31.996874	81.102325	133.513550	101.630775	1.383815	6497.024414	4.013480	3.270232	0.512330	0.649846	3.117335	4.619078	2.319140	2.108870	1.852351	1.463912	1.505108	1.909033	2.125525	2.007025	0.141078	3.812715	31848.000000		1
12519.254883	2477.774902	2.531749	4.332653	1956.949829	54626.230469	315.543579	206.166443	110.151146	38.383297	37.908401	168.776108	219.315506	121.690498	1.097363	0.000000	4.097579	3.394062	0.403421	0.636754	3.291580	4.737401	2.499059	2.314218	2.041989	1.584142	1.578735	2.227311	2.341069	2.085257	0.040350	0.000000	31927.000000		1
19513.757812	2718.534668	2.682853	4.674948	2664.578369	63607.058594	405.789185	272.500732	164.566803	64.900368	40.261292	216.401367	278.887177	141.438766	0.686738	99998.000000	4.290341	3.434335	0.428597	0.669777	3.425628	4.803505	2.608300	2.435368	2.216342	1.812247	1.604888	2.335260	2.445429	2.150568	0.000000	4.999991	31964.000000		1
4281.493652	178.465210	2.525582	2.553336	360.627838	24239.734375	60.253170	33.492485	25.854065	29.813587	9.442408	31.019327	67.657227	65.828568	0.411296	0.000000	3.631595	2.251554	0.402361	0.407108	2.557059	4.384528	1.779980	1.524947	1.412529	1.474414	0.975083	1.491632	1.830314	1.818414	0.000000	0.000000	31999.000000		0
22930.392578	6287.169922	2.263464	3.743659	5628.887207	99998.000000	890.929138	566.828186	289.800507	131.028061	102.013161	501.021210	606.531311	431.686432	1.021478	0.000000	4.360412	3.798455	0.354774	0.573296	3.750422	4.999991	2.949843	2.753451	2.462099	2.117364	2.008656	2.699856	2.782853	2.635168	0.009229	0.000000	32032.000000		1
14048.764648	5551.833496	2.019849	3.879343	3341.344971	70675.953125	511.296234	346.615326	154.439804	82.903229	49.463169	233.001129	302.656616	161.883957	1.386805	99998.000000	4.147638	3.744437	0.305319	0.588758	3.523921	4.849272	2.708673	2.539848	2.188759	1.918571	1.694282	2.367358	2.480950	2.209204	0.142015	4.999991	32071.000000		1
3254.984863	1098.668335	2.130863	3.620309	791.577209	28422.384766	116.664001	82.860062	48.093990	40.014595	24.503387	74.080658	96.792389	62.476547	0.623663	0.000000	3.512549	3.040867	0.328556	0.558746	2.898493	4.453660	2.066937	1.918345	1.682091	1.602218	1.389226	1.869705	1.985841	1.795717	0.000000	0.000000	32097.000000		1
13568.764648	2727.455811	2.278883	2.470075	2849.374512	62587.488281	432.531372	285.008392	126.562805	82.459175	36.560806	236.861969	323.678467	221.887344	1.827549	0.000000	4.132540	3.435758	0.357722	0.392710	3.454750	4.796487	2.636018	2.454858	2.102306	1.916239	1.563016	2.374495	2.510114	2.346133	0.261869	0.000000	32130.000000		1
7995.042969	2411.261719	2.059937	1.122481	1445.114014	43041.328125	220.330048	137.735184	81.182503	35.691193	15.831915	82.782967	111.810196	131.200745	0.579026	99998.000000	3.902821	3.382244	0.313854	0.050179	3.159902	4.633886	2.343074	2.139045	1.909462	1.552561	1.199533	1.917941	2.048481	2.117936	0.000000	4.999991	32157.000000		1
20986.007812	3224.619385	2.405316	3.225591	2192.347168	71154.289062	338.872040	211.421127	148.426514	77.118141	41.574966	212.494263	278.227234	151.837128	1.202582	0.000000	4.321930	3.508478	0.381172	0.508609	3.340909	4.852201	2.530036	2.325148	2.171511	1.887157	1.618832	2.327347	2.444400	2.181378	0.080115	0.000000	32176.000000		1
14183.884766	2473.787598	1.174904	2.244962	2337.680664	59580.472656	367.008087	228.267593	107.560806	36.338776	25.406923	162.130646	217.005783	193.153061	1.130196	0.000000	4.151795	3.393363	0.070003	0.351209	3.368785	4.775104	2.564676	2.358444	2.031654	1.560370	1.404952	2.209865	2.336471	2.285902	0.053154	0.000000	32211.000000		1
3370.251953	355.487244	2.593424	4.758209	150.418610	16115.606445	29.418867	22.051815	15.748653	13.068885	5.208435	0.000000	0.000000	22.943016	1.262701	0.000000	3.527662	2.550824	0.413874	0.677444	2.177302	4.207247	1.468626	1.343444	1.197243	1.116238	0.716707	0.000000	0.000000	1.360651	0.101301	0.000000	32304.000000		1
16451.755859	3642.148438	1.723810	2.830872	3053.521240	78122.875000	489.876556	312.222382	154.849945	91.972511	75.733543	316.909668	420.856323	243.902145	1.109468	0.000000	4.216212	3.561358	0.236489	0.451920	3.484801	4.892778	2.690087	2.494464	2.189911	1.963658	1.879288	2.500936	2.624134	2.387216	0.045115	0.000000	32324.000000		1
7235.086426	843.917542	2.118529	3.987274	774.083191	26559.125000	113.608017	86.045563	38.121178	6.007123	16.393156	34.272671	52.374218	42.756039	0.244265	0.000000	3.859444	2.926300	0.326034	0.600676	2.888788	4.424214	2.055409	1.934729	1.581166	0.778666	1.214663	1.534948	1.719118	1.630997	0.000000	0.000000	32388.000000		1
9200.016602	3441.911865	3.259512	4.002693	2477.756348	60879.625000	387.363831	254.889511	158.787872	58.378258	47.064022	205.512680	269.111725	201.247879	0.496494	0.000000	3.963789	3.536800	0.513153	0.602352	3.394059	4.784472	2.588119	2.406352	2.200817	1.766251	1.672689	2.312839	2.429933	2.303731	0.000000	0.000000	32432.000000		1
16978.757812	4914.942871	2.975808	4.113708	2427.540771	63068.191406	407.972473	249.875351	137.260300	66.303467	54.794952	241.123703	293.026093	234.521408	0.720381	0.000000	4.229906	3.691519	0.473605	0.614233	3.385167	4.799810	2.610631	2.397723	2.137545	1.821536	1.738741	2.382240	2.466906	2.370183	0.000000	0.000000	32492.000000		1
11192.488281	1890.902344	3.873176	4.570101	1310.801758	42936.902344	199.160187	136.362930	63.451008	74.447624	35.555508	104.850204	155.617798	72.239662	1.284568	0.000000	4.048927	3.276669	0.588067	0.659926	3.117537	4.632831	2.299202	2.134696	1.802438	1.871851	1.550907	2.020569	2.192059	1.858776	0.108757	0.000000	32548.000000		1
7804.369141	1386.350220	1.181072	3.358191	1555.684570	44656.550781	247.584137	155.167572	90.572495	39.367008	36.135250	160.971161	194.078186	142.259033	1.158844	99998.000000	3.892338	3.141873	0.072276	0.526105	3.191921	4.649885	2.393723	2.190801	1.956996	1.595132	1.557931	2.206748	2.287977	2.153080	0.064025	4.999991	32570.000000		1
3974.927002	820.268311	2.007514	2.565671	252.962173	16675.693359	45.346378	27.207827	27.352762	4.375825	8.165740	0.000000	0.000000	0.000000	0.289112	99998.000000	3.599329	2.913956	0.302659	0.409201	2.403056	4.222084	1.656543	1.434694	1.437001	0.641060	0.911996	0.000000	0.000000	0.000000	0.000000	4.999991	32596.000000		1
20239.628906	5156.088379	2.679769	3.170084	4644.610352	99998.000000	729.809937	467.932678	225.042007	105.377518	99.169952	441.313843	554.998962	354.485016	4.008091	0.000000	4.306202	3.712320	0.428097	0.501071	3.666949	4.999991	2.863210	2.670183	2.352264	2.022748	1.996380	2.644747	2.744292	2.549598	0.602938	0.000000	32617.000000		1
4169.461426	1066.011475	1.921169	1.893416	284.536560	17978.628906	44.304073	21.737274	1.705307	0.000000	0.000000	0.000000	0.000000	0.807940	0.679002	0.000000	3.620080	3.027762	0.283566	0.277246	2.454138	4.254756	1.646444	1.337205	0.231803	0.000000	0.000000	0.000000	0.000000	0.000000	0.000000	0.000000	32659.000000		1
10910.064453	1115.789185	1.622047	1.578874	1582.722778	43710.511719	246.532578	150.582047	75.582436	25.595032	21.462822	114.921692	134.919739	85.160530	0.727005	99998.000000	4.037827	3.047582	0.210063	0.198348	3.199405	4.640586	2.391874	2.177773	1.878421	1.408156	1.331687	2.060402	2.130075	1.930238	0.000000	4.999991	32677.000000		1
5855.452637	191.367569	3.204005	2.587257	440.348633	30035.914062	46.916000	33.945797	41.951183	19.171604	6.451181	30.310068	22.918346	20.247829	0.541064	99998.000000	3.767560	2.281868	0.505693	0.412840	2.643797	4.477641	1.671321	1.530786	1.622744	1.282658	0.809639	1.481587	1.360183	1.306378	0.000000	4.999991	32700.000000		0
6556.694824	1260.731079	1.480195	2.177119	562.415344	28074.570312	104.961212	69.877518	44.097466	28.842209	15.202832	26.766851	27.599463	71.650673	1.431010	99998.000000	3.816685	3.100622	0.170319	0.337882	2.750057	4.448313	2.021029	1.844337	1.644414	1.460029	1.181924	1.427597	1.440901	1.855220	0.155643	4.999991	32743.000000		1
5955.704590	582.644653	1.477111	2.454656	566.698669	24960.621094	102.383209	62.914436	43.061329	29.141331	16.337648	32.394676	40.030014	37.717209	1.403481	99998.000000	3.774933	2.765404	0.169413	0.389991	2.753352	4.397255	2.010229	1.798750	1.634087	1.464509	1.213190	1.510474	1.602386	1.576540	0.147206	4.999991	32800.000000		1
8553.403320	1254.551270	2.562587	3.583304	1077.316528	35001.761719	159.330612	114.295692	69.865189	44.041958	28.438238	114.215515	140.933029	100.869095	1.930264	0.000000	3.932139	3.098488	0.408679	0.554284	3.032343	4.544090	2.202299	2.058030	1.844261	1.643867	1.453903	2.057725	2.149013	2.003758	0.285617	0.000000	32875.000000		1
15604.963867	2584.669434	2.359060	4.295648	2316.165283	62826.507812	355.339203	240.614883	130.898544	55.198925	51.045128	224.206314	305.542999	171.058075	0.814086	0.000000	4.193263	3.412405	0.372739	0.633029	3.364769	4.798143	2.550643	2.381322	2.116935	1.741931	1.707954	2.350648	2.485072	2.233144	0.000000	0.000000	32956.000000		1
5345.994141	1527.486816	2.371395	3.281098	1036.928711	31593.097656	167.638199	109.938370	54.930637	26.233366	21.419649	66.584084	79.446358	47.360058	0.664114	99998.000000	3.728029	3.183977	0.375004	0.516019	3.015749	4.499592	2.224373	2.041149	1.739815	1.418854	1.330812	1.823370	1.900074	1.675412	0.000000	4.999991	33015.000000		1
10186.875000	974.982605	1.686805	5.186849	1125.737305	34340.718750	189.754776	114.832260	70.611450	27.448359	29.640898	130.035095	165.664612	131.879166	2.553262	0.000000	4.008041	2.988997	0.227065	0.714904	3.051437	4.535810	2.278193	2.060064	1.848875	1.438516	1.471891	2.114061	2.219230	2.120176	0.407095	0.000000	33104.000000		1
4739.897461	454.857635	2.309720	3.515462	450.565063	26239.310547	64.499481	48.451702	58.720554	28.407402	22.566801	56.062370	72.763901	85.108109	0.165469	0.000000	3.675769	2.657876	0.363559	0.545982	2.653758	4.418952	1.809556	1.685309	1.768790	1.453431	1.353470	1.748671	1.861916	1.929971	0.000000	0.000000	33174.000000		1
6893.614746	871.890137	1.945839	3.071404	664.999023	26576.214844	116.247696	64.814018	27.907835	9.781619	7.573662	30.186718	35.438324	9.217295	0.609559	0.000000	3.838447	2.940462	0.289107	0.487337	2.822821	4.424493	2.065384	1.811669	1.445726	0.990411	0.879306	1.479816	1.549473	0.964603	0.000000	0.000000	33203.000000		1
5661.460449	789.067078	2.741444	5.075834	548.418274	23602.914062	70.867401	53.700226	32.962082	47.082523	4.036614	9.605846	12.439802	16.787874	1.352781	0.000000	3.752928	2.897114	0.437979	0.705507	2.739112	4.372966	1.850446	1.729976	1.518015	1.672860	0.606017	0.982536	1.094813	1.224996	0.131228	0.000000	33223.000000		1
34397.789062	6840.065430	2.433070	4.326486	6214.254883	99998.000000	991.896912	621.644714	314.393341	212.845810	113.105370	592.700745	795.333252	372.836365	2.194258	99998.000000	4.536530	3.835060	0.386155	0.636135	3.793389	4.999991	2.996467	2.793542	2.497473	2.328065	2.053483	2.772835	2.900549	2.571518	0.341288	4.999991	33261.000000		1
10486.799805	1516.447021	2.479326	2.386814	2172.629639	54879.140625	340.682220	212.728638	115.307159	44.896152	35.820709	121.073753	199.545654	129.862411	0.551906	99998.000000	4.020643	3.180827	0.394334	0.377819	3.336986	4.739408	2.532350	2.327826	2.061856	1.652209	1.554134	2.083050	2.300042	2.113483	0.000000	4.999991	33285.000000		1
8598.910156	3049.136230	2.426902	3.691235	1649.568970	46264.511719	257.871490	159.725327	92.524498	37.473595	23.593685	86.464951	144.627350	47.369312	0.570565	0.000000	3.934443	3.484177	0.385052	0.567172	3.217371	4.665248	2.411403	2.203374	1.966257	1.573725	1.372796	1.936840	2.160250	1.675497	0.000000	0.000000	33305.000000		1
7350.791504	1996.680786	1.936588	1.418520	755.176758	32698.060547	121.369789	67.018898	65.180984	33.100853	9.497915	33.489403	23.673862	34.454613	1.651198	99998.000000	3.866334	3.300309	0.287037	0.151835	2.878049	4.514522	2.084110	1.826197	1.814121	1.519839	0.977628	1.524907	1.374269	1.537247	0.217799	4.999991	33325.000000		1
23852.951172	5838.300781	3.077571	3.533965	4257.918457	98641.093750	650.860046	417.855865	230.142502	64.197273	79.566628	448.076477	617.598877	310.714447	1.873985	99998.000000	4.377542	3.766286	0.488208	0.548262	3.629197	4.994058	2.813488	2.621027	2.361997	1.807517	1.900731	2.651352	2.790706	2.492362	0.272766	4.999991	33372.000000		1
15823.120117	6119.130859	2.288134	2.315888	3663.312012	83771.234375	564.244019	378.269897	159.861023	56.931984	68.027275	317.005249	396.423859	230.071579	1.555797	99998.000000	4.199292	3.786690	0.359481	0.364717	3.563874	4.923095	2.751467	2.577802	2.203743	1.755356	1.832683	2.501066	2.598160	2.361863	0.191953	4.999991	33414.000000		1
9561.002930	2317.596191	2.278883	3.222507	1803.114502	45881.652344	287.435303	186.621704	112.519463	54.909054	30.236059	131.654053	168.967300	96.702965	0.017019	99998.000000	3.980504	3.365038	0.357722	0.508194	3.256023	4.661639	2.458540	2.270962	2.051228	1.739644	1.480525	2.119434	2.227803	1.985440	0.000000	4.999991	33447.000000		1
5540.559570	2000.467529	1.785485	1.042304	1592.165161	44010.523438	250.473602	160.360580	71.157272	32.847984	19.418303	77.179817	102.759430	63.753216	1.236236	0.000000	3.743554	3.301131	0.251756	0.017994	3.201988	4.643557	2.398762	2.205098	1.852219	1.516509	1.288211	1.887504	2.011822	1.804502	0.092101	0.000000	33472.000000		1
11735.402344	1837.951416	2.306637	2.818537	1550.904785	46460.664062	231.588776	156.980804	79.560463	34.556377	19.578657	117.496613	136.628128	80.257385	0.240836	0.000000	4.069498	3.264334	0.362979	0.450024	3.190585	4.667086	2.364717	2.195847	1.900697	1.538528	1.291783	2.070025	2.135540	1.904485	0.000000	0.000000	33496.000000		1
16732.234375	3854.753662	2.630429	4.027363	2884.384277	71247.312500	450.657593	290.534454	161.779099	70.124222	49.666695	260.393982	323.166565	169.784485	1.046975	99998.000000	4.223554	3.585997	0.420027	0.605021	3.460053	4.852768	2.653847	2.463198	2.208922	1.845868	1.696065	2.415631	2.509426	2.229898	0.019936	4.999991	33518.000000		1
12254.278320	2283.829346	1.911918	4.243225	1739.262573	50783.554688	274.915314	168.797699	110.465691	45.441975	30.566019	142.178864	220.471909	193.874649	0.412354	0.000000	4.088288	3.358664	0.281469	0.627696	3.240365	4.705723	2.439199	2.227366	2.043227	1.657457	1.485239	2.152835	2.343353	2.287521	0.000000	0.000000	33539.000000		1
13837.965820	2723.225098	3.540132	5.014159	2582.233398	65639.289062	388.921143	248.321152	116.155190	46.336258	35.203960	194.494492	298.388733	104.597336	1.232917	99998.000000	4.141072	3.435084	0.549019	0.700198	3.411995	4.817164	2.589862	2.395014	2.065039	1.665921	1.546592	2.288907	2.474782	2.019521	0.090934	4.999991	33618.000000		1
4878.536621	1599.131348	2.016765	3.361275	1166.393311	38391.867188	190.430115	112.781578	64.348373	41.867920	15.011641	57.305119	65.440018	65.103889	0.916561	99998.000000	3.688290	3.203884	0.304655	0.526504	3.066845	4.584239	2.279736	2.052238	1.808538	1.621881	1.176428	1.758193	1.815843	1.813607	0.000000	4.999991	33645.000000		1
19866.943359	7714.379395	1.736145	4.366574	8301.400391	99998.000000	1289.119995	836.010803	430.428253	193.526199	148.192154	757.119568	986.192017	573.112854	2.351411	99998.000000	4.298131	3.887301	0.239586	0.640141	3.919151	4.999991	3.110293	2.922212	2.633901	2.286740	2.170825	2.879164	2.993962	2.758240	0.371328	4.999991	33689.000000		1
8716.474609	1690.576538	2.423819	1.871829	2042.147339	55981.417969	329.781189	203.381821	117.219078	81.093079	40.393894	181.823410	251.133514	156.126602	1.319616	0.000000	3.940341	3.228035	0.384500	0.272266	3.310087	4.748044	2.518226	2.308312	2.068998	1.908984	1.606316	2.259650	2.399905	2.193477	0.120448	0.000000	33731.000000		1
18592.091797	2935.423340	3.688152	3.546299	2994.680420	71614.242188	452.736023	291.746368	162.966339	84.836739	34.624218	201.448318	252.262161	198.148712	1.432170	99998.000000	4.269328	3.467671	0.566809	0.549775	3.476351	4.855000	2.655845	2.465005	2.212098	1.928584	1.539380	2.304164	2.401852	2.296991	0.155995	4.999991	33781.000000		1
19147.464844	8024.319824	3.780664	4.773628	4326.245117	99300.851562	694.069397	427.523376	230.120926	96.348335	78.641502	362.200531	497.117188	256.052094	2.434485	99998.000000	4.282111	3.904408	0.577568	0.678849	3.636111	4.996953	2.841403	2.630960	2.361956	1.983844	1.895652	2.558949	2.696459	2.408328	0.386407	4.999991	33851.000000		1
4891.327637	841.391968	1.797820	3.271847	219.932251	21628.480469	25.511770	10.225677	0.000000	2.978892	0.585910	0.000000	0.000000	0.000000	0.216783	99998.000000	3.689427	2.924998	0.254746	0.514793	2.342289	4.335026	1.406741	1.009692	0.000000	0.474055	0.000000	0.000000	0.000000	0.000000	0.000000	4.999991	33870.000000		1
12803.874023	3504.379150	2.069189	1.696056	2630.682129	65139.671875	385.661621	254.901840	107.637901	42.552509	29.286266	174.551941	221.131821	93.375610	1.523302	99998.000000	4.107341	3.544611	0.315800	0.229440	3.420068	4.813846	2.586206	2.406373	2.031965	1.628925	1.466664	2.241925	2.344651	1.970233	0.182786	4.999991	33886.000000		1
9196.939453	2017.144409	2.584173	4.304899	2192.365479	51742.976562	352.193817	233.849167	101.806549	38.688587	43.520805	172.316238	224.921738	141.657700	0.016629	99998.000000	3.963643	3.304737	0.412322	0.633963	3.340913	4.713851	2.546782	2.368936	2.007776	1.587583	1.638697	2.236326	2.352031	2.151240	0.000000	4.999991	33943.000000		1
9240.081055	2317.266113	1.548037	1.671386	2026.441895	50134.476562	301.068512	211.785004	117.552124	94.109543	24.318363	113.728287	167.776978	121.212517	0.874748	99998.000000	3.965676	3.364976	0.189781	0.223077	3.306734	4.700137	2.478665	2.325895	2.070230	1.973634	1.385934	2.055868	2.224732	2.083547	0.000000	4.999991	33968.000000		1
15164.547852	5065.901367	2.574922	3.419866	3653.601318	83646.367188	558.875244	365.651245	179.874481	97.446144	74.503128	371.251312	508.758301	264.254822	1.589471	0.000000	4.180830	3.704657	0.410764	0.534009	3.562721	4.922447	2.747315	2.563067	2.254970	1.988765	1.872175	2.569668	2.706511	2.422023	0.201253	0.000000	34015.000000		1
3832.914551	81.182503	2.007514	4.230890	270.977386	17763.390625	42.863968	19.365879	11.388247	29.360277	1.461692	7.219032	14.771109	21.061935	1.200691	99998.000000	3.583529	1.909462	0.302659	0.626432	2.432933	4.249526	1.632092	1.287037	1.056457	1.467760	0.164856	0.858479	1.169413	1.323498	0.079431	4.999991	34043.000000		0
9254.454102	752.086853	1.908834	2.281967	1278.499634	34928.742188	193.048218	120.185631	70.114967	12.498393	7.811110	68.159874	67.533882	59.852287	1.154312	99998.000000	3.966351	2.876268	0.280768	0.358309	3.106701	4.543183	2.285666	2.079853	1.845811	1.096854	0.892713	1.833529	1.829522	1.777081	0.062323	4.999991	34058.000000		1
7648.908691	1221.925293	2.537917	2.861710	815.349792	32435.326172	119.673737	69.192932	30.686285	10.867095	13.093554	58.683548	61.662441	81.358276	0.986092	0.000000	3.883600	3.087045	0.404477	0.456626	2.911344	4.511018	2.077999	1.840062	1.486944	1.036114	1.117058	1.768516	1.790021	1.910402	0.000000	0.000000	34074.000000		1
12008.084961	3522.557861	1.026885	2.537917	1865.261108	49877.359375	263.918701	179.510605	94.701614	6.679378	23.152710	113.740623	148.688629	93.983109	0.779141	99998.000000	4.079474	3.546858	0.011522	0.404477	3.270740	4.697904	2.421470	2.254090	1.976357	0.824736	1.364602	2.055916	2.172278	1.973050	0.000000	4.999991	34095.000000		1
6116.787109	862.922607	1.952007	4.890810	895.893921	29261.048828	116.821274	83.384293	40.865707	39.450272	22.619225	56.469425	99.592430	32.003040	0.023407	0.000000	3.786523	2.935972	0.290481	0.689381	2.952257	4.466290	2.067522	1.921084	1.611359	1.596050	1.354478	1.751813	1.998226	1.505191	0.000000	0.000000	34116.000000		1
3778.970703	155.050385	0.968294	2.035268	184.355148	19476.212891	28.823706	14.552163	20.728891	5.794345	0.000000	0.000000	0.000000	0.000000	0.665313	0.000000	3.577374	2.190473	0.000000	0.308622	2.265655	4.289505	1.459750	1.162928	1.316576	0.763004	0.000000	0.000000	0.000000	0.000000	0.000000	0.000000	34140.000000		0
15785.316406	2966.679932	3.962604	5.664828	3133.812500	74922.171875	489.969086	325.685974	162.667221	73.167870	55.880428	252.203568	356.094727	146.459091	0.787168	0.000000	4.198253	3.472271	0.597981	0.753187	3.496073	4.874610	2.690169	2.512799	2.211300	1.864320	1.747260	2.401751	2.551566	2.165716	0.000000	0.000000	34182.000000		1
3946.050781	693.915222	1.279752	2.565671	516.402893	23477.085938	78.259125	57.440804	40.279797	29.409616	10.222594	27.038221	11.163135	30.695536	1.310451	0.000000	3.596163	2.841306	0.107126	0.409201	2.712989	4.370644	1.893535	1.759220	1.605087	1.468489	1.009561	1.431978	1.047786	1.487075	0.117421	0.000000	34237.000000		1
12360.756836	3220.573486	2.482410	3.065236	2573.897949	65570.500000	430.274078	265.620911	146.110626	55.658401	46.860493	198.802475	301.216522	184.315063	1.222539	0.000000	4.092045	3.507933	0.394873	0.486464	3.410591	4.816709	2.633745	2.424262	2.164682	1.745531	1.670807	2.298422	2.478879	2.265561	0.087263	0.000000	34263.000000		1
27894.218750	13091.938477	2.864793	3.444536	12473.753906	99998.000000	1956.835815	1264.209595	671.632141	231.718292	222.485580	1155.970337	1490.777954	727.928894	4.697336	0.000000	4.445514	4.117004	0.457093	0.537131	4.095997	4.999991	3.291554	3.101819	2.827132	2.364960	2.347302	3.062947	3.173413	2.862089	0.671852	0.000000	34324.000000		1
5874.093750	1227.155273	2.192538	2.917217	1014.602478	30810.265625	153.286484	118.952141	72.597374	13.919996	30.158964	87.547340	110.330002	135.468643	0.054724	99998.000000	3.768941	3.088900	0.340947	0.464969	3.006296	4.488696	2.185504	2.075372	1.860921	1.143639	1.479416	1.942243	2.042694	2.131839	0.000000	4.999991	34423.000000		1
8909.248047	1791.605957	0.823358	2.170952	1272.504761	37402.636719	208.790695	138.132996	75.742790	35.752869	26.652754	123.207695	132.165955	108.559937	1.512661	99998.000000	3.949841	3.253242	0.000000	0.336650	3.104659	4.572902	2.319711	2.140297	1.879341	1.553311	1.425742	2.090638	2.121119	2.035670	0.179742	4.999991	34453.000000		1
14445.305664	2770.110107	1.868746	2.763030	2779.188721	72711.296875	454.444397	287.006653	174.073975	89.853981	62.664654	285.742310	359.616364	294.234924	1.584414	99998.000000	4.159727	3.442497	0.271550	0.441386	3.443918	4.861602	2.657481	2.457892	2.240734	1.953537	1.797023	2.455975	2.555840	2.468694	0.199869	4.999991	34496.000000		1
6306.122559	812.605225	3.373610	2.355976	670.873535	28732.285156	107.597809	70.528191	37.920734	7.777189	8.498784	28.740446	63.244396	12.714255	1.176575	0.000000	3.799762	2.909880	0.528095	0.372171	2.826641	4.458370	2.031803	1.848363	1.578877	0.890823	0.929357	1.458493	1.801022	1.104291	0.070620	0.000000	34522.000000		1
9252.496094	4445.844727	2.232627	3.885511	2880.156494	70736.898438	441.215179	292.763977	133.408707	86.637642	48.593555	233.130646	326.204041	162.368103	0.775737	0.000000	3.966259	3.647954	0.348816	0.589448	3.459416	4.849646	2.644650	2.466518	2.125184	1.937707	1.686579	2.367599	2.513489	2.210501	0.000000	0.000000	34535.000000		1
5292.306152	895.267944	1.384599	2.263464	852.225098	28130.537109	106.792953	83.418221	26.822359	23.461084	18.234148	35.287224	90.643417	55.976025	0.236270	0.000000	3.723645	2.951953	0.141324	0.354774	2.930554	4.449178	2.028543	1.921261	1.428497	1.370348	1.260885	1.547617	1.957336	1.748002	0.000000	0.000000	34580.000000		1
15195.917969	3890.972168	1.800903	2.812370	2783.734131	64644.515625	413.486206	275.957611	131.654053	80.288223	55.180420	225.846863	296.452148	187.537567	0.796893	99998.000000	4.181727	3.590058	0.255490	0.449072	3.444628	4.810532	2.616461	2.440842	2.119434	1.904652	1.741785	2.353814	2.471955	2.273088	0.000000	4.999991	34616.000000		1
11468.745117	2202.017578	1.119397	3.133079	3130.883057	79908.351562	523.785339	325.605804	182.267456	95.793259	80.226547	344.953186	444.092316	372.114746	0.889450	99998.000000	4.059516	3.342821	0.048984	0.495971	3.495667	4.902592	2.719153	2.512692	2.260709	1.981335	1.904318	2.537760	2.647473	2.570677	0.000000	4.999991	34716.000000		1
4431.533203	533.196960	1.606628	2.010598	158.531921	17213.177734	25.850983	20.728891	9.127867	28.866879	4.943233	0.000000	0.000000	33.837864	0.286027	99998.000000	3.646554	2.726888	0.205915	0.303325	2.200117	4.235861	1.412477	1.316576	0.960369	1.460400	0.694011	0.000000	0.000000	1.529403	0.000000	4.999991	34752.000000		1
25734.361328	6197.605469	2.544085	4.132210	5672.457031	99998.000000	878.575684	575.080261	288.511505	114.776756	87.695366	480.933716	616.427063	373.018280	3.545307	0.000000	4.410513	3.792224	0.405532	0.616182	3.753771	4.999991	2.943779	2.759728	2.460163	2.059854	1.942977	2.682085	2.789882	2.571730	0.549654	0.000000	34847.000000		1
10764.123047	2244.419189	2.830872	4.119875	2260.324951	55874.675781	337.872925	224.866226	109.056419	69.245354	30.430334	152.725250	190.673737	123.781273	0.788938	0.000000	4.031979	3.351104	0.451920	0.614884	3.354171	4.747215	2.528753	2.351924	2.037651	1.840391	1.483307	2.183911	2.280291	2.092655	0.000000	0.000000	34876.000000		1
5890.754883	7.024757	0.903535	1.557288	220.592163	21007.480469	42.879387	29.289351	28.703440	7.252954	3.755994	17.379951	8.048558	9.994397	1.375381	99998.000000	3.770171	0.846631	0.000000	0.192369	2.343590	4.322374	1.632249	1.466710	1.457934	0.860515	0.574725	1.240049	0.905718	0.999757	0.138423	4.999991	34931.000000		0
16291.897461	3083.300781	2.907966	4.348072	2709.638184	71351.328125	433.391724	279.229462	164.918350	91.778236	59.596336	274.181366	400.346375	213.052429	1.929942	0.000000	4.211972	3.489016	0.463589	0.638297	3.432911	4.853402	2.636881	2.445961	2.217269	1.962740	1.775220	2.438038	2.602436	2.328486	0.285544	0.000000	34970.000000		1
12973.443359	4103.509766	3.250261	3.515462	2729.503418	66604.640625	427.079315	265.870697	139.320236	69.966949	41.778492	212.108795	329.071930	203.292389	0.701977	0.000000	4.113055	3.613155	0.511918	0.545982	3.436084	4.823504	2.630508	2.424670	2.144014	1.844893	1.620953	2.326559	2.517291	2.308121	0.000000	0.000000	35031.000000		1
4583.916016	865.229248	2.951138	3.459955	544.973755	20863.056641	92.496742	67.515373	47.458740	27.537786	21.271629	67.839172	95.151840	120.457001	0.086603	0.000000	3.661237	2.937131	0.469990	0.539070	2.736376	4.319378	1.966126	1.829403	1.676316	1.439929	1.327801	1.831481	1.978417	2.080832	0.000000	0.000000	35132.000000		1
8932.881836	1873.556274	1.366096	1.844076	1355.167480	37594.480469	208.198624	144.738358	101.226807	61.742619	27.886250	103.101723	130.886200	77.833565	1.704519	99998.000000	3.950992	3.272667	0.135481	0.265779	3.131993	4.575124	2.318478	2.160584	2.005296	1.790585	1.445390	2.013266	2.116894	1.891167	0.231602	4.999991	35167.000000		1
9752.521484	1247.023804	2.423819	3.170084	1221.293091	37526.343750	195.672470	127.191887	88.552643	60.546127	28.145283	139.425079	202.169907	116.010254	0.639326	99998.000000	3.989117	3.095875	0.384500	0.501071	3.086820	4.574336	2.291530	2.104460	1.947201	1.782086	1.449406	2.144341	2.305717	2.064496	0.000000	4.999991	35181.000000		1
7160.123535	1671.901367	3.333522	4.508426	848.493774	25322.685547	135.968216	91.183067	37.936153	24.950531	16.908140	66.423729	66.621094	52.590080	0.848733	0.000000	3.854921	3.223211	0.522903	0.654025	2.928649	4.403510	2.133437	1.959914	1.579053	1.397080	1.228096	1.822323	1.823612	1.720904	0.000000	0.000000	35246.000000		1
7139.869629	1385.705811	3.241009	5.711084	738.296387	24653.236328	110.616791	79.807159	35.210129	17.885685	25.548775	59.762856	79.585129	31.528145	0.727367	0.000000	3.853690	3.141671	0.510680	0.756719	2.868231	4.391874	2.043821	1.902042	1.546668	1.252506	1.407370	1.776431	1.900832	1.498698	0.000000	0.000000	35287.000000		1
6837.142090	1446.514038	2.803118	3.385945	1117.645630	36677.164062	145.854675	114.409790	77.037964	49.956566	42.241055	167.206482	228.261429	170.731201	1.245923	99998.000000	3.834875	3.160323	0.447641	0.529680	3.048304	4.564396	2.163920	2.058463	1.886705	1.698593	1.625735	2.223253	2.358433	2.232313	0.095491	4.999991	35319.000000		1
20256.826172	5133.595703	1.396934	2.812370	3980.758301	90438.179688	647.403198	401.740234	206.474808	94.192802	82.255646	376.253143	438.735840	270.221863	1.666599	99998.000000	4.306571	3.710422	0.145176	0.449072	3.599966	4.956352	2.811175	2.603945	2.314867	1.974018	1.915166	2.575480	2.642203	2.431720	0.221831	4.999991	35340.000000		1
16537.894531	4731.938477	3.265679	5.963951	2851.126221	64996.960938	471.022583	294.648163	177.481506	111.671432	59.966385	279.692017	326.956482	207.652802	0.289091	0.000000	4.218480	3.675039	0.513974	0.775534	3.455016	4.812893	2.673042	2.469304	2.249153	2.047942	1.777908	2.446680	2.514490	2.317338	0.000000	0.000000	35396.000000		1
15456.429688	3939.790771	2.587257	2.497828	2378.370605	62509.882812	385.871307	235.387939	126.945190	50.443798	64.317535	251.185944	328.609375	173.740921	1.460545	0.000000	4.189109	3.595473	0.412840	0.397563	3.376280	4.795949	2.586442	2.371784	2.103616	1.702808	1.808329	2.399995	2.516680	2.239902	0.164515	0.000000	35452.000000		1
10606.069336	975.818298	2.661267	3.718989	1673.236694	44608.558594	257.085144	159.299774	78.832695	37.288570	17.463213	122.911659	160.166306	123.549995	0.517564	0.000000	4.025555	2.989369	0.425088	0.570425	3.223557	4.649418	2.410077	2.202215	1.896706	1.571576	1.242124	2.089593	2.204571	2.091843	0.000000	0.000000	35480.000000		1
8245.125000	977.098022	1.184156	2.824705	1103.765747	30629.599609	159.157928	103.437851	45.620831	36.295605	7.851199	65.877914	89.742966	91.022720	1.127510	0.000000	3.916197	2.989938	0.073409	0.450973	3.042877	4.486141	2.201828	2.014679	1.659163	1.559854	0.894936	1.818740	1.953000	1.959150	0.052120	0.000000	35501.000000		1
10551.585938	2395.127441	3.129995	3.268763	2622.130859	63433.468750	431.063507	265.164520	115.726547	72.393852	51.008121	229.775543	311.476105	156.949966	0.470878	0.000000	4.023318	3.379329	0.495544	0.514383	3.418654	4.802319	2.634541	2.423515	2.063433	1.859702	1.707639	2.361304	2.493425	2.195761	0.000000	0.000000	35526.000000		1
15914.275391	5829.185059	2.288134	3.009729	4532.972656	97445.117188	695.614380	462.647156	228.320023	73.565674	82.045952	341.869446	482.083954	265.059692	2.832108	99998.000000	4.201787	3.765608	0.359481	0.478527	3.656383	4.988760	2.842369	2.665250	2.358544	1.866675	1.914057	2.533860	2.683123	2.423344	0.452110	4.999991	35555.000000		1
5435.095703	2345.374512	2.889463	3.475374	672.366089	22904.755859	104.760773	61.730282	24.269024	17.494049	15.905925	69.868271	92.925385	68.107452	1.102485	99998.000000	3.735207	3.370212	0.460817	0.541001	2.827606	4.359926	2.020199	1.790498	1.385052	1.242890	1.201559	1.844280	1.968134	1.833195	0.042373	4.999991	35593.000000		1
3888.745605	539.453857	2.957305	3.632644	239.689758	16600.857422	37.159054	31.195101	24.423210	34.155491	16.704613	49.025280	63.503433	50.986538	0.097499	0.000000	3.589809	2.731954	0.470896	0.560223	2.379649	4.220130	1.570065	1.494086	1.387803	1.533460	1.222836	1.690420	1.802797	1.707456	0.000000	0.000000	35636.000000		1
7110.768555	645.056458	2.087691	2.830872	1270.876587	33592.878906	199.305115	132.252304	86.141159	54.483498	24.928944	103.952835	122.032791	101.165131	1.050773	99998.000000	3.851917	2.809598	0.319666	0.451920	3.104103	4.526247	2.299518	2.121403	1.935211	1.736265	1.396704	2.016836	2.086477	2.005031	0.021509	4.999991	35669.000000		1
9473.276367	1461.938843	2.485493	3.065236	956.951965	32452.384766	158.470245	95.839516	56.632862	49.438499	17.965862	66.534744	106.129951	47.134945	1.704407	99998.000000	3.976500	3.164929	0.395413	0.486464	2.980890	4.511247	2.199948	1.981545	1.753069	1.694065	1.254448	1.823048	2.025838	1.673343	0.231573	4.999991	35693.000000		1
9620.962891	1558.540039	2.217208	4.021195	2484.716309	53292.863281	391.354187	255.173218	108.350243	69.038742	32.243572	181.912827	234.959305	160.536362	0.109564	0.000000	3.983218	3.192718	0.345806	0.604355	3.395277	4.726669	2.592570	2.406835	2.034830	1.839093	1.508443	2.259863	2.370993	2.205573	0.000000	0.000000	35793.000000		1
9881.930664	2243.487793	3.333522	2.177119	2211.734619	52731.832031	331.742462	224.681198	111.625175	64.083176	38.602242	170.657181	208.266464	138.173080	0.232949	0.000000	3.994842	3.350924	0.522903	0.337882	3.344733	4.722073	2.520801	2.351567	2.047762	1.806744	1.586613	2.232125	2.318619	2.140424	0.000000	0.000000	35822.000000		1
6637.744629	593.656738	1.557288	1.634382	1124.204712	31281.445312	182.693024	110.770981	67.675728	18.934156	26.390636	118.104111	141.895157	96.243484	0.162696	0.000000	3.822021	2.773535	0.192369	0.213353	3.050845	4.495287	2.261722	2.044426	1.830433	1.277246	1.421450	2.072265	2.151968	1.983371	0.000000	0.000000	35853.000000		1
6104.285645	1627.708374	2.035268	3.028231	1418.020264	34477.679688	227.027924	148.525192	64.447060	44.455177	17.154839	96.656708	120.512512	119.747742	0.412953	99998.000000	3.785635	3.211577	0.308622	0.481189	3.151682	4.537538	2.356079	2.171800	1.809203	1.647922	1.234387	1.985232	2.081032	2.078267	0.000000	4.999991	35963.000000		1
18234.896484	4940.991211	2.883296	3.685068	3028.626221	67437.218750	470.134460	305.654022	136.723724	73.294304	54.344727	280.691162	376.422729	247.692062	1.743137	0.000000	4.260903	3.693814	0.459889	0.566445	3.481246	4.828900	2.672222	2.485230	2.135844	1.865070	1.735157	2.448229	2.575676	2.393912	0.241332	0.000000	35993.000000		1
29355.363281	7561.743652	1.538786	5.300947	6801.962891	99998.000000	1098.026855	697.643494	323.761719	125.175125	137.516251	662.146545	898.015564	410.149597	0.989037	0.000000	4.467688	3.878622	0.187178	0.724353	3.832634	4.999991	3.040613	2.843634	2.510226	2.097518	2.138354	2.820954	2.953284	2.612942	0.000000	0.000000	36082.000000		1
10504.774414	1396.094849	2.315888	4.064368	2089.553711	48358.804688	297.346436	214.643631	103.767807	31.614491	38.984627	144.103119	187.756516	83.029663	0.386107	0.000000	4.021387	3.144915	0.364717	0.608993	3.320054	4.684475	2.473263	2.331718	2.016063	1.499886	1.590893	2.158673	2.273595	1.919233	0.000000	0.000000	36131.000000		1
5700.562500	2166.344971	2.701355	4.456003	1079.530640	35658.375000	166.848770	112.448532	64.283615	51.541611	14.542912	74.114578	113.228722	99.037354	0.175131	99998.000000	3.755918	3.335728	0.431582	0.648945	3.033235	4.552162	2.222323	2.050954	1.808100	1.712158	1.162651	1.869904	2.053957	1.995799	0.000000	4.999991	36173.000000		1
5770.686523	1989.689941	2.266548	4.200052	679.791687	26482.589844	118.227463	67.157661	38.620743	21.401148	15.720901	45.944622	62.050991	70.722466	1.583785	99998.000000	3.761227	3.298785	0.355365	0.623255	2.832376	4.422960	2.072718	1.827096	1.586821	1.330437	1.196477	1.662235	1.792749	1.849557	0.199696	4.999991	36194.000000		1
6277.791992	2366.639893	1.748480	1.822490	2075.960693	50476.847656	330.330109	210.193802	108.122047	48.868008	27.975677	154.285614	167.376083	130.448318	1.405641	99998.000000	3.797807	3.374132	0.242661	0.260665	3.317219	4.703092	2.518948	2.322620	2.033914	1.689025	1.446781	2.188325	2.223693	2.115438	0.147875	4.999991	36219.000000		1
14827.199219	5442.928223	3.382861	3.712821	4629.104980	99998.000000	726.868042	475.777710	223.133163	104.529495	82.249481	380.625885	453.241760	291.333130	0.210564	99998.000000	4.171059	3.735833	0.529284	0.569704	3.665497	4.999991	2.861456	2.677404	2.348564	2.019239	1.915133	2.580498	2.656330	2.464390	0.000000	4.999991	36278.000000		1
4614.574707	576.415527	1.884164	2.584173	345.039520	18952.707031	64.400803	40.785530	33.649757	30.643112	10.752997	42.749870	56.919651	30.960737	0.120007	0.000000	3.664132	2.760736	0.275119	0.412322	2.537869	4.277671	1.808891	1.610506	1.526982	1.486333	1.031530	1.630935	1.755262	1.490811	0.000000	0.000000	36330.000000		1
9784.967773	1338.842163	2.220292	3.574053	1069.789062	31625.365234	179.032623	109.552902	61.989315	42.703613	21.413483	77.377174	94.488838	37.843643	1.328598	0.000000	3.990559	3.126729	0.346410	0.553161	3.029298	4.500036	2.252932	2.039624	1.792317	1.630465	1.330687	1.888613	1.975381	1.577993	0.123394	0.000000	36355.000000		1
7735.916504	1760.808716	2.417651	2.044519	985.939148	30563.191406	164.653152	103.342255	57.160183	25.286657	20.127563	85.626175	111.153366	80.766205	0.307579	0.000000	3.888512	3.245712	0.383394	0.310591	2.993850	4.485198	2.216570	2.014278	1.757094	1.402891	1.303791	1.932607	2.045923	1.907230	0.000000	0.000000	36390.000000		1
10430.284180	1542.146973	2.195622	2.966557	1796.931519	44243.183594	292.150330	187.275452	91.704224	29.011814	37.735710	152.493958	182.933548	90.874695	0.982630	99998.000000	4.018296	3.188126	0.341558	0.472253	3.254532	4.645846	2.465606	2.272481	1.962389	1.462575	1.576753	2.183253	2.262293	1.958443	0.000000	4.999991	36440.000000		1
17930.812500	5415.871582	3.151581	3.515462	3410.355957	88996.296875	521.910461	349.717560	217.937073	142.481064	81.910271	367.186951	460.099976	256.678070	0.042907	99998.000000	4.253600	3.733668	0.498528	0.545982	3.532800	4.949372	2.717596	2.543717	2.338331	2.153757	1.913338	2.564887	2.662852	2.409389	0.000000	4.999991	36518.000000		1
18644.695312	2462.692383	4.196969	5.926946	3090.939209	67697.609375	504.848114	314.263824	155.161392	51.960999	51.146893	225.692673	298.003265	231.483932	2.167461	99998.000000	4.270555	3.391410	0.622936	0.772831	3.490090	4.830574	2.703161	2.497294	2.190784	1.715677	1.708819	2.353518	2.474221	2.364521	0.335951	4.999991	36554.000000		1
5094.798828	3058.809814	2.756862	3.059069	1447.192383	36773.468750	232.402893	151.692200	103.209656	34.497784	21.182201	97.174774	124.327095	64.166435	0.790318	0.000000	3.707127	3.485553	0.440415	0.485589	3.160526	4.565535	2.366241	2.180963	2.013720	1.537791	1.325971	1.987554	2.094566	1.807308	0.000000	0.000000	36611.000000		1
15754.244141	7328.819824	1.828657	3.447620	4659.708008	99998.000000	747.211487	470.994843	259.083405	99.592430	95.034660	492.824615	625.428467	386.025513	1.523150	0.000000	4.197398	3.865034	0.262132	0.537519	3.668359	4.999991	2.873444	2.673016	2.413440	1.998226	1.977882	2.692692	2.796178	2.586616	0.182743	0.000000	36640.000000		1
12218.106445	5362.408691	3.691235	4.298732	2479.791504	61493.070312	384.727234	233.426682	123.907707	69.393372	45.932289	262.484772	348.302124	190.127914	2.073213	0.000000	4.087004	3.729360	0.567172	0.633340	3.394415	4.788826	2.585153	2.368150	2.093098	1.841318	1.662118	2.419104	2.541956	2.279046	0.316644	0.000000	36701.000000		1
10586.209961	3003.345703	3.459955	3.299600	1550.016602	41209.312500	234.549164	154.035828	70.444931	37.226894	28.074358	95.953613	129.507782	45.734928	0.825695	0.000000	4.024741	3.477605	0.539070	0.518461	3.190336	4.614995	2.370234	2.187622	1.847850	1.570857	1.448310	1.982061	2.112296	1.660248	0.000000	0.000000	36728.000000		1
16768.785156	3502.917480	2.994310	3.678900	3651.374756	85072.125000	572.659546	361.090393	173.987625	67.583221	72.831741	350.923309	471.691772	338.609924	1.620510	99998.000000	4.224502	3.544430	0.476297	0.565718	3.562456	4.929787	2.757896	2.557616	2.240518	1.829839	1.862321	2.545212	2.673658	2.529700	0.209652	4.999991	36767.000000		1
9093.560547	1868.579102	1.316756	4.215471	1783.178101	51440.015625	307.044769	193.267166	107.369614	44.328743	42.241055	164.156662	200.233322	137.251038	0.681427	0.000000	3.958734	3.271512	0.119505	0.624846	3.251195	4.711301	2.487202	2.286158	2.030881	1.646685	1.625735	2.215259	2.301536	2.137516	0.000000	0.000000	36849.000000		1
10402.453125	3157.255127	1.705307	3.392113	2390.545166	58041.878906	372.222687	245.175735	141.753296	68.822884	52.109016	256.292603	327.604065	204.017075	2.132331	99998.000000	4.017136	3.499310	0.231803	0.530470	3.378497	4.763741	2.570803	2.389477	2.151533	1.837733	1.716913	2.408736	2.515349	2.309667	0.328855	4.999991	36939.000000		1
11492.440430	908.016113	2.100026	4.070535	1526.956421	41309.121094	262.022186	155.053467	92.253128	38.451138	24.531141	101.815804	150.800995	105.701317	0.329172	0.000000	4.060412	2.958094	0.322225	0.609652	3.183827	4.616046	2.418338	2.190481	1.964981	1.584909	1.389718	2.007815	2.178404	2.024081	0.000000	0.000000	36973.000000		1
28357.580078	6716.309082	3.481541	6.059546	4943.458496	99998.000000	790.991333	504.613770	274.557587	148.904495	94.004692	463.902252	570.451599	388.433899	2.562637	0.000000	4.452669	3.827131	0.541772	0.782440	3.694031	4.999991	2.898172	2.702959	2.438633	2.172908	1.973150	2.666426	2.756219	2.589317	0.408687	0.000000	37013.000000		1
7508.681641	2271.013184	2.371395	3.401364	2143.448242	50848.269531	354.808807	222.251221	99.543083	61.212215	39.382427	218.285538	304.050476	198.845642	0.309600	0.000000	3.875564	3.356220	0.375004	0.531653	3.331113	4.706276	2.549994	2.346844	1.998011	1.786838	1.595302	2.339025	2.482946	2.298516	0.000000	0.000000	37106.000000		1
18744.011719	3791.980957	1.785485	2.658183	2890.832275	68719.140625	470.316406	297.978577	155.318665	99.046608	48.793999	216.675827	339.149597	243.220642	1.478067	0.000000	4.272862	3.578866	0.251756	0.424585	3.461023	4.837078	2.672390	2.474185	2.191224	1.995840	1.688366	2.335810	2.530391	2.386000	0.169694	0.000000	37148.000000		1
3697.316406	204.686249	1.819406	3.336605	393.747192	24180.980469	69.529060	39.255993	26.372133	15.434113	15.221334	59.809113	76.436630	65.298164	0.636066	0.000000	3.567887	2.311089	0.259930	0.523305	2.595217	4.383474	1.842166	1.593906	1.421145	1.188482	1.182453	1.776767	1.883301	1.814901	0.000000	0.000000	37180.000000		1
6396.232422	2528.002686	2.571838	3.028231	1982.036133	45534.101562	318.402191	200.726730	95.654495	46.774151	35.740532	172.957657	269.512604	138.271759	1.112791	99998.000000	3.805924	3.402777	0.410244	0.481189	3.297112	4.658337	2.502976	2.302605	1.980705	1.670006	1.553161	2.237940	2.430579	2.140733	0.046413	4.999991	37208.000000		1
16666.851562	3841.265381	2.858626	3.512378	3452.920898	77966.835938	550.761902	355.555084	180.503571	73.285049	64.391548	319.185455	396.877167	260.471069	1.870270	99998.000000	4.221854	3.584474	0.456157	0.545601	3.538187	4.891910	2.740964	2.550907	2.256486	1.865015	1.808829	2.504043	2.598656	2.415760	0.271904	4.999991	37260.000000		1
8570.539062	1404.479614	1.853327	3.293433	1629.999512	43965.324219	271.449188	171.098160	88.259689	38.626911	26.569492	124.431946	164.088821	125.138115	0.522481	0.000000	3.933008	3.147516	0.267952	0.517649	3.212188	4.643110	2.433689	2.233245	1.945762	1.586890	1.424383	2.094932	2.215079	2.097390	0.000000	0.000000	37323.000000		1
12536.863281	4968.159180	1.680638	3.953353	3932.935547	88979.062500	621.650879	399.911591	222.528763	83.004997	64.992874	388.498657	467.109314	202.163742	4.021471	0.000000	4.098189	3.696196	0.225474	0.596966	3.594717	4.949288	2.793546	2.601964	2.347386	1.919104	1.812866	2.589390	2.669419	2.305703	0.604385	0.000000	37356.000000		1
10307.214844	2446.021484	4.881558	4.795214	2480.559570	58951.902344	384.156769	245.268250	126.649147	54.791870	42.814629	193.159225	259.878998	112.408447	0.392073	0.000000	4.013141	3.388460	0.688559	0.680808	3.394550	4.770498	2.584508	2.389641	2.102602	1.738716	1.631592	2.285915	2.414771	2.050799	0.000000	0.000000	37374.000000		1
25988.044922	11816.618164	1.893416	3.870092	8657.556641	99998.000000	1318.470947	891.009277	540.733582	274.699463	225.186935	1120.985352	1522.580566	836.016968	3.031138	0.000000	4.414773	4.072493	0.277246	0.587721	3.937395	4.999991	3.120070	2.949882	2.732983	2.438858	2.352543	3.049600	3.182580	2.922215	0.481606	0.000000	37433.000000		1
8844.917969	673.611877	1.976677	0.706176	1049.467163	36911.707031	186.674118	107.073578	61.807377	37.476677	26.717512	106.203964	158.935898	135.184937	0.349235	99998.000000	3.946694	2.828410	0.295936	0.000000	3.020969	4.567164	2.271084	2.029682	1.791040	1.573761	1.426796	2.026141	2.201222	2.130928	0.000000	4.999991	37470.000000		1
4392.144531	895.147705	2.192538	3.367443	575.690857	20569.228516	93.224503	59.038177	35.086781	17.938108	8.393937	21.518330	35.792957	0.000000	0.594435	99998.000000	3.642677	2.951895	0.340947	0.527300	2.760189	4.313218	1.969530	1.771133	1.545143	1.253777	0.923966	1.332809	1.553798	0.000000	0.000000	4.999991	37492.000000		1
10963.443359	2020.077026	1.581958	2.466991	2023.700439	50766.031250	328.560028	209.928604	120.241142	75.977158	39.422516	196.039444	287.136169	202.580048	0.941056	0.000000	4.039947	3.305368	0.199195	0.392168	3.306146	4.705573	2.516615	2.322072	2.080053	1.880683	1.595744	2.292343	2.458088	2.306597	0.000000	0.000000	37529.000000		1
23177.259766	5937.079102	3.204005	4.163047	3877.921631	89834.937500	612.452087	387.718475	207.566452	112.035309	72.729980	383.931641	528.824219	289.581573	1.584813	99998.000000	4.365062	3.773573	0.505693	0.619411	3.588599	4.953445	2.787072	2.588516	2.317157	2.049355	1.861714	2.584254	2.723311	2.461771	0.199978	4.999991	37612.000000		1
6380.514648	2881.423828	2.710606	3.305768	1819.023438	46335.093750	284.416321	170.435150	83.890030	35.894718	25.937326	106.080612	155.398849	121.554817	0.056568	99998.000000	3.804856	3.459607	0.433066	0.519272	3.259838	4.665910	2.453954	2.231559	1.923710	1.555031	1.413925	2.025636	2.191448	2.084772	0.000000	4.999991	37635.000000		1
11074.665039	2721.929932	1.705307	3.083739	2010.375610	51686.949219	301.287445	191.182556	92.983978	60.771240	36.659485	202.913086	259.203674	224.567108	3.701964	0.000000	4.044331	3.434877	0.231803	0.489078	3.303277	4.713381	2.478981	2.281448	1.968408	1.783698	1.564186	2.307310	2.413641	2.351346	0.568432	0.000000	37680.000000		1
8462.969727	1205.075806	2.223376	1.492530	954.247559	32528.835938	152.077667	87.908142	58.902493	31.543564	11.548601	52.392723	105.044479	57.493225	0.872523	99998.000000	3.927523	3.081014	0.347013	0.173923	2.979661	4.512269	2.182065	1.944029	1.770134	1.498911	1.062529	1.719271	2.021373	1.759617	0.000000	4.999991	37704.000000		1
7701.097656	168.378296	1.785485	3.490792	647.582031	27969.332031	97.757599	64.443970	39.021629	20.892330	15.273758	30.689367	68.977066	48.177250	0.125981	99998.000000	3.886553	2.226286	0.251756	0.542924	2.811295	4.446682	1.990151	1.809182	1.591305	1.319987	1.183946	1.486988	1.838705	1.682842	0.000000	4.999991	37731.000000		0
9077.336914	2069.463135	3.814585	4.298732	1402.234619	35303.203125	218.763504	145.167007	92.413483	46.397934	20.682636	85.715599	109.306206	80.041527	0.768811	0.000000	3.957958	3.315858	0.581447	0.633340	3.146821	4.547814	2.339975	2.161868	1.965735	1.666499	1.315606	1.933060	2.038645	1.903315	0.000000	0.000000	37761.000000		1
4848.309570	1346.613159	2.889463	5.054248	542.522156	23952.501953	77.170563	54.890549	30.744875	39.644547	13.022629	25.332914	52.327961	55.118748	0.525090	99998.000000	3.685590	3.129243	0.460817	0.703657	2.734417	4.379351	1.887452	1.739498	1.487773	1.598184	1.114699	1.403685	1.718734	1.741299	0.000000	4.999991	37780.000000		1
14661.898438	5201.138672	2.001346	2.682853	3429.475098	75654.562500	561.604309	350.099945	195.712570	99.808289	50.246441	257.698792	329.204529	244.281448	2.162606	0.000000	4.166190	3.716099	0.301322	0.428597	3.535228	4.878835	2.749430	2.544192	2.291619	1.999167	1.701105	2.411112	2.517466	2.387891	0.334977	0.000000	37807.000000		1
5902.078613	1432.078979	2.328223	3.956437	674.836121	26022.693359	115.655624	69.072662	49.913395	28.651016	15.905925	62.282272	130.368134	40.612839	0.629784	0.000000	3.771005	3.155967	0.367025	0.597304	2.829198	4.415352	2.063167	1.839306	1.698217	1.457140	1.201559	1.794364	2.115171	1.608663	0.000000	0.000000	37839.000000		1
12883.456055	4243.135254	4.937066	3.225591	2021.378418	49889.210938	325.476288	212.562119	108.233063	46.845074	22.020979	145.210175	208.667343	143.045395	0.309963	0.000000	4.110033	3.627687	0.693469	0.508609	3.305648	4.698007	2.512519	2.327486	2.034360	1.670664	1.342837	2.161997	2.319454	2.155474	0.000000	0.000000	37892.000000		1
4759.815430	1117.583984	2.630429	3.644979	452.335144	20178.664062	71.280624	50.018242	24.602068	31.392460	12.094423	32.730804	40.248959	35.981064	0.663450	99998.000000	3.677590	3.048280	0.420027	0.561695	2.655460	4.304893	1.852972	1.699128	1.390972	1.496825	1.082585	1.514957	1.604755	1.556074	0.000000	4.999991	37979.000000		1
9873.450195	2894.159668	1.295170	3.293433	1734.328613	41202.917969	269.053131	177.987228	77.062630	45.213779	28.006516	122.575531	167.274323	76.963951	1.382904	0.000000	3.994469	3.461523	0.112327	0.517649	3.239131	4.614928	2.429838	2.250389	1.886844	1.655271	1.447259	2.088404	2.223429	1.886287	0.140792	0.000000	37994.000000		1
12996.448242	3426.101562	1.655968	4.674948	3453.130615	79194.664062	500.854675	350.164703	168.372131	97.729851	64.218857	297.034973	400.793518	289.390381	2.145114	99998.000000	4.113825	3.534800	0.219052	0.669777	3.538213	4.898696	2.699712	2.544272	2.226270	1.990027	1.807663	2.472808	2.602921	2.461484	0.331450	4.999991	38010.000000		1
12440.221680	3268.254150	1.757731	3.466122	2717.810059	64398.050781	429.867004	278.288910	164.443451	50.400627	48.359192	269.231964	334.992706	191.164047	1.719250	0.000000	4.094828	3.514316	0.244952	0.539844	3.434219	4.808873	2.633334	2.444496	2.216017	1.702436	1.684479	2.430127	2.525035	2.281406	0.235339	0.000000	38083.000000		1
10609.757812	3008.359863	1.995179	2.898715	1782.669312	42691.625000	296.082092	187.041092	100.980110	69.979286	26.945709	145.848511	184.984238	160.749130	0.982984	0.000000	4.025705	3.478330	0.299982	0.462205	3.251071	4.630342	2.471412	2.271937	2.004236	1.844970	1.430490	2.163902	2.267135	2.206149	0.000000	0.000000	38129.000000		1
9620.333984	2383.131836	2.784616	3.830003	1461.208008	40209.988281	224.249481	145.102249	81.250351	41.938847	22.915262	116.784271	151.756958	101.137383	3.071056	0.000000	3.983190	3.377148	0.444765	0.583199	3.164712	4.604334	2.350731	2.161674	1.909825	1.622617	1.360125	2.067384	2.181149	2.004912	0.487288	0.000000	38163.000000		1
16040.449219	3681.046631	1.859494	3.836171	3425.053223	78963.414062	573.233093	356.147156	181.996094	96.662872	71.308372	373.292755	475.780792	292.578979	0.929615	99998.000000	4.205216	3.565971	0.269395	0.583898	3.534667	4.897426	2.758331	2.551630	2.260062	1.985260	1.853140	2.572050	2.677407	2.466243	0.000000	4.999991	38238.000000		1
20079.830078	2524.317627	3.308852	3.749826	3146.276855	74292.164062	501.563934	322.481995	152.836258	99.965561	56.022282	257.664886	363.945923	226.682556	2.013430	0.000000	4.302760	3.402144	0.519677	0.574011	3.497797	4.870943	2.700326	2.508506	2.184227	1.999850	1.748361	2.411055	2.561037	2.355418	0.303937	0.000000	38261.000000		1
13341.878906	4054.894531	4.314150	3.638812	2847.764893	67635.984375	455.665558	293.522583	138.105240	71.971382	57.702919	288.687286	390.000427	196.542084	1.557560	99998.000000	4.125217	3.607980	0.634895	0.560960	3.454504	4.830178	2.658646	2.467642	2.140210	1.857160	1.761198	2.460428	2.591065	2.293456	0.192445	4.999991	38368.000000		1
6114.918457	1722.249634	0.928205	1.544953	871.532410	30452.031250	121.887856	88.706825	56.996742	16.630604	15.952181	66.849289	106.367401	29.249262	1.465954	0.000000	3.786391	3.236096	0.000000	0.188915	2.940284	4.483616	2.085960	1.947957	1.755850	1.220908	1.202820	1.825097	2.026809	1.466115	0.166120	0.000000	38390.000000		1
6110.486816	1754.425293	2.257297	3.237926	1441.305542	42546.402344	240.574799	142.619827	78.234451	34.618050	33.350636	151.035355	183.056900	119.895760	0.221635	0.000000	3.786076	3.244135	0.353589	0.510267	3.158756	4.628863	2.381250	2.154180	1.893398	1.539303	1.523104	2.179079	2.262586	2.078804	0.000000	0.000000	38412.000000		1
4663.880371	584.806396	2.784616	2.405316	648.408508	24746.029297	109.966125	72.258163	57.459305	16.275972	13.827484	30.402580	49.253475	58.899410	0.200545	0.000000	3.668747	2.767012	0.444765	0.381172	2.811849	4.393506	2.041259	1.858887	1.759360	1.211547	1.140743	1.482910	1.692437	1.770111	0.000000	0.000000	38476.000000		1
2220.874756	997.941040	2.837040	5.112839	182.156448	15324.312500	22.357105	19.797604	16.282141	19.498480	8.816409	0.000000	0.000000	19.899366	0.588653	0.000000	3.346524	2.999105	0.452865	0.708662	2.260445	4.185381	1.349416	1.296613	1.211712	1.290001	0.945292	0.000000	0.000000	1.298839	0.000000	0.000000	38497.000000		1
2718.565430	1424.459106	2.007514	3.348940	1236.733398	43707.281250	188.286926	122.603287	79.375435	50.271111	41.430031	176.448441	224.141556	185.363541	0.378368	0.000000	3.434340	3.153650	0.302659	0.524907	3.092276	4.640554	2.274820	2.088502	1.899686	1.701319	1.617315	2.246618	2.350522	2.268024	0.000000	0.000000	38521.000000		1
4132.891602	0.000000	2.322055	3.080655	166.697662	15001.562500	26.073011	23.991488	8.893502	28.795952	13.213820	0.000000	1.911918	20.352676	0.233636	0.000000	3.616254	0.000000	0.365873	0.488643	2.221930	4.176136	1.416191	1.380057	0.949073	1.459331	1.121028	0.000000	0.281469	1.308622	0.000000	0.000000	38560.000000		0
13506.942383	3765.248047	3.712821	4.705785	2500.387939	61929.023438	395.726929	255.968826	119.889595	71.906624	47.369312	233.164566	283.472687	172.692459	1.413567	99998.000000	4.130557	3.575794	0.569704	0.672632	3.398007	4.791894	2.597396	2.408187	2.078782	1.856769	1.675497	2.367663	2.452511	2.237273	0.150316	4.999991	38601.000000		1
2748.523926	102.802597	1.760815	3.416783	287.259521	17220.972656	43.699661	31.423298	20.358843	20.321838	9.920387	24.450964	28.333391	41.189499	0.335485	0.000000	3.439100	2.012004	0.245714	0.533617	2.458274	4.236058	1.640478	1.497252	1.308753	1.307963	0.996529	1.388296	1.452299	1.614787	0.000000	0.000000	38646.000000		0
6345.455566	1640.783325	1.242747	1.733061	1044.687378	29762.828125	159.219604	111.859543	59.981804	19.001999	14.660094	60.222336	67.749741	71.490318	1.157859	99998.000000	3.802463	3.215051	0.094383	0.238814	3.018986	4.473674	2.201997	2.048673	1.778020	1.278799	1.166137	1.779758	1.830908	1.854247	0.063656	4.999991	38684.000000		1
11888.309570	3870.098389	2.824705	3.117660	3548.149902	80210.070312	577.473267	363.597473	194.232376	101.479675	75.943237	335.035889	463.442749	308.164185	1.254191	99998.000000	4.075120	3.587722	0.450973	0.493829	3.550002	4.904229	2.761532	2.560621	2.288322	2.006379	1.880489	2.525091	2.665996	2.488782	0.098364	4.999991	38719.000000		1
3581.892090	689.986572	2.075356	2.355976	477.782135	21095.968750	78.669258	49.894894	37.788136	27.599463	15.659225	28.018850	38.815022	86.209000	0.215623	99998.000000	3.554112	2.838841	0.317093	0.372171	2.679230	4.324200	1.895805	1.698056	1.577356	1.440901	1.194770	1.447450	1.589000	1.935553	0.000000	4.999991	38759.000000		1
24281.488281	5641.943848	2.402232	4.733539	5057.306641	99998.000000	801.833740	512.680847	273.845245	131.620132	114.881607	511.037201	606.244507	392.627777	2.442125	0.000000	4.385275	3.751429	0.380615	0.675186	3.703919	4.999991	2.904084	2.709847	2.437505	2.119322	2.060251	2.708452	2.782648	2.593981	0.387768	0.000000	38775.000000		1
15812.154297	6036.005371	2.827788	4.594771	4624.374512	99998.000000	737.707397	472.413361	224.338913	84.704140	106.022018	522.952759	668.181458	340.876495	1.077426	0.000000	4.198991	3.780750	0.451447	0.662264	3.665053	4.999991	2.867884	2.674322	2.350905	1.927905	2.025396	2.718462	2.824894	2.532597	0.032387	0.000000	38905.000000		1
17956.000000	3881.687012	1.218077	3.830003	3290.398682	78730.117188	545.587402	343.180023	168.443054	95.373871	89.690544	413.766815	564.947083	351.956360	1.540408	99998.000000	4.254210	3.589020	0.085675	0.583199	3.517249	4.896141	2.736864	2.535522	2.226453	1.979429	1.952747	2.616756	2.752008	2.546489	0.187636	4.999991	38989.000000		1
10098.719727	1344.972656	2.729109	3.120744	1207.419434	36911.375000	189.745529	123.809029	65.973503	47.871960	32.015377	135.431641	153.533188	99.188454	0.630088	99998.000000	4.004266	3.128713	0.436021	0.494258	3.081858	4.567160	2.278172	2.092752	1.819370	1.680081	1.505359	2.131720	2.186202	1.996461	0.000000	4.999991	39012.000000		1
12403.752930	2999.435547	3.678900	3.213256	2891.183838	67033.093750	460.883270	298.407227	135.684509	74.330437	56.198055	256.915527	353.501312	250.886810	1.879510	99998.000000	4.093553	3.477040	0.565718	0.506945	3.461076	4.826289	2.663591	2.474809	2.132530	1.871167	1.749721	2.409790	2.548391	2.399478	0.274045	4.999991	39082.000000		1
8460.795898	1587.286621	3.160832	2.775365	1350.421631	42850.062500	219.645462	132.758041	79.578964	58.628040	31.056334	133.007812	179.248489	128.622742	0.820939	99998.000000	3.927411	3.200655	0.499801	0.443320	3.130469	4.631951	2.341722	2.123061	1.900798	1.768105	1.492150	2.123877	2.253455	2.109318	0.000000	4.999991	39124.000000		1
13813.534180	3204.346924	1.581958	2.861710	4529.299805	97796.914062	700.477417	453.568634	238.086212	119.926598	90.153099	466.733124	615.813354	354.173553	2.404129	0.000000	4.140305	3.505739	0.199195	0.456626	3.656031	4.990325	2.845394	2.656643	2.376734	2.078916	1.954981	2.669069	2.789449	2.549216	0.380958	0.000000	39160.000000		1
10489.189453	1976.849243	2.100026	3.207088	1056.840454	34452.746094	182.702271	112.100075	73.084610	49.268894	25.706047	113.645027	147.291702	81.768417	0.760639	0.000000	4.020742	3.295974	0.322225	0.506111	3.024009	4.537224	2.261744	2.049606	1.863826	1.692573	1.410035	2.055550	2.168178	1.912586	0.000000	0.000000	39213.000000		1
25126.777344	4313.848145	3.167000	5.020327	4094.267578	91482.953125	630.550537	415.823669	213.542740	85.095772	74.136162	329.827454	440.613831	236.772552	1.919274	99998.000000	4.400137	3.634865	0.500648	0.700732	3.612176	4.961340	2.799720	2.618909	2.329485	1.929908	1.870030	2.518287	2.644058	2.374331	0.283137	4.999991	39257.000000		1
5260.852051	2106.230469	0.835693	1.585042	1062.178345	35611.781250	164.998520	104.467819	28.906967	44.128300	21.120527	87.100204	119.266678	70.932159	0.444903	99998.000000	3.721056	3.323506	0.000000	0.200041	3.026197	4.551594	2.217480	2.018982	1.461003	1.644717	1.324705	1.940019	2.076519	1.850843	0.000000	4.999991	39278.000000		1
18331.976562	5150.108887	2.294302	3.836171	4558.965332	99774.171875	737.349670	463.217651	266.058807	110.456436	95.956696	445.396729	619.251770	358.022064	0.903077	0.000000	4.263209	3.711816	0.360651	0.583898	3.658866	4.999018	2.867673	2.665785	2.424978	2.043191	1.982075	2.648747	2.791867	2.553910	0.000000	0.000000	39319.000000		1
5187.779785	1462.814697	2.941887	3.055985	662.553589	24821.589844	123.059677	73.824707	51.603283	38.195187	16.541174	59.698097	79.884254	82.005867	0.083085	0.000000	3.714982	3.165189	0.468626	0.485151	2.821221	4.394830	2.090116	1.868202	1.712677	1.582009	1.218566	1.775960	1.902461	1.913845	0.000000	0.000000	39365.000000		1
17095.193359	4364.146973	2.485493	5.270110	3843.892578	84723.671875	594.871704	386.272186	192.354370	100.301689	82.255646	354.969177	464.488159	253.674515	1.639317	99998.000000	4.232874	3.639899	0.395413	0.721820	3.584771	4.928005	2.774423	2.586893	2.284102	2.001308	1.915166	2.550191	2.666975	2.404277	0.214663	4.999991	39465.000000		1
4702.565918	1384.018921	1.060806	2.645848	578.395264	21624.896484	92.098938	67.811417	43.351200	0.407054	13.815149	39.237492	24.087084	5.325617	1.166744	99998.000000	3.672335	3.141142	0.025636	0.422565	2.762225	4.334954	1.964255	1.831303	1.637001	0.000000	1.140356	1.593701	1.381784	0.726370	0.066976	4.999991	39534.000000		1
6262.049805	1246.928223	2.537917	3.268763	916.977478	29986.939453	159.056168	97.322792	57.231106	38.876694	11.712040	69.723335	111.020760	49.204136	0.164577	0.000000	3.796716	3.095841	0.404477	0.514383	2.962359	4.476932	2.201550	1.988215	1.757632	1.589689	1.068633	1.843378	2.045404	1.692002	0.000000	0.000000	39566.000000		1
8998.676758	3856.893799	2.892547	2.417651	2486.159424	62755.996094	410.143433	254.241928	120.944237	38.176685	56.423168	204.936020	295.816895	140.982361	0.246325	0.000000	3.954179	3.586238	0.461280	0.383394	3.395529	4.797655	2.612936	2.405247	2.082585	1.581798	1.751457	2.311618	2.471023	2.149165	0.000000	0.000000	39584.000000		1
14246.274414	3733.945068	1.474027	2.399149	2456.503174	66274.742188	401.576782	253.310638	131.746567	75.425163	46.373264	228.011642	276.592865	148.309326	1.546640	99998.000000	4.153701	3.572168	0.168505	0.380057	3.390317	4.821348	2.603769	2.403653	2.119739	1.877516	1.666268	2.357957	2.441841	2.171169	0.189389	4.999991	39633.000000		1
16206.934570	4753.274902	3.339689	3.136162	2848.255127	63331.160156	434.236664	289.236206	154.723511	91.004211	75.354240	298.234528	375.192322	251.466553	3.306446	0.000000	4.209701	3.676993	0.523706	0.496399	3.454579	4.801618	2.637727	2.461253	2.189556	1.959062	1.877108	2.474558	2.574254	2.400480	0.519361	0.000000	39698.000000		1
21067.033203	4239.443848	4.733539	2.944971	4627.871582	99998.000000	747.396484	474.300598	266.354858	153.086044	104.575752	489.851898	632.474792	367.291779	2.250188	0.000000	4.323603	3.627309	0.675186	0.469081	3.665381	4.999991	2.873551	2.676054	2.425461	2.184936	2.019431	2.690065	2.801043	2.565011	0.352219	0.000000	39817.000000		1
6884.810547	1956.132690	1.791652	2.547168	1979.612305	45513.003906	297.334076	195.718735	93.230675	61.801208	27.093729	145.734406	197.806427	120.586517	0.676451	0.000000	3.837892	3.291398	0.253254	0.406058	3.296580	4.658135	2.473245	2.291632	1.969559	1.790997	1.432869	2.163562	2.296240	2.081299	0.000000	0.000000	39862.000000		1
20970.669922	5129.935059	2.380646	4.230890	4696.972168	99998.000000	744.411438	465.240570	241.018860	128.416138	62.821926	337.826660	447.829803	242.906097	1.394629	99998.000000	4.321612	3.710112	0.376695	0.626432	3.671818	4.999991	2.871813	2.667678	2.382051	2.108620	1.798111	2.528694	2.651113	2.385438	0.144459	4.999991	39902.000000		1
15503.074219	2595.835693	2.303553	3.611058	3605.738525	90023.015625	585.040771	377.927612	201.121445	105.322014	83.242447	397.558685	544.353882	321.889893	1.088328	99998.000000	4.190418	3.414277	0.362398	0.557634	3.556994	4.954353	2.767186	2.577409	2.303458	2.022519	1.920345	2.599401	2.735881	2.507707	0.036760	4.999991	39961.000000		1
21741.783203	5785.476074	3.456871	3.685068	4112.557129	86547.640625	651.843811	413.631134	191.441589	120.426163	79.335350	386.676178	511.490509	324.134857	2.559259	99998.000000	4.337295	3.762339	0.538683	0.566445	3.614112	4.937255	2.814144	2.616613	2.282036	2.080721	1.899467	2.587348	2.708838	2.510726	0.408114	4.999991	40082.000000		1
19262.871094	3278.566162	3.290349	4.169215	3299.656006	80433.617188	506.941986	324.051605	181.083313	124.071144	49.170216	245.881912	362.166626	165.929810	0.907931	0.000000	4.284721	3.515684	0.517242	0.620054	3.518469	4.905437	2.704958	2.510614	2.257879	2.093671	1.691702	2.390727	2.558908	2.219924	0.000000	0.000000	40150.000000		1
7391.641602	3189.748535	1.958174	3.046734	3299.319824	73139.031250	493.755920	328.449005	184.731369	77.358673	56.352242	312.037354	404.025269	223.885605	1.652081	0.000000	3.868741	3.503757	0.291851	0.483835	3.518425	4.864149	2.693512	2.516468	2.266541	1.888509	1.750911	2.494207	2.606409	2.350026	0.218031	0.000000	40180.000000		1
13834.925781	6006.956543	0.989880	2.423819	3297.552979	74175.539062	548.772888	338.816559	164.409531	93.844337	58.140812	256.104492	318.417603	124.996269	2.156695	0.000000	4.140977	3.778655	0.000000	0.384500	3.518192	4.870261	2.739393	2.529965	2.215927	1.972408	1.764481	2.408417	2.502997	2.096897	0.333789	0.000000	40225.000000		1
21344.230469	5172.675781	2.938803	3.163916	5796.790527	99998.000000	912.595459	588.913940	296.674164	115.433594	100.079659	545.874207	716.904480	406.461426	2.703164	99998.000000	4.329280	3.713715	0.468170	0.500225	3.763188	4.999991	2.960278	2.770052	2.472280	2.062332	2.000346	2.737092	2.855461	2.609019	0.431872	4.999991	40277.000000		1
7012.964844	2399.432373	2.698272	2.232627	1182.138916	35029.878906	197.211258	127.614357	52.725765	63.500347	16.029274	81.876350	126.997612	112.121658	0.330071	0.000000	3.845902	3.380109	0.431086	0.348816	3.072669	4.544439	2.294932	2.105900	1.722023	1.802776	1.204914	1.913158	2.103796	2.049690	0.000000	0.000000	40326.000000		1
13784.293945	6489.462891	0.952875	2.522498	4133.058105	86171.343750	610.697449	421.790710	210.388077	120.404579	67.435196	324.791687	402.199707	244.062500	1.802921	0.000000	4.139385	3.812209	0.000000	0.401831	3.616271	4.935363	2.785826	2.625097	2.323021	2.080643	1.828887	2.511605	2.604442	2.387501	0.255977	0.000000	40352.000000		1
3384.295410	1717.500610	2.877128	3.503127	1151.415649	35983.867188	204.473465	121.792259	68.770454	44.745049	35.715862	124.860580	188.848160	114.853851	0.306387	0.000000	3.529468	3.234897	0.458959	0.544456	3.061232	4.556108	2.310637	2.085620	1.837402	1.650745	1.552861	2.096425	2.276113	2.060146	0.000000	0.000000	40391.000000		1
18413.537109	1562.576660	2.377563	4.403579	2654.920166	59742.644531	417.507385	270.345215	122.960999	80.781624	31.870440	191.127045	246.914963	148.463516	1.614619	99998.000000	4.265137	3.193841	0.376132	0.643806	3.424052	4.776284	2.620664	2.431919	2.089767	1.907313	1.503388	2.281322	2.392547	2.171620	0.208070	4.999991	40408.000000		1
13906.277344	6765.513184	2.223376	4.129126	6227.758301	99998.000000	1011.475586	633.125488	331.834961	157.896683	113.524757	576.656067	745.253296	405.147766	1.652804	0.000000	4.143211	3.830301	0.347013	0.615858	3.794332	4.999991	3.004955	2.801490	2.520922	2.198373	2.055091	2.760917	2.872304	2.607614	0.218221	0.000000	40431.000000		1
21235.169922	4652.313477	1.834825	1.874913	3543.524170	80018.898438	513.439392	354.053284	206.175690	99.475243	53.533703	322.889038	418.432526	216.749832	2.069545	99998.000000	4.327056	3.667669	0.263595	0.272981	3.549435	4.903193	2.710489	2.549069	2.314237	1.997715	1.728627	2.509053	2.621625	2.335959	0.315875	4.999991	40453.000000		1
5234.227051	257.088226	2.285050	2.587257	577.393066	24633.164062	90.850029	63.161137	35.296474	10.009816	17.632818	67.025063	60.601635	77.053383	0.110066	0.000000	3.718853	2.410082	0.358896	0.412840	2.761472	4.391520	1.958325	1.800450	1.547731	1.000426	1.246322	1.826237	1.782484	1.886792	0.000000	0.000000	40487.000000		1
10721.342773	1920.160889	1.871829	3.950269	1388.663086	38371.574219	220.373215	136.264252	65.739143	34.426861	28.644850	118.156532	140.488968	115.106720	0.125904	99998.000000	4.030249	3.283338	0.272266	0.596627	3.142597	4.584010	2.343159	2.134382	1.817824	1.536897	1.457047	2.072458	2.147642	2.061101	0.000000	4.999991	40531.000000		1
17830.720703	3947.552490	2.192538	3.395196	4678.528320	99998.000000	749.894348	483.949615	233.232407	88.336777	82.773712	437.554779	546.888733	320.113678	1.664965	99998.000000	4.251169	3.596328	0.340947	0.530865	3.670109	4.999991	2.875000	2.684800	2.367789	1.946142	1.917892	2.641032	2.737899	2.505304	0.221405	4.999991	40579.000000		1
9658.593750	2774.452148	2.840123	3.805334	1204.782837	36892.589844	193.991837	123.636337	75.690369	36.129082	19.954874	126.131081	172.106537	82.372833	0.478979	0.000000	3.984914	3.443177	0.453337	0.580393	3.080909	4.566939	2.287783	2.092146	1.879041	1.557857	1.300049	2.100822	2.235797	1.915784	0.000000	0.000000	40604.000000		1
7092.944336	996.966553	2.140115	3.034399	670.978394	23510.994141	107.933937	72.881081	42.133121	33.723766	13.830568	41.436199	63.716209	60.780491	0.526262	0.000000	3.850827	2.998681	0.330437	0.482073	2.826709	4.371271	2.033158	1.862615	1.624624	1.527936	1.140840	1.617380	1.804250	1.783764	0.000000	0.000000	40661.000000		1
13971.575195	4170.411133	1.236579	2.732193	2991.908203	67611.554688	469.443726	305.660187	146.909317	40.942799	51.029709	245.413177	316.138733	226.494446	2.619107	0.000000	4.145246	3.620179	0.092222	0.436511	3.475948	4.830021	2.671584	2.485239	2.167049	1.612177	1.707823	2.389898	2.499878	2.355057	0.418153	0.000000	40680.000000		1
15285.260742	5089.652344	2.439237	3.604891	4583.157227	98650.593750	696.530212	466.091705	259.422607	72.813240	68.341820	397.293488	489.956757	276.438690	3.482925	0.000000	4.184273	3.706688	0.387254	0.556892	3.661165	4.994100	2.842940	2.668471	2.414008	1.862210	1.834687	2.599112	2.690158	2.441599	0.541944	0.000000	40740.000000		1
6016.916992	1950.461670	2.701355	4.872307	742.740051	23679.066406	121.665825	75.952484	37.186806	0.185024	10.811588	43.489967	57.425385	73.800034	1.173384	99998.000000	3.779374	3.290138	0.431582	0.687735	2.870837	4.374364	2.085169	1.880542	1.570389	0.000000	1.033890	1.638389	1.759104	1.868057	0.069440	4.999991	40797.000000		1
17086.935547	1961.788208	2.392981	2.392981	2859.390625	62887.726562	456.630768	296.267120	116.892204	51.334999	54.936806	219.630035	299.930603	215.269638	1.698063	99998.000000	4.232664	3.292652	0.378939	0.378939	3.456274	4.798566	2.659565	2.471684	2.067786	1.710414	1.739863	2.341692	2.477021	2.332983	0.229954	4.999991	40850.000000		1
20358.568359	3573.680176	1.668303	4.153796	3940.015869	89184.601562	634.685852	400.167542	202.990189	101.195969	79.273674	372.716095	511.666260	274.767303	3.854776	0.000000	4.308747	3.553116	0.222275	0.618445	3.595498	4.950290	2.802559	2.602242	2.307475	2.005163	1.899129	2.571378	2.708987	2.438965	0.585999	0.000000	40897.000000		1
10260.826172	1189.542969	3.567886	3.792999	1449.295532	43246.488281	241.290222	152.157837	94.507339	22.363274	27.284920	131.660233	193.742050	147.106674	0.084699	99998.000000	4.011182	3.075380	0.552411	0.578983	3.161157	4.635951	2.382540	2.182294	1.975466	1.349535	1.435923	2.119455	2.287224	2.167632	0.000000	4.999991	40968.000000		1
20978.224609	4332.720703	2.652015	3.262596	4752.436035	97900.382812	711.023804	481.840332	245.570450	117.401016	104.791611	548.091370	720.108521	432.346344	2.163883	99998.000000	4.321769	3.636761	0.423576	0.513563	3.676916	4.990784	2.851884	2.682903	2.390176	2.069672	2.020327	2.738853	2.857398	2.635832	0.335234	4.999991	40994.000000		1
17247.384766	3843.201904	1.754647	2.914133	3777.397949	87259.460938	605.038818	373.931091	208.417572	97.773018	54.551338	305.237701	375.099823	249.548477	4.798678	99998.000000	4.236723	3.584693	0.244190	0.464509	3.577193	4.940813	2.781783	2.572792	2.318934	1.990219	1.736805	2.484638	2.574147	2.397155	0.681122	4.999991	41026.000000		1
28202.773438	10271.323242	2.133947	3.669649	5490.359375	99998.000000	860.168823	540.696594	271.695892	116.460480	76.202271	444.076874	587.042114	363.745483	2.713623	99998.000000	4.450292	4.011626	0.329184	0.564625	3.739601	4.999991	2.934584	2.732954	2.434083	2.066179	1.881968	2.647458	2.768669	2.560798	0.433549	4.999991	41065.000000		1
18407.003906	4132.305664	2.935719	3.928683	5209.859375	99998.000000	828.927490	526.221497	340.022278	142.228195	148.074966	709.888977	942.896301	647.662231	2.114221	0.000000	4.264983	3.616192	0.467715	0.594247	3.716826	4.999991	2.918517	2.721169	2.531507	2.152986	2.170482	2.851190	2.974464	2.811349	0.325150	0.000000	41108.000000		1
16962.312500	3226.047119	2.661267	3.941018	2768.586914	64388.253906	446.670319	281.906158	124.879082	80.729195	61.446579	272.093689	324.187286	143.618958	0.803911	99998.000000	4.229485	3.508671	0.425088	0.595608	3.442258	4.808806	2.649987	2.450104	2.096490	1.907031	1.788498	2.434718	2.510796	2.157212	0.000000	4.999991	41199.000000		1
10885.234375	1935.755371	2.907966	4.116791	1901.297607	50275.351562	291.459564	184.691284	94.269890	41.803162	31.688499	160.172470	212.913666	72.449356	0.935059	99998.000000	4.036838	3.286850	0.463589	0.614559	3.279050	4.701355	2.464578	2.266446	1.974373	1.621209	1.500902	2.204588	2.328203	1.860035	0.000000	4.999991	41244.000000		1
6604.714844	411.355316	1.655968	3.318103	929.679382	25501.326172	155.660965	100.906097	52.503735	17.996700	13.013377	72.085480	94.646111	27.062891	0.410443	99998.000000	3.819854	2.614217	0.219052	0.520890	2.968333	4.406563	2.192180	2.003917	1.720190	1.255193	1.114390	1.857848	1.976103	1.432374	0.000000	4.999991	41318.000000		1
16795.271484	3499.661133	2.729109	5.291696	2514.313965	56429.546875	388.171783	257.378082	122.726631	46.419518	57.456219	236.923645	323.906677	212.296906	0.343019	0.000000	4.225187	3.544026	0.436021	0.723595	3.400419	4.751506	2.589024	2.410572	2.088939	1.666701	1.759337	2.374609	2.510420	2.326944	0.000000	0.000000	41350.000000		1
10118.018555	2155.527100	3.018980	4.196969	1794.094482	45428.339844	272.725861	181.712387	94.544350	48.673733	38.990791	195.653976	263.755249	113.493919	0.490596	0.000000	4.005095	3.333554	0.479860	0.622936	3.253845	4.657327	2.435726	2.259385	1.975636	1.687295	1.590962	2.291489	2.421201	2.054973	0.000000	0.000000	41401.000000		1
13318.609375	2274.981934	1.899583	3.558635	1928.564087	50101.265625	304.377350	200.174728	82.332741	67.256340	36.280186	186.593948	257.566193	145.040573	1.531649	0.000000	4.124459	3.356978	0.278658	0.551283	3.285234	4.699849	2.483412	2.301409	1.915573	1.827733	1.559669	2.270898	2.410889	2.161489	0.185159	0.000000	41458.000000		1
6206.554688	1660.593262	0.653753	1.239663	1021.599487	31075.310547	154.763596	102.818016	50.271111	48.380775	14.761857	76.310196	98.701225	42.860886	1.255142	0.000000	3.792850	3.220263	0.000000	0.093304	3.009281	4.492415	2.189669	2.012069	1.701319	1.684673	1.169141	1.882583	1.994323	1.632061	0.098693	0.000000	41507.000000		1
5467.709473	2949.969238	2.396065	3.904013	1259.109009	37266.355469	203.452744	132.076538	82.687370	62.569057	30.584520	93.656227	115.119049	80.997482	0.324614	99998.000000	3.737805	3.469817	0.379499	0.591511	3.100063	4.571317	2.308464	2.120826	1.917439	1.796360	1.485502	1.971537	2.061147	1.908471	0.000000	4.999991	41578.000000		1
4316.191895	0.000000	2.608843	5.193016	353.914520	18768.478516	65.837822	40.754692	18.770718	21.906879	19.951790	36.792088	58.973419	45.790436	0.594902	0.000000	3.635101	0.000000	0.416448	0.715420	2.548898	4.273429	1.818475	1.610178	1.273481	1.340580	1.299982	1.565754	1.770656	1.660775	0.000000	0.000000	41633.000000		0
9148.034180	1374.110962	2.315888	3.540132	1467.301514	37409.046875	230.728424	150.782486	94.149628	28.213125	31.552814	140.606155	136.646637	94.017029	2.322464	99998.000000	3.961328	3.138022	0.364717	0.549019	3.166519	4.572977	2.363101	2.178351	1.973819	1.450451	1.499038	2.148004	2.135599	1.973207	0.365949	4.999991	41656.000000		1
10408.349609	1365.831055	2.630429	4.681116	1414.782349	41504.402344	225.556992	148.401840	87.439415	49.191799	36.209259	127.935066	151.642853	108.695625	0.003736	0.000000	4.017382	3.135397	0.420027	0.670349	3.150690	4.618094	2.353256	2.171439	1.941707	1.691893	1.558820	2.106990	2.180822	2.036212	0.000000	0.000000	41734.000000		1
9159.040039	810.095093	3.857757	3.928683	1192.376953	43147.125000	203.748779	124.900673	112.892593	65.695969	30.279230	166.891937	266.490540	202.182251	0.743040	0.000000	3.961850	2.908536	0.586335	0.594247	3.076414	4.634952	2.309095	2.096565	2.052665	1.817539	1.481145	2.222435	2.425682	2.305743	0.000000	0.000000	41796.000000		1
18412.470703	4860.940430	2.772281	4.668780	2579.232910	58741.804688	395.770111	258.694855	128.903366	79.221245	55.229759	231.326660	359.696533	281.896881	0.629454	0.000000	4.265112	3.686720	0.442837	0.669203	3.411491	4.768947	2.597443	2.412788	2.110264	1.898842	1.742173	2.364226	2.555936	2.450090	0.000000	0.000000	41845.000000		1
23035.998047	6380.323242	2.655099	3.916348	6701.920410	99998.000000	1052.708252	675.687256	348.576569	171.502136	122.153061	578.065308	874.061096	413.695892	1.402841	0.000000	4.362407	3.804843	0.424081	0.592881	3.826199	4.999991	3.022308	2.829746	2.542298	2.234270	2.086904	2.761977	2.941542	2.616681	0.147008	0.000000	41883.000000		1
5796.559082	2180.154053	2.667434	3.654230	1134.186768	31254.074219	190.112488	125.421822	73.793869	45.022587	22.101156	109.337044	143.680634	50.860104	0.402316	0.000000	3.763170	3.338487	0.426094	0.562796	3.054685	4.494906	2.279011	2.098373	1.868020	1.653430	1.344415	2.038767	2.157398	1.706377	0.000000	0.000000	41947.000000		1
21785.253906	7725.354492	2.584173	2.870961	6182.991699	99998.000000	938.224426	627.207764	318.093811	162.790573	116.179855	643.270996	847.238708	497.777100	2.096610	0.000000	4.338162	3.887918	0.412322	0.458027	3.791199	4.999991	2.972307	2.797411	2.502555	2.211629	2.065131	2.808394	2.928006	2.697035	0.321518	0.000000	42007.000000		1
13188.542969	2689.929932	4.641027	2.759946	2080.512207	51518.980469	326.049866	204.223679	86.720901	38.645412	17.515636	122.427513	159.904190	50.853935	0.598139	99998.000000	4.120197	3.429741	0.666614	0.440901	3.318170	4.711967	2.513284	2.310106	1.938124	1.587098	1.243426	2.087879	2.203860	1.706325	0.000000	4.999991	42032.000000		1
4245.722168	1788.587036	0.934373	2.272716	1033.351562	33736.300781	157.942932	94.038612	39.832653	9.914220	5.778926	94.707787	131.789749	88.318275	0.477930	0.000000	3.627952	3.252510	0.000000	0.356545	3.014248	4.528098	2.198500	1.973306	1.600239	0.996259	0.761847	1.976386	2.119882	1.946051	0.000000	0.000000	42045.000000		1
17297.181641	4855.587402	3.675817	3.928683	4218.693359	95944.773438	662.158875	431.007996	190.211166	121.493141	75.052032	383.456757	518.798950	326.876312	0.879257	0.000000	4.237975	3.686242	0.565354	0.594247	3.625178	4.982021	2.820962	2.634485	2.279236	2.084552	1.875363	2.583716	2.714999	2.514384	0.000000	0.000000	42130.000000		1
19109.978516	3979.546387	2.630429	3.250261	4279.717285	97907.851562	694.843445	431.359558	193.785233	99.641769	71.561241	373.897156	473.841125	320.486786	1.807135	0.000000	4.281260	3.599833	0.420027	0.511918	3.631415	4.990818	2.841887	2.634840	2.287321	1.998441	1.854678	2.572752	2.675633	2.505810	0.256991	0.000000	42235.000000		1
13947.339844	2414.709229	3.302684	3.589472	2269.829102	54464.906250	365.386047	234.401154	133.599899	47.625259	51.257904	245.212738	313.918427	258.386475	0.769065	99998.000000	4.144491	3.382865	0.518867	0.555031	3.355993	4.736117	2.562752	2.369960	2.125806	1.677837	1.709761	2.389543	2.496817	2.412270	0.000000	4.999991	42312.000000		1
4047.798828	941.712158	2.405316	4.286397	347.099457	19815.830078	54.002434	36.730412	21.040350	33.896458	7.311544	17.367617	45.762684	2.047602	1.278407	0.000000	3.607219	2.973918	0.381172	0.632092	2.540454	4.297012	1.732413	1.565026	1.323053	1.530154	0.864009	1.239740	1.660511	0.311246	0.106669	0.000000	42349.000000		1
15294.480469	2638.980469	2.309720	4.727372	3118.776123	71806.156250	491.372192	318.214081	181.018555	105.099983	54.011684	241.740448	353.689423	150.924347	2.292916	99998.000000	4.184535	3.421436	0.363559	0.674620	3.493984	4.856162	2.691411	2.502719	2.257723	2.021603	1.732488	2.383349	2.548622	2.178759	0.360388	4.999991	42370.000000		1
8149.624512	2057.581543	2.994310	4.822968	1696.688477	41737.359375	282.297791	175.501740	96.675209	39.138813	30.849722	140.575317	178.138336	134.080963	0.110939	0.000000	3.911138	3.313357	0.476297	0.683314	3.229602	4.620525	2.450707	2.244282	1.985315	1.592608	1.489251	2.147909	2.250757	2.127367	0.000000	0.000000	42413.000000		1
5071.334961	543.311584	1.588125	3.336605	655.177307	23526.261719	107.132172	65.270416	33.440063	34.611885	14.755690	51.412094	84.506775	59.667259	0.579960	99998.000000	3.705122	2.735049	0.200885	0.523305	2.816359	4.371553	2.029920	1.814716	1.524267	1.539225	1.168959	1.711065	1.926892	1.775736	0.000000	4.999991	42450.000000		1
16732.964844	1828.336426	1.797820	3.117660	2222.413574	56367.507812	379.898102	225.800598	122.415176	64.314453	44.609364	219.278488	248.737457	138.879257	1.722771	0.000000	4.223573	3.262056	0.254746	0.493829	3.346825	4.751029	2.579667	2.353725	2.087835	1.808309	1.649426	2.340996	2.395741	2.142637	0.236227	0.000000	42476.000000		1
6316.995605	330.808075	2.957305	4.403579	682.508484	26152.361328	105.562546	64.030754	39.693886	17.953527	17.349113	56.080872	86.338516	113.867050	0.828443	0.000000	3.800511	2.519576	0.470896	0.643806	2.834108	4.417511	2.023510	1.806389	1.598724	1.254150	1.239277	1.748815	1.936205	2.056398	0.000000	0.000000	42504.000000		1
4338.900391	820.385498	1.273584	1.535702	281.409668	19420.042969	39.576702	20.488359	22.807331	28.166870	0.000000	1.042304	18.502432	0.000000	0.123235	99998.000000	3.637380	2.914018	0.105028	0.186307	2.449339	4.288250	1.597440	1.311507	1.358074	1.449739	0.000000	0.017994	1.267229	0.000000	0.000000	4.999991	42545.000000		1
16033.110352	3414.753418	2.633513	2.541001	2810.572021	65467.464844	436.207184	278.856323	165.214386	83.365791	55.535049	237.999878	298.752625	243.529022	1.776999	99998.000000	4.205018	3.533359	0.420535	0.405005	3.448795	4.816026	2.639693	2.445380	2.218048	1.920988	1.744567	2.376577	2.475312	2.386551	0.249687	4.999991	42565.000000		1
13008.603516	5549.225098	2.756862	4.563933	2143.278564	53859.304688	343.984894	200.168564	104.430809	34.778404	33.862534	156.771118	224.002777	134.891983	0.793812	99998.000000	4.114231	3.744232	0.440415	0.659339	3.331079	4.731261	2.536539	2.301396	2.018829	1.541310	1.529719	2.195266	2.350253	2.129986	0.000000	4.999991	42630.000000		1
13211.430664	2089.060303	2.050686	3.484625	1819.745117	46952.792969	273.629395	184.484665	110.940582	70.694710	30.562935	152.040649	216.950272	87.103287	1.341996	99998.000000	4.120950	3.319951	0.311899	0.542156	3.260010	4.671661	2.437163	2.265960	2.045090	1.849387	1.485195	2.181960	2.336360	1.940035	0.127751	4.999991	42655.000000		1
17096.250000	3780.352295	1.193407	3.965688	3376.817383	79318.562500	532.740540	344.490631	199.187943	73.837044	76.325615	379.586639	516.264099	301.090088	1.625187	0.000000	4.232901	3.577532	0.076789	0.598319	3.528507	4.899375	2.726516	2.537177	2.299263	1.868274	1.882670	2.579311	2.712872	2.478696	0.210903	0.000000	42690.000000		1
6432.531250	0.000000	1.742312	3.077571	752.191711	24383.328125	100.983192	81.719078	53.200661	39.021629	21.647846	83.177689	96.638206	59.435982	0.079697	99998.000000	3.808382	0.000000	0.241126	0.488208	2.876328	4.387093	2.004249	1.912323	1.725917	1.591305	1.335415	1.920007	1.985149	1.774049	0.000000	4.999991	42731.000000		0
6140.022949	1327.598877	1.341426	3.102241	1389.828735	38871.031250	237.990616	143.070053	78.919044	49.956566	27.294172	113.654274	153.650360	157.434113	1.070751	0.000000	3.788170	3.123067	0.127567	0.491676	3.142961	4.589626	2.376560	2.155549	1.897182	1.698593	1.436070	2.055586	2.186534	2.197099	0.029688	0.000000	42751.000000		1
24570.773438	7783.822266	2.975808	5.100504	7279.720215	99998.000000	1141.128296	737.725891	373.391418	174.727722	150.569717	719.732300	961.037903	512.757935	2.022724	0.000000	4.390419	3.891193	0.473605	0.707613	3.862115	4.999991	3.057334	2.867895	2.572164	2.242362	2.177738	2.857171	2.982740	2.709912	0.305937	0.000000	42782.000000		1
8087.752441	2177.680908	1.918085	2.211041	1592.741821	43472.660156	230.019150	146.307983	92.040352	41.871006	20.392765	96.995918	149.434891	52.916958	3.096672	0.000000	3.907828	3.337994	0.282868	0.344597	3.202145	4.638216	2.361764	2.165268	1.963978	1.621913	1.309476	1.986753	2.174452	1.723595	0.490895	0.000000	42829.000000		1
8871.947266	2014.464722	2.019849	4.227806	1071.697876	33503.039062	166.164185	101.633865	47.474159	23.855803	24.787092	61.033356	119.279015	44.239315	0.157453	0.000000	3.948019	3.304160	0.305319	0.626115	3.030072	4.525084	2.220537	2.007038	1.676457	1.377594	1.394226	1.785567	2.076564	1.645808	0.000000	0.000000	42883.000000		1
18821.738281	4367.927734	3.870092	4.246308	4206.451172	92570.718750	662.180481	419.209625	196.662354	99.425903	50.295780	287.703583	406.436768	226.149063	2.934396	99998.000000	4.274660	3.640275	0.587721	0.628012	3.623916	4.966474	2.820976	2.622431	2.293721	1.997500	1.701532	2.458945	2.608993	2.354395	0.467519	4.999991	42969.000000		1
5163.464355	759.019104	2.692104	3.330438	471.411133	21925.158203	74.555550	42.817711	48.445538	16.593597	7.524323	36.147587	70.636116	63.710041	0.750503	99998.000000	3.712941	2.880253	0.430092	0.522501	2.673400	4.340943	1.872480	1.631623	1.685254	1.219941	0.876467	1.558079	1.849027	1.804208	0.000000	4.999991	43014.000000		1
12185.998047	2778.750732	2.374479	5.205351	2697.888916	64401.781250	422.977936	278.887177	156.175949	102.540482	76.933113	314.455017	418.895081	299.125732	0.148249	0.000000	4.085861	3.443850	0.375568	0.716450	3.431024	4.808898	2.626318	2.445429	2.193614	2.010895	1.886113	2.497559	2.622105	2.475854	0.000000	0.000000	43083.000000		1
4498.024414	2280.495850	0.601329	1.665219	617.796204	24804.382812	89.764549	65.233406	43.579395	13.882992	13.704135	41.220337	68.773544	21.691019	1.781374	0.000000	3.653022	3.358029	0.000000	0.221471	2.790845	4.394528	1.953105	1.814470	1.639281	1.142483	1.136852	1.615112	1.837421	1.336280	0.250755	0.000000	43121.000000		1
7934.730957	1642.442383	2.852458	4.536180	1788.491333	45468.195312	297.186066	183.618134	95.549644	44.473679	48.513378	159.577316	218.464386	129.017456	0.548151	0.000000	3.899532	3.215490	0.455219	0.656690	3.252487	4.657708	2.473028	2.263916	1.980229	1.648103	1.685861	2.202971	2.339381	2.110648	0.000000	0.000000	43142.000000		1
17821.626953	4432.344238	2.466991	3.731324	3399.550537	73450.390625	504.252960	341.561066	166.262863	98.075226	67.441368	307.828064	412.376038	273.971680	0.575956	0.000000	4.250947	3.646633	0.392168	0.571863	3.531421	4.865994	2.702648	2.533468	2.220795	1.991559	1.828926	2.488308	2.615294	2.437706	0.000000	0.000000	43171.000000		1
7520.976562	256.064423	1.884164	2.559503	1009.881287	31850.593750	173.734756	108.550690	74.429115	31.935198	27.759817	100.591560	154.368881	84.290916	1.073336	0.000000	3.876274	2.408349	0.275119	0.408156	3.004270	4.503118	2.239887	2.035633	1.871743	1.504270	1.443417	2.002562	2.188560	1.925781	0.030736	0.000000	43229.000000		0
3975.990723	1468.861816	0.490314	1.862578	1335.249634	47145.269531	211.683243	137.013596	93.936852	65.005211	43.295692	202.444366	238.776978	233.062805	1.006420	0.000000	3.599445	3.166981	0.000000	0.270115	3.125562	4.673438	2.325686	2.136764	1.972836	1.812948	1.636445	2.306306	2.377992	2.367473	0.002779	0.000000	43260.000000		1
12206.477539	3360.673828	3.006645	4.733539	1655.190552	44885.003906	271.689728	167.810898	74.493874	45.463562	42.043694	170.635605	195.882172	134.750137	0.202888	0.000000	4.086590	3.526426	0.478082	0.675186	3.218848	4.652101	2.434073	2.224820	1.872120	1.657663	1.623701	2.232070	2.291995	2.129529	0.000000	0.000000	43293.000000		1
6106.327148	954.031677	1.301338	2.682853	666.013550	24882.837891	110.841904	71.783272	29.816669	23.010859	15.967599	49.540264	59.741272	16.060112	0.312093	99998.000000	3.785780	2.979563	0.114390	0.428597	2.823483	4.395900	2.044704	1.856023	1.474459	1.361933	1.203240	1.694958	1.776274	1.205749	0.000000	4.999991	43397.000000		1
13069.769531	3627.303223	2.155533	2.763030	2257.509521	54086.593750	362.894379	229.898895	120.213387	76.378044	48.220425	194.232376	264.942505	155.204575	1.319059	99998.000000	4.116268	3.559584	0.333555	0.441386	3.353630	4.733089	2.559780	2.361537	2.079953	1.882969	1.683231	2.288322	2.423152	2.190905	0.120264	4.999991	43419.000000		1
11049.286133	2504.736084	2.488577	3.398280	2414.958984	58975.515625	365.413788	241.977890	143.751572	60.191498	50.462299	248.971817	310.828522	245.959000	0.555900	0.000000	4.043334	3.398762	0.395951	0.531259	3.382910	4.770672	2.562785	2.383776	2.157613	1.779535	1.702967	2.396150	2.492521	2.390863	0.000000	0.000000	43444.000000		1
6946.349609	1136.740112	3.478457	4.375825	1283.630981	36128.128906	207.436935	122.800644	60.626305	31.577484	17.130169	77.448097	104.680595	75.674950	0.031426	99998.000000	3.841757	3.055661	0.541387	0.641060	3.108440	4.557846	2.316886	2.089201	1.782661	1.499377	1.233762	1.889011	2.019866	1.878952	0.000000	4.999991	43463.000000		1
17189.994141	3314.334473	1.705307	1.477111	2733.953369	63254.062500	414.167694	273.669464	149.160446	54.912136	55.454872	246.381470	358.500061	180.565231	1.812373	99998.000000	4.235276	3.520396	0.231803	0.169413	3.436791	4.801088	2.617176	2.437226	2.173654	1.739668	1.743940	2.391608	2.554489	2.256634	0.258248	4.999991	43490.000000		1
5103.186523	762.713440	1.384599	0.610580	559.704773	20142.222656	75.354240	58.677380	15.640723	7.135771	8.048558	28.247047	35.151539	61.270805	0.446639	99998.000000	3.707841	2.882361	0.141324	0.000000	2.747959	4.304107	1.877108	1.768471	1.194257	0.853441	0.905718	1.450973	1.545944	1.787254	0.000000	4.999991	43520.000000		1
12165.182617	1414.214966	1.945839	2.923384	1575.038086	44290.468750	265.688751	164.788834	81.490883	59.488403	26.322794	105.762985	189.982971	64.770851	1.014772	99998.000000	4.085119	3.150515	0.289107	0.465886	3.197291	4.646310	2.424373	2.216928	1.911109	1.774432	1.420332	2.024334	2.278715	1.811380	0.006369	4.999991	43560.000000		1
5105.888184	1322.769775	3.574053	2.929552	756.212891	27736.558594	137.210953	77.136642	60.098984	35.543171	15.511206	67.247093	114.323448	57.064587	0.321378	99998.000000	3.708071	3.121484	0.553161	0.466801	2.878644	4.443053	2.137389	1.887261	1.778867	1.550756	1.190646	1.827674	2.058135	1.756367	0.000000	4.999991	43594.000000		1
7646.654297	618.049072	2.676685	6.025626	1041.440308	29163.650391	160.388336	104.304382	47.720856	35.632603	19.788351	84.293999	96.459351	94.880470	0.578276	0.000000	3.883471	2.791023	0.427597	0.780002	3.017634	4.464842	2.205173	2.018302	1.678708	1.551848	1.296410	1.925797	1.984344	1.977177	0.000000	0.000000	43615.000000		1
15481.003906	2979.452881	2.898715	4.172298	2277.396484	59345.535156	400.960052	228.517380	157.045563	76.689499	53.024887	227.971558	309.582703	173.290695	1.001111	0.000000	4.189799	3.474137	0.462205	0.620375	3.357439	4.773388	2.603101	2.358919	2.196026	1.884736	1.724480	2.357881	2.490777	2.238775	0.000482	0.000000	43657.000000		1
5471.233887	1266.546997	2.226459	2.325139	876.524963	27164.689453	147.957779	90.446060	58.165482	54.384815	20.368095	109.750259	141.007034	52.287876	0.285626	99998.000000	3.738085	3.102621	0.347615	0.366449	2.942764	4.434005	2.170138	1.956390	1.764665	1.735478	1.308950	2.040406	2.149241	1.718401	0.000000	4.999991	43707.000000		1
11719.820312	3407.987793	2.389898	3.009729	2949.380371	69218.578125	453.648804	297.882996	160.866318	82.742882	65.184067	301.179504	427.261261	247.121567	2.413226	0.000000	4.068921	3.532498	0.378379	0.478527	3.469731	4.840223	2.656720	2.474046	2.206465	1.917731	1.814141	2.478825	2.630693	2.392911	0.382598	0.000000	43751.000000		1
18149.578125	6011.612793	2.300469	4.582436	5787.841309	99998.000000	918.056763	594.893311	286.716766	156.795776	130.300293	547.055237	688.950439	400.534485	2.070869	99998.000000	4.258866	3.778991	0.361816	0.661096	3.762516	4.999991	2.962870	2.774439	2.457453	2.195334	2.114945	2.738031	2.838188	2.602640	0.316153	4.999991	43793.000000		1
7341.407715	1740.348022	1.982844	2.652015	1137.279785	30573.751953	181.200485	121.850853	53.478199	43.918606	13.087387	93.970772	96.258904	60.783573	0.783605	99998.000000	3.865779	3.240636	0.297289	0.423576	3.055867	4.485349	2.258159	2.085829	1.728177	1.642649	1.116853	1.972993	1.983441	1.783786	0.000000	4.999991	43842.000000		1
11097.589844	2315.699707	2.198706	5.310198	3419.964844	80463.640625	549.753540	352.113617	177.065201	116.901451	82.878563	315.275269	445.165436	267.168945	1.442277	0.000000	4.045228	3.364682	0.342167	0.725111	3.534022	4.905600	2.740168	2.546683	2.248133	2.067820	1.918442	2.498690	2.648521	2.426786	0.159049	0.000000	43904.000000		1
6508.529785	2307.074463	1.443190	2.189455	1281.345825	31869.363281	197.476456	131.003387	57.647411	24.031576	16.035442	68.351067	84.870659	74.472290	1.473694	0.000000	3.813483	3.363062	0.159323	0.340336	3.107666	4.503374	2.295515	2.117283	1.760780	1.380782	1.205081	1.834745	1.928758	1.871995	0.168407	0.000000	43922.000000		1
8685.892578	2177.838135	2.935719	3.644979	1854.523438	46852.472656	307.902069	184.663528	89.755302	44.868401	25.302076	139.721115	193.967163	118.992226	0.589504	0.000000	3.938814	3.338026	0.467715	0.561695	3.268232	4.670732	2.488413	2.266381	1.953060	1.651941	1.403156	2.145262	2.287728	2.075519	0.000000	0.000000	43943.000000		1
18580.296875	4057.953613	3.284182	4.668780	2941.257568	72023.085938	481.306854	290.559113	158.929733	61.603848	47.218208	256.197021	361.552948	217.912399	3.406915	0.000000	4.269053	3.608307	0.516427	0.669203	3.468533	4.857472	2.682422	2.463234	2.201205	1.789608	1.674109	2.408574	2.558172	2.338282	0.532361	0.000000	43975.000000		1
11515.626953	863.391357	3.974939	4.323402	1758.594482	43706.332031	288.095215	185.588654	97.369049	55.331524	32.147976	138.388947	149.274536	123.457481	0.243499	0.000000	4.061287	2.936208	0.599330	0.635826	3.245166	4.640544	2.459536	2.268551	1.988421	1.742973	1.507154	2.141101	2.173986	2.091517	0.000000	0.000000	44048.000000		1
9628.323242	514.857910	1.168737	2.571838	1298.627197	41272.484375	207.927246	135.258942	88.990532	25.243484	34.217167	115.630951	158.420914	85.456566	1.049697	0.000000	3.983551	2.711687	0.067717	0.410244	3.113484	4.615661	2.317911	2.131166	1.949344	1.402149	1.534244	2.063074	2.199812	1.931745	0.021064	0.000000	44072.000000		1
11813.084961	3188.231201	2.186371	2.241878	2415.930420	57416.691406	377.246094	245.539612	125.492752	62.982281	48.254345	235.514374	318.577972	201.204697	1.263579	0.000000	4.072363	3.503550	0.339724	0.350612	3.383085	4.759038	2.576625	2.390121	2.098619	1.799218	1.683536	2.372017	2.503216	2.303638	0.101602	0.000000	44091.000000		1
17394.328125	4061.062012	2.941887	4.249392	2971.595459	73526.695312	459.332153	285.853333	137.214035	71.888115	60.265507	290.975433	420.603455	239.961136	4.478808	0.000000	4.240407	3.608640	0.468626	0.628327	3.472990	4.866445	2.662127	2.456143	2.137398	1.856657	1.780069	2.463856	2.623873	2.380141	0.651163	0.000000	44123.000000		1
6494.828613	3206.890869	1.766982	3.765245	1603.975830	43633.105469	250.183731	177.512344	116.528320	24.410875	36.187675	140.347122	182.665268	122.840736	1.666835	0.000000	3.812568	3.506084	0.247232	0.575793	3.205198	4.639816	2.398259	2.249228	2.066432	1.387583	1.558561	2.147203	2.261656	2.089342	0.221893	0.000000	44226.000000		1
6613.534180	644.846802	1.384599	2.485493	802.758850	27670.300781	140.208344	87.513420	45.004082	22.397194	14.434981	59.152275	91.284836	68.847549	1.493459	99998.000000	3.820434	2.809457	0.141324	0.395413	2.904585	4.442014	2.146774	1.942075	1.653252	1.350194	1.159416	1.771971	1.960399	1.837888	0.174193	4.999991	44264.000000		1
4652.504395	1796.391968	2.044519	2.414567	1302.299927	40058.660156	235.782669	135.576569	73.232628	52.250870	29.335608	137.701263	197.149582	125.594513	0.348490	0.000000	3.667687	3.254401	0.310591	0.382839	3.114711	4.602696	2.372512	2.132185	1.864705	1.718094	1.467395	2.138938	2.294796	2.098971	0.000000	0.000000	44317.000000		1
3446.374023	712.312805	2.611927	2.830872	201.226288	14729.913086	35.173122	19.970293	19.754431	26.674339	4.761292	12.853024	18.631950	31.392460	1.104888	99998.000000	3.537362	2.852671	0.416961	0.451920	2.303685	4.168200	1.546211	1.300384	1.295665	1.426094	0.677725	1.109005	1.270258	1.496825	0.043318	4.999991	44341.000000		1
15485.351562	4679.798828	2.192538	3.385945	3660.299316	78239.156250	589.274719	373.379089	176.713654	115.362663	74.080658	296.482971	409.998474	292.871918	2.382639	99998.000000	4.189921	3.670227	0.340947	0.529680	3.563517	4.893424	2.770318	2.572150	2.247270	2.062065	1.869705	2.472000	2.612782	2.466678	0.377058	4.999991	44379.000000		1
7091.162109	2366.923584	2.026016	4.270978	1298.741211	37534.617188	206.484070	125.400238	73.399147	44.214645	19.520067	112.072319	156.283875	115.344162	0.121501	0.000000	3.850717	3.374184	0.306643	0.630527	3.113523	4.574432	2.314887	2.098298	1.865691	1.645566	1.290481	2.049498	2.193914	2.061996	0.000000	0.000000	44424.000000		1
10562.501953	1903.477783	1.871829	2.978892	1493.627319	42013.335938	254.652069	159.534134	95.719254	33.948879	29.298601	128.989716	157.875092	110.804901	1.279633	99998.000000	4.023767	3.279548	0.272266	0.474055	3.174242	4.623387	2.405947	2.202854	1.980999	1.530825	1.466847	2.110555	2.198314	2.044559	0.107085	4.999991	44468.000000		1
9997.092773	1456.508423	3.321187	4.064368	1439.779175	35876.453125	243.960739	151.562683	83.560066	31.753258	27.210911	98.294174	126.642982	55.525799	0.404550	0.000000	3.999874	3.163313	0.521293	0.608993	3.158296	4.554810	2.387320	2.180592	1.921999	1.501788	1.434743	1.992528	2.102581	1.744495	0.000000	0.000000	44507.000000		1
3954.494141	862.953430	1.544953	2.550252	424.825104	19124.484375	78.108017	46.428772	46.841991	25.002954	3.068320	27.587128	39.610622	26.020588	0.077363	0.000000	3.597091	2.935987	0.188915	0.406583	2.628210	4.281590	1.892696	1.666787	1.670635	1.397991	0.486901	1.440706	1.597812	1.415317	0.000000	0.000000	44554.000000		1
9174.214844	2299.710449	1.945839	2.639680	1096.355469	33654.593750	179.667877	111.859543	61.791958	31.441801	25.758471	99.191544	117.493530	101.054115	1.428594	0.000000	3.962569	3.361673	0.289107	0.421551	3.039951	4.527044	2.254470	2.048673	1.790932	1.497507	1.410920	1.996475	2.070014	2.004554	0.154909	0.000000	44576.000000		1
29888.730469	6670.762207	3.339689	4.465254	5610.541992	99998.000000	908.870300	575.481140	284.487244	131.493698	106.805290	474.963623	608.236633	493.173096	3.583548	0.000000	4.475507	3.824175	0.523706	0.649846	3.749005	4.999991	2.958502	2.760031	2.454063	2.118905	2.028593	2.676660	2.784073	2.692999	0.554313	0.000000	44659.000000		1
40270.921875	12992.013672	2.322055	3.863925	12218.750000	99998.000000	1927.854736	1235.308716	603.993408	284.761688	218.476730	1179.597900	1531.501831	902.317383	5.727828	0.000000	4.604991	4.113677	0.365873	0.587029	4.087027	4.999991	3.285074	3.091775	2.781032	2.454482	2.339405	3.071734	3.185117	2.955359	0.757990	0.000000	44735.000000		1
17848.587891	5366.871094	3.092990	3.780664	5511.202148	99998.000000	876.293701	555.082214	286.932648	152.941101	68.961647	414.910889	537.011536	342.119232	2.581529	0.000000	4.251604	3.729721	0.490378	0.577568	3.741246	4.999991	2.942650	2.744357	2.457780	2.184524	1.838608	2.617955	2.729984	2.534178	0.411877	0.000000	44793.000000		1
16824.287109	3762.361816	2.362144	5.038829	4206.398438	92843.976562	639.425537	407.297119	182.033096	102.278366	84.833656	423.924652	569.483276	309.801636	2.894952	0.000000	4.225937	3.575461	0.373306	0.702330	3.623910	4.967754	2.805790	2.609911	2.260150	2.009784	1.928568	2.627289	2.755481	2.491084	0.461641	0.000000	44889.000000		1
14112.193359	4832.533203	2.254213	3.900929	3649.573975	86315.257812	567.676208	371.322235	204.599899	112.467033	62.932941	365.626556	514.099365	305.407318	1.895590	0.000000	4.149594	3.684175	0.352995	0.591168	3.562242	4.936088	2.754101	2.569751	2.310905	2.051025	1.798878	2.563038	2.711047	2.484879	0.277745	0.000000	44960.000000		1
9616.469727	1353.163086	1.908834	3.577137	1052.455322	33509.628906	166.179596	100.733414	56.962822	27.266418	12.489141	62.578312	83.390465	70.290741	0.538948	0.000000	3.983016	3.131350	0.280768	0.553536	3.022204	4.525170	2.220578	2.003174	1.755592	1.435628	1.096533	1.796424	1.921116	1.846898	0.000000	0.000000	44994.000000		1
8946.943359	1384.308838	2.679769	3.117660	1169.279785	33342.714844	165.781799	114.505386	57.928032	34.133904	12.328788	64.151016	76.942368	71.724678	1.172196	0.000000	3.951675	3.141233	0.428097	0.493829	3.067919	4.523001	2.219537	2.058826	1.762889	1.533186	1.090920	1.807204	1.886165	1.855669	0.069000	0.000000	45017.000000		1
6095.052734	1911.523315	3.151581	2.368311	1647.317871	43484.781250	288.163055	172.911392	95.213516	51.942497	31.293781	148.676300	255.907150	122.769806	1.351895	0.000000	3.784977	3.281380	0.498528	0.374439	3.216777	4.638337	2.459638	2.237824	1.978699	1.715523	1.495458	2.172242	2.408082	2.089092	0.130943	0.000000	45056.000000		1
21197.576172	6389.895020	2.574922	3.648063	5040.981445	99998.000000	815.285034	511.434998	273.607819	171.801254	134.355408	643.628723	846.446228	461.438324	1.756463	0.000000	4.326286	3.805494	0.410764	0.562062	3.702515	4.999991	2.911309	2.708791	2.437129	2.235026	2.128255	2.808635	2.927599	2.664114	0.244639	0.000000	45103.000000		1
9247.925781	1416.012695	1.847160	2.534833	1272.927246	33984.625000	184.407578	117.675468	43.175426	27.062891	20.210823	97.486237	129.199402	131.123657	0.672063	0.000000	3.966044	3.151067	0.266504	0.403949	3.104804	4.531282	2.265779	2.070686	1.635237	1.432374	1.305584	1.988943	2.111260	2.117681	0.000000	0.000000	45176.000000		1
17031.072266	5572.615234	3.456871	3.410615	3049.342773	67383.773438	497.283722	304.386597	158.883469	66.084518	43.039742	241.108276	302.015198	158.683029	1.743457	99998.000000	4.231242	3.746059	0.538683	0.532833	3.484206	4.828555	2.696604	2.483426	2.201079	1.820100	1.633870	2.382212	2.480029	2.200531	0.241411	4.999991	45306.000000		1
9566.192383	4654.151367	3.321187	3.250261	1616.230591	47494.250000	256.548553	146.878479	86.572884	46.209824	22.372524	134.312241	200.458435	68.665611	0.343523	99998.000000	3.980739	3.667840	0.521293	0.511918	3.208503	4.676641	2.409170	2.166958	1.937382	1.664734	1.349715	2.128116	2.302024	1.836739	0.000000	4.999991	45386.000000		1
17725.781250	4569.138672	3.857757	3.792999	3990.940674	85891.570312	580.735840	386.657654	175.717606	102.707001	70.839645	349.572632	526.628540	219.309326	1.540188	0.000000	4.248605	3.659834	0.586335	0.578983	3.601075	4.933950	2.763979	2.587327	2.244815	2.011600	1.850276	2.543537	2.721504	2.341057	0.187574	0.000000	45409.000000		1
7776.116211	1507.905029	2.833956	3.755994	1136.382446	35916.433594	176.118484	102.127258	63.309158	13.873740	20.328007	111.252045	120.509430	86.236755	0.323655	0.000000	3.890763	3.178374	0.452393	0.574725	3.055525	4.555293	2.245805	2.009142	1.801467	1.142194	1.308095	2.046308	2.081021	1.935692	0.000000	0.000000	45450.000000		1
14353.012695	3183.133789	3.052901	3.904013	2549.838623	66194.789062	412.046082	260.236725	159.034576	50.943363	50.431465	263.545563	385.439575	233.127563	0.329810	99998.000000	4.156943	3.502855	0.484713	0.591511	3.406513	4.820824	2.614946	2.415369	2.201492	1.707088	1.702702	2.420856	2.585956	2.367594	0.000000	4.999991	45513.000000		1
11152.995117	3456.510254	2.633513	2.189455	2307.931641	59106.484375	347.999908	226.926163	103.761642	52.855282	48.652145	233.044312	355.274445	249.240097	0.508417	0.000000	4.047391	3.538638	0.420535	0.340336	3.363223	4.771635	2.541579	2.355885	2.016037	1.723088	1.687102	2.367439	2.550564	2.396618	0.000000	0.000000	45545.000000		1
17152.193359	3694.624268	1.800903	3.108409	2830.039551	61478.851562	480.369415	294.105408	127.598946	73.096947	53.259251	243.914490	330.108063	203.721039	0.219715	0.000000	4.234320	3.567570	0.255490	0.492538	3.451792	4.788726	2.681575	2.468503	2.105847	1.863899	1.726395	2.387238	2.518656	2.309036	0.000000	0.000000	45644.000000		1
19669.156250	3557.382568	1.791652	2.898715	3093.156494	68233.648438	482.457092	316.699982	163.172958	64.561157	50.551731	242.233841	286.855560	173.491135	1.457892	0.000000	4.293786	3.551131	0.253254	0.462205	3.490402	4.833999	2.683459	2.500648	2.212648	1.809971	1.703736	2.384235	2.457663	2.239277	0.163725	0.000000	45706.000000		1
21056.017578	2806.658691	2.337474	3.404448	3041.087646	69744.695312	478.405060	313.980103	169.072144	57.413048	56.099377	284.946716	401.786499	211.310120	1.724360	0.000000	4.323376	3.448189	0.368747	0.532047	3.483029	4.843511	2.679796	2.496902	2.228072	1.759011	1.748958	2.454764	2.603995	2.324920	0.236628	0.000000	45759.000000		1
9873.008789	2421.142090	1.440106	2.707523	2372.073486	59644.781250	353.125092	236.272980	135.474808	63.478764	36.181507	210.150635	303.994965	146.708878	1.377310	99998.000000	3.994450	3.384020	0.158394	0.432572	3.375128	4.775572	2.547929	2.373414	2.131859	1.802629	1.558487	2.322531	2.482866	2.166456	0.139032	4.999991	45798.000000		1
8036.429688	3395.017578	1.859494	3.318103	1403.625366	39764.214844	221.730072	135.585831	70.950661	76.692581	33.205700	138.031235	208.676605	152.823929	0.539222	0.000000	3.905063	3.530842	0.269395	0.520890	3.147251	4.599493	2.345824	2.132214	1.850956	1.884753	1.521213	2.139977	2.319474	2.184191	0.000000	0.000000	45829.000000		1
9363.310547	1221.512085	2.911049	4.021195	1637.770508	44431.054688	260.893555	156.684769	90.430641	43.496136	14.487405	116.821274	180.861282	104.137856	1.801481	99998.000000	3.971429	3.086898	0.464050	0.604355	3.214253	4.647686	2.416463	2.195027	1.956316	1.638451	1.160991	2.067522	2.257346	2.017609	0.255630	4.999991	45861.000000		1
18781.027344	7288.626465	3.302684	3.836171	7406.545410	99998.000000	1144.270630	740.578369	371.630615	155.944672	162.062805	739.825928	1009.838074	567.040955	1.813986	0.000000	4.273719	3.862646	0.518867	0.583898	3.869616	4.999991	3.058529	2.869571	2.570112	2.192971	2.209683	2.869130	3.004252	2.753614	0.258634	0.000000	45893.000000		1
7091.075684	1696.975220	2.059937	3.823836	1167.972168	35245.390625	180.676254	127.080872	76.054245	39.404015	30.547516	102.515808	124.169823	85.854370	0.262275	0.000000	3.850712	3.229676	0.313854	0.582499	3.067432	4.547102	2.256901	2.104080	1.881123	1.595541	1.484976	2.010791	2.094016	1.933762	0.000000	0.000000	45934.000000		1
13763.685547	4560.889648	1.776234	3.697403	2212.995850	53908.675781	362.336212	229.038528	111.458656	60.284008	49.139378	182.662186	248.752869	161.717422	0.940533	0.000000	4.138735	3.659050	0.249500	0.567897	3.344981	4.731658	2.559112	2.359909	2.047114	1.780202	1.691430	2.261649	2.395768	2.208757	0.000000	0.000000	45969.000000		1
30675.929688	9000.147461	2.454656	2.729109	6229.534668	99998.000000	971.531921	630.458069	352.505249	166.879608	117.774147	652.420410	897.420410	547.727539	2.192417	99998.000000	4.486798	3.954250	0.389991	0.436021	3.794456	4.999991	2.987457	2.799656	2.547166	2.222403	2.071050	2.814528	2.952996	2.738564	0.340923	4.999991	46010.000000		1
14647.648438	3184.614014	2.830872	5.421213	3461.305664	76520.445312	521.978271	341.721436	155.599289	96.841728	61.856716	340.154877	464.984619	284.616760	0.788143	0.000000	4.165768	3.503057	0.451920	0.734096	3.539240	4.883778	2.717652	2.533672	2.192008	1.986063	1.791387	2.531677	2.667439	2.454261	0.000000	0.000000	46039.000000		1
11763.695312	1098.060791	1.446273	2.904882	1616.193604	45677.757812	249.437454	155.876831	82.853889	26.251867	20.121395	127.611275	144.763031	133.676987	1.085544	99998.000000	4.070544	3.040626	0.160250	0.463128	3.208493	4.659705	2.396962	2.192782	1.918313	1.419160	1.303658	2.105889	2.160658	2.126057	0.035647	4.999991	46060.000000		1
8449.024414	1456.409668	2.448488	3.321187	1389.137939	37307.574219	199.570328	128.684418	52.833694	42.521675	14.632340	87.556595	149.117264	71.555077	1.697587	0.000000	3.926806	3.163284	0.388898	0.521293	3.142745	4.571797	2.300096	2.109526	1.722911	1.628610	1.165314	1.942289	2.173528	1.854640	0.229832	0.000000	46089.000000		1
13449.793945	3273.475098	2.167868	3.749826	2375.474854	55513.355469	363.245911	241.931641	134.669952	49.981239	46.490444	199.773849	252.391678	144.423828	0.707562	0.000000	4.128716	3.515009	0.336033	0.574011	3.375751	4.744398	2.560201	2.383693	2.129271	1.698807	1.667364	2.300539	2.402075	2.159639	0.000000	0.000000	46147.000000		1
10849.918945	3108.704590	2.470075	4.058200	2422.295410	61537.914062	382.673462	238.320587	119.531883	113.814629	50.456135	269.953583	368.926178	211.418045	0.548231	99998.000000	4.035427	3.492579	0.392710	0.608333	3.384227	4.789143	2.582828	2.377162	2.077484	2.056198	1.702914	2.431289	2.566939	2.325142	0.000000	4.999991	46191.000000		1
9274.705078	1869.794189	2.661267	3.826920	1274.231689	37535.355469	224.943329	139.600861	97.187111	38.219856	32.197315	106.944061	117.052559	105.013641	0.282995	99998.000000	3.967300	3.271794	0.425088	0.582849	3.105248	4.574440	2.352073	2.144888	1.987609	1.582289	1.507820	2.029157	2.068381	2.021246	0.000000	4.999991	46235.000000		1
5542.539551	835.440308	1.588125	1.184156	467.534882	24933.945312	80.766205	54.409485	59.133774	37.140549	25.635120	59.667259	80.180290	71.922035	0.956588	0.000000	3.743709	2.921916	0.200885	0.073409	2.669814	4.396791	1.907230	1.735675	1.771836	1.569848	1.408835	1.775736	1.904068	1.856862	0.000000	0.000000	46252.000000		1
12643.375000	1368.032837	2.334390	3.435285	2103.856201	45262.363281	322.756439	216.228683	96.126305	47.989143	37.979328	163.126694	230.161011	149.049423	0.454938	0.000000	4.101863	3.136096	0.368173	0.535963	3.323016	4.655737	2.508875	2.334913	1.982842	1.681143	1.579547	2.212525	2.362032	2.173330	0.000000	0.000000	46270.000000		1
6741.281250	1306.728149	2.759946	3.244093	1367.123169	39925.652344	218.230026	137.066025	94.470337	68.008774	35.947144	147.415054	171.042648	125.865883	0.394131	99998.000000	3.828743	3.116185	0.440901	0.511093	3.135808	4.601252	2.338914	2.136930	1.975295	1.832565	1.555664	2.168542	2.233104	2.099908	0.000000	4.999991	46308.000000		1
8967.703125	2792.754150	2.371395	4.181550	1601.077148	43051.796875	249.668747	157.357025	62.661572	27.846161	26.970379	142.607498	200.193237	95.854935	0.938556	0.000000	3.952681	3.446033	0.375004	0.621337	3.204412	4.633991	2.397364	2.196886	1.797001	1.444765	1.430887	2.154142	2.301449	1.981614	0.000000	0.000000	46354.000000		1
8274.435547	2596.347656	3.438369	4.002693	1774.401733	42447.671875	246.322891	168.871704	76.519890	52.772022	17.935024	123.947792	142.246704	60.916176	0.739451	23674.882812	3.917738	3.414363	0.536352	0.602352	3.249052	4.627854	2.391505	2.227557	1.883774	1.722404	1.253702	2.093239	2.153042	1.784733	0.000000	4.374288	46391.000000		1
24489.580078	5012.752930	2.636597	2.948054	4310.268066	92171.820312	660.139038	437.887817	203.005600	104.464737	77.250740	407.886139	524.617981	247.050644	2.269592	0.000000	4.388981	3.700076	0.421044	0.469535	3.634504	4.964598	2.819635	2.641363	2.307508	2.018970	1.887903	2.610539	2.719843	2.392786	0.355948	0.000000	46487.000000		1
13061.514648	4918.667969	1.168737	3.447620	4085.725586	96020.015625	661.326294	421.821533	216.990356	108.658615	93.739494	440.897552	549.935486	243.226807	2.012638	0.000000	4.115993	3.691848	0.067717	0.537519	3.611269	4.982362	2.820416	2.625129	2.336440	2.036064	1.971923	2.644338	2.740312	2.386011	0.303766	0.000000	46586.000000		1
6413.195801	1000.392578	2.124696	1.794736	1120.245239	33616.871094	192.360535	118.088692	53.657055	22.094988	28.120613	73.544083	88.148674	84.929253	0.126599	0.000000	3.807075	3.000170	0.327297	0.254001	3.049313	4.526557	2.284116	2.072208	1.729627	1.344294	1.449025	1.866548	1.945216	1.929057	0.000000	0.000000	46617.000000		1
8320.864258	2929.083008	2.149366	4.212387	2928.195068	64923.320312	440.869781	299.144257	175.659012	74.527802	42.268806	224.779892	328.270172	155.858322	0.533589	0.000000	3.920168	3.466732	0.332310	0.624528	3.466600	4.812401	2.644310	2.475881	2.244670	1.872318	1.626020	2.351758	2.516232	2.192730	0.000000	0.000000	46645.000000		1
5905.763672	1663.689331	1.409269	3.160832	1408.004272	37108.875000	224.554779	146.582443	85.493576	40.945885	39.416348	137.362061	179.855972	87.423996	0.306984	0.000000	3.771276	3.221072	0.148994	0.499801	3.148604	4.569478	2.351322	2.166082	1.931934	1.612210	1.595676	2.137867	2.254925	1.941631	0.000000	0.000000	46687.000000		1
15402.581055	3950.463623	2.673601	4.119875	4831.913574	99998.000000	774.838684	495.041840	291.345459	159.922699	123.389641	543.327026	709.330811	436.469299	1.224010	0.000000	4.187593	3.596648	0.427097	0.614884	3.684119	4.999991	2.889211	2.694642	2.464408	2.203910	2.091279	2.735061	2.850849	2.639954	0.087785	0.000000	46744.000000		1
7364.100586	1972.100220	2.510163	1.893416	2003.909058	49858.500000	315.244446	200.183990	80.121696	40.862621	35.604847	144.359055	186.359589	118.554337	0.417382	99998.000000	3.867120	3.294929	0.399702	0.277246	3.301878	4.697739	2.498647	2.301429	1.903750	1.611326	1.551509	2.159444	2.270352	2.073917	0.000000	4.999991	46771.000000		1
13403.334961	6303.226562	2.075356	3.185502	4261.073242	99998.000000	670.676147	430.422089	222.707611	90.060593	82.690453	438.661835	569.477112	276.925903	0.778963	0.000000	4.127213	3.799563	0.317093	0.503178	3.629519	4.999991	2.826513	2.633894	2.347735	1.954535	1.917455	2.642130	2.755476	2.442364	0.000000	0.000000	46793.000000		1
8204.330078	2287.720947	2.729109	3.706654	1904.507812	56238.519531	297.972412	191.605026	99.663353	55.797169	28.977894	138.268677	156.962296	98.889336	1.492078	99998.000000	3.914043	3.359403	0.436021	0.568982	3.279783	4.750034	2.474176	2.282407	1.998536	1.746612	1.462067	2.140724	2.195795	1.995149	0.173791	4.999991	46820.000000		1
15542.731445	2783.777344	2.735276	3.706654	1512.647827	42962.230469	242.128998	155.657883	110.943672	76.014160	28.284052	104.652840	169.352768	120.404579	2.760070	0.000000	4.191527	3.444634	0.437001	0.568982	3.179738	4.633087	2.384047	2.192171	2.045103	1.880895	1.451542	2.019751	2.228792	2.080643	0.440920	0.000000	46849.000000		1
6396.272461	0.000000	1.797820	2.898715	254.334442	20191.208984	29.298601	20.173819	13.010294	29.591557	3.352024	10.287353	3.623393	21.468988	0.679357	0.000000	3.805927	0.000000	0.254746	0.462205	2.405405	4.305162	1.466847	1.304788	1.114287	1.471168	0.525307	1.012304	0.559115	1.331812	0.000000	0.000000	46885.000000		0
6412.082520	1476.148682	2.161701	2.716774	660.919250	28069.167969	95.608238	60.706482	21.274714	21.980890	16.143372	42.870136	68.092033	32.336086	0.557944	99998.000000	3.806999	3.169130	0.334796	0.434053	2.820148	4.448229	1.980495	1.783235	1.327864	1.342045	1.207994	1.632155	1.833096	1.509687	0.000000	4.999991	46902.000000		1
31012.914062	4729.678223	2.803118	3.586388	4767.130371	99240.023438	729.294983	475.352173	250.852890	140.966949	77.756470	339.436371	433.678528	259.922180	1.787045	99998.000000	4.491542	3.674832	0.447641	0.554657	3.678257	4.996687	2.862903	2.677016	2.399419	2.149117	1.890737	2.530758	2.637168	2.414843	0.252135	4.999991	46935.000000		1
11432.483398	2394.541748	3.549383	4.070535	2267.248047	62618.437500	360.325623	234.438156	135.468643	57.943451	40.131775	179.214554	235.249176	125.125786	1.816988	99998.000000	4.058141	3.379222	0.550153	0.609652	3.355499	4.796702	2.556695	2.370028	2.131839	1.763004	1.603488	2.253373	2.371528	2.097347	0.259352	4.999991	46977.000000		1
14393.856445	5538.764648	2.673601	4.243225	3043.369629	81985.320312	534.627808	319.743622	189.659180	99.407402	67.626389	322.636169	424.026428	192.823105	1.877198	0.000000	4.158177	3.743413	0.427097	0.627696	3.483355	4.913736	2.728052	2.504802	2.277974	1.997419	1.830116	2.508713	2.627393	2.285159	0.273510	0.000000	47058.000000		1
10766.179688	1632.481934	1.711475	4.366574	1266.873901	41322.132812	211.023331	129.591034	65.153229	40.733105	29.779665	138.604813	184.389069	148.482025	1.130088	0.000000	4.032062	3.212848	0.233371	0.640141	3.102733	4.616183	2.324331	2.112575	1.813936	1.609948	1.473920	2.141778	2.265735	2.171674	0.053112	0.000000	47103.000000		1
18140.988281	3916.974121	1.341426	2.904882	2740.124023	69589.585938	450.574310	280.401276	161.359711	87.053947	62.932941	282.233032	375.852234	265.559235	1.931564	0.000000	4.258661	3.592951	0.127567	0.463128	3.437770	4.842544	2.653766	2.447780	2.207795	1.939788	1.798878	2.450608	2.575017	2.424161	0.285909	0.000000	47144.000000		1
20587.552734	5584.598633	2.593424	4.903145	4905.056641	99998.000000	788.481140	495.029510	241.065109	120.475502	72.813240	437.190887	590.116577	298.882141	1.470981	0.000000	4.313605	3.746992	0.413874	0.690475	3.690644	4.999991	2.896791	2.694631	2.382134	2.080899	1.862210	2.640671	2.770938	2.475500	0.167607	0.000000	47173.000000		1
20634.548828	4945.986816	1.791652	2.318972	3368.802734	81489.648438	523.649658	343.553162	155.556122	104.248871	61.061111	274.301636	397.497009	269.503357	1.444268	99998.000000	4.314595	3.694253	0.253254	0.365295	3.527476	4.911102	2.719041	2.535994	2.191887	2.018071	1.785765	2.438228	2.599334	2.430564	0.159648	4.999991	47212.000000		1
7877.867188	1579.046875	4.468338	3.478457	929.895264	33395.351562	131.068146	90.162354	35.506168	18.900234	14.669345	58.066799	96.829399	53.148239	0.103616	0.000000	3.896409	3.198395	0.650146	0.541387	2.968434	4.523686	2.117497	1.955025	1.550304	1.276467	1.166411	1.763928	1.986007	1.725489	0.000000	0.000000	47241.000000		1
6547.418945	692.894531	0.996048	1.844076	314.951477	21371.466797	60.863750	41.402275	24.561979	12.655663	8.051641	11.893980	29.680986	9.932722	0.726794	0.000000	3.816070	2.840667	0.000000	0.265779	2.498244	4.329834	1.784359	1.617024	1.390263	1.102285	0.905884	1.075327	1.472478	0.997068	0.000000	0.000000	47289.000000		1
8782.611328	2271.666992	1.834825	2.735276	933.262695	33439.144531	159.284363	107.005737	53.509033	34.130821	26.113100	66.331223	79.912003	62.507385	0.366829	99998.000000	3.943624	3.356345	0.263595	0.437001	2.970004	4.524255	2.202173	2.029407	1.728427	1.533147	1.416858	1.821718	1.902612	1.795931	0.000000	4.999991	47333.000000		1
8750.602539	3153.394287	2.892547	4.887726	2018.911377	49032.007812	331.557434	210.671783	99.817543	56.389248	47.674603	187.667084	262.148621	114.530060	0.244105	0.000000	3.942038	3.498778	0.461280	0.689107	3.305117	4.690480	2.520559	2.323606	1.999207	1.751196	1.678287	2.273388	2.418548	2.058919	0.000000	0.000000	47409.000000		1
16975.130859	6918.484863	4.036614	4.955568	3999.374756	96239.320312	611.863098	389.062988	175.840958	87.806374	81.839340	402.871979	521.432495	325.565704	2.328560	99998.000000	4.229813	3.840011	0.606017	0.695093	3.601992	4.983353	2.786654	2.590020	2.245120	1.943526	1.912962	2.605167	2.717198	2.512639	0.367087	4.999991	47516.000000		1
25517.498047	9761.821289	1.877997	3.453787	7774.870117	99998.000000	1234.685791	784.478455	365.379883	166.531143	135.169525	665.344360	841.065063	380.354492	2.370313	0.000000	4.406838	3.989531	0.273695	0.538296	3.890693	4.999991	3.091557	2.894581	2.562745	2.221495	2.130879	2.823046	2.924829	2.580189	0.374806	0.000000	47575.000000		1
13668.961914	3191.120605	2.590341	4.949401	2771.975830	68984.937500	475.207214	298.203705	162.744308	106.688110	58.498524	309.080048	398.755188	233.981766	0.612604	0.000000	4.135736	3.503943	0.413357	0.694553	3.442790	4.838754	2.676883	2.474513	2.211506	2.028116	1.767145	2.490071	2.600706	2.369182	0.000000	0.000000	47619.000000		1
8214.462891	1965.729248	1.736145	3.663482	860.572815	40675.343750	147.529144	90.298035	76.183769	43.486885	33.421562	164.779587	203.927643	178.816757	1.261986	0.000000	3.914579	3.293524	0.239586	0.563894	2.934788	4.609331	2.168878	1.955678	1.881862	1.638358	1.524027	2.216903	2.309476	2.252408	0.101054	0.000000	47689.000000		1
25217.230469	4898.599121	1.810155	2.503996	4287.115234	99998.000000	701.343933	434.918182	242.024155	131.561539	87.306808	415.675659	588.944763	284.280609	2.947809	99998.000000	4.401697	3.690072	0.257716	0.398634	3.632165	4.999991	2.845931	2.638407	2.383859	2.119129	1.941048	2.618755	2.770075	2.453747	0.469499	4.999991	47711.000000		1
20231.851562	5082.195801	3.216340	3.651147	3454.012451	87535.492188	551.437256	335.085205	179.942322	88.016075	62.310024	333.574188	439.799744	182.582001	0.162112	99998.000000	4.306036	3.706051	0.507362	0.562429	3.538324	4.942184	2.741496	2.525155	2.255133	1.944562	1.794558	2.523192	2.643255	2.261458	0.000000	4.999991	47793.000000		1
21200.462891	4304.180664	2.355976	4.600938	3308.950439	78545.289062	485.522339	310.039093	153.175476	71.687675	43.795258	258.204529	345.310883	169.297256	1.897362	99998.000000	4.326345	3.633890	0.372171	0.662846	3.519690	4.895120	2.686209	2.491416	2.185189	1.855445	1.641427	2.411964	2.538210	2.228650	0.278150	4.999991	47863.000000		1
15804.497070	4406.224609	4.610189	6.824314	2739.963623	71183.085938	447.095856	297.895325	158.923553	61.739532	63.204308	291.771027	414.732025	253.113281	1.424549	0.000000	4.198781	3.644067	0.663719	0.834059	3.437745	4.852377	2.650401	2.474064	2.201188	1.790563	1.800747	2.465042	2.617768	2.403315	0.153677	0.000000	47933.000000		1
12023.935547	844.238220	3.151581	4.767460	1439.634155	45492.320312	236.498093	155.149063	88.426208	62.982281	52.130604	182.267456	262.632782	213.693848	1.082149	0.000000	4.080047	2.926465	0.498528	0.678287	3.158252	4.657938	2.373828	2.190749	1.946581	1.799218	1.717093	2.260709	2.419349	2.329792	0.034287	0.000000	48029.000000		1
6209.909668	799.601135	2.204873	2.275799	1252.380371	40483.292969	216.632645	134.676117	78.653839	38.003998	31.685415	119.642899	196.119614	125.073357	0.911436	99998.000000	3.793085	2.902874	0.343384	0.357134	3.097736	4.607276	2.335724	2.129291	1.895720	1.579829	1.500859	2.077887	2.292521	2.097165	0.000000	4.999991	48072.000000		1
13567.315430	2566.540283	3.432201	2.685936	1884.250732	53226.878906	312.058929	199.943451	124.977760	47.563587	47.955223	199.471634	284.286804	200.603378	0.292228	0.000000	4.132494	3.409348	0.535573	0.429096	3.275139	4.726131	2.494237	2.300907	2.096833	1.677275	1.680836	2.299881	2.453757	2.302338	0.000000	0.000000	48170.000000		1
3884.523926	0.000000	3.105325	2.602675	221.026978	19639.458984	52.414307	31.370874	28.003431	25.027624	10.617312	10.160919	23.226721	36.295605	1.298624	99998.000000	3.589338	0.000000	0.492107	0.415420	2.344445	4.293129	1.719450	1.496527	1.447211	1.398420	1.026015	1.006933	1.365988	1.559854	0.113484	4.999991	48224.000000		0
14564.116211	2510.280518	4.530012	5.165262	2285.769043	56596.312500	337.802002	226.275497	105.124657	86.344688	45.648586	199.681335	241.795959	243.689377	1.711301	99998.000000	4.163284	3.399722	0.656099	0.713092	3.359032	4.752788	2.528662	2.354638	2.021705	1.936236	1.659427	2.300338	2.383449	2.386837	0.233326	4.999991	48323.000000		1
7955.811523	2142.769775	2.574922	2.596508	1266.232422	39127.824219	197.300690	143.332184	90.251785	45.324791	26.594164	110.703140	146.332657	63.503433	0.144455	99998.000000	3.900685	3.330976	0.410764	0.414390	3.102513	4.592486	2.295129	2.156344	1.955456	1.656336	1.424786	2.044160	2.165341	1.802797	0.000000	4.999991	48382.000000		1
1961.316406	65.958092	2.766114	1.837908	0.000000	15703.026367	0.000000	0.000000	30.294649	5.834434	7.635337	27.176991	33.837864	40.134861	0.523894	0.000000	3.292548	1.819268	0.441870	0.264324	0.000000	4.195983	0.000000	0.000000	1.481366	0.765999	0.882828	1.434201	1.529403	1.603522	0.000000	0.000000	48397.000000		0
4743.197266	1759.794067	2.981975	2.559503	707.169128	28947.816406	106.808372	81.157837	52.512989	24.632906	19.381298	63.355412	61.156708	47.625259	1.129194	0.000000	3.676071	3.245462	0.474504	0.408156	2.849523	4.461616	2.028605	1.909330	1.720267	1.391516	1.287383	1.801784	1.786444	1.677837	0.052768	0.000000	48453.000000		1
18345.230469	4033.416260	4.061284	3.691235	3612.547607	85254.882812	564.546204	365.130096	193.729721	102.537399	68.144463	337.324005	471.016418	206.703003	1.132823	0.000000	4.263523	3.605673	0.608663	0.567172	3.557814	4.930719	2.751699	2.562448	2.287196	2.010882	1.833431	2.528047	2.673036	2.315347	0.054162	0.000000	48504.000000		1
41432.976562	12905.113281	1.939672	6.238403	10393.583984	99998.000000	1666.033081	1049.525757	549.096680	191.065369	215.837036	1021.389771	1329.131470	706.237854	2.185222	99998.000000	4.617346	4.110762	0.287728	0.795073	4.016765	4.999991	3.221684	3.020993	2.739649	2.281182	2.334126	3.009192	3.123568	2.848951	0.339496	4.999991	48548.000000		1
5031.955566	549.725769	3.506211	3.953353	438.927032	26851.908203	85.573753	55.158836	40.985973	44.128300	22.255342	39.764812	59.488403	50.499306	1.687425	0.000000	3.701737	2.740146	0.544838	0.596966	2.642392	4.428975	1.932341	1.741615	1.612635	1.644717	1.347434	1.599499	1.774432	1.703285	0.227224	0.000000	48585.000000		1
16137.732422	3598.026123	3.598723	4.748958	3228.026855	77914.507812	520.812622	336.250885	173.919785	69.097336	79.313759	323.925171	431.908447	246.063843	1.736003	0.000000	4.207842	3.556064	0.556148	0.676598	3.508937	4.891618	2.716681	2.526664	2.240349	1.839461	1.899348	2.510445	2.635392	2.391048	0.239551	0.000000	48666.000000		1
7595.575195	996.479370	2.204873	2.337474	789.856506	32657.853516	134.648361	88.404625	48.544216	22.807331	23.427164	63.324574	84.004128	61.523670	0.300494	0.000000	3.880561	2.998468	0.343384	0.368747	2.897548	4.513988	2.129201	1.946475	1.686137	1.358074	1.369720	1.801572	1.924301	1.789042	0.000000	0.000000	48733.000000		1
12317.729492	4010.920410	2.750695	4.940149	2566.459961	63991.464844	421.658112	267.190552	140.920700	89.718292	62.254517	277.773926	372.965881	192.786102	0.316353	0.000000	4.090531	3.603244	0.439442	0.693740	3.409334	4.806122	2.624960	2.426821	2.148975	1.952881	1.794171	2.443691	2.571669	2.285076	0.000000	0.000000	48769.000000		1
4757.123535	743.156372	3.567886	3.826920	218.674088	22011.853516	36.307941	24.651407	32.915829	14.647759	10.281185	0.499566	9.146369	25.863317	0.448384	0.000000	3.677344	2.871080	0.552411	0.582849	2.339797	4.342657	1.560002	1.391842	1.517405	1.165771	1.012043	0.000000	0.961249	1.412684	0.000000	0.000000	48807.000000		1
9126.596680	1458.679321	1.955090	3.207088	930.956055	38026.687500	143.520279	94.960648	70.839645	24.793259	29.502129	87.442497	147.661743	118.773285	0.151666	99998.000000	3.960309	3.163960	0.291167	0.506111	2.968929	4.580089	2.156913	1.977544	1.850276	1.394334	1.469853	1.941723	2.169268	2.074719	0.000000	4.999991	48859.000000		1
23168.683594	6030.056641	2.608843	5.408878	5441.226074	99998.000000	838.218811	549.713440	297.297089	150.862671	116.207611	572.477600	815.639648	451.770813	1.766930	0.000000	4.364902	3.780321	0.416448	0.733107	3.735697	4.999991	2.923357	2.740136	2.473191	2.178582	2.065235	2.757759	2.911498	2.654918	0.247219	0.000000	48888.000000		1
15261.657227	5504.618652	1.982844	3.725156	2377.448486	68552.320312	352.566925	226.004135	123.417389	73.411484	31.565149	216.984192	228.011642	134.817978	1.295729	0.000000	4.183602	3.740727	0.297289	0.571145	3.376111	4.836022	2.547241	2.354116	2.091376	1.865764	1.499208	2.336428	2.357957	2.129748	0.112514	0.000000	48959.000000		1
5569.269043	2158.339600	2.426902	2.769197	754.128296	30658.552734	146.169220	89.326660	36.573143	19.908617	24.969032	78.592163	143.177994	67.176163	0.340572	0.000000	3.745798	3.334120	0.385052	0.442354	2.877445	4.486552	2.164856	1.950981	1.563162	1.299041	1.397402	1.895379	2.155876	1.827215	0.000000	0.000000	48990.000000		1
22357.287109	6430.662109	1.844076	2.994310	4392.027344	99998.000000	726.960571	455.705658	251.380219	113.126953	77.099640	444.656616	543.413330	252.647629	1.723854	0.000000	4.349419	3.808256	0.265779	0.476297	3.642665	4.999991	2.861511	2.658684	2.400331	2.053566	1.887052	2.648025	2.735130	2.402515	0.236500	0.000000	49028.000000		1
3186.855957	618.758362	2.167868	3.052901	106.962563	17735.019531	34.207912	17.281273	13.223072	30.455004	11.705873	16.753952	30.630777	47.397064	0.194343	0.000000	3.503362	2.791521	0.336033	0.484713	2.029232	4.248832	1.534127	1.237576	1.121332	1.483659	1.068404	1.224117	1.486158	1.675751	0.000000	0.000000	49088.000000		1
10465.601562	2222.055908	2.541001	3.863925	1900.495850	51535.414062	291.598328	198.697617	110.000046	71.761688	39.049385	150.369263	197.834183	131.265503	0.858841	0.000000	4.019764	3.346755	0.405005	0.587029	3.278867	4.712106	2.464785	2.298193	2.041393	1.855893	1.591614	2.177159	2.296301	2.118151	0.000000	0.000000	49127.000000		1
10370.311523	651.051270	4.489923	4.335737	1494.728271	46297.531250	247.115402	163.058853	87.238968	79.221245	40.853371	147.507553	209.274841	112.408447	0.603754	99998.000000	4.015792	2.813615	0.652239	0.637063	3.174562	4.665558	2.392900	2.212344	1.940711	1.898842	1.611228	2.168814	2.320717	2.050799	0.000000	4.999991	49174.000000		1
12489.897461	2887.736328	2.306637	2.362144	1763.473022	51732.300781	282.667816	184.888641	94.627609	48.784748	39.962170	180.207520	204.097244	157.899765	0.929454	0.000000	4.096559	3.460557	0.362979	0.373306	3.246369	4.713762	2.451276	2.266910	1.976018	1.688284	1.601649	2.255773	2.309837	2.198381	0.000000	0.000000	49208.000000		1
5321.395020	571.194763	2.229543	3.379778	263.724426	22859.900391	49.207218	29.733410	35.481499	28.305637	6.707132	39.915913	36.005733	33.406143	0.322493	0.000000	3.726026	2.756784	0.348216	0.528888	2.421150	4.359074	1.692029	1.473245	1.550002	1.451873	0.826537	1.601146	1.556372	1.523826	0.000000	0.000000	49231.000000		1
9631.042969	271.751404	2.050686	2.800035	1039.371094	35570.691406	176.809250	117.715561	78.845032	20.716557	25.894154	81.049904	106.937889	60.731152	0.980293	99998.000000	3.983673	2.434172	0.311899	0.447163	3.016771	4.551092	2.247505	2.070834	1.896774	1.316318	1.413202	1.908753	2.029132	1.783412	0.000000	4.999991	49279.000000		0
15487.945312	3499.954102	0.872698	2.904882	2594.596191	67716.679688	423.474426	272.503815	148.892151	77.105804	52.272457	226.358765	303.905548	107.110580	1.504292	0.000000	4.189994	3.544062	0.000000	0.463128	3.414070	4.830696	2.626827	2.435373	2.172872	1.887087	1.718273	2.354797	2.482739	2.029832	0.177332	0.000000	49312.000000		1
14899.842773	2712.209961	2.938803	3.900929	2089.171387	59966.234375	347.080963	217.992569	120.490921	61.178291	49.506340	230.016068	306.887512	224.483841	1.955113	99998.000000	4.173182	3.433323	0.468170	0.591168	3.319974	4.777907	2.540431	2.338442	2.080954	1.786597	1.694661	2.361758	2.486979	2.351185	0.291172	4.999991	49360.000000		1
8253.293945	1641.356934	1.671386	3.015897	1283.859131	41411.847656	213.043182	142.228195	74.364357	57.863274	29.310936	104.776192	143.134811	74.194756	2.438425	99998.000000	3.916627	3.215203	0.223077	0.479416	3.108517	4.617125	2.328468	2.152986	1.871365	1.762403	1.467030	2.020263	2.155745	1.870373	0.387109	4.999991	49402.000000		1
5720.575684	1298.238647	2.075356	3.355108	1126.585327	35291.593750	191.367569	124.441193	52.534573	22.332436	21.768112	86.141159	142.080185	57.191017	0.450925	99998.000000	3.757440	3.113354	0.317093	0.525706	3.051764	4.547671	2.281868	2.094964	1.720445	1.348936	1.337821	1.935211	2.152534	1.757328	0.000000	4.999991	49418.000000		1
8460.989258	1430.188721	1.933504	3.167000	1708.027344	45825.574219	266.509033	181.811066	77.802727	36.650234	34.821579	112.796997	171.754990	106.592514	0.972475	99998.000000	3.927421	3.155393	0.286345	0.500648	3.232495	4.661108	2.425712	2.259620	1.890995	1.564077	1.541848	2.052298	2.234909	2.027727	0.000000	4.999991	49455.000000		1
10903.160156	3134.922607	4.545431	5.162179	1915.075806	51945.445312	321.384155	202.284012	91.784401	42.700531	32.228153	182.443237	243.128128	201.355804	1.618536	0.000000	4.037552	3.496227	0.657575	0.712833	3.282186	4.715548	2.507025	2.305962	1.962769	1.630433	1.508235	2.261128	2.385835	2.303964	0.209122	0.000000	49486.000000		1
5987.300781	0.000000	0.675339	2.645848	541.054321	25253.583984	90.809937	62.103416	29.314020	22.147411	11.304986	34.796909	65.939583	0.000000	1.067743	99998.000000	3.777231	0.000000	0.000000	0.422565	2.733241	4.402323	1.958133	1.793115	1.467075	1.345323	1.053270	1.541541	1.819146	0.000000	0.028467	4.999991	49513.000000		0
8113.908691	1052.942627	1.890332	3.644979	1453.168701	41411.902344	227.283875	158.565842	87.115623	47.788700	24.666826	97.406059	138.231674	50.758339	2.670220	99998.000000	3.909230	3.022405	0.276538	0.561695	3.162316	4.617125	2.356569	2.200210	1.940096	1.679325	1.392113	1.988586	2.140608	1.705507	0.426547	4.999991	49571.000000		1
34502.960938	7041.424316	2.519415	4.940149	6345.736328	99998.000000	982.627197	635.299500	380.749237	145.163925	110.222076	645.784241	798.904175	354.420258	2.391931	99998.000000	4.537857	3.847661	0.401300	0.693740	3.802482	4.999991	2.992389	2.802979	2.580639	2.161859	2.042269	2.810087	2.902495	2.549519	0.378749	4.999991	49656.000000		1
10182.644531	1093.194580	3.780664	4.415914	1875.203003	49804.488281	300.612091	200.554031	90.785271	64.283615	44.748135	146.952484	191.531021	98.667305	0.117992	0.000000	4.007861	3.038697	0.577568	0.645021	3.273048	4.697268	2.478006	2.302231	1.958015	1.808100	1.650775	2.167177	2.282239	1.994173	0.000000	0.000000	49731.000000		1
7190.156250	2866.332031	4.011944	5.439715	1438.101562	41700.117188	253.033096	156.419571	76.156013	23.239056	28.626347	132.286224	136.930328	87.985237	0.481695	99998.000000	3.856738	3.457326	0.603355	0.735576	3.157789	4.620137	2.403177	2.194291	1.881704	1.366218	1.456766	2.121515	2.136500	1.944410	0.000000	4.999991	49797.000000		1
8166.724121	1321.391357	4.474505	4.341904	1555.413208	45452.769531	268.618317	166.111755	101.353241	50.783009	32.104805	114.511559	141.512772	91.506866	0.124264	99998.000000	3.912048	3.121032	0.650745	0.637680	3.191846	4.657560	2.429136	2.220400	2.005838	1.705718	1.506570	2.058849	2.150796	1.961454	0.000000	4.999991	49858.000000		1
21679.931641	3414.386475	2.815454	3.379778	3052.201416	80114.609375	502.822113	306.724060	133.969940	87.078613	46.690887	246.039185	344.348785	252.277588	1.765988	99998.000000	4.336058	3.533313	0.449548	0.528888	3.484613	4.903712	2.701414	2.486748	2.127007	1.939911	1.669232	2.391004	2.536999	2.401879	0.246988	4.999991	49918.000000		1
17150.552734	4316.179688	2.149366	3.028231	2890.894043	76692.429688	449.729370	277.505646	143.295166	92.505997	38.497395	211.146683	263.474640	172.689377	1.120777	99998.000000	4.234278	3.635099	0.332310	0.481189	3.461032	4.884752	2.652951	2.443272	2.156232	1.966170	1.585431	2.324584	2.420739	2.237266	0.049519	4.999991	49976.000000		1
7465.037598	562.748413	3.333522	4.773628	354.731720	26811.980469	67.034309	29.147499	22.782661	15.662309	11.400582	1.628214	18.480846	25.231150	0.705020	0.000000	3.873032	2.750314	0.522903	0.678849	2.549900	4.428329	1.826297	1.464601	1.357605	1.194856	1.056927	0.211711	1.266722	1.401937	0.000000	0.000000	50002.000000		1
8462.296875	4804.668457	3.237926	4.656446	4030.825928	87007.617188	626.060669	424.855927	177.305725	72.430855	71.419388	295.425262	393.747192	219.620789	1.204933	0.000000	3.927488	3.681664	0.510267	0.668055	3.605394	4.939557	2.796616	2.628242	2.248723	1.859924	1.853816	2.470448	2.595217	2.341673	0.080963	0.000000	50045.000000		1
12979.428711	2504.113037	1.344510	3.247177	1766.744873	50516.097656	282.692505	183.642807	98.759819	83.282532	37.368748	193.557037	259.339355	163.777359	1.624458	99998.000000	4.113256	3.398654	0.128564	0.511506	3.247174	4.703430	2.451314	2.263974	1.994580	1.920554	1.572509	2.286809	2.413868	2.214254	0.210708	4.999991	50101.000000		1
10801.332031	1707.799194	2.895631	5.939281	1876.390259	55952.183594	325.343689	194.941635	118.936722	55.917435	37.800468	227.277710	297.266235	220.715515	1.341622	99998.000000	4.033477	3.232437	0.461743	0.773734	3.273323	4.747817	2.512342	2.289905	2.075316	1.747547	1.577497	2.356557	2.473145	2.343833	0.127630	4.999991	50171.000000		1
15076.534180	2598.210205	3.006645	4.249392	2241.720703	56928.371094	354.688538	228.955261	118.754776	33.760773	29.273932	159.527969	247.695145	194.275543	0.184926	99998.000000	4.178301	3.414674	0.478082	0.628327	3.350581	4.755329	2.549847	2.359751	2.074651	1.528412	1.466481	2.202837	2.393918	2.288418	0.000000	4.999991	50194.000000		1
17375.833984	4350.995117	2.525582	2.491661	3583.557373	85647.054688	576.159607	370.443359	200.763733	85.438065	77.765724	373.227997	483.776947	297.975494	1.490528	0.000000	4.239946	3.638589	0.402361	0.396489	3.554314	4.932713	2.760543	2.568722	2.302685	1.931651	1.890788	2.571974	2.684645	2.474180	0.173340	0.000000	50223.000000		1
7393.087891	1349.283691	1.165653	2.917217	662.146545	28610.121094	117.327011	79.202744	53.953094	20.426685	12.556984	58.513943	39.508862	48.260513	0.639341	99998.000000	3.868826	3.130103	0.066569	0.464969	2.820954	4.456520	2.069398	1.898740	1.732016	1.310198	1.098885	1.767259	1.596694	1.683592	0.000000	4.999991	50266.000000		1
2686.904785	175.131699	3.765245	4.372742	0.000000	16308.105469	13.741139	5.982453	1.541869	27.994181	5.698749	3.836171	9.198792	18.190975	1.041121	0.000000	3.429252	2.243365	0.575793	0.640754	0.000000	4.212403	1.138023	0.776879	0.188048	1.447068	0.755780	0.583898	0.963731	1.259856	0.017501	0.000000	50302.000000		0
8899.792969	4108.628418	2.510163	3.213256	1244.880615	46092.449219	203.344818	135.647507	99.610931	33.936546	52.368050	205.219727	268.828003	115.701881	0.887265	99998.000000	3.949380	3.613697	0.399702	0.506945	3.095128	4.663630	2.308233	2.132412	1.998307	1.530668	1.719066	2.312219	2.429475	2.063340	0.000000	4.999991	50357.000000		1
4844.757324	598.606140	2.726025	2.787700	268.060150	21984.781250	50.218685	32.286743	25.406923	11.594858	6.281576	9.704526	7.367052	48.963604	1.111454	99998.000000	3.685272	2.777141	0.435530	0.445246	2.428232	4.342122	1.700865	1.509024	1.404952	1.064265	0.798069	0.986974	0.867294	1.689873	0.045892	4.999991	50375.000000		1
27000.025391	8275.398438	3.185502	5.464385	6131.006348	99998.000000	979.167236	630.001648	301.913452	155.654800	127.583527	622.563660	877.844849	609.155579	1.895728	99998.000000	4.431364	3.917789	0.503178	0.737541	3.787532	4.999991	2.990857	2.799342	2.479882	2.192163	2.105795	2.794184	2.943418	2.784728	0.277776	4.999991	50420.000000		1
13299.480469	787.790405	3.006645	3.213256	1342.746216	40760.753906	226.697968	148.210648	83.495308	36.896935	27.898584	119.282097	190.544220	82.055206	0.054486	99998.000000	4.123835	2.896411	0.478082	0.506945	3.127994	4.610242	2.355448	2.170879	1.921662	1.566990	1.445582	2.076575	2.279996	1.914106	0.000000	4.999991	50465.000000		1
6744.981445	1366.182617	3.167000	5.128258	1867.789673	53615.207031	277.499481	197.180420	111.088608	51.812977	45.423473	201.830704	238.496353	87.871132	0.284005	0.000000	3.828981	3.135509	0.500648	0.709970	3.271328	4.729288	2.443262	2.294864	2.045670	1.714439	1.657280	2.304987	2.377482	1.943846	0.000000	0.000000	50493.000000		1
14079.151367	2336.817139	3.179335	5.143676	3151.713623	82351.414062	493.466034	326.003601	171.680984	87.279060	89.564110	418.802551	502.957794	332.531891	0.978935	99998.000000	4.148576	3.368625	0.502336	0.711274	3.498547	4.915671	2.693257	2.513222	2.234722	1.940910	1.952134	2.622009	2.701532	2.521833	0.000000	4.999991	50573.000000		1
8588.175781	946.732483	1.902667	2.565671	1172.835327	40181.957031	198.080872	130.485321	63.161137	53.909920	21.379560	101.698624	160.579529	97.399887	0.705354	0.000000	3.933901	2.976227	0.279363	0.409201	3.069237	4.604031	2.296843	2.115562	1.800450	1.731669	1.329999	2.007315	2.205690	1.988558	0.000000	0.000000	50637.000000		1
12120.061523	6842.797852	3.043650	3.657314	3751.170898	92767.125000	594.554077	389.380615	212.472687	115.738884	64.234276	324.773193	473.224396	158.127960	3.152540	0.000000	4.083505	3.835234	0.483395	0.563162	3.574167	4.967394	2.774191	2.590374	2.327303	2.063479	1.807767	2.511580	2.675067	2.199009	0.498661	0.000000	50669.000000		1
6639.548340	1056.054077	3.216340	3.731324	1439.785278	45725.894531	243.017120	157.868927	87.041611	35.876217	38.562153	146.844559	214.498703	100.125916	0.603733	99998.000000	3.822139	3.023686	0.507362	0.571863	3.158298	4.660162	2.385637	2.198297	1.939727	1.554807	1.586161	2.166858	2.331425	2.000546	0.000000	4.999991	50737.000000		1
13352.157227	1616.643921	1.279752	4.267894	1599.596924	47564.796875	275.689331	170.191544	106.296478	74.040565	37.899151	162.038132	219.562195	119.245094	1.461679	0.000000	4.125551	3.208614	0.107126	0.630214	3.204010	4.677286	2.440420	2.230938	2.026519	1.869470	1.578629	2.209617	2.341558	2.076441	0.164852	0.000000	50786.000000		1
16927.990234	3582.138672	2.198706	2.448488	3063.626709	78237.375000	467.149414	321.926910	186.288651	84.241577	47.973724	246.033020	315.540497	181.425598	2.060440	0.000000	4.228605	3.554142	0.342167	0.388898	3.486236	4.893414	2.669456	2.507757	2.270186	1.925526	1.681003	2.390993	2.499055	2.258698	0.313960	0.000000	50827.000000		1
11748.033203	2047.651855	1.856411	3.456871	2019.497314	54145.359375	288.881561	206.764679	109.099594	53.663223	50.129257	223.312027	342.698975	180.491226	0.804506	0.000000	4.069965	3.311256	0.268674	0.538683	3.305243	4.733561	2.460720	2.315476	2.037823	1.729677	1.700091	2.348912	2.534913	2.256456	0.000000	0.000000	50874.000000		1
12383.996094	1691.042114	2.642764	3.355108	1240.051514	39092.667969	234.734192	138.638733	84.870659	31.010077	35.466080	120.142464	148.571442	84.253914	0.466243	0.000000	4.092861	3.228154	0.422058	0.525706	3.093440	4.592095	2.370576	2.141885	1.928758	1.491503	1.549813	2.079696	2.171935	1.925590	0.000000	0.000000	50924.000000		1
13060.441406	2934.208252	2.655099	3.928683	2640.139893	72254.742188	408.811249	277.046173	170.641769	71.801773	66.682770	301.500214	364.121704	219.580704	2.704556	0.000000	4.115958	3.467491	0.424081	0.594247	3.421627	4.858866	2.611523	2.442552	2.232085	1.856135	1.824014	2.479288	2.561247	2.341594	0.432096	0.000000	50976.000000		1
15763.218750	2137.715576	2.192538	4.378909	2179.716064	61938.015625	367.082092	236.504257	141.164307	69.939194	57.372959	237.904282	306.443451	153.298828	0.543516	0.000000	4.197645	3.329950	0.340947	0.641366	3.338400	4.791957	2.564763	2.373839	2.149725	1.844721	1.758707	2.376402	2.486350	2.185539	0.000000	0.000000	51069.000000		1
12855.524414	2461.514160	3.500043	5.482887	2704.876709	77108.554688	443.164093	285.147156	175.988968	58.692799	51.307247	267.378662	344.422791	200.288834	0.081148	99998.000000	4.109090	3.391202	0.544073	0.739009	3.432148	4.887103	2.646564	2.455069	2.245486	1.768585	1.710179	2.427127	2.537092	2.301657	0.000000	4.999991	51093.000000		1
7357.674316	1100.253296	2.007514	1.332175	411.207306	28393.484375	73.710609	47.415565	53.857498	20.312588	14.724853	49.302814	56.814804	23.331568	0.358263	1687.006104	3.866740	3.041493	0.302659	0.124561	2.614061	4.453218	1.867530	1.675921	1.731246	1.307765	1.168051	1.692872	1.754462	1.367944	0.000000	3.227117	51112.000000		1
4360.018066	349.646637	1.606628	2.525582	559.279175	27497.994141	90.649582	67.058983	46.132732	30.781879	18.012117	62.488880	104.637421	68.218468	1.381219	0.000000	3.639488	2.543629	0.205915	0.402361	2.747629	4.439301	1.957366	1.826457	1.664009	1.488295	1.255565	1.795803	2.019687	1.833902	0.140262	0.000000	51167.000000		1
5361.079590	524.506958	2.322055	3.749826	490.314453	28450.494141	95.731583	57.483974	47.569756	42.666611	16.309895	84.442017	91.324921	81.589561	0.507533	0.000000	3.729252	2.719751	0.365873	0.574011	2.690475	4.454090	1.981055	1.759547	1.677331	1.630088	1.212451	1.926559	1.960589	1.911635	0.000000	0.000000	51207.000000		1
23176.042969	4831.194824	3.765245	4.033530	4032.747070	97241.578125	675.110596	412.314362	245.968246	94.621437	97.100769	467.072327	612.048157	350.627258	2.768409	99998.000000	4.365039	3.684055	0.575793	0.605685	3.605601	4.987852	2.829375	2.615228	2.390879	1.975990	1.987223	2.669384	2.786786	2.544846	0.442230	4.999991	51258.000000		1
25107.927734	9989.333984	1.381515	3.978023	8388.565430	99998.000000	1314.092041	847.414490	444.465424	222.257385	142.644501	713.028259	959.690308	551.175110	2.335198	99998.000000	4.399811	3.999537	0.140356	0.599667	3.923688	4.999991	3.118626	2.928096	2.647838	2.346856	2.154255	2.853107	2.982131	2.741290	0.368324	4.999991	51319.000000		1
7494.536621	1202.127686	2.303553	4.274062	447.357971	29583.763672	77.445015	60.795910	34.593380	27.075226	19.686588	54.471161	58.739056	57.965038	0.566592	0.000000	3.874745	3.079951	0.362398	0.630841	2.650655	4.471054	1.888994	1.783874	1.538993	1.432572	1.294170	1.736167	1.768927	1.763166	0.000000	0.000000	51394.000000		1
11607.189453	4047.024658	2.056854	3.361275	2751.792725	83660.218750	475.271973	288.992584	200.464600	102.025497	80.137115	397.126953	548.177734	356.054657	1.040156	0.000000	4.064727	3.607136	0.313203	0.526504	3.439616	4.922519	2.676942	2.460887	2.302038	2.008709	1.903834	2.598929	2.738921	2.551517	0.017098	0.000000	51423.000000		1
6071.684082	154.646408	3.092990	2.207957	1010.294495	31843.703125	147.566147	106.823792	43.733582	19.029753	15.690063	91.630211	122.310333	80.670609	1.399220	12839.739258	3.783309	2.189340	0.490378	0.343991	3.004448	4.503024	2.168987	2.028668	1.640815	1.279433	1.195625	1.962039	2.087463	1.906715	0.145886	4.108556	51453.000000		0
5762.666016	2325.172852	1.421604	3.422950	1410.964722	41670.332031	223.534058	151.605850	67.207001	52.435894	23.828049	101.849724	166.919693	112.436195	0.360581	0.000000	3.760623	3.366455	0.152779	0.534401	3.149516	4.619827	2.349344	2.180716	1.827415	1.719629	1.377088	2.007960	2.222507	2.050906	0.000000	0.000000	51486.000000		1
12530.892578	2616.459717	2.140115	3.160832	1884.114990	50571.847656	287.993439	189.933640	93.751823	63.025452	41.349854	169.161575	268.368530	141.395584	1.624122	99998.000000	4.097982	3.417714	0.330437	0.499801	3.275107	4.703909	2.459383	2.278602	1.971980	1.799516	1.616474	2.228302	2.428732	2.150436	0.210619	4.999991	51543.000000		1
5812.125977	995.279785	2.565671	3.231758	337.428864	24084.449219	61.079613	43.819927	40.412395	32.758556	11.175469	28.287136	50.394459	60.354935	0.534605	0.000000	3.764335	2.997945	0.409201	0.509439	2.528182	4.381737	1.785896	1.641672	1.606515	1.515325	1.048266	1.451589	1.702383	1.780713	0.000000	0.000000	51578.000000		1
10934.540039	2927.806396	2.926468	6.266157	1882.863037	52856.523438	302.067627	198.512604	115.103630	63.346161	47.671516	180.491226	272.426727	142.132599	0.328300	0.000000	4.038801	3.466542	0.466344	0.797001	3.274819	4.723099	2.480104	2.297788	2.061089	1.801720	1.678259	2.256456	2.435250	2.152694	0.000000	0.000000	51611.000000		1
4028.476074	0.000000	2.784616	1.887248	78.425644	15767.539062	22.187500	11.835389	14.487405	23.809547	3.370527	0.000000	0.000000	0.000000	0.649888	0.000000	3.605141	0.000000	0.444765	0.275829	1.894458	4.197764	1.346108	1.073183	1.160991	1.376751	0.527698	0.000000	0.000000	0.000000	0.000000	0.000000	51652.000000		0
4974.829102	2541.543457	1.692973	1.936588	1393.513794	40883.824219	195.231506	142.194275	65.862495	47.594425	17.265854	99.851463	120.278145	40.366138	1.216395	99998.000000	3.696778	3.405097	0.228650	0.287037	3.144111	4.611551	2.290550	2.152882	1.818638	1.677556	1.237188	1.999354	2.080187	1.606017	0.085075	4.999991	51669.000000		1
12257.139648	1753.234985	3.006645	5.199183	1633.222046	49930.957031	253.754700	163.789703	73.322060	55.516548	36.122917	141.044037	180.253784	156.743362	0.696227	99998.000000	4.088389	3.243840	0.478082	0.715935	3.213045	4.698370	2.404414	2.214287	1.865235	1.744422	1.557783	2.149355	2.255884	2.195189	0.000000	4.999991	51691.000000		1
18995.068359	3616.917236	2.932636	4.489923	3913.449463	84054.234375	598.458069	398.070587	174.206573	71.505737	76.677162	321.180634	426.885040	301.355286	2.186161	0.000000	4.278641	3.558339	0.467258	0.652239	3.592560	4.924560	2.777034	2.599960	2.241065	1.854341	1.884666	2.506749	2.630311	2.479079	0.339682	0.000000	51723.000000		1
20850.357422	4967.471191	2.066105	3.706654	3360.544434	79574.351562	565.304810	352.862976	142.271378	98.614883	53.586128	223.552551	326.614197	255.749878	2.230618	99998.000000	4.319114	3.696135	0.315152	0.568982	3.526410	4.900773	2.752283	2.547606	2.153117	1.993942	1.729052	2.349380	2.514035	2.407815	0.348425	4.999991	51798.000000		1
5070.989258	0.000000	2.211041	5.285528	300.288300	22299.279297	57.203354	37.374912	6.858235	8.190410	17.225765	22.591471	26.988882	26.073011	0.113897	0.000000	3.705093	0.000000	0.344597	0.723088	2.477538	4.348291	1.757421	1.572580	0.836212	0.913306	1.236179	1.353945	1.431185	1.416191	0.000000	0.000000	51827.000000		0
7259.361328	2145.539062	4.400495	3.944102	1771.990356	54048.058594	286.584167	181.693893	110.576706	52.423557	46.034054	193.319580	272.577850	190.417786	0.227743	99998.000000	3.860898	3.331537	0.643502	0.595948	3.248461	4.732780	2.457252	2.259340	2.043664	1.719527	1.663079	2.286276	2.435491	2.279707	0.000000	4.999991	51877.000000		1
7225.128906	1292.672485	2.584173	3.139246	460.833923	27641.564453	80.864883	59.997223	33.242702	23.562847	17.185677	36.764332	48.177250	26.631168	0.341845	0.000000	3.858846	3.111489	0.412322	0.496825	2.663544	4.441563	1.907760	1.778131	1.521696	1.372228	1.235167	1.565427	1.682842	1.425390	0.000000	0.000000	51927.000000		1
21199.800781	2867.494629	2.988143	3.672733	3487.261475	92426.250000	557.120605	356.575806	239.347473	93.662399	86.452614	404.549530	550.404175	314.652374	2.675726	0.000000	4.326332	3.457503	0.475401	0.564989	3.542485	4.965796	2.745949	2.552152	2.379029	1.971565	1.936778	2.606972	2.740682	2.497831	0.427442	0.000000	51986.000000		1
7688.426758	2740.790039	3.376694	4.650278	2142.100586	61902.886719	342.146973	224.727463	109.697838	84.472855	50.351288	253.048523	371.467163	257.408936	1.916128	0.000000	3.885838	3.437876	0.528492	0.667479	3.330840	4.791711	2.534213	2.351656	2.040198	1.926717	1.702011	2.403204	2.569921	2.410624	0.282424	0.000000	52036.000000		1
14946.166016	3037.165039	2.599592	4.335737	2670.653320	74198.578125	412.931122	277.672180	155.380341	96.570366	72.319839	319.410583	423.696442	270.215698	1.219681	99998.000000	4.174530	3.482468	0.414905	0.637063	3.426618	4.870396	2.615878	2.443532	2.191396	1.984844	1.859257	2.504349	2.627055	2.431710	0.086246	4.999991	52071.000000		1
7722.465332	597.486694	2.843207	2.541001	768.171631	29004.736328	111.076271	84.281662	44.239315	33.353718	27.701225	72.474030	114.878517	54.246048	0.857614	99998.000000	3.887756	2.776328	0.453808	0.405005	2.885458	4.462469	2.045621	1.925733	1.645808	1.523144	1.442499	1.860182	2.060239	1.734368	0.000000	4.999991	52124.000000		1
4855.843262	181.582870	1.233495	1.326008	144.066101	18699.337891	43.690411	23.544346	20.611710	0.000000	10.518633	0.000000	0.000000	3.567886	0.826399	0.000000	3.686265	2.259075	0.091138	0.122546	2.158562	4.271826	1.640386	1.371887	1.314114	0.000000	1.021959	0.000000	0.000000	0.552411	0.000000	0.000000	52154.000000		0
9771.649414	1113.235840	2.106194	2.553336	1188.491455	40484.066406	207.979675	128.061508	85.049515	39.644547	17.228848	75.909309	100.166000	58.011292	0.058554	99998.000000	3.989968	3.046587	0.323498	0.407108	3.074996	4.607284	2.318021	2.107419	1.929672	1.598184	1.236256	1.880295	2.000720	1.763512	0.000000	4.999991	52169.000000		1
18040.398438	5379.869141	2.223376	2.929552	4805.140137	99998.000000	767.252686	489.691559	231.573364	90.032837	90.834610	484.547882	634.355896	441.887421	1.899158	0.000000	4.256246	3.730772	0.347013	0.466801	3.681706	4.999991	2.884938	2.689923	2.364689	1.954401	1.958251	2.685337	2.802333	2.645312	0.278561	0.000000	52212.000000		1
22444.246094	5364.681641	1.282835	4.196969	2987.088135	78059.656250	474.624390	295.508514	159.694489	79.949013	42.660442	279.099945	353.846680	219.873657	0.658720	0.000000	4.351105	3.729544	0.108171	0.622936	3.475248	4.892426	2.676350	2.470570	2.203290	1.902813	1.630025	2.445760	2.548815	2.342173	0.000000	0.000000	52256.000000		1
13916.049805	1513.017944	2.679769	3.897846	1860.993164	55164.824219	315.537415	201.716599	131.188416	51.862320	35.395153	170.752777	208.355896	212.879730	1.148187	15051.709961	4.143516	3.179844	0.428097	0.590825	3.269745	4.741662	2.499051	2.304742	2.117896	1.714852	1.548944	2.232368	2.318806	2.328134	0.060013	4.177586	52328.000000		1
17520.117188	2716.693604	2.337474	3.339689	2054.226318	58994.519531	349.819336	214.560379	126.815674	56.885727	51.446014	230.093170	319.166962	194.118271	1.232654	99998.000000	4.243537	3.434041	0.368747	0.523706	3.312648	4.770812	2.543844	2.331550	2.103173	1.755003	1.711352	2.361904	2.504018	2.288066	0.090841	4.999991	52364.000000		1
23227.740234	4361.818848	2.007514	3.718989	3770.055664	88801.867188	614.604553	392.109711	215.824707	91.963257	70.105721	386.639160	525.869995	246.483246	1.338605	0.000000	4.366007	3.639668	0.302659	0.570425	3.576348	4.948422	2.788596	2.593408	2.334101	1.963614	1.845753	2.587306	2.720878	2.391787	0.126652	0.000000	52423.000000		1
11280.230469	4236.360352	3.777580	4.582436	2362.088379	64102.773438	379.586639	250.337906	146.625610	77.744141	46.052555	226.731888	324.538818	199.092346	2.431853	99998.000000	4.052318	3.626993	0.577214	0.661096	3.373296	4.806877	2.579311	2.398527	2.166210	1.890668	1.663254	2.355513	2.511267	2.299055	0.385937	4.999991	52487.000000		1
27879.304688	9895.094727	3.037483	3.373610	7246.533203	99998.000000	1216.072388	743.585022	350.503906	172.331650	130.204697	687.349976	936.682556	510.145996	3.257447	0.000000	4.445282	3.995420	0.482514	0.528095	3.860130	4.999991	3.084960	2.871331	2.544693	2.236365	2.114627	2.837178	2.971592	2.707695	0.512877	0.000000	52548.000000		1
6541.889648	581.679443	2.454656	2.479326	437.409851	24819.955078	85.471985	55.877346	36.209259	14.286962	13.315584	62.895935	122.245575	34.926426	0.425889	99998.000000	3.815703	2.764684	0.389991	0.394334	2.640888	4.394801	1.931824	1.747236	1.558820	1.154940	1.124360	1.798623	2.087233	1.543154	0.000000	4.999991	52648.000000		1
23391.386719	7075.996094	2.297385	4.354239	5623.243652	99998.000000	876.725403	582.823547	302.792297	72.495613	108.004868	500.327362	627.192383	367.584747	1.075728	0.000000	4.369056	3.849787	0.361234	0.638912	3.749987	4.999991	2.942864	2.765537	2.481145	1.860312	2.033443	2.699254	2.797401	2.565357	0.031702	0.000000	52695.000000		1
11549.847656	5398.874023	3.068320	5.655577	3349.168457	83796.492188	524.164673	341.900269	209.521545	65.140900	61.736450	332.331451	449.473419	280.586304	1.115224	0.000000	4.062576	3.732303	0.486901	0.752477	3.524937	4.923226	2.719468	2.533900	2.321229	1.813854	1.790542	2.521571	2.652704	2.448066	0.047362	0.000000	52723.000000		1
10093.465820	2982.141846	2.627345	3.836171	1375.261108	41093.882812	234.891464	150.603638	71.851112	45.907619	35.154621	151.356064	202.197662	150.353851	0.108544	99998.000000	4.004040	3.474528	0.419517	0.583898	3.138385	4.613777	2.370867	2.177835	1.856434	1.661885	1.545982	2.180000	2.305776	2.177114	0.000000	4.999991	52763.000000		1
9659.062500	1871.817139	2.803118	4.631775	2008.207764	53129.031250	321.085052	206.462479	122.307243	42.968815	27.485363	171.110489	216.333527	127.947403	0.745823	99998.000000	3.984935	3.272264	0.447641	0.665747	3.302809	4.725332	2.506620	2.314841	2.087452	1.633153	1.439101	2.233277	2.335124	2.107032	0.000000	4.999991	52833.000000		1
13700.024414	2300.947021	2.075356	2.923384	1710.802734	48770.785156	280.795990	186.196152	95.836433	47.341557	31.074835	152.225677	190.217346	114.246353	0.078951	0.000000	4.136721	3.361907	0.317093	0.465886	3.233200	4.688160	2.448391	2.269971	1.981531	1.675243	1.492409	2.182488	2.279250	2.057842	0.000000	0.000000	52883.000000		1
10841.491211	3072.184082	1.933504	2.775365	2147.102539	55459.382812	360.162170	227.607666	105.874001	59.864620	48.895763	212.364746	295.416016	143.763901	0.969021	0.000000	4.035089	3.487447	0.286345	0.443320	3.331853	4.743975	2.556498	2.357187	2.024789	1.777170	1.689271	2.327082	2.470434	2.157650	0.000000	0.000000	52905.000000		1
6448.541992	1069.767456	1.335259	2.066105	519.387939	24933.564453	78.422562	55.346943	29.918434	0.622915	2.423819	19.920952	41.704483	13.790480	0.782382	0.000000	3.809462	3.029289	0.125565	0.315152	2.715492	4.396784	1.894441	1.743094	1.475939	0.000000	0.384500	1.299310	1.620183	1.139579	0.000000	0.000000	52930.000000		1
5319.822266	787.713318	2.383730	3.392113	376.758881	21902.759766	79.338432	48.704571	22.878258	16.991400	19.948706	20.620960	22.551382	21.447403	0.826850	99998.000000	3.725897	2.896368	0.377257	0.530470	2.576063	4.340499	1.899484	1.687570	1.359423	1.230229	1.299915	1.314309	1.353173	1.331375	0.000000	4.999991	52984.000000		1
5727.051758	2180.903320	1.831741	2.106194	988.221069	38633.273438	161.165436	105.642723	72.646721	70.370918	25.419258	97.609581	119.427032	59.839951	1.772394	99998.000000	3.757931	3.338636	0.262864	0.323498	2.994854	4.586962	2.207272	2.023839	1.861216	1.847393	1.405163	1.989492	2.077103	1.776991	0.248560	4.999991	53004.000000		1
7876.115234	1762.208618	1.803987	2.380646	1469.962769	41090.597656	224.329666	152.386032	74.614143	44.251652	21.428900	101.908318	164.011734	118.082527	1.672111	0.000000	3.896312	3.246057	0.256233	0.376695	3.167306	4.613742	2.350887	2.182945	1.872821	1.645929	1.331000	2.008210	2.214875	2.072186	0.223265	0.000000	53020.000000		1
8901.039062	3360.402588	2.223376	2.627345	2051.454102	60601.996094	322.349365	207.202576	119.655228	43.048992	43.912441	190.063156	276.454102	137.044434	1.028594	99998.000000	3.949441	3.526391	0.347013	0.419517	3.312062	4.782487	2.508327	2.316395	2.077932	1.633963	1.642588	2.278898	2.441623	2.136861	0.012244	4.999991	53043.000000		1
17759.720703	3701.574951	2.322055	3.867008	2825.709961	75662.093750	441.131897	277.542664	163.567673	112.254257	49.046864	274.421906	355.123352	167.958908	0.972018	99998.000000	4.249436	3.568387	0.365873	0.587375	3.451128	4.878879	2.644568	2.443330	2.213697	2.050203	1.690611	2.438419	2.550379	2.225203	0.000000	4.999991	53094.000000		1
15553.101562	4507.466797	2.066105	2.547168	3369.977539	84631.414062	539.136230	326.558685	172.029449	91.133728	62.458046	346.868195	457.518890	243.211395	2.239795	0.000000	4.191817	3.653933	0.315152	0.406058	3.527627	4.927532	2.731699	2.513961	2.235603	1.959679	1.795588	2.540164	2.660409	2.385984	0.350208	0.000000	53154.000000		1
8963.565430	1805.825073	4.499175	2.867877	1093.845337	37937.156250	169.180069	112.877174	61.705612	26.597246	15.548211	86.477287	136.970428	107.896935	1.129825	99998.000000	3.952481	3.256676	0.653133	0.457561	3.038956	4.579065	2.228349	2.052606	1.790325	1.424837	1.191680	1.936902	2.136627	2.033009	0.053011	4.999991	53185.000000		1
8448.050781	2763.967285	3.031315	2.522498	1620.014404	45549.378906	268.322266	177.734360	97.119270	56.518764	30.134295	144.763031	181.354675	70.657707	0.373673	0.000000	3.926757	3.441533	0.481631	0.401831	3.209519	4.658483	2.428657	2.249771	1.987305	1.752193	1.479061	2.160658	2.258529	1.849160	0.000000	0.000000	53257.000000		1
14549.246094	2390.773193	4.011944	4.816800	2953.870117	73063.578125	467.562622	306.165924	145.900925	113.771454	57.092339	304.062805	401.786499	237.460220	2.538754	0.000000	4.162840	3.378538	0.603355	0.682759	3.470392	4.863701	2.669840	2.485957	2.164058	2.056033	1.756578	2.482963	2.603995	2.375591	0.404621	0.000000	53284.000000		1
13214.696289	6354.537109	1.372264	4.323402	4321.989258	99998.000000	685.499695	443.898041	227.157440	113.981155	84.889160	442.803284	593.138672	318.645813	2.473169	0.000000	4.121057	3.803084	0.137438	0.635826	3.635684	4.999991	2.836007	2.647283	2.356327	2.056833	1.928852	2.646211	2.773156	2.503308	0.393254	0.000000	53320.000000		1
5309.997559	862.139343	3.148497	5.347203	426.647583	26901.611328	58.205570	52.839863	53.348679	36.449791	24.734669	103.403931	158.868057	77.081131	0.730144	0.000000	3.725094	2.935577	0.498103	0.728127	2.630069	4.429778	1.764965	1.722962	1.727124	1.561695	1.393306	2.014537	2.201037	1.886948	0.000000	0.000000	53434.000000		1
10254.014648	567.244507	2.735276	3.133079	974.945618	35705.089844	156.290054	104.384560	59.762856	34.291176	19.763681	77.858238	82.280319	99.407402	1.272115	5757.238770	4.010894	2.753770	0.437001	0.495971	2.988980	4.552730	2.193931	2.018636	1.776431	1.535182	1.295868	1.891305	1.915296	1.997419	0.104526	3.760214	53455.000000		1
18366.955078	3965.940918	2.167868	3.910181	4129.385254	99998.000000	662.498108	419.554993	233.124481	144.248047	87.985237	473.952148	633.766907	395.396973	2.209536	99998.000000	4.264037	3.598346	0.336033	0.592197	3.615885	4.999991	2.821185	2.622789	2.367588	2.159110	1.944410	2.675735	2.801929	2.597033	0.344301	4.999991	53499.000000		1
6340.851562	215.143204	1.874913	2.516331	692.980835	29574.054688	125.295387	80.861801	56.339909	26.483149	26.769936	82.989578	110.330002	62.094162	0.865366	0.000000	3.802148	2.332728	0.272981	0.400768	2.840721	4.470911	2.097935	1.907743	1.750816	1.422970	1.427647	1.919024	2.042694	1.793051	0.000000	0.000000	53552.000000		0
6698.213379	1501.213379	3.339689	4.107540	399.356506	25773.957031	82.668869	47.557419	35.842297	24.435545	13.426599	22.304682	47.495743	14.808113	0.056353	0.000000	3.825959	3.176442	0.523706	0.613582	2.601361	4.411181	1.917342	1.677218	1.554396	1.388022	1.127966	1.348396	1.676655	1.170500	0.000000	0.000000	53579.000000		1
10548.723633	1974.459351	3.407531	3.959521	1351.738403	40294.050781	231.480850	143.544952	97.631172	16.911222	31.888943	124.496704	176.750656	86.057899	0.447619	0.000000	4.023200	3.295448	0.532440	0.597643	3.130893	4.605241	2.364515	2.156988	1.989588	1.228175	1.503640	2.095158	2.247361	1.934791	0.000000	0.000000	53616.000000		1
25806.634766	4586.481445	1.726894	2.174036	4363.169434	94072.585938	684.312439	447.237701	200.517029	117.296173	66.510078	368.198395	446.611725	222.423904	2.422869	0.000000	4.411731	3.661480	0.237266	0.337267	3.639802	4.973463	2.835254	2.650538	2.302151	2.069284	1.822887	2.566082	2.649930	2.347182	0.384330	0.000000	53638.000000		1
25293.140625	4808.899414	2.383730	3.675817	3959.634766	87850.867188	622.924500	408.305511	209.487625	105.466949	81.571060	351.657227	426.089447	289.122101	0.430925	0.000000	4.403003	3.682046	0.377257	0.565354	3.597655	4.943746	2.794436	2.610985	2.321158	2.023116	1.911536	2.546119	2.629501	2.461081	0.000000	0.000000	53673.000000		1
3857.245361	348.962036	2.056854	3.558635	0.000000	16760.416016	9.331393	1.193407	13.864490	0.000000	5.535311	0.000000	0.000000	0.000000	0.564306	731.536255	3.586277	2.542778	0.313203	0.551283	0.000000	4.224285	0.969947	0.076789	1.141904	0.000000	0.743142	0.000000	0.000000	0.000000	0.000000	2.864236	53711.000000		1
20465.527344	5037.049805	2.716774	4.385077	2986.604004	78547.031250	499.516327	312.432068	181.903580	91.898499	65.436935	271.097656	383.277893	248.293396	1.329332	99998.000000	4.311023	3.702176	0.434053	0.641977	3.475178	4.895130	2.698550	2.494756	2.259841	1.963308	1.815823	2.433126	2.583514	2.394965	0.123633	4.999991	53755.000000		1
13192.428711	2425.511719	2.155533	3.472290	1605.859985	57065.546875	263.798431	165.877396	141.864319	70.876648	50.357452	222.248138	281.650208	213.601334	1.646729	0.000000	4.120325	3.384803	0.333555	0.540616	3.205708	4.756374	2.421272	2.219787	2.151873	1.850503	1.702064	2.346838	2.449710	2.329604	0.216622	0.000000	53809.000000		1
16412.650391	6019.032715	2.599592	3.857757	3461.943848	85698.976562	554.536377	354.703979	206.727676	73.035271	62.741749	295.252563	397.373657	235.720993	0.261109	0.000000	4.215178	3.779527	0.414905	0.586335	3.539320	4.932976	2.743930	2.549866	2.315399	1.863533	1.797557	2.470194	2.599199	2.372398	0.000000	0.000000	53846.000000		1
5609.937500	0.000000	2.944971	3.786831	280.185425	24049.560547	67.882339	38.953789	30.732540	6.173645	18.413004	53.934589	86.702400	67.432114	0.280641	99998.000000	3.748958	0.000000	0.469081	0.578276	2.447446	4.381107	1.831757	1.590550	1.487598	0.790542	1.265125	1.731867	1.938031	1.828867	0.000000	4.999991	53891.000000		0
7405.247070	437.813812	4.190801	2.103110	442.121796	25582.378906	67.762077	53.453529	23.698532	29.258512	13.071969	35.040524	43.156925	57.696751	0.057826	99998.000000	3.869539	2.641289	0.622297	0.322862	2.645542	4.407941	1.830987	1.727976	1.374721	1.466252	1.116341	1.544571	1.635051	1.761151	0.000000	4.999991	53922.000000		1
17402.919922	5070.449707	2.510163	4.887726	4629.910156	99998.000000	719.534912	470.082062	242.943100	105.340515	90.381302	478.454407	691.398926	356.184174	0.739683	99998.000000	4.240622	3.705046	0.399702	0.689107	3.665573	4.999991	2.857052	2.672174	2.385504	2.022595	1.956079	2.679841	2.839729	2.551675	0.000000	4.999991	53968.000000		1
7301.263184	2601.664062	3.799166	4.576268	1697.545776	61272.605469	274.175201	177.355072	106.894722	63.401669	46.626129	235.239929	317.177948	188.798828	0.060529	0.000000	3.863398	3.415251	0.579688	0.660511	3.229821	4.787266	2.438028	2.248844	2.028956	1.802101	1.668629	2.371511	2.501303	2.275999	0.000000	0.000000	54006.000000		1
16012.646484	4810.345703	3.247177	3.262596	3887.805176	89985.703125	613.118164	392.837494	220.996140	92.672516	64.918869	275.362457	394.129578	248.228638	2.285599	0.000000	4.204463	3.682176	0.511506	0.513563	3.589705	4.954174	2.787544	2.594213	2.344385	1.966951	1.812371	2.439905	2.595639	2.394852	0.359000	0.000000	54039.000000		1
11462.595703	1355.636230	2.285050	1.745396	1430.160889	44391.101562	236.655365	138.163834	65.884079	25.144806	19.005081	142.326874	199.329788	84.802818	2.098848	99998.000000	4.059283	3.132143	0.358896	0.241894	3.155385	4.647296	2.374116	2.140394	1.818780	1.400448	1.278870	2.153287	2.299572	1.928410	0.321981	4.999991	54068.000000		1
13549.748047	4695.710938	1.948923	4.502259	3975.956787	91317.523438	656.561890	420.147064	221.813324	104.834785	80.467079	403.013824	550.262329	299.054810	1.988854	99998.000000	4.131931	3.671701	0.289795	0.653430	3.599442	4.960554	2.817276	2.623401	2.345988	2.020505	1.905618	2.605320	2.740570	2.475751	0.298603	4.999991	54126.000000		1
6014.921875	1027.896484	1.834825	1.797820	355.626007	24723.775391	75.727371	44.069710	22.520544	14.243790	5.455134	42.981152	37.785049	8.375435	0.378118	99998.000000	3.779230	3.011949	0.263595	0.254746	2.550993	4.393115	1.879253	1.644140	1.352579	1.153626	0.736805	1.633278	1.577320	0.923007	0.000000	4.999991	54146.000000		1
9675.846680	1856.894897	1.276668	2.997394	1148.828369	39491.652344	199.986618	126.846512	60.515289	33.868702	20.275581	86.489624	124.043388	79.434029	0.442018	0.000000	3.985689	3.268787	0.106078	0.476744	3.060255	4.596505	2.301001	2.103279	1.781865	1.529799	1.306973	1.936964	2.093574	1.900007	0.000000	0.000000	54186.000000		1
7027.880859	798.321350	2.026016	2.855542	1105.458618	35353.730469	178.255524	121.634995	54.098030	17.370701	26.230282	99.570839	121.400627	87.155708	0.405620	0.000000	3.846824	2.902178	0.306643	0.455689	3.043542	4.548435	2.251043	2.085058	1.733181	1.239817	1.418803	1.998132	2.084221	1.940296	0.000000	0.000000	54237.000000		1
10907.421875	3880.364014	1.421604	3.614142	3026.119141	76878.671875	509.119110	314.513611	179.806641	91.044304	79.353851	361.784241	472.342438	262.605011	2.117716	99998.000000	4.037722	3.588872	0.152779	0.558005	3.480886	4.885806	2.706819	2.497639	2.254806	1.959253	1.899568	2.558450	2.674257	2.419303	0.325868	4.999991	54267.000000		1
9297.660156	1237.726440	1.797820	2.399149	1251.504517	38959.386719	211.596909	139.243134	58.772976	63.451008	35.200878	134.999908	181.888168	131.552292	0.504836	99998.000000	3.968374	3.092625	0.254746	0.380057	3.097432	4.590612	2.325509	2.143774	1.769178	1.802438	1.546553	2.130333	2.259804	2.119098	0.000000	4.999991	54321.000000		1
3647.717529	684.210693	1.329091	1.406185	100.011818	21605.964844	15.640723	18.194059	32.900410	60.481369	13.321752	60.296345	62.078743	9.115532	0.597219	0.000000	3.562021	2.835190	0.123555	0.148042	2.000051	4.334574	1.194257	1.259930	1.517201	1.781622	1.124561	1.780291	1.792943	0.959782	0.000000	0.000000	54341.000000		1
25976.771484	6203.763672	3.129995	5.322533	5513.875977	99998.000000	885.026855	567.312317	298.401062	127.494095	104.631256	523.621948	676.328674	464.583740	2.869791	0.000000	4.414585	3.792655	0.495544	0.726118	3.741457	4.999991	2.946956	2.753822	2.474800	2.105490	2.019661	2.719018	2.830158	2.667064	0.457850	0.000000	54358.000000		1
8425.899414	3808.293945	3.367443	5.100504	3270.357422	90927.093750	520.140381	329.047272	227.151276	80.855629	68.181465	349.113159	468.654266	244.605240	0.394279	0.000000	3.925616	3.580730	0.527300	0.707613	3.514595	4.958694	2.716120	2.517258	2.356315	1.907710	1.833666	2.542966	2.670853	2.388466	0.000000	0.000000	54395.000000		1
6541.535156	1821.650879	2.100026	3.068320	730.451355	35078.816406	135.326797	87.905060	56.916565	11.699705	26.455395	107.233932	148.401840	69.273109	1.059368	0.000000	3.815680	3.260465	0.322225	0.486901	2.863591	4.545045	2.131384	1.944014	1.755239	1.068175	1.422514	2.030332	2.171439	1.840565	0.025047	0.000000	54457.000000		1
14152.273438	2530.044189	3.083739	3.188586	2053.393799	58139.281250	352.434326	216.000488	112.238838	64.672173	46.290001	171.539139	221.070145	220.499649	0.606227	99998.000000	4.150826	3.403128	0.489078	0.503598	3.312472	4.764470	2.547078	2.334455	2.050143	1.810717	1.665487	2.234363	2.344530	2.343408	0.000000	4.999991	54524.000000		1
18611.408203	2452.830566	2.941887	3.897846	3108.717041	76319.164062	472.157410	326.561768	168.581833	102.164268	52.278622	237.256699	326.114624	142.585907	1.789090	99998.000000	4.269779	3.389668	0.468626	0.590825	3.492581	4.882634	2.674087	2.513965	2.226811	2.009299	1.718324	2.375218	2.513370	2.154077	0.252632	4.999991	54572.000000		1
11942.798828	5334.723145	3.241009	4.619441	2919.708496	74548.546875	520.035522	303.140778	160.388336	71.570496	60.900757	291.697021	344.539978	203.764206	1.141332	0.000000	4.077106	3.727112	0.510680	0.664589	3.465339	4.872439	2.716033	2.481644	2.205173	1.854734	1.784623	2.464932	2.537240	2.309128	0.057412	0.000000	54627.000000		1
12340.441406	1536.994019	2.679769	3.376694	2174.806641	60544.441406	360.282440	226.784317	119.334518	72.390770	53.842079	246.877960	299.838074	216.512375	1.252889	0.000000	4.091331	3.186672	0.428097	0.528492	3.337421	4.782074	2.556643	2.355613	2.076766	1.859683	1.731122	2.392482	2.476887	2.335483	0.097913	0.000000	54661.000000		1
5333.884277	992.791199	1.406185	1.825573	463.828217	22484.898438	67.802162	46.274582	28.105194	10.626564	6.864402	9.220379	0.000000	5.285528	0.157524	99998.000000	3.727044	2.996858	0.148042	0.261399	2.666357	4.351891	1.831244	1.665342	1.448787	1.026393	0.836603	0.964749	0.000000	0.723088	0.000000	4.999991	54688.000000		1
4313.545898	39.764812	1.776234	1.733061	341.567230	24371.238281	55.131081	44.239315	37.393417	22.033314	16.374653	36.745831	51.794476	25.921907	0.386344	0.000000	3.634835	1.599499	0.249500	0.238814	2.533476	4.386878	1.741397	1.645808	1.572795	1.343080	1.214172	1.565208	1.714283	1.413667	0.000000	0.000000	54723.000000		0
22965.261719	5003.982910	1.881081	4.989489	3051.180664	74408.359375	490.209625	316.706146	161.393631	114.653404	69.387207	307.596771	428.022949	309.200317	0.894342	99998.000000	4.361072	3.699316	0.274407	0.698056	3.484468	4.871622	2.690382	2.500657	2.207886	2.059387	1.841279	2.487982	2.631467	2.490240	0.000000	4.999991	54740.000000		1
13340.442383	2588.280518	3.999609	4.662613	1860.700195	55479.796875	295.924835	195.768066	130.479156	62.587563	43.252522	196.394073	234.465912	207.258087	0.959529	99998.000000	4.125170	3.413011	0.602018	0.668629	3.269676	4.744135	2.471181	2.291742	2.115541	1.796488	1.636011	2.293128	2.370080	2.316511	0.000000	4.999991	54785.000000		1
[truncated: 8,805 more rows]
