# Supplementary material for: Distinct elongation stalls during translation are linked with distinct pathways for mRNA degradation
Source: eLife. 2022 Jul 27;11:e76038. doi: 10.7554/eLife.76038 (PMC9352352; doi:10.7554/eLife.76038)
Supplement: Figure 3—source data 1. [file elife-76038-fig3-data1.zip › 3B_flow_cytometry_data/list_mode_data.HEL2_CGA_1.CSV]

FSC-HLin	SSC-HLin	BLU-V-HLin	GRN-V-HLin	YEL-V-HLin	ORG-V-HLin	GRN-B-HLin	YEL-B-HLin	RED-B-HLin	NIR-B-HLin	YEL-G-HLin	ORG-G-HLin	RED-G-HLin	NIR-G-HLin	BLU-V-ALin	BLU-V-W	FSC-HLog	SSC-HLog	BLU-V-HLog	GRN-V-HLog	YEL-V-HLog	ORG-V-HLog	GRN-B-HLog	YEL-B-HLog	RED-B-HLog	NIR-B-HLog	YEL-G-HLog	ORG-G-HLog	RED-G-HLog	NIR-G-HLog	BLU-V-ALog	BLU-V-WLog	TIME		P01.R1
22183.947266	4922.371582	2.932636	3.490792	2124.082275	78951.054688	292.393951	203.943069	218.633987	89.474678	73.972725	357.090790	483.129364	297.525269	2.573786	36730.531250	4.346039	3.692174	0.467258	0.542924	3.327171	4.897358	2.465968	2.309509	2.339718	1.951700	1.869072	2.552779	2.684063	2.473524	0.410572	4.565027	28.000000		1
4492.144043	581.210754	2.676685	3.274930	336.284790	21101.357422	67.120659	40.150280	26.831612	21.176035	23.547430	54.239880	86.375519	49.925732	0.290775	99998.000000	3.652454	2.764334	0.427597	0.515202	2.526707	4.324310	1.826856	1.603689	1.428647	1.325845	1.371943	1.734319	1.936391	1.698324	0.000000	4.999991	68.000000		1
24187.580078	5898.088379	1.933504	4.076703	4275.708496	99998.000000	645.932251	436.379883	365.472382	153.360489	131.330261	688.179504	946.109558	453.932526	1.119646	0.000000	4.383593	3.770711	0.286345	0.610309	3.631008	4.999991	2.810187	2.639865	2.562855	2.185714	2.118365	2.837702	2.975941	2.656991	0.049081	0.000000	93.000000		1
7551.169434	2368.373047	2.457740	1.255082	739.943115	29685.910156	109.577576	81.167091	87.639854	45.886032	19.544737	99.561592	97.581825	94.695450	1.396470	19180.308594	3.878014	3.374450	0.390536	0.098672	2.869198	4.472550	2.039722	1.909380	1.942702	1.661680	1.291030	1.998092	1.989369	1.976329	0.145032	4.282856	147.000000		1
14290.220703	3561.742920	2.285050	3.379778	1450.868286	48020.222656	201.028931	144.096939	108.966995	52.534573	44.341080	242.051910	285.301331	224.579437	4.346237	0.000000	4.155039	3.551663	0.358896	0.528888	3.161628	4.681424	2.303259	2.158655	2.037295	1.720445	1.646806	2.383909	2.455304	2.351370	0.638113	0.000000	190.000000		1
9685.924805	2161.848877	2.877128	3.348940	961.996948	40675.183594	145.607971	88.746918	83.661835	56.919651	20.047386	131.663315	153.662704	115.513771	0.141892	99998.000000	3.986141	3.334825	0.458959	0.524907	2.983174	4.609330	2.163185	1.948153	1.922527	1.755262	1.302058	2.119465	2.186568	2.062634	0.000000	4.999991	205.000000		1
8081.640625	1651.989746	1.125565	1.393850	765.100281	27797.660156	114.301857	83.637161	78.561325	51.455265	36.579308	111.982887	172.818893	81.527885	0.871881	0.000000	3.907500	3.218007	0.051370	0.144216	2.883718	4.444008	2.058053	1.922399	1.895209	1.711430	1.563236	2.049152	2.237591	1.911306	0.000000	0.000000	275.000000		1
14579.139648	2500.976807	2.889463	4.708869	1190.221436	44871.289062	184.244141	122.223984	114.104500	60.074314	55.149582	232.890121	331.711609	203.600769	3.501202	0.000000	4.163732	3.398110	0.460817	0.672917	3.075628	4.651968	2.265394	2.087157	2.057303	1.778689	1.741542	2.367151	2.520761	2.308779	0.544217	0.000000	319.000000		1
6854.559082	2515.834229	2.507080	4.027363	984.526794	38499.585938	157.569794	101.408752	100.048820	93.764160	33.070015	152.219513	198.481766	181.866577	0.407669	0.000000	3.835979	3.400682	0.399168	0.605021	2.993227	4.585456	2.197473	2.006075	2.000212	1.972037	1.519434	2.182470	2.297721	2.259753	0.000000	0.000000	395.000000		1
10712.100586	2135.303955	2.439237	3.379778	1361.211670	48051.230469	204.942200	134.540436	115.572357	85.123528	62.384033	285.341431	373.906403	273.761993	2.819762	99998.000000	4.029875	3.329460	0.387254	0.528888	3.133926	4.681705	2.311631	2.128853	2.062854	1.930050	1.795073	2.455365	2.572763	2.437373	0.450212	4.999991	427.000000		1
10306.810547	2829.833008	3.009729	4.459086	1399.527100	50975.539062	197.214340	142.333038	138.031235	59.947880	45.781185	227.046432	346.673920	311.013550	1.513168	0.000000	4.013124	3.451761	0.478527	0.649246	3.145981	4.707362	2.294939	2.153306	2.139977	1.777774	1.660687	2.356115	2.539921	2.492779	0.179887	0.000000	488.000000		1
22274.486328	8559.123047	2.544085	3.484625	3841.246826	99998.000000	561.413147	386.676178	394.289917	144.584167	141.855072	752.456909	1043.074585	633.535645	1.758156	0.000000	4.347808	3.932429	0.405532	0.542156	3.584472	4.999991	2.749283	2.587348	2.595816	2.160121	2.151845	2.876482	3.018315	2.801771	0.245057	0.000000	520.000000		1
5807.481934	864.883850	2.109277	1.153318	368.010284	30459.898438	57.900280	34.766071	56.956654	45.201443	14.694016	105.025978	141.398666	86.292259	0.951181	99998.000000	3.763988	2.936958	0.324134	0.061949	2.565860	4.483728	1.762681	1.541156	1.755544	1.655152	1.167140	2.021297	2.150445	1.935972	0.000000	4.999991	555.000000		1
2763.399902	368.253906	2.368311	2.479326	77.176727	18309.103516	16.090948	13.068885	32.965168	34.710564	12.816018	40.905796	49.413830	37.254646	0.710198	0.000000	3.441444	2.566147	0.374439	0.394334	1.887486	4.262667	1.206582	1.116238	1.518055	1.540462	1.107753	1.611785	1.693848	1.571180	0.000000	0.000000	603.000000		1
4440.108887	1791.754028	0.891200	1.899583	656.885681	26527.972656	107.311028	69.618484	47.464909	17.108583	21.265463	93.952271	122.005043	94.726288	1.209087	0.000000	3.647394	3.253278	0.000000	0.278658	2.817490	4.423704	2.030644	1.842725	1.676373	1.233214	1.327675	1.972907	2.086378	1.976470	0.082458	0.000000	623.000000		1
6468.456543	723.062744	2.414567	4.533096	506.319061	23795.515625	66.136948	48.982105	56.595856	14.616921	14.169780	61.431160	71.918953	74.595642	0.129996	0.000000	3.810801	2.859176	0.382839	0.656395	2.704424	4.376495	1.820444	1.690037	1.752785	1.164856	1.151363	1.788389	1.856843	1.872713	0.000000	0.000000	686.000000		1
11150.534180	2496.144775	3.231758	3.327354	753.064392	40094.207031	104.070015	69.464302	107.789001	42.534008	25.616617	143.236588	204.757172	110.715469	0.372715	99998.000000	4.047296	3.397270	0.509439	0.522099	2.876832	4.603082	2.017326	1.841762	2.032574	1.628736	1.408522	2.156054	2.311239	2.044208	0.000000	4.999991	719.000000		1
8364.711914	2295.794189	2.081524	3.318103	908.629761	38769.812500	140.066498	89.459259	80.852547	66.584084	37.189888	146.428253	209.281021	97.396805	0.924867	0.000000	3.922451	3.360933	0.318381	0.520890	2.958387	4.588494	2.146334	1.951625	1.907694	1.823370	1.570425	2.165625	2.320730	1.988545	0.000000	0.000000	761.000000		1
15860.026367	1958.942017	3.373610	2.790784	1408.997192	57081.441406	209.395111	136.020630	117.293091	65.865578	41.254257	215.346725	305.675598	188.296173	1.123864	0.000000	4.200304	3.292022	0.528095	0.445726	3.148910	4.756495	2.320966	2.133605	2.069273	1.818658	1.615469	2.333138	2.485261	2.274842	0.050714	0.000000	778.000000		1
6583.865723	2751.484375	2.624262	2.541001	967.319519	36183.500000	131.151413	91.969421	86.375519	35.333477	31.309200	142.040085	191.497086	101.778801	1.418701	99998.000000	3.818481	3.439567	0.419007	0.405005	2.985570	4.558511	2.117773	1.963643	1.936391	1.548186	1.495672	2.152411	2.282162	2.007657	0.151891	4.999991	813.000000		1
20681.935547	6776.173828	2.787700	3.043650	3383.601562	99998.000000	503.167480	343.824524	297.929260	131.083572	110.684631	544.116455	710.308411	391.061249	1.809766	99998.000000	4.315591	3.830985	0.445246	0.483395	3.529379	4.999991	2.701713	2.536337	2.474113	2.117548	2.044087	2.735692	2.851447	2.592245	0.257622	4.999991	841.000000		1
10607.959961	3555.359619	2.581089	6.451181	1292.829712	48064.664062	184.851639	130.146103	121.320450	29.788916	53.268501	236.402496	310.964203	213.795609	0.857258	0.000000	4.025632	3.550884	0.411803	0.809639	3.111541	4.681826	2.266823	2.114431	2.083934	1.474055	1.726470	2.373652	2.492710	2.329999	0.000000	0.000000	869.000000		1
8493.692383	1308.152832	1.859494	2.806202	576.529602	30308.822266	100.159836	62.236015	59.750523	42.709782	31.916697	122.729721	195.623138	50.295780	0.210216	0.000000	3.929096	3.116658	0.269395	0.448119	2.760822	4.481569	2.000694	1.794042	1.776342	1.630527	1.504018	2.088950	2.291420	1.701532	0.000000	0.000000	909.000000		1
11356.561523	3381.393555	2.149366	4.295648	2128.242188	86752.031250	298.234528	216.216339	234.031097	114.591728	93.202919	466.378479	612.470581	372.475555	3.747650	0.000000	4.055247	3.529096	0.332310	0.633029	3.328021	4.938280	2.474558	2.334888	2.369274	2.059153	1.969429	2.668739	2.787085	2.571098	0.573759	0.000000	929.000000		1
3617.068359	818.072693	2.488577	3.055985	165.399414	15137.827148	31.901278	16.115620	8.421691	20.611710	3.740575	0.000000	0.000000	5.078918	0.224739	0.000000	3.558357	2.912792	0.395951	0.485151	2.218534	4.180064	1.503808	1.207247	0.925399	1.314114	0.572938	0.000000	0.000000	0.705771	0.000000	0.000000	968.000000		1
12816.070312	2897.363770	1.871829	3.080655	1121.827148	50153.183594	167.773895	113.318146	104.699097	50.829266	37.347160	187.460480	233.263245	190.541138	0.420098	0.000000	4.107755	3.462003	0.272266	0.488643	3.049926	4.700298	2.224724	2.054299	2.019943	1.706114	1.572258	2.272910	2.367846	2.279989	0.000000	0.000000	991.000000		1
12606.625977	3376.749512	4.752041	5.316366	1266.617920	59553.125000	186.720383	129.606461	181.407104	56.426250	46.761814	283.096466	375.802917	214.847168	0.988232	99998.000000	4.100599	3.528499	0.676880	0.725615	3.102646	4.774905	2.271192	2.112627	2.258654	1.751481	1.669891	2.451934	2.574960	2.332130	0.000000	4.999991	1123.000000		1
18109.998047	3680.451416	2.590341	6.321664	2465.970215	83497.976562	354.454193	240.084488	235.893677	107.659485	67.940933	399.973236	503.858246	304.540802	1.256030	0.000000	4.257918	3.565901	0.413357	0.800831	3.391988	4.921676	2.549560	2.380364	2.372716	2.032052	1.832132	2.602031	2.702308	2.483645	0.099000	0.000000	1180.000000		1
5759.048828	114.271027	2.007514	3.278014	571.348938	20877.849609	82.018196	64.215775	40.063934	0.000000	10.071490	39.323837	44.788223	60.382687	0.697482	0.000000	3.760351	2.057936	0.302659	0.515611	2.756902	4.319686	1.913910	1.807642	1.602754	0.000000	1.003094	1.594656	1.651164	1.780912	0.000000	0.000000	1223.000000		0
13427.193359	2885.602295	3.493876	4.163047	1243.659546	44407.304688	196.230637	128.372955	103.925079	64.024582	42.185547	187.417313	288.335754	177.746704	0.065932	99998.000000	4.127985	3.460237	0.543307	0.619411	3.094702	4.647454	2.292767	2.108474	2.016720	1.806347	1.625164	2.272810	2.459898	2.249802	0.000000	4.999991	1250.000000		1
2258.203369	2251.955811	1.927337	2.578006	1327.463135	51171.628906	198.996750	131.123657	131.268585	105.377518	42.037525	214.948929	311.204742	138.540054	1.353592	0.000000	3.353763	3.352560	0.284958	0.411284	3.123023	4.709029	2.298846	2.117681	2.118161	2.022748	1.623637	2.332335	2.493046	2.141575	0.131488	0.000000	1292.000000		1
19703.537109	2874.195557	3.490792	3.900929	1845.321655	59216.164062	275.686249	175.745361	161.785263	69.596901	56.111710	298.814270	342.165497	280.422882	0.403669	0.000000	4.294544	3.458516	0.542924	0.591168	3.266072	4.772440	2.440415	2.244884	2.208939	1.842590	1.749053	2.475401	2.534236	2.447814	0.000000	0.000000	1334.000000		1
4949.382324	2250.265869	1.548037	2.103110	537.692993	26794.433594	99.950142	63.444839	53.512119	34.346684	20.562370	70.303078	105.309677	41.072315	0.200582	99998.000000	3.694551	3.352234	0.189781	0.322862	2.730534	4.428045	1.999783	1.802396	1.728452	1.535885	1.313073	1.846974	2.022468	1.613549	0.000000	4.999991	1409.000000		1
9926.789062	3218.038574	2.673601	3.718989	1080.202881	40873.984375	168.184021	112.001389	89.662788	39.166565	36.665653	160.079956	202.765076	154.248611	0.352505	0.000000	3.996809	3.507591	0.427097	0.570425	3.033505	4.611447	2.225785	2.049223	1.952612	1.592916	1.564259	2.204337	2.306993	2.188221	0.000000	0.000000	1464.000000		1
13191.827148	2882.941162	3.012813	2.658183	1558.496948	52835.933594	243.680115	157.616058	119.482544	116.454308	36.986362	222.615097	301.694489	126.824921	1.421019	0.000000	4.120305	3.459836	0.478972	0.424585	3.192706	4.722929	2.386820	2.197600	2.077304	2.066156	1.568042	2.347555	2.479567	2.103204	0.152600	0.000000	1498.000000		1
3475.737549	370.353943	2.827788	2.951138	121.283447	11879.048828	28.885382	17.216513	0.077093	24.022326	7.228283	7.660007	21.401148	17.136335	0.329705	99998.000000	3.541047	2.568617	0.451447	0.469990	2.083802	4.074782	1.460678	1.235945	0.000000	1.380615	0.859035	0.884229	1.330437	1.233918	0.000000	4.999991	1565.000000		1
6144.007324	1159.331543	3.151581	3.811501	611.641052	25838.816406	102.676163	64.598160	54.613014	54.366314	23.340818	89.992744	137.183197	89.968079	1.446230	0.000000	3.788452	3.064208	0.498528	0.581096	2.786497	4.412272	2.011470	1.810220	1.737296	1.735330	1.368116	1.954208	2.137301	1.954088	0.160237	0.000000	1656.000000		1
6249.190430	1807.539673	3.654230	6.327832	935.643372	41047.644531	161.794525	96.915741	100.603889	59.633339	36.912354	146.600937	182.733109	176.099991	0.304569	0.000000	3.795824	3.257088	0.562796	0.801255	2.971110	4.613288	2.208964	1.986394	2.002615	1.775489	1.567172	2.166137	2.261817	2.245759	0.000000	0.000000	1752.000000		1
15191.900391	3641.599365	2.103110	3.583304	1409.502930	47744.589844	211.535233	140.088089	110.209740	97.014420	31.528145	175.859451	260.677673	161.507736	0.903614	0.000000	4.181612	3.561292	0.322862	0.554284	3.149066	4.678924	2.325383	2.146401	2.042220	1.986836	1.498698	2.245166	2.416104	2.208193	0.000000	0.000000	1777.000000		1
18377.263672	2671.739014	1.369180	1.945839	1702.060303	55238.351562	235.338608	165.245224	130.713516	43.175426	42.678944	203.705612	290.633118	258.105835	1.005605	0.000000	4.264281	3.426794	0.136461	0.289107	3.230975	4.742241	2.371693	2.218129	2.116321	1.635237	1.630214	2.309003	2.463345	2.411798	0.002427	0.000000	1813.000000		1
15494.868164	4705.748535	2.966557	4.989489	1874.299438	68130.875000	275.195923	176.766068	154.297958	62.454960	49.117790	301.463226	442.279053	240.032059	0.419433	99998.000000	4.190188	3.672629	0.472253	0.698056	3.272839	4.833344	2.439642	2.247399	2.188360	1.795567	1.691239	2.479234	2.645696	2.380269	0.000000	4.999991	1879.000000		1
9906.171875	1311.557251	2.013681	1.726894	868.979065	34852.062500	160.249573	96.554947	77.438850	50.104588	33.193363	157.905930	251.185944	111.603592	1.550975	0.000000	3.995906	3.117787	0.303991	0.237266	2.939009	4.542229	2.204797	1.984774	1.888959	1.699878	1.521051	2.198398	2.399995	2.047678	0.190605	0.000000	1934.000000		1
6244.367676	834.558411	2.072273	2.127780	395.918121	19176.248047	52.522240	42.793041	41.534878	9.300556	12.735841	38.164352	36.258598	35.296474	0.056041	99998.000000	3.795488	2.921457	0.316447	0.327927	2.597605	4.282763	1.720343	1.631373	1.618413	0.968509	1.105028	1.581658	1.559411	1.547731	0.000000	4.999991	1998.000000		1
4967.681152	1157.327148	2.130863	3.978023	574.981567	26058.000000	96.271240	61.243053	49.722202	22.520544	27.038221	96.684464	104.896454	52.004169	0.553041	99998.000000	3.696154	3.063456	0.328556	0.599667	2.759654	4.415941	1.983497	1.787057	1.696550	1.352579	1.431978	1.985357	2.020761	1.716038	0.000000	4.999991	2061.000000		1
8635.208984	2712.808105	2.901798	4.064368	1246.983765	45904.781250	201.858459	126.911270	116.392639	48.501041	33.433895	150.221252	239.575668	136.998184	1.533882	99998.000000	3.936273	3.433419	0.462667	0.608993	3.095861	4.661858	2.305047	2.103500	2.065926	1.685751	1.524187	2.176731	2.379443	2.136715	0.185792	4.999991	2099.000000		1
21161.839844	3797.503906	2.436154	2.981975	1720.800293	64897.875000	264.600189	170.644852	160.761475	92.891464	70.768723	333.478607	418.500366	299.804169	0.646884	0.000000	4.325553	3.579498	0.386705	0.474504	3.235730	4.812231	2.422590	2.232093	2.206182	1.967976	1.849841	2.523068	2.621696	2.476838	0.000000	0.000000	2123.000000		1
16095.259766	3115.834229	2.223376	2.522498	2332.129883	85829.539062	338.594513	240.244827	252.061722	137.170868	84.488274	445.322723	585.965881	394.940582	1.514801	99998.000000	4.206698	3.493574	0.347013	0.401831	3.367753	4.933637	2.529680	2.380654	2.401507	2.137262	1.926796	2.648675	2.767872	2.596532	0.180356	4.999991	2205.000000		1
4176.547852	586.471619	3.648063	3.762161	334.332794	19264.744141	56.469425	32.064716	34.938759	16.744701	11.804552	42.389072	76.350288	27.429855	1.932930	0.000000	3.620817	2.768247	0.562062	0.575437	2.524179	4.284763	1.751813	1.506027	1.543307	1.223877	1.072049	1.627254	1.882811	1.438223	0.286216	0.000000	2227.000000		1
17724.769531	1951.907959	1.202658	2.072273	1505.789673	46189.460938	209.919342	156.860535	97.581825	34.476200	38.352459	187.938461	260.125702	151.368393	1.175735	0.000000	4.248580	3.290459	0.080142	0.316447	3.177764	4.664543	2.322052	2.195514	1.989369	1.537519	1.583793	2.274016	2.415183	2.180035	0.070309	0.000000	2273.000000		1
16505.082031	4183.051758	2.578006	3.768329	1952.382812	57724.183594	281.628601	198.392334	141.299988	49.108540	51.233234	256.949432	310.782288	175.643585	0.306313	0.000000	4.217618	3.621493	0.411284	0.576149	3.290565	4.761358	2.449677	2.297525	2.150142	1.691157	1.709552	2.409848	2.492456	2.244632	0.000000	0.000000	2290.000000		1
7567.411621	1570.289062	3.009729	3.928683	1044.292725	48236.156250	142.740097	96.206482	95.463303	44.365749	19.739012	187.152100	255.130035	241.783615	1.792988	0.000000	3.878947	3.195980	0.478527	0.594247	3.018822	4.683372	2.154546	1.983204	1.979836	1.647048	1.295325	2.272195	2.406762	2.383427	0.253577	0.000000	2343.000000		1
14004.355469	1442.875244	2.673601	2.448488	1184.081665	45328.167969	160.252655	120.364494	100.196838	78.777191	40.677597	176.809250	238.348343	196.798035	0.440392	0.000000	4.146263	3.159229	0.427097	0.388898	3.073382	4.656368	2.204805	2.080498	2.000854	1.896400	1.609355	2.247505	2.377212	2.294021	0.000000	0.000000	2384.000000		1
17885.941406	6871.741699	1.440106	2.300469	2604.787842	86095.757812	380.302094	258.923035	225.177689	162.445190	105.408356	477.967163	646.697021	389.433044	4.630764	0.000000	4.252512	3.837067	0.158394	0.361816	3.415772	4.934982	2.580129	2.413171	2.352525	2.210707	2.022875	2.679398	2.810701	2.590433	0.665653	0.000000	2418.000000		1
3217.684082	444.480865	1.803987	2.534833	199.166351	15528.184570	41.220337	26.791523	46.215992	32.940498	16.985233	37.263901	65.618874	42.009773	0.032882	0.000000	3.507543	2.647853	0.256233	0.403949	2.299216	4.191121	1.615112	1.427997	1.664792	1.517730	1.230072	1.571288	1.817029	1.623350	0.000000	0.000000	2476.000000		1
6707.106934	1089.922852	2.022933	3.083739	465.166565	24250.837891	72.063889	50.838516	50.983452	41.929596	28.428988	71.881950	97.174774	84.559196	0.982819	99998.000000	3.826535	3.037396	0.305981	0.489078	2.667608	4.384727	1.857718	1.706193	1.707429	1.622521	1.453761	1.856620	1.987554	1.927161	0.000000	4.999991	2494.000000		1
16800.503906	3720.068359	2.978892	3.718989	1466.724854	60223.945312	224.015121	149.428726	166.278275	99.475243	53.731064	247.257263	358.339691	178.051987	1.420779	0.000000	4.225322	3.570551	0.474055	0.570425	3.166349	4.779769	2.350277	2.174434	2.220835	1.997715	1.730225	2.393149	2.554295	2.250547	0.152527	0.000000	2555.000000		1
13961.346680	2424.345947	0.857279	2.806202	1478.319702	52819.953125	205.497269	139.320236	145.749832	95.438629	32.138725	224.295731	265.929291	177.435242	1.741180	0.000000	4.144928	3.384595	0.000000	0.448119	3.169768	4.722798	2.312806	2.144014	2.163608	1.979724	1.507029	2.350821	2.424766	2.249040	0.240844	0.000000	2583.000000		1
23030.705078	6489.691406	2.926468	3.570970	2544.747559	79895.968750	357.904877	250.806641	234.487488	92.191452	64.561157	393.842773	534.436584	299.335449	2.063232	0.000000	4.362307	3.812224	0.466344	0.552786	3.405645	4.902525	2.553768	2.399339	2.370120	1.964691	1.809971	2.595323	2.727896	2.476158	0.314548	0.000000	2606.000000		1
24282.681641	8211.274414	2.491661	3.120744	2985.774658	99998.000000	435.396149	292.745483	286.670532	101.510513	116.546822	625.499390	843.149658	435.300568	1.732703	0.000000	4.385297	3.914411	0.396489	0.494258	3.475057	4.999991	2.638885	2.466490	2.457383	2.006511	2.066500	2.796227	2.925905	2.638789	0.238724	0.000000	2650.000000		1
20588.056641	4297.991699	1.733061	3.799166	2366.886719	75690.601562	362.206696	250.920746	176.935684	55.248264	64.104759	336.842957	436.820831	260.020844	2.693426	99998.000000	4.313615	3.633265	0.238814	0.579688	3.374177	4.879042	2.558956	2.399537	2.247815	1.742319	1.806890	2.527427	2.640303	2.415008	0.430305	4.999991	2714.000000		1
6313.455566	2543.381348	2.732193	1.541869	594.575684	29573.519531	88.346031	66.294212	73.007515	49.179466	32.814064	96.126305	93.980019	93.125824	0.192493	0.000000	3.800267	3.405411	0.436511	0.188048	2.774207	4.470903	1.946187	1.821476	1.863368	1.691784	1.516060	1.982842	1.973036	1.969070	0.000000	0.000000	2744.000000		1
6088.962402	1745.686035	2.192538	5.193016	814.634338	33595.398438	127.071625	84.099724	64.345291	65.079224	23.229803	116.870613	200.332001	93.915260	0.882124	0.000000	3.784543	3.241966	0.340947	0.715420	2.910963	4.526280	2.104048	1.924795	1.808517	1.813442	1.366045	2.067705	2.301750	1.972736	0.000000	0.000000	2766.000000		1
19025.017578	5717.424316	1.125565	2.750695	2033.525269	71301.390625	304.664124	207.973511	187.534485	112.525627	67.176163	344.003387	487.273895	230.938110	2.667446	99998.000000	4.279325	3.757200	0.051370	0.439442	3.308249	4.853098	2.483821	2.318008	2.273081	2.051251	1.827215	2.536563	2.687773	2.363496	0.426096	4.999991	2799.000000		1
7783.578613	1008.536743	3.820752	3.974939	572.903137	32844.468750	86.902840	57.659748	66.442238	43.856934	19.446056	135.129425	183.201828	71.237450	0.656569	0.000000	3.891179	3.003692	0.582149	0.599330	2.758081	4.516462	1.939034	1.760873	1.822444	1.642038	1.288832	2.130750	2.262930	1.852708	0.000000	0.000000	2823.000000		1
4884.509766	1135.497314	1.514116	1.677554	664.237305	31014.591797	88.086998	63.154968	49.151711	66.593338	12.260945	101.670868	152.552551	114.203178	1.289999	0.000000	3.688821	3.055186	0.180159	0.224676	2.822323	4.491566	1.944912	1.800408	1.691539	1.823431	1.088524	2.007196	2.183419	2.057678	0.110589	0.000000	2847.000000		1
18933.347656	6085.345215	2.692104	3.447620	2331.910889	74407.750000	337.277771	234.006424	180.555984	95.164177	94.047867	412.490143	593.237305	321.075806	5.276698	0.000000	4.277227	3.784285	0.430092	0.537519	3.367712	4.871618	2.527988	2.369228	2.256612	1.978474	1.973349	2.615414	2.773228	2.506608	0.722362	0.000000	2944.000000		1
19511.267578	2864.275146	2.904882	2.978892	1819.501465	62605.449219	270.955780	167.218811	142.604416	67.561630	42.487751	263.934113	399.510681	172.886734	0.914842	0.000000	4.290286	3.457015	0.463128	0.474055	3.259952	4.796612	2.432899	2.223285	2.154133	1.829700	1.628264	2.421495	2.601528	2.237762	0.000000	0.000000	3015.000000		1
4481.443359	741.392456	1.853327	1.942755	55.929771	16092.841797	0.000000	0.000000	0.000000	17.077745	0.000000	0.000000	8.878084	5.390375	0.453310	99998.000000	3.651418	2.870048	0.267952	0.288418	1.747643	4.206633	0.000000	0.000000	0.000000	1.232431	0.000000	0.000000	0.948319	0.731619	0.000000	4.999991	3031.000000		1
10673.750977	1899.792725	2.661267	2.849375	932.300598	35204.636719	111.649849	93.042564	68.304810	28.154535	22.523628	100.801254	140.812759	52.383469	0.013137	99998.000000	4.028317	3.278706	0.425088	0.454750	2.969556	4.546600	2.047858	1.968682	1.834451	1.449548	1.352638	2.003466	2.148642	1.719194	0.000000	4.999991	3054.000000		1
4061.690918	1282.946289	0.854196	2.858626	466.523407	26680.833984	82.061371	47.091774	59.398975	34.809242	20.957088	96.783142	141.050217	59.938629	1.233817	0.000000	3.608707	3.108208	0.000000	0.456157	2.668874	4.426199	1.914139	1.672945	1.773779	1.541695	1.321331	1.985800	2.149374	1.777707	0.091251	0.000000	3081.000000		1
29079.595703	10359.913086	1.729977	3.389029	5424.176270	99998.000000	822.753845	554.308228	412.986633	181.539703	149.505829	858.253845	1094.773560	748.441895	2.368539	0.000000	4.463588	4.015356	0.238040	0.530075	3.734334	4.999991	2.915270	2.743751	2.615936	2.258972	2.174658	2.933616	3.039324	2.874158	0.374481	0.000000	3118.000000		1
11899.901367	2431.676025	1.711475	3.533965	1557.352783	57788.839844	220.203613	155.590042	136.683640	55.053989	76.482887	340.555786	457.861206	258.404968	2.880132	0.000000	4.075543	3.385906	0.233371	0.548262	3.192387	4.761844	2.342824	2.191982	2.135716	1.740789	1.883564	2.532188	2.660734	2.412301	0.459412	0.000000	3163.000000		1
10993.500977	2403.786621	2.303553	2.525582	1167.466431	43860.960938	156.690933	106.866966	104.325966	44.495266	19.199358	114.400543	152.731415	63.851894	0.188643	0.000000	4.041136	3.380896	0.362398	0.402361	3.067244	4.642078	2.195044	2.028843	2.018392	1.648314	1.283287	2.058428	2.183928	1.805174	0.000000	0.000000	3206.000000		1
14835.857422	2123.018555	1.893416	3.669649	1051.619629	41593.812500	142.296036	113.222549	109.537483	53.123566	35.203960	166.176514	229.263641	133.627655	0.693154	0.000000	4.171313	3.326954	0.277246	0.564625	3.021859	4.619029	2.153193	2.053933	2.039563	1.725287	1.546592	2.220570	2.360335	2.125896	0.000000	0.000000	3279.000000		1
7552.242676	741.546631	2.803118	2.679769	496.827332	25296.488281	70.188980	51.726635	65.147064	30.599939	22.955351	77.108887	123.549995	75.847641	0.200363	0.000000	3.878076	2.870138	0.447641	0.428097	2.696205	4.403060	1.846269	1.713714	1.813895	1.485721	1.360884	1.887104	2.091843	1.879942	0.000000	0.000000	3341.000000		1
14047.484375	3127.367432	1.248914	2.732193	1341.488037	53115.097656	196.853546	133.516632	137.235626	76.522980	47.754780	265.491394	315.839600	241.709610	2.927471	99998.000000	4.147599	3.495179	0.096533	0.436511	3.127587	4.725218	2.294143	2.125535	2.137467	1.883792	1.679017	2.424050	2.499467	2.383294	0.466493	4.999991	3407.000000		1
17820.248047	3434.224121	2.251129	4.178466	1643.293579	51134.203125	229.386993	168.871704	131.814407	80.855629	49.191799	188.758728	236.982239	137.306549	0.619705	0.000000	4.250914	3.535829	0.352400	0.621017	3.215715	4.708712	2.360569	2.227557	2.119963	1.907710	1.691893	2.275907	2.374716	2.137691	0.000000	0.000000	3523.000000		1
5758.524414	2479.732910	2.069189	4.292564	1105.930420	49952.570312	177.401321	113.916389	126.047821	84.500610	60.718815	272.587097	350.038269	188.878998	0.573819	99998.000000	3.760311	3.394405	0.315800	0.632717	3.043728	4.698558	2.248957	2.056586	2.100535	1.926860	1.783323	2.435505	2.544116	2.276184	0.000000	4.999991	3589.000000		1
5737.005859	594.517090	2.161701	3.830003	433.249878	23510.070312	68.406578	40.794781	40.141026	18.986580	16.337648	52.411224	67.247093	69.266937	0.343924	0.000000	3.758685	2.774164	0.334796	0.583199	2.636739	4.371254	1.835098	1.610605	1.603588	1.278447	1.213190	1.719424	1.827674	1.840526	0.000000	0.000000	3613.000000		1
11866.519531	2734.446777	0.786353	2.781532	1339.751831	49414.398438	212.040955	138.762070	142.971375	29.613144	63.269070	261.679901	340.913483	197.538132	1.626991	0.000000	4.074323	3.436869	0.000000	0.444284	3.127024	4.693853	2.326420	2.142271	2.155249	1.471485	1.801191	2.417770	2.532644	2.295651	0.211385	0.000000	3680.000000		1
19904.531250	2995.645508	2.994310	3.848506	2860.272461	87137.476562	415.009552	291.937561	234.724945	89.820061	86.230583	502.464386	642.009766	491.899506	1.624329	0.000000	4.298952	3.476490	0.476297	0.585292	3.456407	4.940205	2.618058	2.465290	2.370559	1.953373	1.935661	2.701105	2.807542	2.691876	0.210674	0.000000	3732.000000		1
11691.486328	533.335693	2.103110	3.231758	1034.060913	34147.957031	154.908539	100.918434	71.912788	34.614967	15.209000	107.866096	152.527893	70.266068	0.172086	0.000000	4.067870	2.727001	0.322862	0.509439	3.014546	4.533365	2.190075	2.003970	1.856806	1.539264	1.182101	2.032885	2.183349	1.846746	0.000000	0.000000	3764.000000		1
8233.274414	1375.409180	1.989012	3.672733	638.959900	25471.271484	83.297951	57.665916	41.470119	8.936675	9.908052	49.601936	72.523369	13.987839	0.147134	0.000000	3.915573	3.138432	0.298637	0.564989	2.805474	4.406051	1.920634	1.760919	1.617735	0.951176	0.995988	1.695499	1.860478	1.145751	0.000000	0.000000	3781.000000		1
3952.261475	2126.530762	2.309720	3.854673	500.681976	27808.998047	90.359711	44.689541	47.955223	30.652363	19.165436	44.112885	68.477501	104.603500	0.407901	0.000000	3.596846	3.327672	0.363559	0.585988	2.699562	4.444185	1.955975	1.650206	1.680836	1.486464	1.282519	1.644565	1.835548	2.019546	0.000000	0.000000	3809.000000		1
7042.445312	477.137634	2.500912	3.336605	511.727936	33303.707031	78.326965	56.984409	80.220383	28.851460	42.185547	169.843079	248.299561	141.099548	0.336536	0.000000	3.847723	2.678644	0.398098	0.523305	2.709039	4.522492	1.893911	1.755756	1.904285	1.460168	1.625164	2.230048	2.394976	2.149526	0.000000	0.000000	3851.000000		1
11956.734375	3259.487305	4.224722	4.668780	1434.536743	45833.707031	204.556732	136.649719	110.622963	74.657318	40.211952	215.824707	297.842896	192.755264	2.139925	99998.000000	4.077612	3.513149	0.625798	0.669203	3.156712	4.661185	2.310814	2.135609	2.043845	1.873072	1.604355	2.334101	2.473987	2.285006	0.330399	4.999991	3900.000000		1
10639.487305	1697.613647	2.161701	2.682853	1363.126587	54142.519531	207.393768	146.591690	135.302124	78.943710	52.050426	212.722473	242.101242	191.891815	1.058664	0.000000	4.026921	3.229839	0.334796	0.428597	3.134536	4.733539	2.316796	2.166109	2.131305	1.897318	1.716424	2.327813	2.383997	2.283056	0.024758	0.000000	3979.000000		1
6605.584473	2158.395020	2.605759	4.696534	639.561279	27565.978516	101.485840	67.314934	38.053337	30.596855	18.702875	64.231194	100.437370	23.306898	0.231527	0.000000	3.819911	3.334131	0.415934	0.671777	2.805882	4.440373	2.006405	1.828111	1.580393	1.485677	1.271908	1.807746	2.001895	1.367484	0.000000	0.000000	4015.000000		1
15432.968750	3823.990234	1.359929	3.808417	1713.935791	56008.910156	250.744965	175.554169	143.140991	72.412354	62.803425	271.341248	354.241394	192.092255	0.785684	0.000000	4.188449	3.582517	0.133516	0.580745	3.233994	4.748257	2.399232	2.244411	2.155764	1.859813	1.797983	2.433516	2.549299	2.283510	0.000000	0.000000	4067.000000		1
15463.392578	2473.691895	2.981975	3.725156	1232.166382	40390.179688	171.532974	125.017853	97.680511	55.889683	35.493832	183.571884	237.747009	158.664520	3.348293	99998.000000	4.189305	3.393346	0.474504	0.571145	3.090669	4.606276	2.234348	2.096972	1.989808	1.747332	1.550153	2.263806	2.376115	2.200480	0.524823	4.999991	4134.000000		1
11178.321289	7371.251953	2.149366	4.819884	1799.528076	67037.171875	265.078186	189.329224	169.870834	77.978500	64.447060	345.344818	457.389374	273.925415	0.109297	99998.000000	4.048377	3.867541	0.332310	0.683037	3.255159	4.826316	2.423374	2.277218	2.230119	1.891975	1.809203	2.538253	2.660286	2.437632	0.000000	4.999991	4213.000000		1
18206.902344	2707.849609	2.661267	3.959521	1754.147827	59327.105469	266.200653	177.805298	171.415787	64.792435	63.053207	271.439941	370.082581	210.656357	2.351421	0.000000	4.260236	3.432625	0.425088	0.597643	3.244066	4.773253	2.425209	2.249945	2.234051	1.811524	1.799707	2.433674	2.568299	2.323575	0.371330	0.000000	4250.000000		1
20643.132812	4187.994629	2.815454	2.821621	2014.736084	68087.609375	295.801483	207.332092	176.824661	87.131035	75.977158	361.229156	464.855103	234.672516	0.902223	0.000000	4.314775	3.622006	0.449548	0.450499	3.304218	4.833068	2.471000	2.316667	2.247543	1.940173	1.880683	2.557783	2.667318	2.370462	0.000000	0.000000	4302.000000		1
10479.589844	2202.911865	1.868746	3.583304	957.392944	32663.201172	150.060898	96.773888	73.053772	34.069145	23.436415	117.610710	157.902847	91.229324	0.909070	99998.000000	4.020344	3.342997	0.271550	0.554284	2.981090	4.514059	2.176268	1.985758	1.863643	1.532361	1.369891	2.070447	2.198390	1.960135	0.000000	4.999991	4335.000000		1
6217.002441	0.000000	3.154665	3.805334	230.494049	14612.271484	35.564758	28.524584	39.240574	33.113186	13.167564	24.318363	10.571056	49.105457	0.112055	99998.000000	3.793581	0.000000	0.498953	0.580393	2.362660	4.164718	1.551020	1.455219	1.593735	1.520001	1.119505	1.385934	1.024118	1.691130	0.000000	4.999991	4385.000000		0
5957.385254	372.731506	1.813238	1.825573	362.940643	20274.222656	52.263203	39.286831	45.182941	25.258904	12.128345	49.179466	61.082699	62.803425	0.830204	0.000000	3.775056	2.571396	0.258455	0.261399	2.559836	4.306944	1.718196	1.594247	1.654974	1.402414	1.083802	1.691784	1.785918	1.797983	0.000000	0.000000	4410.000000		1
16410.066406	6093.106934	2.605759	2.312804	1670.892944	67096.320312	244.151932	172.874390	182.267456	92.425819	72.523369	406.427521	523.988892	325.726074	0.965839	99998.000000	4.215110	3.784839	0.415934	0.364139	3.222949	4.826699	2.387660	2.237731	2.260709	1.965793	1.860478	2.608983	2.719322	2.512852	0.000000	4.999991	4473.000000		1
8983.205078	3186.865234	3.163916	3.823836	1284.821289	43209.476562	181.743225	127.824059	119.433205	57.949619	34.325096	158.164963	189.711609	182.205795	3.280488	99998.000000	3.953431	3.503364	0.500225	0.582499	3.108843	4.635579	2.259458	2.106613	2.077125	1.763051	1.535612	2.199110	2.278094	2.260562	0.515939	4.999991	4525.000000		1
19866.261719	5775.725586	2.016765	3.796082	2335.148926	77413.382812	332.149506	237.598984	232.014343	100.079659	67.025063	364.729187	506.399231	256.357361	2.592755	99998.000000	4.298116	3.761606	0.304655	0.579336	3.368315	4.888816	2.521334	2.375844	2.365515	2.000346	1.826237	2.561970	2.704493	2.408846	0.413761	4.999991	4659.000000		1
8342.993164	4720.149414	1.834825	3.256428	1693.200806	70658.453125	270.147858	174.801727	236.282227	117.450356	61.011772	354.176636	464.778015	204.821930	2.500693	0.000000	3.921322	3.673956	0.263595	0.512742	3.228709	4.849164	2.431602	2.242546	2.373431	2.069854	1.785414	2.549220	2.667246	2.311377	0.398060	0.000000	4744.000000		1
30667.546875	6026.229980	1.952007	5.156011	3528.373779	99998.000000	526.190674	353.455048	334.305023	133.532059	133.343948	664.147888	950.065979	503.852081	2.784382	0.000000	4.486679	3.780046	0.290481	0.712314	3.547575	4.999991	2.721143	2.548334	2.524143	2.125586	2.124973	2.822265	2.977754	2.702303	0.444729	0.000000	4798.000000		1
9442.438477	2332.031250	2.439237	4.089037	853.834839	45621.804688	120.938065	92.475159	118.353889	57.354458	34.729065	219.185989	292.819489	171.677902	1.157466	0.000000	3.975084	3.367734	0.387254	0.611621	2.931374	4.659173	2.082563	1.966025	2.073183	1.758567	1.540693	2.340813	2.466600	2.234715	0.063508	0.000000	4869.000000		1
6957.809082	1528.600098	1.847160	3.348940	508.175476	23606.246094	77.916824	53.444275	47.042435	32.434765	23.562847	71.854195	93.591469	80.211128	0.873044	0.000000	3.842473	3.184294	0.266504	0.524907	2.706014	4.373027	1.891631	1.727901	1.672490	1.511011	1.372228	1.856452	1.971236	1.904235	0.000000	0.000000	4895.000000		1
4482.639648	1608.586060	2.038351	0.937457	233.531540	22456.236328	27.272585	21.006428	25.906488	13.778145	9.078526	55.559723	80.670609	87.423996	0.420353	0.000000	3.651534	3.206444	0.309279	0.000000	2.368345	4.351337	1.435726	1.322352	1.413409	1.139191	0.958015	1.744760	1.906715	1.941631	0.000000	0.000000	4925.000000		1
8245.812500	1639.053345	2.214124	3.533965	652.852173	24218.238281	98.408272	62.686241	31.796431	60.240837	13.167564	57.561066	67.117577	57.610409	0.218108	0.000000	3.916234	3.214593	0.345202	0.548262	2.814815	4.384142	1.993032	1.797172	1.502378	1.779891	1.119505	1.760129	1.826836	1.760501	0.000000	0.000000	4939.000000		1
10822.177734	3437.653320	2.050686	3.577137	1573.554810	52681.062500	260.064026	164.107330	148.037964	67.715820	55.402451	252.706223	312.990234	169.380524	2.021841	99998.000000	4.034315	3.536262	0.311899	0.553536	3.196882	4.721654	2.415080	2.215128	2.170373	1.830690	1.743529	2.402616	2.495531	2.228863	0.305747	4.999991	4987.000000		1
11822.354492	1190.273804	1.507948	3.102241	1014.821411	37143.156250	131.684891	103.514946	72.770065	31.361624	25.647455	109.241447	182.458649	134.003860	0.763099	0.000000	4.072704	3.075647	0.178386	0.491676	3.006390	4.569879	2.119536	2.015003	1.861953	1.496399	1.409044	2.038388	2.261164	2.127117	0.000000	0.000000	5011.000000		1
13309.188477	2821.136719	2.525582	4.095205	1379.205200	49406.156250	210.193802	127.611275	133.445709	47.545086	41.038395	213.857285	341.672089	270.641235	0.717843	99998.000000	4.124152	3.450424	0.402361	0.612276	3.139629	4.693781	2.322620	2.105889	2.125305	1.677106	1.613190	2.330124	2.533609	2.432394	0.000000	4.999991	5090.000000		1
5514.199707	1559.042725	1.125565	2.229543	634.429932	30154.958984	99.564674	74.204002	71.971382	11.773715	30.121960	112.685982	142.823364	82.708954	1.079516	0.000000	3.741482	3.192858	0.051370	0.348216	2.802384	4.479359	1.998105	1.870427	1.857160	1.070914	1.478883	2.051870	2.154799	1.917552	0.033229	0.000000	5195.000000		1
25627.007812	5915.998535	2.735276	3.688152	2447.363037	89355.523438	378.787964	252.678467	277.619751	130.984894	86.042480	438.088257	575.925232	293.016846	1.552134	0.000000	4.408698	3.772028	0.437001	0.566809	3.388698	4.951121	2.578396	2.402568	2.443450	2.117221	1.934713	2.641562	2.760366	2.466892	0.190929	0.000000	5235.000000		1
17804.939453	3411.864014	2.260381	2.917217	1784.809448	59266.234375	273.595459	184.256470	165.911316	77.753387	61.785789	299.572876	401.811157	302.116974	1.918998	0.000000	4.250541	3.532992	0.354182	0.464969	3.251592	4.772807	2.437109	2.265423	2.219876	1.890719	1.790889	2.476502	2.604022	2.480175	0.283074	0.000000	5299.000000		1
4938.015625	1201.042236	1.939672	3.580221	317.785431	18682.531250	42.154709	34.032143	29.326355	15.924427	10.148584	24.793259	22.474289	26.147020	0.309053	99998.000000	3.693552	3.079558	0.287728	0.553910	2.502134	4.271436	1.624846	1.531889	1.467258	1.202064	1.006405	1.394334	1.351686	1.417422	0.000000	4.999991	5475.000000		1
10149.062500	5792.883301	2.744528	3.028231	3137.969482	98012.921875	472.379425	319.157715	242.764252	120.537178	87.729286	481.149597	674.475342	368.630127	1.703771	99998.000000	4.006426	3.762895	0.438468	0.481189	3.496649	4.991283	2.674291	2.504005	2.385185	2.081121	1.943145	2.682280	2.828966	2.566591	0.231411	4.999991	5504.000000		1
7102.220215	1305.698120	2.130863	3.327354	414.294128	22782.570312	54.104195	39.764812	38.170517	30.078787	8.582045	41.497871	46.508949	87.642937	0.155900	0.000000	3.851394	3.115843	0.328556	0.522099	2.617309	4.357603	1.733231	1.599499	1.581728	1.478260	0.933591	1.618026	1.667536	1.942717	0.000000	0.000000	5533.000000		1
27292.216797	5390.998047	1.760815	1.711475	2893.354980	90116.859375	423.813629	297.306335	241.407410	137.947968	84.556114	414.025848	539.339722	310.094604	0.630932	0.000000	4.436039	3.731669	0.245714	0.233371	3.461402	4.954806	2.627175	2.473204	2.382751	2.139715	1.927145	2.617028	2.731862	2.491494	0.000000	0.000000	5588.000000		1
5586.914551	3210.397217	2.263464	2.701355	1049.976074	41647.207031	146.551605	108.615448	107.496048	65.547951	55.165001	239.476990	322.250702	251.007080	0.599465	99998.000000	3.747172	3.506559	0.354774	0.431582	3.021179	4.619586	2.165991	2.035892	2.031393	1.816559	1.741664	2.379264	2.508194	2.399686	0.000000	4.999991	5647.000000		1
11699.223633	1260.024902	1.890332	2.800035	1026.040039	40939.273438	144.513245	102.380127	84.395760	24.891939	42.799210	169.698151	229.448669	136.217987	1.218329	99998.000000	4.068157	3.100379	0.276538	0.447163	3.011164	4.612140	2.159908	2.010216	1.926321	1.396059	1.631436	2.229677	2.360686	2.134234	0.085765	4.999991	5668.000000		1
8855.674805	1722.338989	2.667434	3.444536	527.396423	25891.353516	65.887161	48.525715	47.930550	43.610233	16.189629	69.538307	100.144417	75.995659	1.057752	0.000000	3.947222	3.236119	0.426094	0.537131	2.722137	4.413155	1.818801	1.685972	1.680612	1.639588	1.209237	1.842224	2.000627	1.880789	0.024384	0.000000	5689.000000		1
14976.393555	1908.717163	1.535702	3.126911	767.246521	32527.642578	122.307243	81.595726	65.122398	49.413830	29.520632	112.679817	153.539352	100.665565	0.337827	0.000000	4.175407	3.280742	0.186307	0.495116	2.884935	4.512253	2.087452	1.911667	1.813730	1.693848	1.470126	2.051846	2.186220	2.002881	0.000000	0.000000	5768.000000		1
11288.059570	2623.570801	3.561718	5.202267	889.393433	38739.371094	139.640945	90.954872	92.876045	44.874565	43.483799	162.439026	254.840164	142.558151	1.188371	0.000000	4.052619	3.418893	0.551660	0.716193	2.949094	4.588152	2.145013	1.958826	1.967904	1.652000	1.638327	2.210690	2.406268	2.153992	0.074952	0.000000	5830.000000		1
13566.313477	2763.421631	2.118529	2.864793	1600.167480	58343.894531	227.567581	155.488281	143.406189	90.439888	62.895935	324.341461	418.040863	224.061371	1.452568	0.000000	4.132462	3.441447	0.326034	0.457093	3.204165	4.765996	2.357111	2.191698	2.156568	1.956360	1.798623	2.511003	2.621219	2.350367	0.162136	0.000000	5867.000000		1
3614.444092	937.900635	1.507948	2.988143	229.291397	16924.261719	33.433895	26.261120	15.486536	20.291000	7.468815	5.233105	25.749218	31.713169	0.955568	0.000000	3.558042	2.972157	0.178386	0.475401	2.360388	4.228510	1.524187	1.419313	1.189954	1.307303	0.873252	0.718759	1.410764	1.501240	0.000000	0.000000	5973.000000		1
7399.008789	1785.941162	3.595639	5.347203	516.020508	26064.250000	79.662224	52.750435	56.820969	24.790176	24.747004	91.793648	102.916695	102.321533	1.200907	0.000000	3.869174	3.251867	0.555776	0.728127	2.712667	4.416045	1.901252	1.722226	1.754509	1.394280	1.393523	1.962813	2.012486	2.009967	0.079509	0.000000	5991.000000		1
8178.062988	2174.923828	1.359929	1.844076	864.883850	32290.035156	123.605499	89.311241	59.398975	41.217251	18.490097	101.849724	118.884293	84.068886	1.091962	0.000000	3.912650	3.337444	0.133516	0.265779	2.936958	4.509068	2.092038	1.950906	1.773779	1.615079	1.266939	2.007960	2.075125	1.924635	0.038207	0.000000	6045.000000		1
7956.554688	1938.203857	1.859494	2.670518	913.748779	36450.187500	130.488403	93.246094	88.096245	65.597290	35.922474	132.082703	178.674911	110.462608	0.659656	0.000000	3.900725	3.287400	0.269395	0.426595	2.960827	4.561700	2.115572	1.969631	1.944957	1.816886	1.555366	2.120846	2.252064	2.043215	0.000000	0.000000	6069.000000		1
11956.913086	3520.741455	2.328223	3.552467	1440.772095	48725.542969	215.032181	144.800034	116.528320	66.099937	40.902710	218.350296	249.884598	180.848938	0.895191	99998.000000	4.077619	3.546634	0.367025	0.550530	3.158595	4.687757	2.332504	2.160769	2.066432	1.820201	1.611752	2.339154	2.397739	2.257316	0.000000	4.999991	6099.000000		1
16680.376953	5469.800293	1.794736	2.436154	2706.350830	77559.125000	392.575348	273.450531	198.182632	103.974419	60.937763	365.752991	453.065979	248.953308	1.165187	0.000000	4.222206	3.737972	0.254001	0.386705	3.432384	4.889633	2.593923	2.436879	2.297065	2.016927	1.784886	2.563188	2.656162	2.396118	0.066395	0.000000	6130.000000		1
7912.633301	2222.641602	1.464776	2.978892	1242.025146	38977.484375	165.797211	116.620834	69.914528	36.887684	22.366358	127.740791	169.096817	86.141159	2.452386	99998.000000	3.898321	3.346869	0.165771	0.474055	3.094130	4.590814	2.219577	2.066776	1.844567	1.566881	1.349595	2.106330	2.228135	1.935211	0.389589	4.999991	6174.000000		1
13451.002930	2333.138184	1.292086	2.411484	1180.220825	46281.964844	167.554947	107.406624	102.185852	61.289307	31.364706	169.778320	212.540527	231.613449	1.220844	99998.000000	4.128755	3.367940	0.111292	0.382284	3.071963	4.665412	2.224157	2.031031	2.009391	1.787385	1.496441	2.229882	2.327442	2.364764	0.086660	4.999991	6211.000000		1
27270.316406	3169.358643	1.418520	2.059937	2201.181885	76187.929688	325.084656	229.738541	195.280838	89.576447	73.059937	316.835663	434.412445	315.151947	1.268766	0.000000	4.435690	3.500971	0.151835	0.313854	3.342656	4.881886	2.511997	2.361234	2.290660	1.952194	1.863679	2.500834	2.637902	2.498520	0.103381	0.000000	6284.000000		1
17985.404297	2086.713623	1.816322	3.487709	1506.107300	53046.894531	231.687454	155.867569	147.535309	71.706177	46.789570	280.675720	317.384552	204.393295	1.229480	0.000000	4.254920	3.319463	0.259193	0.542540	3.177856	4.724660	2.364902	2.192756	2.168896	1.855557	1.670149	2.448205	2.501586	2.310467	0.089721	0.000000	6337.000000		1
12256.584961	6344.175781	0.814107	2.257297	1900.252197	72916.875000	277.962036	191.552597	183.254257	77.926079	79.532707	369.626190	464.488159	316.089386	1.556303	0.000000	4.088369	3.802375	0.000000	0.353589	3.278811	4.862828	2.443985	2.282288	2.263054	1.891683	1.900546	2.567763	2.666975	2.499810	0.192094	0.000000	6379.000000		1
8579.886719	3115.017090	3.271847	3.663482	1330.627075	48479.484375	203.462006	135.900360	117.558289	55.791000	44.341080	191.170212	242.119751	154.883865	0.003803	0.000000	3.933481	3.493460	0.514793	0.563894	3.124056	4.685558	2.308483	2.133221	2.070253	1.746564	1.646806	2.281420	2.384030	2.190006	0.000000	0.000000	6425.000000		1
13835.421875	3385.093994	1.119397	1.881081	1686.071167	54193.421875	266.872925	169.136902	137.001266	59.716602	42.034443	240.636475	336.065857	210.631699	1.102608	0.000000	4.140993	3.529571	0.048984	0.274407	3.226876	4.733947	2.426305	2.228238	2.136724	1.776095	1.623605	2.381361	2.526424	2.323524	0.042421	0.000000	6449.000000		1
4607.972168	2216.135010	1.979760	2.149366	763.626221	29199.474609	111.936630	72.110146	28.074358	17.262770	14.441149	90.671173	110.616791	65.584953	0.586105	99998.000000	3.663510	3.345596	0.296613	0.332310	2.882881	4.465375	2.048972	1.857996	1.448310	1.237110	1.159602	1.957469	2.043821	1.816804	0.000000	4.999991	6475.000000		1
12080.139648	2413.401855	1.779317	3.191670	1244.593872	41973.148438	202.469040	129.399841	76.026497	49.780796	41.167912	184.299652	256.900116	166.355377	0.785066	8648.443359	4.082072	3.382630	0.250253	0.504018	3.095028	4.622972	2.306359	2.111934	1.880965	1.697062	1.614559	2.265525	2.409764	2.221037	0.000000	3.936938	6542.000000		1
18839.265625	10774.864258	2.241878	3.459955	3490.218750	99998.000000	507.830109	348.135590	304.960175	126.516548	116.845947	728.453125	884.949768	464.750275	1.327801	99998.000000	4.275064	4.032412	0.350612	0.539070	3.542853	4.999991	2.705719	2.541749	2.484243	2.102147	2.067614	2.862402	2.946919	2.667220	0.123133	4.999991	6597.000000		1
21383.570312	4640.848145	2.106194	4.357323	2219.582520	70784.179688	306.227600	219.500519	150.282928	96.089302	69.427292	346.587555	473.091766	279.044434	1.229495	0.000000	4.330080	3.666597	0.323498	0.639220	3.346271	4.849936	2.486044	2.341435	2.176910	1.982675	1.841530	2.539813	2.674945	2.445673	0.089727	0.000000	6642.000000		1
15465.998047	4624.917480	2.417651	2.352893	2410.601807	76228.539062	331.908966	236.300735	197.476456	73.972725	63.383167	361.182892	463.917664	247.497787	2.132279	99998.000000	4.189378	3.665104	0.383394	0.371602	3.382125	4.882118	2.521019	2.373465	2.295515	1.869072	1.801974	2.557727	2.666441	2.393571	0.328844	4.999991	6667.000000		1
12109.907227	4800.999023	2.093859	2.503996	3489.207275	99998.000000	522.329834	360.186859	253.363052	152.790009	98.602547	498.338348	635.506104	366.554779	2.114730	0.000000	4.083141	3.681332	0.320947	0.398634	3.542727	4.999991	2.717945	2.556528	2.403743	2.184095	1.993888	2.697524	2.803120	2.564139	0.325255	0.000000	6739.000000		1
28284.746094	8691.120117	1.319840	3.555551	4444.185547	99998.000000	640.125549	448.458862	363.202759	174.869568	161.467651	798.019165	1045.627930	539.000549	2.057670	0.000000	4.451552	3.939076	0.120521	0.550907	3.647792	4.999991	2.806265	2.651723	2.560149	2.242714	2.208086	2.902013	3.019377	2.731589	0.313376	0.000000	6777.000000		1
4287.630371	1181.016479	1.637465	3.065236	518.283997	24343.968750	88.857933	54.437241	38.176685	39.474941	16.618269	93.936852	146.795212	124.706398	0.802189	0.000000	3.632217	3.072256	0.214172	0.486464	2.714568	4.386391	1.948696	1.735896	1.581798	1.596321	1.220586	1.972836	2.166712	2.095889	0.000000	0.000000	6820.000000		1
4832.662598	1974.351440	1.279752	3.453787	1161.413086	38383.941406	167.678299	120.851723	88.540306	48.513378	46.271500	171.899933	215.932632	207.486282	1.119333	0.000000	3.684186	3.295424	0.107126	0.538296	3.064987	4.584149	2.224477	2.082253	1.947141	1.685861	1.665314	2.235276	2.334318	2.316989	0.048959	0.000000	6909.000000		1
25741.324219	7981.964844	2.571838	2.824705	3777.561523	99998.000000	552.494995	378.957581	317.631256	128.388382	121.218689	613.515991	806.249634	407.731934	2.388685	99998.000000	4.410631	3.902110	0.410244	0.450973	3.577212	4.999991	2.742328	2.578591	2.501923	2.108526	2.083570	2.787826	2.906470	2.610375	0.378159	4.999991	6992.000000		1
10840.010742	2537.472900	1.952007	2.436154	678.804932	31979.222656	111.671432	75.027367	65.057640	37.939240	24.065496	102.867355	104.560333	75.730453	0.426390	0.000000	4.035030	3.404401	0.290481	0.386705	2.831745	4.504868	2.047942	1.875220	1.813298	1.579089	1.381395	2.012278	2.019367	1.879271	0.000000	0.000000	7041.000000		1
17865.511719	7902.092773	3.586388	3.805334	4438.776855	99998.000000	669.714050	451.595032	388.452393	188.219086	136.467773	745.364319	908.056213	557.620117	1.641158	0.000000	4.252016	3.897742	0.554657	0.580393	3.647263	4.999991	2.825889	2.654749	2.589338	2.274664	2.135030	2.872369	2.958113	2.746338	0.215150	0.000000	7070.000000		1
10409.008789	1675.086914	2.414567	3.694319	580.371948	29144.531250	89.998917	58.652710	78.934464	49.759209	25.283573	132.354065	164.002472	142.037003	2.560081	0.000000	4.017409	3.224037	0.382839	0.567534	2.763706	4.464557	1.954237	1.768288	1.897267	1.696873	1.402838	2.121737	2.214850	2.152401	0.408254	0.000000	7124.000000		1
7035.081055	2237.434326	1.347594	2.994310	1113.584351	42057.316406	179.939240	116.232285	87.627518	62.883602	37.322491	145.250259	192.264938	141.185898	0.129250	0.000000	3.847269	3.349750	0.129559	0.476297	3.046723	4.623842	2.255126	2.065327	1.942641	1.798537	1.571971	2.162117	2.283900	2.149791	0.000000	0.000000	7159.000000		1
8726.835938	2589.884277	2.399149	2.399149	1304.991943	52060.875000	203.523666	134.592865	127.882645	69.772675	38.423386	218.973206	235.677811	181.894333	1.690762	99998.000000	3.940857	3.413280	0.380057	0.380057	3.115608	4.716511	2.308615	2.129022	2.106812	1.843685	1.584596	2.340391	2.372319	2.259819	0.228082	4.999991	7192.000000		1
7406.101074	2393.329834	3.160832	2.645848	899.982971	32310.070312	127.925819	90.433723	73.170952	50.591820	34.072231	123.278625	160.138550	121.271111	0.049392	0.000000	3.869590	3.379003	0.499801	0.422565	2.954234	4.509338	2.106958	1.956330	1.864339	1.704080	1.532401	2.090888	2.204496	2.083757	0.000000	0.000000	7208.000000		1
21416.398438	5667.988770	3.068320	3.108409	2336.518066	76365.789062	354.093384	230.944275	192.786102	109.411049	80.519501	380.736877	472.959167	320.218506	2.303177	0.000000	4.330747	3.753429	0.486901	0.492538	3.368569	4.882899	2.549118	2.363507	2.285076	2.039061	1.905901	2.580625	2.674824	2.505446	0.362327	0.000000	7246.000000		1
7768.702637	842.246155	2.476242	3.318103	613.207642	24130.812500	71.111015	53.071144	34.661224	24.013073	12.834520	24.851851	22.261511	36.289436	0.868488	0.000000	3.890348	2.925439	0.393793	0.520890	2.787608	4.382572	1.851937	1.724858	1.539844	1.380448	1.108380	1.395359	1.347555	1.559780	0.000000	0.000000	7278.000000		1
12970.174805	3303.803711	1.785485	3.410615	1804.385010	53455.335938	292.181152	189.344650	121.024414	75.773628	44.220814	224.718216	341.166351	173.666916	1.245588	99998.000000	4.112946	3.519014	0.251756	0.532833	3.256329	4.727991	2.465652	2.277253	2.082873	1.879518	1.645627	2.351638	2.532966	2.239717	0.095375	4.999991	7328.000000		1
9548.393555	3441.199463	2.026016	1.696056	1400.356567	52178.363281	225.005005	141.682373	132.255386	86.890511	37.933071	195.342514	247.349762	121.008995	2.748750	99998.000000	3.979930	3.536710	0.306643	0.229440	3.146239	4.717491	2.352192	2.151316	2.121413	1.938972	1.579018	2.290797	2.393312	2.082818	0.439135	4.999991	7369.000000		1
17216.871094	4267.869629	1.609712	1.985928	2409.152344	67481.398438	360.430481	247.414520	191.145554	61.952312	59.932461	271.600281	357.926483	252.533539	1.025429	99998.000000	4.235954	3.630211	0.206748	0.297963	3.381864	4.829184	2.556822	2.393425	2.281364	1.792058	1.777662	2.433930	2.553794	2.402319	0.010905	4.999991	7447.000000		1
17237.044922	2954.906250	3.278014	3.691235	1814.317749	60885.910156	267.637695	179.936157	164.961517	93.705566	70.050209	343.411316	460.957275	251.300034	1.088385	99998.000000	4.236463	3.470544	0.515611	0.567172	3.258713	4.784517	2.427547	2.255118	2.217383	1.971765	1.845409	2.535815	2.663661	2.400192	0.036783	4.999991	7551.000000		1
11069.111328	2126.145264	2.371395	4.526928	904.830627	42983.429688	135.841782	98.198578	104.729935	44.556942	35.977982	187.762680	253.979813	98.173904	1.650948	99998.000000	4.044113	3.327593	0.375004	0.655804	2.956567	4.633301	2.133033	1.992105	2.020071	1.648915	1.556037	2.273609	2.404799	1.991996	0.217733	4.999991	7643.000000		1
3753.116699	683.375000	0.576659	1.190323	353.032593	16734.548828	48.063152	38.608410	25.002954	6.435763	5.914611	36.181507	50.872437	30.846640	1.506055	0.000000	3.574392	2.834659	0.000000	0.075665	2.547815	4.223614	1.681812	1.586682	1.397991	0.808600	0.771926	1.558487	1.706483	1.489208	0.177841	0.000000	7659.000000		1
11968.224609	9341.884766	1.600460	3.638812	3732.446289	99998.000000	560.077881	375.778229	326.839294	148.836655	121.061417	605.427368	814.575745	436.179413	1.446735	13442.321289	4.078030	3.970434	0.204245	0.560960	3.571994	4.999991	2.748248	2.574932	2.514334	2.172710	2.083006	2.782062	2.910932	2.639665	0.160389	4.128474	7695.000000		1
8612.873047	1062.563843	2.013681	2.818537	730.226257	27954.431641	109.161270	71.613663	53.219162	46.434937	9.383817	70.975334	101.029449	56.447838	1.226235	0.000000	3.935148	3.026355	0.303991	0.450024	2.863457	4.446451	2.038069	1.854996	1.726068	1.666845	0.972380	1.851107	2.004448	1.751647	0.088574	0.000000	7720.000000		1
6006.463379	729.902466	2.448488	3.435285	381.979645	21013.273438	69.057243	44.763550	40.816364	22.566801	22.955351	79.680725	115.667953	54.779533	0.848492	0.000000	3.778619	2.863265	0.388898	0.535963	2.582040	4.322494	1.839209	1.650925	1.610834	1.353470	1.360884	1.901353	2.063213	1.738618	0.000000	0.000000	7787.000000		1
9897.669922	2679.019531	2.726025	2.769197	1151.912109	43139.582031	170.712692	119.719986	110.289917	53.296257	44.078960	197.750916	271.153137	172.479675	0.026491	0.000000	3.995533	3.427976	0.435530	0.442354	3.061419	4.634876	2.232266	2.078167	2.042536	1.726697	1.644231	2.296118	2.433215	2.236738	0.000000	0.000000	7835.000000		1
3661.834961	506.803223	1.218077	1.686805	225.960953	20630.048828	28.496830	20.648714	23.707783	22.483540	4.196969	45.352547	61.048775	49.669781	0.089356	0.000000	3.563699	2.704839	0.085675	0.227065	2.354033	4.314500	1.454797	1.314893	1.374891	1.351865	0.622936	1.656602	1.785677	1.696092	0.000000	0.000000	7861.000000		1
6730.910645	1816.192627	1.618963	3.102241	1198.606079	41195.937500	165.041702	117.922173	92.061935	72.933502	23.356237	124.999352	184.012863	164.190582	1.230852	0.000000	3.828074	3.259162	0.209237	0.491676	3.078676	4.614854	2.217594	2.071595	1.964080	1.862927	1.368403	2.096908	2.264848	2.215348	0.090206	0.000000	7884.000000		1
9490.653320	1168.191162	3.191670	3.422950	704.982788	32367.767578	112.732239	74.867012	73.291222	40.896542	27.960258	111.326050	132.973892	151.439331	0.450713	0.000000	3.977296	3.067514	0.504018	0.534401	2.848179	4.510113	2.052048	1.874290	1.865052	1.611687	1.446541	2.046597	2.123766	2.180239	0.000000	0.000000	7934.000000		1
25462.888672	8313.038086	3.031315	4.280230	4261.384766	99998.000000	631.050110	431.066589	380.897247	184.567932	146.668777	672.430847	821.384644	488.128082	1.869946	99998.000000	4.405908	3.919760	0.481631	0.631467	3.629551	4.999991	2.800064	2.634544	2.580808	2.266156	2.166338	2.827648	2.914546	2.688534	0.271829	4.999991	7998.000000		1
4947.214355	1796.358032	2.026016	3.607974	887.900879	31789.421875	128.360626	87.448662	68.329483	40.763943	16.266722	74.429115	103.326836	52.661007	1.271355	0.000000	3.694361	3.254393	0.306643	0.557263	2.948364	4.502283	2.108432	1.941753	1.834608	1.610276	1.211300	1.871743	2.014213	1.721489	0.104267	0.000000	8025.000000		1
10985.696289	1971.036377	3.191670	4.465254	880.413574	34136.519531	133.713989	93.702484	82.329659	43.847683	28.913134	168.436890	219.969254	103.228157	1.204777	0.000000	4.040828	3.294695	0.504018	0.649846	2.944687	4.533219	2.126177	1.971751	1.915556	1.641947	1.461095	2.226437	2.342362	2.013798	0.080907	0.000000	8085.000000		1
7197.202637	2673.481201	0.752432	1.196491	1246.083374	46743.437500	170.919312	124.647804	103.299080	42.645023	35.151539	162.787491	200.011292	186.427429	2.156058	99998.000000	3.857164	3.427077	0.000000	0.077909	3.095547	4.669721	2.232791	2.095685	2.014096	1.629868	1.545944	2.211621	2.301054	2.270510	0.333660	4.999991	8117.000000		1
27557.230469	6087.843262	3.752910	3.934851	2468.267578	77940.859375	324.785522	241.376572	186.353409	93.757996	67.200836	400.293945	487.619263	318.769165	2.337912	0.000000	4.440236	3.784463	0.574368	0.594928	3.392392	4.891765	2.511597	2.382695	2.270337	1.972008	1.827375	2.602379	2.688081	2.503476	0.368828	0.000000	8177.000000		1
7626.826172	938.514282	1.816322	1.615879	354.851990	25686.898438	40.656013	23.232887	33.134773	25.706047	0.000000	44.994831	111.051598	35.564758	0.432503	99998.000000	3.882344	2.972441	0.259193	0.208409	2.550047	4.409712	1.609125	1.366103	1.520284	1.410035	0.000000	1.653163	2.045525	1.551020	0.000000	4.999991	8207.000000		1
5351.353516	19.150017	2.229543	3.435285	355.376221	21237.283203	65.736061	43.119919	40.989056	23.128040	25.665958	53.246918	79.995270	74.330437	0.024286	0.000000	3.728464	1.282169	0.348216	0.535963	2.550688	4.327099	1.817804	1.634678	1.612668	1.364139	1.409357	1.726295	1.903064	1.871167	0.000000	0.000000	8262.000000		0
15751.469727	4885.891113	1.686805	2.500912	2299.223389	71884.945312	331.178131	234.789703	180.651581	97.655838	71.006172	383.647949	483.221863	278.646637	1.832466	0.000000	4.197321	3.688944	0.227065	0.398098	3.361581	4.856638	2.520062	2.370679	2.256842	1.989698	1.851296	2.583933	2.684147	2.445054	0.263036	0.000000	8318.000000		1
12550.431641	3091.750244	2.944971	3.009729	1647.401123	51859.839844	261.124817	164.418777	144.818542	61.933807	41.491703	224.625702	339.948273	134.891983	1.918234	0.000000	4.098659	3.490204	0.469081	0.478527	3.216799	4.714831	2.416848	2.215951	2.160824	1.791928	1.617961	2.351460	2.531413	2.129986	0.282902	0.000000	8341.000000		1
5452.352539	2644.281250	2.130863	1.091644	675.092102	26750.076172	101.273064	69.501305	42.802296	49.808548	17.290524	71.419388	135.283615	44.008038	0.785911	99998.000000	3.736584	3.422308	0.328556	0.038081	2.829363	4.427325	2.005494	1.841993	1.631467	1.697304	1.237808	1.853816	2.131245	1.643532	0.000000	4.999991	8387.000000		1
5601.333984	302.120056	2.158617	1.776234	334.045990	29337.777344	63.349247	37.498264	57.252693	26.853197	19.316540	113.413742	140.985458	90.322708	0.607637	11827.513672	3.748291	2.480180	0.334176	0.249500	2.523806	4.467427	1.801741	1.574011	1.757796	1.428996	1.285929	2.054666	2.149174	1.955797	0.000000	4.072894	8428.000000		1
4797.625000	3573.350098	1.557288	2.442321	940.077759	34474.964844	150.316849	98.439110	93.098076	56.253563	36.252434	135.570404	169.047470	127.417000	0.791809	0.000000	3.681026	3.553076	0.192369	0.387803	2.973164	4.537504	2.177008	1.993168	1.968941	1.750150	1.559337	2.132165	2.228009	2.105227	0.000000	0.000000	8466.000000		1
10089.583008	547.397522	2.827788	3.333522	951.543091	40917.714844	134.010040	99.194626	79.693062	70.173561	43.563976	169.633392	218.069672	150.356934	0.666722	99998.000000	4.003873	2.738303	0.451447	0.522903	2.978428	4.611911	2.127137	1.996488	1.901420	1.846174	1.639127	2.229511	2.338595	2.177124	0.000000	4.999991	8507.000000		1
14733.240234	4210.573730	4.594771	5.458218	2089.686279	64975.820312	315.272186	213.095596	155.050385	75.619438	49.552597	275.365540	359.230896	166.700745	2.599568	0.000000	4.168298	3.624341	0.662264	0.737051	3.320081	4.812752	2.498686	2.328574	2.190473	1.878633	1.695066	2.439910	2.555374	2.221938	0.414901	0.000000	8531.000000		1
6643.927246	1507.932861	1.125565	2.436154	360.883789	21208.289062	49.503258	28.530750	24.484886	26.230282	0.000000	11.326572	49.349072	37.208393	0.137692	0.000000	3.822425	3.178382	0.051370	0.386705	2.557367	4.326506	1.694634	1.455313	1.388898	1.418803	0.000000	1.054098	1.693279	1.570641	0.000000	0.000000	8571.000000		1
22510.417969	4566.733398	2.809286	3.311935	2910.778076	83805.359375	424.618500	296.470642	224.326569	96.459351	71.132599	370.088745	502.236206	275.747925	2.742300	99998.000000	4.352384	3.659606	0.448596	0.520082	3.464009	4.923272	2.627999	2.471982	2.350881	1.984344	1.852069	2.568306	2.700908	2.440512	0.438115	4.999991	8604.000000		1
12104.868164	2132.602783	2.448488	3.015897	1001.354736	47119.261719	134.611359	97.467728	106.481499	62.609146	43.656490	222.975891	298.391815	190.932770	2.274493	0.000000	4.082960	3.328910	0.388898	0.479416	3.000588	4.673199	2.129082	1.988861	2.027274	1.796638	1.640049	2.348258	2.474787	2.280880	0.356885	0.000000	8630.000000		1
3789.227295	1408.978760	0.959043	1.757731	641.874023	27190.835938	111.289047	72.936592	53.987015	32.514942	27.849245	93.606888	111.868790	75.514595	0.600253	0.000000	3.578551	3.148905	0.000000	0.244952	2.807450	4.434422	2.046453	1.862945	1.732289	1.512083	1.444813	1.971308	2.048709	1.878031	0.000000	0.000000	8699.000000		1
15796.103516	2116.434570	2.618094	4.644111	1690.166382	51009.273438	248.783707	174.878830	132.502090	113.102287	41.041477	191.531021	274.458923	160.422256	0.158655	0.000000	4.198550	3.325605	0.417985	0.666903	3.227929	4.707649	2.395822	2.242737	2.122223	2.053471	1.613223	2.282239	2.438477	2.205265	0.000000	0.000000	8728.000000		1
14043.124023	2715.176514	2.100026	3.638812	1398.688354	47038.578125	219.765732	146.027359	117.465775	81.521721	39.262161	167.632034	225.381210	201.389725	1.627968	0.000000	4.147464	3.433798	0.322225	0.560960	3.145721	4.672454	2.341960	2.164434	2.069911	1.911273	1.593974	2.224357	2.352918	2.304037	0.211646	0.000000	8776.000000		1
11814.441406	4124.568359	1.800903	3.675817	1572.805420	64228.109375	235.761078	160.545609	164.810425	106.028191	65.998177	377.280029	473.748627	290.910675	0.024910	0.000000	4.072413	3.615379	0.255490	0.565354	3.196675	4.807725	2.372472	2.205598	2.216985	2.025421	1.819532	2.576664	2.675548	2.463760	0.000000	0.000000	8803.000000		1
11698.283203	2539.378662	2.044519	3.250261	1046.010376	39283.175781	158.923553	111.005341	99.021935	47.406315	36.156837	182.199615	236.778717	188.515121	0.834668	0.000000	4.068122	3.404727	0.310591	0.511918	3.019536	4.594207	2.201188	2.045344	1.995731	1.675836	1.558190	2.260547	2.374343	2.275346	0.000000	0.000000	8866.000000		1
6850.935547	561.135620	2.371395	4.070535	374.285706	22594.103516	57.080006	40.421646	46.434937	18.083044	10.259599	62.710911	67.589386	46.943756	1.968132	99998.000000	3.835750	2.749068	0.375004	0.609652	2.573203	4.353995	1.756484	1.606614	1.666845	1.257272	1.011130	1.797343	1.829878	1.671578	0.294054	4.999991	8950.000000		1
28874.613281	8188.806641	3.074487	3.126911	3850.044678	99998.000000	527.084961	385.387177	430.196960	195.734146	156.357895	830.839417	1103.386353	639.074036	1.779256	99998.000000	4.460516	3.913221	0.487773	0.495116	3.585466	4.999991	2.721881	2.585897	2.633667	2.291667	2.194120	2.919517	3.042728	2.805551	0.250239	4.999991	9001.000000		1
9980.286133	1859.932373	2.124696	2.901798	909.366821	38996.765625	118.347725	96.958916	122.350418	37.603111	37.825138	166.253601	241.826797	153.224808	0.374072	99998.000000	3.999143	3.269497	0.327297	0.462667	2.958739	4.591029	2.073160	1.986588	2.087605	1.575224	1.577780	2.220771	2.383504	2.185329	0.000000	4.999991	9055.000000		1
7038.645996	1136.749390	3.225591	3.965688	295.656525	20308.109375	55.627563	30.689367	27.951008	18.416088	7.487318	19.153101	36.264767	63.133385	1.103522	99998.000000	3.847489	3.055665	0.508609	0.598319	2.470788	4.307670	1.745290	1.486988	1.446397	1.265197	0.874326	1.282239	1.559485	1.800259	0.042781	4.999991	9080.000000		1
5006.292480	941.141663	1.785485	3.339689	748.330872	29472.226562	121.027496	80.294388	49.056114	42.370571	28.296387	106.450661	127.611275	65.211823	0.388288	0.000000	3.699516	2.973655	0.251756	0.523706	2.874094	4.469413	2.082884	1.904685	1.690693	1.627064	1.451731	2.027148	2.105889	1.814326	0.000000	0.000000	9140.000000		1
7916.666504	1136.080200	2.414567	3.120744	755.081177	30032.265625	107.967857	77.179817	62.340862	18.641201	34.719814	111.554253	160.789215	91.704224	0.566250	99998.000000	3.898542	3.055409	0.382839	0.494258	2.877994	4.477588	2.033294	1.887504	1.794773	1.270474	1.540577	2.047486	2.206257	1.962389	0.000000	4.999991	9187.000000		1
26847.162109	5659.511719	1.535702	2.889463	2310.321533	77066.765625	357.177124	233.186157	222.072357	102.010078	76.220772	354.355499	479.681732	273.740417	2.533466	0.000000	4.428898	3.752779	0.186307	0.460817	3.363672	4.886867	2.552884	2.367703	2.346494	2.008643	1.882073	2.549439	2.680953	2.437339	0.403715	0.000000	9242.000000		1
10944.830078	3501.477539	2.537917	4.422081	1288.028320	50350.425781	205.336914	131.182251	125.881302	70.176643	60.151409	252.296082	304.509949	209.592468	0.903156	99998.000000	4.039209	3.544251	0.404477	0.645627	3.109926	4.702003	2.312467	2.117875	2.099961	1.846193	1.779246	2.401911	2.483602	2.321376	0.000000	4.999991	9320.000000		1
7686.009277	1054.530762	3.037483	3.216340	548.183899	21717.060547	95.854935	53.653969	33.258121	44.103630	4.668780	30.421083	70.818062	59.935547	0.528020	0.000000	3.885701	3.023059	0.482514	0.507362	2.738926	4.336801	1.981614	1.729602	1.521898	1.644474	0.669203	1.483175	1.850144	1.777684	0.000000	0.000000	9367.000000		1
6945.310547	3032.588867	3.176251	3.944102	1375.736084	50795.890625	170.271713	131.410446	126.399368	71.888115	60.114403	272.787537	339.840332	201.173859	1.458762	0.000000	3.841692	3.481813	0.501915	0.595948	3.138535	4.705829	2.231143	2.118630	2.101745	1.856657	1.778979	2.435825	2.531275	2.303571	0.163984	0.000000	9407.000000		1
3931.603516	1307.221558	1.649800	1.893416	117.391769	15775.882812	40.754692	18.002867	13.075052	21.490576	15.659225	9.914220	28.968641	0.000000	0.514880	0.000000	3.594570	3.116349	0.217431	0.277246	2.069638	4.197994	1.610178	1.255342	1.116443	1.332248	1.194770	0.996259	1.461928	0.000000	0.000000	0.000000	9455.000000		1
9510.540039	1177.753784	2.519415	3.771412	728.505554	31590.892578	117.897499	75.752045	65.751480	50.823097	39.922081	115.976334	173.019333	118.810287	0.030046	0.000000	3.978205	3.071054	0.401300	0.576504	2.862433	4.499562	2.071505	1.879394	1.817906	1.706061	1.601213	2.064369	2.238095	2.074854	0.000000	0.000000	9502.000000		1
21646.406250	4114.358398	2.399149	2.639680	2695.496094	79360.007812	408.715637	270.554901	218.526062	103.986755	92.626259	476.952606	624.225830	379.373871	1.705577	0.000000	4.335386	3.614302	0.380057	0.421551	3.430639	4.899602	2.611421	2.432256	2.339503	2.016978	1.966734	2.678475	2.795342	2.579067	0.231871	0.000000	9536.000000		1
13831.937500	3306.076416	2.457740	3.370527	1242.792969	50148.578125	204.982285	126.661484	132.449661	56.885727	56.864143	319.345825	380.043060	259.900574	0.165668	0.000000	4.140883	3.519313	0.390536	0.527698	3.094399	4.700259	2.311716	2.102645	2.122051	1.755003	1.754838	2.504261	2.579833	2.414807	0.000000	0.000000	9612.000000		1
14062.508789	3529.881836	2.164785	2.726025	1809.488525	60754.785156	262.876404	184.250305	159.904190	86.320015	61.243053	340.555786	439.920013	276.580536	1.749048	0.000000	4.148063	3.547760	0.335415	0.435530	3.257556	4.783580	2.419752	2.265408	2.203860	1.936111	1.787057	2.532188	2.643374	2.441822	0.242802	0.000000	9686.000000		1
22724.458984	9461.330078	2.503996	2.306637	3636.868896	99998.000000	551.970764	361.574524	306.921448	165.251389	107.832176	576.856506	872.408203	458.662964	1.266881	0.000000	4.356493	3.975952	0.398634	0.362979	3.560728	4.999991	2.741916	2.558198	2.487027	2.218145	2.032748	2.761068	2.940720	2.661494	0.102736	0.000000	9725.000000		1
6108.636719	1011.265869	2.784616	2.133947	360.026489	21895.332031	81.318192	43.671909	50.153927	33.557243	20.984842	70.626869	74.922516	57.758427	0.025502	99998.000000	3.785944	3.004865	0.444765	0.329184	2.556334	4.340352	1.910188	1.640202	1.700305	1.525786	1.321906	1.848970	1.874612	1.761615	0.000000	4.999991	9825.000000		1
18413.220703	4335.045898	2.587257	3.922516	1850.357300	72200.671875	274.224548	186.220810	244.466476	76.720337	90.550903	422.731232	571.059082	313.132080	1.374551	0.000000	4.265130	3.636994	0.412840	0.593565	3.267256	4.858541	2.438106	2.270028	2.388219	1.884910	1.956893	2.626064	2.756681	2.495728	0.138161	0.000000	9854.000000		1
5198.961426	353.109680	2.007514	2.917217	446.460602	18700.642578	48.855675	41.167912	23.911310	28.691105	12.449054	48.957436	57.496307	117.145065	0.198740	0.000000	3.715917	2.547910	0.302659	0.464969	2.649783	4.271856	1.688915	1.614559	1.378603	1.457747	1.095136	1.689819	1.759640	2.068724	0.000000	0.000000	9897.000000		1
1435.807251	0.000000	1.538786	2.544085	0.000000	12460.669922	0.000000	0.000000	17.154839	4.844553	12.782097	23.023193	44.174557	26.819277	0.839394	0.000000	3.157096	0.000000	0.187178	0.405532	0.000000	4.095541	0.000000	0.000000	1.234387	0.685254	1.106602	1.362166	1.645172	1.428447	0.000000	0.000000	9915.000000		0
11032.781250	2036.627563	2.636597	3.102241	640.828674	29589.074219	105.457695	63.506516	60.237751	39.844990	22.591471	96.206482	105.297340	79.036224	0.097720	0.000000	4.042685	3.308912	0.421044	0.491676	2.806742	4.471131	2.023078	1.802818	1.779869	1.600374	1.353945	1.983204	2.022417	1.897826	0.000000	0.000000	9944.000000		1
9838.048828	1955.864380	2.436154	3.052901	419.764679	27071.316406	68.702614	39.712387	47.739361	31.216688	12.418216	49.503258	77.969254	71.786354	0.559966	0.000000	3.992909	3.291339	0.386705	0.484713	2.623006	4.432509	1.836973	1.598926	1.678877	1.494387	1.094059	1.694634	1.891923	1.856042	0.000000	0.000000	9969.000000		1
11184.886719	1863.564941	1.748480	3.678900	1001.074097	33567.785156	137.503906	105.636551	62.032490	60.910007	29.597725	133.149673	206.524155	84.121307	0.937942	0.000000	4.048632	3.270344	0.242661	0.565718	3.000466	4.525923	2.138315	2.023814	1.792619	1.784689	1.471258	2.124340	2.314971	1.924906	0.000000	0.000000	10041.000000		1
7188.293945	2605.389160	2.874044	3.706654	863.178589	39189.195312	131.388855	89.490097	87.803291	67.965599	55.075573	226.519119	335.165405	205.965988	0.144199	0.000000	3.856626	3.415873	0.458493	0.568982	2.936101	4.593166	2.118559	1.951775	1.943511	1.832289	1.740959	2.355105	2.525259	2.313796	0.000000	0.000000	10117.000000		1
3808.923096	142.484146	2.248045	3.453787	164.915268	16103.968750	34.725983	19.316540	30.803467	26.079178	14.835867	18.841644	33.955048	52.886120	0.055843	99998.000000	3.580802	2.153767	0.351805	0.538296	2.217261	4.206933	1.540655	1.285929	1.488600	1.416294	1.171313	1.275119	1.530904	1.723342	0.000000	4.999991	10182.000000		0
6292.812988	443.675995	2.639680	2.645848	553.669861	32488.167969	84.833656	55.821838	72.603546	63.753216	36.681072	136.569534	176.729065	193.297989	0.682222	0.000000	3.798845	2.647066	0.421551	0.422565	2.743251	4.511725	1.928568	1.746804	1.860958	1.804502	1.564442	2.135354	2.247308	2.286227	0.000000	0.000000	10199.000000		1
21756.291016	7320.672363	2.371395	4.348072	3675.782715	99998.000000	531.047546	366.860077	274.076538	109.522064	108.103546	582.940735	751.815491	609.140137	1.672411	0.000000	4.337585	3.864551	0.375004	0.638297	3.565350	4.999991	2.725133	2.564501	2.437872	2.039502	2.033840	2.765625	2.876111	2.784717	0.223343	0.000000	10240.000000		1
3385.235840	2148.428467	3.043650	2.652015	1484.521118	50705.550781	220.447235	157.236755	135.299042	87.066277	46.977676	193.264069	261.192657	160.631958	2.059866	8407.666016	3.529589	3.332121	0.483395	0.423576	3.171586	4.705056	2.343305	2.196554	2.131295	1.939850	1.671892	2.286151	2.416961	2.205832	0.313839	3.924675	10302.000000		1
22421.404297	5844.690430	2.722941	4.067451	2980.162109	99222.710938	436.938019	302.138550	281.459015	136.708313	117.290001	602.547119	759.527954	407.136780	1.876785	0.000000	4.350663	3.766762	0.435038	0.609322	3.474240	4.996611	2.640420	2.480206	2.449415	2.135795	2.069261	2.779991	2.880544	2.609740	0.273414	0.000000	10335.000000		1
5109.854004	1817.293457	1.168737	2.556419	642.392151	29223.259766	86.893593	58.819233	44.800556	19.230194	26.939541	96.995918	124.126656	112.867920	1.273881	0.000000	3.708409	3.259425	0.067717	0.407632	2.807800	4.465729	1.938988	1.769519	1.651283	1.283984	1.430390	1.986753	2.093865	2.052571	0.105129	0.000000	10365.000000		1
28922.132812	5673.459473	3.296517	4.422081	2915.076660	98867.515625	445.920959	296.606323	268.214355	119.451706	85.357887	496.185913	653.709473	454.672607	1.841128	0.000000	4.461230	3.753848	0.518055	0.645627	3.464650	4.995054	2.649258	2.472180	2.428482	2.077192	1.931244	2.695644	2.815385	2.657699	0.265084	0.000000	10398.000000		1
9029.387695	1381.160278	0.971378	1.788568	662.208252	29237.179688	81.469292	60.015724	40.776276	9.534921	5.738838	37.390331	32.336086	1.023801	0.362991	0.000000	3.955658	3.140244	0.000000	0.252506	2.820995	4.465936	1.910994	1.778265	1.610408	0.979317	0.758824	1.572759	1.509687	0.010216	0.000000	0.000000	10461.000000		1
7493.901367	4804.378418	1.816322	2.297385	1541.416016	60577.160156	225.840698	147.600067	112.402275	73.078438	44.763550	204.353195	292.754730	153.776794	0.808434	99998.000000	3.874708	3.681637	0.259193	0.361234	3.187920	4.782309	2.353802	2.169086	2.050775	1.863789	1.650925	2.310381	2.466504	2.186891	0.000000	4.999991	10477.000000		1
20635.750000	5885.296875	1.847160	4.690367	1743.573608	69531.367188	261.263611	184.373657	188.724808	82.274147	74.355110	344.219269	494.536102	199.872528	3.435422	0.000000	4.314620	3.769768	0.266504	0.671207	3.241440	4.842181	2.417079	2.265699	2.275829	1.915263	1.871311	2.536835	2.694198	2.300753	0.535980	0.000000	10515.000000		1
8721.127930	1913.854614	2.374479	1.646716	910.406006	38609.476562	153.345078	94.248306	99.151451	53.854412	40.418564	139.563843	206.690674	167.369919	0.921318	99998.000000	3.940573	3.281909	0.375568	0.216619	2.959235	4.586694	2.185670	1.974274	1.996299	1.731221	1.606581	2.144773	2.315321	2.223677	0.000000	4.999991	10573.000000		1
16023.960938	4124.056641	3.688152	6.053379	1854.252075	67587.640625	269.376923	187.531403	191.555679	61.952312	60.280926	323.582886	379.010010	210.018021	0.536160	0.000000	4.204770	3.615325	0.566809	0.781998	3.268169	4.829867	2.430360	2.273074	2.282295	1.792058	1.780180	2.509985	2.578651	2.322257	0.000000	0.000000	10593.000000		1
7535.750977	1187.766724	0.934373	1.187239	550.848267	25390.529297	87.735451	59.217033	37.929985	35.913223	18.015202	70.731712	125.110367	70.185890	1.394775	0.000000	3.877126	3.074731	0.000000	0.074538	2.741032	4.404672	1.943175	1.772447	1.578983	1.555254	1.255639	1.849614	2.097293	1.846250	0.144504	0.000000	10630.000000		1
6691.768555	2835.602539	2.130863	3.416783	1058.033813	37186.273438	154.671082	109.432640	105.312759	57.672081	37.072708	169.969513	212.562119	126.905098	0.289758	0.000000	3.825541	3.452645	0.328556	0.533617	3.024500	4.570383	2.189409	2.039147	2.022481	1.760966	1.569054	2.230371	2.327486	2.103479	0.000000	0.000000	10676.000000		1
11803.531250	1554.700806	1.893416	3.860841	1211.067505	41129.644531	161.973373	116.164436	92.083527	55.541218	30.868225	180.158188	270.616577	154.868439	1.222977	0.000000	4.072012	3.191647	0.277246	0.586682	3.083168	4.614155	2.209444	2.065073	1.964182	1.744615	1.489512	2.255654	2.432354	2.189963	0.087418	0.000000	10722.000000		1
5735.982422	1202.149292	1.125565	2.164785	440.771118	21218.601562	62.205177	46.225243	20.124479	17.410789	14.487405	68.338737	66.627258	48.864925	0.728316	0.000000	3.758608	3.079958	0.051370	0.335415	2.644213	4.326717	1.793827	1.664879	1.303725	1.240819	1.160991	1.834667	1.823652	1.688997	0.000000	0.000000	10778.000000		1
17417.128906	4914.175293	1.662135	3.601807	2334.784912	75583.359375	332.257446	226.488281	186.387344	86.967598	72.504868	353.908356	442.633698	286.059937	0.844018	99998.000000	4.240976	3.691451	0.220666	0.556520	3.368247	4.878426	2.521475	2.355046	2.270416	1.939358	1.860367	2.548891	2.646044	2.456457	0.000000	4.999991	10868.000000		1
2637.043701	0.000000	1.168737	2.269632	148.938416	16848.935547	5.806680	5.800513	17.611233	10.873262	3.284182	33.467815	61.286224	48.858757	0.932377	0.000000	3.421117	0.000000	0.067717	0.355955	2.173007	4.226573	0.763928	0.763466	1.245790	1.036360	0.516427	1.524627	1.787363	1.688942	0.000000	0.000000	10890.000000		0
14278.046875	3894.854492	2.624262	3.028231	1248.186401	44391.078125	185.918610	135.135605	114.092163	71.148018	37.078876	182.076263	232.621826	128.542572	1.326369	0.000000	4.154669	3.590491	0.419007	0.481189	3.096279	4.647295	2.269323	2.130770	2.057256	1.852163	1.569127	2.260253	2.366650	2.109047	0.122664	0.000000	10943.000000		1
7982.886719	1890.979492	1.366096	2.972724	636.964722	32030.978516	81.108498	64.271286	64.218857	23.309980	17.324444	65.628128	111.881126	95.651405	0.698567	0.000000	3.902160	3.276687	0.135481	0.473155	2.804115	4.505570	1.909066	1.808017	1.807663	1.367542	1.238659	1.817090	2.048757	1.980691	0.000000	0.000000	10997.000000		1
13736.501953	2186.136475	2.494745	3.731324	988.825500	38218.937500	146.533096	106.342728	93.838173	71.974464	39.397846	201.281799	259.074158	126.377785	0.828054	0.000000	4.137876	3.339677	0.397026	0.571863	2.995120	4.582279	2.165936	2.026708	1.972380	1.857178	1.595472	2.303804	2.413424	2.101671	0.000000	0.000000	11061.000000		1
10383.704102	2949.626953	2.914133	3.558635	1268.166016	47298.492188	173.540482	132.187546	106.277969	49.568016	39.441017	173.676163	236.235977	147.353378	2.294236	0.000000	4.016352	3.469767	0.464509	0.551283	3.103176	4.674847	2.239401	2.121191	2.026443	1.695202	1.595948	2.239740	2.373346	2.168360	0.360638	0.000000	11108.000000		1
12795.989258	3363.415283	1.588125	2.297385	1581.951782	57504.152344	222.763123	159.096252	135.777023	68.748871	54.961475	272.340393	367.532318	189.813370	1.444188	99998.000000	4.107074	3.526781	0.200885	0.361234	3.199193	4.759699	2.347843	2.201660	2.132826	1.837266	1.740058	2.435112	2.565295	2.278327	0.159624	4.999991	11134.000000		1
12644.118164	3541.174316	3.222507	3.734408	1544.965454	53238.386719	225.186935	160.878647	140.840515	87.269806	54.113449	249.998703	326.860901	258.765778	1.829830	0.000000	4.101889	3.549147	0.508194	0.572222	3.188919	4.726225	2.352543	2.206498	2.148728	1.940864	1.733305	2.397938	2.514363	2.412907	0.262411	0.000000	11187.000000		1
7200.326660	1091.316650	2.901798	5.782010	679.936646	24048.189453	89.659706	64.857193	43.246353	42.484669	17.154839	65.073051	81.786919	59.661095	0.202980	0.000000	3.857352	3.037951	0.462667	0.762079	2.832469	4.381083	1.952597	1.811958	1.635949	1.628232	1.234387	1.813401	1.912684	1.775691	0.000000	0.000000	11222.000000		1
7530.810547	303.501556	2.204873	4.425165	322.411041	20761.046875	51.156143	31.340036	38.589909	29.418867	1.933504	32.863403	22.964603	14.428814	0.317594	0.000000	3.876842	2.482161	0.343384	0.645930	2.508410	4.317249	1.708898	1.496099	1.586474	1.468626	0.286345	1.516713	1.361059	1.159231	0.000000	0.000000	11255.000000		1
27426.076172	9363.332031	1.955090	3.410615	2769.539795	97748.429688	406.301086	280.866913	237.747009	99.660271	99.213127	484.566376	582.398010	296.745087	2.262599	99998.000000	4.438164	3.971431	0.291167	0.532833	3.442408	4.990110	2.608848	2.448501	2.376115	1.998522	1.996569	2.685353	2.765220	2.472383	0.354608	4.999991	11291.000000		1
16666.605469	3497.915771	2.093859	3.731324	1530.798706	54787.644531	240.574799	150.415527	139.576187	62.735580	48.130993	239.128525	356.541870	201.781357	2.395136	0.000000	4.221847	3.543809	0.320947	0.571863	3.184918	4.738683	2.381250	2.177293	2.144811	1.797514	1.682425	2.378631	2.552110	2.304881	0.379330	0.000000	11324.000000		1
15445.618164	1338.694214	1.514116	2.232627	1006.479919	47982.726562	160.083054	96.015289	109.731758	41.544128	19.446056	156.006348	232.072922	61.958481	1.205885	0.000000	4.188805	3.126681	0.180159	0.348816	3.002805	4.681085	2.204345	1.982340	2.040332	1.618510	1.288832	2.193142	2.365624	1.792101	0.081306	0.000000	11364.000000		1
12998.923828	4531.794434	1.649800	2.281967	1958.402344	57465.312500	286.220306	193.643372	126.871178	51.674210	58.813065	313.862915	418.632965	190.155670	1.881794	0.000000	4.113907	3.656270	0.217431	0.358309	3.291902	4.759406	2.456700	2.287003	2.103363	1.713274	1.769474	2.496740	2.621833	2.279109	0.274572	0.000000	11388.000000		1
4438.909180	719.337585	2.161701	3.342773	413.298096	21814.052734	51.877735	32.989838	23.331568	31.562067	4.866140	21.922298	19.720509	25.012205	0.429657	99998.000000	3.647276	2.856933	0.334796	0.524107	2.616263	4.338737	1.714981	1.518380	1.367944	1.499165	0.687185	1.340886	1.294918	1.398152	0.000000	4.999991	11410.000000		1
6604.659180	154.134521	1.945839	3.715905	410.272949	20513.644531	42.931812	32.983669	42.000523	17.416956	0.493398	0.000000	33.248871	0.000000	0.393682	0.000000	3.819850	2.187900	0.289107	0.570065	2.613073	4.312043	1.632779	1.518299	1.623255	1.240972	0.000000	0.000000	1.521777	0.000000	0.000000	0.000000	11431.000000		0
27606.203125	6421.416992	2.260381	3.648063	2541.703857	84794.054688	397.592590	264.886993	233.078232	114.317276	74.922516	388.125519	513.852661	346.985382	0.334085	99998.000000	4.441007	3.807631	0.354182	0.562062	3.405125	4.928365	2.599438	2.423061	2.367502	2.058112	1.874612	2.588972	2.710839	2.540311	0.000000	4.999991	11472.000000		1
4755.297852	1904.350586	1.301338	2.436154	902.345154	30607.220703	143.424683	93.850502	49.651279	48.325272	18.477762	106.287224	112.861755	38.142765	1.346333	99998.000000	3.677178	3.279747	0.114390	0.386705	2.955373	4.485824	2.156624	1.972437	1.695930	1.684174	1.266649	2.026481	2.052547	1.581412	0.129153	4.999991	11616.000000		1
15742.825195	3987.708984	1.544953	2.645848	1920.213257	70347.835938	303.427551	195.647812	186.020370	83.775932	78.283791	348.274384	500.352020	296.945526	1.875896	0.000000	4.197083	3.600724	0.188915	0.422565	3.283350	4.847251	2.482055	2.291475	2.269561	1.923119	1.893672	2.541922	2.699276	2.472677	0.273209	0.000000	11656.000000		1
10077.186523	1431.835449	1.982844	3.715905	1558.743652	69355.984375	209.814499	150.683807	179.609283	103.262077	79.242836	421.334320	552.211243	322.525146	1.318470	99998.000000	4.003339	3.155893	0.297289	0.570065	3.192775	4.841084	2.321836	2.178066	2.254329	2.013941	1.898960	2.624627	2.742105	2.508564	0.120070	4.999991	11700.000000		1
16078.644531	2821.883057	3.308852	4.101373	2643.485596	75832.625000	397.194794	275.010895	185.388199	82.033615	71.468727	293.275879	408.138977	272.093689	1.143760	0.000000	4.206249	3.450539	0.519677	0.612929	3.422177	4.879856	2.599004	2.439350	2.268082	1.913992	1.854116	2.467276	2.610808	2.434718	0.058335	0.000000	11757.000000		1
17572.753906	7327.345703	1.649800	2.155533	2366.639893	74876.632812	356.884155	241.046600	170.980972	79.381599	75.958656	377.027161	452.282715	302.440765	2.079671	99998.000000	4.244840	3.864947	0.217431	0.333555	3.374132	4.874346	2.552527	2.382101	2.232948	1.899720	1.880577	2.576373	2.655410	2.480640	0.317995	4.999991	11789.000000		1
18334.859375	3234.758789	3.401364	4.604022	2340.668701	80225.382812	324.464813	227.138947	196.051773	96.712212	68.755035	379.780914	512.267578	311.932495	2.057729	99998.000000	4.263278	3.509842	0.531653	0.663137	3.369340	4.904312	2.511168	2.356292	2.292371	1.985481	1.837304	2.579533	2.709497	2.494061	0.313388	4.999991	11840.000000		1
12200.158203	760.403748	2.007514	3.339689	901.290466	35219.933594	134.617538	99.247047	72.227325	48.377693	40.794781	140.908356	174.641373	182.008423	0.893490	0.000000	4.086366	2.881044	0.302659	0.523706	2.954865	4.546789	2.129102	1.996718	1.858702	1.684645	1.610605	2.148937	2.242147	2.260092	0.000000	0.000000	11901.000000		1
7097.582520	306.616150	0.188108	0.758600	472.734070	20624.115234	66.318886	51.116055	32.292912	18.801556	16.707697	40.770111	73.565674	52.701096	1.638386	0.000000	3.851110	2.486595	0.000000	0.000000	2.674617	4.314375	1.821637	1.708557	1.509107	1.274194	1.222917	1.610342	1.866675	1.721820	0.214416	0.000000	11934.000000		1
36915.671875	7424.606934	3.136162	3.441453	5884.757324	99998.000000	896.742004	595.238647	487.989319	219.784225	199.817017	1053.796753	1441.536865	788.552063	2.796566	0.000000	4.567211	3.870673	0.496399	0.536742	3.769729	4.999991	2.952667	2.774691	2.688410	2.341996	2.300632	3.022757	3.158826	2.896830	0.446625	0.000000	11965.000000		1
7719.439941	2251.228027	2.303553	3.910181	1006.211609	32844.511719	142.049347	90.914787	35.376652	33.082348	8.088647	79.384689	124.135902	115.008034	1.128662	0.000000	3.887586	3.352419	0.362398	0.592197	3.002689	4.516463	2.152439	1.958634	1.548717	1.519596	0.907876	1.899737	2.093897	2.060728	0.052564	0.000000	11996.000000		1
8749.599609	1953.418945	1.822490	3.595639	1101.462158	40726.265625	162.534622	113.080704	85.031013	58.714386	39.351589	206.558075	263.483887	203.199875	1.042634	0.000000	3.941988	3.290795	0.260665	0.555776	3.041970	4.609875	2.210946	2.053389	1.929577	1.768744	1.594962	2.315042	2.420754	2.307924	0.018132	0.000000	12062.000000		1
23500.228516	5955.375000	1.948923	1.837908	2863.405518	86948.421875	439.121307	287.718994	229.843384	95.858017	104.887207	508.348175	659.349609	391.677979	2.140976	0.000000	4.371072	3.774909	0.289795	0.264324	3.456883	4.939262	2.642585	2.458969	2.361432	1.981628	2.020723	2.706161	2.819116	2.592929	0.330612	0.000000	12095.000000		1
6972.437988	613.596191	1.618963	2.389898	394.527374	23993.187500	63.099461	39.922081	41.991272	20.001129	15.983018	57.345207	50.246441	45.189106	0.075613	99998.000000	3.843385	2.787883	0.209237	0.378379	2.596077	4.380088	1.800026	1.601213	1.623159	1.301054	1.203659	1.758497	1.701105	1.655034	0.000000	4.999991	12125.000000		1
13321.344727	4397.916992	3.333522	3.984190	3156.410156	99194.648438	465.940582	322.491241	268.908173	148.753387	115.732712	587.643433	729.381287	345.782715	2.765669	0.000000	4.124548	3.643247	0.522903	0.600340	3.499193	4.996488	2.668330	2.508518	2.429604	2.172467	2.063456	2.769114	2.862955	2.538803	0.441800	0.000000	12176.000000		1
17015.503906	3984.942871	1.890332	2.812370	2619.290771	84521.984375	392.186798	268.945190	229.578186	79.619049	89.292740	483.369873	615.643799	305.055786	0.953793	0.000000	4.230845	3.600422	0.276538	0.449072	3.418184	4.926970	2.593493	2.429664	2.360931	1.901017	1.950816	2.684280	2.789330	2.484379	0.000000	0.000000	12233.000000		1
6479.693848	1130.609619	2.183287	1.295170	565.215393	29292.390625	88.056160	56.373829	49.185635	40.905796	16.784790	78.755608	112.232674	103.693802	1.979998	99998.000000	3.811554	3.053313	0.339111	0.112327	2.752214	4.466755	1.944760	1.751078	1.691838	1.611785	1.224916	1.896281	2.050119	2.015753	0.296665	4.999991	12249.000000		1
8753.216797	1524.544922	2.803118	3.022064	995.992126	35167.613281	150.850327	97.668175	65.911835	47.455654	27.109148	127.845642	155.281662	123.195366	0.241349	99998.000000	3.942168	3.183140	0.447641	0.480304	2.998256	4.546143	2.178546	1.989753	1.818963	1.676288	1.433116	2.106686	2.191120	2.090594	0.000000	4.999991	12270.000000		1
18971.031250	5349.441895	2.880212	3.003561	1854.054810	64873.734375	258.438904	177.083694	140.507477	63.833393	43.924774	222.186462	334.847778	135.154099	1.844228	99998.000000	4.278091	3.728308	0.459424	0.477637	3.268123	4.812069	2.412358	2.248178	2.147699	1.805048	1.642709	2.346718	2.524848	2.130829	0.265815	4.999991	12322.000000		1
15293.228516	2479.566406	1.736145	2.513247	1486.830811	59433.414062	231.665878	158.720032	141.022461	85.444237	61.902973	259.897491	347.065552	174.144897	0.306874	99998.000000	4.184499	3.394376	0.239586	0.400235	3.172261	4.774031	2.364862	2.200632	2.149288	1.931683	1.791711	2.414802	2.540411	2.240911	0.000000	4.999991	12378.000000		1
19392.306641	3231.850830	2.698272	4.853805	1795.081299	61691.050781	265.750427	179.149796	136.652802	96.024544	54.730194	253.125610	353.593811	216.160828	0.157701	0.000000	4.287630	3.509451	0.431086	0.686082	3.254084	4.790222	2.424474	2.253216	2.135618	1.982382	1.738227	2.403336	2.548505	2.334777	0.000000	0.000000	12491.000000		1
18815.568359	3834.949951	2.355976	3.244093	2163.322998	66726.781250	329.136688	212.102631	166.713089	88.090080	56.734627	327.431366	406.109894	243.473511	0.691961	0.000000	4.274518	3.583760	0.372171	0.511093	3.335121	4.824300	2.517376	2.326546	2.221970	1.944927	1.753848	2.515120	2.608644	2.386452	0.000000	0.000000	12515.000000		1
20976.818359	4707.068359	1.998263	3.025148	2241.637451	74901.437500	345.508270	229.090958	195.345596	110.693886	64.117096	346.532043	507.873260	296.738922	2.045516	0.000000	4.321740	3.672750	0.300653	0.480747	3.350565	4.874490	2.538458	2.360008	2.290804	2.044124	1.806974	2.539743	2.705755	2.472374	0.310803	0.000000	12599.000000		1
16473.113281	4155.926758	1.495613	2.164785	2589.532715	81541.171875	363.239746	265.411224	220.114182	121.008995	97.853195	438.621735	532.086792	331.292236	1.014204	0.000000	4.216776	3.618668	0.174819	0.335415	3.413221	4.911377	2.560193	2.423919	2.342648	2.082818	1.990575	2.642090	2.725982	2.520211	0.006125	0.000000	12672.000000		1
7546.371094	3395.646484	1.606628	1.393850	1114.099243	39268.179688	164.687073	112.636642	86.363190	40.403145	18.823141	119.988274	149.416397	110.292999	1.901512	0.000000	3.877738	3.530922	0.205915	0.144216	3.046924	4.594041	2.216660	2.051680	1.936329	1.606415	1.274692	2.079139	2.174398	2.042548	0.279099	0.000000	12708.000000		1
11052.397461	3588.845947	1.822490	3.651147	1237.362549	44498.136719	176.426865	123.072014	111.538834	68.002609	24.096334	157.970688	211.624649	144.411484	1.787061	0.000000	4.043457	3.554955	0.260665	0.562429	3.092497	4.648342	2.246565	2.090159	2.047426	1.832526	1.381951	2.198576	2.325566	2.159602	0.252139	0.000000	12743.000000		1
20808.044922	6192.039551	1.927337	3.515462	2215.240723	85462.820312	337.653961	225.779022	227.314713	105.914093	85.206787	434.452545	567.016296	275.596802	1.525599	0.000000	4.318231	3.791834	0.284958	0.545982	3.345421	4.931777	2.528472	2.353683	2.356627	2.024954	1.930474	2.637942	2.753596	2.440274	0.183440	0.000000	12785.000000		1
6857.285156	761.353516	2.442321	2.318972	318.796906	23380.570312	67.065147	36.005733	42.271893	14.015593	18.292738	67.894676	82.175468	81.463127	0.342285	0.000000	3.836152	2.881586	0.387803	0.365295	2.503514	4.368855	1.826497	1.556372	1.626052	1.146611	1.262279	1.831836	1.914742	1.910961	0.000000	0.000000	12828.000000		1
7681.907715	1063.445801	1.042304	2.322055	706.515381	32545.562500	80.969727	71.912788	75.600937	43.298775	31.525061	119.818672	170.802124	164.094986	0.387810	0.000000	3.885469	3.026715	0.017994	0.365873	2.849122	4.512492	1.908323	1.856806	1.878527	1.636476	1.498656	2.078525	2.232493	2.215095	0.000000	0.000000	12843.000000		1
8877.325195	2126.382812	2.544085	3.034399	786.624756	30603.929688	101.744873	83.149933	52.516071	38.540565	18.150887	82.613358	116.118179	78.823448	0.640460	0.000000	3.948282	3.327641	0.405532	0.482073	2.895768	4.485777	2.007513	1.919862	1.720292	1.585918	1.258898	1.917050	2.064900	1.896655	0.000000	0.000000	12874.000000		1
16295.418945	2002.228394	2.075356	3.401364	1274.296387	45981.925781	181.376266	126.578224	94.380905	70.972244	30.229891	175.760773	285.514130	188.225250	0.259483	0.000000	4.212066	3.301514	0.317093	0.531653	3.105270	4.662587	2.258580	2.102359	1.974884	1.851089	1.480437	2.244922	2.455628	2.274678	0.000000	0.000000	12910.000000		1
6440.678223	1916.703979	1.785485	2.972724	471.633179	24432.156250	81.376785	52.997135	51.948662	40.878040	17.944275	65.526367	70.642288	61.610016	1.572459	0.000000	3.808932	3.282555	0.251756	0.473155	2.673604	4.387962	1.910501	1.724252	1.715574	1.611490	1.253926	1.816416	1.849065	1.789651	0.196579	0.000000	12949.000000		1
19495.753906	11859.833984	2.500912	4.523845	5017.005371	99998.000000	734.777832	512.246033	414.685760	182.705353	157.400192	803.323181	1108.160034	518.774292	3.034495	99998.000000	4.289940	4.074079	0.398098	0.655508	3.700444	4.999991	2.866156	2.709479	2.617719	2.261751	2.197005	2.904890	3.044602	2.714978	0.482086	4.999991	13017.000000		1
24782.546875	6771.544922	2.346725	2.843207	4069.961670	99998.000000	556.106018	415.539978	344.592377	159.416962	144.870956	619.819153	836.470276	478.741180	1.238144	99998.000000	4.394146	3.830688	0.370462	0.453808	3.609590	4.999991	2.745157	2.618613	2.537306	2.202534	2.160981	2.792265	2.922451	2.680101	0.092771	4.999991	13132.000000		1
5564.995117	245.699966	2.362144	2.787700	331.841125	18523.867188	46.320839	32.955917	46.897499	22.165915	9.214211	38.201355	67.623306	52.913872	1.173483	0.000000	3.745465	2.390405	0.373306	0.445246	2.520930	4.267732	1.665776	1.517933	1.671150	1.345686	0.964458	1.582079	1.830096	1.723570	0.069477	0.000000	13166.000000		1
15332.290039	1933.596680	1.989012	4.841470	1621.695068	54294.808594	245.749313	160.619614	132.921478	58.116142	44.066628	246.060760	326.034454	157.572876	1.108268	99998.000000	4.185607	3.286366	0.298637	0.684977	3.209969	4.734758	2.390492	2.205799	2.123595	1.764297	1.644110	2.391042	2.513263	2.197481	0.044645	4.999991	13182.000000		1
6760.736328	488.168182	2.920300	5.341035	324.844116	21501.003906	52.750435	31.941366	19.495396	17.990532	8.498784	44.948578	56.722290	26.128519	0.997200	0.000000	3.829994	2.688570	0.465428	0.727625	2.511675	4.332459	1.722226	1.504354	1.289932	1.255044	0.929357	1.652716	1.753754	1.417115	0.000000	0.000000	13219.000000		1
3922.737793	398.002747	2.007514	3.472290	175.745361	16658.541016	24.043911	16.152624	19.291870	4.505342	6.623871	8.569710	19.387466	25.607367	0.290864	0.000000	3.593589	2.599886	0.302659	0.540616	2.244884	4.221637	1.381005	1.208243	1.285374	0.653728	0.821112	0.932966	1.287521	1.408365	0.000000	0.000000	13237.000000		1
16423.017578	3493.471924	1.982844	4.872307	1525.972656	51702.925781	232.251785	158.479507	132.890640	95.355370	47.474159	232.942535	267.150452	214.248917	1.790757	0.000000	4.215453	3.543257	0.297289	0.687735	3.183547	4.713515	2.365959	2.199973	2.123494	1.979345	1.676457	2.367249	2.426756	2.330919	0.253037	0.000000	13280.000000		1
26404.898438	7782.150879	1.763899	3.040566	3555.954834	99998.000000	513.396240	357.448486	308.842590	150.464859	121.030579	625.113953	815.093811	490.200348	2.330290	99998.000000	4.421684	3.891100	0.246474	0.482955	3.550956	4.999991	2.710453	2.553213	2.489737	2.177435	2.082895	2.795959	2.911208	2.690374	0.367410	4.999991	13319.000000		1
7703.589355	1550.180054	3.049818	5.041913	480.276886	23499.871094	54.421822	44.837563	39.854240	20.198488	19.079092	44.954742	59.790611	66.109192	0.732145	99998.000000	3.886693	3.190382	0.484274	0.702595	2.681492	4.371066	1.735773	1.651642	1.600474	1.305319	1.280558	1.652776	1.776633	1.820262	0.000000	4.999991	13356.000000		1
5780.236816	0.000000	2.528666	2.726025	390.894714	22430.394531	69.775757	43.209347	40.693016	35.216297	19.122265	67.833000	94.217468	88.238098	0.810465	0.000000	3.761946	0.000000	0.402891	0.435530	2.592060	4.350837	1.843705	1.635578	1.609520	1.546744	1.281539	1.831441	1.974131	1.945656	0.000000	0.000000	13392.000000		0
11200.018555	1016.276917	2.309720	3.632644	742.946655	34565.335938	114.810677	76.723419	87.735451	61.273888	51.449097	191.207214	266.937683	206.040009	1.644390	0.000000	4.049219	3.007012	0.363559	0.560223	2.870958	4.538641	2.059982	1.884928	1.943175	1.787275	1.711378	2.281504	2.426410	2.313951	0.216005	0.000000	13456.000000		1
8135.864746	3139.727051	1.958174	4.249392	944.395020	31234.912109	139.221558	96.536438	48.855675	51.510773	21.240793	110.280663	184.345901	87.568932	0.389354	0.000000	3.910404	3.496892	0.291851	0.628327	2.975154	4.494640	2.143707	1.984691	1.688915	1.711898	1.327171	2.042499	2.265634	1.942350	0.000000	0.000000	13490.000000		1
27074.449219	6889.350098	1.637465	2.904882	2995.189209	97287.257812	457.565155	308.568146	226.010300	130.806030	98.883163	434.298340	591.263733	298.848206	1.421955	99998.000000	4.432559	3.838178	0.214172	0.463128	3.476424	4.988056	2.660453	2.489351	2.354128	2.116628	1.995122	2.637788	2.771781	2.475451	0.152886	4.999991	13557.000000		1
6809.379395	77.334000	2.309720	3.416783	269.740784	16197.412109	48.504128	30.091124	42.999653	27.001217	11.255647	43.946362	44.473679	52.596249	0.013912	0.000000	3.833107	1.888371	0.363559	0.533617	2.430947	4.209445	1.685779	1.478438	1.633465	1.431383	1.051371	1.642923	1.648103	1.720955	0.000000	0.000000	13627.000000		0
12438.648438	4444.715820	2.837040	4.307983	1494.540161	61360.941406	229.960571	153.138474	164.357101	74.373611	59.306465	319.564758	445.914795	242.249268	1.599142	0.000000	4.094773	3.647844	0.452865	0.634274	3.174508	4.787892	2.361653	2.185084	2.215788	1.871419	1.773102	2.504559	2.649252	2.384263	0.203887	0.000000	13683.000000		1
16933.681641	2390.619141	2.565671	3.018980	1638.149902	58778.343750	237.324539	160.166306	132.532928	58.615707	49.225723	262.669769	336.290955	221.868835	1.239464	99998.000000	4.228751	3.378510	0.409201	0.479860	3.214354	4.769217	2.375343	2.204571	2.122324	1.768014	1.692192	2.419410	2.526715	2.346096	0.093234	4.999991	13725.000000		1
21164.183594	3720.000488	3.022064	5.131341	1704.675415	66004.085938	258.013336	179.017197	193.227066	78.178947	72.773148	349.214905	456.621521	282.282349	1.075307	0.000000	4.325602	3.570543	0.480304	0.710231	3.231642	4.819571	2.411642	2.252895	2.286068	1.893090	1.861971	2.543093	2.659556	2.450684	0.031532	0.000000	13775.000000		1
21335.753906	4916.392578	2.809286	3.385945	2658.651611	99998.000000	385.205231	272.442139	286.929565	175.514069	137.321976	615.292236	809.052795	543.252991	3.109886	0.000000	4.329108	3.691647	0.448596	0.529680	3.424661	4.999991	2.585692	2.435274	2.457775	2.244312	2.137740	2.789081	2.907977	2.735002	0.492744	0.000000	13849.000000		1
5389.367188	369.188293	1.551121	2.633513	212.858154	17298.494141	42.697445	20.303335	17.204178	19.199358	4.881558	26.649670	24.339951	16.312979	0.404272	99998.000000	3.731538	2.567248	0.190646	0.420535	2.328090	4.238008	1.630402	1.307567	1.235634	1.283287	0.688559	1.425692	1.386320	1.212533	0.000000	4.999991	13897.000000		1
12540.458008	3812.222656	2.790784	3.706654	2133.971924	62691.742188	309.083130	221.816406	161.023590	69.075745	63.463345	332.007660	458.058563	257.350342	0.594023	0.000000	4.098313	3.581178	0.445726	0.568982	3.329189	4.797210	2.490075	2.345994	2.206889	1.839326	1.802523	2.521148	2.660921	2.410525	0.000000	0.000000	13948.000000		1
12970.689453	3001.594238	1.668303	2.103110	910.708252	37089.281250	139.705704	92.823624	96.570366	42.515507	24.201181	115.563110	153.542435	91.873825	1.006730	0.000000	4.112963	3.477352	0.222275	0.322862	2.959379	4.569248	2.145214	1.967659	1.984844	1.628547	1.383837	2.062819	2.186229	1.963192	0.002913	0.000000	13971.000000		1
7955.907227	1822.878174	1.322924	2.809286	1238.963013	42136.707031	184.204056	122.578613	76.754257	67.151497	32.157227	151.541092	208.852371	94.411743	1.527312	0.000000	3.900690	3.260758	0.121535	0.448596	3.093058	4.624660	2.265299	2.088415	1.885103	1.827056	1.507279	2.180530	2.319839	1.975026	0.183928	0.000000	13997.000000		1
22295.751953	5741.634766	0.502649	2.658183	2498.297119	87189.289062	360.156006	251.830444	247.374435	106.974899	75.153793	441.292267	566.760315	405.440735	1.380721	0.000000	4.348222	3.759036	0.000000	0.424585	3.397644	4.940463	2.556491	2.401108	2.393355	2.029282	1.875951	2.644726	2.753399	2.607927	0.140106	0.000000	14021.000000		1
5802.202637	1165.486694	1.742312	2.035268	305.916138	19633.263672	40.215038	33.332130	43.255604	31.759426	13.525278	34.029057	65.316673	95.858017	0.462406	0.000000	3.763593	3.066507	0.241126	0.308622	2.485602	4.292993	1.604388	1.522863	1.636042	1.501873	1.131146	1.531850	1.815024	1.981628	0.000000	0.000000	14055.000000		1
9595.238281	2863.877441	0.841861	1.739229	1227.291016	52087.054688	177.197800	125.421822	111.535744	91.266335	54.899799	248.043610	368.596222	194.608582	1.160389	0.000000	3.982056	3.456954	0.000000	0.240357	3.088948	4.716730	2.248458	2.098373	2.047414	1.960311	1.739571	2.394528	2.566551	2.289162	0.064604	0.000000	14086.000000		1
3589.829590	538.334412	1.119397	2.389898	144.541000	15027.028320	26.039089	12.970205	15.171994	32.789394	0.000000	2.269632	21.552250	43.317280	1.008849	0.000000	3.555074	2.731052	0.048984	0.378379	2.159991	4.176873	1.415626	1.112947	1.181043	1.515733	0.000000	0.355955	1.333493	1.636661	0.003826	0.000000	14106.000000		1
7775.190918	1591.869141	1.844076	2.738360	489.512695	24205.607422	66.473076	47.449490	34.297344	37.522934	5.097420	44.285572	55.775581	55.396282	0.653345	0.000000	3.890711	3.201907	0.265779	0.437491	2.689764	4.383916	1.822646	1.676232	1.535260	1.574297	0.707350	1.646262	1.746444	1.743481	0.000000	0.000000	14122.000000		1
17323.498047	4159.167969	2.488577	2.966557	1542.375122	60873.410156	243.633865	152.965775	140.994705	73.639679	71.971382	321.624695	464.287720	262.444672	0.964963	0.000000	4.238636	3.619006	0.395951	0.472253	3.188190	4.784428	2.386738	2.184594	2.149203	1.867112	1.857160	2.507349	2.666787	2.419038	0.000000	0.000000	14144.000000		1
12890.200195	4295.561523	1.958174	4.742790	2239.451172	85187.273438	335.430603	228.415619	212.700882	116.361801	85.438065	425.781067	554.810852	334.166260	1.718884	0.000000	4.110260	3.633020	0.291851	0.676034	3.350142	4.930375	2.525603	2.358726	2.327769	2.065810	1.931651	2.629186	2.744145	2.523962	0.235247	0.000000	14200.000000		1
9679.245117	4882.933594	3.352024	4.283313	1471.091431	55990.902344	224.175476	146.755127	145.031311	76.100502	37.843643	252.370102	355.354645	138.651062	3.345141	99998.000000	3.985842	3.688681	0.525307	0.631780	3.167640	4.748117	2.350588	2.166593	2.161462	1.881387	1.577993	2.402038	2.550662	2.141923	0.524414	4.999991	14233.000000		1
9965.101562	2091.946777	1.430855	3.077571	778.431274	33651.394531	108.377998	86.239838	74.003563	50.940281	31.898193	123.411224	196.730194	152.268845	0.186482	0.000000	3.998482	3.320551	0.155596	0.488208	2.891220	4.527003	2.034941	1.935708	1.869253	1.707061	1.503766	2.091355	2.293871	2.182611	0.000000	0.000000	14282.000000		1
11682.096680	2921.241211	3.629560	2.886379	1492.455566	51607.601562	225.772842	149.496567	117.404099	69.723335	61.551426	267.150452	361.589966	221.208908	0.859497	0.000000	4.067521	3.465567	0.559854	0.460353	3.173901	4.712714	2.353672	2.174631	2.069683	1.843378	1.789238	2.426756	2.558216	2.344803	0.000000	0.000000	14405.000000		1
8082.793945	1601.502686	1.236579	3.077571	678.468811	31649.867188	111.301384	68.881470	64.052338	59.756691	32.684547	99.533836	148.882904	109.207527	0.813066	0.000000	3.907562	3.204528	0.092222	0.488208	2.831530	4.500372	2.046501	1.838102	1.806535	1.776386	1.514342	1.997971	2.172845	2.038253	0.000000	0.000000	14506.000000		1
17193.335938	3856.773438	2.254213	3.789915	1733.227661	58731.734375	252.160400	177.903976	172.279236	84.771980	54.067192	269.968994	365.256531	245.915833	2.594090	99998.000000	4.235360	3.586224	0.352995	0.578629	3.238856	4.768873	2.401677	2.250186	2.236233	1.928252	1.732934	2.431314	2.562598	2.390786	0.413985	4.999991	14607.000000		1
10823.457031	1053.732056	1.532618	2.516331	981.057556	36726.386719	174.653717	98.340431	83.544647	64.419304	25.558027	89.881737	140.109665	103.736969	0.910474	0.000000	4.034366	3.022730	0.185434	0.400768	2.991694	4.564978	2.242178	1.992732	1.921919	1.809016	1.407527	1.953671	2.146468	2.015934	0.000000	0.000000	14644.000000		1
6675.174805	3312.114258	2.417651	2.803118	1257.477783	39156.675781	190.507217	122.208565	76.778931	60.404274	26.936459	144.639679	180.293869	97.051430	0.765897	0.000000	3.824463	3.520105	0.383394	0.447641	3.099500	4.592806	2.279912	2.087102	1.885242	1.781068	1.430341	2.160287	2.255981	1.987002	0.000000	0.000000	14662.000000		1
12792.837891	5578.421875	1.532618	4.005776	2077.770752	66565.226562	312.654114	210.579269	173.632996	69.791176	56.808636	351.712738	436.817749	222.380737	0.384621	0.000000	4.106967	3.746511	0.185434	0.602687	3.317598	4.823247	2.495064	2.323416	2.239632	1.843801	1.754414	2.546188	2.640300	2.347097	0.000000	0.000000	14693.000000		1
11992.511719	2547.294678	2.907966	2.744528	1602.267456	68839.867188	214.470947	159.595810	158.726196	76.004906	43.150757	288.089050	419.228119	232.538574	1.505326	99998.000000	4.078910	3.406079	0.463589	0.438468	3.204735	4.837840	2.331368	2.203022	2.200649	1.880842	1.634988	2.459527	2.622450	2.366495	0.177630	4.999991	14714.000000		1
26388.060547	8737.378906	2.059937	4.061284	3665.677246	99998.000000	519.030212	361.864410	345.717957	146.656448	139.415833	706.721985	913.471252	563.926392	2.834028	99998.000000	4.421408	3.941381	0.313854	0.608663	3.564154	4.999991	2.715193	2.558546	2.538722	2.166301	2.144312	2.849249	2.960695	2.751222	0.452404	4.999991	14748.000000		1
17334.410156	2277.781982	1.233495	2.769197	1560.353271	51138.609375	232.439896	163.105103	109.895195	65.412270	49.244225	200.828491	274.878296	140.575317	1.338604	0.000000	4.238909	3.357512	0.091138	0.442354	3.193223	4.708749	2.366311	2.212467	2.040979	1.815659	1.692355	2.302825	2.439141	2.147909	0.126652	0.000000	14803.000000		1
8692.023438	870.739868	1.248914	2.248045	865.414246	35682.347656	137.183197	89.132385	89.860146	69.704834	38.074921	138.299515	212.303085	136.196411	1.871239	0.000000	3.939121	2.939888	0.096533	0.351805	2.937224	4.552454	2.137301	1.950036	1.953567	1.843263	1.580639	2.140821	2.326956	2.134166	0.272129	0.000000	14846.000000		1
11333.714844	1927.182495	1.989012	2.059937	1252.907593	39257.914062	202.728073	130.269455	108.772720	72.529533	34.892506	136.794647	182.649841	103.934334	0.177509	99998.000000	4.054372	3.284923	0.298637	0.313854	3.097919	4.593927	2.306914	2.114843	2.036520	1.860515	1.542732	2.136069	2.261619	2.016759	0.000000	4.999991	14972.000000		1
12116.287109	2122.198242	2.978892	4.523845	897.762695	47611.414062	131.487534	90.865448	143.723816	66.069099	43.264854	252.663055	345.471252	188.885162	3.434309	99998.000000	4.083370	3.326786	0.474055	0.655508	2.953161	4.677711	2.118885	1.958399	2.157529	1.819998	1.636135	2.402542	2.538412	2.276198	0.535839	4.999991	15024.000000		1
14213.458008	5904.049316	1.159486	2.994310	3364.639648	97982.359375	492.747528	341.591919	276.580536	111.890373	96.107803	498.874908	631.608276	377.048737	1.432705	0.000000	4.152700	3.771150	0.064265	0.476297	3.526939	4.991148	2.692625	2.533508	2.441822	2.048793	1.982759	2.697992	2.800448	2.576397	0.156157	0.000000	15050.000000		1
5569.910645	1327.185669	1.825573	3.626477	596.222412	27310.675781	97.088432	64.413132	35.432159	51.301079	25.462431	53.172909	73.439240	49.173298	0.171441	0.000000	3.745848	3.122932	0.261399	0.559485	2.775408	4.436332	1.987167	1.808974	1.549398	1.710127	1.405900	1.725690	1.865928	1.691729	0.000000	0.000000	15092.000000		1
7791.510254	3061.560547	2.803118	3.305768	1499.668457	49648.441406	205.842651	153.835388	126.531967	62.550556	43.209347	183.528717	253.403152	173.614487	2.021634	99998.000000	3.891622	3.485943	0.447641	0.519272	3.175995	4.695906	2.313535	2.187056	2.102200	1.796231	1.635578	2.263704	2.403812	2.239586	0.305702	4.999991	15168.000000		1
3649.382812	1823.535034	1.671386	2.689020	767.212585	28785.076172	109.429550	76.007996	66.704353	48.901928	18.231064	117.327011	166.376953	83.217773	0.965754	0.000000	3.562219	3.260914	0.223077	0.429594	2.884916	4.459167	2.039135	1.880859	1.824154	1.689326	1.260812	2.069398	2.221093	1.920216	0.000000	0.000000	15196.000000		1
16646.324219	4520.788574	1.588125	3.185502	2322.856934	75502.507812	338.242981	230.787003	211.473557	106.407486	74.755997	409.221375	504.940643	332.106323	1.478864	0.000000	4.221318	3.655214	0.200885	0.503178	3.366022	4.877961	2.529229	2.363211	2.325256	2.026972	1.873646	2.611958	2.703240	2.521277	0.169928	0.000000	15226.000000		1
10926.719727	2331.152344	2.059937	3.444536	1026.376221	39980.519531	138.928604	96.098549	71.804855	66.328140	27.944841	158.710785	242.727249	125.372482	1.192386	0.000000	4.038490	3.367571	0.313854	0.537131	3.011307	4.601849	2.142792	1.982717	1.856154	1.821698	1.446302	2.200606	2.385118	2.098202	0.076417	0.000000	15260.000000		1
17066.677734	3383.043457	2.032184	2.824705	1643.762329	56402.785156	247.386780	153.860062	109.959953	51.578613	45.321709	207.985840	287.311951	145.611053	0.883251	0.000000	4.232149	3.529308	0.307963	0.450973	3.215839	4.751300	2.393377	2.187126	2.041234	1.712470	1.656306	2.318034	2.458354	2.163194	0.000000	0.000000	15302.000000		1
13782.619141	1912.559448	1.902667	2.991227	1171.333496	48320.714844	162.685715	120.191803	109.327789	61.394154	40.554249	180.065674	281.576172	169.917084	0.099539	0.000000	4.139332	3.281615	0.279363	0.475849	3.068681	4.684134	2.211349	2.079875	2.038731	1.788127	1.608036	2.255431	2.449596	2.230237	0.000000	0.000000	15335.000000		1
13201.066406	3208.195312	1.877997	3.225591	1330.843018	46870.664062	196.233719	138.240921	118.538918	85.216034	53.154404	266.607727	301.617401	274.212219	1.429013	0.000000	4.120609	3.506261	0.273695	0.508609	3.124127	4.670901	2.292774	2.140637	2.073861	1.930521	1.725539	2.425873	2.479456	2.438087	0.155036	0.000000	15376.000000		1
4409.382324	528.343140	1.538786	2.516331	261.615143	17546.050781	38.657749	26.014420	9.800121	0.820275	6.762639	11.446838	22.249176	26.288874	0.111506	0.000000	3.644378	2.722916	0.187178	0.400768	2.417663	4.244179	1.587237	1.415214	0.991231	0.000000	0.830116	1.058686	1.347314	1.419772	0.000000	0.000000	15405.000000		1
25170.271484	5636.130859	3.308852	3.675817	2959.855713	96451.117188	416.588440	294.271942	240.510040	126.359276	102.734756	553.367676	715.230042	452.480072	1.874599	99998.000000	4.400888	3.750981	0.519677	0.565354	3.471271	4.984307	2.619707	2.468749	2.381133	2.101607	2.011717	2.743014	2.854446	2.655599	0.272908	4.999991	15447.000000		1
5890.829102	279.621094	1.779317	1.918085	472.582977	21099.986328	62.760250	54.427990	39.114143	34.155491	13.784312	49.083870	67.435196	56.037701	0.763696	99998.000000	3.770176	2.446570	0.250253	0.282868	2.674478	4.324282	1.797685	1.735822	1.592334	1.533460	1.139385	1.690939	1.828887	1.748480	0.000000	4.999991	15525.000000		1
12772.059570	2807.321777	1.884164	3.071404	1269.245239	50279.523438	212.478851	130.340393	117.903664	76.211517	55.106411	214.733063	255.734451	166.657578	0.559844	0.000000	4.106261	3.448292	0.275119	0.487337	3.103545	4.701391	2.327316	2.115079	2.071527	1.882021	1.741202	2.331899	2.407789	2.221825	0.000000	0.000000	15557.000000		1
4923.953613	269.077789	1.427771	1.190323	325.923431	17101.097656	46.376347	35.641853	30.815802	39.083305	15.017808	25.891071	28.151451	46.845074	0.847197	0.000000	3.692314	2.429878	0.154659	0.075665	2.513116	4.233024	1.666296	1.551960	1.488773	1.591991	1.176607	1.413150	1.449501	1.670664	0.000000	0.000000	15608.000000		1
8566.977539	1150.320923	1.532618	2.621178	507.074585	28087.839844	89.274239	51.871571	69.902191	21.505995	35.240967	127.450920	136.535614	112.507126	0.184740	0.000000	3.932828	3.060819	0.185434	0.418496	2.705072	4.448518	1.950726	1.714929	1.844491	1.332560	1.547048	2.105343	2.135246	2.051180	0.000000	0.000000	15638.000000		1
4407.600098	1497.244629	2.044519	1.782401	863.422180	30237.779297	132.955399	90.717430	59.818363	41.852501	22.477371	89.693626	109.136597	91.442108	1.147528	0.000000	3.644202	3.175293	0.310591	0.251005	2.936223	4.480550	2.123706	1.957691	1.776834	1.621721	1.351745	1.952762	2.037970	1.961146	0.059763	0.000000	15685.000000		1
34752.585938	6873.903320	2.513247	3.065236	3848.336426	99998.000000	578.275024	386.636078	389.537872	171.523712	172.078796	827.108093	1027.773071	639.123352	4.256537	0.000000	4.540987	3.837204	0.400235	0.486464	3.585273	4.999991	2.762135	2.587302	2.590550	2.234324	2.235727	2.917562	3.011897	2.805585	0.629056	0.000000	15725.000000		1
14925.021484	3001.723633	2.359060	3.167000	1315.168335	52041.902344	205.996826	127.586609	110.354675	69.794258	37.424255	199.533310	313.603882	177.900894	1.117643	99998.000000	4.173915	3.477371	0.372739	0.500648	3.118981	4.716353	2.313860	2.105805	2.042791	1.843820	1.573153	2.300015	2.496382	2.250178	0.048303	4.999991	15804.000000		1
14119.773438	2883.314209	1.828657	3.376694	1418.899170	48995.164062	212.929077	151.097031	123.312546	64.897285	66.448402	245.410095	334.369781	211.347122	1.930611	0.000000	4.149828	3.459892	0.262132	0.528492	3.151952	4.690153	2.328235	2.179256	2.091007	1.812227	1.822484	2.389892	2.524227	2.324996	0.285695	0.000000	15852.000000		1
24448.148438	3284.345215	2.309720	3.854673	1924.549072	62761.941406	273.601624	195.348679	169.525452	80.713776	59.991055	288.440582	375.198486	204.084915	0.096888	0.000000	4.388246	3.516449	0.363559	0.585988	3.284329	4.797697	2.437119	2.290811	2.229235	1.906948	1.778087	2.460056	2.574261	2.309811	0.000000	0.000000	15908.000000		1
6997.323730	841.872986	1.822490	4.866140	771.791992	35687.527344	116.833611	82.335823	71.490318	23.695448	37.038788	138.897766	173.340042	136.147064	0.024607	0.000000	3.844932	2.925246	0.260665	0.687185	2.887500	4.552516	2.067568	1.915589	1.854247	1.374665	1.568657	2.142695	2.238899	2.134008	0.000000	0.000000	15964.000000		1
12846.082031	4059.661865	2.513247	3.799166	1357.261353	51830.863281	211.689407	137.417572	125.387901	82.156967	61.508255	281.181458	372.099335	253.403152	1.324074	0.000000	4.108771	3.608490	0.400235	0.579688	3.132663	4.714589	2.325699	2.138042	2.098256	1.914644	1.788933	2.448987	2.570659	2.403812	0.121912	0.000000	16001.000000		1
9607.588867	3143.174805	2.050686	4.829135	1969.361938	53430.535156	282.359467	201.016602	119.026146	70.586777	49.987404	245.329926	352.881470	175.560333	1.525833	99998.000000	3.982615	3.497369	0.311899	0.683869	3.294326	4.727789	2.450802	2.303232	2.075642	1.848723	1.698861	2.389750	2.547629	2.244426	0.183507	4.999991	16112.000000		1
22935.279297	6818.645996	2.833956	4.644111	3117.795654	99998.000000	452.406067	319.074463	302.557953	123.170692	128.511734	610.959595	823.672791	408.780396	2.377192	99998.000000	4.360504	3.833698	0.452393	0.666903	3.493848	4.999991	2.655528	2.503892	2.480808	2.090507	2.108943	2.786012	2.915755	2.611490	0.376064	4.999991	16171.000000		1
23479.029297	7865.769531	2.574922	4.576268	2522.507568	87675.570312	389.368286	257.723480	249.770508	162.500702	86.279930	399.486023	526.233826	336.910797	1.367723	0.000000	4.370680	3.895741	0.410764	0.660511	3.401833	4.942879	2.590361	2.411154	2.397541	2.210855	1.935910	2.601502	2.721179	2.527515	0.135998	0.000000	16222.000000		1
4067.158447	2532.517334	3.200921	1.825573	843.239136	32193.017578	149.231369	97.119270	93.912178	34.932594	28.802120	100.366447	152.463135	89.724464	1.744149	99998.000000	3.609291	3.403553	0.505275	0.261399	2.925951	4.507761	2.173860	1.987305	1.972722	1.543231	1.459424	2.001589	2.183165	1.952911	0.241584	4.999991	16345.000000		1
7574.263672	984.631592	3.506211	3.749826	826.361816	29374.548828	125.144287	91.987930	59.966385	34.359016	20.994093	101.729454	127.494095	64.576576	0.589177	99998.000000	3.879340	2.993274	0.544838	0.574011	2.917170	4.467971	2.097411	1.963731	1.777908	1.536041	1.322097	2.007447	2.105490	1.810075	0.000000	4.999991	16364.000000		1
9265.164062	1856.151733	0.804856	0.786353	471.818207	26161.958984	87.942062	50.530144	44.152973	55.902016	18.456177	85.179031	90.282616	49.062283	0.778918	99998.000000	3.966853	3.268614	0.000000	0.000000	2.673775	4.417670	1.944197	1.703551	1.644960	1.747427	1.266142	1.930333	1.955604	1.690748	0.000000	4.999991	16396.000000		1
5540.177246	303.387482	1.998263	2.491661	400.448151	23756.583984	56.216557	42.062195	49.009861	31.549730	20.685720	58.874741	91.001129	88.870270	0.601182	99998.000000	3.743524	2.481998	0.300653	0.396489	2.602546	4.375784	1.749864	1.623892	1.690283	1.498996	1.315671	1.769929	1.959047	1.948756	0.000000	4.999991	16428.000000		1
5857.888672	2379.042725	2.796951	3.336605	807.834717	34471.496094	139.153717	85.132774	90.507729	49.981239	34.531708	154.738922	237.293701	149.567490	0.658732	0.000000	3.767741	3.376402	0.446685	0.523305	2.907322	4.537460	2.143495	1.930097	1.956686	1.698807	1.538218	2.189600	2.375286	2.174837	0.000000	0.000000	16498.000000		1
3336.124268	533.073608	1.156402	2.328223	65.597290	12711.023438	15.369354	6.466600	11.890897	20.997177	5.174514	0.000000	7.715514	43.622570	0.503314	99998.000000	3.523242	2.726787	0.063109	0.367025	1.816886	4.104180	1.186656	0.810676	1.075215	1.322161	0.713870	0.000000	0.887365	1.639711	0.000000	4.999991	16517.000000		1
5321.370605	526.425049	1.551121	2.177119	466.289062	25265.667969	69.889854	51.637207	35.475330	17.965862	15.918260	55.417870	74.845421	117.194405	0.042771	0.000000	3.726023	2.721337	0.190646	0.337882	2.668655	4.402531	1.844414	1.712963	1.549926	1.254448	1.201896	1.743650	1.874165	2.068907	0.000000	0.000000	16560.000000		1
3779.979004	386.204346	3.284182	2.898715	213.376221	15505.599609	28.876129	23.516592	18.070709	21.055769	0.055507	0.000000	0.000000	41.081566	0.328634	0.000000	3.577489	2.586817	0.516427	0.462205	2.329146	4.190488	1.460539	1.371374	1.256975	1.323371	0.000000	0.000000	0.000000	1.613647	0.000000	0.000000	16590.000000		1
6653.289551	94.054031	1.538786	1.979760	303.671173	19724.304688	47.474159	34.867832	32.838734	47.261379	13.799731	48.667564	34.386772	46.348595	0.886185	99998.000000	3.823036	1.973377	0.187178	0.296613	2.482404	4.295002	1.676457	1.542425	1.516386	1.674506	1.139871	1.687240	1.536391	1.666037	0.000000	4.999991	16634.000000		0
12104.796875	3283.534180	1.372264	3.743659	1350.190308	51904.269531	212.944489	134.851898	120.660530	53.718731	49.799297	233.439026	332.501038	165.843475	0.790148	0.000000	4.082957	3.516341	0.137438	0.573296	3.130395	4.715203	2.328266	2.129857	2.081565	1.730126	1.697223	2.368173	2.521793	2.219698	0.000000	0.000000	16682.000000		1
13031.291016	3315.339844	2.670518	1.507948	944.481323	37973.726562	161.689667	98.802986	97.970383	53.416523	30.806551	128.863281	169.118393	106.694275	0.356788	0.000000	4.114987	3.520528	0.426595	0.178386	2.975193	4.579483	2.208682	1.994770	1.991095	1.727676	1.488643	2.110129	2.228191	2.028141	0.000000	0.000000	16740.000000		1
8806.429688	2051.497314	2.655099	4.730455	924.538818	38561.585938	156.302383	96.915741	103.675301	60.176079	37.270065	164.051819	172.306992	187.022583	3.582246	0.000000	3.944800	3.312071	0.424081	0.674903	2.965925	4.586155	2.193966	1.986394	2.015675	1.779424	1.571360	2.214981	2.236303	2.271894	0.554155	0.000000	16816.000000		1
18879.232422	4375.566406	2.692104	4.058200	1815.384644	64269.988281	244.525070	177.990311	134.916656	74.009727	62.507385	287.644989	397.284241	277.188019	1.791237	0.000000	4.275984	3.641034	0.430092	0.608333	3.258969	4.808008	2.388323	2.250396	2.130066	1.869289	1.795931	2.458857	2.599101	2.442775	0.253153	0.000000	16868.000000		1
4261.119629	0.000000	2.069189	2.513247	320.659485	16633.000000	43.668823	28.129866	25.681376	22.634642	22.153580	15.890506	37.489014	51.668041	0.499913	0.000000	3.629524	0.000000	0.315800	0.400235	2.506044	4.220971	1.640172	1.449168	1.409618	1.354774	1.345444	1.201138	1.573904	1.713222	0.000000	0.000000	16913.000000		0
19421.998047	7118.129395	2.673601	3.959521	3045.457275	96002.156250	464.651581	307.627625	237.635986	103.854156	107.200012	558.243042	803.560669	345.310883	2.644747	0.000000	4.288294	3.852366	0.427097	0.597643	3.483653	4.982281	2.667127	2.488025	2.375912	2.016424	2.030195	2.746823	2.905019	2.538210	0.422384	0.000000	16958.000000		1
9910.911133	3390.943848	1.720726	2.254213	2485.024658	71550.757812	366.126129	259.342438	168.557159	116.358711	53.299339	251.512817	355.875793	180.972290	2.168186	0.000000	3.996114	3.530321	0.235712	0.352995	3.395331	4.854614	2.563631	2.413874	2.226747	2.065799	1.726722	2.400560	2.551298	2.257612	0.336097	0.000000	17020.000000		1
18807.556641	4958.201660	3.000478	3.052901	2449.999512	81606.289062	357.167877	248.660355	218.328705	137.229462	68.958565	386.346222	448.249176	282.920685	1.693314	0.000000	4.274333	3.695324	0.477190	0.484713	3.389166	4.911724	2.552872	2.395607	2.339111	2.137447	1.838588	2.586977	2.651520	2.451665	0.228737	0.000000	17044.000000		1
11174.513672	3034.537598	1.421604	3.694319	1285.660034	47869.117188	184.126953	127.694534	111.637512	73.763031	58.504692	232.008163	309.314423	217.727371	2.169942	0.000000	4.048229	3.482093	0.152779	0.567534	3.109126	4.680056	2.265117	2.106172	2.047810	1.867839	1.767191	2.365503	2.490400	2.337913	0.336448	0.000000	17131.000000		1
13297.242188	1335.829346	2.155533	3.817669	1527.647217	53595.953125	220.919037	161.159271	109.959953	79.492615	49.194885	219.275406	336.090515	143.782410	1.073135	0.000000	4.123762	3.125751	0.333555	0.581798	3.184023	4.729132	2.344233	2.207255	2.041234	1.900327	1.691920	2.340990	2.526456	2.157706	0.030654	0.000000	17186.000000		1
10142.287109	3206.391357	0.545822	3.117660	1770.460815	56183.976562	275.639984	181.188156	131.299423	79.495705	51.825314	258.910706	346.686249	202.697235	1.051032	0.000000	4.006136	3.506016	0.000000	0.493829	3.248086	4.749612	2.440342	2.258130	2.118263	1.900344	1.714542	2.413150	2.539937	2.306848	0.021616	0.000000	17228.000000		1
6824.504883	2048.540039	3.524713	5.001824	710.274475	32485.812500	98.445274	70.383255	64.388466	24.947447	23.618355	90.291870	100.064240	126.038567	0.306726	0.000000	3.834071	3.311445	0.547124	0.699128	2.851426	4.511694	1.993195	1.847469	1.808808	1.397026	1.373250	1.955649	2.000279	2.100503	0.000000	0.000000	17243.000000		1
6606.250488	700.221497	3.373610	2.824705	334.289612	21466.718750	53.453529	35.537006	31.278362	13.882992	9.285137	50.502388	52.346466	59.503822	1.005623	0.000000	3.819955	2.845235	0.528095	0.450973	2.524123	4.331766	1.727976	1.550681	1.495244	1.142483	0.967788	1.703312	1.718887	1.774545	0.002435	0.000000	17273.000000		1
10131.052734	1522.768677	1.933504	2.904882	813.052368	35307.234375	116.201447	80.935806	80.158707	33.927292	36.418953	132.730286	157.187408	90.933289	2.418583	0.000000	4.005655	3.182634	0.286345	0.463128	2.910119	4.547863	2.065212	1.908141	1.903951	1.530549	1.561327	2.122970	2.196418	1.958723	0.383561	0.000000	17297.000000		1
8976.343750	2451.584717	4.233974	2.756862	988.535645	39313.285156	155.488281	95.009995	69.340950	34.574879	20.260164	129.057556	170.139114	138.429031	1.372204	0.000000	3.953099	3.389447	0.626748	0.440415	2.994992	4.594539	2.191698	1.977769	1.840990	1.538761	1.306643	2.110783	2.230804	2.141227	0.137419	0.000000	17317.000000		1
4369.016602	1293.770264	0.607497	0.968294	575.900574	24567.931641	87.646019	52.318710	36.027321	35.422909	15.529708	70.488098	108.189888	51.236320	1.459658	0.000000	3.640384	3.111857	0.000000	0.000000	2.760348	4.390368	1.942732	1.718657	1.556632	1.549284	1.191163	1.848116	2.034187	1.709578	0.164251	0.000000	17337.000000		1
6295.045410	2061.855469	2.963473	1.671386	1152.084839	55446.867188	163.746521	110.367012	139.681030	69.088081	46.838909	215.214127	304.241669	212.007034	0.280620	99998.000000	3.798999	3.314258	0.471801	0.223077	3.061485	4.743877	2.214172	2.042839	2.145138	1.839403	1.670607	2.332871	2.483219	2.326350	0.000000	4.999991	17356.000000		1
6676.359375	949.217957	1.952007	3.879343	558.172119	34103.140625	80.507164	61.569927	75.264809	52.701096	22.992355	99.758949	134.330750	130.975632	1.003968	0.000000	3.824540	2.977366	0.290481	0.588758	2.746768	4.532794	1.905835	1.789369	1.876592	1.721820	1.361583	1.998952	2.128175	2.117191	0.001720	0.000000	17387.000000		1
2903.081055	332.297516	3.099157	3.916348	125.548256	12041.701172	20.115229	14.869788	11.227893	10.148584	11.116879	0.000000	7.771022	10.268850	2.046781	0.000000	3.462859	2.521527	0.491244	0.592881	2.098811	4.080688	1.303525	1.172305	1.050298	1.006405	1.045983	0.000000	0.890478	1.011522	0.311071	0.000000	17406.000000		1
5229.878906	948.632019	2.229543	4.329569	566.920715	24534.927734	94.744789	61.178291	45.337128	42.228718	17.669823	64.638245	96.579613	122.886986	0.331803	0.000000	3.718492	2.977098	0.348216	0.636445	2.753522	4.389785	1.976555	1.786597	1.656454	1.625608	1.247232	1.810490	1.984885	2.089506	0.000000	0.000000	17489.000000		1
9966.853516	1572.682129	2.513247	3.626477	749.545898	38188.546875	122.409012	76.889938	87.868050	39.650711	28.731194	148.756470	183.371445	112.581131	1.852119	99998.000000	3.998558	3.196641	0.400235	0.559485	2.874798	4.581933	2.087813	1.885870	1.943831	1.598251	1.458354	2.172476	2.263332	2.051466	0.267669	4.999991	17513.000000		1
7461.966309	1161.212646	1.803987	2.041435	432.796570	22987.492188	61.138203	46.626129	56.586605	62.525887	19.492313	63.784054	80.538002	35.432159	1.291311	99998.000000	3.872853	3.064912	0.256233	0.309936	2.636284	4.361492	1.786313	1.668629	1.752714	1.796060	1.289863	1.804712	1.906001	1.549398	0.111031	4.999991	17564.000000		1
3635.635498	0.000000	2.211041	1.615879	103.851067	11431.678711	14.052597	12.316453	4.613273	24.484886	6.395674	3.092990	9.393068	23.017027	0.171082	0.000000	3.560580	0.000000	0.344597	0.208409	2.016411	4.058110	1.147757	1.090486	0.664009	1.388898	0.805886	0.490378	0.972807	1.362049	0.000000	0.000000	17603.000000		0
6256.850586	0.000000	2.605759	3.660398	382.744415	21281.589844	68.443581	40.014595	30.902145	19.964125	21.475157	42.910225	34.090733	57.289700	0.855366	99998.000000	3.796356	0.000000	0.415934	0.563528	2.582909	4.328004	1.835333	1.602218	1.489989	1.300250	1.331936	1.632561	1.532636	1.758077	0.000000	4.999991	17644.000000		0
17717.361328	6435.513184	2.698272	4.098289	3302.505371	99998.000000	506.926575	336.306366	272.972565	129.322754	101.960739	531.741394	719.322144	331.181213	1.882652	0.000000	4.248399	3.808583	0.431086	0.612603	3.518844	4.999991	2.704945	2.526735	2.436119	2.111675	2.008433	2.725700	2.856923	2.520066	0.274770	0.000000	17678.000000		1
4588.590820	0.000000	0.570492	2.195622	202.009552	18087.429688	54.085693	28.601677	7.697012	15.838082	10.796169	21.311718	36.647152	35.342731	0.784033	0.000000	3.661679	0.000000	0.000000	0.341558	2.305372	4.257377	1.733082	1.456391	0.886322	1.199703	1.033270	1.328618	1.564040	1.548300	0.000000	0.000000	17759.000000		0
15915.721680	3666.525391	1.748480	1.819406	1733.764282	54304.406250	278.421509	179.266983	137.127701	81.697495	57.228024	228.813416	338.942963	238.582703	1.698825	0.000000	4.201827	3.564255	0.242661	0.259930	3.238990	4.734835	2.444703	2.253500	2.137125	1.912209	1.757609	2.359482	2.530127	2.377639	0.230149	0.000000	17785.000000		1
5940.875000	823.490845	3.321187	4.212387	379.577393	17440.494141	52.901539	42.160877	20.044302	28.173037	17.420040	29.354109	47.329224	46.040218	0.661403	99998.000000	3.773850	2.915659	0.521293	0.624528	2.579300	4.241559	1.723468	1.624910	1.301991	1.449834	1.241049	1.467669	1.675129	1.663137	0.000000	4.999991	17854.000000		1
8495.712891	1552.958496	2.204873	3.379778	903.967163	35244.683594	149.462646	94.772545	83.476807	69.066498	34.500870	132.807373	192.138504	105.312759	0.648609	99998.000000	3.929200	3.191160	0.343384	0.528888	2.956153	4.547093	2.174533	1.976683	1.921566	1.839267	1.537830	2.123222	2.283614	2.022481	0.000000	4.999991	17907.000000		1
11310.364258	1765.008667	1.797820	4.425165	1372.279175	40436.812500	190.180344	138.058990	81.959610	56.127129	31.130342	134.858063	196.619186	81.975029	0.930253	99998.000000	4.053477	3.246747	0.254746	0.645930	3.137443	4.606777	2.279166	2.140065	1.913600	1.749173	1.493184	2.129877	2.293626	1.913682	0.000000	4.999991	17938.000000		1
24054.320312	10943.796875	1.958174	4.150712	1684.859253	65389.625000	236.346985	166.441711	158.538086	126.174255	56.108627	308.509552	441.492706	317.406158	1.544751	0.000000	4.381193	4.039168	0.291851	0.618123	3.226564	4.815509	2.373550	2.221262	2.200134	2.100971	1.749030	2.489269	2.644923	2.501615	0.188858	0.000000	17963.000000		1
22643.441406	6903.226562	3.299600	5.038829	3019.822021	99998.000000	444.422272	290.000946	208.247955	107.974030	95.999870	513.615173	660.290161	299.134979	1.634654	99998.000000	4.354942	3.839052	0.518461	0.702330	3.479981	4.999991	2.647796	2.462399	2.318581	2.033319	1.982271	2.710638	2.819735	2.475867	0.213426	4.999991	18088.000000		1
35238.320312	5795.775879	3.780664	4.385077	3790.507080	99998.000000	535.386414	383.617096	349.418427	97.180946	145.216339	708.458130	926.055969	459.702179	1.916998	0.000000	4.547015	3.763112	0.577568	0.641977	3.578697	4.999991	2.728667	2.583898	2.543346	1.987581	2.162015	2.850314	2.966637	2.662477	0.282622	0.000000	18123.000000		1
11990.350586	7446.815918	1.782401	2.294302	3286.655029	96301.335938	460.873993	326.796143	218.211517	88.759254	115.785141	535.189026	651.951721	465.493439	2.735955	0.000000	4.078832	3.871971	0.251005	0.360651	3.516754	4.983632	2.663582	2.514277	2.338878	1.948214	2.063653	2.728507	2.814215	2.667914	0.437109	0.000000	18150.000000		1
11301.057617	3316.801514	1.585042	2.778449	1264.739990	48275.156250	198.463257	136.412262	93.622307	71.622917	66.170868	251.398712	337.752655	179.479767	0.554663	99998.000000	4.053119	3.520720	0.200041	0.443802	3.102001	4.683723	2.297680	2.134853	1.971379	1.855052	1.820667	2.400363	2.528599	2.254015	0.000000	4.999991	18209.000000		1
9678.791992	2230.517578	2.778449	3.253344	855.389038	34077.867188	133.707825	88.922691	69.035660	40.341469	29.048819	105.059898	141.256821	77.438850	0.178531	0.000000	3.985821	3.348406	0.443802	0.512330	2.932164	4.532473	2.126157	1.949013	1.839074	1.605752	1.463128	2.021437	2.150009	1.888959	0.000000	0.000000	18267.000000		1
8349.624023	1675.444580	1.874913	2.624262	1029.521606	45804.445312	161.276459	108.775803	95.811760	47.427902	53.675556	243.146637	311.152313	262.894897	0.624128	99998.000000	3.921667	3.224130	0.272981	0.419007	3.012635	4.660908	2.207571	2.036532	1.981419	1.676034	1.729777	2.385868	2.492973	2.419782	0.000000	4.999991	18337.000000		1
12283.117188	3191.805176	2.396065	3.250261	1366.645142	57594.062500	206.283615	139.014938	131.561539	112.146324	57.508644	287.611053	373.681305	254.229584	0.233458	0.000000	4.089309	3.504036	0.379499	0.511918	3.135656	4.760378	2.314465	2.143061	2.119129	2.049785	1.759733	2.458806	2.572501	2.405226	0.000000	0.000000	18368.000000		1
7654.752441	2574.866455	1.952007	2.889463	536.484192	29465.296875	99.734276	57.961952	67.435196	23.865055	29.603891	110.422516	138.996445	124.435028	0.362862	0.000000	3.883931	3.410755	0.290481	0.460817	2.729557	4.469311	1.998844	1.763143	1.828887	1.377762	1.471349	2.043058	2.143004	2.094943	0.000000	0.000000	18495.000000		1
24891.324219	6240.580566	2.124696	3.941018	2470.620605	79968.617188	395.828705	248.207047	212.907486	89.422256	78.215950	416.280060	603.123779	286.198700	2.590084	0.000000	4.396048	3.795225	0.327297	0.595608	3.392806	4.902920	2.597507	2.394814	2.328191	1.951446	1.893295	2.619386	2.780406	2.456668	0.413314	0.000000	18536.000000		1
11021.325195	1980.873535	2.599592	2.482410	780.827332	33373.621094	117.360931	67.200836	67.607887	32.539612	20.849157	116.173691	168.415314	77.623871	0.029913	0.000000	4.042234	3.296857	0.414905	0.394873	2.892555	4.523403	2.069524	1.827375	1.829997	1.512412	1.319088	2.065108	2.226382	1.889995	0.000000	0.000000	18587.000000		1
19364.595703	2420.617676	1.674470	2.803118	1546.155762	63079.687500	245.511856	160.394501	164.517456	75.218559	50.971119	285.874908	391.835266	258.380310	1.939321	0.000000	4.287008	3.383926	0.223877	0.447641	3.189253	4.799890	2.390073	2.205189	2.216212	1.876325	1.707324	2.456176	2.593103	2.412259	0.287650	0.000000	18637.000000		1
8093.540527	686.538940	4.314150	3.931767	486.469025	26618.173828	87.797127	52.559242	51.843815	46.317757	21.684851	64.163353	86.085648	66.136948	0.068120	0.000000	3.908139	2.836665	0.634895	0.594588	2.687055	4.425178	1.943480	1.720649	1.714697	1.665748	1.336156	1.807287	1.934931	1.820444	0.000000	0.000000	18672.000000		1
5059.721680	4313.712402	2.470075	2.806202	1093.000366	41541.644531	184.993484	111.859543	92.046516	35.284138	40.507992	196.366318	231.144714	179.239227	0.016926	0.000000	3.704127	3.634851	0.392710	0.448119	3.038620	4.618484	2.267156	2.048673	1.964007	1.547580	1.607541	2.293067	2.363884	2.253433	0.000000	0.000000	18707.000000		1
21053.673828	4842.277832	2.352893	4.748958	2892.139893	90070.054688	425.349335	291.280701	221.677643	120.626610	78.117271	424.880615	572.681152	340.682220	1.683235	0.000000	4.323328	3.685050	0.371602	0.676598	3.461219	4.954580	2.628746	2.464312	2.345722	2.081443	1.892747	2.628267	2.757913	2.532350	0.226145	0.000000	18782.000000		1
5655.909668	1516.514893	1.773150	2.269632	510.013397	24242.339844	81.904099	49.241138	44.720379	9.282054	22.980021	71.126434	95.682243	72.458611	0.199347	1839.462036	3.752502	3.180847	0.248745	0.355955	2.707582	4.384574	1.913306	1.692328	1.650505	0.967644	1.361350	1.852031	1.980831	1.860090	0.000000	3.264691	18809.000000		1
10068.980469	1441.447388	2.167868	3.382861	822.448547	42638.980469	109.108841	86.514290	97.224113	88.235016	40.902710	199.770767	269.830231	223.500137	0.012540	0.000000	4.002985	3.158799	0.336033	0.529284	2.915109	4.629807	2.037860	1.937088	1.987774	1.945641	1.611752	2.300532	2.431091	2.349278	0.000000	0.000000	18850.000000		1
17903.832031	2446.524170	2.056854	2.275799	1718.758789	55831.816406	246.356812	174.212738	125.995399	98.281837	58.985756	280.388947	358.756012	236.954483	0.640220	0.000000	4.252946	3.388550	0.313203	0.357134	3.235215	4.746882	2.391565	2.241080	2.100355	1.992473	1.770747	2.447761	2.554799	2.374665	0.000000	0.000000	18926.000000		1
7731.013184	3612.936035	2.587257	4.958652	1791.874268	58709.042969	277.548828	181.225159	142.400894	77.133560	52.068928	282.781921	386.645325	195.789658	1.956857	99998.000000	3.888237	3.557860	0.412840	0.695364	3.253308	4.768705	2.443339	2.258219	2.153513	1.887243	1.716579	2.451452	2.587313	2.291790	0.291559	4.999991	19027.000000		1
5133.240723	1088.180420	2.470075	2.571838	382.192413	19079.181641	39.999176	29.949270	18.687456	18.598028	6.543694	44.516853	52.916958	70.010124	0.207781	0.000000	3.710392	3.036701	0.392710	0.410244	2.582282	4.280560	1.602051	1.476386	1.271550	1.269467	0.815823	1.648524	1.723595	1.845161	0.000000	0.000000	19062.000000		1
14718.814453	3301.102295	2.288134	3.792999	1710.981567	54593.722656	237.383118	161.032837	126.467209	82.206306	39.918999	245.952835	339.300690	182.720779	1.613332	99998.000000	4.167873	3.518659	0.359481	0.578983	3.233245	4.737143	2.375450	2.206914	2.101978	1.914905	1.601180	2.390852	2.530585	2.261788	0.207724	4.999991	19086.000000		1
7968.973145	890.451172	2.180203	2.161701	1071.278564	41404.457031	166.478714	116.904533	103.545776	63.777885	41.186417	191.762299	208.192459	139.366486	1.230150	0.000000	3.901402	2.949610	0.338497	0.334796	3.029902	4.617047	2.221359	2.067831	2.015132	1.804670	1.614754	2.282763	2.318465	2.144158	0.089958	0.000000	19127.000000		1
5754.521484	812.296875	1.100895	1.782401	460.901764	20524.656250	62.957611	49.663612	44.208477	15.603718	25.952745	78.095680	94.458000	87.436325	0.145748	0.000000	3.760009	2.909715	0.041746	0.251005	2.663608	4.312276	1.799048	1.696038	1.645506	1.193228	1.414183	1.892627	1.975239	1.941692	0.000000	0.000000	19179.000000		1
6817.202637	1149.346436	2.223376	3.151581	580.649475	26791.546875	91.287918	60.391941	43.924774	36.801338	12.905447	73.417656	123.025757	97.572578	0.867981	99998.000000	3.833606	3.060451	0.347013	0.498528	2.763914	4.427998	1.960413	1.780979	1.642709	1.565864	1.110773	1.865800	2.089996	1.989328	0.000000	4.999991	19195.000000		1
10706.411133	2024.816772	3.706654	5.797429	991.085876	40777.085938	140.266937	101.220642	111.359970	41.692146	30.442669	170.268631	238.709137	122.433678	1.170261	99998.000000	4.029644	3.306386	0.568982	0.763235	2.996111	4.610416	2.146955	2.005269	2.046729	1.620054	1.483483	2.231135	2.377869	2.087901	0.068283	4.999991	19225.000000		1
7420.308105	1439.772949	2.803118	6.192147	584.729309	26181.398438	85.256126	55.828007	53.931507	11.005863	10.469293	77.068802	108.886818	69.106583	0.749743	0.000000	3.870422	3.158294	0.447641	0.791841	2.766955	4.417993	1.930726	1.746852	1.731843	1.041624	1.019917	1.886879	2.036975	1.839519	0.000000	0.000000	19245.000000		1
16839.066406	5079.454102	2.470075	2.800035	1642.605835	66816.859375	241.771286	154.772842	153.823059	73.223373	59.513073	324.847198	462.169189	284.514984	1.914644	0.000000	4.226318	3.705817	0.392710	0.447163	3.215533	4.824886	2.383405	2.189695	2.187021	1.864650	1.774612	2.511679	2.664801	2.454105	0.282088	0.000000	19289.000000		1
14342.178711	3936.685547	3.142330	3.376694	1769.717529	57806.914062	274.563751	184.259552	150.517288	111.100937	55.642982	242.844421	321.245392	230.028412	0.630462	0.000000	4.156615	3.595131	0.497252	0.528492	3.247904	4.761980	2.438643	2.265430	2.177586	2.045718	1.745410	2.385328	2.506837	2.361782	0.000000	0.000000	19367.000000		1
6960.735352	1142.771851	3.358191	3.678900	608.915039	24499.154297	77.744141	62.017071	24.811762	30.640028	16.408573	63.962910	107.671822	96.286659	0.258338	0.000000	3.842655	3.057960	0.526105	0.565718	2.784557	4.389151	1.890668	1.792511	1.394658	1.486289	1.215071	1.805928	2.032102	1.983566	0.000000	0.000000	19409.000000		1
13843.498047	2670.863037	1.763899	3.904013	1272.702148	42258.785156	187.722595	129.631119	114.789093	51.449097	36.215427	151.497925	220.333130	145.361282	0.699760	99998.000000	4.141246	3.426652	0.246474	0.591511	3.104727	4.625917	2.273517	2.112709	2.059901	1.711378	1.558894	2.180407	2.343080	2.162449	0.000000	4.999991	19443.000000		1
16484.908203	3084.201416	1.924253	2.713690	1777.541016	62143.195312	256.977203	176.796906	150.094818	121.502388	79.794823	362.641510	485.627167	256.354279	1.619609	0.000000	4.217086	3.489143	0.284262	0.433560	3.249820	4.793394	2.409895	2.247475	2.176366	2.084585	1.901975	2.559478	2.686303	2.408841	0.209410	0.000000	19464.000000		1
13887.379883	3767.110596	3.481541	4.341904	1408.244751	55309.187500	220.080261	137.146194	136.270416	69.248436	51.677296	260.517334	351.913177	210.961655	0.094629	0.000000	4.142620	3.576008	0.541772	0.637680	3.148678	4.742797	2.342581	2.137184	2.134402	1.840410	1.713300	2.415837	2.546436	2.324203	0.000000	0.000000	19496.000000		1
26764.687500	9267.603516	3.598723	4.378909	5277.424316	99998.000000	784.281128	538.106262	525.416687	226.790482	211.923782	1099.019775	1506.542114	907.902039	1.438761	99998.000000	4.427562	3.966967	0.556148	0.641366	3.722422	4.999991	2.894472	2.730868	2.720504	2.355625	2.326180	3.041006	3.177981	2.958039	0.157989	4.999991	19554.000000		1
12058.889648	5156.729492	0.891200	3.404448	1654.373413	65592.125000	252.015472	163.484406	152.336700	86.736320	70.950661	359.107544	492.177032	335.344269	1.903753	0.000000	4.081307	3.712374	0.000000	0.532047	3.218634	4.816852	2.401427	2.213476	2.182805	1.938201	1.850956	2.555224	2.692121	2.525491	0.279611	0.000000	19589.000000		1
3524.741211	857.334900	2.818537	3.404448	251.457306	16852.080078	40.702267	28.493746	26.051424	2.898715	6.327832	7.613751	19.353544	44.294823	0.711525	0.000000	3.547127	2.933151	0.450024	0.532047	2.400464	4.226654	1.609619	1.454750	1.415831	0.462205	0.801255	0.881599	1.286761	1.646353	0.000000	0.000000	19623.000000		1
10157.434570	4367.795410	1.292086	3.022064	1196.169922	42272.707031	182.853378	120.839386	113.598770	73.442322	31.555899	200.572540	235.794998	150.363098	2.055344	99998.000000	4.006784	3.640262	0.111292	0.480304	3.077793	4.626060	2.262103	2.082208	2.055374	1.865946	1.499081	2.302271	2.372535	2.177141	0.312884	4.999991	19649.000000		1
6660.252930	1111.293091	2.954222	3.237926	552.057068	23949.433594	71.259033	56.944321	48.149498	52.238533	10.173254	44.245483	50.502388	56.102459	1.597656	99998.000000	3.823491	3.045829	0.470443	0.510267	2.741984	4.379295	1.852840	1.755450	1.682592	1.717991	1.007460	1.645869	1.703312	1.748982	0.203483	4.999991	19697.000000		1
19270.134766	3999.991455	3.586388	5.026494	2253.491455	71615.039062	314.877472	231.095383	195.262344	100.736496	71.601334	414.281799	515.952637	250.695633	1.965813	0.000000	4.284885	3.602059	0.554657	0.701265	3.352856	4.855004	2.498142	2.363791	2.290618	2.003187	1.854921	2.617296	2.712610	2.399147	0.293542	0.000000	19748.000000		1
10085.620117	1985.304810	1.520283	2.130863	1102.461304	40644.691406	167.107803	113.404495	90.637253	52.910789	40.313717	191.160965	238.178726	144.195618	1.037057	0.000000	4.003703	3.297827	0.181925	0.328556	3.042363	4.609004	2.222997	2.054630	1.957307	1.723544	1.605453	2.281399	2.376903	2.158952	0.015803	0.000000	19791.000000		1
18806.546875	5065.620605	1.871829	4.027363	2401.418457	73890.304688	355.283722	243.754135	193.520020	92.120529	73.192543	318.513214	385.347076	245.477936	0.481785	0.000000	4.274309	3.704633	0.272266	0.605021	3.380468	4.868587	2.550575	2.386952	2.286726	1.964356	1.864467	2.503127	2.585852	2.390013	0.000000	0.000000	19835.000000		1
15092.144531	5560.172363	2.513247	3.265679	2526.457764	77789.320312	387.770905	261.846436	195.586136	117.299255	66.183205	328.393494	433.811127	257.057373	0.639533	0.000000	4.178751	3.745088	0.400235	0.513974	3.402512	4.890920	2.588575	2.418047	2.291338	2.069295	1.820748	2.516395	2.637301	2.410030	0.000000	0.000000	19891.000000		1
11174.143555	2611.495117	2.328223	2.855542	549.213867	26803.591797	76.316368	58.853153	65.806984	31.488056	27.411354	83.556984	104.547997	138.749741	1.479904	0.000000	4.048214	3.416889	0.367025	0.455689	2.739742	4.428193	1.882618	1.769770	1.818272	1.498146	1.437930	1.921983	2.019316	2.142232	0.170234	0.000000	20057.000000		1
6459.340820	808.880066	2.682853	2.244962	339.612152	19729.263672	60.755821	35.549339	31.349289	14.302381	12.498393	25.897238	17.817842	41.325184	1.585129	99998.000000	3.810188	2.907884	0.428597	0.351209	2.530983	4.295111	1.783588	1.550832	1.496228	1.155408	1.096854	1.413253	1.250855	1.616215	0.200065	4.999991	20086.000000		1
13681.148438	4091.924072	2.482410	4.505342	1439.159302	51259.527344	231.638123	143.665222	117.286919	61.079613	56.059288	279.673523	390.410583	225.680344	0.519635	0.000000	4.136123	3.611928	0.394873	0.653728	3.158109	4.709774	2.364810	2.157352	2.069250	1.785896	1.748648	2.446651	2.591522	2.353494	0.000000	0.000000	20169.000000		1
16759.490234	4345.937500	3.117660	2.392981	1856.737549	68411.117188	279.155457	183.383774	158.312973	81.830093	48.081654	275.932953	418.019287	243.791138	1.448838	0.000000	4.224261	3.638083	0.493829	0.378939	3.268750	4.835127	2.445846	2.263361	2.199517	1.912913	1.681979	2.440804	2.621196	2.387018	0.161020	0.000000	20210.000000		1
6002.571289	2851.622559	0.585910	1.834825	2103.936279	71419.843750	302.958832	206.172607	173.558990	58.307331	76.063499	394.965271	473.437164	367.825287	1.425176	0.000000	3.778337	3.455092	0.000000	0.263595	3.323033	4.853819	2.481384	2.314231	2.239447	1.765723	1.881176	2.596559	2.675262	2.565642	0.153868	0.000000	20240.000000		1
3949.612549	644.812866	2.994310	3.336605	224.138474	12548.824219	42.293476	28.663351	6.488186	7.166609	8.770153	8.585129	1.643633	0.000000	0.631593	99998.000000	3.596555	2.809434	0.476297	0.523305	2.350516	4.098603	1.626273	1.457327	0.812123	0.855314	0.943007	0.933747	0.215805	0.000000	0.000000	4.999991	20277.000000		1
5203.087402	1098.196411	2.587257	3.654230	604.604004	32312.050781	96.995918	64.801689	71.592079	30.747959	34.186329	117.024803	162.787491	90.005081	0.061041	99998.000000	3.716261	3.040680	0.412840	0.562796	2.781471	4.509365	1.986753	1.811586	1.854865	1.487816	1.533852	2.068278	2.211621	1.954267	0.000000	4.999991	20321.000000		1
5900.317871	1058.046143	1.982844	3.389029	264.547791	17852.605469	45.648586	30.492008	29.967773	14.518242	17.759251	42.703613	64.946625	88.589645	0.196629	0.000000	3.770875	3.024505	0.297289	0.530075	2.422504	4.251702	1.659427	1.484186	1.476655	1.161914	1.249425	1.630465	1.812557	1.947383	0.000000	0.000000	20359.000000		1
15421.142578	2650.519775	1.985928	3.675817	1909.808716	59333.902344	286.001343	195.182159	163.487488	55.365444	61.884468	288.995667	409.474243	222.571930	1.867562	99998.000000	4.188117	3.423331	0.297963	0.565354	3.280990	4.773303	2.456368	2.290440	2.213485	1.743239	1.791582	2.460891	2.612226	2.347470	0.271275	4.999991	20414.000000		1
24938.279297	7740.471191	2.436154	4.607106	2469.985352	85854.023438	380.006042	251.019424	214.409271	112.516373	90.264114	458.601288	617.577271	388.372223	1.081497	0.000000	4.396866	3.888767	0.386705	0.663428	3.392694	4.933761	2.579791	2.399707	2.331244	2.051216	1.955515	2.661435	2.790691	2.589248	0.034025	0.000000	20453.000000		1
11385.243164	2786.984375	2.087691	3.712821	1204.357300	42563.953125	170.256302	115.415092	125.039436	55.501129	31.232105	163.851379	216.194763	156.330139	1.001976	0.000000	4.056342	3.445135	0.319666	0.569704	3.080755	4.629042	2.231103	2.062263	2.097047	1.744302	1.494601	2.214450	2.334845	2.194043	0.000857	0.000000	20523.000000		1
5025.812500	253.754700	2.235711	3.083739	496.543610	20572.851562	85.108109	57.709087	41.796993	24.056246	25.224983	78.410225	119.578140	68.005692	0.873099	3419.293457	3.701206	2.404414	0.349416	0.489078	2.695957	4.313294	1.929971	1.761244	1.621145	1.381228	1.401831	1.894373	2.077652	1.832545	0.000000	3.533936	20582.000000		1
3795.077148	543.077209	2.155533	2.072273	262.679047	18121.818359	42.805378	30.923733	19.489229	15.437196	20.614794	26.850113	28.706524	45.059589	0.477627	0.000000	3.579221	2.734862	0.333555	0.316447	2.419425	4.258202	1.631498	1.490292	1.289795	1.188568	1.314179	1.428946	1.457981	1.653787	0.000000	0.000000	20596.000000		1
16139.708984	3769.734863	1.893416	3.463039	2445.216797	72697.664062	359.900055	250.714127	171.344864	112.827835	56.725376	327.804504	431.251617	287.324280	1.150803	99998.000000	4.207896	3.576311	0.277246	0.539457	3.388317	4.861520	2.556182	2.399179	2.233871	2.052416	1.753777	2.515615	2.634731	2.458372	0.061001	4.999991	20628.000000		1
11341.975586	4567.091309	2.349809	3.990358	1467.310791	54800.574219	217.311066	152.808502	157.005478	45.392635	48.112492	228.619141	309.706055	165.433334	1.843325	99998.000000	4.054689	3.659640	0.371033	0.601012	3.166522	4.738785	2.337082	2.184148	2.195915	1.656985	1.682258	2.359113	2.490950	2.218623	0.265602	4.999991	20673.000000		1
9497.190430	1980.192017	1.014550	2.867877	787.556030	32241.402344	134.324570	81.669739	88.173340	22.461952	29.989359	101.146629	142.561249	64.030754	0.277921	0.000000	3.977595	3.296707	0.006273	0.457561	2.896281	4.508414	2.128155	1.912061	1.945337	1.351447	1.476967	2.004951	2.154001	1.806389	0.000000	0.000000	20731.000000		1
8144.234375	2770.325928	1.304422	3.509295	1211.360474	52032.984375	187.371048	125.125786	155.275497	95.028496	67.706566	243.581436	327.687317	213.675339	1.687893	0.000000	3.910850	3.442531	0.115418	0.545220	3.083273	4.716279	2.272702	2.097347	2.191103	1.977854	1.830631	2.386644	2.515460	2.329754	0.227345	0.000000	20809.000000		1
6854.275391	1846.863525	3.971855	1.702224	1067.201782	35826.980469	145.783752	104.501740	54.335476	49.201054	14.231454	97.680511	136.430771	105.093819	0.865429	0.000000	3.835962	3.266435	0.598993	0.231017	3.028247	4.554210	2.163709	2.019124	1.735083	1.691974	1.153249	1.989808	2.134912	2.021577	0.000000	0.000000	20845.000000		1
9419.178711	2444.020264	2.581089	3.694319	858.000977	39101.851562	142.283707	76.106674	66.593338	48.676815	28.629431	149.391724	214.822495	156.169785	1.396937	0.000000	3.974013	3.388105	0.411803	0.567534	2.933488	4.592197	2.153155	1.881423	1.823431	1.687322	1.456813	2.174326	2.332080	2.193597	0.145177	0.000000	20903.000000		1
16944.169922	7113.333984	1.890332	2.833956	2433.347412	76279.062500	352.520691	234.808197	187.050339	118.788704	64.089340	332.636719	440.823547	302.061462	0.443073	0.000000	4.229020	3.852073	0.276538	0.452393	3.386204	4.882405	2.547185	2.370713	2.271959	2.074775	1.806786	2.521970	2.644265	2.480095	0.000000	0.000000	20927.000000		1
6587.729492	652.392700	4.249392	4.249392	451.505615	20093.179688	50.221767	39.891243	19.208609	14.993137	6.744137	13.469770	39.456436	9.880299	0.135240	0.000000	3.818736	2.814509	0.628327	0.628327	2.654663	4.303049	1.700892	1.600878	1.283496	1.175892	0.828926	1.129360	1.596118	0.994770	0.000000	0.000000	20951.000000		1
49406.652344	12917.032227	2.198706	4.557766	6393.527832	99998.000000	933.632751	653.305481	561.915771	248.450668	216.965698	1149.839844	1500.793945	744.180176	3.585214	0.000000	4.693785	4.111163	0.342167	0.658752	3.805741	4.999991	2.970176	2.815116	2.749671	2.395240	2.336391	3.060637	3.176321	2.871678	0.554515	0.000000	21024.000000		1
7945.524414	608.449402	2.519415	3.574053	996.849365	38812.097656	145.068329	103.934334	85.774193	63.623699	28.808287	121.894028	191.682114	157.662308	0.126385	99998.000000	3.900123	2.784225	0.401300	0.553161	2.998630	4.588967	2.161573	2.016759	1.933357	1.803619	1.459517	2.085982	2.282582	2.197728	0.000000	4.999991	21093.000000		1
3818.414795	385.562927	1.446273	1.221161	352.866058	20299.388672	55.457958	38.744095	46.447273	30.118876	12.957870	54.967644	69.541389	49.703701	0.238120	0.000000	3.581883	2.586095	0.160250	0.086773	2.547610	4.307483	1.743964	1.588206	1.666960	1.478839	1.112534	1.740107	1.842243	1.696389	0.000000	0.000000	21128.000000		1
10080.233398	1083.443848	2.414567	2.852458	1102.479736	41992.496094	180.707092	113.089951	111.837952	52.340298	39.561283	181.000046	242.091995	103.844902	0.083151	99998.000000	4.003470	3.034806	0.382839	0.455219	3.042371	4.623172	2.256975	2.053424	2.048589	1.718836	1.597270	2.257679	2.383981	2.016385	0.000000	4.999991	21158.000000		1
14612.870117	4307.082520	2.571838	4.311067	1938.641724	59716.335938	249.677994	184.931808	135.980545	79.326096	52.793606	290.327850	407.312561	270.335968	3.751010	99998.000000	4.164735	3.634183	0.410244	0.634585	3.287498	4.776093	2.397380	2.267012	2.133477	1.899416	1.722581	2.462889	2.609928	2.431904	0.574148	4.999991	21262.000000		1
33993.753906	12960.454102	1.588125	3.854673	4403.847168	99998.000000	631.077881	453.004303	449.895905	250.461258	190.272842	873.999390	1231.370850	634.648865	3.598765	99998.000000	4.531399	4.112620	0.200885	0.585988	3.643832	4.999991	2.800083	2.656102	2.653112	2.398741	2.279377	2.941511	3.090389	2.802534	0.556153	4.999991	21359.000000		1
5119.407227	1733.110474	1.853327	3.996526	582.364075	23811.384766	89.878647	62.630733	45.719509	40.113274	19.350460	68.199966	112.266594	109.959953	0.668592	99998.000000	3.709220	3.238826	0.267952	0.601683	2.765195	4.376785	1.953657	1.796788	1.660102	1.603288	1.286691	1.833784	2.050251	2.041234	0.000000	4.999991	21421.000000		1
15649.597656	5954.662598	2.044519	3.333522	2006.625854	71419.312500	273.268585	202.835999	183.195663	119.328354	97.005173	461.598694	613.833618	365.601898	1.802944	0.000000	4.194503	3.774857	0.310591	0.522903	3.302466	4.853816	2.436590	2.307145	2.262915	2.076744	1.986795	2.664265	2.788051	2.563009	0.255982	0.000000	21452.000000		1
16888.859375	3320.175049	2.830872	3.574053	2644.679199	87581.531250	411.373840	272.759766	258.747253	103.141808	110.012383	469.311127	622.986145	359.647186	1.024593	0.000000	4.227600	3.521161	0.451920	0.553161	3.422373	4.942412	2.614237	2.435780	2.412876	2.013435	2.041442	2.671461	2.794478	2.555877	0.010551	0.000000	21501.000000		1
15367.818359	5530.028809	2.618094	3.145414	1716.726562	58688.703125	275.242188	178.156845	149.539749	67.114487	46.823490	261.883423	310.665100	174.154144	0.972980	0.000000	4.186612	3.742727	0.417985	0.497678	3.234701	4.768555	2.439715	2.250803	2.174757	1.826816	1.670464	2.418108	2.492292	2.240934	0.000000	0.000000	21587.000000		1
19057.462891	5797.376465	2.263464	3.965688	2153.229736	77897.867188	319.080627	217.027359	192.690506	119.642899	75.983322	363.807159	494.190735	268.581299	2.412109	99998.000000	4.280065	3.763232	0.354774	0.598319	3.333090	4.891526	2.503901	2.336514	2.284860	2.077887	1.880718	2.560871	2.693895	2.429076	0.382397	4.999991	21621.000000		1
16097.233398	4546.331543	1.378431	2.016765	1406.151001	51712.613281	215.460831	149.222122	153.650360	55.547386	46.382515	206.447052	242.946198	151.821716	1.053271	0.000000	4.206751	3.657661	0.139385	0.304655	3.148032	4.713596	2.333368	2.173833	2.186534	1.744664	1.666354	2.314809	2.385510	2.181334	0.022540	0.000000	21692.000000		1
9308.225586	2236.663574	3.432201	3.965688	1015.607788	38977.507812	180.494308	102.744011	84.648628	45.506733	42.108452	154.809860	213.074005	137.143112	0.575254	99998.000000	3.968867	3.349601	0.535573	0.598319	3.006726	4.590814	2.256464	2.011756	1.927620	1.658076	1.624369	2.189799	2.328531	2.137174	0.000000	4.999991	21732.000000		1
7245.848633	312.240875	1.828657	4.530012	448.714813	19957.750000	52.842949	41.852501	28.990229	20.768980	7.114185	17.688326	29.542217	43.129169	0.336881	0.000000	3.860089	2.494490	0.262132	0.656099	2.651970	4.300112	1.722987	1.621721	1.462252	1.317415	0.852125	1.247687	1.470443	1.634771	0.000000	0.000000	21757.000000		1
5257.580078	1008.398010	1.964342	2.800035	239.748352	19029.875000	59.007339	29.184504	40.699184	8.881167	13.485189	28.302555	52.386555	70.993835	0.483169	99998.000000	3.720786	3.003632	0.293217	0.447163	2.379756	4.279436	1.770906	1.465152	1.609586	0.948470	1.129857	1.451826	1.719220	1.851221	0.000000	4.999991	21822.000000		1
8342.505859	1494.114624	3.358191	2.608843	993.740967	37170.265625	144.201797	101.084953	91.445190	44.273239	28.308722	142.573578	174.434769	145.330444	0.623833	99998.000000	3.921297	3.174384	0.526105	0.416448	2.997273	4.570196	2.158971	2.004687	1.961161	1.646141	1.451920	2.154039	2.241633	2.162357	0.000000	4.999991	21875.000000		1
7599.242188	1548.036865	1.952007	3.842339	409.739441	20116.583984	75.551598	48.846420	34.380604	15.221334	23.818798	56.854893	67.166916	48.658314	0.005760	99998.000000	3.880770	3.189781	0.290481	0.584596	2.612508	4.303554	1.878244	1.688833	1.536314	1.182453	1.376920	1.754768	1.827155	1.687157	0.000000	4.999991	21917.000000		1
3045.454102	600.915833	1.276668	2.343642	321.492096	16600.160156	58.279579	36.619396	21.604673	56.817886	11.021282	23.208218	45.223030	32.807896	0.670743	99998.000000	3.483652	2.778814	0.106078	0.369891	2.507170	4.220112	1.765516	1.563711	1.334548	1.754485	1.042232	1.365642	1.655360	1.515978	0.000000	4.999991	21942.000000		1
21535.691406	4580.264648	1.887248	3.530881	2030.685181	68624.914062	288.042786	207.791565	173.793350	90.076012	57.585739	306.551392	370.764069	203.125870	1.189205	0.000000	4.333159	3.660891	0.275829	0.547883	3.307643	4.836482	2.459457	2.317628	2.240033	1.954609	1.760315	2.486503	2.569098	2.307765	0.075257	0.000000	21965.000000		1
16803.308594	5936.474609	2.565671	2.590341	2447.517090	87582.914062	368.568451	250.371826	243.658539	166.528061	86.403275	476.221771	614.367126	340.000702	0.976603	99998.000000	4.225395	3.773529	0.409201	0.413357	3.388726	4.942420	2.566518	2.398586	2.386782	2.221488	1.936530	2.677809	2.788428	2.531480	0.000000	4.999991	22083.000000		1
13943.535156	4015.194336	2.325139	1.803987	1475.982178	60416.867188	212.762558	141.734802	146.742798	71.629082	39.860409	229.137207	298.441162	187.022583	1.544607	0.000000	4.144373	3.603707	0.366449	0.256233	3.169081	4.781158	2.327895	2.151476	2.166557	1.855089	1.600542	2.360096	2.474859	2.271894	0.188818	0.000000	22112.000000		1
13565.770508	3089.983398	2.692104	2.633513	994.721619	42809.757812	142.194275	103.767807	112.124741	45.682507	40.520329	156.370224	196.125778	119.951271	1.434440	0.000000	4.132444	3.489956	0.430092	0.420535	2.997702	4.631543	2.152882	2.016063	2.049701	1.659750	1.607673	2.194154	2.292535	2.079005	0.156683	0.000000	22162.000000		1
5792.454590	593.755371	2.790784	3.774496	419.474823	20048.054688	67.691147	48.901928	37.874481	9.800121	12.048167	54.446491	58.248741	36.446709	0.159140	99998.000000	3.762863	2.773607	0.445726	0.576859	2.622706	4.302072	1.830532	1.689326	1.578347	0.991231	1.080921	1.735970	1.765287	1.561658	0.000000	4.999991	22227.000000		1
9423.214844	2074.394043	1.705307	4.150712	958.379761	43247.710938	135.613586	99.311806	110.141899	47.079441	35.962563	166.475632	218.960876	109.164352	2.741374	99998.000000	3.974199	3.316891	0.231803	0.618123	2.981538	4.635963	2.132303	1.997001	2.041953	1.672831	1.555851	2.221351	2.340367	2.038081	0.437968	4.999991	22264.000000		1
5934.800293	1900.508179	2.571838	2.522498	379.935120	24209.261719	71.228195	39.949837	46.669304	37.257732	25.385338	65.150146	79.057808	68.739624	1.065808	99998.000000	3.773406	3.278870	0.410244	0.401831	2.579710	4.383982	1.852652	1.601515	1.669031	1.571216	1.404583	1.813915	1.897945	1.837207	0.027679	4.999991	22355.000000		1
6998.853516	1799.417114	1.908834	2.436154	478.516083	27022.814453	79.150322	52.691845	46.040218	25.440845	22.569883	79.239754	101.072624	55.553555	0.201504	0.000000	3.845027	3.255132	0.280768	0.386705	2.679897	4.431731	1.898453	1.721743	1.663137	1.405532	1.353529	1.898943	2.004633	1.744712	0.000000	0.000000	22413.000000		1
14738.325195	2731.742188	2.800035	3.623393	1403.434204	46219.277344	154.038925	144.516327	111.535744	60.071232	31.417130	202.962433	280.240936	117.450356	0.658136	0.000000	4.168448	3.436440	0.447163	0.559115	3.147192	4.664823	2.187630	2.159917	2.047414	1.778666	1.497167	2.307416	2.447531	2.069854	0.000000	0.000000	22448.000000		1
14241.399414	5437.118652	2.599592	2.362144	2021.168701	64812.687500	287.974945	200.017456	161.982635	69.627739	66.022850	315.799530	448.976929	194.932373	1.224308	99998.000000	4.153553	3.735369	0.414905	0.373306	3.305603	4.811660	2.459355	2.301068	2.209468	1.842782	1.819694	2.499412	2.652224	2.289884	0.087891	4.999991	22483.000000		1
6489.743652	2401.504639	2.235711	2.732193	855.765259	46708.343750	136.514038	92.629341	112.615059	70.685463	42.311981	237.383118	274.008698	185.872360	0.247293	99998.000000	3.812227	3.380483	0.349416	0.436511	2.932355	4.669394	2.135177	1.966749	2.051596	1.849330	1.626463	2.375450	2.437764	2.269215	0.000000	4.999991	22546.000000		1
9859.338867	3699.320801	1.224244	3.092990	1623.347900	52367.144531	233.917007	164.794998	120.049950	72.208824	47.696186	217.067459	291.357819	203.067276	1.157064	99998.000000	3.993848	3.568122	0.087868	0.490378	3.210412	4.719059	2.369062	2.216944	2.079362	1.858590	1.678484	2.336595	2.464427	2.307640	0.063357	4.999991	22645.000000		1
5621.341309	362.906708	2.355976	3.342773	333.672882	20155.236328	46.832741	30.646196	34.315845	63.216644	19.782185	48.849506	70.111885	33.205700	0.445225	0.000000	3.749840	2.559795	0.372171	0.524107	2.523321	4.304388	1.670550	1.486377	1.535495	1.800831	1.296274	1.688860	1.845792	1.521213	0.000000	0.000000	22665.000000		1
6128.862793	504.579834	1.877997	2.497828	584.374634	23670.197266	80.050774	62.001652	44.381168	24.432463	7.148107	48.066235	80.547256	59.472984	0.316890	99998.000000	3.787380	2.702930	0.273695	0.397563	2.766691	4.374202	1.903365	1.792403	1.647199	1.387967	0.854191	1.681840	1.906051	1.774320	0.000000	4.999991	22776.000000		1
5090.623535	897.620850	1.489446	2.621178	363.890411	17545.560547	64.342209	38.333958	27.093729	33.094685	14.314715	41.343685	72.409271	45.815105	0.524846	0.000000	3.706771	2.953093	0.173025	0.418496	2.560971	4.244167	1.808496	1.583584	1.432869	1.519758	1.155783	1.616409	1.859794	1.661009	0.000000	0.000000	22827.000000		1
4806.716309	590.295410	2.303553	2.886379	466.785522	26713.876953	58.914829	50.844685	67.959435	27.920170	19.637249	96.665962	133.217514	63.127216	2.121290	99998.000000	3.681849	2.771069	0.362398	0.460353	2.669117	4.426737	1.770225	1.706246	1.832250	1.445918	1.293081	1.985274	2.124561	1.800217	0.326600	4.999991	22864.000000		1
8924.795898	2446.154297	1.948923	3.450704	1464.535400	48125.500000	217.314148	147.402710	124.317841	54.976894	40.834869	219.519028	291.943726	168.495483	0.237432	0.000000	3.950598	3.388484	0.289795	0.537908	3.165700	4.682375	2.337088	2.168505	2.094533	1.740180	1.611031	2.341472	2.465299	2.226588	0.000000	0.000000	22929.000000		1
6195.326660	1145.790894	1.945839	2.392981	551.572937	26477.539062	90.236366	51.186981	40.680683	31.145761	22.057983	51.862320	62.217514	61.230717	1.277423	99998.000000	3.792064	3.059105	0.289107	0.378939	2.741603	4.422878	1.955382	1.709159	1.609388	1.493399	1.343566	1.714852	1.793913	1.786969	0.106335	4.999991	22954.000000		1
9251.219727	2169.277588	2.630429	3.981107	851.666992	34009.535156	111.856453	85.061852	76.803596	34.433025	31.426382	119.778580	176.732147	128.616577	2.089555	99998.000000	3.966199	3.336315	0.420027	0.600004	2.930270	4.531600	2.048661	1.929735	1.885382	1.536975	1.497294	2.078379	2.247316	2.109297	0.320054	4.999991	23017.000000		1
7315.538086	1230.874268	3.037483	3.031315	423.206146	22192.751953	72.548035	50.835434	59.321884	34.784573	18.181725	72.289001	98.593292	68.776627	0.233462	32394.242188	3.864246	3.090214	0.482514	0.481631	2.626552	4.346211	1.860626	1.706167	1.773215	1.541387	1.259635	1.859072	1.993847	1.837441	0.000000	4.510468	23057.000000		1
10938.018555	2611.026367	2.115445	3.928683	1232.305176	47738.820312	177.234802	127.302902	108.957741	60.287094	59.775192	267.511261	332.886505	199.046082	1.040737	0.000000	4.038939	3.416811	0.325402	0.594247	3.090718	4.678872	2.248549	2.104838	2.037258	1.780224	1.776521	2.427342	2.522296	2.298954	0.017341	0.000000	23095.000000		1
10221.181641	2796.075195	2.827788	4.471421	1046.617798	39100.683594	160.058380	107.838341	71.400887	52.263203	42.080700	179.963913	221.378525	162.599380	0.465462	0.000000	4.009501	3.446549	0.451447	0.650446	3.019788	4.592185	2.204278	2.032773	1.853704	1.718196	1.624083	2.255185	2.345135	2.211119	0.000000	0.000000	23155.000000		1
23788.376953	7250.622070	1.899583	3.688152	3367.741943	99998.000000	477.862335	343.099854	319.216309	162.513031	131.728073	690.072876	946.494995	571.944092	1.741909	99998.000000	4.376365	3.860375	0.278658	0.566809	3.527339	4.999991	2.679303	2.535420	2.504085	2.210888	2.119678	2.838895	2.976118	2.757354	0.241025	4.999991	23272.000000		1
4897.785156	1011.959717	2.513247	4.267894	335.402832	17696.306641	42.379822	27.975677	14.758774	34.254169	4.190801	1.381515	0.000000	0.000000	0.534251	0.000000	3.690000	3.005163	0.400235	0.630214	2.525567	4.247883	1.627159	1.446781	1.169050	1.534713	0.622297	0.140356	0.000000	0.000000	0.000000	0.000000	23298.000000		1
7121.903809	1030.280151	3.034399	3.379778	651.143799	30441.164062	88.598900	63.191975	64.265114	45.445057	25.141722	82.277237	142.588989	88.546478	0.064961	99998.000000	3.852596	3.012955	0.482073	0.528888	2.813677	4.483461	1.947428	1.800662	1.807975	1.657487	1.400395	1.915280	2.154086	1.947171	0.000000	4.999991	23344.000000		1
8277.963867	2395.028809	1.822490	2.371395	1168.632080	42059.207031	182.458649	123.984802	94.223640	48.846420	35.851547	156.530579	246.859451	146.431335	0.536190	0.000000	3.917923	3.379311	0.260665	0.375004	3.067678	4.623861	2.261164	2.093369	1.974160	1.688833	1.554508	2.194599	2.392450	2.165634	0.000000	0.000000	23386.000000		1
13069.473633	4148.738770	2.093859	3.274930	1815.662231	64378.277344	272.775208	186.735794	164.298523	70.845818	73.195625	381.847046	486.111328	296.621735	0.261589	0.000000	4.116258	3.617916	0.320947	0.515202	3.259035	4.808739	2.435805	2.271228	2.215634	1.850314	1.864485	2.581889	2.686736	2.472203	0.000000	0.000000	23494.000000		1
19122.156250	6217.612793	2.679769	2.636597	2746.297607	88534.226562	391.221588	273.481384	241.691101	93.557549	81.611145	464.115021	560.657654	342.310425	2.500173	99998.000000	4.281537	3.793624	0.428097	0.421044	3.438748	4.947111	2.592423	2.436928	2.383261	1.971079	1.911749	2.666626	2.748698	2.534420	0.397970	4.999991	23533.000000		1
20211.662109	5221.108887	1.853327	1.122481	1680.653076	61258.007812	264.763641	170.595505	148.284668	65.717560	59.491489	249.659485	316.403931	210.949310	0.793689	99998.000000	4.305602	3.717763	0.267952	0.050179	3.225478	4.787163	2.422858	2.231968	2.171096	1.817681	1.774455	2.397348	2.500242	2.324178	0.000000	4.999991	23577.000000		1
11407.899414	2443.502197	2.519415	3.108409	965.348999	42964.246094	162.065887	103.576614	113.197884	64.110931	41.568798	205.907410	313.912262	142.055511	0.675698	0.000000	4.057206	3.388013	0.401300	0.492538	2.984684	4.633107	2.209692	2.015262	2.053838	1.806932	1.618767	2.313672	2.496808	2.152458	0.000000	0.000000	23636.000000		1
5735.362305	85.965385	2.479326	4.036614	230.466293	17522.710938	42.247219	27.192408	21.259295	12.498393	14.024844	47.363144	51.615620	58.399845	0.030030	99998.000000	3.758561	1.934324	0.394334	0.606017	2.362607	4.243601	1.625798	1.434448	1.327549	1.096854	1.146898	1.675441	1.712781	1.766412	0.000000	4.999991	23675.000000		0
6217.375488	2840.965332	2.880212	3.978023	921.920715	31919.720703	139.440506	95.750092	73.843208	42.654274	27.213995	116.272369	133.701660	159.312119	0.807134	99998.000000	3.793607	3.453466	0.459424	0.599667	2.964694	4.504059	2.144389	1.981139	1.868311	1.629963	1.434792	2.065476	2.126137	2.202249	0.000000	4.999991	23716.000000		1
19586.363281	5064.750977	2.411484	2.806202	2692.807129	86859.062500	405.326630	273.552307	224.138474	122.029709	97.458481	498.082397	635.752808	333.780792	2.406703	0.000000	4.291954	3.704558	0.382284	0.448119	3.430205	4.938815	2.607805	2.437040	2.350516	2.086466	1.988820	2.697301	2.803288	2.523461	0.381422	0.000000	23749.000000		1
9205.410156	1139.660400	1.770066	2.898715	770.734253	29405.255859	112.510208	73.343643	62.041740	32.040047	21.937717	86.357018	140.812759	91.371178	0.343402	0.000000	3.964043	3.056776	0.247989	0.462205	2.886905	4.468425	2.051192	1.865363	1.792684	1.505693	1.341191	1.936298	2.148642	1.960809	0.000000	0.000000	23788.000000		1
21274.679688	6763.786133	2.420735	3.077571	3408.561279	99998.000000	527.131226	350.938721	298.222198	121.419128	117.971512	582.046448	807.862488	367.032745	2.857725	0.000000	4.327863	3.830190	0.383947	0.488208	3.532571	4.999991	2.721919	2.545231	2.474540	2.084287	2.071777	2.764958	2.907337	2.564705	0.456020	0.000000	23871.000000		1
22831.513672	3966.668701	2.075356	3.842339	2587.811768	79945.062500	382.781403	264.603302	211.655487	111.322968	96.410011	445.307281	582.626160	311.118408	2.069397	0.000000	4.358535	3.598426	0.317093	0.584596	3.412933	4.902792	2.582951	2.422595	2.325629	2.046585	1.984122	2.648660	2.765390	2.492926	0.315844	0.000000	23973.000000		1
4357.587891	2060.899658	1.853327	0.968294	602.636536	24547.304688	77.034874	61.699444	53.601547	34.596466	16.578180	66.337387	80.716866	40.794781	0.235082	0.000000	3.639246	3.314057	0.267952	0.000000	2.780056	4.390004	1.886687	1.790281	1.729177	1.539032	1.219537	1.821758	1.906964	1.610605	0.000000	0.000000	24013.000000		1
12169.864258	2442.595459	2.673601	1.825573	910.399841	35471.625000	121.286530	93.107323	98.136902	56.148716	30.966904	131.573883	213.471817	81.928772	0.327201	99998.000000	4.085286	3.387851	0.427097	0.261399	2.959232	4.549881	2.083812	1.968984	1.991832	1.749340	1.490898	2.119170	2.329340	1.913436	0.000000	4.999991	24036.000000		1
12463.713867	2589.381592	1.498697	2.362144	882.911438	32962.871094	140.852844	91.062805	83.267113	37.516766	31.176600	117.527451	133.131165	98.451447	0.426324	99998.000000	4.095647	3.413196	0.175714	0.373306	2.945917	4.518025	2.148766	1.959341	1.920473	1.574225	1.493829	2.070139	2.124280	1.993222	0.000000	4.999991	24079.000000		1
23537.445312	5055.262207	3.120744	4.243225	2421.746338	72906.828125	336.266296	241.095947	194.824448	121.986534	77.519028	374.942535	480.560608	308.768585	1.580102	99998.000000	4.371759	3.703744	0.494258	0.627696	3.384129	4.862768	2.526683	2.382190	2.289644	2.086312	1.889408	2.573965	2.681748	2.489633	0.198685	4.999991	24131.000000		1
14892.934570	1409.049683	2.315888	2.941887	1051.758423	36697.085938	153.474594	113.117706	97.754517	51.467598	37.159054	119.834091	184.518585	131.502960	0.192250	99998.000000	4.172980	3.148926	0.364717	0.468626	3.021916	4.564631	2.186037	2.053531	1.990137	1.711534	1.570065	2.078580	2.266040	2.118936	0.000000	4.999991	24179.000000		1
7892.502441	858.895264	2.334390	3.046734	1078.845947	39067.246094	161.513901	111.717690	81.691322	40.514160	35.290306	183.096985	236.263733	197.578232	0.284580	99998.000000	3.897215	2.933940	0.368173	0.483835	3.032959	4.591813	2.208210	2.048122	1.912176	1.607607	1.547655	2.262681	2.373397	2.295739	0.000000	4.999991	24204.000000		1
20627.917969	4777.753418	1.936588	3.786831	2254.894531	71882.703125	324.705353	227.391815	223.558731	78.114189	59.695015	374.791443	486.092834	265.670258	1.375522	0.000000	4.314456	3.679224	0.287037	0.578276	3.353126	4.856625	2.511489	2.356775	2.349392	1.892730	1.775938	2.573790	2.686719	2.424343	0.138468	0.000000	24234.000000		1
21297.128906	5609.370117	2.263464	3.509295	1968.612549	67857.820312	276.188904	190.174164	148.512863	90.239449	66.469986	340.247406	498.381531	333.145538	0.631397	0.000000	4.328321	3.748914	0.354774	0.545220	3.294160	4.831600	2.441206	2.279151	2.171764	1.955396	1.822626	2.531795	2.697562	2.522634	0.000000	0.000000	24297.000000		1
20628.001953	5376.134766	1.933504	2.954222	2371.277832	84717.617188	341.780029	223.749924	178.135254	130.133774	70.000870	381.014435	509.618652	349.325928	2.449368	0.000000	4.314457	3.730470	0.286345	0.470443	3.374982	4.927974	2.533747	2.349763	2.250750	2.114390	1.845103	2.580941	2.707245	2.543231	0.389054	0.000000	24325.000000		1
15447.677734	3008.076172	2.232627	2.578006	1779.341919	62140.253906	235.131989	165.621445	140.923782	75.418999	48.596638	285.048462	397.160889	245.360764	0.345938	0.000000	4.188863	3.478289	0.348816	0.411284	3.250259	4.793373	2.371312	2.219117	2.148984	1.877481	1.686606	2.454919	2.598966	2.389805	0.000000	0.000000	24348.000000		1
6652.383301	587.187012	2.106194	2.584173	377.338623	22969.070312	47.834957	27.753649	33.776192	0.000000	3.589472	6.697881	19.973375	67.981018	0.527210	0.000000	3.822977	2.768776	0.323498	0.412322	2.576731	4.361144	1.679745	1.443320	1.528611	0.000000	0.555031	0.825937	1.300452	1.832388	0.000000	0.000000	24366.000000		1
13712.719727	5123.847656	2.590341	3.435285	1581.066772	53284.851562	207.945755	151.251221	135.487152	44.788223	42.062195	220.114182	313.927673	179.026459	0.219642	0.000000	4.137124	3.709596	0.413357	0.535963	3.198950	4.726604	2.317950	2.179699	2.131898	1.651164	1.623892	2.342648	2.496830	2.252917	0.000000	0.000000	24388.000000		1
8615.675781	1028.331299	3.601807	3.555551	838.265015	32084.115234	136.066895	94.985321	75.964821	35.811459	37.695621	130.497650	177.826874	98.858498	1.199525	99998.000000	3.935289	3.012133	0.556520	0.550907	2.923381	4.506290	2.133753	1.977656	1.880612	1.554022	1.576291	2.115603	2.249997	1.995014	0.079009	4.999991	24440.000000		1
2907.965576	924.859497	1.736145	2.300469	324.995239	17962.318359	44.196144	36.727329	28.031185	26.856281	13.466687	37.831306	54.181290	31.108757	0.359088	0.000000	3.463589	2.966076	0.239586	0.361816	2.511877	4.254363	1.645384	1.564989	1.447641	1.429046	1.129261	1.577851	1.733849	1.492883	0.000000	0.000000	24475.000000		1
23369.359375	5385.783691	2.907966	3.145414	3070.022217	91601.804688	482.574280	315.774841	264.171570	134.444839	104.042259	461.543182	571.592590	367.473724	1.189781	99998.000000	4.368647	3.731249	0.463589	0.497678	3.487142	4.961904	2.683564	2.499377	2.421886	2.128544	2.017210	2.664212	2.757087	2.565226	0.075467	4.999991	24563.000000		1
15821.621094	4577.526367	3.777580	5.797429	2784.964600	93158.906250	432.167480	286.803131	258.929199	133.754089	94.239059	495.266937	703.666016	334.998871	1.754564	99998.000000	4.199251	3.660631	0.577214	0.763235	3.444820	4.969224	2.635652	2.457584	2.413181	2.126307	1.974231	2.694839	2.847367	2.525043	0.244169	4.999991	24639.000000		1
10909.274414	3958.009521	2.840123	3.253344	1271.659790	42534.496094	191.379913	128.209518	96.462433	60.151409	39.419434	191.435425	267.853546	125.483498	1.660096	45952.386719	4.037796	3.597477	0.453337	0.512330	3.104371	4.628741	2.281896	2.107920	1.984358	1.779246	1.595710	2.282022	2.427897	2.098587	0.220133	4.662308	24676.000000		1
8372.523438	1908.300781	1.757731	1.877997	926.990356	38096.441406	141.318497	95.657578	88.102417	37.498264	34.602631	161.060593	214.989014	157.403275	0.502976	99998.000000	3.922856	3.280647	0.244952	0.273695	2.967075	4.580884	2.150199	1.980719	1.944988	1.574011	1.539109	2.206989	2.332416	2.197014	0.000000	4.999991	24713.000000		1
14218.484375	4068.462891	2.137031	1.973593	1854.511108	60068.738281	286.541016	190.353027	150.489532	96.977417	58.615707	295.033630	382.772156	209.635651	1.194941	99998.000000	4.152853	3.609430	0.329811	0.295258	3.268229	4.778648	2.457187	2.279560	2.177506	1.986671	1.768014	2.469872	2.582940	2.321465	0.077346	4.999991	24758.000000		1
6153.609863	1852.059570	2.565671	4.348072	372.062317	19005.355469	57.789265	38.324707	26.455395	29.357193	8.773236	40.964386	87.066277	63.410919	0.633912	0.000000	3.789130	3.267655	0.409201	0.638297	2.570616	4.278876	1.761847	1.583479	1.422514	1.467715	0.943160	1.612406	1.939850	1.802164	0.000000	0.000000	24790.000000		1
9441.600586	2634.101807	3.447620	2.824705	1256.638916	46162.488281	184.515503	130.556244	135.789352	52.701096	66.584084	286.192535	386.355469	262.527924	0.950814	99998.000000	3.975046	3.420633	0.537519	0.450973	3.099211	4.664289	2.266033	2.115798	2.132866	1.721820	1.823370	2.456658	2.586987	2.419175	0.000000	4.999991	24852.000000		1
8604.954102	2019.651489	1.267417	3.533965	926.521667	35675.429688	138.074402	94.815712	77.586868	66.395981	41.537960	163.681763	220.946793	120.093124	0.498645	99998.000000	3.934749	3.305276	0.102919	0.548262	2.966856	4.552369	2.140113	1.976880	1.889788	1.822142	1.618445	2.214000	2.344288	2.079518	0.000000	4.999991	24890.000000		1
7438.579102	1683.783081	1.942755	3.040566	730.738159	29341.255859	102.192017	79.837997	67.225502	45.525234	31.737839	136.307419	194.022675	99.721947	0.042166	99998.000000	3.871490	3.226286	0.288418	0.482955	2.863762	4.467479	2.009417	1.902210	1.827534	1.658252	1.501577	2.134520	2.287853	1.998791	0.000000	4.999991	24928.000000		1
7570.960938	479.058807	1.335259	2.149366	524.272583	25066.916016	80.624352	56.722290	48.260513	17.059242	21.376476	61.125870	92.111275	60.792828	0.193041	99998.000000	3.879151	2.680389	0.125565	0.332310	2.719557	4.399101	1.906466	1.753754	1.683592	1.231960	1.329936	1.786225	1.964313	1.783852	0.000000	4.999991	25001.000000		1
13154.963867	3397.854492	2.701355	4.307983	1282.212402	49245.664062	186.082047	128.727585	136.532532	80.547256	50.604153	236.309982	301.312103	234.490585	0.217221	99998.000000	4.119090	3.531205	0.431582	0.634274	3.107960	4.692368	2.269705	2.109672	2.135236	1.906051	1.704186	2.373482	2.479017	2.370125	0.000000	4.999991	25047.000000		1
4529.118164	2067.033203	2.664350	4.036614	767.739929	28582.171875	120.910316	85.098854	78.650757	56.241226	21.789698	114.483803	137.133865	52.534573	0.413421	99998.000000	3.656014	3.315347	0.425591	0.606017	2.885214	4.456095	2.082463	1.929924	1.895703	1.750055	1.338251	2.058744	2.137145	1.720445	0.000000	4.999991	25125.000000		1
5113.973633	1031.578491	2.340558	2.269632	360.529144	17892.845703	55.800251	40.551163	53.009468	30.566019	20.772064	53.518288	77.293915	13.472855	1.414958	0.000000	3.708759	3.013502	0.369319	0.355955	2.556940	4.252679	1.746636	1.608003	1.724353	1.485239	1.317480	1.728502	1.888145	1.129460	0.150744	0.000000	25168.000000		1
17169.117188	4364.036133	2.793867	3.752910	3203.687012	88899.398438	466.538849	325.738403	239.486237	157.094910	119.482544	575.243713	743.958130	458.718475	1.275286	0.000000	4.234748	3.639888	0.446206	0.574368	3.505650	4.948899	2.668888	2.512869	2.379281	2.196162	2.077304	2.759852	2.871548	2.661546	0.105608	0.000000	25213.000000		1
10840.689453	1313.987305	2.183287	2.886379	1097.838745	50539.660156	151.044601	113.740623	118.298386	56.235062	60.028057	282.926849	379.090179	191.160965	0.676853	0.000000	4.035057	3.118591	0.339111	0.460353	3.040539	4.703632	2.179105	2.055916	2.072979	1.750007	1.778354	2.451674	2.578743	2.281399	0.000000	0.000000	25259.000000		1
12568.554688	1221.080322	1.612795	2.630429	1210.987305	43046.796875	167.335999	126.791000	91.463692	39.027798	29.980108	181.416351	251.167435	179.282410	0.787870	0.000000	4.099285	3.086744	0.207579	0.420027	3.083140	4.633941	2.223589	2.103088	1.961249	1.591374	1.476833	2.258677	2.399963	2.253538	0.000000	0.000000	25312.000000		1
5545.030762	1023.585388	3.907097	5.424296	708.004822	25281.029297	86.002388	72.245834	59.664177	42.888638	22.859755	91.442108	145.441452	106.592514	0.256760	0.000000	3.743904	3.010124	0.591854	0.734343	2.850036	4.402795	1.934510	1.858813	1.775714	1.632342	1.359072	1.961146	2.162688	2.027727	0.000000	0.000000	25344.000000		1
23552.541016	7211.955078	3.253344	4.169215	3359.505127	99998.000000	497.604431	337.977753	273.293274	164.128906	118.927467	573.445862	887.105286	447.456665	1.157588	0.000000	4.372038	3.858053	0.512330	0.620054	3.526275	4.999991	2.696884	2.528888	2.436629	2.215185	2.075282	2.758492	2.947975	2.650751	0.063554	0.000000	25371.000000		1
8896.435547	25.006037	2.248045	3.607974	668.946167	28761.324219	79.964432	57.598072	43.116837	39.447186	11.906315	58.211735	89.789223	62.606064	0.498825	0.000000	3.949216	1.398045	0.351805	0.557263	2.825391	4.458809	1.902897	1.760408	1.634647	1.596016	1.075777	1.765011	1.953224	1.796616	0.000000	0.000000	25432.000000		0
14243.246094	2755.961914	2.969640	3.743659	1358.649048	51286.339844	221.871918	136.850159	165.701614	76.470551	50.113838	204.664658	274.992401	184.130035	2.559074	0.000000	4.153609	3.440273	0.472704	0.573296	3.133107	4.710001	2.346102	2.136245	2.219327	1.883494	1.699958	2.311043	2.439321	2.265125	0.408083	0.000000	25472.000000		1
21882.542969	6741.364258	2.618094	2.482410	3771.936768	99998.000000	547.548645	385.368652	313.606995	142.848038	116.337128	576.063965	771.403442	501.995667	2.977150	0.000000	4.340098	3.828748	0.417985	0.394873	3.576564	4.999991	2.738423	2.585876	2.496386	2.154874	2.065718	2.760471	2.887282	2.700700	0.473801	0.000000	25550.000000		1
17320.277344	3223.589355	3.345856	4.113708	1591.838257	56531.128906	224.280319	149.635345	151.874130	70.697792	67.610970	282.402618	364.756958	189.292221	2.082729	99998.000000	4.238555	3.508340	0.524507	0.614233	3.201899	4.752288	2.350791	2.175034	2.181484	1.849406	1.830017	2.450869	2.562004	2.277133	0.318633	4.999991	25699.000000		1
9034.848633	4984.518555	3.398280	3.916348	1541.036743	58394.156250	235.844345	164.138168	143.554199	91.765900	55.057072	261.735413	363.131836	209.823746	0.696307	0.000000	3.955921	3.697623	0.531259	0.592881	3.187813	4.766369	2.372625	2.215209	2.157016	1.962681	1.740813	2.417862	2.560064	2.321855	0.000000	0.000000	25790.000000		1
11919.566406	5487.639648	2.664350	3.601807	1852.589966	64425.753906	288.372742	185.357376	139.554596	79.585129	66.238708	294.527893	378.818817	240.762909	0.793965	0.000000	4.076261	3.739386	0.425591	0.556520	3.267779	4.809060	2.459954	2.268010	2.144744	1.900832	1.821112	2.469126	2.578432	2.381590	0.000000	0.000000	25885.000000		1
23728.687500	4569.440918	2.920300	4.104456	2210.115479	69292.796875	328.470612	223.059158	189.776367	99.058937	73.038353	362.370148	536.490356	298.462738	2.097564	99998.000000	4.375274	3.659863	0.465428	0.613256	3.344415	4.840688	2.516496	2.348420	2.278242	1.995894	1.863551	2.559152	2.729562	2.474890	0.321715	4.999991	25988.000000		1
7200.070312	1121.481812	2.830872	3.018980	694.001587	34040.386719	111.137947	71.721596	75.449837	42.931812	33.958130	140.917603	178.159927	109.919868	0.083335	99998.000000	3.857337	3.049792	0.451920	0.479860	2.841361	4.531994	2.045862	1.855650	1.877658	1.632779	1.530944	2.148965	2.250810	2.041076	0.000000	4.999991	26028.000000		1
8988.074219	2429.208984	2.072273	2.510163	612.720398	25894.947266	83.766678	57.320538	58.862404	32.280579	13.765810	66.528580	87.383904	107.681076	1.564994	0.000000	3.953667	3.385465	0.316447	0.399702	2.787262	4.413215	1.923071	1.758310	1.769838	1.508941	1.138802	1.823008	1.941431	2.032139	0.194513	0.000000	26053.000000		1
7279.566406	1930.090454	2.266548	2.306637	1178.296631	44616.652344	162.901581	124.046478	108.535271	54.501999	33.680595	189.603683	239.390640	156.228378	0.743994	0.000000	3.862106	3.285578	0.355365	0.362979	3.071255	4.649497	2.211925	2.093585	2.035571	1.736412	1.527380	2.277847	2.379107	2.193760	0.000000	0.000000	26090.000000		1
6269.395020	825.257812	2.510163	1.609712	570.991211	23072.917969	81.938019	58.535530	63.956741	43.465298	15.973766	70.771805	88.675995	46.777233	0.481425	99998.000000	3.797226	2.916590	0.399702	0.206748	2.756629	4.363102	1.913485	1.767420	1.805886	1.638143	1.203407	1.849860	1.947806	1.670035	0.000000	4.999991	26112.000000		1
16532.462891	4994.876465	2.303553	3.274930	2318.348633	70357.210938	345.687103	234.555344	207.273499	74.318108	71.925125	376.583099	482.713043	272.300293	1.533818	0.000000	4.218338	3.698525	0.362398	0.515202	3.365179	4.847309	2.538683	2.370245	2.316544	1.871095	1.856881	2.575861	2.683689	2.435048	0.185774	0.000000	26294.000000		1
30220.583984	9516.871094	3.413699	3.984190	3894.259277	99998.000000	583.252197	387.107880	331.144196	171.597733	96.952744	593.443909	781.912781	501.604034	2.156633	99998.000000	4.480303	3.978494	0.533225	0.600340	3.590425	4.999991	2.765856	2.587832	2.520017	2.234512	1.986560	2.773380	2.893158	2.700361	0.333776	4.999991	26348.000000		1
9055.435547	2735.242432	4.539263	3.410615	672.689880	29408.687500	80.504082	54.976894	59.614838	28.105194	14.175947	85.271545	147.670990	88.379951	2.336574	8895.432617	3.956909	3.436996	0.656985	0.532833	2.827815	4.468476	1.905818	1.740180	1.775354	1.448787	1.151552	1.930804	2.169295	1.946354	0.368580	3.949167	26389.000000		1
14698.742188	3802.175781	1.446273	3.219423	1407.942627	52802.378906	202.598557	139.563843	127.765465	39.330006	42.419910	221.286011	277.783173	190.399277	1.853312	0.000000	4.167280	3.580032	0.160250	0.507778	3.148585	4.722653	2.306636	2.144773	2.106413	1.594724	1.627570	2.344954	2.443706	2.279665	0.267948	0.000000	26412.000000		1
6373.693359	550.101990	1.921169	2.032184	391.375793	22862.250000	71.789436	40.933548	43.554726	39.209740	17.595814	63.925903	89.459259	53.206829	0.201736	0.000000	3.804391	2.740443	0.283566	0.307963	2.592594	4.359119	1.856061	1.612079	1.639035	1.593394	1.245409	1.805677	1.951625	1.725967	0.000000	0.000000	26435.000000		1
19407.564453	7655.017578	2.701355	3.210172	3333.990234	99998.000000	499.140137	334.971130	273.805176	123.923126	102.710083	565.280151	739.711853	398.499237	1.441640	0.000000	4.287971	3.883946	0.431582	0.506528	3.522964	4.999991	2.698222	2.525007	2.437442	2.093152	2.011613	2.752264	2.869063	2.600427	0.158857	0.000000	26591.000000		1
10123.368164	4069.566895	2.470075	3.925599	1767.700806	64721.816406	268.525818	177.401321	153.900146	66.300385	70.972244	320.357269	447.043427	321.424255	1.015493	0.000000	4.005325	3.609548	0.392710	0.593906	3.247409	4.811051	2.428986	2.248957	2.187239	1.821516	1.851089	2.505635	2.650350	2.507079	0.006677	0.000000	26695.000000		1
14152.276367	4433.688477	2.556419	3.126911	1853.397949	55447.324219	263.511658	187.602325	126.701576	65.369095	51.325748	267.979980	328.041962	222.695282	0.363393	99998.000000	4.150826	3.646765	0.407632	0.495116	3.267969	4.743881	2.420800	2.273238	2.102782	1.815372	1.710335	2.428102	2.515929	2.347711	0.000000	4.999991	26809.000000		1
15936.478516	3178.474365	2.914133	5.242356	2274.726074	76096.296875	314.535187	229.868057	191.956573	111.474075	73.207954	405.884766	520.658447	353.017151	0.219464	0.000000	4.202393	3.502219	0.464509	0.719526	3.356929	4.881363	2.497669	2.361479	2.283203	2.047174	1.864558	2.608403	2.716553	2.547796	0.000000	0.000000	26890.000000		1
16168.495117	1768.949707	2.710606	2.954222	1933.183472	62705.101562	291.345459	197.828003	157.073318	69.439629	59.741272	278.609619	403.615143	238.332916	0.506753	0.000000	4.208670	3.247715	0.433066	0.470443	3.286273	4.797303	2.464408	2.296288	2.196102	1.841607	1.776274	2.444996	2.605968	2.377184	0.000000	0.000000	26922.000000		1
4258.926758	886.892517	2.186371	3.925599	304.253998	14961.689453	42.484669	33.288960	28.832958	32.302162	14.299296	23.741705	47.094860	38.660831	0.087320	0.000000	3.629300	2.947871	0.339724	0.593906	2.483236	4.174981	1.628232	1.522300	1.459889	1.509232	1.155315	1.375512	1.672974	1.587271	0.000000	0.000000	26955.000000		1
6364.824219	2075.171143	3.185502	3.342773	549.744263	24774.078125	91.997177	60.348766	50.634991	4.431333	29.203007	85.080353	102.262947	83.001915	0.798536	0.000000	3.803787	3.317054	0.503178	0.524107	2.740161	4.393998	1.963774	1.780668	1.704451	0.646534	1.465428	1.929829	2.009718	1.919088	0.000000	0.000000	27004.000000		1
8126.222168	2305.902588	2.355976	2.732193	777.021973	31761.355469	132.751877	79.992180	68.107452	35.611015	25.308245	101.957657	152.746826	87.254387	0.865112	0.000000	3.909889	3.362841	0.372171	0.436511	2.890433	4.501899	2.123041	1.903048	1.833195	1.551584	1.403262	2.008420	2.183972	1.940787	0.000000	0.000000	27034.000000		1
18531.740234	5344.625000	3.170084	5.156011	2239.300049	63492.230469	309.440857	227.820450	188.607635	85.256126	73.565674	346.599915	433.946808	281.597778	0.499112	0.000000	4.267916	3.727917	0.501071	0.712314	3.350112	4.802721	2.490578	2.357593	2.275559	1.930726	1.866675	2.539829	2.637436	2.449629	0.000000	0.000000	27106.000000		1
10994.121094	5433.646484	2.997394	3.706654	1231.207397	65167.429688	162.704224	122.812981	194.883041	68.526840	59.540829	326.934906	446.694977	196.424911	0.152212	0.000000	4.041161	3.735091	0.476744	0.568982	3.090331	4.814031	2.211399	2.089244	2.289774	1.835861	1.774815	2.514461	2.650011	2.293197	0.000000	0.000000	27144.000000		1
6804.433105	2677.746094	3.678900	4.434416	998.255554	34969.425781	138.925522	106.820709	92.561501	37.075790	24.666826	127.219643	152.052994	107.758163	0.413332	0.000000	3.832792	3.427769	0.565718	0.646836	2.999242	4.543688	2.142782	2.028656	1.966430	1.569090	1.392113	2.104554	2.181995	2.032450	0.000000	0.000000	27183.000000		1
12237.348633	1059.100830	1.193407	2.257297	1135.188965	46493.500000	175.436981	116.768852	148.922989	83.587822	60.681812	272.818359	387.733887	192.243362	2.030761	0.000000	4.087687	3.024937	0.076789	0.353589	3.055068	4.667392	2.244121	2.067327	2.172962	1.922143	1.783059	2.435874	2.588534	2.283851	0.307659	0.000000	27224.000000		1
10803.724609	2563.533691	3.160832	2.568754	910.356689	32689.882812	123.028839	94.050949	93.338608	40.606670	23.100286	120.469337	140.094254	114.101418	0.404618	5238.984863	4.033574	3.408839	0.499801	0.409723	2.959212	4.514413	2.090007	1.973363	1.970061	1.608597	1.363617	2.080877	2.146420	2.057291	0.000000	3.719247	27256.000000		1
7451.120605	1886.927368	1.529534	2.121612	1248.778564	40338.898438	174.425522	122.837646	94.442581	40.094772	31.685415	128.070755	204.393295	125.187462	0.246095	0.000000	3.872222	3.275755	0.184559	0.326666	3.096485	4.605724	2.241610	2.089331	1.975168	1.603088	1.500859	2.107450	2.310467	2.097561	0.000000	0.000000	27284.000000		1
6004.563477	1946.495972	2.297385	1.634382	926.441467	34608.375000	133.100327	92.851372	72.631302	45.256950	33.060764	140.143585	220.993057	151.763123	0.094047	0.000000	3.778481	3.289253	0.361234	0.213353	2.966818	4.539181	2.124179	1.967788	1.861124	1.655685	1.519313	2.146573	2.344379	2.181166	0.000000	0.000000	27308.000000		1
4998.765137	993.522034	1.470943	3.200921	451.095459	18133.591797	75.227806	49.253475	43.826096	15.427945	11.628778	37.325573	46.283836	28.826790	0.637722	0.000000	3.698863	2.997178	0.167596	0.505275	2.654269	4.258484	1.876378	1.692437	1.641733	1.188308	1.065534	1.572006	1.665429	1.459796	0.000000	0.000000	27338.000000		1
16605.156250	4835.555176	2.892547	4.126042	2016.826782	65419.160156	309.434692	205.219727	177.259476	86.745567	81.981194	381.476990	543.379456	370.289185	1.068329	99998.000000	4.220243	3.684446	0.461280	0.615534	3.304669	4.815705	2.490569	2.312219	2.248610	1.938247	1.913714	2.581468	2.735103	2.568541	0.028705	4.999991	27402.000000		1
8611.003906	2670.480713	1.748480	2.849375	1058.561157	46929.476562	131.897675	103.175728	134.327667	42.598766	64.357628	249.335693	357.485504	218.960876	0.566637	99998.000000	3.935054	3.426589	0.242661	0.454750	3.024716	4.671446	2.120237	2.013577	2.128165	1.629397	1.808600	2.396785	2.553258	2.340367	0.000000	4.999991	27423.000000		1
7253.206543	1663.121948	2.784616	4.678032	549.435913	24927.044922	80.571922	50.974201	48.861839	40.301380	22.613056	134.352325	173.722427	113.885559	1.284353	0.000000	3.860530	3.220924	0.444765	0.670063	2.739917	4.396671	1.906184	1.707350	1.688970	1.605320	1.354359	2.128245	2.239856	2.056469	0.108684	0.000000	27461.000000		1
20922.242188	8085.886719	2.775365	4.187717	3126.621338	99133.976562	445.187042	310.446136	295.403656	93.116577	98.358932	521.262878	679.326050	392.788147	2.484520	0.000000	4.320608	3.907728	0.443320	0.621977	3.495075	4.996222	2.648542	2.491986	2.470416	1.969027	1.992814	2.717057	2.832078	2.594158	0.395243	0.000000	27482.000000		1
26005.242188	13629.717773	3.336605	5.004908	5433.470703	99998.000000	745.302673	543.959167	569.575806	304.173828	189.600586	964.519470	1338.200806	724.727966	1.559667	0.000000	4.415061	4.134487	0.523305	0.699396	3.735077	4.999991	2.872333	2.735566	2.755552	2.483122	2.277840	2.984311	3.126521	2.860175	0.193032	0.000000	27573.000000		1
22244.941406	7508.814453	2.093859	2.621178	2045.160156	69768.171875	303.655762	192.018250	179.674042	77.284660	53.404186	272.374298	355.588989	293.171051	0.135222	99998.000000	4.347231	3.875571	0.320947	0.418496	3.310727	4.843657	2.482382	2.283343	2.254485	1.888093	1.727575	2.435166	2.550948	2.467121	0.000000	4.999991	27637.000000		1
11553.332031	4851.880371	1.622047	3.077571	1656.973022	65556.945312	214.581955	167.453186	165.772537	91.636383	78.481148	348.696838	400.404968	295.585602	0.793829	99998.000000	4.062707	3.685910	0.210063	0.488208	3.219316	4.816619	2.331593	2.223893	2.219513	1.962068	1.894765	2.542448	2.602499	2.470683	0.000000	4.999991	27674.000000		1
9173.737305	2675.726074	2.198706	4.930898	1923.701050	65818.804688	306.474304	202.120575	155.716476	111.637512	63.080959	336.966309	419.579651	265.272461	1.613198	0.000000	3.962546	3.427442	0.342167	0.692926	3.284137	4.818350	2.486394	2.305610	2.192335	2.047810	1.799898	2.527586	2.622814	2.423692	0.207688	0.000000	27725.000000		1
7101.754883	1640.357788	1.489446	2.133947	1073.486450	34502.300781	171.862930	109.102676	77.290825	51.294910	27.309591	131.487534	180.148941	78.111099	0.837300	99998.000000	3.851366	3.214939	0.173025	0.329184	3.030797	4.537848	2.235182	2.037835	1.888128	1.710074	1.436315	2.118885	2.255632	1.892713	0.000000	4.999991	27755.000000		1
6097.587402	2040.343384	3.170084	3.802250	421.861633	29854.482422	71.209694	40.168781	67.126823	40.776276	34.355934	95.722336	136.165573	96.326744	0.176277	0.000000	3.785158	3.309703	0.501071	0.580041	2.625170	4.475009	1.852539	1.603889	1.826896	1.610408	1.536002	1.981013	2.134067	1.983747	0.000000	0.000000	27809.000000		1
25854.935547	7366.182129	1.674470	2.645848	3459.757568	99969.812500	503.898315	355.400879	294.296600	110.626045	128.832443	552.078674	772.405640	507.475464	1.440833	99998.000000	4.412543	3.867242	0.223877	0.422565	3.539046	4.999869	2.702343	2.550719	2.468785	2.043857	2.110025	2.742001	2.887846	2.705415	0.158614	4.999991	27879.000000		1
17200.947266	3974.288574	2.312804	4.582436	2039.782227	66179.054688	302.419189	210.557678	196.597595	97.184029	59.454483	346.544403	460.642731	385.556763	0.140159	0.000000	4.235552	3.599259	0.364139	0.661096	3.309584	4.820721	2.480609	2.323371	2.293578	1.987595	1.774185	2.539759	2.663364	2.586088	0.000000	0.000000	27936.000000		1
15229.457031	4271.644043	2.470075	2.732193	1433.244629	52815.304688	211.451965	144.531754	149.009338	67.947098	64.881866	266.151337	358.009735	146.397415	1.107941	0.000000	4.182684	3.630595	0.392710	0.436511	3.156320	4.722760	2.325212	2.159963	2.173213	1.832171	1.812123	2.425129	2.553895	2.165533	0.044516	0.000000	27982.000000		1
6759.891602	2838.199219	3.882427	4.230890	796.526611	34140.453125	132.748779	87.491837	82.397499	43.024323	28.950140	147.840607	219.969254	185.465302	0.090427	99998.000000	3.829940	3.453043	0.589103	0.626432	2.901200	4.533269	2.123030	1.941967	1.915914	1.633714	1.461651	2.169794	2.342362	2.268263	0.000000	4.999991	28029.000000		1
8610.674805	1251.877686	3.065236	4.909312	628.549194	28290.058594	96.224983	64.857193	62.479630	22.061068	20.136814	95.028496	134.361588	116.189110	0.722534	0.000000	3.935037	3.097562	0.486464	0.691021	2.798339	4.451634	1.983288	1.811958	1.795738	1.343626	1.303991	1.977854	2.128275	2.065166	0.000000	0.000000	28060.000000		1
9464.302734	2903.697754	2.315888	3.268763	1651.545654	55547.480469	258.297028	170.651016	154.214691	63.907402	57.175602	283.660797	345.998566	203.502090	1.445807	0.000000	3.976089	3.462951	0.364717	0.514383	3.217891	4.744664	2.412119	2.232109	2.188126	1.805551	1.757211	2.452799	2.539074	2.308569	0.160110	0.000000	28099.000000		1
9364.882812	2232.494141	2.476242	2.707523	973.394470	42032.539062	154.069748	102.380127	113.571014	40.853371	47.939804	207.483200	296.769775	162.121399	0.361428	0.000000	3.971502	3.348790	0.393793	0.432572	2.988289	4.623586	2.187717	2.010216	2.055268	1.611228	1.680696	2.316983	2.472420	2.209840	0.000000	0.000000	28147.000000		1
6883.342773	1845.148926	1.958174	2.170952	821.927368	30137.031250	117.373268	84.500610	46.101894	43.918606	17.642069	74.617226	100.477463	65.069969	0.391238	0.000000	3.837799	3.266032	0.291851	0.336650	2.914834	4.479101	2.069569	1.926860	1.663719	1.642649	1.246549	1.872839	2.002069	1.813381	0.000000	0.000000	28165.000000		1
18607.687500	4078.867432	2.812370	4.042781	1784.423950	65955.890625	256.138428	178.449799	181.323837	102.744011	45.639332	291.573669	409.979980	268.701569	1.703574	99998.000000	4.269692	3.610540	0.449072	0.606680	3.251498	4.819253	2.408475	2.251516	2.258455	2.011756	1.659339	2.464748	2.612763	2.429270	0.231361	4.999991	28191.000000		1
7209.090332	1223.843384	1.680638	3.003561	374.045166	20083.398438	59.472984	44.979412	38.941452	37.988579	20.099810	75.961739	89.443840	81.580307	0.004511	99998.000000	3.857880	3.087726	0.225474	0.477637	2.572924	4.302837	1.774320	1.653014	1.590412	1.579653	1.303192	1.880595	1.951550	1.911585	0.000000	4.999991	28249.000000		1
14399.385742	6877.930664	2.454656	2.377563	3291.277344	99042.875000	499.010590	336.694946	272.506897	151.639771	79.585129	427.258179	611.468384	300.257477	0.147247	0.000000	4.158344	3.837458	0.389991	0.376132	3.517365	4.995823	2.698110	2.527237	2.435378	2.180813	1.900832	2.630690	2.786374	2.477494	0.000000	0.000000	28280.000000		1
8065.928711	2487.337402	2.260381	3.478457	840.059753	29400.007812	123.250870	89.024452	68.051949	44.658703	27.670387	120.197968	167.804733	107.570061	1.695099	99998.000000	3.906654	3.395735	0.354182	0.541387	2.924310	4.468348	2.090790	1.949509	1.832841	1.649906	1.442015	2.079897	2.224804	2.031691	0.229195	4.999991	28375.000000		1
31848.595703	9367.362305	2.864793	4.548515	4396.837891	99998.000000	639.527344	444.742981	377.421875	175.625092	173.235199	906.566772	1191.908203	705.204773	0.400271	0.000000	4.503090	3.971617	0.457093	0.657870	3.643141	4.999991	2.805859	2.648109	2.576827	2.244586	2.238636	2.957400	3.076243	2.848315	0.000000	0.000000	28436.000000		1
18664.144531	4973.021973	3.259512	2.602675	2327.673828	70401.546875	329.781189	241.999481	210.733459	87.812546	95.441711	438.797516	560.278320	340.290558	1.688276	0.000000	4.271008	3.696620	0.513153	0.415420	3.366922	4.847582	2.518226	2.383814	2.323734	1.943557	1.979738	2.642264	2.748404	2.531850	0.227444	0.000000	28513.000000		1
19779.039062	4682.614258	3.197837	4.483756	2768.007080	88771.078125	413.319672	277.921967	265.790527	118.208954	101.387161	500.108429	640.366089	381.517059	2.170359	0.000000	4.296205	3.670488	0.504856	0.651642	3.442167	4.948271	2.616286	2.443923	2.424540	2.072650	2.005983	2.699064	2.806428	2.581514	0.336532	0.000000	28558.000000		1
6148.604980	2196.275635	1.335259	1.156402	868.815613	31779.802734	135.514893	97.353630	77.959999	65.541786	28.987144	144.883301	228.178162	100.344856	1.818120	0.000000	3.788777	3.341687	0.125565	0.063109	2.938928	4.502151	2.131987	1.988352	1.891872	1.816518	1.462205	2.161018	2.358274	2.001495	0.259623	0.000000	28629.000000		1
3935.118896	1523.980591	2.180203	2.722941	266.789673	19536.234375	34.769154	29.680986	35.718945	24.975201	22.505125	53.592297	88.765419	58.480022	0.608164	99998.000000	3.594958	3.182979	0.338497	0.435038	2.426169	4.290841	1.541194	1.472478	1.552899	1.397509	1.352281	1.729102	1.948244	1.767008	0.000000	4.999991	28696.000000		1
14570.684570	3032.308105	2.281967	3.120744	1422.164795	56805.039062	228.017807	144.343643	142.018509	79.652969	47.196621	228.702408	354.608368	167.952744	1.325695	0.000000	4.163480	3.481773	0.358309	0.494258	3.152950	4.754387	2.357969	2.159398	2.152345	1.901202	1.673911	2.359271	2.549749	2.225187	0.122444	0.000000	28739.000000		1
14174.081055	4095.266846	3.216340	3.318103	1451.848877	46542.660156	215.429993	153.215561	112.722984	67.277931	50.721336	202.447449	253.150284	184.771454	0.233982	0.000000	4.151495	3.612282	0.507362	0.520890	3.161922	4.667851	2.333306	2.185303	2.052012	1.827873	1.705191	2.306312	2.403378	2.266635	0.000000	0.000000	28795.000000		1
18052.552734	3128.570068	2.433070	5.788177	1686.151367	56839.332031	254.140167	169.226334	165.393250	86.283012	53.040306	274.477417	351.077484	223.774582	1.315920	0.000000	4.256538	3.495346	0.386155	0.762542	3.226897	4.754649	2.405073	2.228468	2.218518	1.935925	1.724606	2.438507	2.545403	2.349811	0.119230	0.000000	28822.000000		1
8494.583984	5094.441406	3.361275	2.917217	1367.557983	45004.562500	194.587006	142.092514	103.160309	41.072315	33.387638	187.306290	256.329620	155.614716	0.408966	99998.000000	3.929142	3.707097	0.526504	0.464969	3.135946	4.653256	2.289114	2.152571	2.013513	1.613549	1.523586	2.272552	2.408799	2.192051	0.000000	4.999991	28884.000000		1
18986.048828	2623.188477	2.840123	3.888595	1728.435547	62140.093750	246.881042	175.686768	137.590256	83.825272	73.417656	311.426788	410.251343	327.178528	0.157920	0.000000	4.278435	3.418829	0.453337	0.589793	3.237653	4.793372	2.392488	2.244739	2.138588	1.923375	1.865800	2.493356	2.613050	2.514785	0.000000	0.000000	28914.000000		1
5738.998047	1963.148193	2.954222	4.493007	948.595032	34073.449219	139.570023	90.230194	69.291611	35.240967	14.518242	74.922516	105.698227	101.655449	0.388845	0.000000	3.758836	3.292953	0.470443	0.652537	2.977081	4.532416	2.144792	1.955352	1.840681	1.547048	1.161914	1.874612	2.024068	2.007131	0.000000	0.000000	28959.000000		1
17114.664062	7552.036133	3.080655	3.163916	2958.292236	99998.000000	456.010956	292.452545	255.398331	155.321747	128.952698	594.575684	775.905701	513.920471	1.695278	0.000000	4.233368	3.878064	0.488643	0.500225	3.471041	4.999991	2.658975	2.466055	2.407218	2.191232	2.110430	2.774207	2.889809	2.710896	0.229241	0.000000	28996.000000		1
14216.458008	3475.475342	4.172298	3.074487	1467.104126	56537.519531	224.258728	153.119965	159.339859	103.989838	56.811718	297.028809	402.862701	205.376999	1.875453	99998.000000	4.152792	3.541014	0.620375	0.487773	3.166461	4.752337	2.350749	2.185032	2.202324	2.016991	1.754438	2.472799	2.605157	2.312552	0.273106	4.999991	29079.000000		1
15226.663086	4135.824219	2.867877	2.929552	1866.513062	60669.542969	281.514496	182.998306	149.209778	80.269722	60.832912	337.206818	421.463837	323.299164	0.992149	0.000000	4.182605	3.616562	0.457561	0.466801	3.271031	4.782971	2.449501	2.262447	2.173797	1.904552	1.784139	2.527896	2.624760	2.509605	0.000000	0.000000	29137.000000		1
7957.812988	1931.364136	1.011466	0.943624	766.546509	33306.406250	144.470078	86.936760	77.139725	27.001217	37.621613	122.072884	112.809334	59.969467	2.077355	99998.000000	3.900794	3.285864	0.004951	0.000000	2.884538	4.522528	2.159778	1.939204	1.887278	1.431383	1.575437	2.086619	2.052345	1.777930	0.317511	4.999991	29202.000000		1
11718.371094	2512.883301	3.173167	3.879343	1024.929932	45253.621094	168.221039	110.163483	112.608887	58.023628	36.261684	177.311890	257.202301	148.296997	0.025247	99998.000000	4.068867	3.400172	0.501493	0.588758	3.010694	4.655653	2.225880	2.042038	2.051573	1.763605	1.559448	2.248738	2.410275	2.171132	0.000000	4.999991	29222.000000		1
9159.746094	2426.196289	4.301816	4.671864	894.990417	30177.812500	130.839951	92.271629	74.385948	59.121441	30.380995	160.366745	207.606537	124.231499	2.185147	0.000000	3.961884	3.384926	0.633652	0.669490	2.951818	4.479688	2.116740	1.965068	1.871491	1.771745	1.482602	2.205114	2.317241	2.094232	0.339481	0.000000	29276.000000		1
9720.031250	1969.235474	1.585042	2.180203	1207.955933	41811.390625	174.872650	122.119141	109.037918	61.576096	39.552032	196.440323	260.030090	198.759293	0.264058	0.000000	3.987668	3.294298	0.200041	0.338497	3.082051	4.621294	2.242722	2.086784	2.037578	1.789412	1.597169	2.293231	2.415024	2.298327	0.000000	0.000000	29345.000000		1
14486.066406	5603.535645	1.612795	1.760815	2941.822021	98597.351562	423.977081	298.120453	292.344604	146.736618	86.828835	520.606018	686.483398	402.434082	1.168516	0.000000	4.160951	3.748462	0.207579	0.245714	3.468616	4.993865	2.627342	2.474392	2.465895	2.166538	1.938664	2.716509	2.836630	2.604695	0.067635	0.000000	29370.000000		1
21496.191406	6300.651855	2.624262	2.932636	2704.685547	90546.375000	386.595978	274.116608	226.454361	127.734627	83.248611	485.343475	606.155090	373.348236	1.353368	0.000000	4.332362	3.799386	0.419007	0.467258	3.432117	4.956871	2.587257	2.437935	2.354981	2.106309	1.920377	2.686049	2.782584	2.572114	0.131416	0.000000	29401.000000		1
9293.269531	2185.778809	3.234842	3.817669	605.677124	30682.996094	95.682243	59.127605	64.135597	21.617008	13.031880	64.385384	67.694237	85.348640	0.385753	0.000000	3.968168	3.339606	0.509853	0.581798	2.782241	4.486898	1.980831	1.771790	1.807099	1.334796	1.115007	1.808787	1.830552	1.931197	0.000000	0.000000	29435.000000		1
13905.139648	4718.953125	2.655099	2.503996	2358.499023	67146.796875	357.334381	240.383606	192.449966	61.853630	63.096378	324.594330	409.958405	270.638153	0.251328	99998.000000	4.143175	3.673846	0.424081	0.398634	3.372636	4.827025	2.553075	2.380905	2.284318	1.791365	1.800004	2.511341	2.612740	2.432389	0.000000	4.999991	29475.000000		1
6431.310059	1082.614380	1.686805	0.789437	557.651001	26691.435547	74.558632	54.576008	46.034054	45.540653	14.657010	54.489662	53.509033	55.272934	0.478496	0.000000	3.808300	3.034474	0.227065	0.000000	2.746362	4.426372	1.872498	1.737002	1.663079	1.658399	1.166045	1.736314	1.728427	1.742512	0.000000	0.000000	29493.000000		1
6744.466797	1735.790283	4.190801	3.274930	928.371887	33982.589844	139.048859	90.390549	63.339993	55.313023	29.048819	133.017075	140.948441	151.790878	0.597839	0.000000	3.828948	3.239497	0.622297	0.515202	2.967722	4.531257	2.143167	1.956123	1.801678	1.742827	1.463128	2.123907	2.149060	2.181246	0.000000	0.000000	29514.000000		1
7826.288574	5825.432129	1.723810	3.913265	989.836975	36217.566406	136.495529	102.447968	95.811760	52.719597	34.127735	165.988403	186.350327	63.771717	1.584321	0.000000	3.893556	3.765328	0.236489	0.592539	2.995564	4.558919	2.135118	2.010503	1.981419	1.721972	1.533108	2.220078	2.270330	1.804628	0.199843	0.000000	29561.000000		1
8528.390625	1284.204468	3.592556	4.977154	619.507690	28153.880859	108.920738	64.277451	53.823578	19.165436	20.963257	78.641502	127.817886	116.500565	0.624660	99998.000000	3.930867	3.108634	0.555404	0.696981	2.792047	4.449538	2.037111	1.808059	1.730973	1.282519	1.321459	1.895652	2.106592	2.066328	0.000000	4.999991	29582.000000		1
7652.753906	1722.209473	2.254213	3.718989	610.089966	28331.609375	102.614494	67.330353	38.293869	30.455004	23.192799	76.109756	110.730888	72.042305	0.273932	99998.000000	3.883818	3.236086	0.352995	0.570425	2.785394	4.452271	2.011209	1.828211	1.583129	1.483659	1.365353	1.881440	2.044269	1.857588	0.000000	4.999991	29626.000000		1
9958.107422	3506.491699	2.550252	5.001824	673.914124	32782.140625	97.877869	68.406578	67.185417	58.652710	21.623177	122.338081	133.075668	124.956177	0.619084	0.000000	3.998177	3.544873	0.406583	0.699128	2.828604	4.515637	1.990685	1.835098	1.827275	1.768288	1.334919	2.087562	2.124099	2.096758	0.000000	0.000000	29655.000000		1
10748.701172	3851.910400	1.674470	2.911049	1892.407227	59471.960938	296.097504	198.827133	170.795959	91.445190	60.179161	234.028015	298.592255	239.896378	0.457431	0.000000	4.031356	3.585676	0.223877	0.464050	3.277014	4.774312	2.471435	2.298476	2.232478	1.961161	1.779446	2.369268	2.475079	2.380024	0.000000	0.000000	29706.000000		1
7492.785156	1986.322510	3.062153	3.971855	544.942871	24053.996094	87.368484	57.850941	50.872437	18.221813	16.935894	57.117008	116.784271	83.865356	0.155419	99998.000000	3.874643	3.298050	0.486027	0.598993	2.736351	4.381187	1.941355	1.762310	1.706483	1.260592	1.228808	1.756765	2.067384	1.923583	0.000000	4.999991	29732.000000		1
18285.646484	3285.495361	3.170084	3.043650	1721.947388	62326.980469	249.135254	172.384079	152.373703	77.278496	62.513554	282.584564	397.398315	204.001648	0.243421	0.000000	4.262110	3.516601	0.501071	0.483395	3.236020	4.794676	2.396435	2.236497	2.182910	1.888059	1.795974	2.451149	2.599226	2.309634	0.000000	0.000000	29763.000000		1
5769.878906	2260.349609	1.868746	2.615010	689.018250	36515.863281	96.317497	61.471249	97.936462	57.493225	22.307766	140.723328	208.796860	200.233322	1.820357	99998.000000	3.761167	3.354176	0.271550	0.417473	2.838231	4.562481	1.983705	1.788672	1.990944	1.759617	1.348456	2.148366	2.319724	2.301536	0.260156	4.999991	29813.000000		1
15741.083008	3541.442627	2.655099	2.670518	1216.356079	43986.734375	185.755173	125.714775	103.514946	42.709782	58.964169	224.897064	308.802521	156.068024	0.128334	99998.000000	4.197035	3.549180	0.424081	0.426595	3.085061	4.643322	2.268941	2.099386	2.015003	1.630527	1.770588	2.351984	2.489681	2.193314	0.000000	4.999991	29841.000000		1
6440.952637	2813.954834	3.210172	3.182418	788.906738	29021.132812	119.460953	79.662224	55.075573	34.420692	11.527016	82.360497	136.421524	103.157227	0.308994	0.000000	3.808950	3.449317	0.506528	0.502757	2.897026	4.462714	2.077226	1.901252	1.740959	1.536820	1.061717	1.915719	2.134883	2.013500	0.000000	0.000000	29878.000000		1
7714.530762	2889.065430	1.279752	2.522498	1568.922974	57620.332031	258.056519	157.085648	116.278534	67.305679	61.304726	232.501572	319.521576	232.094513	0.106459	0.000000	3.887310	3.460757	0.107126	0.401831	3.195602	4.760576	2.411715	2.196136	2.065500	1.828052	1.787494	2.366426	2.504500	2.365665	0.000000	0.000000	29895.000000		1
7391.789551	1051.804688	2.864793	2.167868	612.085144	24693.765625	85.610756	66.189369	58.072968	26.951878	18.200226	87.291389	131.068146	65.477028	0.587514	0.000000	3.868750	3.021935	0.457093	0.336033	2.786812	4.392587	1.932528	1.820788	1.763974	1.430589	1.260077	1.940971	2.117497	1.816089	0.000000	0.000000	29973.000000		1
8586.333984	2288.312988	2.035268	2.485493	1069.822998	39513.113281	161.322708	109.885948	109.855110	38.296951	40.538830	201.044342	285.458618	161.513901	1.260358	99998.000000	3.933808	3.359515	0.308622	0.395413	3.029312	4.596741	2.207695	2.040942	2.040820	1.583164	1.607871	2.303292	2.455543	2.208210	0.100494	4.999991	29989.000000		1
5574.986328	2334.279297	1.637465	3.151581	976.422729	38627.046875	152.546387	99.234711	95.195015	32.348419	36.508385	168.594162	212.879730	177.586349	1.125520	0.000000	3.746244	3.368153	0.214172	0.498528	2.989638	4.586892	2.183402	1.996664	1.978614	1.509853	1.562393	2.226843	2.328134	2.249410	0.051353	0.000000	30047.000000		1
9922.355469	3057.724365	2.078440	2.837040	1052.951904	35698.230469	145.851593	105.103065	82.360497	36.662571	26.729847	131.410446	141.050217	101.427254	0.017370	0.000000	3.996615	3.485398	0.317737	0.452865	3.022408	4.552647	2.163911	2.021615	1.915719	1.564223	1.426996	2.118630	2.149374	2.006155	0.000000	0.000000	30080.000000		1
12644.149414	1241.288086	1.433939	2.429986	1263.210449	39523.015625	174.912750	132.970810	102.481888	51.449097	35.672691	157.511215	211.442719	141.555939	0.886593	0.000000	4.101890	3.093873	0.156531	0.385604	3.101476	4.596850	2.242821	2.123756	2.010647	1.711378	1.552336	2.197311	2.325193	2.150928	0.000000	0.000000	30135.000000		1
16445.080078	5306.426758	3.657314	3.845422	2845.026611	87505.023438	414.204712	283.586792	218.507553	88.685242	74.990356	408.965424	489.426331	262.611206	0.451226	99998.000000	4.216036	3.724802	0.563162	0.584944	3.454086	4.942033	2.617215	2.452686	2.339467	1.947851	1.875005	2.611687	2.689687	2.419313	0.000000	4.999991	30185.000000		1
6415.792480	3283.873291	2.658183	3.876260	1493.214111	49007.222656	221.356934	155.309418	123.401970	93.872093	52.244701	256.243286	323.367004	222.525665	0.643417	0.000000	3.807250	3.516387	0.424585	0.588413	3.174122	4.690260	2.345093	2.191198	2.091322	1.972536	1.718042	2.408653	2.509696	2.347380	0.000000	0.000000	30268.000000		1
9860.720703	5682.100098	3.888595	4.101373	2210.152588	73720.078125	370.178162	224.974167	195.552216	71.431725	73.186371	335.452179	438.862274	230.466293	0.708345	0.000000	3.993909	3.754509	0.589793	0.612929	3.344422	4.867586	2.568411	2.352133	2.291263	1.853891	1.864430	2.525631	2.642328	2.362607	0.000000	0.000000	30301.000000		1
17350.871094	5337.273438	2.772281	4.600938	2343.573486	72304.882812	325.874084	232.060593	183.235764	94.935982	71.866531	415.453613	537.979797	378.029358	1.522246	0.000000	4.239321	3.727319	0.442837	0.662846	3.369879	4.859168	2.513050	2.365601	2.263010	1.977431	1.856527	2.618523	2.730766	2.577526	0.182485	0.000000	30375.000000		1
7728.228516	1583.333374	2.297385	1.523367	1111.163574	42616.742188	165.997650	110.996094	120.389160	76.048080	24.299862	121.369789	153.360489	107.607063	1.168344	99998.000000	3.888080	3.199572	0.361234	0.182805	3.045778	4.629580	2.220102	2.045308	2.080587	1.881088	1.385604	2.084110	2.185714	2.031841	0.067571	4.999991	30491.000000		1
3374.846680	1004.845520	1.708391	2.824705	221.652969	15418.980469	21.555334	20.525366	22.782661	2.510163	0.237448	0.000000	0.000000	27.605629	0.597155	0.000000	3.528254	3.002099	0.232587	0.450973	2.345674	4.188056	1.333555	1.312291	1.357605	0.399702	0.000000	0.000000	0.000000	1.440998	0.000000	0.000000	30513.000000		1
9492.092773	2270.945312	2.359060	3.718989	1061.549316	34699.824219	155.966248	112.208000	80.368401	37.279316	31.558983	133.815765	202.595474	152.460037	0.758348	0.000000	3.977362	3.356207	0.372739	0.570425	3.025940	4.540327	2.193031	2.050024	1.905085	1.571468	1.499123	2.126507	2.306630	2.183156	0.000000	0.000000	30562.000000		1
12281.492188	3518.792725	1.507948	1.927337	1142.256958	40855.062500	193.526199	117.527451	100.215340	70.050209	29.252346	158.772461	212.663879	129.409103	0.590596	0.000000	4.089251	3.546394	0.178386	0.284958	3.057764	4.611246	2.286740	2.070139	2.000934	1.845409	1.466161	2.200775	2.327694	2.111965	0.000000	0.000000	30603.000000		1
5487.056641	1026.629028	2.359060	3.740575	451.891083	21721.738281	57.138596	44.738880	39.410183	25.564194	14.320883	65.023712	111.767029	35.543171	0.821021	0.000000	3.739339	3.011414	0.372739	0.572938	2.655034	4.336895	1.756930	1.650685	1.595608	1.407632	1.155970	1.813072	2.048314	1.550756	0.000000	0.000000	30627.000000		1
13417.871094	7544.508789	2.318972	3.096074	2729.802734	86291.414062	372.416962	270.425385	218.094345	94.035530	103.049301	505.982941	709.047119	338.979980	1.389076	0.000000	4.127684	3.877631	0.365295	0.490811	3.436131	4.935967	2.571029	2.432047	2.338645	1.973292	2.013045	2.704136	2.850675	2.530174	0.142726	0.000000	30658.000000		1
5868.182129	2540.569092	2.149366	2.695188	722.846863	31974.103516	115.803642	80.152534	88.145592	36.206177	22.141245	108.621613	122.899323	35.913223	0.835061	0.000000	3.768504	3.404931	0.332310	0.430589	2.859046	4.504798	2.063722	1.903917	1.945201	1.558783	1.345202	2.035916	2.089550	1.555254	0.000000	0.000000	30701.000000		1
25278.451172	4638.229980	2.010598	3.398280	3086.452393	99998.000000	467.494781	309.209564	272.059753	108.896065	104.403061	565.008789	765.260620	432.741058	1.001083	0.000000	4.402750	3.666352	0.303325	0.531259	3.489460	4.999991	2.669777	2.490253	2.434664	2.037012	2.018713	2.752055	2.883809	2.636228	0.000470	0.000000	30761.000000		1
24050.703125	9767.786133	2.198706	3.956437	3755.395508	99998.000000	535.256897	374.788361	450.034668	174.046219	154.902359	766.561951	1067.664307	519.341675	2.521495	0.000000	4.381128	3.989796	0.342167	0.597304	3.574656	4.999991	2.728562	2.573786	2.653246	2.240664	2.190058	2.884547	3.028435	2.715453	0.401658	0.000000	30792.000000		1
8758.990234	1296.681274	1.483278	0.922038	562.884094	23653.074219	77.185982	69.149757	69.291611	47.119530	35.166958	111.822533	137.155441	104.634338	0.116014	0.000000	3.942454	3.112833	0.171223	0.000000	2.750419	4.373888	1.887538	1.839791	1.840681	1.673201	1.546135	2.048529	2.137213	2.019674	0.000000	0.000000	30869.000000		1
7225.391113	1979.985352	1.168737	2.541001	756.632324	27838.648438	116.886032	80.362228	62.649235	41.559547	23.266809	101.966904	142.243622	85.885208	0.679478	99998.000000	3.858861	3.296662	0.067717	0.405005	2.878885	4.444648	2.067763	1.905052	1.796916	1.618671	1.366737	2.008459	2.153033	1.933918	0.000000	4.999991	30919.000000		1
7180.297363	2560.397461	3.339689	3.922516	845.255859	31522.767578	113.056030	85.805031	68.727287	41.578049	32.336086	126.325356	171.850586	140.809677	0.231790	0.000000	3.856143	3.408307	0.523706	0.593565	2.926988	4.498624	2.053294	1.933513	1.837129	1.618864	1.509687	2.101490	2.235151	2.148633	0.000000	0.000000	30935.000000		1
5662.835938	2679.685791	1.773150	1.757731	783.260376	32388.480469	120.657448	83.945534	95.306030	22.838169	22.150496	107.801338	157.344681	93.983109	0.469387	0.000000	3.753034	3.428084	0.248745	0.244952	2.893906	4.510391	2.081554	1.923998	1.979120	1.358661	1.345383	2.032624	2.196852	1.973050	0.000000	0.000000	31003.000000		1
6885.618652	1247.702271	2.084607	3.126911	419.613586	19746.277344	72.347595	44.911572	45.626999	28.919302	19.658834	60.798992	90.698921	84.167564	0.181668	0.000000	3.837943	3.096111	0.319024	0.495116	2.622849	4.295485	1.859424	1.652358	1.659222	1.461188	1.293558	1.783896	1.957602	1.925145	0.000000	0.000000	31029.000000		1
4513.677734	680.525635	2.174036	3.114576	392.769623	16763.126953	52.062763	42.524757	41.007557	24.429379	8.239750	27.053640	46.206741	13.454352	0.249575	0.000000	3.654531	2.832844	0.337267	0.493399	2.594138	4.224355	1.716527	1.628642	1.612864	1.387912	0.915914	1.432226	1.664705	1.128863	0.000000	0.000000	31057.000000		1
9760.403320	1368.113037	1.982844	2.658183	1155.516968	30350.007812	161.319626	118.289131	57.718338	29.048819	28.148367	93.230675	150.902756	113.645027	0.464609	0.000000	3.989468	3.136122	0.297289	0.424585	3.062776	4.482159	2.207687	2.072945	1.761314	1.463128	1.449453	1.969559	2.178697	2.055550	0.000000	0.000000	31090.000000		1
4866.417480	978.581299	2.186371	2.985059	429.459961	18262.265625	51.402840	44.800556	33.988968	15.246004	10.663568	42.281143	58.985756	48.670650	0.234909	0.000000	3.687209	2.990597	0.339724	0.474953	2.632923	4.261555	1.710987	1.651283	1.531338	1.183156	1.027903	1.626147	1.770747	1.687267	0.000000	0.000000	31113.000000		1
11545.215820	2046.399902	2.161701	4.434416	1082.484863	38232.707031	143.526459	109.105759	74.493874	40.927380	28.395067	141.796478	174.872650	159.090088	0.700306	0.000000	4.062402	3.310991	0.334796	0.646836	3.034422	4.582435	2.156932	2.037848	1.872120	1.612014	1.453243	2.151665	2.242722	2.201643	0.000000	0.000000	31131.000000		1
26554.048828	6337.977539	1.998263	3.157748	2874.707520	92371.085938	433.718597	296.973297	266.826660	97.258034	119.716904	494.964752	633.153259	431.421204	1.518755	0.000000	4.424131	3.801951	0.300653	0.499378	3.458594	4.965536	2.637208	2.472717	2.426229	1.987926	2.078156	2.694574	2.801509	2.634902	0.181488	0.000000	31209.000000		1
9046.958984	1524.736084	2.445405	2.152450	967.997925	32330.941406	150.273666	102.022415	81.472382	39.089474	31.081003	141.188980	176.796906	162.750473	1.077627	0.000000	3.956503	3.183195	0.388351	0.332933	2.985874	4.509618	2.176883	2.008696	1.911010	1.592060	1.492495	2.149801	2.247475	2.211522	0.032468	0.000000	31289.000000		1
5985.136230	966.641113	0.835693	2.251129	263.705933	18878.423828	41.143242	28.737362	29.998611	30.914480	12.621742	48.602806	61.110451	43.317280	1.406097	0.000000	3.777074	2.985265	0.000000	0.352400	2.421120	4.275966	1.614298	1.458447	1.477101	1.490162	1.101119	1.686661	1.786116	1.636661	0.148015	0.000000	31311.000000		1
32676.884766	6383.672363	2.519415	2.954222	2844.184570	99998.000000	396.908020	288.036621	290.747223	139.496002	118.104111	579.597961	820.502686	396.692139	0.506805	0.000000	4.514241	3.805071	0.401300	0.470443	3.453958	4.999991	2.598690	2.459448	2.463516	2.144562	2.072265	2.763127	2.914080	2.598454	0.000000	0.000000	31354.000000		1
14195.741211	3533.465088	1.945839	3.006645	1413.900391	52834.886719	232.270279	147.362625	130.374313	52.263203	56.487926	182.862625	264.782135	191.672867	1.623312	99998.000000	4.152158	3.548201	0.289107	0.478082	3.150419	4.722921	2.365994	2.168387	2.115192	1.718196	1.751956	2.262125	2.422889	2.282561	0.210402	4.999991	31426.000000		1
19442.765625	3631.207275	2.753779	3.330438	1912.846191	60593.003906	291.928284	191.728378	156.339386	103.262077	65.726807	341.829346	446.633301	322.164368	1.604478	99998.000000	4.288758	3.560051	0.439929	0.522501	3.281680	4.782423	2.465276	2.282686	2.194068	2.013941	1.817743	2.533809	2.649951	2.508078	0.205334	4.999991	31471.000000		1
15526.266602	3121.995605	2.621178	3.694319	1340.035645	61284.867188	188.959183	140.529053	176.149323	104.622002	80.303642	343.263306	480.079529	222.904968	1.612785	0.000000	4.191067	3.494432	0.418496	0.567534	3.127116	4.787353	2.276368	2.147766	2.245881	2.019623	1.904735	2.535627	2.681313	2.348120	0.207576	0.000000	31563.000000		1
7529.454102	1182.632324	1.532618	2.608843	788.397888	29438.486328	124.342514	81.444626	65.393761	25.150972	20.232410	114.526970	172.118881	122.572449	0.041596	99998.000000	3.876764	3.072850	0.185434	0.416448	2.896745	4.468915	2.094620	1.910862	1.815536	1.400555	1.306048	2.058908	2.235828	2.088393	0.000000	4.999991	31588.000000		1
13498.844727	3066.559326	2.874044	2.587257	1046.377319	44585.558594	156.635422	104.362968	106.817627	78.533577	28.089777	154.791351	190.541138	119.723076	0.897292	99998.000000	4.130297	3.486651	0.458493	0.412840	3.019688	4.649194	2.194890	2.018546	2.028643	1.895055	1.448548	2.189747	2.279989	2.078178	0.000000	4.999991	31607.000000		1
11622.284180	2926.724121	2.396065	4.422081	1874.759033	59462.277344	279.796875	194.833694	155.901489	93.995438	74.216339	347.913574	453.809174	301.219604	0.494253	0.000000	4.065291	3.466382	0.379499	0.645627	3.272945	4.774241	2.446843	2.289664	2.192850	1.973107	1.870499	2.541471	2.656873	2.478883	0.000000	0.000000	31667.000000		1
9202.172852	3017.987305	3.006645	2.781532	1046.448242	46974.871094	152.657410	101.849724	112.352936	67.256340	54.027103	266.293182	319.956390	203.828964	0.246391	0.000000	3.963890	3.479717	0.478082	0.444284	3.019718	4.671865	2.183718	2.007960	2.050584	1.827733	1.732612	2.425360	2.505091	2.309266	0.000000	0.000000	31698.000000		1
4152.975586	1390.723022	2.599592	2.534833	1995.558228	66639.085938	279.698181	193.449097	179.282410	80.134033	61.021023	315.016235	391.671814	196.770279	0.358373	0.000000	3.618359	3.143241	0.414905	0.403949	3.300064	4.823729	2.446690	2.286567	2.253538	1.903817	1.785479	2.498333	2.592922	2.293960	0.000000	0.000000	31740.000000		1
13895.687500	5210.368164	1.976677	3.318103	2371.937744	68780.843750	332.016907	250.809723	183.137070	78.172775	83.285614	422.607880	573.100525	325.013733	1.356407	0.000000	4.142880	3.716868	0.295936	0.520890	3.375103	4.837468	2.521160	2.399344	2.262776	1.893056	1.920570	2.625938	2.758231	2.511902	0.132390	0.000000	31823.000000		1
6792.101074	1614.124512	3.364359	4.008861	351.237854	18852.693359	64.921951	36.240097	41.408443	19.097593	20.516113	58.008209	74.515465	96.527191	1.346225	0.000000	3.832004	3.207937	0.526902	0.603021	2.545601	4.275373	1.812392	1.559189	1.617089	1.280979	1.312095	1.763489	1.872246	1.984650	0.129118	0.000000	31861.000000		1
8386.014648	7191.173828	2.994310	4.637943	2196.032227	83030.562500	345.788879	219.741058	198.361496	114.801430	89.607277	438.442902	555.150085	403.852600	0.983454	0.000000	3.923556	3.856800	0.476297	0.666325	3.341639	4.919238	2.538811	2.341911	2.297457	2.059947	1.952343	2.641913	2.744411	2.606223	0.000000	0.000000	31888.000000		1
17884.232422	6844.021973	2.433070	2.948054	2225.145752	78742.171875	317.517151	218.439713	221.628311	120.099289	59.577831	362.838867	429.601807	255.102295	2.466021	99998.000000	4.252470	3.835311	0.386155	0.469535	3.347358	4.896207	2.501767	2.339332	2.345625	2.079540	1.775085	2.559714	2.633066	2.406714	0.391997	4.999991	31915.000000		1
11765.338867	2780.536377	2.352893	2.978892	1022.120605	36895.148438	158.013855	97.532486	69.785011	41.235756	24.916609	138.330353	191.830139	100.212257	3.017962	99998.000000	4.070604	3.444129	0.371602	0.474055	3.009502	4.566969	2.198695	1.989149	1.843762	1.615274	1.396489	2.140918	2.282917	2.000921	0.479714	4.999991	31939.000000		1
9520.198242	2440.113037	1.748480	1.526451	993.697815	42672.316406	152.907181	106.379738	111.748528	57.961952	31.497307	190.618225	278.985840	119.716904	0.660755	99998.000000	3.978646	3.387410	0.242661	0.183683	2.997254	4.630146	2.184428	2.026859	2.048242	1.763143	1.498273	2.280164	2.445582	2.078156	0.000000	4.999991	31982.000000		1
12462.753906	1965.763184	1.884164	3.385945	1332.390991	48835.824219	227.724854	132.754959	105.778404	63.361580	27.439108	170.928558	218.708008	107.289436	1.864169	99998.000000	4.095614	3.293531	0.275119	0.529680	3.124632	4.688738	2.357410	2.123051	2.024397	1.801826	1.438370	2.232815	2.339865	2.030557	0.270485	4.999991	32025.000000		1
4375.560059	1369.784424	2.704439	2.935719	303.927124	18117.693359	40.689934	30.032532	26.828527	41.630474	16.069363	27.895500	49.148628	67.385857	1.364215	0.000000	3.641034	3.136652	0.432077	0.467715	2.482769	4.258103	1.609487	1.477592	1.428597	1.619411	1.205999	1.445534	1.691511	1.828569	0.134883	0.000000	32056.000000		1
8433.998047	2126.765137	2.103110	4.514594	876.722351	34098.039062	141.392502	94.680031	71.820274	54.212128	36.369614	124.040306	174.400848	157.881256	0.434051	0.000000	3.926033	3.327719	0.322862	0.654619	2.942862	4.532730	2.150426	1.976258	1.856247	1.734096	1.560739	2.093563	2.241549	2.198331	0.000000	0.000000	32106.000000		1
3676.211426	417.470398	1.316756	1.406185	476.305023	26564.175781	69.424210	52.269371	71.659920	34.766071	20.170734	105.796906	145.089905	135.345291	1.450354	0.000000	3.565400	2.620626	0.119505	0.148042	2.677885	4.424296	1.841511	1.718247	1.855276	1.541156	1.304722	2.024473	2.161637	2.131443	0.161474	0.000000	32184.000000		1
7783.171387	2420.013428	2.562587	3.219423	1065.018555	34460.910156	154.948624	108.285484	89.342079	36.354195	34.232582	139.304810	143.023804	110.033966	0.349542	0.000000	3.891157	3.383818	0.408679	0.507778	3.027357	4.537327	2.190188	2.034570	1.951056	1.560555	1.534440	2.143966	2.155408	2.041527	0.000000	0.000000	32211.000000		1
12506.891602	5332.558105	2.026016	1.776234	1702.257690	77418.765625	248.718948	168.810028	219.704056	103.746223	70.290741	389.935669	516.822266	350.978821	1.320466	99998.000000	4.097149	3.726936	0.306643	0.249500	3.231025	4.888846	2.395709	2.227398	2.341838	2.015972	1.846898	2.590993	2.713341	2.545281	0.120727	4.999991	32229.000000		1
15383.453125	1977.256226	2.732193	4.378909	1532.482422	48068.125000	210.656357	148.115051	107.477547	77.959999	35.496918	196.452667	237.753174	193.344254	0.503008	0.000000	4.187054	3.296063	0.436511	0.641366	3.185395	4.681857	2.323575	2.170599	2.031318	1.891872	1.550191	2.293258	2.376126	2.286331	0.000000	0.000000	32269.000000		1
5391.618164	2292.710449	3.296517	2.645848	855.691223	32650.142578	133.572144	86.252174	72.625130	16.827963	20.503778	101.929901	157.270676	117.104980	0.789957	0.000000	3.731719	3.360349	0.518055	0.422565	2.932317	4.513885	2.125716	1.935770	1.861087	1.226032	1.311834	2.008301	2.196648	2.068575	0.000000	0.000000	32312.000000		1
11340.877930	1873.260254	2.241878	2.781532	1210.765259	39937.316406	189.875046	121.573318	86.320015	44.177643	32.533443	166.990616	216.348938	172.800385	0.865226	99998.000000	4.054646	3.272598	0.350612	0.444284	3.083060	4.601379	2.278468	2.084838	1.936111	1.645203	1.512330	2.222692	2.335155	2.237545	0.000000	4.999991	32340.000000		1
10030.560547	3223.814453	2.500912	3.222507	1557.106079	55811.230469	227.607666	151.090866	135.221939	61.021023	52.315628	266.095825	412.240356	198.349167	0.292400	99998.000000	4.001325	3.508370	0.398098	0.508194	3.192318	4.746722	2.357187	2.179238	2.131047	1.785479	1.718631	2.425038	2.615150	2.297430	0.000000	4.999991	32381.000000		1
8647.166992	3013.898193	2.346725	4.092121	1226.217896	47622.191406	160.101547	113.009773	82.638031	76.723419	40.723854	223.820847	326.879395	183.633560	0.890293	0.000000	3.936874	3.479129	0.370462	0.611948	3.088568	4.677809	2.204396	2.053116	1.917180	1.884928	1.609849	2.349900	2.514388	2.263952	0.000000	0.000000	32399.000000		1
13185.209961	4448.681641	3.299600	2.093859	1806.565186	55533.640625	235.773407	172.165131	133.513550	57.024498	37.908401	244.787186	331.461823	195.687897	1.129670	0.000000	4.120087	3.648231	0.518461	0.320947	3.256854	4.744556	2.372495	2.235945	2.125525	1.756061	1.578735	2.388789	2.520433	2.291564	0.052952	0.000000	32420.000000		1
4460.560059	692.731079	1.791652	2.935719	283.935242	16465.650391	56.968990	38.071838	33.366055	21.826702	17.188759	42.475418	61.113533	32.502605	0.099116	0.000000	3.649390	2.840565	0.253254	0.467715	2.453219	4.216579	1.755638	1.580604	1.523305	1.338988	1.235245	1.628138	1.786137	1.511918	0.000000	0.000000	32479.000000		1
12653.551758	2857.207275	2.994310	4.826051	1223.195801	40240.761719	182.625183	127.487930	106.111450	44.017288	48.735409	234.900711	285.483276	164.582214	0.040981	0.000000	4.102212	3.455942	0.476297	0.683592	3.087496	4.604666	2.261561	2.105469	2.025762	1.643623	1.687845	2.370884	2.455581	2.216383	0.000000	0.000000	32507.000000		1
12828.753906	3587.991699	2.544085	4.465254	1479.371216	52654.179688	200.072968	148.475861	132.310898	73.192543	45.904533	272.812195	357.343658	259.182068	0.386712	0.000000	4.108184	3.554852	0.405532	0.649846	3.170077	4.721433	2.301188	2.171656	2.121596	1.864467	1.661856	2.435864	2.553086	2.413605	0.000000	0.000000	32619.000000		1
8169.289551	2008.328003	3.330438	3.151581	885.131714	36245.507812	142.706177	97.054512	78.351631	34.929508	37.405750	183.359100	226.913834	198.756210	0.614983	99998.000000	3.912184	3.302835	0.522501	0.498528	2.947008	4.559254	2.154443	1.987016	1.894048	1.543193	1.572938	2.263303	2.355861	2.298321	0.000000	4.999991	32701.000000		1
19338.587891	3519.375488	2.118529	2.692104	1712.372314	60613.191406	244.734756	173.673080	162.065887	63.269070	54.569839	279.136963	327.098328	228.455704	0.098767	0.000000	4.286425	3.546466	0.326034	0.430092	3.233598	4.782567	2.388696	2.239733	2.209692	1.801191	1.736953	2.445817	2.514678	2.358802	0.000000	0.000000	32735.000000		1
9582.292969	3627.963135	2.004430	3.928683	1066.202637	40249.921875	174.089386	113.105370	91.519196	39.265247	33.736103	175.591171	234.410400	151.457825	0.600774	0.000000	3.981469	3.559663	0.301991	0.594247	3.027840	4.604765	2.240772	2.053483	1.961512	1.594008	1.528095	2.244503	2.369977	2.180292	0.000000	0.000000	32788.000000		1
8731.149414	3316.727539	1.467860	2.870961	1236.021118	51975.078125	194.815201	125.378647	134.284485	92.555336	41.534878	248.268723	324.088593	177.395157	1.329723	99998.000000	3.941072	3.520710	0.166685	0.458027	3.092026	4.715795	2.289623	2.098224	2.128026	1.966401	1.618413	2.394922	2.510664	2.248942	0.123761	4.999991	32820.000000		1
9212.361328	1834.716675	2.426902	3.629560	610.077637	27909.582031	89.847809	61.511337	67.614059	59.309547	18.656620	95.241272	121.005905	93.714821	0.160963	0.000000	3.964371	3.263569	0.385052	0.559854	2.785385	4.445753	1.953508	1.788955	1.830037	1.773125	1.270833	1.978825	2.082807	1.971808	0.000000	0.000000	32848.000000		1
34303.277344	8233.101562	2.763030	5.788177	3525.684814	99998.000000	518.728027	356.810150	278.535614	125.946060	113.663528	524.867737	648.016846	415.308685	2.102104	0.000000	4.535336	3.915564	0.441386	0.762542	3.547244	4.999991	2.714940	2.552437	2.444881	2.100185	2.055621	2.720050	2.811586	2.618371	0.322654	0.000000	32898.000000		1
9554.708984	1894.507202	0.712344	0.906619	998.138367	37512.867188	150.014633	101.741791	87.035446	47.640678	29.606976	135.459396	196.205963	150.868835	1.158673	0.000000	3.980217	3.277496	0.000000	0.000000	2.999191	4.574180	2.176134	2.007499	1.939696	1.677978	1.471394	2.131809	2.292712	2.178600	0.063961	0.000000	32931.000000		1
11718.238281	2594.827393	2.655099	2.972724	929.984680	32061.298828	142.024673	89.693626	72.017632	75.218559	24.265940	101.109627	144.081528	112.667480	0.549857	0.000000	4.068862	3.414109	0.424081	0.473155	2.968476	4.505981	2.152364	1.952762	1.857439	1.876325	1.384997	2.004792	2.158608	2.051799	0.000000	0.000000	32958.000000		1
8025.575195	1694.841309	2.756862	4.582436	484.726715	25465.208984	60.650974	44.803638	44.556942	30.091124	21.496742	49.537178	104.236534	27.550121	0.434394	0.000000	3.904476	3.229129	0.440415	0.661096	2.685497	4.405947	1.782838	1.651313	1.648915	1.478438	1.332373	1.694931	2.018020	1.440124	0.000000	0.000000	32993.000000		1
3389.284912	68.144463	2.263464	2.075356	166.830261	14684.587891	30.747959	23.276060	16.356150	4.496091	6.941496	7.474983	24.993702	33.483234	1.497546	99998.000000	3.530108	1.833431	0.354774	0.317093	2.222275	4.166862	1.487816	1.366910	1.213681	0.652835	0.841453	0.873610	1.397831	1.524827	0.175380	4.999991	33031.000000		0
7911.652344	1369.772095	2.112361	2.812370	465.971436	25098.921875	79.310677	50.881691	49.854805	17.716080	11.286484	63.614449	69.470467	71.289871	0.274842	99998.000000	3.898267	3.136648	0.324768	0.449072	2.668359	4.399655	1.899332	1.706562	1.697707	1.248368	1.052559	1.803556	1.841800	1.853028	0.000000	4.999991	33046.000000		1
10103.364258	1792.423096	1.958174	3.324270	738.216248	32726.449219	116.667091	76.711082	66.917130	28.715775	25.163309	84.457436	93.832001	91.466774	0.987755	0.000000	4.004466	3.253441	0.291851	0.521696	2.868184	4.514899	2.066948	1.884858	1.825537	1.458121	1.400768	1.926638	1.972351	1.961263	0.000000	0.000000	33063.000000		1
10554.490234	4376.898438	3.225591	5.492139	1314.338745	43380.554688	207.936508	139.014938	123.331047	69.464302	38.549820	182.896545	275.994629	137.547089	1.574641	0.000000	4.023438	3.641166	0.508609	0.739742	3.118707	4.637295	2.317931	2.143061	2.091072	1.841762	1.586022	2.262206	2.440901	2.138451	0.197182	0.000000	33103.000000		1
4744.017578	819.876709	2.220292	3.015897	736.803894	29796.746094	106.808372	77.981583	79.313759	44.794388	27.278753	134.170395	211.411880	145.857758	0.449062	99998.000000	3.676146	2.913749	0.346410	0.479416	2.867352	4.474169	2.028605	1.891992	1.899348	1.651224	1.435825	2.127657	2.325129	2.163929	0.000000	4.999991	33215.000000		1
14856.602539	6233.355469	1.637465	2.318972	2216.511230	78858.820312	345.320160	221.261337	229.198883	102.315369	92.678688	515.468506	769.741272	368.118225	0.057002	0.000000	4.171919	3.794722	0.214172	0.365295	3.345670	4.896850	2.538222	2.344906	2.360213	2.009941	1.966980	2.712202	2.886345	2.565987	0.000000	0.000000	33248.000000		1
7435.840820	1330.281738	0.946708	0.086345	528.614502	27612.494141	75.366577	49.398411	52.398888	42.389072	18.098463	59.574749	84.919998	47.208958	1.521733	99998.000000	3.871330	3.123944	0.000000	0.000000	2.723139	4.441106	1.877179	1.693713	1.719322	1.627254	1.257642	1.775062	1.929010	1.674024	0.182338	4.999991	33269.000000		1
12896.263672	4781.663574	3.333522	3.490792	1213.821289	42610.394531	160.508606	128.335953	95.272110	39.385509	41.507122	156.305466	204.488892	133.667740	0.408910	0.000000	4.110464	3.679579	0.522903	0.542924	3.084155	4.629516	2.205498	2.108348	1.978966	1.595336	1.618123	2.193974	2.310670	2.126027	0.000000	0.000000	33322.000000		1
7799.583008	1515.950562	3.438369	3.607974	949.365967	34506.507812	147.501389	100.594643	80.241966	39.999176	30.137379	113.780708	163.709518	106.333481	0.008523	99998.000000	3.892071	3.180685	0.536352	0.557263	2.977434	4.537901	2.168796	2.002575	1.904402	1.602051	1.479105	2.056069	2.214074	2.026670	0.000000	4.999991	33385.000000		1
14133.154297	3783.861572	1.187239	2.954222	1461.007568	48826.160156	211.421127	147.223862	117.364014	47.751694	36.116749	198.114792	244.102585	127.907318	1.432247	99998.000000	4.150239	3.577935	0.074538	0.470443	3.164652	4.688653	2.325148	2.167978	2.069535	1.678989	1.557709	2.296917	2.387572	2.106895	0.156018	4.999991	33410.000000		1
18202.804688	5371.990234	1.375347	2.035268	2770.165771	82391.601562	402.375488	279.997314	224.369751	92.894547	84.648628	386.913605	541.732727	316.841827	1.731297	99998.000000	4.260139	3.730135	0.138412	0.308622	3.442506	4.915883	2.604631	2.447154	2.350964	1.967990	1.927620	2.587614	2.733785	2.500843	0.238371	4.999991	33443.000000		1
12204.438477	2197.194580	3.055985	4.628692	1170.710571	52556.089844	164.255341	113.703613	155.494446	65.495529	38.818104	235.986191	295.061371	176.713654	0.557860	0.000000	4.086518	3.341868	0.485151	0.665458	3.068449	4.720623	2.215519	2.055774	2.191715	1.816212	1.589034	2.372887	2.469912	2.247270	0.000000	0.000000	33468.000000		1
18908.822266	4753.444336	3.018980	4.816800	1882.073608	69637.226562	267.831970	171.246185	164.739487	106.675774	53.410355	314.587616	447.209961	271.325836	0.784332	0.000000	4.276664	3.677008	0.479860	0.682759	3.274637	4.842842	2.427862	2.233621	2.216798	2.028066	1.727625	2.497742	2.650512	2.433491	0.000000	0.000000	33536.000000		1
11782.894531	3055.334473	2.146282	3.311935	2287.591309	79413.921875	327.375885	214.575790	186.991745	76.606239	92.290131	408.712555	555.732910	285.125580	1.790062	99998.000000	4.071252	3.485059	0.331687	0.520082	3.359378	4.899897	2.515047	2.331581	2.271822	1.884264	1.965155	2.611418	2.744866	2.455036	0.252868	4.999991	33600.000000		1
9613.318359	1341.466431	1.477111	2.146282	562.085388	27790.523438	113.342819	66.756775	77.932243	37.245396	34.420692	135.123260	163.524506	135.767761	1.825880	0.000000	3.982873	3.127580	0.169413	0.331687	2.749802	4.443897	2.054394	1.824495	1.891717	1.571073	1.536820	2.130730	2.213583	2.132797	0.261472	0.000000	33662.000000		1
3775.408936	830.059204	1.890332	3.725156	163.916138	13539.768555	35.314976	24.139507	26.618834	19.427553	13.124393	44.112885	41.750740	62.328529	0.666017	99998.000000	3.576964	2.919109	0.276538	0.571145	2.214622	4.131611	1.547959	1.382728	1.425189	1.288418	1.118079	1.644565	1.620664	1.794687	0.000000	4.999991	33684.000000		1
11309.991211	2963.910889	1.270500	2.306637	958.327332	38648.878906	141.340088	99.808289	88.518723	33.729935	34.957264	152.096161	231.255737	133.710907	0.508791	99998.000000	4.053463	3.471865	0.103975	0.362979	2.981514	4.587137	2.150265	1.999167	1.947035	1.528015	1.543537	2.182118	2.364093	2.126167	0.000000	4.999991	33795.000000		1
6013.799316	2573.626709	1.819406	3.302684	1058.906494	31258.912109	161.353546	109.713257	81.238014	30.380995	29.619310	103.413177	177.225555	89.647369	0.514092	37237.800781	3.779149	3.410546	0.259930	0.518867	3.024858	4.494974	2.207778	2.040259	1.909759	1.482602	1.471575	2.014576	2.248526	1.952538	0.000000	4.570984	33985.000000		1
11714.365234	1329.689697	2.420735	4.607106	905.441223	35138.203125	129.424515	93.523628	91.179985	50.801514	31.364706	127.592773	161.230194	167.410004	1.921743	0.000000	4.068719	3.123750	0.383947	0.663428	2.956860	4.545780	2.112016	1.970921	1.959900	1.705877	1.496441	2.105826	2.207446	2.223781	0.283695	0.000000	34031.000000		1
19881.169922	4883.365723	3.805334	6.173645	2462.365479	76999.359375	330.067963	243.615356	185.758255	88.336777	82.243309	396.858673	492.140045	278.640472	0.258331	99998.000000	4.298442	3.688719	0.580393	0.790542	3.391352	4.886487	2.518603	2.386705	2.268948	1.946142	1.915101	2.598636	2.692089	2.445044	0.000000	4.999991	34075.000000		1
11237.251953	1783.171875	3.006645	5.260859	1187.313477	36765.375000	173.370880	125.008598	98.553207	30.646196	32.073967	140.479721	201.759781	153.317322	0.999046	0.000000	4.050660	3.251193	0.478082	0.721057	3.074565	4.565439	2.238976	2.096940	1.993671	1.486377	1.506153	2.147614	2.304835	2.185591	0.000000	0.000000	34142.000000		1
7703.435547	2317.577637	2.029100	2.599592	677.959961	30401.816406	112.901840	70.518936	81.546387	35.654186	21.154448	114.776756	185.042831	112.476288	1.186912	0.000000	3.886684	3.365034	0.307303	0.414905	2.831204	4.482900	2.052701	1.848306	1.911405	1.552111	1.325402	2.059854	2.267272	2.051061	0.074419	0.000000	34170.000000		1
12297.191406	3900.889404	2.565671	2.750695	2385.802246	80945.906250	360.186859	239.131607	241.564682	120.595772	89.656624	448.733337	610.447693	301.481720	1.000639	99998.000000	4.089806	3.591164	0.409201	0.439442	3.377635	4.908195	2.556528	2.378637	2.383034	2.081332	1.952582	2.651988	2.785648	2.479261	0.000277	4.999991	34204.000000		1
8467.490234	760.123108	1.659051	0.407054	492.642670	25521.203125	64.746178	43.459129	36.832176	6.984668	0.000000	47.286049	91.827576	39.539700	0.711277	99998.000000	3.927755	2.880884	0.219860	0.000000	2.692532	4.406901	1.811214	1.638081	1.566227	0.844146	0.000000	1.674733	1.962973	1.597033	0.000000	4.999991	34222.000000		1
11814.987305	2618.877441	2.426902	3.441453	1355.802734	46806.839844	184.934891	132.079620	111.292130	57.505562	37.251564	216.287262	273.388855	197.553558	0.559517	0.000000	4.072433	3.418115	0.385052	0.536742	3.132196	4.670310	2.267019	2.120836	2.046464	1.759710	1.571144	2.335031	2.436781	2.295685	0.000000	0.000000	34272.000000		1
3960.855713	607.533508	1.208826	3.848506	99.737366	21307.552734	13.586953	3.897846	24.309113	19.840775	6.916826	62.618401	85.401062	19.264116	0.913067	0.000000	3.597789	2.783570	0.082364	0.585292	1.998858	4.328534	1.133122	0.590825	1.385769	1.297559	0.839907	1.796702	1.931463	1.284749	0.000000	0.000000	34299.000000		1
11598.280273	4520.585449	3.065236	3.509295	2303.885986	75598.398438	331.097931	225.754349	177.173126	95.972115	55.464127	319.570923	425.565186	268.747833	1.148932	99998.000000	4.064394	3.655195	0.486464	0.545220	3.362461	4.878512	2.519956	2.353636	2.248398	1.982145	1.744012	2.504567	2.628966	2.429345	0.060294	4.999991	34315.000000		1
14130.372070	1827.984863	3.444536	2.920300	1278.151123	46406.722656	193.461441	128.021408	110.141899	35.694275	26.165524	175.634338	246.982803	114.875435	1.029553	0.000000	4.150154	3.261973	0.537131	0.465428	3.106582	4.666581	2.286594	2.107283	2.041953	1.552599	1.417729	2.244609	2.392667	2.060227	0.012649	0.000000	34343.000000		1
4726.461914	1419.537476	2.704439	3.315019	745.216309	25915.142578	103.095551	79.406273	53.928425	31.620657	20.954004	89.493179	85.512077	78.367050	0.326847	0.000000	3.674536	3.152147	0.432077	0.520486	2.872282	4.413554	2.013240	1.899855	1.731818	1.499971	1.321267	1.951790	1.932027	1.894133	0.000000	0.000000	34427.000000		1
16150.070312	3170.872803	2.137031	3.231758	1750.397949	60773.652344	256.727417	175.992050	150.329178	81.077660	57.465473	283.016296	378.078705	258.404968	0.119088	0.000000	4.208174	3.501179	0.329811	0.509439	3.243137	4.783715	2.409472	2.245493	2.177043	1.908901	1.759407	2.451812	2.577582	2.412301	0.000000	0.000000	34470.000000		1
5672.494141	1494.401367	2.254213	2.781532	358.527802	18153.251953	59.923210	44.193062	55.972942	22.085737	15.492703	31.333870	55.716991	48.790913	0.103880	0.000000	3.753774	3.174467	0.352995	0.444284	2.554523	4.258955	1.777595	1.645354	1.747978	1.344112	1.190127	1.496014	1.745988	1.688339	0.000000	0.000000	34538.000000		1
9440.767578	2533.608887	2.544085	5.612404	218.587738	13050.641602	21.940802	26.387552	33.110104	7.598332	14.777276	12.146847	32.996006	39.792564	0.070432	0.000000	3.975007	3.403740	0.405532	0.749149	2.339626	4.115632	1.341252	1.421399	1.519961	0.880718	1.169594	1.084464	1.518461	1.599802	0.000000	0.000000	34583.000000		1
9701.531250	2092.480225	1.813238	3.453787	1412.204346	50257.656250	227.999313	142.592087	147.501389	79.261337	41.926514	275.772583	339.072479	174.613617	1.101598	0.000000	3.986840	3.320661	0.258455	0.538296	3.149898	4.701202	2.357934	2.154095	2.168796	1.899061	1.622489	2.440551	2.530293	2.242078	0.042023	0.000000	34636.000000		1
15471.833008	3343.266113	2.359060	1.726894	1690.425415	56148.171875	235.625397	166.404709	121.351288	111.674515	57.172516	313.172180	421.843140	266.552216	1.745442	99998.000000	4.189542	3.524171	0.372739	0.237266	3.227996	4.749336	2.372222	2.221166	2.084044	2.047954	1.757187	2.495783	2.625151	2.425782	0.241906	4.999991	34664.000000		1
13542.781250	3073.167725	2.482410	3.947186	1620.412231	50442.164062	238.900330	171.446625	157.335434	77.833565	64.067757	294.046814	357.164795	265.149109	0.278392	0.000000	4.131708	3.487586	0.394873	0.596288	3.209625	4.702794	2.378217	2.234129	2.196826	1.891167	1.806640	2.468416	2.552869	2.423490	0.000000	0.000000	34712.000000		1
5006.690430	1599.892944	1.927337	2.500912	600.040039	23594.976562	91.657967	61.637772	33.446232	15.859669	16.285225	70.188980	110.027802	74.811501	0.430547	0.000000	3.699551	3.204091	0.284958	0.398098	2.778180	4.372819	1.962170	1.789847	1.524347	1.200294	1.211794	1.846269	2.041502	1.873968	0.000000	0.000000	34746.000000		1
11706.343750	3273.083496	2.759946	3.657314	1557.349731	59331.207031	243.788055	151.260468	154.967117	74.256432	58.480022	330.003204	437.502350	265.892303	1.427172	0.000000	4.068421	3.514957	0.440901	0.563162	3.192386	4.773283	2.387012	2.179725	2.190240	1.870734	1.767008	2.518518	2.640980	2.424706	0.154476	0.000000	34796.000000		1
10250.699219	2460.894531	2.300469	4.280230	2134.243164	68765.992188	305.623169	224.668869	204.050995	111.335304	70.124222	365.268860	467.272766	278.779236	0.542409	0.000000	4.010754	3.391093	0.361816	0.631467	3.329244	4.837374	2.485186	2.351543	2.309739	2.046633	1.845868	2.562613	2.669570	2.445261	0.000000	0.000000	34849.000000		1
9648.574219	2191.391113	1.412352	2.664350	1034.042358	42069.875000	162.975586	108.103546	125.495834	83.193108	47.514248	202.558456	264.208557	133.137344	0.878134	0.000000	3.984463	3.340720	0.149943	0.425591	3.014538	4.623971	2.212122	2.033840	2.098629	1.920087	1.676824	2.306550	2.421947	2.124300	0.000000	0.000000	34898.000000		1
9228.988281	1508.978271	2.516331	2.917217	805.851868	31210.363281	125.434158	81.922607	77.222984	65.332092	26.785355	116.454308	165.424088	116.293953	0.930792	0.000000	3.965154	3.178683	0.400768	0.464969	2.906255	4.494299	2.098416	1.913404	1.887747	1.815127	1.427897	2.066156	2.218599	2.065557	0.000000	0.000000	34931.000000		1
15136.997070	3485.349365	3.265679	2.337474	1302.450928	50869.945312	195.095810	124.499786	140.914520	38.355541	53.416523	257.889984	396.982025	242.314026	0.729638	0.000000	4.180040	3.542246	0.513974	0.368747	3.114761	4.706461	2.290248	2.095169	2.148956	1.583828	1.727676	2.411434	2.598771	2.384379	0.000000	0.000000	34971.000000		1
7789.999023	1745.815552	2.232627	2.343642	608.316833	24626.031250	92.749611	67.573967	51.695797	26.988882	24.913525	86.227501	92.018761	91.432854	0.088777	0.000000	3.891537	3.241998	0.348816	0.369891	2.784130	4.391395	1.967312	1.829779	1.713455	1.431185	1.396435	1.935646	1.963876	1.961102	0.000000	0.000000	35028.000000		1
5263.189453	1455.820679	3.820752	3.268763	834.872925	32310.314453	122.587868	87.849548	72.831741	48.769329	34.127735	156.613846	177.644943	123.821365	0.944519	0.000000	3.721249	3.163108	0.582149	0.514383	2.921620	4.509341	2.088448	1.943740	1.862321	1.688147	1.533108	2.194830	2.249553	2.092796	0.000000	0.000000	35071.000000		1
9208.299805	1753.531006	2.241878	4.126042	775.748413	36353.425781	125.597595	81.201012	82.601028	41.488621	27.889334	126.988365	118.961388	93.381775	0.420734	99998.000000	3.964180	3.243913	0.350612	0.615534	2.889721	4.560545	2.098981	1.909561	1.916986	1.617929	1.445438	2.103764	2.075406	1.970262	0.000000	4.999991	35098.000000		1
7487.317871	1655.455811	3.783747	3.237926	385.643127	28647.427734	65.110062	38.710171	59.380474	51.257904	19.637249	76.233109	112.763077	87.374657	0.104713	0.000000	3.874326	3.218918	0.577922	0.510267	2.586186	4.457086	1.813648	1.587825	1.773644	1.709761	1.293081	1.882144	2.052167	1.941386	0.000000	0.000000	35116.000000		1
18966.796875	5042.057617	1.458608	2.568754	3647.803955	99998.000000	547.708984	373.705963	308.472565	187.031845	104.800865	551.902893	752.102295	465.181976	3.437901	0.000000	4.277994	3.702608	0.163939	0.409723	3.562032	4.999991	2.738550	2.572530	2.489217	2.271916	2.020365	2.741863	2.876277	2.667623	0.536293	0.000000	35156.000000		1
12055.469727	2398.488770	3.968772	4.631775	1449.912231	53762.914062	198.074707	142.397812	132.335571	56.592773	61.523670	292.915100	392.600037	269.167206	0.605831	0.000000	4.081184	3.379938	0.598656	0.665747	3.161342	4.730483	2.296829	2.153503	2.121677	1.752761	1.789042	2.466742	2.593950	2.430022	0.000000	0.000000	35179.000000		1
17146.708984	4033.317627	1.807071	4.311067	2042.606934	71742.296875	282.905273	186.578522	175.680603	78.811111	63.006950	385.633881	501.502258	348.369965	1.608697	99998.000000	4.234181	3.605662	0.256975	0.634585	3.310185	4.855775	2.451641	2.270862	2.244724	1.896587	1.799388	2.586175	2.700273	2.542041	0.206474	4.999991	35272.000000		1
13062.769531	2729.617676	2.541001	2.288134	1116.193115	43091.402344	154.979462	100.295517	79.131821	37.436588	21.654013	97.714432	148.889069	72.409271	0.544294	0.000000	4.116035	3.436102	0.405005	0.359481	3.047739	4.634391	2.190274	2.001281	1.898351	1.573296	1.335538	1.989959	2.172863	1.859794	0.000000	0.000000	35307.000000		1
15374.136719	3688.916260	2.204873	5.078918	2108.444580	90114.570312	324.930481	219.907578	280.996429	138.876175	101.294647	528.941345	747.806641	330.749481	1.063657	0.000000	4.186791	3.566899	0.343384	0.705771	3.323962	4.954795	2.511791	2.342240	2.448701	2.142628	2.005586	2.723408	2.873789	2.519499	0.026801	0.000000	35383.000000		1
6423.138184	1058.730713	1.363013	2.547168	512.622253	29810.441406	88.919609	54.890549	44.745049	52.176861	24.799427	112.241920	157.054810	156.277710	0.292178	0.000000	3.807747	3.024786	0.134500	0.406058	2.709797	4.474369	1.948997	1.739498	1.650745	1.717478	1.394442	2.050155	2.196051	2.193897	0.000000	0.000000	35424.000000		1
17880.583984	3669.069336	3.117660	4.425165	1407.541748	52361.304688	223.386032	144.849380	110.706223	54.680855	45.997047	202.293259	294.469299	182.292130	2.038095	99998.000000	4.252382	3.564556	0.493829	0.645930	3.148461	4.719010	2.349056	2.160917	2.044172	1.737835	1.662730	2.305981	2.469040	2.260768	0.309224	4.999991	35531.000000		1
6861.734863	979.016113	2.124696	2.790784	389.735229	19215.792969	59.642590	43.887772	26.279621	29.483625	14.706350	38.898281	36.566975	37.510597	1.077647	35740.406250	3.836434	2.990790	0.327297	0.445726	2.590770	4.283659	1.775556	1.642344	1.419619	1.469581	1.167505	1.589930	1.563089	1.574154	0.032477	4.553160	35590.000000		1
4783.464844	2046.258057	3.006645	5.353371	530.384583	25726.396484	79.646805	55.057072	40.344555	48.914265	10.601893	47.372395	67.413612	33.680595	0.951483	0.000000	3.679743	3.310960	0.478082	0.728627	2.724591	4.410379	1.901168	1.740813	1.605785	1.689435	1.025383	1.675525	1.828748	1.527380	0.000000	0.000000	35627.000000		1
8549.397461	1039.787354	1.773150	2.183287	458.040039	26096.019531	84.186066	48.581219	57.120094	19.982628	18.591862	57.570320	68.304810	33.544910	0.706940	0.000000	3.931936	3.016945	0.248745	0.339111	2.660903	4.416574	1.925240	1.686468	1.756789	1.300653	1.269323	1.760199	1.834451	1.525627	0.000000	0.000000	35662.000000		1
4741.325195	2569.889160	3.740575	4.101373	747.828247	27350.548828	115.726547	81.552551	44.208477	27.115314	19.032835	68.896889	109.355545	79.600548	0.521081	0.000000	3.675900	3.409914	0.572938	0.612929	2.873802	4.436966	2.063433	1.911438	1.645506	1.433215	1.279503	1.838200	2.038841	1.900916	0.000000	0.000000	35713.000000		1
9741.058594	3716.472656	2.732193	4.514594	1973.164185	72045.781250	271.190155	200.338165	173.700836	73.747612	98.537788	418.068634	600.231262	382.636475	0.873091	99998.000000	3.988606	3.570131	0.436511	0.654619	3.295163	4.857608	2.433274	2.301764	2.239802	1.867748	1.993603	2.621248	2.778319	2.582786	0.000000	4.999991	35757.000000		1
39727.683594	13324.724609	3.999609	5.230021	7145.528320	99998.000000	1068.102295	731.786621	623.846497	254.331360	201.423645	1076.641113	1394.192261	823.842407	3.210607	0.000000	4.599093	4.124658	0.602018	0.718503	3.854034	4.999991	3.028613	2.864384	2.795078	2.405400	2.304111	3.032071	3.144323	2.915844	0.506587	0.000000	35846.000000		1
8976.812500	2278.229248	2.618094	3.062153	1265.621948	47752.148438	188.841995	123.907707	113.922562	63.666870	39.891243	234.382645	321.732635	188.817322	0.589377	2463.066650	3.953122	3.357597	0.417985	0.486027	3.102304	4.678993	2.276098	2.093098	2.056610	1.803913	1.600878	2.369925	2.507495	2.276042	0.000000	3.391476	35882.000000		1
14450.316406	3433.983643	2.830872	2.800035	1472.725830	54414.093750	230.312119	150.523453	129.344345	57.049168	61.323227	296.535400	367.223938	237.096344	0.961337	0.000000	4.159877	3.535798	0.451920	0.447163	3.168122	4.735712	2.362317	2.177604	2.111748	1.756249	1.787625	2.472077	2.564931	2.374925	0.000000	0.000000	35938.000000		1
9101.325195	1052.538574	1.563456	2.781532	929.494385	33391.667969	128.881775	94.877388	63.623699	37.303989	21.354891	102.636078	129.294998	69.763420	0.442334	0.000000	3.959105	3.022238	0.194086	0.444284	2.968247	4.523638	2.110192	1.977163	1.803619	1.571755	1.329497	2.011300	2.111582	1.843628	0.000000	0.000000	35973.000000		1
6010.687988	272.741272	1.255082	3.848506	420.094635	25488.910156	78.434898	49.623524	53.687893	31.438717	7.024757	56.117878	69.374870	62.115749	1.400816	0.000000	3.778924	2.435751	0.098672	0.585292	2.623347	4.406351	1.894509	1.695688	1.729876	1.497465	0.846631	1.749101	1.841202	1.793202	0.146381	0.000000	36015.000000		1
9297.875977	2065.118164	2.710606	3.842339	547.132324	26048.982422	92.626259	59.448315	54.921387	28.364229	24.821012	86.579048	121.653496	83.106758	0.164285	0.000000	3.968384	3.314945	0.433066	0.584596	2.738092	4.415791	1.966734	1.774140	1.739741	1.452771	1.394819	1.937413	2.085124	1.919636	0.000000	0.000000	36041.000000		1
13557.324219	2454.871826	2.719858	2.035268	1058.246582	44930.597656	156.712524	107.745834	100.542221	62.599895	33.578831	157.205917	228.418701	161.079086	0.028258	99998.000000	4.132174	3.390029	0.434546	0.308622	3.024587	4.652542	2.195104	2.032400	2.002348	1.796574	1.526066	2.196469	2.358732	2.207039	0.000000	4.999991	36063.000000		1
8312.600586	2568.063721	2.207957	2.978892	1118.197632	35455.675781	171.323273	116.630081	69.914528	44.393501	28.728109	111.619011	114.230934	114.163094	0.540831	0.000000	3.919737	3.409606	0.343991	0.474055	3.048519	4.549686	2.233816	2.066811	1.844567	1.647319	1.458307	2.047738	2.057784	2.057526	0.000000	0.000000	36124.000000		1
8320.198242	2465.643311	2.914133	3.644979	1492.501831	49477.992188	225.008087	156.438065	119.143333	65.251915	40.248959	212.740967	258.435822	137.969559	0.351550	0.000000	3.920134	3.391930	0.464509	0.561695	3.173915	4.694412	2.352198	2.194342	2.076070	1.814593	1.604755	2.327851	2.412353	2.139783	0.000000	0.000000	36200.000000		1
12384.233398	6688.685059	3.062153	3.250261	3230.666504	99998.000000	457.423309	326.355164	291.370148	122.504608	101.165131	545.211182	705.405212	475.605042	1.265408	0.000000	4.092869	3.825341	0.486027	0.511918	3.509292	4.999991	2.660318	2.513690	2.464445	2.088152	2.005031	2.736565	2.848439	2.677246	0.102231	0.000000	36233.000000		1
20575.765625	4612.243164	2.032184	3.305768	1944.399048	68110.984375	307.297638	202.709564	192.141602	104.779274	62.066410	296.584747	341.557983	214.171829	1.508883	99998.000000	4.313356	3.663912	0.307963	0.519272	3.288785	4.833217	2.487559	2.306874	2.283621	2.020275	1.792857	2.472149	2.533464	2.330762	0.178655	4.999991	36269.000000		1
7327.357910	1843.585449	2.652015	4.045865	823.503174	29931.316406	112.297432	85.512077	67.410530	22.936850	32.422428	102.444885	167.924988	107.163002	0.620094	99998.000000	3.864947	3.265663	0.423576	0.607011	2.915665	4.476126	2.050370	1.932027	1.828728	1.360534	1.510846	2.010490	2.225115	2.030045	0.000000	4.999991	36290.000000		1
11957.783203	2139.479492	2.158617	4.678032	983.290161	41716.984375	140.917603	101.442673	93.980019	40.335304	37.569191	179.263901	247.784576	136.329010	0.859346	0.000000	4.077651	3.330308	0.334176	0.670063	2.992682	4.620313	2.148965	2.006221	1.973036	1.605685	1.574832	2.253493	2.394074	2.134588	0.000000	0.000000	36327.000000		1
17368.289062	3184.953125	2.285050	3.607974	1582.476074	69247.367188	246.446228	160.955750	187.781189	90.988792	77.540611	431.908447	517.102905	315.423309	1.510230	0.000000	4.239757	3.503103	0.358896	0.557263	3.199337	4.840403	2.391722	2.206707	2.273652	1.958988	1.889529	2.635392	2.713577	2.498894	0.179043	0.000000	36398.000000		1
6258.503418	1017.436401	1.329091	2.781532	287.950287	21680.943359	52.830612	32.194233	27.106064	21.808201	11.221725	52.232368	75.425163	28.247047	0.238702	99998.000000	3.796470	3.007507	0.123555	0.444284	2.459317	4.336078	1.722886	1.507778	1.433066	1.338620	1.050060	1.717940	1.877516	1.450973	0.000000	4.999991	36514.000000		1
20757.990234	6049.388672	1.677554	3.028231	2666.499756	89002.640625	411.006866	273.438202	256.079834	138.635635	92.385727	492.796875	626.430664	307.516602	2.692526	0.000000	4.317185	3.781712	0.224676	0.481189	3.425941	4.949403	2.613849	2.436859	2.408375	2.141875	1.965605	2.692668	2.796873	2.487869	0.430160	0.000000	36560.000000		1
11229.237305	4074.022949	3.796082	5.103588	1443.498169	54888.730469	207.612717	131.786652	131.049652	69.044914	43.129169	246.088516	336.750427	194.155273	1.881907	0.000000	4.050350	3.610023	0.579336	0.707876	3.159416	4.739483	2.317254	2.119871	2.117436	1.839132	1.634771	2.391091	2.527308	2.288149	0.274598	0.000000	36636.000000		1
23918.482422	5629.541016	2.562587	3.250261	2166.736572	83148.367188	307.313080	202.583130	215.460831	93.893677	65.282753	391.366547	499.288147	248.999573	0.376043	0.000000	4.378734	3.750473	0.408679	0.511918	3.335806	4.919854	2.487581	2.306603	2.333368	1.972636	1.814798	2.592584	2.698351	2.396199	0.000000	0.000000	36690.000000		1
18391.326172	5610.246094	2.587257	3.811501	2291.905518	74469.984375	343.435974	245.083221	208.007431	91.007301	71.659920	383.132965	541.282471	288.613281	2.957959	0.000000	4.264613	3.748982	0.412840	0.581096	3.360197	4.871981	2.535846	2.389314	2.318079	1.959076	1.855276	2.583349	2.733424	2.460316	0.470992	0.000000	36757.000000		1
6449.824707	1364.245972	2.303553	2.695188	362.666168	22578.175781	67.845337	41.075401	36.412788	21.111275	17.629734	56.216557	87.208130	43.499218	0.200668	0.000000	3.809548	3.134893	0.362398	0.430589	2.559507	4.353689	1.831520	1.613582	1.561254	1.324515	1.246246	1.749864	1.940557	1.638481	0.000000	0.000000	36780.000000		1
23196.091797	3974.920654	3.012813	4.039698	2181.846924	68454.210938	309.366852	223.133163	175.834778	100.486710	71.481064	360.399628	526.875244	238.089294	0.888613	99998.000000	4.365415	3.599329	0.478972	0.606349	3.338824	4.835400	2.490474	2.348564	2.245105	2.002109	1.854191	2.556784	2.721708	2.376740	0.000000	4.999991	36801.000000		1
7111.647461	1132.089844	3.913265	5.439715	591.914429	31882.333984	77.808899	57.450054	73.053772	44.856064	42.389072	159.012985	251.630005	131.499878	0.815522	0.000000	3.851970	3.053881	0.592539	0.735576	2.772259	4.503550	1.891029	1.759290	1.863643	1.651821	1.627254	2.201433	2.400762	2.118925	0.000000	0.000000	36850.000000		1
19519.826172	5670.557617	2.454656	4.230890	3428.207764	99998.000000	510.762726	354.315430	304.907745	155.682556	117.188240	620.232361	818.504456	449.047882	1.578790	0.000000	4.290476	3.753626	0.389991	0.626432	3.535067	4.999991	2.708219	2.549390	2.484169	2.192240	2.068884	2.792554	2.913021	2.652293	0.198324	0.000000	36945.000000		1
17226.572266	4006.988525	2.803118	5.122090	1737.458618	64600.785156	250.140549	166.392380	152.281189	78.185112	85.508995	377.301605	507.953461	265.411224	1.697199	0.000000	4.236199	3.602818	0.447641	0.709447	3.239914	4.810238	2.398184	2.221133	2.182646	1.893124	1.932012	2.576689	2.705824	2.423919	0.229733	0.000000	37018.000000		1
4484.206543	885.316711	1.896499	3.231758	268.402466	15573.815430	42.897888	37.399582	21.185286	13.596204	10.839342	28.206959	30.994658	58.606457	0.340471	99998.000000	3.651686	2.947099	0.277953	0.509439	2.428787	4.192395	1.632436	1.572867	1.326034	1.133418	1.035003	1.450356	1.491287	1.767945	0.000000	4.999991	37103.000000		1
11394.902344	2094.000488	2.377563	2.874044	987.049255	39301.878906	157.976852	101.362495	106.632599	51.923992	38.867443	142.792526	217.277145	150.335342	0.951721	0.000000	4.056711	3.320977	0.376132	0.458493	2.994339	4.594413	2.198593	2.005877	2.027890	1.715368	1.589586	2.154706	2.337014	2.177061	0.000000	0.000000	37164.000000		1
23693.283203	7038.883301	1.662135	3.549383	2729.811768	87891.226562	413.369019	269.077789	222.430069	105.383690	93.881340	467.837097	589.379578	366.335815	1.688438	99998.000000	4.374625	3.847504	0.220666	0.550153	3.436133	4.943945	2.616338	2.429878	2.347193	2.022774	1.972579	2.670095	2.770395	2.563879	0.227485	4.999991	37225.000000		1
10807.875000	2849.368408	2.402232	2.824705	849.397339	36493.292969	114.073662	77.148979	87.066277	28.358061	14.768024	129.788391	163.740356	136.486282	1.229294	0.000000	4.033741	3.454749	0.380615	0.450973	2.929111	4.562213	2.057185	1.887330	1.939850	1.452677	1.169322	2.113236	2.214156	2.135089	0.089656	0.000000	37257.000000		1
10933.957031	1319.420776	2.408400	4.452919	1034.128662	44027.781250	134.626785	94.627609	84.232323	58.236404	38.722507	190.272842	246.748444	140.812759	0.456952	0.000000	4.038777	3.120383	0.381729	0.648645	3.014575	4.643727	2.129132	1.976018	1.925479	1.765195	1.587963	2.279377	2.392254	2.148642	0.000000	0.000000	37316.000000		1
23520.685547	7519.166504	3.413699	3.422950	3455.184326	99998.000000	528.734741	355.394714	341.958862	149.786438	98.759819	542.531433	720.059143	397.056030	3.476393	0.000000	4.371450	3.876170	0.533225	0.534401	3.538471	4.999991	2.723238	2.550711	2.533974	2.175472	1.994580	2.734425	2.857368	2.598852	0.541129	0.000000	37378.000000		1
24285.029297	9765.226562	2.069189	3.549383	3828.702148	99998.000000	554.265015	386.096436	336.417389	177.462997	131.287094	623.902039	863.622620	412.061493	2.165866	0.000000	4.385339	3.989682	0.315800	0.550153	3.583052	4.999991	2.743717	2.586696	2.526878	2.249108	2.118222	2.795116	2.936324	2.614962	0.335632	0.000000	37489.000000		1
5485.903320	1591.079712	2.568754	4.042781	779.569153	32385.689453	111.467903	79.168823	46.749481	44.686459	14.610754	75.200050	141.059464	75.724289	0.105794	99998.000000	3.739248	3.201692	0.409723	0.606680	2.891855	4.510353	2.047150	1.898554	1.669777	1.650176	1.164673	1.876218	2.149402	1.879235	0.000000	4.999991	37521.000000		1
9779.879883	2098.064941	2.457740	3.404448	1043.975098	39103.726562	166.793259	113.339737	97.921043	53.330177	43.705830	193.942505	254.457794	178.573151	0.319712	0.000000	3.990334	3.321819	0.390536	0.532047	3.018690	4.592218	2.222178	2.054382	1.990876	1.726973	1.640539	2.287673	2.405616	2.251816	0.000000	0.000000	37561.000000		1
5202.810059	2071.816162	2.026016	2.408400	665.461548	25800.054688	93.591469	69.334785	55.689240	49.897976	16.877302	85.663177	122.122223	56.009949	0.061680	0.000000	3.716238	3.316351	0.306643	0.381729	2.823123	4.411621	1.971236	1.840951	1.745771	1.698083	1.227303	1.932794	2.086795	1.748265	0.000000	0.000000	37593.000000		1
9309.979492	1627.819336	3.592556	4.520761	962.157349	37271.875000	153.841553	97.532486	90.224030	96.126305	38.093426	110.690804	133.673904	150.289093	0.310356	0.000000	3.968949	3.211606	0.555404	0.655212	2.983246	4.571381	2.187074	1.989149	1.955322	1.982842	1.580850	2.044111	2.126047	2.176928	0.000000	0.000000	37619.000000		1
8414.197266	1998.490967	2.920300	2.682853	1125.364258	42375.656250	167.221909	111.578918	102.488060	47.434071	40.668346	173.386292	248.860794	205.518860	0.001750	0.000000	3.925013	3.300702	0.465428	0.428597	3.051293	4.627116	2.223293	2.047582	2.010673	1.676090	1.609257	2.239015	2.395957	2.312852	0.000000	0.000000	37637.000000		1
9897.284180	1598.378906	2.038351	2.251129	534.316345	34608.957031	92.271629	61.144371	81.299690	53.805073	35.166958	151.248138	218.063507	107.872269	0.191605	0.000000	3.995516	3.203680	0.309279	0.352400	2.727798	4.539188	1.965068	1.786356	1.910089	1.730823	1.546135	2.179690	2.338583	2.032910	0.000000	0.000000	37690.000000		1
6412.042480	647.504944	1.844076	2.775365	395.964386	21666.576172	60.931595	43.900105	34.093815	28.216209	11.647282	41.636642	43.021240	80.926559	1.157961	99998.000000	3.806996	2.811243	0.265779	0.443320	2.597656	4.335790	1.784842	1.642466	1.532676	1.450499	1.066225	1.619476	1.633683	1.908091	0.063694	4.999991	37713.000000		1
11843.031250	3224.838379	2.476242	3.731324	1430.376831	46736.027344	224.826141	144.038361	114.394371	60.385773	44.519936	248.447586	305.336395	175.637421	0.420914	0.000000	4.073463	3.508508	0.393793	0.571863	3.155451	4.669652	2.351847	2.158478	2.058405	1.780935	1.648555	2.395235	2.484779	2.244617	0.000000	0.000000	37740.000000		1
4368.449219	1826.708130	1.979760	2.806202	467.405365	26715.582031	87.809464	56.099377	50.104588	7.160441	31.019327	118.696190	116.207611	109.364792	0.550463	99998.000000	3.640327	3.261669	0.296613	0.448119	2.669694	4.426764	1.943541	1.748958	1.699878	0.854940	1.491632	2.074437	2.065235	2.038877	0.000000	4.999991	37810.000000		1
6794.062500	934.261841	3.059069	2.510163	1009.597534	44011.953125	134.367752	106.574013	96.076965	62.353199	44.387337	203.317062	230.589645	174.662964	0.290603	0.000000	3.832129	2.970469	0.485589	0.399702	3.004148	4.643570	2.128295	2.027651	1.982619	1.794859	1.647259	2.308174	2.362840	2.242201	0.000000	0.000000	37835.000000		1
5036.420898	1451.543579	2.241878	4.089037	1037.924805	34078.187500	165.565933	107.332611	74.685066	48.291348	34.676643	162.291000	205.685379	111.406227	1.840596	0.000000	3.702122	3.161830	0.350612	0.611621	3.016166	4.532476	2.218971	2.030732	1.873234	1.683869	1.540037	2.210294	2.313203	2.046910	0.264959	0.000000	37877.000000		1
15951.471680	5417.934570	2.991227	3.971855	2234.477051	74200.085938	340.709961	225.674164	197.112579	64.838692	58.550949	324.412415	426.598236	298.034088	0.304447	99998.000000	4.202801	3.733834	0.475849	0.598993	3.349176	4.870404	2.532385	2.353482	2.294714	1.811834	1.767534	2.511097	2.630019	2.474266	0.000000	4.999991	37970.000000		1
14127.310547	3813.314453	2.661267	4.483756	1244.495239	42037.203125	186.023453	120.518677	87.908142	48.090904	22.529795	112.969688	162.787491	105.207916	0.764486	0.000000	4.150060	3.581303	0.425088	0.651642	3.094993	4.623634	2.269568	2.081054	1.944029	1.682063	1.352757	2.052962	2.211621	2.022048	0.000000	0.000000	38005.000000		1
9006.721680	2288.572021	2.744528	4.462170	818.951599	36018.820312	135.326797	90.526237	104.125526	37.140549	32.277493	127.768547	173.759430	161.846939	1.183982	0.000000	3.954567	3.359565	0.438468	0.649546	2.913258	4.556530	2.131384	1.956774	2.017557	1.569848	1.508900	2.106424	2.239948	2.209105	0.073345	0.000000	38047.000000		1
23783.525391	5070.311035	1.930420	3.694319	2530.608643	93447.187500	368.327911	260.397064	248.651108	178.326447	117.447273	595.759827	725.165833	426.447144	1.158026	0.000000	4.376276	3.705034	0.285652	0.567534	3.403225	4.970566	2.566235	2.415636	2.395590	2.251216	2.069843	2.775071	2.860437	2.629865	0.063718	0.000000	38091.000000		1
18750.871094	5694.974609	1.961258	3.435285	2069.774658	63380.617188	318.898682	200.544785	164.344772	75.267899	73.121613	364.047699	512.301514	261.127899	1.666697	6430.297363	4.273021	3.755492	0.292535	0.535963	3.315923	4.801957	2.503653	2.302211	2.215756	1.876610	1.864046	2.561158	2.709526	2.416853	0.221857	3.808231	38177.000000		1
20663.193359	3468.077393	2.602675	4.668780	1824.124023	71922.812500	284.317627	190.531876	220.382477	55.131081	90.776016	418.062469	564.055908	339.029327	1.173602	0.000000	4.315197	3.540089	0.415420	0.669203	3.261054	4.856867	2.453804	2.279968	2.343177	1.741397	1.957971	2.621241	2.751322	2.530237	0.069521	0.000000	38246.000000		1
4064.799316	869.423157	2.315888	3.570970	290.904480	20133.998047	43.292610	32.440933	28.567757	17.083912	13.368008	66.016678	72.097809	48.106323	0.991121	99998.000000	3.609039	2.939231	0.364717	0.552786	2.463750	4.303930	1.636414	1.511093	1.455876	1.232587	1.126067	1.819654	1.857922	1.682202	0.000000	4.999991	38281.000000		1
4729.798340	948.181824	2.602675	3.022064	364.719940	18525.033203	52.466732	37.270065	34.099983	33.332130	15.612969	29.825922	51.516941	61.017941	0.176244	0.000000	3.674843	2.976892	0.415420	0.480304	2.561960	4.267759	1.719884	1.571360	1.532754	1.522863	1.193485	1.474594	1.711950	1.785457	0.000000	0.000000	38302.000000		1
4446.766602	994.252869	2.445405	2.963473	516.365906	22829.041016	59.580917	51.590950	22.603806	37.467426	10.278101	31.589819	60.465950	37.726460	0.836837	99998.000000	3.648044	2.997497	0.388351	0.471801	2.712958	4.358488	1.775107	1.712574	1.354182	1.573654	1.011913	1.499547	1.781511	1.576646	0.000000	4.999991	38320.000000		1
21920.478516	5554.448730	1.884164	2.485493	3415.055664	99998.000000	518.401184	352.603943	255.062195	125.582176	109.753349	587.381287	845.283630	463.846741	2.243496	0.000000	4.340850	3.744641	0.275119	0.395413	3.533398	4.999991	2.714666	2.547287	2.406646	2.098928	2.040418	2.768920	2.927002	2.666374	0.350925	0.000000	38401.000000		1
8994.572266	439.130554	2.642764	2.121612	550.872925	25211.294922	81.894852	52.694927	36.048904	20.879995	7.058678	38.494312	56.802467	73.695190	0.021269	0.000000	3.953980	2.642594	0.422058	0.326666	2.741051	4.401595	1.913257	1.721769	1.556892	1.319730	0.848723	1.585397	1.754367	1.867439	0.000000	0.000000	38444.000000		1
28022.634766	9294.866211	2.352893	3.564802	6060.675293	99998.000000	841.145264	619.476868	600.323730	267.727112	239.967300	1265.356689	1655.711792	897.355652	3.061722	0.000000	4.447509	3.968243	0.371602	0.552035	3.782521	4.999991	2.924871	2.792025	2.778385	2.427692	2.380152	3.102213	3.218985	2.952965	0.485966	0.000000	38500.000000		1
9716.827148	3946.719971	0.909703	2.392981	1725.740356	55353.167969	267.656189	172.263809	137.753693	88.108582	45.118183	239.486237	298.549072	180.873611	1.731717	0.000000	3.987525	3.596236	0.000000	0.378939	3.236975	4.743143	2.427577	2.236194	2.139103	1.945018	1.654352	2.379281	2.475016	2.257375	0.238477	0.000000	38521.000000		1
25677.019531	10415.241211	2.769197	4.637943	4998.879395	99998.000000	727.367615	496.028625	446.078217	209.984100	175.433899	952.708740	1212.489014	737.605652	2.797428	0.000000	4.409544	4.017669	0.442354	0.666325	3.698873	4.999991	2.861754	2.695507	2.649411	2.322186	2.244113	2.978960	3.083678	2.867824	0.446759	0.000000	38565.000000		1
20956.589844	6787.327637	2.513247	4.835302	3646.092529	99998.000000	535.229126	370.381683	250.106628	116.266205	114.730499	526.391113	699.712646	446.136810	2.475596	0.000000	4.321321	3.831699	0.400235	0.684424	3.561828	4.999991	2.728540	2.568650	2.398125	2.065454	2.059679	2.721308	2.844920	2.649468	0.393680	0.000000	38719.000000		1
8152.998047	2595.684570	2.075356	2.849375	995.680664	36908.035156	115.297905	96.669044	72.554207	35.493832	31.599072	137.812286	182.387726	142.943619	0.763098	0.000000	3.911317	3.414252	0.317093	0.454750	2.998120	4.567121	2.061821	1.985287	1.860663	1.550153	1.499674	2.139288	2.260996	2.155165	0.000000	0.000000	38757.000000		1
5095.184570	1107.749878	3.641896	2.747611	366.052124	22804.404297	63.262901	44.029621	35.530838	39.518112	15.677728	74.441452	100.264679	39.610622	1.289078	99998.000000	3.707160	3.044442	0.561327	0.438955	2.563543	4.358019	1.801149	1.643745	1.550605	1.596796	1.195283	1.871815	2.001148	1.597812	0.110279	4.999991	38794.000000		1
27461.421875	6294.231445	4.277146	4.422081	3308.860840	99998.000000	483.561066	330.545959	231.770721	122.597115	90.507729	497.693848	634.084534	291.709351	2.529920	99998.000000	4.438723	3.798943	0.631154	0.645627	3.519679	4.999991	2.684451	2.519232	2.365059	2.088480	1.956686	2.696962	2.802147	2.464950	0.403107	4.999991	38858.000000		1
11299.379883	3457.709961	1.877997	2.365228	2134.884766	61942.679688	307.331573	224.681198	152.601898	87.164963	44.017288	266.533722	319.114532	259.323914	0.310261	99998.000000	4.053055	3.538789	0.273695	0.373873	3.329375	4.791990	2.487607	2.351567	2.183560	1.940342	1.643623	2.425752	2.503947	2.413843	0.000000	4.999991	38918.000000		1
6863.153320	2140.971924	1.612795	1.671386	1146.595703	46140.519531	173.512726	120.213387	108.707962	54.683941	41.121655	202.971680	304.291016	132.421906	0.021068	99998.000000	3.836524	3.330611	0.207579	0.223077	3.059410	4.664083	2.239331	2.079953	2.036261	1.737860	1.614071	2.307436	2.483289	2.121960	0.000000	4.999991	38981.000000		1
19544.326172	3653.607422	1.760815	3.786831	2084.706055	81119.859375	314.504333	213.539658	224.863144	104.458565	83.979454	470.177643	654.258362	358.811493	1.313491	0.000000	4.291021	3.562722	0.245714	0.578276	3.319045	4.909127	2.497627	2.329479	2.351918	2.018944	1.924173	2.672262	2.815749	2.554866	0.118427	0.000000	39029.000000		1
6271.982422	360.815948	1.825573	1.054639	310.412231	19777.638672	34.880169	20.756645	19.254866	14.357887	0.000000	15.085649	9.892633	6.448098	0.428688	0.000000	3.797405	2.557286	0.261399	0.023104	2.491939	4.296175	1.542579	1.317157	1.284541	1.157091	0.000000	1.178564	0.995312	0.809432	0.000000	0.000000	39069.000000		1
3792.270996	116.500565	3.364359	4.267894	209.472198	14473.491211	36.933941	26.199444	26.921040	13.812066	10.012899	22.569883	12.029665	16.337648	1.131223	99998.000000	3.578899	2.066328	0.526902	0.630214	2.321126	4.160573	1.567426	1.418292	1.430092	1.140259	1.000560	1.353529	1.080253	1.213190	0.053548	4.999991	39157.000000		0
16746.166016	4122.570312	3.062153	3.934851	2537.990967	76624.257812	353.840515	248.293396	210.051956	82.705872	74.324272	376.721863	455.190674	314.618439	2.410544	0.000000	4.223916	3.615168	0.486027	0.594928	3.404490	4.884367	2.548808	2.394965	2.322327	1.917536	1.871131	2.576021	2.658193	2.497784	0.382115	0.000000	39240.000000		1
7574.402344	1076.940308	3.333522	3.466122	910.665039	33278.925781	136.063812	96.582695	85.703270	27.192408	36.884598	105.019806	147.396545	165.319229	1.533248	99998.000000	3.879348	3.032192	0.522903	0.539844	2.959359	4.522169	2.133743	1.984899	1.932997	1.434448	1.566845	2.021271	2.168487	2.218323	0.185612	4.999991	39276.000000		1
5660.257812	1165.209229	3.059069	3.278014	730.639465	28404.675781	105.559464	77.463516	42.321232	33.594250	29.128996	105.544044	106.709694	74.833092	1.431893	99998.000000	3.752836	3.066404	0.485589	0.515611	2.863703	4.453390	2.023497	1.889097	1.626558	1.526265	1.464326	2.023434	2.028204	1.874094	0.155911	4.999991	39319.000000		1
7359.728027	1078.546875	0.650669	2.473158	413.828491	23236.355469	69.911438	43.570145	45.540653	32.928162	21.320971	81.768417	110.946754	49.271976	0.921207	0.000000	3.866862	3.032839	0.000000	0.393252	2.616820	4.366168	1.844548	1.639189	1.658399	1.517568	1.328807	1.912586	2.045115	1.692600	0.000000	0.000000	39366.000000		1
10345.030273	2557.597412	2.880212	3.324270	932.618164	36034.679688	141.546692	97.686676	82.298820	26.828527	35.262554	149.804947	186.427429	103.323753	0.192926	99998.000000	4.014732	3.407832	0.459424	0.521696	2.969704	4.556721	2.150900	1.989835	1.915394	1.428597	1.547314	2.175526	2.270510	2.014200	0.000000	4.999991	39394.000000		1
6700.955078	1601.120361	3.167000	4.881558	822.655151	27662.148438	111.427818	84.189148	53.925339	39.107975	22.215254	85.795776	108.260818	112.741486	1.128137	0.000000	3.826137	3.204424	0.500648	0.688559	2.915218	4.441886	2.046994	1.925256	1.731793	1.592265	1.346651	1.933466	2.034471	2.052084	0.052362	0.000000	39438.000000		1
10204.412109	2818.851807	2.414567	4.181550	880.373474	36649.144531	133.976120	90.372047	71.663002	42.022106	24.787092	123.420479	191.219559	111.310631	1.133438	0.000000	4.008788	3.450072	0.382839	0.621337	2.944667	4.564064	2.127028	1.956034	1.855295	1.623478	1.394226	2.091387	2.281532	2.046537	0.054398	0.000000	39483.000000		1
14260.502930	2214.574707	1.748480	3.848506	1428.557373	49504.582031	203.014862	151.019943	124.943840	50.138508	43.764420	219.565277	337.509033	273.336426	2.033582	0.000000	4.154135	3.345290	0.242661	0.585292	3.154898	4.694645	2.307528	2.179034	2.096715	1.700171	1.641121	2.341564	2.528286	2.436697	0.308262	0.000000	39583.000000		1
5829.432129	1124.383545	3.453787	3.265679	297.808990	21369.109375	33.754604	27.688890	37.738796	17.626650	10.743746	29.946186	46.351677	39.410183	0.161812	0.000000	3.765626	3.050915	0.538296	0.513974	2.473938	4.329786	1.528333	1.442306	1.576788	1.246170	1.031156	1.476341	1.666065	1.595608	0.000000	0.000000	39611.000000		1
8279.117188	2920.593506	2.137031	2.158617	753.863098	32227.111328	121.955704	77.673210	58.017460	34.346684	18.635033	93.939934	99.977898	43.021240	1.728005	99998.000000	3.917984	3.465471	0.329811	0.334176	2.877292	4.508221	2.086202	1.890271	1.763559	1.535885	1.270330	1.972850	1.999904	1.633683	0.237545	4.999991	39645.000000		1
18182.382812	2513.746582	2.241878	2.294302	1431.459229	54483.476562	209.780579	147.307114	132.869049	71.777100	51.060547	276.537354	380.514862	232.683502	0.853189	0.000000	4.259651	3.400321	0.350612	0.360651	3.155779	4.736265	2.321765	2.168224	2.123424	1.855986	1.708085	2.441754	2.580372	2.366765	0.000000	0.000000	39683.000000		1
22124.740234	6956.079102	2.355976	4.348072	3198.882568	99998.000000	446.630219	323.555115	352.024200	129.846985	102.713173	586.332825	811.177490	311.300354	2.174844	0.000000	4.344878	3.842365	0.372171	0.638297	3.504998	4.999991	2.649948	2.509948	2.546572	2.113432	2.011626	2.768144	2.909116	2.493180	0.337428	0.000000	39725.000000		1
16559.306641	3684.355469	2.204873	3.540132	1918.603516	60602.464844	292.770172	194.010345	149.952957	78.755608	55.137249	273.469025	353.100433	219.731812	0.472510	99998.000000	4.219042	3.566361	0.343384	0.549019	3.282985	4.782490	2.466527	2.287825	2.175955	1.896281	1.741445	2.436908	2.547898	2.341893	0.000000	4.999991	39772.000000		1
9614.869141	3116.130371	2.531749	3.170084	753.184692	35751.367188	119.812500	73.078438	72.107063	50.018242	25.854065	126.553558	197.679993	136.011383	1.097341	99998.000000	3.982943	3.493616	0.403421	0.501071	2.876901	4.553293	2.078502	1.863789	1.857978	1.699128	1.412529	2.102274	2.295963	2.133575	0.040342	4.999991	39839.000000		1
7451.145508	1353.138428	1.387682	1.628214	784.268799	30901.160156	145.052902	87.954399	62.667740	32.120224	22.508209	84.133644	147.889938	54.128868	0.360073	0.000000	3.872223	3.131342	0.142290	0.211711	2.894465	4.489975	2.161526	1.944258	1.797044	1.506779	1.352341	1.924970	2.169939	1.733429	0.000000	0.000000	39874.000000		1
7324.203125	1849.262573	2.315888	2.923384	749.897400	30963.072266	112.075401	76.112839	57.958870	49.284313	21.909964	108.997833	141.950668	98.769066	0.251370	0.000000	3.864760	3.266999	0.364717	0.465886	2.875002	4.490844	2.049510	1.881458	1.763120	1.692709	1.340642	2.037418	2.152138	1.994621	0.000000	0.000000	39892.000000		1
20500.617188	4235.234375	3.484625	4.832219	2077.286621	67002.296875	306.276947	208.183197	140.307022	80.985146	44.865314	306.307770	414.645691	271.063721	0.775037	99998.000000	4.311767	3.626878	0.542156	0.684147	3.317497	4.826090	2.486114	2.318446	2.147079	1.908405	1.651911	2.486158	2.617677	2.433071	0.000000	4.999991	39935.000000		1
14838.756836	3244.802490	1.686805	1.844076	1232.388428	45517.265625	180.753342	125.637688	119.618225	76.933113	39.592121	179.535263	204.069489	136.415344	1.956322	0.000000	4.171398	3.511188	0.227065	0.265779	3.090748	4.658176	2.257086	2.099120	2.077797	1.886113	1.597609	2.254150	2.309778	2.134863	0.291440	0.000000	39964.000000		1
4121.096191	496.583710	2.254213	2.849375	109.870529	17191.128906	13.950834	13.562283	11.187804	9.534921	0.749349	0.000000	0.000000	54.770283	0.448522	0.000000	3.615013	2.695992	0.352995	0.454750	2.040881	4.235304	1.144600	1.132333	1.048745	0.979317	0.000000	0.000000	0.000000	1.738545	0.000000	0.000000	39991.000000		1
5594.426270	1029.407471	2.914133	3.000478	998.829163	35171.324219	146.699615	106.274887	51.976418	57.764595	24.565063	126.741661	153.064453	109.392548	0.295308	99998.000000	3.747756	3.012587	0.464509	0.477190	2.999491	4.546189	2.166429	2.026431	1.715806	1.761662	1.390318	2.102919	2.184874	2.038988	0.000000	4.999991	40032.000000		1
18867.238281	2974.904297	2.337474	3.796082	2044.426270	61451.574219	302.101562	206.484070	175.393814	91.901581	49.993572	251.848938	330.043304	211.316284	1.568568	0.000000	4.275708	3.473473	0.368747	0.579336	3.310571	4.788533	2.480153	2.314887	2.244014	1.963323	1.698914	2.401140	2.518571	2.324933	0.195503	0.000000	40106.000000		1
7105.100586	939.892761	1.890332	1.196491	422.552399	26065.974609	61.446579	42.330482	56.904232	43.890854	16.997568	85.570663	121.369789	119.019981	0.432438	99998.000000	3.851570	2.973078	0.276538	0.077909	2.625880	4.416074	1.788498	1.626653	1.755145	1.642374	1.230387	1.932325	2.084110	2.075620	0.000000	4.999991	40136.000000		1
10671.274414	1865.187012	3.657314	3.546299	855.718994	35563.277344	115.242401	81.981194	89.160141	41.084652	18.311241	114.425209	155.913834	88.099335	1.120669	99998.000000	4.028216	3.270722	0.563162	0.549775	2.932331	4.551002	2.061612	1.913714	1.950171	1.613680	1.262718	2.058522	2.192885	1.944973	0.049477	4.999991	40163.000000		1
3908.244141	80.232712	3.524713	3.996526	361.617706	28903.148438	41.689064	30.640028	48.205006	25.403839	15.588300	75.736626	151.649017	104.094688	1.043511	0.000000	3.591982	1.904351	0.547124	0.601683	2.558250	4.460945	1.620022	1.486289	1.683092	1.404899	1.192799	1.879306	2.180840	2.017429	0.018497	0.000000	40181.000000		0
13478.417969	4004.160645	2.852458	3.429117	1359.931885	55303.371094	181.508865	134.207397	144.035263	99.888466	50.397541	250.436584	329.102753	170.839127	1.502767	0.000000	4.129639	3.602511	0.455219	0.535182	3.133517	4.742752	2.258898	2.127776	2.158469	1.999515	1.702409	2.398698	2.517332	2.232587	0.176892	0.000000	40204.000000		1
5897.255859	1303.761597	2.309720	2.978892	228.955261	18996.201172	18.212561	14.971552	7.777189	7.684677	0.000000	5.782010	11.631863	0.431723	0.260880	0.000000	3.770650	3.115198	0.363559	0.474055	2.359751	4.278667	1.260371	1.175267	0.890823	0.885626	0.000000	0.762079	1.065649	0.000000	0.000000	0.000000	40231.000000		1
8008.006836	953.701721	1.680638	2.880212	844.404785	33395.332031	122.532356	82.810722	70.118050	29.551468	28.829874	121.083000	191.450836	150.329178	0.908060	0.000000	3.903524	2.979413	0.225474	0.459424	2.926551	4.523686	2.088251	1.918087	1.845830	1.470579	1.459843	2.083083	2.282057	2.177043	0.000000	0.000000	40256.000000		1
7859.697754	275.063324	1.538786	2.840123	481.679993	26205.552734	72.548035	48.812500	41.500957	37.418087	27.059807	48.393112	75.616356	49.108540	0.310701	0.000000	3.895406	2.439433	0.187178	0.453337	2.682759	4.418393	1.860626	1.688531	1.618058	1.573082	1.432325	1.684784	1.878616	1.691157	0.000000	0.000000	40286.000000		0
19590.156250	4129.015137	1.618963	2.534833	1930.559204	66289.531250	297.765808	201.291046	154.149933	80.735367	57.348289	304.543884	414.519257	235.998520	1.759046	0.000000	4.292038	3.615846	0.209237	0.403949	3.285683	4.821445	2.473875	2.303824	2.187943	1.907064	1.758520	2.483650	2.617545	2.372909	0.245277	0.000000	40357.000000		1
27447.007812	3964.250977	3.333522	4.378909	3448.181152	99998.000000	484.612640	351.866913	272.096771	125.165871	130.476074	606.198303	770.654053	453.907837	0.676396	99998.000000	4.438495	3.598161	0.522903	0.641366	3.537590	4.999991	2.685395	2.546378	2.434723	2.097486	2.115531	2.782615	2.886859	2.656968	0.000000	4.999991	40425.000000		1
19375.285156	3445.929932	1.458608	2.516331	1837.519775	64004.175781	247.025970	176.741409	167.058456	61.656273	65.899498	320.209259	429.046753	318.022888	1.282982	0.000000	4.287248	3.537307	0.163939	0.400768	3.264232	4.806208	2.392743	2.247338	2.222868	1.789977	1.818882	2.505434	2.632505	2.502458	0.108221	0.000000	40498.000000		1
21269.783203	3283.700684	1.637465	2.726025	1489.544556	66629.109375	244.620667	155.984756	172.658539	94.380905	71.777100	331.572845	430.937073	280.595551	0.815700	0.000000	4.327763	3.516364	0.214172	0.435530	3.173054	4.823664	2.388493	2.193082	2.237188	1.974884	1.855986	2.520579	2.634414	2.448081	0.000000	0.000000	40552.000000		1
13743.794922	3983.993164	3.012813	3.867008	1102.442749	41919.402344	165.689285	115.677208	117.077225	59.013508	37.973160	163.302475	243.732544	101.525932	0.963226	0.000000	4.138107	3.600319	0.478972	0.587375	3.042356	4.622415	2.219294	2.063248	2.068472	1.770951	1.579477	2.212993	2.386914	2.006577	0.000000	0.000000	40591.000000		1
6874.017578	1178.685181	2.488577	3.669649	517.667236	28897.179688	84.238495	56.487926	82.212479	39.650711	23.547430	125.091866	158.097122	102.688499	1.282091	99998.000000	3.837211	3.071398	0.395951	0.564625	2.714051	4.460855	1.925511	1.751956	1.914938	1.598251	1.371943	2.097229	2.198924	2.011522	0.107919	4.999991	40677.000000		1
21232.408203	5604.180176	2.235711	2.966557	2613.894043	83609.484375	391.437469	266.876007	208.960312	98.352760	65.788483	353.717163	487.347900	269.102448	1.097158	0.000000	4.326999	3.748512	0.349416	0.472253	3.417288	4.922256	2.592662	2.426310	2.320064	1.992787	1.818150	2.548656	2.687839	2.429918	0.040269	0.000000	40730.000000		1
16673.837891	4940.350098	2.796951	4.070535	1756.133667	63041.554688	259.783417	179.273148	146.471420	59.405144	72.054642	309.039948	467.602722	211.729507	2.090054	99998.000000	4.222035	3.693758	0.446685	0.609652	3.244558	4.799627	2.414611	2.253515	2.165753	1.773824	1.857662	2.490015	2.669877	2.325781	0.320157	4.999991	40821.000000		1
25662.382812	9071.138672	2.716774	3.191670	4123.550781	99998.000000	627.013489	423.406586	375.537720	213.875778	155.152145	752.466187	1024.960693	493.034332	7.194914	0.000000	4.409297	3.957662	0.434053	0.504018	3.615271	4.999991	2.797277	2.626758	2.574654	2.330162	2.190758	2.876487	3.010707	2.692877	0.857026	0.000000	40866.000000		1
21031.931641	5577.040039	2.815454	3.799166	2935.117920	86305.054688	409.890564	298.632355	228.736328	121.314285	89.903320	425.774902	577.140198	335.387421	1.049397	0.000000	4.322879	3.746404	0.449548	0.579688	3.467626	4.936036	2.612668	2.475137	2.359335	2.083912	1.953776	2.629180	2.761281	2.525547	0.020940	0.000000	40948.000000		1
5716.912598	856.921631	2.599592	4.480672	378.852722	29040.113281	37.837475	34.349766	57.268112	29.659399	9.337561	73.722939	68.190712	45.383385	0.970691	0.000000	3.757162	2.932941	0.414905	0.651343	2.578470	4.462998	1.577922	1.535924	1.757913	1.472162	0.970233	1.867603	1.833725	1.656897	0.000000	0.000000	40982.000000		1
7447.629883	3755.105713	1.603544	2.886379	1619.869507	56015.292969	227.737198	157.828827	141.148895	67.281013	39.959087	250.883728	282.473541	181.576706	1.317568	0.000000	3.872018	3.574622	0.205081	0.460353	3.209480	4.748307	2.357434	2.198186	2.149678	1.827893	1.601616	2.399472	2.450978	2.259060	0.119773	0.000000	41007.000000		1
4577.211914	233.278671	2.559503	2.522498	202.065063	15909.076172	38.827354	30.492008	27.889334	21.786613	12.766679	5.782010	8.964429	16.954395	0.481479	0.000000	3.660601	2.367875	0.408156	0.401831	2.305491	4.201645	1.589138	1.484186	1.445438	1.338190	1.106078	0.762079	0.952523	1.229282	0.000000	0.000000	41047.000000		1
12794.750000	2845.495361	2.026016	1.973593	1075.867065	41377.378906	170.333389	112.627388	98.664223	47.378563	36.203094	156.845123	207.338257	232.914795	1.911197	0.000000	4.107032	3.454158	0.306643	0.295258	3.031759	4.616763	2.231300	2.051644	1.994160	1.675582	1.558746	2.195471	2.316679	2.367197	0.281305	0.000000	41102.000000		1
4364.566406	1775.863525	3.968772	4.082870	901.854797	33358.472656	131.706482	96.712212	102.870438	53.373352	35.274887	137.815369	140.402618	111.643677	0.420489	0.000000	3.639941	3.249410	0.598656	0.610966	2.955137	4.523206	2.119607	1.985481	2.012290	1.727324	1.547466	2.139298	2.147375	2.047834	0.000000	0.000000	41148.000000		1
5479.369141	899.286072	1.637465	3.604891	510.192230	22658.589844	72.285919	52.725765	49.555683	16.621351	17.176424	60.031143	57.323620	46.299255	0.163931	0.000000	3.738731	2.953898	0.214172	0.556892	2.707734	4.355233	1.859054	1.722023	1.695094	1.220666	1.234933	1.778377	1.758334	1.665574	0.000000	0.000000	41179.000000		1
18955.205078	4626.200195	1.418520	3.046734	1909.904297	70207.218750	291.034027	190.658310	194.312546	77.565277	84.898415	398.483795	535.978455	306.591461	0.883674	99998.000000	4.277729	3.665224	0.151835	0.483835	3.281012	4.846382	2.463944	2.280256	2.288501	1.889667	1.928900	2.600411	2.729147	2.486560	0.000000	4.999991	41209.000000		1
12497.763672	3088.577148	2.183287	4.064368	1748.695679	68317.312500	250.498260	177.114532	178.261688	90.671173	70.901321	316.684540	437.977234	234.388809	0.932351	0.000000	4.096832	3.489758	0.339111	0.608993	3.242714	4.834531	2.398805	2.248254	2.251058	1.957469	1.850654	2.500627	2.641452	2.369937	0.000000	0.000000	41242.000000		1
6882.402344	1570.757812	1.915002	2.991227	260.619110	18993.394531	57.884861	27.173906	44.112885	20.534616	9.405403	25.558027	16.248219	29.051903	0.291374	8172.866699	3.837740	3.196109	0.282169	0.475849	2.416006	4.278603	1.762565	1.434152	1.644565	1.312487	0.973377	1.407527	1.210806	1.463175	0.000000	3.912374	41279.000000		1
9319.527344	495.772675	3.099157	1.948923	740.078796	30042.214844	112.405365	80.109367	68.862968	30.199053	17.025322	67.293350	96.558029	88.614319	0.002340	0.000000	3.969394	2.695283	0.491244	0.289795	2.869278	4.477732	2.050787	1.903683	1.837986	1.479993	1.231095	1.827972	1.984788	1.947504	0.000000	0.000000	41389.000000		1
5847.335938	1305.910889	2.722941	3.398280	449.800293	20169.742188	61.980064	44.220814	36.859928	34.605717	13.044215	53.669388	47.686935	96.773888	1.844188	99998.000000	3.766958	3.115914	0.435038	0.531259	2.653020	4.304700	1.792252	1.645627	1.566554	1.539148	1.115418	1.729727	1.678399	1.985758	0.265805	4.999991	41420.000000		1
14736.241211	5198.196777	2.072273	3.867008	2203.016846	72663.539062	325.047638	224.249481	200.843903	108.066544	83.285614	376.438171	481.476471	257.334900	1.713234	0.000000	4.168387	3.715853	0.316447	0.587375	3.343018	4.861317	2.511947	2.350731	2.302859	2.033691	1.920570	2.575694	2.682575	2.410499	0.233817	0.000000	41453.000000		1
5538.138672	1023.847534	1.989012	2.158617	430.896973	28106.867188	71.033920	44.433590	58.375175	34.932594	24.956697	95.275192	122.785225	88.179512	0.348393	0.000000	3.743364	3.010235	0.298637	0.334176	2.634373	4.448812	1.851466	1.647711	1.766228	1.543231	1.397187	1.978980	2.089146	1.945368	0.000000	0.000000	41486.000000		1
16288.999023	5952.411621	2.763030	4.745874	2859.439941	84187.750000	448.289276	289.982452	223.842422	80.460915	83.683418	434.671478	576.304504	363.745483	0.762023	0.000000	4.211895	3.774693	0.441386	0.676316	3.456281	4.925249	2.651558	2.462372	2.349942	1.905585	1.922639	2.638161	2.760652	2.560798	0.000000	0.000000	41551.000000		1
23536.607422	8068.263184	2.365228	2.707523	2582.921143	84828.187500	381.483154	249.816757	219.025635	103.505692	83.168434	536.111084	695.031555	408.037231	2.581101	99998.000000	4.371744	3.906780	0.373873	0.432572	3.412111	4.928540	2.581475	2.397622	2.340495	2.014964	1.919958	2.729255	2.842005	2.610700	0.411805	4.999991	41602.000000		1
11601.451172	3853.677490	2.248045	3.681984	1363.197510	51631.347656	217.092117	139.190720	142.265198	70.898239	37.081959	181.743225	235.995438	130.605591	0.534235	0.000000	4.064512	3.585875	0.351805	0.566082	3.134559	4.712914	2.336644	2.143610	2.153099	1.850635	1.569163	2.259458	2.372904	2.115962	0.000000	0.000000	41642.000000		1
2103.615479	480.717865	3.006645	3.062153	159.509476	15803.372070	15.921343	17.478632	12.442885	15.696230	5.199183	14.135859	27.479197	43.607151	0.130375	0.000000	3.322966	2.681890	0.478082	0.486027	2.202786	4.198750	1.201980	1.242507	1.094921	1.195795	0.715935	1.150322	1.439004	1.639558	0.000000	0.000000	41716.000000		1
7256.425781	1889.209351	2.587257	3.811501	524.417542	22267.246094	82.332741	56.259731	40.881126	32.351501	18.169388	54.128868	71.185028	61.936893	0.375997	0.000000	3.860723	3.276280	0.412840	0.581096	2.719677	4.347667	1.915573	1.750198	1.611523	1.509894	1.259340	1.733429	1.852389	1.791949	0.000000	0.000000	41749.000000		1
7721.465820	556.371216	3.274930	4.456003	429.083740	23224.744141	75.351158	41.460869	35.740532	27.753649	18.897152	67.086739	75.502258	92.737274	1.280828	0.000000	3.887700	2.745365	0.515202	0.648945	2.632542	4.365951	1.877090	1.617638	1.553161	1.443320	1.276396	1.826637	1.877960	1.967254	0.107491	0.000000	41777.000000		1
22143.945312	5312.887207	2.137031	3.709738	3827.268311	99998.000000	543.549072	380.573456	252.141891	142.477982	106.863884	553.568115	748.349365	403.340698	2.199980	0.000000	4.345255	3.725331	0.329811	0.569343	3.582889	4.999991	2.735239	2.580438	2.401645	2.153748	2.028831	2.743171	2.874104	2.605672	0.342419	0.000000	41824.000000		1
10891.055664	3554.015137	2.371395	1.640549	1910.604370	64189.281250	277.406982	182.566589	178.856842	85.394890	38.189022	238.999008	362.607574	185.351196	0.155696	99998.000000	4.037070	3.550719	0.375004	0.214989	3.281171	4.807463	2.443117	2.261421	2.252506	1.931432	1.581939	2.378396	2.559437	2.267995	0.000000	4.999991	41844.000000		1
7673.020508	134.454086	2.944971	2.923384	619.877747	24568.199219	111.190369	66.050598	43.733582	14.823532	17.527971	66.180115	55.858845	44.954742	0.007175	0.000000	3.884966	2.128574	0.469081	0.465886	2.792306	4.390373	2.046067	1.819877	1.640815	1.170952	1.243732	1.820727	1.747092	1.652776	0.000000	0.000000	41944.000000		0
5147.469238	834.891418	2.346725	2.815454	442.538086	21352.744141	76.322533	47.801033	39.530449	34.352848	10.984278	25.403839	41.587299	13.013377	0.384057	0.000000	3.711594	2.921630	0.370462	0.449548	2.645951	4.329453	1.882653	1.679437	1.596932	1.535963	1.040771	1.404899	1.618961	1.114390	0.000000	0.000000	42019.000000		1
11110.957031	1213.130493	2.618094	3.823836	1055.674805	39660.667969	144.371399	102.796432	97.239532	56.663700	43.758251	142.027756	223.515549	153.132294	0.540592	0.000000	4.045752	3.083908	0.417985	0.582499	3.023530	4.598360	2.159481	2.011978	1.987843	1.753305	1.641060	2.152373	2.349308	2.185067	0.000000	0.000000	42068.000000		1
20063.087891	7684.084961	3.774496	5.402710	2964.592285	98113.429688	441.369354	293.599670	267.390991	136.671295	111.501823	531.692078	710.268311	393.602234	2.409527	0.000000	4.302398	3.885592	0.576859	0.732612	3.471965	4.991728	2.644802	2.467756	2.427147	2.135677	2.047282	2.725660	2.851423	2.595057	0.381932	0.000000	42115.000000		1
21311.970703	3673.355713	2.846291	3.990358	2822.718750	87999.289062	429.096069	285.615875	241.250137	106.555511	110.746307	580.550842	743.267395	553.642090	1.619970	99998.000000	4.328624	3.565063	0.454279	0.601012	3.450668	4.944479	2.632555	2.455782	2.382468	2.027576	2.044329	2.763840	2.871145	2.743229	0.209507	4.999991	42284.000000		1
8689.812500	2210.744629	1.119397	2.053770	636.110535	28143.785156	90.708176	67.231674	55.436371	28.974810	17.725330	71.018501	103.157227	54.616096	0.124738	0.000000	3.939010	3.344539	0.048984	0.312552	2.803533	4.449382	1.957646	1.827574	1.743795	1.462021	1.248594	1.851372	2.013500	1.737321	0.000000	0.000000	42345.000000		1
10611.287109	3183.522461	3.894762	5.745005	1574.785156	56595.667969	243.911407	146.163055	126.960609	59.818363	40.261292	208.029022	292.609802	209.703491	0.213251	0.000000	4.025768	3.502908	0.590481	0.759290	3.197221	4.752783	2.387232	2.164838	2.103669	1.776834	1.604888	2.318124	2.466289	2.321606	0.000000	0.000000	42430.000000		1
19615.908203	5189.186035	2.087691	3.774496	1893.831909	67105.585938	289.914612	200.291916	178.329529	109.651581	80.923470	373.557953	495.618500	272.213959	2.490090	0.000000	4.292608	3.715099	0.319666	0.576859	3.277341	4.826759	2.462270	2.301663	2.251223	2.040015	1.908074	2.572358	2.695148	2.434910	0.396215	0.000000	42487.000000		1
12556.102539	1971.699341	2.605759	2.510163	782.128662	32345.250000	104.017593	71.925125	50.665829	27.679640	7.619918	82.138466	124.123566	0.000000	0.789825	99998.000000	4.098855	3.294841	0.415934	0.399702	2.893278	4.509810	2.017107	1.856881	1.704715	1.442160	0.881950	1.914547	2.093854	0.000000	0.000000	4.999991	42565.000000		1
7144.763672	4177.935547	4.415914	3.348940	1018.444824	42102.726562	168.939545	111.797867	109.596077	42.786877	36.804420	196.135040	210.730377	176.429947	1.683703	99998.000000	3.853988	3.620962	0.645021	0.524907	3.007937	4.624310	2.227731	2.048434	2.039795	1.631311	1.565900	2.292555	2.323727	2.246572	0.226266	4.999991	42621.000000		1
5830.936523	1420.857300	2.093859	2.112361	297.913818	20285.509766	54.964558	34.883251	46.613796	28.459826	10.515549	41.260426	51.954830	30.606108	0.274211	0.000000	3.765738	3.152550	0.320947	0.324768	2.474091	4.307186	1.740083	1.542617	1.668514	1.454232	1.021832	1.615534	1.715626	1.485808	0.000000	0.000000	42652.000000		1
15914.870117	5780.409668	2.285050	2.800035	2101.845459	76168.843750	291.490417	208.719772	197.562805	83.840691	71.894287	410.334625	539.518616	302.641205	1.771637	0.000000	4.201803	3.761959	0.358896	0.447163	3.322601	4.881777	2.464624	2.319564	2.295705	1.923455	1.856694	2.613138	2.732007	2.480928	0.248375	0.000000	42695.000000		1
8536.362305	2967.185791	3.503127	5.072750	1014.975586	40641.542969	148.605377	99.432076	85.126610	45.728764	33.575748	157.128830	201.608673	141.019379	2.021196	0.000000	3.931273	3.472345	0.544456	0.705243	3.006456	4.608970	2.172035	1.997527	1.930065	1.660190	1.526026	2.196256	2.304509	2.149279	0.305608	0.000000	42763.000000		1
19575.089844	4949.314453	1.918085	2.766114	1942.533325	66979.359375	291.496582	198.191895	210.468246	96.076965	87.738533	378.393250	527.384094	219.790390	1.343672	0.000000	4.291704	3.694545	0.282868	0.441870	3.288368	4.825941	2.464633	2.297086	2.323187	1.982619	1.943190	2.577943	2.722127	2.342009	0.128293	0.000000	42912.000000		1
3585.647949	950.944824	1.674470	2.442321	135.169525	15642.208984	22.773411	8.104066	19.069841	29.132080	7.940627	0.000000	0.000000	4.958652	1.271245	0.000000	3.554568	2.978155	0.223877	0.387803	2.130879	4.194298	1.357428	0.908703	1.280347	1.464371	0.899855	0.000000	0.000000	0.695364	0.104229	0.000000	42938.000000		1
13902.083008	7755.590820	2.103110	3.830003	3737.324951	99998.000000	531.229492	371.069366	291.952972	148.170563	120.450836	602.463867	794.327942	412.382202	0.935441	0.000000	4.143080	3.889615	0.322862	0.583199	3.572561	4.999991	2.725282	2.569455	2.465313	2.170762	2.080810	2.779931	2.900000	2.615300	0.000000	0.000000	42963.000000		1
11075.962891	4335.496094	1.322924	3.207088	1717.167603	56786.957031	243.994659	159.077744	128.974289	64.354546	50.338951	320.156830	391.647156	214.350677	0.488699	0.000000	4.044382	3.637039	0.121535	0.506111	3.234813	4.754249	2.387380	2.201609	2.110503	1.808579	1.701904	2.505363	2.592895	2.331125	0.000000	0.000000	42991.000000		1
5868.219238	731.089722	1.356845	4.070535	440.678589	21139.792969	72.492531	55.001564	30.994658	17.244267	17.154839	48.803249	54.036354	64.585823	0.422771	99998.000000	3.768506	2.863971	0.132530	0.609652	2.644122	4.325101	1.860293	1.740375	1.491287	1.236645	1.234387	1.688449	1.732686	1.810137	0.000000	4.999991	43075.000000		1
6766.342773	466.591248	3.234842	3.194753	382.630310	21901.791016	52.923126	44.751217	33.384556	28.126781	20.978674	55.087910	66.411400	108.143631	0.590695	99998.000000	3.830354	2.668936	0.509853	0.504437	2.582779	4.340480	1.723645	1.650805	1.523546	1.449120	1.321778	1.741056	1.822243	2.034001	0.000000	4.999991	43114.000000		1
13808.546875	2403.160645	2.417651	3.262596	1550.001221	49282.445312	222.525665	156.404144	117.145065	76.402710	60.462864	215.639679	298.592255	234.401154	0.879343	99998.000000	4.140148	3.380783	0.383394	0.513563	3.190332	4.692692	2.347380	2.194248	2.068724	1.883109	1.781489	2.333729	2.475079	2.369960	0.000000	4.999991	43223.000000		1
4324.857422	0.000000	1.736145	3.632644	265.346466	14580.194336	15.958348	20.358843	20.383512	14.185198	13.691800	20.756645	57.422298	31.441801	0.224490	0.000000	3.635972	0.000000	0.239586	0.560223	2.423813	4.163764	1.202988	1.308753	1.309279	1.151835	1.136461	1.317157	1.759081	1.497507	0.000000	0.000000	43260.000000		0
4286.526367	617.244202	1.930420	2.476242	164.468124	15339.694336	31.993790	24.071665	8.480282	21.364141	4.116791	0.000000	0.000000	20.479109	0.275743	99998.000000	3.632106	2.790457	0.285652	0.393793	2.216082	4.185817	1.505066	1.381506	0.928410	1.329685	0.614559	0.000000	0.000000	1.311311	0.000000	4.999991	43299.000000		1
5484.398438	1809.429932	2.322055	2.969640	817.536133	33895.359375	122.578613	86.717819	55.020065	37.344078	32.817146	151.275894	191.117798	102.685417	1.478835	99998.000000	3.739129	3.257542	0.365873	0.472704	2.912507	4.530140	2.088415	1.938108	1.740521	1.572222	1.516101	2.179770	2.281301	2.011509	0.169920	4.999991	43338.000000		1
6146.008301	336.762787	2.605759	1.856411	877.166382	39058.593750	129.094559	91.864578	78.083351	37.862144	31.740923	138.715820	178.795166	91.266335	0.383988	0.000000	3.788593	2.527324	0.415934	0.268674	2.943082	4.591717	2.110908	1.963148	1.892558	1.578205	1.501620	2.142126	2.252356	1.960311	0.000000	0.000000	43373.000000		1
7031.683105	156.826614	2.926468	4.705785	604.252441	26464.376953	87.057030	60.521458	41.978935	22.545214	21.530664	49.139378	51.812977	70.105721	1.138750	0.000000	3.847059	2.195420	0.466344	0.672632	2.781219	4.422662	1.939804	1.781909	1.623031	1.353054	1.333057	1.691430	1.714439	1.845753	0.056429	0.000000	43392.000000		0
7278.425293	2293.672607	1.748480	4.064368	551.412598	26859.142578	86.690063	56.102459	34.648888	33.002171	21.882210	72.686806	83.291786	105.291176	1.164398	0.000000	3.862037	3.360531	0.242661	0.608993	2.741477	4.429092	1.937969	1.748982	1.539689	1.518543	1.340091	1.861456	1.920602	2.022392	0.066101	0.000000	43433.000000		1
5600.186523	426.730865	3.222507	3.601807	281.178375	20087.236328	31.284529	24.232019	17.148672	6.096551	11.378996	16.137205	12.976373	51.177727	0.380867	99998.000000	3.748203	2.630154	0.508194	0.556520	2.448982	4.302920	1.495330	1.384390	1.234231	0.785084	1.056104	1.207828	1.113153	1.709081	0.000000	4.999991	43453.000000		1
6222.099609	1607.355591	2.352893	3.330438	587.698914	23682.986328	73.093857	54.915218	53.049557	29.329439	10.885598	26.908705	36.280186	40.788612	0.180669	0.000000	3.793937	3.206112	0.371602	0.522501	2.769155	4.374436	1.863881	1.739693	1.724682	1.467304	1.036852	1.429893	1.559669	1.610539	0.000000	0.000000	43467.000000		1
4175.743164	1535.754272	0.604413	2.584173	771.591553	29234.697266	100.289352	75.036613	27.056725	17.993616	12.600157	30.973072	60.453613	48.954353	0.743328	0.000000	3.620734	3.186322	0.000000	0.412322	2.887388	4.465899	2.001255	1.875273	1.432275	1.255118	1.100376	1.490984	1.781422	1.689791	0.000000	0.000000	43491.000000		1
23137.291016	6683.936035	3.265679	5.245440	3516.085205	99998.000000	501.530029	337.064972	289.911530	144.972733	123.716515	569.551147	714.903137	407.574677	1.230796	99998.000000	4.364313	3.825032	0.513974	0.719782	3.546059	4.999991	2.700297	2.527714	2.462265	2.161286	2.092428	2.755533	2.854247	2.610207	0.090186	4.999991	43641.000000		1
7218.449707	893.467041	1.255082	1.520283	247.877090	20614.667969	52.198444	37.781967	49.034531	32.925079	18.385250	60.629387	70.938324	35.897804	0.448969	0.000000	3.858444	2.951079	0.098672	0.181925	2.394236	4.314177	1.717658	1.577285	1.690502	1.517527	1.264470	1.782683	1.850881	1.555068	0.000000	0.000000	43695.000000		1
4041.692871	928.748108	3.549383	4.952485	142.530411	13419.931641	22.711737	18.601112	15.205915	15.434113	14.123524	4.163047	0.000000	61.199879	1.266266	0.000000	3.606563	2.967898	0.550153	0.694823	2.153908	4.127750	1.356250	1.269539	1.182013	1.188482	1.149943	0.619411	0.000000	1.786751	0.102525	0.000000	43762.000000		1
5617.708496	615.887390	2.451572	3.614142	316.262085	20504.423828	53.638554	28.046604	27.747480	26.002085	9.997481	33.939629	45.821274	64.147934	0.181596	0.000000	3.749559	2.789501	0.389445	0.558005	2.500047	4.311848	1.729477	1.447880	1.443224	1.415008	0.999891	1.530707	1.661067	1.807183	0.000000	0.000000	43809.000000		1
32150.230469	8582.917969	1.310589	4.366574	5035.948730	99998.000000	725.878174	505.995270	454.913147	232.165436	207.566452	1073.147217	1406.410034	764.205994	1.785151	0.000000	4.507184	3.933635	0.117467	0.640141	3.702081	4.999991	2.860864	2.704146	2.657928	2.365798	2.317157	3.030659	3.148112	2.883210	0.251675	0.000000	43833.000000		1
6733.429688	730.778259	1.692973	1.979760	414.799866	21341.230469	64.746178	51.714298	30.171299	27.186241	19.569407	46.012466	54.622265	52.913872	0.258392	0.000000	3.828236	2.863786	0.228650	0.296613	2.617839	4.329219	1.811214	1.713611	1.479594	1.434349	1.291578	1.662876	1.737370	1.723570	0.000000	0.000000	43881.000000		1
7992.495605	632.851013	2.251129	3.015897	690.455261	28029.181641	116.189110	74.873177	58.276493	29.104326	24.614403	95.682243	107.073578	80.192627	1.671139	99998.000000	3.902682	2.801301	0.352400	0.479416	2.839136	4.447610	2.065166	1.874326	1.765493	1.463958	1.391189	1.980831	2.029682	1.904134	0.223013	4.999991	43914.000000		1
15644.651367	2381.266113	1.760815	2.223376	1130.779297	45658.839844	193.498444	118.255211	120.241142	67.358109	50.425297	205.916656	237.592819	216.512375	1.430508	0.000000	4.194366	3.376808	0.245714	0.347013	3.053378	4.659525	2.286677	2.072820	2.080053	1.828390	1.702649	2.313691	2.375833	2.335483	0.155490	0.000000	44003.000000		1
16652.513672	4775.348145	2.519415	4.064368	2410.928711	78864.585938	339.501129	242.147507	216.089905	102.192017	99.169952	460.053741	596.092896	388.279724	1.091772	99998.000000	4.221480	3.679005	0.401300	0.608993	3.382184	4.896882	2.530841	2.384080	2.334635	2.009417	1.996380	2.662809	2.775314	2.589145	0.038132	4.999991	44032.000000		1
7075.774414	1437.583496	2.241878	2.778449	655.383911	29327.662109	112.781578	72.979759	66.423729	21.111275	25.866400	92.829788	144.960388	117.240662	1.258431	99998.000000	3.849774	3.157633	0.350612	0.443802	2.816496	4.467278	2.052238	1.863202	1.822323	1.324515	1.412736	1.967687	2.161249	2.069078	0.099830	4.999991	44092.000000		1
5630.493652	535.031738	4.622524	3.826920	227.453491	19047.917969	46.857410	26.054508	18.480846	13.001042	14.798862	21.379560	47.264465	9.189542	1.399832	0.000000	3.750546	2.728379	0.664879	0.582849	2.356893	4.279848	1.670778	1.415883	1.266722	1.113978	1.170228	1.329999	1.674535	0.963294	0.146076	0.000000	44110.000000		1
6530.914551	936.429688	1.902667	3.466122	359.243225	20499.076172	53.135902	40.322968	35.154621	13.722637	15.181246	43.499218	50.354370	69.575317	0.277085	0.000000	3.814974	2.971475	0.279363	0.539844	2.555389	4.311734	1.725388	1.605552	1.545982	1.137438	1.181307	1.638481	1.702037	1.842455	0.000000	0.000000	44140.000000		1
23377.214844	5114.235840	1.680638	2.772281	2486.970459	86897.351562	369.990051	247.044479	232.961044	145.786835	99.052773	552.038574	786.667908	408.965424	3.008547	0.000000	4.368793	3.708781	0.225474	0.442837	3.395671	4.939006	2.568190	2.392775	2.367283	2.163718	1.995867	2.741969	2.895792	2.611687	0.478357	0.000000	44179.000000		1
9496.241211	1946.949341	0.872698	3.891678	847.559448	39657.789062	138.614059	84.352592	73.096947	20.559286	16.837214	123.223114	143.079315	115.800560	1.563301	0.000000	3.977552	3.289355	0.000000	0.590137	2.928170	4.598329	2.141807	1.926098	1.863899	1.313008	1.226270	2.090692	2.155577	2.063711	0.194043	0.000000	44209.000000		1
6984.372070	1567.744995	1.372264	1.905751	618.668945	26212.232422	100.366447	58.908661	40.415482	37.615444	7.212865	47.612926	42.956482	57.844772	0.882587	99998.000000	3.844127	3.195275	0.137438	0.280066	2.791458	4.418504	2.001589	1.770179	1.606548	1.575366	0.858108	1.677725	1.633029	1.762264	0.000000	4.999991	44225.000000		1
10710.830078	4319.177246	2.241878	4.089037	1580.169434	56532.554688	240.059814	168.026764	156.339386	74.533966	55.485710	249.085907	337.188324	240.414444	0.582306	0.000000	4.029823	3.635401	0.350612	0.611621	3.198704	4.752299	2.380319	2.225379	2.194068	1.872354	1.744181	2.396349	2.527873	2.380960	0.000000	0.000000	44284.000000		1
17098.257812	3594.097412	2.235711	2.300469	1473.678711	53740.320312	212.873566	149.228287	127.737709	71.641418	52.984798	253.686859	312.805206	182.566589	1.012796	0.000000	4.232952	3.555590	0.349416	0.361816	3.168403	4.730300	2.328122	2.173851	2.106319	1.855164	1.724151	2.404298	2.495274	2.261421	0.005522	0.000000	44319.000000		1
9505.633789	1810.777588	3.247177	4.196969	696.487061	36657.781250	107.977112	72.227325	75.711952	47.181202	29.452789	113.703613	151.112457	86.415611	1.657718	0.000000	3.977981	3.257865	0.511506	0.622936	2.842913	4.564166	2.033332	1.858702	1.879164	1.673769	1.469126	2.055774	2.179300	1.936592	0.219511	0.000000	44363.000000		1
24341.074219	5038.520508	2.137031	2.491661	3023.001465	99998.000000	461.191620	307.889740	271.917908	126.760162	96.348335	457.361633	589.493652	383.546173	2.245544	99998.000000	4.386340	3.702303	0.329811	0.396489	3.480438	4.999991	2.663881	2.488395	2.434438	2.102983	1.983844	2.660260	2.770479	2.583818	0.351322	4.999991	44390.000000		1
12067.333008	1994.207642	1.979760	1.597377	1011.148682	49664.363281	139.468246	102.043999	116.864449	71.234367	36.785919	172.121964	261.994446	157.495789	1.436477	99998.000000	4.081611	3.299770	0.296613	0.203407	3.004815	4.696045	2.144475	2.008787	2.067683	1.852690	1.565682	2.235836	2.418292	2.197269	0.157299	4.999991	44416.000000		1
14454.458008	2730.052490	2.127780	3.654230	1507.405518	60238.195312	224.786057	147.778931	148.549866	55.642982	68.875305	272.146118	351.808350	252.157318	1.065680	0.000000	4.160002	3.436171	0.327927	0.562796	3.178230	4.779872	2.351769	2.169612	2.171872	1.745410	1.838063	2.434802	2.546306	2.401672	0.027627	0.000000	44454.000000		1
16145.481445	6264.683105	2.716774	4.520761	3856.492920	99998.000000	566.936096	391.227753	420.359833	163.706436	168.988876	822.874084	1049.445679	596.980957	1.624930	99998.000000	4.208051	3.796899	0.434053	0.655212	3.586193	4.999991	2.753534	2.592430	2.623621	2.214066	2.227858	2.915333	3.020960	2.775960	0.210835	4.999991	44576.000000		1
15404.844727	3841.428711	2.309720	3.207088	1466.872803	53474.261719	223.836258	149.777191	128.733765	66.941803	44.634033	262.413818	322.139679	179.624695	2.249748	0.000000	4.187657	3.584493	0.363559	0.506111	3.166393	4.728145	2.349931	2.175446	2.109693	1.825697	1.649666	2.418987	2.508044	2.254366	0.352134	0.000000	44626.000000		1
13051.619141	4779.532715	2.137031	3.120744	1606.134521	56778.648438	232.692764	159.799347	166.839523	87.152626	52.044258	259.237579	365.802338	184.185547	0.340432	99998.000000	4.115664	3.679385	0.329811	0.494258	3.205782	4.754185	2.366783	2.203575	2.222299	1.940280	1.716373	2.413698	2.563246	2.265255	0.000000	4.999991	44684.000000		1
4896.338867	919.669556	2.396065	3.426034	522.601196	23497.470703	78.262207	50.594902	38.546734	21.678684	14.558331	47.344643	69.569145	15.887422	0.668391	0.000000	3.689872	2.963632	0.379499	0.534792	2.718170	4.371021	1.893552	1.704107	1.585988	1.336033	1.163112	1.675271	1.842417	1.201053	0.000000	0.000000	44713.000000		1
6341.693359	1618.191895	2.972724	3.398280	542.466675	23841.001953	93.122742	60.370354	60.317928	44.313324	22.899843	55.994530	94.313065	96.289742	0.562058	0.000000	3.802205	3.209030	0.473155	0.531259	2.734373	4.377325	1.969056	1.780824	1.780446	1.646534	1.359833	1.748146	1.974572	1.983580	0.000000	0.000000	44781.000000		1
4593.562012	1912.229492	2.599592	4.440584	674.426025	29445.160156	113.040611	71.807938	59.084435	40.649845	29.082741	94.427162	98.013550	88.358368	0.510800	0.000000	3.662150	3.281540	0.414905	0.647440	2.828934	4.469014	2.053235	1.856172	1.771473	1.609059	1.463635	1.975097	1.991286	1.946248	0.000000	0.000000	44813.000000		1
14457.670898	3220.471680	2.692104	2.747611	1519.681885	56265.769531	233.297165	154.748184	151.948151	72.517197	46.965340	214.655975	277.440887	156.481232	1.524317	99998.000000	4.160099	3.507920	0.430092	0.438955	3.181753	4.750244	2.367909	2.189626	2.181695	1.860441	1.671777	2.331743	2.443171	2.194462	0.183075	4.999991	44834.000000		1
3410.266602	466.085541	3.987274	2.729109	155.593124	12841.011719	21.598507	20.124479	6.426512	16.806376	3.142330	0.000000	2.152450	11.298819	0.106059	0.000000	3.532788	2.668466	0.600676	0.436021	2.191990	4.108599	1.334424	1.303725	0.807975	1.225474	0.497252	0.000000	0.332933	1.053033	0.000000	0.000000	44918.000000		1
5463.502930	565.027283	2.248045	4.237057	213.302216	16445.283203	47.341557	23.498089	26.550991	22.221422	8.705395	25.823229	27.747480	0.000000	0.973443	99998.000000	3.737471	2.752069	0.351805	0.627064	2.328995	4.216042	1.675243	1.371033	1.424081	1.346772	0.939788	1.412011	1.443224	0.000000	0.000000	4.999991	44946.000000		1
2090.947510	484.486206	2.488577	3.657314	153.967987	14494.965820	24.096334	15.011641	16.683027	27.056725	4.785963	8.156489	29.021065	37.658619	0.262623	0.000000	3.320343	2.685282	0.395951	0.563162	2.187430	4.161217	1.381951	1.176428	1.222275	1.432275	0.679969	0.911503	1.462713	1.575864	0.000000	0.000000	44970.000000		1
4919.025879	1951.729126	1.945839	2.078440	734.805603	29671.462891	102.170433	69.970032	45.966209	14.814281	14.191366	99.863792	165.131119	83.640244	0.031469	0.000000	3.691879	3.290420	0.289107	0.317737	2.866173	4.472339	2.009325	1.844912	1.662439	1.170681	1.152024	1.999408	2.217829	1.922415	0.000000	0.000000	44992.000000		1
6024.009766	13.047298	1.927337	3.620309	259.530548	21027.544922	40.905796	23.322315	22.943016	38.778015	12.692669	28.111362	49.185635	29.517548	0.249169	99998.000000	3.779886	1.115521	0.284958	0.558746	2.414188	4.322789	1.611785	1.367772	1.360651	1.588586	1.103553	1.448882	1.691838	1.470080	0.000000	4.999991	45013.000000		0
13497.209961	3215.179932	2.309720	3.891678	990.688049	44523.675781	150.693054	104.729935	100.754997	70.395592	36.233929	174.428604	230.463211	130.170776	1.059289	99998.000000	4.130244	3.507205	0.363559	0.590137	2.995937	4.648591	2.178093	2.020071	2.003267	1.847546	1.559115	2.241618	2.362602	2.114513	0.025014	4.999991	45055.000000		1
12432.940430	2094.660400	2.183287	3.503127	1113.229736	40828.750000	158.646027	113.999657	102.953705	64.403885	38.084175	199.850937	262.975067	140.609238	0.054787	26163.298828	4.094574	3.321114	0.339111	0.544456	3.046585	4.610966	2.200429	2.056904	2.012642	1.808912	1.580745	2.300706	2.419914	2.148014	0.000000	4.417693	45094.000000		1
14177.719727	2884.584717	2.815454	4.203136	1663.239136	56765.093750	227.080353	162.636383	133.081833	64.616661	52.886120	257.334900	332.063141	221.233582	1.059459	0.000000	4.151607	3.460083	0.449548	0.623573	3.220955	4.754081	2.356179	2.211218	2.124119	1.810344	1.723342	2.410499	2.521221	2.344851	0.025084	0.000000	45130.000000		1
24172.937500	3814.350586	2.297385	3.173167	1870.290649	67273.656250	268.053986	188.157410	160.274231	110.231323	60.524540	339.917450	422.157654	295.638031	1.181624	0.000000	4.383329	3.581421	0.361234	0.501493	3.271909	4.827845	2.428222	2.274521	2.204864	2.042305	1.781932	2.531374	2.625475	2.470760	0.072479	0.000000	45171.000000		1
8737.834961	1795.028931	2.975808	3.934851	638.636108	31407.984375	98.041306	66.898628	65.884079	54.289219	40.026928	109.235275	165.091034	97.205612	0.368261	0.000000	3.941404	3.254071	0.473605	0.594928	2.805254	4.497040	1.991409	1.825417	1.818780	1.734714	1.602352	2.038363	2.217723	1.987691	0.000000	0.000000	45238.000000		1
7525.969238	2135.001953	2.500912	3.416783	1185.490967	36263.171875	175.711441	125.816544	64.656754	21.401148	29.785833	108.384163	144.093857	105.528625	0.387909	0.000000	3.876562	3.329398	0.398098	0.533617	3.073898	4.559466	2.244800	2.099738	1.810614	1.330437	1.474010	2.034966	2.158645	2.023370	0.000000	0.000000	45288.000000		1
6117.582520	905.512146	2.343642	5.196100	804.945251	35498.566406	116.963127	82.715126	54.625347	19.624914	34.938759	126.155754	191.882553	146.998749	0.536022	99998.000000	3.786580	2.956894	0.369891	0.715677	2.905766	4.550211	2.068049	1.917585	1.737394	1.292808	1.543307	2.100907	2.283036	2.167314	0.000000	4.999991	45308.000000		1
13170.549805	3796.060791	3.247177	5.230021	1643.382935	53331.558594	256.150757	165.636856	138.028152	57.209522	40.844120	233.802902	284.743195	189.535828	1.116992	99998.000000	4.119604	3.579333	0.511506	0.718503	3.215739	4.726985	2.408496	2.219157	2.139968	1.757468	1.611130	2.368850	2.454453	2.277691	0.048050	4.999991	45359.000000		1
4339.949219	858.944580	2.772281	2.750695	289.760437	21194.500000	46.564457	22.017895	2.019849	3.950269	0.508817	0.000000	0.000000	9.303639	1.631727	99998.000000	3.637485	2.933965	0.442837	0.439442	2.462039	4.326223	1.668055	1.342776	0.305319	0.596627	0.000000	0.000000	0.000000	0.968653	0.212647	4.999991	45386.000000		1
5055.351562	776.269531	1.520283	4.064368	296.131439	15680.974609	48.969772	36.088993	33.964298	16.087866	7.178944	37.334824	35.842297	60.854500	0.947878	0.000000	3.703751	2.890013	0.181925	0.608993	2.471484	4.195373	1.689928	1.557375	1.531023	1.206498	0.856061	1.572114	1.554396	1.784293	0.000000	0.000000	45452.000000		1
18785.353516	5012.136230	4.073619	3.028231	2450.412842	81741.906250	358.284180	248.564758	234.709518	139.033447	103.308334	515.317444	689.172424	458.607452	2.949671	0.000000	4.273819	3.700023	0.609980	0.481189	3.389239	4.912445	2.554228	2.395440	2.370531	2.143119	2.014135	2.712075	2.838328	2.661441	0.469774	0.000000	45505.000000		1
6737.186035	0.000000	1.982844	4.826051	619.547791	26189.619141	86.619141	52.053509	38.811935	8.511119	7.693928	46.619961	56.176468	26.291956	0.494332	0.000000	3.828479	0.000000	0.297289	0.683592	2.792075	4.418129	1.937614	1.716450	1.588965	0.929987	0.886148	1.668572	1.749554	1.419823	0.000000	0.000000	45535.000000		0
11985.067383	2908.896973	5.072750	3.136162	1679.946899	50290.054688	238.323669	173.429474	108.896065	43.354282	40.366138	186.393509	230.053085	153.878571	1.636867	99998.000000	4.078640	3.463728	0.705243	0.496399	3.225296	4.701482	2.377167	2.239123	2.037012	1.637032	1.606017	2.270431	2.361828	2.187178	0.214013	4.999991	45590.000000		1
20755.406250	5635.375488	2.550252	4.360406	3679.597168	99998.000000	556.278687	369.845123	317.464722	177.225555	122.035881	653.660095	832.405945	439.741150	2.324132	0.000000	4.317131	3.750923	0.406583	0.639527	3.565800	4.999991	2.745292	2.568020	2.501695	2.248526	2.086488	2.815352	2.920335	2.643197	0.366261	0.000000	45646.000000		1
17783.476562	4839.702637	2.528666	2.442321	2150.056641	70264.859375	326.740631	207.967346	195.068069	68.745789	69.199097	346.661591	459.483246	268.676910	0.029655	0.000000	4.250017	3.684819	0.402891	0.387803	3.332450	4.846738	2.514203	2.317995	2.290186	1.837246	1.840100	2.539906	2.662270	2.429230	0.000000	0.000000	45672.000000		1
11399.870117	3711.106934	1.168737	3.000478	1623.119751	56267.070312	231.286575	154.634079	132.563766	49.564934	36.301773	170.154541	229.078613	164.283096	1.081075	99998.000000	4.056900	3.569504	0.067717	0.477190	3.210351	4.750254	2.364151	2.189305	2.122425	1.695175	1.559928	2.230844	2.359985	2.215593	0.033856	4.999991	45696.000000		1
6402.847168	1074.319092	1.766982	2.633513	387.154144	16901.457031	53.475113	49.925732	26.248785	25.579613	8.406272	30.994658	54.637684	52.698013	0.811202	99998.000000	3.806373	3.031133	0.247232	0.420535	2.587884	4.227924	1.728152	1.698324	1.419109	1.407894	0.924603	1.491287	1.737492	1.721794	0.000000	4.999991	45765.000000		1
14092.375000	3698.590088	2.963473	3.006645	1843.181519	61443.859375	266.206818	191.413834	145.281097	85.845116	58.387508	267.125793	349.171753	263.187866	0.822620	0.000000	4.148984	3.568036	0.471801	0.478082	3.265568	4.788478	2.425219	2.281973	2.162209	1.933716	1.766320	2.426716	2.543039	2.420266	0.000000	0.000000	45825.000000		1
9690.072266	1602.174927	2.590341	3.675817	822.534912	32276.855469	120.762291	87.615189	70.932159	24.524975	25.009121	114.554726	157.295349	104.362968	0.022515	0.000000	3.986327	3.204710	0.413357	0.565354	2.915154	4.508891	2.081931	1.942579	1.850843	1.389609	1.398098	2.059013	2.196716	2.018546	0.000000	0.000000	45875.000000		1
4092.361816	1805.781860	2.658183	3.200921	529.058533	24242.259766	83.754341	51.819145	38.293869	31.324617	20.250912	64.826355	92.145195	116.404968	0.663704	99998.000000	3.611974	3.256665	0.424585	0.505275	2.723504	4.384573	1.923007	1.714490	1.583129	1.495886	1.306445	1.811752	1.964473	2.065972	0.000000	4.999991	45900.000000		1
9882.812500	1444.040894	1.594293	3.712821	901.164062	37768.941406	144.090775	96.675209	99.330307	45.145935	29.147499	118.378563	146.153793	53.977764	0.101769	0.000000	3.994880	3.159580	0.202568	0.569704	2.954804	4.577135	2.158636	1.985315	1.997082	1.654619	1.464601	2.073273	2.164810	1.732215	0.000000	0.000000	45950.000000		1
14076.814453	2220.757568	3.672733	3.774496	1565.247192	60777.191406	236.069458	156.956131	125.606850	88.935028	75.619438	352.021118	458.046234	285.831757	0.700944	0.000000	4.148504	3.346501	0.564989	0.576859	3.194583	4.783741	2.373040	2.195778	2.099013	1.949073	1.878633	2.546569	2.660909	2.456110	0.000000	0.000000	45998.000000		1
17381.560547	4497.435547	1.625130	2.355976	1727.498169	59720.488281	247.130829	167.965088	121.206352	44.671040	37.248482	223.978119	313.896851	180.472733	0.874811	0.000000	4.240089	3.652965	0.210888	0.372171	3.237418	4.776124	2.392927	2.225219	2.083525	1.650026	1.571109	2.350206	2.496787	2.256412	0.000000	0.000000	46025.000000		1
17070.357422	2362.760742	1.733061	3.928683	2264.272217	76140.187500	326.352081	237.454056	205.145721	88.062325	75.699615	330.586060	438.519989	272.753601	0.178427	0.000000	4.232243	3.373420	0.238814	0.594247	3.354929	4.881614	2.513686	2.375580	2.312063	1.944790	1.879094	2.519284	2.641989	2.435771	0.000000	0.000000	46098.000000		1
4692.913574	1060.476196	3.111492	3.978023	283.367828	20852.648438	49.931896	34.146240	16.140289	23.235971	7.835780	21.953136	36.711910	27.639551	0.312059	0.000000	3.671443	3.025501	0.492969	0.599667	2.452351	4.319161	1.698378	1.533343	1.207911	1.366161	0.894082	1.341497	1.564807	1.441531	0.000000	0.000000	46145.000000		1
13127.333984	2112.681641	2.747611	3.768329	1167.278320	36811.753906	176.352844	121.971115	112.954269	63.617531	31.287613	126.174255	171.603897	120.068451	0.712450	0.000000	4.118176	3.324834	0.438955	0.576149	3.067174	4.565987	2.246382	2.086257	2.052903	1.803577	1.495372	2.100971	2.234527	2.079429	0.000000	0.000000	46185.000000		1
31635.662109	8580.700195	2.368311	3.651147	4059.726562	99998.000000	598.627686	406.615631	353.430389	203.218384	129.387512	732.810425	977.283081	528.793335	1.213765	0.000000	4.500177	3.933523	0.374439	0.562429	3.608497	4.999991	2.777157	2.609184	2.548304	2.307963	2.111892	2.864992	2.990020	2.723286	0.084134	0.000000	46222.000000		1
12367.722656	1963.916016	3.364359	3.561718	868.257507	39887.539062	124.092728	80.590431	80.195709	48.901928	27.331177	144.047607	211.103500	75.348076	0.569003	99998.000000	4.092290	3.293123	0.526902	0.551660	2.938648	4.600837	2.093746	1.906283	1.904151	1.689326	1.436658	2.158506	2.324495	1.877072	0.000000	4.999991	46251.000000		1
13771.693359	2291.436768	1.655968	1.245830	1670.954712	53716.914062	248.367401	173.256775	124.450447	50.388290	50.931030	254.874084	326.925659	191.324402	1.180812	0.000000	4.138988	3.360108	0.219052	0.095459	3.222965	4.730111	2.395095	2.238690	2.094996	1.702330	1.706982	2.406326	2.514449	2.281770	0.072181	0.000000	46295.000000		1
5453.699707	1163.716675	2.880212	2.796951	419.295959	20079.148438	59.590168	49.416912	28.894632	21.348722	17.497133	28.203875	39.095638	52.602417	0.444366	0.000000	3.736691	3.065847	0.459424	0.446685	2.622521	4.302745	1.775175	1.693876	1.460817	1.329372	1.242967	1.450309	1.592128	1.721006	0.000000	0.000000	46354.000000		1
13358.537109	1650.706909	3.549383	4.505342	1257.727539	45678.917969	180.238358	130.509995	125.101112	39.724724	31.315367	140.874435	192.215607	163.176041	0.633249	0.000000	4.125759	3.217670	0.550153	0.653728	3.099586	4.659716	2.255847	2.115644	2.097261	1.599061	1.495757	2.148832	2.283789	2.212656	0.000000	0.000000	46382.000000		1
12213.952148	2114.220459	2.026016	2.843207	1016.270752	44209.878906	136.695969	101.738708	109.694756	37.220726	37.214558	193.967163	260.804108	154.973297	1.432140	99998.000000	4.086856	3.325150	0.306643	0.453808	3.007010	4.645519	2.135756	2.007486	2.040186	1.570785	1.570713	2.287728	2.416314	2.190257	0.155986	4.999991	46419.000000		1
8722.364258	1522.595947	2.044519	3.978023	947.842590	38210.371094	149.980713	101.513596	83.587822	74.500046	35.870049	154.964035	232.612579	102.355453	0.776096	0.000000	3.940634	3.182585	0.310591	0.599667	2.976736	4.582181	2.176035	2.006524	1.922143	1.872157	1.554732	2.190231	2.366633	2.010111	0.000000	0.000000	46460.000000		1
15498.365234	2155.095459	1.844076	2.093859	1640.357788	65006.546875	253.819458	168.560242	136.421524	87.535011	66.183205	366.662720	482.870331	260.014679	1.036792	0.000000	4.190286	3.333467	0.265779	0.320947	3.214939	4.812957	2.404525	2.226755	2.134883	1.942182	1.820748	2.564267	2.683830	2.414998	0.015692	0.000000	46567.000000		1
10548.803711	2828.173828	2.386814	4.089037	1252.938477	43662.851562	171.033401	127.709953	97.581825	60.231586	59.368137	274.088867	337.280853	186.862228	0.854259	0.000000	4.023203	3.451506	0.377819	0.611621	3.097930	4.640112	2.233081	2.106225	1.989369	1.779824	1.773553	2.437891	2.527992	2.271522	0.000000	0.000000	46636.000000		1
12841.739258	2275.426025	1.606628	4.671864	960.202209	37011.570312	145.783752	93.872093	67.947098	25.974331	36.813675	148.657791	197.016983	165.066360	0.702209	0.000000	4.108624	3.357063	0.205915	0.669490	2.982363	4.568337	2.163709	1.972536	1.832171	1.414544	1.566009	2.172188	2.294504	2.217659	0.000000	0.000000	46670.000000		1
7657.706543	332.528809	2.556419	2.241878	629.264648	28108.333984	73.611931	68.326401	41.957348	20.130646	28.259382	89.594948	127.558853	50.499306	1.465882	99998.000000	3.884099	2.521829	0.407632	0.350612	2.798833	4.448835	1.866948	1.834589	1.622808	1.303858	1.451163	1.952284	2.105711	1.703285	0.166099	4.999991	46698.000000		1
16303.547852	4561.108887	2.581089	3.466122	1926.463989	66157.296875	281.718048	197.075577	175.723770	87.134125	70.435677	361.728729	485.392822	320.357269	0.093653	0.000000	4.212282	3.659070	0.411803	0.539844	3.284761	4.820578	2.449815	2.294633	2.244831	1.940188	1.847793	2.558383	2.686093	2.505635	0.000000	0.000000	46732.000000		1
19629.322266	3713.851318	2.032184	2.923384	2210.257324	70534.539062	321.091217	224.468430	206.521072	64.687592	73.756866	334.977295	461.197815	265.035004	0.586420	0.000000	4.292905	3.569824	0.307963	0.465886	3.344443	4.848402	2.506629	2.351155	2.314964	1.810821	1.867803	2.525015	2.663887	2.423303	0.000000	0.000000	46785.000000		1
3851.762451	1883.843628	2.001346	3.173167	585.694519	30547.609375	99.342644	53.034138	59.201618	80.383820	27.250999	132.218384	216.811508	115.806725	0.153160	99998.000000	3.585660	3.275045	0.301322	0.501493	2.767671	4.484977	1.997136	1.724555	1.772334	1.905169	1.435382	2.121292	2.336082	2.063734	0.000000	4.999991	46834.000000		1
8283.369141	2915.533203	2.957305	2.812370	1807.080200	56760.398438	293.587341	189.224380	166.130264	93.745659	64.194191	317.298218	419.135590	320.366547	1.690714	99998.000000	3.918207	3.464718	0.470896	0.449072	3.256977	4.754045	2.467737	2.276977	2.220449	1.971951	1.807496	2.501468	2.622355	2.505647	0.228070	4.999991	46905.000000		1
16136.464844	5732.559082	2.248045	3.910181	1843.067383	62918.066406	280.191589	190.686066	173.645325	82.708954	63.500347	285.557281	419.015350	246.153275	1.001248	99998.000000	4.207808	3.758348	0.351805	0.592197	3.265541	4.798775	2.447455	2.280319	2.239663	1.917552	1.802776	2.455693	2.622230	2.391206	0.000542	4.999991	46964.000000		1
19553.556641	7825.869141	3.157748	4.533096	4351.164551	99998.000000	635.663391	439.050385	373.255737	131.913086	129.483109	703.302124	895.971069	580.316467	4.143352	0.000000	4.291226	3.893533	0.499378	0.656395	3.638606	4.999991	2.803227	2.642514	2.572006	2.120288	2.112213	2.847142	2.952294	2.763665	0.617352	0.000000	47031.000000		1
6584.963379	846.905701	1.831741	3.077571	502.408875	22051.609375	85.573753	57.357540	45.845943	22.754908	18.739880	71.943626	90.322708	46.268417	0.587196	0.000000	3.818553	2.927835	0.262864	0.488208	2.701057	4.343440	1.932341	1.758590	1.661301	1.357075	1.272767	1.856992	1.955797	1.665285	0.000000	0.000000	47091.000000		1
9610.829102	3443.965576	1.304422	2.941887	806.388428	36237.468750	138.459869	85.354805	88.447792	48.544216	22.135077	112.155579	151.834045	143.187241	0.929605	0.000000	3.982761	3.537059	0.115418	0.468626	2.906544	4.559158	2.141324	1.931228	1.946687	1.686137	1.345081	2.049821	2.181369	2.155904	0.000000	0.000000	47107.000000		1
4203.512207	34.815411	2.115445	3.971855	287.857758	15481.225586	37.066540	36.280186	10.959607	11.456089	21.126694	36.474461	48.001476	7.209781	1.428842	41077.464844	3.623612	1.541772	0.325402	0.598993	2.459178	4.189806	1.568982	1.559669	1.039795	1.059036	1.324831	1.561989	1.681255	0.857922	0.154984	4.613604	47159.000000		0
10134.765625	2003.687012	2.235711	2.772281	1264.709106	44747.492188	188.749481	129.779144	105.673561	60.496788	44.439758	234.376480	333.185638	205.093292	1.160279	0.000000	4.005814	3.301830	0.349416	0.442837	3.101991	4.650769	2.275886	2.113205	2.023966	1.781732	1.647772	2.369914	2.522686	2.311951	0.064562	0.000000	47202.000000		1
15103.304688	2091.484131	1.853327	2.146282	1598.258667	54089.160156	241.694199	168.113098	140.007904	90.390549	64.049255	266.737244	373.499359	319.722046	1.889413	0.000000	4.179072	3.320455	0.267952	0.331687	3.203647	4.733110	2.383266	2.225601	2.146152	1.956123	1.806514	2.426084	2.572290	2.504773	0.276327	0.000000	47250.000000		1
55232.917969	21255.869141	2.198706	3.688152	9543.190430	99998.000000	1433.519165	973.931030	937.320923	484.683563	323.135742	1725.404297	2278.469727	1236.267822	4.614062	99998.000000	4.742198	4.327479	0.342167	0.566809	3.979694	4.999991	3.156404	2.988528	2.971888	2.685458	2.509385	3.236891	3.357643	3.092113	0.664083	4.999991	47304.000000		0
3976.450195	853.952026	2.346725	0.851112	328.263977	16979.974609	38.845856	29.795084	18.061459	15.887422	6.997003	34.238750	45.232281	45.136684	0.249790	0.000000	3.599496	2.931433	0.370462	0.000000	2.516223	4.229937	1.589345	1.474145	1.256753	1.201053	0.844912	1.534518	1.655448	1.654530	0.000000	0.000000	47330.000000		1
12360.929688	2376.825684	3.604891	3.811501	1094.520630	37476.554688	152.126999	106.607933	92.398064	49.700619	38.355541	162.735062	233.861496	144.747620	1.070365	0.000000	4.092051	3.375997	0.556892	0.581096	3.039224	4.573760	2.182206	2.027790	1.965663	1.696362	1.583828	2.211481	2.368959	2.160611	0.029532	0.000000	47364.000000		1
4586.336914	1453.070068	2.883296	3.854673	735.372986	31996.750000	124.946930	69.310112	49.327484	26.328962	30.239141	105.840080	163.351807	52.263203	0.527069	0.000000	3.661466	3.162287	0.459889	0.585988	2.866508	4.505106	2.096726	1.840797	1.693089	1.420434	1.480569	2.024650	2.213124	1.718196	0.000000	0.000000	47400.000000		1
7146.234375	1478.187134	2.772281	4.311067	445.439880	23910.625000	68.421997	45.898369	57.897194	40.603588	22.662395	101.121964	116.380302	81.271935	0.012434	0.000000	3.854077	3.169729	0.442837	0.634585	2.648789	4.378591	1.835196	1.661797	1.762658	1.608564	1.355306	2.004845	2.065880	1.909941	0.000000	0.000000	47548.000000		1
13870.154297	1927.595703	3.561718	3.484625	1038.353394	36592.289062	161.476898	105.516289	96.480934	49.093121	28.185371	121.820015	178.992538	85.142029	1.400471	99998.000000	4.142081	3.285016	0.551660	0.542156	3.016345	4.563390	2.208110	2.023319	1.984442	1.691021	1.450024	2.085719	2.252835	1.930144	0.146274	4.999991	47645.000000		1
15943.252930	2352.161865	2.229543	2.152450	2088.523682	59743.101562	300.794037	207.221069	151.485580	63.216644	46.521282	278.967346	334.712097	283.932159	1.494958	0.000000	4.202577	3.371467	0.348216	0.332933	3.319839	4.776288	2.478269	2.316434	2.180371	1.800831	1.667652	2.445553	2.524671	2.453215	0.174629	0.000000	47668.000000		1
11574.560547	3592.990479	4.798297	5.482887	1707.333496	58978.355469	250.455093	174.909668	139.187637	79.498787	47.128780	239.699020	340.925812	183.282013	0.129176	0.000000	4.063505	3.555456	0.681087	0.739009	3.232318	4.770693	2.398730	2.242814	2.143601	1.900360	1.673286	2.379666	2.532660	2.263120	0.000000	0.000000	47712.000000		1
6513.568359	3153.313965	2.633513	4.767460	1237.063354	46129.316406	197.325363	130.506912	124.700226	62.932941	35.170040	213.203537	284.172699	143.412354	1.204851	99998.000000	3.813819	3.498767	0.420535	0.678287	3.092392	4.663977	2.295183	2.115633	2.095867	1.798878	1.546173	2.328794	2.453582	2.156587	0.080933	4.999991	47775.000000		1
17571.398438	4938.801758	2.100026	2.072273	2013.471680	64010.589844	283.953735	200.399841	153.761383	101.556770	51.331917	287.873169	419.934296	264.140717	2.474437	99998.000000	4.244806	3.693622	0.322225	0.316447	3.303946	4.806252	2.453248	2.301897	2.186847	2.006709	1.710387	2.459201	2.623181	2.421835	0.393476	4.999991	47820.000000		1
12760.332031	4182.607422	3.382861	3.126911	2392.006836	81792.648438	345.064209	233.223160	201.806030	105.528625	99.268631	448.724091	593.295898	314.146637	1.388772	0.000000	4.105862	3.621447	0.529284	0.495116	3.378762	4.912714	2.537900	2.367772	2.304934	2.023370	1.996812	2.651979	2.773271	2.497132	0.142631	0.000000	47859.000000		1
5676.028320	2664.239258	1.976677	2.914133	1115.783081	39385.343750	195.496704	124.953094	85.438065	57.591904	34.359016	151.997482	205.768631	76.806679	0.084193	0.000000	3.754045	3.425573	0.295936	0.464509	3.047580	4.595335	2.291139	2.096747	1.931651	1.760361	1.536041	2.181836	2.313379	1.885399	0.000000	0.000000	47936.000000		1
3498.569336	1293.501953	1.933504	1.221161	279.325043	17680.208984	53.663223	35.068275	25.733799	37.871395	11.008947	36.866096	39.854240	44.726547	0.606966	99998.000000	3.543890	3.111767	0.286345	0.086773	2.446110	4.247488	1.729677	1.544914	1.410504	1.578311	1.041746	1.566627	1.600474	1.650565	0.000000	4.999991	47962.000000		1
5345.235352	647.449463	1.427771	1.874913	278.165558	18260.214844	52.969379	32.373089	17.537222	37.701790	9.343728	9.682940	21.740358	7.098767	0.814420	99998.000000	3.727967	2.811206	0.154659	0.272981	2.444303	4.261506	1.724025	1.510184	1.243961	1.576362	0.970520	0.986007	1.337267	0.851183	0.000000	4.999991	47981.000000		1
7232.064453	1224.651367	2.466991	2.528666	737.494629	27360.539062	141.287659	79.298340	67.654144	44.230064	23.300730	108.825142	160.533279	103.601288	0.650883	0.000000	3.859262	3.088012	0.392168	0.402891	2.867759	4.437125	2.150104	1.899264	1.830294	1.645718	1.367370	2.036729	2.205565	2.015365	0.000000	0.000000	48022.000000		1
17507.634766	4179.890625	3.241009	2.473158	1613.359741	58738.191406	243.097290	167.002960	158.257477	80.534920	59.796780	285.332184	382.892426	209.052811	0.094322	0.000000	4.243227	3.621165	0.510680	0.393252	3.207731	4.768920	2.385780	2.222724	2.199364	1.905984	1.776678	2.455351	2.583077	2.320256	0.000000	0.000000	48096.000000		1
2098.647705	0.000000	2.032184	3.897846	40.754692	13566.073242	14.058765	7.764854	31.987621	37.149799	3.941018	26.736015	51.751305	63.787136	0.425548	0.000000	3.321939	0.000000	0.307963	0.590825	1.610178	4.132454	1.147947	0.890133	1.504982	1.569956	0.595608	1.427097	1.713921	1.804733	0.000000	0.000000	48139.000000		0
4521.864746	250.954666	2.143198	3.410615	333.213379	18067.167969	45.457394	34.688976	29.856758	26.856281	10.142417	31.111841	76.479805	60.219250	0.539045	0.000000	3.655318	2.399595	0.331062	0.532833	2.522722	4.256890	1.657605	1.540192	1.475043	1.429046	1.006141	1.492926	1.883547	1.779735	0.000000	0.000000	48161.000000		1
7875.711426	1162.218018	2.235711	3.096074	594.760681	27161.166016	84.994011	60.984016	59.701183	45.898369	29.690237	95.648323	158.911224	119.556549	0.102362	0.000000	3.896290	3.065288	0.349416	0.490811	2.774342	4.433949	1.929388	1.785216	1.775983	1.661797	1.472614	1.980677	2.201154	2.077573	0.000000	0.000000	48262.000000		1
11380.809570	2999.500244	2.599592	2.775365	1344.559448	42304.031250	183.917267	140.365616	107.082825	62.741749	37.085041	174.959000	271.091461	120.416916	0.579595	0.000000	4.056173	3.477049	0.414905	0.443320	3.128580	4.626382	2.264622	2.147261	2.029720	1.797557	1.569199	2.242936	2.433116	2.080688	0.000000	0.000000	48357.000000		1
8338.216797	1736.138794	2.075356	2.553336	773.373901	32164.677734	107.033485	81.268852	84.093559	35.385902	37.405750	123.183029	155.186066	107.036575	0.151573	0.000000	3.921073	3.239584	0.317093	0.407108	2.888390	4.507379	2.029520	1.909924	1.924763	1.548830	1.572938	2.090551	2.190853	2.029532	0.000000	0.000000	48414.000000		1
15202.702148	3941.434326	3.216340	5.464385	3005.393311	96601.460938	448.489716	304.809082	266.105072	104.082352	108.390335	554.283508	684.411133	304.765900	0.968300	99998.000000	4.181921	3.595654	0.507362	0.737541	3.477901	4.984984	2.651752	2.484028	2.425053	2.017377	2.034991	2.743732	2.835317	2.483966	0.000000	4.999991	48457.000000		1
6995.051270	1265.850098	2.207957	3.765245	294.762238	23369.162109	46.471943	23.979153	29.190672	15.144241	0.792521	47.899715	71.027756	30.294649	1.436587	99998.000000	3.844791	3.102382	0.343991	0.575793	2.469472	4.368643	1.667191	1.379834	1.465244	1.180248	0.000000	1.680333	1.851428	1.481366	0.157332	4.999991	48495.000000		1
13500.879883	5837.532715	2.352893	3.891678	2397.387939	83358.671875	356.168732	241.444412	239.100769	82.045952	81.645065	435.793945	579.715149	341.502472	1.126977	0.000000	4.130362	3.766229	0.371602	0.590137	3.379738	4.920951	2.551656	2.382817	2.378581	1.914057	1.911930	2.639281	2.763215	2.533394	0.051915	0.000000	48536.000000		1
14199.784180	3909.792236	2.759946	3.580221	1844.112793	55923.003906	258.253876	190.599731	170.518417	80.171043	71.573578	350.981903	455.529877	282.519806	0.857991	0.000000	4.152282	3.592154	0.440901	0.553910	3.265787	4.747591	2.412047	2.280122	2.231771	1.904018	1.854753	2.545285	2.658517	2.451049	0.000000	0.000000	48576.000000		1
9194.451172	2216.289307	2.248045	2.772281	964.352966	32886.605469	130.050522	102.605240	84.235405	47.674603	29.335608	106.123787	174.067795	97.831612	0.171287	0.000000	3.963526	3.345626	0.351805	0.442837	2.984236	4.517019	2.114112	2.011169	1.925495	1.678287	1.467395	2.025813	2.240718	1.990479	0.000000	0.000000	48653.000000		1
2685.403076	0.000000	2.926468	3.854673	129.307327	11259.562500	7.561327	12.772846	19.800686	19.140766	3.543216	3.934851	40.619007	19.766766	1.366539	0.000000	3.429009	0.000000	0.466344	0.585988	2.111623	4.051521	0.878598	1.106288	1.296680	1.281959	0.549398	0.594928	1.608729	1.295936	0.135622	0.000000	48690.000000		0
23175.937500	7414.868164	2.392981	3.176251	3231.344971	99608.015625	468.561768	329.617737	259.811157	117.632301	103.366920	470.865326	624.210388	348.465576	0.987038	0.000000	4.365037	3.870103	0.378939	0.501915	3.509383	4.998294	2.670767	2.518011	2.414658	2.070527	2.014382	2.672897	2.795331	2.542160	0.000000	0.000000	48756.000000		1
4993.794434	1077.856079	1.699140	3.626477	292.005402	16351.928711	51.276409	33.218033	26.248785	25.527189	13.025712	22.554464	21.789698	51.001957	0.341342	0.000000	3.698431	3.032561	0.230229	0.559485	2.465391	4.213569	1.709918	1.521374	1.419109	1.407003	1.114802	1.353233	1.338251	1.707587	0.000000	0.000000	48805.000000		1
19107.976562	4105.149902	3.117660	2.448488	1666.276611	61644.769531	229.208130	169.580963	159.278183	120.179466	54.199791	287.219421	396.648987	282.399536	0.942507	0.000000	4.281215	3.613329	0.493829	0.388898	3.221747	4.789896	2.360230	2.229377	2.202156	2.079830	1.733998	2.458214	2.598406	2.450864	0.000000	0.000000	48823.000000		1
5702.730469	1323.830566	2.278883	3.176251	412.110840	19158.876953	60.980934	39.949837	24.506472	10.814672	0.811023	26.544823	53.428856	6.673211	1.068387	99998.000000	3.756083	3.121832	0.357722	0.501915	2.615014	4.282370	1.785194	1.601515	1.389281	1.034013	0.000000	1.423980	1.727776	0.824335	0.028728	4.999991	48867.000000		1
7657.077637	1109.886963	1.554204	2.608843	371.279053	23285.216797	64.601242	41.374523	70.716293	35.826878	14.188282	59.195450	89.545609	95.111755	0.061225	99998.000000	3.884063	3.045279	0.191508	0.416448	2.569700	4.367080	1.810241	1.616733	1.849519	1.554209	1.151930	1.772288	1.952044	1.978234	0.000000	4.999991	48899.000000		1
9066.429688	1473.499756	3.660398	5.091253	893.226501	36949.164062	117.095726	95.293694	88.712997	83.550819	38.694756	162.704224	201.648758	150.452530	0.303504	99998.000000	3.957436	3.168350	0.563528	0.706825	2.950962	4.567605	2.068541	1.979064	1.947987	1.921951	1.587652	2.211399	2.304595	2.177399	0.000000	4.999991	48956.000000		1
19693.587891	2459.744141	4.536180	7.444145	1673.014648	52760.050781	222.531845	171.462036	154.365799	82.230980	39.986839	210.443588	255.293488	133.596817	1.510904	0.000000	4.294325	3.390890	0.656690	0.871815	3.223500	4.722305	2.347392	2.234168	2.188551	1.915035	1.601917	2.323136	2.407040	2.125796	0.179237	0.000000	48985.000000		1
28083.824219	4156.654785	3.077571	4.021195	2484.370850	93115.687500	356.622040	251.885956	263.813843	146.317230	91.216995	483.524078	642.888611	421.510071	1.554962	0.000000	4.448456	3.618744	0.488208	0.604355	3.395216	4.969023	2.552208	2.401204	2.421298	2.165295	1.960076	2.684418	2.808136	2.624808	0.191720	0.000000	49014.000000		1
16742.376953	4779.156738	2.726025	3.200921	2245.825195	71101.015625	346.088013	222.214218	178.156845	96.018372	62.165089	344.058899	447.740356	246.973557	2.129761	0.000000	4.223817	3.679351	0.435530	0.505275	3.351376	4.851876	2.539186	2.346772	2.250803	1.982354	1.793547	2.536633	2.651026	2.392650	0.328331	0.000000	49105.000000		1
26865.662109	10698.393555	2.103110	2.904882	4361.325684	99998.000000	672.948914	432.127380	373.446930	194.562332	138.897766	736.674377	946.168152	601.816284	2.756061	99998.000000	4.429197	4.029318	0.322862	0.463128	3.639619	4.999991	2.827982	2.635612	2.572229	2.289059	2.142695	2.867275	2.975968	2.779464	0.440289	4.999991	49141.000000		1
4483.799316	1719.813477	2.648932	3.299600	575.672363	27328.421875	72.440109	51.393589	53.613880	44.267071	12.082088	40.079353	73.158615	52.392723	0.298858	0.000000	3.651646	3.235481	0.423071	0.518461	2.760175	4.436615	1.859979	1.710909	1.729277	1.646081	1.082142	1.602921	1.864265	1.719271	0.000000	0.000000	49175.000000		1
34147.773438	8203.574219	2.923384	4.822968	4112.276855	99998.000000	594.137756	406.566284	336.494476	211.899109	134.191971	726.676880	903.153076	597.647095	4.199814	99998.000000	4.533362	3.914003	0.465886	0.683314	3.614082	4.999991	2.773887	2.609131	2.526978	2.326129	2.127727	2.861341	2.955761	2.776445	0.623230	4.999991	49216.000000		1
11229.644531	2967.093262	3.037483	4.181550	1116.655762	38591.855469	159.006821	107.690323	80.639771	38.774933	34.266506	136.350586	161.658844	163.172958	1.132499	99998.000000	4.050366	3.472331	0.482514	0.621337	3.047919	4.586496	2.201416	2.032177	1.906549	1.588551	1.534870	2.134657	2.208600	2.212648	0.054038	4.999991	49316.000000		1
6780.481445	1393.103638	2.578006	3.484625	466.930481	22434.951172	60.607800	34.793823	21.869875	31.469553	12.976373	60.663307	66.103027	41.738403	0.964897	0.000000	3.831260	3.143983	0.411284	0.542156	2.669252	4.350925	1.782529	1.541502	1.339846	1.497891	1.113153	1.782926	1.820221	1.620536	0.000000	0.000000	49341.000000		1
7568.895020	827.761841	1.600460	2.935719	578.410706	27351.001953	87.988319	51.998001	34.204830	29.203007	15.625304	69.078835	112.118576	87.346901	0.001087	0.000000	3.879032	2.917905	0.204245	0.467715	2.762236	4.436973	1.944425	1.715987	1.534087	1.465428	1.193828	1.839345	2.049678	1.941247	0.000000	0.000000	49423.000000		1
11634.181641	2647.429688	2.766114	3.774496	1404.041626	53605.933594	244.173523	151.423904	111.958221	62.920605	56.111710	255.879395	354.503510	203.853638	1.280770	0.000000	4.065736	3.422824	0.441870	0.576859	3.147380	4.729213	2.387699	2.180194	2.049056	1.798793	1.749053	2.408035	2.549621	2.309319	0.107471	0.000000	49484.000000		1
5014.815918	1025.966064	1.976677	4.258643	970.208984	35644.742188	148.198318	100.927689	76.667915	49.611191	42.897888	177.028183	261.645996	170.324142	0.239400	0.000000	3.700255	3.011133	0.295936	0.629271	2.986865	4.551995	2.170843	2.004010	1.884614	1.695580	1.632436	2.248042	2.417714	2.231276	0.000000	0.000000	49524.000000		1
7546.285156	713.512390	1.316756	2.466991	547.126160	22930.074219	88.469383	59.078266	44.008038	39.558201	17.241184	67.379692	121.496223	63.318409	0.757508	99998.000000	3.877733	2.853401	0.119505	0.392168	2.738087	4.360405	1.946793	1.771428	1.643532	1.597237	1.236567	1.828529	2.084563	1.801530	0.000000	4.999991	49563.000000		1
13350.029297	3607.086182	3.873176	6.340167	2321.312012	70479.148438	362.425659	238.410004	202.006470	117.465775	75.110626	340.142548	467.605804	250.350250	0.715629	0.000000	4.125482	3.557157	0.588067	0.802101	3.365734	4.848061	2.559219	2.377325	2.305365	2.069911	1.875701	2.531661	2.669880	2.398548	0.000000	0.000000	49602.000000		1
15952.174805	3891.598145	2.001346	4.270978	1686.064941	59196.535156	250.473602	162.235489	145.191666	56.457088	45.232281	267.835052	393.722504	235.896759	1.173286	0.000000	4.202820	3.590128	0.301322	0.630527	3.226874	4.772296	2.398762	2.210146	2.161942	1.751719	1.655448	2.427867	2.595190	2.372722	0.069404	0.000000	49662.000000		1
33379.132812	9630.707031	2.174036	3.891678	5672.071777	99998.000000	807.951904	572.425171	511.259216	255.148544	224.946411	1101.218506	1476.077759	855.669678	2.211065	0.000000	4.523475	3.983658	0.337267	0.590137	3.753742	4.999991	2.907386	2.757719	2.708641	2.406793	2.352079	3.041873	3.169109	2.932306	0.344602	0.000000	49704.000000		1
9203.606445	607.545898	4.061284	3.839255	684.651672	29685.328125	78.441063	60.213081	49.336735	29.314020	10.281185	85.203705	126.794083	82.431419	0.955467	99998.000000	3.963958	2.783579	0.608663	0.584247	2.835470	4.472542	1.894544	1.779691	1.693170	1.467075	1.012043	1.930458	2.103099	1.916093	0.000000	4.999991	49728.000000		1
15378.987305	2590.611816	2.605759	1.745396	1682.429321	55303.460938	254.935760	163.357971	137.633423	47.896629	60.913090	263.616486	339.976044	203.465088	0.919526	0.000000	4.186928	3.413402	0.415934	0.241894	3.225937	4.742752	2.406431	2.213140	2.138724	1.680305	1.784711	2.420973	2.531448	2.308490	0.000000	0.000000	49752.000000		1
6048.926270	2142.156006	3.765245	3.422950	892.720764	34096.355469	132.708694	96.776970	82.653450	48.741573	28.376564	112.911095	134.993744	94.618355	0.901146	99998.000000	3.781678	3.330851	0.575793	0.534401	2.950716	4.532708	2.122899	1.985772	1.917261	1.687900	1.452960	2.052737	2.130314	1.975975	0.000000	4.999991	49830.000000		1
12764.023438	2819.517822	2.889463	4.748958	1203.274902	43867.820312	185.986450	122.745140	128.622742	55.753998	46.512032	199.897202	237.537308	148.546783	0.019421	0.000000	4.105988	3.450175	0.460817	0.676598	3.080365	4.642146	2.269481	2.089004	2.109318	1.746276	1.667565	2.300807	2.375732	2.171863	0.000000	0.000000	49876.000000		1
19886.802734	7669.952148	3.167000	3.879343	3409.767090	99998.000000	487.816620	343.522339	308.407806	183.830917	104.384560	586.305054	812.966064	348.786285	2.098452	0.000000	4.298565	3.884793	0.500648	0.588758	3.532725	4.999991	2.688257	2.535955	2.489125	2.264419	2.018636	2.768124	2.910072	2.542559	0.321899	0.000000	49969.000000		1
11915.872070	5528.930664	1.708391	3.003561	1641.252075	52414.652344	219.460434	162.075134	150.523453	51.806812	36.147587	227.034103	323.040131	197.488800	2.289940	0.000000	4.076126	3.742641	0.232587	0.477637	3.215175	4.719453	2.341356	2.209716	2.177604	1.714387	1.558079	2.356091	2.509256	2.295542	0.359824	0.000000	50033.000000		1
5195.751465	957.951111	2.661267	1.921169	381.304291	19619.742188	61.628517	42.826965	27.513117	11.850808	10.207175	29.317104	46.049469	37.920734	1.464991	0.000000	3.715648	2.981343	0.425088	0.283566	2.581272	4.292693	1.789782	1.631717	1.439540	1.073748	1.008906	1.467121	1.663225	1.578877	0.165835	0.000000	50079.000000		1
9994.008789	2685.677490	3.154665	3.262596	1293.289185	40714.792969	192.311203	136.042221	108.405754	67.934761	37.004864	186.473679	248.022018	156.817368	0.129439	0.000000	3.999740	3.429054	0.498953	0.513563	3.111696	4.609752	2.284005	2.133674	2.035052	1.832092	1.568259	2.270617	2.394490	2.195394	0.000000	0.000000	50114.000000		1
9260.708008	1243.462158	2.584173	3.567886	819.361694	39597.476562	133.242188	79.841080	90.702011	58.288830	33.316715	150.785568	211.760345	148.611542	1.663786	99998.000000	3.966644	3.094633	0.412322	0.552411	2.913476	4.597668	2.124642	1.902226	1.957617	1.765585	1.522662	2.178360	2.325845	2.172053	0.221097	4.999991	50142.000000		1
23056.250000	8563.583008	2.938803	3.080655	3533.027100	99998.000000	528.290710	362.718597	340.006866	127.944321	112.729156	576.899658	776.892456	513.827942	2.245074	0.000000	4.362789	3.932656	0.468170	0.488643	3.548147	4.999991	2.722873	2.559570	2.531488	2.107021	2.052036	2.761100	2.890361	2.710818	0.351231	0.000000	50253.000000		1
12166.484375	4319.596191	1.292086	2.207957	1785.595703	80778.796875	278.773071	186.933167	201.910873	97.221031	86.979935	444.844727	599.040894	358.435303	1.382312	0.000000	4.085165	3.635443	0.111292	0.343991	3.251783	4.907298	2.445251	2.271686	2.305160	1.987760	1.939419	2.648208	2.777457	2.554411	0.140606	0.000000	50362.000000		1
8512.599609	3338.801025	1.881081	3.176251	1662.388062	66809.968750	232.248703	164.616135	193.220901	51.473766	60.879169	386.740936	490.656769	347.222809	1.295105	0.000000	3.930062	3.523591	0.274407	0.501915	3.220732	4.824841	2.365953	2.216472	2.286054	1.711586	1.784469	2.587420	2.690778	2.540608	0.112305	0.000000	50406.000000		1
9205.373047	1924.012451	2.112361	3.089906	1067.729126	36254.074219	180.552902	113.675865	87.507256	47.020847	32.533443	134.441757	171.199921	96.539528	0.054826	99998.000000	3.964041	3.284208	0.324768	0.489945	3.028461	4.559357	2.256604	2.055668	1.942044	1.672290	1.512330	2.128534	2.233504	1.984705	0.000000	4.999991	50442.000000		1
13199.098633	2316.711182	2.100026	3.490792	1489.436523	50367.921875	205.571274	149.367050	120.635857	38.481976	51.822231	237.148758	355.024689	229.402405	0.781629	99998.000000	4.120544	3.364872	0.322225	0.542924	3.173022	4.702154	2.312963	2.174255	2.081476	1.585257	1.714516	2.375021	2.550259	2.360598	0.000000	4.999991	50487.000000		1
19812.835938	4900.708496	2.852458	3.959521	3860.190186	99998.000000	596.718872	396.559540	408.462769	152.355194	159.198013	789.452515	1016.625427	674.321167	3.617465	0.000000	4.296947	3.690259	0.455219	0.597643	3.586609	4.999991	2.775770	2.598308	2.611152	2.182857	2.201938	2.897326	3.007161	2.828867	0.558404	0.000000	50570.000000		1
7172.011719	1367.897217	1.409269	2.510163	999.914612	35477.531250	164.853592	110.385513	79.545044	55.417870	28.293303	135.003006	162.574707	82.212479	1.197276	0.000000	3.855641	3.136054	0.148994	0.399702	2.999963	4.549953	2.217098	2.042912	1.900613	1.743650	1.451684	2.130343	2.211053	1.914938	0.078194	0.000000	50640.000000		1
15734.197266	4894.389648	3.580221	3.015897	1837.661621	62679.550781	267.255310	188.268417	131.604721	82.514679	62.963779	272.047424	400.466644	200.769897	0.689636	99998.000000	4.196845	3.689698	0.553910	0.479416	3.264266	4.797126	2.426926	2.274777	2.119272	1.916531	1.799091	2.434645	2.602566	2.302699	0.000000	4.999991	50671.000000		1
11514.816406	2010.067261	2.809286	2.087691	1194.538574	40040.671875	190.257431	123.238533	97.766853	40.594337	37.744961	191.685196	298.431915	214.640549	1.219166	0.000000	4.061257	3.303210	0.448596	0.319666	3.077200	4.602501	2.279342	2.090746	1.990192	1.608465	1.576859	2.282588	2.474845	2.331712	0.086063	0.000000	50759.000000		1
13935.085938	2850.901123	4.233974	5.248523	1912.803101	52905.503906	278.597290	196.057938	139.206131	91.130646	60.561546	231.696716	311.793732	189.677689	0.845337	0.000000	4.144110	3.454982	0.626748	0.720037	3.281670	4.723501	2.444977	2.292384	2.143658	1.959664	1.782197	2.364920	2.493867	2.278016	0.000000	0.000000	50849.000000		1
6283.216309	1608.212891	3.271847	4.804465	590.298523	24174.539062	95.309113	65.140900	68.199966	15.569797	18.002867	54.887466	91.019630	95.608238	0.008560	99998.000000	3.798182	3.206344	0.514793	0.681645	2.771072	4.383358	1.979134	1.813854	1.833784	1.192283	1.255342	1.739473	1.959135	1.980495	0.000000	4.999991	50923.000000		1
16067.441406	2236.573975	2.732193	4.169215	1351.183350	48444.152344	211.229935	138.743576	124.971596	71.885033	30.994658	154.498398	189.474167	100.058075	0.535600	0.000000	4.205947	3.349583	0.436511	0.620054	3.130714	4.685241	2.324755	2.142213	2.096811	1.856638	1.491287	2.188924	2.277550	2.000252	0.000000	0.000000	50941.000000		1
11078.766602	1639.580688	5.359538	5.723419	901.241150	35307.304688	125.887466	93.952271	84.466690	80.596596	29.998611	128.672089	170.561584	109.068756	1.683732	0.000000	4.044491	3.214733	0.729127	0.757656	2.954841	4.547864	2.099983	1.972907	1.926685	1.906317	1.477101	2.109484	2.231881	2.037700	0.226273	0.000000	50988.000000		1
8116.138184	1000.028748	2.787700	4.175382	698.454468	28803.816406	105.673561	68.862968	72.412354	42.657356	12.375044	64.999046	108.936157	48.612057	1.059832	0.000000	3.909349	3.000012	0.445246	0.620696	2.844138	4.459450	2.023966	1.837986	1.859813	1.629994	1.092547	1.812907	2.037172	1.686744	0.025237	0.000000	51020.000000		1
5100.201660	1106.100098	1.575791	2.997394	522.650574	26551.718750	87.445580	57.863274	79.757820	24.836432	20.796734	76.433548	83.168434	107.853760	1.101189	99998.000000	3.707587	3.043794	0.197498	0.476744	2.718211	4.424093	1.941738	1.762403	1.901773	1.395089	1.317995	1.883284	1.919958	2.032835	0.041862	4.999991	51100.000000		1
6597.153320	943.617920	3.302684	3.644979	460.084564	18892.957031	66.645760	45.256950	54.218296	16.485668	21.459738	62.858932	105.525543	81.250351	1.788336	99998.000000	3.819357	2.974796	0.518867	0.561695	2.662838	4.276300	1.823773	1.655685	1.734146	1.217107	1.331624	1.798367	2.023358	1.909825	0.252449	4.999991	51147.000000		1
10013.082031	2501.078613	3.450704	4.798297	1157.956177	40966.699219	159.737671	110.120308	78.015503	40.989056	24.139507	143.871826	200.430679	148.657791	0.116735	19410.189453	4.000568	3.398127	0.537908	0.681087	3.063692	4.612431	2.203407	2.041867	1.892181	1.612668	1.382728	2.157976	2.301964	2.172188	0.000000	4.288030	51185.000000		1
6408.333008	965.771484	1.634382	4.946317	439.445099	24451.759766	72.258163	37.954655	39.345421	13.346421	10.009816	49.731453	56.364578	31.241358	0.040662	0.000000	3.806745	2.984874	0.213353	0.694282	2.642905	4.388310	1.858887	1.579265	1.594894	1.125365	1.000426	1.696631	1.751006	1.494730	0.000000	0.000000	51230.000000		1
6126.451660	442.806396	1.853327	1.150235	288.360413	17583.601562	54.196709	38.697838	36.492966	14.894458	6.010207	16.488750	19.402884	28.524584	0.360862	0.000000	3.787209	2.646214	0.267952	0.060786	2.459936	4.245108	1.733973	1.587687	1.562209	1.173025	0.778889	1.217188	1.287866	1.455219	0.000000	0.000000	51279.000000		1
13973.564453	5059.230957	2.211041	3.330438	2281.281982	78125.851562	292.637543	235.687073	239.415314	146.403580	98.491531	381.344391	505.184235	316.246674	3.037290	0.000000	4.145307	3.704084	0.344597	0.522501	3.358179	4.892795	2.466330	2.372336	2.379152	2.165552	1.993399	2.581317	2.703450	2.500026	0.482486	0.000000	51311.000000		1
5158.580078	2392.823975	2.457740	3.848506	792.770630	26638.646484	113.191711	88.151756	55.143417	43.144588	21.857540	80.590431	122.094467	125.005516	0.447790	0.000000	3.712530	3.378911	0.390536	0.585292	2.899148	4.425512	2.053815	1.945231	1.741494	1.634926	1.339601	1.906283	2.086696	2.096929	0.000000	0.000000	51403.000000		1
6060.000000	2088.992432	2.204873	2.941887	578.817749	23965.919922	78.098770	62.504299	65.254997	34.553291	21.274714	88.481712	144.192535	66.775276	1.245428	0.000000	3.782473	3.319937	0.343384	0.468626	2.762542	4.379594	1.892644	1.795910	1.814614	1.538489	1.327864	1.946854	2.158943	1.824616	0.095319	0.000000	51421.000000		1
10985.930664	3320.949219	3.592556	3.685068	1099.562500	44893.355469	182.637512	116.404968	121.397545	62.593731	48.491791	172.862061	220.330048	136.279663	0.412280	0.000000	4.040837	3.521262	0.555404	0.566445	3.041220	4.652182	2.261590	2.065972	2.084210	1.796531	1.685668	2.237700	2.343074	2.134431	0.000000	0.000000	51480.000000		1
10892.424805	4462.034180	2.895631	2.793867	1615.783569	65396.984375	252.755569	168.443054	190.294434	72.353760	70.364754	333.682129	453.217072	277.857208	0.207235	0.000000	4.037125	3.649533	0.461743	0.446206	3.208383	4.815558	2.402701	2.226453	2.279426	1.859461	1.847355	2.523333	2.656306	2.443822	0.000000	0.000000	51556.000000		1
15170.017578	4308.735352	2.186371	4.397411	1900.135010	65850.460938	264.590942	180.753342	149.764862	72.819405	49.700619	235.045654	323.780243	174.265167	1.444487	0.000000	4.180986	3.634350	0.339724	0.643197	3.278785	4.818559	2.422575	2.257086	2.175410	1.862247	1.696362	2.371152	2.510250	2.241211	0.159714	0.000000	51619.000000		1
15569.081055	5696.667480	2.766114	4.070535	1411.991577	66341.398438	195.672470	132.573013	165.004700	86.770241	51.890072	332.127930	496.007050	257.048126	0.693492	99998.000000	4.192263	3.755621	0.441870	0.609652	3.149832	4.821784	2.291530	2.122455	2.217496	1.938371	1.715084	2.521305	2.695488	2.410014	0.000000	4.999991	51669.000000		1
22798.388672	7091.285645	3.315019	3.950269	3166.296631	99998.000000	464.503571	309.326752	248.092957	136.658966	86.171997	455.961609	656.413879	286.411499	5.226864	0.000000	4.357904	3.850725	0.520486	0.596627	3.500552	4.999991	2.666989	2.490417	2.394614	2.135638	1.935366	2.658928	2.817178	2.456990	0.718241	0.000000	51750.000000		1
8259.087891	3860.363037	2.414567	3.546299	1251.035767	45489.585938	173.423294	122.276405	109.861275	35.302643	36.462128	128.061508	167.373001	171.647064	1.387573	0.000000	3.916932	3.586628	0.382839	0.549775	3.097270	4.657912	2.239107	2.087343	2.040845	1.547807	1.561842	2.107419	2.223686	2.234636	0.142256	0.000000	51817.000000		1
8343.974609	2472.399902	3.385945	2.874044	860.498779	36895.671875	132.976990	92.336388	87.880386	60.028057	38.028667	186.896149	232.967209	155.247742	0.568246	99998.000000	3.921373	3.393119	0.529680	0.458493	2.934750	4.566976	2.123776	1.965373	1.943892	1.778354	1.580111	2.271600	2.367295	2.191025	0.000000	4.999991	51867.000000		1
18532.187500	4956.206543	3.561718	5.655577	2473.312744	82351.429688	369.579926	252.021637	228.384781	68.684113	64.040001	334.258789	508.789154	242.344864	1.508552	99998.000000	4.267927	3.695149	0.551660	0.752477	3.393279	4.915671	2.567708	2.401438	2.358667	1.836856	1.806451	2.524083	2.706538	2.384434	0.178560	4.999991	51889.000000		1
6604.042480	4618.450684	2.670518	4.440584	1744.822510	54687.566406	249.755081	177.922470	133.547470	50.021328	35.589428	209.336517	292.668396	198.537262	2.392583	0.000000	3.819810	3.664496	0.426595	0.647440	3.241751	4.737889	2.397514	2.250231	2.125636	1.699155	1.551321	2.320845	2.466376	2.297842	0.378867	0.000000	51928.000000		1
18551.763672	2312.952148	2.470075	2.630429	1492.236572	56988.238281	242.690247	156.768021	120.645111	91.337257	54.687023	272.812195	313.212250	260.415558	0.698334	99998.000000	4.268385	3.364167	0.392710	0.420027	3.173838	4.755785	2.385052	2.195257	2.081510	1.960648	1.737884	2.435864	2.495839	2.415667	0.000000	4.999991	51995.000000		1
9011.909180	4853.064453	1.754647	3.361275	1780.347168	63708.363281	263.742920	180.355545	157.634552	105.630386	48.485626	291.845032	343.318817	206.351456	0.869495	99998.000000	3.954817	3.686016	0.244190	0.526504	3.250505	4.804196	2.421181	2.256130	2.197651	2.023789	1.685613	2.465152	2.535698	2.314608	0.000000	4.999991	52048.000000		1
25387.927734	6019.146484	2.235711	1.810155	2262.637695	77976.960938	335.501526	235.258423	223.802338	118.347725	89.545609	349.711395	490.061584	259.108063	3.064845	0.000000	4.404627	3.779535	0.349416	0.257716	3.354615	4.891966	2.525695	2.371545	2.349865	2.073160	1.952044	2.543710	2.690251	2.413481	0.486408	0.000000	52101.000000		1
5710.017090	1656.414795	2.211041	3.416783	823.743713	25943.259766	117.462692	88.392288	53.521370	31.022411	14.379474	67.937851	95.401627	58.128475	0.248479	99998.000000	3.756637	3.219169	0.344597	0.533617	2.915792	4.414024	2.069900	1.946414	1.728527	1.491675	1.157743	1.832112	1.979556	1.764389	0.000000	4.999991	52153.000000		1
11921.844727	3871.115967	3.376694	3.577137	1678.583862	56351.039062	259.582947	165.877396	131.197662	80.682938	58.304249	275.328522	383.792877	333.093140	0.062627	0.000000	4.076344	3.587836	0.528492	0.553536	3.224943	4.750902	2.414276	2.219787	2.117926	1.906782	1.765700	2.439851	2.584097	2.522566	0.000000	0.000000	52180.000000		1
10372.932617	1117.873779	1.107062	2.815454	909.033752	34680.609375	123.475983	90.692757	62.680073	28.839125	15.856585	91.698059	123.257034	103.175728	1.403025	0.000000	4.015902	3.048393	0.044172	0.449548	2.958580	4.540087	2.091583	1.957573	1.797130	1.459982	1.200210	1.962360	2.090812	2.013577	0.147065	0.000000	52228.000000		1
13096.731445	2543.023682	1.748480	3.151581	1332.582153	47562.964844	210.708786	138.277924	115.889984	62.177425	43.465298	179.596939	243.670868	150.862671	0.110502	0.000000	4.117163	3.405350	0.242661	0.498528	3.124694	4.677269	2.323683	2.140753	2.064046	1.793633	1.638143	2.254299	2.386804	2.178582	0.000000	0.000000	52263.000000		1
13572.101562	3121.267822	2.315888	4.193885	2251.795410	73492.070312	346.097260	230.592728	199.234192	121.968033	72.572708	427.890350	553.928894	366.690460	0.258671	99998.000000	4.132647	3.494331	0.364717	0.622617	3.352529	4.866241	2.539198	2.362846	2.299364	2.086246	1.860773	2.631332	2.743454	2.564300	0.000000	4.999991	52347.000000		1
12144.472656	985.408691	1.945839	3.148497	945.264587	38668.296875	138.641815	93.320099	73.830872	51.735886	27.210911	175.982803	250.707962	162.550034	1.399777	0.000000	4.084379	2.993616	0.289107	0.498103	2.975553	4.587355	2.141894	1.969975	1.868238	1.713792	1.434743	2.245470	2.399168	2.210987	0.146059	0.000000	52378.000000		1
13412.545898	4649.457520	2.914133	3.429117	2171.568848	69112.781250	327.320374	229.016937	170.549255	81.833176	62.118832	320.684174	474.815582	258.300140	1.249334	99998.000000	4.127511	3.667402	0.464509	0.535182	3.336774	4.839559	2.514973	2.359868	2.231850	1.912929	1.793223	2.506078	2.676525	2.412125	0.096678	4.999991	52439.000000		1
9760.350586	1630.292480	2.334390	2.633513	1274.207031	44915.558594	174.336090	132.051865	104.390724	70.725548	36.064323	172.800385	258.886047	142.814102	1.056214	99998.000000	3.989465	3.212265	0.368173	0.420535	3.105240	4.652397	2.241387	2.120744	2.018662	1.849576	1.557078	2.237545	2.413109	2.154771	0.023752	4.999991	52479.000000		1
13697.174805	3754.831299	2.032184	4.119875	1741.085083	61763.437500	266.175995	180.161270	145.055984	99.493744	55.038570	281.125946	381.174774	243.766464	0.606730	0.000000	4.136631	3.574590	0.307963	0.614884	3.240820	4.790731	2.425169	2.255661	2.161536	1.997796	1.740667	2.448901	2.581124	2.386974	0.000000	0.000000	52519.000000		1
9228.753906	466.304474	2.877128	4.816800	735.743042	34628.062500	116.361801	73.793869	83.840691	41.655144	29.190672	106.981064	160.890991	78.727852	1.254940	99998.000000	3.965143	2.668670	0.458959	0.682759	2.866726	4.539428	2.065810	1.868020	1.923455	1.619669	1.465244	2.029307	2.206532	1.896128	0.098623	4.999991	52542.000000		1
8976.942383	2676.506348	2.059937	2.195622	866.993164	36399.699219	127.077789	88.509468	83.331871	49.302814	29.758080	162.969421	257.461334	125.730194	1.086550	99998.000000	3.953128	3.427568	0.313854	0.341558	2.938016	4.561098	2.104070	1.946990	1.920811	1.692872	1.473605	2.212106	2.410712	2.099440	0.036050	4.999991	52566.000000		1
17269.460938	6153.659180	1.631298	5.038829	2988.331055	91869.054688	457.805695	310.699005	227.573746	119.066238	121.104591	503.938416	711.128662	325.766174	2.361375	0.000000	4.237279	3.789134	0.212533	0.702330	3.475429	4.963169	2.660681	2.492340	2.357122	2.075789	2.083161	2.702378	2.851948	2.512906	0.373165	0.000000	52616.000000		1
4754.508301	1555.147949	3.336605	3.472290	233.525375	19164.394531	42.407574	27.510033	34.716732	42.302727	11.662700	39.974506	56.944321	52.710346	0.766201	99998.000000	3.677106	3.191772	0.523305	0.540616	2.368334	4.282495	1.627443	1.439491	1.540539	1.626368	1.066799	1.601783	1.755450	1.721896	0.000000	4.999991	52720.000000		1
9761.186523	1253.746460	2.550252	3.934851	1343.880981	44764.359375	213.222031	139.320236	113.580269	47.637596	44.239315	205.932068	234.345642	146.249390	0.546294	0.000000	3.989503	3.098210	0.406583	0.594928	3.128361	4.650932	2.328832	2.144014	2.055303	1.677950	1.645808	2.313724	2.369857	2.165094	0.000000	0.000000	52764.000000		1
11522.202148	5088.418945	2.951138	3.731324	2140.595703	64159.726562	312.142212	221.455612	150.908920	85.031013	81.626564	360.165253	497.635254	274.415741	0.112135	0.000000	4.061535	3.706583	0.469990	0.571863	3.330535	4.807262	2.494353	2.345287	2.178715	1.929577	1.911831	2.556502	2.696911	2.438409	0.000000	0.000000	52815.000000		1
6701.309570	2364.259277	2.032184	3.830003	1377.931641	46247.109375	216.543213	139.187637	104.594254	34.050644	41.803162	184.188629	261.938934	102.534317	0.944703	0.000000	3.826160	3.373695	0.307963	0.583199	3.139228	4.665084	2.335545	2.143601	2.019508	1.532125	1.621209	2.265263	2.418200	2.010869	0.000000	0.000000	52844.000000		1
6900.574707	1278.826416	2.605759	3.876260	439.389587	32687.550781	71.644501	50.786095	80.997482	67.564713	24.731585	142.209702	169.938675	138.197754	0.684443	99998.000000	3.838885	3.106812	0.415934	0.588413	2.642850	4.514382	1.855183	1.705745	1.908471	1.829720	1.393252	2.152929	2.230292	2.140501	0.000000	4.999991	52888.000000		1
6732.523438	1727.448730	1.076225	3.170084	365.817749	21799.136719	66.781448	41.556465	45.812023	33.156361	12.775929	40.501823	62.060242	47.893547	0.536590	0.000000	3.828178	3.237405	0.031903	0.501071	2.563265	4.338439	1.824656	1.618639	1.660980	1.520567	1.106393	1.607475	1.792813	1.680277	0.000000	0.000000	52932.000000		1
1752.001465	890.185974	1.609712	2.985059	118.205872	14903.247070	18.736797	16.238968	32.255909	37.670952	9.411571	30.929899	38.704006	47.298386	0.462423	99998.000000	3.243535	2.949481	0.206748	0.474953	2.072639	4.173281	1.272695	1.210558	1.508609	1.576007	0.973662	1.490378	1.587756	1.674846	0.000000	4.999991	52958.000000		1
9086.899414	2610.613037	3.182418	3.558635	1689.324463	50252.007812	248.805298	172.417999	155.919998	84.805901	45.361797	205.210480	253.113281	128.154022	1.162660	0.000000	3.958416	3.416743	0.502757	0.551283	3.227713	4.701153	2.395860	2.236583	2.192902	1.928426	1.656690	2.312200	2.403315	2.107732	0.065453	0.000000	52973.000000		1
8987.713867	916.400818	3.012813	3.170084	677.145874	28786.541016	101.125046	73.423820	46.040218	46.619961	29.384947	105.821579	151.608932	96.595032	1.028982	0.000000	3.953649	2.962085	0.478972	0.501071	2.830682	4.459189	2.004859	1.865837	1.663137	1.668572	1.468125	2.024574	2.180725	1.984955	0.012408	0.000000	53068.000000		1
9373.843750	4657.274902	1.618963	2.775365	2100.174072	75314.531250	330.327026	217.147629	203.832047	98.984932	82.622612	390.823792	530.005249	278.011383	1.511682	99998.000000	3.971918	3.668132	0.209237	0.443320	3.322255	4.876879	2.518944	2.336755	2.309273	1.995569	1.917099	2.591981	2.724280	2.444062	0.179460	4.999991	53110.000000		1
10505.314453	1142.337158	2.571838	2.929552	654.477295	26312.013672	97.279625	68.570015	65.874825	29.955439	19.187023	64.554985	96.083130	80.769287	0.867616	99998.000000	4.021409	3.057794	0.410244	0.466801	2.815895	4.420154	1.988022	1.836134	1.818720	1.476476	1.283008	1.809930	1.982647	1.907246	0.000000	4.999991	53136.000000		1
7971.251953	2595.286865	1.387682	1.736145	597.132080	29505.101562	99.120613	59.389725	57.542564	25.598116	12.720423	91.439018	138.833008	101.858978	1.344292	99998.000000	3.901526	3.414185	0.142290	0.239586	2.776070	4.469897	1.996164	1.773711	1.759989	1.408208	1.104501	1.961132	2.142493	2.007999	0.128494	4.999991	53155.000000		1
4733.144043	3155.756348	3.493876	2.590341	747.751160	27909.492188	108.390335	79.097900	61.465080	36.277103	18.005951	91.472946	115.498352	53.095814	0.419626	0.000000	3.675150	3.499104	0.543307	0.413357	2.873757	4.445752	2.034991	1.898165	1.788628	1.559633	1.255416	1.961293	2.062576	1.725060	0.000000	0.000000	53182.000000		1
11332.400391	2221.253906	2.260381	3.836171	1579.426270	48313.875000	223.746826	159.845596	95.108673	53.169823	41.608887	178.067413	212.124222	159.167175	0.915610	99998.000000	4.054322	3.346598	0.354182	0.583898	3.198499	4.684072	2.349757	2.203701	1.978220	1.725665	1.619186	2.250584	2.326590	2.201854	0.000000	4.999991	53208.000000		1
15089.409180	1923.229126	2.217208	2.581089	1502.755249	52456.480469	221.104065	157.779495	123.152191	61.588428	52.220032	251.469650	311.747498	156.546005	0.691191	99998.000000	4.178672	3.284031	0.345806	0.411803	3.176888	4.719799	2.344597	2.198050	2.090442	1.789499	1.717837	2.400486	2.493803	2.194642	0.000000	4.999991	53263.000000		1
14488.184570	2469.353027	3.157748	3.620309	1157.222290	51442.546875	162.007294	120.475502	179.418091	114.508469	73.883293	388.902618	510.210754	257.572357	0.435746	0.000000	4.161014	3.392583	0.499378	0.558746	3.063417	4.711322	2.209535	2.080899	2.253866	2.058838	1.868546	2.589841	2.707750	2.410899	0.000000	0.000000	53333.000000		1
7581.337891	5297.869141	1.985928	3.117660	3835.051514	99998.000000	591.982239	393.855103	319.688110	152.645065	101.174385	506.124786	694.260620	425.845825	0.616197	0.000000	3.879746	3.724101	0.297963	0.493829	3.583771	4.999991	2.772309	2.595336	2.504726	2.183683	2.005071	2.704257	2.841522	2.629252	0.000000	0.000000	53405.000000		1
5158.986816	1429.356079	2.214124	2.059937	178.730408	13913.200195	32.015377	23.994572	25.517939	10.287353	9.571925	15.020891	11.110711	0.000000	0.975658	99998.000000	3.712564	3.155140	0.345202	0.313854	2.252198	4.143427	1.505359	1.380113	1.406846	1.012304	0.980999	1.176696	1.045742	0.000000	0.000000	4.999991	53529.000000		1
4616.622070	1619.690552	3.308852	2.978892	684.812012	28382.738281	113.891724	73.781532	77.303162	46.971508	16.935894	92.111275	133.155838	104.285873	1.776551	0.000000	3.664324	3.209432	0.519677	0.474055	2.835571	4.453054	2.056492	1.867948	1.888197	1.671834	1.228808	1.964313	2.124360	2.018225	0.249578	0.000000	53581.000000		1
5585.801270	1040.546021	2.235711	2.133947	424.094269	23145.578125	69.004822	45.611580	47.733192	24.272108	31.062500	90.079094	119.608978	75.613274	0.431356	0.000000	3.747086	3.017261	0.349416	0.329184	2.627462	4.364468	1.838879	1.659075	1.678820	1.385108	1.492236	1.954624	2.077764	1.878598	0.000000	0.000000	53610.000000		1
15913.423828	2225.207275	3.012813	3.518546	1577.406372	53534.773438	222.439331	160.215652	141.062546	70.673126	58.183983	286.923401	382.772156	232.825363	0.607916	0.000000	4.201764	3.347370	0.478972	0.546363	3.197944	4.728636	2.347212	2.204705	2.149412	1.849254	1.764803	2.457766	2.582940	2.367030	0.000000	0.000000	53642.000000		1
17575.697266	7586.185547	1.989012	3.173167	2526.204834	87276.304688	368.179901	255.197891	240.016632	93.872093	93.252258	430.958649	540.295715	332.359192	4.035008	0.000000	4.244913	3.880023	0.298637	0.501493	3.402468	4.940897	2.566060	2.406877	2.380241	1.972536	1.969659	2.634436	2.732631	2.521608	0.605844	0.000000	53693.000000		1
31036.943359	8896.666016	3.395196	2.602675	3833.272217	99998.000000	597.924622	395.828705	400.293945	148.392593	163.601593	783.207947	955.126404	592.272095	1.598595	99998.000000	4.491879	3.949227	0.530865	0.415420	3.583570	4.999991	2.776646	2.597507	2.602379	2.171412	2.213788	2.893877	2.980061	2.772521	0.203738	4.999991	53767.000000		1
7737.723633	1629.441406	2.534833	3.614142	748.700928	31506.687500	120.382996	72.915001	53.601547	22.844337	17.796257	71.542740	101.436501	86.144241	0.054044	0.000000	3.888613	3.212039	0.403949	0.558005	2.874308	4.498403	2.080565	1.862817	1.729177	1.358779	1.250329	1.854566	2.006194	1.935226	0.000000	0.000000	53809.000000		1
5792.883301	780.164307	2.084607	2.109277	527.812744	21248.798828	64.144852	61.902973	48.584305	12.122177	6.090384	33.134773	57.647411	9.090862	1.757055	0.000000	3.762895	2.892186	0.319024	0.324134	2.722480	4.327334	1.807162	1.791711	1.686496	1.083581	0.784645	1.520284	1.760780	0.958605	0.244785	0.000000	53852.000000		1
3581.182861	880.573914	1.507948	2.775365	282.242279	16323.801758	51.251740	32.295998	25.863317	23.895891	14.200617	5.686414	27.651886	28.700357	1.132461	0.000000	3.554027	2.944766	0.178386	0.443320	2.450622	4.212821	1.709709	1.509149	1.412684	1.378323	1.152307	0.754838	1.441725	1.457887	0.054023	0.000000	53933.000000		1
25025.726562	7365.787598	2.346725	3.176251	2280.187256	70553.578125	292.335358	230.657486	216.055984	106.006607	68.977066	305.823608	427.449371	235.434204	2.050310	0.000000	4.398386	3.867219	0.370462	0.501915	3.357970	4.848519	2.465881	2.362967	2.334566	2.025333	1.838705	2.485471	2.630885	2.371870	0.311820	0.000000	53969.000000		1
10730.916992	4490.780762	3.207088	3.651147	2088.098145	62520.609375	306.785736	208.044434	148.460434	91.352676	57.579571	259.595306	339.902008	268.063232	1.234296	0.000000	4.030637	3.652322	0.506111	0.562429	3.319751	4.796023	2.486835	2.318156	2.171611	1.960721	1.760268	2.414297	2.531354	2.428237	0.091419	0.000000	54001.000000		1
15089.393555	2869.283203	2.562587	3.018980	1295.904175	50964.355469	193.017380	135.132523	122.442932	37.242313	49.882557	239.785355	355.440979	260.579010	0.481846	0.000000	4.178672	3.457773	0.408679	0.479860	3.112573	4.707266	2.285596	2.130760	2.087934	1.571037	1.697949	2.379823	2.550767	2.415939	0.000000	0.000000	54053.000000		1
3368.386230	600.342285	2.325139	3.996526	230.210342	14302.709961	43.286442	26.933374	18.311241	51.831482	8.625217	15.983018	30.507427	33.113186	0.044392	0.000000	3.527422	2.778399	0.366449	0.601683	2.362125	4.155418	1.636352	1.430291	1.262718	1.714594	0.935770	1.203659	1.484406	1.520001	0.000000	0.000000	54095.000000		1
10539.735352	2846.463623	2.741444	5.125174	1297.557129	44924.785156	201.658005	133.593735	97.486237	51.353500	38.762596	171.292435	249.718079	175.113190	0.360800	0.000000	4.022830	3.454306	0.437979	0.709709	3.113127	4.652486	2.304615	2.125786	1.988943	1.710570	1.588413	2.233738	2.397450	2.243319	0.000000	0.000000	54134.000000		1
11442.268555	1761.397705	1.982844	3.558635	1676.616455	57371.707031	266.509033	171.215347	153.496185	69.658577	59.201618	274.085785	415.743500	238.866409	0.753092	0.000000	4.058512	3.245857	0.297289	0.551283	3.224434	4.758698	2.425712	2.233543	2.186098	1.842975	1.772334	2.437886	2.618825	2.378155	0.000000	0.000000	54169.000000		1
8588.381836	1725.635498	2.013681	3.472290	553.688354	28024.144531	98.769066	61.169041	66.923302	40.390812	36.755081	112.800079	145.237930	79.785576	1.462948	0.000000	3.933911	3.236949	0.303991	0.540616	2.743265	4.447532	1.994621	1.786532	1.825577	1.606283	1.565317	2.052310	2.162080	1.901924	0.165229	0.000000	54213.000000		1
14902.827148	1329.153076	1.230412	2.793867	1248.445435	39768.425781	167.776978	127.919647	135.206528	50.332783	41.895676	179.415009	263.157013	131.428940	1.337277	0.000000	4.173269	3.123575	0.090050	0.446206	3.096370	4.599538	2.224732	2.106937	2.130998	1.701851	1.622169	2.253859	2.420215	2.118691	0.126221	0.000000	54236.000000		1
3563.793701	1855.386963	2.396065	1.788568	577.186462	24696.705078	90.325790	58.726719	51.322662	33.665176	25.625870	111.847206	155.438934	83.914696	0.316278	99998.000000	3.551913	3.268435	0.379499	0.252506	2.761316	4.392639	1.955812	1.768836	1.710309	1.527181	1.408679	2.048625	2.191560	1.923838	0.000000	4.999991	54261.000000		1
7925.705078	2122.130371	1.736145	3.154665	1220.383423	41806.910156	172.689377	120.321320	79.844162	57.628910	19.708174	127.065453	193.223984	121.258774	2.387562	99998.000000	3.899038	3.326772	0.239586	0.498953	3.086496	4.621248	2.237266	2.080343	1.902243	1.760640	1.294646	2.104028	2.286061	2.083713	0.377955	4.999991	54283.000000		1
5156.146973	2164.611816	3.305768	4.135293	976.398010	40769.285156	119.612061	91.146065	71.037003	68.446663	39.296082	212.929077	300.812561	222.090866	0.350756	0.000000	3.712325	3.335380	0.519272	0.616506	2.989627	4.610333	2.077775	1.959738	1.851485	1.835352	1.594349	2.328235	2.478296	2.346531	0.000000	0.000000	54312.000000		1
7061.037109	485.244781	1.649800	2.685936	547.326599	22553.562500	76.072754	53.509033	24.873436	42.845467	12.957870	40.122524	72.258163	32.280579	0.243494	0.000000	3.848869	2.685961	0.217431	0.429096	2.738246	4.353215	1.881229	1.728427	1.395736	1.631905	1.112534	1.603388	1.858887	1.508941	0.000000	0.000000	54344.000000		1
22757.464844	5281.303711	1.757731	3.324270	2125.738281	70917.101562	330.336273	215.726028	182.841034	92.913048	72.091644	366.863159	477.449097	358.453796	1.753281	99998.000000	4.357124	3.722741	0.244952	0.521696	3.327510	4.850751	2.518956	2.333903	2.262074	1.968077	1.857885	2.564504	2.678927	2.554433	0.243851	4.999991	54373.000000		1
4086.441162	1658.496338	1.501781	3.040566	682.927856	25592.183594	92.305550	74.718987	38.805767	30.350157	17.037657	86.619141	94.618355	64.582741	0.111349	0.000000	3.611345	3.219714	0.176607	0.482955	2.834375	4.408107	1.965228	1.873431	1.588896	1.482161	1.231410	1.937614	1.975975	1.810117	0.000000	0.000000	54411.000000		1
4610.248047	178.240097	1.480195	1.884164	131.937759	14932.594727	17.574226	14.493572	26.822359	30.615358	5.202267	0.000000	16.232801	29.320189	0.158521	0.000000	3.663724	2.251005	0.170319	0.275119	2.120369	4.174135	1.244876	1.161175	1.428497	1.485939	0.716193	0.000000	1.210393	1.467167	0.000000	0.000000	54431.000000		0
7451.194824	1554.262939	2.238794	2.775365	846.880981	33737.175781	138.348862	88.719162	79.073227	53.518288	32.021542	176.136993	208.066025	135.252777	0.464166	0.000000	3.872226	3.191525	0.350014	0.443320	2.927822	4.528109	2.140975	1.948017	1.898029	1.728502	1.505442	2.245851	2.318201	2.131146	0.000000	0.000000	54502.000000		1
15697.112305	3582.416260	2.892547	2.849375	1820.657837	59481.355469	265.932373	179.806641	146.600937	60.805161	46.980759	291.265289	359.832214	266.697144	1.004221	0.000000	4.195820	3.554176	0.461280	0.454750	3.260228	4.774381	2.424771	2.254806	2.166137	1.783940	1.671920	2.464289	2.556100	2.426018	0.001829	0.000000	54526.000000		1
7467.128418	492.294220	1.816322	1.958174	407.546906	23975.267578	57.012161	42.552509	31.676165	29.378778	5.489055	22.236839	38.990791	0.000000	0.781407	99998.000000	3.873154	2.692225	0.259193	0.291851	2.610178	4.379764	1.755967	1.628925	1.500733	1.468034	0.739498	1.347073	1.590962	0.000000	0.000000	4.999991	54581.000000		1
7240.766602	2402.990967	3.142330	3.086823	1212.704956	58817.332031	176.359024	121.326614	151.362228	66.932549	41.056896	249.255524	318.457703	178.539215	1.088578	0.000000	3.859785	3.380752	0.497252	0.489512	3.083755	4.769506	2.246398	2.083956	2.180017	1.825637	1.613386	2.396645	2.503052	2.251734	0.036859	0.000000	54601.000000		1
6516.282227	2671.069824	2.901798	3.968772	1147.625732	45267.726562	176.244919	122.967163	103.055466	61.403404	41.211086	171.909180	240.753647	176.445358	1.176508	99998.000000	3.814000	3.426685	0.462667	0.598656	3.059800	4.655789	2.246117	2.089789	2.013071	1.788192	1.615014	2.235299	2.381573	2.246610	0.070595	4.999991	54672.000000		1
4897.834473	1775.666138	1.655968	3.441453	866.885193	32666.267578	146.307983	91.417435	84.001045	37.957741	33.399975	137.738281	178.499130	193.319580	0.203386	99998.000000	3.690004	3.249361	0.219052	0.536742	2.937962	4.514100	2.165268	1.961029	1.924285	1.579300	1.523746	2.139055	2.251636	2.286276	0.000000	4.999991	54736.000000		1
5939.660156	1438.767700	2.661267	3.385945	513.686096	26145.152344	91.694969	52.078178	53.700226	26.088430	24.956697	106.604851	145.703568	89.656624	0.282225	0.000000	3.773762	3.157991	0.425088	0.529680	2.710698	4.417391	1.962345	1.716656	1.729976	1.416448	1.397187	2.027777	2.163470	1.952582	0.000000	0.000000	54760.000000		1
12885.263672	6036.724121	1.982844	3.247177	1653.377319	54299.253906	233.543869	164.218338	155.377258	49.379910	40.736191	217.696533	315.845764	182.230453	1.967472	0.000000	4.110093	3.780801	0.297289	0.511506	3.218372	4.734794	2.368368	2.215422	2.191387	1.693550	1.609980	2.337852	2.499475	2.260621	0.293909	0.000000	54788.000000		1
4586.592773	1260.768066	2.710606	3.025148	697.208679	27474.427734	90.822273	66.688934	49.349072	20.315670	12.119093	81.157837	118.020851	31.879692	0.209293	0.000000	3.661490	3.100635	0.433066	0.480747	2.843363	4.438929	1.958192	1.824054	1.693279	1.307831	1.083470	1.909330	2.071959	1.503514	0.000000	0.000000	54808.000000		1
11955.883789	2840.388672	2.880212	4.693450	1661.604736	73611.671875	254.722992	176.309677	211.880600	101.171303	90.023582	457.922882	593.049194	284.968292	1.443941	99998.000000	4.077582	3.453378	0.459424	0.671492	3.220528	4.866947	2.406068	2.246276	2.326091	2.005057	1.954356	2.660792	2.773091	2.454797	0.159549	4.999991	54852.000000		1
16069.708008	3240.395752	2.272716	3.604891	1573.403687	53828.746094	239.100769	163.098938	125.196709	88.022240	56.799385	263.150848	341.992798	251.515900	1.606882	99998.000000	4.206008	3.510598	0.356545	0.556892	3.196840	4.731014	2.378581	2.212451	2.097593	1.944592	1.754344	2.420205	2.534017	2.400565	0.205984	4.999991	54883.000000		1
12328.195312	2331.981934	1.495613	2.605759	1095.633911	39699.992188	144.670517	102.784096	96.872566	30.596855	20.025799	111.054680	165.615280	90.171608	0.819782	99998.000000	4.090899	3.367725	0.174819	0.415934	3.039665	4.598791	2.160380	2.011926	1.986201	1.485677	1.301590	2.045537	2.219100	1.955070	0.000000	4.999991	54928.000000		1
10740.813477	1813.343262	2.500912	4.866140	1160.142578	42408.203125	161.085266	110.410179	113.284225	45.522152	43.690411	215.189453	286.198700	170.095947	0.217739	99998.000000	4.031037	3.258480	0.398098	0.687185	3.064511	4.627450	2.207056	2.043009	2.054169	1.658223	1.640386	2.332821	2.456668	2.230694	0.000000	4.999991	54957.000000		1
16333.315430	2570.690918	2.007514	3.231758	1916.836548	63762.859375	305.598511	204.732498	132.141296	81.099243	67.981018	340.506439	378.430237	247.926422	0.524357	99998.000000	4.213074	3.410050	0.302659	0.509439	3.282585	4.804568	2.485151	2.311187	2.121039	1.909017	1.832388	2.532125	2.577986	2.394323	0.000000	4.999991	55015.000000		1
18001.738281	5985.327148	1.810155	2.146282	2413.512695	77653.132812	336.226196	248.265640	190.066238	96.860237	87.201965	458.545776	604.138367	310.239532	2.210698	99998.000000	4.255314	3.777088	0.257716	0.331687	3.382650	4.890159	2.526632	2.394917	2.278905	1.986145	1.940526	2.661383	2.781137	2.491697	0.344529	4.999991	55053.000000		1
15097.458008	4954.630859	0.891200	2.127780	2785.007812	99998.000000	419.592010	288.822968	279.362061	157.646896	115.788223	533.045837	736.017517	384.415802	1.870099	0.000000	4.178904	3.695011	0.000000	0.327927	3.444826	4.999991	2.622827	2.460632	2.446167	2.197685	2.063664	2.726764	2.866888	2.584801	0.271865	0.000000	55113.000000		1
5087.163574	1014.781311	1.301338	2.081524	455.616241	21285.044922	78.249870	47.865791	53.990097	84.734970	20.954004	62.689323	86.973770	79.184242	0.118673	99998.000000	3.706476	3.006372	0.114390	0.318381	2.658599	4.328074	1.893484	1.680025	1.732314	1.928063	1.321267	1.797194	1.939388	1.898639	0.000000	4.999991	55147.000000		1
14660.377930	5259.208496	2.433070	3.311935	2091.354736	62150.398438	288.822968	205.642197	141.617615	68.295563	56.191887	344.043488	447.845215	256.813751	2.084578	0.000000	4.166145	3.720920	0.386155	0.520082	3.320428	4.793444	2.460632	2.313112	2.151117	1.834392	1.749674	2.536613	2.651128	2.409618	0.319018	0.000000	55196.000000		1
4452.085938	641.195618	2.827788	3.558635	325.315948	19174.472656	57.533314	38.972290	39.225159	37.149799	19.846943	53.450443	82.915565	68.051949	0.573552	0.000000	3.648564	2.806991	0.451447	0.551283	2.512305	4.282723	1.759919	1.590756	1.593565	1.569956	1.297694	1.727951	1.918636	1.832841	0.000000	0.000000	55260.000000		1
4173.713867	866.049500	1.581958	1.800903	346.914429	17523.666016	42.453831	36.782837	34.167824	22.178249	15.400191	32.382339	50.375957	39.178902	0.585089	99998.000000	3.620523	2.937543	0.199195	0.255490	2.540222	4.243625	1.627917	1.565645	1.533617	1.345927	1.187526	1.510308	1.702223	1.593052	0.000000	4.999991	55289.000000		1
9700.902344	2739.587402	2.241878	4.323402	1038.939331	32729.761719	147.072754	110.021629	63.626781	35.450661	23.797213	101.411835	180.204437	96.178726	0.280170	0.000000	3.986812	3.437685	0.350612	0.635826	3.016590	4.514943	2.167532	2.041478	1.803640	1.549624	1.376526	2.006089	2.255765	1.983079	0.000000	0.000000	55326.000000		1
6647.985840	3091.136719	2.371395	4.329569	944.410400	45695.667969	153.557861	96.847900	73.615013	37.683289	45.679420	188.339340	213.477982	140.507477	0.556649	99998.000000	3.822690	3.490118	0.375004	0.636445	2.975161	4.659875	2.186272	1.986090	1.866966	1.576149	1.659721	2.274941	2.329353	2.147699	0.000000	4.999991	55352.000000		1
8957.055664	2373.674072	0.558157	1.313673	606.330872	30791.380859	99.370399	60.385773	56.454006	6.531359	20.904665	101.137383	121.431465	76.365707	0.896978	0.000000	3.952165	3.375421	0.000000	0.118487	2.782710	4.488429	1.997257	1.780935	1.751695	0.815004	1.320243	2.004912	2.084331	1.882898	0.000000	0.000000	55371.000000		1
7946.868652	1311.551147	1.665219	3.715905	642.472290	29711.660156	103.635208	62.735580	91.617882	19.973375	15.622220	69.439629	102.941368	45.367966	0.893870	99998.000000	3.900196	3.117785	0.221471	0.570065	2.807854	4.472927	2.015507	1.797514	1.961980	1.300452	1.193743	1.841607	2.012590	1.656749	0.000000	4.999991	55388.000000		1
18731.060547	4436.439453	3.759078	3.799166	1795.358887	56759.984375	257.270142	173.608322	144.090775	69.492050	61.619267	289.353363	431.720337	292.443268	0.999216	0.000000	4.272563	3.647035	0.575081	0.579688	3.254151	4.754042	2.410389	2.239571	2.158636	1.841935	1.789716	2.461429	2.635202	2.466042	0.000000	0.000000	55444.000000		1
16716.876953	4411.334473	1.699140	2.537917	1995.265259	67189.585938	297.953918	205.765549	174.400848	73.775368	63.426338	341.527161	425.090302	196.125778	0.986554	99998.000000	4.223155	3.644570	0.230229	0.404477	3.300001	4.827302	2.474149	2.313373	2.241549	1.867911	1.802270	2.533425	2.628481	2.292535	0.000000	4.999991	55535.000000		1
5315.588379	1236.668701	3.210172	2.652015	395.477173	19485.248047	65.557205	39.484192	39.453354	20.587040	7.909790	33.819363	26.427641	20.852242	0.658109	0.000000	3.725551	3.092253	0.506528	0.423576	2.597121	4.289706	1.816620	1.596423	1.596084	1.313594	0.898165	1.529165	1.422058	1.319153	0.000000	0.000000	55559.000000		1
10633.174805	4020.205566	2.038351	2.784616	1737.070068	56415.304688	245.410095	177.762115	144.063019	77.050293	53.379517	314.417999	455.764252	194.105942	0.666087	0.000000	4.026663	3.604248	0.309279	0.444765	3.239817	4.751397	2.389892	2.249839	2.158552	1.886774	1.727375	2.497507	2.658740	2.288039	0.000000	0.000000	55592.000000		1
8244.033203	571.620300	1.285919	4.567017	774.280518	28515.412109	119.621307	83.322624	53.536789	22.838169	31.657661	93.375610	100.184502	67.083656	1.935697	99998.000000	3.916140	2.757108	0.109214	0.659633	2.888898	4.455080	2.077809	1.920763	1.728652	1.358661	1.500479	1.970233	2.000801	1.826617	0.286837	4.999991	55666.000000		1
16766.462891	3419.135498	3.481541	3.928683	1559.989380	50626.984375	231.675125	151.408493	119.433205	55.322273	41.658226	217.258652	305.370300	205.352325	0.676149	99998.000000	4.224442	3.533916	0.541772	0.594247	3.193122	4.704382	2.364879	2.180150	2.077125	1.742900	1.619701	2.336977	2.484827	2.312500	0.000000	4.999991	55790.000000		1
7365.460449	1813.670166	2.331306	4.863056	634.519348	28168.710938	94.615273	66.947968	63.321491	59.617920	19.171604	81.827011	124.546043	64.641335	0.298210	0.000000	3.867200	3.258558	0.367599	0.686909	2.802445	4.449767	1.975961	1.825737	1.801551	1.775377	1.282658	1.912897	2.095330	1.810510	0.000000	0.000000	55826.000000		1
26811.351562	6315.484863	3.657314	4.138377	3328.424072	99998.000000	490.400818	317.825531	252.311508	136.174820	113.114624	626.257996	831.126160	527.350159	2.450241	0.000000	4.428319	3.800407	0.563162	0.616830	3.522239	4.999991	2.690551	2.502189	2.401937	2.134097	2.053519	2.796753	2.919667	2.722099	0.389209	0.000000	55952.000000		1
8139.368164	2136.694824	2.852458	2.442321	935.587830	37242.054688	127.417000	79.258255	93.357109	38.633080	8.640636	97.439980	167.218811	72.400017	0.119766	0.000000	3.910591	3.329742	0.455219	0.387803	2.971085	4.571033	2.105227	1.899045	1.970147	1.586959	0.936546	1.988737	2.223285	1.859739	0.000000	0.000000	55980.000000		1
16773.472656	2533.667480	3.364359	3.083739	1645.723511	63278.023438	252.203568	174.218903	163.962387	106.046692	78.607582	385.023285	493.385864	266.993195	1.117455	0.000000	4.224623	3.403750	0.526902	0.489078	3.216357	4.801253	2.401751	2.241095	2.214744	2.025497	1.895464	2.585487	2.693187	2.426500	0.048230	0.000000	56030.000000		1
10023.377930	2602.558350	3.197837	4.708869	1786.363647	57376.042969	274.008698	179.168304	149.302292	76.044998	64.357628	299.893585	405.585663	238.675217	1.826343	0.000000	4.001014	3.415401	0.504856	0.672917	3.251970	4.758730	2.437764	2.253261	2.174067	1.881071	1.808600	2.476967	2.608083	2.377807	0.261582	0.000000	56179.000000		1
8309.966797	1441.777344	1.643633	2.170952	699.848328	29888.369141	99.762032	72.307503	67.688065	54.051773	36.529968	102.651497	148.115051	127.888817	1.598561	0.000000	3.919599	3.158898	0.215805	0.336650	2.845004	4.475502	1.998965	1.859183	1.830512	1.732810	1.562649	2.011365	2.170599	2.106833	0.203729	0.000000	56274.000000		1
7379.664551	1146.231812	2.050686	2.408400	847.907898	34540.718750	141.404846	85.937630	92.549164	43.425209	18.875565	103.280579	120.993576	69.751083	1.157402	99998.000000	3.868037	3.059273	0.311899	0.381729	2.928349	4.538332	2.150464	1.934183	1.966372	1.637742	1.275900	2.014019	2.082762	1.843551	0.063484	4.999991	56307.000000		1
10009.556641	3066.007324	1.051555	4.073619	1541.227905	54164.093750	217.653366	156.169785	132.625443	62.334694	75.141464	318.917175	383.240875	235.973862	1.539707	0.000000	4.000415	3.486573	0.021832	0.609980	3.187867	4.733712	2.337765	2.193597	2.122627	1.794730	1.875880	2.503678	2.583472	2.372864	0.187438	0.000000	56340.000000		1
6861.818359	1764.854492	1.674470	2.719858	1027.477051	37448.906250	147.951614	110.336174	97.032921	34.365185	40.548080	187.207611	205.376999	157.212082	0.766961	0.000000	3.836439	3.246709	0.223877	0.434546	3.011772	4.573439	2.170120	2.042718	1.986919	1.536119	1.607970	2.272324	2.312552	2.196486	0.000000	0.000000	56408.000000		1
6048.186035	801.568542	2.938803	4.829135	405.258789	20474.884766	70.235237	42.321232	62.741749	59.479153	12.396629	66.778366	96.530273	66.941803	1.243263	0.000000	3.781625	2.903941	0.468170	0.683869	2.607733	4.311222	1.846555	1.626558	1.797557	1.774365	1.093304	1.824636	1.984663	1.825697	0.094563	0.000000	56437.000000		1
8472.103516	2207.195312	1.131732	1.942755	759.592712	36499.515625	143.578873	72.961258	63.737797	34.593380	24.077831	159.608154	181.218994	155.987839	0.343897	0.000000	3.927991	3.343841	0.053744	0.288418	2.880581	4.562287	2.157090	1.863092	1.804397	1.538993	1.381617	2.203055	2.258204	2.193091	0.000000	0.000000	56474.000000		1
23926.804688	4425.920410	4.104456	5.513725	2319.027100	72733.101562	346.960693	238.838654	222.013779	96.514854	91.611710	410.664581	505.711578	282.217590	2.347886	0.000000	4.378885	3.646003	0.613256	0.741445	3.365306	4.861732	2.540280	2.378105	2.346380	1.984594	1.961951	2.613487	2.703903	2.450584	0.370677	0.000000	56566.000000		1
16017.012695	2803.457764	1.248914	3.691235	1629.154541	59402.472656	267.042511	163.499832	166.922775	94.010857	61.724113	328.171478	440.829712	236.106461	2.031277	0.000000	4.204582	3.447694	0.096533	0.567172	3.211962	4.773805	2.426580	2.213517	2.222516	1.973178	1.790455	2.516101	2.644271	2.373108	0.307769	0.000000	56601.000000		1
9503.950195	3110.801758	1.643633	2.331306	1340.905151	51046.988281	203.236893	138.638733	138.336517	69.094254	51.800644	237.407791	359.027374	226.158310	0.018546	99998.000000	3.977904	3.492872	0.215805	0.367599	3.127398	4.707970	2.308002	2.141885	2.140937	1.839442	1.714335	2.375495	2.555128	2.354413	0.000000	4.999991	56692.000000		1
9365.956055	2458.726562	3.022064	2.729109	915.642212	38557.578125	136.834732	92.169868	86.057899	96.567276	37.670952	167.733795	249.366531	168.069931	0.646624	0.000000	3.971552	3.390710	0.480304	0.436021	2.961726	4.586110	2.136196	1.964589	1.934791	1.984830	1.576007	2.224621	2.396838	2.225490	0.000000	0.000000	56728.000000		1
12568.184570	3940.567871	1.326008	4.070535	1424.357300	53784.253906	228.434113	146.866135	121.406792	57.955788	54.767200	250.473602	366.126129	190.501038	2.009075	99998.000000	4.099273	3.595559	0.122546	0.609652	3.153619	4.730655	2.358761	2.166922	2.084243	1.763097	1.738521	2.398762	2.563631	2.279897	0.302996	4.999991	56797.000000		1
13928.973633	2399.352295	2.087691	2.935719	1172.807495	50288.136719	200.032883	120.777710	140.883682	69.994705	43.378952	257.072784	333.170227	178.166092	0.816532	0.000000	4.143919	3.380094	0.319666	0.467715	3.069227	4.701466	2.301101	2.081987	2.148861	1.845065	1.637279	2.410056	2.522666	2.250825	0.000000	0.000000	56849.000000		1
4955.451172	1107.352051	3.580221	3.805334	470.597046	21689.914062	73.423820	51.566280	38.750259	13.377258	23.359322	44.507603	68.853722	47.905880	0.593056	99998.000000	3.695083	3.044286	0.553910	0.580393	2.672649	4.336258	1.865837	1.712366	1.588275	1.126367	1.368460	1.648434	1.837927	1.680389	0.000000	4.999991	56893.000000		1
14265.137695	3545.365234	2.038351	4.206220	1479.004272	47458.667969	215.547165	152.247269	124.370270	73.525581	57.693668	219.620789	306.184418	178.067413	1.340334	0.000000	4.154276	3.549661	0.309279	0.623892	3.169969	4.676315	2.333542	2.182549	2.094717	1.866439	1.761128	2.341673	2.485983	2.250584	0.127213	0.000000	56982.000000		1
8162.739746	2343.169678	2.269632	2.787700	809.327209	37393.195312	127.438591	88.762337	90.655754	59.328049	50.286530	191.207214	245.314499	193.128387	0.848826	99998.000000	3.911836	3.369804	0.355955	0.445246	2.908124	4.572793	2.105301	1.948229	1.957395	1.773260	1.701452	2.281504	2.389723	2.285846	0.000000	4.999991	57072.000000		1
8548.401367	1833.270386	1.581958	2.898715	881.847534	44243.847656	130.806030	93.869011	108.535271	44.020370	34.297344	186.486023	206.551910	119.192673	1.146173	99998.000000	3.931885	3.263227	0.199195	0.462205	2.945394	4.645853	2.116628	1.972522	2.035571	1.643654	1.535260	2.270646	2.315029	2.076250	0.059250	4.999991	57116.000000		1
7467.840820	2444.112793	2.553336	3.410615	1073.026978	36681.285156	161.248703	109.145851	64.403885	24.750088	26.091513	117.145065	195.638550	102.540482	0.196413	99998.000000	3.873195	3.388121	0.407108	0.532833	3.030611	4.564445	2.207496	2.038007	1.808912	1.393577	1.416499	2.068724	2.291455	2.010895	0.000000	4.999991	57135.000000		1
12756.113281	3667.774170	2.673601	3.694319	1316.796509	47260.203125	195.098892	128.533310	113.574097	35.521587	37.208393	175.637421	279.969543	163.505997	0.066435	0.000000	4.105718	3.564403	0.427097	0.567534	3.119519	4.674496	2.290255	2.109016	2.055279	1.550492	1.570641	2.244617	2.447111	2.213534	0.000000	0.000000	57162.000000		1
7090.943359	2236.558594	2.747611	1.862578	803.539062	33998.792969	103.903496	69.118919	64.126350	37.788136	14.475070	113.148544	153.129211	98.889336	1.239286	0.000000	3.850704	3.349580	0.438955	0.270115	2.905007	4.531464	2.016630	1.839597	1.807037	1.577356	1.160621	2.053649	2.185058	1.995149	0.093171	0.000000	57201.000000		1
12728.332031	4460.449219	1.751564	2.599592	1857.073730	57112.136719	315.068665	199.249619	167.965088	78.863533	48.914265	247.963440	299.770233	164.671646	0.883923	99998.000000	4.104772	3.649379	0.243426	0.414905	3.268829	4.756728	2.498405	2.299397	2.225219	1.896876	1.689435	2.394388	2.476789	2.216619	0.000000	4.999991	57249.000000		1
7418.106445	1168.740112	3.136162	2.661267	660.468994	23358.861328	92.515244	70.161224	50.709000	26.002085	14.225286	75.742790	113.413742	71.018501	0.564647	0.000000	3.870293	3.067718	0.496399	0.425088	2.819852	4.368452	1.966213	1.846097	1.705085	1.415008	1.153061	1.879341	2.054666	1.851372	0.000000	0.000000	57328.000000		1
7278.246582	662.134216	1.637465	3.583304	506.975891	33663.210938	66.241791	53.268501	62.772587	76.957787	46.197491	159.114746	197.100250	104.668259	0.152014	0.000000	3.862027	2.820946	0.214172	0.554284	2.704987	4.527155	1.821132	1.726470	1.797770	1.886253	1.664618	2.201710	2.294687	2.019815	0.000000	0.000000	57358.000000		1
4485.917969	3658.529053	2.371395	5.217686	758.590454	33331.578125	133.932938	78.666176	76.328705	33.285877	26.973463	137.291138	176.553299	121.567146	0.832129	0.000000	3.651851	3.563307	0.375004	0.717478	2.880007	4.522856	2.126887	1.895788	1.882688	1.522260	1.430937	2.137643	2.246876	2.084816	0.000000	0.000000	57425.000000		1
25783.908203	5557.662109	2.007514	3.777580	2777.153564	87326.765625	410.482635	279.386719	233.975601	101.704788	79.837997	377.862854	477.399750	383.802124	1.921308	99998.000000	4.411349	3.744892	0.302659	0.577214	3.443600	4.941147	2.613295	2.446206	2.369171	2.007341	1.902210	2.577334	2.678882	2.584107	0.283597	4.999991	57453.000000		1
5268.589355	1942.616699	3.170084	4.372742	862.888672	31219.148438	150.603638	88.429291	64.369965	31.845770	40.656013	159.867188	206.049255	108.818970	0.537809	99998.000000	3.721694	3.288387	0.501071	0.640754	2.935955	4.494421	2.177835	1.946596	1.808683	1.503052	1.609125	2.203759	2.313971	2.036705	0.000000	4.999991	57545.000000		1
13084.066406	3242.884277	3.709738	5.285528	1587.835571	54364.187500	215.553345	150.242828	125.505081	60.373436	31.842686	205.759384	264.547791	142.456390	1.090995	99998.000000	4.116743	3.510931	0.569343	0.723088	3.200805	4.735313	2.333555	2.176794	2.098661	1.780846	1.503010	2.313360	2.422504	2.153682	0.037823	4.999991	57612.000000		1
25106.490234	7970.410156	2.914133	4.428249	3798.629639	99998.000000	568.098694	378.781799	366.699707	139.585434	125.893631	706.080566	964.991272	521.617493	4.234394	0.000000	4.399786	3.901481	0.464509	0.646232	3.579627	4.999991	2.754424	2.578389	2.564311	2.144840	2.100004	2.848854	2.984523	2.717352	0.626791	0.000000	57776.000000		1
20847.619141	9080.086914	1.967425	2.574922	4363.385254	99998.000000	631.191956	451.258911	384.955444	180.700928	142.255951	659.411255	897.441956	449.038605	2.223520	99998.000000	4.319057	3.958090	0.293898	0.410764	3.639824	4.999991	2.800161	2.654426	2.585410	2.256960	2.153070	2.819156	2.953006	2.652284	0.347041	4.999991	57859.000000		1
14833.785156	1848.134033	1.637465	2.670518	1385.884644	51163.453125	227.795776	144.571838	118.255211	62.319275	40.412395	220.006256	307.183563	222.553421	0.111081	99998.000000	4.171252	3.266733	0.214172	0.426595	3.141727	4.708960	2.357546	2.160084	2.072820	1.794622	1.606515	2.342435	2.487398	2.347434	0.000000	4.999991	57894.000000		1
25562.259766	8410.958984	2.081524	3.348940	3152.657227	99998.000000	475.592682	317.930389	293.812469	142.089432	112.445450	614.586060	818.171387	507.771515	2.123755	0.000000	4.407599	3.924845	0.318381	0.524907	3.498677	4.999991	2.677235	2.502332	2.468070	2.152562	2.050942	2.788583	2.912844	2.705668	0.327104	0.000000	57926.000000		1
3901.015869	831.665833	1.711475	2.084607	776.451477	27682.558594	127.531097	85.715599	52.614750	33.868702	28.999479	105.099983	110.897415	42.691280	0.011367	0.000000	3.591178	2.919949	0.233371	0.319024	2.890114	4.442206	2.105616	1.933060	1.721107	1.529799	1.462390	2.021603	2.044921	1.630339	0.000000	0.000000	57992.000000		1
19066.707031	3529.036865	2.137031	4.082870	2742.522949	82701.445312	426.456390	277.656738	217.789047	121.240273	91.266335	481.248260	637.674011	359.295654	0.456437	0.000000	4.280276	3.547656	0.329811	0.610966	3.438150	4.917513	2.629875	2.443508	2.338036	2.083647	1.960311	2.682369	2.804599	2.555452	0.000000	0.000000	58033.000000		1
6409.048340	1733.348022	2.719858	3.817669	1113.359253	35475.824219	162.139893	122.479935	75.289482	52.269371	43.474548	157.514297	192.903275	167.542603	0.596829	0.000000	3.806793	3.238886	0.434546	0.581798	3.046635	4.549932	2.209890	2.088065	1.876734	1.718247	1.638235	2.197320	2.285340	2.224125	0.000000	0.000000	58104.000000		1
4181.762695	1620.720581	3.564802	3.459955	730.617859	27282.244141	116.552986	77.093468	53.206829	32.262074	38.398716	103.157227	162.121399	92.401146	0.390824	0.000000	3.621359	3.209708	0.552035	0.539070	2.863690	4.435880	2.066523	1.887018	1.725967	1.508692	1.584317	2.013500	2.209840	1.965677	0.000000	0.000000	58165.000000		1
22224.953125	7875.723633	2.599592	4.909312	3229.399170	99998.000000	494.819794	324.680695	304.488373	156.743362	111.578918	592.713074	712.664368	387.838745	1.187901	0.000000	4.346841	3.896291	0.414905	0.691021	3.509122	4.999991	2.694447	2.511456	2.483571	2.195189	2.047582	2.772845	2.852885	2.588651	0.074780	0.000000	58208.000000		1
25147.099609	8758.021484	2.821621	2.652015	3692.487305	99998.000000	532.873169	375.001129	306.483551	121.372871	118.649933	581.873718	719.769287	423.027283	2.306091	99998.000000	4.400488	3.942406	0.450499	0.423576	3.567319	4.999991	2.726624	2.574033	2.486407	2.084122	2.074267	2.764829	2.857193	2.626368	0.362876	4.999991	58282.000000		1
19587.576172	3847.512939	2.611927	3.330438	2610.964600	91744.414062	396.969696	263.153931	243.966904	124.330177	93.455788	489.660706	595.075256	400.543732	1.745023	0.000000	4.291981	3.585180	0.416961	0.522501	3.416801	4.962580	2.598757	2.420210	2.387331	2.094577	1.970606	2.689895	2.774572	2.602650	0.241801	0.000000	58320.000000		1
6149.514648	1443.165039	2.877128	3.410615	487.548340	21604.486328	79.434029	59.183113	37.825138	25.187979	19.578657	51.100636	53.364098	62.723248	1.007222	0.000000	3.788841	3.159316	0.458959	0.532833	2.688018	4.334544	1.900007	1.772198	1.577780	1.401193	1.291783	1.708426	1.727249	1.797428	0.003125	0.000000	58399.000000		1
3913.474121	861.732300	2.667434	2.763030	200.452271	16218.655273	27.947924	24.364620	7.712430	15.097985	4.937066	14.573750	28.740446	27.661137	0.312598	99998.000000	3.592562	2.935372	0.426094	0.441386	2.302011	4.210015	1.446350	1.386760	0.887191	1.178919	0.693469	1.163571	1.458493	1.441870	0.000000	4.999991	58439.000000		1
24124.138672	7998.481445	1.668303	2.985059	3116.407959	94914.617188	468.197876	318.852417	276.232056	153.311157	100.036484	469.002747	563.880127	285.097809	1.335927	99998.000000	4.382452	3.903008	0.222275	0.474953	3.493654	4.977333	2.670429	2.503590	2.441274	2.185574	2.000158	2.671175	2.751187	2.454994	0.125783	4.999991	58455.000000		1
[truncated: 8,802 more rows]
