# Supplementary material for: Distinct elongation stalls during translation are linked with distinct pathways for mRNA degradation
Source: eLife. 2022 Jul 27;11:e76038. doi: 10.7554/eLife.76038 (PMC9352352; doi:10.7554/eLife.76038)
Supplement: Figure 3—source data 1. [file elife-76038-fig3-data1.zip › 3B_flow_cytometry_data/list_mode_data.WT_OPT_3.CSV]

FSC-HLin	SSC-HLin	BLU-V-HLin	GRN-V-HLin	YEL-V-HLin	ORG-V-HLin	GRN-B-HLin	YEL-B-HLin	RED-B-HLin	NIR-B-HLin	YEL-G-HLin	ORG-G-HLin	RED-G-HLin	NIR-G-HLin	BLU-V-ALin	BLU-V-W	FSC-HLog	SSC-HLog	BLU-V-HLog	GRN-V-HLog	YEL-V-HLog	ORG-V-HLog	GRN-B-HLog	YEL-B-HLog	RED-B-HLog	NIR-B-HLog	YEL-G-HLog	ORG-G-HLog	RED-G-HLog	NIR-G-HLog	BLU-V-ALog	BLU-V-WLog	TIME		P01.R1
12651.303711	5804.601562	2.815454	5.655577	13273.046875	99998.000000	2203.775391	1333.538208	338.637695	119.044647	112.226501	444.980408	562.890259	337.074219	1.814425	0.000000	4.102135	3.763772	0.449548	0.752477	4.122971	4.999991	3.343167	3.125005	2.529735	2.075710	2.050095	2.648341	2.750424	2.527725	0.258739	0.000000	26.000000		1
14860.728516	4663.815430	2.463907	6.272325	11217.925781	99998.000000	1831.087036	1130.214966	281.927734	117.650803	97.452309	416.933807	521.898132	280.984100	1.678433	0.000000	4.172040	3.668741	0.391624	0.797429	4.049912	4.999991	3.262709	3.053161	2.450138	2.070595	1.988792	2.620067	2.717586	2.448682	0.224904	0.000000	105.000000		1
13644.899414	4008.761719	2.756862	5.106671	9154.645508	99998.000000	1489.815918	915.333862	223.740662	81.990448	62.510468	285.335266	408.589203	217.055115	0.601043	0.000000	4.134970	3.603010	0.440415	0.708138	3.961642	4.999991	3.173133	2.961580	2.349745	1.913763	1.795953	2.455355	2.611287	2.336570	0.000000	0.000000	206.000000		1
13437.045898	5545.391602	2.420735	2.991227	10329.257812	99998.000000	1664.210571	1028.972656	225.489151	89.980415	68.674866	319.635681	452.699005	265.047333	1.777697	99998.000000	4.128304	3.743932	0.383947	0.475849	4.014069	4.999991	3.221208	3.012404	2.353126	1.954148	1.836798	2.504655	2.655810	2.423323	0.249858	4.999991	234.000000		1
10708.264648	2972.662598	1.113230	5.670996	12460.867188	99998.000000	2000.479858	1241.621094	321.106628	128.092346	87.143372	445.156189	646.724792	392.291656	2.466209	99998.000000	4.029719	3.473146	0.046585	0.753659	4.095548	4.999991	3.301134	3.093989	2.506649	2.107523	1.940234	2.648512	2.810719	2.593609	0.392030	4.999991	265.000000		1
6714.249023	1072.928345	2.790784	5.711084	3177.021729	49894.265625	506.975891	310.304291	89.613449	23.044779	23.507341	93.933769	95.037743	68.613190	0.515545	0.000000	3.826998	3.030571	0.445726	0.756719	3.502020	4.698050	2.704987	2.491788	1.952373	1.362573	1.371204	1.972822	1.977896	1.836408	0.000000	0.000000	311.000000		1
33656.339844	10662.286133	2.248045	12.316453	35811.847656	99998.000000	5995.870605	3641.984863	893.704468	382.784485	304.932434	1339.893799	1763.035156	992.957703	3.411104	99998.000000	4.527067	4.027850	0.351805	1.090486	4.554027	4.999991	3.777852	3.561338	2.951194	2.582954	2.484204	3.127070	3.246261	2.996931	0.532895	4.999991	354.000000		1
5898.325684	493.015808	1.884164	1.998263	9.380733	12070.049805	0.000000	0.000000	0.000000	5.208435	3.663482	0.000000	0.000000	0.000000	0.390047	99998.000000	3.770729	2.692861	0.275119	0.300653	0.972237	4.081709	0.000000	0.000000	0.000000	0.716707	0.563894	0.000000	0.000000	0.000000	0.000000	4.999991	387.000000		1
8788.874023	1347.371826	1.810155	4.258643	1595.628174	41910.863281	215.322052	146.320312	68.193802	14.789611	29.474375	117.320839	194.503738	135.200363	0.128377	99998.000000	3.943933	3.129488	0.257716	0.629271	3.202932	4.622326	2.333088	2.165305	1.833745	1.169957	1.469445	2.069375	2.288928	2.130978	0.000000	4.999991	463.000000		1
6666.155273	1404.331543	2.328223	2.355976	3261.929443	51736.132812	511.089600	314.843567	81.867096	43.952530	15.353935	103.952835	121.092255	65.295082	0.380715	99998.000000	3.823875	3.147470	0.367025	0.372171	3.513474	4.713794	2.708497	2.498095	1.913109	1.642984	1.186220	2.016836	2.083116	1.814880	0.000000	4.999991	512.000000		1
6909.819824	1117.250854	3.108409	3.934851	4597.154297	64123.089844	734.478699	451.228058	99.740448	38.500477	27.136902	128.021408	151.895721	82.412918	0.487194	99998.000000	3.839467	3.048151	0.492538	0.594928	3.662489	4.807014	2.865979	2.654396	1.998871	1.585466	1.433560	2.107283	2.181545	1.915995	0.000000	4.999991	558.000000		1
10482.988281	2398.791016	1.915002	5.726503	5696.800293	81430.117188	880.826782	563.824646	142.033920	80.941978	48.883427	175.310547	260.406311	135.669083	0.531099	0.000000	4.020485	3.379992	0.282169	0.757890	3.755631	4.910785	2.944890	2.751144	2.152392	1.908174	1.689162	2.243808	2.415652	2.132481	0.000000	0.000000	654.000000		1
16371.759766	5482.196777	2.636597	6.500521	17186.990234	99998.000000	2778.029297	1732.068237	380.502533	120.682114	103.320663	460.630402	565.967834	322.815033	3.349326	0.000000	4.214096	3.738955	0.421044	0.812948	4.235200	4.999991	3.443737	3.238565	2.580358	2.081643	2.014187	2.663352	2.752792	2.508954	0.524957	0.000000	679.000000		1
13831.631836	4576.129395	2.439237	4.570101	11880.020508	99998.000000	1901.605957	1194.072998	318.035217	91.158401	93.172081	439.821320	589.228455	349.671295	3.023027	0.000000	4.140873	3.660498	0.387254	0.659926	4.074817	4.999991	3.279120	3.077031	2.502475	1.959797	1.969286	2.643276	2.770284	2.543660	0.480442	0.000000	747.000000		1
12474.043945	1865.106812	1.356845	3.114576	5995.324707	91143.437500	986.956726	591.633789	146.662613	97.677422	37.168304	188.977676	244.059418	227.364059	0.638220	0.000000	4.096007	3.270704	0.132530	0.493399	3.777813	4.959725	2.994298	2.772053	2.166319	1.989794	1.570173	2.276411	2.387496	2.356722	0.000000	0.000000	802.000000		1
6476.949219	4036.367432	1.884164	5.085085	6586.776367	96463.359375	1054.484497	654.363220	156.860535	37.273151	48.664482	197.291443	265.186127	197.535049	0.714902	0.000000	3.811371	3.605991	0.275119	0.706298	3.818673	4.984363	3.023040	2.815819	2.195514	1.571396	1.687212	2.295108	2.423551	2.295644	0.000000	0.000000	834.000000		1
9077.512695	1615.225342	2.143198	2.288134	5119.536621	76004.492188	813.064697	499.809296	134.839554	51.273323	29.483625	125.680855	185.147675	92.635513	2.510004	99998.000000	3.957967	3.208233	0.331062	0.359481	3.709231	4.880839	2.910125	2.698804	2.129817	1.709891	1.469581	2.099269	2.267518	1.966778	0.399674	4.999991	852.000000		1
11248.010742	2097.340088	2.451572	3.638812	6171.319824	84431.593750	987.036926	604.409729	119.152580	75.218559	39.789482	178.492966	257.408936	191.142456	0.369837	0.000000	4.051076	3.321669	0.389445	0.560960	3.790378	4.926505	2.994334	2.781332	2.076103	1.876325	1.599768	2.251621	2.410624	2.281357	0.000000	0.000000	886.000000		1
11554.495117	3759.503174	2.217208	3.947186	13460.750977	99998.000000	2219.477783	1351.519409	308.494141	126.602898	76.159096	365.028320	492.510071	248.811462	3.363564	0.000000	4.062751	3.575130	0.345806	0.596288	4.129069	4.999991	3.346251	3.130822	2.489247	2.102444	1.881722	2.562327	2.692415	2.395870	0.526800	0.000000	917.000000		1
5282.462891	243.461182	3.287266	5.180681	2546.838135	45468.324219	382.617981	244.688507	62.590645	54.353981	16.840298	53.977764	106.688110	64.823273	1.125859	99998.000000	3.722836	2.386430	0.516835	0.714387	3.406001	4.657709	2.582765	2.388613	1.796509	1.735231	1.226350	1.732215	2.028116	1.811731	0.051484	4.999991	958.000000		1
5879.363770	1149.186035	2.161701	2.534833	2366.060303	39854.125000	363.400116	221.215088	62.809589	31.639160	18.761467	48.831001	67.370438	87.115623	0.064376	0.000000	3.769330	3.060390	0.334796	0.403949	3.374026	4.600473	2.560385	2.344815	1.798026	1.500225	1.273267	1.688696	1.828469	1.940096	0.000000	0.000000	977.000000		1
3580.661621	1620.856201	2.013681	2.716774	1916.605347	37068.015625	272.044342	170.814453	42.894806	30.664698	9.272802	23.152710	54.896717	44.711128	0.394880	99998.000000	3.553963	3.209744	0.303991	0.434053	3.282533	4.568999	2.434640	2.232525	1.632405	1.486639	0.967211	1.364602	1.739546	1.650416	0.000000	4.999991	1004.000000		1
8872.834961	1630.236938	3.216340	4.474505	6251.817871	93253.328125	1016.890625	609.636658	124.037224	78.561325	40.578918	197.430206	273.765076	152.478546	1.894562	0.000000	3.948062	3.212251	0.507362	0.650745	3.796006	4.969665	3.007274	2.785071	2.093552	1.895209	1.608300	2.295413	2.437378	2.183209	0.277509	0.000000	1056.000000		1
12926.894531	4027.267334	1.902667	4.711953	10335.579102	99998.000000	1684.091431	1042.087891	263.104584	112.954269	72.116318	308.161102	396.861755	233.371185	2.126940	0.000000	4.111494	3.605011	0.279363	0.673201	4.014335	4.999991	3.226366	3.017904	2.420128	2.052903	1.858034	2.488778	2.598639	2.368047	0.327755	0.000000	1106.000000		1
17384.814453	4471.522949	1.942755	7.018589	14037.733398	99998.000000	2340.385010	1411.078735	446.630219	174.280579	107.455963	608.742371	766.500244	402.616028	3.731070	99998.000000	4.240170	3.650455	0.288418	0.846250	4.147297	4.999991	3.369287	3.149551	2.649948	2.241249	2.031230	2.784434	2.884512	2.604891	0.571833	4.999991	1145.000000		1
16543.935547	3089.961670	1.461692	4.970987	11068.488281	99998.000000	1827.531494	1113.353027	255.500092	113.743706	52.698013	298.697113	368.371094	218.559982	2.648365	99998.000000	4.218639	3.489953	0.164856	0.696443	4.044088	4.999991	3.261865	3.046633	2.407391	2.055927	1.721794	2.475231	2.566286	2.339571	0.422978	4.999991	1222.000000		1
4918.915039	1020.998169	2.266548	4.224722	2401.612549	47497.562500	358.472290	226.361847	75.878479	53.712563	26.702093	124.570709	183.470123	124.277756	0.860427	0.000000	3.691869	3.009025	0.355365	0.625798	3.380503	4.676672	2.554456	2.354803	1.880119	1.730076	1.426545	2.095416	2.263565	2.094393	0.000000	0.000000	1293.000000		1
6346.294434	2316.196289	3.055985	4.909312	5621.840820	80639.718750	899.440247	545.001465	135.632080	69.923775	34.235668	139.933899	160.095383	105.667389	1.827089	99998.000000	3.802520	3.364775	0.485151	0.691021	3.749879	4.906549	2.953972	2.736398	2.132362	1.844625	1.534479	2.145923	2.204379	2.023941	0.261760	4.999991	1337.000000		1
5558.250977	571.376709	2.519415	3.768329	3230.567871	52166.628906	452.729858	294.913361	66.096855	39.126476	23.538177	87.960564	129.739059	85.219124	0.144543	0.000000	3.744938	2.756922	0.401300	0.576149	3.509279	4.717393	2.655839	2.469694	1.820181	1.592471	1.371773	1.944288	2.113071	1.930537	0.000000	0.000000	1363.000000		1
6752.986816	1245.830444	2.454656	4.816800	3449.032227	57463.406250	562.584961	340.315247	107.863014	49.105457	26.113100	100.039566	153.995743	74.882431	0.760520	0.000000	3.829496	3.095459	0.389991	0.682759	3.537697	4.759391	2.750188	2.531881	2.032872	1.691130	1.416858	2.000172	2.187509	1.874380	0.000000	0.000000	1457.000000		1
4861.881348	1929.267090	2.103110	4.964819	3413.415039	53212.910156	537.057800	329.768860	81.749916	45.195274	26.631168	106.299561	122.168480	86.983017	1.377174	99998.000000	3.686804	3.285392	0.322862	0.695903	3.533189	4.726017	2.730021	2.518210	1.912487	1.655093	1.425390	2.026531	2.086959	1.939434	0.138989	4.999991	1492.000000		1
6562.436523	971.100159	1.982844	2.627345	3198.432129	53673.207031	527.966919	302.594940	72.344513	29.249262	9.066192	63.238232	88.524887	84.586952	0.124703	0.000000	3.817065	2.987264	0.297289	0.419517	3.504937	4.729757	2.722607	2.480862	1.859406	1.466115	0.957425	1.800980	1.947065	1.927303	0.000000	0.000000	1517.000000		1
7635.167480	3930.345215	2.266548	2.661267	7341.065430	99998.000000	1192.352295	718.165771	155.247742	77.173645	50.582565	245.323746	343.781372	155.790482	1.522544	99998.000000	3.882818	3.594431	0.355365	0.425088	3.865759	4.999991	3.076405	2.856225	2.191025	1.887469	1.704001	2.389740	2.536282	2.192541	0.182570	4.999991	1538.000000		1
7903.406738	4075.925537	1.588125	4.224722	8088.995117	99998.000000	1303.579590	798.046936	206.783188	73.195625	61.622353	255.937988	373.687469	205.488022	1.338303	99998.000000	3.897814	3.610226	0.200885	0.625798	3.907895	4.999991	3.115138	2.902028	2.315515	1.864485	1.789738	2.408135	2.572509	2.312787	0.126555	4.999991	1576.000000		1
11394.796875	4970.327148	2.722941	4.440584	10285.946289	99998.000000	1676.853882	1020.779175	270.675171	88.956612	62.174339	307.528931	384.363373	227.123520	2.130335	0.000000	4.056706	3.696385	0.435038	0.647440	4.012244	4.999991	3.224495	3.008932	2.432448	1.949178	1.793611	2.487886	2.584742	2.356262	0.328448	0.000000	1623.000000		1
2411.385010	401.367096	2.692104	2.892547	1221.660156	27296.583984	184.315063	108.929985	34.038307	29.431202	14.135859	31.586737	28.074358	69.643158	0.738064	0.000000	3.382267	2.603542	0.430092	0.461280	3.086950	4.436108	2.265561	2.037148	1.531968	1.468808	1.150322	1.499505	1.448310	1.842878	0.000000	0.000000	1666.000000		1
8621.816406	1987.367920	1.612795	3.876260	4345.894531	65834.453125	673.840088	426.135681	112.430031	45.182941	26.674339	89.662788	120.962738	100.489792	0.179211	0.000000	3.935599	3.298278	0.207579	0.588413	3.638079	4.818453	2.828557	2.629548	2.050882	1.654974	1.426094	1.952612	2.082652	2.002122	0.000000	0.000000	1749.000000		1
9768.205078	3842.915039	2.022933	6.204483	12127.301758	99998.000000	2017.477539	1208.859497	286.368317	69.994705	83.788269	413.816162	550.937683	330.290009	3.810676	0.000000	3.989815	3.584661	0.305981	0.792706	4.083764	4.999991	3.304809	3.082376	2.456925	1.845065	1.923183	2.616807	2.741102	2.518895	0.581002	0.000000	1783.000000		1
5977.016602	2183.805176	2.186371	1.400017	3834.567383	60075.503906	647.224365	356.868744	73.744530	25.545692	12.772846	87.325317	129.961090	55.476460	1.499826	0.000000	3.776484	3.339214	0.339724	0.146133	3.583716	4.778697	2.811055	2.552509	1.867730	1.407318	1.106288	1.941140	2.113813	1.744109	0.176041	0.000000	1814.000000		1
10006.250977	7277.626465	1.683721	2.689020	6700.692871	99998.000000	1073.449463	657.650452	189.566666	65.677467	48.359192	304.343414	383.950134	227.280792	1.138508	99998.000000	4.000271	3.861990	0.226270	0.429594	3.826120	4.999991	3.030782	2.817995	2.277762	1.817416	1.684479	2.483364	2.584275	2.356563	0.056336	4.999991	1843.000000		1
8934.932617	1751.643799	2.272716	3.237926	5370.053711	76021.710938	832.671143	518.394958	117.555206	48.010727	32.943581	136.510941	195.441193	155.130554	0.612098	0.000000	3.951091	3.243446	0.356545	0.510267	3.729979	4.880938	2.920474	2.714661	2.070242	1.681338	1.517771	2.135167	2.291016	2.190697	0.000000	0.000000	1873.000000		1
4851.877441	1620.720581	1.292086	2.911049	5078.618652	77176.382812	819.389465	506.756958	146.196976	92.287048	43.844597	200.649628	268.356201	128.268112	0.883673	0.000000	3.685910	3.209708	0.111292	0.464050	3.705746	4.887485	2.913490	2.704800	2.164938	1.965141	1.641916	2.302438	2.428712	2.108119	0.000000	0.000000	1932.000000		1
29791.845703	7771.243652	2.611927	7.795691	16943.164062	99998.000000	2805.968018	1714.463135	408.243835	126.081741	109.087257	472.755646	624.833313	442.683044	0.631060	0.000000	4.474097	3.890491	0.416961	0.891855	4.228994	4.999991	3.448083	3.234128	2.610920	2.100652	2.037774	2.674637	2.795764	2.646093	0.000000	0.000000	1978.000000		1
9184.493164	2696.927002	1.606628	3.330438	5423.124512	79141.601562	855.873169	532.247131	138.922424	53.524452	40.131775	178.536133	231.086136	141.145813	1.706651	99998.000000	3.963055	3.430869	0.205915	0.522501	3.734250	4.898405	2.932410	2.726113	2.142772	1.728552	1.603488	2.251726	2.363774	2.149668	0.232145	4.999991	2050.000000		1
7498.739746	4258.658691	2.747611	4.076703	10567.319336	99998.000000	1704.456421	1057.966064	287.373627	101.535179	76.985535	361.586884	466.899628	201.725861	1.956583	0.000000	3.874988	3.629273	0.438955	0.610309	4.023965	4.999991	3.231586	3.024472	2.458447	2.006617	1.886409	2.558213	2.669224	2.304762	0.291498	0.000000	2176.000000		1
21642.455078	4346.455566	1.766982	3.663482	11529.581055	99998.000000	1894.038452	1149.938477	288.656464	109.608414	81.416870	385.023285	497.336121	293.072357	2.683164	0.000000	4.335307	3.638135	0.247232	0.563894	4.061813	4.999991	3.277389	3.060675	2.460381	2.039844	1.910714	2.585487	2.696650	2.466975	0.428647	0.000000	2200.000000		1
17753.250000	4548.440430	1.686805	4.545431	9481.333984	99998.000000	1542.868530	948.761597	262.441589	122.754387	77.398758	334.049072	450.842590	292.387787	2.200943	0.000000	4.249278	3.657862	0.227065	0.657575	3.976869	4.999991	3.188329	2.977157	2.419033	2.089037	1.888734	2.523810	2.654025	2.465959	0.342609	0.000000	2266.000000		1
10361.066406	4031.834229	1.680638	3.620309	7774.895020	99998.000000	1264.431519	773.010071	172.066452	140.381042	48.831001	233.247833	338.720947	166.790176	1.733660	99998.000000	4.015404	3.605503	0.225474	0.558746	3.890695	4.999991	3.101895	2.888185	2.235696	2.147308	1.688696	2.367818	2.529842	2.222170	0.238964	4.999991	2314.000000		1
15841.573242	3769.275391	2.463907	3.873176	1036.197876	32099.767578	121.163177	84.155228	35.635685	38.108845	11.838473	23.880472	33.353718	16.982149	0.837127	0.000000	4.199798	3.576258	0.391624	0.588067	3.015443	4.506502	2.083371	1.925081	1.551885	1.581026	1.073296	1.378043	1.523144	1.229993	0.000000	0.000000	2350.000000		1
16383.132812	5563.271484	2.414567	5.282444	14767.827148	99998.000000	2440.958008	1482.393311	386.685425	158.504166	98.568626	444.419189	612.837585	394.585968	3.633426	99998.000000	4.214397	3.745330	0.382839	0.722835	4.169317	4.999991	3.387560	3.170964	2.587358	2.200041	1.993739	2.647793	2.787345	2.596142	0.560316	4.999991	2432.000000		1
6058.276367	1350.322998	1.088560	2.331306	2923.520020	47825.914062	454.586273	285.551117	57.721420	46.385597	25.277407	91.611710	88.231934	72.942757	0.223386	0.000000	3.782349	3.130438	0.036852	0.367599	3.465906	4.679663	2.657616	2.455684	1.761337	1.666383	1.402732	1.961951	1.945626	1.862982	0.000000	0.000000	2487.000000		1
22938.439453	4447.293945	2.994310	6.852067	13551.147461	99998.000000	2262.468262	1366.657471	358.126923	144.892548	108.637032	508.520844	701.161987	322.904449	3.346927	99998.000000	4.360564	3.648096	0.476297	0.835822	4.131976	4.999991	3.354583	3.135660	2.554037	2.161046	2.035978	2.706309	2.845818	2.509074	0.524646	4.999991	2515.000000		1
4299.397949	1045.516968	0.962126	1.529534	2044.191895	35466.843750	299.696228	189.064026	24.568146	17.731499	10.009816	34.605717	49.876392	50.258774	0.921780	99998.000000	3.633408	3.019331	0.000000	0.184559	3.310522	4.549822	2.476681	2.276609	1.390372	1.248745	1.000426	1.539148	1.697895	1.701212	0.000000	4.999991	2558.000000		1
5689.957520	3355.002930	2.704439	3.638812	6624.083496	90992.523438	1071.710205	651.242432	144.497833	50.998871	38.346291	195.367188	287.472290	125.699356	1.250506	0.000000	3.755109	3.525693	0.432077	0.560960	3.821126	4.959006	3.030077	2.813743	2.159861	1.707561	1.583723	2.290852	2.458596	2.099333	0.097086	0.000000	2590.000000		1
7374.418945	824.110657	2.994310	4.206220	3169.731934	51184.339844	472.949921	308.299866	80.004517	37.060371	25.995918	99.074356	102.515808	89.076874	0.862304	0.000000	3.867728	2.915986	0.476297	0.623892	3.501023	4.709137	2.674815	2.488973	1.903115	1.568910	1.414905	1.995961	2.010791	1.949765	0.000000	0.000000	2680.000000		1
12796.855469	3305.188232	5.100504	7.400973	10840.007812	99998.000000	1755.569336	1087.064209	268.633728	109.256866	86.875092	381.594177	487.976990	358.688171	2.232521	99998.000000	4.107103	3.519196	0.707613	0.869289	4.035029	4.999991	3.244418	3.036255	2.429161	2.038449	1.938895	2.581602	2.688399	2.554717	0.348796	4.999991	2724.000000		1
6258.287598	1275.773560	1.659051	2.608843	2822.354980	48466.093750	435.593506	261.972870	60.620136	26.646587	13.895327	49.857887	65.304337	81.814674	1.012997	99998.000000	3.796456	3.105774	0.219860	0.416448	3.450612	4.685438	2.639081	2.418256	1.782617	1.425642	1.142869	1.697734	1.814942	1.912831	0.005608	4.999991	2749.000000		1
11426.084961	3426.610352	3.561718	5.939281	11930.960938	99998.000000	1932.412598	1197.699463	338.825806	90.476898	108.174469	491.153229	594.344360	358.410614	3.165562	0.000000	4.057898	3.534865	0.551660	0.773734	4.076675	4.999991	3.286100	3.078348	2.529976	1.956538	2.034125	2.691217	2.774038	2.554381	0.500451	0.000000	2788.000000		1
6962.221680	2156.072998	1.045387	4.258643	9255.573242	99998.000000	1534.375854	930.123474	191.694458	127.043869	81.009819	344.120575	427.640564	207.899506	1.704425	99998.000000	3.842748	3.333663	0.019277	0.629271	3.966403	4.999991	3.185932	2.968541	2.282609	2.103954	1.908538	2.536711	2.631079	2.317853	0.231578	4.999991	2880.000000		1
14811.524414	4251.211426	3.660398	6.494354	8046.898926	99998.000000	1281.617188	802.024963	190.827927	103.348419	55.050903	239.344376	306.119659	170.641769	1.818830	0.000000	4.170600	3.628513	0.563528	0.812536	3.905628	4.999991	3.107758	2.904188	2.280642	2.014304	1.740764	2.379023	2.485891	2.232085	0.259792	0.000000	2937.000000		1
11754.292969	1281.515503	3.395196	4.613273	7992.150391	99998.000000	1338.132935	799.252686	198.808640	70.654625	43.153839	210.582352	251.488144	173.999954	1.373691	99998.000000	4.070197	3.107724	0.530865	0.664009	3.902664	4.999991	3.126499	2.902684	2.298435	1.849141	1.635019	2.323422	2.400517	2.240549	0.137889	4.999991	2998.000000		1
20393.689453	6609.333984	2.753779	7.086432	19185.367188	99998.000000	3212.987549	1944.062866	492.093781	166.817932	146.206223	642.447632	866.576843	446.371185	2.916720	99998.000000	4.309496	3.820158	0.439929	0.850428	4.282970	4.999991	3.506909	3.288710	2.692048	2.222243	2.164966	2.807838	2.937807	2.649696	0.464895	4.999991	3047.000000		1
6048.503906	3568.872559	1.643633	4.243225	5315.039551	76145.695312	821.236633	518.530701	115.112885	62.158920	35.940975	154.655670	209.095993	117.268417	0.106591	0.000000	3.781648	3.552531	0.215805	0.627696	3.725507	4.881645	2.914468	2.714774	2.061124	1.793503	1.555590	2.189366	2.320346	2.069181	0.000000	0.000000	3107.000000		1
36156.074219	8406.827148	0.613664	8.193494	23198.433594	99998.000000	3841.481201	2342.549805	664.169495	236.359329	157.162750	740.566040	924.911926	583.085632	3.196486	0.000000	4.558181	3.924632	0.000000	0.913469	4.365458	4.999991	3.584499	3.369689	2.822279	2.373573	2.196350	2.869564	2.966100	2.765732	0.504673	0.000000	3127.000000		1
5788.655762	2744.323975	1.464776	3.247177	4944.608398	71713.687500	804.498108	488.809601	123.133690	59.238621	27.713560	123.935463	137.463821	106.805290	1.870527	99998.000000	3.762578	3.438435	0.165771	0.511506	3.694132	4.855602	2.905525	2.689140	2.090377	1.772605	1.442692	2.093196	2.138188	2.028593	0.271964	4.999991	3169.000000		1
11675.904297	2739.553467	2.476242	6.266157	11970.645508	99998.000000	1981.369995	1201.655884	293.929657	98.571709	78.203613	410.522736	481.297607	328.815979	2.652660	99998.000000	4.067290	3.437680	0.393793	0.797001	4.078117	4.999991	3.296966	3.079780	2.468243	1.993752	1.893227	2.613337	2.682414	2.516953	0.423682	4.999991	3224.000000		1
7323.990723	686.569763	2.026016	2.670518	5501.004395	81071.929688	871.742126	544.767090	138.327271	83.902367	33.329048	150.054733	195.718735	69.945366	0.551786	99998.000000	3.864748	2.836685	0.306643	0.426595	3.740442	4.908871	2.940388	2.736211	2.140908	1.923774	1.522823	2.176250	2.291632	1.844759	0.000000	4.999991	3285.000000		1
10042.744141	1571.248169	2.744528	5.544562	5457.181641	80990.015625	884.860352	537.137939	120.802383	55.010815	38.441887	154.667999	196.323151	104.714516	0.515031	0.000000	4.001853	3.196245	0.438468	0.743867	3.736969	4.908432	2.946875	2.730086	2.082076	1.740448	1.584805	2.189400	2.292972	2.020007	0.000000	0.000000	3322.000000		1
7064.691406	1631.606201	2.445405	3.200921	3105.136719	54952.250000	464.201355	287.185516	80.553421	40.511074	16.075531	76.954704	96.724548	54.230629	0.384232	99998.000000	3.849093	3.212615	0.388351	0.505275	3.492081	4.739985	2.666706	2.458163	1.906084	1.607574	1.206165	1.886235	1.985537	1.734245	0.000000	4.999991	3359.000000		1
5667.298340	1322.442871	1.440106	2.867877	3588.537598	55778.246094	540.085999	333.068451	76.828270	39.718555	16.618269	89.872482	138.527710	78.650757	1.040874	99998.000000	3.753376	3.121377	0.158394	0.457561	3.554918	4.746465	2.732463	2.522533	1.885521	1.598993	1.220586	1.953627	2.141537	1.895703	0.017398	4.999991	3374.000000		1
8808.610352	2206.408936	2.537917	3.672733	6698.324707	94377.218750	1130.288940	665.692871	147.880692	72.828659	32.178814	138.429031	192.021332	106.355064	0.942687	0.000000	3.944907	3.343686	0.404477	0.564989	3.825966	4.974867	3.053190	2.823274	2.169911	1.862302	1.507570	2.141227	2.283350	2.026758	0.000000	0.000000	3492.000000		1
9472.131836	2326.859863	1.779317	2.867877	6152.755859	91791.421875	1001.687744	603.808411	157.042480	91.235497	40.242790	160.514771	205.284485	124.145157	0.145201	0.000000	3.976448	3.366770	0.250253	0.457561	3.789070	4.962802	3.000732	2.780899	2.196017	1.960164	1.604688	2.205515	2.312356	2.093930	0.000000	0.000000	3512.000000		1
7225.403320	2283.693604	3.444536	4.163047	3989.442139	60570.273438	608.659119	387.391602	103.015373	46.071056	31.389378	119.729240	165.732452	139.742706	2.459124	99998.000000	3.858862	3.358638	0.537131	0.619411	3.600912	4.782259	2.784374	2.588150	2.012902	1.663428	1.496783	2.078200	2.219408	2.145329	0.390780	4.999991	3562.000000		1
9285.581055	1044.736816	1.760815	3.817669	4383.951172	63187.527344	656.127075	425.013214	99.456741	59.392807	20.355759	92.453575	111.640594	121.015160	0.665078	99998.000000	3.967809	3.019007	0.245714	0.581798	3.641866	4.800632	2.816988	2.628402	1.997634	1.773734	1.308687	1.965924	2.047822	2.082840	0.000000	4.999991	3588.000000		1
7820.114746	2202.541992	1.692973	3.786831	7256.838867	98598.398438	1147.018188	720.638916	175.643585	102.827271	46.268417	230.083908	262.679047	184.315063	1.960633	0.000000	3.893213	3.342924	0.228650	0.578276	3.860748	4.993870	3.059570	2.857718	2.244632	2.012108	1.665285	2.361886	2.419425	2.265561	0.292396	0.000000	3622.000000		1
10929.818359	3224.267822	2.611927	4.631775	8146.093750	99998.000000	1307.122803	808.133850	193.621796	69.183678	50.622654	224.474594	309.813995	200.973419	1.650810	99998.000000	4.038613	3.508431	0.416961	0.665747	3.910949	4.999991	3.116316	2.907483	2.286954	1.840004	1.704345	2.351167	2.491101	2.303139	0.217697	4.999991	3665.000000		1
14683.108398	5438.632812	2.806202	5.066583	16968.513672	99998.000000	2780.712158	1708.335815	376.327148	170.506088	99.691109	460.377533	572.486877	368.121307	2.825427	99998.000000	4.166818	3.735490	0.448119	0.704715	4.229644	4.999991	3.444156	3.232573	2.575566	2.231740	1.998656	2.663114	2.757766	2.565991	0.451084	4.999991	3726.000000		1
12267.082031	2045.212646	3.712821	1.782401	5786.154785	83139.312500	924.307495	554.147827	127.333740	69.513641	27.701225	160.431503	232.427551	119.479462	1.791214	99998.000000	4.088741	3.310739	0.569704	0.251005	3.762390	4.919806	2.965816	2.743626	2.104944	1.842070	1.442499	2.205290	2.366288	2.077293	0.253147	4.999991	3764.000000		1
3687.793945	38.161266	1.532618	1.874913	1441.432007	32372.830078	175.051514	109.580658	24.336866	24.315281	2.059937	0.000000	0.690757	12.399714	1.121318	0.000000	3.566767	1.581623	0.185434	0.272981	3.158794	4.510180	2.243166	2.039734	1.386265	1.385879	0.313854	0.000000	0.000000	1.093412	0.049729	0.000000	3786.000000		0
8908.236328	1365.362305	1.822490	3.475374	4804.816406	71520.796875	748.787292	451.280487	101.331657	51.960999	17.737665	97.387550	115.754303	129.661957	1.373448	99998.000000	3.949792	3.135248	0.260665	0.541001	3.681677	4.854433	2.874358	2.654447	2.005745	1.715677	1.248896	1.988503	2.063537	2.112813	0.137812	4.999991	3813.000000		1
8976.248047	2007.211670	2.883296	4.452919	8375.252930	99998.000000	1365.972900	818.584595	162.913925	65.680550	42.231804	193.825317	255.006699	144.420731	0.764184	99998.000000	3.953095	3.302593	0.459889	0.648645	3.922998	4.999991	3.135442	2.913064	2.211958	1.817437	1.625640	2.287410	2.406552	2.159630	0.000000	4.999991	3842.000000		1
13176.306641	4804.569824	2.630429	5.075834	11285.891602	99998.000000	1816.220337	1129.326782	228.320023	89.884819	77.204483	307.091034	380.662872	233.506866	2.015527	99998.000000	4.119794	3.681654	0.420027	0.705507	4.052536	4.999991	3.259169	3.052820	2.358544	1.953686	1.887643	2.487267	2.580540	2.368300	0.304389	4.999991	3928.000000		1
4965.898926	800.125366	2.648932	2.584173	2173.363525	38237.082031	319.728210	198.407745	33.514072	16.602850	12.236276	32.884991	64.561157	2.907966	0.760568	99998.000000	3.695998	2.903158	0.423071	0.412322	3.337132	4.582485	2.504781	2.297559	1.525227	1.220183	1.087649	1.516998	1.809971	0.463589	0.000000	4.999991	3983.000000		1
15896.213867	1681.636719	2.241878	4.847637	8996.128906	99998.000000	1456.153809	898.465759	228.363190	106.876221	48.100159	244.953705	309.206482	194.953964	3.445888	99998.000000	4.201293	3.225732	0.350612	0.685530	3.954056	4.999991	3.163207	2.953501	2.358626	2.028881	1.682147	2.389084	2.490249	2.289932	0.537301	4.999991	4020.000000		1
28117.937500	7353.230469	2.753779	7.771022	20206.564453	99998.000000	3313.976807	2040.744263	428.263458	164.523636	142.265198	661.902954	914.809631	482.491028	3.160485	0.000000	4.448984	3.866478	0.439929	0.890478	4.305492	4.999991	3.520350	3.309788	2.631711	2.216228	2.153099	2.820794	2.961331	2.683489	0.499754	0.000000	4079.000000		1
10401.707031	3042.632568	1.415436	6.118138	8213.840820	99998.000000	1334.901123	805.281372	200.887070	83.378128	63.636032	296.094421	402.196625	247.244919	2.086184	0.000000	4.017105	3.483249	0.150890	0.786619	3.914546	4.999991	3.125449	2.905948	2.302952	1.921052	1.803703	2.471430	2.604438	2.393127	0.319353	0.000000	4133.000000		1
7168.338867	1916.361694	2.220292	3.472290	3902.890869	62451.160156	603.173157	372.700653	87.084785	44.072796	15.896673	89.416092	138.842255	104.674431	1.345973	99998.000000	3.855418	3.282477	0.346410	0.540616	3.591386	4.795540	2.780442	2.571360	1.939942	1.644171	1.201306	1.951416	2.142522	2.019841	0.129036	4.999991	4167.000000		1
20532.587891	4214.934082	1.461692	5.569232	14637.114258	99998.000000	2476.920654	1470.388306	399.078979	148.053375	134.679199	575.049438	767.388367	450.811768	2.518611	0.000000	4.312444	3.624791	0.164856	0.745795	4.165455	4.999991	3.393912	3.167432	2.601059	2.170418	2.129301	2.759705	2.885015	2.653995	0.401161	0.000000	4196.000000		1
13298.688477	5478.378906	1.400017	3.941018	12131.687500	99998.000000	1991.509277	1205.609253	269.851807	111.461739	76.396545	357.374481	439.102814	246.708359	2.410845	99998.000000	4.123809	3.738652	0.146133	0.595608	4.083921	4.999991	3.299182	3.081207	2.431125	2.047126	1.883074	2.553123	2.642566	2.392184	0.382169	4.999991	4221.000000		1
9447.333008	1712.492676	2.217208	4.341904	6378.889160	92095.101562	1058.712280	636.437439	175.902618	98.032051	56.611275	245.518021	323.342346	196.576004	0.931825	99998.000000	3.975309	3.233629	0.345806	0.637680	3.804745	4.964237	3.024778	2.803756	2.245272	1.991368	1.752903	2.390083	2.509663	2.293530	0.000000	4.999991	4305.000000		1
8761.145508	4001.767822	3.074487	6.605369	8999.940430	99998.000000	1475.171143	898.240662	249.912354	91.932419	66.590256	288.989502	377.881348	277.570404	2.302810	0.000000	3.942561	3.602252	0.487773	0.819897	3.954240	4.999991	3.168842	2.953393	2.397788	1.963469	1.823411	2.460882	2.577355	2.443373	0.362258	0.000000	4355.000000		1
30393.724609	8924.685547	2.812370	11.582522	24800.326172	99998.000000	4077.078857	2514.193848	638.454163	303.341217	217.292572	927.859985	1281.367432	646.974548	3.755161	0.000000	4.482784	3.950593	0.449072	1.063803	4.394457	4.999991	3.610349	3.400399	2.805130	2.481931	2.337045	2.967482	3.107674	2.810887	0.574629	0.000000	4402.000000		1
8241.742188	5626.074707	1.702224	3.981107	9123.195312	99998.000000	1467.825684	910.979614	222.827881	74.589470	56.235062	288.653351	390.592529	215.781540	2.453895	0.000000	3.916019	3.750206	0.231017	0.600004	3.960147	4.999991	3.166674	2.959509	2.347970	1.872678	1.750007	2.460377	2.591724	2.334014	0.389856	0.000000	4447.000000		1
9349.948242	2883.854004	3.873176	5.532228	7682.425781	99998.000000	1287.214233	766.691467	208.750610	110.098724	69.229935	300.942078	414.513092	305.265472	1.829056	0.000000	3.970809	3.459973	0.588067	0.742900	3.885498	4.999991	3.109651	2.884621	2.319628	2.041782	1.840294	2.478483	2.617538	2.484678	0.262227	0.000000	4503.000000		1
4518.071777	1862.069336	2.648932	6.000956	3810.063965	65454.453125	614.993103	369.462738	94.383995	68.002609	36.933941	139.684113	189.267548	150.582047	1.118840	0.000000	3.654953	3.269996	0.423071	0.778220	3.580932	4.815939	2.788870	2.567571	1.974898	1.832526	1.567426	2.145147	2.277076	2.177773	0.048768	0.000000	4630.000000		1
12040.047852	2040.479126	2.306637	9.383817	11129.768555	99998.000000	1861.461914	1116.402832	280.703491	132.625443	93.178253	410.430206	549.004150	294.438446	1.266872	0.000000	4.080628	3.309732	0.362979	0.972380	4.046486	4.999991	3.269854	3.047821	2.448248	2.122627	1.969315	2.613239	2.739576	2.468995	0.102733	0.000000	4732.000000		1
13824.950195	3336.260010	2.044519	4.354239	7736.819824	99998.000000	1236.600830	758.171082	176.010559	85.650841	58.890160	251.676254	374.224030	204.667740	1.122398	0.000000	4.140664	3.523260	0.310591	0.638912	3.888562	4.999991	3.092230	2.879767	2.245539	1.932732	1.770043	2.400842	2.573132	2.311049	0.050147	0.000000	4762.000000		1
7815.365723	2160.769531	3.129995	4.736623	6675.800781	90354.632812	1060.318848	663.774780	149.527405	64.869530	43.008904	167.999008	189.594421	225.412048	2.229062	99998.000000	3.892949	3.334609	0.495544	0.675469	3.824503	4.955950	3.025436	2.822021	2.174721	1.812041	1.633558	2.225307	2.277826	2.352977	0.348122	4.999991	4810.000000		1
3995.307373	1992.992554	2.112361	4.246308	3088.345947	49698.082031	482.380005	292.585144	75.055115	65.529449	26.106932	103.921997	111.366142	87.158791	0.044844	0.000000	3.601550	3.299506	0.324768	0.628012	3.489726	4.696340	2.683389	2.466252	1.875380	1.816437	1.416756	2.016707	2.046753	1.940311	0.000000	0.000000	4828.000000		1
11881.821289	3643.616211	0.437891	4.126042	11192.124023	99998.000000	1887.513306	1114.379883	308.805603	102.447968	84.454353	392.695618	484.973419	356.581970	2.160402	99998.000000	4.074883	3.561533	0.000000	0.615534	4.048913	4.999991	3.275890	3.047033	2.489685	2.010503	1.926622	2.594056	2.685718	2.552159	0.334535	4.999991	4849.000000		1
6266.434570	2539.514404	2.174036	3.786831	3549.935303	52763.164062	526.634766	348.604340	53.330177	45.121265	26.671257	109.910614	154.402802	120.552597	0.076937	0.000000	3.797020	3.404751	0.337267	0.578276	3.550220	4.722331	2.721509	2.542333	1.726973	1.654381	1.426044	2.041040	2.188655	2.081177	0.000000	0.000000	4891.000000		1
13893.473633	2494.544189	1.748480	4.563933	9137.275391	99998.000000	1556.803955	913.239990	219.244568	66.377480	63.466427	284.357727	354.025543	239.982712	1.875602	0.000000	4.142811	3.396991	0.242661	0.659339	3.960817	4.999991	3.192234	2.960585	2.340929	1.822021	1.802544	2.453865	2.549035	2.380180	0.273141	0.000000	4918.000000		1
9980.917969	9158.164062	1.264333	8.378518	17641.822266	99998.000000	2874.254150	1784.140259	415.339508	171.314026	117.656967	564.173096	748.491211	365.213348	1.143986	0.000000	3.999171	3.961808	0.101861	0.923167	4.246543	4.999991	3.458525	3.251429	2.618403	2.233793	2.070618	2.751412	2.874187	2.562547	0.058421	0.000000	4963.000000		1
8367.228516	3176.815186	1.538786	4.335737	4395.770996	66605.132812	671.650635	421.214050	94.220551	75.748962	32.366920	160.594940	206.585831	110.869659	2.262445	0.000000	3.922582	3.501992	0.187178	0.637063	3.643035	4.823508	2.827143	2.624503	1.974146	1.879377	1.510101	2.205732	2.315100	2.044813	0.354578	0.000000	4987.000000		1
16342.832031	8405.791016	1.822490	10.170171	24403.042969	99998.000000	4114.339844	2479.387695	573.143677	254.991272	204.766418	913.021057	1185.099243	550.669373	3.964470	99998.000000	4.213327	3.924579	0.260665	1.007328	4.387444	4.999991	3.614300	3.394344	2.758264	2.406525	2.311259	2.960481	3.073755	2.740891	0.598185	4.999991	5080.000000		1
7708.471191	1549.341309	3.148497	3.749826	5453.042969	81209.757812	891.160400	533.391235	150.594376	75.785965	20.713472	134.558945	180.386383	164.955353	1.324881	99998.000000	3.886968	3.190147	0.498103	0.574011	3.736639	4.909608	2.949956	2.727046	2.177809	1.879589	1.316253	2.128913	2.256204	2.217366	0.122177	4.999991	5108.000000		1
18097.154297	7467.381348	1.884164	5.606237	15614.360352	99998.000000	2564.671631	1567.482910	295.548615	128.746094	98.016640	493.009644	668.104309	345.659363	3.874742	0.000000	4.257610	3.873168	0.275119	0.748671	4.193524	4.999991	3.409032	3.195203	2.470629	2.109734	1.991300	2.692855	2.824844	2.538648	0.588243	0.000000	5157.000000		1
6446.241211	615.458740	1.433939	3.247177	2144.771240	42085.738281	347.312256	205.753220	56.833305	16.985233	20.361927	64.487144	90.409050	101.115791	0.402158	99998.000000	3.809307	2.789199	0.156531	0.511506	3.331381	4.624135	2.540720	2.313347	1.754603	1.230072	1.308819	1.809473	1.956212	2.004819	0.000000	4.999991	5205.000000		1
5895.781738	1216.167969	1.588125	3.552467	2725.577881	47037.027344	433.570587	260.603668	76.612404	47.199707	14.179030	79.437111	137.019760	63.050121	1.337417	0.000000	3.770541	3.084994	0.200885	0.550530	3.435459	4.672440	2.637060	2.415981	1.884299	1.673939	1.151646	1.900023	2.136783	1.799686	0.126267	0.000000	5240.000000		1
20739.154297	3848.771240	3.623393	3.601807	11368.120117	99998.000000	1805.757202	1137.893433	245.996002	101.245308	61.246136	287.607971	351.342682	239.251877	1.939331	99998.000000	4.316791	3.585322	0.559115	0.556520	4.055689	4.999991	3.256659	3.056102	2.390928	2.005375	1.787079	2.458801	2.545731	2.378855	0.287652	4.999991	5264.000000		1
16470.634766	2390.733154	2.747611	4.215471	9333.474609	99998.000000	1520.964722	923.844971	206.598160	54.859711	59.130692	249.748917	334.311188	180.115005	0.741342	99998.000000	4.216711	3.378531	0.438955	0.624846	3.970043	4.999991	3.182119	2.965599	2.315126	1.739254	1.771813	2.397504	2.524151	2.255550	0.000000	4.999991	5322.000000		1
20311.949219	4230.383789	1.131732	5.782010	12261.096680	99998.000000	2077.271240	1234.753662	311.722809	127.555771	102.851936	498.366089	630.692444	288.693451	1.128983	0.000000	4.307752	3.626380	0.053744	0.762079	4.088529	4.999991	3.317493	3.091580	2.493769	2.105700	2.012213	2.697548	2.799818	2.460437	0.052687	0.000000	5421.000000		1
15414.598633	2801.104736	2.254213	4.961736	7739.086426	99998.000000	1218.693604	765.898926	144.149368	98.654968	46.724808	204.359360	269.648285	167.755386	1.696603	0.000000	4.187932	3.447329	0.352995	0.695634	3.888690	4.999991	3.085895	2.884171	2.158813	1.994119	1.669548	2.310395	2.430798	2.224676	0.229580	0.000000	5582.000000		1
14338.188477	5662.789551	2.716774	5.356454	15430.263672	99998.000000	2536.011230	1536.411133	380.055389	152.139328	104.924210	534.637024	750.144104	349.917999	4.609251	0.000000	4.156494	3.753031	0.434053	0.728877	4.188374	4.999991	3.404151	3.186507	2.579847	2.182241	2.020876	2.728059	2.875145	2.543966	0.663630	0.000000	5632.000000		1
7806.429199	2834.184082	3.136162	3.984190	5315.930664	70224.070312	770.250122	501.881561	110.703140	53.188328	35.188541	121.912529	138.148407	76.852936	0.346288	99998.000000	3.892452	3.452428	0.496399	0.600340	3.725579	4.846486	2.886632	2.700601	2.044160	1.725816	1.546401	2.086048	2.140346	1.885660	0.000000	4.999991	5694.000000		1
4582.608398	477.122223	1.816322	3.500043	3112.423584	50906.390625	485.106018	306.560638	68.983238	59.627174	19.279535	89.190979	118.495743	53.749565	0.365736	0.000000	3.661113	2.678630	0.259193	0.544073	3.493099	4.706772	2.685837	2.486516	1.838744	1.775444	1.285097	1.950321	2.073703	1.730375	0.000000	0.000000	5741.000000		1
7325.187012	2055.743652	3.537048	3.108409	3811.328369	60910.160156	604.915466	370.986115	81.762253	39.425598	26.603415	83.529228	89.406837	101.895981	0.736398	99998.000000	3.864819	3.312969	0.548641	0.492538	3.581076	4.784690	2.781695	2.569358	1.912553	1.595778	1.424937	1.921839	1.951371	2.008157	0.000000	4.999991	5758.000000		1
9596.465820	4278.829590	2.556419	2.985059	6122.322266	99998.000000	1004.515564	604.668762	183.951187	105.322014	48.346855	237.179596	311.759827	233.805984	0.114061	0.000000	3.982111	3.631325	0.407632	0.474953	3.786916	4.999991	3.001957	2.781518	2.264703	2.022519	1.684368	2.375077	2.493820	2.368856	0.000000	0.000000	5783.000000		1
12098.894531	2583.328125	1.908834	6.324748	7926.639648	99998.000000	1306.376587	793.578552	185.770584	116.158272	71.530403	322.463470	465.733978	297.648621	0.898961	0.000000	4.082746	3.412179	0.280768	0.801043	3.899089	4.999991	3.116068	2.899590	2.268977	2.065050	1.854491	2.508481	2.668138	2.473704	0.000000	0.000000	5836.000000		1
6312.348633	2146.044678	1.723810	2.386814	3405.767334	52862.089844	539.999634	328.578522	66.618011	26.538656	25.891071	108.633949	135.326797	72.868744	1.175601	0.000000	3.800191	3.331639	0.236489	0.377819	3.532215	4.723145	2.732394	2.516639	1.823592	1.423879	1.413150	2.035966	2.131384	1.862541	0.070260	0.000000	5870.000000		1
8337.538086	1448.638672	2.470075	2.793867	3795.440918	64995.195312	613.799683	366.863159	107.548470	42.123871	23.794128	79.495705	105.479286	51.319580	0.607145	99998.000000	3.921038	3.160960	0.392710	0.446206	3.579262	4.812881	2.788027	2.564504	2.031604	1.624528	1.376470	1.900344	2.023167	1.710283	0.000000	4.999991	5901.000000		1
7338.542480	2262.375732	2.198706	3.620309	4098.301270	62520.535156	622.125793	390.481506	92.102028	43.764420	20.408182	91.065887	114.486885	56.463257	0.008652	0.000000	3.865610	3.354565	0.342167	0.558746	3.612604	4.796023	2.793878	2.591600	1.964269	1.641121	1.309804	1.959356	2.058756	1.751766	0.000000	0.000000	5932.000000		1
15297.379883	3555.658691	2.818537	4.822968	8298.797852	99998.000000	1372.831177	810.166016	212.287659	109.349373	61.156708	275.408722	344.620148	255.271896	0.783637	99998.000000	4.184617	3.550920	0.450024	0.683314	3.919015	4.999991	3.137617	2.908574	2.326925	2.038816	1.786444	2.439978	2.537341	2.407003	0.000000	4.999991	6118.000000		1
15340.037109	3338.992188	3.284182	5.402710	8042.011230	99998.000000	1280.803101	797.880371	212.259903	70.185890	61.773453	257.168396	308.219696	227.990051	1.569351	0.000000	4.185826	3.523615	0.516427	0.732612	3.905365	4.999991	3.107482	2.901938	2.326868	1.846250	1.790802	2.410218	2.488860	2.357916	0.195720	0.000000	6165.000000		1
9376.080078	4856.993164	2.377563	5.273193	16469.330078	99998.000000	2672.775146	1650.595825	386.281464	155.623962	102.571320	502.988617	723.041138	320.653320	1.427502	99998.000000	3.972021	3.686368	0.376132	0.722074	4.216676	4.999991	3.426962	3.217641	2.586904	2.192076	2.011026	2.701558	2.859163	2.506036	0.154577	4.999991	6204.000000		1
12373.622070	1779.372803	3.083739	7.135771	6782.970215	94536.835938	1100.768311	664.468628	143.344513	60.777409	61.394154	197.831085	268.541229	207.890244	1.839578	0.000000	4.092497	3.250267	0.489078	0.853441	3.831420	4.975601	3.041696	2.822474	2.156381	1.783742	1.788127	2.296294	2.429011	2.317834	0.264718	0.000000	6234.000000		1
13212.149414	7446.794434	3.984190	5.754257	14911.289062	99998.000000	2522.233154	1506.973755	361.438843	187.599243	121.098419	500.722076	652.494446	373.915649	1.996387	99998.000000	4.120974	3.871969	0.600340	0.759989	4.173515	4.999991	3.401785	3.178106	2.558035	2.273231	2.083138	2.699597	2.814577	2.572774	0.300245	4.999991	6360.000000		1
5795.319336	2079.827637	0.595162	2.183287	3877.141602	61781.015625	603.752869	372.571136	82.872398	31.019327	14.928379	77.318581	111.335304	117.040222	1.482823	0.000000	3.763077	3.318027	0.000000	0.339111	3.588512	4.790855	2.780859	2.571209	1.918410	1.491632	1.174013	1.888284	2.046633	2.068335	0.171089	0.000000	6380.000000		1
9231.393555	4046.963135	2.167868	9.852546	20477.574219	99998.000000	3424.698486	2078.106934	602.593384	271.945679	170.694199	922.127319	1169.921143	692.311707	3.377769	0.000000	3.965267	3.607129	0.336033	0.993548	4.311278	4.999991	3.534622	3.317668	2.780024	2.434482	2.232219	2.964791	3.068156	2.840302	0.528630	0.000000	6444.000000		1
5467.931152	609.963501	2.362144	3.632644	2260.019775	40091.914062	328.523010	202.765076	56.315239	0.000000	8.600548	52.559242	77.605370	26.187109	0.385458	0.000000	3.737823	2.785304	0.373306	0.560223	3.354112	4.603057	2.516566	2.306993	1.750626	0.000000	0.934526	1.720649	1.889892	1.418088	0.000000	0.000000	6480.000000		1
8532.470703	1740.073608	2.584173	3.598723	5069.771484	74081.335938	816.361267	505.122589	120.352158	44.926991	35.361233	141.392502	203.116623	162.929337	3.299200	0.000000	3.931075	3.240568	0.412322	0.556148	3.704988	4.869709	2.911882	2.703397	2.080454	1.652507	1.548527	2.150426	2.307745	2.211999	0.518409	0.000000	6525.000000		1
14449.841797	3105.405029	2.513247	5.513725	9890.734375	99998.000000	1617.957520	990.536987	230.321365	99.882301	62.087997	261.229675	388.082367	201.337296	1.210841	99998.000000	4.159863	3.492118	0.400235	0.741445	3.995229	4.999991	3.208967	2.995871	2.362334	1.999489	1.793008	2.417022	2.588924	2.303924	0.083087	4.999991	6578.000000		1
5644.472168	539.759155	1.341426	3.268763	2614.489258	42251.308594	386.303040	248.000443	32.110973	39.626041	23.198967	65.180984	80.787788	88.278191	1.101571	99998.000000	3.751623	2.732200	0.127567	0.514383	3.417387	4.625840	2.586928	2.394453	1.506653	1.597981	1.365469	1.814121	1.907346	1.945853	0.042013	4.999991	6612.000000		1
7969.589844	2583.744385	1.970509	2.701355	4337.278320	64290.316406	706.003479	420.520203	107.344948	47.995312	21.857540	101.704788	135.666000	71.675339	0.244904	99998.000000	3.901436	3.412250	0.294578	0.431582	3.637217	4.808146	2.848807	2.623787	2.030782	1.681199	1.339601	2.007341	2.132471	1.855370	0.000000	4.999991	6631.000000		1
7344.404785	315.426392	1.807071	2.158617	2855.942871	46415.656250	436.392212	265.978638	65.486275	29.283184	11.853891	36.064323	57.894112	44.803638	1.357518	0.000000	3.865957	2.498898	0.256975	0.334176	3.455750	4.666665	2.639877	2.424847	1.816150	1.466618	1.073861	1.557078	1.762634	1.651313	0.132746	0.000000	6655.000000		1
12648.188477	3620.475830	2.420735	5.054248	8963.651367	99998.000000	1434.888306	895.052063	195.200668	93.893677	60.805161	248.987228	300.183472	218.217682	2.371130	99998.000000	4.102028	3.558766	0.383947	0.703657	3.952485	4.999991	3.156818	2.951848	2.290481	1.972636	1.783940	2.396177	2.477387	2.338890	0.374955	4.999991	6721.000000		1
15758.762695	2014.026733	2.528666	3.410615	8284.500977	99998.000000	1360.533203	823.981140	190.633652	90.988792	50.853935	211.075745	293.004517	170.253220	2.021146	0.000000	4.197522	3.304065	0.402891	0.532833	3.918266	4.999991	3.133709	2.915917	2.280200	1.958988	1.706325	2.324438	2.466874	2.231095	0.305598	0.000000	6755.000000		1
9204.599609	3322.635986	2.084607	2.935719	7453.288574	99998.000000	1197.730347	731.641663	210.810547	123.050430	59.827614	341.727600	460.288086	261.470215	2.498677	0.000000	3.964005	3.521483	0.319024	0.467715	3.872348	4.999991	3.078359	2.864298	2.323892	2.090083	1.776902	2.533680	2.663030	2.417422	0.397710	0.000000	6782.000000		1
7322.812500	2559.238037	2.615010	3.620309	3810.748779	59329.679688	588.346497	353.149750	90.183937	55.895847	33.560329	111.174950	163.635513	97.658920	0.845556	0.000000	3.864678	3.408111	0.417473	0.558746	3.581010	4.773272	2.769633	2.547959	1.955129	1.747380	1.525826	2.046007	2.213878	1.989712	0.000000	0.000000	6818.000000		1
14821.827148	4030.132080	2.377563	4.489923	14645.464844	99998.000000	2344.285889	1445.114014	315.478821	137.559418	95.312195	424.988525	553.935059	309.440857	4.405621	0.000000	4.170902	3.605319	0.376132	0.652239	4.165703	4.999991	3.370011	3.159902	2.498970	2.138490	1.979149	2.628377	2.743459	2.490578	0.644007	0.000000	6860.000000		1
15477.781250	7185.885254	1.566539	8.745483	25435.457031	99998.000000	4225.742676	2576.883057	646.684692	258.750366	211.636993	977.970764	1236.659424	766.457092	6.914593	0.000000	4.189709	3.856480	0.194941	0.941784	4.405439	4.999991	3.625903	3.411095	2.810693	2.412881	2.325592	2.990326	3.092250	2.884488	0.839767	0.000000	6919.000000		1
6295.384766	1813.728760	1.285919	1.196491	4260.410156	62602.351562	676.726440	419.104767	107.196930	57.906445	22.246092	94.491920	122.760559	111.427818	1.764880	99998.000000	3.799022	3.258572	0.109214	0.077909	3.629452	4.796591	2.830413	2.622323	2.030182	1.762727	1.347254	1.975395	2.089059	2.046994	0.246715	4.999991	6959.000000		1
9361.928711	1530.262207	1.424687	3.324270	4197.175293	64016.046875	664.511780	407.534576	98.093727	36.792088	27.947924	113.327400	131.937759	78.274544	0.338007	99998.000000	3.971365	3.184766	0.153720	0.521696	3.622957	4.806289	2.822503	2.610164	1.991641	1.565754	1.446350	2.054335	2.120369	1.893620	0.000000	4.999991	6980.000000		1
8654.907227	4840.356445	2.309720	4.502259	5882.928711	84629.148438	964.633545	580.939392	132.754959	55.420952	55.559723	174.699966	250.476685	222.041519	1.284024	99998.000000	3.937263	3.684877	0.363559	0.653430	3.769593	4.927520	2.984362	2.764131	2.123051	1.743674	1.744760	2.242293	2.398767	2.346434	0.108573	4.999991	7015.000000		1
19501.246094	4678.420410	2.106194	5.643242	7357.103516	99998.000000	1153.796265	732.418762	185.721252	86.323097	54.878216	206.184937	235.289261	168.464645	0.836706	99998.000000	4.290062	3.670099	0.323498	0.751529	3.866707	4.999991	3.062129	2.864759	2.268862	1.936127	1.739400	2.314257	2.371602	2.226509	0.000000	4.999991	7073.000000		1
6881.905762	2337.406250	2.195622	3.638812	5461.307617	85042.250000	884.425537	530.816284	165.451828	50.264942	35.564758	152.552551	206.949707	142.595169	0.659326	0.000000	3.837709	3.368734	0.341558	0.560960	3.737297	4.929635	2.946661	2.724944	2.218672	1.701265	1.551020	2.183419	2.315865	2.154105	0.000000	0.000000	7097.000000		1
9454.791992	3298.003174	1.307505	2.269632	4317.598145	69244.101562	697.180908	414.759766	87.757034	36.921604	25.403839	118.316887	156.194458	139.915390	0.767872	99998.000000	3.975652	3.518251	0.116443	0.355955	3.635242	4.840383	2.843345	2.617797	1.943282	1.567281	1.404899	2.073047	2.193666	2.145865	0.000000	4.999991	7126.000000		1
9893.645508	2239.102783	2.322055	4.927814	6326.462891	99267.718750	1021.312683	622.807312	158.211212	88.620483	59.315716	237.679169	294.256531	245.246658	1.070901	0.000000	3.995356	3.350074	0.365873	0.692654	3.801161	4.996808	3.009159	2.794354	2.199237	1.947534	1.773170	2.375991	2.468726	2.389603	0.029749	0.000000	7183.000000		1
14886.714844	2826.394531	2.167868	2.685936	7770.238281	99998.000000	1257.715210	771.933838	204.436462	106.456833	59.627174	344.965515	414.645691	204.180511	2.017873	0.000000	4.172799	3.451233	0.336033	0.429096	3.890434	4.999991	3.099582	2.887580	2.310558	2.027174	1.775444	2.537776	2.617677	2.310014	0.304894	0.000000	7220.000000		1
15678.609375	3363.510986	1.803987	5.069666	9818.395508	99998.000000	1561.528198	971.248169	218.122086	85.188286	61.354065	294.922607	384.014893	225.624832	2.351021	0.000000	4.195308	3.526793	0.256233	0.704979	3.992041	4.999991	3.193550	2.987330	2.338700	1.930380	1.787843	2.469708	2.584348	2.353387	0.371257	0.000000	7263.000000		1
8495.222656	4591.218262	2.652015	1.847160	10066.726562	99998.000000	1657.361572	988.184082	294.120850	162.016556	74.830002	401.367096	560.632935	303.927124	3.375344	0.000000	3.929175	3.661928	0.423576	0.266504	4.002888	4.999991	3.219417	2.994838	2.468526	2.209559	1.874076	2.603542	2.748679	2.482769	0.528318	0.000000	7289.000000		1
12465.791992	3106.336426	1.335259	4.153796	11878.968750	99998.000000	1950.868774	1189.129761	320.588562	132.495926	111.008430	473.458740	662.902039	392.442749	2.920511	0.000000	4.095720	3.492249	0.125565	0.618445	4.074779	4.999991	3.290228	3.075229	2.505948	2.122203	2.045356	2.675282	2.821449	2.593776	0.465459	0.000000	7326.000000		1
24520.027344	7200.711914	3.311935	8.184242	23835.322266	99998.000000	4003.358887	2402.769043	596.068176	226.870667	172.513596	795.333252	1034.270508	601.239624	4.242370	0.000000	4.389521	3.857375	0.520082	0.912978	4.377221	4.999991	3.602425	3.380712	2.775296	2.355778	2.236823	2.900549	3.014634	2.779047	0.627609	0.000000	7381.000000		1
5344.875000	1925.976807	2.112361	2.886379	2950.360840	48109.277344	464.821198	287.700500	65.840904	44.152973	37.911484	109.044083	156.043350	105.630386	1.208678	0.000000	3.727937	3.284651	0.324768	0.460353	3.469875	4.682229	2.667286	2.458941	1.818496	1.644960	1.578771	2.037602	2.193245	2.023789	0.082310	0.000000	7466.000000		1
14990.455078	3556.290771	2.149366	4.878475	7476.885254	99998.000000	1213.130493	743.514099	183.954269	92.126694	52.146023	230.389206	310.921051	231.955750	2.741282	99998.000000	4.175815	3.550997	0.332310	0.688284	3.873721	4.999991	3.083908	2.871289	2.264710	1.964386	1.717221	2.362462	2.492650	2.365405	0.437954	4.999991	7496.000000		1
13136.893555	4198.553711	2.081524	5.806680	13867.844727	99998.000000	2292.056641	1392.400513	378.414825	154.060501	129.455353	592.111755	729.791443	433.598328	3.072395	99998.000000	4.118493	3.623100	0.318381	0.763928	4.142009	4.999991	3.360225	3.143764	2.577968	2.187691	2.112120	2.772404	2.863199	2.637088	0.487477	4.999991	7537.000000		1
25929.664062	4645.883789	1.948923	4.637943	14468.809570	99998.000000	2386.135254	1452.838745	351.197754	176.050644	100.832092	421.022858	542.546814	351.688080	2.816880	99998.000000	4.413797	3.667068	0.289795	0.666325	4.160433	4.999991	3.377695	3.162217	2.545552	2.245638	2.003599	2.624306	2.734437	2.546158	0.449768	4.999991	7574.000000		1
8564.110352	2158.065186	3.154665	4.650278	6986.626465	99998.000000	1150.142090	696.305115	184.703613	66.614922	55.285267	194.361893	245.120224	130.294128	0.861769	0.000000	3.932682	3.334064	0.498953	0.667479	3.844268	4.999991	3.060751	2.842800	2.266475	1.823572	1.742609	2.288611	2.389379	2.114925	0.000000	0.000000	7666.000000		1
24950.349609	5131.171875	2.155533	9.864881	21286.925781	99998.000000	3541.473633	2153.778809	546.111633	256.900116	179.908401	846.834778	1082.598877	603.438354	4.538452	0.000000	4.397077	3.710217	0.333555	0.994092	4.328113	4.999991	3.549184	3.333201	2.737281	2.409764	2.255051	2.927799	3.034467	2.780633	0.656908	0.000000	7744.000000		1
6921.350098	2945.945068	1.948923	3.096074	5648.391602	81975.296875	887.176208	547.409912	117.693970	66.880127	47.094860	201.843033	243.226807	148.802734	1.431375	99998.000000	3.840191	3.469225	0.289795	0.490811	3.751925	4.913683	2.948010	2.738313	2.070754	1.825297	1.672974	2.305014	2.386011	2.172611	0.155754	4.999991	7766.000000		1
4679.906738	2314.543213	2.870961	5.001824	4487.067871	64151.105469	708.905273	444.493195	92.265465	29.264681	40.921215	118.825706	169.513123	68.166046	1.413971	99998.000000	3.670237	3.364465	0.458027	0.699128	3.651963	4.807204	2.850588	2.647865	1.965039	1.466344	1.611948	2.074910	2.229203	1.833568	0.150441	4.999991	7806.000000		1
10347.229492	2797.577148	1.470943	2.833956	5115.774414	78264.796875	856.678040	502.544556	143.729980	80.134033	32.669128	162.352676	219.454269	89.354416	0.975744	0.000000	4.014824	3.446782	0.167596	0.452393	3.708911	4.893567	2.932818	2.701174	2.157547	1.903817	1.514138	2.210459	2.341344	1.951116	0.000000	0.000000	7828.000000		1
7420.120117	1957.797852	0.576659	1.504864	4447.207520	69382.398438	722.177673	435.710693	131.015732	44.538437	28.950140	119.538048	157.418701	85.212952	1.487689	0.000000	3.870411	3.291768	0.000000	0.177497	3.648088	4.841249	2.858644	2.639198	2.117323	1.648735	1.461651	2.077506	2.197056	1.930506	0.172512	0.000000	7869.000000		1
9120.444336	3330.444092	2.655099	3.978023	7682.376465	99998.000000	1275.940063	767.462402	186.661789	118.366226	65.196404	277.733856	344.139069	219.519028	1.204794	0.000000	3.960016	3.522502	0.424081	0.599667	3.885496	4.999991	3.105830	2.885057	2.271055	2.073228	1.814224	2.443629	2.536734	2.341472	0.080913	0.000000	7941.000000		1
5987.384277	2268.728271	1.427771	3.133079	5364.869629	77118.382812	858.420349	522.918823	127.904236	42.910225	34.833912	123.374222	166.861099	99.025017	1.333732	0.000000	3.777237	3.355783	0.154659	0.495971	3.729559	4.887158	2.933700	2.718434	2.106885	1.632561	1.542002	2.091224	2.222355	1.995745	0.125068	0.000000	7969.000000		1
7821.363770	3324.628174	2.590341	5.831350	7482.571777	99998.000000	1233.541748	748.694763	150.628296	78.962212	65.060722	284.225128	370.267609	206.271286	0.198706	0.000000	3.893282	3.521743	0.413357	0.765769	3.874051	4.999991	3.091154	2.874305	2.177907	1.897419	1.813319	2.453662	2.568516	2.314439	0.000000	0.000000	8053.000000		1
30042.923828	8055.570801	1.612795	6.630038	19581.068359	99998.000000	3248.478271	1982.251953	495.837433	224.449921	144.238800	608.939697	744.593384	509.445984	3.039841	0.000000	4.477742	3.906096	0.207579	0.821516	4.291836	4.999991	3.511680	3.297159	2.695339	2.351120	2.159082	2.784574	2.871919	2.707098	0.482851	0.000000	8100.000000		1
12329.774414	5624.141113	1.689889	4.650278	15197.528320	99998.000000	2455.315918	1517.745239	311.318848	150.446365	133.405624	538.784668	755.775024	438.436737	7.447641	0.000000	4.090955	3.750056	0.227858	0.667479	4.181773	4.999991	3.390107	3.181199	2.493205	2.177382	2.125174	2.731415	2.878392	2.641907	0.872019	0.000000	8147.000000		1
2670.514648	395.930481	2.673601	3.555551	1752.954346	31037.060547	208.445328	138.669571	21.037266	16.547342	7.407140	15.474201	10.836258	55.865009	0.320530	0.000000	3.426595	2.597619	0.427097	0.550907	3.243771	4.491880	2.318992	2.141981	1.322989	1.218728	0.869651	1.189608	1.034879	1.747140	0.000000	0.000000	8183.000000		1
20346.615234	8124.208496	2.692104	6.121222	17880.152344	99998.000000	2925.024902	1792.734619	403.605896	208.602585	123.787437	563.710510	814.473999	370.714752	1.793879	0.000000	4.308492	3.909781	0.430092	0.786838	4.252371	4.999991	3.466130	3.253516	2.605958	2.319320	2.092677	2.751056	2.910877	2.569040	0.253793	0.000000	8213.000000		1
7095.827637	1306.993286	1.720726	2.972724	1954.911499	36258.089844	312.950134	192.283447	53.422691	43.946362	19.251781	61.949226	75.958656	75.237061	0.346535	99998.000000	3.851003	3.116273	0.235712	0.473155	3.291127	4.559405	2.495475	2.283942	1.727726	1.642923	1.284471	1.792036	1.880577	1.876432	0.000000	4.999991	8264.000000		1
10710.709961	2495.515625	2.010598	4.798297	5775.922852	81959.945312	939.630615	569.541870	148.657791	67.355019	45.290871	184.774536	210.644028	129.951828	2.053558	0.000000	4.029818	3.397160	0.303325	0.681087	3.761621	4.913602	2.972957	2.755526	2.172188	1.828370	1.656011	2.266642	2.323549	2.113782	0.312507	0.000000	8335.000000		1
10375.670898	2363.621094	1.853327	3.641896	5254.789551	76143.039062	853.495605	506.954315	121.024414	83.418221	48.220425	156.357895	241.765121	186.723465	1.072588	99998.000000	4.016016	3.373578	0.267952	0.561327	3.720555	4.881630	2.931201	2.704969	2.082873	1.921261	1.683231	2.194120	2.383394	2.271199	0.030433	4.999991	8385.000000		1
21452.572266	4709.621582	1.255082	7.764854	16268.426758	99998.000000	2718.358887	1631.075806	416.486664	198.373825	162.093643	723.488281	921.035645	643.801392	2.586053	99998.000000	4.331480	3.672986	0.098672	0.890133	4.211346	4.999991	3.434307	3.212474	2.619601	2.297484	2.209766	2.859432	2.964277	2.808752	0.412637	4.999991	8411.000000		1
7434.924805	2158.327148	1.797820	3.768329	8344.926758	99998.000000	1343.393799	813.379272	166.053162	63.571274	34.352848	176.340515	241.848373	102.759430	2.279411	99998.000000	3.871277	3.334117	0.254746	0.576149	3.921422	4.999991	3.128203	2.910293	2.220247	1.803261	1.535963	2.246352	2.383543	2.011822	0.357823	4.999991	8439.000000		1
5704.207520	940.262756	1.640549	2.981975	3152.284180	50516.820312	483.018341	310.662018	82.745964	33.100853	26.412222	77.219902	106.191628	71.730850	1.040155	0.000000	3.756195	2.973249	0.214989	0.474504	3.498625	4.703436	2.683964	2.492288	1.917747	1.519839	1.421805	1.887729	2.026090	1.855706	0.017098	0.000000	8503.000000		1
9356.695312	1212.920776	3.204005	3.990358	5276.388184	78230.296875	844.364685	519.976929	129.082214	68.347984	29.573055	116.796608	185.687332	100.070404	0.827228	99998.000000	3.971123	3.083833	0.505693	0.601012	3.722337	4.893375	2.926530	2.715984	2.110866	1.834726	1.470896	2.067430	2.268782	2.000306	0.000000	4.999991	8540.000000		1
18552.490234	3930.397705	2.454656	5.584651	13231.453125	99998.000000	2133.737549	1323.525269	275.636902	112.837082	91.858414	415.058899	576.797913	321.140564	2.486463	0.000000	4.268402	3.594436	0.389991	0.746996	4.121608	4.999991	3.329141	3.121732	2.440337	2.052452	1.963119	2.618110	2.761024	2.506695	0.395582	0.000000	8573.000000		1
23793.373047	6555.134277	1.557288	7.542825	19591.525391	99998.000000	3276.617432	1980.253662	428.855560	200.735977	141.444931	635.240906	862.460083	435.975891	2.274493	0.000000	4.376456	3.816581	0.192369	0.877534	4.292068	4.999991	3.515426	3.296721	2.632311	2.302625	2.150587	2.802938	2.935739	2.639462	0.356885	0.000000	8615.000000		1
7445.015137	1138.439209	2.093859	1.837908	3617.904053	60331.121094	542.704102	338.128876	100.637817	47.338474	16.016939	90.698921	148.614624	95.009995	1.416586	99998.000000	3.871866	3.056310	0.320947	0.264324	3.558457	4.780541	2.734563	2.529082	2.002761	1.675214	1.204579	1.957602	2.172061	1.977769	0.151243	4.999991	8636.000000		1
18871.957031	6489.487793	1.982844	6.808895	14325.995117	99998.000000	2388.550049	1428.131836	337.823578	156.438065	113.059113	543.623047	686.366211	409.141205	4.043847	0.000000	4.275817	3.812210	0.297289	0.833077	4.156125	4.999991	3.378134	3.154768	2.528690	2.194342	2.053306	2.735298	2.836556	2.611873	0.606795	0.000000	8669.000000		1
6399.303711	2497.606445	1.292086	1.363013	4833.661621	69259.710938	745.018921	470.236237	84.438934	66.238708	29.813587	121.875526	185.363541	157.332352	2.466458	99998.000000	3.806133	3.397524	0.111292	0.134500	3.684276	4.840481	2.872167	2.672316	1.926543	1.821112	1.474414	2.085917	2.268024	2.196818	0.392074	4.999991	8699.000000		1
7198.395996	1288.040649	2.661267	5.319449	7926.815430	99998.000000	1313.842285	783.368347	188.693970	88.691414	62.236015	229.356155	344.487549	165.396332	1.068067	99998.000000	3.857236	3.109930	0.425088	0.725867	3.899099	4.999991	3.118543	2.893966	2.275758	1.947882	1.794042	2.360510	2.537174	2.218526	0.028598	4.999991	8724.000000		1
19686.029297	6893.846191	1.640549	7.055594	22409.636719	99998.000000	3765.889404	2276.123047	581.562317	199.875610	198.568100	848.395142	1156.630249	616.291382	4.195242	0.000000	4.294158	3.838462	0.214989	0.848534	4.350435	4.999991	3.575868	3.357196	2.764596	2.300760	2.297909	2.928598	3.063195	2.789786	0.622757	0.000000	8777.000000		1
10394.388672	4194.871582	3.364359	5.007992	9263.569336	99998.000000	1522.438721	927.061279	206.209610	113.518593	61.317062	279.408325	338.952240	217.687286	2.188456	0.000000	4.016799	3.622719	0.526902	0.699664	3.966778	4.999991	3.182540	2.967108	2.314309	2.055067	1.787581	2.446239	2.530138	2.337833	0.340138	0.000000	8821.000000		1
8314.281250	2894.767334	1.039220	3.558635	7060.497559	96917.828125	1119.421875	693.276917	166.457138	72.720726	53.900669	238.530273	375.059723	239.529404	1.565938	99998.000000	3.919825	3.461614	0.016707	0.551283	3.848835	4.986403	3.048994	2.840907	2.221303	1.861658	1.731594	2.377543	2.574100	2.379359	0.194774	4.999991	8859.000000		1
14098.163086	6041.895508	2.180203	4.446751	14594.335938	99998.000000	2407.499512	1446.063721	346.316193	127.031532	91.617882	411.944336	547.292725	371.334564	3.085605	0.000000	4.149162	3.781173	0.338497	0.648043	4.164185	4.999991	3.381566	3.160187	2.539473	2.103912	1.961980	2.614839	2.738220	2.569765	0.489340	0.000000	8906.000000		1
21578.388672	8616.684570	1.982844	7.743268	24350.666016	99998.000000	4107.669434	2478.391602	590.335510	271.597198	175.736099	766.854919	1059.335205	538.642822	3.637081	0.000000	4.334019	3.935340	0.297289	0.888924	4.386511	4.999991	3.613595	3.394170	2.771099	2.433925	2.244861	2.884713	3.025033	2.731301	0.560753	0.000000	8959.000000		1
6447.900391	502.421234	2.214124	1.221161	2848.791748	45835.082031	429.133087	268.676910	71.172691	10.749913	17.447794	56.219643	96.070801	59.340385	0.304901	0.000000	3.809418	2.701068	0.345202	0.086773	3.454661	4.661198	2.632592	2.429230	1.852313	1.031405	1.241740	1.749888	1.982591	1.773350	0.000000	0.000000	8984.000000		1
8597.592773	5772.645020	2.454656	4.748958	12681.055664	99998.000000	2108.666748	1270.842651	315.121094	122.862320	87.053947	434.184235	535.932190	453.994171	1.119397	99998.000000	3.934377	3.761375	0.389991	0.676598	4.103156	4.999991	3.324008	3.104092	2.498477	2.089419	1.939788	2.637674	2.729110	2.657050	0.048984	4.999991	9036.000000		1
8343.373047	2966.864990	3.870092	5.057332	6797.688965	91043.414062	1084.520142	666.719727	159.003738	72.264336	50.641159	204.245270	275.060242	228.653061	0.428991	0.000000	3.921342	3.472298	0.587721	0.703921	3.832361	4.959249	3.035238	2.823943	2.201407	1.858924	1.704504	2.310152	2.439428	2.359177	0.000000	0.000000	9079.000000		1
9140.293945	2007.436890	4.375825	5.421213	5714.020020	80708.921875	903.424438	565.125977	119.026146	50.715168	33.390724	182.763947	256.881592	95.709999	0.738185	0.000000	3.960960	3.302642	0.641060	0.734096	3.756942	4.906921	2.955892	2.752145	2.075642	1.705138	1.523626	2.261890	2.409733	1.980957	0.000000	0.000000	9120.000000		1
2450.203125	1199.629883	2.803118	2.608843	3273.437988	56026.265625	520.587524	318.149323	87.621353	45.941540	35.126869	129.501602	202.024979	121.070663	0.150350	0.000000	3.389202	3.079047	0.447641	0.416448	3.515004	4.748392	2.716494	2.502631	1.942610	1.662206	1.545639	2.112275	2.305405	2.083039	0.000000	0.000000	9169.000000		1
6982.639160	3083.967041	3.441453	3.762161	4952.120605	77352.578125	788.237549	486.296356	122.227066	60.354935	46.330090	151.140198	201.392807	103.194237	0.817362	0.000000	3.844020	3.489110	0.536742	0.575437	3.694791	4.888475	2.896657	2.686901	2.087168	1.780713	1.665863	2.179380	2.304044	2.013655	0.000000	0.000000	9233.000000		1
14311.458984	2539.162842	1.689889	2.855542	6258.256836	85039.460938	1020.890198	613.090454	145.450699	90.378212	38.852024	142.656845	211.202179	126.087914	1.342481	99998.000000	4.155684	3.404691	0.227858	0.455689	3.796453	4.929620	3.008979	2.787524	2.162716	1.956064	1.589414	2.154293	2.324698	2.100673	0.127908	4.999991	9255.000000		1
7655.862305	2272.336182	1.637465	2.636597	3808.133545	54599.433594	584.541199	362.428741	79.529625	48.753910	20.516113	73.115448	102.759430	37.970074	1.657531	99998.000000	3.883994	3.356472	0.214172	0.421044	3.580712	4.737188	2.766815	2.559223	1.900529	1.688010	1.312095	1.864009	2.011822	1.579441	0.219462	4.999991	9287.000000		1
3290.602051	1669.764404	2.639680	4.076703	4475.898926	65407.503906	689.511658	426.952881	73.645851	28.450573	32.949749	151.985153	178.705750	119.938934	1.206602	99998.000000	3.517275	3.222655	0.421551	0.610309	3.650880	4.815628	2.838542	2.630380	1.867148	1.454091	1.517852	2.181801	2.252139	2.078960	0.081564	4.999991	9308.000000		1
9020.962891	3162.876709	3.080655	5.378040	6793.127930	99998.000000	1110.386475	661.671631	166.259781	83.245529	58.566368	252.074051	399.815979	224.770630	1.271257	99998.000000	3.955253	3.500082	0.488643	0.730624	3.832070	4.999991	3.045474	2.820642	2.220787	1.920361	1.767648	2.401528	2.601860	2.351740	0.104233	4.999991	9337.000000		1
18311.789062	2902.282227	1.958174	6.830482	11089.139648	99998.000000	1855.232788	1119.378662	280.092896	113.068367	79.659142	387.610535	516.674255	273.145233	1.938902	0.000000	4.262731	3.462740	0.291851	0.834451	4.044898	4.999991	3.268399	3.048977	2.447302	2.053341	1.901236	2.588396	2.713217	2.436394	0.287556	0.000000	9380.000000		1
6252.859863	1176.119507	2.180203	1.908834	2277.927002	42211.718750	364.245056	216.237930	59.633339	36.480629	18.320492	61.301643	70.839645	64.366882	0.395702	99998.000000	3.796079	3.070451	0.338497	0.280768	3.357540	4.625433	2.561394	2.334932	1.775489	1.562062	1.262937	1.787472	1.850276	1.808662	0.000000	4.999991	9434.000000		1
8274.503906	2582.554199	2.907966	5.538395	7429.842773	99998.000000	1226.510864	727.500244	169.204742	76.476723	55.195839	256.567078	318.926422	232.791443	0.579248	99998.000000	3.917742	3.412050	0.463589	0.743384	3.870980	4.999991	3.088671	2.861833	2.228413	1.883529	1.741906	2.409201	2.503690	2.366967	0.000000	4.999991	9498.000000		1
13118.829102	4654.983887	2.766114	3.145414	8092.353516	99998.000000	1305.830811	789.245911	166.555817	74.241013	64.832527	238.548782	345.218384	259.866669	1.734549	0.000000	4.117895	3.667918	0.441870	0.497678	3.908075	4.999991	3.115887	2.897212	2.221560	1.870644	1.811793	2.377577	2.538094	2.414751	0.239186	0.000000	9542.000000		1
17876.882812	5866.899414	2.790784	6.858235	16026.036133	99998.000000	2581.471680	1592.643188	352.644043	156.339386	93.523628	443.700653	598.396423	366.280334	1.391496	99998.000000	4.252292	3.768409	0.445726	0.836212	4.204826	4.999991	3.411867	3.202118	2.547337	2.194068	1.970921	2.647090	2.776989	2.563814	0.143482	4.999991	9576.000000		1
2776.160400	294.700592	1.292086	2.294302	1735.904419	39846.656250	257.495270	156.832779	69.963867	30.245310	20.244745	65.480110	77.617706	94.158882	1.091729	0.000000	3.443444	2.469381	0.111292	0.360651	3.239526	4.600392	2.410769	2.195437	1.844874	1.480658	1.306312	1.816109	1.889961	1.973861	0.038115	0.000000	9621.000000		1
8699.985352	2122.703857	2.192538	2.010598	6051.350098	89967.015625	1001.024780	598.781860	162.124481	80.954308	44.970161	175.538742	209.071320	131.459778	2.836443	99998.000000	3.939518	3.326890	0.340947	0.303325	3.781852	4.954083	3.000445	2.777269	2.209849	1.908240	1.652924	2.244373	2.320294	2.118793	0.452774	4.999991	9648.000000		1
8825.798828	1120.627563	1.255082	1.578874	5354.493164	79127.414062	870.400696	523.088440	132.569931	38.836605	32.690716	146.727371	166.648331	180.682419	2.091479	99998.000000	3.945754	3.049461	0.098672	0.198348	3.728718	4.898327	2.939719	2.718575	2.122445	1.589241	1.514424	2.166511	2.221801	2.256916	0.320453	4.999991	9662.000000		1
6795.150879	1984.308838	1.437022	1.757731	4145.738281	61954.691406	673.704407	408.583038	96.554947	36.835258	26.769936	104.403061	147.485977	72.258163	0.686451	22233.003906	3.832199	3.297609	0.157463	0.244952	3.617602	4.792074	2.828469	2.611280	1.984774	1.566264	1.427647	2.018713	2.168751	1.858887	0.000000	4.346998	9702.000000		1
19740.136719	4871.048828	1.332175	7.693928	17244.933594	99998.000000	2841.356934	1743.878906	399.189972	212.337006	138.632553	591.140381	726.886536	477.227081	2.260268	99998.000000	4.295350	3.687623	0.124561	0.886148	4.236661	4.999991	3.453526	3.241516	2.601180	2.327026	2.141865	2.771691	2.861467	2.678725	0.354160	4.999991	9721.000000		1
13871.227539	3772.550293	2.355976	4.810632	9998.609375	99998.000000	1669.493042	1005.872437	240.346603	114.897018	67.817581	328.504517	414.756683	240.065979	1.996420	99998.000000	4.142115	3.576635	0.372171	0.682202	3.999940	4.999991	3.222585	3.002543	2.380838	2.060309	1.831342	2.516541	2.617793	2.380331	0.300252	4.999991	9778.000000		1
21942.095703	7095.436035	2.587257	4.548515	16109.876953	99998.000000	2643.553467	1620.298096	375.935516	132.014862	141.222900	658.686584	823.759155	492.658112	4.280718	99998.000000	4.341278	3.850979	0.412840	0.657870	4.207092	4.999991	3.422188	3.209595	2.575113	2.120623	2.149905	2.818679	2.915800	2.692546	0.631517	4.999991	9818.000000		1
11488.335938	4014.121338	2.103110	2.494745	6532.225098	95153.609375	1021.525452	632.388489	146.196976	69.257690	34.093815	195.857498	255.305817	194.059677	1.834563	0.000000	4.060257	3.603590	0.322862	0.397026	3.815061	4.978426	3.009249	2.800984	2.164938	1.840468	1.532676	2.291940	2.407061	2.287935	0.263533	0.000000	9846.000000		1
9759.416016	1474.199829	2.204873	4.304899	5221.260254	74852.726562	823.108459	513.535034	118.952141	49.123959	45.256950	149.601425	179.294739	152.253433	0.262061	99998.000000	3.989424	3.168556	0.343384	0.633963	3.717775	4.874207	2.915457	2.710570	2.075372	1.691293	1.655685	2.174936	2.253567	2.182567	0.000000	4.999991	9922.000000		1
6495.001465	4136.465332	2.161701	4.853805	10618.867188	99998.000000	1798.994629	1058.027710	265.799774	89.767632	93.391029	410.470306	527.485840	308.882690	2.165255	99998.000000	3.812579	3.616629	0.334796	0.686082	4.026078	4.999991	3.255030	3.024497	2.424555	1.953120	1.970305	2.613282	2.722211	2.489794	0.335509	4.999991	9942.000000		1
10741.695312	1485.079224	2.525582	3.268763	6519.659180	95543.656250	1011.114746	631.386230	135.881866	71.943626	45.691757	203.872131	274.202972	185.440628	1.137130	99998.000000	4.031073	3.171750	0.402361	0.514383	3.814225	4.980202	3.004801	2.800295	2.133162	1.856992	1.659838	2.309358	2.438072	2.268205	0.055810	4.999991	9966.000000		1
8341.010742	2866.304443	1.995179	4.560850	5440.168457	80750.421875	897.633179	543.838928	145.453796	57.616573	43.536224	182.588165	206.376129	157.307678	0.735680	0.000000	3.921219	3.457322	0.299982	0.659046	3.735612	4.907145	2.953099	2.735470	2.162725	1.760547	1.638851	2.261473	2.314659	2.196750	0.000000	0.000000	10015.000000		1
17448.644531	7183.106934	2.482410	8.104066	19360.093750	99998.000000	3188.746338	1960.715088	520.528931	200.628036	156.919128	802.046509	1029.697388	577.538025	1.926308	99998.000000	4.241762	3.856312	0.394873	0.908703	4.286908	4.999991	3.503620	3.292414	2.716445	2.302392	2.195676	2.904200	3.012710	2.761580	0.284726	4.999991	10143.000000		1
9800.010742	2041.240723	2.531749	3.867008	4164.385742	61751.894531	657.755310	404.287415	86.036308	39.761726	31.071753	95.682243	170.009598	140.063416	0.531549	0.000000	3.991226	3.309894	0.403421	0.587375	3.619551	4.790650	2.818064	2.606690	1.934682	1.599465	1.492366	1.980831	2.230474	2.146325	0.000000	0.000000	10182.000000		1
6129.072754	2545.031250	2.174036	2.325139	6337.049316	90041.296875	1016.283081	623.038574	148.438843	77.972336	29.270847	162.494522	200.973419	136.110062	1.300011	0.000000	3.787395	3.405693	0.337267	0.366449	3.801887	4.954442	3.007015	2.794515	2.171548	1.891941	1.466435	2.210839	2.303139	2.133890	0.113947	0.000000	10200.000000		1
23319.568359	4699.509766	2.044519	7.132688	15140.386719	99998.000000	2535.776855	1533.540161	415.595459	187.472809	125.184372	531.275757	673.346680	381.680511	1.746374	99998.000000	4.367721	3.672053	0.310591	0.853253	4.180137	4.999991	3.404111	3.185695	2.618671	2.272938	2.097550	2.725320	2.828239	2.581700	0.242137	4.999991	10274.000000		1
6213.570312	1244.942383	2.291218	2.701355	2946.500000	50096.496094	441.992279	278.794647	76.492142	19.643415	16.923559	57.508644	98.102982	55.393200	0.431603	0.000000	3.793341	3.095149	0.360066	0.431582	3.469306	4.699807	2.645415	2.445284	1.883617	1.293217	1.228492	1.759733	1.991682	1.743456	0.000000	0.000000	10307.000000		1
16140.572266	4729.967773	2.574922	3.823836	11042.267578	99998.000000	1791.763184	1092.716675	272.136871	128.949615	61.178291	322.830444	401.166656	279.349731	1.866031	0.000000	4.207919	3.674858	0.410764	0.582499	4.043058	4.999991	3.253281	3.038507	2.434787	2.110420	1.786597	2.508975	2.603325	2.446148	0.270919	0.000000	10345.000000		1
5085.109863	1185.173340	1.529534	0.379300	2206.649414	41876.789062	334.301941	187.913788	39.299168	32.826401	8.023889	39.114143	49.244225	49.759209	1.185977	99998.000000	3.706300	3.073782	0.184559	0.000000	3.343733	4.621974	2.524139	2.273959	1.594383	1.516223	0.904385	1.592334	1.692355	1.696873	0.074076	4.999991	10403.000000		1
6026.112793	1754.332764	2.130863	2.140115	3451.002686	55336.507812	523.066833	312.142212	95.000740	43.008904	11.838473	77.799644	86.202835	86.912094	1.596942	0.000000	3.780037	3.244112	0.328556	0.330437	3.537945	4.743012	2.718557	2.494353	1.977727	1.633558	1.073296	1.890978	1.935522	1.939080	0.203289	0.000000	10420.000000		1
8710.313477	3443.238037	2.784616	3.651147	9146.166016	99998.000000	1416.105225	886.244934	216.139252	93.088821	49.922646	233.833740	326.475433	240.244827	0.274032	0.000000	3.940034	3.536967	0.444765	0.562429	3.961239	4.999991	3.151096	2.947554	2.334734	1.968898	1.698298	2.368907	2.513850	2.380654	0.000000	0.000000	10450.000000		1
4475.479492	2611.649170	1.902667	2.991227	4785.472168	66094.140625	728.551758	466.474091	97.316628	39.949837	34.550209	92.219208	146.896973	57.354458	1.077248	0.000000	3.650840	3.416915	0.279363	0.475849	3.679925	4.820163	2.862460	2.668828	1.988187	1.601515	1.538451	1.964821	2.167013	1.758567	0.032316	0.000000	10487.000000		1
7803.459473	1678.226074	2.309720	2.596508	4856.999512	72345.476562	772.686279	470.066620	116.929207	65.282753	45.636250	199.601151	265.522247	120.719124	1.932630	0.000000	3.892287	3.224850	0.363559	0.414390	3.686368	4.859411	2.888003	2.672159	2.067923	1.814798	1.659310	2.300163	2.424101	2.081776	0.286149	0.000000	10520.000000		1
16497.841797	5023.974609	2.574922	6.414176	14767.571289	99998.000000	2436.427979	1485.803955	355.789429	165.291473	106.194710	531.078430	744.442261	441.261444	2.999907	0.000000	4.217427	3.701047	0.410764	0.807141	4.169309	4.999991	3.386754	3.171962	2.551193	2.218251	2.026103	2.725159	2.871831	2.644696	0.477108	0.000000	10582.000000		1
17739.851562	3730.808838	2.698272	3.737491	8101.946777	99998.000000	1319.655151	793.486084	160.514771	69.815842	33.948879	209.614059	255.762207	182.313721	2.409246	99998.000000	4.248950	3.571803	0.431086	0.572580	3.908589	4.999991	3.120461	2.899539	2.205515	1.843954	1.530825	2.321420	2.407836	2.260819	0.381881	4.999991	10604.000000		1
10937.595703	2156.982666	1.606628	2.584173	6477.673828	87806.835938	1042.497925	621.601562	137.981888	39.169651	26.273455	144.855545	182.859543	144.954224	1.326950	99998.000000	4.038922	3.333847	0.205915	0.412322	3.811419	4.943528	3.018075	2.793512	2.139822	1.592950	1.419517	2.160935	2.262118	2.161231	0.122854	4.999991	10626.000000		1
14081.942383	3270.323486	3.092990	3.410615	9328.063477	99998.000000	1515.555786	907.411743	249.742752	96.089302	57.459305	268.797180	370.733246	213.126434	2.385596	99998.000000	4.148663	3.514591	0.490378	0.532833	3.969791	4.999991	3.180572	2.957804	2.397493	1.982675	1.759360	2.429425	2.569062	2.328637	0.377597	4.999991	10645.000000		1
7252.864258	170.715775	2.944971	3.188586	4182.943359	61357.117188	624.534180	376.268555	55.969860	8.190410	3.469206	41.627388	41.272758	45.340210	0.581316	99998.000000	3.860510	2.232274	0.469081	0.503598	3.621482	4.787865	2.795556	2.575498	1.747954	0.913306	0.540230	1.619379	1.615664	1.656484	0.000000	4.999991	10664.000000		0
24401.845703	4509.486816	2.137031	4.958652	15965.061523	99998.000000	2601.343262	1576.401123	387.308350	177.987228	111.060852	547.974182	679.279785	427.085480	2.185103	99998.000000	4.387423	3.654127	0.329811	0.695364	4.203171	4.999991	3.415198	3.197667	2.588057	2.250389	2.045561	2.738760	2.832049	2.630515	0.339472	4.999991	10680.000000		1
7806.426270	1688.491943	1.773150	2.689020	3642.207031	57306.894531	574.420349	367.658752	95.441711	25.517939	25.986666	109.111931	127.654449	121.354370	0.156289	0.000000	3.892452	3.227499	0.248745	0.429594	3.561365	4.758207	2.759230	2.565445	1.979738	1.406846	1.414751	2.037872	2.106036	2.084055	0.000000	0.000000	10722.000000		1
10945.780273	4329.433594	3.342773	6.488186	9432.934570	99998.000000	1610.001465	952.212280	237.481812	100.277016	83.153015	334.271118	460.639648	243.134293	1.321517	0.000000	4.039247	3.636431	0.524107	0.812123	3.974647	4.999991	3.206826	2.978734	2.375630	2.001201	1.919878	2.524099	2.663361	2.385846	0.121073	0.000000	10788.000000		1
4793.341797	1140.872314	1.834825	2.855542	2905.591064	51533.746094	455.236938	278.338257	63.953659	25.588863	29.480543	117.545952	138.499954	103.215820	0.651349	0.000000	3.680638	3.057237	0.263595	0.455689	3.463234	4.712092	2.658237	2.444573	1.805865	1.408051	1.469535	2.070208	2.141450	2.013746	0.000000	0.000000	10883.000000		1
12352.526367	2327.997559	3.120744	6.216817	8777.303711	99998.000000	1457.979370	877.718384	214.896500	94.609108	61.249218	305.842133	400.142853	256.573242	1.856230	0.000000	4.091756	3.366982	0.494258	0.793568	3.943361	4.999991	3.163751	2.943355	2.332229	1.975933	1.787101	2.485497	2.602215	2.409211	0.268632	0.000000	10993.000000		1
7682.049805	3660.743164	1.884164	6.130473	12459.199219	99998.000000	2079.796875	1249.398315	296.745087	129.202484	97.137772	421.550171	517.624023	315.090271	2.220978	0.000000	3.885477	3.563569	0.275119	0.787494	4.095490	4.999991	3.318021	3.096701	2.472383	2.111271	1.987388	2.624849	2.714015	2.498435	0.346544	0.000000	11039.000000		1
8027.104492	2482.156738	3.191670	5.004908	4281.555176	63665.242188	651.920898	406.788300	73.769196	53.398022	34.938759	92.068108	131.530716	122.575531	0.155459	0.000000	3.904559	3.394829	0.504018	0.699396	3.631602	4.803903	2.814195	2.609369	1.867875	1.727525	1.543307	1.964109	2.119027	2.088404	0.000000	0.000000	11063.000000		1
4784.442383	2728.818848	2.294302	4.807549	7198.938965	99998.000000	1193.983521	719.584290	204.701660	71.311462	67.762077	283.784149	386.509644	241.999481	1.528297	99998.000000	3.679831	3.435975	0.360651	0.681924	3.857269	4.999991	3.076998	2.857082	2.311121	1.853159	1.830987	2.452988	2.587160	2.383814	0.184208	4.999991	11118.000000		1
5797.428711	0.000000	2.550252	3.959521	2930.905518	48683.339844	452.409149	278.739136	73.519417	39.706219	27.001217	90.347382	125.162788	85.317802	0.261725	0.000000	3.763235	0.000000	0.406583	0.597643	3.467002	4.687380	2.655531	2.445198	1.866402	1.598858	1.431383	1.955916	2.097475	1.931040	0.000000	0.000000	11256.000000		0
5786.518555	799.746033	1.341426	3.059069	2781.122314	44900.695312	421.035187	264.211639	62.951443	36.024235	18.875565	59.503822	86.964516	93.572968	0.867277	99998.000000	3.762417	2.902952	0.127567	0.485589	3.444220	4.652253	2.624318	2.421952	1.799006	1.556595	1.275900	1.774545	1.939342	1.971150	0.000000	4.999991	11350.000000		1
8429.452148	1362.445068	2.254213	3.487709	7400.901855	99998.000000	1208.473999	737.550110	185.138428	93.720985	52.198444	191.561844	264.745148	120.009857	1.496642	0.000000	3.925799	3.134319	0.352995	0.542540	3.869285	4.999991	3.082237	2.867791	2.267497	1.971837	1.717658	2.282309	2.422828	2.079217	0.175118	0.000000	11381.000000		1
11699.796875	4836.834961	2.500912	3.802250	11245.831055	99998.000000	1828.598511	1127.236084	293.149445	124.330177	86.406357	331.764038	446.509949	288.863068	1.664700	0.000000	4.068178	3.684561	0.398098	0.580041	4.050992	4.999991	3.262118	3.052015	2.467089	2.094577	1.936546	2.520829	2.649831	2.460692	0.221336	0.000000	11418.000000		1
19877.857422	4380.081055	2.075356	5.260859	10831.407227	99998.000000	1766.359375	1077.886963	285.341431	98.914001	60.462864	294.580322	407.454407	212.250656	3.896255	99998.000000	4.298369	3.641482	0.317093	0.721057	4.034685	4.999991	3.247079	3.032573	2.455365	1.995258	1.781489	2.469204	2.610079	2.326849	0.590647	4.999991	11480.000000		1
5155.536133	931.588196	3.247177	2.096942	2604.291504	44600.730469	371.060120	234.802032	52.349548	22.104239	17.503302	64.225029	86.122658	85.185196	1.704597	99998.000000	3.712274	2.969224	0.511506	0.321587	3.415690	4.649342	2.569444	2.370702	1.718913	1.344476	1.243120	1.807704	1.935117	1.930364	0.231622	4.999991	11505.000000		1
19574.638672	5716.659668	2.790784	4.539263	12716.502930	99998.000000	2111.830566	1280.430054	285.831757	113.475418	80.377647	403.948181	559.936035	296.581665	3.131359	99998.000000	4.291694	3.757142	0.445726	0.656985	4.104368	4.999991	3.324659	3.107356	2.456110	2.054902	1.905135	2.606326	2.748138	2.472144	0.495733	4.999991	11568.000000		1
10409.794922	990.752808	1.643633	5.402710	6198.277832	88169.484375	1040.379395	608.162598	121.388290	85.959221	49.123959	241.626343	314.892914	212.734802	0.610115	0.000000	4.017442	2.995965	0.215805	0.732612	3.792271	4.945318	3.017192	2.784020	2.084177	1.934292	1.691293	2.383144	2.498163	2.327839	0.000000	0.000000	11617.000000		1
5952.839844	928.902283	3.129995	5.202267	2762.607422	44205.949219	397.049866	251.380219	36.751999	30.121960	12.825270	69.464302	79.754738	77.034874	1.448224	0.000000	3.774724	2.967970	0.495544	0.716193	3.441319	4.645481	2.598845	2.400331	1.565281	1.478883	1.108067	1.841762	1.901757	1.886687	0.160836	0.000000	11638.000000		1
7385.023926	1896.033691	2.880212	5.637074	7207.782715	99998.000000	1177.056885	697.689697	139.779709	65.702141	61.202965	245.437851	339.778656	214.289001	0.415832	0.000000	3.868352	3.277846	0.459424	0.751054	3.857802	4.999991	3.070797	2.843662	2.145444	1.817580	1.786772	2.389941	2.531196	2.331000	0.000000	0.000000	11669.000000		1
10660.898438	2284.334961	2.100026	3.537048	7016.952148	99998.000000	1139.771484	676.522949	154.569321	73.837044	46.240662	219.808899	298.487396	154.615570	2.399689	0.000000	4.027794	3.358760	0.322225	0.548641	3.846148	4.999991	3.056818	2.830282	2.189123	1.868274	1.665024	2.342045	2.474926	2.189253	0.380155	0.000000	11693.000000		1
10667.491211	1514.467285	3.253344	4.397411	7505.746094	99998.000000	1163.580933	718.261353	178.178421	51.035877	35.922474	209.290268	287.065247	255.617279	1.218034	99998.000000	4.028062	3.180260	0.512330	0.643197	3.875394	4.999991	3.065797	2.856282	2.250855	1.707876	1.555366	2.320749	2.457981	2.407590	0.085659	4.999991	11723.000000		1
6772.285156	757.218201	0.909703	2.556419	8319.236328	99998.000000	1337.368164	805.531128	252.983765	77.321663	66.204788	296.307220	397.715942	244.386292	2.654881	99998.000000	3.830735	2.879221	0.000000	0.407632	3.920084	4.999991	3.126251	2.906082	2.403093	1.888301	1.820889	2.471742	2.599573	2.388077	0.424045	4.999991	11759.000000		1
10045.868164	2731.403076	3.395196	4.270978	5036.852539	75248.804688	807.896362	502.239288	130.115280	47.064022	28.669519	173.256775	251.651581	115.186897	1.791866	99998.000000	4.001987	3.436386	0.530865	0.630527	3.702159	4.876500	2.907356	2.700911	2.114328	1.672689	1.457420	2.238690	2.400800	2.061403	0.253305	4.999991	11829.000000		1
6408.385254	1290.174561	1.853327	3.857757	2924.691895	49941.957031	459.344482	279.732117	71.709259	44.405838	15.427945	66.664261	103.505692	43.119919	1.937989	99998.000000	3.806749	3.110648	0.267952	0.586335	3.466080	4.698465	2.662138	2.446742	1.855575	1.647440	1.188308	1.823893	2.014964	1.634678	0.287351	4.999991	11877.000000		1
4554.290527	1428.659180	0.595162	2.019849	2246.552979	40275.742188	329.849030	208.577927	59.472984	15.474201	21.246960	30.131212	51.245571	47.128780	1.525768	99998.000000	3.658421	3.154929	0.000000	0.305319	3.351517	4.605043	2.518315	2.319268	1.774320	1.189608	1.327297	1.479017	1.709656	1.673286	0.183489	4.999991	11901.000000		1
8276.014648	1964.094849	1.677554	3.096074	5986.758301	87592.492188	983.509155	586.965027	155.019547	63.768635	44.011120	199.431549	241.472168	159.040741	0.957502	99998.000000	3.917821	3.293162	0.224676	0.490811	3.777192	4.942467	2.992778	2.768612	2.190387	1.804607	1.643562	2.299794	2.382867	2.201508	0.000000	4.999991	11916.000000		1
4540.823730	1302.315308	1.057722	3.046734	2439.117188	42020.464844	356.171814	221.085571	44.560024	35.416740	8.683808	35.475330	57.394547	36.431290	0.744357	99998.000000	3.657135	3.114716	0.024372	0.483835	3.387233	4.623461	2.551660	2.344560	1.648945	1.549209	0.938710	1.549926	1.758871	1.561475	0.000000	4.999991	11936.000000		1
12984.449219	5352.269531	3.734408	8.585129	12672.294922	99998.000000	2177.529785	1278.592041	294.398376	132.169037	112.359108	470.726562	551.412598	305.555328	1.818491	99998.000000	4.113423	3.728538	0.572222	0.933747	4.102855	4.999991	3.337964	3.106732	2.468935	2.121130	2.050608	2.672769	2.741477	2.485090	0.259711	4.999991	11996.000000		1
18527.210938	5986.477539	2.408400	6.494354	17004.644531	99998.000000	2855.649902	1723.655762	428.886383	192.141602	111.147194	505.304504	679.341492	385.158966	2.705949	99998.000000	4.267810	3.777171	0.381729	0.812536	4.230567	4.999991	3.455705	3.236450	2.632342	2.283621	2.045898	2.703553	2.832088	2.585640	0.432320	4.999991	12084.000000		1
11274.549805	1619.215698	3.028231	3.706654	7122.745605	99998.000000	1181.367920	709.774902	179.094299	93.582222	55.621395	263.419128	310.328979	193.973328	2.440888	99998.000000	4.052099	3.209305	0.481189	0.568982	3.852648	4.999991	3.072385	2.851121	2.253082	1.971193	1.745242	2.420647	2.491822	2.287742	0.387548	4.999991	12151.000000		1
38321.621094	12114.670898	1.008383	19.495396	52153.933594	99998.000000	8734.816406	5310.777832	1301.735596	470.988678	354.077972	1651.005981	2186.262939	1228.900757	5.430479	99998.000000	4.583444	4.083312	0.003625	1.289932	4.717287	4.999991	3.941254	3.725158	3.114523	2.673010	2.549099	3.217749	3.339702	3.089517	0.734838	4.999991	12197.000000		1
17851.189453	8257.414062	3.426034	7.814194	20877.828125	99998.000000	3475.382812	2115.697754	517.645630	186.054291	152.922607	669.285400	832.038940	519.267700	2.449467	0.000000	4.251667	3.916844	0.534792	0.892884	4.319685	4.999991	3.541003	3.325454	2.714033	2.269640	2.184472	2.825611	2.920144	2.715391	0.389072	0.000000	12314.000000		1
17390.011719	3824.449707	2.217208	4.724288	8644.588867	99998.000000	1423.808472	844.824158	207.776154	91.352676	50.693581	241.148376	314.276154	165.202057	0.269586	0.000000	4.240300	3.582569	0.345806	0.674336	3.936744	4.999991	3.153452	2.926766	2.317596	1.960721	1.704953	2.382284	2.497311	2.218015	0.000000	0.000000	12389.000000		1
7961.167969	1266.559326	3.629560	5.152927	5777.732910	85022.531250	961.528259	573.671021	128.132431	68.119789	33.659008	153.274155	194.022675	121.036743	0.319091	0.000000	3.900977	3.102626	0.559854	0.712054	3.761757	4.929534	2.982962	2.758663	2.107659	1.833273	1.527101	2.185469	2.287853	2.082917	0.000000	0.000000	12433.000000		1
7847.942383	1488.619385	1.776234	4.045865	5923.560059	83518.226562	953.411865	581.950867	149.240616	64.740013	34.778404	165.525848	251.244537	172.306992	1.992202	99998.000000	3.894756	3.172784	0.249500	0.607011	3.772583	4.921781	2.979280	2.764886	2.173887	1.811173	1.541310	2.218866	2.400097	2.236303	0.299333	4.999991	12456.000000		1
6694.929199	1552.859863	2.870961	4.591687	4091.581787	66092.734375	646.462646	398.230927	103.394676	62.433376	27.241749	95.602066	153.971069	92.555336	0.079190	0.000000	3.825746	3.191132	0.458027	0.661972	3.611891	4.820154	2.810544	2.600135	2.014498	1.795417	1.435235	1.980467	2.187439	1.966401	0.000000	0.000000	12587.000000		1
22265.253906	7688.025879	1.073141	8.045474	24175.191406	99998.000000	3977.841064	2443.767334	553.250488	213.764771	158.498001	688.373779	947.824097	537.067017	2.590959	99998.000000	4.347628	3.885815	0.030657	0.905552	4.383370	4.999991	3.599648	3.388060	2.742922	2.329936	2.200024	2.837824	2.976728	2.730028	0.413461	4.999991	12616.000000		1
4145.395996	1292.931519	3.092990	3.910181	2027.021606	38345.378906	302.638123	192.813843	45.478977	30.806551	29.523714	76.297867	102.195099	95.861099	0.452658	99998.000000	3.617566	3.111576	0.490378	0.592197	3.306858	4.583713	2.480924	2.285138	1.657811	1.488643	1.470171	1.882512	2.009430	1.981642	0.000000	4.999991	12668.000000		1
11224.762695	2463.820801	3.435285	4.594771	6399.374512	94521.671875	1024.384033	636.292480	148.115051	64.221947	48.553467	231.277328	311.691986	142.888123	3.660927	99998.000000	4.050177	3.391609	0.535963	0.662264	3.806138	4.975532	3.010463	2.803657	2.170599	1.807683	1.686220	2.364133	2.493726	2.154996	0.563591	4.999991	12727.000000		1
5133.542969	574.747253	2.285050	3.413699	2518.742188	44722.292969	405.952606	236.091034	66.343559	29.017982	14.172863	66.947968	86.949097	99.925468	0.481713	0.000000	3.710417	2.759477	0.358896	0.533225	3.401184	4.650524	2.608475	2.373080	1.821799	1.462667	1.151458	1.825737	1.939265	1.999676	0.000000	0.000000	12744.000000		1
4536.161133	484.566376	3.518546	4.730455	1896.878662	31780.802734	288.400513	169.476120	52.685677	9.069276	11.539351	24.657576	35.851547	44.476765	0.954969	99998.000000	3.656688	2.685353	0.546363	0.674903	3.278039	4.502165	2.459996	2.229109	1.721693	0.957573	1.062181	1.391950	1.554508	1.648133	0.000000	4.999991	12761.000000		1
16844.531250	6480.424316	2.254213	4.730455	6985.541016	99998.000000	1120.380859	683.612488	184.389069	94.559769	65.625046	307.676941	434.819489	221.819489	1.585684	99998.000000	4.226459	3.811604	0.352995	0.674903	3.844200	4.999991	3.049366	2.834810	2.265735	1.975706	1.817070	2.488095	2.638309	2.346000	0.200217	4.999991	12777.000000		1
18669.527344	4443.846191	2.084607	7.104934	14284.109375	99998.000000	2393.228027	1423.031372	324.649841	116.213776	93.973854	428.214142	577.411560	285.680634	4.359930	0.000000	4.271133	3.647759	0.319024	0.851560	4.154853	4.999991	3.378984	3.153214	2.511415	2.065258	1.973007	2.631661	2.761486	2.455881	0.639480	0.000000	12801.000000		1
11356.601562	4062.622314	3.293433	4.237057	11029.571289	99998.000000	1860.450439	1111.003174	275.535156	136.418442	82.619530	362.148102	415.046570	253.612839	0.786724	0.000000	4.055248	3.608806	0.517649	0.627064	4.042559	4.999991	3.269618	3.045715	2.440177	2.134873	1.917083	2.558886	2.618097	2.404171	0.000000	0.000000	12850.000000		1
11963.148438	6632.924805	1.631298	4.163047	10045.248047	99998.000000	1674.482422	1002.887329	283.574463	114.943275	74.466125	330.209839	458.730804	174.955917	2.316405	99998.000000	4.077846	3.821705	0.212533	0.619411	4.001961	4.999991	3.223881	3.001252	2.452667	2.060483	1.871959	2.518790	2.661558	2.242929	0.364814	4.999991	12871.000000		1
7829.646484	2068.053955	2.192538	4.551599	7382.350098	99998.000000	1205.550659	739.825928	169.673477	78.635338	51.597118	176.877090	272.476074	181.746307	0.478739	0.000000	3.893742	3.315562	0.340947	0.658164	3.868195	4.999991	3.081186	2.869130	2.229614	1.895618	1.712626	2.247672	2.435328	2.259466	0.000000	0.000000	12919.000000		1
5641.280762	1035.322144	1.600460	3.225591	3455.677734	54348.039062	522.881836	336.519165	97.211777	39.632210	34.593380	111.122528	133.609146	77.266159	1.120705	99998.000000	3.751378	3.015075	0.204245	0.508609	3.538533	4.735184	2.718404	2.527010	1.987719	1.598048	1.538993	2.045802	2.125836	1.887989	0.049491	4.999991	12980.000000		1
7451.330566	919.453735	2.581089	4.317234	4262.627441	61806.488281	634.220215	409.455750	94.942146	59.460651	22.202919	97.079178	123.938545	99.632515	1.619564	0.000000	3.872234	2.963530	0.411803	0.635206	3.629677	4.791034	2.802240	2.612207	1.977459	1.774230	1.346410	1.987126	2.093206	1.998401	0.209398	0.000000	13021.000000		1
6065.131348	1820.235352	2.679769	3.447620	5105.881836	72411.765625	824.298767	490.958954	101.140465	49.475506	27.947924	104.945801	133.834259	95.475632	0.125701	0.000000	3.782840	3.260128	0.428097	0.537519	3.708071	4.859809	2.916085	2.691045	2.004925	1.694390	1.446350	2.020965	2.126567	1.979892	0.000000	0.000000	13045.000000		1
7062.982910	1679.487427	2.923384	4.036614	3660.533691	61795.027344	575.956055	337.151337	106.971817	39.595207	19.236362	95.595901	163.789703	86.693146	0.126265	0.000000	3.848988	3.225177	0.465886	0.606017	3.563545	4.790954	2.760389	2.527825	2.029269	1.597643	1.284123	1.980439	2.214287	1.937985	0.000000	0.000000	13066.000000		1
18421.773438	6547.255371	2.211041	5.297863	12675.116211	99998.000000	2079.358887	1261.502075	306.064148	121.107674	78.234451	376.678680	469.551636	260.619110	2.319380	99998.000000	4.265331	3.816059	0.344597	0.724101	4.102952	4.999991	3.317930	3.100888	2.485812	2.083172	1.893398	2.575971	2.671683	2.416006	0.365372	4.999991	13099.000000		1
8001.111816	852.191223	2.365228	2.621178	6354.277832	90637.203125	1030.952515	621.231506	157.060989	66.016678	32.311413	177.197800	240.062897	141.204391	2.387546	99998.000000	3.903150	2.930537	0.373873	0.418496	3.803066	4.957306	3.013239	2.793253	2.196068	1.819654	1.509356	2.248458	2.380325	2.149848	0.377952	4.999991	13134.000000		1
11538.733398	2423.118652	3.191670	2.574922	6205.068359	89152.820312	965.364441	604.770508	111.955132	87.498001	26.236450	135.900360	170.003433	159.978195	0.910522	99998.000000	4.062158	3.384375	0.504018	0.410764	3.792747	4.950135	2.984691	2.781591	2.049044	1.941998	1.418905	2.133221	2.230458	2.204061	0.000000	4.999991	13164.000000		1
18616.357422	6993.703613	2.759946	8.165740	19545.007812	99998.000000	3213.311279	1966.561890	482.429352	237.703827	157.764069	697.665039	927.409729	565.212280	3.504489	0.000000	4.269895	3.844707	0.440901	0.911996	4.291036	4.999991	3.506953	3.293708	2.683434	2.376036	2.198008	2.843647	2.967272	2.752212	0.544625	0.000000	13201.000000		1
21563.980469	5799.803223	1.378431	4.301816	16848.265625	99998.000000	2744.536621	1679.422607	384.862946	138.876175	84.321754	474.972870	651.840698	366.255646	2.170650	0.000000	4.333729	3.763413	0.139385	0.633652	4.226555	4.999991	3.438469	3.225160	2.585306	2.142628	1.925940	2.676669	2.814142	2.563784	0.336590	0.000000	13238.000000		1
7448.030762	2734.702637	3.191670	5.760424	4854.483398	69633.437500	787.515930	487.388000	126.939018	22.465036	39.764812	136.153229	166.592819	101.054115	0.684730	0.000000	3.872041	3.436910	0.504018	0.760454	3.686143	4.842818	2.896259	2.687875	2.103595	1.351507	1.599499	2.134028	2.221656	2.004554	0.000000	0.000000	13286.000000		1
19246.726562	5984.429688	1.588125	6.007123	17488.011719	99998.000000	2918.770996	1763.639526	422.336517	168.446152	146.446747	666.759827	853.264343	438.631012	3.553773	99998.000000	4.284357	3.777023	0.200885	0.778666	4.242741	4.999991	3.465200	3.246410	2.625659	2.226461	2.165680	2.823969	2.931084	2.642099	0.550690	4.999991	13350.000000		1
15696.930664	3782.063721	1.711475	1.652884	11857.774414	99998.000000	1894.497925	1179.641113	248.395157	123.287872	60.145241	289.183777	415.000305	215.318970	2.737246	99998.000000	4.195815	3.577729	0.233371	0.218242	4.074003	4.999991	3.277494	3.071750	2.395143	2.090920	1.779201	2.461174	2.618048	2.333082	0.437314	4.999991	13373.000000		1
15905.486328	6731.542480	1.082392	6.737969	16194.346680	99998.000000	2686.895508	1613.387451	397.426086	121.557899	119.229675	583.514282	893.426941	395.646759	2.530783	99998.000000	4.201547	3.828115	0.034385	0.828529	4.209363	4.999991	3.429251	3.207739	2.599256	2.084783	2.076384	2.766052	2.951059	2.597308	0.403255	4.999991	13418.000000		1
21538.605469	6806.791992	2.047602	6.136640	16635.351562	99998.000000	2684.197266	1653.534668	417.004730	135.511810	100.159836	512.572876	724.481262	324.745453	2.497090	0.000000	4.333218	3.832942	0.311246	0.787931	4.221032	4.999991	3.428814	3.218413	2.620141	2.131977	2.000694	2.709756	2.860027	2.511543	0.397434	0.000000	13439.000000		1
17530.746094	2518.347656	1.184156	4.079786	8547.445312	99998.000000	1394.864502	855.632629	196.939896	91.121399	58.834652	235.810425	309.221893	174.724640	2.482284	0.000000	4.243800	3.401116	0.073409	0.610637	3.931836	4.999991	3.144532	2.932287	2.294334	1.959620	1.769633	2.372563	2.490270	2.242354	0.394851	0.000000	13477.000000		1
7615.169434	2988.062744	3.364359	3.157748	8089.004395	99998.000000	1368.082153	802.610840	209.546219	94.328484	52.858364	236.291489	313.070404	197.208176	2.486435	99998.000000	3.881680	3.475390	0.526902	0.499378	3.907895	4.999991	3.136112	2.904505	2.321280	1.974643	1.723114	2.373448	2.495642	2.294925	0.395577	4.999991	13553.000000		1
13317.967773	3107.859863	1.020718	3.274930	7551.588867	97141.039062	1155.458374	740.205261	174.089386	64.780098	34.963428	192.012070	243.155884	155.053467	2.087802	0.000000	4.124438	3.492461	0.008906	0.515202	3.878038	4.987403	3.062754	2.869352	2.240772	1.811442	1.543614	2.283329	2.385885	2.190481	0.319689	0.000000	13577.000000		1
9579.606445	2477.386230	3.200921	4.847637	7322.007812	97661.023438	1174.549805	725.110352	167.397675	88.268936	48.023064	226.179901	297.611633	184.176300	2.864343	0.000000	3.981348	3.393994	0.505275	0.685530	3.864630	4.989721	3.069871	2.860404	2.223749	1.945808	1.681450	2.354454	2.473650	2.265234	0.457025	0.000000	13678.000000		1
9657.550781	1660.627197	1.575791	3.780664	6071.545410	91086.460938	977.569824	590.301636	158.460999	44.926991	35.968727	170.660263	216.046738	188.450363	0.837010	0.000000	3.984867	3.220272	0.197498	0.577568	3.783299	4.959454	2.990148	2.771074	2.199922	1.652507	1.555925	2.232132	2.334548	2.275197	0.000000	0.000000	13708.000000		1
6820.270996	1910.548828	1.921169	3.296517	3379.059082	50431.085938	514.817871	332.303680	79.853416	46.299255	27.362015	95.232018	100.172173	84.229240	0.568564	99998.000000	3.833802	3.281158	0.283566	0.518055	3.528796	4.702698	2.711654	2.521535	1.902293	1.665574	1.437148	1.978783	2.000747	1.925463	0.000000	4.999991	13774.000000		1
8023.585938	769.741272	2.322055	4.986405	4117.259766	62835.304688	653.015625	402.128784	115.226982	41.793911	24.182680	101.680115	149.656921	167.366837	0.181102	0.000000	3.904368	2.886345	0.365873	0.697788	3.614608	4.798204	2.814924	2.604365	2.061554	1.621113	1.383504	2.007236	2.175097	2.223669	0.000000	0.000000	13822.000000		1
17152.744141	19519.857422	2.278883	15.702397	46814.796875	99998.000000	7725.533203	4766.458008	1199.028564	475.268890	359.705780	1746.691284	2316.914795	1304.625000	5.047599	99998.000000	4.234334	4.290477	0.357722	1.195966	4.670383	4.999991	3.887928	3.678196	3.078830	2.676939	2.555947	3.242216	3.364910	3.115486	0.703085	4.999991	13846.000000		0
21618.087891	2758.799072	2.032184	3.139246	12607.320312	99998.000000	2042.970703	1256.814697	298.478149	118.905884	79.949013	359.036621	445.612579	327.998779	2.056897	0.000000	4.334817	3.440720	0.307963	0.496825	4.100623	4.999991	3.310262	3.099271	2.474913	2.075203	1.902813	2.555139	2.648957	2.515872	0.313212	0.000000	13895.000000		1
8364.551758	2089.606201	3.241009	3.034399	5226.298828	76927.812500	807.011353	495.825104	101.957657	67.188499	30.673950	147.825180	201.167694	134.466431	0.827987	0.000000	3.922443	3.320065	0.510680	0.482073	3.718194	4.886084	2.906880	2.695328	2.008420	1.827295	1.486770	2.169748	2.303558	2.128614	0.000000	0.000000	13929.000000		1
10350.174805	4447.944824	1.248914	3.052901	6998.310547	96216.781250	1105.520386	675.869202	158.667603	73.556419	38.115009	184.364410	266.990112	103.767807	2.004884	99998.000000	4.014948	3.648160	0.096533	0.484713	3.844993	4.983251	3.043567	2.829863	2.200488	1.866621	1.581096	2.265677	2.426495	2.016063	0.302089	4.999991	13959.000000		1
29441.810547	5216.927246	1.631298	5.698749	17220.472656	99998.000000	2919.813477	1737.418457	404.234985	145.348938	108.408836	509.267120	674.731262	397.965729	2.978828	99998.000000	4.468965	3.717415	0.212533	0.755780	4.236045	4.999991	3.465355	3.239904	2.606634	2.162412	2.035065	2.706946	2.829131	2.599846	0.474045	4.999991	14085.000000		1
9208.571289	2369.745361	2.118529	3.102241	7410.711426	99998.000000	1202.525513	722.100586	174.934326	69.430382	45.186024	269.130219	363.504944	192.194016	0.378231	99998.000000	3.964192	3.374702	0.326034	0.491676	3.869860	4.999991	3.080094	2.858598	2.242875	1.841550	1.655004	2.429962	2.560510	2.283740	0.000000	4.999991	14122.000000		1
15096.091797	4094.070312	2.809286	4.486840	9450.379883	99998.000000	1534.863159	929.657776	198.796295	107.496048	58.325836	305.015686	438.304138	315.108765	3.783393	99998.000000	4.178864	3.612155	0.448596	0.651941	3.975449	4.999991	3.186070	2.968323	2.298408	2.031393	1.765861	2.484322	2.641776	2.498461	0.577881	4.999991	14161.000000		1
10075.444336	1675.580322	3.623393	5.242356	9326.373047	99998.000000	1546.309937	935.689575	224.681198	115.424339	74.028229	336.849121	443.336792	238.807816	2.330071	0.000000	4.003264	3.224165	0.559115	0.719526	3.969713	4.999991	3.189296	2.971132	2.351567	2.062297	1.869397	2.527435	2.646734	2.378048	0.367369	0.000000	14290.000000		1
12929.694336	2627.212891	1.702224	3.009729	6939.608887	98683.554688	1104.074097	676.966980	151.630524	68.804382	33.082348	164.098068	249.172256	145.207092	1.212415	0.000000	4.111588	3.419495	0.231017	0.478527	3.841335	4.994245	3.042998	2.830568	2.180787	1.837616	1.519596	2.215103	2.396500	2.161988	0.083651	0.000000	14321.000000		1
6239.054199	3051.720215	2.056854	2.701355	6155.799316	87830.359375	984.280090	590.381775	127.383080	50.345119	26.779188	178.175339	248.580185	78.875870	1.373367	99998.000000	3.795119	3.484545	0.313203	0.431582	3.789284	4.943645	2.993119	2.771133	2.105112	1.701957	1.427797	2.250848	2.395467	1.896944	0.137786	4.999991	14341.000000		1
14029.795898	3871.880615	2.562587	6.247655	12226.823242	99998.000000	2044.586670	1237.979248	353.809692	128.005997	117.246834	540.354309	751.174072	494.101288	1.250690	0.000000	4.147051	3.587922	0.408679	0.795717	4.087314	4.999991	3.310606	3.092713	2.548770	2.107230	2.069101	2.732679	2.875741	2.693816	0.097150	0.000000	14417.000000		1
9853.763672	2610.094971	1.970509	4.338820	8255.004883	99998.000000	1321.141479	823.694397	217.576279	129.134644	49.416912	236.858887	293.140198	226.867569	3.236508	0.000000	3.993602	3.416656	0.294578	0.637372	3.916717	4.999991	3.120949	2.915766	2.337611	2.111043	1.693876	2.374490	2.467075	2.355772	0.510077	0.000000	14457.000000		1
9622.806641	2015.029053	1.514116	3.336605	6541.833984	90372.781250	1027.612793	652.839844	131.055817	76.778931	44.248566	174.228149	245.391602	167.604279	1.798242	99998.000000	3.983302	3.304281	0.180159	0.523305	3.815700	4.956038	3.011830	2.814807	2.117456	1.885242	1.645899	2.241118	2.389860	2.224285	0.254848	4.999991	14538.000000		1
4972.941895	427.992096	1.258165	2.090775	1824.315186	33182.976562	273.777405	163.789703	38.475807	20.445189	20.775148	36.915436	60.055813	63.392418	0.599481	99998.000000	3.696613	2.631436	0.099738	0.320307	3.261100	4.520916	2.437398	2.214287	1.585188	1.310591	1.317544	1.567208	1.778555	1.802037	0.000000	4.999991	14560.000000		1
11886.240234	2634.770996	2.149366	3.225591	7845.574219	99998.000000	1297.338135	783.907959	194.025757	78.419479	57.197186	228.930603	298.080353	191.086960	0.882622	0.000000	4.075045	3.420743	0.332310	0.508609	3.894625	4.999991	3.113053	2.894265	2.287859	1.894424	1.757375	2.359704	2.474333	2.281231	0.000000	0.000000	14598.000000		1
10214.224609	1591.394165	2.741444	4.175382	4689.453613	68983.343750	761.769836	459.828613	96.847900	78.385559	37.408836	174.777054	206.857193	134.398590	0.186233	0.000000	4.009205	3.201778	0.437979	0.620696	3.671122	4.838744	2.881824	2.662596	1.986090	1.894236	1.572974	2.242484	2.315671	2.128395	0.000000	0.000000	14646.000000		1
23069.550781	7820.016113	2.146282	7.869701	15210.615234	99998.000000	2587.102539	1531.156494	352.150635	162.044296	102.824188	523.273438	700.372559	344.774323	2.084389	0.000000	4.363039	3.893208	0.331687	0.895958	4.182147	4.999991	3.412814	3.185019	2.546728	2.209634	2.012095	2.718729	2.845329	2.537535	0.318979	0.000000	14674.000000		1
8479.963867	3523.054443	1.218077	4.755125	10902.537109	99998.000000	1796.783569	1094.764282	257.609375	131.441284	72.165657	335.375092	489.309174	252.737061	2.077496	0.000000	3.928394	3.546919	0.085675	0.677162	4.037528	4.999991	3.254496	3.039321	2.410962	2.118732	1.858331	2.525531	2.689583	2.402669	0.317540	0.000000	14757.000000		1
4745.516113	1080.165894	3.456871	4.203136	2366.966797	45594.656250	331.227478	215.291214	56.013031	46.866661	28.721943	77.256905	120.657448	51.843815	1.720430	0.000000	3.676283	3.033490	0.538683	0.623573	3.374192	4.658914	2.520126	2.333026	1.748289	1.670864	1.458214	1.887937	2.081554	1.714697	0.235637	0.000000	14795.000000		1
18438.734375	4751.214844	4.283313	7.481150	12910.288086	99998.000000	2117.344482	1299.142090	325.519470	137.849289	107.610146	509.011169	636.526855	403.775513	0.390413	0.000000	4.265731	3.676805	0.631780	0.873968	4.110936	4.999991	3.325792	3.113657	2.512577	2.139405	2.031853	2.706727	2.803817	2.606140	0.000000	0.000000	14840.000000		1
5960.037598	1405.780884	2.963473	3.342773	3362.002930	55863.273438	559.587585	316.687622	78.761772	47.702354	33.421562	99.317970	135.311371	69.365616	0.595559	0.000000	3.775249	3.147918	0.471801	0.524107	3.526598	4.747127	2.747868	2.500631	1.896315	1.678540	1.524027	1.997028	2.131334	1.841144	0.000000	0.000000	14867.000000		1
8134.335449	1814.919067	0.977545	5.846769	6357.756348	90346.023438	1016.267700	613.633179	114.326530	51.017372	44.066628	199.339035	243.590698	129.208649	0.688427	0.000000	3.910322	3.258857	0.000000	0.766916	3.803304	4.955909	3.007008	2.787909	2.058147	1.707718	1.644110	2.299592	2.386661	2.111292	0.000000	0.000000	14901.000000		1
30585.927734	8769.351562	2.047602	7.703179	29789.373047	99998.000000	4896.563965	3010.820557	712.522522	290.087311	234.940811	1051.197144	1314.234009	759.968933	3.522161	0.000000	4.485522	3.942967	0.311246	0.886670	4.474061	4.999991	3.689891	3.478685	2.852799	2.462529	2.370959	3.021684	3.118673	2.880796	0.546809	0.000000	14935.000000		1
5575.646484	1617.421021	2.050686	3.059069	4236.082520	72847.773438	649.925720	387.934326	131.422775	66.920212	25.369919	161.205521	197.248260	152.398376	1.826738	99998.000000	3.746295	3.208823	0.311899	0.485589	3.626964	4.862416	2.812864	2.588758	2.118671	1.825557	1.404319	2.207380	2.295013	2.182980	0.261676	4.999991	14958.000000		1
10793.177734	808.765991	1.659051	1.992095	5568.880859	73642.531250	837.272095	521.080933	107.782837	26.828527	14.197534	105.069145	166.265945	91.805984	1.567417	99998.000000	4.033149	2.907823	0.219860	0.299310	3.745768	4.867129	2.922867	2.716905	2.032550	1.428597	1.152213	2.021475	2.220803	1.962871	0.195185	4.999991	14971.000000		1
9946.349609	4216.121582	2.772281	6.130473	14029.339844	99998.000000	2271.426514	1382.042236	289.455139	145.327362	89.372917	442.624451	607.613708	344.425873	1.410034	0.000000	3.997664	3.624913	0.442837	0.787494	4.147037	4.999991	3.356299	3.140521	2.461581	2.162347	1.951206	2.646035	2.783628	2.537096	0.149229	0.000000	14993.000000		1
7146.336426	1088.673828	2.044519	1.609712	2973.698730	47432.238281	406.116058	251.898285	71.391632	47.227459	1.267417	19.998045	31.386293	33.979717	2.376722	99998.000000	3.854084	3.036898	0.310591	0.206748	3.473297	4.676074	2.608650	2.401225	1.853647	1.674195	0.102919	1.300987	1.496740	1.531220	0.375978	4.999991	15013.000000		1
4311.177734	648.695312	2.167868	4.320318	2265.203369	41340.933594	324.498749	202.364182	48.149498	10.268850	21.394979	66.889374	89.076874	73.991226	0.780912	0.000000	3.634596	2.812041	0.336033	0.635516	3.355107	4.616380	2.511213	2.306134	1.682592	1.011522	1.330312	1.825357	1.949765	1.869180	0.000000	0.000000	15039.000000		1
7204.082520	1883.973145	2.272716	2.963473	2925.598389	49438.109375	465.077148	276.984497	67.358109	17.614315	19.359713	64.866447	97.137772	101.991577	0.726575	99998.000000	3.857579	3.275075	0.356545	0.471801	3.466215	4.694062	2.667525	2.442456	1.828390	1.245866	1.286899	1.812020	1.987388	2.008564	0.000000	4.999991	15070.000000		1
19022.197266	4510.276367	1.319840	4.613273	11609.172852	99998.000000	1917.095581	1159.695435	281.474426	143.643631	92.129776	436.552551	537.353821	254.750748	2.612874	99998.000000	4.279261	3.654203	0.120521	0.664009	4.064801	4.999991	3.282644	3.064344	2.449439	2.157286	1.964400	2.640037	2.730260	2.406116	0.417118	4.999991	15086.000000		1
18039.023438	4502.696289	6.281576	8.211996	11552.708984	99998.000000	1950.766968	1164.111328	297.537628	106.065193	103.860321	454.660278	595.479187	350.426819	2.533471	99998.000000	4.256213	3.653473	0.798069	0.914449	4.062684	4.999991	3.290205	3.065995	2.473542	2.025573	2.016450	2.657687	2.774867	2.544597	0.403716	4.999991	15175.000000		1
29334.958984	10125.231445	3.099157	5.038829	16339.782227	99998.000000	2680.690918	1648.628418	468.163971	228.998444	125.175125	559.738647	784.123840	446.041229	3.430917	99998.000000	4.467385	4.005405	0.491244	0.702330	4.213246	4.999991	3.428247	3.217123	2.670398	2.359833	2.097518	2.747985	2.894385	2.649375	0.535410	4.999991	15281.000000		1
9072.942383	2680.247070	2.112361	3.145414	7401.126953	99998.000000	1231.170410	725.131897	195.583054	102.657661	56.885727	253.094772	329.546814	164.859756	3.134805	0.000000	3.957748	3.428175	0.324768	0.497678	3.869298	4.999991	3.090318	2.860417	2.291331	2.011391	1.755003	2.403283	2.517917	2.217115	0.496211	0.000000	15341.000000		1
8040.716309	1479.263306	1.310589	3.768329	3570.855469	56449.890625	581.731873	346.828094	85.879044	28.851460	25.548775	110.786400	148.355591	103.098640	2.186063	0.000000	3.905295	3.170045	0.117467	0.576149	3.552772	4.751663	2.764723	2.540114	1.933887	1.460168	1.407370	2.044487	2.171304	2.013253	0.339663	0.000000	15505.000000		1
7180.460938	1973.154907	3.136162	3.657314	3370.026855	53005.097656	524.232483	319.234802	71.499565	35.956394	12.794432	58.948750	98.365097	50.237186	0.174326	99998.000000	3.856152	3.295161	0.496399	0.563162	3.527633	4.724318	2.719524	2.504110	1.854303	1.555776	1.107021	1.770475	1.992841	1.701025	0.000000	4.999991	15519.000000		1
8942.262695	7683.261719	2.229543	6.333999	13810.573242	99998.000000	2266.840820	1392.042847	338.286133	120.191803	118.508080	522.431580	689.949524	380.144806	1.223777	0.000000	3.951447	3.885546	0.348216	0.801678	4.140212	4.999991	3.355421	3.143653	2.529284	2.079875	2.073748	2.718029	2.838817	2.579949	0.087702	0.000000	15584.000000		1
26058.718750	8074.362793	2.867877	8.529621	24227.603516	99998.000000	3967.291504	2449.864014	635.885437	246.603500	225.057419	937.579956	1280.430054	699.280945	5.930441	99998.000000	4.415953	3.907108	0.457561	0.930930	4.384310	4.999991	3.598494	3.389142	2.803379	2.391999	2.352293	2.972008	3.107356	2.844652	0.773087	4.999991	15621.000000		1
5201.915527	934.699707	1.285919	3.318103	7773.192383	99998.000000	1267.647949	782.048462	204.044830	92.678688	56.753128	234.117447	278.406097	160.453094	1.830810	99998.000000	3.716163	2.970672	0.109214	0.520890	3.890599	4.999991	3.102999	2.893234	2.309726	1.966980	1.753990	2.369434	2.444679	2.205348	0.262643	4.999991	15685.000000		1
12710.369141	5014.239258	1.945839	7.795691	12355.736328	99998.000000	2013.052368	1243.196899	298.283875	107.610146	108.966995	426.225128	513.861877	340.703796	0.871161	0.000000	4.104158	3.700205	0.289107	0.891855	4.091868	4.999991	3.303855	3.094540	2.474630	2.031853	2.037295	2.629639	2.710846	2.532377	0.000000	0.000000	15705.000000		1
26851.839844	6820.002930	1.591209	5.550730	18955.615234	99998.000000	3103.372803	1923.562256	449.337738	188.712479	121.391373	566.569153	743.964294	392.837494	3.398685	0.000000	4.428974	3.833785	0.201727	0.744350	4.277738	4.999991	3.491834	3.284106	2.652573	2.275801	2.084188	2.753253	2.871552	2.594213	0.531311	0.000000	15835.000000		1
4054.980713	1980.944458	1.964342	1.267417	3412.844482	58503.593750	548.001953	320.298706	57.909531	19.905533	21.728024	93.375610	152.086914	133.146591	0.048526	0.000000	3.607989	3.296872	0.293217	0.102919	3.533117	4.767182	2.738782	2.505555	1.762750	1.298974	1.337020	1.970233	2.182092	2.124330	0.000000	0.000000	15877.000000		1
8887.316406	1793.631958	1.837908	3.873176	6292.156250	91454.375000	999.208435	622.403320	175.816284	69.590729	59.488403	244.512726	310.671265	201.472992	1.421793	0.000000	3.948771	3.253733	0.264324	0.588067	3.798800	4.961205	2.999656	2.794072	2.245059	1.842551	1.774432	2.388301	2.492301	2.304217	0.152836	0.000000	15921.000000		1
11658.262695	2196.534668	2.815454	4.739707	6535.207031	95837.796875	1063.476685	639.200439	142.891205	74.688156	45.503651	238.866409	308.598999	205.460266	0.932434	0.000000	4.066634	3.341738	0.449548	0.675751	3.815259	4.981537	3.026728	2.805637	2.155005	1.873252	1.658046	2.378155	2.489394	2.312728	0.000000	0.000000	15952.000000		1
13501.048828	6710.351074	1.958174	8.255169	17588.492188	99998.000000	2968.632080	1783.797974	473.119537	182.884216	124.971596	642.265686	877.224976	481.812592	3.404730	99998.000000	4.130367	3.826745	0.291851	0.916726	4.245229	4.999991	3.472556	3.251346	2.674971	2.262176	2.096811	2.807715	2.943111	2.682878	0.532083	4.999991	16014.000000		1
20524.673828	10013.821289	2.821621	12.470639	28255.826172	99998.000000	4683.178223	2871.454102	642.934875	282.942291	213.996048	940.916565	1227.916992	652.676392	3.746366	99998.000000	4.312276	4.000600	0.450499	1.095889	4.451108	4.999991	3.670541	3.458102	2.808167	2.451698	2.330406	2.973551	3.089169	2.814698	0.573610	4.999991	16074.000000		1
8871.978516	2554.473633	2.815454	4.437500	4967.786133	75057.250000	800.190125	485.115265	150.868835	50.820015	46.878998	179.535263	211.825104	136.177902	0.174918	0.000000	3.948020	3.407301	0.449548	0.647138	3.696163	4.875392	2.903193	2.685845	2.178600	1.706035	1.670978	2.254150	2.325977	2.134107	0.000000	0.000000	16138.000000		1
21600.480469	4117.416992	3.333522	5.007992	13826.626953	99998.000000	2334.717041	1379.177490	343.664185	163.475159	103.638290	489.793304	594.180969	369.573761	2.935261	99998.000000	4.334464	3.614625	0.522903	0.699664	4.140716	4.999991	3.368234	3.139620	2.536134	2.213452	2.015520	2.690013	2.773919	2.567701	0.467647	4.999991	16193.000000		1
11158.530273	2600.479980	2.599592	5.134425	12173.207031	99998.000000	1981.259033	1204.267822	293.356079	111.588173	91.701141	446.574707	556.306458	397.789978	1.070956	0.000000	4.047607	3.415054	0.414905	0.710492	4.085405	4.999991	3.296941	3.080723	2.467395	2.047618	1.962375	2.649894	2.745314	2.599654	0.029772	0.000000	16221.000000		1
12554.733398	3770.216064	1.458608	9.880299	14039.498047	99998.000000	2312.557373	1399.431519	327.730499	126.713905	155.488281	605.504456	819.352478	514.494080	1.790331	0.000000	4.098807	3.576366	0.163939	0.994770	4.147352	4.999991	3.364093	3.145952	2.515517	2.102824	2.191698	2.782117	2.913471	2.711380	0.252933	0.000000	16253.000000		1
10607.487305	4303.098633	2.645848	6.148975	8495.928711	99998.000000	1464.085205	847.941833	206.542648	94.066368	73.639679	315.383209	438.674164	193.751312	1.915954	0.000000	4.025612	3.633781	0.422565	0.788803	3.929211	4.999991	3.165566	2.928366	2.315010	1.973434	1.867112	2.498839	2.642142	2.287245	0.282385	0.000000	16304.000000		1
17504.859375	2772.133057	2.211041	3.718989	8250.654297	99998.000000	1355.950806	817.033508	242.070404	133.754089	59.984886	250.371826	316.518036	200.332001	1.991386	0.000000	4.243159	3.442814	0.344597	0.570425	3.916488	4.999991	3.132244	2.912240	2.383942	2.126307	1.778042	2.398586	2.500398	2.301750	0.299156	0.000000	16327.000000		1
18694.876953	2953.944092	2.445405	3.962604	11965.282227	99998.000000	1985.058105	1189.657104	286.516327	195.539871	89.894066	420.143982	521.087097	299.131897	0.888244	99998.000000	4.271723	3.470402	0.388351	0.597981	4.077923	4.999991	3.297773	3.075422	2.457149	2.291235	1.953731	2.623398	2.716910	2.475863	0.000000	4.999991	16351.000000		1
3306.551270	642.432190	2.790784	3.928683	1552.748779	28389.841797	228.134995	148.068802	38.367878	32.299080	19.785267	44.800556	63.068626	78.530495	0.525074	99998.000000	3.519375	2.807827	0.445726	0.594247	3.191101	4.453163	2.358192	2.170464	1.583968	1.509190	1.296342	1.651283	1.799813	1.895038	0.000000	4.999991	16394.000000		1
6015.477051	2342.688477	1.952007	4.227806	5824.522461	83801.492188	923.370056	573.020325	136.917999	62.914436	52.790524	196.002441	270.027588	201.472992	1.436660	0.000000	3.779270	3.369714	0.290481	0.626115	3.765260	4.923252	2.965376	2.758170	2.136461	1.798750	1.722556	2.292261	2.431408	2.304217	0.157354	0.000000	16460.000000		1
7719.116211	1425.452026	0.811023	3.120744	5221.516113	79480.851562	855.793030	515.705994	150.406281	55.050903	37.205307	159.059250	186.291748	80.115532	1.427269	99998.000000	3.887568	3.153953	0.000000	0.494258	3.717797	4.900262	2.932369	2.712402	2.177266	1.740764	1.570605	2.201559	2.270194	1.903717	0.154506	4.999991	16522.000000		1
12294.773438	2015.001221	1.915002	4.542347	7492.868652	99998.000000	1187.023560	732.665466	171.761169	68.357239	57.668999	266.385681	374.479980	222.874130	0.855743	99998.000000	4.089721	3.304275	0.282169	0.657280	3.874648	4.999991	3.074459	2.864906	2.234925	1.834785	1.760942	2.425511	2.573429	2.348060	0.000000	4.999991	16556.000000		1
10430.434570	2443.906250	3.006645	3.105325	6781.708984	95322.398438	1121.062378	652.805908	129.048294	81.361366	35.715862	157.236755	196.856628	96.678291	0.022164	0.000000	4.018302	3.388085	0.478082	0.492107	3.831339	4.979195	3.049630	2.814784	2.110752	1.910418	1.552861	2.196554	2.294150	1.985329	0.000000	0.000000	16603.000000		1
14546.532227	1830.858887	2.667434	2.479326	6959.825684	93247.414062	1100.620239	665.248779	135.141769	48.248177	37.418087	177.771378	222.423904	106.885468	1.791683	0.000000	4.162759	3.262655	0.426094	0.394334	3.842598	4.969637	3.041637	2.822984	2.130790	1.683481	1.573082	2.249862	2.347182	2.028919	0.253261	0.000000	16626.000000		1
10524.914062	3922.173340	2.615010	2.485493	7469.493652	99998.000000	1237.720215	755.787354	175.396896	77.552948	44.378086	170.728119	207.069977	145.762161	1.460951	99998.000000	4.022219	3.593527	0.417473	0.395413	3.873291	4.999991	3.092623	2.878400	2.244022	1.889598	1.647169	2.232305	2.316117	2.163645	0.164636	4.999991	16701.000000		1
9002.342773	3537.196289	1.828657	5.566148	5985.271484	86890.398438	977.625366	594.551025	154.550812	78.940628	39.780231	186.760468	237.531143	182.779358	1.020398	0.000000	3.954355	3.548659	0.262132	0.745555	3.777084	4.938972	2.990172	2.774189	2.189071	1.897301	1.599667	2.271285	2.375721	2.261927	0.008770	0.000000	16745.000000		1
18507.443359	5488.493652	1.674470	5.384208	13429.765625	99998.000000	2163.686768	1343.911865	306.307770	161.384384	89.912567	434.048553	554.949646	353.146667	3.747057	99998.000000	4.267346	3.739453	0.223877	0.731122	4.128068	4.999991	3.335194	3.128371	2.486158	2.207861	1.953820	2.637538	2.744254	2.547955	0.573690	4.999991	16800.000000		1
12060.570312	2104.879883	1.939672	2.226459	8206.969727	99998.000000	1335.795410	803.489746	174.077057	75.909309	69.192932	279.648834	396.312866	202.823669	2.198541	99998.000000	4.081368	3.323227	0.287728	0.347615	3.914183	4.999991	3.125740	2.904980	2.240741	1.880295	1.840062	2.446613	2.598038	2.307119	0.342135	4.999991	16829.000000		1
6291.197266	1550.855347	1.736145	4.641027	5156.732910	82031.140625	801.713501	486.558472	148.466599	65.424599	42.589516	211.325531	267.415649	136.597290	0.819914	0.000000	3.798733	3.190571	0.239586	0.666614	3.712375	4.913979	2.904019	2.687135	2.171629	1.815741	1.629303	2.324952	2.427187	2.135442	0.000000	0.000000	16858.000000		1
4891.636230	275.809601	1.708391	2.624262	2483.069580	41676.562500	376.413483	233.506866	62.528969	51.627953	20.173819	37.529102	47.412483	57.955788	0.723164	99998.000000	3.689454	2.440609	0.232587	0.419007	3.394989	4.619892	2.575665	2.368300	1.796081	1.712885	1.304788	1.574368	1.675893	1.763097	0.000000	4.999991	16894.000000		1
21214.527344	5580.509277	2.701355	8.563542	14904.859375	99998.000000	2451.140625	1499.212036	430.295654	149.419479	115.615532	548.248657	732.646973	414.121429	0.119144	0.000000	4.326633	3.746674	0.431582	0.932653	4.173328	4.999991	3.389368	3.175863	2.633767	2.174407	2.063016	2.738978	2.864895	2.617128	0.000000	0.000000	16922.000000		1
12380.946289	1225.712158	1.689889	4.122959	6974.122070	99998.000000	1102.963867	681.956482	172.211395	70.151970	45.886032	223.318192	325.448547	165.535095	1.970401	0.000000	4.092754	3.088388	0.227858	0.615209	3.843490	4.999991	3.042561	2.833757	2.236062	1.846040	1.661680	2.348924	2.512482	2.218890	0.294555	0.000000	16945.000000		1
9528.916016	4114.009766	1.766982	4.076703	5417.157715	77836.085938	916.289795	532.281067	135.443970	68.551514	34.161659	109.013252	153.604111	60.768154	0.801578	0.000000	3.979043	3.614265	0.247232	0.610309	3.733772	4.891181	2.962033	2.726141	2.131760	1.836017	1.533539	2.037479	2.186403	1.783676	0.000000	0.000000	16991.000000		1
10571.543945	3168.344238	2.056854	5.871439	6559.944824	89680.664062	1055.980103	652.821350	139.317154	66.109192	50.246441	208.960312	261.186493	170.931641	0.340465	0.000000	4.024138	3.500832	0.313203	0.768745	3.816900	4.952699	3.023656	2.814794	2.144005	1.820262	1.701105	2.320064	2.416951	2.232822	0.000000	0.000000	17076.000000		1
3793.572266	1191.109497	2.059937	1.751564	1437.133301	30754.669922	198.981323	123.627083	30.211388	25.363750	8.517286	34.340515	52.809025	55.562805	0.708673	12761.960938	3.579048	3.075952	0.313854	0.243426	3.157497	4.487911	2.298812	2.092114	1.480171	1.404213	0.930301	1.535807	1.722708	1.744784	0.000000	4.105917	17103.000000		1
8268.783203	5769.126465	2.648932	9.645935	20577.060547	99998.000000	3439.737793	2075.451660	497.968292	180.722504	154.008087	732.048767	1019.046143	543.354797	3.381981	99998.000000	3.917442	3.761110	0.423071	0.984344	4.313383	4.999991	3.536525	3.317113	2.697202	2.257012	2.187544	2.864540	3.008194	2.735084	0.529171	4.999991	17128.000000		1
21413.744141	2780.156982	2.636597	4.385077	12306.868164	99998.000000	2022.778442	1218.554810	257.658722	123.263206	84.044212	335.877747	445.683502	263.998871	2.243467	0.000000	4.330693	3.444069	0.421044	0.641977	4.090147	4.999991	3.305948	3.085845	2.411045	2.090833	1.924508	2.526181	2.649027	2.421602	0.350920	0.000000	17163.000000		1
5580.265625	1836.415771	3.197837	4.261727	4464.208496	69794.507812	670.938293	422.136078	104.810112	62.273022	32.252823	166.595901	250.661697	170.968643	0.353704	0.000000	3.746655	3.263971	0.504856	0.629586	3.649745	4.843821	2.826683	2.625453	2.020403	1.794300	1.508568	2.221664	2.399088	2.232916	0.000000	0.000000	17195.000000		1
6616.463867	3116.340088	1.581958	2.911049	7685.429199	99998.000000	1253.114258	766.802490	207.276581	109.707092	65.958092	281.406586	407.497559	152.173264	0.755647	99998.000000	3.820626	3.493645	0.199195	0.464050	3.885668	4.999991	3.097991	2.884684	2.316550	2.040235	1.819268	2.449334	2.610125	2.182338	0.000000	4.999991	17348.000000		1
10809.568359	3573.917480	1.729977	4.428249	6848.718750	95396.109375	1072.351685	679.464844	169.698151	99.937805	47.295300	200.628036	257.109802	156.882126	1.216952	99998.000000	4.033808	3.553144	0.238040	0.646232	3.835609	4.979531	3.030337	2.832167	2.229677	1.999730	1.674818	2.302392	2.410119	2.195574	0.085273	4.999991	17444.000000		1
15146.369141	4877.679199	2.726025	5.575400	10837.136719	99998.000000	1800.804810	1079.080322	268.285278	127.244308	67.148415	382.173920	476.721344	322.309296	2.415127	0.000000	4.180308	3.688213	0.435530	0.746276	4.034914	4.999991	3.255467	3.033054	2.428597	2.104638	1.827036	2.582261	2.678265	2.508273	0.382940	0.000000	17471.000000		1
3093.261230	739.391113	1.418520	2.948054	2026.959961	39957.808594	314.273071	182.890381	62.794170	56.259731	14.900625	46.718643	57.733757	69.078835	0.132792	0.000000	3.490417	2.868874	0.151835	0.469535	3.306845	4.601602	2.497307	2.262191	1.797919	1.750198	1.173205	1.669490	1.761430	1.839345	0.000000	0.000000	17501.000000		1
16186.452148	3933.398193	2.041435	4.015028	11629.698242	99998.000000	1951.103149	1162.557129	241.265549	99.154533	79.440193	354.839661	437.338928	249.249359	2.413246	99998.000000	4.209152	3.594768	0.309936	0.603689	4.065568	4.999991	3.290280	3.065414	2.382495	1.996313	1.900040	2.550032	2.640818	2.396634	0.382602	4.999991	17553.000000		1
15212.983398	5673.172852	1.973593	6.515940	11789.000977	99998.000000	1894.328369	1189.132812	280.058990	103.746223	89.992744	383.136047	504.959137	241.546173	1.787674	0.000000	4.182214	3.753826	0.295258	0.813977	4.071477	4.999991	3.277455	3.075230	2.447249	2.015972	1.954208	2.583353	2.703256	2.383000	0.252288	0.000000	17626.000000		1
22497.234375	4825.776855	2.248045	3.873176	11655.381836	99998.000000	1903.823242	1159.865112	253.961304	140.303940	70.676208	331.267548	391.545380	307.602936	3.823079	99998.000000	4.352129	3.683567	0.351805	0.588067	4.066526	4.999991	3.279627	3.064408	2.404768	2.147070	1.849273	2.520179	2.592782	2.487990	0.582413	4.999991	17675.000000		1
8193.632812	1021.895508	2.226459	3.984190	5925.064941	85636.554688	901.339844	576.662231	141.340088	65.640465	58.924080	249.998703	313.687164	210.600861	1.153798	0.000000	3.913476	3.009407	0.347615	0.600340	3.772693	4.932659	2.954889	2.760921	2.150265	1.817172	1.770293	2.397938	2.496497	2.323460	0.062130	0.000000	17732.000000		1
3988.689697	665.427673	1.591209	1.958174	2044.512573	40686.964844	327.489960	198.333740	57.265030	54.489662	14.727937	37.106628	42.629604	31.491140	0.503539	0.000000	3.600830	2.823101	0.201727	0.291851	3.310590	4.609455	2.515198	2.297397	1.757890	1.736314	1.168142	1.569451	1.629711	1.498188	0.000000	0.000000	17795.000000		1
5121.245117	1305.870850	3.102241	4.394328	2240.024658	42339.390625	368.876831	214.005295	49.716038	26.825443	27.001217	69.643158	84.562286	67.546211	0.765427	99998.000000	3.709376	3.115900	0.491676	0.642892	3.350253	4.626745	2.566881	2.330425	1.696496	1.428547	1.431383	1.842878	1.927177	1.829601	0.000000	4.999991	17811.000000		1
5368.218750	20.876911	2.568754	2.399149	4092.300293	65337.332031	639.854187	399.609375	123.374222	42.142372	29.175253	110.518112	132.921478	74.697403	0.340576	99998.000000	3.729830	1.319666	0.409723	0.380057	3.611968	4.815161	2.806081	2.601636	2.091224	1.624719	1.465015	2.043433	2.123595	1.873306	0.000000	4.999991	17828.000000		0
16016.630859	5490.578125	1.816322	5.263942	11732.500000	99998.000000	1917.928223	1178.731323	277.823273	121.709000	79.227417	356.517212	506.016846	307.898987	0.541465	0.000000	4.204571	3.739618	0.259193	0.721311	4.069391	4.999991	3.282832	3.071415	2.443769	2.085323	1.898875	2.552080	2.704165	2.488408	0.000000	0.000000	17859.000000		1
7219.895996	515.955750	1.264333	3.348940	3068.042480	53804.714844	471.627014	286.386810	84.602371	21.746525	15.649974	55.766331	73.920303	68.579269	1.342578	99998.000000	3.858531	2.712612	0.101861	0.524907	3.486861	4.730820	2.673599	2.456953	1.927383	1.337390	1.194514	1.746372	1.868764	1.836193	0.127940	4.999991	17897.000000		1
6780.009766	823.811584	3.049818	3.188586	4020.001953	66857.382812	648.137146	384.853668	97.723679	53.974678	25.292826	84.512947	130.633347	149.555161	1.530019	0.000000	3.831230	2.915828	0.484274	0.503598	3.604226	4.825150	2.811667	2.585296	1.990000	1.732190	1.402997	1.926923	2.116054	2.174801	0.184697	0.000000	17938.000000		1
12720.916016	6040.233398	1.948923	5.680247	11725.389648	99998.000000	1956.894409	1178.734497	265.445160	148.519028	94.158882	435.087799	620.463684	346.562897	1.581033	0.000000	4.104518	3.781054	0.289795	0.754367	4.069127	4.999991	3.291567	3.071416	2.423975	2.171782	1.973861	2.638577	2.792716	2.539782	0.198941	0.000000	17973.000000		1
5114.796875	1097.592041	2.306637	4.024279	6097.621582	82232.210938	988.214905	605.350281	108.196060	84.007210	35.422909	149.706268	192.613403	123.642502	1.726825	99998.000000	3.708828	3.040441	0.362979	0.604688	3.785161	4.915042	2.994851	2.782007	2.034211	1.924317	1.549284	2.175240	2.284687	2.092168	0.237248	4.999991	18049.000000		1
6288.748535	2408.492432	1.107062	3.811501	6422.620117	91525.140625	1076.453003	633.569519	149.200531	80.578094	47.036266	184.151627	236.809555	181.795654	1.059818	0.000000	3.798564	3.381745	0.044172	0.581096	3.807712	4.961540	3.031995	2.801794	2.173770	1.906217	1.672433	2.265176	2.374399	2.259583	0.025231	0.000000	18065.000000		1
3166.352051	797.488770	2.389898	2.439237	4878.203125	87230.281250	775.621948	470.433594	169.386688	60.650974	47.171951	255.789963	358.796082	196.187454	0.927901	0.000000	3.500559	2.901725	0.378379	0.387254	3.688260	4.940667	2.889650	2.672498	2.228879	1.782838	1.673684	2.407883	2.554848	2.292671	0.000000	0.000000	18088.000000		1
8603.633789	817.807495	2.318972	3.422950	3545.571777	58556.234375	554.968140	344.774323	106.250221	36.896935	29.733410	128.027588	173.407883	169.759811	1.050342	0.000000	3.934682	2.912651	0.365295	0.534401	3.549686	4.767573	2.744268	2.537535	2.026330	1.566990	1.473245	2.107304	2.239069	2.229835	0.021331	0.000000	18145.000000		1
5841.196289	2097.232178	2.630429	5.519892	3516.029541	63238.839844	604.921631	343.898560	111.779366	38.750259	29.443537	99.006516	131.237747	108.334824	0.136618	99998.000000	3.766502	3.321646	0.420027	0.741931	3.546052	4.800984	2.781699	2.536430	2.048362	1.588275	1.468990	1.995664	2.118059	2.034768	0.000000	4.999991	18225.000000		1
5601.124023	1559.233887	2.041435	3.934851	7525.303223	99998.000000	1200.696899	745.530823	174.138733	93.067238	61.424992	248.496918	318.429962	219.565277	2.250471	99998.000000	3.748275	3.192911	0.309936	0.594928	3.876524	4.999991	3.079433	2.872466	2.240895	1.968797	1.788345	2.395321	2.503014	2.341564	0.352273	4.999991	18261.000000		1
13404.031250	3126.571777	2.562587	6.259990	10422.605469	99998.000000	1732.789795	1045.646484	260.961395	87.994484	83.862274	396.960449	529.067810	356.933502	0.424969	0.000000	4.127235	3.495068	0.408679	0.796574	4.017976	4.999991	3.238746	3.019385	2.416576	1.944456	1.923567	2.598747	2.723511	2.552587	0.000000	0.000000	18351.000000		1
7132.977539	2058.500488	2.408400	4.878475	4476.950195	68224.429688	686.853455	435.639771	90.409050	46.841991	32.305248	111.338387	129.967255	120.968903	0.189367	0.000000	3.853271	3.313551	0.381729	0.688284	3.650982	4.833940	2.836864	2.639127	1.956212	1.670635	1.509273	2.046645	2.113834	2.082674	0.000000	0.000000	18394.000000		1
9586.363281	1856.031372	2.578006	4.896977	4933.611816	71440.773438	794.852173	476.869354	103.770889	47.745525	30.482758	110.869659	174.724640	99.358063	1.302932	99998.000000	3.981654	3.268585	0.411284	0.689928	3.693165	4.853946	2.900286	2.678399	2.016076	1.678933	1.484054	2.044813	2.242354	1.997203	0.114922	4.999991	18430.000000		1
5103.375000	3162.435791	3.080655	5.507557	5317.420410	78061.773438	865.349487	524.796814	133.649231	84.124390	27.716644	125.687027	184.444580	114.770592	0.786012	99998.000000	3.707857	3.500022	0.488643	0.740959	3.725701	4.892438	2.937191	2.719991	2.125967	1.924922	1.442741	2.099290	2.265866	2.059831	0.000000	4.999991	18470.000000		1
5074.403320	1272.461670	1.137900	1.998263	1791.309937	31084.287109	244.867355	159.219604	41.759991	25.363750	3.037483	4.307983	36.311024	9.926555	1.002391	0.000000	3.705385	3.104645	0.056104	0.300653	3.253171	4.492541	2.388931	2.201997	1.620760	1.404213	0.482514	0.634274	1.560038	0.996799	0.001037	0.000000	18496.000000		1
10088.259766	2224.701660	1.193407	4.280230	5868.607910	86900.718750	941.613464	573.368774	148.090393	100.943108	45.438892	176.093811	208.402145	131.617050	1.511600	99998.000000	4.003816	3.347272	0.076789	0.631467	3.768535	4.939023	2.973873	2.758434	2.170527	2.004077	1.657428	2.245744	2.318902	2.119312	0.179437	4.999991	18519.000000		1
6373.933594	992.365662	2.975808	5.359538	4275.582031	66215.210938	710.206604	420.356750	89.113884	46.367096	44.852982	140.103500	222.932724	125.785706	0.514981	0.000000	3.804408	2.996672	0.473605	0.729127	3.630995	4.820958	2.851385	2.623618	1.949945	1.666210	1.651791	2.146449	2.348174	2.099631	0.000000	0.000000	18594.000000		1
8785.322266	790.883423	1.319840	2.707523	4775.860352	71251.781250	759.204163	468.265717	128.141678	57.437717	29.862926	105.238754	148.408005	120.256561	1.235646	99998.000000	3.943758	2.898113	0.120521	0.432572	3.679052	4.852796	2.880359	2.670492	2.107690	1.759197	1.475132	2.022176	2.171457	2.080109	0.091894	4.999991	18634.000000		1
19149.810547	5495.592285	1.742312	7.382471	12791.250000	99998.000000	2011.572144	1279.856445	307.695465	143.319839	95.919693	439.691803	589.410400	426.141846	2.399174	0.000000	4.282165	3.740015	0.241126	0.868202	4.106913	4.999991	3.303536	3.107161	2.488121	2.156306	1.981908	2.643148	2.770418	2.629554	0.380062	0.000000	18666.000000		1
8523.614258	2141.921875	1.773150	3.447620	6856.532715	99998.000000	1068.873169	657.363647	200.467682	101.393333	48.093990	290.056458	379.888855	210.622437	1.585284	0.000000	3.930624	3.330804	0.248745	0.537519	3.836105	4.999991	3.028926	2.817806	2.302044	2.006009	1.682091	2.462482	2.579657	2.323505	0.200107	0.000000	18715.000000		1
11368.591797	7279.023438	1.548037	5.044997	16728.074219	99998.000000	2747.271973	1673.689941	440.311646	204.976120	150.949005	641.645874	840.914001	524.642639	4.419737	99998.000000	4.055707	3.862073	0.189781	0.702861	4.223446	4.999991	3.438902	3.223675	2.643760	2.311703	2.178830	2.807295	2.924752	2.719864	0.645396	4.999991	18758.000000		1
23982.677734	7410.856445	1.202658	8.437109	18544.716797	99998.000000	3102.759277	1871.706055	415.274750	198.753128	175.057678	732.545227	958.225586	564.062073	3.499416	0.000000	4.379898	3.869869	0.080142	0.926194	4.268220	4.999991	3.491748	3.272238	2.618335	2.298314	2.243181	2.864835	2.981468	2.751327	0.543996	0.000000	18973.000000		1
23090.443359	7002.982422	1.029969	5.979370	14959.568359	99998.000000	2424.851807	1500.337524	352.249298	136.782318	116.491318	566.297791	702.080994	462.264771	4.256254	0.000000	4.363432	3.845283	0.012824	0.776655	4.174919	4.999991	3.384685	3.176189	2.546850	2.136030	2.066293	2.753045	2.846387	2.664891	0.629028	0.000000	19013.000000		1
17386.390625	1953.394287	2.793867	3.379778	9979.080078	99998.000000	1614.142944	982.176941	216.496964	116.149017	64.940453	327.412872	354.457275	240.065979	2.659740	0.000000	4.240210	3.290790	0.446206	0.528888	3.999090	4.999991	3.207942	2.992190	2.335452	2.065016	1.812515	2.515096	2.549564	2.380331	0.424839	0.000000	19068.000000		1
5922.388184	2024.992554	1.955090	3.126911	3450.342773	51234.222656	533.604004	312.234711	60.065063	23.328484	18.042955	71.277534	75.329567	84.762726	0.664064	99998.000000	3.772497	3.306423	0.291167	0.495116	3.537862	4.709560	2.727219	2.494481	1.778622	1.367887	1.256308	1.852953	1.876966	1.928205	0.000000	4.999991	19083.000000		1
10569.304688	2489.113770	2.078440	4.604022	5834.297852	87068.312500	947.016174	578.897949	157.714737	66.488495	62.211346	188.684723	271.017456	198.555771	2.241774	0.000000	4.024046	3.396045	0.317737	0.663137	3.765989	4.939860	2.976357	2.762602	2.197872	1.822747	1.793870	2.275737	2.432997	2.297883	0.350592	0.000000	19119.000000		1
13549.022461	5909.655273	2.864793	6.081133	14060.460938	99998.000000	2369.828613	1414.640503	336.910797	106.740532	106.481499	478.035004	641.759949	413.369019	2.415877	0.000000	4.131908	3.771562	0.457093	0.783984	4.148000	4.999991	3.374717	3.150646	2.527515	2.028329	2.027274	2.679460	2.807373	2.616338	0.383075	0.000000	19179.000000		1
7086.931152	735.943481	2.254213	3.947186	3822.772217	58827.464844	601.856384	361.426514	61.801208	25.530273	26.634251	94.886642	128.015244	79.887337	1.367663	0.000000	3.850458	2.866844	0.352995	0.596288	3.582378	4.769580	2.779493	2.558020	1.790997	1.407055	1.425440	1.977205	2.107262	1.902478	0.135979	0.000000	19222.000000		1
18320.359375	4073.936523	2.519415	3.515462	8439.040039	99998.000000	1388.234375	848.740479	220.431808	91.987930	56.885727	249.486801	303.338135	202.663315	2.479937	99998.000000	4.262934	3.610014	0.401300	0.545982	3.926293	4.999991	3.142463	2.928775	2.343274	1.963731	1.755003	2.397048	2.481927	2.306775	0.394441	4.999991	19284.000000		1
12487.245117	4373.454102	2.883296	3.074487	2859.933350	39376.125000	436.700592	277.573486	44.341080	21.413483	9.840210	10.404534	12.165349	38.543652	0.198810	0.000000	4.096467	3.640825	0.459889	0.487773	3.456356	4.595233	2.640184	2.443378	1.646806	1.330687	0.993004	1.017223	1.085125	1.585953	0.000000	0.000000	19362.000000		1
6191.706543	1281.216309	2.288134	4.243225	3058.917725	46445.902344	474.775513	293.889557	71.265205	54.560589	18.844727	86.412529	146.588608	90.865448	0.632187	0.000000	3.791810	3.107622	0.359481	0.627696	3.485568	4.666947	2.676488	2.468184	1.852877	1.736879	1.275190	1.936577	2.166100	1.958399	0.000000	0.000000	19421.000000		1
10717.444336	2935.922852	3.672733	4.896977	6760.119629	92999.875000	1079.576904	670.922852	146.027359	46.490444	42.259556	177.404404	227.959213	141.105713	0.274879	0.000000	4.030091	3.467745	0.564989	0.689928	3.829954	4.968482	3.033254	2.826673	2.164434	1.667364	1.625925	2.248964	2.357857	2.149545	0.000000	0.000000	19465.000000		1
19775.007812	5920.133789	4.403579	5.566148	14411.470703	99998.000000	2349.118164	1438.261963	365.965790	134.404755	87.679947	456.883636	651.344238	339.032410	2.722398	99998.000000	4.296117	3.772331	0.643806	0.745555	4.158708	4.999991	3.370905	3.157838	2.563441	2.128415	1.942900	2.659806	2.813811	2.530241	0.434952	4.999991	19586.000000		1
7342.517578	1663.544434	1.282835	1.023801	2913.911133	54079.632812	435.306732	256.696594	47.939804	55.861927	5.174514	62.525887	81.040657	56.614361	2.223552	99998.000000	3.865845	3.221034	0.108171	0.010216	3.464476	4.733034	2.638795	2.409420	1.680696	1.747116	0.713870	1.796060	1.908703	1.752927	0.347047	4.999991	19604.000000		1
3907.380615	1132.354980	1.773150	2.503996	3648.870850	59168.152344	586.786133	327.718170	55.988361	20.442104	22.856672	90.813019	140.507477	145.475372	0.837217	99998.000000	3.591886	3.053982	0.248745	0.398634	3.562159	4.772088	2.768480	2.515501	1.748098	1.310526	1.359013	1.958148	2.147699	2.162790	0.000000	4.999991	19620.000000		1
13357.756836	2579.251465	2.442321	3.990358	9134.841797	99998.000000	1455.530884	886.093811	188.823486	67.971771	62.982281	296.279449	418.006958	292.147247	1.459092	0.000000	4.125733	3.411494	0.387803	0.601012	3.960701	4.999991	3.163021	2.947480	2.276056	1.832329	1.799218	2.471702	2.621183	2.465602	0.164083	0.000000	19665.000000		1
17815.208984	4810.999512	1.538786	8.150322	18045.937500	99998.000000	2978.931641	1801.588013	421.491577	156.542908	143.363022	588.124512	813.437866	493.681915	2.809026	0.000000	4.250791	3.682235	0.187178	0.911175	4.256380	4.999991	3.474061	3.255656	2.624789	2.194633	2.156437	2.769469	2.910324	2.693447	0.448556	0.000000	19716.000000		1
5483.109375	311.121490	3.018980	4.810632	2365.869141	41640.562500	390.755951	237.339951	68.193802	51.264072	22.381775	64.036919	71.388550	41.513290	1.417379	0.000000	3.739027	2.492930	0.479860	0.682202	3.373991	4.619516	2.591906	2.375371	1.833745	1.709813	1.349895	1.806430	1.853629	1.618187	0.151486	0.000000	19795.000000		1
13619.933594	6594.862305	2.241878	4.693450	12202.644531	99998.000000	2034.928345	1232.274292	284.138763	117.521286	87.726196	433.394806	534.584595	388.757690	3.725281	99998.000000	4.134175	3.819206	0.350612	0.671492	4.086454	4.999991	3.308549	3.090707	2.453531	2.070117	1.943129	2.636884	2.728016	2.589679	0.571159	4.999991	19835.000000		1
22999.222656	12936.126953	3.259512	10.342860	24716.310547	99998.000000	4143.058594	2507.375732	605.859070	271.230255	193.988754	860.841064	1107.339722	642.108398	3.946746	99998.000000	4.361713	4.111804	0.513153	1.014641	4.392983	4.999991	3.617321	3.399220	2.782372	2.433338	2.287776	2.934923	3.044281	2.807608	0.596239	4.999991	19929.000000		1
6269.771484	2443.203125	1.572707	1.597377	3588.947754	56647.375000	563.910950	349.177917	104.329048	43.190845	24.876520	75.628693	130.991058	106.987228	1.318369	0.000000	3.797252	3.387959	0.196648	0.203407	3.554967	4.753180	2.751210	2.543047	2.018405	1.635392	1.395790	1.878687	2.117242	2.029332	0.120037	0.000000	19989.000000		1
16457.876953	3759.632568	2.599592	5.593902	11685.682617	99998.000000	1889.869263	1163.658081	267.566772	110.650711	77.167480	340.787048	456.683197	322.429565	3.651548	0.000000	4.216374	3.575145	0.414905	0.747715	4.067654	4.999991	3.276432	3.065825	2.427432	2.043954	1.887434	2.532483	2.659615	2.508435	0.562477	0.000000	20032.000000		1
19800.242188	3660.200439	2.870961	4.644111	10473.912109	99998.000000	1730.350586	1054.200806	284.727753	142.703094	94.559769	401.379425	496.722473	294.793091	1.554376	0.000000	4.296670	3.563505	0.458027	0.666903	4.020109	4.999991	3.238134	3.022923	2.454430	2.154433	1.975706	2.603555	2.696114	2.469517	0.191556	0.000000	20095.000000		1
18486.927734	6629.470703	2.285050	7.968381	14162.573242	99998.000000	2324.281738	1425.088135	345.227631	159.867188	121.974205	558.705627	804.399414	438.242462	6.031938	0.000000	4.266865	3.821479	0.358896	0.901370	4.151142	4.999991	3.366289	3.153842	2.538105	2.203759	2.086268	2.747183	2.905472	2.641715	0.780457	0.000000	20157.000000		1
6548.667480	2804.299561	3.142330	2.050686	3348.897217	52593.449219	505.794830	308.879608	68.973984	39.126476	17.527971	86.116486	147.513733	89.070709	0.667170	0.000000	3.816153	3.447824	0.497252	0.311899	3.524902	4.720932	2.703974	2.489789	1.838685	1.592471	1.243732	1.935086	2.168833	1.949735	0.000000	0.000000	20190.000000		1
4635.553223	1029.712769	3.105325	5.032661	2939.129883	43423.921875	433.394806	285.609711	63.722378	58.190151	27.876999	74.207092	120.457001	114.878517	0.856020	99998.000000	3.666101	3.012716	0.492107	0.701798	3.468219	4.637729	2.636884	2.455773	1.804292	1.764850	1.445246	1.870445	2.080832	2.060239	0.000000	4.999991	20259.000000		1
9331.369141	728.089233	2.975808	4.567017	4312.722656	65937.757812	686.986084	423.280151	105.707481	52.704178	34.821579	106.345818	161.896286	152.922607	1.241384	0.000000	3.969945	2.862185	0.473605	0.659633	3.634752	4.819134	2.836948	2.626628	2.024106	1.721845	1.541848	2.026721	2.209237	2.184472	0.093906	0.000000	20314.000000		1
18265.250000	5474.697266	2.741444	5.051164	16492.158203	99998.000000	2689.655518	1662.267822	366.912476	183.608887	113.074532	541.581604	704.396851	349.480103	3.065070	99998.000000	4.261626	3.738360	0.437979	0.703391	4.217278	4.999991	3.429697	3.220701	2.564563	2.263894	2.053365	2.733664	2.847817	2.543422	0.486440	4.999991	20370.000000		1
4681.914062	788.268372	0.283704	1.131732	2434.685791	40960.425781	369.086517	234.647842	67.515373	43.693493	13.818233	54.893635	42.311981	72.548035	1.773255	99998.000000	3.670424	2.896674	0.000000	0.053744	3.386443	4.612364	2.567128	2.370417	1.829403	1.640417	1.140453	1.739522	1.626463	1.860626	0.248771	4.999991	20431.000000		1
11824.552734	2453.515137	3.543216	3.373610	8170.180664	99998.000000	1342.493286	816.749817	181.468781	137.843124	54.557507	268.106415	329.978546	192.912521	1.108999	0.000000	4.072785	3.389789	0.549398	0.528095	3.912232	4.999991	3.127912	2.912089	2.258802	2.139385	1.736855	2.428307	2.518486	2.285360	0.044931	0.000000	20447.000000		1
6694.109375	1430.571045	1.754647	2.411484	2241.702393	42246.171875	318.309692	212.830399	63.796387	22.554464	30.498177	75.958656	117.182076	57.736839	0.122503	99998.000000	3.825693	3.155509	0.244190	0.382284	3.350578	4.625787	2.502850	2.328034	1.804796	1.353233	1.484274	1.880577	2.068861	1.761453	0.000000	4.999991	20531.000000		1
5415.165527	1304.517090	2.673601	7.623002	2358.579102	37163.785156	349.917999	221.887344	43.042824	28.364229	29.017982	45.694839	81.962692	40.242790	0.196113	0.000000	3.733612	3.115450	0.427097	0.882126	3.372650	4.570120	2.543966	2.346133	1.633901	1.452771	1.462667	1.659867	1.913616	1.604688	0.000000	0.000000	20626.000000		1
21105.755859	6837.271484	2.611927	8.529621	19662.800781	99998.000000	3294.962402	1991.558716	539.330505	200.732895	176.932602	769.784424	1016.912170	598.294678	3.169688	99998.000000	4.324401	3.834883	0.416961	0.930930	4.293645	4.999991	3.517850	3.299193	2.731855	2.302619	2.247808	2.886369	3.007283	2.776915	0.501016	4.999991	20666.000000		1
5604.926270	1464.859131	2.889463	3.931767	3886.590088	65465.257812	602.429932	372.219604	101.162048	44.427425	31.065584	118.668434	191.127045	81.386032	0.615771	0.000000	3.748570	3.165796	0.460817	0.594588	3.589569	4.816011	2.779907	2.570799	2.005018	1.647651	1.492280	2.074335	2.281322	1.910550	0.000000	0.000000	20706.000000		1
5839.460449	1196.660278	1.591209	2.507080	2012.546631	38151.347656	289.248535	179.340988	56.891895	24.071665	19.745180	39.138813	48.750828	70.087212	0.910328	50773.832031	3.766373	3.077971	0.201727	0.399168	3.303746	4.581510	2.461271	2.253680	1.755050	1.381506	1.295461	1.592608	1.687982	1.845639	0.000000	4.705640	20742.000000		1
12816.373047	2959.186523	0.749349	5.344119	7333.389648	99105.492188	1153.065430	718.233582	203.027191	108.945404	52.596249	252.878906	295.369751	175.029922	3.374062	0.000000	4.107765	3.471172	0.000000	0.727876	3.865305	4.996098	3.061854	2.856266	2.307554	2.037209	1.720955	2.402913	2.470366	2.243112	0.528153	0.000000	20764.000000		1
6159.148438	1055.236938	3.160832	5.378040	2634.857422	42906.859375	396.584229	251.333954	72.076225	34.531708	25.030708	77.734886	120.284317	91.790565	2.364640	22265.763672	3.789521	3.023350	0.499801	0.730624	3.420757	4.632527	2.598336	2.400251	1.857792	1.538218	1.398473	1.890616	2.080209	1.962798	0.373765	4.347638	20803.000000		1
21119.064453	5012.382812	3.728240	6.682462	15313.679688	99998.000000	2533.843262	1539.969849	419.308289	216.959518	140.732590	674.845398	910.023621	692.724915	3.589183	99998.000000	4.324675	3.700044	0.571504	0.824937	4.185080	4.999991	3.403780	3.187512	2.622534	2.336379	2.148395	2.829204	2.959053	2.840561	0.554996	4.999991	20882.000000		1
6565.354004	694.892761	1.763899	3.688152	2743.025635	48429.125000	439.284760	268.695404	71.135689	45.213779	37.504429	118.760948	153.172394	131.330261	1.873595	99998.000000	3.817258	2.841918	0.246474	0.566809	3.438230	4.685107	2.642746	2.429260	1.852087	1.655271	1.574083	2.074674	2.185180	2.118365	0.272676	4.999991	20957.000000		1
4508.925781	459.236542	1.865662	3.262596	1646.087402	38137.007812	239.190201	147.911530	70.198227	43.372784	21.462822	75.702705	109.515900	89.601112	0.793619	99998.000000	3.654073	2.662036	0.270833	0.513563	3.216453	4.581347	2.378743	2.170002	1.846326	1.637217	1.331687	1.879111	2.039477	1.952313	0.000000	4.999991	21102.000000		1
15345.433594	5712.669434	2.223376	5.242356	9266.431641	99998.000000	1495.847656	919.558533	245.283661	107.770500	66.429901	292.545044	368.667145	223.389114	3.114263	99998.000000	4.185979	3.756839	0.347013	0.719526	3.966913	4.999991	3.174887	2.963579	2.389669	2.032500	1.822364	2.466193	2.566634	2.349062	0.493355	4.999991	21123.000000		1
3389.189209	762.269409	2.574922	1.973593	1509.409912	32683.375000	223.611145	123.426643	29.196838	48.812500	11.098375	28.854544	63.617531	53.576878	0.827675	0.000000	3.530096	2.882108	0.410764	0.295258	3.178807	4.514327	2.349494	2.091409	1.465336	1.688531	1.045259	1.460214	1.803577	1.728977	0.000000	0.000000	21146.000000		1
17567.945312	4154.230957	3.167000	4.465254	11355.892578	99998.000000	1845.266113	1124.867676	303.082184	137.251038	79.100983	395.433990	501.243225	345.384918	1.614383	99998.000000	4.244721	3.618491	0.500648	0.649846	4.055221	4.999991	3.266059	3.051101	2.481560	2.137516	1.898182	2.597074	2.700048	2.538303	0.208006	4.999991	21175.000000		1
9133.522461	2098.912842	2.254213	5.248523	9194.626953	99998.000000	1500.815552	922.222900	203.754959	109.164352	65.014465	274.008698	340.213470	266.404205	1.709866	99998.000000	3.960638	3.321994	0.352995	0.720037	3.963534	4.999991	3.176327	2.964836	2.309108	2.038081	1.813010	2.437764	2.531751	2.425541	0.232962	4.999991	21265.000000		1
7081.140137	1699.306519	2.322055	3.336605	4837.503906	74027.812500	770.509155	473.409393	126.100243	44.251652	29.344858	125.110367	188.804993	104.532578	0.750066	0.000000	3.850103	3.230272	0.365873	0.523305	3.684621	4.869395	2.886778	2.675237	2.100716	1.645929	1.467532	2.097293	2.276013	2.019252	0.000000	0.000000	21300.000000		1
18347.033203	2845.285645	3.336605	4.178466	8842.019531	99998.000000	1433.630127	882.584534	206.258957	108.862144	64.894196	255.561768	358.882446	236.029358	2.489357	99998.000000	4.263566	3.454126	0.523305	0.621017	3.946552	4.999991	3.156437	2.945756	2.314413	2.036877	1.812206	2.407496	2.554952	2.372966	0.396087	4.999991	21343.000000		1
18909.892578	7537.644531	2.115445	5.923862	15777.841797	99998.000000	2629.800049	1586.685303	378.861969	171.230759	108.020287	479.592316	618.277283	295.477692	1.520954	99998.000000	4.276689	3.877236	0.325402	0.772605	4.198048	4.999991	3.419923	3.200491	2.578481	2.233582	2.033505	2.680872	2.791183	2.470525	0.182116	4.999991	21395.000000		1
22133.386719	5841.729980	3.176251	6.747221	15304.441406	99998.000000	2441.738281	1521.445801	434.128754	152.506302	129.257996	708.535217	970.862732	534.217651	3.683869	0.000000	4.345048	3.766541	0.501915	0.829125	4.184817	4.999991	3.387699	3.182256	2.637619	2.183288	2.111457	2.850361	2.987158	2.727718	0.566304	0.000000	21463.000000		1
11821.870117	1115.579468	1.643633	3.552467	5093.438965	73339.078125	823.919495	501.277161	116.133598	54.486580	35.897804	126.624481	156.934555	111.958221	0.904521	0.000000	4.072686	3.047501	0.215805	0.550530	3.707011	4.865335	2.915885	2.700078	2.064958	1.736290	1.555068	2.102518	2.195719	2.049056	0.000000	0.000000	21522.000000		1
6215.814941	3008.187256	1.995179	4.418998	9403.981445	99998.000000	1533.506226	939.834167	241.802124	79.995270	65.504776	306.813507	412.511719	301.438538	0.926231	0.000000	3.793498	3.478305	0.299982	0.645324	3.973312	4.999991	3.185686	2.973051	2.383460	1.903064	1.816273	2.486875	2.615436	2.479199	0.000000	0.000000	21552.000000		1
4884.636230	816.336548	2.642764	2.867877	2063.567139	39300.687500	315.352386	186.575439	47.797951	11.961823	20.587040	51.871571	94.880470	58.652710	0.769858	0.000000	3.688832	2.911869	0.422058	0.457561	3.314619	4.594400	2.498796	2.270854	1.679409	1.077797	1.313594	1.714929	1.977177	1.768288	0.000000	0.000000	21567.000000		1
16648.816406	6858.121094	1.350678	8.757818	14277.142578	99998.000000	2340.736572	1429.932739	326.003601	101.966904	109.250694	457.592896	636.619385	362.178955	2.959271	0.000000	4.221384	3.836205	0.130552	0.942396	4.154641	4.999991	3.369353	3.155316	2.513222	2.008459	2.038424	2.660479	2.803880	2.558923	0.471185	0.000000	21585.000000		1
23369.134766	7135.222656	2.226459	8.221248	15530.066406	99998.000000	2561.100586	1548.813965	341.699829	219.293915	122.668045	550.817444	700.132019	436.466217	4.105526	0.000000	4.368643	3.853408	0.347615	0.914938	4.191173	4.999991	3.408427	3.189999	2.533645	2.341027	2.088732	2.741008	2.845180	2.639951	0.613369	0.000000	21635.000000		1
7254.146973	1005.301941	1.372264	2.414567	5074.181152	81525.085938	788.160461	470.664886	137.201706	71.431725	30.152798	155.121307	191.774628	160.693619	0.690928	0.000000	3.860586	3.002296	0.137438	0.382839	3.705366	4.911291	2.896615	2.672712	2.137360	1.853891	1.479328	2.190671	2.282791	2.205999	0.000000	0.000000	21655.000000		1
11941.253906	4737.202637	2.226459	3.601807	11249.614258	99998.000000	1807.246704	1097.021606	291.382477	102.750175	66.312721	380.909576	521.497253	305.814362	3.385166	99998.000000	4.077050	3.675522	0.347615	0.556520	4.051137	4.999991	3.257017	3.040215	2.464463	2.011783	1.821597	2.580822	2.717252	2.485458	0.529580	4.999991	21674.000000		1
8559.064453	1481.718018	1.877997	3.521630	4175.215820	60499.789062	649.114685	413.985748	96.440849	40.020763	27.784487	96.462433	113.278061	87.954399	1.023066	0.000000	3.932426	3.170766	0.273695	0.546744	3.620679	4.781754	2.812321	2.616985	1.984261	1.602285	1.443802	1.984358	2.054146	1.944258	0.009904	0.000000	21766.000000		1
7686.749023	1688.568970	2.513247	2.763030	3585.117676	60080.347656	595.670410	347.506531	95.589737	50.083000	21.687935	98.997269	131.129822	90.914787	1.124463	99998.000000	3.885743	3.227519	0.400235	0.441386	3.554503	4.778732	2.775006	2.540963	1.980411	1.699690	1.336218	1.995623	2.117702	1.958634	0.050945	4.999991	21799.000000		1
6085.215820	1553.069458	2.149366	5.276277	6519.699219	90040.359375	1087.323242	646.271484	154.578568	74.062157	54.464993	241.015762	288.903137	168.868622	2.951066	99998.000000	3.784276	3.191191	0.332310	0.722328	3.814228	4.954437	3.036359	2.810415	2.189149	1.869596	1.736117	2.382046	2.460752	2.227549	0.469979	4.999991	21873.000000		1
17484.107422	2712.021729	1.668303	4.896977	12587.938477	99998.000000	2046.911743	1260.533691	286.812378	125.184372	88.040741	375.167664	520.337769	380.727631	0.897048	0.000000	4.242643	3.433293	0.222275	0.689928	4.099955	4.999991	3.311099	3.100554	2.457598	2.097550	1.944684	2.574225	2.716285	2.580614	0.000000	0.000000	21901.000000		1
11998.759766	3629.187256	2.211041	5.553813	10832.690430	99998.000000	1744.893433	1077.797485	277.169525	130.670349	91.636383	372.731506	518.968567	340.780884	2.193772	0.000000	4.079136	3.559809	0.344597	0.744591	4.034736	4.999991	3.241769	3.032537	2.442745	2.116177	1.962068	2.571396	2.715141	2.532475	0.341191	0.000000	21950.000000		1
9901.921875	3310.153076	3.123827	4.520761	6306.563477	87591.195312	1033.589111	626.473877	171.320190	81.006737	51.202396	214.375351	283.420258	212.000870	0.866281	0.000000	3.995719	3.519848	0.494687	0.655212	3.799793	4.942461	3.014348	2.796903	2.233809	1.908521	1.709290	2.331175	2.452431	2.326338	0.000000	0.000000	22081.000000		1
6602.284668	2593.066650	1.680638	3.207088	8180.548340	99998.000000	1290.341187	807.273438	208.725937	72.979759	56.762379	248.722031	326.274963	183.590393	1.462461	99998.000000	3.819694	3.413814	0.225474	0.506111	3.912782	4.999991	3.110705	2.907021	2.319577	1.863202	1.754061	2.395714	2.513584	2.263850	0.165084	4.999991	22096.000000		1
6625.566895	1530.058716	1.366096	3.496960	3234.225098	53954.078125	548.634155	317.803955	81.953438	49.194885	24.534225	100.298599	139.785873	77.756470	0.258266	99998.000000	3.821223	3.184708	0.135481	0.543691	3.509770	4.732024	2.739283	2.502159	1.913567	1.691920	1.389772	2.001295	2.145463	1.890737	0.000000	4.999991	22150.000000		1
16251.432617	3153.998535	3.438369	4.545431	8740.635742	99998.000000	1434.194458	873.450500	253.501831	84.056549	68.307899	285.745392	423.650208	164.594559	1.974241	99998.000000	4.210892	3.498862	0.536352	0.657575	3.941543	4.999991	3.156608	2.941238	2.403981	1.924572	1.834471	2.455979	2.627007	2.216415	0.295400	4.999991	22171.000000		1
9077.777344	2629.346680	2.726025	6.235320	5684.733398	86974.742188	942.523193	556.186218	144.655106	70.210564	56.228893	229.649109	332.198853	233.571625	0.187270	0.000000	3.957979	3.419848	0.435530	0.794859	3.754710	4.939393	2.974292	2.745220	2.160334	1.846402	1.749960	2.361065	2.521398	2.368420	0.000000	0.000000	22201.000000		1
9411.308594	3753.764160	1.520283	4.144545	8897.930664	99998.000000	1445.989746	876.716187	203.742615	105.639641	70.574448	332.534973	486.290192	250.627777	0.856349	99998.000000	3.973650	3.574467	0.181925	0.617477	3.949289	4.999991	3.160165	2.942859	2.309082	2.023827	1.848647	2.521837	2.686896	2.399029	0.000000	4.999991	22225.000000		1
9030.096680	614.607605	3.025148	3.607974	4674.818359	67578.851562	716.549866	449.020111	102.947533	59.127605	26.332045	87.238968	140.683243	137.966476	1.229416	0.000000	3.955692	2.788598	0.480747	0.557263	3.669765	4.829811	2.855246	2.652266	2.012616	1.771790	1.420485	1.940711	2.148242	2.139774	0.089699	0.000000	22257.000000		1
3980.502197	1311.588135	2.778449	3.429117	1840.134766	38207.277344	253.104019	153.622620	58.671215	37.553772	12.649496	39.314587	70.056374	81.759163	0.253829	99998.000000	3.599938	3.117797	0.443802	0.535182	3.264850	4.582146	2.403299	2.186455	1.768425	1.574654	1.102073	1.594554	1.845448	1.912536	0.000000	4.999991	22282.000000		1
26688.962891	8946.687500	3.173167	10.595726	22934.314453	99998.000000	3808.731934	2314.410645	550.065002	202.210007	153.671951	707.304810	972.339844	486.145233	3.568985	0.000000	4.426332	3.951662	0.501493	1.025131	4.360486	4.999991	3.580781	3.364440	2.740414	2.305803	2.186595	2.849607	2.987818	2.686766	0.552545	0.000000	22317.000000		1
6311.796387	1022.358093	2.562587	4.807549	4037.640869	66858.898438	657.477783	404.796204	119.840256	99.882301	51.631039	195.549118	248.348907	161.217865	0.290193	99998.000000	3.800153	3.009603	0.408679	0.681924	3.606128	4.825159	2.817881	2.607236	2.078603	1.999489	1.712911	2.291256	2.395062	2.207413	0.000000	4.999991	22393.000000		1
7012.674805	3039.116943	2.207957	3.897846	4844.504395	86122.867188	763.690979	477.085236	168.877869	64.388466	60.166828	237.114838	295.940247	157.995361	0.386845	99998.000000	3.845884	3.482747	0.343991	0.590825	3.685249	4.935119	2.882918	2.678596	2.227573	1.808808	1.779357	2.374959	2.471204	2.198644	0.000000	4.999991	22491.000000		1
9251.774414	6228.843750	2.217208	5.572316	13898.095703	99998.000000	2290.360596	1400.060547	350.432983	130.827621	91.398933	454.145294	590.980042	366.304993	3.061281	0.000000	3.966225	3.794407	0.345806	0.746036	4.142955	4.999991	3.359904	3.146147	2.544605	2.116699	1.960941	2.657195	2.771573	2.563843	0.485903	0.000000	22544.000000		1
21830.044922	9652.478516	2.433070	8.393937	21385.808594	99998.000000	3588.984619	2163.329102	509.079010	183.877167	157.736328	740.192871	996.248047	494.116699	1.720492	0.000000	4.339055	3.984639	0.386155	0.923966	4.330126	4.999991	3.554972	3.335123	2.706785	2.264528	2.197932	2.869345	2.998368	2.693830	0.235653	0.000000	22583.000000		1
38145.906250	7820.583496	2.417651	9.374566	24243.701172	99998.000000	3977.652832	2443.881348	662.726318	233.913925	193.658798	890.491211	1137.754639	732.773438	4.067582	99998.000000	4.581448	3.893239	0.383394	0.971951	4.384599	4.999991	3.599627	3.388080	2.821334	2.369056	2.287037	2.949630	3.056049	2.864970	0.609336	4.999991	22615.000000		1
14012.191406	3172.609131	3.330438	2.248045	10775.014648	99998.000000	1724.778198	1057.414062	260.202789	134.309158	79.307594	358.213257	486.453613	243.664703	2.937200	99998.000000	4.146506	3.501417	0.522501	0.351805	4.032418	4.999991	3.236733	3.024245	2.415312	2.128106	1.899315	2.554142	2.687042	2.386793	0.467933	4.999991	22636.000000		1
6310.800293	944.216125	1.745396	1.091644	1906.922363	35760.640625	256.764435	155.734970	40.187283	22.135077	3.512378	0.422472	1.427771	44.119049	1.385020	99998.000000	3.800084	2.975071	0.241894	0.038081	3.280333	4.553405	2.409535	2.192386	1.604089	1.345081	0.545601	0.000000	0.154659	1.644626	0.141456	4.999991	22662.000000		1
10089.040039	2676.419922	3.752910	6.488186	5485.897461	78945.093750	829.411621	520.609131	101.421082	44.273239	25.733799	104.643593	174.915833	111.289047	0.791137	99998.000000	4.003850	3.427554	0.574368	0.812123	3.739248	4.897325	2.918770	2.716512	2.006128	1.646141	1.410504	2.019713	2.242829	2.046453	0.000000	4.999991	22679.000000		1
8046.708008	969.428772	2.439237	3.293433	5402.266113	83773.156250	834.774231	508.126129	152.170166	73.288132	34.759903	175.218033	220.746353	139.727280	0.701263	0.000000	3.905618	2.986516	0.387254	0.517649	3.732576	4.923105	2.921569	2.705971	2.182329	1.865034	1.541079	2.243579	2.343894	2.145281	0.000000	0.000000	22702.000000		1
6700.446289	875.010864	1.489446	2.812370	2965.964600	52142.210938	443.546478	252.484192	60.866837	39.299168	13.368008	43.542393	77.000954	108.581528	1.150493	99998.000000	3.826104	2.942014	0.173025	0.449072	3.472166	4.717189	2.646939	2.402234	1.784381	1.594383	1.126067	1.638912	1.886496	2.035756	0.060884	4.999991	22742.000000		1
25436.664062	10822.670898	3.941018	10.299687	27840.617188	99998.000000	4622.305664	2795.964355	730.997192	324.393890	197.843430	979.651367	1335.850952	727.077759	4.919500	0.000000	4.405460	4.034335	0.595608	1.012824	4.444679	4.999991	3.664859	3.446532	2.863916	2.511073	2.296322	2.991071	3.125758	2.861581	0.691921	0.000000	22760.000000		1
21333.896484	4345.561523	4.203136	6.087300	11971.295898	99998.000000	1941.682251	1193.397705	307.565948	137.584091	96.480934	407.072021	539.598755	288.428253	1.690691	0.000000	4.329070	3.638046	0.623573	0.784425	4.078141	4.999991	3.288178	3.076785	2.487938	2.138568	1.984442	2.609671	2.732071	2.460038	0.228064	0.000000	22826.000000		1
22329.929688	5606.782715	2.340558	8.011553	12615.735352	99998.000000	2090.568359	1257.829224	322.836609	160.684372	101.936066	389.775330	553.420105	302.209473	1.673481	0.000000	4.348887	3.748714	0.369319	0.903717	4.100913	4.999991	3.320264	3.099622	2.508983	2.205974	2.008328	2.590814	2.743055	2.480308	0.223621	0.000000	22859.000000		1
19503.660156	4756.161133	2.787700	6.796560	13117.614258	99998.000000	2110.960938	1320.635742	318.605713	139.983231	114.215515	521.121033	728.369812	410.208191	2.428447	99998.000000	4.290116	3.677257	0.445246	0.832289	4.117855	4.999991	3.324480	3.120783	2.503253	2.146076	2.057725	2.716938	2.862352	2.613004	0.385329	4.999991	22940.000000		1
18051.234375	4106.568848	2.615010	4.866140	11900.681641	99998.000000	1994.710205	1206.142700	293.627441	126.750916	100.221512	437.841553	562.822388	336.007263	2.048669	99998.000000	4.256507	3.613479	0.417473	0.687185	4.075572	4.999991	3.299880	3.081399	2.467797	2.102951	2.000961	2.641317	2.750371	2.526349	0.311472	4.999991	23048.000000		1
6603.946777	902.246460	1.810155	2.340558	2259.276611	46004.429688	333.823975	204.902100	36.887684	20.179987	8.603631	41.624306	66.247963	88.894936	0.163983	0.000000	3.819803	2.955325	0.257716	0.369319	3.353969	4.662800	2.523518	2.311546	1.566881	1.304921	0.934682	1.619347	1.821172	1.948877	0.000000	0.000000	23066.000000		1
6019.812500	2036.066284	1.813238	4.397411	5968.021484	79246.757812	954.232117	592.056274	159.423126	63.472595	44.905403	205.642197	241.839127	154.094421	1.416589	0.000000	3.779583	3.308792	0.258455	0.643197	3.775830	4.898982	2.979654	2.772363	2.202551	1.802586	1.652299	2.313112	2.383527	2.187787	0.151244	0.000000	23153.000000		1
6708.855469	1778.595703	1.375347	3.589472	3507.795898	53449.351562	540.881592	335.350433	71.012337	34.445362	22.502041	76.014160	117.940674	63.947491	1.067096	99998.000000	3.826648	3.250077	0.138412	0.555031	3.545034	4.727942	2.733102	2.525499	1.851334	1.537131	1.352222	1.880895	2.071664	1.805824	0.028203	4.999991	23177.000000		1
8850.244141	3764.955078	2.981975	5.748089	8287.307617	99998.000000	1361.862305	818.899170	206.314453	88.059242	58.665047	236.652283	310.076111	217.930908	0.045379	0.000000	3.946955	3.575760	0.474504	0.759523	3.918413	4.999991	3.134133	2.913230	2.314530	1.944775	1.768379	2.374111	2.491468	2.338319	0.000000	0.000000	23194.000000		1
8426.408203	3934.061279	3.845422	4.619441	10674.661133	99998.000000	1713.325195	1062.187622	222.491745	85.129692	67.410530	311.078308	426.521149	256.153839	0.418301	0.000000	3.925642	3.594841	0.584944	0.664589	4.028354	4.999991	3.233840	3.026201	2.347314	1.930081	1.828728	2.492870	2.629941	2.408501	0.000000	0.000000	23225.000000		1
9986.980469	1114.564941	2.220292	3.022064	4808.104004	72149.554688	781.222046	455.261597	102.740921	56.013031	22.486624	114.357368	151.269714	67.481453	1.107939	99998.000000	3.999434	3.047105	0.346410	0.480304	3.681974	4.858233	2.892775	2.658261	2.011744	1.748289	1.351924	2.058264	2.179752	1.829184	0.044516	4.999991	23255.000000		1
14189.707031	3046.197266	3.990358	5.689498	8185.303223	99998.000000	1360.156982	800.446045	210.264725	104.433899	45.275452	237.225861	316.622864	252.508865	1.907023	99998.000000	4.151973	3.483758	0.601012	0.755074	3.913035	4.999991	3.133589	2.903332	2.322766	2.018842	1.655863	2.375162	2.500542	2.402277	0.280356	4.999991	23340.000000		1
21467.015625	7453.455078	1.899583	7.912874	16107.471680	99998.000000	2626.781006	1564.664429	415.647888	141.407928	131.259338	612.689575	747.337891	444.761475	0.796689	0.000000	4.331772	3.872358	0.278658	0.898334	4.207027	4.999991	3.419424	3.194421	2.618726	2.150474	2.118130	2.787241	2.873517	2.648127	0.000000	0.000000	23402.000000		1
4774.632812	1778.515503	2.396065	3.950269	4597.342773	68176.492188	616.645996	380.675201	101.100372	54.255299	29.076572	120.284317	144.840118	118.307640	0.108391	0.000000	3.678940	3.250058	0.379499	0.596627	3.662507	4.833635	2.790036	2.580554	2.004753	1.734442	1.463543	2.080209	2.160889	2.073013	0.000000	0.000000	23445.000000		1
6848.419434	1220.025757	2.716774	1.955090	5560.329590	79861.617188	768.461548	471.645508	109.349373	64.962044	23.902060	140.408798	210.798218	114.098335	1.272263	99998.000000	3.835590	3.086369	0.434053	0.291167	3.745100	4.902338	2.885622	2.673616	2.038816	1.812660	1.378435	2.147394	2.323867	2.057279	0.104577	4.999991	23467.000000		1
13946.627930	2580.003906	3.327354	3.358191	7106.229492	93780.031250	1047.650879	627.765930	135.459396	77.679382	43.755169	183.824753	212.071793	141.879730	0.799272	0.000000	4.144469	3.411620	0.522099	0.526105	3.851639	4.972110	3.020216	2.797798	2.131809	1.890306	1.641029	2.264404	2.326483	2.151920	0.000000	0.000000	23497.000000		1
25183.255859	3188.817139	1.298254	6.007123	13061.453125	99998.000000	2067.912109	1246.487305	283.685455	134.392426	81.805420	403.275940	528.993774	260.588257	1.997486	99998.000000	4.401112	3.503630	0.113360	0.778666	4.115992	4.999991	3.315532	3.095688	2.452837	2.128375	1.912782	2.605602	2.723451	2.415955	0.300484	4.999991	23588.000000		1
7454.210449	0.943624	1.794736	3.688152	3562.877686	56142.894531	461.339661	273.021881	76.701836	47.976807	14.249957	69.809677	81.728325	60.422775	0.839367	99998.000000	3.872402	0.000000	0.254001	0.566809	3.551801	4.749295	2.664021	2.436198	1.884806	1.681031	1.153814	1.843916	1.912373	1.781201	0.000000	4.999991	23630.000000		0
7215.455078	593.912659	1.834825	4.264811	3837.102295	56299.703125	475.971985	297.192230	56.256645	25.656706	22.563717	59.275627	72.634384	25.900322	0.424874	0.000000	3.858264	2.773723	0.263595	0.629900	3.584003	4.750506	2.677581	2.473037	1.750174	1.409201	1.353411	1.772876	1.861142	1.413305	0.000000	0.000000	23650.000000		1
4398.308594	491.245758	1.711475	4.126042	2305.495605	37824.644531	201.969467	136.831650	22.865923	35.934807	7.660007	6.463516	9.001433	8.844163	0.465927	12655.352539	3.643286	2.691299	0.233371	0.615534	3.362764	4.577775	2.305286	2.136187	1.359189	1.555515	0.884229	0.810469	0.954312	0.946657	0.000000	4.102274	23670.000000		1
6057.015137	4027.236328	2.328223	2.053770	0.000000	3591.020020	0.000000	0.000000	0.000000	0.000000	0.000000	0.000000	0.000000	0.000000	1.052732	99998.000000	3.782259	3.605007	0.367025	0.312552	0.000000	3.555218	0.000000	0.000000	0.000000	0.000000	0.000000	0.000000	0.000000	0.000000	0.022318	4.999991	23684.000000		1
26689.500000	6732.757812	2.368311	8.566627	24722.484375	99998.000000	3976.780273	2437.115723	560.827209	250.106628	179.886810	847.053711	1089.256714	564.281006	3.720774	99998.000000	4.426341	3.828193	0.374439	0.932810	4.393092	4.999991	3.599532	3.386876	2.748829	2.398125	2.254999	2.927911	3.037130	2.751495	0.570633	4.999991	23743.000000		1
17143.046875	3230.410645	2.510163	3.136162	10772.933594	99998.000000	1669.810669	1000.435791	268.303772	87.670692	60.108234	290.136658	367.026581	221.372360	2.797433	99998.000000	4.234088	3.509258	0.399702	0.496399	4.032334	4.999991	3.222667	3.000189	2.428627	1.942854	1.778934	2.462603	2.564698	2.345123	0.446760	4.999991	23768.000000		1
8048.632324	1084.458374	2.824705	5.276277	8539.436523	99998.000000	1280.124756	783.204895	194.007263	92.237709	50.357452	246.076187	275.050995	191.305908	0.233095	0.000000	3.905722	3.035213	0.450973	0.722328	3.931429	4.999991	3.107252	2.893875	2.287818	1.964908	1.702064	2.391070	2.439413	2.281728	0.000000	0.000000	23825.000000		1
4083.264893	1124.648804	1.017634	3.515462	1975.979614	37217.812500	186.328751	112.124741	42.867054	26.258036	3.419866	16.362318	4.752041	0.000000	1.184875	0.000000	3.611007	3.051017	0.007592	0.545982	3.295783	4.570751	2.270280	2.049701	1.632124	1.419262	0.534009	1.213845	0.676880	0.000000	0.073673	0.000000	23868.000000		1
11175.721680	2313.272705	2.812370	3.105325	5351.137695	73082.914062	730.849182	454.558502	127.700706	68.745789	42.111538	151.448578	209.540054	110.089470	0.791968	99998.000000	4.048275	3.364227	0.449072	0.492107	3.728446	4.863816	2.863828	2.657590	2.106193	1.837246	1.624401	2.180265	2.321267	2.041746	0.000000	4.999991	23890.000000		1
5402.278809	804.519714	1.847160	4.653362	3386.315186	53901.238281	424.920685	246.871796	52.488316	12.948619	26.332045	75.847641	94.633774	73.285049	1.514037	99998.000000	3.732577	2.905537	0.266504	0.667767	3.529727	4.731599	2.628308	2.392472	1.720063	1.112224	1.420485	1.879942	1.976046	1.865015	0.180137	4.999991	23915.000000		1
11113.430664	1932.492676	1.803987	4.144545	5893.308594	87585.265625	827.502808	498.014557	113.558678	62.954525	19.751347	130.941711	178.153748	48.763161	1.827352	0.000000	4.045848	3.286118	0.256233	0.617477	3.770359	4.942431	2.917769	2.697242	2.055220	1.799027	1.295597	2.117078	2.250795	1.688092	0.261822	0.000000	23931.000000		1
8878.148438	1554.907471	2.436154	4.980238	3802.212891	55342.230469	489.034698	300.664520	75.150711	29.862926	24.373871	105.232582	160.659698	161.470734	0.665325	7828.758789	3.948322	3.191705	0.386705	0.697250	3.580036	4.743057	2.689340	2.478082	1.875933	1.475132	1.386925	2.022150	2.205907	2.208094	0.000000	3.893693	24030.000000		1
5575.467285	323.447205	1.406185	1.915002	2960.864014	48204.566406	330.354767	209.873093	51.566280	41.642807	9.670605	44.140636	79.807159	86.378609	0.693196	99998.000000	3.746281	2.509803	0.148042	0.282169	3.471418	4.683088	2.518981	2.321957	1.712366	1.619540	0.985454	1.644839	1.902042	1.936406	0.000000	4.999991	24047.000000		1
14420.907227	5124.840820	1.224244	5.630907	12275.747070	99998.000000	1889.474609	1156.469849	278.085388	109.475807	73.605759	372.453979	500.370544	323.077148	2.435697	99998.000000	4.158993	3.709680	0.087868	0.750578	4.089048	4.999991	3.276341	3.063134	2.444178	2.039318	1.866912	2.571073	2.699292	2.509306	0.386623	4.999991	24065.000000		1
16634.031250	2204.185547	2.093859	4.878475	8961.859375	99998.000000	1330.694946	823.987305	185.727417	111.810196	67.638725	306.859772	397.056030	214.202667	1.926336	99998.000000	4.220997	3.343248	0.320947	0.688284	3.952398	4.999991	3.124079	2.915920	2.268876	2.048481	1.830195	2.486940	2.598852	2.330825	0.284732	4.999991	24124.000000		1
12146.319336	1248.723022	3.333522	2.685936	5843.755859	85801.390625	807.652771	499.272736	140.840515	66.411400	25.286657	124.903755	128.551819	124.650887	2.943503	99998.000000	4.084445	3.096466	0.522903	0.429096	3.766692	4.933494	2.907225	2.698338	2.148728	1.822243	1.402891	2.096575	2.109078	2.095695	0.468865	4.999991	24151.000000		1
7809.494141	2071.994873	2.494745	3.620309	4270.712891	63007.867188	558.684021	350.436066	110.900497	38.821186	37.772717	111.082436	137.778366	110.555115	0.268030	0.000000	3.892623	3.316389	0.397026	0.558746	3.630500	4.799395	2.747166	2.544609	2.044934	1.589069	1.577178	2.045645	2.139181	2.043579	0.000000	0.000000	24185.000000		1
5801.715332	2019.299927	2.870961	6.451181	5405.886719	81110.187500	781.268311	464.842773	126.646065	81.820839	38.148933	168.288879	235.807327	109.811935	0.043679	0.000000	3.763556	3.305201	0.458027	0.809639	3.732867	4.909075	2.892800	2.667306	2.102592	1.912864	1.581482	2.226055	2.372557	2.040650	0.000000	0.000000	24268.000000		1
19835.865234	7168.458984	1.711475	4.847637	21650.513672	99998.000000	3451.693604	2120.958496	494.718048	172.519760	129.307327	599.414062	814.307495	403.871094	2.727829	99998.000000	4.297451	3.855426	0.233371	0.685530	4.335468	4.999991	3.538032	3.326532	2.694358	2.236839	2.111623	2.777727	2.910789	2.606243	0.435817	4.999991	24288.000000		1
5905.470703	961.293884	2.685936	4.921647	3223.592529	52337.089844	379.484894	239.871704	66.571754	40.754692	28.857628	91.050468	108.384163	61.961563	1.096351	0.000000	3.771255	2.982856	0.429096	0.692110	3.508340	4.718810	2.579195	2.379979	1.823290	1.610178	1.460261	1.959282	2.034966	1.792122	0.039949	0.000000	24334.000000		1
28381.904297	9030.926758	3.213256	6.278492	18477.410156	99998.000000	2886.916016	1787.695801	433.845032	207.140900	109.170517	503.531372	702.595947	417.084930	2.914042	99998.000000	4.453042	3.955732	0.506945	0.797855	4.266641	4.999991	3.460434	3.252294	2.637335	2.316266	2.038105	2.702027	2.846706	2.620224	0.464496	4.999991	24402.000000		1
13009.522461	2235.075439	3.722073	2.923384	6750.853027	94934.789062	905.468933	578.373718	145.126907	72.717644	34.750652	157.745575	233.876907	131.903839	2.821351	0.000000	4.114261	3.349292	0.570785	0.465886	3.829359	4.977426	2.956874	2.762208	2.161748	1.861640	1.540963	2.197957	2.368987	2.120257	0.450457	0.000000	24444.000000		1
8602.348633	1257.391357	2.371395	3.638812	4482.627441	67571.843750	650.604126	380.804718	103.305244	37.794304	26.372133	116.858276	174.391586	90.439888	1.972364	99998.000000	3.934617	3.099470	0.375004	0.560960	3.651533	4.829766	2.813317	2.580702	2.014122	1.577426	1.421145	2.067659	2.241525	1.956360	0.294987	4.999991	24512.000000		1
10161.800781	2550.282715	1.739229	3.003561	8517.240234	99998.000000	1251.513794	788.345459	176.954178	65.566452	63.182724	249.844513	324.396973	211.020248	1.062543	99998.000000	4.006971	3.406588	0.240357	0.477637	3.930299	4.999991	3.097436	2.896717	2.247861	1.816682	1.800598	2.397670	2.511077	2.324324	0.026346	4.999991	24528.000000		1
22988.599609	5056.480469	3.373610	6.808895	19850.285156	99998.000000	3092.638428	1939.116577	509.264038	200.880905	145.586395	629.924561	848.222412	503.793488	3.012087	99998.000000	4.361513	3.703848	0.528095	0.833077	4.297767	4.999991	3.490329	3.287604	2.706943	2.302939	2.163121	2.799289	2.928510	2.702253	0.478868	4.999991	24579.000000		1
8493.041992	3924.563232	1.890332	3.564802	8045.816895	99998.000000	1187.874634	726.642944	198.592773	66.935631	49.864056	223.089996	289.418121	204.769501	1.558285	0.000000	3.929063	3.593791	0.276538	0.552035	3.905570	4.999991	3.074771	2.861321	2.297963	1.825657	1.697788	2.348480	2.461526	2.311265	0.192647	0.000000	24603.000000		1
12460.052734	1417.573120	2.988143	5.519892	6276.524902	86676.187500	886.291199	543.761841	147.359543	56.913483	42.651192	187.244614	252.323837	174.323746	0.128251	0.000000	4.095520	3.151546	0.475401	0.741931	3.797719	4.937900	2.947577	2.735409	2.168378	1.755215	1.629931	2.272409	2.401958	2.241357	0.000000	0.000000	24638.000000		1
7124.099609	670.583679	2.648932	3.379778	2916.041992	50993.500000	351.663391	214.492538	60.382687	37.596943	8.674557	64.749260	98.732063	51.643372	0.391517	0.000000	3.852730	2.826453	0.423071	0.528888	3.464794	4.707515	2.546127	2.331412	1.780912	1.575153	0.938247	1.811235	1.994458	1.713015	0.000000	0.000000	24705.000000		1
9602.201172	690.695801	4.548515	5.384208	4715.388184	67298.414062	624.981323	392.405762	90.865448	41.396111	17.928858	82.665787	98.728981	39.024715	1.311375	99998.000000	3.982371	2.839287	0.657870	0.731122	3.673517	4.828005	2.795867	2.593735	1.958399	1.616960	1.253553	1.917326	1.994445	1.591340	0.117727	4.999991	24726.000000		1
10910.749023	1148.273315	1.766982	1.893416	5863.161621	88370.343750	847.667358	505.026978	143.939667	55.306854	30.892895	106.583260	175.643585	107.924690	2.246143	99998.000000	4.037855	3.060045	0.247232	0.277246	3.768132	4.946307	2.928226	2.703315	2.158180	1.742779	1.489859	2.027689	2.244632	2.033121	0.351437	4.999991	24747.000000		1
8909.399414	5113.147461	1.563456	4.119875	8728.876953	99998.000000	1361.072876	800.446045	220.980713	86.526627	57.844772	295.597931	359.656464	249.196930	1.734090	0.000000	3.949848	3.708688	0.194086	0.614884	3.940958	4.999991	3.133881	2.903332	2.344354	1.937150	1.762264	2.470701	2.555888	2.396543	0.239072	0.000000	24783.000000		1
11641.724609	7129.474609	2.630429	7.629169	21511.970703	99998.000000	3457.204102	2111.281738	514.355286	231.829315	171.967773	833.818298	1106.732300	543.934509	3.254765	0.000000	4.066017	3.853058	0.420027	0.882477	4.332680	4.999991	3.538725	3.324546	2.711263	2.365168	2.235447	2.921072	3.044043	2.735547	0.512520	0.000000	24824.000000		1
8691.493164	1722.224976	1.742312	3.163916	6479.755371	89942.679688	948.576538	571.348938	134.956741	64.995964	34.155491	134.821060	192.129257	81.065323	1.648353	0.000000	3.939094	3.236090	0.241126	0.500225	3.811559	4.953966	2.977072	2.756902	2.130195	1.812886	1.533460	2.129758	2.283593	1.908835	0.217050	0.000000	24892.000000		1
3193.165283	1240.301270	2.864793	5.501390	3582.786377	64813.343750	448.819672	276.108704	103.471771	31.842686	32.391590	98.152321	102.204353	125.054855	1.199669	0.000000	3.504221	3.093527	0.457093	0.740472	3.554221	4.811665	2.652072	2.441080	2.014822	1.503010	1.510432	1.991901	2.009470	2.097100	0.079062	0.000000	24925.000000		1
7006.165039	1626.814087	2.389898	3.268763	3165.340576	54183.378906	408.385681	228.764069	34.260338	17.342947	20.895414	74.558632	92.194534	66.096855	2.484486	99998.000000	3.845480	3.211338	0.378379	0.514383	3.500420	4.733866	2.611070	2.359388	1.534792	1.239123	1.320051	1.872498	1.964705	1.820181	0.395236	4.999991	24941.000000		1
6209.407227	2223.354004	2.735276	4.286397	6155.904297	87044.789062	896.196167	543.518188	139.406570	50.403709	38.614578	159.090088	198.111710	91.377350	0.363256	99998.000000	3.793050	3.347009	0.437001	0.632092	3.789292	4.939743	2.952403	2.735214	2.144283	1.702463	1.586751	2.201643	2.296910	1.960839	0.000000	4.999991	25002.000000		1
16472.296875	7525.586914	2.359060	7.027841	17658.203125	99998.000000	2835.121582	1714.564941	402.150360	166.318359	135.986710	561.357605	718.739319	457.044006	2.671178	99998.000000	4.216754	3.876540	0.372739	0.846822	4.246946	4.999991	3.452572	3.234154	2.604388	2.220940	2.133497	2.749240	2.856571	2.659958	0.426703	4.999991	25024.000000		1
8867.062500	2496.323486	5.075834	5.399627	5811.725098	88373.945312	845.413147	490.567322	126.753998	59.241707	42.444580	224.126129	322.333954	127.022285	2.428287	0.000000	3.947780	3.397301	0.705507	0.732364	3.764305	4.946324	2.927069	2.690699	2.102962	1.772628	1.627822	2.350492	2.508306	2.103880	0.385300	0.000000	25063.000000		1
14277.087891	2386.425293	2.402232	4.477589	7819.578125	99998.000000	1145.744629	686.822632	154.393555	51.600201	40.153362	158.186554	234.058853	144.466995	1.396955	0.000000	4.154640	3.377748	0.380615	0.651044	3.893183	4.999991	3.059088	2.836845	2.188629	1.712651	1.603722	2.199170	2.369325	2.159769	0.145183	0.000000	25107.000000		1
8677.298828	659.025818	2.932636	5.236188	5279.792480	80565.281250	734.000732	451.786224	106.672691	44.510685	24.904274	134.759384	187.105850	131.191498	0.283889	99998.000000	3.938385	2.818902	0.467258	0.719015	3.722617	4.906148	2.865696	2.654933	2.028053	1.648464	1.396274	2.129559	2.272087	2.117906	0.000000	4.999991	25147.000000		1
7158.794434	1339.119751	3.419866	6.275408	9372.111328	99998.000000	1451.367798	869.299805	205.222809	103.040047	61.150539	271.473846	338.850464	204.840424	1.591555	0.000000	3.854840	3.126819	0.534009	0.797642	3.971838	4.999991	3.161777	2.939170	2.312226	2.013006	1.786400	2.433728	2.530008	2.311416	0.201822	0.000000	25197.000000		1
11246.595703	6253.116211	4.061284	5.519892	17915.267578	99998.000000	2869.400391	1737.193359	685.286926	223.413788	211.778839	1037.542358	1387.645386	793.957886	1.024179	0.000000	4.051021	3.796097	0.608663	0.741931	4.253223	4.999991	3.457791	3.239848	2.835872	2.349110	2.325883	3.016006	3.142278	2.899797	0.010376	0.000000	25229.000000		1
13037.227539	2958.770264	2.667434	4.650278	8370.765625	99998.000000	1251.606323	768.430664	218.772766	78.330048	52.661007	215.174042	287.691254	163.999390	0.336588	0.000000	4.115185	3.471111	0.426094	0.667479	3.922765	4.999991	3.097468	2.885605	2.339993	1.893928	1.721489	2.332790	2.458927	2.214842	0.000000	0.000000	25277.000000		1
14951.679688	6076.688965	1.205742	7.730933	17076.255859	99998.000000	2710.396729	1653.451416	388.128601	143.295166	103.373093	441.178162	619.809875	334.582581	1.534840	0.000000	4.174690	3.783667	0.081254	0.888232	4.232393	4.999991	3.433033	3.218391	2.588976	2.156232	2.014407	2.644614	2.792259	2.524503	0.186063	0.000000	25309.000000		1
11252.679688	4235.542969	2.204873	4.036614	8719.903320	99998.000000	1332.390991	791.130066	209.848419	68.650192	51.412094	239.242615	285.868744	156.789612	2.820134	0.000000	4.051256	3.626909	0.343384	0.606017	3.940512	4.999991	3.124632	2.898248	2.321906	1.836642	1.711065	2.378839	2.456167	2.195317	0.450270	0.000000	25331.000000		1
38678.386719	19683.843750	2.377563	17.950443	60639.285156	99998.000000	9942.975586	6100.073242	1527.773560	680.630493	411.549591	1942.329834	2448.766113	1412.827271	4.717670	0.000000	4.587468	4.294110	0.376132	1.254075	4.782754	4.999991	3.997516	3.785335	3.184059	2.832911	2.614422	3.288323	3.388947	3.150089	0.673728	0.000000	25369.000000		1
8456.913086	1373.071655	1.628214	4.082870	4020.603271	63448.429688	544.640686	325.923431	89.261902	72.591209	31.355455	97.908707	122.473770	102.213608	1.128559	99998.000000	3.927212	3.137693	0.211711	0.610966	3.604291	4.802421	2.736110	2.513116	1.950666	1.860884	1.496313	1.990821	2.088043	2.009509	0.052524	4.999991	25443.000000		1
13225.674805	2836.244141	1.723810	5.131341	7829.662109	99998.000000	1160.824097	708.112732	185.483795	64.345291	62.013985	243.208313	303.612579	205.016205	0.871449	0.000000	4.121418	3.452744	0.236489	0.710231	3.893743	4.999991	3.064766	2.850102	2.268306	1.808517	1.792490	2.385978	2.482320	2.311788	0.000000	0.000000	25471.000000		1
4053.636230	2699.532715	2.661267	4.409747	4276.596680	70407.062500	591.001587	353.072662	86.597549	48.380775	27.386684	83.220856	121.579483	102.238274	1.081128	0.000000	3.607845	3.431288	0.425088	0.644414	3.631098	4.847616	2.771589	2.547864	1.937506	1.684673	1.437539	1.920232	2.084860	2.009614	0.033877	0.000000	25532.000000		1
24592.035156	7670.362305	2.343642	10.268850	19148.425781	99998.000000	3086.520264	1866.328003	441.523560	175.671341	127.543434	537.557312	772.310059	500.170105	3.449203	0.000000	4.390794	3.884816	0.369891	1.011522	4.282133	4.999991	3.489469	3.270988	2.644954	2.244701	2.105658	2.730425	2.887792	2.699118	0.537719	0.000000	25629.000000		1
19722.796875	8924.778320	1.390766	8.412439	25125.167969	99998.000000	4057.185547	2473.294189	564.718933	234.357971	204.488892	964.059998	1171.567871	606.047180	3.965912	0.000000	4.294969	3.950598	0.143254	0.924922	4.400109	4.999991	3.608225	3.393276	2.751832	2.369880	2.310670	2.984104	3.068768	2.782506	0.598343	0.000000	25711.000000		1
12540.553711	5848.517090	2.235711	11.237144	19107.191406	99998.000000	3094.599609	1867.703369	452.649689	165.094116	144.405319	689.533264	889.288574	529.064697	1.970319	0.000000	4.098317	3.767046	0.349416	1.050656	4.281197	4.999991	3.490604	3.271308	2.655762	2.217732	2.159583	2.838555	2.949043	2.723509	0.294537	0.000000	25771.000000		1
4975.495117	883.913635	1.649800	2.300469	2708.740723	46880.382812	300.689209	183.084656	38.608410	32.789394	7.447229	30.023281	22.566801	20.044302	1.593503	99998.000000	3.696836	2.946410	0.217431	0.361816	3.432767	4.670991	2.478118	2.262652	1.586682	1.515733	0.871995	1.477458	1.353470	1.301991	0.202353	4.999991	25801.000000		1
14829.237305	3929.414062	2.417651	3.731324	9690.556641	99998.000000	1434.179077	894.685120	193.100632	84.593124	61.665524	258.586914	341.086182	159.198013	2.504298	99998.000000	4.171119	3.594328	0.383394	0.571863	3.986349	4.999991	3.156603	2.951670	2.285784	1.927335	1.790042	2.412606	2.532864	2.201938	0.398686	4.999991	25835.000000		1
5916.393555	1513.819702	2.254213	4.471421	3700.116455	57904.718750	476.616486	293.550354	76.233109	30.337822	25.517939	107.298691	117.397934	96.958916	0.450238	0.000000	3.772057	3.180074	0.352995	0.650446	3.568215	4.762714	2.678169	2.467683	1.882144	1.481984	1.406846	2.030594	2.069660	1.986588	0.000000	0.000000	25882.000000		1
20421.736328	4411.343750	2.726025	8.634468	14233.794922	99998.000000	2230.970947	1359.049927	334.937195	113.500092	119.649063	453.143066	628.906921	329.454315	2.231476	0.000000	4.310092	3.644571	0.435530	0.936236	4.153321	4.999991	3.348494	3.133235	2.524963	2.054996	2.077909	2.656235	2.798586	2.517795	0.348592	0.000000	25933.000000		1
22544.482422	8686.944336	1.372264	9.198792	24253.652344	99998.000000	3899.104004	2374.521973	575.693909	183.559555	181.511948	860.785583	1103.784180	718.844177	3.739029	0.000000	4.353040	3.938867	0.137438	0.963731	4.384777	4.999991	3.590965	3.375576	2.760192	2.263777	2.258905	2.934895	3.042884	2.856635	0.572759	0.000000	25982.000000		1
13531.007812	3573.621582	1.378431	5.162179	12714.220703	99998.000000	1997.177246	1204.644043	331.298401	133.522797	97.476982	375.226257	502.362640	272.781372	2.134338	0.000000	4.131330	3.553108	0.139385	0.712833	4.104290	4.999991	3.300417	3.080859	2.520219	2.125556	1.988902	2.574293	2.701017	2.435815	0.329263	0.000000	26022.000000		1
6211.121582	2229.512207	1.702224	3.102241	4001.934326	58651.613281	486.237762	323.191254	72.455528	49.379910	20.004213	49.700619	61.865967	59.380474	0.435887	99998.000000	3.793170	3.348210	0.231017	0.491676	3.602270	4.768280	2.686849	2.509459	1.860072	1.693550	1.301121	1.696362	1.791452	1.773644	0.000000	4.999991	26095.000000		1
21944.943359	3815.738037	2.642764	6.771890	13531.282227	99998.000000	2104.028809	1291.124390	345.779633	159.571152	81.145500	397.318146	479.496704	322.448059	2.815202	99998.000000	4.341334	3.581578	0.422058	0.830710	4.131339	4.999991	3.323052	3.110968	2.538800	2.202954	1.909264	2.599138	2.680786	2.508460	0.449510	4.999991	26138.000000		1
14826.671875	986.444824	2.087691	2.978892	7776.177734	99998.000000	1172.998657	691.312561	174.314499	71.444061	36.940105	165.402496	243.778793	119.504128	0.996287	99998.000000	4.171044	2.994073	0.319666	0.474055	3.890766	4.999991	3.069298	2.839674	2.241333	1.853966	1.567498	2.218542	2.386996	2.077383	0.000000	4.999991	26169.000000		1
20806.765625	7049.510254	2.618094	4.955568	25169.664062	99998.000000	4123.168457	2486.995117	590.881348	249.785919	169.426773	799.607300	1043.651245	570.411499	3.364791	0.000000	4.318204	3.848159	0.417985	0.695093	4.400877	4.999991	3.615231	3.395675	2.771500	2.397568	2.228982	2.902877	3.018555	2.756188	0.526958	0.000000	26240.000000		1
6443.502930	754.708069	2.729109	3.848506	4170.386719	64408.929688	537.060852	339.815674	95.811760	20.682636	28.092859	115.911575	133.343948	105.682808	0.367146	0.000000	3.809122	2.877779	0.436021	0.585292	3.620176	4.808946	2.730023	2.531243	1.981419	1.315606	1.448596	2.064127	2.124973	2.024004	0.000000	0.000000	26292.000000		1
5991.741211	1058.854126	2.334390	3.170084	2680.598389	44464.082031	299.064056	181.940582	41.982018	0.000000	15.119571	33.699097	28.783617	56.040783	0.818884	99998.000000	3.777553	3.024836	0.368173	0.501071	3.428232	4.648009	2.475764	2.259930	1.623063	0.000000	1.179539	1.527618	1.459145	1.748504	0.000000	4.999991	26316.000000		1
25544.330078	6544.020508	3.352024	5.492139	18263.167969	99998.000000	2891.356689	1778.139282	410.945190	147.834442	112.072319	573.963928	765.442566	457.148865	2.020900	0.000000	4.407295	3.815845	0.525307	0.739742	4.261576	4.999991	3.461102	3.249966	2.613784	2.169776	2.049498	2.758885	2.883913	2.660058	0.305545	0.000000	26365.000000		1
8759.976562	2653.344482	2.013681	5.091253	5121.750977	87436.375000	727.275085	438.445984	159.450882	93.449615	42.046780	164.930679	210.008774	161.637253	2.173102	0.000000	3.942503	3.423794	0.303991	0.706825	3.709419	4.941692	2.861699	2.641916	2.202627	1.970577	1.623733	2.217301	2.322237	2.208541	0.337080	0.000000	26465.000000		1
3016.013672	238.126312	2.932636	3.046734	1752.784790	36874.144531	138.188507	90.307289	47.902798	55.528885	12.470639	32.049297	40.674515	83.661835	0.467927	99998.000000	3.479433	2.376807	0.467258	0.483835	3.243729	4.566722	2.140472	1.955723	1.680361	1.744519	1.095889	1.505818	1.609322	1.922527	0.000000	4.999991	26519.000000		1
21269.847656	5316.661621	2.895631	4.909312	16911.482422	99998.000000	2641.728027	1631.214478	456.559845	175.094681	124.731064	592.420105	763.444275	434.933594	3.027645	0.000000	4.327765	3.725639	0.461743	0.691021	4.228182	4.999991	3.421888	3.212511	2.659498	2.243273	2.095975	2.772630	2.882777	2.638423	0.481105	0.000000	26551.000000		1
13173.538086	2812.792236	1.458608	3.651147	9152.928711	99998.000000	1348.685425	848.540039	248.382828	127.071625	52.953960	297.747314	376.657104	254.803162	2.854112	99998.000000	4.119702	3.449138	0.163939	0.562429	3.961560	4.999991	3.129911	2.928672	2.395122	2.104048	1.723898	2.473848	2.575946	2.406205	0.455471	4.999991	26626.000000		1
28403.792969	5840.323730	2.951138	6.728718	17407.705078	99998.000000	2788.375244	1677.399658	407.426636	192.234100	132.554504	634.725952	780.266052	442.226654	4.637740	0.000000	4.453376	3.766437	0.469990	0.827932	4.240742	4.999991	3.445351	3.224637	2.610049	2.283830	2.122395	2.802586	2.892243	2.645645	0.666306	0.000000	26687.000000		1
4607.031738	322.734833	1.427771	1.837908	3173.185791	61674.750000	361.222992	221.825668	95.589737	20.852242	17.339863	87.238968	104.168694	115.273239	0.379372	99998.000000	3.663421	2.508846	0.154659	0.264324	3.501496	4.790107	2.557775	2.346012	1.980411	1.319153	1.239046	1.940711	2.017737	2.061728	0.000000	4.999991	26718.000000		1
8030.376465	1005.416016	2.211041	4.163047	3971.393066	69961.968750	524.772156	307.504272	96.431595	46.906750	27.710476	126.716995	181.040131	126.948273	0.538694	0.000000	3.904736	3.002346	0.344597	0.619411	3.598943	4.844862	2.719971	2.487851	1.984219	1.671235	1.442644	2.102835	2.257775	2.103627	0.000000	0.000000	26748.000000		1
8914.207031	3926.191406	2.396065	3.836171	5871.081055	87768.031250	822.883362	494.995575	132.354065	74.114578	27.556290	141.830399	192.382126	107.764336	1.508336	0.000000	3.950083	3.593971	0.379499	0.583898	3.768718	4.943336	2.915338	2.694601	2.121737	1.869904	1.440221	2.151769	2.284165	2.032475	0.178498	0.000000	26779.000000		1
20861.337891	7764.817383	2.433070	5.199183	21481.638672	99998.000000	3421.219971	2078.665039	536.752502	206.937378	145.925598	711.982849	935.720459	513.741638	4.437682	99998.000000	4.319342	3.890131	0.386155	0.715935	4.332067	4.999991	3.534181	3.317785	2.729774	2.315839	2.164131	2.852469	2.971146	2.710745	0.647156	4.999991	26818.000000		1
19293.472656	3758.704346	3.703570	6.688629	12501.933594	99998.000000	1988.215942	1194.060669	285.144073	99.836044	77.133560	315.207428	409.326233	257.603210	1.803428	0.000000	4.285410	3.575038	0.568621	0.825337	4.096977	4.999991	3.298464	3.077026	2.455064	1.999287	1.887243	2.498596	2.612070	2.410951	0.256099	0.000000	26902.000000		1
16969.373047	4842.351562	3.287266	7.277624	13969.916016	99998.000000	2163.915039	1335.110840	350.886292	156.536743	128.804688	588.204651	875.553589	556.910889	1.609339	99998.000000	4.229666	3.685056	0.516835	0.861990	4.145194	4.999991	3.335240	3.125517	2.545166	2.194616	2.109932	2.769528	2.942283	2.745786	0.206648	4.999991	27037.000000		1
11557.319336	3528.000732	2.562587	5.489055	6390.835938	90673.890625	914.488892	550.570740	144.482407	57.610409	34.550209	171.850586	233.053558	122.436760	1.544522	99998.000000	4.062857	3.547529	0.408679	0.739498	3.805558	4.957482	2.961179	2.740813	2.159815	1.760501	1.538451	2.235151	2.367456	2.087912	0.188794	4.999991	27062.000000		1
8163.084961	2219.628906	1.631298	3.971855	9117.746094	99998.000000	1351.744507	851.081055	253.014603	65.880997	66.577919	292.625214	345.594604	167.764633	2.022212	99998.000000	3.911854	3.346280	0.212533	0.598993	3.959888	4.999991	3.130895	2.929971	2.403146	1.818760	1.823330	2.466312	2.538567	2.224700	0.305827	4.999991	27127.000000		1
7100.580078	1545.461914	1.335259	3.308852	3331.538818	55661.175781	402.878143	251.531311	76.128258	41.069233	22.138161	78.999222	113.241051	85.354805	0.410813	0.000000	3.851294	3.189058	0.125565	0.519677	3.522645	4.745553	2.605174	2.400592	1.881546	1.613517	1.345142	1.897623	2.054004	1.931228	0.000000	0.000000	27196.000000		1
12455.319336	3841.505859	2.636597	5.748089	10610.195312	99998.000000	1582.802979	989.497742	230.712997	87.908142	66.325050	294.015991	426.339203	260.393982	2.657676	0.000000	4.095355	3.584502	0.421044	0.759523	4.025723	4.999991	3.199427	2.995415	2.363072	1.944029	1.821678	2.468371	2.629755	2.415631	0.424502	0.000000	27216.000000		1
7797.313477	1877.330811	1.887248	5.149844	4212.874512	66845.734375	568.542725	343.950958	87.294479	43.930943	32.959000	87.066277	145.040573	87.359238	0.596294	0.000000	3.891945	3.273541	0.275829	0.711794	3.624578	4.825074	2.754763	2.536497	1.940987	1.642771	1.517974	1.939850	2.161489	1.941309	0.000000	0.000000	27279.000000		1
9297.589844	2306.963379	0.955959	3.071404	6105.213867	85884.835938	874.801147	532.210144	140.550644	48.084740	43.221684	186.054291	275.569061	141.993835	2.782233	99998.000000	3.968370	3.363041	0.000000	0.487337	3.785701	4.933917	2.941909	2.726083	2.147833	1.682007	1.635702	2.269640	2.440230	2.152270	0.444393	4.999991	27299.000000		1
7075.435059	1170.877075	1.754647	3.043650	6668.251953	94665.476562	976.842102	585.080811	135.462479	72.887253	49.543346	180.204437	258.713348	147.069672	0.549137	99998.000000	3.849753	3.068511	0.244190	0.483395	3.824012	4.976192	2.989824	2.767216	2.131819	1.862652	1.694985	2.255765	2.412819	2.167523	0.000000	4.999991	27315.000000		1
25844.207031	3262.823730	3.117660	5.017243	12188.794922	99998.000000	1856.250366	1139.170044	243.168213	105.917175	95.731583	433.851196	514.762329	285.942749	2.596034	99998.000000	4.412363	3.513594	0.493829	0.700465	4.085961	4.999991	3.268636	3.056589	2.385907	2.024966	1.981055	2.637341	2.711607	2.456279	0.414310	4.999991	27345.000000		1
12498.288086	2894.730225	3.305768	4.434416	10039.009766	99998.000000	1607.691772	944.401184	255.894806	140.553726	79.606712	358.537048	446.445190	293.278961	2.119333	0.000000	4.096850	3.461608	0.519272	0.646836	4.001691	4.999991	3.206203	2.975157	2.408062	2.147842	1.900950	2.554534	2.649768	2.467281	0.326199	0.000000	27396.000000		1
7676.141113	872.309509	2.812370	4.943233	3210.671631	51749.921875	391.893860	240.044388	62.038654	10.527884	19.316540	37.501347	34.827747	72.702225	1.074264	99998.000000	3.885143	2.940670	0.449072	0.694011	3.506596	4.713910	2.593168	2.380291	1.792662	1.022341	1.285929	1.574047	1.541925	1.861548	0.031111	4.999991	27428.000000		1
14165.918945	7420.764648	1.751564	4.878475	12793.402344	99998.000000	1967.480835	1213.892212	295.625702	121.995789	78.542824	313.415802	466.381561	220.656921	2.080678	99998.000000	4.151245	3.870449	0.243426	0.688284	4.106986	4.999991	3.293911	3.084180	2.470742	2.086345	1.895107	2.496121	2.668741	2.343718	0.318205	4.999991	27470.000000		1
16228.530273	3007.456299	1.532618	5.572316	12857.389648	99998.000000	1985.582397	1223.439453	281.625519	97.671257	85.145111	377.061066	465.299164	328.461334	1.690772	99998.000000	4.210279	3.478199	0.185434	0.746036	4.109153	4.999991	3.297888	3.087583	2.449672	1.989767	1.930160	2.576412	2.667732	2.516484	0.228085	4.999991	27537.000000		1
25718.617188	4566.239746	2.685936	2.667434	7832.483887	99998.000000	1107.419922	699.644836	201.312637	73.352890	48.106323	242.122833	325.747650	217.835312	2.615181	99998.000000	4.410248	3.659559	0.429096	0.426094	3.893899	4.999991	3.044312	2.844878	2.303871	1.865417	1.682202	2.384036	2.512881	2.338128	0.417502	4.999991	27561.000000		1
5040.861328	535.312378	2.396065	1.631298	2138.165771	41119.261719	204.673904	116.593079	48.414700	24.793259	0.000000	0.000000	5.078918	0.000000	0.584617	99998.000000	3.702505	2.728607	0.379499	0.212533	3.330041	4.614045	2.311063	2.066673	1.684977	1.394334	0.000000	0.000000	0.705771	0.000000	0.000000	4.999991	27573.000000		1
18138.683594	6847.577637	1.224244	9.945058	23384.421875	99998.000000	3771.782471	2290.733643	575.579834	207.208740	178.474457	811.393311	1036.256470	704.689819	1.758784	99998.000000	4.258606	3.835537	0.087868	0.997607	4.368927	4.999991	3.576547	3.359975	2.760106	2.316408	2.251576	2.909231	3.015467	2.847998	0.245213	4.999991	27614.000000		1
5460.175781	961.774963	3.370527	0.598245	3207.017334	57755.492188	356.036133	219.167480	65.143982	47.412483	11.209391	89.884819	119.491791	160.804642	1.281303	99998.000000	3.737207	2.983073	0.527698	0.000000	3.506101	4.761593	2.551494	2.340776	1.813874	1.675893	1.049582	1.953686	2.077338	2.206299	0.107652	4.999991	27631.000000		1
11363.811523	1830.673828	3.722073	5.316366	7672.668945	99998.000000	1112.597534	673.975769	189.813370	108.063454	52.346466	260.597504	336.849121	204.158920	2.269987	0.000000	4.055524	3.262611	0.570785	0.725615	3.884946	4.999991	3.046338	2.828644	2.278327	2.033679	1.718887	2.415970	2.527435	2.309968	0.356023	0.000000	27651.000000		1
7345.465820	1721.691406	1.840992	3.108409	4802.195312	73947.507812	614.487366	372.398468	98.617966	67.570885	13.395761	69.791176	100.017982	49.083870	1.766414	0.000000	3.866019	3.235955	0.265052	0.492538	3.681440	4.868924	2.788513	2.571008	1.993956	1.829760	1.126967	1.843801	2.000078	1.690939	0.247092	0.000000	27688.000000		1
6072.146973	241.469086	3.197837	2.528666	2582.745361	45612.812500	255.777634	160.372925	36.779751	21.586172	14.946881	23.161963	14.888290	37.988579	1.289343	99998.000000	3.783342	2.382862	0.504856	0.402891	3.412081	4.659087	2.407863	2.205131	1.565609	1.334176	1.174551	1.364775	1.172845	1.579653	0.110368	4.999991	27721.000000		0
49934.953125	20757.953125	2.790784	11.005863	35953.558594	99998.000000	5925.009277	3559.171143	868.565857	366.215576	278.597290	1286.893555	1704.801758	966.644165	4.652349	99998.000000	4.698405	4.317184	0.445726	1.041624	4.555742	4.999991	3.772689	3.551349	2.938803	2.563737	2.444977	3.109543	3.231674	2.985267	0.667672	4.999991	27782.000000		0
21693.566406	8381.861328	2.840123	11.052119	25960.960938	99998.000000	4202.056641	2569.540771	662.331604	242.079666	187.324799	917.427673	1205.522949	731.336426	2.595222	99998.000000	4.336331	3.923341	0.453337	1.043446	4.414321	4.999991	3.623462	3.409856	2.821075	2.383958	2.272595	2.962572	3.081176	2.864117	0.414175	4.999991	27901.000000		1
4442.933594	1897.467651	2.143198	2.867877	3684.253662	58276.933594	449.861969	283.734802	85.700180	68.684113	18.113882	96.807808	121.903275	90.085258	0.412714	0.000000	3.647670	3.278174	0.331062	0.457561	3.566350	4.765497	2.653079	2.452913	1.932982	1.836856	1.258012	1.985910	2.086015	1.954654	0.000000	0.000000	27939.000000		1
12025.902344	2969.850098	2.898715	5.325617	9277.915039	99998.000000	1387.361694	847.448425	221.671478	98.667305	60.888420	284.148010	349.248840	154.717346	0.881338	0.000000	4.080118	3.472734	0.462205	0.726370	3.967450	4.999991	3.142190	2.928113	2.345710	1.994173	1.784535	2.453545	2.543135	2.189539	0.000000	0.000000	27960.000000		1
8033.876465	1998.703735	2.766114	4.169215	4530.980469	63491.613281	579.397522	359.107544	80.935806	31.787180	24.904274	115.202309	140.507477	42.765289	0.011373	0.000000	3.904925	3.300748	0.441870	0.620054	3.656192	4.802716	2.762977	2.555224	1.908141	1.502252	1.396274	2.061461	2.147699	1.631091	0.000000	0.000000	27977.000000		1
7995.413086	1712.301392	3.200921	4.397411	7956.095215	99998.000000	1191.972900	724.074219	183.220337	60.934677	56.154884	230.003738	343.161530	174.672211	2.685737	0.000000	3.902841	3.233580	0.505275	0.643197	3.900700	4.999991	3.076266	2.859783	2.262974	1.784865	1.749388	2.361735	2.535499	2.242224	0.429064	0.000000	28088.000000		1
12375.505859	3041.978760	2.374479	3.543216	7932.289062	99998.000000	1137.270508	712.436157	166.090164	80.867966	55.753998	242.640900	326.931824	232.476898	2.005071	0.000000	4.092563	3.483156	0.375568	0.549398	3.899399	4.999991	3.055864	2.852746	2.220344	1.907776	1.746276	2.384964	2.514457	2.366380	0.302130	0.000000	28128.000000		1
6589.965332	1085.306396	1.711475	3.438369	6480.939453	93778.570312	969.080322	581.670227	164.443451	60.558460	42.740620	229.991409	302.829315	183.587296	1.887055	99998.000000	3.818883	3.035552	0.233371	0.536352	3.811638	4.972104	2.986360	2.764677	2.216017	1.782175	1.630841	2.361712	2.481198	2.263843	0.275785	4.999991	28186.000000		1
14389.810547	5489.637695	0.965210	4.952485	12463.133789	99998.000000	1994.648560	1185.827026	341.894104	124.283920	101.680115	497.573578	644.729614	323.653809	2.395973	0.000000	4.158055	3.739544	0.000000	0.694823	4.095627	4.999991	3.299866	3.074021	2.533892	2.094415	2.007236	2.696857	2.809378	2.510081	0.379482	0.000000	28219.000000		1
11993.023438	4795.608398	1.844076	5.600070	13624.296875	99998.000000	2140.046875	1299.043457	316.070892	113.247223	95.848770	422.617157	572.070557	415.916168	3.963568	99998.000000	4.078928	3.680844	0.265779	0.748193	4.134314	4.999991	3.330423	3.113624	2.499784	2.054028	1.981587	2.625947	2.757450	2.619006	0.598086	4.999991	28299.000000		1
6368.006836	808.806091	1.945839	3.540132	3163.835693	51878.750000	414.349640	237.848770	75.193886	31.858105	23.553596	84.509857	79.270592	79.677643	1.653009	99998.000000	3.804003	2.907844	0.289107	0.549019	3.500214	4.714990	2.617367	2.376301	1.876183	1.503220	1.372057	1.926907	1.899112	1.901336	0.218275	4.999991	28349.000000		1
16291.117188	1741.023438	2.716774	4.193885	8991.325195	99998.000000	1352.944092	828.270630	195.046478	89.212563	52.389637	205.025452	280.339600	187.284698	1.080048	99998.000000	4.211951	3.240805	0.434053	0.622617	3.953824	4.999991	3.131280	2.918172	2.290138	1.950426	1.719245	2.311808	2.447685	2.272502	0.033443	4.999991	28379.000000		1
14073.061523	4620.936035	2.032184	4.773628	15013.108398	99998.000000	2399.222656	1444.743896	331.859619	107.884598	85.672432	386.481903	486.549225	354.851990	2.223901	0.000000	4.148388	3.664730	0.307963	0.678849	4.176471	4.999991	3.380070	3.159791	2.520954	2.032959	1.932841	2.587129	2.687127	2.550047	0.347115	0.000000	28437.000000		1
22500.087891	11032.293945	1.945839	8.375435	27488.648438	99998.000000	4403.165527	2715.278320	673.457703	278.899506	186.279404	858.340149	1114.928833	584.467163	4.027372	0.000000	4.352184	4.042666	0.289107	0.923007	4.439153	4.999991	3.643765	3.433814	2.828310	2.445448	2.270165	2.933659	3.047247	2.766760	0.605022	0.000000	28464.000000		1
6685.333008	2607.134521	2.013681	3.620309	2624.378906	47742.738281	307.470337	185.567062	70.358582	23.553596	19.526234	46.595291	73.204872	52.417393	2.741108	99998.000000	3.825123	3.416163	0.303991	0.558746	3.419027	4.678907	2.487803	2.268501	1.847317	1.372057	1.290619	1.668342	1.864540	1.719475	0.437926	4.999991	28513.000000		1
19637.332031	3793.683350	2.174036	7.222116	14730.526367	99998.000000	2343.259033	1418.627808	370.764069	154.593994	121.832352	496.188995	641.451599	307.066376	3.568227	0.000000	4.293083	3.579061	0.337267	0.858664	4.168218	4.999991	3.369820	3.151869	2.569098	2.189193	2.085763	2.695647	2.807164	2.487232	0.552452	0.000000	28531.000000		1
4932.582031	863.385193	1.634382	2.972724	1500.072388	44910.023438	133.229843	67.999527	56.373829	73.331306	20.247829	52.895370	78.644592	73.186371	0.015918	0.000000	3.693074	2.936205	0.213353	0.473155	3.176112	4.652343	2.124602	1.832506	1.751078	1.865289	1.306378	1.723418	1.895669	1.864430	0.000000	0.000000	28584.000000		1
13034.417969	2743.284668	2.389898	4.471421	7103.164062	99998.000000	1021.584045	635.694214	149.764862	74.851593	46.872829	193.748215	271.779144	160.977325	2.089157	99998.000000	4.115092	3.438271	0.378379	0.650446	3.851452	4.999991	3.009274	2.803248	2.175410	1.874201	1.670921	2.287238	2.434216	2.206765	0.319971	4.999991	28656.000000		1
15871.621094	2416.189453	2.929552	4.024279	7485.785156	99998.000000	1108.980347	668.560730	164.323181	58.239491	46.672386	228.483459	276.414001	202.089737	1.692751	0.000000	4.200621	3.383131	0.466801	0.604688	3.874237	4.999991	3.044924	2.825141	2.215699	1.765218	1.669060	2.358855	2.441560	2.305544	0.228593	0.000000	28700.000000		1
15655.019531	2462.035400	3.419866	6.398758	11005.811523	99998.000000	1707.046753	1034.193481	314.593781	120.049950	96.351418	447.468994	608.489502	275.125000	3.242483	99998.000000	4.194654	3.391294	0.534009	0.806096	4.041622	4.999991	3.232245	3.014602	2.497750	2.079362	1.983858	2.650763	2.784253	2.439530	0.510878	4.999991	28769.000000		1
14580.956055	3740.291504	1.828657	4.089037	7669.539062	99998.000000	1105.449463	691.565430	168.874786	54.983063	44.461346	199.749176	241.321060	139.915390	2.655608	99998.000000	4.163786	3.572906	0.262132	0.611621	3.884769	4.999991	3.043539	2.839833	2.227565	1.740229	1.647983	2.300485	2.382595	2.145865	0.424164	4.999991	28912.000000		1
11613.961914	2624.119873	2.334390	4.101373	7490.679199	99998.000000	1116.214722	668.122864	154.871521	60.197662	57.980457	270.776947	286.337463	225.032745	0.964109	99998.000000	4.064981	3.418984	0.368173	0.612929	3.874521	4.999991	3.047748	2.824856	2.189971	1.779580	1.763282	2.432612	2.456878	2.352246	0.000000	4.999991	28951.000000		1
5339.851562	675.079773	2.938803	2.547168	3047.489502	51055.230469	336.895386	207.538696	64.098595	58.369007	16.488750	75.449837	113.743706	63.663788	0.773533	0.000000	3.727529	2.829355	0.468170	0.406058	3.483942	4.708040	2.527495	2.317099	1.806849	1.766182	1.217188	1.877658	2.055927	1.803892	0.000000	0.000000	28975.000000		1
13205.562500	3135.712158	2.322055	10.466209	12757.917969	99998.000000	2004.908203	1209.892578	332.254333	96.496353	115.430511	523.258057	622.757935	406.816071	2.154268	0.000000	4.120757	3.496336	0.365873	1.019789	4.105780	4.999991	3.302094	3.082747	2.521471	1.984511	2.062321	2.718716	2.794319	2.609398	0.333300	0.000000	29012.000000		1
9686.233398	1617.050903	2.531749	7.055594	9030.259766	99998.000000	1433.284790	840.189270	218.356461	133.109589	66.479240	305.851379	395.723846	272.155365	0.483899	0.000000	3.986155	3.208724	0.403421	0.848534	3.955700	4.999991	3.156332	2.924377	2.339166	2.124209	1.822686	2.485510	2.597392	2.434817	0.000000	0.000000	29082.000000		1
5741.104492	2892.260254	4.126042	3.731324	6612.214355	93690.554688	1012.678223	585.722229	150.970596	85.817368	49.358322	204.849686	289.865265	203.597687	1.491240	0.000000	3.758996	3.461237	0.615534	0.571863	3.820347	4.971696	3.005471	2.767692	2.178892	1.933575	1.693360	2.311435	2.462196	2.308773	0.173548	0.000000	29109.000000		1
4551.419434	1170.189453	1.233495	1.338343	2563.268311	42244.953125	258.417297	166.861099	13.784312	11.496178	5.621656	24.676077	41.044563	0.000000	0.579462	0.000000	3.658147	3.068256	0.091138	0.126567	3.408794	4.625775	2.412322	2.222355	1.139385	1.060553	0.749864	1.392276	1.613256	0.000000	0.000000	0.000000	29127.000000		1
6373.794922	693.868958	2.747611	2.278883	3551.566650	57173.195312	421.004364	265.802856	57.511726	46.175903	12.492226	72.165657	88.216515	88.484802	0.346493	0.000000	3.804398	2.841277	0.438955	0.357722	3.550420	4.757193	2.624287	2.424560	1.759756	1.664415	1.096640	1.858331	1.945550	1.946869	0.000000	0.000000	29152.000000		1
13450.050781	2862.042725	2.056854	7.160441	10196.777344	99998.000000	1554.441772	937.234558	192.776840	101.269981	70.053291	295.770630	398.974121	226.139816	3.614657	0.000000	4.128724	3.456676	0.313203	0.854940	4.008463	4.999991	3.191575	2.971848	2.285055	2.005481	1.845429	2.470955	2.600945	2.354377	0.558067	0.000000	29203.000000		1
6989.953613	1895.481689	1.921169	4.523845	6016.288086	81680.648438	862.429199	529.625977	131.931595	74.632645	31.484972	141.885910	162.969421	107.702660	1.227313	0.000000	3.844474	3.277719	0.283566	0.655508	3.779329	4.912119	2.935724	2.723969	2.120349	1.872929	1.498103	2.151939	2.212106	2.032226	0.088955	0.000000	29279.000000		1
5445.962891	860.464905	3.333522	3.583304	2016.336548	39331.644531	163.866791	115.859146	23.596769	15.924427	10.712909	0.000000	4.989489	0.000000	0.460511	0.000000	3.736075	2.934733	0.522903	0.554284	3.304563	4.594742	2.214491	2.063930	1.372853	1.202064	1.029907	0.000000	0.698056	0.000000	0.000000	0.000000	29304.000000		1
16063.555664	1583.071167	1.353761	3.392113	8737.505859	99998.000000	1294.029297	795.842041	205.105637	95.139511	50.795345	205.256729	309.730713	210.829056	1.967814	0.000000	4.205842	3.199500	0.131542	0.530470	3.941387	4.999991	3.111944	2.900827	2.311978	1.978361	1.705824	2.312297	2.490984	2.323931	0.293984	0.000000	29333.000000		1
8277.103516	968.491333	3.466122	2.337474	4171.015625	66007.320312	573.982483	331.495758	94.140373	11.718207	23.584435	81.139336	117.570625	26.905621	0.757400	99998.000000	3.917878	2.986096	0.539844	0.368747	3.620242	4.819592	2.758899	2.520478	1.973776	1.068861	1.372625	1.909231	2.070299	1.429843	0.000000	4.999991	29369.000000		1
16168.806641	2872.237549	1.557288	3.540132	10903.458984	99998.000000	1663.109619	1024.479736	207.535614	73.016769	60.592384	263.758331	349.002136	182.819458	3.029201	99998.000000	4.208678	3.458220	0.192369	0.549019	4.037564	4.999991	3.220921	3.010503	2.317093	1.863423	1.782418	2.421206	2.542828	2.262022	0.481328	4.999991	29445.000000		1
7352.552246	2502.114746	3.018980	3.416783	4924.295898	73687.132812	667.573914	404.962738	115.874565	55.334610	18.209476	86.970680	142.058594	160.545609	1.335276	99998.000000	3.866438	3.398307	0.479860	0.533617	3.692344	4.867392	2.824499	2.607415	2.063988	1.742997	1.260297	1.939373	2.152467	2.205598	0.125571	4.999991	29496.000000		1
18051.925781	7444.950195	3.225591	4.409747	14637.058594	99998.000000	2280.680664	1393.375000	340.373840	103.869576	94.436417	390.318054	511.931458	280.598633	2.022943	0.000000	4.256524	3.871862	0.508609	0.644414	4.165454	4.999991	3.358064	3.144068	2.531956	2.016488	1.975139	2.591419	2.709212	2.448086	0.305984	0.000000	29548.000000		1
10836.547852	1746.376709	1.933504	1.973593	5784.378418	82018.734375	778.548462	490.854126	110.582870	53.657055	18.280403	104.301292	118.794868	82.280319	1.474441	0.000000	4.034891	3.242138	0.286345	0.295258	3.762257	4.913913	2.891286	2.690953	2.043688	1.729627	1.261986	2.018290	2.074798	1.915296	0.168627	0.000000	29573.000000		1
12178.332031	2940.073486	1.181072	2.633513	7198.414551	99998.000000	1005.656555	642.293457	164.264603	55.615227	23.239056	161.427551	252.626053	87.658356	1.619357	99998.000000	4.085588	3.468358	0.072276	0.420535	3.857237	4.999991	3.002450	2.807734	2.215544	1.745194	1.366218	2.207978	2.402478	1.942793	0.209343	4.999991	29600.000000		1
12352.976562	3202.660156	2.402232	5.208435	7013.122070	99998.000000	1045.424438	622.498901	185.625656	106.450661	48.556549	269.993652	308.537323	234.505997	0.698996	0.000000	4.091772	3.505511	0.380615	0.716707	3.845912	4.999991	3.019293	2.794139	2.268638	2.027148	1.686248	2.431354	2.489308	2.370154	0.000000	0.000000	29631.000000		1
16564.855469	4566.313965	2.426902	5.328701	10576.798828	99998.000000	1636.564819	982.281799	233.516113	91.805984	65.745308	233.374268	344.077393	187.380295	3.300863	0.000000	4.219188	3.659566	0.385052	0.726621	4.024354	4.999991	3.213933	2.992236	2.368317	1.962871	1.817865	2.368053	2.536656	2.272724	0.518628	0.000000	29674.000000		1
5722.752930	1428.474121	1.295170	2.312804	3288.563721	48937.914062	439.537628	245.397766	53.872917	31.599072	11.320405	38.972290	71.737015	55.791000	0.407738	0.000000	3.757605	3.154872	0.112327	0.364139	3.517006	4.689645	2.642996	2.389871	1.731370	1.499674	1.053862	1.590756	1.855743	1.746564	0.000000	0.000000	29720.000000		1
2198.665527	273.755829	1.970509	2.152450	1111.071045	29439.408203	37.125130	25.194145	13.981671	42.863968	6.700964	16.078613	32.151062	62.001652	1.062511	38342.640625	3.342159	2.437363	0.294578	0.332933	3.045742	4.468929	1.569668	1.401300	1.145559	1.632092	0.826137	1.206249	1.507195	1.792403	0.026333	4.583682	29748.000000		1
10215.230469	1298.192383	2.537917	3.540132	6901.617188	99998.000000	1025.429443	609.840149	214.837906	63.438675	64.166435	267.964569	360.852936	247.821579	2.423915	0.000000	4.009248	3.113339	0.404477	0.549019	3.838951	4.999991	3.010906	2.785216	2.332111	1.802354	1.807308	2.428077	2.557330	2.394139	0.384517	0.000000	29777.000000		1
8894.584961	1367.829346	3.055985	3.817669	5822.542969	83743.023438	823.577209	507.336700	113.765289	49.210304	32.157227	160.820053	227.308548	129.008209	0.975592	99998.000000	3.949126	3.136032	0.485151	0.581798	3.765113	4.922949	2.915704	2.705296	2.056010	1.692056	1.507279	2.206340	2.356616	2.110617	0.000000	4.999991	29821.000000		1
24620.955078	10739.188477	1.896499	7.712430	27128.896484	99998.000000	4397.806152	2680.003418	645.519043	275.963776	194.401978	882.239136	1162.353638	627.756714	2.542330	99998.000000	4.391305	4.030972	0.277953	0.887191	4.433432	4.999991	3.643236	3.428135	2.809909	2.440852	2.288701	2.945586	3.065338	2.797791	0.405232	4.999991	29881.000000		1
7181.944336	2898.535645	2.093859	4.613273	7311.630859	99998.000000	1079.364014	658.119202	169.217087	60.882256	59.463734	255.737534	315.648407	183.001389	0.396584	0.000000	3.856242	3.462179	0.320947	0.664009	3.864014	4.999991	3.033168	2.818305	2.228444	1.784491	1.774252	2.407794	2.499204	2.262454	0.000000	0.000000	29927.000000		1
4939.206055	0.000000	2.525582	4.736623	2247.586182	40869.789062	222.793961	137.914047	24.928944	0.101763	15.723984	18.203310	16.593597	22.014811	0.392703	0.000000	3.693657	0.000000	0.402361	0.675469	3.351716	4.611403	2.347903	2.139609	1.396704	0.000000	1.196563	1.260150	1.219941	1.342715	0.000000	0.000000	29954.000000		0
12889.664062	4395.400879	2.741444	6.895240	14281.617188	99998.000000	2259.979736	1366.336792	319.151550	165.208221	101.387161	390.068268	509.421295	343.664185	1.218112	99998.000000	4.110241	3.642998	0.437979	0.838549	4.154778	4.999991	3.354105	3.135558	2.503997	2.218032	2.005983	2.591141	2.707077	2.536134	0.085687	4.999991	29987.000000		1
9150.670898	2336.684570	2.482410	4.890810	8370.441406	99998.000000	1228.447388	745.277954	176.263428	77.691711	53.009468	278.865570	424.942291	208.019760	1.764462	99998.000000	3.961453	3.368600	0.394873	0.689381	3.922748	4.999991	3.089357	2.872318	2.246162	1.890375	1.724353	2.445395	2.628330	2.318105	0.246612	4.999991	30036.000000		1
31772.478516	10597.234375	3.222507	8.788655	28103.468750	99998.000000	4608.147949	2790.635498	690.985657	340.515686	190.309860	935.908569	1236.255493	702.938232	4.472978	0.000000	4.502051	4.025193	0.508194	0.943922	4.448760	4.999991	3.663526	3.445703	2.839469	2.532137	2.279461	2.971233	3.092108	2.846917	0.650597	0.000000	30128.000000		1
4722.721191	1039.966187	3.466122	3.170084	2826.351318	45727.851562	330.582947	199.881775	43.332699	54.070274	13.910746	30.559851	40.683765	46.656967	1.266568	0.000000	3.674192	3.017019	0.539844	0.501071	3.451226	4.660181	2.519280	2.300773	1.636816	1.732959	1.143350	1.485151	1.609421	1.668916	0.102629	0.000000	30258.000000		1
9010.200195	2200.186035	1.970509	3.225591	6169.475586	85112.179688	912.247009	539.759155	116.491318	62.340862	26.498568	114.505386	143.766983	97.865532	1.387729	99998.000000	3.954734	3.342459	0.294578	0.508609	3.790248	4.929992	2.960112	2.732200	2.066293	1.794773	1.423222	2.058826	2.157659	1.990630	0.142305	4.999991	30314.000000		1
9208.345703	2636.880371	2.630429	5.871439	7580.952148	99998.000000	1102.911499	683.208496	188.798828	96.715302	64.616661	233.374268	336.596252	176.078400	0.081774	0.000000	3.964182	3.421090	0.420027	0.768745	3.879724	4.999991	3.042541	2.834553	2.275999	1.985495	1.810344	2.368053	2.527109	2.245706	0.000000	0.000000	30368.000000		1
17130.464844	3678.477783	3.259512	5.149844	10216.096680	99998.000000	1561.050171	941.076904	230.469376	74.503128	84.068886	319.506165	448.733337	252.471863	1.900782	99998.000000	4.233769	3.565668	0.513153	0.711794	4.009285	4.999991	3.193417	2.973625	2.362613	1.872175	1.924635	2.504479	2.651988	2.402213	0.278932	4.999991	30401.000000		1
3669.134033	840.778259	1.279752	1.511032	2232.676270	43605.421875	204.149673	133.976120	52.873783	29.801250	7.407140	31.299948	48.809418	94.032448	0.005241	0.000000	3.564564	2.924681	0.107126	0.179274	3.348826	4.639541	2.309949	2.127028	1.723240	1.474234	0.869651	1.495544	1.688504	1.973278	0.000000	0.000000	30434.000000		1
15239.043945	5748.283203	4.264811	6.944580	18661.619141	99998.000000	2972.135254	1809.889404	466.366150	192.258774	133.050995	650.274170	814.396912	472.299255	3.105661	99998.000000	4.182958	3.759538	0.629900	0.841646	4.270949	4.999991	3.473068	3.257652	2.668727	2.283886	2.124018	2.813097	2.910836	2.674217	0.492154	4.999991	30488.000000		1
9664.267578	3210.369385	1.100895	2.510163	6121.979980	90186.398438	852.413208	521.811768	106.521591	57.875610	44.757385	180.626907	264.828400	170.879211	1.069555	0.000000	3.985169	3.506555	0.041746	0.399702	3.786892	4.955141	2.930650	2.717514	2.027438	1.762496	1.650865	2.256783	2.422965	2.232689	0.029203	0.000000	30527.000000		1
12722.331055	5242.812500	2.352893	6.210650	13351.000977	99998.000000	2070.909424	1270.426392	343.078278	112.445450	87.251305	373.141632	466.341461	272.799866	2.332796	99998.000000	4.104567	3.719564	0.371602	0.793137	4.125514	4.999991	3.316161	3.103950	2.535393	2.050942	1.940772	2.571874	2.668704	2.435844	0.367877	4.999991	30568.000000		1
15471.338867	3355.906494	1.803987	1.634382	7580.085938	99998.000000	1123.982666	682.452942	188.508957	100.918434	50.416046	240.624130	335.097565	217.428253	1.218665	99998.000000	4.189528	3.525810	0.256233	0.213353	3.879674	4.999991	3.050760	2.834073	2.275332	2.003970	1.702569	2.381339	2.525171	2.337316	0.085884	4.999991	30600.000000		1
9134.564453	666.701233	1.816322	2.026016	4642.213867	64606.164062	629.138184	389.587219	102.460304	10.210259	20.491444	84.438934	114.576317	81.133163	1.285630	99998.000000	3.960688	2.823931	0.259193	0.306643	3.666725	4.810274	2.798746	2.590605	2.010556	1.009037	1.311573	1.926543	2.059095	1.909198	0.109116	4.999991	30653.000000		1
8072.811523	2005.376953	1.378431	1.467860	4271.373047	63575.679688	539.348999	346.303864	71.382385	36.277103	18.413004	69.997787	90.541656	85.052597	0.571815	0.000000	3.907025	3.302196	0.139385	0.166685	3.630568	4.803291	2.731870	2.539457	1.853591	1.559633	1.265125	1.845084	1.956848	1.929688	0.000000	0.000000	30673.000000		1
10215.566406	3145.342529	1.344510	6.417260	12395.655273	99998.000000	1923.543701	1178.099243	271.967255	68.181465	94.192802	404.355255	564.774414	317.399963	1.963952	99998.000000	4.009263	3.497668	0.128564	0.807350	4.093269	4.999991	3.284102	3.071182	2.434517	1.833666	1.974018	2.606763	2.751875	2.501607	0.293131	4.999991	30752.000000		1
21363.345703	9889.340820	2.106194	9.269719	24790.621094	99998.000000	3959.397217	2444.507568	591.408691	235.594559	172.991577	819.478882	1050.216553	559.991516	2.816011	99998.000000	4.329669	3.995167	0.323498	0.967067	4.394288	4.999991	3.597629	3.388191	2.771888	2.372165	2.238025	2.913538	3.021279	2.748181	0.449634	4.999991	30844.000000		1
8488.515625	1523.046265	2.365228	2.645848	4674.386719	67860.570312	587.473816	377.739502	94.424080	44.097466	38.959957	139.166046	139.175293	152.993530	1.447714	0.000000	3.928832	3.182713	0.373873	0.422565	3.669725	4.831617	2.768989	2.577192	1.975083	1.644414	1.590618	2.143533	2.143562	2.184673	0.160683	0.000000	30866.000000		1
6287.062012	2795.458496	1.646716	2.380646	7024.266602	92139.375000	989.090698	611.786011	129.291916	26.902536	32.237404	173.281448	171.875259	157.443359	3.237653	99998.000000	3.798448	3.446453	0.216619	0.376695	3.846601	4.964445	2.995236	2.786600	2.111571	1.429793	1.508360	2.238752	2.235213	2.197124	0.510230	4.999991	30890.000000		1
5359.898926	1201.319824	2.753779	3.574053	2790.576904	46581.230469	311.195496	202.262421	51.442928	22.468121	17.025322	38.213692	96.632034	42.999653	1.465626	99998.000000	3.729156	3.079659	0.439929	0.553161	3.445694	4.668211	2.493033	2.305915	1.711326	1.351567	1.231095	1.582219	1.985121	1.633465	0.166023	4.999991	30934.000000		1
20254.599609	3391.748779	1.930420	5.242356	10538.230469	99998.000000	1643.734497	982.028931	242.255432	97.393723	66.269547	303.809937	448.369446	314.445770	3.145955	99998.000000	4.306524	3.530424	0.285652	0.719526	4.022768	4.999991	3.215832	2.992124	2.384274	1.988531	1.821314	2.482602	2.651636	2.497546	0.497753	4.999991	30990.000000		1
6204.069336	2794.780029	1.076225	3.740575	6139.606445	91312.578125	896.467529	534.991638	107.563889	62.791088	33.813194	162.593216	215.436157	149.407135	1.517274	0.000000	3.792677	3.446348	0.031903	0.572938	3.788141	4.960531	2.952535	2.728347	2.031667	1.797898	1.529086	2.211102	2.333319	2.174371	0.181064	0.000000	31028.000000		1
15739.112305	1814.292969	3.783747	4.644111	8196.395508	99998.000000	1191.991455	744.137024	161.723602	95.407791	54.221378	211.970032	260.125702	203.536011	1.392942	0.000000	4.196980	3.258708	0.577922	0.666903	3.913623	4.999991	3.076273	2.871653	2.208773	1.979584	1.734171	2.326274	2.415183	2.308641	0.143933	0.000000	31062.000000		1
14554.642578	3279.651855	1.211909	2.473158	9602.118164	99998.000000	1432.149902	880.977905	265.272461	105.340515	68.314064	335.427521	425.953735	206.999054	2.176676	0.000000	4.163002	3.515828	0.083470	0.393252	3.982367	4.999991	3.155988	2.944965	2.423692	2.022595	1.834510	2.525599	2.629362	2.315968	0.337794	0.000000	31091.000000		1
8369.868164	1127.926758	2.550252	3.065236	5461.205566	85110.921875	786.424316	457.811859	125.471161	69.649323	28.293303	152.228760	194.901535	139.477509	1.122878	0.000000	3.922719	3.052281	0.406583	0.486464	3.737288	4.929986	2.895657	2.660687	2.098544	1.842917	1.451684	2.182497	2.289815	2.144504	0.050333	0.000000	31135.000000		1
11662.194336	1163.087524	2.599592	3.601807	6820.345215	95751.476562	974.405945	607.949829	153.582520	78.145027	42.333565	149.428726	178.995621	139.693359	2.021079	99998.000000	4.066780	3.065612	0.414905	0.556520	3.833806	4.981145	2.988740	2.783868	2.186342	1.892901	1.626685	2.174434	2.252842	2.145176	0.305583	4.999991	31172.000000		1
8422.995117	5673.080078	2.217208	2.658183	3526.051758	55583.984375	459.150208	274.440399	87.158791	43.961781	32.191151	84.879906	95.207352	52.670258	0.734528	0.000000	3.925467	3.753819	0.345806	0.424585	3.547289	4.744950	2.661955	2.438448	1.940311	1.643075	1.507736	1.928805	1.978670	1.721565	0.000000	0.000000	31215.000000		1
18320.828125	8902.666992	3.435285	5.051164	20067.509766	99998.000000	3213.314453	1961.196167	487.585358	185.280273	124.891418	600.141846	759.978149	399.078979	4.957330	99998.000000	4.262945	3.949520	0.535963	0.703391	4.302494	4.999991	3.506953	3.292521	2.688051	2.267829	2.096533	2.778254	2.880801	2.601059	0.695248	4.999991	31309.000000		1
3509.288574	949.467712	2.063021	3.311935	3754.784912	56973.000000	454.308716	287.293427	58.887074	22.446535	24.167261	99.250130	126.195839	93.813499	0.676743	99998.000000	3.545219	2.977480	0.314504	0.520082	3.574585	4.755669	2.657351	2.458326	1.770020	1.351149	1.383227	1.996731	2.101045	1.972265	0.000000	4.999991	31331.000000		1
16820.941406	7841.716309	3.435285	7.989967	22015.060547	99998.000000	3476.385010	2148.033691	519.172058	189.585175	130.408234	622.690125	848.259460	514.601990	2.422859	99998.000000	4.225850	3.894411	0.535963	0.902545	4.342720	4.999991	3.541128	3.332041	2.715311	2.277804	2.115305	2.794272	2.928529	2.711472	0.384328	4.999991	31384.000000		1
14351.923828	2829.570801	1.680638	3.213256	7857.964355	99998.000000	1172.409668	691.879944	182.915054	71.542740	38.300034	179.859070	273.361115	167.669037	2.038157	0.000000	4.156910	3.451720	0.225474	0.506945	3.895310	4.999991	3.069079	2.840031	2.262249	1.854566	1.583199	2.254932	2.436737	2.224453	0.309238	0.000000	31407.000000		1
11232.444336	2041.407349	2.266548	1.844076	5384.744629	73949.562500	706.096008	435.352997	70.737885	38.488144	15.397107	87.269806	140.162094	88.102417	0.268244	99998.000000	4.050474	3.309930	0.355365	0.265779	3.731165	4.868936	2.848864	2.638842	1.849652	1.585327	1.187439	1.940864	2.146631	1.944988	0.000000	4.999991	31426.000000		1
5277.828125	2613.018311	2.204873	3.089906	6175.377930	76693.273438	801.482178	521.043945	81.293518	49.759209	13.710302	85.021759	100.141335	41.698315	0.299246	99998.000000	3.722455	3.417142	0.343384	0.489945	3.790663	4.884757	2.903894	2.716874	1.910056	1.696873	1.137047	1.929530	2.000613	1.620118	0.000000	4.999991	31448.000000		1
8250.752930	3595.879883	1.699140	3.842339	4700.533691	61359.222656	626.658875	398.887787	100.554550	48.649063	25.366835	98.577873	108.057289	110.595207	0.884179	0.000000	3.916494	3.555805	0.230229	0.584596	3.672147	4.787880	2.797031	2.600851	2.002402	1.687074	1.404266	1.993779	2.033654	2.043736	0.000000	0.000000	31502.000000		1
6590.646484	1023.748840	2.362144	4.992573	6071.921875	89064.484375	899.760986	532.034363	116.374130	40.763943	42.703613	174.820236	215.519424	140.044907	0.829907	99998.000000	3.818928	3.010193	0.373306	0.698324	3.783326	4.949705	2.954127	2.725940	2.065856	1.610276	1.630465	2.242592	2.333486	2.146267	0.000000	4.999991	31521.000000		1
14886.736328	3653.351562	2.516331	4.773628	8110.467285	99998.000000	1217.509399	735.983582	201.775192	83.131432	57.339039	253.424728	309.419250	176.747574	0.511411	0.000000	4.172800	3.562691	0.400768	0.678849	3.909046	4.999991	3.085472	2.866868	2.304868	1.919765	1.758450	2.403849	2.490547	2.247354	0.000000	0.000000	31548.000000		1
7264.375488	4309.895020	2.066105	4.045865	7614.864258	99998.000000	1118.900635	690.412109	194.664093	78.582916	43.869267	224.564026	278.113159	274.230713	0.939511	0.000000	3.861198	3.634467	0.315152	0.607011	3.881662	4.999991	3.048791	2.839108	2.289286	1.895328	1.642160	2.351340	2.444221	2.438116	0.000000	0.000000	31597.000000		1
7548.036621	2088.122803	0.817191	5.590818	7443.895508	99287.617188	1057.870361	665.751465	156.727936	54.113449	51.720467	225.042007	264.600189	161.575577	0.997933	0.000000	3.877834	3.319756	0.000000	0.747475	3.871800	4.996895	3.024432	2.823312	2.195146	1.733305	1.713662	2.352264	2.422590	2.208376	0.000000	0.000000	31616.000000		1
17387.015625	4965.238770	2.115445	7.151190	14244.794922	99998.000000	2271.728760	1354.593872	331.168884	144.331314	109.660835	498.958191	650.721313	459.430817	6.063336	0.000000	4.240225	3.695940	0.325402	0.854378	4.153656	4.999991	3.356356	3.131809	2.520050	2.159361	2.040051	2.698064	2.813395	2.662220	0.782712	0.000000	31657.000000		1
7769.439453	3448.292236	0.915870	4.175382	10168.283203	99998.000000	1585.615234	932.837158	224.200150	55.127998	53.135902	274.600769	369.712524	205.466431	4.003850	99998.000000	3.890390	3.537604	0.000000	0.620696	4.007247	4.999991	3.200198	2.969806	2.350636	1.741372	1.725388	2.438702	2.567864	2.312741	0.602478	4.999991	31689.000000		1
20422.126953	4254.652832	1.242747	5.291696	13579.290039	99998.000000	2115.155029	1303.132446	313.819763	147.563065	88.124001	377.338623	522.249634	273.243927	3.745430	99998.000000	4.310101	3.628864	0.094383	0.723595	4.132877	4.999991	3.325342	3.114989	2.496680	2.168978	1.945094	2.576731	2.717878	2.436551	0.573502	4.999991	31775.000000		1
21455.472656	3909.866211	2.815454	4.548515	10980.628906	99998.000000	1634.190308	1027.705322	221.986023	87.750870	54.650017	253.754700	331.088684	258.509827	1.654790	99998.000000	4.331538	3.592162	0.449548	0.657870	4.040627	4.999991	3.213303	3.011869	2.346326	1.943251	1.737590	2.404414	2.519944	2.412477	0.218743	4.999991	31807.000000		1
22376.287109	6168.436523	1.581958	9.602762	21176.277344	99998.000000	3440.687744	2064.415039	516.871643	223.540222	176.059891	754.331848	945.357117	560.512695	2.530559	0.000000	4.349788	3.790175	0.199195	0.982396	4.325850	4.999991	3.536645	3.314797	2.713383	2.349356	2.245661	2.877563	2.975596	2.748585	0.403216	0.000000	31886.000000		1
7108.751953	1946.548462	2.886379	4.119875	3801.114990	61754.281250	485.281799	301.777771	86.967598	52.438976	23.942148	81.250351	111.094772	122.085220	0.640485	99998.000000	3.851793	3.289265	0.460353	0.614884	3.579911	4.790667	2.685994	2.479687	1.939358	1.719654	1.379163	1.909825	2.045694	2.086663	0.000000	4.999991	31972.000000		1
12647.625000	3934.258545	1.449357	3.783747	9632.057617	99998.000000	1446.134766	894.620361	226.713394	92.623177	56.290565	222.827881	306.832001	192.699753	2.293829	0.000000	4.102009	3.594863	0.161175	0.577922	3.983719	4.999991	3.160209	2.951639	2.355477	1.966720	1.750436	2.347970	2.486901	2.284881	0.360561	0.000000	32031.000000		1
15382.904297	2881.448486	2.914133	6.685545	10539.299805	99998.000000	1607.997070	987.157227	206.314453	103.595123	68.280144	246.665176	376.462830	214.609711	1.591715	0.000000	4.187038	3.459611	0.464509	0.825137	4.022812	4.999991	3.206285	2.994386	2.314530	2.015339	1.834294	2.392108	2.575722	2.331649	0.201865	0.000000	32108.000000		1
9365.200195	1659.242676	3.672733	2.824705	4719.880859	72269.156250	663.466370	387.931244	78.246788	53.657055	23.451834	138.999527	159.235016	116.139771	0.521336	0.000000	3.971517	3.219910	0.564989	0.450973	3.673931	4.858953	2.821819	2.588755	1.893466	1.729627	1.370177	2.143013	2.202039	2.064981	0.000000	0.000000	32126.000000		1
8634.900391	2038.471558	2.380646	2.590341	7126.687012	99998.000000	1033.431763	638.697815	175.026840	63.518852	47.807201	218.575409	276.629883	167.783142	1.104364	0.000000	3.936257	3.309305	0.376695	0.413357	3.852888	4.999991	3.014282	2.805295	2.243105	1.802903	1.679493	2.339601	2.441899	2.224748	0.043112	0.000000	32168.000000		1
19290.898438	7800.967773	3.296517	7.296126	17315.205078	99998.000000	2711.913818	1675.876343	426.160370	125.693192	120.814720	589.061951	764.566772	500.506226	4.601332	0.000000	4.285352	3.892148	0.518055	0.863092	4.238428	4.999991	3.433276	3.224242	2.629573	2.099312	2.082120	2.770161	2.883415	2.699409	0.662884	0.000000	32192.000000		1
5980.522949	1173.905273	2.093859	0.481063	2937.165527	48205.906250	320.286346	188.305420	26.970379	23.171213	0.000000	23.528927	49.475506	27.661137	0.654326	0.000000	3.776739	3.069633	0.320947	0.000000	3.467928	4.683100	2.505538	2.274863	1.430887	1.364949	0.000000	1.371602	1.694390	1.441870	0.000000	0.000000	32246.000000		1
32098.955078	12379.085938	0.644501	12.402798	33939.054688	99998.000000	5636.704590	3393.349121	877.397705	369.425720	247.180161	1070.100464	1389.865723	716.885986	3.926132	0.000000	4.506491	4.092689	0.000000	1.093520	4.530700	4.999991	3.751025	3.530628	2.943197	2.567527	2.393014	3.029425	3.142973	2.855450	0.593965	0.000000	32296.000000		1
9372.268555	2699.153320	2.537917	3.891678	8228.537109	99998.000000	1256.321289	750.659119	193.840729	87.460999	57.086170	274.779633	370.039398	173.170441	1.877514	0.000000	3.971845	3.431227	0.404477	0.590137	3.915323	4.999991	3.099101	2.875443	2.287445	1.941814	1.756531	2.438985	2.568248	2.238474	0.273583	0.000000	32340.000000		1
19321.929688	6177.262207	0.814107	6.876738	16845.861328	99998.000000	2644.195068	1622.873047	386.235199	123.096680	114.980286	504.058685	662.202087	242.674820	2.303549	99998.000000	4.286050	3.790796	0.000000	0.837382	4.226493	4.999991	3.422293	3.210284	2.586852	2.090246	2.060623	2.702481	2.820991	2.385025	0.362397	4.999991	32359.000000		1
6363.140625	1855.300537	2.013681	4.542347	4215.334961	66445.890625	586.348267	347.558929	115.837563	21.481323	23.223637	85.216034	111.609756	83.698837	0.268046	99998.000000	3.803672	3.268414	0.303991	0.657280	3.624832	4.822468	2.768156	2.541028	2.063849	1.332061	1.365930	1.930521	2.047702	1.922719	0.000000	4.999991	32410.000000		1
10640.384766	1296.884888	2.186371	3.367443	0.000000	5042.579102	0.000000	0.000000	0.000000	21.246960	0.000000	0.000000	0.000000	0.000000	0.692158	0.000000	4.026958	3.112901	0.339724	0.527300	0.000000	3.702653	0.000000	0.000000	0.000000	1.327297	0.000000	0.000000	0.000000	0.000000	0.000000	0.000000	32451.000000		1
18460.740234	3680.830811	2.852458	5.939281	12370.969727	99998.000000	1956.206665	1172.301758	276.623688	103.206566	88.873352	407.072021	529.296021	319.105286	1.330678	0.000000	4.266249	3.565946	0.455219	0.773734	4.092404	4.999991	3.291415	3.069039	2.441889	2.013707	1.948772	2.609671	2.723699	2.503934	0.124073	0.000000	32506.000000		1
14676.770508	2781.523193	2.155533	6.426512	8149.929688	99998.000000	1201.868652	741.182800	151.504089	95.731583	56.722290	281.711884	330.434937	156.416473	1.942968	99998.000000	4.166630	3.444283	0.333555	0.807975	3.911154	4.999991	3.079857	2.869925	2.180424	1.981055	1.753754	2.449805	2.519086	2.194283	0.288466	4.999991	32547.000000		1
12668.266602	1323.044189	1.625130	3.891678	5968.221680	81980.593750	791.864014	511.339386	118.471077	65.618874	45.793522	175.131699	239.658920	186.893066	0.508753	99998.000000	4.102717	3.121574	0.210888	0.590137	3.775845	4.913711	2.898651	2.708709	2.073612	1.817029	1.660804	2.243365	2.379594	2.271593	0.000000	4.999991	32577.000000		1
9131.184570	1397.790894	1.514116	5.140593	6349.818848	88346.632812	885.763855	561.724609	169.047470	66.380562	48.041565	244.907440	289.587738	159.620483	2.115382	99998.000000	3.960527	3.145442	0.180159	0.711013	3.802761	4.946190	2.947318	2.749523	2.228009	1.822041	1.681617	2.389002	2.461780	2.203089	0.325389	4.999991	32631.000000		1
14362.756836	1891.799683	2.026016	4.890810	8637.928711	99998.000000	1316.102661	792.076782	200.591034	72.652885	54.514332	240.602554	315.740936	176.223328	1.310159	0.000000	4.157238	3.276875	0.306643	0.689381	3.936410	4.999991	3.119290	2.898767	2.302311	1.861253	1.736511	2.381300	2.499331	2.246063	0.117324	0.000000	32667.000000		1
16240.352539	6573.399414	3.031315	8.868833	18106.923828	99998.000000	2861.213135	1745.319092	401.709381	208.688934	121.221771	569.196472	669.689392	411.213470	2.236125	99998.000000	4.210596	3.817790	0.481631	0.947866	4.257844	4.999991	3.456550	3.241875	2.603912	2.319499	2.083581	2.755262	2.825873	2.614067	0.349496	4.999991	32720.000000		1
16678.933594	4603.065918	2.550252	5.156011	16570.361328	99998.000000	2597.920410	1583.441284	410.544312	180.003998	133.248352	623.408630	805.805603	529.508789	3.232946	0.000000	4.222168	3.663047	0.406583	0.712314	4.219332	4.999991	3.414626	3.199602	2.613360	2.255282	2.124662	2.794773	2.906230	2.723873	0.509598	0.000000	32745.000000		1
15826.141602	4033.678223	1.856411	6.827398	16485.013672	99998.000000	2595.231445	1567.556885	374.458405	142.749344	98.223244	525.284058	673.692078	415.743500	2.921013	99998.000000	4.199375	3.605701	0.268674	0.834255	4.217089	4.999991	3.414176	3.195223	2.573404	2.154574	1.992214	2.720394	2.828461	2.618825	0.465534	4.999991	32769.000000		1
13917.677734	3412.952637	3.947186	4.853805	7834.083984	99998.000000	1157.638550	709.531311	182.643677	84.972420	53.373352	204.747925	267.739441	169.704315	0.919191	0.000000	4.143567	3.533130	0.596288	0.686082	3.893988	4.999991	3.063573	2.850971	2.261605	1.929278	1.727324	2.311219	2.427712	2.229693	0.000000	0.000000	32932.000000		1
7769.600098	1867.219238	2.235711	2.667434	4607.679199	68940.929688	617.984314	375.149139	110.024712	55.821838	19.501564	80.448578	111.794785	53.706394	1.084404	0.000000	3.890399	3.271195	0.349416	0.426094	3.663482	4.838477	2.790977	2.574204	2.041490	1.746804	1.290069	1.905518	2.048422	1.730026	0.035191	0.000000	32956.000000		1
11429.705078	2913.614990	2.137031	4.452919	7294.581055	99998.000000	1065.271362	660.820557	161.816101	80.029190	45.775017	211.902191	242.554550	195.416519	1.887775	99998.000000	4.058035	3.464432	0.329811	0.648645	3.863000	4.999991	3.027460	2.820084	2.209022	1.903248	1.660629	2.326135	2.384809	2.290961	0.275950	4.999991	33017.000000		1
7569.465332	1572.688232	1.797820	3.234842	3812.105469	62975.207031	490.826355	301.383026	104.498657	13.084304	20.691887	61.936893	100.172173	50.110756	0.238930	99998.000000	3.879065	3.196643	0.254746	0.509853	3.581165	4.799170	2.690928	2.479119	2.019111	1.116751	1.315800	1.791949	2.000747	1.699931	0.000000	4.999991	33050.000000		1
33063.109375	16441.976562	2.257297	15.887422	40212.578125	99998.000000	6706.872559	4025.540283	959.095154	427.733063	314.279236	1427.663086	1835.518433	918.707458	4.773179	99998.000000	4.519344	4.215954	0.353589	1.201053	4.604362	4.999991	3.826520	3.604824	2.981862	2.631173	2.497316	3.154626	3.263759	2.963177	0.678808	4.999991	33108.000000		1
16332.254883	4054.595215	1.359929	9.035355	13711.591797	99998.000000	2153.877441	1310.894287	317.871796	155.728806	125.813454	558.446594	672.054626	396.485535	1.192380	99998.000000	4.213046	3.607948	0.133516	0.955945	4.137088	4.999991	3.333221	3.117568	2.502252	2.192369	2.099727	2.746982	2.827404	2.598227	0.076415	4.999991	33180.000000		1
10408.355469	597.838257	2.248045	4.076703	6514.996582	89493.210938	912.567749	578.586487	151.349899	56.592773	40.282879	166.842606	220.681595	124.734146	1.391110	0.000000	4.017382	2.776584	0.351805	0.610309	3.813914	4.951790	2.960265	2.762368	2.179982	1.752761	1.605121	2.222307	2.343766	2.095985	0.143362	0.000000	33250.000000		1
19151.263672	5959.121582	1.014550	4.375825	13748.380859	99998.000000	2155.823242	1310.974487	357.035278	125.828873	83.285614	408.111237	478.842957	374.402893	1.813484	0.000000	4.282197	3.775182	0.006273	0.641060	4.138252	4.999991	3.333613	3.117594	2.552711	2.099780	1.920570	2.610779	2.680193	2.573339	0.258514	0.000000	33269.000000		1
21615.537109	7195.781250	4.548515	6.756472	17994.355469	99998.000000	2791.539062	1738.072266	497.835693	194.818283	171.866013	817.076660	1036.046753	746.545410	6.555954	99998.000000	4.334766	3.857078	0.657870	0.829720	4.255136	4.999991	3.445844	3.240068	2.697086	2.289630	2.235190	2.912263	3.015379	2.873056	0.816636	4.999991	33330.000000		1
9861.583984	891.444092	2.226459	2.630429	4373.299805	65003.734375	551.893616	332.969788	79.967514	50.486969	8.375435	37.106628	57.548733	29.132080	0.420669	99998.000000	3.993947	2.950094	0.347615	0.420027	3.640809	4.812938	2.741855	2.522405	1.902914	1.703179	0.923007	1.569451	1.760036	1.464371	0.000000	4.999991	33378.000000		1
19447.308594	6009.836914	2.241878	7.043259	18620.320312	99998.000000	2921.410645	1823.186523	476.721344	204.063324	151.019943	666.701233	952.622437	517.176880	1.475555	0.000000	4.288859	3.778863	0.350612	0.847774	4.269987	4.999991	3.465593	3.260831	2.678265	2.309765	2.179034	2.823931	2.978921	2.713639	0.168955	0.000000	33442.000000		1
6408.878906	1394.602295	1.748480	1.745396	2973.010986	48258.066406	340.916565	214.390762	67.570885	28.361145	15.801077	42.811546	30.510511	12.954786	0.878629	0.000000	3.806782	3.144450	0.242661	0.241894	3.473197	4.683570	2.532648	2.331206	1.829760	1.452724	1.198687	1.631561	1.484450	1.112430	0.000000	0.000000	33483.000000		1
5978.996094	2256.291504	1.828657	3.318103	4793.375977	84755.257812	649.015991	393.913696	153.326569	67.077484	51.501522	216.718994	262.123962	173.571320	1.532574	99998.000000	3.776628	3.353395	0.262132	0.520890	3.680641	4.928167	2.812255	2.595401	2.185617	1.826577	1.711820	2.335897	2.418507	2.239478	0.185421	4.999991	33504.000000		1
16073.865234	5100.260254	3.574053	7.854282	16714.955078	99998.000000	2660.569580	1608.293091	383.654114	154.424393	123.155273	584.935913	775.606567	468.105377	1.439491	0.000000	4.206120	3.707592	0.553161	0.895106	4.223105	4.999991	3.424975	3.206365	2.583940	2.188716	2.090453	2.767108	2.889642	2.670344	0.158209	0.000000	33528.000000		1
4640.326660	820.687744	2.241878	2.189455	2341.692627	41702.121094	240.790649	129.039047	34.306595	26.446144	0.000000	16.729282	46.089558	64.151016	0.131532	0.000000	3.666548	2.914178	0.350612	0.340336	3.369530	4.620158	2.381640	2.110721	1.535378	1.422362	0.000000	1.223477	1.663603	1.807204	0.000000	0.000000	33565.000000		1
5141.076660	1125.151367	1.754647	2.624262	2450.449707	43891.089844	245.089386	158.892715	37.233063	15.400191	10.157835	21.219206	40.128693	10.842425	0.444999	0.000000	3.711054	3.051211	0.244190	0.419007	3.389246	4.642376	2.389324	2.201104	1.570929	1.187526	1.006801	1.326729	1.603455	1.035126	0.000000	0.000000	33596.000000		1
7092.068848	3727.900879	1.609712	5.396543	10601.461914	99998.000000	1609.218262	993.873596	272.654938	129.384430	72.588127	318.679718	425.278412	318.540955	2.556489	99998.000000	3.850773	3.571464	0.206748	0.732116	4.025366	4.999991	3.206615	2.997331	2.435613	2.111882	1.860866	2.503354	2.628673	2.503165	0.407644	4.999991	33657.000000		1
7645.130859	1586.639038	3.006645	4.785963	6500.037109	90306.195312	958.154663	567.151978	149.703186	63.043957	47.353893	213.496490	286.500916	191.768463	1.048521	99998.000000	3.883385	3.200478	0.478082	0.679969	3.812916	4.955718	2.981436	2.753700	2.175231	1.799644	1.675356	2.329391	2.457126	2.282777	0.020577	4.999991	33683.000000		1
8978.274414	1093.623291	1.070057	0.703092	5678.701660	87936.242188	776.115356	475.950409	139.360321	69.985451	33.717598	173.777924	202.940842	142.104843	1.737166	99998.000000	3.953193	3.038868	0.029407	0.000000	3.754249	4.944168	2.889926	2.677562	2.144139	1.845008	1.527857	2.239995	2.307369	2.152609	0.239841	4.999991	33712.000000		1
8402.515625	1492.082397	1.529534	4.718120	4367.863281	75659.335938	576.989136	338.064117	100.711823	60.465950	29.912266	149.727844	201.876953	181.342346	2.079035	0.000000	3.924409	3.173793	0.184559	0.673769	3.640269	4.878862	2.761168	2.528999	2.003080	1.781511	1.475849	2.175303	2.305087	2.258499	0.317862	0.000000	33745.000000		1
5480.173828	2519.648926	1.717642	4.298732	4882.742676	72160.226562	678.363953	413.091461	117.845078	45.799686	30.214472	110.737061	166.253601	77.497437	0.951250	99998.000000	3.738794	3.401340	0.234933	0.633340	3.688664	4.858298	2.831463	2.616046	2.071311	1.660862	1.480215	2.044293	2.220771	1.889287	0.000000	4.999991	33786.000000		1
19597.564453	2996.687988	1.729977	5.205351	16906.890625	99998.000000	2647.056641	1636.416748	378.908234	137.195541	101.979240	434.936676	606.105774	409.751801	2.339199	99998.000000	4.292202	3.476641	0.238040	0.716450	4.228064	4.999991	3.422763	3.213894	2.578534	2.137340	2.008512	2.638426	2.782548	2.612521	0.369067	4.999991	33819.000000		1
3570.229492	327.446808	1.859494	3.071404	2254.576904	41063.207031	177.799118	124.552208	46.123482	37.624695	9.991314	56.746960	62.180508	30.069536	0.590408	99998.000000	3.552696	2.515141	0.269395	0.487337	3.353065	4.613453	2.249930	2.095351	1.663922	1.575473	0.999623	1.753943	1.793654	1.478127	0.000000	4.999991	33855.000000		1
13702.790039	1996.834961	2.420735	3.151581	7427.656738	97785.625000	1066.285889	659.346497	158.744705	52.543823	36.298687	178.011902	207.671295	130.528488	0.817581	0.000000	4.136809	3.300342	0.383947	0.498528	3.870852	4.990275	3.027874	2.819114	2.200699	1.720522	1.559891	2.250449	2.317376	2.115705	0.000000	0.000000	33879.000000		1
8555.518555	3472.209717	1.711475	2.392981	5463.811523	84494.890625	777.330383	459.162537	127.191887	35.142288	18.739880	101.294647	129.930252	101.599937	1.105219	99998.000000	3.932246	3.540606	0.233371	0.378939	3.737496	4.926830	2.890606	2.661967	2.104460	1.545830	1.272767	2.005586	2.113710	2.006893	0.043448	4.999991	33904.000000		1
8308.023438	2367.580566	1.881081	4.459086	4371.039551	60434.000000	573.729614	358.681976	74.376694	41.803162	27.106064	75.344986	66.969551	101.387161	0.327907	99998.000000	3.919498	3.374305	0.274407	0.649246	3.640585	4.781281	2.758707	2.554710	1.871437	1.621209	1.433066	1.877054	1.825877	2.005983	0.000000	4.999991	33988.000000		1
12916.341797	4297.202148	1.372264	5.396543	10270.867188	99998.000000	1559.156860	953.285400	254.664398	91.574707	88.941193	339.895844	475.864075	231.622696	2.329023	0.000000	4.111139	3.633186	0.137438	0.732116	4.011607	4.999991	3.192890	2.979223	2.405968	1.961776	1.949103	2.531346	2.677483	2.364781	0.367174	0.000000	34027.000000		1
8837.067383	724.154358	3.503127	3.163916	4186.132324	64538.105469	533.961670	326.900970	121.508560	39.986839	27.812241	95.447884	119.192673	90.291870	2.340043	99998.000000	3.946308	2.859831	0.544456	0.500225	3.621813	4.809816	2.727510	2.514416	2.084607	1.601917	1.444236	1.979766	2.076250	1.955649	0.369224	4.999991	34051.000000		1
20102.023438	6350.358398	3.327354	3.496960	14689.701172	99998.000000	2217.430176	1402.616943	449.535095	175.905716	110.037048	523.066833	660.148315	410.069397	4.065002	0.000000	4.303240	3.802798	0.522099	0.543691	4.167013	4.999991	3.345850	3.146939	2.652764	2.245280	2.041539	2.718557	2.819642	2.612857	0.609061	0.000000	34078.000000		1
7108.548340	1788.611694	2.035268	3.123827	4151.708496	67256.070312	515.551758	322.330872	92.024933	44.538437	29.341774	87.279060	147.772766	101.260727	0.607605	99998.000000	3.851781	3.252516	0.308622	0.494687	3.618227	4.827732	2.712272	2.508302	1.963905	1.648735	1.467486	1.940910	2.169594	2.005441	0.000000	4.999991	34129.000000		1
6590.723633	1543.966309	1.076225	3.040566	4612.508301	70360.812500	611.252502	371.605927	83.597076	50.086086	25.144806	107.144501	133.408707	70.466515	1.258618	99998.000000	3.818933	3.188638	0.031903	0.482955	3.663937	4.847331	2.786221	2.570083	1.922191	1.699717	1.400448	2.029970	2.125184	1.847983	0.099894	4.999991	34158.000000		1
9110.671875	1072.040161	1.433939	2.599592	4750.727539	69250.609375	604.301758	382.180084	85.493576	33.526409	16.322229	83.689583	127.065453	102.047081	1.115102	99998.000000	3.959550	3.030211	0.156531	0.414905	3.676760	4.840424	2.781254	2.582268	1.931934	1.525387	1.212780	1.922671	2.104028	2.008801	0.047314	4.999991	34173.000000		1
4788.922852	1367.083008	3.000478	4.792130	2514.865967	40232.281250	260.683868	175.366058	49.851719	49.740707	21.996309	60.009556	48.371525	26.134686	1.352495	0.000000	3.680238	3.135795	0.477190	0.680529	3.400515	4.604575	2.416114	2.243946	1.697680	1.696712	1.342350	1.778220	1.684590	1.417217	0.131136	0.000000	34216.000000		1
10186.785156	1479.966431	2.090775	4.927814	8240.283203	99998.000000	1173.535278	754.285583	172.596863	81.558723	63.016201	252.419434	331.838043	150.936676	1.437751	0.000000	4.008037	3.170252	0.320307	0.692654	3.915942	4.999991	3.069496	2.877536	2.237033	1.911470	1.799452	2.402123	2.520926	2.178795	0.157684	0.000000	34244.000000		1
9302.733398	1578.251343	2.624262	3.953353	3503.401611	53907.792969	440.764954	267.952240	64.326790	53.987015	16.498003	71.508820	124.774239	31.410963	0.567672	99998.000000	3.968611	3.198176	0.419007	0.596966	3.544490	4.731652	2.644207	2.428057	1.808392	1.732289	1.217431	1.854360	2.096125	1.497081	0.000000	4.999991	34320.000000		1
10701.220703	4088.069336	1.939672	3.330438	9781.631836	99998.000000	1472.747314	900.997559	213.980637	113.672775	51.575531	272.941711	305.737274	197.593643	1.674574	0.000000	4.029433	3.611518	0.287728	0.522501	3.990411	4.999991	3.168128	2.954724	2.330374	2.055656	1.712444	2.436070	2.485348	2.295773	0.223904	0.000000	34354.000000		1
24397.091797	4755.893066	1.766982	7.061762	17385.070312	99998.000000	2768.318604	1692.189331	459.844025	133.976120	120.759209	478.494476	638.599121	382.383606	2.707533	99998.000000	4.387338	3.677232	0.247232	0.848913	4.240177	4.999991	3.442216	3.228449	2.662611	2.127028	2.081920	2.679877	2.805228	2.582499	0.432574	4.999991	34420.000000		1
12020.478516	2264.540527	1.865662	2.103110	1726.159790	32594.212891	137.836960	84.509857	18.594944	20.408182	5.189932	0.000000	0.000000	0.000000	1.145607	12420.160156	4.079922	3.354980	0.270833	0.322862	3.237081	4.513141	2.139366	1.926907	1.269395	1.309804	0.715162	0.000000	0.000000	0.000000	0.059036	4.094127	34443.000000		1
19178.652344	3579.237061	2.291218	5.930029	11323.590820	99998.000000	1730.341309	1053.121460	261.905029	113.216385	80.636688	453.383606	597.693298	354.111877	4.411196	0.000000	4.282818	3.553791	0.360066	0.773057	4.053984	4.999991	3.238132	3.022479	2.418144	2.053909	1.906533	2.656466	2.776478	2.549140	0.644556	0.000000	34483.000000		1
14695.455078	3713.065186	1.171821	5.180681	8204.958984	99998.000000	1206.666992	734.423218	172.294647	72.400017	49.105457	267.418732	387.736969	184.691284	3.354201	0.000000	4.167183	3.569733	0.068861	0.714387	3.914076	4.999991	3.081587	2.865946	2.236272	1.859739	1.691130	2.427192	2.588537	2.266446	0.525589	0.000000	34547.000000		1
14092.525391	5671.282227	2.109277	4.946317	16439.580078	99998.000000	2557.803955	1588.680542	361.519043	156.623093	95.145676	470.103638	617.601929	309.299011	1.775470	0.000000	4.148989	3.753681	0.324134	0.694282	4.215891	4.999991	3.407867	3.201037	2.558131	2.194856	1.978389	2.672194	2.790709	2.490379	0.249313	0.000000	34598.000000		1
13849.264648	4259.420410	2.130863	4.530012	10801.035156	99998.000000	1698.036133	1012.585693	339.322266	80.035355	96.413094	487.202972	573.942383	432.808899	2.662353	0.000000	4.141427	3.629350	0.328556	0.656099	4.033465	4.999991	3.229947	3.005432	2.530612	1.903282	1.984136	2.687710	2.758868	2.636296	0.425266	0.000000	34653.000000		1
14363.401367	3280.092773	2.568754	4.496091	9699.425781	99998.000000	1418.464355	901.382996	221.017731	89.628868	69.451965	275.143494	347.108704	215.796951	2.474154	0.000000	4.157257	3.515886	0.409723	0.652835	3.986746	4.999991	3.151819	2.954909	2.344427	1.952448	1.841685	2.439559	2.540466	2.334045	0.393427	0.000000	34746.000000		1
8048.798828	3392.020020	1.384599	4.489923	8151.225098	99998.000000	1216.238892	746.952454	168.979630	80.938889	62.436459	254.103149	338.181305	194.747360	3.229586	0.000000	3.905731	3.530458	0.141324	0.652239	3.911223	4.999991	3.085019	2.873293	2.227834	1.908157	1.795438	2.405010	2.529150	2.289472	0.509147	0.000000	34845.000000		1
6176.805664	150.307587	1.504864	3.429117	3723.207520	55823.718750	443.475555	291.271454	75.126045	3.126911	16.343815	71.999130	90.720512	54.650017	0.314209	29467.919922	3.790764	2.176981	0.177497	0.535182	3.570917	4.746819	2.646870	2.464298	1.875790	0.495116	1.213353	1.857327	1.957705	1.737590	0.000000	4.469349	34877.000000		0
18529.246094	8577.826172	2.100026	6.759555	17704.333984	99998.000000	2803.947998	1719.856567	439.182983	217.391251	142.774017	627.445251	794.670227	552.279114	2.843605	0.000000	4.267858	3.933377	0.322225	0.829918	4.248080	4.999991	3.447770	3.235492	2.642646	2.337242	2.154649	2.797576	2.900187	2.742159	0.453869	0.000000	34929.000000		1
3232.285645	792.169312	2.605759	3.469206	1531.508057	30365.298828	98.312675	66.300385	20.858408	23.905144	13.482106	19.702007	22.986189	16.171125	0.324131	99998.000000	3.509510	2.898818	0.415934	0.540230	3.185119	4.482378	1.992610	1.821516	1.319281	1.378491	1.129758	1.294510	1.361467	1.208740	0.000000	4.999991	34969.000000		1
9407.145508	2954.668945	2.759946	4.227806	10050.545898	99998.000000	1504.210815	930.129639	229.929733	106.271805	69.748001	306.289276	409.076447	300.386993	0.486309	0.000000	3.973458	3.470509	0.440901	0.626115	4.002190	4.999991	3.177309	2.968544	2.361595	2.026418	1.843532	2.486132	2.611804	2.477681	0.000000	0.000000	34994.000000		1
11511.368164	3280.441162	3.210172	5.038829	7018.342773	99998.000000	1028.544067	612.193054	188.067978	76.230019	52.768936	221.430939	278.529449	225.005005	1.394779	0.000000	4.061127	3.515932	0.506528	0.702330	3.846235	4.999991	3.012223	2.786888	2.274315	1.882126	1.722378	2.345238	2.444871	2.352192	0.144506	0.000000	35032.000000		1
6839.652344	1719.067139	2.772281	5.489055	5513.897461	80959.578125	824.634888	508.147736	135.906540	40.757774	35.866966	128.181763	134.710037	152.382950	1.048264	0.000000	3.835034	3.235293	0.442837	0.739498	3.741459	4.908268	2.916262	2.705990	2.133240	1.610210	1.554695	2.107826	2.129400	2.182936	0.020471	0.000000	35113.000000		1
4586.759277	1531.720825	2.383730	3.533965	4654.681641	81721.460938	677.102661	404.148621	133.303864	78.037094	43.536224	202.333344	250.652451	157.057892	0.174976	0.000000	3.661506	3.185180	0.377257	0.548262	3.667890	4.912336	2.830655	2.606541	2.124843	1.892301	1.638851	2.306067	2.399072	2.196060	0.000000	0.000000	35175.000000		1
6588.176758	917.643555	1.279752	2.806202	3131.234375	51748.460938	415.530701	256.915527	68.249306	60.188412	22.862839	62.504299	68.215385	69.128174	1.592930	99998.000000	3.818765	2.962674	0.107126	0.448119	3.495716	4.713897	2.618603	2.409790	1.834098	1.779513	1.359130	1.795910	1.833882	1.839655	0.202197	4.999991	35247.000000		1
5027.718262	616.050842	2.195622	2.627345	2273.699219	43048.968750	277.508728	164.711731	50.301945	24.269024	11.866227	69.991615	111.483322	139.949310	0.061885	0.000000	3.701371	2.789617	0.341558	0.419517	3.356733	4.633963	2.443277	2.216725	1.701585	1.385052	1.074313	1.845046	2.047210	2.145971	0.000000	0.000000	35264.000000		1
33012.640625	10358.916992	1.877997	6.771890	24704.439453	99998.000000	4082.512451	2449.000488	588.352661	193.202393	174.622879	848.166931	1076.403687	726.057068	4.587832	0.000000	4.518680	4.015315	0.273695	0.830710	4.392775	4.999991	3.610928	3.388989	2.769638	2.286012	2.242101	2.928481	3.031975	2.860971	0.661608	0.000000	35303.000000		1
13547.598633	4970.024902	1.427771	4.933982	14442.980469	99998.000000	2268.126953	1402.280884	328.560028	139.785873	89.971161	412.369873	572.600952	447.647858	1.900072	0.000000	4.131862	3.696359	0.154659	0.693198	4.159657	4.999991	3.355667	3.146835	2.516615	2.145463	1.954103	2.615287	2.757852	2.650937	0.278770	0.000000	35347.000000		1
7547.287109	1682.111694	1.310589	1.276668	7211.816406	99281.781250	1086.364136	657.089233	128.413055	59.035095	41.812412	197.047821	273.564636	169.914001	1.749949	99998.000000	3.877791	3.225855	0.117467	0.106078	3.858045	4.996870	3.035975	2.817624	2.108609	1.771110	1.621305	2.294572	2.437060	2.230229	0.243025	4.999991	35367.000000		1
5663.215332	117.447273	2.482410	2.226459	2753.895996	51037.257812	321.341003	196.119614	37.846725	22.650061	6.910658	48.642895	50.027493	97.180946	0.782220	99998.000000	3.753063	2.069843	0.394873	0.347615	3.439948	4.707887	2.506966	2.292521	1.578028	1.355069	0.839519	1.687019	1.699209	1.987581	0.000000	4.999991	35384.000000		0
11418.597656	3879.152100	2.352893	4.970987	10818.350586	99998.000000	1691.156250	1045.375122	233.062805	131.607803	71.394722	301.999786	397.863983	252.484192	2.248164	99998.000000	4.057613	3.588737	0.371602	0.696443	4.034161	4.999991	3.228184	3.019272	2.367473	2.119282	1.853666	2.480007	2.599735	2.402234	0.351828	4.999991	35442.000000		1
7601.539551	1785.558716	1.002215	2.858626	3650.129150	60779.304688	516.520081	304.944763	63.549686	90.711258	16.874218	80.787788	140.162094	63.053207	1.358957	0.000000	3.880902	3.251774	0.000961	0.456157	3.562308	4.783756	2.713087	2.484221	1.803113	1.957661	1.227224	1.907346	2.146631	1.799707	0.133206	0.000000	35479.000000		1
17094.470703	3212.891846	1.372264	3.281098	9468.751953	99998.000000	1478.994995	894.645020	210.930817	81.564888	59.577831	307.115723	395.390808	292.005402	1.257612	0.000000	4.232856	3.506896	0.137438	0.516019	3.976293	4.999991	3.169967	2.951651	2.324140	1.911503	1.775085	2.487302	2.597027	2.465391	0.099547	0.000000	35510.000000		1
33544.601562	8074.045410	1.948923	8.662222	26477.160156	99998.000000	4361.627930	2623.956299	626.381348	292.245911	210.751953	1023.221497	1393.267090	750.224304	4.236740	0.000000	4.525623	3.907091	0.289795	0.937629	4.422872	4.999991	3.639649	3.418957	2.796839	2.465749	2.323772	3.009970	3.144034	2.875191	0.627032	0.000000	35578.000000		1
9764.406250	1626.536499	1.945839	1.128648	5953.059082	84262.617188	870.921814	516.529297	120.210304	71.952873	41.121655	133.689331	194.417389	95.170349	1.581803	0.000000	3.989646	3.211264	0.289107	0.052559	3.774740	4.925635	2.939979	2.713095	2.079942	1.857048	1.614071	2.126097	2.288735	1.978502	0.199152	0.000000	35611.000000		1
7169.726562	235.899841	2.186371	3.447620	78.215950	12525.992188	0.000000	0.000000	0.000000	12.285615	2.414567	0.000000	0.000000	0.000000	0.013868	0.000000	3.855503	2.372728	0.339724	0.537519	1.893295	4.097812	0.000000	0.000000	0.000000	1.089397	0.382839	0.000000	0.000000	0.000000	0.000000	0.000000	35645.000000		0
3840.580811	1071.617676	1.045387	1.844076	1766.729492	33166.937500	165.495010	118.116447	34.192493	32.268242	8.680724	21.481323	20.565454	0.000000	1.124480	99998.000000	3.584397	3.030040	0.019277	0.265779	3.247170	4.520705	2.218785	2.072310	1.533931	1.508775	0.938556	1.332061	1.313138	0.000000	0.050952	4.999991	35663.000000		1
6761.319336	934.560974	4.711953	4.385077	3317.640381	55489.761719	425.855072	272.984894	73.294304	44.319492	20.035051	60.900757	117.357849	52.183025	0.155759	99998.000000	3.830031	2.970608	0.673201	0.641977	3.520829	4.744213	2.629262	2.436139	1.865070	1.646595	1.301790	1.784623	2.069512	1.717529	0.000000	4.999991	35718.000000		1
5456.947266	301.225769	2.568754	1.881081	3799.508545	64061.343750	514.750000	321.334839	129.985748	69.544479	26.658922	114.141502	149.027847	120.345985	0.829499	99998.000000	3.736950	2.478892	0.409723	0.274407	3.579727	4.806596	2.711596	2.506958	2.113896	1.842263	1.425843	2.057444	2.173267	2.080432	0.000000	4.999991	35799.000000		1
18281.923828	4475.599609	2.087691	6.155142	11906.321289	99998.000000	1939.640869	1143.761841	287.700500	99.555420	95.759338	436.931854	583.005493	335.979492	2.120086	0.000000	4.262022	3.650851	0.319666	0.789238	4.075778	4.999991	3.287721	3.058336	2.458941	1.998065	1.981181	2.640414	2.765673	2.526313	0.326353	0.000000	35833.000000		1
4882.736328	1297.180908	2.121612	3.731324	2856.288330	46629.878906	372.065430	222.016861	56.019199	17.262770	16.001520	43.406708	62.858932	37.553772	0.038134	0.000000	3.688663	3.113001	0.326666	0.571863	3.455802	4.668664	2.570619	2.346386	1.748337	1.237110	1.204161	1.637557	1.798367	1.574654	0.000000	0.000000	35895.000000		1
3972.484619	570.614990	2.488577	2.812370	2548.697754	45823.804688	337.129730	197.257523	54.936806	17.392286	21.250044	66.747528	90.766769	59.833782	0.450292	0.000000	3.599062	2.756343	0.395951	0.449072	3.406318	4.661091	2.527797	2.295034	1.739863	1.240357	1.327360	1.824435	1.957927	1.776946	0.000000	0.000000	35947.000000		1
7792.104980	1176.384644	2.149366	2.642764	3391.196777	56146.410156	455.616241	277.746185	65.646629	50.227936	21.385729	92.271629	122.689629	83.174599	0.656296	0.000000	3.891655	3.070549	0.332310	0.422058	3.530353	4.749322	2.658599	2.443648	1.817212	1.700945	1.330124	1.965068	2.088808	1.919991	0.000000	0.000000	35968.000000		1
4901.337402	1147.631836	2.898715	3.919432	2326.255371	41955.179688	265.361877	172.417999	47.060936	50.015160	15.489620	28.333391	41.769241	29.258512	0.368109	99998.000000	3.690315	3.059803	0.462205	0.593223	3.366657	4.622786	2.423839	2.236583	1.672661	1.699102	1.190041	1.452299	1.620857	1.466252	0.000000	4.999991	36006.000000		1
4574.926758	1803.129883	2.229543	3.250261	4123.032715	64420.746094	530.973572	354.173553	87.664528	36.961693	31.491140	125.699356	154.927032	111.125610	0.026890	0.000000	3.660384	3.256027	0.348216	0.511918	3.615217	4.809026	2.725073	2.549216	1.942824	1.567752	1.498188	2.099333	2.190127	2.045814	0.000000	0.000000	36039.000000		1
10755.938477	3968.053223	1.708391	5.085085	11300.317383	99998.000000	1786.018188	1083.317383	278.005219	115.556946	85.351723	348.203430	479.906830	309.817078	1.924812	99998.000000	4.031648	3.598577	0.232587	0.706298	4.053091	4.999991	3.251886	3.034756	2.444053	2.062796	1.931212	2.541833	2.681157	2.491105	0.284388	4.999991	36065.000000		1
6108.639648	1712.696167	2.716774	3.657314	5503.406738	77092.804688	810.085815	494.570007	127.901146	62.828094	48.454788	190.544220	252.277588	148.685547	1.155673	0.000000	3.785944	3.233680	0.434053	0.563162	3.740632	4.887014	2.908531	2.694228	2.106874	1.798154	1.685337	2.279996	2.401879	2.172269	0.062835	0.000000	36108.000000		1
14813.399414	4095.519531	2.007514	5.174514	9209.777344	99998.000000	1383.090698	871.859314	217.409744	122.609451	77.620789	255.463089	351.265594	168.184021	2.447954	0.000000	4.170655	3.612309	0.302659	0.713870	3.964249	4.999991	3.140851	2.940446	2.337279	2.088524	1.889978	2.407328	2.545636	2.225785	0.388803	0.000000	36198.000000		1
7330.987793	2059.518066	3.299600	3.867008	4923.620605	72669.828125	702.154968	427.060822	81.540222	39.761726	28.530750	134.747055	202.367279	68.829048	0.515229	0.000000	3.865163	3.313766	0.518461	0.587375	3.692285	4.861354	2.846433	2.630490	1.911372	1.599465	1.455313	2.129519	2.306140	1.837772	0.000000	0.000000	36219.000000		1
9819.758789	1578.097168	2.914133	2.911049	5178.038574	80581.460938	765.556641	465.135742	133.454956	76.436630	39.663048	169.059814	196.650024	123.244705	3.171033	99998.000000	3.992101	3.198134	0.464509	0.464050	3.714165	4.906235	2.883977	2.667580	2.125335	1.883301	1.598386	2.228040	2.293694	2.090768	0.501201	4.999991	36293.000000		1
3584.796875	818.236145	2.140115	3.281098	1798.461060	38212.460938	197.846512	113.660446	39.595207	8.652971	13.953918	38.654667	57.715256	48.248177	0.275023	99998.000000	3.554465	2.912879	0.330437	0.516019	3.254901	4.582205	2.296328	2.055609	1.597643	0.937165	1.144696	1.587202	1.761291	1.683481	0.000000	4.999991	36315.000000		1
14696.158203	3397.811279	3.278014	4.267894	11142.297852	99998.000000	1723.470703	1071.787354	227.666260	90.322708	65.874825	298.872864	394.521210	235.313934	2.046442	99998.000000	4.167204	3.531199	0.515611	0.630214	4.046975	4.999991	3.236404	3.030109	2.357299	1.955797	1.818720	2.475487	2.596070	2.371648	0.311000	4.999991	36384.000000		1
7648.048340	2750.300293	3.515462	3.268763	9351.191406	99998.000000	1453.233521	878.421509	182.551163	103.727722	57.807766	287.944092	368.608551	226.062714	2.296185	99998.000000	3.883551	3.439380	0.545982	0.514383	3.970867	4.999991	3.162335	2.943703	2.261384	2.015895	1.761986	2.459308	2.566566	2.354229	0.361007	4.999991	36429.000000		1
9362.674805	1569.040161	1.168737	4.748958	5464.705566	74968.562500	774.018433	489.540436	125.310806	66.127693	40.150280	189.646851	268.359283	129.800735	1.970907	0.000000	3.971400	3.195634	0.067717	0.676598	3.737567	4.874879	2.888751	2.689789	2.097989	1.820383	1.603689	2.277946	2.428717	2.113277	0.294666	0.000000	36538.000000		1
10446.972656	2886.660156	0.854196	3.296517	10503.429688	99998.000000	1686.095825	997.891663	310.526337	111.316803	95.589737	461.925568	635.632568	333.114716	2.145222	99998.000000	4.018991	3.460396	0.000000	0.518055	4.021331	4.999991	3.226882	2.999083	2.492098	2.046561	1.980411	2.664572	2.803206	2.522594	0.331472	4.999991	36557.000000		1
19583.673828	3655.479248	4.320318	5.819015	13300.319336	99998.000000	2088.462158	1283.677124	303.513916	149.814194	103.912743	467.568817	565.779724	397.558685	2.964812	99998.000000	4.291894	3.562944	0.635516	0.764849	4.123862	4.999991	3.319827	3.108456	2.482179	2.175553	2.016669	2.669846	2.752647	2.599401	0.471997	4.999991	36588.000000		1
9778.813477	942.322693	1.230412	2.769197	6434.405762	89502.671875	923.737000	573.896118	148.324753	82.428337	35.620266	191.802383	229.235886	178.539215	2.544954	0.000000	3.990286	2.974200	0.090050	0.442354	3.808508	4.951836	2.965548	2.758833	2.171214	1.916077	1.551697	2.282854	2.360283	2.251734	0.405680	0.000000	36619.000000		1
28387.166016	10207.668945	2.781532	9.433157	28692.378906	99998.000000	4690.301758	2868.219238	710.977539	284.869629	203.551422	937.351746	1184.445557	702.660706	10.034578	0.000000	4.453122	4.008926	0.444284	0.974657	4.457767	4.999991	3.671201	3.457612	2.851856	2.454646	2.308674	2.971903	3.073515	2.846746	1.001499	0.000000	36670.000000		1
29136.431641	6902.233887	2.661267	8.850330	18298.582031	99998.000000	2919.640625	1808.470947	438.544647	181.471863	154.449051	663.475647	882.680115	489.685364	3.029894	99998.000000	4.464437	3.838990	0.425088	0.946959	4.262417	4.999991	3.465329	3.257312	2.642014	2.258809	2.188785	2.821825	2.945803	2.689917	0.481427	4.999991	36774.000000		1
18878.050781	5714.543945	2.877128	8.295258	14495.533203	99998.000000	2358.572998	1415.257202	315.734772	151.645935	100.517548	428.066101	587.803772	354.278412	1.631663	99998.000000	4.275957	3.756982	0.458959	0.918830	4.161234	4.999991	3.372649	3.150835	2.499322	2.180831	2.002242	2.631511	2.769232	2.549345	0.212630	4.999991	36833.000000		1
22794.640625	9066.401367	2.726025	7.268372	23621.884766	99998.000000	3952.844238	2347.163086	609.235779	224.567108	177.894714	783.032166	1028.892578	706.752808	3.848498	0.000000	4.357833	3.957435	0.435530	0.861437	4.373314	4.999991	3.596910	3.370543	2.784786	2.351346	2.250163	2.893780	3.012370	2.849267	0.585291	0.000000	36964.000000		1
7130.615234	2830.369629	2.729109	4.233974	6083.130859	88531.164062	862.238037	529.780151	142.413223	60.321014	27.247915	107.755081	157.255264	128.789261	0.243975	0.000000	3.853127	3.451843	0.436021	0.626748	3.784127	4.947096	2.935627	2.724096	2.153550	1.780469	1.435333	2.032438	2.196605	2.109880	0.000000	0.000000	37089.000000		1
9007.946289	2980.723389	3.607974	2.670518	7171.548828	99998.000000	1044.514771	638.358582	169.260254	81.151672	38.719425	161.831528	191.068451	131.210007	1.551606	99998.000000	3.954626	3.474322	0.557263	0.426595	3.855613	4.999991	3.018915	2.805065	2.228555	1.909297	1.587929	2.209063	2.281189	2.117967	0.190781	4.999991	37106.000000		1
15429.677734	4109.417969	2.362144	7.265288	14678.824219	99998.000000	2303.188965	1436.966797	354.056366	152.648148	135.493317	594.504761	704.032959	427.285919	2.464525	99998.000000	4.188357	3.613780	0.373306	0.861253	4.166691	4.999991	3.362329	3.157447	2.549073	2.183692	2.131918	2.774155	2.847593	2.630718	0.391733	4.999991	37148.000000		1
8285.957031	3539.971680	2.278883	3.783747	8381.781250	99998.000000	1273.812256	783.911072	203.440414	69.831261	50.369789	225.933197	296.112915	163.031097	1.346101	0.000000	3.918343	3.549000	0.357722	0.577922	3.923336	4.999991	3.105105	2.894267	2.308437	1.844050	1.702170	2.353980	2.471457	2.212270	0.129078	0.000000	37181.000000		1
6803.606445	1988.471802	2.772281	3.108409	3882.550537	61644.851562	555.313477	329.284698	106.321144	41.522541	23.424080	83.624825	85.135857	64.570404	0.621427	99998.000000	3.832739	3.298519	0.442837	0.492538	3.589117	4.789897	2.744538	2.517571	2.026620	1.618284	1.369663	1.922335	1.930112	1.810034	0.000000	4.999991	37218.000000		1
9114.739258	969.336243	2.124696	2.954222	4013.825195	62066.632812	571.595642	343.806030	101.479675	28.345726	25.949661	106.740532	129.902496	123.368050	0.934156	99998.000000	3.959744	2.986475	0.327297	0.470443	3.603559	4.792858	2.757089	2.536314	2.006379	1.452488	1.414132	2.028329	2.113617	2.091203	0.000000	4.999991	37252.000000		1
8230.899414	2813.754395	2.833956	3.978023	4222.872070	66504.875000	584.815613	366.008942	100.357193	49.413830	35.296474	108.017204	139.819794	65.908745	0.855839	0.000000	3.915447	3.449286	0.452393	0.599667	3.625608	4.822854	2.767019	2.563492	2.001549	1.693848	1.547731	2.033493	2.145569	1.818943	0.000000	0.000000	37306.000000		1
6026.180664	934.505432	2.488577	4.526928	2866.594238	51457.847656	380.046143	227.068024	54.761032	30.464254	17.768503	68.862968	65.680550	69.618484	0.688755	99998.000000	3.780042	2.970582	0.395951	0.655804	3.457366	4.711452	2.579836	2.356156	1.738472	1.483791	1.249651	1.837986	1.817437	1.842725	0.000000	4.999991	37351.000000		1
10579.212891	4293.165527	2.676685	6.895240	12327.708008	99998.000000	1946.440430	1192.632935	291.851196	134.429428	98.204742	415.515289	556.201599	304.664124	1.926361	99998.000000	4.024453	3.632778	0.427597	0.838549	4.090882	4.999991	3.289241	3.076507	2.465162	2.128494	1.992132	2.618587	2.745232	2.483821	0.284738	4.999991	37447.000000		1
7561.457031	516.230225	2.201789	3.799166	3901.173096	61382.105469	563.192444	333.753052	119.266678	51.843815	30.525930	91.476028	110.314583	61.387989	0.659378	0.000000	3.878606	2.712843	0.342776	0.579688	3.591195	4.788042	2.750657	2.523425	2.076519	1.714697	1.484669	1.961307	2.042633	1.788083	0.000000	0.000000	37525.000000		1
5037.028320	2022.624268	2.124696	5.310198	4787.115723	70610.101562	654.563660	419.147949	103.921997	56.139465	25.379169	108.159050	150.054733	110.965256	0.891553	0.000000	3.702174	3.305915	0.327297	0.725111	3.680074	4.848867	2.815952	2.622367	2.016707	1.749268	1.404477	2.034063	2.176250	2.045187	0.000000	0.000000	37551.000000		1
11285.931641	2003.927490	3.062153	4.770544	7217.151367	99998.000000	1110.682495	668.511414	187.821274	99.780533	41.938847	204.717087	285.831757	146.607101	0.999954	0.000000	4.052537	3.301882	0.486027	0.678568	3.858366	4.999991	3.045590	2.825109	2.273745	1.999046	1.622617	2.311154	2.456110	2.166155	0.000000	0.000000	37586.000000		1
5377.466797	2835.349854	2.642764	5.119006	6928.044434	99998.000000	1058.703003	637.038757	163.280884	93.603806	76.633995	273.993286	357.217224	227.484329	1.750881	0.000000	3.730578	3.452607	0.422058	0.709186	3.840611	4.999991	3.024774	2.804166	2.212935	1.971293	1.884421	2.437740	2.552933	2.356951	0.243257	0.000000	37661.000000		1
4262.513184	961.728699	3.937934	2.886379	1458.716309	40838.855469	137.152359	82.119965	51.664959	12.951703	16.535007	56.244312	80.633598	87.541176	0.775381	0.000000	3.629666	2.983052	0.595268	0.460353	3.163971	4.611073	2.137203	1.914449	1.713196	1.112327	1.218404	1.750079	1.906516	1.942212	0.000000	0.000000	37719.000000		1
7755.704590	3527.846436	2.285050	3.879343	4635.673340	70586.937500	638.855103	405.968048	88.796257	55.118748	34.827747	101.165131	170.324142	56.497177	0.501624	0.000000	3.889621	3.547510	0.358896	0.588758	3.666113	4.848724	2.805402	2.608492	1.948395	1.741299	1.541925	2.005031	2.231276	1.752027	0.000000	0.000000	37753.000000		1
23610.755859	3927.486572	2.044519	4.619441	13683.909180	99998.000000	2150.016602	1327.463135	330.848175	163.086609	93.788834	419.696838	560.414001	383.413574	2.006575	99998.000000	4.373110	3.594115	0.310591	0.664589	4.136210	4.999991	3.332442	3.123023	2.519629	2.212418	1.972151	2.622936	2.748509	2.583668	0.302455	4.999991	37821.000000		1
7318.044922	1480.555420	2.519415	3.114576	3952.483398	64361.980469	531.553284	329.707184	103.428596	33.686764	34.531708	127.549599	164.597641	112.115486	0.424950	0.000000	3.864395	3.170425	0.401300	0.493399	3.596870	4.808630	2.725547	2.518128	2.014641	1.527459	1.538218	2.105679	2.216424	2.049666	0.000000	0.000000	37849.000000		1
29007.250000	10913.554688	1.958174	12.001911	29430.683594	99998.000000	4876.121582	2946.780762	779.584595	333.786957	233.365021	1117.602417	1393.264038	731.012634	6.547604	99998.000000	4.462507	4.037966	0.291851	1.079250	4.468801	4.999991	3.688075	3.469348	2.891863	2.523469	2.368036	3.048287	3.144033	2.863925	0.816082	4.999991	37916.000000		1
15558.250977	5597.429688	2.904882	6.315497	20453.408203	99998.000000	3290.790283	2024.628662	459.887207	281.471344	119.679901	578.830078	816.928650	376.882202	3.157123	0.000000	4.191961	3.747989	0.463128	0.800408	4.310766	4.999991	3.517300	3.306345	2.662651	2.449434	2.078021	2.762551	2.912184	2.576206	0.499291	0.000000	37992.000000		1
5461.973633	1287.830933	2.044519	4.163047	4110.901367	65124.484375	563.214050	348.986725	104.329048	56.124046	29.810503	122.473770	147.803604	79.353851	0.641900	99998.000000	3.737350	3.109859	0.310591	0.619411	3.613937	4.813744	2.750674	2.542809	2.018405	1.749149	1.474369	2.088043	2.169685	1.899568	0.000000	4.999991	38024.000000		1
13409.144531	6681.046387	1.779317	8.637552	17920.042969	99998.000000	2921.901123	1754.536377	401.925262	198.771637	134.454086	658.680420	939.775574	482.389252	2.277330	99998.000000	4.127401	3.824845	0.250253	0.936391	4.253339	4.999991	3.465666	3.244162	2.604145	2.298354	2.128574	2.818675	2.973024	2.683398	0.357426	4.999991	38048.000000		1
8685.716797	1782.364014	1.856411	1.856411	4198.627441	68700.195312	586.394531	346.448792	71.641418	41.796993	17.265854	74.672737	118.844208	202.928513	1.462526	99998.000000	3.938806	3.250996	0.268674	0.268674	3.623107	4.836958	2.768190	2.539639	1.855164	1.621145	1.237188	1.873162	2.074978	2.307343	0.165104	4.999991	38073.000000		1
4945.977539	849.502197	1.569623	2.201789	2143.849121	38499.500000	257.498352	145.466125	24.176512	15.529708	11.400582	50.801514	74.382866	76.917694	0.701732	99998.000000	3.694252	2.929164	0.195795	0.342776	3.331194	4.585455	2.410774	2.162762	1.383394	1.191163	1.056927	1.705877	1.871473	1.886026	0.000000	4.999991	38100.000000		1
14175.497070	2289.904297	2.624262	3.681984	10482.889648	99998.000000	1655.280029	978.818787	259.780334	178.616318	80.661354	384.955444	542.038025	275.057159	1.882569	99998.000000	4.151538	3.359817	0.419007	0.566082	4.020481	4.999991	3.218872	2.990702	2.414606	2.251921	1.906666	2.585410	2.734030	2.439423	0.274751	4.999991	38163.000000		1
8646.865234	2512.081543	2.198706	5.334868	6777.052246	91882.882812	1019.299011	633.955017	140.581482	58.048298	63.907402	243.973068	320.829102	200.698975	1.249106	0.000000	3.936859	3.400034	0.342167	0.727124	3.831041	4.963234	3.008301	2.802058	2.147928	1.763790	1.805551	2.387342	2.506274	2.302545	0.096599	0.000000	38239.000000		1
7741.775391	1013.686584	2.414567	3.096074	3199.224854	56557.222656	441.338531	257.905396	72.165657	8.825661	20.149149	66.260292	111.656013	67.623306	0.222069	0.000000	3.888841	3.005904	0.382839	0.490811	3.505045	4.752488	2.644772	2.411460	1.858331	0.945747	1.304257	1.821253	2.047882	1.830096	0.000000	0.000000	38274.000000		1
3860.683594	1017.769470	3.086823	3.762161	2538.428955	52853.863281	303.261047	191.709869	79.890419	30.146629	15.979934	68.218468	78.706261	89.520935	0.557850	0.000000	3.586664	3.007649	0.489512	0.575437	3.404565	4.723077	2.481817	2.282645	1.902495	1.479239	1.203575	1.833902	1.896009	1.951925	0.000000	0.000000	38319.000000		1
6074.015625	1232.561157	2.624262	1.868746	2938.833984	43790.191406	370.853516	235.727158	64.345291	17.672907	18.280403	49.716038	100.132080	46.089558	0.865036	0.000000	3.783476	3.090808	0.419007	0.271550	3.468175	4.641377	2.569202	2.372410	1.808517	1.247308	1.261986	1.696496	2.000573	1.663603	0.000000	0.000000	38378.000000		1
11428.974609	1395.120361	2.100026	4.403579	5753.331543	79469.992188	864.137634	519.560669	136.880997	57.971207	40.005344	136.014465	169.642639	108.942322	0.538777	0.000000	4.058007	3.144612	0.322225	0.643806	3.759919	4.900203	2.936583	2.715636	2.136343	1.763212	1.602118	2.133585	2.229535	2.037197	0.000000	0.000000	38487.000000		1
7767.823730	1287.097046	0.854196	1.677554	4132.089844	63644.320312	581.707214	350.195526	85.851288	52.775105	23.402493	106.993401	138.811417	63.151886	0.894025	0.000000	3.890299	3.109611	0.000000	0.224676	3.616170	4.803760	2.764704	2.544311	1.933747	1.722429	1.369262	2.029357	2.142425	1.800386	0.000000	0.000000	38502.000000		1
6533.819336	1739.703491	1.224244	3.015897	3745.117432	62188.015625	534.748047	318.062988	63.722378	41.408443	23.976068	85.308548	139.329483	131.539963	1.290241	0.000000	3.815167	3.240475	0.087868	0.479416	3.573465	4.793707	2.728149	2.502513	1.804292	1.617089	1.379778	1.930993	2.144043	2.119058	0.110671	0.000000	38542.000000		1
11814.185547	2926.144287	1.840992	3.182418	7420.197266	99998.000000	1097.336060	687.621338	168.190201	135.672165	44.214645	215.655106	299.150421	156.598419	1.102605	0.000000	4.072404	3.466296	0.265052	0.502757	3.870415	4.999991	3.040340	2.837349	2.225801	2.132491	1.645566	2.333760	2.475890	2.194787	0.042420	0.000000	38567.000000		1
9015.452148	2735.396484	2.796951	4.048949	6999.260742	97375.164062	1037.323486	639.308411	153.937149	66.581001	56.635944	246.458572	315.336945	227.360977	1.853145	99998.000000	3.954988	3.437020	0.446685	0.607342	3.845052	4.988448	3.015914	2.805710	2.187343	1.823350	1.753092	2.391744	2.498775	2.356716	0.267909	4.999991	38596.000000		1
7009.686523	1217.534058	2.389898	2.288134	3876.022217	61970.652344	534.547607	323.453369	85.413399	49.062283	15.612969	68.668694	108.590775	57.548733	0.627630	99998.000000	3.845699	3.085481	0.378379	0.359481	3.588386	4.792186	2.727986	2.509812	1.931526	1.690748	1.193485	1.836759	2.035793	1.760036	0.000000	4.999991	38632.000000		1
3890.521973	120.062286	1.989012	1.813238	1314.739624	29078.824219	129.174728	68.212303	23.146544	16.396238	3.752910	0.000000	0.000000	43.271023	0.085045	0.000000	3.590008	2.079406	0.298637	0.258455	3.118840	4.463577	2.111177	1.833863	1.364486	1.214744	0.574368	0.000000	0.000000	1.636197	0.000000	0.000000	38663.000000		0
3790.260254	313.394196	1.251998	2.503996	1308.239136	23220.615234	108.729546	66.232544	8.905837	28.506081	12.683417	19.446056	22.770327	23.322315	0.667759	99998.000000	3.578669	2.496091	0.097604	0.398634	3.116687	4.365874	2.036348	1.821071	0.949675	1.454937	1.103236	1.288832	1.357369	1.367772	0.000000	4.999991	38705.000000		1
8349.697266	1346.989380	1.406185	2.827788	4823.143066	74577.437500	690.097534	425.420258	116.654755	63.090210	39.052467	166.688416	204.791092	122.085220	1.559696	99998.000000	3.921671	3.129364	0.148042	0.451447	3.683330	4.872607	2.838911	2.628818	2.066902	1.799962	1.591648	2.221905	2.311311	2.086663	0.193040	4.999991	38782.000000		1
5659.228027	2305.692871	2.211041	2.997394	5788.347168	82039.539062	835.810364	520.001587	120.438499	51.140724	30.522846	124.305511	123.738098	105.343597	0.883272	99998.000000	3.752757	3.362802	0.344597	0.476744	3.762555	4.914023	2.922108	2.716005	2.080765	1.708767	1.484625	2.094490	2.092504	2.022608	0.000000	4.999991	38802.000000		1
13123.982422	1708.015015	2.278883	2.800035	6971.352539	97749.007812	1042.596680	638.296936	200.581787	43.215515	53.348679	217.249390	307.010864	213.400894	1.432934	99998.000000	4.118066	3.232492	0.357722	0.447163	3.843317	4.990112	3.018116	2.805023	2.302291	1.635640	1.727124	2.336959	2.487154	2.329196	0.156226	4.999991	38830.000000		1
5318.548828	2749.128418	2.581089	4.909312	4643.907227	66197.296875	661.449646	408.213013	91.910835	47.369312	33.199532	114.283356	157.825745	140.470474	0.851443	99998.000000	3.725793	3.439195	0.411803	0.691021	3.666883	4.820840	2.820497	2.610887	1.963367	1.675497	1.521132	2.057983	2.198178	2.147585	0.000000	4.999991	38921.000000		1
15979.737305	5779.484375	1.316756	5.587735	19494.074219	99998.000000	3121.859863	1919.371460	466.622101	186.942413	124.108147	598.010925	789.048584	421.497742	2.750236	0.000000	4.203569	3.761889	0.119505	0.747236	4.289903	4.999991	3.494413	3.283159	2.668965	2.271708	2.093800	2.776709	2.897104	2.624795	0.439370	0.000000	38947.000000		1
19790.867188	7577.930176	3.426034	6.367920	23118.857422	99998.000000	3665.624756	2277.997803	550.280823	219.275406	156.117355	732.730225	1006.769775	558.119690	4.878661	0.000000	4.296465	3.879551	0.534792	0.803998	4.363966	4.999991	3.564148	3.357553	2.740584	2.340990	2.193451	2.864944	3.002930	2.746727	0.688301	0.000000	39007.000000		1
4451.102539	858.660889	2.470075	4.406662	2689.513672	45298.753906	363.215088	219.170563	62.007820	26.921040	26.902536	89.548691	128.826263	80.840210	0.038664	0.000000	3.648468	2.933822	0.392710	0.644110	3.429674	4.656086	2.560164	2.340782	1.792446	1.430092	1.429793	1.952059	2.110004	1.907627	0.000000	0.000000	39081.000000		1
14370.974609	3334.477539	1.803987	4.693450	10640.983398	99998.000000	1666.631226	1020.094604	238.866409	94.720116	86.458786	367.137604	446.152252	193.331924	1.240607	0.000000	4.157486	3.523028	0.256233	0.671492	4.026982	4.999991	3.221839	3.008641	2.378155	1.976442	1.936809	2.564829	2.649483	2.286304	0.093634	0.000000	39148.000000		1
15766.144531	3021.946777	1.939672	4.779795	8225.777344	99998.000000	1268.224609	771.878296	205.447922	74.700485	66.914047	238.394592	307.778717	174.980591	1.722061	0.000000	4.197725	3.480287	0.287728	0.679409	3.915177	4.999991	3.103196	2.887549	2.312702	1.873323	1.825517	2.377296	2.488239	2.242990	0.236048	0.000000	39232.000000		1
9936.089844	873.367249	3.543216	2.537917	4205.738770	67209.679688	591.621460	365.019073	94.387077	44.664871	28.786701	114.523888	109.975372	105.315849	1.144459	99998.000000	3.997216	2.941197	0.549398	0.404477	3.623842	4.827432	2.772044	2.562315	1.974913	1.649966	1.459192	2.058896	2.041296	2.022494	0.058600	4.999991	39313.000000		1
7484.859863	2928.999756	1.760815	5.069666	8390.803711	99998.000000	1229.483521	785.903137	204.192841	64.308289	68.354156	268.972931	344.163757	210.582352	1.019663	99998.000000	3.874184	3.466719	0.245714	0.704979	3.923804	4.999991	3.089723	2.895369	2.310040	1.808267	1.834765	2.429708	2.536765	2.323422	0.008457	4.999991	39346.000000		1
8092.520020	1552.939941	2.852458	3.623393	4255.565430	60916.312500	556.506897	364.257385	74.250259	92.055771	32.613621	85.345551	139.255478	95.429382	0.147272	99998.000000	3.908084	3.191155	0.455219	0.559115	3.628957	4.784734	2.745471	2.561408	1.870698	1.964051	1.513399	1.931181	2.143812	1.979682	0.000000	4.999991	39377.000000		1
5564.637207	1498.619995	1.196491	1.831741	2339.083740	41907.125000	278.985840	166.262863	53.959259	32.974419	9.426990	35.614098	75.292564	39.410183	1.070348	99998.000000	3.745437	3.175692	0.077909	0.262864	3.369046	4.622288	2.445582	2.220795	1.732066	1.518177	0.974373	1.551622	1.876752	1.595608	0.029525	4.999991	39395.000000		1
6140.840332	2140.503174	1.930420	3.808417	3353.072510	54799.117188	437.807648	276.716217	65.239578	58.831570	15.159659	88.725334	78.043259	77.019463	1.330468	0.000000	3.788228	3.330516	0.285652	0.580745	3.525443	4.738773	2.641283	2.442035	1.814511	1.769610	1.180689	1.948048	1.892335	1.886600	0.124004	0.000000	39452.000000		1
4081.448486	1803.700439	2.359060	5.353371	4722.548340	71949.570312	685.903687	416.443512	92.472076	79.104065	27.186241	102.414047	135.443970	95.302948	1.114568	0.000000	3.610814	3.256164	0.372739	0.728627	3.674176	4.857028	2.836263	2.619556	1.966011	1.898199	1.434349	2.010360	2.131760	1.979106	0.047107	0.000000	39509.000000		1
23751.587891	6169.025391	4.033530	5.230021	17952.636719	99998.000000	2910.155029	1758.548218	427.140991	221.440201	133.007812	588.099792	744.109253	445.890106	2.261553	99998.000000	4.375693	3.790216	0.605685	0.718503	4.254128	4.999991	3.463916	3.245154	2.630571	2.345257	2.123877	2.769451	2.871637	2.649228	0.354407	4.999991	39549.000000		1
13939.958008	2200.589844	3.663482	4.002693	9905.160156	99998.000000	1538.175049	938.178162	246.514069	111.184204	73.257301	330.555206	438.242462	256.718170	2.101446	99998.000000	4.144261	3.342539	0.563894	0.602352	3.995862	4.999991	3.187006	2.972285	2.391842	2.046043	1.864851	2.519244	2.641715	2.409456	0.322518	4.999991	39648.000000		1
10344.957031	1910.992920	1.066974	2.485493	6360.001465	87122.945312	911.886230	570.214111	139.761215	62.707829	26.467730	156.558334	230.472473	102.993790	2.162663	99998.000000	4.014729	3.281259	0.028154	0.395413	3.803457	4.940133	2.959941	2.756038	2.145387	1.797322	1.422717	2.194676	2.362619	2.012811	0.334989	4.999991	39667.000000		1
4857.631836	1983.454590	2.291218	4.107540	4833.328613	69243.898438	679.529602	421.682770	121.918694	29.733410	29.585390	112.815498	147.263947	71.915871	0.377323	0.000000	3.686424	3.297422	0.360066	0.613582	3.684246	4.840382	2.832208	2.624986	2.086070	1.473245	1.471077	2.052369	2.168097	1.856825	0.000000	0.000000	39694.000000		1
17500.246094	4168.530273	2.414567	5.365705	12978.321289	99998.000000	2071.113037	1262.864990	340.272064	136.708313	101.306984	452.513977	614.610718	283.099548	2.826444	99998.000000	4.243044	3.619983	0.382839	0.729627	4.113218	4.999991	3.316204	3.101357	2.531826	2.135795	2.005639	2.655632	2.788600	2.451939	0.451240	4.999991	39740.000000		1
3983.804932	848.355042	1.396934	2.661267	2032.479858	38509.742188	224.767548	141.229065	44.849895	28.021935	11.079873	21.555334	29.153666	0.000000	0.633748	99998.000000	3.600298	2.928578	0.145176	0.425088	3.308026	4.585571	2.351734	2.149924	1.651761	1.447498	1.044535	1.333555	1.464693	0.000000	0.000000	4.999991	39808.000000		1
9210.091797	1530.573608	2.698272	3.367443	4442.267578	63997.015625	596.789795	380.021454	98.809158	34.285007	34.152405	138.043564	171.754990	121.909447	1.392965	0.000000	3.964264	3.184854	0.431086	0.527300	3.647605	4.806159	2.775821	2.579808	1.994797	1.535104	1.533421	2.140016	2.234909	2.086037	0.143940	0.000000	39834.000000		1
6329.595703	298.345551	1.544953	2.713690	2747.376953	44109.097656	335.273315	207.341339	53.027973	23.843468	19.819189	35.466080	26.248785	47.797951	0.762159	99998.000000	3.801376	2.474720	0.188915	0.433560	3.438918	4.644528	2.525399	2.316686	1.724505	1.377369	1.297086	1.549813	1.419109	1.679409	0.000000	4.999991	39858.000000		1
13748.469727	3856.135010	1.612795	7.157358	11822.918945	99998.000000	1908.211426	1140.582397	278.205658	115.350334	98.775238	413.042145	513.834106	387.669128	2.306553	99998.000000	4.138254	3.586152	0.207579	0.854753	4.072725	4.999991	3.280627	3.057127	2.444366	2.062019	1.994648	2.615994	2.710823	2.588461	0.362963	4.999991	39924.000000		1
20114.052734	7193.298828	2.137031	9.010685	18922.542969	99998.000000	3016.975830	1865.899414	429.219421	237.324539	159.796265	733.035522	981.464600	574.947693	3.947750	99998.000000	4.303500	3.856928	0.329811	0.954758	4.276979	4.999991	3.479572	3.270888	2.632679	2.375343	2.203567	2.865125	2.991875	2.759628	0.596350	4.999991	39974.000000		1
16138.062500	5828.981445	0.767851	6.568364	16587.048828	99998.000000	2659.909668	1616.511230	389.914093	187.768860	114.576317	513.772461	720.392212	404.349091	3.411402	0.000000	4.207851	3.765593	0.000000	0.817457	4.219769	4.999991	3.424867	3.208579	2.590969	2.273623	2.059095	2.710771	2.857569	2.606756	0.532933	0.000000	40004.000000		1
11301.745117	1364.289185	2.044519	3.879343	6432.783691	99998.000000	921.772705	576.501892	151.189545	78.700096	38.959957	180.728683	246.375305	186.667953	0.647126	0.000000	4.053145	3.134907	0.310591	0.588758	3.808399	4.999991	2.964624	2.760801	2.179522	1.895975	1.590618	2.257027	2.391597	2.271070	0.000000	0.000000	40033.000000		1
3840.201416	2008.531616	0.663004	1.060806	2692.745361	48091.730469	305.956238	187.608505	44.930073	15.116488	8.504951	55.131081	69.778839	70.633034	2.125578	99998.000000	3.584354	3.302879	0.000000	0.025636	3.430195	4.682070	2.485659	2.273252	1.652537	1.179451	0.929672	1.741397	1.843724	1.849008	0.327477	4.999991	40051.000000		1
11121.365234	2025.559937	3.820752	4.730455	7933.611816	99998.000000	1213.062622	744.870911	178.338776	56.241226	43.526974	204.433380	279.204803	161.557068	1.396461	0.000000	4.046158	3.306545	0.582149	0.674903	3.899471	4.999991	3.083883	2.872081	2.251246	1.750055	1.638758	2.310552	2.445923	2.208326	0.145029	0.000000	40113.000000		1
12701.166992	3225.895996	4.418998	4.116791	6034.994141	87485.875000	906.239868	540.357361	130.445236	43.881603	28.277884	130.078262	171.425034	170.031189	2.172258	0.000000	4.103844	3.508650	0.645324	0.614559	3.780677	4.941938	2.957243	2.732681	2.115428	1.642282	1.451447	2.114205	2.234074	2.230529	0.336911	0.000000	40152.000000		1
11404.223633	4468.460938	2.722941	5.495223	8220.902344	99998.000000	1222.640747	767.203369	186.115967	99.058937	57.197186	236.581360	285.396942	188.219086	2.764707	0.000000	4.057065	3.650158	0.435038	0.739985	3.914919	4.999991	3.087299	2.884911	2.269784	1.995894	1.757375	2.373981	2.455449	2.274664	0.441649	0.000000	40199.000000		1
12174.646484	2383.236572	1.989012	3.743659	5275.271484	74672.242188	748.522095	457.562073	100.915352	58.535530	34.093815	102.959869	145.062149	198.586609	0.810830	0.000000	4.085456	3.377167	0.298637	0.573296	3.722245	4.873159	2.874205	2.660450	2.003957	1.767420	1.532676	2.012668	2.161554	2.297950	0.000000	0.000000	40222.000000		1
23525.882812	9845.946289	3.049818	11.712040	31553.025391	99998.000000	5130.570312	3157.344482	779.735657	260.594421	236.713959	1101.665649	1424.964844	768.887085	4.832115	99998.000000	4.371546	3.993258	0.484274	1.068633	4.499041	4.999991	3.710166	3.499322	2.891948	2.415965	2.374224	3.042050	3.153804	2.885863	0.684137	4.999991	40310.000000		1
15113.764648	3438.855957	2.155533	2.522498	9637.282227	99998.000000	1459.129639	902.474670	193.954834	73.251129	42.043694	254.759995	310.581818	236.522766	1.976994	0.000000	4.179373	3.536414	0.333555	0.401831	3.983955	4.999991	3.164094	2.955435	2.287701	1.864814	1.623701	2.406131	2.492176	2.373873	0.296005	0.000000	40337.000000		1
6284.665527	1732.823730	1.483278	3.034399	2850.608154	48523.683594	355.647583	222.454742	60.391941	33.881039	20.112144	57.200272	84.741142	46.675468	0.126563	0.000000	3.798282	3.238754	0.171223	0.482073	3.454937	4.685954	2.551020	2.347242	1.780979	1.529957	1.303458	1.757398	1.928094	1.669089	0.000000	0.000000	40440.000000		1
8339.481445	4403.970703	1.702224	7.459564	12279.842773	99998.000000	1968.788330	1186.971191	308.463318	118.801033	95.568146	465.052460	607.946777	361.873657	0.703301	0.000000	3.921139	3.643844	0.231017	0.872713	4.089193	4.999991	3.294199	3.074440	2.489203	2.074820	1.980313	2.667502	2.783865	2.558557	0.000000	0.000000	40496.000000		1
6031.811523	3970.128662	2.044519	3.219423	8008.142578	99998.000000	1217.879395	744.383667	186.880737	94.578270	55.707741	221.267502	305.987061	136.967346	1.728870	99998.000000	3.780448	3.598804	0.310591	0.507778	3.903532	4.999991	3.085604	2.871797	2.271564	1.975791	1.745916	2.344918	2.485703	2.136617	0.237762	4.999991	40512.000000		1
10810.413086	1244.708008	2.223376	3.762161	5368.755371	77037.187500	771.428101	478.784363	109.586823	58.544781	39.616791	184.274979	237.851852	143.313675	0.278699	99998.000000	4.033842	3.095068	0.347013	0.575437	3.729874	4.886701	2.887295	2.680140	2.039758	1.767488	1.597879	2.265466	2.376307	2.156288	0.000000	4.999991	40548.000000		1
6122.146484	1364.184326	2.667434	4.684199	5156.982422	73179.093750	745.879333	461.265656	119.593559	75.838387	35.364315	135.724594	199.388382	139.101288	0.480388	0.000000	3.786904	3.134873	0.426094	0.670635	3.712396	4.864387	2.872669	2.663951	2.077708	1.879889	1.548565	2.132658	2.299700	2.143331	0.000000	0.000000	40589.000000		1
21550.525391	5228.210938	4.610189	9.553423	17100.435547	99998.000000	2745.242920	1681.026123	395.045441	168.806946	122.165398	516.356628	720.975037	316.024628	2.123404	99998.000000	4.333458	3.718353	0.663719	0.980159	4.233007	4.999991	3.438581	3.225574	2.596647	2.227390	2.086948	2.712950	2.857920	2.499721	0.327033	4.999991	40636.000000		1
7312.226074	3307.507080	1.708391	2.756862	5896.145508	83411.226562	889.948486	534.720276	123.620918	77.969254	39.040134	159.941193	219.445023	171.616226	1.877756	0.000000	3.864050	3.519501	0.232587	0.440415	3.770568	4.921225	2.949365	2.728127	2.092092	1.891923	1.591511	2.203960	2.341326	2.234558	0.273639	0.000000	40696.000000		1
14634.197266	2495.777588	1.816322	4.785963	10542.325195	99998.000000	1664.003906	999.523010	250.908401	130.590164	79.282921	374.378204	465.441010	294.234924	3.825150	0.000000	4.165369	3.397206	0.259193	0.679969	4.022936	4.999991	3.221154	2.999793	2.399515	2.115911	1.899180	2.573311	2.667865	2.468694	0.582649	0.000000	40738.000000		1
3651.868164	909.780029	1.091644	2.362144	2276.782959	43463.476562	284.339203	166.213516	68.748871	44.152973	17.549557	56.305984	77.068802	79.421692	0.659411	0.000000	3.562515	2.958936	0.038081	0.373306	3.357322	4.638124	2.453837	2.220666	1.837266	1.644960	1.244266	1.750555	1.886879	1.899939	0.000000	0.000000	40794.000000		1
10878.616211	2314.746826	2.574922	3.768329	9492.385742	99998.000000	1423.145386	900.087830	303.661926	180.337036	97.341301	527.763367	667.336487	355.000000	1.396066	99998.000000	4.036574	3.364503	0.410764	0.576149	3.977375	4.999991	3.153249	2.954285	2.482390	2.256085	1.988297	2.722439	2.824345	2.550228	0.144906	4.999991	40870.000000		1
14009.468750	6007.080078	1.504864	4.159964	12961.410156	99998.000000	2047.121460	1240.396851	276.531189	108.085045	110.632210	485.732025	634.701294	340.703796	4.182255	99998.000000	4.146421	3.778663	0.177497	0.619090	4.112652	4.999991	3.311144	3.093561	2.441744	2.033766	2.043882	2.686397	2.802569	2.532377	0.621411	4.999991	40903.000000		1
12197.632812	3515.742676	3.228674	5.791261	8321.117188	99998.000000	1302.105591	789.495728	250.966995	86.110321	66.639595	324.773193	430.258636	190.279022	1.684931	99998.000000	4.086276	3.546017	0.509024	0.762773	3.920182	4.999991	3.114646	2.897350	2.399617	1.935055	1.823732	2.511580	2.633730	2.279391	0.226582	4.999991	40961.000000		1
7946.779297	1412.546631	1.825573	2.923384	4152.568848	63180.582031	546.984314	356.313690	74.487709	63.805637	31.355455	123.796692	159.034576	109.694756	0.165413	0.000000	3.900191	3.150003	0.261399	0.465886	3.618317	4.800584	2.737975	2.551832	1.872085	1.804859	1.496313	2.092709	2.201492	2.040186	0.000000	0.000000	40983.000000		1
422.102173	416.184479	2.907966	3.194753	0.000000	6650.717773	0.000000	0.000000	3.755994	24.241270	6.318581	0.000000	0.000000	0.000000	0.642809	0.000000	2.625417	2.619286	0.463589	0.504437	0.000000	3.822869	0.000000	0.000000	0.574725	1.384555	0.800620	0.000000	0.000000	0.000000	0.000000	0.000000	41002.000000		0
5479.427734	715.859131	2.235711	2.787700	2710.976318	45944.808594	341.798523	206.598160	45.725677	43.696579	12.020413	46.376347	77.232239	102.793350	0.273530	99998.000000	3.738735	2.854828	0.349416	0.445246	3.433126	4.662236	2.533770	2.315126	1.660160	1.640447	1.079919	1.666296	1.887799	2.011965	0.000000	4.999991	41028.000000		1
16531.886719	1955.213745	1.989012	2.843207	7836.039062	99998.000000	1212.353394	733.140381	160.360580	81.355194	41.467033	157.357025	224.943329	133.347031	0.976941	99998.000000	4.218322	3.291194	0.298637	0.453808	3.894097	4.999991	3.083629	2.865187	2.205098	1.910385	1.617703	2.196886	2.352073	2.124983	0.000000	4.999991	41071.000000		1
8363.472656	1775.949829	2.278883	3.324270	4894.676758	78068.265625	714.412842	424.205261	109.700920	65.412270	42.604935	156.792694	227.413391	109.602242	2.079836	0.000000	3.922387	3.249431	0.357722	0.521696	3.689724	4.892475	2.853949	2.627576	2.040210	1.815659	1.629460	2.195326	2.356816	2.039819	0.318029	0.000000	41104.000000		1
13328.353516	2306.303467	3.167000	6.451181	7282.230469	99998.000000	1098.945801	664.080078	138.336517	78.906708	54.532837	218.538391	289.936188	176.494705	1.324525	0.000000	4.124776	3.362916	0.500648	0.809639	3.862264	4.999991	3.040976	2.822221	2.140937	1.897114	1.736658	2.339528	2.462302	2.246732	0.122060	0.000000	41136.000000		1
7051.005859	2160.368652	2.710606	3.910181	8522.041992	99998.000000	1297.150024	809.299500	202.317932	52.186111	69.522888	226.852158	334.197113	183.303604	1.083338	0.000000	3.848251	3.334528	0.433066	0.592197	3.930544	4.999991	3.112990	2.908109	2.306034	1.717555	1.842128	2.355743	2.524003	2.263171	0.034764	0.000000	41188.000000		1
10346.541992	4225.554688	3.256428	3.762161	5425.764160	77018.734375	749.237488	482.281311	115.902321	47.295300	29.647064	122.803726	183.137070	144.929550	1.654151	99998.000000	4.014795	3.625884	0.512742	0.575437	3.734461	4.886596	2.874619	2.683300	2.064092	1.674818	1.471982	2.089211	2.262776	2.161157	0.218575	4.999991	41224.000000		1
9190.302734	1397.075562	1.569623	4.940149	5904.206543	83509.125000	906.335510	538.682922	115.720383	52.805943	43.280273	170.527664	212.722473	173.170441	0.567755	99998.000000	3.963330	3.145220	0.195795	0.693740	3.771162	4.921734	2.957289	2.731333	2.063410	1.722683	1.636290	2.231795	2.327813	2.238474	0.000000	4.999991	41301.000000		1
14348.812500	5630.293457	2.090775	5.976286	17076.367188	99998.000000	2788.637207	1677.359619	399.717316	183.658234	143.520279	667.604797	866.376404	488.387115	2.059715	0.000000	4.156816	3.750531	0.320307	0.776431	4.232396	4.999991	3.445392	3.224626	2.601753	2.264010	2.156913	2.824519	2.937707	2.688764	0.313807	0.000000	41368.000000		1
26071.996094	10476.678711	2.383730	7.746352	25120.460938	99998.000000	4134.535156	2490.674072	644.538391	253.770111	161.717422	752.543274	953.084961	554.487061	2.557202	99998.000000	4.416174	4.020224	0.377257	0.889097	4.400028	4.999991	3.616427	3.396317	2.809249	2.404440	2.208757	2.876531	2.979132	2.743891	0.407765	4.999991	41391.000000		1
5921.542969	775.680542	2.093859	0.663004	3204.568848	51699.839844	385.670868	239.810028	62.979195	42.759121	7.240619	49.210304	63.111797	79.301422	0.937595	99998.000000	3.772435	2.889683	0.320947	0.000000	3.505769	4.713489	2.586217	2.379867	1.799197	1.631029	0.859776	1.692056	1.800111	1.899281	0.000000	4.999991	41421.000000		1
8844.418945	1574.075928	3.154665	4.748958	6467.559082	93457.007812	976.058838	585.259705	143.017639	91.479111	56.247395	240.284927	307.516602	193.455261	0.413764	0.000000	3.946669	3.197026	0.498953	0.676598	3.810740	4.970612	2.989476	2.767349	2.155390	1.961322	1.750102	2.380727	2.487869	2.286581	0.000000	0.000000	41454.000000		1
4791.390137	1830.754028	2.627345	6.176729	3866.003174	61260.183594	510.201508	316.804810	71.030838	45.596161	29.449705	106.120705	138.395111	104.433899	0.582983	0.000000	3.680462	3.262630	0.419517	0.790759	3.587262	4.787179	2.707742	2.500792	1.851447	1.658928	1.469081	2.025800	2.141121	2.018842	0.000000	0.000000	41506.000000		1
3487.434082	1021.815308	3.173167	3.117660	2217.541260	36117.230469	257.970154	163.765030	45.987797	40.881126	15.566713	32.592033	35.429073	43.110668	0.599343	0.000000	3.542506	3.009372	0.501493	0.493829	3.345872	4.557714	2.411569	2.214221	1.662643	1.611523	1.192197	1.513111	1.549360	1.634585	0.000000	0.000000	41569.000000		1
1245.472778	409.967651	3.475374	5.279361	592.059326	22410.562500	0.000000	0.000000	16.787874	20.815237	13.167564	10.398367	15.646891	25.650539	0.214404	99998.000000	3.095334	2.612750	0.541001	0.722581	2.772365	4.350453	0.000000	0.000000	1.224996	1.318381	1.119505	1.016965	1.194428	1.409096	0.000000	4.999991	41627.000000		1
16282.406250	3177.802002	1.649800	3.558635	10138.898438	99998.000000	1583.234619	965.608032	244.509644	87.399323	64.628998	312.546173	382.793732	216.197845	1.550069	99998.000000	4.211719	3.502127	0.217431	0.551283	4.005991	4.999991	3.199545	2.984801	2.388296	1.941508	1.810427	2.494914	2.582965	2.334851	0.190351	4.999991	41648.000000		1
15282.269531	2592.866211	3.114576	4.126042	8144.949707	99998.000000	1222.535889	751.189514	205.771713	110.835739	66.713608	370.585236	481.282196	283.414093	1.858499	0.000000	4.184188	3.413780	0.493399	0.615534	3.910888	4.999991	3.087262	2.875750	2.313386	2.044680	1.824214	2.568888	2.682400	2.452421	0.269162	0.000000	41686.000000		1
6835.298340	1797.579102	1.760815	3.133079	4570.924316	67011.687500	613.401917	382.877014	92.441238	55.383949	26.791523	122.162308	190.097076	72.054642	0.730080	99998.000000	3.834758	3.254688	0.245714	0.495971	3.660004	4.826150	2.787745	2.583059	1.965866	1.743384	1.427997	2.086937	2.278975	1.857662	0.000000	4.999991	41727.000000		1
23242.054688	5453.520996	2.485493	5.156011	15106.085938	99998.000000	2347.508545	1459.471924	379.401642	183.022980	142.163437	591.448730	801.738159	395.933563	4.587017	99998.000000	4.366274	3.736677	0.395413	0.712314	4.179152	4.999991	3.370607	3.164196	2.579099	2.262506	2.152788	2.771917	2.904032	2.597622	0.661530	4.999991	41789.000000		1
4759.960449	1080.255249	2.753779	4.533096	5375.243652	76751.468750	799.474670	489.676117	113.296562	43.511555	46.058723	169.534698	241.869965	140.217606	0.049597	99998.000000	3.677603	3.033526	0.439929	0.656395	3.730398	4.885087	2.902805	2.689909	2.054217	1.638605	1.663312	2.229259	2.383582	2.146803	0.000000	4.999991	41858.000000		1
18904.361328	4379.686035	2.038351	7.894371	14164.747070	99998.000000	2197.126953	1377.617065	336.901550	156.459656	129.911743	581.633240	776.599487	446.596283	2.303194	0.000000	4.276562	3.641443	0.309279	0.897318	4.151209	4.999991	3.341855	3.139128	2.527503	2.194402	2.113648	2.764649	2.890197	2.649915	0.362330	0.000000	41910.000000		1
1342.252808	0.000000	3.123827	3.780664	0.000000	7290.544434	0.000000	0.000000	16.171125	24.512640	10.719076	0.000000	0.000000	0.000000	0.204663	0.000000	3.127834	0.000000	0.494687	0.577568	0.000000	3.862760	0.000000	0.000000	1.208740	1.389390	1.030157	0.000000	0.000000	0.000000	0.000000	0.000000	41966.000000		0
20053.472656	6590.837891	3.302684	8.458695	20561.583984	99998.000000	3361.673096	2033.068848	465.641479	219.950745	171.758087	754.547729	1001.663086	555.122314	2.029870	99998.000000	4.302190	3.818941	0.518867	0.927303	4.313056	4.999991	3.526556	3.308152	2.668052	2.342325	2.234917	2.877687	3.000722	2.744389	0.307468	4.999991	42014.000000		1
9833.792969	2142.550781	3.204005	5.057332	8012.244141	99998.000000	1202.510132	742.792480	218.556900	69.424210	82.101463	348.178772	443.022247	244.919785	1.656648	99998.000000	3.992721	3.330931	0.505693	0.703921	3.903754	4.999991	3.080089	2.870867	2.339565	1.841511	1.914351	2.541802	2.646425	2.389024	0.219230	4.999991	42092.000000		1
17394.525391	3254.164551	1.230412	3.774496	10047.641602	99998.000000	1550.787598	964.982056	268.667664	136.264252	64.215775	295.508514	410.359283	245.046219	4.242916	0.000000	4.240413	3.512439	0.090050	0.576859	4.002064	4.999991	3.190552	2.984519	2.429215	2.134382	1.807642	2.470570	2.613164	2.389248	0.627664	0.000000	42164.000000		1
6695.947266	2027.860474	1.026885	2.753779	3416.696289	54077.144531	453.272583	281.656372	81.315109	54.178207	20.494528	66.787613	78.854286	81.669739	0.971777	99998.000000	3.825812	3.307038	0.011522	0.439929	3.533606	4.733014	2.656359	2.449720	1.910171	1.733825	1.311638	1.824696	1.896825	1.912061	0.000000	4.999991	42224.000000		1
5233.314453	1159.769531	2.470075	4.832219	5106.033203	77031.632812	720.561829	451.554962	119.562721	73.547173	48.044651	163.601593	234.524506	129.251831	0.334143	0.000000	3.718777	3.064372	0.392710	0.684147	3.708084	4.886669	2.857671	2.654711	2.077596	1.866566	1.681645	2.213788	2.370188	2.111437	0.000000	0.000000	42254.000000		1
13522.508789	4872.908691	2.167868	4.600938	12197.491211	99998.000000	1890.023438	1166.584595	304.278656	156.882126	91.371178	401.601471	553.666809	294.160919	2.192891	99998.000000	4.131057	3.687788	0.336033	0.662846	4.086270	4.999991	3.276467	3.066916	2.483272	2.195574	1.960809	2.603795	2.743248	2.468585	0.341017	4.999991	42287.000000		1
11866.349609	1446.002075	1.403101	3.009729	5399.805176	84106.546875	785.758240	467.337524	126.698494	57.086170	34.547127	153.554764	186.078964	115.004951	2.163398	0.000000	4.074317	3.160169	0.147089	0.478527	3.732378	4.924830	2.895289	2.669631	2.102772	1.756531	1.538412	2.186263	2.269697	2.060717	0.335136	0.000000	42318.000000		1
4205.720215	2707.578125	1.606628	1.554204	4455.685059	71710.507812	607.212830	363.199677	99.419739	59.898540	13.216905	93.674728	129.584869	70.990753	0.579908	0.000000	3.623840	3.432581	0.205915	0.191508	3.648915	4.855583	2.783341	2.560145	1.997473	1.777416	1.121130	1.971622	2.112554	1.851202	0.000000	0.000000	42350.000000		1
15918.684570	6546.077148	3.537048	6.744137	15564.184570	99998.000000	2428.555176	1514.781860	343.525421	180.047165	110.946754	529.123291	661.082642	429.703583	2.630046	99998.000000	4.201907	3.815981	0.548641	0.828926	4.192126	4.999991	3.385348	3.180350	2.535959	2.255386	2.045115	2.723557	2.820256	2.633169	0.419963	4.999991	42437.000000		1
18613.601562	4807.961914	3.493876	3.780664	11418.723633	99998.000000	1818.110718	1081.183472	272.050507	101.643112	48.260513	266.694061	412.684418	155.223068	3.067134	99998.000000	4.269830	3.681961	0.543307	0.577568	4.057618	4.999991	3.259620	3.033899	2.434649	2.007078	1.683592	2.426013	2.615618	2.190956	0.486733	4.999991	42464.000000		1
6039.551758	1726.428101	2.322055	3.638812	5549.736816	83023.710938	834.472046	493.305695	101.621529	71.894287	39.163483	138.237839	185.554733	113.857803	1.215749	99998.000000	3.781005	3.237149	0.365873	0.560960	3.744272	4.919202	2.921412	2.693116	2.006986	1.856694	1.592881	2.140627	2.268472	2.056363	0.084844	4.999991	42509.000000		1
9677.185547	1636.062134	1.581958	2.374479	6573.864746	97113.445312	976.823608	592.213501	163.324051	117.302338	49.583435	209.601730	257.035797	160.135468	1.239091	0.000000	3.985749	3.213800	0.199195	0.375568	3.817821	4.987279	2.989816	2.772478	2.213050	2.069307	1.695337	2.321395	2.409994	2.204488	0.093103	0.000000	42530.000000		1
6606.521484	1405.549561	1.168737	5.248523	5186.750000	70060.671875	729.748291	462.616333	109.300034	29.949270	45.929207	135.542648	162.377350	106.200882	1.112778	0.000000	3.819973	3.147846	0.067717	0.720037	3.714895	4.845474	2.863173	2.665221	2.038620	1.476386	1.662089	2.132076	2.210526	2.026128	0.046408	0.000000	42645.000000		1
18811.533203	11397.223633	0.465645	12.612492	31195.396484	99998.000000	5166.619141	3117.484131	785.227844	355.111023	220.117279	1064.657715	1392.351196	691.170715	3.587405	99998.000000	4.274424	4.056799	0.000000	1.100801	4.494091	4.999991	3.713207	3.493804	2.894996	2.550364	2.342654	3.027210	3.143749	2.839585	0.554780	4.999991	42676.000000		1
19667.937500	8190.403809	2.254213	3.296517	12763.893555	99998.000000	2019.121094	1238.170410	264.951752	122.775978	79.955177	333.469330	421.793793	263.937195	2.922512	0.000000	4.293759	3.913305	0.352995	0.518055	4.105983	4.999991	3.305162	3.092780	2.423167	2.089113	1.902847	2.523056	2.625100	2.421501	0.465756	0.000000	42750.000000		1
6980.085938	2225.034668	2.278883	2.485493	5953.330566	84237.937500	869.552673	528.290710	124.095818	41.038395	26.631168	110.320755	156.271545	64.903450	0.770574	0.000000	3.843861	3.347337	0.357722	0.395413	3.774760	4.925508	2.939296	2.722873	2.093757	1.613190	1.425390	2.042657	2.193880	1.812268	0.000000	0.000000	42811.000000		1
20307.746094	6351.231445	3.046734	6.108886	19244.947266	99998.000000	3165.001465	1873.673462	436.879425	239.776108	108.905319	542.136719	702.910522	462.221588	3.457769	99998.000000	4.307662	3.802858	0.483835	0.785962	4.284317	4.999991	3.500374	3.272694	2.640362	2.379806	2.037049	2.734109	2.846900	2.664850	0.538796	4.999991	42853.000000		1
6886.420410	1472.084351	2.775365	5.199183	6428.685547	86969.203125	934.508545	598.158997	143.147156	78.826530	57.314369	178.209259	211.162094	161.766769	0.988197	0.000000	3.837994	3.167933	0.443320	0.715935	3.808122	4.939365	2.970583	2.776817	2.155783	1.896672	1.758263	2.250930	2.324616	2.208889	0.000000	0.000000	42912.000000		1
9800.162109	1805.266968	2.334390	4.341904	6521.783691	96152.796875	986.950562	596.644836	172.689377	94.855804	39.986839	172.683197	208.880127	134.087128	0.693735	0.000000	3.991233	3.256541	0.368173	0.637680	3.814366	4.982962	2.994295	2.775716	2.237266	1.977064	1.601917	2.237250	2.319897	2.127387	0.000000	0.000000	42937.000000		1
6003.817383	222.793961	1.736145	2.244962	2602.687744	47385.421875	346.932953	202.610886	58.168564	31.855021	18.335911	66.651932	72.942757	60.404274	0.122609	0.000000	3.778427	2.347903	0.239586	0.351209	3.415422	4.675645	2.540246	2.306663	1.764688	1.503178	1.263302	1.823813	1.862982	1.781068	0.000000	0.000000	42998.000000		0
6622.831543	3607.980469	2.359060	5.162179	5829.851074	84896.093750	859.632263	527.818909	132.224548	57.659748	41.408443	165.485764	236.282227	161.526230	1.081467	0.000000	3.821044	3.557264	0.372739	0.712833	3.765657	4.928888	2.934313	2.722485	2.121312	1.760873	1.617089	2.218761	2.373431	2.208243	0.034013	0.000000	43099.000000		1
11865.853516	4017.303711	3.241009	3.860841	6186.686035	88305.421875	900.291382	561.585815	156.851288	78.194366	45.781185	202.552292	274.619263	170.086700	1.264682	99998.000000	4.074299	3.603935	0.510680	0.586682	3.791458	4.945987	2.954383	2.749416	2.195488	1.893175	1.660687	2.306537	2.438731	2.230670	0.101981	4.999991	43171.000000		1
13900.196289	3693.316895	2.300469	6.895240	12562.013672	99998.000000	1999.305054	1208.569580	270.086182	111.023849	109.355545	454.154541	588.546936	330.308502	2.844721	99998.000000	4.143021	3.567417	0.361816	0.838549	4.099059	4.999991	3.300879	3.082272	2.431502	2.045416	2.038841	2.657204	2.769781	2.518920	0.454040	4.999991	43196.000000		1
11040.012695	3531.260254	2.281967	4.548515	6274.375488	94428.210938	941.835510	572.169250	134.235153	58.942581	34.636555	174.382339	241.342651	150.819489	0.124946	99998.000000	4.042970	3.547930	0.358309	0.657870	3.797570	4.975102	2.973975	2.757524	2.127866	1.770429	1.539535	2.241503	2.382634	2.178457	0.000000	4.999991	43296.000000		1
27481.015625	10600.931641	2.377563	8.369267	23627.554688	99998.000000	3831.394287	2343.009277	545.433228	222.053864	169.769073	799.372925	1098.606567	598.689392	3.774931	0.000000	4.439033	4.025344	0.376132	0.922687	4.373419	4.999991	3.583357	3.369774	2.736742	2.346458	2.229859	2.902750	3.040842	2.777202	0.576909	0.000000	43353.000000		1
8801.517578	2212.187744	1.236579	1.529534	5487.951172	75860.109375	769.152283	469.841522	120.450836	42.641941	25.354500	155.059631	224.644196	115.544609	1.594358	0.000000	3.944558	3.344822	0.092222	0.184559	3.739410	4.880013	2.886012	2.671951	2.080810	1.629837	1.404055	2.190499	2.351495	2.062750	0.202586	0.000000	43401.000000		1
6133.056641	1241.701294	2.541001	3.308852	3174.320557	49756.562500	447.157532	266.009460	69.883690	37.473595	31.272194	69.279274	110.030884	61.810459	1.030568	0.000000	3.787677	3.094017	0.405005	0.519677	3.501651	4.696850	2.650460	2.424897	1.844376	1.573725	1.495158	1.840603	2.041515	1.791062	0.013077	0.000000	43460.000000		1
18829.308594	7579.527832	2.303553	7.999218	20479.802734	99998.000000	3360.794189	2022.951172	524.476135	254.618134	178.215424	857.205383	1119.434204	651.297974	2.981377	99998.000000	4.274834	3.879642	0.362398	0.903048	4.311326	4.999991	3.526442	3.305985	2.719726	2.405889	2.250945	2.933085	3.048999	2.813780	0.474417	4.999991	43523.000000		1
6991.205566	2487.688965	2.611927	3.577137	5459.331055	82355.992188	805.484924	493.096008	156.216034	39.252911	40.304466	158.868057	186.356506	101.985405	0.612919	99998.000000	3.844552	3.395796	0.416961	0.553536	3.737139	4.915695	2.906057	2.692931	2.193726	1.593872	1.605353	2.201037	2.270344	2.008538	0.000000	4.999991	43595.000000		1
8100.645508	801.472961	1.461692	2.599592	4151.347656	67729.585938	583.563660	357.670532	92.610840	36.585476	25.477850	91.124481	104.470901	52.321796	1.670179	99998.000000	3.908520	2.903889	0.164856	0.414905	3.618189	4.830779	2.766088	2.553483	1.966662	1.563309	1.406163	1.959635	2.018995	1.718683	0.222763	4.999991	43647.000000		1
8367.161133	1739.438354	1.982844	2.701355	5547.769531	75827.867188	791.527893	493.271759	114.382034	40.609756	29.505213	128.163269	198.037704	184.651199	0.234443	99998.000000	3.922578	3.240409	0.297289	0.431582	3.744118	4.879829	2.898466	2.693086	2.058358	1.608630	1.469899	2.107764	2.296748	2.266352	0.000000	4.999991	43669.000000		1
16333.158203	6334.637695	2.198706	6.136640	13949.227539	99998.000000	2259.378174	1346.773560	392.529114	125.452660	102.188934	498.649811	681.086853	285.239655	3.268458	99998.000000	4.213070	3.801722	0.342167	0.787931	4.144550	4.999991	3.353989	3.129295	2.593872	2.098480	2.009404	2.697796	2.833203	2.455210	0.514343	4.999991	43688.000000		1
9214.969727	2344.671387	3.395196	4.656446	5395.278320	76362.031250	746.397400	473.791779	111.350723	68.190712	35.370483	154.930115	211.155930	164.992355	1.759622	0.000000	3.964494	3.370082	0.530865	0.668055	3.732014	4.882877	2.872970	2.675587	2.046693	1.833725	1.548641	2.190136	2.324603	2.217464	0.245419	0.000000	43741.000000		1
23093.666016	5414.570312	2.664350	7.394805	19691.140625	99998.000000	3218.633789	1927.450806	510.765808	187.771942	190.007645	845.746216	1129.847900	593.847900	3.922858	0.000000	4.363493	3.733564	0.425591	0.868927	4.294271	4.999991	3.507672	3.284983	2.708222	2.273631	2.278771	2.927240	3.053020	2.773675	0.593603	0.000000	43770.000000		1
11701.761719	1946.221558	2.926468	3.509295	6050.440430	87444.578125	948.995911	554.086182	160.335907	111.736191	60.681812	244.503479	311.639557	189.748611	1.307274	99998.000000	4.068251	3.289192	0.466344	0.545220	3.781787	4.941733	2.977264	2.743577	2.205031	2.048194	1.783059	2.388285	2.493653	2.278179	0.116367	4.999991	43911.000000		1
4607.957031	1405.395386	1.890332	2.861710	3135.545654	53233.300781	421.325043	251.762604	80.072357	57.866356	21.391895	94.532013	113.682030	83.452141	0.122306	0.000000	3.663508	3.147799	0.276538	0.456626	3.496313	4.726183	2.624617	2.400991	1.903483	1.762426	1.330249	1.975579	2.055692	1.921438	0.000000	0.000000	43928.000000		1
12094.932617	1461.599609	3.826920	3.503127	4629.388672	66820.312500	634.368225	392.670959	70.935242	54.165871	22.742573	140.023331	207.572617	161.927124	1.276255	0.000000	4.082603	3.164828	0.582849	0.544456	3.665524	4.824909	2.802341	2.594029	1.850862	1.733726	1.356840	2.146200	2.317170	2.209320	0.105938	0.000000	43967.000000		1
11745.001953	3251.605225	2.713690	4.027363	7140.847168	99998.000000	1053.522339	650.132324	186.060455	57.573402	62.223682	233.118317	312.493744	176.944931	1.619390	0.000000	4.069853	3.512098	0.433560	0.605021	3.853750	4.999991	3.022644	2.813002	2.269654	1.760222	1.793956	2.367576	2.494841	2.247838	0.209352	0.000000	44013.000000		1
3758.371338	252.817230	1.711475	3.170084	2166.943115	44067.617188	269.262817	161.458389	86.813416	27.556290	21.974722	67.839172	69.109673	59.963299	0.212282	99998.000000	3.575000	2.402807	0.233371	0.501071	3.335848	4.644120	2.430176	2.208061	1.938587	1.440221	1.341923	1.831481	1.839539	1.777886	0.000000	4.999991	44074.000000		1
7927.237793	3021.370117	2.106194	4.822968	9159.940430	99998.000000	1399.653564	868.803284	189.390900	117.465775	56.262814	243.334747	328.732727	246.085434	2.161749	0.000000	3.899122	3.480204	0.323498	0.683314	3.961893	4.999991	3.146021	2.938921	2.277359	2.069911	1.750221	2.386204	2.516843	2.391086	0.334805	0.000000	44131.000000		1
9837.958984	1109.353394	2.041435	2.257297	4187.957520	63777.835938	554.881775	356.366089	112.109322	30.294649	23.979153	99.718857	148.876740	75.881561	0.321770	0.000000	3.992905	3.045070	0.309936	0.353589	3.622002	4.804670	2.744200	2.551896	2.049642	1.481366	1.379834	1.998777	2.172827	1.880136	0.000000	0.000000	44163.000000		1
9476.283203	2335.885742	2.124696	3.555551	5345.726074	76169.554688	778.613220	477.387421	130.614838	84.068886	43.308025	180.725586	236.269897	191.438507	2.360641	0.000000	3.976638	3.368452	0.327297	0.550907	3.728007	4.881782	2.891322	2.678871	2.115993	1.924635	1.636568	2.257020	2.373408	2.282029	0.373030	0.000000	44214.000000		1
7289.566895	1345.842285	2.772281	3.971855	5624.375488	83240.148438	835.360168	500.681976	127.241226	55.716991	31.935198	179.445847	244.312286	127.262817	0.238342	0.000000	3.862702	3.128994	0.442837	0.598993	3.750074	4.920333	2.921874	2.699562	2.104628	1.745988	1.504270	2.253933	2.387945	2.104702	0.000000	0.000000	44257.000000		1
10303.573242	5282.333496	3.851590	4.354239	13856.761719	99998.000000	2168.664062	1333.032471	339.026245	132.594604	84.411179	390.549347	465.388611	287.931763	1.779739	0.000000	4.012988	3.722826	0.585640	0.638912	4.141662	4.999991	3.336192	3.124841	2.530233	2.122526	1.926400	2.591676	2.667816	2.459290	0.250356	0.000000	44285.000000		1
7021.145996	1835.089722	3.179335	1.609712	5548.932129	85179.390625	797.211243	485.673431	123.235451	86.733238	24.969032	124.317841	188.290009	116.546822	0.775864	0.000000	3.846408	3.263657	0.502336	0.206748	3.744210	4.930335	2.901573	2.686344	2.090736	1.938186	1.397402	2.094533	2.274827	2.066500	0.000000	0.000000	44314.000000		1
4119.073242	1674.615112	2.550252	4.443667	2294.640869	44696.277344	251.173599	154.806763	60.823662	50.850853	9.078526	20.531532	18.927988	52.916958	0.605947	0.000000	3.614799	3.223915	0.406583	0.647742	3.360715	4.650271	2.399974	2.189790	1.784073	1.706298	0.958015	1.312421	1.277104	1.723595	0.000000	0.000000	44344.000000		1
9187.142578	3058.436768	2.081524	3.663482	8884.460938	99998.000000	1363.660156	838.628906	206.746185	85.826614	57.607323	320.875366	419.955872	275.226776	1.998181	99998.000000	3.963181	3.485500	0.318381	0.563894	3.948631	4.999991	3.134706	2.923570	2.315438	1.933622	1.760478	2.506336	2.623204	2.439691	0.300635	4.999991	44383.000000		1
11770.112305	4664.873535	2.645848	5.689498	7209.910645	99998.000000	1061.663452	667.678772	154.729675	99.055855	50.406796	244.047089	319.777527	201.133774	1.330357	99998.000000	4.070781	3.668840	0.422565	0.755074	3.857930	4.999991	3.025987	2.824568	2.189574	1.995880	1.702489	2.387474	2.504848	2.303485	0.123968	4.999991	44484.000000		1
13124.472656	3871.122070	1.520283	3.197837	10778.910156	99998.000000	1665.329956	1031.473633	236.195892	137.466904	54.856628	295.903229	370.301514	201.263290	1.501684	0.000000	4.118082	3.587837	0.181925	0.504856	4.032575	4.999991	3.221500	3.013458	2.373272	2.138198	1.739229	2.471150	2.568556	2.303765	0.176578	0.000000	44552.000000		1
8129.617188	1459.108032	2.463907	4.113708	5005.524902	74823.859375	669.473511	436.191772	113.561760	35.685024	34.149323	119.945099	155.300171	160.681290	0.068519	0.000000	3.910070	3.164088	0.391624	0.614233	3.699450	4.874040	2.825733	2.639678	2.055232	1.552486	1.533382	2.078983	2.191172	2.205965	0.000000	0.000000	44588.000000		1
8422.516602	1422.667480	2.948054	1.458608	4824.502930	76872.601562	690.893188	421.809204	127.617447	70.919823	27.497698	110.394760	150.113312	81.959610	1.578107	0.000000	3.925442	3.153103	0.469535	0.163939	3.683453	4.885772	2.839411	2.625116	2.105910	1.850768	1.439296	2.042948	2.176419	1.913600	0.198136	0.000000	44629.000000		1
11182.842773	3641.907715	2.001346	3.718989	9259.378906	99998.000000	1431.391357	869.481750	229.038528	90.134598	51.183895	282.618500	368.694885	174.832565	2.584145	0.000000	4.048552	3.561329	0.301322	0.570425	3.966582	4.999991	3.155758	2.939260	2.359909	1.954892	1.709133	2.451200	2.566667	2.242622	0.412317	0.000000	44645.000000		1
11455.469727	3816.382568	2.343642	4.471421	9074.305664	99998.000000	1438.668945	863.425293	188.231415	80.497917	59.846119	267.650024	345.428070	205.259811	1.129163	99998.000000	4.059013	3.581652	0.369891	0.650446	3.957814	4.999991	3.157961	2.936225	2.274692	1.905785	1.777036	2.427567	2.538358	2.312304	0.052757	4.999991	44710.000000		1
9156.326172	3114.896729	3.129995	6.617703	7718.317383	99998.000000	1196.450562	721.585632	181.215912	98.716644	73.590340	279.454559	364.007599	195.367188	0.861079	99998.000000	3.961721	3.493444	0.495544	0.820707	3.887523	4.999991	3.077895	2.858288	2.258196	1.994390	1.866821	2.446311	2.561110	2.290852	0.000000	4.999991	44772.000000		1
25252.982422	8344.819336	1.511032	6.192147	20783.453125	99998.000000	3215.657959	2044.830200	503.978516	206.715347	165.726288	765.951355	1112.057861	546.709900	1.920514	0.000000	4.402313	3.921417	0.179274	0.791841	4.317718	4.999991	3.507270	3.310657	2.702412	2.315373	2.219391	2.884201	3.046127	2.737757	0.283418	0.000000	44810.000000		1
6481.642578	703.474792	1.483278	4.801381	3126.343750	50349.320312	398.209351	256.274109	90.390549	52.620918	22.665480	97.147018	122.652626	75.637947	0.306062	0.000000	3.811685	2.847249	0.171223	0.681366	3.495037	4.701993	2.600111	2.408705	1.956123	1.721158	1.355365	1.987429	2.088677	1.878740	0.000000	0.000000	44860.000000		1
9165.032227	1668.145386	1.853327	4.304899	8788.670898	99998.000000	1352.404419	828.341553	190.898849	100.280098	57.995876	293.405396	376.296295	200.677383	1.845039	99998.000000	3.962134	3.222234	0.267952	0.633963	3.943923	4.999991	3.131107	2.918210	2.280803	2.001215	1.763397	2.467468	2.575530	2.302498	0.266005	4.999991	44885.000000		1
13376.102539	4467.668457	2.812370	5.075834	10937.608398	99998.000000	1720.670776	1040.370239	260.064026	107.295609	90.976463	396.047638	597.129028	327.856934	3.548591	99998.000000	4.126329	3.650081	0.449072	0.705507	4.038922	4.999991	3.235698	3.017188	2.415080	2.030582	1.958929	2.597747	2.776068	2.515684	0.550056	4.999991	44989.000000		1
14907.258789	6108.146484	1.810155	6.013290	17492.871094	99998.000000	2841.134766	1699.651978	408.666321	199.431549	128.123184	609.957336	824.560913	410.525818	1.907031	0.000000	4.173398	3.785909	0.257716	0.779112	4.242861	4.999991	3.453492	3.230360	2.611369	2.299794	2.107628	2.785300	2.916223	2.613340	0.280358	0.000000	45022.000000		1
22969.650391	2284.384277	2.938803	4.576268	12002.395508	99998.000000	1919.553345	1137.708374	294.120850	100.378777	65.800819	305.644775	436.450806	181.829575	2.359667	99998.000000	4.361155	3.358769	0.468170	0.660511	4.079268	4.999991	3.283200	3.056031	2.468526	2.001642	1.818231	2.485217	2.639935	2.259665	0.372851	4.999991	45052.000000		1
10918.276367	3237.947266	2.198706	6.691713	7579.024902	99998.000000	1159.131104	696.616577	151.553421	81.571060	48.538048	195.256165	282.896027	137.556335	0.328131	0.000000	4.038154	3.510270	0.342167	0.825537	3.879613	4.999991	3.064132	2.842994	2.180566	1.911536	1.686082	2.290605	2.451627	2.138481	0.000000	0.000000	45091.000000		1
37006.636719	11119.524414	1.498697	7.092599	26548.644531	99998.000000	4303.021484	2628.788574	626.356689	236.911316	173.836517	759.207214	1034.162598	601.541809	3.642318	0.000000	4.568280	4.046086	0.175714	0.850805	4.424042	4.999991	3.633774	3.419756	2.796822	2.374586	2.240141	2.880360	3.014589	2.779266	0.561378	0.000000	45125.000000		1
6030.503906	1685.189209	3.167000	3.509295	5338.626953	79182.343750	746.122925	452.202545	108.905319	71.468727	30.963821	139.425079	175.140945	152.506302	0.414787	0.000000	3.780354	3.226649	0.500648	0.545220	3.727430	4.898628	2.872810	2.655333	2.037049	1.854116	1.490855	2.144341	2.243388	2.183288	0.000000	0.000000	45164.000000		1
15565.476562	4706.556152	1.544953	6.420344	14012.881836	99998.000000	2265.246582	1345.583252	379.904266	143.918091	92.860626	438.186951	615.939819	354.219818	2.341617	0.000000	4.192163	3.672703	0.188915	0.807558	4.146527	4.999991	3.355115	3.128911	2.579674	2.158115	1.967832	2.641659	2.789538	2.549273	0.369516	0.000000	45202.000000		1
15530.812500	5362.264160	3.518546	5.649409	15253.455078	99998.000000	2427.682617	1470.200195	348.234283	169.957184	100.949272	453.914001	644.085083	346.380951	3.089891	0.000000	4.191194	3.729348	0.546363	0.752003	4.183368	4.999991	3.385192	3.167377	2.541872	2.230340	2.004103	2.656974	2.808943	2.539554	0.489943	0.000000	45241.000000		1
7298.867188	966.079834	3.808417	2.738360	4500.229492	67703.000000	614.034058	365.466217	84.041130	34.556377	19.288786	112.454704	153.992661	86.242920	2.570487	0.000000	3.863256	2.985013	0.580745	0.437491	3.653235	4.830608	2.788193	2.562847	1.924492	1.538528	1.285305	2.050978	2.187500	1.935723	0.410015	0.000000	45261.000000		1
6023.328125	646.746338	2.266548	2.263464	3134.423096	56253.796875	370.788757	221.393936	66.682770	70.611450	24.932028	81.574142	99.311806	99.206963	0.127569	99998.000000	3.779836	2.810734	0.355365	0.354774	3.496158	4.750152	2.569127	2.345166	1.824014	1.848875	1.396758	1.911553	1.997001	1.996542	0.000000	4.999991	45282.000000		1
24488.216797	9162.740234	2.689020	6.423428	16319.651367	99998.000000	2586.381104	1614.127563	479.909912	172.362488	152.099243	653.354797	899.366211	522.132507	1.926558	99998.000000	4.388957	3.962025	0.429594	0.807767	4.212711	4.999991	3.412693	3.207938	2.681160	2.236443	2.182127	2.815149	2.953937	2.717781	0.284782	4.999991	45334.000000		1
18631.677734	2576.697998	3.105325	3.290349	10054.416016	99998.000000	1522.611450	951.789795	248.866974	114.382034	68.005692	321.300903	446.960175	228.246002	1.263885	99998.000000	4.270252	3.411063	0.492107	0.517242	4.002357	4.999991	3.182589	2.978541	2.395967	2.058358	1.832545	2.506912	2.650269	2.358403	0.101707	4.999991	45398.000000		1
19181.980469	7442.594238	3.709738	5.390375	19262.339844	99998.000000	3076.081787	1883.930054	500.395203	188.314667	127.302902	624.287476	824.024353	496.355499	3.209793	0.000000	4.282894	3.871724	0.569343	0.731619	4.284709	4.999991	3.487998	3.275065	2.699313	2.274884	2.104838	2.795385	2.915940	2.695793	0.506477	0.000000	45452.000000		1
4098.517090	979.096313	2.457740	3.311935	2271.543701	44022.667969	249.301773	171.314026	67.669563	33.853283	23.023193	89.301987	113.114624	58.233322	1.027159	99998.000000	3.612627	2.990825	0.390536	0.520082	3.356321	4.643676	2.396725	2.233793	1.830393	1.529601	1.362166	1.950861	2.053519	1.765172	0.011638	4.999991	45538.000000		1
11856.855469	3696.335693	2.365228	4.082870	10243.341797	99998.000000	1617.137329	977.082642	218.331787	112.229591	68.440498	317.134766	454.240875	226.830566	1.044396	99998.000000	4.073969	3.567771	0.373873	0.610966	4.010442	4.999991	3.208747	2.989931	2.339117	2.050107	1.835313	2.501244	2.657286	2.355702	0.018865	4.999991	45571.000000		1
8969.955078	1156.938599	1.588125	3.379778	3880.527588	61288.863281	555.557129	319.604858	68.360321	40.063934	22.535963	126.439453	202.567719	97.375221	0.369820	0.000000	3.952790	3.063310	0.200885	0.528888	3.588891	4.787382	2.744729	2.504613	1.834804	1.602754	1.352876	2.101883	2.306570	1.988449	0.000000	0.000000	45603.000000		1
8396.573242	1668.863892	1.507948	4.674948	4313.308594	63972.433594	619.131470	375.432861	87.997566	30.593773	35.925556	132.878296	168.026764	128.838608	0.559085	99998.000000	3.924102	3.222421	0.178386	0.669777	3.634810	4.805993	2.791783	2.574532	1.944471	1.485633	1.555403	2.123454	2.225379	2.110046	0.000000	4.999991	45693.000000		1
6646.924805	5851.215332	2.223376	4.156880	8118.506348	99998.000000	1241.753784	758.069336	185.314194	111.110191	62.254517	259.286926	352.261658	194.842957	0.765872	99998.000000	3.822621	3.767246	0.347013	0.618767	3.909476	4.999991	3.094035	2.879709	2.267909	2.045754	1.794171	2.413781	2.546865	2.289685	0.000000	4.999991	45730.000000		1
9603.357422	2610.875244	2.451572	3.009729	6509.772461	93489.359375	927.884644	586.243408	141.121140	66.858543	56.595856	198.136383	342.492371	214.825577	1.751470	0.000000	3.982423	3.416786	0.389445	0.478527	3.813566	4.970762	2.967494	2.768078	2.149592	1.825157	1.752785	2.296964	2.534651	2.332086	0.243403	0.000000	45757.000000		1
8861.052734	2210.707520	2.383730	3.978023	5798.594727	83106.140625	851.953735	507.077667	99.327225	39.869659	57.770763	219.879822	317.563416	178.619400	0.382798	0.000000	3.947485	3.344531	0.377257	0.599667	3.763323	4.919633	2.930416	2.705075	1.997068	1.600643	1.761708	2.342185	2.501831	2.251929	0.000000	0.000000	45783.000000		1
7621.078125	1571.645996	1.554204	2.833956	4625.287598	74560.765625	650.718201	410.698486	122.615623	86.609886	50.221767	169.892426	188.055634	149.690842	0.243875	0.000000	3.882016	3.196355	0.191508	0.452393	3.665139	4.872510	2.813393	2.613523	2.088546	1.937567	1.700892	2.230174	2.274286	2.175195	0.000000	0.000000	45824.000000		1
30201.240234	5196.210938	1.939672	5.624740	17728.228516	99998.000000	2871.710205	1739.635742	394.589050	157.085648	118.736275	626.128479	840.818359	448.579132	2.969814	0.000000	4.480025	3.715687	0.287728	0.750102	4.248665	4.999991	3.458141	3.240458	2.596145	2.196136	2.074584	2.796664	2.924702	2.651839	0.472729	0.000000	45861.000000		1
27283.474609	5707.846191	1.908834	3.336605	13913.227539	99998.000000	2223.579102	1339.458984	356.344513	134.925903	94.356239	460.806152	652.682556	365.626556	4.023065	99998.000000	4.435900	3.756472	0.280768	0.523305	4.143428	4.999991	3.347053	3.126930	2.551870	2.130095	1.974771	2.663518	2.814702	2.563038	0.604557	4.999991	45929.000000		1
9372.123047	1867.869873	2.377563	2.935719	5606.921875	81787.804688	801.886169	480.258392	123.337212	59.386642	20.380430	114.863098	147.917694	99.863792	0.011282	0.000000	3.971838	3.271347	0.376132	0.467715	3.748724	4.912689	2.904113	2.681475	2.091094	1.773689	1.309213	2.060180	2.170020	1.999408	0.000000	0.000000	45946.000000		1
16934.076172	5090.299805	2.550252	1.406185	10683.397461	99998.000000	1601.638428	991.927734	262.765381	118.711609	63.016201	282.859009	358.706665	227.357895	2.755197	99998.000000	4.228762	3.706743	0.406583	0.148042	4.028709	4.999991	3.204565	2.996480	2.419568	2.074493	1.799452	2.451570	2.554739	2.356710	0.440153	4.999991	45967.000000		1
8794.511719	555.245667	1.853327	4.748958	4219.562988	65382.625000	604.366516	377.502045	120.213387	104.440063	40.242790	170.052780	192.684326	174.792480	1.230359	99998.000000	3.944212	2.744485	0.267952	0.676598	3.625268	4.815463	2.781300	2.576919	2.079953	2.018867	1.604688	2.230584	2.284846	2.242523	0.090032	4.999991	46020.000000		1
10970.203125	2205.329590	2.741444	5.149844	7686.897461	99998.000000	1160.830322	724.468933	204.643066	120.901062	67.499954	319.231720	428.078461	303.143860	1.590742	0.000000	4.040215	3.343473	0.437979	0.711794	3.885751	4.999991	3.064769	2.860020	2.310997	2.082430	1.829304	2.504106	2.631523	2.481649	0.201600	0.000000	46047.000000		1
9715.833984	3179.020020	2.346725	3.669649	8961.011719	99998.000000	1383.081543	846.615784	211.014069	90.920952	50.804596	257.473694	327.539307	265.716522	0.939663	0.000000	3.987480	3.502293	0.370462	0.564625	3.952357	4.999991	3.140848	2.927686	2.324311	1.958664	1.705903	2.410733	2.515263	2.424418	0.000000	0.000000	46075.000000		1
9167.603516	2099.363037	1.070057	1.702224	6128.789062	95803.648438	913.474365	552.784851	173.355453	96.255821	33.412308	190.226593	224.406754	112.587303	2.963210	0.000000	3.962256	3.322088	0.029407	0.231017	3.787375	4.981382	2.960696	2.742556	2.238938	1.983427	1.523906	2.279271	2.351036	2.051489	0.471762	0.000000	46106.000000		1
15097.263672	4651.634766	2.420735	6.855151	11240.190430	99998.000000	1783.017700	1076.872437	264.026642	111.224289	86.924431	383.459839	517.173828	322.411041	0.921209	0.000000	4.178898	3.667606	0.383947	0.836017	4.050774	4.999991	3.251156	3.032164	2.421648	2.046200	1.939142	2.583720	2.713637	2.508410	0.000000	0.000000	46174.000000		1
14120.223633	6420.084961	3.321187	5.322533	18433.183594	99998.000000	3032.160156	1809.655029	440.126617	184.900970	106.722031	489.182739	636.536072	413.085297	1.273753	0.000000	4.149842	3.807541	0.521293	0.726118	4.265600	4.999991	3.481752	3.257596	2.643578	2.266939	2.028254	2.689471	2.803823	2.616040	0.105085	0.000000	46263.000000		1
16530.001953	5675.738281	3.179335	3.219423	14431.801758	99998.000000	2259.535645	1394.324829	331.526581	148.182892	87.726196	412.354462	554.721436	320.246277	2.029180	99998.000000	4.218273	3.754022	0.502336	0.507778	4.159320	4.999991	3.354019	3.144364	2.520518	2.170798	1.943129	2.615271	2.744075	2.505484	0.307321	4.999991	46298.000000		1
7888.000000	1755.017456	2.426902	3.700486	3937.866455	58386.484375	537.033081	320.418945	97.480064	65.779228	16.658358	76.251610	81.700577	99.262466	0.119452	0.000000	3.896967	3.244282	0.385052	0.568259	3.595261	4.766312	2.730001	2.505718	1.988916	1.818089	1.221632	1.882249	1.912225	1.996785	0.000000	0.000000	46321.000000		1
8952.402344	1576.003296	0.403970	4.718120	5261.145020	75770.437500	765.026245	477.291840	132.292389	59.395893	49.490925	135.767761	179.396500	83.523064	1.558449	0.000000	3.951940	3.197557	0.000000	0.673769	3.721080	4.879500	2.883676	2.678784	2.121535	1.773756	1.694526	2.132797	2.253814	1.921806	0.192693	0.000000	46366.000000		1
20307.042969	4855.358887	2.155533	6.025626	14199.299805	99998.000000	2195.911865	1382.557251	329.130524	165.815720	108.886818	485.118347	644.556885	362.219025	3.142716	0.000000	4.307647	3.686221	0.333555	0.780002	4.152267	4.999991	3.341615	3.140683	2.517368	2.219626	2.036975	2.685848	2.809261	2.558971	0.497305	0.000000	46410.000000		1
8847.243164	2020.092529	2.433070	4.372742	5767.035645	79517.351562	814.387634	515.422241	116.790436	61.298557	53.435024	198.370743	274.446594	150.924347	1.229384	0.000000	3.946808	3.305371	0.386155	0.640754	3.760953	4.900462	2.910831	2.712163	2.067407	1.787450	1.727826	2.297478	2.438458	2.178759	0.089687	0.000000	46472.000000		1
28033.699219	8203.124023	2.377563	8.307592	19540.500000	99998.000000	3211.806396	1932.276855	478.540741	225.775940	146.505341	663.062439	832.578613	434.400116	1.579770	0.000000	4.447680	3.913979	0.376132	0.919475	4.290936	4.999991	3.506749	3.286069	2.679919	2.353678	2.165854	2.821554	2.920425	2.637890	0.198594	0.000000	46556.000000		1
4401.975586	1642.843262	2.429986	4.736623	3043.486816	49721.328125	421.636505	243.359406	54.227547	37.245396	28.543085	90.905533	125.933723	112.513290	0.090314	99998.000000	3.643648	3.215596	0.385604	0.675469	3.483371	4.696543	2.624938	2.386248	1.734220	1.571073	1.455501	1.958590	2.100142	2.051204	0.000000	4.999991	46647.000000		1
12178.433594	3300.152344	2.722941	4.418998	9907.402344	99998.000000	1530.629150	939.815613	212.266068	77.244576	62.618401	268.041656	379.219696	211.982376	1.038195	99998.000000	4.085591	3.518534	0.435038	0.645324	3.995960	4.999991	3.184870	2.973043	2.326880	1.887868	1.796702	2.428202	2.578891	2.326300	0.016279	4.999991	46677.000000		1
11914.703125	6720.863770	2.482410	8.887335	14654.780273	99998.000000	2316.831543	1425.171509	348.561157	126.269852	110.394760	453.392853	553.987488	342.128479	4.273046	0.000000	4.076083	3.827425	0.394873	0.948772	4.165979	4.999991	3.364894	3.153867	2.542279	2.101300	2.042948	2.656475	2.743500	2.534189	0.630738	0.000000	46746.000000		1
10584.193359	4404.979004	1.908834	2.849375	6988.482910	99998.000000	1035.833984	589.512146	161.273376	75.933983	44.279404	174.925079	259.419525	190.069321	0.903241	0.000000	4.024658	3.643944	0.280768	0.454750	3.844383	4.999991	3.015290	2.770493	2.207563	1.880436	1.646202	2.242852	2.414003	2.278912	0.000000	0.000000	46782.000000		1
18866.087891	6522.702637	2.670518	8.060893	17683.970703	99998.000000	2802.856445	1708.156860	396.309784	154.957870	105.630386	458.869568	641.322083	310.711334	1.679294	99998.000000	4.275682	3.814428	0.426595	0.906383	4.247580	4.999991	3.447601	3.232528	2.598035	2.190214	2.023789	2.661689	2.807076	2.492357	0.225127	4.999991	46838.000000		1
8634.604492	3672.051270	2.143198	4.030447	10586.663086	99998.000000	1631.797363	975.704163	249.961700	140.445801	54.409485	238.545700	336.429718	161.905533	0.797174	0.000000	3.936242	3.564909	0.331062	0.605353	4.024759	4.999991	3.212666	2.989318	2.397873	2.147509	1.735675	2.377572	2.526894	2.209262	0.000000	0.000000	46923.000000		1
8730.410156	843.923706	1.927337	1.862578	4316.820801	63042.863281	546.315186	327.246368	76.939285	39.715473	21.401148	86.205917	137.300385	79.853416	1.882430	99998.000000	3.941035	2.926303	0.284958	0.270115	3.635164	4.799636	2.737443	2.514875	1.886148	1.598960	1.330437	1.935537	2.137672	1.902293	0.274719	4.999991	46943.000000		1
15447.970703	4082.324219	2.476242	4.052033	10220.660156	99998.000000	1501.120850	922.654663	220.521240	74.533966	66.491577	275.751007	376.176025	202.891510	2.653813	99998.000000	4.188871	3.610908	0.393793	0.607673	4.009479	4.999991	3.176416	2.965039	2.343450	1.872354	1.822767	2.440517	2.575391	2.307264	0.423870	4.999991	46987.000000		1
11971.875977	2488.099121	1.902667	1.628214	8587.148438	99998.000000	1273.007446	744.963440	175.807037	61.600765	50.952614	263.619568	322.158173	238.240402	2.415608	99998.000000	4.078162	3.395868	0.279363	0.211711	3.933849	4.999991	3.104831	2.872135	2.245036	1.789586	1.707166	2.420978	2.508069	2.377015	0.383027	4.999991	47020.000000		1
7276.611816	1912.550171	3.099157	4.878475	4072.234375	66603.304688	536.542786	318.186340	75.369659	56.746960	32.727718	105.503952	175.526413	102.043999	0.246928	0.000000	3.861929	3.281613	0.491244	0.688284	3.609833	4.823496	2.729604	2.502681	1.877197	1.753943	1.514916	2.023269	2.244343	2.008787	0.000000	0.000000	47072.000000		1
4114.024902	710.092529	2.383730	3.694319	1760.302979	33848.292969	109.892113	75.422081	6.099635	6.303162	14.271543	14.265375	23.729370	27.781403	0.377377	0.000000	3.614267	2.851315	0.377257	0.567534	3.245587	4.529537	2.040967	1.877499	0.785304	0.799558	1.154471	1.154283	1.375286	1.443754	0.000000	0.000000	47102.000000		1
8496.261719	928.233093	2.004430	3.324270	4101.921387	60974.367188	509.964050	309.724548	95.864189	33.002171	30.587605	117.305420	159.170258	126.559723	1.934319	99998.000000	3.929228	2.967657	0.301991	0.521696	3.612987	4.785147	2.707540	2.490976	1.981656	1.518543	1.485546	2.069318	2.201862	2.102295	0.286528	4.999991	47128.000000		1
8679.842773	0.000000	2.189455	2.306637	5367.487793	78003.109375	728.653564	436.093079	105.124657	47.594425	40.396976	154.202362	188.746399	141.099548	1.379586	0.000000	3.938512	0.000000	0.340336	0.362979	3.729771	4.892112	2.862521	2.639579	2.021705	1.677556	1.606349	2.188091	2.275879	2.149526	0.139749	0.000000	47170.000000		0
14355.994141	3164.847168	2.143198	6.799644	8295.612305	99998.000000	1238.907471	740.627686	170.900803	89.779968	57.635078	247.214081	299.631470	248.697357	2.875041	0.000000	4.157033	3.500353	0.331062	0.832486	3.918849	4.999991	3.093039	2.869600	2.232744	1.953179	1.760687	2.393073	2.476588	2.395671	0.458644	0.000000	47303.000000		1
31961.953125	4779.909180	2.895631	7.037092	19757.843750	99998.000000	3113.256348	1904.116211	475.068451	204.988449	112.211082	555.168579	750.036194	416.529846	3.629754	99998.000000	4.504633	3.679420	0.461743	0.847393	4.295740	4.999991	3.493215	3.279693	2.676756	2.311729	2.050036	2.744425	2.875082	2.619646	0.559877	4.999991	47322.000000		1
13032.958984	1370.613892	2.257297	4.903145	7605.955078	99998.000000	1079.481201	651.698853	182.144119	55.966774	30.757210	209.484543	331.208954	161.427551	1.721326	0.000000	4.115043	3.136915	0.353589	0.690475	3.881154	4.999991	3.033215	2.814047	2.260415	1.747930	1.487947	2.321152	2.520102	2.207978	0.235863	0.000000	47343.000000		1
9436.918945	5792.310059	1.989012	6.148975	13933.811523	99998.000000	2154.364746	1301.812622	289.091248	143.452438	70.370918	350.556335	470.680298	240.636475	0.611954	99998.000000	3.974830	3.762852	0.298637	0.788803	4.144070	4.999991	3.333319	3.114548	2.461035	2.156708	1.847393	2.544758	2.672726	2.381361	0.000000	4.999991	47398.000000		1
17593.125000	2810.581055	1.810155	5.421213	12226.688477	99998.000000	1856.321289	1128.432495	261.291351	137.343552	91.741226	383.811371	552.590576	325.109314	1.814826	0.000000	4.245343	3.448796	0.257716	0.734096	4.087309	4.999991	3.268653	3.052476	2.417125	2.137808	1.962565	2.584118	2.742404	2.512029	0.258835	0.000000	47429.000000		1
6060.746094	750.696106	2.867877	4.653362	3139.970703	51507.398438	341.934204	221.347687	55.371613	21.851374	28.453657	76.652496	103.721550	88.777756	0.109266	0.000000	3.782526	2.875464	0.457561	0.667767	3.496926	4.711870	2.533942	2.345075	1.743287	1.339479	1.454138	1.884526	2.015869	1.948304	0.000000	0.000000	47484.000000		1
12040.535156	3835.751709	2.907966	4.767460	7192.142090	98490.546875	1047.579956	627.633362	143.896500	74.681984	53.302425	175.905716	250.146713	163.407318	0.779192	0.000000	4.080646	3.583850	0.463589	0.678287	3.856858	4.993394	3.020187	2.797706	2.158050	1.873216	1.726747	2.245280	2.398195	2.213272	0.000000	0.000000	47538.000000		1
7429.741211	1424.822998	1.736145	4.159964	6127.024902	89165.218750	845.055420	516.088379	132.739532	67.472206	38.787266	169.075226	246.662094	165.997650	1.489428	0.000000	3.870974	3.153761	0.239586	0.619090	3.787250	4.950195	2.926885	2.712724	2.123000	1.829125	1.588689	2.228080	2.392102	2.220102	0.173019	0.000000	47590.000000		1
8288.167969	1464.035767	1.507948	3.324270	6901.046387	94503.750000	973.240295	601.076172	147.239273	61.539089	49.207218	146.048950	187.793518	131.021896	1.349349	0.000000	3.918458	3.165552	0.178386	0.521696	3.838915	4.975449	2.988220	2.778929	2.168024	1.789151	1.692029	2.164498	2.273681	2.117344	0.130124	0.000000	47644.000000		1
4643.056152	1335.570312	1.168737	3.860841	4536.164062	71436.226562	572.465271	357.775360	115.498352	30.004778	25.776972	140.609238	187.238449	104.473984	1.400723	99998.000000	3.666804	3.125667	0.067717	0.586682	3.656689	4.853919	2.757749	2.553610	2.062576	1.477190	1.411232	2.148014	2.272395	2.019008	0.146352	4.999991	47684.000000		1
20784.060547	7212.229492	1.477111	7.974548	23439.199219	99998.000000	3780.383057	2289.688477	553.173401	209.058990	160.533279	772.849670	1001.567505	526.779663	3.299568	99998.000000	4.317730	3.858069	0.169413	0.901706	4.369943	4.999991	3.577536	3.359776	2.742861	2.320269	2.205565	2.888095	3.000680	2.721629	0.518457	4.999991	47722.000000		1
13420.696289	2059.644531	2.830872	3.410615	6380.366699	88307.429688	872.519226	537.526489	132.773453	48.599724	39.820320	139.751953	193.393585	132.014862	0.517730	0.000000	4.127775	3.313792	0.451920	0.532833	3.804846	4.945997	2.940775	2.730400	2.123111	1.686634	1.600105	2.145358	2.286442	2.120623	0.000000	0.000000	47751.000000		1
4294.648926	1263.719238	1.810155	1.628214	2705.709473	46969.308594	272.016602	153.351242	28.598593	0.178857	0.000000	27.429855	10.614229	13.442018	0.101274	0.000000	3.632928	3.101651	0.257716	0.211711	3.432281	4.671814	2.434595	2.185687	1.456345	0.000000	0.000000	1.438223	1.025888	1.128464	0.000000	0.000000	47795.000000		1
12136.309570	2376.572754	1.736145	4.141461	6340.240723	94292.242188	897.161377	548.467590	138.052811	99.635597	41.522541	152.278107	172.143555	133.954529	2.083462	99998.000000	4.084086	3.375951	0.239586	0.617154	3.802106	4.974476	2.952871	2.739151	2.140045	1.998415	1.618284	2.182637	2.235891	2.126957	0.318786	4.999991	47836.000000		1
5690.707031	804.621460	2.457740	3.873176	3398.446533	54071.199219	409.613007	241.037354	70.996918	26.427641	31.879692	95.478722	121.560982	103.977501	0.046002	0.000000	3.755166	2.905592	0.390536	0.588067	3.531281	4.732966	2.612374	2.382084	1.851239	1.422058	1.503514	1.979907	2.084794	2.016939	0.000000	0.000000	47919.000000		1
14796.376953	3457.466309	2.402232	6.044128	12845.233398	99998.000000	1998.941162	1204.921631	314.747955	112.223419	85.123528	479.583038	593.357605	416.918396	0.132603	99998.000000	4.170156	3.538758	0.380615	0.781334	4.108742	4.999991	3.300800	3.080959	2.497963	2.050083	1.930050	2.680864	2.773317	2.620051	0.000000	4.999991	48005.000000		1
21271.876953	10767.231445	3.179335	8.767069	23487.517578	99998.000000	3722.609131	2295.171143	585.944275	211.168259	158.741623	716.685547	981.023621	574.932251	2.835749	0.000000	4.327806	4.032104	0.502336	0.942854	4.370837	4.999991	3.570848	3.360815	2.767856	2.324629	2.200691	2.855329	2.991679	2.759617	0.452668	0.000000	48067.000000		1
12489.083008	2636.602783	1.606628	5.581567	7702.951172	99998.000000	1111.216064	674.163879	194.136780	93.350937	57.570320	263.752167	345.986237	211.865189	2.865794	0.000000	4.096530	3.421045	0.205915	0.746756	3.886657	4.999991	3.045799	2.828765	2.288108	1.970119	1.760199	2.421196	2.539059	2.326060	0.457245	0.000000	48126.000000		1
16114.042969	8492.163086	3.900929	6.124305	13885.372070	99998.000000	2182.790527	1315.134399	310.020599	175.612747	99.003433	472.249908	597.030334	324.060852	0.512074	0.000000	4.207204	3.929018	0.591168	0.787057	4.142558	4.999991	3.339012	3.118970	2.491390	2.244556	1.995650	2.674172	2.775996	2.510627	0.000000	0.000000	48194.000000		1
13026.464844	5690.281250	3.863925	3.182418	13583.424805	99998.000000	2062.173096	1280.032227	268.695404	126.020065	70.374001	336.349548	430.095215	343.078278	2.980789	0.000000	4.114827	3.755134	0.587029	0.502757	4.133009	4.999991	3.314325	3.107221	2.429260	2.100440	1.847412	2.526791	2.633565	2.535393	0.474331	0.000000	48211.000000		1
9956.368164	1492.310669	2.254213	2.978892	6027.913574	91840.796875	835.646973	508.033630	138.931686	67.521545	42.623436	206.490234	275.858948	198.324493	2.357606	99998.000000	3.998101	3.173859	0.352995	0.474055	3.780167	4.963036	2.922023	2.705893	2.142801	1.829442	1.629648	2.314899	2.440687	2.297376	0.372471	4.999991	48260.000000		1
8249.315430	1263.401611	3.170084	4.542347	4169.868652	65671.953125	514.151733	315.475739	80.843292	37.899151	21.108192	94.861969	114.073662	62.384033	0.263760	0.000000	3.916418	3.101542	0.501071	0.657280	3.620122	4.817380	2.711091	2.498966	1.907644	1.578629	1.324451	1.977092	2.057185	1.795073	0.000000	0.000000	48278.000000		1
7815.254883	1540.706787	2.858626	2.682853	5646.677246	85984.242188	773.777893	457.543579	149.071014	47.437153	25.181810	112.793915	161.951797	56.549603	0.711144	99998.000000	3.892943	3.187720	0.456157	0.428597	3.751793	4.934419	2.888616	2.660433	2.173393	1.676119	1.401087	2.052286	2.209386	1.752430	0.000000	4.999991	48305.000000		1
9248.511719	2562.087402	3.688152	3.993442	8135.013672	99998.000000	1152.562744	721.613342	188.888245	96.607368	65.936501	210.970901	293.343719	179.541443	0.916953	0.000000	3.966072	3.408594	0.566809	0.601347	3.910358	4.999991	3.061665	2.858305	2.276205	1.985010	1.819126	2.324223	2.467377	2.254165	0.000000	0.000000	48358.000000		1
14897.320312	4859.463379	2.448488	7.437978	15379.780273	99998.000000	2445.926025	1458.707153	384.418884	154.344208	119.852592	513.553528	666.022827	376.441254	2.761259	0.000000	4.173108	3.686588	0.388898	0.871455	4.186950	4.999991	3.388443	3.163968	2.584805	2.188490	2.078647	2.710586	2.823489	2.575697	0.441107	0.000000	48395.000000		1
16835.751953	2650.448730	2.439237	3.660398	7244.507324	99998.000000	1028.753784	619.045105	148.312408	75.869225	41.982018	223.811584	317.199524	156.842041	1.209389	99998.000000	4.226233	3.423319	0.387254	0.563528	3.860009	4.999991	3.012311	2.791722	2.171177	1.880066	1.623063	2.349883	2.501333	2.195462	0.082566	4.999991	48423.000000		1
3672.742188	143.122482	2.883296	4.548515	3253.507812	54142.183594	330.644623	203.517502	75.249390	27.960258	13.398845	24.589733	55.501129	50.746006	0.135617	99998.000000	3.564991	2.155708	0.459889	0.657870	3.512352	4.733536	2.519361	2.308602	1.876503	1.446541	1.127067	1.390754	1.744302	1.705402	0.000000	4.999991	48448.000000		0
6758.753418	977.172058	2.500912	3.231758	5531.542969	81091.601562	739.933838	433.197449	83.526146	19.396717	23.143459	155.182983	237.891937	79.699226	2.073571	99998.000000	3.829867	2.989971	0.398098	0.509439	3.742846	4.908976	2.869193	2.636686	1.921822	1.287728	1.364428	2.190844	2.376380	1.901454	0.316719	4.999991	48467.000000		1
3679.276611	506.541107	1.255082	1.634382	2124.054688	44362.734375	157.656143	88.873352	35.851547	17.293608	0.000000	19.405968	36.172256	19.714342	0.285032	99998.000000	3.565763	2.704615	0.098672	0.213353	3.327166	4.647018	2.197711	1.948772	1.554508	1.237886	0.000000	1.287935	1.558376	1.294782	0.000000	4.999991	48486.000000		1
21945.609375	5804.478516	3.074487	4.748958	9286.346680	99998.000000	1387.010132	834.996277	230.040741	82.372833	59.417477	262.521759	344.910004	169.473038	1.983351	99998.000000	4.341348	3.763763	0.487773	0.676598	3.967845	4.999991	3.142080	2.921685	2.361805	1.915784	1.773914	2.419165	2.537706	2.229101	0.297400	4.999991	48515.000000		1
14841.615234	2486.165771	2.531749	3.170084	10020.436523	99998.000000	1499.359985	901.913391	217.301819	103.086304	68.483673	321.285492	417.050995	208.799957	2.947303	99998.000000	4.171481	3.395530	0.403421	0.501071	4.000886	4.999991	3.175906	2.955165	2.337063	2.013201	1.835587	2.506891	2.620189	2.319731	0.469425	4.999991	48537.000000		1
32001.470703	7434.563965	2.084607	6.691713	21510.837891	99998.000000	3409.961426	2077.397705	487.853638	214.344513	125.526672	560.315308	819.204468	455.801270	4.175351	99998.000000	4.505170	3.871255	0.319024	0.825537	4.332657	4.999991	3.532749	3.317520	2.688290	2.331112	2.098736	2.748432	2.913392	2.658776	0.620693	4.999991	48565.000000		1
5026.114746	700.144409	3.475374	3.817669	4082.432129	67008.570312	514.891846	317.233459	104.723770	34.963428	30.717121	129.113052	147.800522	106.059029	0.117426	0.000000	3.701232	2.845188	0.541001	0.581798	3.610919	4.826130	2.711716	2.501379	2.020045	1.543614	1.487381	2.110970	2.169676	2.025548	0.000000	0.000000	48607.000000		1
9464.854492	2895.889648	1.335259	4.258643	5705.844727	85833.664062	816.950256	477.257904	128.696747	59.306465	37.606194	187.263123	265.580841	126.229759	0.609686	0.000000	3.976114	3.461782	0.125565	0.629271	3.756320	4.933658	2.912196	2.678753	2.109568	1.773102	1.575259	2.272452	2.424197	2.101162	0.000000	0.000000	48641.000000		1
17529.830078	5431.771484	2.559503	5.633991	12609.858398	99998.000000	2000.279419	1178.611084	285.375366	113.777626	79.276756	321.643188	455.674835	254.106247	0.388186	0.000000	4.243778	3.734941	0.408156	0.750816	4.100710	4.999991	3.301091	3.071371	2.455416	2.056057	1.899146	2.507374	2.658655	2.405015	0.000000	0.000000	48676.000000		1
9855.129883	2166.129150	2.374479	3.139246	6024.916016	76969.640625	785.166138	491.603455	87.935898	34.522457	19.769850	96.320580	148.414185	106.453743	0.949865	99998.000000	3.993662	3.335684	0.375568	0.496825	3.779951	4.886320	2.894962	2.691615	1.944166	1.538102	1.296003	1.983719	2.171475	2.027161	0.000000	4.999991	48751.000000		1
11600.744141	3888.101074	2.491661	8.329179	12597.763672	99998.000000	1983.883179	1177.328247	277.169525	152.919525	88.780838	419.829437	526.169067	319.277985	0.421681	0.000000	4.064486	3.589738	0.396489	0.920602	4.100294	4.999991	3.297516	3.070898	2.442745	2.184463	1.948319	2.623073	2.721125	2.504169	0.000000	0.000000	48811.000000		1
11259.831055	2677.823242	1.649800	3.814585	5944.393555	87415.773438	819.811951	481.874268	100.363365	57.684418	36.856846	177.845383	257.085144	181.894333	2.027063	0.000000	4.051532	3.427782	0.217431	0.581447	3.774107	4.941590	2.913714	2.682934	2.001575	1.761059	1.566518	2.250043	2.410077	2.259819	0.306867	0.000000	48853.000000		1
26107.218750	8219.776367	3.971855	8.196578	18496.201172	99998.000000	2904.672119	1788.044189	433.598328	226.124390	166.287521	697.850098	911.914001	510.864502	3.828545	99998.000000	4.416760	3.914860	0.598993	0.913633	4.267083	4.999991	3.463097	3.252378	2.637088	2.354347	2.220860	2.843762	2.959954	2.708306	0.583034	4.999991	48931.000000		1
33848.640625	9467.466797	4.055117	8.467947	23333.121094	99998.000000	3750.165527	2275.891602	554.684448	200.720551	181.252914	831.326599	1015.290161	645.013306	2.096949	0.000000	4.529541	3.976234	0.608003	0.927778	4.367973	4.999991	3.574050	3.357152	2.744046	2.302592	2.258285	2.919772	3.006590	2.809569	0.321588	0.000000	49048.000000		1
9372.348633	2402.029053	2.898715	2.695188	4908.177246	73851.796875	651.621765	398.826111	110.308418	82.212479	24.759338	107.169174	173.472641	85.188286	1.674624	99998.000000	3.971848	3.380578	0.462205	0.430589	3.690920	4.868361	2.813996	2.600784	2.042609	1.914938	1.393739	2.030070	2.239231	1.930380	0.223917	4.999991	49101.000000		1
4153.700684	1458.367920	2.716774	4.927814	4976.155273	67319.562500	602.433044	398.304962	84.630127	63.602112	24.040827	83.735840	124.866753	130.093689	0.608127	0.000000	3.618435	3.163867	0.434053	0.692654	3.696894	4.828141	2.779909	2.600216	1.927525	1.803472	1.380949	1.922911	2.096447	2.114256	0.000000	0.000000	49130.000000		1
6185.196777	1257.918701	2.081524	3.188586	4178.798828	61706.542969	499.544098	320.640991	57.678249	23.516592	20.179987	69.337868	96.098549	94.541260	0.470359	0.000000	3.791353	3.099653	0.318381	0.503598	3.621052	4.790331	2.698574	2.506019	1.761012	1.371374	1.304921	1.840971	1.982717	1.975621	0.000000	0.000000	49181.000000		1
6290.611328	946.239075	0.604413	1.859494	2577.018799	46992.917969	281.782806	151.251221	52.331047	31.632992	16.633686	37.337910	51.248653	74.675819	1.326051	99998.000000	3.798693	2.976001	0.000000	0.269395	3.411118	4.672032	2.449914	2.179699	1.718759	1.500140	1.220989	1.572150	1.709682	1.873180	0.122560	4.999991	49204.000000		1
12475.814453	2197.647949	4.027363	3.873176	6875.991211	92605.140625	939.053955	588.229309	155.716476	51.849983	36.718079	132.933807	173.010086	85.999306	1.087912	0.000000	4.096069	3.341958	0.605021	0.588067	3.837335	4.966635	2.972691	2.769547	2.192335	1.714749	1.564880	2.123636	2.238071	1.934495	0.036594	0.000000	49228.000000		1
11532.793945	3519.097900	2.525582	4.095205	10312.352539	99998.000000	1597.395142	949.671265	250.997833	107.320274	100.135162	409.110382	498.822510	314.738708	0.677080	99998.000000	4.061934	3.546431	0.402361	0.612276	4.013358	4.999991	3.203412	2.977573	2.399670	2.030682	2.000587	2.611840	2.697946	2.497950	0.000000	4.999991	49282.000000		1
7917.598145	890.031738	1.622047	3.891678	3961.410889	60189.632812	491.486267	292.375427	54.976894	42.382904	12.119093	57.289700	100.082741	16.436327	0.674504	0.000000	3.898593	2.949405	0.210063	0.590137	3.597850	4.779521	2.691511	2.465941	1.740180	1.627191	1.083470	1.758077	2.000359	1.215805	0.000000	0.000000	49301.000000		1
8010.856445	1898.522217	1.915002	2.195622	6160.014648	84236.234375	799.237244	513.405518	104.945801	91.235497	30.880560	120.990486	177.709702	66.713608	1.262275	99998.000000	3.903679	3.278416	0.282169	0.341558	3.789582	4.925499	2.902676	2.710460	2.020965	1.960164	1.489685	2.082751	2.249711	1.824214	0.101154	4.999991	49316.000000		1
37736.234375	14235.488281	2.929552	8.961345	28702.292969	99998.000000	4540.164062	2830.579102	670.164246	314.874390	222.935806	1038.686523	1389.292114	823.398315	3.902638	99998.000000	4.576758	4.153372	0.466801	0.952373	4.457917	4.999991	3.657072	3.451875	2.826181	2.498137	2.348180	3.016484	3.142794	2.915610	0.591358	4.999991	49381.000000		1
25397.255859	7311.430664	2.479326	3.941018	12704.553711	99998.000000	1913.228638	1182.647705	319.129944	166.824097	93.307770	403.075500	570.960388	279.331238	2.897099	0.000000	4.404787	3.864002	0.394334	0.595608	4.103960	4.999991	3.281767	3.072855	2.503968	2.222259	1.969918	2.605386	2.756606	2.446120	0.461963	0.000000	49410.000000		1
8706.976562	438.822205	1.989012	2.966557	4815.770020	70628.554688	585.349121	366.915558	100.566887	38.182854	7.323880	63.043957	81.157837	24.417044	1.260417	0.000000	3.939867	2.642289	0.298637	0.472253	3.682666	4.848980	2.767415	2.564566	2.002455	1.581868	0.864741	1.799644	1.909330	1.387693	0.100514	0.000000	49444.000000		1
7036.638672	2883.894043	2.315888	3.570970	7167.765137	99998.000000	1025.475708	626.939514	176.291183	70.633034	51.742054	228.986099	270.551819	168.677429	1.121156	0.000000	3.847365	3.459979	0.364717	0.552786	3.855384	4.999991	3.010925	2.797226	2.246231	1.849008	1.713844	2.359809	2.432250	2.227057	0.049666	0.000000	49494.000000		1
8566.324219	952.727234	2.439237	5.785094	5941.892578	85031.781250	820.518127	489.938232	121.641159	89.927986	40.470989	164.745667	255.126953	158.047775	1.219826	0.000000	3.932795	2.978969	0.387254	0.762310	3.773925	4.929581	2.914088	2.690141	2.085081	1.953895	1.607144	2.216814	2.406756	2.198788	0.086298	0.000000	49596.000000		1
2094.765137	216.376694	2.473158	2.676685	1141.994751	33898.617188	14.487405	2.066105	23.226721	23.861971	16.177294	39.003128	45.408054	32.003040	0.979224	99998.000000	3.321135	2.335211	0.393252	0.427597	3.057664	4.530182	1.160991	0.315152	1.365988	1.377706	1.208906	1.591099	1.657133	1.505191	0.000000	4.999991	49665.000000		1
15972.940430	4870.080566	1.927337	6.895240	16775.609375	99998.000000	2664.288574	1609.687012	422.829926	232.143860	136.436935	601.156372	740.359436	365.349030	2.660076	0.000000	4.203385	3.687536	0.284958	0.838549	4.224679	4.999991	3.425581	3.206741	2.626166	2.365757	2.134932	2.778987	2.869443	2.562708	0.424894	0.000000	49730.000000		1
25625.732422	13814.091797	1.326008	11.921734	30903.583984	99998.000000	5017.323242	3047.088623	716.321655	351.564728	196.609924	904.260132	1268.212280	699.570801	5.215319	0.000000	4.408676	4.140322	0.122546	1.076339	4.490009	4.999991	3.700472	3.483885	2.855108	2.546005	2.293605	2.956293	3.103192	2.844832	0.717281	0.000000	49760.000000		1
6889.936035	1760.817871	2.038351	4.079786	5865.258789	88577.062500	885.785461	498.282837	119.741577	53.604630	44.112885	170.506088	190.414703	107.946274	0.997681	99998.000000	3.838215	3.245714	0.309279	0.610637	3.768287	4.947321	2.947329	2.697476	2.078245	1.729202	1.644565	2.231740	2.279701	2.033208	0.000000	4.999991	49830.000000		1
7127.479492	972.716064	2.158617	2.880212	5049.418457	87079.640625	690.109924	406.800659	156.336304	71.524239	41.322098	182.930466	221.976761	166.284439	0.807281	99998.000000	3.852936	2.987986	0.334176	0.459424	3.703241	4.939917	2.838918	2.609382	2.194060	1.854453	1.616182	2.262286	2.346308	2.220852	0.000000	4.999991	49853.000000		1
3595.093506	1461.889526	1.766982	5.575400	4441.527344	62214.773438	558.853638	349.069977	81.028320	32.912743	32.212734	97.418388	143.208832	129.584869	0.537059	99998.000000	3.555710	3.164915	0.247232	0.746276	3.647532	4.793893	2.747298	2.542912	1.908637	1.517364	1.508028	1.988641	2.155970	2.112554	0.000000	4.999991	49917.000000		1
3917.190186	1199.901245	1.751564	3.237926	2003.720947	32599.226562	140.334778	98.136902	30.522846	1.474027	0.280620	0.000000	0.000000	36.927773	0.762802	15633.449219	3.592975	3.079145	0.243426	0.510267	3.301837	4.513207	2.147165	1.991832	1.484625	0.168505	0.000000	0.000000	0.000000	1.567353	0.000000	4.194055	49973.000000		1
11222.147461	4161.413086	2.026016	5.236188	12865.234375	99998.000000	1902.703857	1204.943115	287.046753	138.385864	87.479500	388.236542	546.623535	339.618317	3.112773	0.000000	4.050076	3.619241	0.306643	0.719015	4.109418	4.999991	3.279371	3.080966	2.457953	2.141092	1.941906	2.589096	2.737688	2.530991	0.493147	0.000000	50017.000000		1
17574.449219	5543.513672	2.722941	5.260859	13111.230469	99998.000000	1947.072632	1209.732178	304.337250	105.954178	75.378906	420.908752	578.361389	248.327316	2.238517	0.000000	4.244882	3.743785	0.435038	0.721057	4.117643	4.999991	3.289382	3.082689	2.483355	2.025118	1.877250	2.624188	2.762199	2.395025	0.349960	0.000000	50058.000000		1
13655.393555	1458.756470	2.525582	5.230021	7529.262695	99998.000000	1043.913452	637.680176	136.492447	61.529839	36.412788	144.698273	227.805038	185.955612	1.365747	0.000000	4.135304	3.163983	0.402361	0.718503	3.876752	4.999991	3.018665	2.804603	2.135109	1.789086	1.561254	2.160463	2.357563	2.269409	0.135370	0.000000	50121.000000		1
12304.558594	2008.827637	2.488577	4.995657	9480.963867	99998.000000	1349.222046	826.318665	217.138382	108.923820	67.247093	367.760529	491.295105	271.523193	1.333519	99998.000000	4.090066	3.302943	0.395951	0.698593	3.976852	4.999991	3.130083	2.917148	2.336737	2.037123	1.827674	2.565565	2.691342	2.433807	0.124999	4.999991	50160.000000		1
16382.155273	3225.951416	1.729977	3.805334	8382.986328	99998.000000	1271.912720	735.847900	177.503082	64.524147	49.139378	213.339218	311.608704	144.352890	1.468338	99998.000000	4.214371	3.508658	0.238040	0.580393	3.923399	4.999991	3.104457	2.866788	2.249206	1.809722	1.691430	2.329071	2.493610	2.159425	0.166826	4.999991	50198.000000		1
9190.858398	423.261658	1.168737	1.708391	4630.856445	68652.726562	604.782837	355.326874	90.236366	52.022675	17.275105	69.788094	97.372131	122.547775	0.595760	99998.000000	3.963356	2.626609	0.067717	0.232587	3.665661	4.836658	2.781600	2.550628	1.955382	1.716193	1.237421	1.843781	1.988435	2.088305	0.000000	4.999991	50225.000000		1
15840.212891	4080.646729	1.905751	5.859104	11652.616211	99998.000000	1745.719971	1083.372925	288.002686	95.358452	96.995918	414.772125	535.460388	326.561768	0.988434	99998.000000	4.199761	3.610729	0.280066	0.767831	4.066423	4.999991	3.241975	3.034778	2.459397	1.979359	1.986753	2.617810	2.728727	2.513965	0.000000	4.999991	50264.000000		1
12290.666016	3410.353027	3.863925	5.319449	9109.028320	99998.000000	1339.637817	809.925476	175.822449	109.879776	57.539482	237.330704	342.452271	198.512604	2.576757	0.000000	4.089575	3.532799	0.587029	0.725867	3.959472	4.999991	3.126987	2.908445	2.245074	2.040918	1.759966	2.375354	2.534600	2.297788	0.411073	0.000000	50322.000000		1
16326.885742	2145.794922	3.404448	6.488186	8426.759766	99998.000000	1258.550903	761.535461	211.615402	115.001869	70.118050	289.226929	358.706665	204.794174	2.519059	0.000000	4.212903	3.331588	0.532047	0.812123	3.925661	4.999991	3.099871	2.881690	2.325547	2.060705	1.845830	2.461239	2.554739	2.311318	0.401238	0.000000	50366.000000		1
14573.166992	2508.624512	2.100026	3.620309	7361.202148	99998.000000	1079.789673	644.729614	157.899765	56.346073	35.629517	172.492004	199.326706	116.238449	1.296497	99998.000000	4.163554	3.399436	0.322225	0.558746	3.866949	4.999991	3.033339	2.809378	2.198381	1.750864	1.551810	2.236769	2.299566	2.065350	0.112772	4.999991	50474.000000		1
7671.269043	1122.052246	2.599592	1.961258	7737.757324	98339.945312	1091.359863	677.386414	144.707520	78.098770	48.069321	181.391678	250.929993	116.071930	2.218672	0.000000	3.884867	3.050013	0.414905	0.292535	3.888615	4.992730	3.037968	2.830837	2.160491	1.892644	1.681868	2.258617	2.399553	2.064727	0.346093	0.000000	50493.000000		1
14139.336914	4095.670654	1.659051	7.832696	14654.928711	99998.000000	2271.552979	1390.920410	336.972473	144.587265	148.605377	570.932617	761.495361	473.159637	1.567359	0.000000	4.150429	3.612325	0.219860	0.893911	4.165984	4.999991	3.356323	3.143302	2.527594	2.160130	2.172035	2.756585	2.881667	2.675008	0.195169	0.000000	50545.000000		1
8901.267578	1886.249023	2.167868	2.340558	4154.638184	59180.160156	510.685638	306.098083	66.343559	20.414351	13.170649	54.702442	55.639896	103.505692	1.344735	99998.000000	3.949452	3.275599	0.336033	0.369319	3.618533	4.772176	2.708154	2.485861	1.821799	1.309936	1.119607	1.738007	1.745386	2.014964	0.128637	4.999991	50595.000000		1
12354.771484	4983.361816	0.653753	4.736623	10621.734375	99998.000000	1612.724487	963.745483	209.601730	118.708527	64.752350	346.889771	453.479187	282.106598	2.932858	99998.000000	4.091835	3.697522	0.000000	0.675469	4.026196	4.999991	3.207560	2.983962	2.321395	2.074482	1.811256	2.540191	2.656557	2.450413	0.467291	4.999991	50617.000000		1
5225.907227	2292.679688	1.905751	3.059069	4137.165527	59855.289062	471.164429	317.467834	83.856110	46.644630	20.253996	63.096378	97.248787	84.590034	0.989912	99998.000000	3.718162	3.360343	0.280066	0.485589	3.616703	4.777102	2.673172	2.501700	1.923535	1.668802	1.306511	1.800004	1.987884	1.927319	0.000000	4.999991	50708.000000		1
7611.219238	1681.476440	2.291218	3.472290	4223.065918	67907.929688	521.244385	323.283752	91.833740	44.486015	29.745745	119.868011	178.258606	163.672516	0.094967	0.000000	3.881454	3.225691	0.360066	0.540616	3.625628	4.831921	2.717041	2.509584	1.963002	1.648224	1.473425	2.078703	2.251050	2.213976	0.000000	0.000000	50781.000000		1
13946.390625	3649.768311	2.627345	5.069666	13662.729492	99998.000000	2066.086426	1270.457153	325.170990	131.672562	115.152969	476.881683	642.389038	388.896454	1.514339	0.000000	4.144462	3.562265	0.419517	0.704979	4.135538	4.999991	3.315149	3.103960	2.512112	2.119495	2.061275	2.678411	2.807798	2.589834	0.180223	0.000000	50853.000000		1
4343.751465	1365.707764	2.084607	4.400495	5160.615234	81138.289062	745.456848	417.778748	113.086868	61.967731	43.468380	160.175552	182.282883	152.876343	0.849079	0.000000	3.637865	3.135358	0.319024	0.643502	3.712702	4.909226	2.872422	2.620946	2.053412	1.792166	1.638173	2.204596	2.260746	2.184340	0.000000	0.000000	50929.000000		1
10586.018555	1734.812744	1.791652	1.871829	4519.669434	65604.085938	551.199829	345.946136	87.689194	27.562456	23.898975	88.999786	124.879082	78.989967	1.657047	99998.000000	4.024733	3.239253	0.253254	0.272266	3.655107	4.816931	2.741309	2.539008	1.942946	1.440318	1.378379	1.949389	2.096490	1.897572	0.219335	4.999991	50952.000000		1
14340.538086	2442.321045	2.692104	3.537048	8475.797852	99998.000000	1220.247803	753.912476	193.387421	75.027367	46.416435	216.826920	257.547699	131.367264	3.175208	99998.000000	4.156566	3.387803	0.430092	0.548641	3.928181	4.999991	3.086448	2.877321	2.286428	1.875220	1.666672	2.336113	2.410858	2.118487	0.501772	4.999991	50987.000000		1
7615.628906	1662.619385	1.757731	4.082870	3803.973633	58372.746094	417.766418	283.028625	55.772499	32.046211	11.730542	65.097725	74.934853	13.272411	1.076285	0.000000	3.881706	3.220793	0.244952	0.610966	3.580237	4.766210	2.620934	2.451830	1.746420	1.505777	1.069318	1.813566	1.874684	1.122950	0.031927	0.000000	51089.000000		1
7909.691406	3872.815186	2.007514	5.069666	8138.060547	99998.000000	1151.421753	719.615112	176.744492	113.456917	56.753128	252.348511	318.285004	192.422211	1.589307	99998.000000	3.898160	3.588027	0.302659	0.704979	3.910521	4.999991	3.061234	2.857100	2.247346	2.054831	1.753990	2.402001	2.502816	2.284255	0.201208	4.999991	51117.000000		1
5656.319824	5521.347656	2.963473	1.319840	0.000000	8064.846680	0.000000	0.000000	0.000000	14.533661	0.000000	0.000000	0.000000	0.000000	1.592647	8282.145508	3.752534	3.742045	0.471801	0.120521	0.000000	3.906596	0.000000	0.000000	0.000000	1.162375	0.000000	0.000000	0.000000	0.000000	0.202119	3.918143	51147.000000		1
11919.230469	2488.752930	2.661267	3.521630	6904.688477	96374.320312	969.786499	588.827576	145.506210	82.619530	42.752953	190.556549	269.521851	143.708389	4.220259	99998.000000	4.076248	3.395982	0.425088	0.546744	3.839144	4.983961	2.986676	2.769988	2.162882	1.917083	1.630966	2.280024	2.430594	2.157482	0.625339	4.999991	51163.000000		1
24617.636719	16468.767578	2.877128	10.416869	33768.242188	99998.000000	5441.666992	3345.415527	762.577759	326.093048	215.047607	988.933411	1393.236206	851.019409	3.180426	99998.000000	4.391246	4.216661	0.458959	1.017737	4.528509	4.999991	3.735732	3.524450	2.882284	2.513341	2.332535	2.995167	3.144025	2.929940	0.502485	4.999991	51223.000000		1
8490.692383	1374.477905	3.413699	5.926946	6759.601562	94998.531250	955.086304	579.268005	153.875473	62.988449	55.726242	177.308807	295.909393	178.098251	1.619772	0.000000	3.928943	3.138138	0.533225	0.772831	3.829921	4.977717	2.980043	2.762880	2.187169	1.799261	1.746060	2.248730	2.471159	2.250660	0.209454	0.000000	51271.000000		1
5491.383301	894.617310	3.083739	5.399627	2748.104736	44771.781250	308.648315	178.841431	28.524584	24.595900	17.358366	37.029533	45.352547	65.652802	2.510162	99998.000000	3.739682	2.951637	0.489078	0.732364	3.439033	4.651004	2.489464	2.252468	1.455219	1.390863	1.239509	1.568548	1.656602	1.817253	0.399702	4.999991	51313.000000		1
4304.390625	880.074341	2.414567	2.078440	2573.441650	41172.921875	218.797424	157.202835	21.996309	15.646891	7.123436	8.196578	27.753649	17.296690	0.583891	99998.000000	3.633912	2.944519	0.382839	0.317737	3.410514	4.614612	2.340042	2.196460	1.342350	1.194428	0.852690	0.913633	1.443320	1.237963	0.000000	4.999991	51332.000000		1
13258.722656	3949.328857	2.537917	6.346334	12506.441406	99998.000000	1943.689819	1166.165161	283.003967	109.275368	79.492615	347.592865	469.110687	267.838135	4.099121	0.000000	4.122502	3.596523	0.404477	0.802523	4.097134	4.999991	3.288627	3.066760	2.451792	2.038522	1.900327	2.541071	2.671275	2.427872	0.612691	0.000000	51351.000000		1
6980.480469	2283.237061	1.970509	1.831741	5285.540527	74183.625000	675.455994	419.545746	90.569405	47.520412	17.614315	78.400970	162.025803	91.991013	0.389821	99998.000000	3.843885	3.358551	0.294578	0.262864	3.723089	4.870308	2.829597	2.622779	1.956982	1.676880	1.245866	1.894321	2.209584	1.963745	0.000000	4.999991	51394.000000		1
16597.068359	1386.492065	1.415436	4.045865	8008.941406	99998.000000	1146.108521	694.346924	158.214294	90.008163	38.478893	225.245529	339.741669	208.423737	0.961807	0.000000	4.220031	3.141917	0.150890	0.607011	3.903575	4.999991	3.059226	2.841577	2.199246	1.954282	1.585223	2.352656	2.531149	2.318947	0.000000	0.000000	51411.000000		1
13631.062500	4023.677734	3.635728	5.458218	13010.312500	99998.000000	2024.018066	1224.965820	294.885590	116.596161	106.083694	484.495453	630.001648	292.782501	3.928599	0.000000	4.134530	3.604623	0.560591	0.737051	4.114288	4.999991	3.306214	3.088124	2.469654	2.066684	2.025649	2.685290	2.799342	2.466545	0.594238	0.000000	51449.000000		1
13418.642578	3991.387939	2.824705	8.430942	14640.132812	99998.000000	2251.058350	1385.357300	370.825745	168.439972	127.524933	602.294250	784.891663	481.757080	2.354185	99998.000000	4.127708	3.601124	0.450973	0.925876	4.165545	4.999991	3.352387	3.141562	2.569170	2.226445	2.105595	2.779809	2.894810	2.682828	0.371841	4.999991	51484.000000		1
15850.768555	6240.139648	2.957305	8.720813	15804.299805	99998.000000	2500.326172	1506.650024	366.357422	204.495056	115.581612	472.727905	677.059509	390.216309	2.443589	99998.000000	4.200050	3.795194	0.470896	0.940557	4.198775	4.999991	3.397997	3.178012	2.563905	2.310683	2.062889	2.674611	2.830627	2.591305	0.388028	4.999991	51563.000000		1
17625.318359	5736.093262	2.507080	9.269719	19590.992188	99998.000000	3198.657471	1901.519653	471.639343	223.000565	167.246567	714.101379	951.259399	646.697021	2.197380	0.000000	4.246137	3.758616	0.399168	0.967067	4.292057	4.999991	3.504968	3.279101	2.673610	2.348306	2.223357	2.853760	2.978299	2.810701	0.341905	0.000000	51649.000000		1
5263.251465	108.603111	1.363013	3.324270	2327.137207	39010.496094	201.846115	133.479630	35.543171	34.161659	16.994484	24.987535	34.849331	15.600635	0.317694	99998.000000	3.721254	2.035842	0.134500	0.521696	3.366822	4.591181	2.305020	2.125415	1.550756	1.533539	1.230308	1.397723	1.542194	1.193142	0.000000	4.999991	51734.000000		0
17239.878906	3394.545654	1.989012	7.444145	11149.602539	99998.000000	1729.891113	1032.013306	285.603546	108.220726	79.486450	362.561340	393.478882	226.124390	1.672500	99998.000000	4.236534	3.530782	0.298637	0.871815	4.047259	4.999991	3.238019	3.013685	2.455764	2.034310	1.900293	2.559381	2.594921	2.354347	0.223366	4.999991	51758.000000		1
25546.384766	16049.555664	1.588125	13.654796	38772.593750	99998.000000	6278.914551	3857.510498	999.436646	448.554474	311.204742	1458.084229	1885.915894	1058.585815	4.872038	99998.000000	4.407330	4.205463	0.200885	1.135285	4.588525	4.999991	3.797884	3.586307	2.999755	2.651815	2.493046	3.163783	3.275522	3.024726	0.687711	4.999991	51802.000000		1
5434.121094	643.095215	2.615010	2.938803	2311.157227	41546.683594	183.685989	118.440239	18.650452	28.583174	8.696143	35.422909	59.846119	30.232975	0.239804	0.000000	3.735129	2.808275	0.417473	0.468170	3.363829	4.618536	2.264076	2.073499	1.270689	1.456110	0.939327	1.549284	1.777036	1.480481	0.000000	0.000000	51827.000000		1
17777.464844	6775.590820	4.344988	8.174992	19769.472656	99998.000000	3100.273682	1898.728882	490.092438	192.826187	132.865967	691.543823	871.507751	586.335938	4.075615	0.000000	4.249870	3.830947	0.637989	0.912487	4.295995	4.999991	3.491400	3.278463	2.690278	2.285166	2.123414	2.839820	2.940271	2.768147	0.610193	0.000000	51852.000000		1
6186.923340	2836.774414	3.629560	5.402710	4376.059570	67912.046875	556.028931	354.130402	113.617271	32.459435	30.969988	89.591866	121.406792	55.855759	0.051521	0.000000	3.791475	3.452825	0.559854	0.732612	3.641083	4.831947	2.745097	2.549163	2.055444	1.511341	1.490941	1.952269	2.084243	1.747068	0.000000	0.000000	51953.000000		1
4249.228516	1537.052612	2.217208	4.200052	3010.595459	48733.468750	315.975281	201.303375	52.756603	22.906012	16.528839	62.754082	81.006737	93.230675	0.473509	0.000000	3.628310	3.186689	0.345806	0.623255	3.478652	4.687827	2.499653	2.303851	1.722277	1.359949	1.218242	1.797642	1.908521	1.969559	0.000000	0.000000	52023.000000		1
20667.976562	2869.881348	2.408400	6.000956	11404.480469	99998.000000	1797.468140	1042.877319	253.390808	91.155319	78.737099	381.449219	514.330627	318.781494	2.602886	99998.000000	4.315298	3.457864	0.381729	0.778220	4.057076	4.999991	3.254661	3.018233	2.403791	1.959782	1.896179	2.581437	2.711242	2.503493	0.415455	4.999991	52068.000000		1
5690.524902	292.986023	3.438369	1.134816	2517.814209	42845.238281	257.976318	130.411316	21.206871	27.454527	0.000000	31.845770	13.953918	51.578613	0.363263	99998.000000	3.755152	2.466847	0.536352	0.054925	3.401024	4.631903	2.411580	2.115315	1.326477	1.438614	0.000000	1.503052	1.144696	1.712470	0.000000	4.999991	52089.000000		1
11606.430664	2872.986816	2.272716	5.186849	7543.318359	99998.000000	1132.484497	672.483215	160.860153	60.135990	56.891895	220.703186	297.287842	168.233368	1.401748	0.000000	4.064699	3.458334	0.356545	0.714904	3.877563	4.999991	3.054032	2.827682	2.206449	1.779135	1.755050	2.343809	2.473177	2.225912	0.146670	0.000000	52135.000000		1
5878.494141	2268.657227	1.526451	2.174036	5838.057129	81352.164062	771.270813	490.616669	118.865791	52.442062	37.630863	147.082001	210.187637	139.853714	0.515741	0.000000	3.769266	3.355769	0.183683	0.337267	3.766268	4.910369	2.887207	2.690742	2.075057	1.719680	1.575544	2.167560	2.322607	2.145674	0.000000	0.000000	52165.000000		1
17152.535156	2603.748535	1.794736	5.396543	8734.822266	99998.000000	1300.400269	785.283325	209.169998	78.465729	59.318798	247.288101	314.236053	193.674210	0.423699	99998.000000	4.234328	3.415599	0.254001	0.732116	3.941254	4.999991	3.114077	2.895026	2.320499	1.894680	1.773192	2.393203	2.497256	2.287072	0.000000	4.999991	52264.000000		1
13074.228516	3692.111084	2.593424	4.718120	9302.659180	99998.000000	1394.475952	840.432922	234.728027	78.993050	55.057072	235.455795	322.429565	141.497345	1.244861	0.000000	4.116416	3.567275	0.413874	0.673769	3.968607	4.999991	3.144411	2.924503	2.370565	1.897589	1.740813	2.371909	2.508435	2.150748	0.095121	0.000000	52313.000000		1
11081.208984	2766.921631	1.748480	3.321187	5043.140137	80078.164062	692.684814	406.254822	129.859329	60.028057	34.377518	125.835045	155.682556	195.098892	0.419738	0.000000	4.044587	3.441997	0.242661	0.521293	3.702701	4.903514	2.840536	2.608799	2.113473	1.778354	1.536275	2.099802	2.192240	2.290255	0.000000	0.000000	52356.000000		1
6890.398438	829.143311	2.981975	3.287266	3428.550049	53260.601562	348.373047	232.156189	61.045692	47.060936	10.238012	23.208218	39.644547	19.800686	0.199634	0.000000	3.838244	2.918630	0.474504	0.516835	3.535110	4.726406	2.542045	2.365780	1.785655	1.672661	1.010216	1.365642	1.598184	1.296680	0.000000	0.000000	52397.000000		1
23770.933594	8531.909180	2.722941	6.272325	23763.787109	99998.000000	3778.461914	2308.801270	549.300232	203.471252	148.725632	708.966980	882.541382	448.320099	5.960948	0.000000	4.376046	3.931046	0.435038	0.797429	4.375916	4.999991	3.577315	3.363387	2.739810	2.308503	2.172386	2.850626	2.945735	2.651588	0.775315	0.000000	52426.000000		1
8164.068848	2648.839111	3.096074	5.291696	6123.932129	85134.171875	812.632996	482.931976	116.343292	44.997917	31.484972	150.566635	201.895462	158.627518	1.795301	99998.000000	3.911907	3.423056	0.490811	0.723595	3.787030	4.930104	2.909894	2.683886	2.065741	1.653192	1.498103	2.177729	2.305127	2.200378	0.254137	4.999991	52496.000000		1
6640.473633	1858.217773	2.988143	4.829135	5672.087402	91083.062500	760.835449	467.707581	129.695877	74.533966	48.787830	165.935989	240.981842	107.511467	1.418157	0.000000	3.822199	3.269097	0.475401	0.683869	3.753743	4.959438	2.881291	2.669974	2.112926	1.872354	1.688311	2.219941	2.381984	2.031455	0.151724	0.000000	52528.000000		1
15004.007812	2027.740112	1.692973	6.148975	8933.880859	99998.000000	1286.619019	794.731873	197.408615	121.980370	65.193321	249.255524	335.624878	219.562195	2.681969	0.000000	4.176207	3.307012	0.228650	0.788803	3.951040	4.999991	3.109450	2.900221	2.295366	2.086290	1.814203	2.396645	2.525854	2.341558	0.428454	0.000000	52552.000000		1
17273.982422	5281.839844	1.819406	6.500521	20461.732422	99998.000000	3215.938721	1970.459717	448.819672	219.562195	132.218384	638.352417	881.119751	459.020691	2.890308	99998.000000	4.237392	3.722785	0.259930	0.812948	4.310942	4.999991	3.507308	3.294568	2.652072	2.341558	2.121292	2.805061	2.945035	2.661832	0.460944	4.999991	52594.000000		1
3482.336670	114.607147	1.116313	2.750695	2723.749268	55093.132812	287.466125	180.164352	60.721901	75.594772	20.747395	86.677727	115.963997	68.795128	2.274850	99998.000000	3.541871	2.059212	0.047786	0.439442	3.435167	4.741097	2.458587	2.255669	1.783345	1.878492	1.316964	1.937907	2.064323	1.837558	0.356953	4.999991	52642.000000		0
5729.053223	2188.563232	1.921169	4.930898	4375.461426	63300.769531	536.151184	341.117004	77.959999	28.903883	27.719728	105.229500	113.752953	79.338432	0.389993	0.000000	3.758083	3.340159	0.283566	0.692926	3.641024	4.801409	2.729287	2.532903	1.891872	1.460956	1.442789	2.022137	2.055963	1.899484	0.000000	0.000000	52721.000000		1
4233.665039	2249.436279	3.234842	3.268763	4339.776367	65678.640625	548.325745	333.210297	82.135384	21.943886	31.996874	87.689194	145.811508	64.289787	1.148343	99998.000000	3.626716	3.352074	0.509853	0.514383	3.637467	4.817424	2.739039	2.522718	1.914530	1.341313	1.505108	1.942946	2.163792	1.808142	0.060072	4.999991	52749.000000		1
7520.729980	2297.758545	2.920300	5.180681	6491.464355	98946.820312	914.575256	552.593628	145.697403	72.236580	46.200573	187.010254	316.619781	157.764069	0.930180	0.000000	3.876260	3.361304	0.465428	0.714387	3.812343	4.995402	2.961220	2.742406	2.163452	1.858757	1.664647	2.271865	2.500538	2.198008	0.000000	0.000000	52835.000000		1
10789.746094	2659.632080	2.525582	3.879343	7886.205566	99998.000000	1123.754517	687.134094	173.148849	66.679680	52.432812	255.083786	333.376831	217.304901	2.619735	99998.000000	4.033011	3.424822	0.402361	0.588758	3.896868	4.999991	3.050671	2.837042	2.238420	1.823994	1.719603	2.406683	2.522935	2.337070	0.418257	4.999991	52873.000000		1
19037.406250	2344.615967	2.454656	3.900929	10786.254883	99998.000000	1577.406372	976.805115	221.902756	92.006432	40.723854	273.928528	376.980896	197.279099	0.779416	0.000000	4.279608	3.370072	0.389991	0.591168	4.032871	4.999991	3.197944	2.989808	2.346163	1.963818	1.609849	2.437637	2.576319	2.295081	0.000000	0.000000	52898.000000		1
14790.653320	4863.290527	1.504864	3.117660	10145.173828	99998.000000	1516.613525	903.014282	241.709610	124.179077	50.379040	298.237640	331.523499	193.532364	2.274628	0.000000	4.169987	3.686930	0.177497	0.493829	4.006259	4.999991	3.180875	2.955695	2.383294	2.094049	1.702250	2.474562	2.520514	2.286754	0.356910	0.000000	52922.000000		1
18577.707031	8474.921875	2.093859	5.911527	17594.105469	99998.000000	2693.750732	1660.115356	378.498108	175.057678	101.504341	549.824463	709.500427	411.808655	2.959778	0.000000	4.268992	3.928136	0.320947	0.771700	4.245367	4.999991	3.430357	3.220138	2.578064	2.243181	2.006485	2.740224	2.850953	2.614696	0.471259	0.000000	52948.000000		1
11260.851562	3934.132080	3.398280	3.971855	9046.406250	99998.000000	1387.364868	824.974121	217.135300	97.665092	71.228195	339.260590	441.776428	223.546387	1.927446	0.000000	4.051571	3.594849	0.531259	0.598993	3.956476	4.999991	3.142191	2.916440	2.336730	1.989739	1.852652	2.530533	2.645203	2.349368	0.284982	0.000000	52987.000000		1
20651.240234	3776.596191	1.174904	6.284659	13227.672852	99998.000000	2024.819824	1248.744629	269.941254	110.533531	76.797432	355.462555	453.281830	269.423157	2.890284	99998.000000	4.314946	3.577101	0.070003	0.798282	4.121483	4.999991	3.306386	3.096474	2.431269	2.043494	1.885347	2.550794	2.656368	2.430435	0.460941	4.999991	53074.000000		1
3575.453125	766.213501	1.708391	3.589472	1927.860962	33567.296875	161.479980	92.780449	24.891939	9.451659	12.526147	0.000000	5.341035	42.611103	0.131917	99998.000000	3.553331	2.884350	0.232587	0.555031	3.285076	4.525917	2.208119	1.967456	1.396059	0.975508	1.097818	0.000000	0.727625	1.629523	0.000000	4.999991	53146.000000		1
6394.292480	1322.760498	2.827788	4.668780	2778.809326	46609.652344	306.107330	173.380127	53.848248	34.297344	18.647367	46.182072	69.667824	31.395544	1.005055	0.000000	3.805793	3.121481	0.451447	0.669203	3.443859	4.668476	2.485874	2.238999	1.731172	1.535260	1.270617	1.664473	1.843032	1.496868	0.002190	0.000000	53182.000000		1
4562.663086	798.984375	1.532618	2.001346	2189.118408	40440.027344	187.398804	106.974899	18.684374	36.298687	8.298341	31.515810	39.474941	49.506340	0.500416	0.000000	3.659218	2.902538	0.185434	0.301322	3.340269	4.606812	2.272767	2.029282	1.271479	1.559891	0.918991	1.498528	1.596321	1.694661	0.000000	0.000000	53205.000000		1
10958.478516	2350.989990	2.007514	6.253822	12206.757812	99998.000000	1855.519531	1142.864380	316.132568	132.828964	99.102112	394.536621	497.425568	291.215942	1.894042	0.000000	4.039750	3.371251	0.302659	0.796146	4.086600	4.999991	3.268466	3.057995	2.499869	2.123293	1.996083	2.596087	2.696728	2.464215	0.277390	0.000000	53272.000000		1
15924.716797	6783.790527	2.328223	7.323880	17430.109375	99998.000000	2767.057373	1675.592651	415.169922	205.148804	102.978371	521.404724	675.656433	328.464447	2.666644	99998.000000	4.202072	3.831472	0.367025	0.864741	4.241300	4.999991	3.442018	3.224169	2.618226	2.312069	2.012746	2.717175	2.829726	2.516488	0.425965	4.999991	53315.000000		1
8205.912109	1343.621948	1.810155	1.258165	3779.707764	62028.484375	471.004089	262.811646	57.878693	18.490097	6.975417	72.335258	76.655579	38.697838	0.644059	99998.000000	3.914127	3.128277	0.257716	0.099738	3.577458	4.792591	2.673025	2.419645	1.762519	1.266939	0.843570	1.859350	1.884544	1.587687	0.000000	4.999991	53362.000000		1
23990.585938	5708.123535	1.125565	3.632644	13780.426758	99998.000000	2212.890869	1306.253174	345.939972	129.791473	85.971550	367.245544	466.057770	235.128906	2.238850	99998.000000	4.380041	3.756493	0.051370	0.560223	4.139263	4.999991	3.344960	3.116027	2.539001	2.113246	1.934355	2.564956	2.668440	2.371306	0.350025	4.999991	53402.000000		1
6660.666016	2195.548096	1.853327	3.219423	4952.120605	73908.632812	624.651367	400.297058	116.488228	54.964558	24.848766	111.458656	141.383255	125.301559	2.274517	99998.000000	3.823518	3.341543	0.267952	0.507778	3.694791	4.868695	2.795638	2.602382	2.066282	1.740083	1.395305	2.047114	2.150398	2.097956	0.356889	4.999991	53448.000000		1
5670.341797	1651.718262	2.861710	3.577137	4758.214844	69207.546875	608.070129	377.489716	103.021545	53.175991	19.674253	105.510124	125.011688	51.109886	0.022303	99998.000000	3.753609	3.217936	0.456626	0.553536	3.677444	4.840153	2.783954	2.576905	2.012928	1.725716	1.293898	2.023294	2.096951	1.708505	0.000000	4.999991	53459.000000		1
8286.770508	2145.946045	3.944102	3.176251	6503.537109	92038.203125	892.612854	551.144287	153.098373	71.622917	31.602154	126.926689	178.338776	89.554855	1.940852	99998.000000	3.918385	3.331619	0.595948	0.501915	3.813150	4.963968	2.950663	2.741265	2.184971	1.855052	1.499717	2.103553	2.251246	1.952089	0.287993	4.999991	53481.000000		1
5034.295898	1507.448730	1.082392	2.177119	3808.611572	61365.859375	423.869141	269.099365	70.734802	34.044476	8.523454	66.007431	92.083527	34.698227	1.615737	0.000000	3.701939	3.178242	0.034385	0.337882	3.580767	4.787927	2.627232	2.429913	1.849633	1.532047	0.930616	1.819593	1.964182	1.540307	0.208371	0.000000	53500.000000		1
9165.664062	313.634735	0.268285	3.546299	6406.960449	84750.906250	846.116211	554.770752	127.389244	84.451271	34.281925	112.470123	220.792618	129.600296	2.938596	0.000000	3.962164	2.496424	0.000000	0.549775	3.806652	4.928144	2.927430	2.744113	2.105133	1.926606	1.535065	2.051037	2.343985	2.112606	0.468140	0.000000	53541.000000		0
5433.763672	2146.621338	2.815454	2.201789	4834.670410	74293.789062	637.948425	389.793823	95.272110	59.485321	22.017895	91.349594	135.169525	84.161400	0.139637	0.000000	3.735101	3.331755	0.449548	0.342776	3.684367	4.870953	2.804785	2.590835	1.978966	1.774410	1.342776	1.960707	2.130879	1.925113	0.000000	0.000000	53561.000000		1
11068.189453	5616.126465	2.118529	5.899192	13202.382812	99998.000000	1999.323486	1242.077515	286.673615	114.715080	103.558113	414.923218	553.694519	327.193939	1.380647	99998.000000	4.044076	3.749437	0.326034	0.770793	4.120652	4.999991	3.300883	3.094149	2.457388	2.059621	2.015184	2.617968	2.743270	2.514805	0.140083	4.999991	53665.000000		1
10415.462891	2353.200928	2.716774	2.793867	6064.064453	84933.382812	835.924500	505.369263	128.351379	53.101982	32.434765	149.952957	247.784576	139.270889	1.276399	0.000000	4.017679	3.371659	0.434053	0.446206	3.782764	4.929079	2.922167	2.703609	2.108401	1.725111	1.511011	2.175955	2.394074	2.143860	0.105986	0.000000	53697.000000		1
11394.926758	953.729492	4.949401	6.062630	6009.774902	84181.804688	825.097473	510.657898	102.595985	64.009163	31.962952	106.722031	155.808990	63.019283	0.844550	99998.000000	4.056712	2.979425	0.694553	0.782661	3.778858	4.925218	2.916505	2.708130	2.011130	1.806242	1.504647	2.028254	2.192593	1.799473	0.000000	4.999991	53769.000000		1
11215.798828	2572.023193	0.949792	4.326486	10608.924805	99998.000000	1673.221191	975.065857	240.846161	131.472122	70.213646	341.471649	389.328186	329.617737	3.097898	99998.000000	4.049830	3.410275	0.000000	0.636135	4.025671	4.999991	3.223553	2.989034	2.381740	2.118834	1.846421	2.533355	2.590316	2.518011	0.491067	4.999991	53885.000000		1
7171.943848	987.499512	2.837040	2.204873	4747.533203	81593.898438	662.408691	372.262787	122.156143	76.590820	45.879864	152.268845	191.746872	124.444275	0.173631	0.000000	3.855637	2.994537	0.452865	0.343384	3.676468	4.911658	2.821126	2.570850	2.086915	1.884177	1.661622	2.182611	2.282728	2.094975	0.000000	0.000000	53921.000000		1
21099.517578	4613.020508	2.041435	5.316366	11987.559570	99998.000000	1819.310303	1100.416748	301.984375	105.553291	89.391418	485.642609	620.377319	437.212494	1.939941	0.000000	4.324273	3.663985	0.309936	0.725615	4.078731	4.999991	3.259907	3.041557	2.479985	2.023472	1.951296	2.686317	2.792656	2.640692	0.287789	0.000000	53956.000000		1
2670.656494	264.159241	2.537917	2.355976	1808.387695	39084.898438	102.099503	58.427597	31.293781	34.158573	18.591862	39.635296	71.502647	52.627087	0.149620	0.000000	3.426618	2.421866	0.404477	0.372171	3.257292	4.592009	2.009024	1.766618	1.495458	1.533500	1.269323	1.598082	1.854322	1.721209	0.000000	0.000000	53983.000000		1
10908.155273	1355.414185	1.541869	3.145414	6142.826172	96974.273438	882.319336	511.647766	173.824188	96.810898	32.508774	162.136810	205.121048	123.648674	1.941725	99998.000000	4.037751	3.132072	0.188048	0.497678	3.788368	4.986657	2.945626	2.708971	2.240110	1.985924	1.512001	2.209882	2.312010	2.092190	0.288188	4.999991	54016.000000		1
18743.001953	3328.223633	1.708391	8.822577	13430.666016	99998.000000	2094.833008	1265.816162	325.648987	121.437630	115.112885	511.166718	722.421326	366.490021	1.985228	0.000000	4.272839	3.522213	0.232587	0.945595	4.128098	4.999991	3.321149	3.102371	2.512750	2.084353	2.061124	2.708563	2.858791	2.564062	0.297810	0.000000	54062.000000		1
6578.416504	326.839294	1.298254	2.756862	3782.772949	57379.992188	433.607574	272.929382	62.969944	20.596291	14.610754	41.442364	66.960304	58.816151	0.839104	0.000000	3.818121	2.514334	0.113360	0.440415	3.577810	4.758760	2.637097	2.436050	1.799133	1.313789	1.164673	1.617445	1.825817	1.769497	0.000000	0.000000	54101.000000		1
5727.569824	762.472900	2.439237	4.144545	4145.738281	64118.152344	497.104858	308.219696	99.570839	36.730412	21.623177	98.873917	144.886383	144.100021	0.953417	99998.000000	3.757970	2.882224	0.387254	0.617477	3.617602	4.806981	2.696448	2.488860	1.998132	1.565026	1.334919	1.995082	2.161028	2.158664	0.000000	4.999991	54133.000000		1
2943.342285	30.421083	2.044519	4.567017	1664.111816	36178.121094	130.343475	67.891594	46.774151	16.448662	14.690931	65.779228	79.381599	49.679031	1.223966	99998.000000	3.468841	1.483175	0.310591	0.659633	3.221183	4.558446	2.115089	1.831816	1.670006	1.216131	1.167049	1.818089	1.899720	1.696173	0.087769	4.999991	54178.000000		0
13868.729492	2876.011963	2.997394	5.439715	12563.176758	99998.000000	1882.637939	1179.116821	285.751556	134.173477	103.915825	455.714905	596.660278	313.477448	2.737439	99998.000000	4.142037	3.458791	0.476744	0.735576	4.099100	4.999991	3.274767	3.071557	2.455989	2.127667	2.016682	2.658693	2.775727	2.496206	0.437344	4.999991	54242.000000		1
4063.738525	185.018158	1.612795	3.965688	5885.777832	87157.320312	805.050110	489.839569	117.530533	41.463951	44.442844	144.870956	222.090866	114.641075	0.566841	0.000000	3.608926	2.267214	0.207579	0.598319	3.769804	4.940304	2.905823	2.690054	2.070151	1.617671	1.647802	2.160981	2.346531	2.059340	0.000000	0.000000	54277.000000		0
16610.681641	4454.038086	4.357323	5.341035	14172.157227	99998.000000	2230.600830	1320.509399	338.939880	107.736580	98.038223	419.684509	585.494080	275.368622	2.118410	99998.000000	4.220387	3.648754	0.639220	0.727625	4.151436	4.999991	3.348422	3.120742	2.530123	2.032363	1.991395	2.622923	2.767523	2.439914	0.326010	4.999991	54333.000000		1
17165.875000	1492.924316	2.914133	4.116791	11032.639648	99998.000000	1697.166504	994.903564	243.529022	117.003212	79.921257	313.495972	507.530975	313.906097	1.668675	99998.000000	4.234666	3.174038	0.464509	0.614559	4.042679	4.999991	3.229724	2.997781	2.386551	2.068198	1.902662	2.496232	2.705462	2.496800	0.222372	4.999991	54355.000000		1
5156.156250	2353.959717	1.480195	2.127780	3886.281738	61917.601562	448.958435	260.276794	66.173950	44.923904	8.560459	36.270935	57.826267	13.062717	2.395784	99998.000000	3.712326	3.371799	0.170319	0.327927	3.589534	4.791814	2.652206	2.415436	1.820687	1.652478	0.932497	1.559559	1.762125	1.116034	0.379448	4.999991	54380.000000		1
13442.127930	4949.527344	1.699140	3.644979	8700.589844	99998.000000	1300.304688	792.116882	185.126083	71.178856	65.853241	251.161270	363.307587	287.854675	0.986989	99998.000000	4.128468	3.694564	0.230229	0.561695	3.939549	4.999991	3.114045	2.898789	2.267467	1.852351	1.818577	2.399953	2.560274	2.459173	0.000000	4.999991	54453.000000		1
11449.833008	1183.508057	1.896499	4.557766	5769.058594	86781.648438	821.390808	480.227539	130.284882	75.779793	38.765678	181.299164	248.447586	124.509033	1.437246	0.000000	4.058799	3.073171	0.277953	0.658752	3.761105	4.938428	2.914550	2.681447	2.114894	1.879553	1.588447	2.258396	2.395235	2.095201	0.157531	0.000000	54506.000000		1
11181.485352	2694.638672	2.510163	4.708869	8883.486328	99998.000000	1311.859497	786.723450	200.079132	115.667953	50.665829	255.567932	343.568573	222.201874	3.766388	0.000000	4.048500	3.430501	0.399702	0.672917	3.948583	4.999991	3.117887	2.895822	2.301202	2.063213	1.704715	2.407506	2.536013	2.346748	0.575925	0.000000	54559.000000		1
5514.576172	239.316635	2.408400	2.611927	2658.694824	45729.347656	240.648804	139.270889	19.550903	8.659139	4.724288	18.123133	17.182592	30.945318	0.711143	0.000000	3.741512	2.378973	0.381729	0.416961	3.424669	4.660195	2.381384	2.143860	1.291167	0.937475	0.674336	1.258233	1.235089	1.490595	0.000000	0.000000	54580.000000		1
6482.136230	1764.675659	1.631298	5.532228	8012.080566	99998.000000	1121.222778	714.730469	179.674042	111.430901	64.080093	259.623047	309.949677	179.300903	0.442696	0.000000	3.811718	3.246665	0.212533	0.742900	3.903745	4.999991	3.049692	2.854142	2.254485	2.047006	1.806723	2.414343	2.491291	2.253582	0.000000	0.000000	54686.000000		1
30112.505859	12382.669922	3.123827	10.367530	30292.472656	99998.000000	4887.735352	2988.062744	738.879211	267.406403	240.827667	1093.580078	1446.436890	664.431580	3.810460	0.000000	4.478747	4.092814	0.494687	1.015675	4.481335	4.999991	3.689108	3.475390	2.868573	2.427172	2.381706	3.038851	3.160300	2.822450	0.580977	0.000000	54707.000000		1
25192.636719	5678.007812	4.190801	5.970118	17855.216797	99998.000000	2846.084229	1719.098022	406.837646	208.084518	103.681465	457.503479	630.291504	329.044189	1.664579	99998.000000	4.401274	3.754196	0.622297	0.775983	4.251765	4.999991	3.454248	3.235301	2.609421	2.318240	2.015701	2.660394	2.799541	2.517254	0.221304	4.999991	54758.000000		1
12391.260742	2505.472900	4.533096	5.294779	6385.550293	95143.304688	882.121948	539.222534	170.487579	58.436848	55.050903	229.750870	288.489929	125.067192	1.769709	99998.000000	4.093115	3.398890	0.656395	0.723848	3.805198	4.978378	2.945529	2.731768	2.231693	1.766687	1.740764	2.361257	2.460131	2.097143	0.247902	4.999991	54796.000000		1
20587.853516	10968.602539	1.603544	12.162266	32407.179688	99998.000000	5314.706543	3194.648438	715.433533	375.275574	236.658447	1135.010132	1543.445190	857.726501	2.503839	99998.000000	4.313611	4.040151	0.205081	1.085014	4.510641	4.999991	3.725479	3.504423	2.854569	2.574350	2.374122	3.055000	3.188491	2.933349	0.398606	4.999991	54828.000000		1
8560.267578	2170.683838	2.359060	3.755994	6743.405762	99761.007812	915.475708	560.117981	141.935242	50.641159	37.985493	199.866364	253.082443	173.793350	0.225831	0.000000	3.932487	3.336596	0.372739	0.574725	3.828879	4.998961	2.961647	2.748280	2.152090	1.704504	1.579618	2.300740	2.403262	2.240033	0.000000	0.000000	54854.000000		1
3322.003906	764.526672	1.964342	2.621178	2058.901367	44522.136719	196.662354	106.950226	54.051773	28.210043	28.388899	76.874527	101.834305	53.965427	0.763644	0.000000	3.521400	2.883393	0.293217	0.418496	3.313636	4.648576	2.293721	2.029182	1.732810	1.450404	1.453149	1.885782	2.007894	1.732116	0.000000	0.000000	54961.000000		1
11569.059570	1053.044312	2.389898	3.315019	6628.579590	97862.867188	947.370789	567.500427	168.433807	58.063717	44.769718	165.044785	221.637558	161.859283	1.779455	99998.000000	4.063298	3.022447	0.378379	0.520486	3.821420	4.990618	2.976520	2.753966	2.226429	1.763905	1.650984	2.217602	2.345643	2.209138	0.250287	4.999991	54985.000000		1
7108.588379	1450.997803	1.489446	1.890332	4224.253418	65349.148438	513.097107	316.141815	62.593731	37.399582	10.759165	72.591209	99.311806	47.304554	1.707312	99998.000000	3.851783	3.161667	0.173025	0.276538	3.625750	4.815240	2.710200	2.499882	1.796531	1.572867	1.031779	1.860884	1.997001	1.674903	0.232313	4.999991	55024.000000		1
12274.939453	3004.058105	3.173167	3.521630	10159.253906	99998.000000	1524.665161	920.539185	292.760895	144.787704	89.823143	401.471954	545.143311	312.160706	2.430548	0.000000	4.089019	3.477708	0.501493	0.546744	4.006862	4.999991	3.183174	2.964042	2.466513	2.160732	1.953388	2.603655	2.736511	2.494378	0.385704	0.000000	55073.000000		1
7431.400391	748.953796	1.834825	3.281098	3416.011719	58955.183594	385.381012	244.586746	64.043083	31.654579	11.397498	53.228416	58.008209	28.783617	1.097408	0.000000	3.871071	2.874455	0.263595	0.516019	3.533519	4.770522	2.585890	2.388433	1.806472	1.500437	1.056810	1.726144	1.763489	1.459145	0.040368	0.000000	55153.000000		1
13683.566406	4604.472168	2.192538	6.993919	14415.044922	99998.000000	2287.061035	1366.194946	347.170380	146.496094	104.464737	442.760132	572.872314	345.024109	1.364447	0.000000	4.136199	3.663180	0.340947	0.844721	4.158816	4.999991	3.359278	3.135513	2.540543	2.165826	2.018970	2.646168	2.758058	2.537849	0.134957	0.000000	55204.000000		1
9920.430664	1778.577148	2.547168	3.873176	4933.898926	72386.781250	640.403137	397.987335	95.787094	47.674603	20.759729	94.556679	110.946754	55.072491	2.751277	99998.000000	3.996531	3.250073	0.406058	0.588067	3.693190	4.859659	2.806453	2.599869	1.981307	1.678287	1.317222	1.975692	2.045115	1.740935	0.439534	4.999991	55312.000000		1
12807.528320	2355.495361	2.710606	7.518155	8256.787109	99998.000000	1239.366943	733.550537	215.118530	99.311806	84.620872	353.587646	457.719330	330.274597	0.573279	0.000000	4.107465	3.372082	0.433066	0.876111	3.916811	4.999991	3.093200	2.865430	2.332678	1.997001	1.927477	2.548497	2.660599	2.518875	0.000000	0.000000	55343.000000		1
6748.731445	2113.930664	1.011466	3.419866	5757.972656	84076.125000	771.995483	473.582092	115.769722	35.512337	26.662004	93.196754	139.270889	95.392372	1.106305	0.000000	3.829222	3.325091	0.004951	0.534009	3.760270	4.924673	2.887615	2.675395	2.063595	1.550379	1.425893	1.969401	2.143860	1.979514	0.043875	0.000000	55378.000000		1
13178.274414	2095.159912	1.147151	4.027363	9946.914062	99998.000000	1472.380371	891.807983	214.794739	76.411964	64.480980	299.184326	408.280853	235.057983	1.344460	0.000000	4.119859	3.321217	0.059621	0.605021	3.997688	4.999991	3.168020	2.950271	2.332024	1.883161	1.809432	2.475939	2.610959	2.371175	0.128548	0.000000	55418.000000		1
8373.127930	0.000000	3.191670	2.189455	4044.206299	62607.468750	448.178253	286.078430	63.962910	39.237492	20.710390	79.535789	94.470337	49.361404	0.287719	99998.000000	3.922888	0.000000	0.504018	0.340336	3.606833	4.796626	2.651451	2.456485	1.805928	1.593701	1.316188	1.900563	1.975295	1.693388	0.000000	4.999991	55441.000000		0
4084.140625	594.076111	2.741444	3.601807	1893.754761	35796.046875	134.555862	80.510254	20.300253	28.740446	16.380819	23.686197	23.414829	39.545864	1.185741	0.000000	3.611101	2.773842	0.437979	0.556520	3.277324	4.553835	2.128903	1.905851	1.307501	1.458493	1.214336	1.374495	1.369491	1.597101	0.073990	0.000000	55472.000000		1
10703.598633	3240.950928	3.176251	4.739707	9540.384766	99998.000000	1457.319458	866.431885	194.146027	102.423302	53.854412	291.684692	387.373108	213.940536	2.001340	99998.000000	4.029530	3.510673	0.501915	0.675751	3.979566	4.999991	3.163555	2.937734	2.288129	2.010399	1.731221	2.464914	2.588130	2.330293	0.301321	4.999991	55538.000000		1
7542.985352	1721.990601	1.131732	3.382861	5613.730469	79698.203125	770.518372	455.807434	97.967293	84.241577	26.039089	122.618706	172.414917	41.436199	1.421645	99998.000000	3.877543	3.236031	0.053744	0.529284	3.749252	4.901449	2.886783	2.658781	1.991081	1.925526	1.415626	2.088557	2.236575	1.617380	0.152791	4.999991	55587.000000		1
19574.089844	6686.850098	3.808417	6.161310	20839.388672	99998.000000	3324.720703	2005.972046	509.079010	211.621567	137.568665	612.251648	834.086548	450.688416	3.206456	99998.000000	4.291682	3.825222	0.580745	0.789673	4.318885	4.999991	3.521755	3.302325	2.706785	2.325560	2.138520	2.786930	2.921211	2.653876	0.506025	4.999991	55657.000000		1
6825.861816	1273.688965	2.941887	4.866140	4406.816895	71752.257812	592.790161	351.398193	92.919212	56.077789	47.686935	151.719940	181.175812	92.163696	1.048079	21628.669922	3.834157	3.105063	0.468626	0.687185	3.644125	4.855835	2.772901	2.545799	1.968106	1.748791	1.678399	2.181043	2.258100	1.964560	0.020394	4.335030	55739.000000		1
9204.405273	2868.108398	1.739229	2.627345	3804.192627	58452.433594	472.271515	282.859009	61.098114	38.241444	18.746048	57.850941	81.191757	31.290697	0.583942	99998.000000	3.963996	3.457596	0.240357	0.419517	3.580262	4.766803	2.674192	2.451570	1.786028	1.582534	1.272910	1.762310	1.909512	1.495415	0.000000	4.999991	55778.000000		1
12742.514648	4776.230469	2.821621	9.812457	21724.828125	99998.000000	3430.415771	2113.637695	542.802795	169.365097	167.246567	841.675659	1127.717041	567.118042	3.842907	99998.000000	4.105255	3.679085	0.450499	0.991778	4.336957	4.999991	3.535347	3.325031	2.734642	2.228824	2.223357	2.925145	3.052200	2.753674	0.584660	4.999991	55849.000000		1
10843.967773	6157.991699	1.544953	9.158704	15053.412109	99998.000000	2305.973633	1422.454712	322.192108	183.972763	120.352158	510.226166	661.597656	414.904724	2.777740	99998.000000	4.035188	3.789439	0.188915	0.961834	4.177635	4.999991	3.362854	3.153039	2.508115	2.264754	2.080454	2.707763	2.820594	2.617948	0.443692	4.999991	55879.000000		1
7004.638672	922.151978	3.234842	2.026016	7119.504883	99998.000000	999.994812	609.898743	165.430252	81.247261	33.205700	209.811417	254.500961	175.409225	0.457620	99998.000000	3.845386	2.964803	0.509853	0.306643	3.852450	4.999991	2.999998	2.785258	2.218615	1.909809	1.521213	2.321829	2.405689	2.244052	0.000000	4.999991	55912.000000		1
[truncated: 8,815 more rows]
