# Supplementary material for: Distinct elongation stalls during translation are linked with distinct pathways for mRNA degradation
Source: eLife. 2022 Jul 27;11:e76038. doi: 10.7554/eLife.76038 (PMC9352352; doi:10.7554/eLife.76038)
Supplement: Figure 3—source data 1. [file elife-76038-fig3-data1.zip › 3B_flow_cytometry_data/list_mode_data.WT_OPT_2.CSV]

FSC-HLin	SSC-HLin	BLU-V-HLin	GRN-V-HLin	YEL-V-HLin	ORG-V-HLin	GRN-B-HLin	YEL-B-HLin	RED-B-HLin	NIR-B-HLin	YEL-G-HLin	ORG-G-HLin	RED-G-HLin	NIR-G-HLin	BLU-V-ALin	BLU-V-W	FSC-HLog	SSC-HLog	BLU-V-HLog	GRN-V-HLog	YEL-V-HLog	ORG-V-HLog	GRN-B-HLog	YEL-B-HLog	RED-B-HLog	NIR-B-HLog	YEL-G-HLog	ORG-G-HLog	RED-G-HLog	NIR-G-HLog	BLU-V-ALog	BLU-V-WLog	TIME		P01.R1
9397.243164	1433.981689	1.958174	2.855542	4863.160645	70766.406250	683.057373	422.903931	106.996483	53.789654	15.076399	93.619225	147.193024	83.862274	0.518894	29829.490234	3.973001	3.156543	0.291851	0.455689	3.686918	4.849827	2.834457	2.626242	2.029370	1.730699	1.178298	1.971365	2.167887	1.923567	0.000000	4.474646	14.000000		1
12895.363281	2439.496338	1.995179	3.287266	7618.049805	99998.000000	1185.648193	700.471252	188.878998	75.212387	39.552032	179.680206	269.111725	128.092346	0.920955	99998.000000	4.110434	3.387300	0.299982	0.516835	3.881844	4.999991	3.073956	2.845390	2.276184	1.876289	1.597169	2.254500	2.429933	2.107523	0.000000	4.999991	42.000000		1
5729.031738	2490.967041	2.599592	4.804465	6681.913086	95270.281250	961.805786	613.284729	159.087006	69.951530	52.944710	216.722076	290.007141	189.427902	3.339273	0.000000	3.758081	3.396368	0.414905	0.681645	3.824901	4.978958	2.983087	2.787662	2.201635	1.844797	1.723823	2.335903	2.462409	2.277444	0.523652	0.000000	153.000000		1
6617.728027	1944.802979	1.766982	1.936588	5143.583496	76062.054688	719.272827	460.963440	115.445930	60.052727	39.043217	156.280792	214.918091	126.424034	1.855123	99998.000000	3.820709	3.288876	0.247232	0.287037	3.711266	4.881168	2.856894	2.663666	2.062379	1.778533	1.591546	2.193906	2.332273	2.101830	0.268373	4.999991	227.000000		1
6259.418945	676.812805	2.133947	4.372742	3169.312500	53807.484375	457.410980	257.541534	86.230583	60.259338	25.743052	75.332657	82.221725	52.269371	0.292769	0.000000	3.796534	2.830469	0.329184	0.640754	3.500965	4.730843	2.660307	2.410847	1.935661	1.780024	1.410660	1.876983	1.914987	1.718247	0.000000	0.000000	322.000000		1
20488.990234	6530.328613	1.822490	6.910658	14536.975586	99998.000000	2297.552002	1419.694702	408.142090	162.620956	106.947144	542.386475	699.003418	426.160370	1.751958	99998.000000	4.311521	3.814935	0.260665	0.839519	4.162474	4.999991	3.361265	3.152195	2.610811	2.211176	2.029169	2.734309	2.844479	2.629573	0.243524	4.999991	367.000000		1
21531.195312	5730.486816	3.080655	8.424774	15213.803711	99998.000000	2444.316162	1488.326416	336.112091	141.444931	119.689156	458.323761	593.999023	339.784851	2.097261	0.000000	4.333068	3.758192	0.488643	0.925558	4.182238	4.999991	3.388157	3.172698	2.526484	2.150587	2.078055	2.661172	2.773786	2.531204	0.321653	0.000000	438.000000		1
2495.497070	710.940552	1.187239	2.044519	1637.218628	35315.957031	141.151978	103.188065	35.321144	41.063065	12.264029	52.318710	75.381996	61.902973	0.307150	0.000000	3.397157	2.851833	0.074538	0.310591	3.214107	4.547971	2.149687	2.013629	1.548035	1.613451	1.088633	1.718657	1.877268	1.791711	0.000000	0.000000	529.000000		1
7426.820801	2841.011475	2.059937	6.747221	9855.330078	99998.000000	1541.924927	939.152649	210.980148	77.093468	58.982670	250.094299	312.928558	223.157837	2.348110	0.000000	3.870803	3.453473	0.313854	0.829125	3.993671	4.999991	3.188063	2.972736	2.324242	1.887018	1.770724	2.398104	2.495445	2.348612	0.370718	0.000000	553.000000		1
18816.437500	6804.145996	1.964342	4.459086	12385.124023	99998.000000	2015.069092	1200.376099	312.947052	114.428291	86.128822	401.774139	563.309631	311.864655	1.823467	0.000000	4.274538	3.832774	0.293217	0.649246	4.092900	4.999991	3.304290	3.079317	2.495471	2.058533	1.935148	2.603982	2.750747	2.493966	0.260898	0.000000	596.000000		1
29856.357422	6289.994629	3.077571	3.839255	17210.371094	99998.000000	2765.666504	1680.569824	426.132599	145.265686	106.913223	510.414276	744.747559	513.257507	3.519619	0.000000	4.475037	3.798650	0.488208	0.584247	4.235790	4.999991	3.441800	3.225456	2.629545	2.162163	2.029032	2.707923	2.872009	2.710335	0.546496	0.000000	677.000000		1
8589.420898	2373.991699	1.026885	3.311935	4869.334473	73394.500000	703.434753	437.983429	116.013336	54.859711	44.251652	171.492874	181.397842	104.948883	1.918957	99998.000000	3.933964	3.375479	0.011522	0.520082	3.687470	4.865664	2.847224	2.641458	2.064508	1.739254	1.645929	2.234246	2.258632	2.020978	0.283065	4.999991	730.000000		1
14034.563477	1611.438477	1.233495	3.151581	7386.836914	99998.000000	1134.911499	689.058350	196.668518	105.380608	53.308590	230.972031	305.354889	201.707352	1.386083	0.000000	4.147199	3.207214	0.091138	0.498528	3.868459	4.999991	3.054962	2.838256	2.293735	2.022761	1.726797	2.363559	2.484805	2.304722	0.141789	0.000000	764.000000		1
17036.349609	5218.049805	3.364359	4.896977	14568.466797	99998.000000	2306.223389	1417.539185	374.418304	158.353073	86.579048	424.384125	595.451477	351.052826	3.471345	99998.000000	4.231377	3.717508	0.526902	0.689928	4.163414	4.999991	3.362901	3.151535	2.573357	2.199626	1.937413	2.627759	2.774846	2.545372	0.540498	4.999991	784.000000		1
18567.400391	8682.855469	2.689020	4.940149	20398.419922	99998.000000	3246.930176	2014.255005	498.948944	236.017029	124.311676	628.391968	867.135010	469.961792	3.750946	0.000000	4.268751	3.938663	0.429594	0.693740	4.309597	4.999991	3.511473	3.304114	2.698056	2.372943	2.094512	2.798231	2.938087	2.672063	0.574141	0.000000	821.000000		1
6712.441895	1557.830811	3.167000	1.507948	3933.490723	61058.921875	568.154175	323.274506	103.333000	38.250694	18.736797	118.961388	146.005783	72.245834	0.100071	0.000000	3.826880	3.192520	0.500648	0.178386	3.594778	4.785749	2.754466	2.509572	2.014239	1.582639	1.272695	2.075406	2.164370	1.858813	0.000000	0.000000	864.000000		1
8769.147461	1379.633911	2.211041	4.144545	3750.378418	62785.949219	567.303101	323.693878	107.196930	62.797256	21.055769	85.721771	112.026062	80.312889	2.024574	99998.000000	3.942957	3.139764	0.344597	0.617477	3.574075	4.797863	2.753815	2.510134	2.030182	1.797941	1.323371	1.933091	2.049319	1.904785	0.306334	4.999991	906.000000		1
6930.345215	999.112854	1.387682	2.698272	3518.314697	65325.503906	488.297699	294.389130	97.791527	20.605543	26.103849	112.698318	167.955826	76.492142	0.734258	0.000000	3.840755	2.999614	0.142290	0.431086	3.546335	4.815083	2.688685	2.468922	1.990301	1.313984	1.416705	2.051918	2.225195	1.883617	0.000000	0.000000	925.000000		1
8551.032227	996.513245	1.329091	3.913265	5094.234863	74547.140625	743.890320	450.158020	102.540482	57.508644	26.242617	98.846161	134.645279	118.082527	1.701172	99998.000000	3.932019	2.998483	0.123555	0.592539	3.707079	4.872431	2.871509	2.653365	2.010895	1.759733	1.419007	1.994960	2.129191	2.072186	0.230748	4.999991	953.000000		1
18504.615234	3484.088135	1.779317	5.353371	10690.310547	99998.000000	1696.050171	1017.917480	253.890381	120.469337	67.617142	292.326111	401.108063	251.337036	3.341097	0.000000	4.267280	3.542089	0.250253	0.728627	4.028990	4.999991	3.229439	3.007713	2.404646	2.080877	1.830057	2.465868	2.603261	2.400256	0.523889	0.000000	968.000000		1
9507.740234	2826.299072	1.655968	6.074965	9872.376953	99998.000000	1598.011963	948.342163	227.875961	125.341644	70.284576	322.195190	422.632568	222.568848	0.971910	0.000000	3.978077	3.451218	0.219052	0.783544	3.994422	4.999991	3.203580	2.976965	2.357698	2.098095	1.846860	2.508119	2.625963	2.347464	0.000000	0.000000	1056.000000		1
2513.321045	1538.612915	1.538786	1.073141	1300.024048	32419.283203	121.588737	66.140030	28.271717	8.437109	0.000000	3.589472	31.414047	11.286484	0.047343	0.000000	3.400248	3.187129	0.187178	0.030657	3.113951	4.510803	2.084893	1.820464	1.451352	0.926194	0.000000	0.555031	1.497124	1.052559	0.000000	0.000000	1073.000000		1
17372.001953	9680.848633	2.689020	13.093554	29629.244141	99998.000000	4948.648438	2963.010498	696.283569	291.536652	244.275284	1074.565796	1432.334961	693.193604	2.738178	99998.000000	4.239850	3.985914	0.429594	1.117058	4.471721	4.999991	3.694487	3.471733	2.842786	2.464693	2.387880	3.031233	3.156044	2.840855	0.437462	4.999991	1097.000000		1
8282.921875	1504.839844	0.582827	3.089906	5289.940918	73612.023438	759.808533	475.074615	114.431381	27.149237	32.080135	133.701660	175.316711	92.154449	1.476416	0.000000	3.918184	3.177490	0.000000	0.489945	3.723451	4.866949	2.880704	2.676762	2.058545	1.433758	1.506236	2.126137	2.243823	1.964516	0.169209	0.000000	1135.000000		1
18923.687500	5564.998047	2.528666	4.005776	13837.318359	99998.000000	2197.185547	1346.742676	327.724335	156.567581	86.665398	390.580170	531.210999	377.986206	2.733458	99998.000000	4.277006	3.745465	0.402891	0.602687	4.141052	4.999991	3.341867	3.129285	2.515509	2.194702	1.937846	2.591710	2.725267	2.577476	0.436712	4.999991	1169.000000		1
7769.337891	2460.536621	2.963473	4.526928	5865.671875	84953.515625	863.890930	537.767029	150.551208	41.482452	39.909748	159.820923	184.524765	129.455353	0.028309	99998.000000	3.890384	3.391030	0.471801	0.655804	3.768318	4.929182	2.936459	2.730594	2.177684	1.617864	1.601079	2.203634	2.266055	2.112120	0.000000	4.999991	1237.000000		1
6790.784180	2812.776855	2.698272	4.505342	10490.454102	99998.000000	1659.045288	1004.259583	244.090256	64.718422	81.037567	345.017944	448.397186	252.391678	2.415796	99998.000000	3.831920	3.449135	0.431086	0.653728	4.020794	4.999991	3.219858	3.001846	2.387550	1.811028	1.908686	2.537842	2.651663	2.402075	0.383060	4.999991	1277.000000		1
5690.922852	640.467896	1.326008	3.475374	2221.904785	43733.050781	257.171478	153.530106	51.683460	23.757124	32.339169	111.498741	148.543701	118.236710	0.154756	20685.478516	3.755183	2.806497	0.122546	0.541001	3.346725	4.640810	2.410223	2.186193	1.713352	1.375794	1.509729	2.047270	2.171854	2.072752	0.000000	4.315666	1292.000000		1
7402.092285	2404.977051	1.464776	2.658183	7322.704590	99998.000000	1095.547485	685.471924	167.505600	48.763161	52.010338	231.335907	272.192383	178.489883	1.854381	99998.000000	3.869354	3.381111	0.165771	0.424585	3.864671	4.999991	3.039631	2.835990	2.224029	1.688092	1.716090	2.364243	2.434876	2.251614	0.268199	4.999991	1368.000000		1
11225.419922	2229.805176	3.734408	4.681116	6219.604980	83728.382812	930.570618	568.040100	123.957047	89.514771	38.324707	142.915878	195.077316	114.770592	1.351450	0.000000	4.050202	3.348267	0.572222	0.670349	3.793763	4.922873	2.968749	2.754379	2.093271	1.951895	1.583479	2.155081	2.290207	2.059831	0.130800	0.000000	1419.000000		1
15781.877930	3315.848633	1.933504	7.360884	15445.115234	99998.000000	2512.500732	1508.796265	342.591034	197.794083	113.435333	517.574707	719.596619	388.239624	1.531569	99998.000000	4.198159	3.520595	0.286345	0.866930	4.188791	4.999991	3.400106	3.178631	2.534776	2.296213	2.054748	2.713973	2.857089	2.589100	0.185137	4.999991	1472.000000		1
19850.673828	3120.638672	2.830872	4.067451	12445.331055	99998.000000	1938.379639	1191.784790	291.758698	154.939377	93.832001	457.922882	603.490784	385.399506	2.827222	0.000000	4.297775	3.494243	0.451920	0.609322	4.095006	4.999991	3.287439	3.076198	2.465024	2.190162	1.972351	2.660792	2.780671	2.585911	0.451360	0.000000	1501.000000		1
7286.618652	2000.285645	2.254213	3.281098	5104.352539	76049.609375	760.548645	431.331787	91.479111	30.017113	18.736797	86.378609	128.943451	60.259338	0.164611	0.000000	3.862526	3.301092	0.352995	0.516019	3.707941	4.881097	2.881127	2.634811	1.961322	1.477369	1.272695	1.936406	2.110399	1.780024	0.000000	0.000000	1531.000000		1
7313.299316	2123.453369	1.464776	2.867877	5588.971191	83406.046875	849.079712	516.927124	157.480377	69.051079	41.186417	145.814590	173.188934	116.704094	1.099317	99998.000000	3.864113	3.327043	0.165771	0.457561	3.747332	4.921197	2.928948	2.713429	2.197227	1.839170	1.614754	2.163801	2.238520	2.067086	0.041123	4.999991	1586.000000		1
5722.376953	1321.853882	2.044519	6.078049	6422.098633	90146.164062	979.404663	592.639099	129.409103	77.734886	46.274582	191.389160	275.399445	125.730194	0.353880	0.000000	3.757576	3.121183	0.310591	0.783764	3.807677	4.954947	2.990962	2.772790	2.111965	1.890616	1.665342	2.281917	2.439963	2.099440	0.000000	0.000000	1635.000000		1
17593.916016	4957.615723	1.557288	7.573662	13168.920898	99998.000000	2152.967773	1273.732178	339.291443	147.211517	108.729546	475.891815	679.585083	296.482971	2.267148	99998.000000	4.245362	3.695273	0.192369	0.879306	4.119550	4.999991	3.333038	3.105078	2.530573	2.167942	2.036348	2.677508	2.832244	2.472000	0.355480	4.999991	1667.000000		1
11177.420898	3977.683838	1.066974	6.469684	12880.711914	99998.000000	2087.040527	1245.740967	308.648315	127.235062	97.905624	447.959320	583.850403	371.729279	1.438812	99998.000000	4.048342	3.599630	0.028154	0.810883	4.109940	4.999991	3.319531	3.095428	2.489464	2.104607	1.990808	2.651239	2.766302	2.570227	0.158004	4.999991	1700.000000		1
8693.750000	986.771729	2.352893	1.770066	4830.238770	69375.328125	683.785156	416.909149	110.780228	34.510120	14.382558	75.252480	123.716515	62.994614	1.094810	99998.000000	3.939207	2.994217	0.371602	0.247989	3.683969	4.841205	2.834920	2.620041	2.044462	1.537946	1.157836	1.876521	2.092428	1.799303	0.039339	4.999991	1723.000000		1
8831.689453	2438.845703	3.216340	4.076703	11082.589844	99998.000000	1762.393677	1069.274048	237.179596	84.469772	71.823357	333.105469	422.891602	232.001999	3.084513	0.000000	3.946044	3.387184	0.507362	0.610309	4.044641	4.999991	3.246103	3.029089	2.375077	1.926701	1.856266	2.522582	2.626229	2.365492	0.489187	0.000000	1766.000000		1
17261.203125	3636.680908	1.945839	4.730455	12088.804688	99998.000000	1921.767456	1161.089355	234.561508	88.019157	90.331963	353.217590	421.362061	304.136810	1.813253	99998.000000	4.237071	3.560705	0.289107	0.674903	4.082383	4.999991	3.283701	3.064866	2.370257	1.944577	1.955841	2.548042	2.624655	2.483069	0.258458	4.999991	1796.000000		1
5745.603516	1095.109619	2.750695	1.702224	2889.102295	49993.675781	388.631256	216.089905	58.520111	11.329657	3.339689	51.211651	83.991791	91.568535	0.857495	99998.000000	3.759336	3.039458	0.439442	0.231017	3.460763	4.698915	2.589538	2.334635	1.767305	1.054217	0.523706	1.709369	1.924237	1.961746	0.000000	4.999991	1812.000000		1
10436.155273	898.471985	1.440106	2.941887	4670.377930	73619.265625	708.538330	395.261292	84.019547	28.145283	17.814758	102.824188	151.174118	109.207527	0.494758	0.000000	4.018540	2.953505	0.158394	0.468626	3.669352	4.866992	2.850363	2.596884	1.924380	1.449406	1.250780	2.012095	2.179477	2.038253	0.000000	0.000000	1824.000000		1
28703.357422	7761.067383	1.588125	8.615966	28795.921875	99998.000000	4647.092773	2886.755615	719.948181	279.540924	206.360718	947.102539	1239.869629	642.931763	3.375754	0.000000	4.457932	3.889921	0.200885	0.935304	4.459331	4.999991	3.667181	3.460410	2.857301	2.446445	2.314627	2.976397	3.093376	2.808165	0.528371	0.000000	1889.000000		1
7960.804199	2248.390869	1.939672	2.726025	5273.880859	77579.421875	789.554321	467.818573	146.650284	58.227154	37.889896	149.737106	230.049988	142.394714	0.630488	0.000000	3.900957	3.351872	0.287728	0.435530	3.722130	4.889747	2.897382	2.670078	2.166283	1.765126	1.578523	2.175329	2.361822	2.153494	0.000000	0.000000	1932.000000		1
4510.239258	1184.245117	1.800903	1.585042	1780.781982	33785.117188	194.762772	106.968727	51.060547	31.367790	2.402232	9.417738	0.000000	31.457218	0.954788	99998.000000	3.654200	3.073442	0.255490	0.200041	3.250611	4.528726	2.289506	2.029257	1.708085	1.496484	0.380615	0.973947	0.000000	1.497720	0.000000	4.999991	1954.000000		1
8706.538086	1406.783081	1.890332	4.573184	4652.754395	67889.562500	674.028198	405.104584	94.007774	32.854153	35.219379	135.709167	154.359634	95.185760	0.382748	99998.000000	3.939846	3.148227	0.276538	0.660219	3.667710	4.831803	2.828678	2.607567	1.973164	1.516590	1.546782	2.132609	2.188534	1.978572	0.000000	4.999991	1980.000000		1
3331.282715	0.000000	0.733930	3.472290	1596.106201	37857.839844	151.596603	95.250519	49.111622	25.847898	15.890506	38.275364	47.363144	14.055681	2.294295	0.000000	3.522611	0.000000	0.000000	0.540616	3.203062	4.578156	2.180690	1.978867	1.691184	1.412425	1.201138	1.582919	1.675441	1.147852	0.360649	0.000000	2008.000000		0
4445.045898	493.746674	2.032184	2.892547	2310.503662	35335.925781	258.253876	173.688507	64.764679	39.314587	17.296690	59.176945	74.928680	127.746964	0.437458	99998.000000	3.647876	2.693504	0.307963	0.461280	3.363707	4.548216	2.412047	2.239771	1.811338	1.594554	1.237963	1.772153	1.874648	2.106351	0.000000	4.999991	2048.000000		1
6645.839355	2081.714844	2.531749	5.297863	7251.707520	96225.890625	1108.878540	673.895569	155.685638	68.825966	35.484581	199.015244	293.130951	200.035965	0.746021	0.000000	3.822550	3.318421	0.403421	0.724101	3.860440	4.983292	3.044884	2.828593	2.192249	1.837752	1.550040	2.298886	2.467062	2.301108	0.000000	0.000000	2070.000000		1
5260.950684	2065.972412	2.331306	2.269632	5113.794922	75025.585938	743.276611	457.725525	98.371269	56.080872	34.340515	130.636429	170.564667	116.719513	0.798995	0.000000	3.721064	3.315125	0.367599	0.355955	3.708743	4.875209	2.871150	2.660605	1.992868	1.748815	1.535807	2.116064	2.231889	2.067143	0.000000	0.000000	2152.000000		1
15388.238281	4557.802734	2.920300	6.182896	12488.003906	99998.000000	1990.852539	1210.746704	292.344604	143.961258	80.793953	425.392517	575.379395	315.225952	1.682313	99998.000000	4.187189	3.658756	0.465428	0.791192	4.096493	4.999991	3.299039	3.083053	2.465895	2.158246	1.907379	2.628790	2.759954	2.498622	0.225907	4.999991	2202.000000		1
4809.630371	1438.712158	0.490314	2.294302	2036.593628	33812.695312	218.282440	137.189377	40.794781	47.637596	2.719858	29.872177	44.427425	43.517723	1.435768	0.000000	3.682112	3.157974	0.000000	0.360651	3.308904	4.529080	2.339019	2.137321	1.610605	1.677950	0.434546	1.475267	1.647651	1.638666	0.157084	0.000000	2221.000000		1
21818.671875	3971.559570	3.025148	8.350764	16119.276367	99998.000000	2658.003906	1570.955200	361.321655	224.224808	136.313583	604.351135	807.621948	452.828522	0.964309	0.000000	4.338828	3.598961	0.480747	0.921726	4.207345	4.999991	3.424556	3.196164	2.557894	2.350684	2.134539	2.781289	2.907208	2.655934	0.000000	0.000000	2240.000000		1
16639.802734	5265.946289	3.512378	6.716383	15789.550781	99998.000000	2518.785400	1543.886108	367.600159	149.037094	112.504044	517.904663	660.589233	348.783173	1.488793	99998.000000	4.221148	3.721476	0.545601	0.827135	4.198370	4.999991	3.401191	3.188615	2.565376	2.173294	2.051168	2.714250	2.819932	2.542556	0.172834	4.999991	2300.000000		1
10246.739258	1871.995972	4.412830	5.452050	10271.791992	99998.000000	1643.089966	976.126648	216.533966	89.329742	72.739227	312.068207	410.223602	262.820892	2.363816	99998.000000	4.010586	3.272305	0.644717	0.736560	4.011646	4.999991	3.215661	2.989506	2.335526	1.950996	1.861769	2.494250	2.613021	2.419660	0.373614	4.999991	2361.000000		1
7460.609375	1793.323608	1.057722	2.944971	5918.619629	85766.445312	944.256226	545.254333	136.399933	80.763115	58.082218	269.077789	379.904266	211.871353	1.439902	0.000000	3.872774	3.253659	0.024372	0.469081	3.772220	4.933317	2.975090	2.736599	2.134814	1.907213	1.764043	2.429878	2.579674	2.326072	0.158333	0.000000	2422.000000		1
9803.720703	3560.413818	2.824705	5.923862	10011.364258	99998.000000	1609.474121	958.373596	270.231110	82.588692	89.564110	317.637421	408.083496	229.565842	2.010671	0.000000	3.991391	3.551501	0.450973	0.772605	4.000493	4.999991	3.206684	2.981535	2.431735	1.916921	1.952134	2.501932	2.610749	2.360907	0.303341	0.000000	2479.000000		1
7939.341309	1499.905884	2.146282	3.271847	5797.006348	75995.593750	838.687500	526.489807	108.217644	62.087997	43.961781	137.655014	182.526489	129.954926	0.268098	0.000000	3.899785	3.176064	0.331687	0.514793	3.763204	4.880788	2.923600	2.721390	2.034298	1.793008	1.643075	2.138792	2.261326	2.113793	0.000000	0.000000	2538.000000		1
11034.637695	4296.493164	1.865662	4.742790	9347.244141	99998.000000	1464.516846	886.408386	225.094421	112.719902	99.950142	372.336792	468.734467	298.493591	3.607524	0.000000	4.042758	3.633114	0.270833	0.676034	3.970684	4.999991	3.165694	2.947634	2.352365	2.052001	1.999783	2.570936	2.670927	2.474935	0.557209	0.000000	2568.000000		1
9838.107422	5457.961426	2.574922	7.922125	14197.421875	99998.000000	2209.569824	1379.781860	340.857971	118.187370	83.199272	387.943573	520.720154	310.085358	2.482866	0.000000	3.992912	3.737031	0.410764	0.898842	4.152209	4.999991	3.344308	3.139810	2.532573	2.072571	1.920120	2.588768	2.716604	2.491481	0.394953	0.000000	2609.000000		1
7413.289551	1503.991821	1.477111	4.909312	7228.555176	99998.000000	1113.266724	668.579224	187.867538	52.768936	62.411789	226.710312	276.031616	256.166168	0.995119	0.000000	3.870011	3.177245	0.169413	0.691021	3.859051	4.999991	3.046599	2.825153	2.273852	1.722378	1.795267	2.355471	2.440959	2.408522	0.000000	0.000000	2652.000000		1
4058.258789	1386.192993	2.084607	3.003561	3523.199219	57152.464844	503.420349	294.410706	77.704048	8.964429	24.074749	112.340599	156.456573	79.967514	0.933859	0.000000	3.608340	3.141824	0.319024	0.477637	3.546937	4.757035	2.701931	2.468954	1.890444	0.952523	1.381562	2.050537	2.194394	1.902914	0.000000	0.000000	2692.000000		1
15180.804688	1085.698120	3.043650	4.289481	7735.490723	99998.000000	1208.982910	724.394897	189.600586	49.645111	43.132256	214.227325	218.371872	110.918999	1.154973	99998.000000	4.181295	3.035709	0.483395	0.632405	3.888488	4.999991	3.082420	2.859975	2.277840	1.695876	1.634802	2.330875	2.339197	2.045006	0.062572	4.999991	2765.000000		1
13384.308594	3133.775391	1.844076	3.601807	9040.899414	99998.000000	1400.856201	858.247681	204.643066	93.995438	57.360626	275.498138	384.955444	258.383392	1.945611	0.000000	4.126596	3.496068	0.265779	0.556520	3.956212	4.999991	3.146394	2.933613	2.310997	1.973107	1.758614	2.440119	2.585410	2.412265	0.289056	0.000000	2807.000000		1
15436.724609	6149.826172	1.359929	8.048558	12264.688477	99998.000000	1982.415405	1185.882568	269.845642	87.288307	89.696709	353.347107	507.136261	361.932251	1.110170	99998.000000	4.188555	3.788863	0.133516	0.905718	4.088656	4.999991	3.297195	3.074042	2.431115	1.940956	1.952777	2.548202	2.705125	2.558627	0.045389	4.999991	2936.000000		1
6989.093262	1803.623291	2.772281	3.271847	5188.470703	73183.953125	742.089417	462.536133	114.422127	37.344078	43.943275	160.536362	203.927643	119.192673	0.271332	0.000000	3.844421	3.256146	0.442837	0.514793	3.715039	4.864416	2.870456	2.665146	2.058510	1.572222	1.642892	2.205573	2.309476	2.076250	0.000000	0.000000	3097.000000		1
14804.520508	3927.557617	3.000478	3.543216	10182.387695	99998.000000	1624.461182	968.565308	226.929245	101.566017	58.532444	311.173920	352.452850	200.560196	1.919705	0.000000	4.170394	3.594123	0.477190	0.549398	4.007850	4.999991	3.210709	2.986129	2.355891	2.006748	1.767397	2.493003	2.547101	2.302245	0.283234	0.000000	3131.000000		1
2545.015869	0.000000	2.392981	2.707523	1577.708618	35016.406250	151.467087	87.726196	48.726154	51.809895	3.509295	22.057983	46.700138	27.701225	1.854147	0.000000	3.405690	0.000000	0.378939	0.432572	3.198027	4.544271	2.180318	1.943129	1.687762	1.714413	0.545220	1.343566	1.669318	1.442499	0.268144	0.000000	3161.000000		0
4807.064453	1634.646729	2.812370	2.109277	2054.587158	36861.339844	241.860718	132.079620	30.821968	20.253996	3.965688	25.215733	35.870049	48.254345	0.883975	99998.000000	3.681880	3.213424	0.449072	0.324134	3.312725	4.566571	2.383565	2.120836	1.488860	1.306511	0.598319	1.401672	1.554732	1.683536	0.000000	4.999991	3183.000000		1
19063.234375	8896.808594	2.571838	10.305855	27573.669922	99998.000000	4553.510254	2738.023926	656.941223	284.915863	194.445145	942.211731	1170.044434	681.709778	3.368270	99998.000000	4.280197	3.949234	0.410244	1.013084	4.440495	4.999991	3.658346	3.437437	2.817527	2.454717	2.288797	2.974149	3.068202	2.833600	0.527407	4.999991	3199.000000		1
9022.047852	829.562744	2.713690	2.698272	5883.690430	78135.414062	863.338928	545.349976	142.172684	76.402710	32.098637	124.983932	181.308426	56.056202	3.247054	99998.000000	3.955305	2.918849	0.433560	0.431086	3.769650	4.892848	2.936181	2.736675	2.152816	1.883109	1.506487	2.096854	2.258418	1.748624	0.511490	4.999991	3273.000000		1
9418.025391	4898.975586	2.278883	7.252954	17682.453125	99998.000000	2844.668701	1741.387329	412.302032	174.703049	139.967819	567.130371	768.877808	457.953705	2.306763	0.000000	3.973960	3.690105	0.357722	0.860515	4.247542	4.999991	3.454032	3.240895	2.615216	2.242301	2.146028	2.753683	2.885857	2.660822	0.363003	0.000000	3403.000000		1
7906.986816	1881.422974	1.504864	2.075356	3539.321045	57227.652344	499.726044	291.425659	90.600243	56.324490	15.390940	95.528061	131.490616	48.655231	1.493915	99998.000000	3.898011	3.274487	0.177497	0.317093	3.548920	4.757606	2.698732	2.464528	1.957129	1.750697	1.187265	1.980131	2.118895	1.687129	0.174326	4.999991	3449.000000		1
11810.133789	3976.203613	1.652884	5.701833	11233.714844	99998.000000	1788.284790	1078.469727	270.101593	163.419647	89.224899	403.217346	568.237427	324.390808	2.539131	0.000000	4.072255	3.599469	0.218242	0.756014	4.050523	4.999991	3.252437	3.032808	2.431527	2.213304	1.950486	2.605539	2.754530	2.511069	0.404685	0.000000	3680.000000		1
5977.248047	1872.113159	2.248045	3.342773	4329.115723	67718.828125	648.454773	378.491913	117.508949	42.163960	24.848766	110.388596	160.215652	113.555595	0.869433	99998.000000	3.776501	3.272332	0.351805	0.524107	3.636399	4.830709	2.811880	2.578057	2.070071	1.624941	1.395305	2.042924	2.204705	2.055208	0.000000	4.999991	3754.000000		1
17952.583984	9582.277344	2.756862	6.839733	16408.777344	99998.000000	2574.265137	1607.025635	383.034271	208.417572	108.849808	453.611816	586.425354	380.046143	2.692196	0.000000	4.254127	3.981469	0.440415	0.835039	4.215076	4.999991	3.410653	3.206023	2.583238	2.318934	2.036828	2.656684	2.768213	2.579836	0.430107	0.000000	3787.000000		1
9463.149414	1541.638062	2.167868	2.056854	5665.679199	78352.554688	848.151489	507.990448	111.643677	75.196968	36.539219	142.801773	182.936630	71.888115	0.777350	99998.000000	3.976036	3.187982	0.336033	0.313203	3.753252	4.894053	2.928473	2.705856	2.047834	1.876200	1.562759	2.154734	2.262301	1.856657	0.000000	4.999991	3825.000000		1
4749.892090	1847.526489	1.952007	3.274930	4510.375000	69541.148438	657.178650	395.307556	106.370483	67.755905	34.870918	119.106323	158.386993	71.795609	1.005442	0.000000	3.676684	3.266591	0.290481	0.515202	3.654213	4.842242	2.817683	2.596935	2.026821	1.830947	1.542463	2.075935	2.199719	1.856098	0.002357	0.000000	3873.000000		1
3787.796387	934.594849	3.237926	4.496091	2682.772461	51199.554688	353.667816	203.674774	63.321491	67.419777	18.983496	58.554031	89.995834	85.364059	1.567492	99998.000000	3.578387	2.970623	0.510267	0.652835	3.428584	4.709266	2.548595	2.308937	1.801551	1.828787	1.278376	1.767557	1.954222	1.931275	0.195205	4.999991	3890.000000		1
6400.259766	707.098206	2.692104	0.894284	2799.140381	44479.699219	344.071228	214.214996	71.955963	40.588169	12.640245	63.275234	72.816322	57.894112	0.969059	99998.000000	3.806198	2.849480	0.430092	0.000000	3.447025	4.648162	2.536648	2.330850	1.857067	1.608400	1.101755	1.801234	1.862229	1.762634	0.000000	4.999991	3914.000000		1
8105.265137	1433.768921	1.717642	3.598723	3428.408203	61830.351562	505.526550	281.582367	116.987801	53.502869	37.118965	158.485672	199.129349	171.051910	0.630782	0.000000	3.908767	3.156479	0.234933	0.556148	3.535093	4.791202	2.703744	2.449605	2.068141	1.728377	1.569596	2.199990	2.299135	2.233128	0.000000	0.000000	3954.000000		1
4594.983398	1164.481445	3.863925	4.298732	3157.911865	52466.843750	441.064056	249.943192	72.147148	39.120308	25.949661	47.199707	92.842125	31.463387	0.790861	0.000000	3.662284	3.066133	0.587029	0.633340	3.499400	4.719885	2.644502	2.397841	1.858219	1.592402	1.414132	1.673939	1.967745	1.497805	0.000000	0.000000	3985.000000		1
19075.826172	4372.494629	2.306637	3.385945	11008.824219	99998.000000	1744.603638	1047.842041	228.899765	105.414528	69.751083	325.747650	394.820312	168.233368	1.766110	99998.000000	4.280483	3.640729	0.362979	0.529680	4.041741	4.999991	3.241697	3.020296	2.359645	2.022901	1.843551	2.512881	2.596400	2.225912	0.247018	4.999991	4005.000000		1
21771.115234	3555.664795	2.541001	7.021673	12806.020508	99998.000000	2034.916016	1242.413696	299.798004	126.112579	81.595726	349.908752	506.337555	356.181091	1.358064	99998.000000	4.337881	3.550921	0.405005	0.846441	4.107414	4.999991	3.308547	3.094266	2.476829	2.100758	1.911667	2.543955	2.704440	2.551671	0.132920	4.999991	4107.000000		1
5453.555176	2899.269531	1.948923	3.561718	6987.730469	98841.390625	1061.475342	640.196472	160.249573	78.795692	57.949619	235.415695	305.484406	234.835953	1.355174	0.000000	3.736680	3.462289	0.289795	0.551660	3.844336	4.994939	3.025910	2.806313	2.204797	1.896502	1.763051	2.371835	2.484989	2.370764	0.131995	0.000000	4146.000000		1
6626.501465	1620.594116	1.816322	4.681116	6328.075684	88816.109375	984.209167	582.188293	128.298950	90.745178	42.595684	191.019119	244.861191	114.536224	1.306422	99998.000000	3.821284	3.209674	0.259193	0.670349	3.801272	4.948492	2.993087	2.765064	2.108223	1.957824	1.629366	2.281077	2.388920	2.058943	0.116084	4.999991	4197.000000		1
5831.238770	3786.633789	1.674470	5.143676	5555.509766	79827.015625	840.861572	503.173645	117.909836	29.622395	36.326443	142.086349	208.522415	110.043221	0.755736	0.000000	3.765761	3.578253	0.223877	0.711274	3.744724	4.902150	2.924725	2.701718	2.071550	1.471620	1.560223	2.152552	2.319153	2.041563	0.000000	0.000000	4239.000000		1
8010.770020	1736.906616	0.854196	3.500043	4441.607422	64779.667969	640.440125	388.773102	109.629997	28.185371	44.723465	113.259560	149.718597	74.931770	0.277615	933.857300	3.903674	3.239776	0.000000	0.544073	3.647540	4.811439	2.806479	2.589696	2.039929	1.450024	1.650535	2.054075	2.175276	1.874666	0.000000	2.970280	4277.000000		1
14574.637695	6530.782227	1.776234	3.299600	11567.464844	99998.000000	1838.543579	1115.631958	268.818756	83.347290	86.862755	347.851898	452.554077	353.137421	0.875442	0.000000	4.163598	3.814965	0.249500	0.518461	4.063238	4.999991	3.264474	3.047521	2.429460	1.920892	1.938834	2.541394	2.655670	2.547944	0.000000	0.000000	4327.000000		1
14330.349609	5391.553223	3.466122	4.462170	13252.219727	99998.000000	2116.280518	1280.624268	347.475677	116.204529	102.343124	406.208557	612.365784	418.867310	2.316723	0.000000	4.156257	3.731714	0.539844	0.649546	4.122289	4.999991	3.325573	3.107422	2.540924	2.065223	2.010059	2.608749	2.787011	2.622077	0.364874	0.000000	4358.000000		1
14574.909180	3380.582520	2.053770	5.347203	11164.228516	99998.000000	1727.886719	1075.922607	277.829437	151.439331	87.883469	413.091461	510.287842	358.552460	3.053875	99998.000000	4.163606	3.528991	0.312552	0.728127	4.047829	4.999991	3.237515	3.031781	2.443778	2.180239	1.943907	2.616046	2.707815	2.554553	0.484851	4.999991	4431.000000		1
5180.625488	1743.989990	2.100026	3.626477	2559.071533	44516.082031	349.008301	194.059677	61.354065	58.261078	18.912569	47.387814	58.896328	92.980888	1.079521	99998.000000	3.714382	3.241544	0.322225	0.559485	3.408082	4.648517	2.542836	2.287935	1.787843	1.765378	1.276751	1.675667	1.770088	1.968394	0.033231	4.999991	4464.000000		1
27009.880859	8823.020508	1.945839	8.480282	19509.710938	99998.000000	3141.130127	1933.417847	492.590271	183.593475	117.632301	610.820801	798.324463	467.115509	2.058291	0.000000	4.431523	3.945617	0.289107	0.928410	4.290251	4.999991	3.497086	3.286326	2.692486	2.263857	2.070527	2.785914	2.902179	2.669424	0.313507	0.000000	4520.000000		1
7556.424316	2908.958496	3.241009	5.785094	5859.332031	83477.218750	850.973145	521.228943	131.388855	105.013641	32.940498	160.305069	203.918396	223.712906	2.452616	99998.000000	3.878316	3.463737	0.510680	0.762310	3.767848	4.921568	2.929916	2.717029	2.118559	2.021246	1.517730	2.204947	2.309456	2.349691	0.389630	4.999991	4649.000000		1
27846.888672	16779.316406	2.482410	13.981671	40866.015625	99998.000000	6695.204102	4117.962891	1051.151001	419.644409	331.708527	1562.178833	2028.054688	1166.226807	3.572778	99998.000000	4.444777	4.224774	0.394873	1.145559	4.611362	4.999991	3.825764	3.614682	3.021665	2.622881	2.520757	3.193731	3.307080	3.066783	0.553006	4.999991	4714.000000		1
8555.469727	1540.617432	2.192538	2.929552	6566.013672	95952.039062	1011.867188	590.249207	130.636429	84.950836	34.698227	192.301941	281.995575	219.858231	2.037426	99998.000000	3.932244	3.187695	0.340947	0.466801	3.817302	4.982054	3.005124	2.771035	2.116064	1.929168	1.540307	2.283984	2.450242	2.342143	0.309082	4.999991	4758.000000		1
3245.940430	187.152100	0.663004	4.030447	1384.796021	33791.734375	139.964737	84.864487	38.321621	34.325096	14.351720	62.057159	52.398888	22.822750	0.624972	99998.000000	3.511341	2.272195	0.000000	0.605353	3.141386	4.528811	2.146019	1.928726	1.583444	1.535612	1.156904	1.792792	1.719322	1.358368	0.000000	4.999991	4807.000000		0
10976.842773	2399.059326	2.306637	1.310589	5123.875488	73535.812500	757.973755	462.156830	109.552902	63.996830	31.392460	125.884384	206.814026	73.957306	2.061798	99998.000000	4.040477	3.380041	0.362979	0.117467	3.709599	4.866499	2.879654	2.664789	2.039624	1.806158	1.496825	2.099972	2.315580	1.868981	0.314246	4.999991	4833.000000		1
4832.061523	1377.888428	2.050686	2.707523	4320.666504	66238.656250	608.871887	374.282623	87.886551	50.255692	25.576529	108.917656	179.485931	81.540222	0.063934	0.000000	3.684132	3.139214	0.311899	0.432572	3.635551	4.821112	2.784526	2.573200	1.943922	1.701185	1.407842	2.037098	2.254030	1.911372	0.000000	0.000000	4879.000000		1
8275.034180	1511.534668	2.192538	4.267894	5266.291992	76556.335938	756.749512	463.763458	104.134773	51.233234	34.846249	173.084091	240.772156	111.967468	3.070573	0.000000	3.917770	3.179418	0.340947	0.630214	3.721505	4.883981	2.878952	2.666296	2.017596	1.709552	1.542156	2.238257	2.381606	2.049092	0.487219	0.000000	4926.000000		1
15429.120117	4929.633789	2.630429	3.749826	13900.303711	99998.000000	2231.738770	1338.422852	359.249390	155.787399	109.771851	475.876404	646.536682	381.254944	2.769868	99998.000000	4.188341	3.692815	0.420027	0.574011	4.143024	4.999991	3.348643	3.126593	2.555396	2.192532	2.040491	2.677494	2.810593	2.581215	0.442459	4.999991	4959.000000		1
10338.231445	3254.121582	3.345856	4.986405	9141.737305	99998.000000	1407.557129	868.417847	243.658539	121.129257	61.875217	298.579926	385.609192	241.980972	2.999593	0.000000	4.014446	3.512434	0.524507	0.697788	3.961029	4.999991	3.148466	2.938729	2.386782	2.083249	1.791517	2.475061	2.586147	2.383781	0.477062	0.000000	5118.000000		1
16693.289062	2988.944580	2.272716	4.289481	11882.135742	99998.000000	1872.958130	1149.346436	268.522705	97.618835	90.590996	394.693878	499.775360	305.160614	1.986212	0.000000	4.222542	3.475518	0.356545	0.632405	4.074894	4.999991	3.272528	3.060451	2.428981	1.989534	1.957085	2.596260	2.698775	2.484529	0.298026	0.000000	5196.000000		1
10238.885742	2207.673340	3.028231	4.533096	10663.454102	99998.000000	1713.562744	1012.073792	264.523102	79.517288	88.330612	366.070618	532.950256	321.880646	2.933272	99998.000000	4.010252	3.343935	0.481189	0.656395	4.027898	4.999991	3.233900	3.005212	2.422464	1.900462	1.946111	2.563565	2.726687	2.507695	0.467352	4.999991	5256.000000		1
3944.644531	558.098145	2.735276	4.095205	2929.958984	56339.757812	386.744019	239.162445	70.420258	57.820103	21.894545	57.342121	84.389595	63.087128	0.033641	0.000000	3.596008	2.746711	0.437001	0.612276	3.466861	4.750815	2.587424	2.378693	1.847698	1.762079	1.340336	1.758474	1.926289	1.799941	0.000000	0.000000	5327.000000		1
8791.381836	2744.721680	3.074487	3.629560	8896.095703	99998.000000	1388.030884	841.829834	212.435684	88.077744	64.095512	314.596863	407.793610	218.889938	1.739211	99998.000000	3.944057	3.438498	0.487773	0.559854	3.949199	4.999991	3.142399	2.925224	2.327227	1.944866	1.806828	2.497754	2.610440	2.340226	0.240352	4.999991	5349.000000		1
26123.275391	9176.213867	2.013681	7.660007	26057.296875	99998.000000	4228.508789	2591.965576	606.213684	278.119324	177.574005	807.307373	1122.493286	570.155518	4.554878	0.000000	4.417027	3.962663	0.303991	0.884229	4.415929	4.999991	3.626187	3.413629	2.782626	2.444231	2.249379	2.907039	3.050184	2.755993	0.658477	0.000000	5377.000000		1
4413.816895	1531.640625	1.773150	4.727372	4524.646484	68030.640625	649.271973	397.592590	125.159706	33.199532	38.515896	146.644119	196.566757	203.406494	0.986185	21601.312500	3.644814	3.185157	0.248745	0.674620	3.655585	4.832705	2.812427	2.599438	2.097465	1.521132	1.585640	2.166265	2.293510	2.308365	0.000000	4.334480	5433.000000		1
9292.976562	2064.865234	1.751564	2.759946	4823.784668	73365.398438	707.428162	428.365234	119.248177	73.969643	33.800861	135.203445	167.496353	180.429550	1.268409	0.000000	3.968155	3.314892	0.243426	0.440901	3.683388	4.865491	2.849682	2.631814	2.076452	1.869053	1.528928	2.130988	2.224005	2.256308	0.103259	0.000000	5474.000000		1
6992.976074	1304.477051	2.667434	4.767460	5854.095703	85986.320312	866.604614	526.952332	119.325272	60.305595	43.998783	173.839600	247.263428	112.343689	1.391662	0.000000	3.844662	3.115437	0.426094	0.678287	3.767460	4.934429	2.937821	2.721771	2.076732	1.780358	1.643441	2.240149	2.393160	2.050549	0.143534	0.000000	5506.000000		1
17413.751953	3983.712402	2.852458	7.089515	12713.175781	99998.000000	2088.409668	1232.348389	331.653015	156.663177	110.749397	513.257507	623.584412	389.864746	1.612523	99998.000000	4.240892	3.600288	0.455219	0.850617	4.104254	4.999991	3.319816	3.090734	2.520684	2.194967	2.044341	2.710335	2.794895	2.590914	0.207506	4.999991	5622.000000		1
20822.716797	6293.725586	2.359060	5.741921	12603.776367	99998.000000	2022.334351	1218.931030	379.373871	159.105499	124.154404	540.900085	742.012329	446.617889	1.164762	99998.000000	4.318537	3.798908	0.372739	0.759057	4.100501	4.999991	3.305853	3.085979	2.579067	2.201685	2.093962	2.733117	2.870411	2.649936	0.066237	4.999991	5659.000000		1
16301.126953	4193.434570	2.741444	3.490792	7701.146973	99998.000000	1208.002197	722.840698	186.214645	63.743965	53.379517	241.296387	298.277710	204.720169	0.232630	99998.000000	4.212218	3.622570	0.437979	0.542924	3.886555	4.999991	3.082068	2.859043	2.270014	1.804439	1.727375	2.382551	2.474621	2.311161	0.000000	4.999991	5742.000000		1
4772.992188	1118.120483	1.952007	4.449835	2420.744141	40064.191406	289.526062	181.040131	31.022411	4.181550	13.509859	25.724548	47.862709	62.806507	0.275655	0.000000	3.678791	3.048489	0.290481	0.648344	3.383949	4.602757	2.461688	2.257775	1.491675	0.621337	1.130651	1.410348	1.679997	1.798005	0.000000	0.000000	5780.000000		1
13883.676758	3256.952393	1.310589	4.539263	8960.657227	99998.000000	1388.138794	848.592468	216.083740	95.537308	64.860275	275.535156	363.711578	215.331314	1.108429	0.000000	4.142505	3.512811	0.117467	0.656985	3.952340	4.999991	3.142433	2.928699	2.334622	1.980173	1.811979	2.440177	2.560757	2.333107	0.044708	0.000000	5830.000000		1
20714.777344	6505.945801	1.230412	6.185980	20537.669922	99998.000000	3388.134521	2029.124756	532.900879	181.206650	139.184555	664.187988	926.352051	507.281189	2.430270	99998.000000	4.316280	3.813310	0.090050	0.791408	4.312551	4.999991	3.529961	3.307309	2.726646	2.258174	2.143591	2.822291	2.966776	2.705249	0.385655	4.999991	5855.000000		1
10753.148438	2984.359131	1.896499	3.712821	8724.665039	99998.000000	1404.655396	831.215637	210.335648	130.516159	78.388641	337.620056	469.875427	256.634918	1.979050	99998.000000	4.031536	3.474851	0.277953	0.569704	3.940749	4.999991	3.147570	2.919714	2.322913	2.115664	1.894253	2.528428	2.671983	2.409316	0.296457	4.999991	5917.000000		1
14425.020508	3557.669189	2.248045	3.065236	9055.161133	99998.000000	1451.719360	857.427368	228.612976	123.355721	68.199966	347.518860	494.292480	312.660278	1.552346	99998.000000	4.159116	3.551166	0.351805	0.486464	3.956896	4.999991	3.161883	2.933197	2.359101	2.091159	1.833784	2.540978	2.693984	2.495073	0.190989	4.999991	5943.000000		1
14795.125000	3319.323975	2.297385	5.248523	9181.073242	99998.000000	1438.305054	864.960938	211.744919	72.085480	74.305771	359.946320	483.302032	289.822113	3.437597	99998.000000	4.170119	3.521050	0.361234	0.720037	3.962893	4.999991	3.157851	2.936996	2.325813	1.857848	1.871023	2.556238	2.684219	2.462132	0.536255	4.999991	5996.000000		1
6853.084961	2624.425049	1.908834	3.284182	3370.554199	58770.683594	502.038849	283.525116	79.178078	20.738144	14.277710	69.303947	110.792564	54.942974	0.211107	99998.000000	3.835886	3.419034	0.280768	0.516427	3.527701	4.769161	2.700737	2.452591	1.898605	1.316770	1.154659	1.840758	2.044511	1.739912	0.000000	4.999991	6047.000000		1
21082.701172	8904.104492	1.865662	10.182506	33559.167969	99998.000000	5480.867676	3369.638428	805.219666	373.360596	260.286041	1332.236816	1712.409424	1092.180054	6.593607	0.000000	4.323926	3.949590	0.270833	1.007855	4.525811	4.999991	3.738849	3.527583	2.905914	2.572129	2.415451	3.124581	3.233608	3.038294	0.819123	0.000000	6100.000000		1
16065.637695	2246.423584	3.049818	3.786831	8775.919922	99998.000000	1339.347900	813.277527	183.414612	83.695755	66.540916	277.151031	360.828278	215.201797	3.098995	0.000000	4.205898	3.351492	0.484274	0.578276	3.943293	4.999991	3.126894	2.910239	2.263434	1.922703	1.823089	2.442717	2.557301	2.332846	0.491221	0.000000	6167.000000		1
20489.179688	6764.677246	3.709738	3.984190	22743.695312	99998.000000	3713.842285	2234.282715	531.685913	207.581879	147.815933	711.532654	917.726807	545.877258	5.269478	0.000000	4.311524	3.830247	0.569343	0.600340	4.356861	4.999991	3.569824	3.349138	2.725655	2.317189	2.169721	2.852195	2.962713	2.737095	0.721768	0.000000	6197.000000		1
9073.118164	1777.525635	1.625130	2.911049	4686.080078	70193.148438	666.007385	374.877777	64.258949	35.789871	9.352980	69.966949	107.258598	33.979717	0.403424	99998.000000	3.957757	3.249816	0.210888	0.464050	3.670810	4.846295	2.823479	2.573890	1.807934	1.553760	0.970950	1.844893	2.030432	1.531220	0.000000	4.999991	6237.000000		1
4967.754883	1255.507202	2.226459	3.694319	2526.454834	47305.871094	344.321014	207.443100	66.337387	48.735409	21.839037	48.963604	83.069756	58.470772	0.720566	99998.000000	3.696160	3.098819	0.347615	0.567534	3.402512	4.674915	2.536963	2.316899	1.821758	1.687845	1.339234	1.689873	1.919443	1.766939	0.000000	4.999991	6307.000000		1
3516.846680	1729.258911	2.075356	3.305768	4042.528564	65356.316406	600.148010	353.633911	109.263031	53.558376	32.120224	128.727585	183.300522	72.122482	1.097157	99998.000000	3.546154	3.237860	0.317093	0.519272	3.606653	4.815288	2.778258	2.548554	2.038473	1.728827	1.506779	2.109672	2.263164	1.858071	0.040269	4.999991	6329.000000		1
15374.165039	3001.119141	3.241009	5.331784	8779.580078	99998.000000	1387.879761	831.258789	180.984634	96.900322	57.653580	272.429810	344.089752	167.129395	1.103373	0.000000	4.186791	3.477283	0.510680	0.726873	3.943474	4.999991	3.142352	2.919736	2.257642	1.986325	1.760826	2.435255	2.536672	2.223053	0.042722	0.000000	6378.000000		1
17259.787109	2561.794434	2.627345	5.711084	9691.212891	99998.000000	1557.559448	925.556458	229.161880	91.087479	64.585823	256.662659	374.627991	228.394028	2.229695	99998.000000	4.237035	3.408544	0.419517	0.756719	3.986378	4.999991	3.192445	2.966403	2.360142	1.959459	1.810137	2.409363	2.573600	2.358685	0.348245	4.999991	6431.000000		1
16410.128906	2265.024658	2.531749	6.932245	9815.957031	99998.000000	1521.812744	931.011536	231.311249	80.090866	82.678116	351.447540	424.408783	233.704224	2.671973	0.000000	4.215112	3.355073	0.403421	0.840874	3.991933	4.999991	3.182361	2.968955	2.364197	1.903583	1.917391	2.545861	2.627784	2.368667	0.426832	0.000000	6474.000000		1
14972.575195	8464.233398	2.056854	7.727849	22048.558594	99998.000000	3619.384277	2192.498047	539.019043	214.803986	183.029144	828.557434	1021.710510	539.796143	5.043336	0.000000	4.175296	3.927588	0.313203	0.888059	4.343380	4.999991	3.558635	3.340939	2.731604	2.332042	2.262520	2.918323	3.009328	2.732230	0.702718	0.000000	6539.000000		1
20085.558594	6199.850586	1.655968	7.761770	15911.904297	99998.000000	2603.394043	1559.825928	377.258423	154.544647	131.284012	627.500732	825.273254	469.212433	4.278640	99998.000000	4.302884	3.792381	0.219052	0.889961	4.201722	4.999991	3.415540	3.193076	2.576639	2.189054	2.118212	2.797614	2.916598	2.671370	0.631306	4.999991	6587.000000		1
8367.395508	1955.676270	2.476242	1.495613	3518.638428	54131.535156	487.101196	284.749359	62.217514	6.408009	20.334173	79.535789	130.152283	83.831436	0.080698	99998.000000	3.922590	3.291297	0.393793	0.174819	3.546375	4.733450	2.687619	2.454463	1.793913	0.806723	1.308226	1.900563	2.114452	1.923407	0.000000	4.999991	6604.000000		1
10903.338867	2333.532959	1.766982	4.711953	7769.871582	99998.000000	1201.227295	735.413086	170.836044	85.157448	60.157574	274.224548	393.275360	192.576401	1.306652	0.000000	4.037560	3.368014	0.247232	0.673201	3.890414	4.999991	3.079625	2.866531	2.232579	1.930223	1.779290	2.438106	2.594697	2.284603	0.116160	0.000000	6658.000000		1
4006.158936	706.515381	2.938803	2.880212	2541.555908	42423.132812	294.712921	191.478592	41.451614	48.948185	16.686110	46.499695	83.177689	19.452225	0.657020	0.000000	3.602728	2.849122	0.468170	0.459424	3.405100	4.627603	2.469399	2.282120	1.617541	1.689737	1.222355	1.667450	1.920007	1.288969	0.000000	0.000000	6688.000000		1
7215.032715	1716.131470	1.535702	4.915480	4189.986816	60927.531250	582.351746	361.630035	117.067978	63.170387	24.503387	80.784706	111.137947	53.089645	0.394152	0.000000	3.858238	3.234550	0.186307	0.691566	3.622213	4.784813	2.765185	2.558264	2.068438	1.800514	1.389226	1.907329	2.045862	1.725010	0.000000	0.000000	6726.000000		1
11582.035156	3787.750244	2.648932	4.890810	10445.412109	99998.000000	1696.463379	1002.307617	228.819580	119.007645	83.754341	341.428467	439.065796	263.079926	3.395449	0.000000	4.063785	3.578381	0.423071	0.689381	4.018926	4.999991	3.229544	3.001001	2.359493	2.075575	1.923007	2.533300	2.642529	2.420088	0.530897	0.000000	6770.000000		1
4622.166504	2101.423096	1.992095	2.849375	2343.869629	40974.363281	291.678528	171.381866	57.252693	12.683417	8.341514	53.305508	58.702049	28.450573	0.449622	99998.000000	3.664846	3.322514	0.299310	0.454750	3.369933	4.612512	2.464905	2.233965	1.757796	1.103236	0.921245	1.726772	1.768653	1.454091	0.000000	4.999991	6805.000000		1
4492.477051	1336.591064	1.800903	3.043650	3370.131836	55923.027344	472.243744	278.729889	55.399368	33.924210	19.560154	96.551857	126.143417	137.932556	0.766178	99998.000000	3.652486	3.125998	0.255490	0.483395	3.527647	4.747591	2.674166	2.445184	1.743505	1.530510	1.291372	1.984761	2.100865	2.139667	0.000000	4.999991	6838.000000		1
7673.433594	1919.559570	2.895631	4.687283	4629.200684	65980.578125	664.169495	409.680847	98.864662	70.969162	35.336563	134.879654	143.696060	119.460953	0.099468	99998.000000	3.884990	3.283202	0.461743	0.670921	3.665506	4.819416	2.822279	2.612446	1.995041	1.851070	1.548224	2.129946	2.157445	2.077226	0.000000	4.999991	6915.000000		1
9460.750000	998.884644	2.383730	4.853805	4296.671875	66115.507812	614.860474	370.745575	89.468513	67.099068	37.023369	139.181458	192.909439	91.966339	0.906743	99998.000000	3.975926	2.999515	0.377257	0.686082	3.633132	4.820303	2.788777	2.569076	1.951670	1.826717	1.568476	2.143581	2.285353	1.963629	0.000000	4.999991	6938.000000		1
18524.468750	4857.749023	2.642764	6.108886	17310.021484	99998.000000	2839.244629	1695.359375	400.842865	165.800293	148.562195	611.369690	760.255676	367.322632	2.948400	99998.000000	4.267746	3.686435	0.422058	0.785962	4.238297	4.999991	3.453203	3.229262	2.602974	2.219585	2.171908	2.786304	2.880960	2.565048	0.469586	4.999991	6964.000000		1
9061.270508	1981.110962	1.717642	2.090775	4614.543457	66097.710938	656.759277	409.011688	93.761078	52.284790	34.651974	122.637207	186.294830	118.634514	0.274298	0.000000	3.957189	3.296909	0.234933	0.320307	3.664129	4.820187	2.817406	2.611736	1.972023	1.718375	1.539728	2.088622	2.270201	2.074211	0.000000	0.000000	7050.000000		1
14611.078125	3123.229004	2.482410	3.447620	6840.929199	96719.906250	1084.865479	631.167297	160.098465	70.386337	39.897411	157.375519	193.177734	133.828094	2.850468	99998.000000	4.164682	3.494604	0.394873	0.537519	3.835115	4.985516	3.035376	2.800144	2.204387	1.847488	1.600945	2.196937	2.285957	2.126547	0.454916	4.999991	7074.000000		1
8360.922852	2923.446045	2.747611	3.293433	6051.547363	87685.640625	885.344482	553.432434	127.648285	53.006386	44.427425	161.208618	230.423126	101.717125	1.633829	99998.000000	3.922254	3.465895	0.438955	0.517649	3.781867	4.942928	2.947112	2.743065	2.106015	1.724328	1.647651	2.207388	2.362526	2.007394	0.213207	4.999991	7140.000000		1
6869.151367	1009.656128	0.493398	2.109277	3261.981934	54709.738281	462.354187	263.752167	85.302383	36.733498	21.407314	63.022369	95.219688	67.928596	1.408363	99998.000000	3.836903	3.004174	0.000000	0.324134	3.513482	4.738065	2.664975	2.421196	1.930961	1.565062	1.330562	1.799495	1.978727	1.832053	0.148715	4.999991	7171.000000		1
11998.389648	2839.768799	2.685936	3.126911	9868.685547	99998.000000	1585.609131	941.564148	234.182205	107.690323	68.024193	292.949005	408.937683	272.090607	0.943420	99998.000000	4.079123	3.453283	0.429096	0.495116	3.994259	4.999991	3.200196	2.973850	2.369554	2.032177	1.832663	2.466792	2.611657	2.434714	0.000000	4.999991	7294.000000		1
18221.720703	6523.445801	2.695188	6.966166	17087.769531	99998.000000	2705.142090	1680.878174	457.744019	184.182465	130.710434	557.829834	700.446594	467.920349	2.011627	99998.000000	4.260590	3.814477	0.430589	0.842994	4.232686	4.999991	3.432190	3.225536	2.660623	2.265248	2.116310	2.746502	2.845375	2.670172	0.303548	4.999991	7410.000000		1
6703.406738	1489.014038	2.445405	3.484625	5054.500488	74431.179688	761.091370	451.622803	115.412010	62.994614	18.813890	125.347816	175.057678	110.589043	1.724207	99998.000000	3.826296	3.172899	0.388351	0.542156	3.703678	4.871755	2.881437	2.654776	2.062251	1.799303	1.274479	2.098117	2.243181	2.043712	0.236589	4.999991	7446.000000		1
7505.064453	1836.335571	2.852458	5.279361	7426.126953	99998.000000	1167.916748	692.971619	169.747482	114.459129	50.690498	221.816406	290.648560	145.540131	0.687488	99998.000000	3.875355	3.263952	0.455219	0.722581	3.870762	4.999991	3.067412	2.840715	2.229803	2.058650	1.704927	2.345994	2.463368	2.162983	0.000000	4.999991	7593.000000		1
4614.929199	1329.677368	3.126911	4.471421	3560.811523	52173.953125	449.794128	292.560455	65.554115	74.453789	20.328007	69.815842	101.522850	67.435196	0.822402	0.000000	3.664165	3.123746	0.495116	0.650446	3.551549	4.717454	2.653014	2.466216	1.816600	1.871887	1.308095	1.843954	2.006564	1.828887	0.000000	0.000000	7610.000000		1
11965.732422	2072.809082	1.733061	3.200921	5154.537109	75004.703125	767.468567	463.522949	122.788307	59.139942	34.214081	115.186897	148.663956	54.477329	1.173512	0.000000	4.077940	3.316559	0.238814	0.505275	3.712190	4.875089	2.885061	2.666071	2.089157	1.771881	1.534205	2.061403	2.172206	1.736216	0.069488	0.000000	7650.000000		1
4233.729492	733.849670	3.268763	3.188586	1160.817993	32921.535156	71.844948	50.752171	19.304205	20.022717	7.388638	33.982800	42.543259	71.342293	1.948118	99998.000000	3.626723	2.865607	0.514383	0.503598	3.064764	4.517480	1.856396	1.705455	1.285652	1.301523	0.868564	1.531259	1.628831	1.853347	0.289615	4.999991	7667.000000		1
9425.700195	1638.840576	1.921169	5.236188	3487.208984	56272.945312	476.215607	291.185120	87.010773	55.343861	30.584520	107.770500	138.435196	31.818016	0.950522	99998.000000	3.974314	3.214537	0.283566	0.719015	3.542478	4.750299	2.677804	2.464169	1.939573	1.743069	1.485502	2.032500	2.141247	1.502673	0.000000	4.999991	7746.000000		1
4316.941406	1708.687256	2.226459	3.956437	4997.621094	79675.984375	748.016357	441.375519	103.857239	70.105721	34.932594	170.694199	234.422729	172.763382	1.025456	0.000000	3.635176	3.232663	0.347615	0.597304	3.698763	4.901328	2.873911	2.644808	2.016437	1.845753	1.543231	2.232219	2.370000	2.237452	0.010917	0.000000	7765.000000		1
5641.311523	0.000000	2.174036	2.812370	2393.961914	43920.476562	306.449615	174.391586	60.314846	14.286962	15.612969	63.441757	103.403931	54.853546	1.102123	12553.155273	3.751380	0.000000	0.337267	0.449072	3.379117	4.642667	2.486359	2.241525	1.780424	1.154940	1.193485	1.802375	2.014537	1.739205	0.042230	4.098753	7794.000000		0
8270.785156	1536.528320	1.492530	4.896977	9300.210938	99998.000000	1456.782837	887.953308	239.785355	69.017159	68.748871	321.125122	444.338989	244.694672	1.749485	99998.000000	3.917547	3.186541	0.173923	0.689928	3.968493	4.999991	3.163395	2.948390	2.379823	1.838957	1.837266	2.506674	2.647714	2.388624	0.242910	4.999991	7856.000000		1
4711.804688	1860.422729	1.874913	3.194753	4165.563477	65189.363281	592.632935	359.653381	117.468857	78.043259	38.861275	151.374573	187.873703	125.101112	0.318708	0.000000	3.673187	3.269612	0.272981	0.504437	3.619674	4.814177	2.772786	2.555884	2.069923	1.892335	1.589517	2.180053	2.273866	2.097261	0.000000	0.000000	7945.000000		1
4960.489746	1776.119385	0.860363	3.635728	3767.135254	56682.898438	542.383362	312.697266	74.284180	23.565931	17.108583	86.091820	112.309769	64.814018	1.140826	99998.000000	3.695524	3.249472	0.000000	0.560591	3.576011	4.753452	2.734306	2.495124	1.870896	1.372285	1.233214	1.934962	2.050417	1.811669	0.057220	4.999991	7975.000000		1
22829.634766	5379.091797	1.810155	5.815931	19218.144531	99998.000000	3083.455078	1887.649048	457.392456	224.773712	107.699577	519.696350	667.866882	376.361053	5.292442	0.000000	4.358499	3.730709	0.257716	0.764619	4.283711	4.999991	3.489038	3.275921	2.660289	2.351746	2.032214	2.715750	2.824690	2.575605	0.723656	0.000000	7996.000000		1
7252.574219	1839.237427	2.753779	2.047602	4930.907715	79222.750000	690.887024	412.551819	106.148453	62.985363	26.322794	167.258911	238.231155	179.596939	1.111291	0.000000	3.860492	3.264638	0.439929	0.311246	3.692927	4.898850	2.839407	2.615479	2.025914	1.799240	1.420332	2.223389	2.376999	2.254299	0.045828	0.000000	8025.000000		1
10566.920898	2075.596680	2.907966	3.725156	7173.310059	99998.000000	1069.536255	636.082764	148.898331	54.569839	28.432072	175.696014	298.539825	160.261902	0.136750	0.000000	4.023949	3.317143	0.463589	0.571145	3.855720	4.999991	3.029196	2.803514	2.172890	1.736953	1.453809	2.244762	2.475002	2.204830	0.000000	0.000000	8058.000000		1
7603.426758	577.485596	1.643633	3.820752	4826.951660	78852.281250	728.940308	430.711945	115.822144	67.833000	49.716038	214.063889	228.538956	159.068497	0.048168	0.000000	3.881009	2.761541	0.215805	0.582149	3.683673	4.896814	2.862692	2.634187	2.063792	1.831441	1.696496	2.330544	2.358960	2.201584	0.000000	0.000000	8191.000000		1
4317.961914	1334.241211	3.533965	4.693450	3363.439941	54234.519531	459.421570	275.162018	77.235321	75.570099	32.767807	71.792519	120.783882	61.067280	1.217432	0.000000	3.635279	3.125234	0.548262	0.671492	3.526784	4.734276	2.662211	2.439589	1.887816	1.878350	1.515447	1.856079	2.082009	1.785809	0.085445	0.000000	8238.000000		1
7052.054199	621.761902	1.353761	1.945839	3002.568604	48066.355469	394.422516	233.093643	68.286308	42.204048	14.817365	47.474159	73.386818	47.942886	0.595278	0.000000	3.848316	2.793624	0.131542	0.289107	3.477493	4.681841	2.595962	2.367530	1.834334	1.625354	1.170771	1.676457	1.865618	1.680724	0.000000	0.000000	8266.000000		1
10379.285156	1849.065308	3.074487	3.990358	6655.000977	99998.000000	1035.846313	617.605042	176.837006	118.298386	46.730976	215.137039	341.631989	208.633423	2.058231	99998.000000	4.016168	3.266952	0.487773	0.601012	3.823148	4.999991	3.015295	2.790711	2.247573	2.072979	1.669605	2.332715	2.533559	2.319384	0.313494	4.999991	8307.000000		1
10833.393555	1767.700806	2.442321	3.034399	5496.767578	78318.921875	833.781311	492.935638	146.563934	30.488926	24.084000	136.464691	158.087860	129.874741	1.114109	0.000000	4.034764	3.247409	0.387803	0.482073	3.740107	4.893867	2.921052	2.692790	2.166027	1.484142	1.381729	2.135020	2.198899	2.113525	0.046928	0.000000	8339.000000		1
5573.043457	1133.798218	1.211909	2.991227	8004.806152	99998.000000	1228.222290	749.530457	202.798996	92.320969	42.725201	190.886505	285.600464	129.057556	2.121253	99998.000000	3.746092	3.054536	0.083470	0.475849	3.903351	4.999991	3.089277	2.874789	2.307066	1.965300	1.630684	2.280775	2.455759	2.110783	0.326593	4.999991	8501.000000		1
15828.565430	3772.078613	2.815454	6.818146	13180.911133	99998.000000	2114.926758	1277.278442	313.264679	131.404282	76.057335	391.314117	510.368011	210.520676	2.673325	0.000000	4.199441	3.576581	0.449548	0.833666	4.119946	4.999991	3.325295	3.106286	2.495911	2.118609	1.881141	2.592525	2.707883	2.323295	0.427052	0.000000	8550.000000		1
11782.484375	3830.762207	2.966557	2.824705	7882.181152	99998.000000	1217.706787	714.668762	174.844910	74.965691	59.756691	225.760513	311.426788	149.949875	1.802012	99998.000000	4.071237	3.583285	0.472253	0.450973	3.896646	4.999991	3.085543	2.854105	2.242653	1.874863	1.776386	2.353648	2.493356	2.175946	0.255758	4.999991	8616.000000		1
6582.921875	1428.662231	1.255082	2.772281	3814.850098	62719.390625	571.731323	334.462311	105.374435	41.803162	29.209173	95.376953	113.833130	118.653015	0.235204	0.000000	3.818419	3.154930	0.098672	0.442837	3.581477	4.797402	2.757192	2.524347	2.022735	1.621209	1.465519	1.979443	2.056269	2.074279	0.000000	0.000000	8672.000000		1
8364.943359	2527.833252	2.500912	5.032661	7160.833008	97503.484375	1072.474976	668.517578	178.085907	76.581566	52.516071	238.092392	304.432861	238.166397	2.603291	99998.000000	3.922463	3.402748	0.398098	0.701798	3.854964	4.989020	3.030387	2.825113	2.250630	1.884124	1.720292	2.376745	2.483491	2.376880	0.415523	4.999991	8708.000000		1
15898.983398	5282.262695	2.892547	5.291696	14938.648438	99998.000000	2398.525879	1455.333496	370.930603	126.615227	126.248268	543.052551	703.918884	369.851288	2.213350	0.000000	4.201369	3.722820	0.461280	0.723595	4.174311	4.999991	3.379944	3.162962	2.569293	2.102486	2.101225	2.734842	2.847522	2.568027	0.345050	0.000000	8732.000000		1
8740.065430	3534.951416	2.843207	4.021195	14455.925781	99998.000000	2306.741455	1412.219727	359.193878	123.528404	96.937325	439.136719	602.821594	329.861359	2.726167	99998.000000	3.941515	3.548383	0.453808	0.604355	4.160046	4.999991	3.362999	3.149902	2.555329	2.091767	1.986491	2.642600	2.780189	2.518332	0.435552	4.999991	8773.000000		1
6813.020996	1236.705688	2.433070	4.727372	8216.939453	99998.000000	1209.408447	774.875732	172.507431	69.482803	75.230888	263.098419	350.809204	166.429382	1.068449	0.000000	3.833340	3.092266	0.386155	0.674620	3.914710	4.999991	3.082573	2.889232	2.236808	1.841877	1.876396	2.420118	2.545071	2.221230	0.028754	0.000000	8819.000000		1
5574.650391	1377.006592	1.665219	2.448488	2993.304932	47448.503906	370.723999	239.076096	71.351547	27.136902	17.065411	62.075661	65.828568	74.537048	0.099640	0.000000	3.746218	3.138936	0.221471	0.388898	3.476151	4.676222	2.569051	2.378536	1.853403	1.433560	1.232117	1.792921	1.818414	1.872372	0.000000	0.000000	8982.000000		1
7218.122559	1403.520508	2.602675	2.374479	3121.952393	49651.957031	441.807251	248.462997	69.214516	39.582870	15.714733	50.187847	77.000954	49.564934	0.211123	99998.000000	3.858424	3.147219	0.415420	0.375568	3.494426	4.695936	2.645233	2.395262	1.840197	1.597507	1.196307	1.700599	1.886496	1.695175	0.000000	4.999991	9005.000000		1
10776.522461	2695.440430	2.556419	2.170952	8430.904297	99998.000000	1321.505371	783.164795	185.055161	105.294258	73.115448	330.388672	425.679291	268.020081	1.880580	99998.000000	4.032479	3.430630	0.407632	0.336650	3.925874	4.999991	3.121069	2.893853	2.267301	2.022405	1.864009	2.519025	2.629082	2.428167	0.274292	4.999991	9037.000000		1
14276.710938	3959.687012	1.714559	3.274930	8876.291992	99998.000000	1384.203979	842.363342	223.392197	103.662964	59.695015	246.600418	329.145935	185.437546	2.286463	99998.000000	4.154628	3.597661	0.234152	0.515202	3.948232	4.999991	3.141200	2.925499	2.349068	2.015624	1.775938	2.391994	2.517389	2.268198	0.359164	4.999991	9091.000000		1
14864.089844	4173.297852	2.365228	6.130473	16546.716797	99998.000000	2688.604004	1620.581787	356.252014	144.769196	123.929291	605.778870	801.081299	465.157318	2.243305	99998.000000	4.172138	3.620479	0.373873	0.787494	4.218712	4.999991	3.429527	3.209671	2.551757	2.160676	2.093174	2.782314	2.903677	2.667600	0.350888	4.999991	9118.000000		1
19165.464844	8057.103027	3.974939	6.969250	17214.287109	99998.000000	2740.426025	1693.265503	396.544128	147.772766	121.301949	546.204163	743.868713	453.485382	1.977520	0.000000	4.282519	3.906179	0.599330	0.843186	4.235889	4.999991	3.437818	3.228725	2.598292	2.169594	2.083868	2.737355	2.871496	2.656563	0.296121	0.000000	9306.000000		1
6863.576172	1992.539307	2.599592	3.635728	5820.047852	83953.234375	876.219666	527.889832	135.989792	62.630733	31.611406	138.382782	170.543091	120.987404	0.505971	99998.000000	3.836550	3.299407	0.414905	0.560591	3.764927	4.924037	2.942613	2.722543	2.133506	1.796788	1.499844	2.141082	2.231834	2.082740	0.000000	4.999991	9355.000000		1
19041.679688	3907.760010	3.247177	4.810632	8816.100586	99998.000000	1403.862793	834.811279	198.931992	101.908318	51.988750	226.244659	305.404236	186.560028	4.025720	99998.000000	4.279705	3.591928	0.511506	0.682202	3.945276	4.999991	3.147325	2.921588	2.298705	2.008210	1.715909	2.354578	2.484875	2.270819	0.604844	4.999991	9443.000000		1
3115.871338	913.693298	1.637465	2.763030	2009.367310	44393.625000	267.138123	138.811417	58.597202	42.043694	22.551382	66.735191	76.772758	60.024975	0.338490	0.000000	3.493580	2.960800	0.214172	0.441386	3.303059	4.647321	2.426736	2.142425	1.767877	1.623701	1.353173	1.824355	1.885207	1.778332	0.000000	0.000000	9496.000000		1
16153.166016	3235.504883	2.655099	3.867008	10697.730469	99998.000000	1718.502808	1022.610962	258.944641	112.167915	86.967598	428.429993	558.196777	304.084381	1.443855	0.000000	4.208258	3.509942	0.424081	0.587375	4.029292	4.999991	3.235150	3.009711	2.413207	2.049869	1.939358	2.631880	2.746787	2.482994	0.159524	0.000000	9531.000000		1
7994.780762	3968.660645	2.337474	4.048949	6874.711426	99998.000000	1054.385742	632.854126	176.029053	60.200748	44.738880	215.531754	286.537933	166.904282	0.891426	99998.000000	3.902807	3.598644	0.368747	0.607342	3.837255	4.999991	3.023000	2.801304	2.245584	1.779602	1.650685	2.333511	2.457182	2.222467	0.000000	4.999991	9573.000000		1
6902.637695	2473.423584	2.772281	4.311067	5483.282227	75908.390625	793.393555	495.828186	136.338257	47.175034	37.532185	137.198624	168.998138	29.653233	1.505466	99998.000000	3.839015	3.393298	0.442837	0.634585	3.739041	4.880290	2.899489	2.695331	2.134618	1.673712	1.574404	2.137350	2.227882	1.472072	0.177671	4.999991	9654.000000		1
6000.813965	2010.474365	1.501781	4.415914	6179.158691	85968.367188	932.769287	566.282349	129.492355	40.418564	35.586346	164.039490	226.839828	197.004654	0.689381	99998.000000	3.778210	3.303298	0.176607	0.645021	3.790929	4.934339	2.969774	2.753033	2.112244	1.606581	1.551283	2.214948	2.355719	2.294477	0.000000	4.999991	9683.000000		1
4379.936035	116.142853	3.018980	2.645848	2387.631104	40070.445312	294.194855	178.437454	35.623348	16.288307	8.020804	22.215254	36.104412	38.725590	0.013000	99998.000000	3.641468	2.064992	0.479860	0.422565	3.377967	4.602824	2.468635	2.251486	1.551735	1.211876	0.904218	1.346651	1.557560	1.587998	0.000000	4.999991	9744.000000		0
6540.286133	1570.051636	2.056854	3.583304	6603.120117	90158.570312	1020.584900	606.327820	150.853409	59.454483	40.026928	198.194977	292.572784	200.893250	0.475358	0.000000	3.815597	3.195914	0.313203	0.554284	3.819749	4.955007	3.008849	2.782707	2.178555	1.774185	1.602352	2.297093	2.466234	2.302965	0.000000	0.000000	9785.000000		1
4743.465332	231.231064	0.644501	1.622047	1855.245117	37221.835938	211.652405	124.595383	55.704659	37.695621	5.411962	34.445362	27.139984	52.272457	1.708547	99998.000000	3.676096	2.364046	0.000000	0.210063	3.268401	4.570798	2.325623	2.095502	1.745892	1.576291	0.733355	1.537131	1.433610	1.718273	0.232627	4.999991	9827.000000		1
16439.210938	4497.013184	2.679769	6.340167	16083.948242	99998.000000	2607.039062	1571.510254	376.111267	165.171219	84.321754	474.966705	651.942444	389.892517	9.470820	0.000000	4.215881	3.652924	0.428097	0.802101	4.206393	4.999991	3.416147	3.196317	2.575316	2.217934	1.925940	2.676663	2.814209	2.590945	0.976388	0.000000	9884.000000		1
13434.298828	5034.042969	3.768329	7.471899	13791.422852	99998.000000	2169.425537	1340.152832	370.147339	177.826874	110.092560	533.400452	687.868042	428.796967	2.098568	99998.000000	4.128215	3.701917	0.576149	0.873431	4.139609	4.999991	3.336345	3.127154	2.568375	2.249997	2.041758	2.727053	2.837505	2.632252	0.321923	4.999991	9994.000000		1
26597.691406	10745.219727	2.852458	9.109365	29514.285156	99998.000000	4871.474609	2949.330811	732.742554	271.069885	212.105713	955.909668	1253.339355	739.702576	5.112625	99998.000000	4.424844	4.031215	0.455219	0.959488	4.470032	4.999991	3.687660	3.469723	2.864951	2.433081	2.326552	2.980417	3.098069	2.869057	0.708644	4.999991	10066.000000		1
7080.072754	2123.002930	3.040566	5.186849	5264.524902	80108.992188	788.894409	478.500671	151.220383	43.317280	41.001389	144.454651	206.783188	100.150581	1.085870	99998.000000	3.850038	3.326951	0.482955	0.714904	3.721359	4.903681	2.897019	2.679883	2.179610	1.636661	1.612799	2.159732	2.315515	2.000654	0.035778	4.999991	10128.000000		1
5667.076172	2940.690186	0.952875	6.438847	12279.000977	99998.000000	1921.286377	1189.398071	319.111450	107.681076	99.700356	444.042969	684.059570	242.946198	2.258125	99998.000000	3.753359	3.468449	0.000000	0.808808	4.089163	4.999991	3.283592	3.075327	2.503942	2.032139	1.998697	2.647425	2.835094	2.385510	0.353748	4.999991	10157.000000		1
17706.099609	4888.586426	2.217208	4.946317	14022.792969	99998.000000	2266.683594	1367.246460	324.933563	139.983231	85.354805	342.729797	445.008179	315.108765	2.022907	99998.000000	4.248123	3.689183	0.345806	0.694282	4.146834	4.999991	3.355391	3.135847	2.511795	2.146076	1.931228	2.534952	2.648368	2.498461	0.305976	4.999991	10264.000000		1
5370.466797	880.558533	1.770066	3.836171	2351.936768	44602.437500	307.886658	174.564285	64.598160	17.133253	20.799818	36.684155	35.099113	83.196190	0.540870	0.000000	3.730012	2.944758	0.247989	0.583898	3.371426	4.649359	2.488391	2.241955	1.810220	1.233840	1.318060	1.564479	1.545296	1.920103	0.000000	0.000000	10387.000000		1
6922.626465	2787.252686	3.515462	4.391244	3867.329102	57035.960938	548.997986	326.278076	80.732277	50.527058	18.076876	65.492447	101.427254	41.167912	1.024378	99998.000000	3.840271	3.445176	0.545982	0.642588	3.587411	4.756149	2.739571	2.513588	1.907047	1.703524	1.257123	1.816191	2.006155	1.614559	0.010460	4.999991	10425.000000		1
12407.860352	5558.818359	2.072273	2.861710	11148.240234	99998.000000	1806.679321	1072.317749	279.072205	140.001740	66.870872	360.140594	414.118347	269.275146	2.124310	99998.000000	4.093697	3.744982	0.316447	0.456626	4.047206	4.999991	3.256881	3.030324	2.445717	2.146133	1.825237	2.556472	2.617125	2.430196	0.327218	4.999991	10507.000000		1
12139.146484	3750.236572	0.946708	5.452050	14270.948242	99998.000000	2277.390381	1391.993530	305.481323	135.703003	114.406708	502.963959	658.942566	414.143036	2.494018	0.000000	4.084188	3.574059	0.000000	0.736560	4.154453	4.999991	3.357437	3.143637	2.484985	2.132589	2.058451	2.701537	2.818848	2.617150	0.396900	0.000000	10559.000000		1
2127.634766	420.214905	1.729977	2.362144	1848.602661	45274.238281	217.551605	115.822144	88.928856	32.829483	16.063194	76.893028	120.931900	139.884552	0.707243	0.000000	3.327897	2.623471	0.238040	0.373306	3.266844	4.655851	2.337562	2.063792	1.949043	1.516264	1.205832	1.885887	2.082541	2.145770	0.000000	0.000000	10583.000000		1
19807.738281	5310.346191	2.608843	4.493007	11208.724609	99998.000000	1779.425171	1081.245117	265.149109	134.944412	74.792999	397.694366	514.975098	236.920563	1.342507	0.000000	4.296835	3.725123	0.416448	0.652537	4.049556	4.999991	3.250280	3.033924	2.423490	2.130155	1.873861	2.599550	2.711786	2.374603	0.127917	0.000000	10655.000000		1
7898.552734	1886.890381	2.343642	1.745396	7332.547852	99998.000000	1094.320190	667.641785	184.672775	50.927944	43.684242	192.166260	267.110352	196.859711	1.836480	99998.000000	3.897547	3.275747	0.369891	0.241894	3.865255	4.999991	3.039145	2.824543	2.266403	1.706956	1.640325	2.283677	2.426691	2.294157	0.263986	4.999991	10718.000000		1
3705.845947	1034.881104	1.606628	3.518546	2442.518555	48527.261719	335.890076	182.437073	53.379517	46.986927	17.836346	90.655754	95.068581	55.356194	1.543530	99998.000000	3.568887	3.014890	0.205915	0.546363	3.387838	4.685986	2.526197	2.261113	1.727375	1.671977	1.251306	1.957395	1.978037	1.743166	0.188515	4.999991	10747.000000		1
5507.927246	2335.728516	1.939672	1.597377	3617.256348	58741.820312	516.146912	302.496277	73.275803	49.987404	20.087475	81.793083	116.195274	64.564240	0.243728	0.000000	3.740988	3.368422	0.287728	0.203407	3.558379	4.768948	2.712773	2.480720	1.864961	1.698861	1.302925	1.912717	2.065188	1.809992	0.000000	0.000000	10773.000000		1
6744.219727	2061.871094	2.914133	4.906229	4527.822754	71144.242188	617.305908	391.937042	80.140205	48.023064	21.558418	85.462738	87.815628	70.065628	0.834687	99998.000000	3.828932	3.314261	0.464509	0.690748	3.655890	4.852140	2.790500	2.593216	1.903850	1.681450	1.333617	1.931777	1.943572	1.845505	0.000000	4.999991	10791.000000		1
21872.632812	8707.411133	1.415436	8.498784	19749.058594	99998.000000	3199.338867	1943.535645	485.398987	179.498260	142.770935	632.875732	785.634888	413.162415	3.562730	0.000000	4.339901	3.939889	0.150890	0.929357	4.295547	4.999991	3.505060	3.288593	2.686099	2.254060	2.154640	2.801318	2.895221	2.616121	0.551783	0.000000	10813.000000		1
12045.219727	1483.821045	2.026016	0.656836	8440.865234	99998.000000	1318.563477	778.415833	203.835129	99.203873	47.286049	217.388168	292.063995	124.145157	1.567515	99998.000000	4.080815	3.171381	0.306643	0.000000	3.926387	4.999991	3.120101	2.891212	2.309279	1.996529	1.674733	2.337236	2.465478	2.093930	0.195212	4.999991	10837.000000		1
9660.767578	1945.111328	2.534833	4.489923	6763.302246	97810.960938	1030.869141	598.414917	141.330826	95.750092	53.496700	184.931808	257.094391	176.923340	0.866393	0.000000	3.985012	3.288944	0.403949	0.652239	3.830159	4.990387	3.013204	2.777002	2.150237	1.981139	1.728327	2.267012	2.410093	2.247785	0.000000	0.000000	10852.000000		1
7223.775391	3395.917969	1.976677	4.311067	7560.140137	99998.000000	1249.376709	717.444153	174.354584	113.466164	58.042130	273.296356	329.352539	242.755005	3.043726	99998.000000	3.858764	3.530957	0.295936	0.634585	3.878530	4.999991	3.096694	2.855788	2.241433	2.054866	1.763743	2.436634	2.517661	2.385168	0.483406	4.999991	10947.000000		1
3649.012695	2893.515137	2.322055	5.458218	6011.501953	92041.796875	888.566956	551.471191	119.926598	54.335476	45.090427	166.512634	239.495483	167.335999	0.669605	0.000000	3.562175	3.461426	0.365873	0.737051	3.778983	4.963985	2.948690	2.741523	2.078916	1.735083	1.654084	2.221447	2.379297	2.223589	0.000000	0.000000	10981.000000		1
21422.412109	4472.546875	2.106194	6.485103	14996.964844	99998.000000	2428.046387	1458.907593	350.910980	188.761810	83.667999	503.303162	699.980957	432.645477	2.449764	0.000000	4.330868	3.650555	0.323498	0.811917	4.176003	4.999991	3.385257	3.164028	2.545197	2.275914	1.922559	2.701830	2.845086	2.636132	0.389124	0.000000	11020.000000		1
11924.941406	3716.229004	2.087691	3.527797	7844.106445	99998.000000	1219.153076	725.455688	192.641159	72.396935	33.803944	206.456314	321.165222	184.546341	2.510330	99998.000000	4.076456	3.570102	0.319666	0.547504	3.894543	4.999991	3.086058	2.860611	2.284749	1.859720	1.528967	2.314828	2.506728	2.266105	0.399731	4.999991	11055.000000		1
7183.705078	2306.038330	2.889463	5.202267	4941.296387	74790.937500	736.378296	445.665009	119.124825	59.614838	38.629993	101.680115	176.954178	103.511856	0.268991	99998.000000	3.856349	3.362867	0.460817	0.716193	3.693841	4.873849	2.867101	2.649009	2.076002	1.775354	1.586925	2.007236	2.247861	2.014990	0.000000	4.999991	11108.000000		1
6127.352051	1439.846924	2.692104	3.984190	7045.831055	99998.000000	1073.523438	654.674683	202.367279	112.118576	70.392502	310.550995	382.639557	225.655670	1.812060	0.000000	3.787273	3.158316	0.430092	0.600340	3.847932	4.999991	3.030812	2.816025	2.306140	2.049678	1.847526	2.492133	2.582790	2.353446	0.258173	0.000000	11158.000000		1
9532.810547	2591.950195	0.989880	3.965688	6677.009766	95326.015625	1040.061768	619.001953	168.344376	83.708092	38.226025	177.848465	188.018631	161.628006	0.975389	0.000000	3.979221	3.413627	0.000000	0.598319	3.824582	4.979211	3.017059	2.791692	2.226199	1.922767	1.582359	2.250050	2.274201	2.208517	0.000000	0.000000	11202.000000		1
12226.268555	1722.860229	1.939672	4.027363	5884.858887	89334.554688	896.840637	531.852417	142.770935	57.480892	45.478977	208.457657	275.670837	187.466644	1.872406	0.000000	4.087294	3.236250	0.287728	0.605021	3.769736	4.951019	2.952715	2.725791	2.154640	1.759524	1.657811	2.319018	2.440391	2.272924	0.272400	0.000000	11239.000000		1
21896.632812	8696.759766	3.136162	6.173645	18766.091797	99998.000000	3133.565918	1845.975342	478.454407	215.460831	178.751999	789.619080	976.860596	680.093933	2.561674	99998.000000	4.340377	3.939358	0.496399	0.790542	4.273374	4.999991	3.496039	3.266226	2.679841	2.333368	2.252251	2.897418	2.989833	2.832569	0.408524	4.999991	11256.000000		1
9203.011719	1640.838867	2.192538	3.540132	7982.223633	99998.000000	1169.258179	732.138184	182.137939	56.762379	49.509426	210.927734	254.541046	197.094086	2.487076	99998.000000	3.963930	3.215066	0.340947	0.549019	3.902124	4.999991	3.067910	2.864593	2.260401	1.754061	1.694688	2.324134	2.405758	2.294674	0.395689	4.999991	11285.000000		1
5831.571777	692.653992	2.149366	3.706654	2227.125488	43930.988281	316.437866	164.671646	54.119614	48.408531	18.280403	67.786743	98.288002	80.331398	0.268251	99998.000000	3.765786	2.840516	0.332310	0.568982	3.347745	4.642771	2.500288	2.216619	1.733355	1.684922	1.261986	1.831145	1.992501	1.904885	0.000000	4.999991	11384.000000		1
8904.197266	827.885193	1.026885	2.966557	4277.256836	67252.320312	618.894043	370.276855	82.477676	46.231411	23.041697	120.679031	156.024841	139.354156	0.554755	0.000000	3.949595	2.917970	0.011522	0.472253	3.631165	4.827707	2.791616	2.568527	1.916336	1.664937	1.362514	2.081632	2.193194	2.144120	0.000000	0.000000	11406.000000		1
19224.785156	5110.643066	4.357323	6.176729	13438.427734	99998.000000	2110.115967	1299.524536	329.633179	123.392723	108.362579	476.360535	586.215637	366.816895	3.494865	99998.000000	4.283862	3.708476	0.639220	0.790759	4.128348	4.999991	3.324306	3.113785	2.518031	2.091290	2.034879	2.677936	2.768057	2.564449	0.543430	4.999991	11426.000000		1
5250.577148	1798.713989	2.519415	3.857757	3596.354736	58301.042969	513.192749	303.113007	90.205528	31.950617	18.301989	88.198013	123.972466	86.030144	0.362241	99998.000000	3.720207	3.254962	0.401300	0.586335	3.555862	4.765676	2.710280	2.481605	1.955233	1.504479	1.262498	1.945459	2.093325	1.934651	0.000000	4.999991	11519.000000		1
9776.722656	2272.095703	0.854196	3.287266	5657.763184	79223.656250	827.046387	510.784332	125.017853	86.505043	39.786396	163.549164	227.407227	98.975677	0.774019	99998.000000	3.990193	3.356427	0.000000	0.516835	3.752645	4.898855	2.917530	2.708238	2.096972	1.937041	1.599735	2.213648	2.356804	1.995528	0.000000	4.999991	11578.000000		1
8634.091797	2237.934082	2.180203	4.055117	8987.470703	99998.000000	1436.599731	852.481079	249.230850	96.909576	53.829742	298.296204	334.887848	232.513901	0.695848	99998.000000	3.936217	3.349847	0.338497	0.608003	3.953638	4.999991	3.157336	2.930685	2.396602	1.986367	1.731022	2.474648	2.524899	2.366449	0.000000	4.999991	11635.000000		1
10457.849609	1809.124634	1.612795	4.452919	5578.884277	87856.054688	856.098328	502.069672	139.835220	77.034874	33.572662	139.610107	187.423477	77.340164	0.929975	0.000000	4.019443	3.257468	0.207579	0.648645	3.746547	4.943772	2.932524	2.700764	2.145617	1.886687	1.525986	2.144917	2.272824	1.888405	0.000000	0.000000	11690.000000		1
4673.985840	1630.662598	0.906619	3.651147	4787.368652	72011.125000	716.654724	419.866455	131.132904	75.107544	42.302727	155.420425	225.923950	136.106979	0.874449	0.000000	3.669688	3.212364	0.000000	0.562429	3.680097	4.857399	2.855310	2.623111	2.117712	1.875684	1.626368	2.191508	2.353962	2.133880	0.000000	0.000000	11721.000000		1
8118.830566	1435.794922	1.514116	3.373610	4140.856934	59696.210938	577.140198	353.229950	82.930984	66.895546	34.417606	116.657837	186.538437	140.837433	0.200481	99998.000000	3.909493	3.157092	0.180159	0.528095	3.617090	4.775947	2.761281	2.548058	1.918717	1.825397	1.536781	2.066914	2.270768	2.148718	0.000000	4.999991	11754.000000		1
25013.394531	5764.963379	2.827788	9.235798	21453.275391	99998.000000	3485.876709	2127.585449	520.417908	168.615753	128.046082	618.221802	801.611694	547.289612	1.809035	0.000000	4.398173	3.760797	0.451447	0.965474	4.331493	4.999991	3.542312	3.327887	2.716352	2.226898	2.107366	2.791144	2.903964	2.738217	0.257447	0.000000	11809.000000		1
17548.500000	4115.576172	1.782401	4.807549	13297.248047	99998.000000	2173.277100	1283.689575	310.933380	110.971420	80.750786	388.674438	474.010742	301.065399	3.123437	0.000000	4.244240	3.614431	0.251005	0.681924	4.123762	4.999991	3.337115	3.108460	2.492667	2.045211	1.907147	2.589586	2.675788	2.478661	0.494633	0.000000	11838.000000		1
11685.260742	1898.685669	1.982844	3.416783	8188.933105	99998.000000	1268.828979	757.329224	169.050552	66.608757	62.044823	279.210968	358.105316	188.228333	0.509629	4215.268066	4.067638	3.278453	0.297289	0.533617	3.913227	4.999991	3.103403	2.879285	2.228017	1.823531	1.792706	2.445932	2.554011	2.274685	0.000000	3.624825	11866.000000		1
6260.205566	1545.723999	1.726894	2.972724	3002.883057	53261.164062	388.205719	224.983414	56.219643	34.747570	7.286875	63.925903	84.297081	20.124479	0.572315	99998.000000	3.796589	3.189132	0.237266	0.473155	3.477538	4.726411	2.589062	2.352150	1.749888	1.540924	0.862541	1.805677	1.925812	1.303725	0.000000	4.999991	11892.000000		1
4914.634766	1945.058960	0.940540	2.226459	4498.496582	67729.359375	658.325806	387.558105	101.504341	0.382384	28.277884	112.331352	161.362793	162.053558	0.602174	99998.000000	3.691491	3.288933	0.000000	0.347615	3.653067	4.830777	2.818441	2.588337	2.006485	0.000000	1.451447	2.050501	2.207803	2.209659	0.000000	4.999991	11918.000000		1
5959.442383	1023.816711	2.137031	2.288134	2613.246582	40892.730469	331.745544	203.446579	66.744438	20.371178	26.964212	52.775105	78.900543	67.900841	1.290809	41046.519531	3.775206	3.010222	0.329811	0.359481	3.417180	4.611646	2.520805	2.308450	1.824415	1.309016	1.430788	1.722429	1.897080	1.831875	0.110862	4.613276	11994.000000		1
16882.810547	4545.122559	2.485493	5.384208	13640.005859	99998.000000	2214.395752	1324.496582	351.456787	88.928856	91.568535	417.384033	589.219238	291.154266	1.890061	0.000000	4.227445	3.657546	0.395413	0.731122	4.134815	4.999991	3.345255	3.122051	2.545872	1.949043	1.961746	2.620536	2.770277	2.464123	0.276476	0.000000	12042.000000		1
12933.381836	1170.328247	1.705307	4.181550	9948.921875	99998.000000	1604.422974	937.675537	299.705475	169.864670	82.983406	410.735504	572.132202	379.127167	3.778867	99998.000000	4.111712	3.068308	0.231803	0.621337	3.997776	4.999991	3.205319	2.972053	2.476695	2.230103	1.918991	2.613562	2.757496	2.578785	0.577362	4.999991	12071.000000		1
7296.582520	1165.721069	1.665219	1.844076	6201.296875	84864.960938	906.588379	548.375122	146.403580	44.674122	38.189022	140.297775	195.724899	90.091431	1.055502	99998.000000	3.863120	3.066595	0.221471	0.265779	3.792483	4.928729	2.957410	2.739078	2.165552	1.650056	1.581939	2.147051	2.291646	1.954684	0.023459	4.999991	12090.000000		1
6115.945312	3300.753662	2.753779	5.812848	6846.738770	94422.726562	1043.234985	637.618469	164.480453	70.241402	46.666218	162.355759	229.982147	126.966774	0.323761	0.000000	3.786463	3.518613	0.439929	0.764389	3.835484	4.975077	3.018382	2.804561	2.216114	1.846593	1.669003	2.210468	2.361694	2.103690	0.000000	0.000000	12163.000000		1
9639.677734	1215.403198	3.635728	3.453787	7600.164062	99998.000000	1156.476074	699.623230	159.672913	57.872524	35.663437	175.597336	234.407318	185.005829	2.630105	99998.000000	3.984062	3.084720	0.560591	0.538296	3.880823	4.999991	3.063137	2.844864	2.203231	1.762472	1.552223	2.244518	2.369971	2.267185	0.419973	4.999991	12211.000000		1
26163.050781	10969.169922	4.005776	10.870179	29218.671875	99998.000000	4847.005371	2928.379883	770.314880	278.498627	212.543610	931.905823	1221.410278	690.473755	5.471091	0.000000	4.417688	4.040174	0.602687	1.036237	4.465661	4.999991	3.685473	3.466627	2.886668	2.444823	2.327448	2.969372	3.086862	2.839147	0.738074	0.000000	12259.000000		1
10921.536133	2201.511963	2.833956	4.181550	5121.868164	74828.242188	762.639404	454.317993	130.769028	64.992874	28.290218	112.245010	124.613884	108.744965	1.242117	0.000000	4.038284	3.342721	0.452393	0.621337	3.709428	4.874065	2.882319	2.657360	2.116505	1.812866	1.451636	2.050167	2.095567	2.036409	0.094163	0.000000	12308.000000		1
6277.943359	2103.248535	2.032184	3.848506	3818.673828	60891.746094	559.072571	325.096985	69.714081	54.637684	24.000738	74.666565	80.599678	78.345467	0.485092	0.000000	3.797817	3.322891	0.307963	0.585292	3.581913	4.784558	2.747468	2.512013	1.843320	1.737492	1.380225	1.873126	1.906333	1.894014	0.000000	0.000000	12345.000000		1
6464.250488	835.875122	2.355976	3.611058	3200.596924	54278.957031	418.000793	258.892212	57.887943	23.846552	16.556593	66.960304	120.173302	62.186676	1.575977	0.000000	3.810518	2.922141	0.372171	0.557634	3.505231	4.734632	2.621177	2.413119	1.762588	1.377426	1.218971	1.825817	2.079808	1.793697	0.197550	0.000000	12359.000000		1
4471.082031	106.475334	2.877128	3.046734	2305.767090	38626.132812	281.428162	167.203400	59.904709	47.825703	14.271543	34.661224	34.673557	3.167000	1.417975	99998.000000	3.650413	2.027249	0.458959	0.483835	3.362815	4.586881	2.449368	2.223245	1.777461	1.679661	1.154471	1.539844	1.539998	0.500648	0.151669	4.999991	12383.000000		0
8020.995605	2070.499268	1.168737	2.183287	6474.796875	90093.289062	949.131592	595.346619	157.690063	69.251518	43.514637	158.673782	206.884949	142.829529	1.117225	99998.000000	3.904228	3.316075	0.067717	0.339111	3.811226	4.954692	2.977326	2.774770	2.197804	1.840429	1.638635	2.200505	2.315729	2.154818	0.048141	4.999991	12496.000000		1
11023.860352	3671.999023	1.760815	5.865271	8668.420898	99998.000000	1348.599121	819.497375	219.796570	96.854065	61.357151	288.903137	420.217987	218.862198	1.821585	0.000000	4.042334	3.564903	0.245714	0.768288	3.937940	4.999991	3.129883	2.913548	2.342021	1.986118	1.787865	2.460752	2.623475	2.340171	0.260449	0.000000	12573.000000		1
3253.634277	767.912598	1.899583	1.918085	1520.862915	30848.525391	136.732971	91.756645	24.164177	22.298515	19.705091	22.862839	32.342251	24.867270	0.675077	0.000000	3.512369	2.885312	0.278658	0.282868	3.182090	4.489234	2.135873	1.962638	1.383172	1.348276	1.294578	1.359130	1.509770	1.395628	0.000000	0.000000	12646.000000		1
16745.142578	3157.770020	2.346725	5.452050	9298.983398	99998.000000	1475.248291	881.517578	208.972641	68.708786	58.119225	292.871918	435.056946	184.305817	2.015264	99998.000000	4.223889	3.499381	0.370462	0.736560	3.968436	4.999991	3.168865	2.945231	2.320089	1.837012	1.764320	2.466678	2.638546	2.265539	0.304332	4.999991	12682.000000		1
30554.408203	10889.313477	3.213256	8.097898	26522.222656	99998.000000	4348.117676	2636.824707	672.625122	223.521713	178.440536	894.333557	1156.254028	663.737732	4.466145	0.000000	4.485074	4.037001	0.506945	0.908372	4.423610	4.999991	3.638301	3.421081	2.827773	2.349320	2.251493	2.951499	3.063053	2.821996	0.649933	0.000000	12710.000000		1
6350.774902	2185.386963	2.198706	3.151581	5238.476562	77411.289062	769.032043	474.029236	133.134247	53.613880	35.302643	137.491577	193.489182	136.955002	0.910181	0.000000	3.802827	3.339528	0.342167	0.498528	3.719205	4.888804	2.885944	2.675805	2.124290	1.729277	1.547807	2.138276	2.286657	2.136578	0.000000	0.000000	12785.000000		1
23055.535156	6142.228027	1.884164	8.267504	16379.086914	99998.000000	2604.257568	1609.791748	402.344635	161.026672	120.386078	561.422363	747.461243	354.728638	1.208051	99998.000000	4.362775	3.788326	0.275119	0.917374	4.214290	4.999991	3.415684	3.206770	2.604598	2.206898	2.080576	2.749290	2.873589	2.549896	0.082085	4.999991	12883.000000		1
20009.416016	8573.947266	1.372264	8.813325	27459.232422	99998.000000	4481.924316	2736.078125	665.584900	229.726196	185.782928	971.750854	1315.445801	801.204651	3.560761	99998.000000	4.301234	3.933181	0.137438	0.945140	4.438688	4.999991	3.651464	3.437129	2.823204	2.361211	2.269006	2.987555	3.119073	2.903744	0.551543	4.999991	12911.000000		1
27841.337891	17662.544922	2.232627	17.108583	45640.882812	99998.000000	7611.629395	4589.639160	1052.884033	468.737549	361.704041	1645.566284	2102.573242	1178.771484	3.800578	99998.000000	4.444690	4.247053	0.348816	1.233214	4.659354	4.999991	3.881478	3.661778	3.022381	2.670930	2.558353	3.216315	3.322751	3.071430	0.579850	4.999991	12937.000000		1
12874.960938	3051.384277	2.463907	2.849375	11593.546875	99998.000000	1788.494507	1088.097168	227.579926	62.825008	39.178902	251.454224	357.855560	208.306549	2.418032	0.000000	4.109746	3.484497	0.391624	0.454750	4.064216	4.999991	3.252488	3.036668	2.357134	1.798133	1.593052	2.400459	2.553708	2.318703	0.383462	0.000000	12982.000000		1
13237.639648	3250.285400	5.128258	3.663482	8779.758789	99998.000000	1342.240479	795.166687	221.147247	58.495441	39.721638	219.950745	303.994965	160.502441	1.324171	0.000000	4.121810	3.511921	0.709970	0.563894	3.943483	4.999991	3.127830	2.900458	2.344682	1.767122	1.599027	2.342325	2.482866	2.205482	0.121944	0.000000	13002.000000		1
7329.270020	1116.307251	2.032184	4.138377	5149.933105	83159.703125	777.823730	466.640594	165.812637	91.799820	43.138420	205.478760	229.436325	147.011078	0.990664	99998.000000	3.865061	3.047784	0.307963	0.616830	3.711802	4.919913	2.890881	2.668983	2.219618	1.962842	1.634864	2.312767	2.360662	2.167350	0.000000	4.999991	13111.000000		1
6161.979004	3246.529297	2.445405	2.337474	4595.991699	70123.609375	659.454468	404.281219	104.634338	58.387508	29.977024	110.681549	115.717300	92.660179	1.949107	0.000000	3.789720	3.511419	0.388351	0.368747	3.662379	4.845864	2.819185	2.606683	2.019674	1.766320	1.476789	2.044075	2.063398	1.966893	0.289836	0.000000	13165.000000		1
11586.498047	1492.989014	2.920300	4.890810	6601.809570	89109.789062	1030.166138	607.003113	145.120743	63.611362	44.236233	209.688065	277.897278	133.223679	1.341430	0.000000	4.063952	3.174057	0.465428	0.689381	3.819663	4.949925	3.012907	2.783191	2.161730	1.803535	1.645778	2.321574	2.443884	2.124581	0.127568	0.000000	13250.000000		1
8132.704102	3258.928955	1.581958	3.241009	9546.434570	99998.000000	1514.316162	903.233276	209.987183	77.303162	54.190540	258.386475	360.038849	160.274231	2.409236	99998.000000	3.910235	3.513075	0.199195	0.510680	3.979841	4.999991	3.180217	2.955800	2.322193	1.888197	1.733923	2.412270	2.556349	2.204864	0.381879	4.999991	13280.000000		1
17379.310547	4430.669434	3.009729	6.007123	16585.994141	99998.000000	2724.631104	1626.280518	365.888672	172.211395	134.562027	641.590332	792.431458	572.708862	2.256460	99998.000000	4.240033	3.646469	0.478527	0.778666	4.219741	4.999991	3.435308	3.211195	2.563349	2.236062	2.128922	2.807258	2.898962	2.757934	0.353428	4.999991	13367.000000		1
23476.931641	11325.530273	2.223376	9.023020	23969.259766	99998.000000	3937.773926	2365.616211	559.066406	195.987015	175.572662	790.932739	997.083740	686.646851	3.303545	0.000000	4.370641	4.054059	0.347013	0.955352	4.379654	4.999991	3.595251	3.373944	2.747463	2.292227	2.244457	2.898139	2.998732	2.836733	0.518980	0.000000	13389.000000		1
4101.832031	2269.724121	0.588994	5.445883	9789.346680	99998.000000	1544.453491	944.851379	226.475937	77.944580	81.312027	361.688629	456.880554	355.067841	1.796848	0.000000	3.612978	3.355973	0.000000	0.736068	3.990754	4.999991	3.188775	2.975363	2.355022	1.891786	1.910155	2.558335	2.659803	2.550311	0.254511	0.000000	13450.000000		1
5870.880371	1404.427124	1.285919	4.909312	4021.364990	60460.089844	580.328796	350.201721	76.424301	25.339081	30.966904	103.240486	131.721893	141.435684	1.050343	0.000000	3.768703	3.147499	0.109214	0.691021	3.604373	4.781469	2.763674	2.544318	1.883232	1.403791	1.490898	2.013850	2.119658	2.150559	0.021331	0.000000	13463.000000		1
11497.208008	2850.598877	2.550252	4.841470	8746.562500	99998.000000	1379.488892	827.653870	252.231323	104.116272	68.258560	293.300568	360.939301	245.656799	1.027672	0.000000	4.060592	3.454936	0.406583	0.684977	3.941837	4.999991	3.139718	2.917849	2.401799	2.017519	1.834157	2.467313	2.557434	2.390329	0.011855	0.000000	13517.000000		1
5523.981445	2259.924072	2.574922	5.291696	3922.450928	57972.457031	522.965088	337.299347	69.982368	56.796299	40.372307	111.745438	168.776108	93.980019	0.184923	99998.000000	3.742252	3.354094	0.410764	0.723595	3.593558	4.763222	2.718473	2.528016	1.844989	1.754320	1.606084	2.048230	2.227311	1.973036	0.000000	4.999991	13605.000000		1
9139.923828	1759.081787	2.201789	3.241009	5078.763672	76241.070312	766.876465	452.560242	132.643936	36.696491	25.400757	132.656281	140.859024	144.288132	1.742046	99998.000000	3.960943	3.245286	0.342776	0.510680	3.705758	4.882189	2.884725	2.655676	2.122687	1.564625	1.404847	2.122728	2.148785	2.159231	0.241060	4.999991	13667.000000		1
6252.138672	2386.789062	2.852458	4.058200	5495.364258	76016.960938	807.628113	489.343079	141.599121	55.976025	31.870440	125.233711	190.655228	121.292694	0.856386	0.000000	3.796029	3.377814	0.455219	0.608333	3.739996	4.880910	2.907212	2.689613	2.151061	1.748002	1.503388	2.097721	2.280249	2.083835	0.000000	0.000000	13699.000000		1
9464.824219	2031.449951	2.710606	3.120744	4755.708008	66553.226562	674.046692	403.497955	91.913918	44.421257	26.720596	117.274582	159.145584	130.673431	0.192949	0.000000	3.976113	3.307806	0.433066	0.494258	3.677215	4.823169	2.828690	2.605841	1.963381	1.647591	1.426846	2.069204	2.201795	2.116187	0.000000	0.000000	13758.000000		1
12035.135742	1415.331299	2.655099	3.718989	5739.911133	77474.445312	842.011780	527.152832	132.298553	34.383686	48.294434	181.135727	202.694153	152.049911	2.544764	99998.000000	4.080451	3.150858	0.424081	0.570425	3.758905	4.889158	2.925318	2.721936	2.121555	1.536352	1.683897	2.258004	2.306841	2.181986	0.405648	4.999991	13803.000000		1
17329.853516	4121.031250	2.568754	7.592165	15025.523438	99998.000000	2385.663574	1467.634521	362.690857	159.555725	107.918518	502.760437	648.439331	470.230072	3.455652	0.000000	4.238795	3.615006	0.409723	0.880366	4.176830	4.999991	3.377609	3.166618	2.559537	2.202912	2.033096	2.701361	2.811869	2.672310	0.538530	0.000000	13853.000000		1
7346.384766	793.671082	2.907966	2.522498	3666.975586	58971.078125	525.851440	313.980103	93.375610	88.524887	24.987535	130.186203	167.484024	70.867401	0.454269	99998.000000	3.866074	2.899641	0.463589	0.401831	3.564308	4.770639	2.720863	2.496902	1.970233	1.947065	1.397723	2.114565	2.223973	1.850446	0.000000	4.999991	13938.000000		1
7624.525391	3247.565430	2.090775	2.383730	5993.320312	91174.585938	908.595886	547.283447	145.638809	80.084694	35.265636	159.669830	206.218857	144.917221	0.712539	0.000000	3.882213	3.511558	0.320307	0.377257	3.777668	4.959874	2.958371	2.738212	2.163277	1.903550	1.547352	2.203223	2.314328	2.161120	0.000000	0.000000	13957.000000		1
3919.339355	1167.901245	1.989012	1.184156	2785.670654	48774.089844	328.412018	212.784134	79.575882	42.333565	15.350851	82.021286	80.383820	70.000870	1.226521	99998.000000	3.593213	3.067406	0.298637	0.073409	3.444930	4.688189	2.516419	2.327939	1.900782	1.626685	1.186132	1.913927	1.905169	1.845103	0.088675	4.999991	13982.000000		1
7197.335449	3802.083252	2.750695	4.113708	8562.657227	99998.000000	1303.283569	802.675598	200.399841	92.129776	56.034618	272.793701	371.988312	203.366409	2.777732	99998.000000	3.857172	3.580022	0.439442	0.614233	3.932609	4.999991	3.115039	2.904540	2.301897	1.964400	1.748456	2.435834	2.570529	2.308279	0.443690	4.999991	14015.000000		1
6935.087891	3548.118896	1.668303	3.416783	4932.258301	65811.851562	687.174194	432.232239	94.309982	89.261902	34.769154	115.492180	155.235413	53.761902	1.441031	0.000000	3.841052	3.549998	0.222275	0.533617	3.693046	4.818304	2.837067	2.635717	1.974558	1.950666	1.541194	2.062553	2.190991	1.730475	0.158673	0.000000	14048.000000		1
6070.389160	823.953430	2.636597	4.076703	4364.446289	65678.257812	610.339722	378.106445	84.519112	46.508949	29.107410	113.703613	157.628387	142.434814	0.344518	0.000000	3.783216	2.915903	0.421044	0.610309	3.639929	4.817421	2.785572	2.577614	1.926955	1.667536	1.464004	2.055774	2.197634	2.153616	0.000000	0.000000	14087.000000		1
6473.189941	1755.853149	1.748480	3.537048	4691.862305	71516.085938	689.008972	414.704285	126.118744	38.953789	31.084087	135.703003	152.860931	101.359406	2.475390	99998.000000	3.811118	3.244488	0.242661	0.548641	3.671345	4.854404	2.838225	2.617738	2.100780	1.590550	1.492538	2.132589	2.184297	2.005864	0.393644	4.999991	14146.000000		1
11749.586914	1085.580933	3.429117	2.655099	4779.838379	72022.195312	697.936401	416.536011	124.854416	92.194534	30.269979	126.220512	167.363754	141.195145	0.282185	99998.000000	4.070023	3.035662	0.535182	0.424081	3.679413	4.857466	2.843816	2.619653	2.096404	1.964705	1.481012	2.101130	2.223661	2.149820	0.000000	4.999991	14167.000000		1
8921.841797	2002.006348	1.631298	2.281967	3659.626953	53824.222656	516.331970	296.967133	71.040092	50.934113	17.944275	88.537224	106.166954	97.544823	1.500287	99998.000000	3.950454	3.301466	0.212533	0.358309	3.563437	4.730978	2.712929	2.472708	1.851503	1.707009	1.253926	1.947126	2.025989	1.989204	0.176174	4.999991	14187.000000		1
5549.847656	521.484863	1.372264	1.831741	3068.603760	57779.222656	413.369019	233.827576	79.868835	40.619007	13.707219	64.289787	122.757469	23.084867	1.655096	99998.000000	3.744281	2.717242	0.137438	0.262864	3.486941	4.761772	2.616338	2.368896	1.902377	1.608729	1.136949	1.808142	2.089048	1.363327	0.218823	4.999991	14204.000000		1
4361.485840	1133.940063	2.485493	2.411484	2329.921875	42532.011719	255.657364	160.332825	38.096508	14.098853	10.133165	37.849808	51.529274	30.843555	0.901592	99998.000000	3.639634	3.054590	0.395413	0.382284	3.367341	4.628716	2.407658	2.205022	1.580885	1.149184	1.005745	1.578064	1.712054	1.489164	0.000000	4.999991	14225.000000		1
17720.125000	6229.812012	1.538786	2.685936	10346.363281	99998.000000	1653.735107	990.882324	229.707703	78.151192	58.680466	279.673523	357.578003	242.807419	2.619774	99998.000000	4.248467	3.794475	0.187178	0.429096	4.014788	4.999991	3.218466	2.996022	2.361176	1.892936	1.768494	2.446651	2.553371	2.385262	0.418264	4.999991	14260.000000		1
8108.690918	1623.902954	1.711475	3.197837	6727.687988	98166.867188	1052.628052	616.186523	153.298828	89.662788	40.936630	194.287872	239.325882	168.483154	1.491430	0.000000	3.908951	3.210560	0.233371	0.504856	3.827866	4.991965	3.022275	2.789712	2.185539	1.952612	1.612112	2.288446	2.378990	2.226557	0.173603	0.000000	14290.000000		1
5869.761230	980.712158	2.204873	3.530881	2823.378662	45484.730469	379.435547	221.560455	57.573402	44.914654	26.122351	88.225769	83.569321	36.579308	0.000471	99998.000000	3.768620	2.991542	0.343384	0.547883	3.450769	4.657866	2.579138	2.345492	1.760222	1.652388	1.417012	1.945596	1.922047	1.563236	0.000000	4.999991	14401.000000		1
5100.062988	56.614361	1.816322	2.164785	2725.167725	47476.535156	376.419647	207.322845	76.254692	52.297127	12.816018	50.712082	81.592644	106.712776	0.813449	0.000000	3.707576	1.752927	0.259193	0.335415	3.435393	4.676479	2.575672	2.316647	1.882267	1.718478	1.107753	1.705111	1.911651	2.028216	0.000000	0.000000	14421.000000		0
10325.615234	2291.982666	2.047602	4.323402	8208.591797	99998.000000	1248.325195	770.419678	208.004349	68.372658	58.819233	240.139984	287.564819	182.566589	1.852422	99998.000000	4.013916	3.360211	0.311246	0.635826	3.914269	4.999991	3.096328	2.886727	2.318072	1.834882	1.769519	2.380465	2.458736	2.261421	0.267740	4.999991	14509.000000		1
5297.847656	1529.346313	1.625130	2.633513	2782.364990	51720.546875	390.213226	217.483765	64.258949	63.734711	17.799339	63.743965	66.830788	72.418518	0.889012	99998.000000	3.724099	3.184506	0.210888	0.420535	3.444414	4.713663	2.591302	2.337427	1.807934	1.804376	1.250404	1.804439	1.824977	1.859850	0.000000	4.999991	14566.000000		1
3794.108887	646.715515	2.365228	3.990358	2641.913086	46569.863281	351.185425	201.476074	51.029709	16.578180	21.943886	52.207699	92.835953	76.760422	0.607590	99998.000000	3.579110	2.810713	0.373873	0.601012	3.421919	4.668105	2.545537	2.304224	1.707823	1.219537	1.341313	1.717735	1.967716	1.885137	0.000000	4.999991	14595.000000		1
23952.132812	10768.156250	3.068320	8.174992	27103.892578	99998.000000	4396.727051	2693.170898	678.151184	305.364136	197.152664	1016.190613	1316.062622	720.219543	3.437667	0.000000	4.379344	4.032141	0.486901	0.912487	4.433032	4.999991	3.643130	3.430264	2.831326	2.484818	2.294803	3.006975	3.119277	2.857465	0.536264	0.000000	14629.000000		1
7628.158203	1622.465942	2.053770	2.787700	3326.151367	53800.886719	439.142914	265.041168	78.869705	46.067974	16.066278	77.744141	99.176125	70.185890	1.128115	99998.000000	3.882420	3.210176	0.312552	0.445246	3.521942	4.730790	2.642606	2.423313	1.896910	1.663399	1.205915	1.890668	1.996407	1.846250	0.052353	4.999991	14681.000000		1
3748.290527	1260.570679	0.228197	2.084607	2993.379150	54355.250000	417.239105	227.690933	48.303684	10.583391	18.709044	75.567017	84.697968	41.849419	1.651199	0.000000	3.573833	3.100567	0.000000	0.319024	3.476162	4.735241	2.620385	2.357346	1.683980	1.024625	1.272052	1.878332	1.927873	1.621689	0.217799	0.000000	14702.000000		1
7149.703613	1212.843750	1.952007	2.214124	3150.350586	49331.054688	450.947449	260.859619	74.811501	78.841949	24.497221	84.537613	115.840645	46.086475	0.234847	0.000000	3.854288	3.083805	0.290481	0.345202	3.498359	4.693120	2.654126	2.416407	1.873968	1.896757	1.389117	1.927050	2.063861	1.663574	0.000000	0.000000	14770.000000		1
5650.081543	1001.863525	3.419866	4.974071	2299.414551	39690.816406	293.473236	170.583176	37.522934	21.148281	18.499350	40.649845	52.722683	45.673256	2.184964	11660.436523	3.752055	3.000808	0.534009	0.696712	3.361617	4.598690	2.467568	2.231936	1.574297	1.325275	1.267156	1.609059	1.721997	1.659662	0.339444	4.066715	14791.000000		1
5631.754883	3802.675537	1.757731	3.971855	7595.630859	99998.000000	1175.126465	705.550171	214.390762	74.281097	47.535831	198.278229	262.003693	229.380829	1.024304	0.000000	3.750644	3.580089	0.244952	0.598993	3.880564	4.999991	3.070085	2.848528	2.331206	1.870878	1.677021	2.297275	2.418307	2.360557	0.010429	0.000000	14820.000000		1
11524.424805	4367.230957	1.119397	7.052511	14264.018555	99998.000000	2288.115723	1385.206177	319.284149	126.969856	100.693321	487.643951	620.220032	383.422821	1.645296	0.000000	4.061619	3.640206	0.048984	0.848344	4.154242	4.999991	3.359478	3.141514	2.504177	2.103701	2.003001	2.688103	2.792546	2.583678	0.216244	0.000000	14857.000000		1
21228.455078	7344.592773	2.241878	9.775452	25693.701172	99998.000000	4268.066895	2563.086426	573.313293	226.882996	190.041565	862.854797	1133.992554	567.648438	6.774313	0.000000	4.326919	3.865968	0.350612	0.990137	4.409827	4.999991	3.630231	3.408763	2.758392	2.355802	2.278849	2.935938	3.054610	2.754079	0.830865	0.000000	14909.000000		1
7340.069336	2826.484131	1.063890	2.633513	5908.714844	83195.789062	916.931213	547.363647	138.216248	31.645327	51.131474	134.167313	195.558380	136.190231	2.213654	0.000000	3.865700	3.451247	0.026897	0.420535	3.771493	4.920101	2.962337	2.738276	2.140559	1.500310	1.708688	2.127647	2.291276	2.134146	0.345110	0.000000	15014.000000		1
14007.041016	3664.795410	0.977545	1.822490	7788.580566	99998.000000	1221.845093	731.891479	158.658356	65.732979	41.636642	208.935638	256.369690	165.698532	2.013692	0.000000	4.146347	3.564050	0.000000	0.260665	3.891458	4.999991	3.087016	2.864447	2.200463	1.817783	1.619476	2.320013	2.408867	2.219319	0.303993	0.000000	15045.000000		1
5069.777344	754.436707	2.568754	3.031315	2965.227539	58677.804688	410.482635	238.453186	118.760948	45.448143	23.208218	93.872093	135.992874	98.716644	1.048355	99998.000000	3.704989	2.877623	0.409723	0.481631	3.472058	4.768474	2.613295	2.377403	2.074674	1.657516	1.365642	1.972536	2.133516	1.994390	0.020508	4.999991	15127.000000		1
8016.789551	1076.283447	3.259512	3.651147	3551.153320	56254.843750	489.395508	293.507172	66.972641	57.557983	29.156750	95.450966	119.784744	98.180077	0.698049	99998.000000	3.904001	3.031927	0.513153	0.562429	3.550370	4.750160	2.689660	2.467619	1.825897	1.760106	1.464739	1.979780	2.078402	1.992023	0.000000	4.999991	15187.000000		1
12819.758789	2898.628174	2.840123	3.540132	7237.393066	98140.140625	1100.805298	666.284912	165.538177	77.571449	64.524147	271.917908	316.036957	216.817673	1.729225	0.000000	4.107880	3.462193	0.453337	0.549019	3.859582	4.991847	3.041711	2.823660	2.218898	1.889702	1.809722	2.434438	2.499738	2.336095	0.237852	0.000000	15211.000000		1
17838.099609	6625.764160	2.118529	7.012422	12859.986328	99998.000000	2024.493042	1249.515503	335.116058	107.974030	84.919998	394.228241	512.696228	265.149109	2.172198	99998.000000	4.251348	3.821236	0.326034	0.845868	4.109241	4.999991	3.306316	3.096742	2.525195	2.033319	1.929010	2.595748	2.709860	2.423490	0.336899	4.999991	15298.000000		1
6281.514160	1493.679810	0.194276	2.251129	3506.528564	52654.734375	505.868835	287.823853	62.131168	29.085823	17.842512	85.280792	98.775238	73.315887	2.111789	99998.000000	3.798064	3.174258	0.000000	0.352400	3.544877	4.721437	2.704038	2.459127	1.793310	1.463681	1.251456	1.930851	1.994648	1.865198	0.324651	4.999991	15319.000000		1
7506.594238	3464.090088	1.057722	3.870092	7150.024414	99811.335938	1094.129028	664.255859	151.377655	82.705872	51.729717	204.556732	271.893250	125.261467	1.355339	0.000000	3.875443	3.539589	0.024372	0.587721	3.854307	4.999180	3.039068	2.822335	2.180062	1.917536	1.713740	2.310814	2.434398	2.097817	0.132048	0.000000	15436.000000		1
18306.583984	6484.359375	2.177119	6.852067	20694.773438	99998.000000	3353.177246	2053.452393	495.587646	214.057724	122.159225	649.120850	862.262695	454.993317	3.299961	99998.000000	4.262607	3.811867	0.337882	0.835822	4.315861	4.999991	3.525456	3.312485	2.695121	2.330531	2.086926	2.812325	2.935640	2.658005	0.518509	4.999991	15502.000000		1
9564.660156	6127.481445	2.260381	7.610667	15700.932617	99998.000000	2445.167480	1537.360962	353.985443	157.060989	111.902710	447.243896	601.292053	338.813446	0.229149	0.000000	3.980669	3.787282	0.354182	0.881423	4.195925	4.999991	3.388309	3.186776	2.548985	2.196068	2.048841	2.650544	2.779085	2.529961	0.000000	0.000000	15594.000000		1
9943.272461	1822.995361	2.146282	4.338820	10576.714844	99998.000000	1685.855347	1008.814270	291.542816	110.558205	76.902275	391.307953	532.407471	316.983673	2.752678	99998.000000	3.997529	3.260786	0.331687	0.637372	4.024351	4.999991	3.226820	3.003811	2.464702	2.043591	1.885939	2.592519	2.726244	2.501037	0.439755	4.999991	15699.000000		1
3546.533936	1285.721680	1.218077	1.452441	2237.884521	36636.933594	229.818710	152.022156	29.610060	33.288960	17.299774	30.485842	74.077576	42.281143	1.029921	99998.000000	3.549804	3.109147	0.085675	0.162098	3.349838	4.563919	2.361385	2.181907	1.471439	1.522300	1.238040	1.484098	1.869687	1.626147	0.012804	4.999991	15718.000000		1
11788.053711	1823.963623	3.117660	4.468338	5850.432129	81150.492188	868.849548	533.955505	133.920609	70.118050	36.283272	162.938583	233.923172	136.399933	1.732267	99998.000000	4.071442	3.261016	0.493829	0.650146	3.767188	4.909291	2.938945	2.727505	2.126848	1.845830	1.559706	2.212024	2.369073	2.134814	0.238615	4.999991	15803.000000		1
6115.991211	1131.584106	1.316756	3.133079	3645.861084	59146.867188	539.722107	305.065033	74.663483	44.646370	24.460217	92.854454	118.316887	102.241356	0.644416	0.000000	3.786467	3.053687	0.119505	0.495971	3.561800	4.771932	2.732170	2.484392	1.873108	1.649786	1.388460	1.967803	2.073047	2.009627	0.000000	0.000000	15841.000000		1
22254.300781	4767.429199	3.065236	5.223854	16614.480469	99998.000000	2705.798828	1627.125488	405.049072	168.782272	114.585564	448.980042	566.374878	322.494324	2.924467	99998.000000	4.347414	3.678284	0.486464	0.717991	4.220487	4.999991	3.432296	3.211421	2.607508	2.227327	2.059130	2.652227	2.753104	2.508522	0.466047	4.999991	15866.000000		1
4770.972656	204.458054	1.785485	1.791652	1644.773682	36503.406250	197.649155	109.133514	47.020847	24.318363	11.434504	25.826311	28.684938	12.667998	0.191518	99998.000000	3.678607	2.310604	0.251756	0.253254	3.216106	4.562334	2.295895	2.037958	1.672290	1.385934	1.058217	1.412062	1.457654	1.102708	0.000000	4.999991	15956.000000		0
6326.243652	1641.023926	2.840123	4.847637	3566.115723	55372.156250	487.699463	299.498871	64.604324	36.924686	19.316540	70.358582	107.153755	97.631172	0.639154	99998.000000	3.801146	3.215115	0.453337	0.685530	3.552196	4.743291	2.688152	2.476395	1.810262	1.567317	1.285929	1.847317	2.030007	1.989588	0.000000	4.999991	15984.000000		1
11597.907227	2246.275391	2.032184	3.561718	5434.784180	82978.960938	851.386353	491.705231	115.424339	103.900414	26.338213	130.815277	183.442368	131.407364	0.969354	0.000000	4.064380	3.351463	0.307963	0.551660	3.735182	4.918968	2.930127	2.691705	2.062297	2.016617	1.420586	2.116658	2.263500	2.118620	0.000000	0.000000	16027.000000		1
9611.424805	6349.115723	2.519415	6.605369	16376.669922	99998.000000	2618.587646	1607.189087	372.373779	110.706223	97.150108	447.117462	581.697998	296.661835	2.059649	99998.000000	3.982788	3.802713	0.401300	0.819897	4.214226	4.999991	3.418067	3.206067	2.570979	2.044172	1.987443	2.650422	2.764698	2.472262	0.313793	4.999991	16065.000000		1
14165.024414	3648.488525	3.481541	7.400973	13548.137695	99998.000000	2234.779297	1308.547485	310.168610	177.382828	94.380905	474.750824	618.539429	334.826172	2.915067	0.000000	4.151217	3.562113	0.541772	0.869289	4.131880	4.999991	3.349235	3.116790	2.491598	2.248912	1.974884	2.676466	2.791367	2.524819	0.464649	0.000000	16095.000000		1
7139.481445	1555.221924	2.701355	3.990358	4041.600342	57588.316406	572.045898	346.522797	92.527580	52.855282	28.931637	99.382736	136.720642	104.020676	0.088354	0.000000	3.853667	3.191792	0.431582	0.601012	3.606553	4.760334	2.757431	2.539732	1.966271	1.723088	1.461373	1.997311	2.135834	2.017120	0.000000	0.000000	16138.000000		1
7234.081055	2209.449463	2.895631	3.780664	6860.356445	98929.078125	1085.244751	635.416687	154.535400	44.498352	43.018154	193.634125	230.435455	155.688721	1.495051	99998.000000	3.859383	3.344284	0.461743	0.577568	3.836347	4.995324	3.035528	2.803059	2.189028	1.648344	1.633652	2.286982	2.362549	2.192257	0.174656	4.999991	16173.000000		1
2459.161377	337.934601	4.011944	5.171430	1435.495850	33884.941406	139.733459	81.549469	32.928162	43.221684	17.750000	42.900974	44.923904	55.075573	1.415228	0.000000	3.390787	2.528833	0.603355	0.713611	3.157002	4.530007	2.145300	1.911421	1.517568	1.635702	1.249198	1.632467	1.652478	1.740959	0.150826	0.000000	16209.000000		1
8526.352539	901.934998	2.380646	4.277146	5309.303711	83306.851562	809.635620	478.482147	142.795609	112.180244	28.984060	109.799599	170.200790	108.997833	0.102840	0.000000	3.930763	2.955175	0.376695	0.631154	3.725038	4.920681	2.908290	2.679866	2.154715	2.049916	1.462159	2.040601	2.230962	2.037418	0.000000	0.000000	16249.000000		1
4082.839355	1046.781250	2.075356	3.213256	2017.690308	37991.132812	237.250519	142.123352	38.972290	36.209259	21.533749	42.586433	54.067192	57.743008	0.594031	99998.000000	3.610962	3.019856	0.317093	0.506945	3.304854	4.579682	2.375207	2.152665	1.590756	1.558820	1.333120	1.629271	1.732934	1.761499	0.000000	4.999991	16404.000000		1
6272.198242	1158.770386	2.149366	3.685068	2704.593018	45463.707031	357.781525	210.095123	78.863533	33.162525	10.142417	57.443886	84.608543	21.660181	0.031286	0.000000	3.797420	3.063997	0.332310	0.566445	3.432102	4.657665	2.553618	2.322416	1.896876	1.520648	1.006141	1.759244	1.927414	1.335662	0.000000	0.000000	16441.000000		1
5380.748047	2484.250732	0.758600	3.922516	5269.455566	73377.843750	767.184875	467.217255	120.654366	45.392635	28.799036	163.903793	228.498871	152.774582	1.757796	0.000000	3.730843	3.395195	0.000000	0.593565	3.721766	4.865565	2.884900	2.669519	2.081543	1.656985	1.459378	2.214589	2.358884	2.184051	0.244969	0.000000	16460.000000		1
9155.814453	2724.353760	1.890332	3.006645	6890.996582	96494.218750	1068.524780	627.139954	150.668396	79.313759	41.673645	221.899673	287.126923	243.966904	1.658098	99998.000000	3.961697	3.435263	0.276538	0.478082	3.838282	4.984501	3.028785	2.797364	2.178022	1.899348	1.619861	2.346157	2.458074	2.387331	0.219610	4.999991	16487.000000		1
25962.712891	4582.081055	2.362144	6.044128	14656.507812	99998.000000	2303.839600	1434.052612	364.427002	175.338303	106.746704	467.692139	619.843811	356.122498	2.149978	99998.000000	4.414350	3.661063	0.373306	0.781334	4.166030	4.999991	3.362452	3.156565	2.561610	2.243877	2.028354	2.669960	2.792282	2.551600	0.332434	4.999991	16570.000000		1
11958.875000	2875.509277	1.298254	4.539263	9964.669922	99998.000000	1578.797119	951.361145	223.586472	132.095032	60.395023	286.988159	375.439026	238.786224	2.986670	99998.000000	4.077690	3.458715	0.113360	0.656985	3.998463	4.999991	3.198326	2.978345	2.349446	2.120887	1.781001	2.457864	2.574539	2.378009	0.475187	4.999991	16621.000000		1
5808.591797	1604.352051	2.858626	3.213256	6389.528320	89033.734375	895.320374	584.966736	160.829315	48.371525	40.933548	176.516296	267.517426	134.651459	0.986785	0.000000	3.764071	3.205300	0.456157	0.506945	3.805469	4.949554	2.951978	2.767131	2.206365	1.684590	1.612079	2.246785	2.427352	2.129211	0.000000	0.000000	16654.000000		1
9452.880859	1317.940552	2.124696	3.453787	4178.592285	60539.007812	566.125122	360.797424	78.980721	50.332783	18.897152	78.289963	113.373657	86.693146	0.522059	0.000000	3.975564	3.119896	0.327297	0.538296	3.621030	4.782035	2.752913	2.557263	1.897521	1.701851	1.276396	1.893706	2.054512	1.937985	0.000000	0.000000	16696.000000		1
7143.345215	2209.011475	2.852458	3.071404	4657.715820	69564.703125	654.751770	403.630554	97.554077	57.499393	32.952831	113.604935	152.034485	111.063934	0.362152	0.000000	3.853902	3.344198	0.455219	0.487337	3.668173	4.842389	2.816077	2.605984	1.989245	1.759663	1.517893	2.055397	2.181942	2.045573	0.000000	0.000000	16715.000000		1
20000.269531	4599.621582	1.474027	8.270587	16152.993164	99998.000000	2645.764648	1571.744629	372.657501	182.726944	112.716820	502.143677	603.836121	335.597107	2.293108	0.000000	4.301036	3.662722	0.168505	0.917536	4.208253	4.999991	3.422551	3.196382	2.571310	2.261803	2.051989	2.700828	2.780919	2.525818	0.360425	0.000000	16758.000000		1
27914.927734	5634.262207	3.808417	9.044606	24589.935547	99998.000000	4083.301758	2452.494385	597.912292	216.867004	214.763901	933.068420	1280.719849	734.935120	3.517285	0.000000	4.445837	3.750837	0.580745	0.956390	4.390758	4.999991	3.611012	3.389608	2.776638	2.336194	2.331961	2.969913	3.107454	2.866249	0.546208	0.000000	16854.000000		1
6242.421387	1535.510742	2.716774	4.841470	1799.176514	43959.507812	208.867798	116.004082	59.065933	32.342251	20.096725	74.290352	99.046608	90.396721	0.187507	0.000000	3.795353	3.186253	0.434053	0.684977	3.255074	4.643053	2.319871	2.064473	1.771337	1.509770	1.303125	1.870932	1.995840	1.956153	0.000000	0.000000	16900.000000		1
9998.264648	2145.295410	1.773150	2.482410	5224.991211	78089.382812	804.069458	464.916779	132.569931	40.359974	27.540871	124.305511	194.947800	100.412704	1.748695	99998.000000	3.999925	3.331487	0.248745	0.394873	3.718086	4.892592	2.905293	2.667375	2.122445	1.605951	1.439978	2.094490	2.289918	2.001789	0.242714	4.999991	16940.000000		1
8051.404297	982.377380	1.936588	4.807549	4038.766357	61315.500000	588.849182	348.521057	98.716644	16.772455	23.911310	110.351593	137.257217	106.928642	0.290534	0.000000	3.905872	2.992278	0.287037	0.681924	3.606249	4.787570	2.770004	2.542229	1.994390	1.224597	1.378603	2.042778	2.137535	2.029094	0.000000	0.000000	17047.000000		1
7054.231445	1554.814941	2.719858	4.690367	2797.675781	45719.015625	371.322235	219.047211	78.734016	32.465603	24.392374	57.820103	106.145370	65.776146	1.916869	14050.619141	3.848450	3.191679	0.434546	0.671207	3.446797	4.660097	2.569751	2.340538	1.896162	1.511423	1.387254	1.762079	2.025901	1.818068	0.282592	4.147696	17077.000000		1
8139.950684	2135.954834	1.995179	2.590341	4102.032227	61305.035156	601.507935	352.310974	85.743355	52.198444	23.266809	97.631172	133.584473	84.442017	0.135798	99998.000000	3.910622	3.329592	0.299982	0.413357	3.612999	4.787496	2.779241	2.546926	1.933200	1.717658	1.366737	1.989588	2.125756	1.926559	0.000000	4.999991	17105.000000		1
5032.294434	936.041138	3.641896	4.835302	5102.425293	73695.320312	705.149292	452.143951	118.526581	31.669996	35.974895	137.022842	204.899017	110.962173	0.315845	0.000000	3.701766	2.971295	0.561327	0.684424	3.707777	4.867440	2.848281	2.655277	2.073816	1.500648	1.556000	2.136793	2.311540	2.045175	0.000000	0.000000	17154.000000		1
12023.885742	2755.502441	1.372264	4.721204	8699.329102	99998.000000	1389.696167	822.593506	198.531097	90.214775	53.240749	224.601028	294.367523	189.199707	1.293502	99998.000000	4.080045	3.440201	0.137438	0.674053	3.939486	4.999991	3.142920	2.915185	2.297828	1.955278	1.726244	2.351412	2.468890	2.276921	0.111767	4.999991	17248.000000		1
4674.294434	2318.545898	2.285050	2.997394	7824.456543	99998.000000	1210.999634	726.800232	194.534576	87.837212	58.301167	236.476501	309.505615	197.343857	1.274530	0.000000	3.669716	3.365216	0.358896	0.476744	3.893454	4.999991	3.083144	2.861415	2.288997	1.943678	1.765677	2.373788	2.490669	2.295224	0.105350	0.000000	17274.000000		1
4925.995117	540.397461	1.807071	2.112361	3729.319336	63672.058594	511.240723	314.368652	106.537003	44.254734	20.741226	92.823624	136.625046	76.254692	1.340569	99998.000000	3.692494	2.732713	0.256975	0.324768	3.571630	4.803949	2.708626	2.497439	2.027500	1.645960	1.316834	1.967659	2.135530	1.882267	0.127289	4.999991	17386.000000		1
18165.404297	7006.976074	2.204873	8.492617	16739.353516	99998.000000	2726.536865	1644.218628	408.219177	183.658234	136.557205	639.117188	914.744873	495.538300	3.055843	0.000000	4.259245	3.845531	0.343384	0.929042	4.223739	4.999991	3.435611	3.215960	2.610893	2.264010	2.135315	2.805581	2.961300	2.695077	0.485131	0.000000	17423.000000		1
3868.886475	1029.043579	1.492530	3.681984	4382.045410	68602.523438	640.094727	374.039001	136.251907	64.875694	30.559851	135.382294	159.022247	82.160049	1.178160	0.000000	3.587586	3.012434	0.173923	0.566082	3.641677	4.836340	2.806244	2.572917	2.134343	1.812082	1.485151	2.131562	2.201458	1.914661	0.071204	0.000000	17457.000000		1
7374.594727	2870.522949	0.709260	6.540610	13853.251953	99998.000000	2280.483398	1352.345825	306.492798	113.737534	98.917091	418.861145	550.311707	379.518799	2.047776	99998.000000	3.867738	3.457961	0.000000	0.815618	4.141551	4.999991	3.358027	3.131088	2.486420	2.055904	1.995271	2.622070	2.740609	2.579233	0.311282	4.999991	17540.000000		1
25395.275391	4558.635254	2.605759	5.674079	13330.444336	99998.000000	2182.845947	1291.411255	304.719635	171.005646	104.464737	482.284393	659.685730	346.165100	1.907818	0.000000	4.404753	3.658835	0.415934	0.753895	4.124845	4.999991	3.339023	3.111065	2.483901	2.233011	2.018970	2.683303	2.819337	2.539283	0.280537	0.000000	17697.000000		1
13093.924805	2675.470215	4.425165	5.751173	7695.874023	99998.000000	1181.765747	708.532166	177.478409	96.986664	52.651756	222.849472	284.672272	138.459869	2.313831	0.000000	4.117070	3.427400	0.645930	0.759756	3.886258	4.999991	3.072531	2.850360	2.249146	1.986712	1.721413	2.348011	2.454345	2.141324	0.364332	0.000000	17723.000000		1
12106.912109	2233.681396	1.400017	3.999609	5754.120605	79568.703125	881.930786	504.767944	121.807678	58.776062	35.401321	129.060638	159.490967	126.821838	0.708592	0.000000	4.083034	3.349021	0.146133	0.602018	3.759979	4.900742	2.945435	2.703092	2.085675	1.769200	1.549019	2.110794	2.202736	2.103194	0.000000	0.000000	17761.000000		1
6241.579590	2458.066650	1.526451	2.374479	3913.165771	55854.953125	511.012512	307.689270	87.627518	22.551382	7.061762	57.934200	98.386688	44.384251	0.631067	0.000000	3.795295	3.390594	0.183683	0.375568	3.592528	4.747062	2.708431	2.488112	1.942641	1.353173	0.848913	1.762935	1.992936	1.647229	0.000000	0.000000	17784.000000		1
4356.428711	247.895584	2.562587	4.856888	3528.845703	58411.996094	469.227844	295.943329	100.017982	49.916481	40.085522	117.490448	154.208527	112.288177	0.831969	99998.000000	3.639131	2.394269	0.408679	0.686358	3.547633	4.766502	2.671384	2.471209	2.000078	1.698244	1.602988	2.070003	2.188108	2.050334	0.000000	4.999991	17823.000000		1
3818.942139	1344.590332	1.094727	2.405316	2199.871338	39354.656250	238.403839	152.922607	40.686848	25.107801	6.071882	23.720118	31.025496	46.314671	1.284567	99998.000000	3.581943	3.128590	0.039306	0.381172	3.342397	4.594996	2.377313	2.184472	1.609454	1.399809	0.783323	1.375117	1.491719	1.665719	0.108757	4.999991	17846.000000		1
31418.091797	9890.228516	4.456003	13.155230	30819.263672	99998.000000	5119.142090	3088.129883	779.001770	295.625702	243.501266	1213.327881	1543.238525	862.052979	4.835395	99998.000000	4.497180	3.995206	0.648945	1.119098	4.488822	4.999991	3.709197	3.489696	2.891538	2.470742	2.386501	3.083978	3.188433	2.935534	0.684432	4.999991	17900.000000		1
17586.484375	3187.666992	2.346725	5.544562	13403.112305	99998.000000	2176.743408	1302.145752	336.426636	126.023155	132.144379	518.367249	648.793945	399.806732	2.833509	0.000000	4.245179	3.503473	0.370462	0.743867	4.127206	4.999991	3.337807	3.114660	2.526890	2.100450	2.121049	2.714638	2.812107	2.601850	0.452325	0.000000	17960.000000		1
5367.777832	1644.551758	2.815454	5.004908	4942.141602	74656.226562	685.928345	438.939362	110.610626	35.851547	36.092079	155.438934	214.677551	156.610764	0.284758	99998.000000	3.729795	3.216048	0.449548	0.699396	3.693915	4.873066	2.836279	2.642405	2.043797	1.554508	1.557412	2.191560	2.331787	2.194822	0.000000	4.999991	18063.000000		1
4061.481201	822.507141	2.466991	2.022933	1505.953125	29434.453125	153.567108	88.864098	31.352371	10.790002	8.545040	4.690367	6.599201	26.322794	0.879421	0.000000	3.608685	2.915140	0.392168	0.305981	3.177811	4.468856	2.186298	1.948726	1.496270	1.033022	0.931714	0.671207	0.819491	1.420332	0.000000	0.000000	18106.000000		1
10242.425781	4876.846680	3.481541	6.876738	13720.549805	99998.000000	2172.531006	1319.827881	320.014984	160.816971	118.924385	553.074707	800.014343	440.854370	0.785868	0.000000	4.010403	3.688139	0.541772	0.837382	4.137372	4.999991	3.336966	3.120517	2.505170	2.206332	2.075271	2.742784	2.903098	2.644295	0.000000	0.000000	18124.000000		1
3552.528809	792.650391	1.705307	4.826051	2710.035889	51590.304688	341.080017	202.166824	88.247353	16.069363	21.761944	73.948051	106.595596	73.590340	0.058220	0.000000	3.550538	2.899082	0.231803	0.683592	3.432975	4.712568	2.532856	2.305710	1.945702	1.205999	1.337698	1.868927	2.027739	1.866821	0.000000	0.000000	18197.000000		1
8340.320312	1395.089600	2.010598	2.380646	4213.854980	62634.058594	600.221985	368.337189	68.866051	45.472813	29.591557	108.892982	161.187027	28.422819	0.060153	99998.000000	3.921183	3.144602	0.303325	0.376695	3.624680	4.796811	2.778312	2.566246	1.838005	1.657752	1.471168	2.037000	2.207330	1.453667	0.000000	4.999991	18234.000000		1
8863.608398	486.425873	2.753779	2.821621	3489.361328	57924.320312	484.094574	290.041046	82.971077	38.879780	15.727068	69.051079	119.938934	63.608280	0.470252	0.000000	3.947611	2.687017	0.439929	0.450499	3.542746	4.762861	2.684930	2.462460	1.918927	1.589724	1.196648	1.839170	2.078960	1.803514	0.000000	0.000000	18253.000000		1
16857.738281	4548.896973	1.218077	3.805334	10663.288086	99998.000000	1659.230347	1017.100281	229.800217	122.658791	56.034618	273.879181	332.075500	237.117920	2.413738	0.000000	4.226799	3.657906	0.085675	0.580393	4.027891	4.999991	3.219907	3.007364	2.361351	2.088699	1.748456	2.437559	2.521237	2.374964	0.382690	0.000000	18283.000000		1
9912.714844	2262.946289	1.606628	3.697403	6926.367188	99998.000000	1072.749390	649.145508	218.479813	86.905922	62.695492	261.538055	294.626556	180.608414	0.619790	99998.000000	3.996193	3.354674	0.205915	0.567897	3.840506	4.999991	3.030498	2.812342	2.339411	1.939049	1.797236	2.417535	2.469272	2.256738	0.000000	4.999991	18339.000000		1
19604.755859	5561.578125	1.511032	8.199661	16358.398438	99998.000000	2702.909424	1607.109009	368.984772	129.964172	151.374573	638.497375	796.751770	525.308716	3.212324	0.000000	4.292361	3.745198	0.179274	0.913796	4.213741	4.999991	3.431832	3.206045	2.567008	2.113824	2.180053	2.805159	2.901323	2.720415	0.506819	0.000000	18391.000000		1
7778.666016	3720.037354	2.334390	3.786831	9115.608398	99998.000000	1407.177856	861.908081	199.234192	42.379822	48.340687	242.249268	349.239594	164.816589	1.100724	99998.000000	3.890905	3.570547	0.368173	0.578276	3.959786	4.999991	3.148349	2.935461	2.299364	1.627159	1.684313	2.384263	2.543123	2.217001	0.041678	4.999991	18424.000000		1
12148.598633	3418.750000	2.741444	5.069666	7251.587402	97822.078125	1114.623535	675.662598	153.644196	65.449272	55.670734	229.158798	267.310822	221.301422	2.884432	0.000000	4.084526	3.533867	0.437979	0.704979	3.860433	4.990437	3.047128	2.829730	2.186516	1.815905	1.745627	2.360137	2.427016	2.344984	0.460060	0.000000	18485.000000		1
9681.108398	5100.630371	1.828657	5.248523	13995.746094	99998.000000	2260.812256	1365.276001	381.507812	180.586823	86.054817	428.050690	567.679321	343.226288	2.192918	99998.000000	3.985925	3.707624	0.262132	0.720037	4.145996	4.999991	3.354264	3.135221	2.581503	2.256686	1.934775	2.631495	2.754103	2.535581	0.341022	4.999991	18558.000000		1
12889.750000	1782.690918	2.864793	8.430942	6726.766113	97135.343750	980.015259	616.830994	155.682556	62.106499	41.328266	185.502304	258.204529	186.569275	0.860473	0.000000	4.110244	3.251076	0.457093	0.925876	3.827806	4.987377	2.991233	2.790166	2.192240	1.793137	1.616247	2.268349	2.411964	2.270840	0.000000	0.000000	18592.000000		1
23764.845703	4026.280518	3.432201	7.968381	17257.669922	99998.000000	2832.531250	1700.373535	415.885345	161.587906	139.088959	642.521667	888.409729	483.780029	1.966559	0.000000	4.375935	3.604904	0.535573	0.901370	4.236982	4.999991	3.452175	3.230544	2.618974	2.208409	2.143293	2.807888	2.948613	2.684648	0.293707	0.000000	18650.000000		1
20853.283203	5397.480469	2.118529	4.474505	11632.748047	99998.000000	1851.402710	1112.637573	253.424728	97.834694	86.893593	404.164062	502.183777	350.303467	2.242564	0.000000	4.319174	3.732191	0.326034	0.650745	4.065682	4.999991	3.267501	3.046354	2.403849	1.990493	1.938988	2.606558	2.700863	2.544444	0.350745	0.000000	18683.000000		1
4069.307861	1924.055664	1.251998	2.593424	4601.123047	71463.273438	700.033386	409.603760	96.764641	28.493746	26.948793	127.182640	186.606277	110.012383	2.141162	99998.000000	3.609520	3.284218	0.097604	0.413874	3.662864	4.854083	2.845119	2.612364	1.985717	1.454750	1.430539	2.104428	2.270926	2.041442	0.330650	4.999991	18765.000000		1
13937.500000	5607.794434	3.450704	6.139724	16140.889648	99998.000000	2613.857178	1581.106812	354.796478	142.419388	108.041870	491.936493	650.613342	317.362976	2.413280	99998.000000	4.144185	3.748792	0.537908	0.788149	4.207928	4.999991	3.417282	3.198961	2.549979	2.153569	2.033592	2.691909	2.813323	2.501556	0.382608	4.999991	18836.000000		1
5183.512207	2711.522217	2.858626	4.233974	4617.250977	66548.218750	671.030823	406.871582	107.770500	53.663223	26.480064	95.978287	154.069748	93.119659	0.117722	99998.000000	3.714624	3.433213	0.456157	0.626748	3.664383	4.823136	2.826742	2.609457	2.032500	1.729677	1.422919	1.982173	2.187717	1.969041	0.000000	4.999991	19048.000000		1
17411.056641	3237.459961	3.530881	6.124305	13505.233398	99998.000000	2232.876709	1304.958008	329.947723	139.409668	89.964996	471.639343	587.877808	406.146881	2.332281	0.000000	4.240825	3.510204	0.547883	0.787057	4.130502	4.999991	3.348865	3.115597	2.518445	2.144293	1.954074	2.673610	2.769287	2.608683	0.367781	0.000000	19083.000000		1
14815.187500	2910.290771	4.092121	2.226459	7774.457031	99656.539062	1186.486938	711.939697	169.809158	76.732674	31.756342	156.869797	195.182159	137.799957	1.768053	99998.000000	4.170707	3.463936	0.611948	0.347615	3.890670	4.998506	3.074263	2.852443	2.229961	1.884980	1.501830	2.195539	2.290440	2.139249	0.247495	4.999991	19111.000000		1
19849.070312	10318.103516	1.874913	6.377172	20427.542969	99998.000000	3235.147217	1999.687378	465.962189	228.671570	139.616272	681.419922	869.157959	549.664124	3.918513	0.000000	4.297740	4.013600	0.272981	0.804628	4.310216	4.999991	3.509894	3.300962	2.668351	2.359212	2.144936	2.833415	2.939099	2.740097	0.593121	0.000000	19139.000000		1
21406.226562	10961.463867	1.989012	10.410702	28098.408203	99998.000000	4522.259766	2814.263184	755.904541	335.264069	199.604248	996.584167	1373.361572	623.309937	3.662742	0.000000	4.330540	4.039868	0.298637	1.017480	4.448682	4.999991	3.655355	3.449365	2.878467	2.525387	2.300170	2.998514	3.137785	2.794704	0.563806	0.000000	19235.000000		1
17152.179688	3569.618896	1.615879	5.513725	12853.649414	99998.000000	2020.619873	1247.335327	347.984497	162.639465	91.472946	428.204865	561.499512	389.926422	0.297767	0.000000	4.234319	3.552622	0.208409	0.741445	4.109026	4.999991	3.305485	3.095983	2.541560	2.211226	1.961293	2.631652	2.749349	2.590983	0.000000	0.000000	19288.000000		1
9690.331055	3205.262695	4.332653	6.438847	7096.361328	97875.898438	1078.978638	658.051331	163.866791	95.019241	58.097637	248.271805	330.619965	224.320404	0.787559	99998.000000	3.986339	3.505864	0.636754	0.808808	3.851036	4.990676	3.033013	2.818260	2.214491	1.977812	1.764158	2.394928	2.519329	2.350869	0.000000	4.999991	19362.000000		1
18956.242188	6188.647461	3.271847	9.513334	23675.642578	99998.000000	3850.763184	2354.974121	525.715759	235.400284	172.892899	744.044495	1018.639099	664.897217	3.202129	0.000000	4.277752	3.791596	0.514793	0.978333	4.374302	4.999991	3.585547	3.371986	2.720751	2.371807	2.237777	2.871599	3.008020	2.822755	0.505439	0.000000	19419.000000		1
6905.258789	861.143311	1.791652	2.750695	3678.514893	57434.351562	509.421295	305.937714	93.258430	25.521023	30.482758	85.706352	120.342903	75.616356	0.101915	99998.000000	3.839180	2.935076	0.253254	0.439442	3.565673	4.759171	2.707077	2.485633	1.969688	1.406898	1.484054	1.933013	2.080420	1.878616	0.000000	4.999991	19465.000000		1
7012.267578	2963.833740	2.883296	4.998741	8314.157227	99998.000000	1318.011475	784.274963	190.004562	77.284660	57.542564	292.754730	352.193817	215.590347	0.556790	0.000000	3.845859	3.471854	0.459889	0.698861	3.919818	4.999991	3.119919	2.894468	2.278764	1.888093	1.759989	2.466504	2.546782	2.333629	0.000000	0.000000	19560.000000		1
8472.905273	2539.397217	2.170952	6.605369	11614.383789	99998.000000	1881.203979	1120.316162	243.652359	126.877350	100.283188	389.565643	557.635559	286.556427	2.671399	0.000000	3.928032	3.404731	0.336650	0.819897	4.064996	4.999991	3.274436	3.049340	2.386771	2.103384	2.001228	2.590581	2.746351	2.457210	0.426739	0.000000	19694.000000		1
16247.590820	7368.763184	1.267417	5.948532	17129.107422	99998.000000	2706.446289	1673.847168	406.196228	151.513336	98.682724	539.259583	698.972534	393.984619	2.607405	0.000000	4.210789	3.867395	0.102919	0.774410	4.233735	4.999991	3.432400	3.223716	2.608736	2.180451	1.994241	2.731798	2.844460	2.595479	0.416208	0.000000	19740.000000		1
9094.799805	4271.141602	2.032184	5.044997	8441.475586	99998.000000	1259.380371	800.335083	233.605545	98.543953	50.761425	244.136520	332.238922	167.505600	1.756029	0.000000	3.958793	3.630544	0.307963	0.702861	3.926418	4.999991	3.100157	2.903272	2.368483	1.993630	1.705534	2.387633	2.521451	2.224029	0.244532	0.000000	19779.000000		1
29992.769531	7765.106934	3.250261	5.421213	17624.480469	99998.000000	2813.017334	1732.987183	458.120239	174.366928	119.982109	540.348145	717.416382	361.923004	3.453587	99998.000000	4.477016	3.890147	0.511918	0.734096	4.246116	4.999991	3.449172	3.238795	2.660980	2.241464	2.079117	2.732674	2.855771	2.558616	0.538270	4.999991	19836.000000		1
16566.066406	4727.078613	2.803118	4.456003	15952.806641	99998.000000	2522.609375	1566.286377	411.907318	160.462341	124.663223	526.862915	658.026672	367.717346	2.249226	0.000000	4.219219	3.674593	0.447641	0.648945	4.202837	4.999991	3.401850	3.194871	2.614799	2.205373	2.095738	2.721698	2.818244	2.565514	0.352033	0.000000	19900.000000		1
5950.295898	1443.414795	1.369180	4.992573	3046.403809	50454.406250	424.501312	250.578445	48.667564	8.825661	19.304205	62.297691	55.713909	75.274063	0.191335	0.000000	3.774539	3.159391	0.136461	0.698324	3.483788	4.702899	2.627879	2.398944	1.687240	0.945747	1.285652	1.794472	1.745964	1.876645	0.000000	0.000000	19994.000000		1
17119.416016	2281.251221	3.549383	5.294779	10633.215820	99998.000000	1694.557617	1017.929810	282.396454	118.113365	83.603241	276.944397	373.573364	242.536057	1.227795	0.000000	4.233489	3.358173	0.550153	0.723848	4.026665	4.999991	3.229056	3.007718	2.450859	2.072299	1.922223	2.442393	2.572376	2.384776	0.089126	0.000000	20066.000000		1
17245.212891	2627.524170	2.365228	3.160832	9778.590820	99998.000000	1507.146484	917.748413	230.947357	133.445709	84.963173	406.088318	492.883209	271.174744	3.208952	0.000000	4.236669	3.419547	0.373873	0.499801	3.990276	4.999991	3.178155	2.962724	2.363513	2.125305	1.929231	2.608620	2.692744	2.433249	0.506363	0.000000	20101.000000		1
30066.373047	13467.417969	2.118529	8.659139	27699.267578	99998.000000	4587.073730	2774.378174	691.886108	326.799225	203.680939	964.026062	1233.584961	592.275208	2.996145	99998.000000	4.478081	4.129284	0.326034	0.937475	4.442468	4.999991	3.661536	3.443166	2.840035	2.514281	2.308950	2.984089	3.091169	2.772524	0.476563	4.999991	20177.000000		1
9070.428711	3211.467285	0.931289	3.607974	7865.420898	99998.000000	1228.894531	737.543945	176.383682	108.689453	70.562111	263.012085	311.836914	168.443054	2.636289	0.000000	3.957628	3.506704	0.000000	0.557263	3.895722	4.999991	3.089514	2.867788	2.246458	2.036187	1.848572	2.419976	2.493927	2.226453	0.420993	0.000000	20291.000000		1
6863.233887	1544.848267	1.791652	2.658183	2794.968262	47401.816406	360.772766	216.426041	62.291523	54.406403	21.462822	32.499523	44.812893	23.935980	0.617014	99998.000000	3.836529	3.188886	0.253254	0.424585	3.446377	4.675795	2.557234	2.335310	1.794429	1.735650	1.331687	1.511877	1.651403	1.379051	0.000000	4.999991	20323.000000		1
6441.113281	2524.493408	1.581958	3.706654	5747.478516	83876.703125	876.660645	514.685242	100.366447	50.400627	30.112709	139.866058	200.220993	115.738884	0.343724	99998.000000	3.808961	3.402174	0.199195	0.568982	3.759477	4.923641	2.942832	2.711542	2.001589	1.702436	1.478750	2.145712	2.301510	2.063479	0.000000	4.999991	20351.000000		1
20349.931641	6682.788574	1.014550	6.605369	22833.001953	99998.000000	3684.620605	2255.915283	525.376587	250.365662	140.902191	731.743469	1081.097168	492.636505	3.143192	0.000000	4.308563	3.824958	0.006273	0.819897	4.358563	4.999991	3.566393	3.353323	2.720471	2.398575	2.148918	2.864359	3.033865	2.692527	0.497371	0.000000	20375.000000		1
18147.179688	3917.646484	3.160832	3.570970	12474.339844	99998.000000	2006.804688	1197.273926	295.567108	137.207870	76.396545	385.128143	497.363892	297.664062	4.892587	99998.000000	4.258809	3.593025	0.499801	0.552786	4.096017	4.999991	3.302505	3.078193	2.470656	2.137379	1.883074	2.585605	2.696674	2.473727	0.689539	4.999991	20410.000000		1
9466.251953	2451.303955	3.308852	3.962604	4311.214844	69372.445312	625.860168	373.132385	93.853592	47.430984	21.345640	98.938675	119.377693	131.422775	1.494837	99998.000000	3.976178	3.389397	0.519677	0.597981	3.634600	4.841187	2.796477	2.571863	1.972451	1.676062	1.329309	1.995366	2.076923	2.118671	0.174594	4.999991	20473.000000		1
8709.877930	3107.323242	2.056854	2.553336	7488.310547	99998.000000	1173.831299	692.758850	205.895065	65.097725	54.070274	277.715332	340.589691	199.117004	2.970599	99998.000000	3.940012	3.492386	0.313203	0.407108	3.874384	4.999991	3.069606	2.840582	2.313646	1.813566	1.732959	2.443600	2.532232	2.299108	0.472844	4.999991	20486.000000		1
13288.674805	4963.138672	2.121612	6.636206	10081.253906	99998.000000	1624.710938	963.745483	238.826309	108.874481	71.567406	293.701447	390.990326	213.635254	2.060315	99998.000000	4.123482	3.695756	0.326666	0.821920	4.003515	4.999991	3.210776	2.983962	2.378082	2.036926	1.854715	2.467906	2.592166	2.329673	0.313934	4.999991	20576.000000		1
2695.668701	0.000000	2.556419	2.454656	1628.525513	30556.720703	136.489365	94.050949	25.345249	19.735928	9.500999	18.773802	66.195534	27.346596	0.262592	0.000000	3.430666	0.000000	0.407632	0.389991	3.211795	4.485107	2.135099	1.973363	1.403897	1.295258	0.977769	1.273552	1.820829	1.436903	0.000000	0.000000	20617.000000		0
6865.121094	3178.125732	1.668303	2.121612	5809.578613	83610.929688	880.290222	531.241821	109.676254	106.632599	32.841816	161.982635	211.248444	107.388115	1.425953	99998.000000	3.836648	3.502171	0.222275	0.326666	3.764145	4.922263	2.944626	2.725292	2.040112	2.027890	1.516427	2.209468	2.324794	2.030956	0.154105	4.999991	20689.000000		1
17393.816406	5621.853027	2.069189	5.865271	13602.988281	99998.000000	2168.367920	1321.570190	367.507660	139.742706	108.908401	461.108368	568.592102	387.912750	2.085632	99998.000000	4.240395	3.749880	0.315800	0.768288	4.133634	4.999991	3.336133	3.121090	2.565266	2.145329	2.037061	2.663803	2.754801	2.588734	0.319238	4.999991	20720.000000		1
13478.239258	5279.848145	1.557288	5.735754	15519.476562	99998.000000	2465.772949	1513.390991	344.398102	157.353943	102.475723	480.440338	615.415588	439.130554	2.036095	0.000000	4.129633	3.722621	0.192369	0.758591	4.190877	4.999991	3.391953	3.179951	2.537061	2.196878	2.010621	2.681639	2.789169	2.642594	0.308798	0.000000	20749.000000		1
8877.994141	730.198486	3.382861	5.128258	4440.854980	68699.070312	642.407532	393.922943	116.997047	40.168781	37.251564	141.053299	191.719116	113.876305	0.366133	99998.000000	3.948315	2.863441	0.529284	0.709970	3.647467	4.836951	2.807811	2.595411	2.068175	1.603889	1.571144	2.149383	2.282665	2.056433	0.000000	4.999991	20797.000000		1
9610.407227	2244.298828	3.401364	5.371873	7110.256836	99998.000000	1115.585693	661.255371	177.028183	97.159355	80.516418	317.887207	413.982666	218.051163	1.383335	0.000000	3.982742	3.351081	0.531653	0.730126	3.851885	4.999991	3.047503	2.820369	2.248042	1.987485	1.905885	2.502273	2.616982	2.338558	0.140927	0.000000	20859.000000		1
13002.420898	4562.996094	1.989012	6.790393	12845.541992	99998.000000	2054.423828	1249.737549	334.718262	72.316757	102.321533	443.635895	551.159729	358.089905	0.500843	0.000000	4.114024	3.659250	0.298637	0.831895	4.108752	4.999991	3.312690	3.096819	2.524679	1.859239	2.009967	2.647027	2.741277	2.553992	0.000000	0.000000	20927.000000		1
11307.268555	3651.356445	1.927337	3.607974	8245.658203	99998.000000	1315.547607	774.308289	203.816635	86.776405	59.960217	267.020935	365.879425	158.479507	0.938552	99998.000000	4.053358	3.562454	0.284958	0.557263	3.916225	4.999991	3.119107	2.888914	2.309240	1.938402	1.777863	2.426545	2.563338	2.199973	0.000000	4.999991	20946.000000		1
7836.270508	2202.847168	2.722941	3.651147	4776.853027	70456.945312	714.378906	419.027679	88.145592	42.611103	29.536049	122.646454	170.401230	110.416351	0.122756	99998.000000	3.894109	3.342984	0.435038	0.562429	3.679142	4.847924	2.853929	2.622243	1.945201	1.629523	1.470352	2.088655	2.231473	2.043033	0.000000	4.999991	20998.000000		1
14278.284180	3286.661133	2.211041	4.974071	11797.166016	99998.000000	1831.207275	1140.116821	260.335388	107.773582	72.631302	299.138092	412.480896	220.521240	1.844499	99998.000000	4.154676	3.516755	0.344597	0.696712	4.071778	4.999991	3.262738	3.056949	2.415533	2.032512	1.861124	2.475872	2.615404	2.343450	0.265878	4.999991	21095.000000		1
13991.268555	4764.373047	1.165653	6.078049	12608.100586	99998.000000	1989.168823	1216.004517	301.453979	114.264854	89.684372	398.918610	516.834595	254.710648	3.020803	99998.000000	4.145857	3.678006	0.066569	0.783764	4.100650	4.999991	3.298672	3.084935	2.479221	2.057913	1.952717	2.600884	2.713351	2.406047	0.480122	4.999991	21118.000000		1
7873.401855	1906.055786	3.543216	3.459955	4206.728516	59575.046875	581.793579	363.498779	78.000092	35.176208	32.425514	118.202789	143.036133	42.268806	0.421064	99998.000000	3.896163	3.280136	0.549398	0.539070	3.623945	4.775064	2.764769	2.560503	1.892095	1.546249	1.510887	2.072628	2.155446	1.626020	0.000000	4.999991	21155.000000		1
8319.372070	1536.423462	1.498697	3.799166	4461.195312	72170.609375	670.102600	386.620667	116.713341	101.482758	37.692539	139.807465	193.387421	87.578178	0.038512	0.000000	3.920090	3.186511	0.175714	0.579688	3.649451	4.858360	2.826141	2.587285	2.067121	2.006392	1.576255	2.145530	2.286428	1.942396	0.000000	0.000000	21184.000000		1
16649.500000	2864.833496	1.406185	5.507557	7951.031738	99998.000000	1300.918335	743.520264	198.420090	104.005257	62.643070	245.521118	326.910217	194.038086	1.777386	0.000000	4.221401	3.457099	0.148042	0.740959	3.900424	4.999991	3.114250	2.871293	2.297586	2.017055	1.796873	2.390089	2.514428	2.287887	0.249782	0.000000	21310.000000		1
14453.705078	4991.811523	1.976677	8.079395	18376.564453	99998.000000	2999.225830	1803.586304	445.800690	210.243134	158.874222	715.643250	877.897278	562.942688	3.515372	0.000000	4.159979	3.698258	0.295936	0.907379	4.264264	4.999991	3.477009	3.256137	2.649141	2.322722	2.201053	2.854697	2.943444	2.750464	0.545971	0.000000	21337.000000		1
7020.750977	1035.362183	1.316756	2.201789	3478.814941	57919.429688	449.892822	276.096375	83.933205	24.990620	17.987448	75.530014	97.843948	80.778534	1.038731	0.000000	3.846384	3.015092	0.119505	0.342776	3.541431	4.762824	2.653109	2.441061	1.923934	1.397777	1.254970	1.878120	1.990534	1.907296	0.016503	0.000000	21382.000000		1
3726.698242	749.206665	2.852458	3.725156	2009.765015	38977.824219	210.514511	121.110756	35.000435	16.997568	9.118615	19.035919	15.702397	14.465818	0.778226	0.000000	3.571324	2.874602	0.455219	0.571145	3.303145	4.590817	2.323282	2.083183	1.544073	1.230387	0.959929	1.279574	1.195966	1.160343	0.000000	0.000000	21402.000000		1
10659.405273	5052.977539	2.704439	2.584173	12739.467773	99998.000000	2019.210571	1210.947144	298.922211	132.502090	78.274544	353.017151	468.743713	247.624222	1.747597	0.000000	4.027733	3.703547	0.432077	0.412322	4.105151	4.999991	3.305182	3.083125	2.475558	2.122223	1.893620	2.547796	2.670935	2.393793	0.242441	0.000000	21420.000000		1
6865.158203	1839.622803	1.406185	4.372742	4045.301025	68452.804688	586.265015	358.253357	98.294174	34.328178	35.629517	154.698837	193.828400	150.634476	0.179629	0.000000	3.836651	3.264729	0.148042	0.640754	3.606951	4.835391	2.768094	2.554190	1.992528	1.535651	1.551810	2.189487	2.287417	2.177924	0.000000	0.000000	21472.000000		1
14263.802734	3735.270996	2.692104	6.253822	12324.578125	99998.000000	1951.297363	1188.556152	323.835754	109.633080	88.780838	456.343994	594.621948	398.542389	3.544255	0.000000	4.154235	3.572322	0.430092	0.796146	4.090772	4.999991	3.290323	3.075020	2.510325	2.039942	1.948319	2.659292	2.774241	2.600475	0.549525	0.000000	21612.000000		1
14316.025391	5087.114258	4.869224	5.313282	12715.655273	99998.000000	2007.871582	1210.046753	302.403748	94.097206	82.218643	440.721771	570.571838	383.869965	1.299968	0.000000	4.155822	3.706471	0.687460	0.725363	4.104339	4.999991	3.302736	3.082802	2.480587	1.973577	1.914970	2.644165	2.756310	2.584184	0.113933	0.000000	21642.000000		1
6549.167480	392.263916	2.470075	3.503127	3233.497559	50857.566406	453.294189	277.888031	65.449272	26.988882	14.496655	56.608192	72.332176	39.188152	0.731229	0.000000	3.816186	2.593578	0.392710	0.544456	3.509673	4.706356	2.656380	2.443870	1.815905	1.431185	1.161268	1.752879	1.859331	1.593155	0.000000	0.000000	21754.000000		1
6540.745605	1381.243530	1.070057	2.411484	4527.428223	69248.523438	666.494629	404.944244	113.493919	54.776451	36.579308	133.936020	175.526413	143.258163	2.172480	99998.000000	3.815627	3.140270	0.029407	0.382284	3.655852	4.840411	2.823797	2.607395	2.054973	1.738594	1.563236	2.126897	2.244343	2.156119	0.336956	4.999991	21773.000000		1
8356.321289	1322.963989	4.138377	4.866140	7182.675293	99998.000000	1073.190430	669.451904	201.260208	131.361099	54.230629	255.512421	312.080536	217.711960	0.410359	99998.000000	3.922015	3.121548	0.616830	0.687185	3.856286	4.999991	3.030677	2.825719	2.303758	2.118467	1.734245	2.407412	2.494267	2.337882	0.000000	4.999991	21815.000000		1
3127.219482	1606.698853	1.723810	3.145414	4890.152832	73823.757812	677.805786	432.842834	137.161621	75.977158	34.013638	150.745483	262.043793	97.927208	1.426609	99998.000000	3.495158	3.205935	0.236489	0.497678	3.689322	4.868196	2.831105	2.636330	2.137233	1.880683	1.531653	2.178244	2.418374	1.990903	0.154305	4.999991	21856.000000		1
19474.230469	4956.320801	3.604891	6.296995	12941.020508	99998.000000	2034.268433	1251.011108	326.987335	165.393250	109.503563	440.209869	623.266785	355.487244	4.567009	99998.000000	4.289460	3.695159	0.556892	0.799133	4.111969	4.999991	3.308408	3.097261	2.514531	2.218518	2.039428	2.643660	2.794674	2.550824	0.659632	4.999991	21903.000000		1
7224.385742	2758.083496	1.242747	5.026494	6953.482422	91275.882812	1062.822876	650.218628	163.542999	89.681290	41.365273	160.218735	214.390762	152.549469	2.184972	0.000000	3.858801	3.440607	0.094383	0.701265	3.842202	4.960356	3.026461	2.813059	2.213632	1.952702	1.616636	2.204713	2.331206	2.183411	0.339446	0.000000	21963.000000		1
12561.375000	10604.514648	2.229543	7.647672	18142.115234	99998.000000	2958.674561	1787.816040	475.975067	187.623917	139.477509	669.880554	874.708679	468.256470	2.251638	99998.000000	4.099037	4.025491	0.348216	0.883529	4.258688	4.999991	3.471097	3.252323	2.677584	2.273288	2.144504	2.825997	2.941864	2.670484	0.352499	4.999991	21995.000000		1
12150.455078	3602.398926	2.803118	5.806680	12002.312500	99998.000000	1908.942261	1159.541260	330.684723	182.057770	104.594254	408.034149	488.587555	338.175140	1.284166	0.000000	4.084592	3.556592	0.447641	0.763928	4.079265	4.999991	3.280793	3.064286	2.519414	2.260209	2.019508	2.610697	2.688942	2.529142	0.108621	0.000000	22133.000000		1
9055.145508	2964.721924	1.421604	2.016765	5886.956055	92244.828125	889.393433	529.191162	130.765945	46.552120	41.004475	157.887421	240.799911	137.855453	2.972939	99998.000000	3.956895	3.471984	0.152779	0.304655	3.769891	4.964942	2.949094	2.723613	2.116495	1.667939	1.612831	2.198348	2.381656	2.139424	0.473186	4.999991	22160.000000		1
5334.165039	2236.401367	2.318972	3.126911	6530.467285	95058.984375	971.553467	604.536133	142.474899	57.878693	45.990879	224.915573	247.892502	271.362854	0.343681	0.000000	3.727067	3.349550	0.365295	0.495116	3.814944	4.977993	2.987467	2.781422	2.153738	1.762519	1.662672	2.352020	2.394264	2.433550	0.000000	0.000000	22227.000000		1
7749.148926	526.600830	3.833087	6.272325	3366.113525	62619.890625	474.208099	278.325928	100.406532	28.660269	30.794214	100.431206	154.470642	109.663918	0.996869	0.000000	3.889254	2.721482	0.583549	0.797429	3.527129	4.796712	2.675969	2.444554	2.001762	1.457280	1.488469	2.001869	2.188846	2.040064	0.000000	0.000000	22433.000000		1
10253.545898	2152.665527	2.790784	7.160441	12815.882812	99998.000000	2040.688843	1244.223877	313.144409	132.381821	94.892807	418.565125	503.093475	335.057465	2.293367	0.000000	4.010874	3.332977	0.445726	0.854940	4.107749	4.999991	3.309777	3.094898	2.495745	2.121828	1.977233	2.621763	2.701649	2.525119	0.360474	0.000000	22528.000000		1
6474.531738	1483.962891	3.148497	4.980238	6527.901855	91211.039062	1014.090576	598.535217	172.689377	50.690498	41.050732	170.136032	254.118576	157.020889	0.894035	99998.000000	3.811208	3.171423	0.498103	0.697250	3.814774	4.960047	3.006077	2.777090	2.237266	1.704927	1.613321	2.230796	2.405036	2.195957	0.000000	4.999991	22613.000000		1
8822.743164	909.471680	1.094727	2.806202	4103.219727	66012.132812	564.120667	351.419769	100.492882	44.347248	24.284443	114.132256	120.043785	82.826141	1.901073	99998.000000	3.945604	2.958789	0.039306	0.448119	3.613125	4.819624	2.751372	2.545826	2.002135	1.646867	1.385328	2.057408	2.079340	1.918167	0.278999	4.999991	22701.000000		1
25021.984375	5627.625977	2.343642	5.871439	12020.774414	99998.000000	1951.658203	1162.054565	274.721039	111.326050	76.920776	360.316376	467.914185	195.931503	2.520751	0.000000	4.398322	3.750325	0.369891	0.768745	4.079932	4.999991	3.290404	3.065227	2.438892	2.046597	1.886044	2.556684	2.670166	2.292104	0.401530	0.000000	22778.000000		1
5199.911133	3391.606934	2.491661	2.732193	5846.583496	79210.218750	860.856506	530.597351	158.615189	79.282921	36.801338	148.497437	203.628525	160.024460	1.568449	99998.000000	3.715996	3.530406	0.396489	0.436511	3.766902	4.898781	2.934931	2.724765	2.200345	1.899180	1.565864	2.171719	2.308839	2.204186	0.195470	4.999991	22864.000000		1
7732.376465	3659.941406	2.426902	6.488186	11898.951172	99998.000000	1901.624512	1144.838013	297.438934	98.960258	85.083435	385.621521	499.436157	264.584778	2.201405	99998.000000	3.888313	3.563474	0.385052	0.812123	4.075509	4.999991	3.279125	3.058744	2.473398	1.995461	1.929845	2.586161	2.698480	2.422565	0.342700	4.999991	22882.000000		1
7892.601074	2661.655029	2.858626	6.290827	6402.880859	94030.000000	958.151550	590.924500	183.093903	102.377045	78.539742	343.772125	434.131836	320.135254	0.970867	0.000000	3.897220	3.425152	0.456157	0.798708	3.806376	4.973267	2.981434	2.771532	2.262674	2.010203	1.895090	2.536271	2.637622	2.505333	0.000000	0.000000	22951.000000		1
14789.006836	1548.339111	1.921169	3.416783	7394.759277	99998.000000	1123.470825	691.102844	164.579132	59.707348	40.874958	186.874573	235.008652	172.519760	1.678197	99998.000000	4.169939	3.189866	0.283566	0.533617	3.868924	4.999991	3.050562	2.839543	2.216375	1.776028	1.611457	2.271550	2.371084	2.236839	0.224843	4.999991	23011.000000		1
13012.832031	5280.819336	2.926468	5.236188	12181.384766	99998.000000	1913.416748	1172.875366	285.199585	132.896805	72.461693	323.740143	411.635956	291.949890	2.400197	0.000000	4.114372	3.722701	0.466344	0.719015	4.085697	4.999991	3.281810	3.069252	2.455149	2.123515	1.860108	2.510196	2.614513	2.465308	0.380247	0.000000	23128.000000		1
14408.026367	8434.870117	2.149366	6.494354	15941.079102	99998.000000	2532.748535	1553.291504	440.481232	181.098724	136.819321	614.712463	787.081116	431.806671	2.675679	99998.000000	4.158605	3.926078	0.332310	0.812536	4.202518	4.999991	3.403592	3.191253	2.643927	2.257915	2.136147	2.788672	2.896019	2.635289	0.427434	4.999991	23160.000000		1
14836.027344	1218.656494	1.184156	4.970987	9378.876953	99998.000000	1502.397461	894.586426	231.113892	82.897064	77.784225	321.448914	383.765106	225.180771	1.915241	99998.000000	4.171318	3.085881	0.073409	0.696443	3.972151	4.999991	3.176785	2.951622	2.363826	1.918539	1.890892	2.507112	2.584065	2.352531	0.282223	4.999991	23251.000000		1
12550.490234	2792.245361	2.531749	4.644111	9194.092773	99998.000000	1414.128540	870.329773	261.630554	102.321533	55.424038	301.355286	348.662933	213.154190	1.219856	0.000000	4.098660	3.445954	0.403421	0.666903	3.963509	4.999991	3.150489	2.939684	2.417688	2.009967	1.743698	2.479079	2.542406	2.328694	0.086309	0.000000	23273.000000		1
10478.442383	3724.061768	2.093859	3.472290	8723.440430	99998.000000	1378.298584	822.217285	218.156021	74.934853	41.550297	211.769592	306.955353	208.232544	3.514631	99998.000000	4.020297	3.571017	0.320947	0.540616	3.940688	4.999991	3.139343	2.914987	2.338767	1.874684	1.618574	2.325864	2.487075	2.318549	0.545880	4.999991	23310.000000		1
3964.978760	1516.918823	1.924253	3.244093	5693.722656	91937.242188	864.809875	507.447723	153.943329	54.455742	44.177643	207.800827	274.021027	155.041138	1.094138	99998.000000	3.598241	3.180962	0.284262	0.511093	3.755396	4.963491	2.936921	2.705391	2.187361	1.736044	1.645203	2.317647	2.437784	2.190447	0.039072	4.999991	23332.000000		1
22825.562500	7272.337891	1.874913	6.811979	20551.117188	99998.000000	3512.979736	2103.334961	508.416016	197.605972	145.046738	658.942566	899.557434	441.773315	2.163602	99998.000000	4.358421	3.861674	0.272981	0.833273	4.312835	4.999991	3.545676	3.322908	2.706219	2.295800	2.161508	2.818848	2.954029	2.645200	0.335177	4.999991	23379.000000		1
4848.534668	2741.998779	2.503996	3.694319	6134.148438	74181.445312	1009.776428	633.227234	109.460388	67.028145	44.239315	199.801605	231.064545	206.345291	0.206103	99998.000000	3.685611	3.438067	0.398634	0.567534	3.787754	4.870296	3.004225	2.801560	2.039257	1.826257	1.645808	2.300599	2.363733	2.314595	0.000000	4.999991	23486.000000		1
6966.051758	2973.149658	1.625130	2.738360	4291.975586	54886.472656	718.298340	440.536743	88.022240	35.308807	28.012682	140.788086	153.631866	123.102852	0.855771	0.000000	3.842987	3.473217	0.210888	0.437491	3.632657	4.739465	2.856305	2.643982	1.944592	1.547883	1.447355	2.148566	2.186481	2.090268	0.000000	0.000000	23508.000000		1
17410.816406	6847.787109	2.895631	5.467469	19095.292969	99998.000000	3183.371338	1940.729370	481.834167	222.013779	124.783485	637.010986	783.824707	445.076019	3.357900	99998.000000	4.240819	3.835550	0.461743	0.737786	4.280926	4.999991	3.502887	3.287965	2.682898	2.346380	2.096157	2.804147	2.894219	2.648434	0.526068	4.999991	23587.000000		1
8323.686523	943.278687	1.002215	1.202658	5574.576172	67963.132812	900.402405	553.833313	95.121002	55.174255	15.946013	119.864922	161.113022	108.846725	1.438562	0.000000	3.920316	2.974640	0.000961	0.080142	3.746212	4.832273	2.954437	2.743379	1.978276	1.741737	1.202652	2.078692	2.207131	2.036815	0.157929	0.000000	23610.000000		1
7375.094238	5666.067871	2.963473	5.082002	16125.671875	99998.000000	2788.242676	1627.584961	362.388641	150.270584	113.715950	549.334167	733.399414	447.209961	1.001674	0.000000	3.867768	3.753282	0.471801	0.706035	4.207518	4.999991	3.445331	3.211544	2.559175	2.176874	2.055821	2.739837	2.865340	2.650512	0.000726	0.000000	23629.000000		1
14002.320312	6214.621582	1.797820	5.822099	20311.203125	99998.000000	3378.763184	2080.903809	470.686462	153.193970	143.945847	649.009827	832.532349	547.280396	4.491934	99998.000000	4.146200	3.793415	0.254746	0.765080	4.307735	4.999991	3.528758	3.318252	2.672732	2.185242	2.158199	2.812251	2.920401	2.738210	0.652433	4.999991	23716.000000		1
10048.483398	4353.628418	2.241878	3.432201	9619.082031	99998.000000	1643.012939	992.303955	227.274628	120.962738	74.210175	337.589203	462.505310	253.585083	1.514229	99998.000000	4.002100	3.638851	0.350612	0.535573	3.983134	4.999991	3.215641	2.996645	2.356551	2.082652	1.870463	2.528389	2.665117	2.404124	0.180192	4.999991	23778.000000		1
26157.968750	6662.044434	1.736145	6.210650	21822.761719	99998.000000	3654.187256	2235.747559	575.681580	251.864365	178.098251	909.462402	1129.795532	599.824219	3.381971	0.000000	4.417604	3.823607	0.239586	0.793137	4.338910	4.999991	3.562791	3.349423	2.760182	2.401167	2.250660	2.958785	3.053000	2.778024	0.529170	0.000000	23803.000000		1
7910.779785	3714.776611	2.368311	3.583304	8090.610840	99424.101562	1352.222534	830.999756	172.590683	78.058678	59.263290	280.873108	357.244965	195.314758	1.153960	99998.000000	3.898219	3.569933	0.374439	0.554284	3.907981	4.997492	3.131048	2.919601	2.237017	1.892421	1.772786	2.448510	2.552966	2.290735	0.062191	4.999991	23848.000000		1
4436.519531	932.115540	2.840123	2.840123	2564.418701	39623.617188	409.810364	268.525818	90.217857	60.250088	30.291565	126.621399	174.752396	86.224419	0.109264	0.000000	3.647043	2.969470	0.453337	0.453337	3.408989	4.597954	2.612583	2.428986	1.955292	1.779958	1.481322	2.102507	2.242423	1.935630	0.000000	0.000000	24002.000000		1
14527.878906	5863.969727	3.426034	4.835302	12219.595703	99998.000000	2055.422852	1243.042725	311.565552	121.816933	101.368660	446.053558	571.589478	364.442413	3.430452	99998.000000	4.162202	3.768192	0.534792	0.684424	4.087057	4.999991	3.312901	3.094486	2.493549	2.085708	2.005904	2.649387	2.757084	2.561629	0.535351	4.999991	24056.000000		1
6700.026855	1674.093872	2.827788	2.920300	4343.369141	55683.847656	734.278259	426.613678	79.480286	41.741489	19.581741	112.618141	134.121048	59.466820	0.099836	0.000000	3.826077	3.223780	0.451447	0.465428	3.637827	4.745729	2.865861	2.630035	1.900259	1.620568	1.291851	2.051608	2.127497	1.774275	0.000000	0.000000	24076.000000		1
14610.643555	4606.544434	3.518546	4.964819	11188.920898	99998.000000	1832.514893	1126.067261	256.203186	94.602936	68.449753	353.029510	453.405182	239.159363	2.907846	99998.000000	4.164670	3.663375	0.546363	0.695903	4.048788	4.999991	3.263047	3.051564	2.408585	1.975905	1.835372	2.547811	2.656487	2.378687	0.463571	4.999991	24097.000000		1
7916.432129	1900.736328	2.433070	3.176251	4575.922852	64513.058594	797.383911	477.856171	132.847458	46.182072	47.085606	177.823792	236.741714	199.255783	0.148887	99998.000000	3.898530	3.278922	0.386155	0.501915	3.660479	4.809648	2.901667	2.679297	2.123353	1.664473	1.672888	2.249990	2.374275	2.299411	0.000000	4.999991	24152.000000		1
9010.277344	1760.956665	1.797820	2.911049	5999.518555	85560.703125	999.593933	619.177734	168.421478	87.057030	49.867138	231.203308	267.939880	211.072662	1.116516	0.000000	3.954738	3.245749	0.254746	0.464050	3.778116	4.932274	2.999824	2.791815	2.226398	1.939804	1.697814	2.363994	2.428037	2.324432	0.047865	0.000000	24169.000000		1
21044.173828	5876.573242	2.605759	7.003170	17924.203125	99998.000000	2986.116943	1838.346191	450.404724	171.792007	143.356842	616.917358	841.499878	418.475677	2.920011	0.000000	4.323132	3.769124	0.415934	0.845295	4.253440	4.999991	3.475107	3.264427	2.653603	2.235003	2.156418	2.790227	2.925054	2.621670	0.465384	0.000000	24245.000000		1
27484.468750	5979.403320	1.683721	6.981585	15669.179688	99998.000000	2614.572510	1606.902344	411.173401	198.475586	134.306076	618.804626	818.541443	523.242615	3.160564	0.000000	4.439087	3.776658	0.226270	0.843954	4.195046	4.999991	3.417401	3.205990	2.614025	2.297707	2.128096	2.791553	2.913041	2.718703	0.499765	0.000000	24321.000000		1
4333.282227	1289.123047	2.032184	2.072273	3280.758789	46689.410156	536.033997	334.776855	92.132866	45.176773	31.562067	121.295776	131.274765	121.810768	1.041112	99998.000000	3.636817	3.110294	0.307963	0.316447	3.515974	4.669219	2.729192	2.524755	1.964415	1.654915	1.499165	2.083846	2.118181	2.085686	0.017497	4.999991	24346.000000		1
6029.125488	1599.186768	2.291218	4.175382	5159.539062	62221.867188	820.040161	529.157227	101.359406	47.582088	37.732628	154.325699	183.618134	138.009644	0.497161	0.000000	3.780254	3.203899	0.360066	0.620696	3.712611	4.793943	2.913835	2.723585	2.005864	1.677444	1.576717	2.188438	2.263916	2.139910	0.000000	0.000000	24380.000000		1
8424.534180	1964.868896	1.945839	3.873176	5260.889160	64327.417969	864.908569	545.303711	118.397064	62.013985	44.914654	200.353592	249.252441	138.003479	0.477328	0.000000	3.925546	3.293334	0.289107	0.588067	3.721059	4.808396	2.936970	2.736639	2.073341	1.792490	1.652388	2.301797	2.396639	2.139890	0.000000	0.000000	24427.000000		1
12695.545898	1087.489746	2.772281	5.304030	9228.753906	99998.000000	1510.991943	945.489746	212.525101	101.892899	52.312546	290.636200	375.035065	242.295517	1.958665	0.000000	4.103652	3.036425	0.442837	0.724606	3.965143	4.999991	3.179262	2.975657	2.327410	2.008144	1.718606	2.463350	2.574072	2.384345	0.291960	0.000000	24534.000000		1
7874.798828	5179.237793	2.574922	4.008861	11072.700195	99998.000000	1826.698853	1131.574829	244.121094	110.909744	73.211044	321.109711	443.219604	321.849823	1.008356	0.000000	3.896240	3.714266	0.410764	0.603021	4.044253	4.999991	3.261667	3.053683	2.387605	2.044970	1.864577	2.506654	2.646619	2.507653	0.003614	0.000000	24564.000000		1
17898.257812	7644.569824	2.673601	6.213734	20307.480469	99998.000000	3413.288574	2070.795410	501.452911	197.313019	140.618484	606.102661	820.404053	447.771210	2.298093	0.000000	4.252811	3.883353	0.427097	0.793353	4.307656	4.999991	3.533173	3.316137	2.700230	2.295156	2.148042	2.782546	2.914028	2.651056	0.361368	0.000000	24591.000000		1
15098.620117	3309.344971	2.229543	6.050295	12327.026367	99998.000000	2098.962158	1269.245239	302.687469	87.090950	89.847809	368.038055	466.970551	339.340790	1.571187	0.000000	4.178937	3.519742	0.348216	0.781777	4.090858	4.999991	3.322005	3.103545	2.480994	1.939973	1.953508	2.565893	2.669290	2.530636	0.196228	0.000000	24661.000000		1
5654.318848	1688.877319	1.322924	3.308852	4344.432617	68899.335938	731.271667	448.397186	136.473938	57.314369	48.211170	191.762299	237.219681	153.705872	0.757428	0.000000	3.752380	3.227598	0.121535	0.519677	3.637933	4.838215	2.864079	2.651663	2.135050	1.758263	1.683148	2.282763	2.375151	2.186691	0.000000	0.000000	24825.000000		1
14647.688477	4735.484863	2.463907	7.530490	15566.133789	99998.000000	2630.459961	1594.379272	375.984833	155.047302	92.857544	424.063416	605.575378	407.059692	2.733274	99998.000000	4.165769	3.675364	0.391624	0.876823	4.192181	4.999991	3.420032	3.202592	2.575170	2.190464	1.967817	2.627431	2.782168	2.609658	0.436683	4.999991	24915.000000		1
26387.878906	11304.153320	2.204873	5.939281	26076.095703	99998.000000	4338.182129	2663.458984	639.123352	264.020447	165.297653	791.703674	1069.024292	660.450500	4.503357	0.000000	4.421404	4.053238	0.343384	0.773734	4.416243	4.999991	3.637308	3.425446	2.805585	2.421638	2.218267	2.898563	3.028988	2.819840	0.653536	0.000000	24942.000000		1
6435.429688	1779.893921	3.250261	3.755994	5749.044922	76477.765625	955.320679	569.289001	134.247482	57.903362	43.551643	212.565201	311.201660	196.279968	1.007520	99998.000000	3.808578	3.250394	0.511918	0.574725	3.759596	4.883535	2.980149	2.755333	2.127906	1.762704	1.639005	2.327492	2.493042	2.292876	0.003254	4.999991	25001.000000		1
6177.194336	3017.749756	2.895631	2.645848	6161.785156	72401.101562	1017.572083	640.720764	122.791397	44.883816	42.968815	180.589905	212.771805	156.166702	0.011800	99998.000000	3.790791	3.479683	0.461743	0.422565	3.789706	4.859745	3.007565	2.806669	2.089168	1.652090	1.633153	2.256693	2.327914	2.193588	0.000000	4.999991	25040.000000		1
7418.658203	1831.765503	0.866531	2.516331	6206.378906	78472.710938	1088.118774	640.859497	124.826660	34.112320	43.486885	188.882080	241.314896	74.792999	2.467202	99998.000000	3.870325	3.262870	0.000000	0.400768	3.792838	4.894719	3.036676	2.806763	2.096307	1.532911	1.638358	2.276191	2.382584	1.873861	0.392205	4.999991	25136.000000		1
8009.178711	2559.105469	2.494745	4.594771	6170.250000	76944.007812	1024.843628	634.787598	133.673904	76.815933	40.282879	194.608582	289.125183	156.271545	0.294036	99998.000000	3.903588	3.408088	0.397026	0.662264	3.790303	4.886175	3.010658	2.802629	2.126047	1.885451	1.605121	2.289162	2.461086	2.193880	0.000000	4.999991	25229.000000		1
5384.861816	4477.015137	2.889463	4.058200	6770.813965	78803.429688	1124.331177	692.219177	165.948318	45.910702	45.364880	172.738708	248.444504	104.378387	1.710781	99998.000000	3.731174	3.650989	0.460817	0.608333	3.830641	4.896545	3.050894	2.840244	2.219973	1.661914	1.656720	2.237390	2.395229	2.018610	0.233194	4.999991	25271.000000		1
11369.173828	2325.058838	1.326008	4.724288	7245.910156	88029.171875	1227.198486	747.507507	147.970123	68.092033	61.539089	242.369537	346.670837	206.308289	2.052460	0.000000	4.055729	3.366434	0.122546	0.674336	3.860093	4.944627	3.088915	2.873616	2.170174	1.833096	1.789151	2.384478	2.539917	2.314517	0.312275	0.000000	25338.000000		1
7624.658203	2628.270508	1.415436	4.085954	7798.553223	99998.000000	1348.645386	797.282166	155.759644	79.073227	64.132515	257.140625	292.316833	239.554077	0.967060	99998.000000	3.882220	3.419670	0.150890	0.611293	3.892014	4.999991	3.129898	2.901612	2.192455	1.898029	1.807078	2.410171	2.465854	2.379404	0.000000	4.999991	25359.000000		1
5180.653320	2704.028809	2.106194	3.071404	5682.726074	66895.968750	932.584290	585.922668	120.231888	54.588345	25.261988	133.266861	174.851074	128.594986	0.390940	0.000000	3.714385	3.432011	0.323498	0.487337	3.754557	4.825400	2.969688	2.767840	2.080020	1.737100	1.402467	2.124722	2.242668	2.109224	0.000000	0.000000	25476.000000		1
5197.629395	2110.785156	1.708391	2.568754	5194.570312	66626.726562	876.731567	530.699097	141.222900	57.684418	31.864273	171.782745	198.740799	168.313538	0.405144	99998.000000	3.715805	3.324444	0.232587	0.409723	3.715550	4.823648	2.942867	2.724848	2.149905	1.761059	1.503304	2.234980	2.298287	2.226119	0.000000	4.999991	25508.000000		1
8228.685547	6171.350586	1.538786	3.749826	12489.610352	99998.000000	2034.595337	1272.541748	275.701660	172.168213	88.040741	391.884613	510.494446	297.102814	4.629402	0.000000	3.915330	3.790380	0.187178	0.574011	4.096549	4.999991	3.308478	3.104672	2.440439	2.235953	1.944684	2.593158	2.707991	2.472907	0.665525	0.000000	25549.000000		1
7211.193359	2929.983643	2.513247	3.089906	7791.220215	99998.000000	1305.741333	802.120544	197.679993	85.755692	68.082787	291.943726	404.737640	280.330353	0.937209	99998.000000	3.858007	3.466865	0.400235	0.489945	3.891605	4.999991	3.115857	2.904240	2.295963	1.933263	1.833037	2.465299	2.607174	2.447670	0.000000	4.999991	25597.000000		1
19136.634766	4674.981934	2.396065	6.099635	19832.986328	99998.000000	3313.125732	2026.087280	492.935638	175.483231	135.425476	649.096191	866.863647	515.847839	5.091361	0.000000	4.281866	3.669780	0.379499	0.785304	4.297388	4.999991	3.520238	3.306658	2.692790	2.244236	2.131700	2.812309	2.937951	2.712522	0.706834	0.000000	25648.000000		1
10042.664062	2817.405518	2.263464	3.564802	8703.087891	99998.000000	1438.231079	896.732727	195.555298	105.531708	51.430595	269.620544	324.184204	137.029022	0.617640	99998.000000	4.001849	3.449849	0.354774	0.552035	3.939673	4.999991	3.157829	2.952663	2.291270	2.023383	1.711222	2.430753	2.510792	2.136812	0.000000	4.999991	25749.000000		1
7859.136230	1060.167847	1.322924	1.751564	3476.002686	50115.980469	582.471985	361.839752	117.040222	70.044044	11.067538	106.974899	139.317154	47.079441	0.526228	0.000000	3.895375	3.025375	0.121535	0.243426	3.541080	4.699976	2.765275	2.558516	2.068335	1.845371	1.044051	2.029282	2.144005	1.672831	0.000000	0.000000	25839.000000		1
11189.904297	1577.091797	0.841861	2.220292	5834.044922	75049.296875	976.700256	602.174011	160.385254	48.405449	33.492485	162.173828	195.274673	167.863312	1.452662	0.000000	4.048826	3.197857	0.000000	0.346410	3.765970	4.875347	2.989761	2.779722	2.205164	1.684894	1.524947	2.209981	2.290646	2.224956	0.162164	0.000000	25905.000000		1
4845.352051	2028.393921	2.766114	1.720726	2510.089355	36061.796875	443.022247	257.045044	75.863060	43.249435	15.030143	75.727371	110.644547	73.448486	0.763423	99998.000000	3.685325	3.307152	0.441870	0.235712	3.399689	4.557047	2.646425	2.410009	1.880030	1.635980	1.176963	1.879253	2.043930	1.865983	0.000000	4.999991	25924.000000		1
8190.410156	2915.264893	1.699140	4.693450	9564.999023	99998.000000	1606.908569	984.088867	294.324371	108.492096	102.188934	454.456757	616.359192	320.024231	2.046158	0.000000	3.913306	3.464678	0.230229	0.671492	3.980685	4.999991	3.205991	2.993034	2.468826	2.035398	2.009404	2.657493	2.789834	2.505183	0.310939	0.000000	25994.000000		1
4685.303223	1071.975464	1.711475	1.905751	2879.243652	46851.746094	486.428955	294.503204	105.704399	49.796215	22.798080	115.741966	133.488876	70.290741	1.732993	0.000000	3.670738	3.030185	0.233371	0.280066	3.459278	4.670726	2.687019	2.469090	2.024093	1.697196	1.357898	2.063491	2.125445	1.846898	0.238797	0.000000	26024.000000		1
7031.578125	2268.160889	2.029100	6.771890	5975.526855	80636.218750	1016.048767	606.574524	159.524887	53.361015	42.719032	201.519241	316.407013	186.168396	1.257137	0.000000	3.847053	3.355674	0.307303	0.830710	3.776376	4.906530	3.006915	2.782884	2.202828	1.727224	1.630621	2.304317	2.500246	2.269906	0.099383	0.000000	26053.000000		1
9446.941406	1224.349121	2.827788	3.555551	4737.492188	61734.597656	769.682678	483.487061	98.343513	50.012074	30.707870	149.993057	181.807983	145.191666	0.404393	0.000000	3.975291	3.087905	0.451447	0.550907	3.675549	4.790529	2.886312	2.684385	1.992746	1.699075	1.487250	2.176071	2.259613	2.161942	0.000000	0.000000	26084.000000		1
6739.587891	2411.813721	1.526451	2.941887	3764.652832	47933.312500	599.361633	376.330231	69.513641	30.744875	16.538092	100.042656	117.971512	66.531662	0.477077	0.000000	3.828633	3.382344	0.183683	0.468626	3.575725	4.680637	2.777689	2.575569	1.842070	1.487773	1.218485	2.000185	2.071777	1.823028	0.000000	0.000000	26119.000000		1
3719.093750	1492.674438	0.709260	3.102241	2373.152832	34628.691406	422.210083	253.615921	69.014076	2.044519	19.156185	91.247833	112.272758	70.105721	0.345819	0.000000	3.570437	3.173965	0.000000	0.491676	3.375326	4.539436	2.625529	2.404176	1.838938	0.310591	1.282309	1.960223	2.050274	1.845753	0.000000	0.000000	26188.000000		1
4915.874512	1848.747681	1.637465	3.731324	2799.615479	37983.171875	477.301086	292.384705	94.158882	48.158749	22.582218	86.027061	103.804817	70.855064	0.522890	0.000000	3.691601	3.266878	0.214172	0.571863	3.447098	4.579591	2.678792	2.465955	1.973861	1.682675	1.353767	1.934635	2.016217	1.850371	0.000000	0.000000	26207.000000		1
5186.700684	2315.477783	1.285919	2.581089	3197.726074	38164.300781	506.090881	332.710754	57.823185	53.431942	21.172951	64.724594	85.706352	37.334824	0.714765	99998.000000	3.714891	3.364641	0.109214	0.411803	3.504841	4.581657	2.704228	2.522067	1.762102	1.727801	1.325781	1.811069	1.933013	1.572114	0.000000	4.999991	26245.000000		1
7744.791504	2584.481445	2.389898	2.898715	7216.997070	97090.593750	1210.897827	741.790283	205.666870	74.521629	61.206047	253.893463	348.841766	194.146027	1.655173	99998.000000	3.889010	3.412373	0.378379	0.462205	3.858356	4.987177	3.083107	2.870281	2.313164	1.872282	1.786794	2.404651	2.542629	2.288129	0.218843	4.999991	26302.000000		1
12521.681641	3616.818604	2.590341	4.718120	10471.448242	99998.000000	1728.404785	1075.312012	253.871872	132.304733	79.868835	379.725433	497.681519	224.983414	0.540441	99998.000000	4.097662	3.558327	0.413357	0.673769	4.020007	4.999991	3.237645	3.031534	2.404615	2.121575	1.902377	2.579470	2.696952	2.352150	0.000000	4.999991	26345.000000		1
9100.745117	2025.180664	2.371395	2.818537	5197.333496	62282.097656	891.407104	536.070984	122.822227	51.165394	36.274017	144.800034	163.570755	110.820320	0.872068	99998.000000	3.959077	3.306464	0.375004	0.450024	3.715780	4.794363	2.950076	2.729222	2.089277	1.708976	1.559596	2.160769	2.213706	2.044619	0.000000	4.999991	26543.000000		1
14192.096680	1345.194702	1.803987	2.997394	8059.027344	97335.164062	1335.058472	825.001892	205.185806	53.077312	42.025192	236.738617	326.789978	160.628860	0.525017	99998.000000	4.152047	3.128785	0.256233	0.476744	3.906283	4.988270	3.125500	2.916455	2.312147	1.724909	1.623510	2.374269	2.514269	2.205824	0.000000	4.999991	26565.000000		1
8093.186035	1794.921021	2.778449	3.792999	4995.286621	72731.437500	831.443787	511.481232	122.874657	52.667175	39.767895	192.271118	229.134125	131.953186	1.110451	99998.000000	3.908119	3.254045	0.443802	0.578983	3.698560	4.861722	2.919833	2.708830	2.089462	1.721540	1.599533	2.283914	2.360090	2.120420	0.045499	4.999991	26594.000000		1
9394.008789	2487.238770	2.463907	3.669649	8523.358398	99998.000000	1438.668945	869.762329	186.442841	78.567497	51.701965	238.033798	323.663055	224.064453	0.817121	0.000000	3.972851	3.395717	0.391624	0.564625	3.930611	4.999991	3.157961	2.939401	2.270546	1.895243	1.713507	2.376639	2.510093	2.350373	0.000000	0.000000	26622.000000		1
5436.714844	1951.510132	1.742312	3.407531	3529.857178	48156.300781	586.909485	366.042877	86.202835	63.096378	30.923733	124.416527	157.338516	118.181206	0.386749	0.000000	3.735337	3.290371	0.241126	0.532440	3.547757	4.682653	2.768571	2.563532	1.935522	1.800004	1.490292	2.094878	2.196835	2.072548	0.000000	0.000000	26719.000000		1
11485.375977	3559.516357	2.574922	5.994788	8643.988281	99998.000000	1455.746704	887.561707	220.456482	96.733803	63.546604	277.558075	352.082794	214.736145	2.947134	99998.000000	4.060145	3.551391	0.410764	0.777774	3.936714	4.999991	3.163086	2.948199	2.343323	1.985578	1.803092	2.443354	2.546645	2.331905	0.469400	4.999991	26814.000000		1
12796.756836	4191.405273	1.853327	4.391244	9679.380859	99998.000000	1585.094116	977.588379	196.625351	74.996529	67.996437	307.297638	379.114838	268.010834	2.356670	0.000000	4.107100	3.622360	0.267952	0.642588	3.985847	4.999991	3.200055	2.990156	2.293639	1.875041	1.832486	2.487559	2.578771	2.428152	0.372299	0.000000	26874.000000		1
4882.020996	2762.135742	1.316756	4.397411	5968.163086	74775.117188	1015.888367	617.635864	118.995308	48.100159	47.298386	202.256256	240.445282	259.191315	2.743729	99998.000000	3.688600	3.441245	0.119505	0.643197	3.775841	4.873757	3.006846	2.790733	2.075530	1.682147	1.674846	2.305902	2.381016	2.413620	0.438341	4.999991	26953.000000		1
7875.899414	1503.402832	3.802250	6.506689	4773.165039	62615.765625	806.487122	490.937378	122.899323	72.862579	38.562153	115.353416	232.165436	78.999222	1.258286	0.000000	3.896300	3.177075	0.580041	0.813360	3.678807	4.796684	2.906597	2.691026	2.089550	1.862504	1.586161	2.062031	2.365798	1.897623	0.099779	0.000000	27013.000000		1
3296.260742	979.117920	0.761683	1.776234	2280.890381	34070.753906	364.312897	230.407715	56.423168	26.248785	15.844250	87.621353	116.062675	137.127701	0.971847	0.000000	3.518022	2.990835	0.000000	0.249500	3.358104	4.532382	2.561475	2.362497	1.751457	1.419109	1.199872	1.942610	2.064692	2.137125	0.000000	0.000000	27032.000000		1
8041.628906	1451.966064	2.137031	3.934851	3315.160889	44130.320312	553.281311	347.176575	86.736320	64.869530	35.984146	134.139557	184.814636	101.455002	0.093518	0.000000	3.905344	3.161957	0.329811	0.594928	3.520505	4.644737	2.742946	2.540550	1.938201	1.812041	1.556111	2.127557	2.266736	2.006274	0.000000	0.000000	27084.000000		1
27553.486328	6304.355469	1.662135	8.282923	16998.207031	99998.000000	2869.647217	1739.685059	369.197540	171.566895	108.707962	561.533386	737.873901	434.307587	2.732224	0.000000	4.440176	3.799641	0.220666	0.918184	4.230403	4.999991	3.457829	3.240471	2.567259	2.234433	2.036261	2.749376	2.867982	2.637797	0.436516	0.000000	27142.000000		1
9809.989258	1339.687134	1.976677	3.925599	4434.493652	60275.398438	746.588562	449.402496	114.838432	74.373611	35.851547	140.229935	174.897324	91.451355	0.264306	99998.000000	3.991668	3.127003	0.295936	0.593906	3.646844	4.780140	2.873081	2.652636	2.060087	1.871419	1.554508	2.146841	2.242783	1.961190	0.000000	4.999991	27200.000000		1
7473.428711	2645.724609	1.289003	2.769197	4552.884277	55702.535156	736.051453	457.515808	93.671646	35.851547	23.951399	109.571404	168.057602	83.748177	0.508376	99998.000000	3.873520	3.422545	0.110254	0.442354	3.658287	4.745875	2.866908	2.660406	1.971608	1.554508	1.379331	2.039697	2.225458	1.922975	0.000000	4.999991	27217.000000		1
9689.171875	633.329041	1.794736	3.941018	4098.751465	56948.777344	680.877197	429.685059	106.623352	36.813675	35.237885	164.169006	192.591827	109.811935	0.741018	99998.000000	3.986287	2.801629	0.254001	0.595608	3.612652	4.755485	2.833069	2.633150	2.027852	1.566009	1.547010	2.215291	2.284638	2.040650	0.000000	4.999991	27258.000000		1
10687.630859	2856.787842	2.260381	3.120744	11390.625000	99998.000000	1921.119873	1170.041382	263.462311	98.380516	65.581871	329.919952	487.258484	240.898590	2.110822	99998.000000	4.028882	3.455878	0.354182	0.494258	4.056548	4.999991	3.283555	3.068201	2.420718	1.992909	1.816784	2.518409	2.687759	2.381834	0.324452	4.999991	27305.000000		1
10917.684570	3087.346680	2.093859	3.136162	4647.385254	66201.171875	739.061157	474.550385	145.083740	100.758080	32.033878	193.085220	241.607849	162.204651	1.685834	0.000000	4.038131	3.489585	0.320947	0.496399	3.667209	4.820866	2.868680	2.676282	2.161619	2.003280	1.505610	2.285749	2.383111	2.210063	0.226815	0.000000	27344.000000		1
17380.535156	6889.732422	2.858626	3.305768	15325.361328	99998.000000	2609.885254	1571.164917	377.609985	165.538177	110.123398	458.197327	579.693542	345.162872	4.024724	99998.000000	4.240063	3.838202	0.456157	0.519272	4.185410	4.999991	3.416621	3.196222	2.577044	2.218898	2.041880	2.661052	2.763198	2.538024	0.604736	4.999991	27442.000000		1
9390.983398	2724.153320	2.044519	3.065236	6587.624512	87694.617188	1115.554810	670.697754	175.936554	50.431465	49.318233	203.674774	290.580688	156.681686	1.955960	0.000000	3.972711	3.435231	0.310591	0.486464	3.818729	4.942973	3.047491	2.826527	2.245356	1.702702	1.693007	2.308937	2.463267	2.195018	0.291360	0.000000	27466.000000		1
4585.716797	1435.736328	2.392981	2.460824	3689.095215	53796.339844	597.714905	373.542511	104.868706	49.231888	31.216688	121.983452	159.188766	79.202744	0.374432	99998.000000	3.661407	3.157075	0.378939	0.391080	3.566920	4.730753	2.776494	2.572340	2.020646	1.692246	1.494387	2.086301	2.201912	1.898740	0.000000	4.999991	27498.000000		1
16396.933594	10661.277344	2.155533	5.914611	19114.800781	99998.000000	3211.232910	1956.761719	443.861023	225.526154	128.570312	602.914124	819.195190	493.052826	2.314457	99998.000000	4.214763	4.027809	0.333555	0.771926	4.281370	4.999991	3.506672	3.291538	2.647247	2.353197	2.109141	2.780256	2.913387	2.692894	0.364449	4.999991	27595.000000		1
5505.814941	1545.872070	0.755516	2.140115	4454.420410	60715.632812	718.683838	450.466400	130.577835	56.395412	25.554943	142.601334	211.344040	114.459129	1.796714	0.000000	3.740822	3.189173	0.000000	0.330437	3.648791	4.783300	2.856538	2.653662	2.115870	1.751244	1.407475	2.154124	2.324990	2.058650	0.254479	0.000000	27620.000000		1
17580.625000	4292.450195	2.870961	6.247655	15095.580078	99998.000000	2562.938477	1526.669678	326.173218	130.611755	107.397369	506.066193	690.082153	369.792694	3.643508	0.000000	4.245034	3.632705	0.458027	0.795717	4.178850	4.999991	3.408738	3.183745	2.513448	2.115982	2.030994	2.704207	2.838901	2.567958	0.561520	0.000000	27670.000000		1
13384.924805	4286.029785	1.742312	2.325139	11608.681641	99998.000000	1946.681030	1168.212769	265.960144	104.785446	64.783180	300.269806	403.827911	247.408356	2.818455	0.000000	4.126616	3.632055	0.241126	0.366449	4.064783	4.999991	3.289295	3.067522	2.424817	2.020301	1.811462	2.477512	2.606196	2.393414	0.450011	0.000000	27697.000000		1
4806.271973	1762.745239	1.618963	4.798297	5381.370605	70623.664062	875.171204	525.789795	99.296387	83.627914	28.610928	150.504959	190.454788	134.595947	1.200994	99998.000000	3.681808	3.246190	0.209237	0.681087	3.730893	4.848950	2.942093	2.720812	1.996933	1.922351	1.456532	2.177551	2.279792	2.129032	0.079541	4.999991	27719.000000		1
6953.325195	1995.351685	2.309720	3.447620	4412.309082	59708.917969	754.695740	452.708282	115.211563	50.459217	36.024235	118.871964	161.776016	120.447754	0.884434	99998.000000	3.842193	3.300020	0.363559	0.537519	3.644666	4.776039	2.877772	2.655818	2.061496	1.702940	1.556595	2.075079	2.208914	2.080799	0.000000	4.999991	27751.000000		1
10624.571289	5296.089844	2.260381	5.075834	11314.459961	99998.000000	1952.311890	1165.739624	267.662354	96.487099	64.517982	338.983063	448.335541	209.166916	0.602167	99998.000000	4.026311	3.723955	0.354182	0.705507	4.053634	4.999991	3.290549	3.066602	2.427587	1.984469	1.809681	2.530178	2.651603	2.320493	0.000000	4.999991	27802.000000		1
18868.089844	3621.808105	2.038351	8.171907	18632.054688	99998.000000	3084.580566	1909.309204	460.655060	168.495483	151.306732	712.198730	932.208069	521.611328	2.284507	0.000000	4.275728	3.558925	0.309279	0.912323	4.270261	4.999991	3.489196	3.280876	2.663376	2.226588	2.179858	2.852601	2.969513	2.717347	0.358793	0.000000	27847.000000		1
6869.021973	1088.701660	1.628214	3.410615	4723.754395	68169.125000	821.544983	490.598175	137.886292	82.070625	37.578442	160.687454	198.278229	104.973549	1.500113	99998.000000	3.836895	3.036909	0.211711	0.532833	3.674287	4.833588	2.914631	2.690726	2.139521	1.914188	1.574939	2.205982	2.297275	2.021080	0.176124	4.999991	27917.000000		1
25742.378906	6526.153320	2.994310	8.242834	19440.250000	99998.000000	3241.428711	1985.360352	511.268463	199.437714	164.773407	815.463867	1060.355957	494.206146	7.699404	0.000000	4.410649	3.814657	0.476297	0.916077	4.288702	4.999991	3.510736	3.297839	2.708649	2.299807	2.216887	2.911405	3.025452	2.693908	0.886457	0.000000	28066.000000		1
13765.612305	3641.655029	2.473158	7.197446	11309.839844	99998.000000	1913.533936	1164.240845	346.393280	120.833221	108.982414	495.979279	663.928955	334.918701	2.770950	0.000000	4.138795	3.561299	0.393252	0.857178	4.053456	4.999991	3.281836	3.066043	2.539569	2.082186	2.037356	2.695463	2.822122	2.524939	0.442629	0.000000	28138.000000		1
7583.721680	2586.991699	0.240532	1.023801	4604.657227	60174.941406	758.877258	471.355621	103.225067	56.352242	20.969423	126.649147	188.203659	86.357018	2.189559	99998.000000	3.879882	3.412795	0.000000	0.010216	3.663197	4.779416	2.880172	2.673349	2.013785	1.750911	1.321586	2.102602	2.274628	1.936298	0.340357	4.999991	28161.000000		1
10954.824219	4876.889648	3.814585	3.904013	10803.194336	99998.000000	1791.763184	1102.072754	289.051178	101.273064	70.074883	359.196960	472.126556	315.611420	2.768596	99998.000000	4.039606	3.688143	0.581447	0.591511	4.033552	4.999991	3.253281	3.042210	2.460975	2.005494	1.845562	2.555333	2.674058	2.499153	0.442260	4.999991	28187.000000		1
6272.256836	1454.972656	2.948054	3.996526	3338.529541	44571.812500	547.588745	338.545166	83.038918	50.375957	24.145674	89.875565	103.789398	77.938416	0.980903	0.000000	3.797424	3.162855	0.469535	0.601683	3.523555	4.649060	2.738455	2.529617	1.919282	1.702223	1.382839	1.953642	2.016153	1.891752	0.000000	0.000000	28230.000000		1
15787.114258	8758.653320	0.280620	12.458304	22929.121094	99998.000000	3917.396729	2350.367188	560.802551	237.349197	212.636124	876.065491	1079.740234	576.714661	3.720783	99998.000000	4.198303	3.942437	0.000000	1.095459	4.360387	4.999991	3.592998	3.371136	2.748810	2.375388	2.327637	2.942537	3.033319	2.760961	0.570634	4.999991	28270.000000		1
14026.684570	2908.847656	2.223376	4.196969	8140.237793	99998.000000	1318.723877	838.687500	184.056030	68.890724	51.738968	269.981323	371.263641	221.665314	0.649453	99998.000000	4.146955	3.463721	0.347013	0.622936	3.910637	4.999991	3.120154	2.923600	2.264950	1.838161	1.713818	2.431334	2.569682	2.345698	0.000000	4.999991	28339.000000		1
16744.142578	3752.947021	2.507080	5.304030	14378.410156	99998.000000	2430.658447	1469.549561	354.349335	147.479813	123.109016	568.271362	691.078186	409.751801	2.753427	0.000000	4.223863	3.574373	0.399168	0.724606	4.157711	4.999991	3.385724	3.167184	2.549432	2.168733	2.090290	2.754556	2.839527	2.612521	0.439874	0.000000	28369.000000		1
16889.480469	9151.802734	1.791652	10.040653	24723.871094	99998.000000	4148.488770	2534.213379	705.775269	275.297699	216.392120	1086.512207	1338.706543	692.959290	4.920679	99998.000000	4.227616	3.961507	0.253254	1.001762	4.393116	4.999991	3.617890	3.403843	2.848666	2.439803	2.335242	3.036035	3.126685	2.840708	0.692025	4.999991	28473.000000		1
10338.730469	4345.120605	1.310589	5.020327	10972.704102	99998.000000	1801.128540	1125.382690	256.326538	149.678513	78.660011	355.277527	475.472412	294.734497	3.149006	0.000000	4.014467	3.638002	0.117467	0.700732	4.040314	4.999991	3.255545	3.051300	2.408794	2.175159	1.895754	2.550568	2.677125	2.469431	0.498173	0.000000	28543.000000		1
17343.667969	6310.248535	1.153318	4.261727	14895.198242	99998.000000	2497.446045	1518.340454	372.275116	138.037399	99.367317	539.339722	635.327271	453.411346	2.411420	99998.000000	4.239141	3.800046	0.061949	0.629586	4.173046	4.999991	3.397496	3.181369	2.570864	2.139997	1.997244	2.731862	2.802998	2.656492	0.382273	4.999991	28570.000000		1
15184.468750	6112.657715	2.658183	5.103588	10985.294922	99998.000000	1835.792847	1118.450439	238.027634	101.041786	77.987755	326.731384	453.812256	263.027496	1.701545	0.000000	4.181400	3.786230	0.424585	0.707876	4.040812	4.999991	3.263824	3.048617	2.376627	2.004501	1.892026	2.514191	2.656876	2.420001	0.230844	0.000000	28621.000000		1
9150.186523	1582.287964	1.366096	2.251129	5224.238770	64472.132812	882.578369	542.275452	132.465088	54.107281	40.322968	188.718643	239.344376	124.601547	2.231091	99998.000000	3.961430	3.199286	0.135481	0.352400	3.718023	4.809372	2.945753	2.734220	2.122102	1.733256	1.605552	2.275815	2.379023	2.095523	0.348517	4.999991	28773.000000		1
5373.686035	2856.843506	1.338343	3.281098	5187.120117	69559.710938	887.450684	533.039673	130.744354	42.660442	32.027710	139.412750	219.771896	107.974030	0.308878	0.000000	3.730272	3.455886	0.126567	0.516019	3.714926	4.842358	2.948144	2.726759	2.116423	1.630025	1.505526	2.144303	2.341972	2.033319	0.000000	0.000000	28795.000000		1
6207.115723	2845.229980	1.440106	3.737491	6960.393066	90374.898438	1170.340576	717.585999	149.974548	94.433334	46.752563	223.080750	275.279205	204.800339	0.599202	99998.000000	3.792890	3.454117	0.158394	0.572580	3.842634	4.956048	3.068312	2.855874	2.176018	1.975125	1.669805	2.348462	2.439773	2.311331	0.000000	4.999991	28872.000000		1
6253.220703	1277.963013	2.355976	4.656446	3842.258301	54537.968750	691.497559	397.407593	108.732628	65.538696	31.043999	133.932938	165.229813	91.312592	0.724300	0.000000	3.796104	3.106518	0.372171	0.668055	3.584587	4.736699	2.839791	2.599236	2.036360	1.816498	1.491978	2.126887	2.218088	1.960531	0.000000	0.000000	28923.000000		1
9788.940430	3252.114014	1.970509	3.188586	8978.148438	99998.000000	1498.401001	918.725952	231.949585	105.062981	47.690022	303.526245	391.983276	267.548248	1.773303	0.000000	3.990736	3.512166	0.294578	0.503598	3.953187	4.999991	3.175628	2.963186	2.365394	2.021450	1.678428	2.482196	2.593267	2.427402	0.248783	0.000000	28946.000000		1
7436.108887	2405.377930	2.096942	2.941887	4972.985352	66980.312500	840.451416	503.667053	104.255043	23.972984	31.685415	137.210953	166.238190	133.513550	0.147221	0.000000	3.871346	3.381183	0.321587	0.468626	3.696617	4.825947	2.924513	2.702143	2.018097	1.379722	1.500859	2.137389	2.220731	2.125525	0.000000	0.000000	28977.000000		1
23880.000000	4354.883789	2.278883	4.588603	12454.554688	99998.000000	2101.472412	1275.366455	312.493744	120.290482	90.470726	430.052032	519.437317	291.869720	2.356138	99998.000000	4.378034	3.638977	0.357722	0.661681	4.095328	4.999991	3.322524	3.105635	2.494841	2.080231	1.956508	2.633521	2.715533	2.465189	0.372201	4.999991	29036.000000		1
14140.934570	4651.875488	1.051555	4.539263	12486.437500	99998.000000	2051.759521	1271.564209	281.946228	147.606232	84.753479	424.720245	594.402954	392.763458	3.106398	0.000000	4.150478	3.667628	0.021832	0.656985	4.096438	4.999991	3.312126	3.104338	2.450166	2.169105	1.928158	2.628103	2.774081	2.594131	0.492257	0.000000	29092.000000		1
7786.320312	1657.663818	3.700486	3.632644	4473.475098	54651.566406	718.042419	446.278687	93.295433	48.007645	13.830568	113.789963	171.829010	71.832611	0.602017	99998.000000	3.891332	3.219496	0.568259	0.560223	3.650645	4.737603	2.856150	2.649606	1.969860	1.681310	1.140840	2.056104	2.235096	1.856322	0.000000	4.999991	29120.000000		1
5104.259766	2722.478760	1.958174	3.207088	7204.896484	92730.359375	1223.383911	746.684143	185.909363	113.093033	52.491402	243.239151	327.616394	193.242493	0.603799	99998.000000	3.707933	3.434964	0.291851	0.506111	3.857628	4.967222	3.087563	2.873137	2.269301	2.053436	1.720088	2.386034	2.515366	2.286103	0.000000	4.999991	29178.000000		1
14468.815430	4604.410645	1.982844	4.425165	11777.470703	99998.000000	1981.792480	1207.126465	291.539734	121.736755	70.071793	388.042267	536.182007	311.244843	1.965998	0.000000	4.160433	3.663174	0.297289	0.645930	4.071052	4.999991	3.297058	3.081753	2.464698	2.085422	1.845543	2.588879	2.729312	2.493102	0.293583	0.000000	29208.000000		1
13556.599609	4476.099121	1.720726	4.218554	8421.240234	99998.000000	1405.287476	865.435852	214.443192	99.826790	68.872223	332.383850	401.067993	244.910538	4.135408	99998.000000	4.132151	3.650900	0.235712	0.625164	3.925376	4.999991	3.147765	2.937235	2.331312	1.999247	1.838044	2.521640	2.603218	2.389008	0.616518	4.999991	29258.000000		1
42108.796875	8928.854492	2.211041	7.564411	28373.203125	99998.000000	4733.594727	2907.731201	748.922974	253.307556	173.737839	888.789001	1230.744751	711.325989	5.060847	99998.000000	4.624373	3.950796	0.344597	0.878775	4.452909	4.999991	3.675191	3.463554	2.874437	2.403648	2.239894	2.948799	3.090168	2.852069	0.704223	4.999991	29362.000000		1
7827.071777	3013.346191	2.198706	1.289003	4300.378418	50632.984375	701.131165	431.371887	89.582611	26.073011	26.295040	119.198837	144.670517	129.803818	2.421560	99998.000000	3.893599	3.479049	0.342167	0.110254	3.633507	4.704433	2.845799	2.634852	1.952224	1.416191	1.419874	2.076272	2.160380	2.113287	0.384095	4.999991	29403.000000		1
24319.253906	4422.796875	0.737014	6.241487	15811.639648	99998.000000	2665.053467	1618.191895	369.986969	134.494186	117.157402	548.603271	731.132874	403.035400	3.247731	0.000000	4.385950	3.645697	0.000000	0.795288	4.198977	4.999991	3.425706	3.209030	2.568187	2.128704	2.068770	2.739258	2.863996	2.605343	0.511580	0.000000	29444.000000		1
8652.600586	2411.967773	3.083739	6.053379	8177.640137	99998.000000	1392.338867	840.676514	228.190506	81.204094	49.364491	276.626770	358.839264	242.480545	1.119470	0.000000	3.937147	3.382371	0.489078	0.781998	3.912628	4.999991	3.143745	2.924629	2.358298	1.909578	1.693415	2.441894	2.554900	2.384677	0.049012	0.000000	29487.000000		1
7361.266602	2648.965576	1.689889	4.570101	6534.362305	79882.109375	1104.255981	674.308838	142.931290	76.948532	44.331829	200.467682	258.161346	149.561325	0.916623	0.000000	3.866953	3.423076	0.227858	0.659926	3.815203	4.902450	3.043070	2.828859	2.155127	1.886200	1.646716	2.302044	2.411891	2.174819	0.000000	0.000000	29543.000000		1
10744.473633	6291.345215	1.896499	2.744528	7084.044922	89525.554688	1232.897217	727.891846	183.935760	106.913223	50.086086	225.060501	299.412537	227.629257	2.766016	0.000000	4.031185	3.798743	0.277953	0.438468	3.850281	4.951947	3.090927	2.862067	2.264666	2.029032	1.699717	2.352299	2.476270	2.357228	0.441855	0.000000	29653.000000		1
7950.467285	1950.668335	1.902667	2.547168	4526.694336	57641.320312	794.469788	462.900024	102.700836	19.868528	21.660181	111.708435	147.532227	72.100899	0.622706	0.000000	3.900393	3.290184	0.279363	0.406058	3.655781	4.760734	2.900077	2.665487	2.011574	1.298166	1.335662	2.048086	2.168887	1.857941	0.000000	0.000000	29678.000000		1
18636.054688	7612.844238	3.092990	6.762639	24514.398438	99998.000000	4130.532227	2512.041260	609.109314	246.483246	143.989014	692.539856	863.190918	544.748596	2.760699	99998.000000	4.270354	3.881547	0.490378	0.830116	4.389421	4.999991	3.616006	3.400027	2.784695	2.391787	2.158329	2.840445	2.936107	2.736196	0.441019	4.999991	29734.000000		1
8663.070312	639.225098	1.643633	3.518546	4056.167969	50608.777344	678.265259	413.991913	91.389679	46.200573	22.862839	126.152672	146.153793	81.379868	0.340003	0.000000	3.937672	2.805654	0.215805	0.546363	3.608116	4.704226	2.831400	2.616992	1.960897	1.664647	1.359130	2.100896	2.164810	1.910517	0.000000	0.000000	29778.000000		1
19595.001953	6855.107910	2.460824	10.999696	20643.367188	99998.000000	3477.967041	2117.517090	565.619385	218.942368	169.975677	834.727966	1023.051941	576.659119	2.875366	0.000000	4.292145	3.836014	0.391080	1.041381	4.314781	4.999991	3.541326	3.325827	2.752524	2.340330	2.230387	2.921545	3.009898	2.760919	0.458693	0.000000	29859.000000		1
12544.332031	6098.682129	0.804856	6.867486	14922.593750	99998.000000	2479.868652	1529.633057	375.019623	200.523193	115.128304	512.495789	717.209778	361.565277	1.759767	0.000000	4.098447	3.785236	0.000000	0.836798	4.173844	4.999991	3.394429	3.184587	2.574054	2.302165	2.061182	2.709690	2.855646	2.558187	0.245455	0.000000	29935.000000		1
5828.111816	2940.138184	1.877997	4.656446	5288.538086	67619.679688	873.000244	546.197998	149.746353	56.327572	30.680117	155.445099	200.597198	122.436760	0.188826	0.000000	3.765528	3.468368	0.273695	0.668055	3.723336	4.830073	2.941014	2.737350	2.175356	1.750721	1.486857	2.191577	2.302325	2.087912	0.000000	0.000000	29982.000000		1
10897.902344	3481.463867	3.271847	5.285528	7913.764648	97881.593750	1311.603516	809.749695	172.276154	81.546387	56.228893	258.078094	343.340393	158.346909	1.293709	0.000000	4.037343	3.541762	0.514793	0.723088	3.898383	4.990701	3.117803	2.908351	2.236225	1.911405	1.749960	2.411751	2.535725	2.199610	0.111837	0.000000	30007.000000		1
24321.441406	8749.510742	3.228674	6.796560	22089.970703	99998.000000	3807.439697	2250.981201	567.250671	202.154495	143.002213	677.145874	896.449036	470.288666	3.395730	0.000000	4.385989	3.941984	0.509024	0.832289	4.344195	4.999991	3.580633	3.352372	2.753775	2.305683	2.155343	2.830682	2.952526	2.672364	0.530933	0.000000	30055.000000		1
10197.249023	1622.459839	1.551121	3.389029	5254.872559	66144.812500	863.400574	548.005066	117.003212	65.507866	35.694275	164.313934	205.333832	166.148758	1.884056	0.000000	4.008483	3.210174	0.190646	0.530075	3.720562	4.820496	2.936212	2.738785	2.068198	1.816293	1.552599	2.215674	2.312460	2.220497	0.275094	0.000000	30138.000000		1
8271.864258	1684.017456	2.281967	5.014159	4401.867676	57368.691406	734.660645	453.158508	118.480324	66.331223	30.874392	135.847946	170.678772	128.783096	0.321960	99998.000000	3.917603	3.226346	0.358309	0.700198	3.643637	4.758675	2.866087	2.656250	2.073646	1.821718	1.489598	2.133053	2.232179	2.109859	0.000000	4.999991	30183.000000		1
9983.884766	3556.346436	1.606628	5.328701	7431.582031	90638.421875	1264.881836	764.252197	164.622314	78.101852	58.054466	235.057983	299.431030	200.976501	1.281443	0.000000	3.999300	3.551004	0.205915	0.726621	3.871081	4.957312	3.102050	2.883237	2.216489	1.892661	1.763836	2.371175	2.476297	2.303145	0.107699	0.000000	30246.000000		1
23546.148438	12487.230469	3.062153	12.365792	30432.107422	99998.000000	5098.178711	3108.211182	762.229309	329.633179	245.977509	1236.462036	1555.937378	897.586914	6.173791	99998.000000	4.371920	4.096466	0.486027	1.092222	4.483332	4.999991	3.707415	3.492511	2.882086	2.518031	2.390895	3.092181	3.191992	2.953077	0.790552	4.999991	30331.000000		1
15326.008789	6946.827637	2.639680	6.401842	15064.686523	99998.000000	2581.638184	1547.278198	378.633789	93.628479	91.969421	455.088928	614.376343	307.599854	2.597093	99998.000000	4.185429	3.841787	0.421551	0.806305	4.177960	4.999991	3.411895	3.189569	2.578219	1.971408	1.963643	2.658096	2.788435	2.487986	0.414487	4.999991	30379.000000		1
9787.780273	1647.388794	2.183287	2.146282	5768.947266	84415.117188	1001.117310	597.529907	172.914490	58.587952	48.901928	234.604675	280.009644	228.064072	1.845010	0.000000	3.990684	3.216796	0.339111	0.331687	3.761096	4.926420	3.000485	2.776360	2.237831	1.767808	1.689326	2.370337	2.447173	2.358057	0.265999	0.000000	30444.000000		1
8931.975586	487.486664	2.257297	4.616357	5828.207520	70760.492188	987.197266	597.169067	134.919739	72.742310	45.445057	170.678772	209.216263	123.898453	2.122303	99998.000000	3.950948	2.687963	0.353589	0.664299	3.765535	4.849791	2.994404	2.776097	2.130075	1.861787	1.657487	2.232179	2.320596	2.093066	0.326807	4.999991	30603.000000		1
8033.447754	1607.075073	2.214124	3.163916	6710.413086	94058.117188	1096.642212	688.509460	201.380478	83.748177	65.976593	298.496674	399.257812	219.636215	1.126983	99998.000000	3.904902	3.206036	0.345202	0.500225	3.826749	4.973396	3.040065	2.837910	2.304017	1.922975	1.819390	2.474940	2.601254	2.341704	0.051917	4.999991	30654.000000		1
5528.560547	1852.762695	2.682853	3.638812	4423.099121	65202.011719	757.415588	458.891174	101.405663	69.331696	39.931332	176.664307	269.808624	134.636032	0.320062	99998.000000	3.742612	3.267820	0.428597	0.560960	3.645727	4.814261	2.879334	2.661710	2.006062	1.840932	1.601314	2.247149	2.431056	2.129161	0.000000	4.999991	30725.000000		1
18191.613281	4187.637207	2.371395	4.782879	13306.730469	99998.000000	2282.148682	1358.319092	313.190674	172.121964	104.816277	521.876526	627.494568	491.418427	3.853499	0.000000	4.259871	3.621969	0.375004	0.679689	4.124072	4.999991	3.358344	3.133002	2.495809	2.235836	2.020429	2.717568	2.797610	2.691452	0.585855	0.000000	30824.000000		1
15133.345703	4254.566406	2.491661	5.026494	10519.224609	99998.000000	1780.137573	1072.903687	282.825104	126.106415	89.927986	400.969299	510.630127	281.748871	1.939785	99998.000000	4.179935	3.628855	0.396489	0.701265	4.021984	4.999991	3.250453	3.030561	2.451518	2.100737	1.953895	2.603111	2.708107	2.449862	0.287754	4.999991	30898.000000		1
15431.368164	4666.134766	2.260381	5.936197	12149.964844	99998.000000	2042.098022	1251.991821	308.099426	106.910141	77.716385	403.451721	533.742737	284.952881	3.547696	0.000000	4.188405	3.668957	0.354182	0.773508	4.084575	4.999991	3.310076	3.097601	2.488691	2.029019	1.890513	2.605792	2.727332	2.454773	0.549946	0.000000	30972.000000		1
12783.645508	2429.443359	2.500912	4.736623	8301.714844	99998.000000	1354.439697	853.313660	260.005432	109.972290	65.600372	294.321289	367.683411	214.819412	3.926489	0.000000	4.106655	3.385507	0.398098	0.675469	3.919168	4.999991	3.131760	2.931109	2.414982	2.041283	1.816906	2.468822	2.565474	2.332073	0.594004	0.000000	31056.000000		1
13148.945312	4097.440918	2.241878	3.941018	9251.635742	99998.000000	1537.567505	946.473450	230.145584	132.273895	74.426033	306.246094	363.979858	252.931335	2.445408	0.000000	4.118891	3.612513	0.350612	0.595608	3.966218	4.999991	3.186834	2.976109	2.362003	2.121474	1.871725	2.486071	2.561077	2.403003	0.388351	0.000000	31117.000000		1
6611.841309	2482.212402	2.414567	3.574053	4514.149414	54917.132812	759.068481	467.615051	123.685677	49.765377	31.414047	142.962128	147.720337	101.766464	1.189375	0.000000	3.820323	3.394839	0.382839	0.553161	3.654576	4.739708	2.880281	2.669888	2.092319	1.696927	1.497124	2.155221	2.169440	2.007605	0.075319	0.000000	31160.000000		1
13934.770508	6287.135742	2.050686	3.595639	7737.535156	98529.734375	1318.341431	794.537598	211.933029	101.590691	52.679508	222.282059	310.313538	167.175644	1.697447	99998.000000	4.144100	3.798453	0.311899	0.555776	3.888603	4.993567	3.120028	2.900115	2.326199	2.006854	1.721642	2.346905	2.491801	2.223173	0.229796	4.999991	31190.000000		1
13363.310547	994.629089	2.821621	5.606237	5547.026367	79965.257812	940.611267	570.790771	161.865448	70.626869	51.233234	204.442627	238.107803	108.017204	1.809028	0.000000	4.125914	2.997661	0.450499	0.748671	3.744060	4.902901	2.973410	2.756477	2.209154	1.848970	1.709552	2.310571	2.376774	2.033493	0.257445	0.000000	31255.000000		1
14325.360352	1575.062744	2.260381	4.304899	7920.786621	96349.000000	1331.993164	808.272583	177.324234	76.439713	50.474636	275.846588	322.324707	180.848938	1.670777	99998.000000	4.156106	3.197298	0.354182	0.633963	3.898768	4.983847	3.124502	2.907558	2.248768	1.883319	1.703073	2.440668	2.508294	2.257316	0.222918	4.999991	31284.000000		1
4830.133789	1382.045410	1.609712	2.355976	2852.680420	41041.035156	466.440155	286.392975	50.052162	22.301600	22.902927	80.605850	83.415131	58.322750	0.400420	0.000000	3.683959	3.140522	0.206748	0.372171	3.455253	4.613218	2.668796	2.456962	1.699423	1.348336	1.359891	1.906367	1.921245	1.765838	0.000000	0.000000	31336.000000		1
11417.021484	3242.736328	1.773150	4.600938	10738.984375	99998.000000	1776.578857	1105.532715	268.276031	67.752823	76.624741	348.733856	395.825623	220.166611	2.846025	0.000000	4.057553	3.510912	0.248745	0.662846	4.030963	4.999991	3.249584	3.043572	2.428582	1.830927	1.884369	2.542494	2.597504	2.342752	0.454239	0.000000	31385.000000		1
11089.938477	1449.708740	3.086823	4.983322	5535.939941	73432.351562	941.705994	571.077576	130.907791	42.851635	29.770414	168.658920	215.100037	166.925858	1.001669	0.000000	4.044929	3.161281	0.489512	0.697519	3.743191	4.865888	2.973915	2.756695	2.116966	1.631967	1.473785	2.227009	2.332640	2.222524	0.000724	0.000000	31446.000000		1
14961.708008	4064.848633	1.008383	2.904882	11666.789062	99998.000000	1952.080688	1187.513916	276.346161	76.615486	78.814194	368.944672	457.080994	263.560974	2.449309	0.000000	4.174981	3.609044	0.003625	0.463128	4.066951	4.999991	3.290498	3.074639	2.441453	1.884317	1.896604	2.566961	2.659993	2.420881	0.389044	0.000000	31488.000000		1
10827.278320	2944.048584	2.670518	3.515462	6481.969727	82719.156250	1096.966064	660.610840	166.830261	45.697926	46.613796	207.486282	285.936584	215.988144	0.735982	99998.000000	4.034519	3.468945	0.426595	0.545982	3.811707	4.917606	3.040193	2.819946	2.222275	1.659896	1.668514	2.316989	2.456270	2.334430	0.000000	4.999991	31515.000000		1
13123.799805	7404.525391	2.923384	7.098767	17676.353516	99998.000000	2973.180664	1810.805298	390.404419	220.197449	126.895851	605.775818	771.727234	428.907959	2.134899	99998.000000	4.118060	3.869497	0.465886	0.851183	4.247393	4.999991	3.473221	3.257872	2.591515	2.342812	2.103447	2.782312	2.887464	2.632364	0.329377	4.999991	31579.000000		1
17247.806641	4145.433105	2.642764	4.317234	10306.857422	99998.000000	1713.004517	1051.730713	243.066452	126.121834	69.818932	368.321747	443.638977	342.843903	1.738960	99998.000000	4.236734	3.617570	0.422058	0.635206	4.013126	4.999991	3.233758	3.021904	2.385725	2.100790	1.843973	2.566227	2.647030	2.535096	0.240289	4.999991	31617.000000		1
17931.115234	3686.378418	1.995179	4.517677	12178.486328	99998.000000	2109.995850	1243.795166	280.308777	143.618958	88.867180	416.647034	577.689087	299.051727	1.982278	99998.000000	4.253607	3.566600	0.299982	0.654915	4.085593	4.999991	3.324282	3.094749	2.447637	2.157212	1.948741	2.619768	2.761694	2.475746	0.297165	4.999991	31644.000000		1
10564.741211	2385.244141	1.915002	3.598723	5451.960449	76163.664062	923.530396	561.521057	128.770767	77.679382	49.632774	212.676208	354.814972	177.265640	1.908601	99998.000000	4.023859	3.377533	0.282169	0.556148	3.736553	4.881748	2.965451	2.749366	2.109817	1.890306	1.695769	2.327719	2.550002	2.248625	0.280715	4.999991	31726.000000		1
7625.024902	2356.371094	1.847160	3.244093	6229.639648	89714.054688	1077.347290	636.631714	211.266937	83.772850	54.054855	262.241150	301.595825	193.930161	0.961114	99998.000000	3.882241	3.372244	0.266504	0.511093	3.794463	4.952860	3.032356	2.803888	2.324831	1.923103	1.732835	2.418701	2.479425	2.287645	0.000000	4.999991	31750.000000		1
11599.560547	4179.520508	2.460824	3.459955	7909.407715	99998.000000	1368.763672	814.489441	186.159134	70.031708	57.246525	261.800171	292.541962	194.645584	1.389713	0.000000	4.064442	3.621126	0.391080	0.539070	3.898144	4.999991	3.136328	2.910886	2.269884	1.845295	1.757749	2.417970	2.466188	2.289245	0.142925	0.000000	31812.000000		1
12900.796875	5320.516113	0.912787	3.916348	11527.518555	99998.000000	1958.093872	1182.885132	261.124817	80.343727	80.103195	340.164124	448.357117	258.025665	3.514614	99998.000000	4.110617	3.725954	0.000000	0.592881	4.061736	4.999991	3.291833	3.072942	2.416848	1.904952	1.903650	2.531688	2.651624	2.411663	0.545878	4.999991	31881.000000		1
17755.304688	3997.086670	1.887248	3.817669	9807.423828	99998.000000	1627.541748	1006.396667	286.744537	109.512817	56.796299	271.116150	402.366241	205.000778	1.993611	0.000000	4.249328	3.601743	0.275829	0.581798	3.991555	4.999991	3.211532	3.002769	2.457495	2.039465	1.754320	2.433155	2.604622	2.311755	0.299640	0.000000	31969.000000		1
13714.484375	3590.008545	3.136162	4.135293	9082.079102	99998.000000	1536.232300	927.064392	271.418335	105.426857	79.572792	373.039886	508.425262	248.154617	2.308770	0.000000	4.137179	3.555095	0.496399	0.616506	3.958185	4.999991	3.186457	2.967110	2.433639	2.022951	1.900765	2.571755	2.706227	2.394722	0.363381	0.000000	32007.000000		1
13425.158203	4321.995605	2.417651	6.784225	12383.101562	99998.000000	2126.327393	1270.377075	314.590698	138.903931	101.192886	468.669708	634.093811	422.305695	1.447447	0.000000	4.127919	3.635684	0.383394	0.831500	4.092829	4.999991	3.327630	3.103933	2.497746	2.142715	2.005150	2.670867	2.802154	2.625627	0.160603	0.000000	32154.000000		1
3465.206543	910.535522	0.632166	1.085476	2770.319824	43671.527344	479.071136	282.559906	95.127174	31.244440	16.556593	106.802208	145.811508	82.903229	1.758818	0.000000	3.539729	2.959297	0.000000	0.035620	3.442530	4.640198	2.680400	2.451111	1.978305	1.494773	1.218971	2.028580	2.163792	1.918571	0.245221	0.000000	32177.000000		1
19471.248047	4415.907715	1.566539	4.508426	9936.922852	99998.000000	1655.255371	1019.638245	232.717422	98.158485	76.100502	364.393066	492.343567	337.826660	2.640924	0.000000	4.289394	3.645020	0.194941	0.654025	3.997252	4.999991	3.218865	3.008446	2.366829	1.991928	1.881387	2.561570	2.692268	2.528694	0.421756	0.000000	32223.000000		1
14739.907227	3918.599365	1.205742	2.914133	7516.002441	93020.882812	1215.548096	770.151428	163.456650	52.386555	49.392242	221.128738	268.609070	151.528748	1.673171	99998.000000	4.168495	3.593131	0.081254	0.464509	3.875987	4.968580	3.084772	2.886576	2.213403	1.719220	1.693659	2.344645	2.429121	2.180495	0.223540	4.999991	32260.000000		1
20244.763672	4559.375488	3.401364	4.841470	12508.513672	99998.000000	2077.511719	1282.397461	327.354279	153.274155	81.521721	425.620697	517.670288	341.092346	2.363877	99998.000000	4.306313	3.658905	0.531653	0.684977	4.097206	4.999991	3.317544	3.108023	2.515018	2.185469	1.911273	2.629023	2.714053	2.532872	0.373625	4.999991	32328.000000		1
13657.724609	4574.609375	3.074487	4.255559	8225.993164	99998.000000	1394.522217	846.992004	196.791870	75.545433	67.783661	278.332092	409.196716	245.114059	1.791240	99998.000000	4.135378	3.660354	0.487773	0.628957	3.915188	4.999991	3.144425	2.927879	2.294007	1.878208	1.831125	2.444563	2.611932	2.389368	0.253154	4.999991	32456.000000		1
7235.067871	3550.610596	1.717642	3.145414	8399.885742	99998.000000	1366.725342	844.019287	193.350418	63.666870	43.711998	207.856323	263.548645	180.287704	2.477494	0.000000	3.859443	3.550303	0.234933	0.497678	3.924273	4.999991	3.135681	2.926352	2.286345	1.803913	1.640601	2.317763	2.420861	2.255966	0.394013	0.000000	32488.000000		1
10256.348633	4197.270508	2.044519	6.981585	17067.701172	99998.000000	2823.705566	1734.590698	404.234985	141.512772	118.221291	625.157104	843.976135	572.742798	1.353182	0.000000	4.010993	3.622967	0.310591	0.843954	4.232175	4.999991	3.450819	3.239197	2.606634	2.150796	2.072696	2.795989	2.926330	2.757960	0.131356	0.000000	32518.000000		1
12263.504883	5402.781250	2.103110	6.398758	10834.981445	99998.000000	1798.140381	1118.805054	272.411316	113.234886	93.178253	439.432770	581.750427	263.675079	1.610605	0.000000	4.088614	3.732617	0.322862	0.806096	4.034828	4.999991	3.254824	3.048754	2.435225	2.053980	1.969315	2.642892	2.764737	2.421069	0.206989	0.000000	32589.000000		1
9432.891602	2818.343018	0.733930	1.066974	6604.924316	89519.000000	1119.687012	679.008423	198.867233	95.259773	51.862320	237.117920	260.008514	126.599808	1.886313	0.000000	3.974645	3.449994	0.000000	0.028154	3.819868	4.951915	3.049097	2.831875	2.298563	1.978909	1.714852	2.374964	2.414988	2.102433	0.275614	0.000000	32613.000000		1
16634.531250	6270.496094	2.741444	4.132210	14807.961914	99998.000000	2462.383789	1513.301636	361.438843	117.021721	124.299339	528.929016	686.150391	433.043274	2.795796	0.000000	4.221011	3.797302	0.437979	0.616182	4.170496	4.999991	3.391356	3.179925	2.558035	2.068266	2.094469	2.723397	2.836419	2.636531	0.446505	0.000000	32636.000000		1
30579.302734	12617.703125	1.776234	12.603240	38445.480469	99998.000000	6557.934570	3926.931641	1021.852356	399.671051	299.813416	1356.675415	1874.469116	1062.391113	3.827368	0.000000	4.485427	4.100980	0.249500	1.100482	4.584845	4.999991	3.816767	3.594053	3.009388	2.601703	2.476851	3.132476	3.272878	3.026284	0.582900	0.000000	32664.000000		1
49354.492188	16105.041016	3.037483	15.597550	52009.085938	99998.000000	8601.891602	5304.844727	1286.591309	519.742554	329.898376	1628.001343	2159.067383	1124.799927	5.497161	99998.000000	4.693326	4.206962	0.482514	1.193056	4.716079	4.999991	3.934594	3.724673	3.109441	2.715788	2.518380	3.211655	3.334266	3.051075	0.740138	4.999991	32694.000000		1
8188.846680	4002.982666	0.271369	4.563933	11491.534180	99998.000000	1930.182983	1178.188599	307.664612	101.078789	102.734756	460.803070	614.117310	305.900726	2.657068	0.000000	3.913223	3.602384	0.000000	0.659339	4.060378	4.999991	3.285599	3.071215	2.488078	2.004660	2.011717	2.663515	2.788251	2.485580	0.424403	0.000000	32852.000000		1
14056.513672	2485.820312	2.920300	4.644111	11844.869141	99998.000000	2015.676636	1215.464844	275.550568	112.978935	72.477112	347.697723	428.803131	295.126129	1.479981	99998.000000	4.147878	3.395470	0.465428	0.666903	4.073530	4.999991	3.304421	3.084742	2.440201	2.052998	1.860201	2.541202	2.632258	2.470008	0.170256	4.999991	32897.000000		1
16525.728516	4199.811523	2.260381	6.623871	13332.482422	99998.000000	2305.211914	1361.618652	313.551483	157.230591	124.385689	512.825745	698.099854	369.129700	2.401671	99998.000000	4.218161	3.623230	0.354182	0.821112	4.124911	4.999991	3.362711	3.134055	2.496309	2.196537	2.094770	2.709970	2.843918	2.567179	0.380513	4.999991	32922.000000		1
28853.859375	7255.309570	2.969640	6.380256	21291.445312	99998.000000	3549.636230	2179.210449	501.909332	170.583176	136.171738	639.986816	806.795471	429.876251	3.093409	99998.000000	4.460204	3.860656	0.472704	0.804838	4.328205	4.999991	3.550184	3.338299	2.700625	2.231936	2.134087	2.806171	2.906764	2.633343	0.490437	4.999991	32964.000000		1
9363.639648	2278.793457	3.278014	3.441453	4703.389160	60080.890625	782.507935	485.109100	134.019287	61.566845	24.281359	126.436371	158.081696	92.154449	2.285289	0.000000	3.971445	3.357705	0.515611	0.536742	3.672411	4.778737	2.893489	2.685839	2.127167	1.789347	1.385273	2.101872	2.198882	1.964516	0.358941	0.000000	33009.000000		1
7071.731445	1907.939941	1.668303	2.645848	6188.625977	75808.476562	1005.391357	635.123779	141.204391	49.870224	36.286354	179.171387	237.028488	130.645676	1.043565	0.000000	3.849526	3.280565	0.222275	0.422565	3.791594	4.879718	3.002335	2.802858	2.149848	1.697841	1.559743	2.253269	2.374800	2.116095	0.018519	0.000000	33051.000000		1
8137.523926	1758.057983	1.532618	3.188586	5302.914551	66686.070312	911.278748	544.088684	131.623215	44.242401	33.156361	169.084473	189.945969	116.497482	1.323927	99998.000000	3.910492	3.245033	0.185434	0.503598	3.724515	4.824035	2.959651	2.735670	2.119333	1.645839	1.520567	2.228104	2.278630	2.066317	0.121864	4.999991	33085.000000		1
6430.609863	1721.518799	2.753779	3.904013	3954.259766	52624.902344	660.342590	404.620453	94.211304	74.133080	18.779968	88.219597	134.636032	76.994789	0.126238	0.000000	3.808252	3.235912	0.439929	0.591511	3.597065	4.721191	2.819769	2.607048	1.974103	1.870012	1.273695	1.945565	2.129161	1.886461	0.000000	0.000000	33122.000000		1
5499.675293	2838.532227	2.100026	5.217686	5686.445312	74485.562500	964.889526	587.122253	133.365540	89.662788	46.601460	182.427811	253.813278	144.275803	0.193548	0.000000	3.740337	3.453094	0.322225	0.717478	3.754841	4.872072	2.984478	2.768728	2.125044	1.952612	1.668400	2.261091	2.404514	2.159194	0.000000	0.000000	33204.000000		1
5968.656738	1343.026855	2.328223	2.516331	3340.117676	52330.730469	542.583862	346.655396	130.448318	27.858496	32.585869	158.908142	226.179901	142.687683	0.043669	0.000000	3.775877	3.128085	0.367025	0.400768	3.523762	4.718757	2.734467	2.539898	2.115438	1.444958	1.513029	2.201146	2.354454	2.154387	0.000000	0.000000	33268.000000		1
16003.502930	2964.598389	2.309720	4.829135	9192.749023	99998.000000	1601.471924	942.705078	257.233154	91.796738	90.612579	371.476410	486.068146	424.896027	1.994436	99998.000000	4.204215	3.471966	0.363559	0.683869	3.963445	4.999991	3.204519	2.974376	2.410327	1.962827	1.957188	2.569931	2.686697	2.628283	0.299820	4.999991	33362.000000		1
4574.174316	1115.594971	2.177119	3.216340	3677.555908	52252.964844	627.707336	372.981293	91.876915	49.753040	22.548298	138.345764	191.555679	115.834480	1.243321	0.000000	3.660313	3.047507	0.337882	0.507362	3.565559	4.718111	2.797757	2.571687	1.963206	1.696820	1.353114	2.140966	2.282295	2.063838	0.094583	0.000000	33397.000000		1
23119.335938	7814.779785	2.494745	5.994788	22705.648438	99998.000000	3805.210205	2308.903076	548.908569	204.516632	130.725861	637.310120	821.742371	491.421509	3.518780	99998.000000	4.363976	3.892917	0.397026	0.777774	4.356134	4.999991	3.580379	3.363406	2.739500	2.310729	2.116362	2.804351	2.914736	2.691454	0.546392	4.999991	33452.000000		1
6170.974609	1786.317383	0.650669	2.510163	3226.673096	43080.613281	537.825623	324.329132	61.033356	44.091297	26.076096	88.719162	114.906273	63.494183	1.159341	0.000000	3.790354	3.251959	0.000000	0.399702	3.508755	4.634282	2.730642	2.510986	1.785567	1.644353	1.416243	1.948017	2.060344	1.802734	0.064211	0.000000	33484.000000		1
6926.983887	2790.203857	2.303553	4.446751	6569.745117	86409.335938	1099.590332	663.195007	157.884338	24.040827	40.097855	238.425430	293.892639	172.461166	1.017766	99998.000000	3.840544	3.445636	0.362398	0.648043	3.817549	4.936561	3.041231	2.821641	2.198339	1.380949	1.603121	2.377352	2.468189	2.236691	0.007648	4.999991	33502.000000		1
12455.159180	3066.818359	1.264333	3.490792	7474.279785	97104.179688	1302.491089	772.100342	177.308807	71.499565	53.928425	228.591385	295.696625	223.216431	2.294813	0.000000	4.095349	3.486688	0.101861	0.542924	3.873569	4.987238	3.114775	2.887674	2.248730	1.854303	1.731818	2.359060	2.470846	2.348726	0.360747	0.000000	33570.000000		1
8937.273438	1588.282715	1.125565	4.422081	5789.898438	88328.882812	1001.052551	599.198181	177.305725	104.754608	52.830612	262.830139	323.848083	223.805420	0.932826	0.000000	3.951205	3.200928	0.051370	0.645627	3.762671	4.946103	3.000457	2.777570	2.248723	2.020173	1.722886	2.419675	2.510341	2.349871	0.000000	0.000000	33632.000000		1
12844.943359	1932.239868	3.789915	3.234842	5794.924805	77628.023438	970.955261	592.518799	128.530228	104.816277	47.245960	199.810852	250.291656	148.463516	2.096542	99998.000000	4.108732	3.286061	0.578629	0.509853	3.763048	4.890018	2.987199	2.772702	2.109005	2.020429	1.674365	2.300619	2.398446	2.171620	0.321504	4.999991	33656.000000		1
21265.123047	7349.153809	2.263464	4.304899	13905.592773	99998.000000	2370.349609	1426.472778	337.826660	121.394463	98.053642	435.217316	569.221191	317.316711	4.510686	99998.000000	4.327668	3.866237	0.354774	0.633963	4.143189	4.999991	3.374812	3.154263	2.528694	2.084199	1.991464	2.638706	2.755281	2.501493	0.654243	4.999991	33716.000000		1
6251.663574	2255.779541	3.065236	4.520761	5340.082520	68083.367188	879.087585	542.161377	104.939629	80.275887	47.060936	167.875656	213.700012	170.762039	1.593253	0.000000	3.795996	3.353297	0.486464	0.655212	3.727548	4.833041	2.944032	2.734128	2.020940	1.904585	1.672661	2.224988	2.329805	2.232391	0.202285	0.000000	33742.000000		1
18655.496094	4485.791504	2.812370	6.377172	13762.784180	99998.000000	2367.466309	1394.216919	351.052826	112.550301	105.365189	473.412476	622.471191	319.086792	3.427090	99998.000000	4.270807	3.651839	0.449072	0.804628	4.138706	4.999991	3.374284	3.144330	2.545372	2.051347	2.022697	2.675240	2.794119	2.503909	0.534925	4.999991	33896.000000		1
8868.487305	3391.350830	2.359060	3.706654	9434.449219	99998.000000	1586.376953	956.332153	223.759171	81.225677	63.987579	321.350250	414.661102	217.085953	2.244222	99998.000000	3.947850	3.530373	0.372739	0.568982	3.974717	4.999991	3.200406	2.980609	2.349781	1.909693	1.806096	2.506979	2.617693	2.336632	0.351066	4.999991	33929.000000		1
9228.149414	4926.167969	1.896499	6.623871	10162.880859	99998.000000	1748.017334	1047.367188	240.343521	113.617271	66.022850	328.775879	423.770477	266.838989	2.042044	0.000000	3.965115	3.692509	0.277953	0.821112	4.007017	4.999991	3.242546	3.020099	2.380832	2.055444	1.819694	2.516900	2.627131	2.426249	0.310065	0.000000	34001.000000		1
24261.517578	5285.336914	1.594293	6.445014	15433.930664	99998.000000	2610.545166	1579.108643	349.578796	137.744446	111.674515	555.171631	736.692871	486.654053	2.626053	99998.000000	4.384918	3.723073	0.202568	0.809224	4.188477	4.999991	3.416731	3.198412	2.543545	2.139074	2.047954	2.744427	2.867286	2.687220	0.419303	4.999991	34042.000000		1
6956.729492	3907.309814	2.359060	4.190801	5931.682617	74360.132812	993.605286	606.374023	129.375183	71.625999	30.473507	142.983719	194.358795	138.654144	1.561706	99998.000000	3.842405	3.591878	0.372739	0.622297	3.773178	4.871340	2.997214	2.782741	2.111851	1.855071	1.483922	2.155287	2.288604	2.141933	0.193599	4.999991	34081.000000		1
14762.206055	4037.434326	3.296517	4.030447	12724.076172	99998.000000	2116.042969	1305.321899	351.058990	134.262909	101.905228	466.329132	641.966553	401.582977	2.880253	99998.000000	4.169151	3.606106	0.518055	0.605353	4.104626	4.999991	3.325525	3.115718	2.545380	2.127956	2.008196	2.668693	2.807512	2.603775	0.459431	4.999991	34178.000000		1
21575.017578	5702.782715	1.298254	6.549861	14710.245117	99998.000000	2518.723877	1507.923584	359.690369	117.521286	124.626221	569.144104	687.035400	435.473267	1.861122	0.000000	4.333951	3.756087	0.113360	0.816232	4.167620	4.999991	3.401181	3.178379	2.555929	2.070117	2.095609	2.755222	2.836979	2.638962	0.269775	0.000000	34245.000000		1
9275.232422	3108.476562	0.592078	3.059069	10585.328125	99998.000000	1761.795410	1076.702759	243.115799	89.511688	61.147457	354.657715	471.075012	312.160706	3.423031	0.000000	3.967325	3.492548	0.000000	0.485589	4.024704	4.999991	3.245955	3.032096	2.385813	1.951880	1.786378	2.549809	2.673090	2.494378	0.534411	0.000000	34296.000000		1
15251.111328	10366.943359	1.646716	8.588212	19661.439453	99998.000000	3385.124756	2013.706055	456.973083	162.358841	136.702133	665.483154	824.739746	473.622192	2.816830	0.000000	4.183301	4.015651	0.216619	0.933903	4.293615	4.999991	3.529575	3.303996	2.659891	2.210476	2.135775	2.823137	2.916317	2.675432	0.449761	0.000000	34345.000000		1
19932.882812	5769.360840	1.868746	5.991704	16967.066406	99998.000000	2911.635254	1742.805786	436.780762	185.357376	124.848244	677.929138	813.872681	466.353821	3.340214	0.000000	4.299570	3.761128	0.271550	0.777550	4.229607	4.999991	3.464137	3.241249	2.640264	2.268010	2.096382	2.831184	2.910557	2.668715	0.523774	0.000000	34393.000000		1
8546.227539	477.313416	3.574053	5.908443	5743.623535	86128.812500	973.551758	588.476013	173.808762	86.301514	49.848637	222.698364	263.357452	132.881393	1.328619	99998.000000	3.931774	2.678804	0.553161	0.771473	3.759186	4.935148	2.988359	2.769729	2.240072	1.936018	1.697653	2.347717	2.420546	2.123464	0.123400	4.999991	34439.000000		1
20448.916016	6941.421875	0.755516	5.643242	20079.187500	99998.000000	3407.676270	2051.713135	475.324402	221.023895	149.919037	611.554749	778.113647	398.382050	2.846077	0.000000	4.310670	3.841449	0.000000	0.751529	4.302746	4.999991	3.532458	3.312117	2.676990	2.344439	2.175857	2.786435	2.891043	2.600300	0.454247	0.000000	34470.000000		1
11230.023438	1993.236206	2.383730	2.981975	5168.395508	68231.078125	865.022644	532.450684	119.945099	62.834259	28.317972	146.449844	172.162048	115.513771	1.275240	0.000000	4.050381	3.299559	0.377257	0.474504	3.713356	4.833982	2.937027	2.726279	2.078983	1.798197	1.452062	2.165689	2.235937	2.062634	0.105592	0.000000	34552.000000		1
14422.430664	4889.360352	3.046734	6.226068	15981.451172	99998.000000	2669.296631	1627.338257	363.862671	134.722382	110.903580	506.840210	693.354004	412.595001	2.821913	0.000000	4.159039	3.689252	0.483835	0.794214	4.203616	4.999991	3.426397	3.211478	2.560937	2.129440	2.044945	2.704871	2.840955	2.615524	0.450544	0.000000	34591.000000		1
10836.619141	2318.527588	2.362144	3.891678	9214.908203	99998.000000	1527.594727	953.229919	204.655411	76.461304	48.553467	234.811295	295.989594	152.379868	1.694282	99998.000000	4.034894	3.365212	0.373306	0.590137	3.964491	4.999991	3.184008	2.979198	2.311023	1.883442	1.686220	2.370719	2.471277	2.182928	0.228986	4.999991	34667.000000		1
4619.489746	3411.928711	2.096942	2.491661	4298.608398	57160.441406	725.841187	446.155334	103.249741	34.223331	34.830830	137.402145	201.772110	159.302856	0.041367	99998.000000	3.664594	3.533000	0.321587	0.396489	3.633328	4.757095	2.860842	2.649486	2.013889	1.534322	1.541964	2.137994	2.304861	2.202224	0.000000	4.999991	34690.000000		1
10836.575195	2549.539551	2.914133	5.575400	8080.912598	99998.000000	1370.962402	832.797546	190.710739	69.896019	53.336346	236.982239	333.293579	204.735580	3.082973	99998.000000	4.034892	3.406462	0.464509	0.746276	3.907460	4.999991	3.137026	2.920539	2.280375	1.844452	1.727023	2.374716	2.522827	2.311193	0.488970	4.999991	34753.000000		1
6978.457520	2066.826660	2.547168	2.207957	4397.543945	58567.687500	766.515686	454.567749	128.653580	55.442539	31.938282	112.685982	169.883163	80.337563	0.795319	99998.000000	3.843760	3.315304	0.406058	0.343991	3.643210	4.767658	2.884521	2.657599	2.109422	1.743843	1.504312	2.051870	2.230150	1.904919	0.000000	4.999991	34791.000000		1
8038.721191	3265.975342	2.235711	3.916348	9851.126953	99998.000000	1637.607178	1012.144714	236.479584	94.161964	78.160446	376.576935	495.192932	275.125000	2.077784	0.000000	3.905187	3.514013	0.349416	0.592881	3.993486	4.999991	3.214210	3.005243	2.373794	1.973876	1.892987	2.575854	2.694774	2.439530	0.317600	0.000000	34840.000000		1
25927.220703	6175.282227	2.445405	6.790393	23827.632812	99998.000000	3992.794189	2434.809082	578.305847	237.972122	123.195366	666.392883	848.102173	430.983337	3.827291	0.000000	4.413756	3.790657	0.388351	0.831895	4.377081	4.999991	3.601277	3.386465	2.762158	2.376526	2.090594	2.823730	2.928448	2.634460	0.582891	0.000000	34864.000000		1
8681.517578	2271.429443	1.782401	1.461692	5177.421387	66218.218750	855.083740	521.580505	105.260338	66.978806	18.252649	140.707916	188.481201	135.172607	0.237131	0.000000	3.938596	3.356299	0.251005	0.164856	3.714113	4.820978	2.932009	2.717321	2.022265	1.825937	1.261326	2.148319	2.275268	2.130889	0.000000	0.000000	34889.000000		1
9845.153320	1845.799561	3.546299	5.612404	5857.885742	77506.593750	981.902527	603.385925	132.138199	50.613403	46.635380	175.822449	235.616150	110.530449	1.639066	99998.000000	3.993222	3.266185	0.549775	0.749149	3.767741	4.889338	2.992068	2.780595	2.121028	1.704266	1.668715	2.245074	2.372205	2.043482	0.214596	4.999991	34943.000000		1
8862.877930	2857.373779	1.643633	2.800035	4448.687988	65168.964844	788.419495	460.568726	124.515205	62.544388	35.234798	166.056244	218.615494	139.215393	0.231913	0.000000	3.947575	3.455967	0.215805	0.447163	3.648232	4.814041	2.896757	2.663295	2.095222	1.796188	1.546972	2.220255	2.339681	2.143687	0.000000	0.000000	34993.000000		1
16068.770508	3095.265869	2.611927	4.045865	9198.657227	99998.000000	1479.448364	944.265503	202.469040	103.974419	58.439934	297.744232	386.916687	252.104889	0.598469	99998.000000	4.205983	3.490698	0.416961	0.607011	3.963724	4.999991	3.170100	2.975094	2.306359	2.016927	1.766710	2.473843	2.587617	2.401581	0.000000	4.999991	35071.000000		1
6077.419922	3248.900635	2.541001	4.958652	5661.932617	67577.078125	932.161804	575.718628	111.665260	48.063152	36.570057	158.605942	201.685760	102.691582	2.347873	99998.000000	3.783719	3.511736	0.405005	0.695364	3.752965	4.829799	2.969491	2.760210	2.047918	1.681812	1.563126	2.200320	2.304675	2.011535	0.370675	4.999991	35101.000000		1
15428.731445	4693.595215	2.667434	4.647194	9685.881836	99998.000000	1602.005371	991.286316	248.203964	143.785492	84.929253	377.986206	508.123047	363.347687	3.063846	0.000000	4.188330	3.671506	0.426094	0.667191	3.986139	4.999991	3.204664	2.996199	2.394809	2.157715	1.929057	2.577476	2.705969	2.560322	0.486267	0.000000	35176.000000		1
12041.787109	5527.687988	3.845422	3.904013	10674.824219	99998.000000	1830.328491	1082.065430	244.281448	84.266243	58.143894	299.720917	346.445709	212.938324	2.397726	99998.000000	4.080691	3.742543	0.584944	0.591511	4.028361	4.999991	3.262529	3.034254	2.387891	1.925654	1.764504	2.476717	2.539635	2.328254	0.379800	4.999991	35210.000000		1
3584.812256	1752.137207	2.300469	2.772281	4293.289062	57754.195312	726.710815	448.653137	123.802856	62.402538	41.454700	191.864059	267.659271	142.468735	0.630196	0.000000	3.554466	3.243568	0.361816	0.442837	3.632790	4.761583	2.861362	2.651911	2.092731	1.795202	1.617574	2.282994	2.427582	2.153720	0.000000	0.000000	35280.000000		1
18194.302734	4133.717773	1.766982	5.427380	10811.714844	99998.000000	1828.869873	1107.919434	292.603638	162.901581	84.454353	359.952484	514.891846	263.560974	6.366351	99998.000000	4.259935	3.616341	0.247232	0.734590	4.033895	4.999991	3.262183	3.044508	2.466280	2.211925	1.926622	2.556245	2.711716	2.420881	0.803891	4.999991	35352.000000		1
14693.888672	3617.367432	2.359060	5.408878	10245.765625	99998.000000	1694.082764	1042.525757	273.188416	98.858498	72.683723	331.989136	478.953979	229.331482	1.974766	99998.000000	4.167137	3.558393	0.372739	0.733107	4.010544	4.999991	3.228935	3.018087	2.436462	1.995014	1.861437	2.521124	2.680294	2.360464	0.295516	4.999991	35453.000000		1
5391.984863	1395.126587	0.277536	2.547168	3013.962891	41372.992188	513.843384	308.848785	60.139072	26.674339	23.451834	98.118401	128.150925	70.176643	1.494806	0.000000	3.731749	3.144614	0.000000	0.406058	3.479138	4.616717	2.710831	2.489746	1.779157	1.426094	1.370177	1.991750	2.107722	1.846193	0.174585	0.000000	35627.000000		1
19754.408203	8677.237305	3.244093	11.237144	28277.363281	99998.000000	4752.633301	2889.709961	654.902832	289.045013	177.993408	869.213440	1092.334229	567.108826	3.064003	99998.000000	4.295664	3.938381	0.511093	1.050656	4.451439	4.999991	3.676934	3.460854	2.816177	2.460965	2.250404	2.939126	3.038356	2.753666	0.486289	4.999991	35662.000000		1
7655.196289	1038.683350	1.831741	3.096074	5035.927246	62049.281250	822.914185	505.529633	95.059334	25.718382	24.265940	149.317719	196.048691	134.663788	0.073670	0.000000	3.883956	3.016483	0.262864	0.490811	3.702080	4.792737	2.915354	2.703747	1.977995	1.410244	1.384997	2.174111	2.292364	2.129251	0.000000	0.000000	35680.000000		1
26025.195312	15365.070312	2.840123	13.460520	43447.632812	99998.000000	7262.186035	4446.890137	987.511841	474.794006	340.043884	1594.607422	2084.342285	1146.312012	4.146231	99998.000000	4.415394	4.186534	0.453337	1.129062	4.637966	4.999991	3.861067	3.648057	2.994542	2.676505	2.531535	3.202654	3.318969	3.059303	0.617653	4.999991	35721.000000		1
7323.734375	2220.908691	3.185502	4.508426	6630.180176	83867.601562	1091.180908	669.362488	137.991135	52.735016	41.605804	203.369492	325.066162	225.495316	1.934545	0.000000	3.864733	3.346531	0.503178	0.654025	3.821525	4.923594	3.037897	2.825661	2.139851	1.722099	1.619154	2.308286	2.511972	2.353137	0.286579	0.000000	35752.000000		1
14148.594727	3701.618164	2.146282	5.914611	14980.688477	99998.000000	2485.200439	1536.127441	358.022064	150.702316	125.804207	596.499939	813.918945	496.833496	2.508432	0.000000	4.150713	3.568392	0.331687	0.771926	4.175532	4.999991	3.395361	3.186427	2.553910	2.178120	2.099695	2.775610	2.910581	2.696211	0.399402	0.000000	35839.000000		1
10219.793945	8045.841309	2.211041	7.382471	19470.205078	99998.000000	3315.401611	1996.153442	443.984375	190.177246	141.805725	658.473816	876.598999	515.594971	3.727358	0.000000	4.009442	3.905571	0.344597	0.868202	4.289371	4.999991	3.520536	3.300194	2.647368	2.279159	2.151694	2.818538	2.942801	2.712309	0.571401	0.000000	35883.000000		1
6917.621582	2826.006104	3.052901	2.793867	5225.457031	68488.304688	861.084717	529.570435	104.054596	48.016895	20.978674	134.269073	200.563278	137.590256	1.333461	99998.000000	3.839957	3.451173	0.484713	0.446206	3.718124	4.835617	2.935046	2.723924	2.017261	1.681394	1.321778	2.127976	2.302251	2.138588	0.124980	4.999991	35910.000000		1
14070.246094	2106.498779	3.043650	3.907097	6297.882812	79584.695312	1027.433960	636.582336	149.265289	72.289001	35.743614	191.333649	238.755386	122.843819	1.541269	0.000000	4.148302	3.323561	0.483395	0.591854	3.799195	4.900830	3.011754	2.803854	2.173959	1.859072	1.553198	2.281791	2.377953	2.089353	0.187878	0.000000	35942.000000		1
7486.349609	1761.934204	1.729977	3.105325	4173.643066	52117.898438	682.397461	433.265289	72.221161	65.769981	21.691019	126.815674	165.784882	111.492577	0.432567	99998.000000	3.874270	3.245990	0.238040	0.492107	3.620515	4.716987	2.834037	2.636754	1.858665	1.818028	1.336280	2.103173	2.219545	2.047246	0.000000	4.999991	36008.000000		1
8303.740234	3453.081299	1.470943	2.954222	7932.165527	97316.492188	1311.547974	811.310059	188.761810	78.598335	49.364491	260.033173	337.095825	241.848373	0.622253	0.000000	3.919274	3.538207	0.167596	0.470443	3.899392	4.988186	3.117784	2.909187	2.275914	1.895413	1.693415	2.415029	2.527753	2.383543	0.000000	0.000000	36038.000000		1
6573.809570	1708.240112	2.007514	1.862578	3607.277344	47167.746094	601.615845	366.187805	105.944931	16.908140	21.650930	109.996964	131.243927	94.673866	0.032586	0.000000	3.817817	3.232549	0.302659	0.270115	3.557179	4.673645	2.779319	2.563704	2.025080	1.228096	1.335477	2.041381	2.118079	1.976230	0.000000	0.000000	36061.000000		1
11200.238281	3683.211426	2.121612	4.826051	9012.140625	99998.000000	1514.510498	923.943665	239.908707	99.401237	70.666954	330.878998	481.710815	294.083832	0.627332	0.000000	4.049227	3.566227	0.326666	0.683592	3.954828	4.999991	3.180272	2.965646	2.380046	1.997392	1.849216	2.519669	2.682786	2.468471	0.000000	0.000000	36125.000000		1
24292.521484	7037.656250	2.032184	6.124305	14772.021484	99998.000000	2505.886230	1510.396729	328.782043	135.866440	90.162354	448.505127	564.092896	313.539124	3.428801	99998.000000	4.385473	3.847428	0.307963	0.787057	4.169440	4.999991	3.398961	3.179091	2.516908	2.133112	1.955025	2.651767	2.751351	2.496292	0.535142	4.999991	36209.000000		1
21285.572266	6473.165527	1.600460	5.510641	15196.602539	99998.000000	2571.671631	1553.137329	378.260651	160.471603	99.854546	502.547638	613.633179	369.610748	2.858546	0.000000	4.328085	3.811117	0.204245	0.741202	4.181746	4.999991	3.410216	3.191210	2.577791	2.205398	1.999368	2.701177	2.787909	2.567744	0.456145	0.000000	36262.000000		1
10425.125000	2917.488281	2.152450	2.568754	10308.679688	99998.000000	1689.019165	1045.399780	283.435669	119.991356	80.269722	383.308716	517.636414	329.765778	0.233108	0.000000	4.018081	3.465009	0.332933	0.409723	4.013203	4.999991	3.227635	3.019282	2.452455	2.079150	1.904552	2.583549	2.714025	2.518206	0.000000	0.000000	36293.000000		1
6095.746582	2541.799316	2.778449	4.915480	8889.138672	99998.000000	1462.567993	906.153564	215.880219	69.146675	57.437717	270.807770	357.741455	177.910141	1.153938	0.000000	3.785027	3.405141	0.443802	0.691566	3.948860	4.999991	3.165116	2.957202	2.334213	1.839771	1.759197	2.432661	2.553569	2.250201	0.062183	0.000000	36328.000000		1
7365.466797	639.579773	2.149366	2.161701	4052.899170	59324.843750	677.438843	418.608276	125.730194	24.867270	37.159054	176.315842	216.176254	165.254471	0.187860	0.000000	3.867200	2.805895	0.332310	0.334796	3.607766	4.773237	2.830870	2.621808	2.099440	1.395628	1.570065	2.246291	2.334808	2.218153	0.000000	0.000000	36367.000000		1
6827.104492	2564.591309	1.677554	2.787700	3662.886475	46877.929688	618.971130	377.387939	93.431114	68.021111	22.434200	110.866577	159.074661	73.874046	0.864203	99998.000000	3.834237	3.409018	0.224676	0.445246	3.563823	4.670969	2.791670	2.576788	1.970492	1.832644	1.350911	2.044801	2.201601	1.868492	0.000000	4.999991	36524.000000		1
9788.416016	3176.463623	2.843207	6.115054	10367.573242	99998.000000	1708.804443	1061.157715	241.422821	123.423561	86.394028	395.625183	506.497925	310.353638	3.230057	99998.000000	3.990712	3.501944	0.453808	0.786400	4.015677	4.999991	3.232692	3.025780	2.382778	2.091398	1.936484	2.597284	2.704578	2.491857	0.509210	4.999991	36659.000000		1
6219.074707	1225.116943	3.629560	3.018980	5115.534180	76827.195312	826.685608	519.369446	159.016068	64.610497	38.414135	199.166351	226.707214	161.458389	0.219582	0.000000	3.793726	3.088177	0.559854	0.479860	3.708891	4.885515	2.917340	2.715477	2.201441	1.810303	1.584491	2.299216	2.355465	2.208061	0.000000	0.000000	36694.000000		1
7144.264160	2555.463379	1.652884	2.389898	5291.375000	67209.000000	874.486633	526.829041	94.535095	54.927555	22.939932	135.203445	199.798523	77.408012	0.482369	99998.000000	3.853957	3.407470	0.218242	0.378379	3.723568	4.827427	2.941753	2.721670	1.975593	1.739790	1.360592	2.130988	2.300592	1.888786	0.000000	4.999991	36736.000000		1
7502.424805	2113.770264	2.914133	3.897846	4819.442871	70377.085938	821.316833	500.712830	132.835129	70.068710	32.514942	182.211960	230.355286	124.175995	1.547867	99998.000000	3.875202	3.325058	0.464509	0.590825	3.682997	4.847431	2.914511	2.699589	2.123313	1.845524	1.512083	2.260577	2.362398	2.094038	0.189734	4.999991	36792.000000		1
7321.208984	2552.354980	2.389898	3.703570	4221.095703	56697.523438	740.134277	435.075439	103.718468	31.848854	29.822838	143.039215	152.734497	80.473244	1.152272	0.000000	3.864583	3.406941	0.378379	0.568621	3.625425	4.753564	2.869311	2.638565	2.015856	1.503094	1.474549	2.155455	2.183937	1.905651	0.061555	0.000000	36843.000000		1
24344.974609	6966.902832	2.331306	6.993919	21548.484375	99998.000000	3641.534668	2203.331299	540.628723	255.512421	163.314804	786.297852	1049.038574	588.340332	2.958328	0.000000	4.386409	3.843040	0.367599	0.844721	4.333417	4.999991	3.561285	3.343080	2.732899	2.407412	2.213026	2.895587	3.020792	2.769629	0.471046	0.000000	36861.000000		1
4324.783203	1316.170532	2.127780	4.517677	3026.775879	53247.941406	548.979492	316.129486	79.017723	82.178551	26.069927	151.109360	185.295700	166.068588	0.502393	99998.000000	3.635964	3.119312	0.327927	0.654915	3.480980	4.726303	2.739556	2.499865	1.897725	1.914758	1.416140	2.179291	2.267865	2.220288	0.000000	4.999991	36920.000000		1
7978.532715	1748.236206	3.450704	4.930898	6307.578125	80125.507812	1030.511475	646.943726	166.269028	79.986015	46.669304	209.762070	254.417694	134.481842	1.802227	0.000000	3.901923	3.242600	0.537908	0.692926	3.799863	4.903771	3.013053	2.810867	2.220811	1.903014	1.669031	2.321727	2.405547	2.128664	0.255809	0.000000	36951.000000		1
9834.789062	4123.600098	2.735276	6.118138	9844.281250	99998.000000	1680.643799	1000.864441	237.676086	113.638855	65.514030	320.381958	435.010681	287.262604	0.315706	99998.000000	3.992765	3.615277	0.437001	0.786619	3.993184	4.999991	3.225476	3.000375	2.375985	2.055527	1.816334	2.505668	2.638500	2.458279	0.000000	4.999991	37019.000000		1
17040.574219	2825.956787	1.483278	2.914133	8700.213867	99998.000000	1432.378174	892.501831	208.090698	89.786140	51.446014	258.158264	313.970856	229.001526	1.448421	0.000000	4.231484	3.451165	0.171223	0.464509	3.939530	4.999991	3.156058	2.950609	2.318253	1.953209	1.711352	2.411886	2.496889	2.359838	0.160895	0.000000	37134.000000		1
8509.194336	2057.624756	4.437500	3.987274	4397.824707	58103.363281	721.261841	446.969421	107.061241	23.220552	32.218903	137.288055	142.829529	91.186157	1.737436	99998.000000	3.929888	3.313366	0.647138	0.600676	3.643238	4.764201	2.858093	2.650278	2.029632	1.365873	1.508111	2.137633	2.154818	1.959929	0.239909	4.999991	37175.000000		1
6404.401367	2205.977295	1.717642	3.333522	3749.076904	48134.121094	620.707275	384.058075	90.020500	24.756254	30.618443	123.762772	179.874481	106.367401	0.936367	99998.000000	3.806479	3.343601	0.234933	0.522903	3.573924	4.682453	2.792887	2.584397	1.954341	1.393685	1.485983	2.092590	2.254970	2.026809	0.000000	4.999991	37212.000000		1
10118.791992	2437.433350	2.759946	3.336605	5348.066406	66379.226562	911.025879	549.645569	119.846420	46.046387	37.883732	179.461258	230.922699	108.862144	0.595562	99998.000000	4.005129	3.386933	0.440901	0.523305	3.728197	4.822032	2.959531	2.740083	2.078625	1.663196	1.578453	2.253971	2.363467	2.036877	0.000000	4.999991	37265.000000		1
17263.173828	4238.284180	2.840123	4.607106	11262.646484	99998.000000	1897.763672	1152.464111	313.301697	100.665565	92.006432	394.314575	520.226746	278.547943	0.969519	99998.000000	4.237121	3.627190	0.453337	0.663428	4.051641	4.999991	3.278242	3.061627	2.495963	2.002881	1.963818	2.595843	2.716193	2.444900	0.000000	4.999991	37344.000000		1
14889.037109	3594.825195	2.661267	4.221638	10653.182617	99998.000000	1778.873169	1087.209106	272.050507	90.372047	71.333046	291.851196	396.158661	233.596298	1.595996	99998.000000	4.172867	3.555678	0.425088	0.625481	4.027479	4.999991	3.250145	3.036313	2.434649	1.956034	1.853291	2.465162	2.597869	2.368466	0.203032	4.999991	37393.000000		1
11811.533203	2324.599365	2.312804	5.094337	7040.193848	89417.578125	1166.285400	712.852478	203.736450	100.468208	59.691933	270.332886	397.916412	253.171875	2.585188	0.000000	4.072306	3.366348	0.364139	0.707088	3.847585	4.951423	3.066805	2.853000	2.309069	2.002029	1.775916	2.431899	2.599792	2.403415	0.412492	0.000000	37421.000000		1
6718.208496	1487.854614	2.248045	3.792999	3766.219482	49181.066406	646.530518	390.277985	94.282227	53.848248	25.147890	108.439674	159.207260	83.220856	0.210973	0.000000	3.827254	3.172560	0.351805	0.578983	3.575906	4.691798	2.810589	2.591374	1.974430	1.731172	1.400502	2.035188	2.201963	1.920232	0.000000	0.000000	37474.000000		1
8298.306641	2649.961670	1.791652	1.887248	5228.608398	63790.699219	860.690002	534.674072	101.627693	17.666739	28.965559	151.291306	152.157837	91.873825	0.797795	99998.000000	3.918989	3.423240	0.253254	0.275829	3.718386	4.804758	2.934847	2.728089	2.007012	1.247156	1.461882	2.179814	2.182294	1.963192	0.000000	4.999991	37492.000000		1
15052.521484	7735.401367	2.833956	4.681116	12747.522461	99998.000000	2112.956299	1299.505981	312.456757	129.301163	102.494225	479.657074	644.664856	360.125183	2.455409	0.000000	4.177609	3.888483	0.452393	0.670349	4.105426	4.999991	3.324891	3.113778	2.494790	2.111603	2.010700	2.680931	2.809334	2.556453	0.390124	0.000000	37537.000000		1
12560.625977	4310.931152	1.224244	4.070535	9202.418945	99998.000000	1549.103882	945.196777	209.287186	102.787178	70.272240	309.884918	394.120300	215.590347	2.505979	0.000000	4.099011	3.634571	0.087868	0.609652	3.963902	4.999991	3.190081	2.975522	2.320743	2.011939	1.846784	2.491200	2.595629	2.333629	0.398977	0.000000	37590.000000		1
7331.816895	4074.408447	1.680638	5.091253	8579.988281	99998.000000	1445.373047	875.473450	212.821152	99.475243	54.298473	289.914612	412.912628	202.903839	1.529136	0.000000	3.865212	3.610065	0.225474	0.706825	3.933487	4.999991	3.159980	2.942243	2.328015	1.997715	1.734788	2.462270	2.615858	2.307290	0.184446	0.000000	37619.000000		1
5458.575195	2258.265137	2.026016	1.961258	4291.056152	53825.113281	732.239929	444.261902	90.624916	37.458176	33.372219	167.635117	201.812195	156.179031	1.515850	0.000000	3.737079	3.353775	0.306643	0.292535	3.632564	4.730985	2.864653	2.647639	1.957248	1.573547	1.523385	2.224365	2.304947	2.193623	0.180656	0.000000	37676.000000		1
8808.421875	2625.365723	2.439237	4.983322	8151.712402	96665.781250	1343.359863	836.353149	187.990875	73.960388	46.789570	282.991608	360.341034	177.805298	1.015653	0.000000	3.944898	3.419190	0.387254	0.697519	3.911249	4.985273	3.128192	2.922390	2.274137	1.868999	1.670149	2.451774	2.556714	2.249945	0.006745	0.000000	37753.000000		1
24199.466797	12115.966797	2.639680	8.961345	32398.171875	99998.000000	5378.216309	3306.060791	775.523315	335.609467	293.667511	1362.845947	1846.178833	1154.437744	4.653460	0.000000	4.383806	4.083358	0.421551	0.952373	4.510520	4.999991	3.730638	3.519311	2.889595	2.525834	2.467856	3.134447	3.266274	3.062371	0.667776	0.000000	37792.000000		1
14862.812500	3857.143555	1.915002	4.092121	8959.599609	99998.000000	1508.543457	922.349365	215.516327	119.044647	55.482628	267.545166	393.281525	214.696060	2.759108	0.000000	4.172101	3.586266	0.282169	0.611948	3.952289	4.999991	3.178558	2.964895	2.333480	2.075710	1.744157	2.427397	2.594703	2.331824	0.440769	0.000000	37866.000000		1
10116.929688	3315.787109	1.332175	3.407531	8099.702148	99998.000000	1366.731567	830.056152	193.048218	99.965561	54.378651	253.656021	328.769714	239.686676	0.008829	0.000000	4.005049	3.520587	0.124561	0.532440	3.908469	4.999991	3.135683	2.919107	2.285666	1.999850	1.735428	2.404245	2.516892	2.379644	0.000000	0.000000	37973.000000		1
11539.812500	2513.583252	3.247177	4.141461	7702.707520	90395.335938	1258.196289	789.711548	180.481979	104.600418	43.838428	214.640549	282.427307	235.875183	0.196897	0.000000	4.062199	3.400293	0.511506	0.617154	3.886643	4.956146	3.099748	2.897469	2.256434	2.019533	1.641855	2.331712	2.450907	2.372682	0.000000	0.000000	38073.000000		1
5164.324707	1234.383667	1.381515	3.910181	3397.666504	45342.238281	551.236816	349.313599	62.649235	40.995224	24.426294	113.370575	132.711777	63.728546	1.428562	99998.000000	3.713014	3.091450	0.140356	0.592197	3.531181	4.656503	2.741338	2.543216	1.796916	1.612733	1.387858	2.054500	2.122910	1.804334	0.154899	4.999991	38124.000000		1
3628.422607	1575.802856	2.322055	3.410615	2505.799805	35989.011719	433.592163	255.925644	61.844379	34.167824	22.193668	112.945015	131.657135	135.841782	1.004811	0.000000	3.559718	3.197502	0.365873	0.532833	3.398946	4.556170	2.637081	2.408114	1.791300	1.533617	1.346229	2.052867	2.119444	2.133033	0.002084	0.000000	38158.000000		1
5646.597168	2348.032715	2.766114	4.409747	7147.767090	87474.687500	1195.059814	729.671204	162.991013	76.458221	57.042999	234.388809	338.431091	188.407181	0.829354	0.000000	3.751787	3.370704	0.441870	0.644414	3.854170	4.941883	3.077390	2.863127	2.212164	1.883424	1.756202	2.369937	2.529470	2.275097	0.000000	0.000000	38210.000000		1
5250.888672	1889.523926	1.319840	3.657314	5111.038086	62879.152344	854.698303	527.239136	129.513947	91.109062	35.981064	171.958527	257.202301	151.935806	1.775184	99998.000000	3.720233	3.276352	0.120521	0.563162	3.708509	4.798507	2.931813	2.722008	2.112317	1.959562	1.556074	2.235424	2.410275	2.181660	0.249243	4.999991	38304.000000		1
18074.224609	7353.625488	1.705307	5.883773	17151.986328	99998.000000	2899.691895	1753.561890	538.624329	212.845810	128.030670	636.502197	829.223511	547.089172	1.455296	0.000000	4.257060	3.866502	0.231803	0.769656	4.234314	4.999991	3.462352	3.243921	2.731286	2.328065	2.107314	2.803800	2.918672	2.738058	0.162951	0.000000	38339.000000		1
9021.033203	1976.392822	1.825573	2.852458	4959.598633	61925.164062	812.262939	501.933990	109.904449	48.309853	30.359407	128.308197	180.620743	55.168087	1.468151	99998.000000	3.955256	3.295873	0.261399	0.455219	3.695446	4.791867	2.909697	2.700647	2.041015	1.684036	1.482293	2.108254	2.256768	1.741688	0.166771	4.999991	38376.000000		1
11965.110352	4551.860352	1.637465	6.263073	18392.585938	99998.000000	3081.897705	1872.517090	422.829926	141.457260	125.878212	597.147522	827.928345	405.665833	3.715758	99998.000000	4.077917	3.658189	0.214172	0.796788	4.264643	4.999991	3.488818	3.272426	2.626166	2.150625	2.099951	2.776082	2.917993	2.608168	0.570047	4.999991	38422.000000		1
6724.465332	1666.729980	1.844076	2.892547	6734.250000	79423.820312	1087.683960	684.441956	155.358765	72.295174	45.395718	233.226242	341.002930	184.706696	1.596121	0.000000	3.827658	3.221865	0.265779	0.461280	3.828289	4.899951	3.036503	2.835337	2.191336	1.859109	1.657015	2.367777	2.532758	2.266483	0.203066	0.000000	38459.000000		1
4410.973633	1407.387573	1.572707	4.163047	3270.641113	51852.097656	533.983276	332.920441	107.696495	25.875652	19.813021	143.066971	198.173386	76.649414	0.206969	0.000000	3.644534	3.148414	0.196648	0.619411	3.514633	4.714767	2.727528	2.522341	2.032202	1.412891	1.296951	2.155539	2.297045	1.884509	0.000000	0.000000	38485.000000		1
19036.931641	3855.345703	1.726894	3.728240	12126.562500	99998.000000	2039.871582	1245.031738	296.991791	139.335648	71.453308	408.132812	507.728333	272.984894	0.528717	99998.000000	4.279597	3.586063	0.237266	0.571504	4.083738	4.999991	3.309603	3.095181	2.472744	2.144062	1.854022	2.610801	2.705631	2.436139	0.000000	4.999991	38531.000000		1
10772.143555	3762.654785	2.911049	4.835302	12726.621094	99998.000000	2148.570312	1301.618408	287.099152	107.653320	100.240013	451.653625	555.924072	354.093384	2.669763	99998.000000	4.032302	3.575494	0.464050	0.684424	4.104713	4.999991	3.332150	3.114484	2.458032	2.032027	2.001041	2.654805	2.745015	2.549118	0.426473	4.999991	38569.000000		1
22668.316406	4229.286133	1.807071	4.699618	12659.250000	99998.000000	2129.904541	1288.799316	329.697937	201.981812	118.017769	554.570312	728.693665	464.648499	4.231944	0.000000	4.355419	3.626267	0.256975	0.672063	4.102408	4.999991	3.328360	3.110185	2.518116	2.305312	2.071947	2.743957	2.862545	2.667125	0.626540	0.000000	38610.000000		1
14986.063477	4818.076660	2.981975	4.958652	12676.041016	99998.000000	2123.317627	1284.599243	302.937256	112.254257	72.551125	419.604340	528.913635	343.195465	1.746529	0.000000	4.175688	3.682874	0.474504	0.695364	4.102983	4.999991	3.327015	3.108768	2.481353	2.050203	1.860644	2.622840	2.723385	2.535542	0.242176	0.000000	38641.000000		1
5696.911133	1336.492432	3.228674	3.570970	3514.290283	43438.542969	594.902527	369.129700	86.529709	43.412872	21.043434	104.060760	119.069321	71.006172	1.040010	99998.000000	3.755640	3.125967	0.509024	0.552786	3.545838	4.637875	2.774446	2.567179	1.937165	1.637619	1.323117	2.017287	2.075800	1.851296	0.017038	4.999991	38722.000000		1
8810.078125	1957.144165	2.747611	4.415914	7529.006836	99535.187500	1292.727905	775.458557	215.627350	83.273285	60.956264	340.238159	467.130920	241.173035	0.691791	0.000000	3.944980	3.291623	0.438955	0.645021	3.876738	4.997977	3.111507	2.889559	2.333704	1.920506	1.785018	2.531783	2.669439	2.382329	0.000000	0.000000	38741.000000		1
6977.119141	873.367249	2.476242	2.220292	3709.053223	47949.867188	612.091309	375.334167	88.216515	42.194798	14.524409	99.404320	123.805946	75.095207	0.496815	99998.000000	3.843676	2.941197	0.393793	0.346410	3.569263	4.680788	2.786816	2.574418	1.945550	1.625259	1.162099	1.997405	2.092741	1.875612	0.000000	4.999991	38770.000000		1
7328.776367	1492.739258	1.877997	2.744528	3995.816162	51447.664062	674.358154	400.620850	76.600067	36.431290	19.936371	120.947319	138.712738	77.833565	0.746806	0.000000	3.865031	3.173984	0.273695	0.438468	3.601605	4.711366	2.828891	2.602734	1.884229	1.561475	1.299646	2.082596	2.142116	1.891167	0.000000	0.000000	38790.000000		1
10439.436523	3032.067627	1.193407	3.083739	4705.578613	58920.687500	785.224731	485.435974	103.218903	36.952442	38.300034	150.326096	203.480499	135.268204	1.104557	0.000000	4.018677	3.481739	0.076789	0.489078	3.672613	4.770268	2.894994	2.686132	2.013759	1.567643	1.583199	2.177034	2.308523	2.131196	0.043188	0.000000	38889.000000		1
14613.923828	6908.626465	1.036136	8.073228	13373.320312	99998.000000	2256.633789	1368.433716	325.679810	141.062546	93.135078	438.020416	641.047607	339.781769	2.101210	0.000000	4.164767	3.839392	0.015417	0.907047	4.126239	4.999991	3.353461	3.136224	2.512791	2.149412	1.969113	2.641494	2.806890	2.531200	0.322469	0.000000	38986.000000		1
15409.723633	3881.841064	2.232627	3.944102	4748.569336	62966.343750	775.686707	485.442169	136.739151	39.761726	35.253300	160.653534	221.557373	118.113365	1.390495	0.000000	4.187795	3.589038	0.348816	0.595948	3.676563	4.799109	2.889686	2.686137	2.135893	1.599465	1.547200	2.205890	2.345486	2.072299	0.143169	0.000000	39064.000000		1
9162.990234	3877.480713	2.445405	5.411962	6780.765137	80349.273438	1116.399780	697.535522	137.454575	50.425297	47.896629	222.843292	294.842438	182.178040	0.447746	99998.000000	3.962037	3.588550	0.388351	0.733355	3.831279	4.904982	3.047820	2.843566	2.138159	1.702649	1.680305	2.348000	2.469590	2.260496	0.000000	4.999991	39145.000000		1
9021.120117	2228.318848	1.800903	2.689020	7087.844238	84268.875000	1142.352539	729.766785	144.007523	57.887943	43.271023	195.175995	291.160431	159.043823	1.915274	99998.000000	3.955261	3.347977	0.255490	0.429594	3.850514	4.925667	3.057800	2.863184	2.158385	1.762588	1.636197	2.290426	2.464132	2.201517	0.282231	4.999991	39205.000000		1
6587.415039	2680.817383	3.228674	3.897846	5254.684570	68986.421875	880.900818	538.087769	128.218781	60.237751	35.737450	166.953613	212.882828	89.650452	1.672385	99998.000000	3.818715	3.428267	0.509024	0.590825	3.720547	4.838764	2.944927	2.730853	2.107952	1.779869	1.553124	2.222596	2.328141	1.952552	0.223336	4.999991	39276.000000		1
12417.537109	3569.551025	2.581089	3.419866	11502.311523	99998.000000	1893.178101	1168.110962	260.582092	95.352287	82.776802	437.582520	531.778442	306.542145	4.954102	99998.000000	4.094036	3.552613	0.411803	0.534009	4.060785	4.999991	3.277191	3.067484	2.415945	1.979331	1.917909	2.641060	2.725731	2.486490	0.694965	4.999991	39307.000000		1
3118.961182	1076.742920	3.241009	4.415914	2303.148926	29897.531250	379.756256	231.875565	39.811066	32.524193	23.180464	73.050690	120.185631	52.374218	0.551965	0.000000	3.494010	3.032112	0.510680	0.645021	3.362322	4.475636	2.579505	2.365255	1.600004	1.512207	1.365122	1.863624	2.079853	1.719118	0.000000	0.000000	39365.000000		1
11117.658203	3853.674316	2.069189	4.428249	8603.137695	99998.000000	1433.864502	876.040833	197.858841	85.903709	57.758427	284.767853	352.674866	199.968124	1.011105	0.000000	4.046013	3.585875	0.315800	0.646232	3.934657	4.999991	3.156508	2.942524	2.296355	1.934012	1.761615	2.454491	2.547374	2.300961	0.004796	0.000000	39401.000000		1
5834.214844	1000.485107	2.220292	3.040566	4108.822754	58798.472656	696.579590	411.518768	111.720772	49.558765	43.755169	154.538483	239.800781	94.057114	3.038009	99998.000000	3.765982	3.000211	0.346410	0.482955	3.613717	4.769366	2.842971	2.614390	2.048134	1.695120	1.641029	2.189037	2.379851	1.973392	0.482589	4.999991	39418.000000		1
20549.224609	7533.894531	1.881081	7.579830	16961.333984	99998.000000	2814.466797	1739.018921	415.691071	189.973724	114.739754	564.984131	750.054688	396.824768	2.430737	0.000000	4.312796	3.877020	0.274407	0.879659	4.229460	4.999991	3.449396	3.240304	2.618771	2.278693	2.059714	2.752036	2.875093	2.598599	0.385738	0.000000	39487.000000		1
8230.091797	2054.670410	2.796951	4.511510	7774.888672	93616.820312	1268.952271	792.107666	190.661392	58.702049	52.429726	270.018341	343.954041	193.803726	1.250386	99998.000000	3.915405	3.312742	0.446685	0.654322	3.890694	4.971354	3.103445	2.898784	2.280263	1.768653	1.719578	2.431393	2.536500	2.287362	0.097044	4.999991	39523.000000		1
11911.717773	3501.196777	3.355108	5.951616	14087.619141	99998.000000	2366.128174	1445.033813	322.704010	139.693359	70.259903	388.332123	550.453552	318.429962	0.568971	99998.000000	4.075974	3.544217	0.525706	0.774635	4.148838	4.999991	3.374038	3.159878	2.508804	2.145176	1.846708	2.589203	2.740721	2.503014	0.000000	4.999991	39593.000000		1
21710.066406	4156.306152	1.834825	7.490401	19801.414062	99998.000000	3280.931396	2024.958618	420.288910	184.857803	136.766891	632.188049	845.443970	415.654053	2.430097	0.000000	4.336661	3.618707	0.263595	0.874505	4.296696	4.999991	3.515997	3.306416	2.623548	2.266838	2.135981	2.800846	2.927085	2.618732	0.385624	0.000000	39711.000000		1
11635.739258	3018.385010	2.235711	3.941018	6696.153809	87079.296875	1058.949707	681.527832	184.099197	53.694057	48.504128	244.179688	328.476776	196.514328	1.229767	0.000000	4.065794	3.479775	0.349416	0.595608	3.825825	4.939915	3.024875	2.833484	2.265052	1.729926	1.685779	2.387710	2.516505	2.293394	0.089823	0.000000	39858.000000		1
4435.332031	2046.418335	0.650669	2.843207	3148.047119	40383.132812	509.430573	316.342255	82.341995	59.923210	13.512943	69.871353	102.688499	88.062325	1.966138	0.000000	3.646926	3.310994	0.000000	0.453808	3.498041	4.606200	2.707085	2.500157	1.915621	1.777595	1.130750	1.844299	2.011522	1.944790	0.293614	0.000000	39884.000000		1
5742.926758	2189.670410	1.785485	3.916348	7092.962891	87922.078125	1186.906372	728.027527	177.481506	87.683029	50.055248	218.809769	248.398239	135.585831	0.799652	99998.000000	3.759133	3.340379	0.251756	0.592881	3.850828	4.944098	3.074416	2.862148	2.249153	1.942916	1.699450	2.340067	2.395149	2.132214	0.000000	4.999991	39930.000000		1
8517.604492	2923.600098	2.359060	4.292564	7759.815430	99998.000000	1305.069092	789.939758	189.094864	116.451225	51.917824	302.816986	420.045319	322.910614	1.774872	0.000000	3.930317	3.465918	0.372739	0.632717	3.889851	4.999991	3.115633	2.897594	2.276680	2.066144	1.715317	2.481180	2.623296	2.509082	0.249167	0.000000	39970.000000		1
6842.538574	2628.837891	1.520283	4.095205	8004.954102	99998.000000	1394.842896	824.397461	189.193542	94.177383	60.922344	264.600189	318.846252	122.717384	1.691321	0.000000	3.835217	3.419764	0.181925	0.612276	3.903359	4.999991	3.144525	2.916137	2.276906	1.973947	1.784777	2.422590	2.503581	2.088906	0.228226	0.000000	40033.000000		1
10162.701172	2163.588135	2.408400	5.137509	8866.180664	99998.000000	1479.352783	909.616577	205.265991	103.829483	56.802467	285.683716	409.159698	266.536804	1.259388	99998.000000	4.007009	3.335175	0.381729	0.710753	3.947737	4.999991	3.170072	2.958858	2.312317	2.016321	1.754367	2.455885	2.611893	2.425757	0.100160	4.999991	40078.000000		1
8828.262695	3404.601807	1.119397	3.586388	10529.614258	99998.000000	1709.458252	1075.916504	209.003479	98.661140	87.288307	350.593353	507.441559	265.306366	1.365597	0.000000	3.945875	3.532066	0.048984	0.554657	4.022412	4.999991	3.232858	3.031779	2.320153	1.994146	1.940956	2.544804	2.705386	2.423748	0.135323	0.000000	40118.000000		1
23666.369141	8112.582520	3.052901	8.504951	17215.666016	99998.000000	2900.043457	1754.918701	394.607544	189.720856	152.497055	679.588196	865.608521	494.594696	6.601335	0.000000	4.374132	3.909159	0.484713	0.929672	4.235924	4.999991	3.462404	3.244257	2.596165	2.278115	2.183261	2.832246	2.937321	2.694249	0.819632	0.000000	40185.000000		1
3953.448730	1396.403198	1.649800	1.708391	2523.824219	38349.976562	432.963074	265.741180	89.656624	43.545475	23.291479	130.938629	189.474167	92.305550	0.316486	99998.000000	3.596976	3.145011	0.217431	0.232587	3.402059	4.583765	2.636451	2.424459	1.952582	1.638943	1.367197	2.117068	2.277550	1.965228	0.000000	4.999991	40273.000000		1
8072.414062	1373.500366	3.052901	3.154665	5051.490723	66099.203125	844.423279	519.576050	114.018158	67.873093	38.571404	156.095779	211.661667	157.575974	1.464453	99998.000000	3.907003	3.137829	0.484713	0.498953	3.703419	4.820196	2.926560	2.715649	2.056974	1.831698	1.586265	2.193391	2.325642	2.197490	0.165675	4.999991	40307.000000		1
11497.775391	2235.488525	2.476242	3.188586	7261.492188	99998.000000	1166.522827	743.847107	200.369003	95.293694	57.780014	265.590088	361.596130	228.508118	1.562848	99998.000000	4.060614	3.349372	0.393793	0.503598	3.861026	4.999991	3.066893	2.871484	2.301831	1.979064	1.761778	2.424212	2.558224	2.358902	0.193917	4.999991	40344.000000		1
7812.874023	5881.907715	2.124696	5.963951	15371.324219	99998.000000	2556.067871	1569.940674	405.702850	122.985672	109.608414	520.883545	731.684875	400.491333	1.571367	0.000000	3.892811	3.769518	0.327297	0.775534	4.186711	4.999991	3.407572	3.195883	2.608208	2.089854	2.039844	2.716741	2.864324	2.602593	0.196278	0.000000	40386.000000		1
6653.708984	2971.373535	2.729109	3.873176	5442.965332	65714.757812	882.547546	558.810486	110.363930	42.500088	37.322491	135.385376	206.558075	102.734756	0.973222	0.000000	3.823064	3.472957	0.436021	0.588067	3.735836	4.817663	2.945738	2.747265	2.042827	1.628390	1.571971	2.131572	2.315042	2.011717	0.000000	0.000000	40523.000000		1
7795.725586	5611.979004	1.810155	4.798297	7619.742676	97134.335938	1239.194214	781.582825	203.446579	62.368618	60.499870	299.930603	381.375214	206.937378	1.218169	0.000000	3.891856	3.749116	0.257716	0.681087	3.881940	4.987373	3.093139	2.892975	2.308450	1.794966	1.781754	2.477021	2.581352	2.315839	0.085708	0.000000	40578.000000		1
31607.351562	6191.099121	3.515462	4.770544	10744.396484	99998.000000	1821.718628	1099.183228	248.052856	109.996964	64.314453	308.608246	372.318268	233.667221	2.200138	0.000000	4.499788	3.791768	0.545982	0.678568	4.031182	4.999991	3.260481	3.041070	2.394544	2.041381	1.808309	2.489408	2.570914	2.368598	0.342450	0.000000	40655.000000		1
9766.145508	2122.136475	2.568754	4.212387	6368.799316	85348.398438	1076.409790	641.294312	153.480759	79.563545	42.839298	253.634430	304.722717	207.591125	1.698627	99998.000000	3.989723	3.326773	0.409723	0.624528	3.804058	4.931195	3.031978	2.807057	2.186054	1.900714	1.631842	2.404208	2.483905	2.317209	0.230098	4.999991	40691.000000		1
14009.557617	4080.843994	1.785485	4.311067	11728.753906	99998.000000	2001.031860	1195.257080	319.271820	169.543961	77.059547	412.175598	543.783386	322.778015	1.794704	99998.000000	4.146424	3.610750	0.251756	0.634585	4.069252	4.999991	3.301254	3.077461	2.504161	2.229282	1.886826	2.615082	2.735426	2.508904	0.253993	4.999991	40801.000000		1
16274.048828	5376.063477	2.161701	4.890810	14983.263672	99998.000000	2582.563477	1536.219971	331.199707	112.133995	98.531624	496.919830	718.110229	373.400665	1.194579	99998.000000	4.211495	3.730464	0.334796	0.689381	4.175606	4.999991	3.412051	3.186453	2.520090	2.049737	1.993576	2.696286	2.856191	2.572175	0.077215	4.999991	40840.000000		1
7086.268066	1851.939331	1.551121	2.331306	3686.480225	47528.167969	624.898071	378.812622	81.130081	32.172646	32.903492	113.669693	162.321838	96.625870	0.506673	0.000000	3.850418	3.267627	0.190646	0.367599	3.566612	4.676951	2.795809	2.578424	1.909182	1.507487	1.517242	2.055645	2.210377	1.985093	0.000000	0.000000	40893.000000		1
13567.959961	7416.663086	2.056854	6.426512	14139.422852	99998.000000	2416.349854	1438.570312	339.892761	146.286392	101.017113	440.367157	562.039124	310.270386	2.078688	99998.000000	4.132514	3.870209	0.313203	0.807975	4.150432	4.999991	3.383160	3.157931	2.531342	2.165204	2.004395	2.643815	2.749767	2.491740	0.317789	4.999991	40938.000000		1
18169.033203	8821.293945	2.667434	11.601026	25718.357422	99998.000000	4293.168945	2635.101074	597.791992	290.716400	197.103333	928.547668	1223.041626	681.762207	1.980408	0.000000	4.259332	3.945532	0.426094	1.064496	4.410243	4.999991	3.632778	3.420797	2.776550	2.463470	2.294694	2.967804	3.087441	2.833633	0.296755	0.000000	41000.000000		1
11767.612305	2377.507080	2.630429	4.206220	8973.642578	99998.000000	1545.893677	921.279297	221.017731	65.282753	74.580223	365.848602	462.640991	299.097992	1.976591	0.000000	4.070688	3.376122	0.420027	0.623892	3.952969	4.999991	3.189180	2.964391	2.344427	1.814798	1.872624	2.563301	2.665244	2.475813	0.295917	0.000000	41074.000000		1
12914.546875	4636.015625	3.580221	4.588603	16689.181641	99998.000000	2769.215820	1702.643188	472.021729	190.106323	128.881775	638.932190	829.319092	462.816772	2.691142	99998.000000	4.111079	3.666145	0.553910	0.661681	4.222435	4.999991	3.442357	3.231124	2.673962	2.278996	2.110192	2.805455	2.918722	2.665409	0.429937	4.999991	41096.000000		1
16639.984375	3585.906982	2.260381	4.483756	11472.655273	99998.000000	1950.840942	1155.310425	281.548431	102.259857	90.609497	442.541168	613.071960	319.857727	2.541524	99998.000000	4.221153	3.554599	0.354182	0.651642	4.059664	4.999991	3.290222	3.062699	2.449553	2.009705	1.957174	2.645954	2.787511	2.504957	0.405094	4.999991	41139.000000		1
10440.484375	2848.063965	1.739229	2.460824	7126.736328	86794.015625	1198.125000	722.399719	161.230194	68.378822	54.076443	192.129257	271.612640	174.604370	2.261625	99998.000000	4.018721	3.454550	0.240357	0.391080	3.852891	4.938490	3.078502	2.858778	2.207446	1.834922	1.733008	2.283593	2.433950	2.242055	0.354421	4.999991	41169.000000		1
23683.427734	4052.692627	3.496960	7.182027	11566.727539	99998.000000	1966.231934	1187.331909	300.146454	125.542091	122.920914	543.814270	740.997742	470.658722	0.976174	0.000000	4.374444	3.607744	0.543691	0.856247	4.063210	4.999991	3.293635	3.074572	2.477333	2.098789	2.089626	2.735451	2.869817	2.672706	0.000000	0.000000	41242.000000		1
5109.545410	2194.881836	2.537917	2.911049	5688.541992	65112.402344	957.291199	584.883484	123.035011	37.411919	29.560720	145.589478	176.124649	101.291565	1.594691	0.000000	3.708382	3.341411	0.404477	0.464050	3.755001	4.813663	2.981044	2.767069	2.090029	1.573010	1.470715	2.163130	2.245820	2.005573	0.202676	0.000000	41324.000000		1
6909.850586	2207.275391	1.578874	2.763030	4918.507812	69464.585938	829.149536	502.815948	113.931808	73.994308	39.144981	183.685989	271.313507	118.252129	1.516036	99998.000000	3.839469	3.343857	0.198348	0.441386	3.691833	4.841763	2.918633	2.701409	2.056645	1.869198	1.592676	2.264076	2.433471	2.072809	0.180710	4.999991	41351.000000		1
4942.209473	1144.356934	2.349809	4.705785	2676.096191	33027.925781	476.061432	276.167297	55.562805	17.250435	28.416653	91.981758	144.753784	81.910271	0.043241	99998.000000	3.693921	3.058562	0.371033	0.672632	3.427502	4.518881	2.677663	2.441172	1.744784	1.236800	1.453573	1.963702	2.160630	1.913338	0.000000	4.999991	41430.000000		1
21052.880859	9922.108398	2.241878	4.668780	18472.902344	99998.000000	3166.518555	1870.299927	518.111267	206.095505	152.651230	819.081116	1042.726196	548.190063	6.115945	0.000000	4.323311	3.996604	0.350612	0.669203	4.266535	4.999991	3.500582	3.271911	2.714423	2.314069	2.183700	2.913327	3.018170	2.738931	0.786464	0.000000	41481.000000		1
14756.167969	7779.409180	1.211909	4.422081	13612.159180	99998.000000	2310.485107	1403.224487	339.562805	112.975853	95.651405	444.801575	615.175049	262.392242	2.319149	0.000000	4.168973	3.890947	0.083470	0.645627	4.133927	4.999991	3.363703	3.147127	2.530920	2.052986	1.980691	2.648166	2.788999	2.418951	0.365329	0.000000	41550.000000		1
4692.349609	2283.409912	2.766114	5.038829	5029.991211	60342.511719	858.423462	518.580017	118.341560	49.373741	38.087257	185.964859	247.136993	134.928986	0.260458	0.000000	3.671390	3.358584	0.441870	0.702330	3.701567	4.780623	2.933702	2.714816	2.073137	1.693496	1.580780	2.269431	2.392938	2.130105	0.000000	0.000000	41621.000000		1
10228.545898	4203.974609	2.852458	4.946317	12685.544922	99998.000000	2112.897705	1295.663696	280.725067	143.054642	79.026970	361.457367	491.992004	348.934296	4.963705	0.000000	4.009814	3.623660	0.455219	0.694282	4.103309	4.999991	3.324878	3.112492	2.448281	2.155502	1.897775	2.558057	2.691958	2.542744	0.695806	0.000000	41667.000000		1
20540.921875	15355.579102	2.149366	11.135381	36489.253906	99998.000000	6090.908203	3722.254639	893.784668	314.306976	271.193237	1371.511353	1732.376587	865.987854	4.361866	99998.000000	4.312620	4.186266	0.332310	1.046705	4.562165	4.999991	3.784682	3.570806	2.951233	2.497354	2.433279	3.137199	3.238642	2.937512	0.639672	4.999991	41691.000000		1
9883.413086	1981.869507	1.230412	3.327354	6250.923340	76544.281250	1057.713135	647.424805	169.599457	68.745789	55.325356	202.231583	276.565125	187.497482	2.241644	99998.000000	3.994907	3.297075	0.090050	0.522099	3.795944	4.883913	3.024368	2.811189	2.229424	1.837246	1.742924	2.305849	2.441797	2.272995	0.350567	4.999991	41755.000000		1
16628.056641	4330.753418	2.932636	3.860841	10575.873047	99998.000000	1752.497925	1080.171997	267.650024	93.008644	88.780838	403.414703	573.661743	325.945007	2.779275	99998.000000	4.220841	3.636564	0.467258	0.586682	4.024316	4.999991	3.243658	3.033493	2.427567	1.968523	1.948319	2.605752	2.758656	2.513144	0.443932	4.999991	41975.000000		1
14785.386719	2699.884277	1.285919	7.629169	14434.894531	99998.000000	2452.543701	1468.353027	319.385895	150.560455	126.405533	558.477417	703.132507	451.258911	3.582603	99998.000000	4.169833	3.431345	0.109214	0.882477	4.159414	4.999991	3.389617	3.166831	2.504316	2.177711	2.101766	2.747006	2.847037	2.654426	0.554199	4.999991	42002.000000		1
8910.225586	4121.253418	4.024279	3.910181	11606.757812	99998.000000	1919.525635	1180.819092	270.240356	91.414352	63.284485	338.859711	426.588989	226.645554	2.299133	99998.000000	3.949889	3.615029	0.604688	0.592197	4.064711	4.999991	3.283194	3.072183	2.431750	1.961014	1.801297	2.530020	2.630010	2.355347	0.361564	4.999991	42043.000000		1
7913.916016	4111.419434	2.695188	3.978023	6557.175781	82636.890625	1081.562744	675.819824	182.218124	52.146023	41.701401	210.502182	288.122955	135.962036	1.186262	99998.000000	3.898391	3.613992	0.430589	0.599667	3.816717	4.917174	3.034052	2.829831	2.260592	1.717221	1.620151	2.323256	2.459578	2.133418	0.074181	4.999991	42110.000000		1
11025.599609	2945.710693	1.689889	2.784616	9253.510742	99998.000000	1547.537231	946.532043	227.727936	80.874130	55.587475	229.309891	333.173309	143.899582	2.501498	99998.000000	4.042402	3.469190	0.227858	0.444765	3.966306	4.999991	3.189641	2.976135	2.357416	1.907810	1.744977	2.360423	2.522670	2.158060	0.398200	4.999991	42156.000000		1
9136.498047	2111.287842	0.934373	3.398280	7176.581543	82099.187500	1168.095581	736.547913	153.940231	34.402191	37.711040	228.042480	283.124237	187.022583	0.867622	99998.000000	3.960780	3.324548	0.000000	0.531259	3.855918	4.914339	3.067478	2.867201	2.187352	1.536586	1.576468	2.358016	2.451977	2.271894	0.000000	4.999991	42217.000000		1
4759.599609	2343.397949	2.861710	4.064368	6375.950684	76440.539062	1029.734375	651.646423	138.071320	52.503735	40.150280	206.215775	262.990479	173.737839	0.959978	99998.000000	3.677570	3.369846	0.456626	0.608993	3.804545	4.883324	3.012725	2.814012	2.140104	1.720190	1.603689	2.314322	2.419940	2.239894	0.000000	4.999991	42242.000000		1
9529.249023	2377.525635	2.359060	4.702702	6574.777832	86561.804688	1155.538574	679.230469	169.380524	47.643764	51.877735	228.091827	303.991882	163.789703	0.163991	0.000000	3.979059	3.376125	0.372739	0.672347	3.817881	4.937326	3.062784	2.832017	2.228863	1.678006	1.714981	2.358110	2.482862	2.214287	0.000000	0.000000	42293.000000		1
6239.359375	2328.278320	2.969640	4.329569	7146.502930	96360.437500	1180.288696	731.209961	215.544083	79.137985	63.814888	314.744873	415.539978	223.117752	0.872842	99998.000000	3.795140	3.367035	0.472704	0.636445	3.854094	4.983899	3.071988	2.864042	2.333536	1.898385	1.804922	2.497959	2.618613	2.348534	0.000000	4.999991	42317.000000		1
19001.373047	8780.430664	2.599592	7.888204	28355.125000	99998.000000	4791.466797	2884.171631	715.874512	334.332794	166.928940	927.946350	1206.568237	651.334961	3.310903	0.000000	4.278785	3.943516	0.414905	0.896978	4.452631	4.999991	3.680469	3.460021	2.854837	2.524179	2.222532	2.967523	3.081552	2.813804	0.519946	0.000000	42372.000000		1
5999.740723	1592.797363	1.603544	4.227806	2787.918701	38190.199219	478.559235	289.257782	56.161049	20.059721	26.258036	86.816498	108.600029	65.896416	0.378659	0.000000	3.778132	3.202161	0.205081	0.626115	3.445280	4.581952	2.679936	2.461285	1.749435	1.302325	1.419262	1.938602	2.035830	1.818862	0.000000	0.000000	42416.000000		1
19695.398438	6124.866211	2.164785	8.205829	16163.231445	99998.000000	2768.636230	1652.671143	418.750122	126.208176	131.311768	607.767883	826.133606	466.356903	1.398571	0.000000	4.294365	3.787097	0.335415	0.914122	4.208528	4.999991	3.442266	3.218186	2.621955	2.101088	2.118304	2.783738	2.917050	2.668718	0.145685	0.000000	42459.000000		1
21212.822266	4651.606934	2.149366	4.755125	16028.351562	99998.000000	2652.878662	1644.841553	401.431854	163.095856	108.633949	514.762329	628.869934	403.266693	3.924668	99998.000000	4.326599	3.667603	0.332310	0.677162	4.204889	4.999991	3.423717	3.216124	2.603612	2.212443	2.035966	2.711607	2.798561	2.605592	0.593803	4.999991	42547.000000		1
5540.645996	1772.628662	2.396065	2.442321	4905.454102	58256.425781	802.900696	502.578491	113.432243	71.357712	27.383600	155.950836	226.639374	131.555374	0.371639	0.000000	3.743560	3.248618	0.379499	0.387803	3.690679	4.765344	2.904662	2.701204	2.054737	1.853441	1.437491	2.192988	2.355335	2.119109	0.000000	0.000000	42576.000000		1
7047.563965	1948.389404	2.032184	6.031793	7220.176270	89845.164062	1262.926758	739.773499	184.907150	96.669044	59.423645	243.248398	307.905151	194.627090	0.904539	99998.000000	3.848039	3.289676	0.307963	0.780446	3.858548	4.953495	3.101378	2.869099	2.266954	1.985287	1.773959	2.386050	2.488417	2.289203	0.000000	4.999991	42685.000000		1
8855.745117	5545.268555	2.473158	4.039698	10508.907227	99998.000000	1714.897949	1075.691284	254.611969	98.793739	62.020153	297.488281	359.385071	204.017075	1.589392	0.000000	3.947225	3.743922	0.393252	0.606349	4.021557	4.999991	3.234238	3.031688	2.405879	1.994729	1.792533	2.473470	2.555560	2.309667	0.201231	0.000000	42738.000000		1
6467.910645	2981.084229	2.075356	4.591687	5047.512695	64504.906250	873.308655	513.340759	103.440933	48.917347	34.479282	145.413696	195.552216	103.838737	0.329013	0.000000	3.810764	3.474374	0.317093	0.661972	3.703077	4.809593	2.941168	2.710406	2.014693	1.689463	1.537558	2.162605	2.291263	2.016359	0.000000	0.000000	42820.000000		1
15371.012695	4842.524414	1.267417	3.768329	8388.993164	99998.000000	1391.145508	859.934448	199.422302	125.785706	71.715431	312.925476	372.740753	201.361969	1.897829	0.000000	4.186702	3.685072	0.102919	0.576149	3.923710	4.999991	3.143373	2.934465	2.299774	2.099631	1.855613	2.495441	2.571407	2.303977	0.278257	0.000000	42905.000000		1
11985.708984	3184.037354	1.329091	3.361275	12927.992188	99998.000000	2169.740234	1322.301025	332.929688	100.360275	88.620483	397.219482	532.163879	323.502686	2.616806	99998.000000	4.078664	3.502978	0.123555	0.526504	4.111531	4.999991	3.336408	3.121330	2.522352	2.001562	1.947534	2.599030	2.726045	2.509878	0.417771	4.999991	42955.000000		1
12550.970703	3699.872803	2.411484	4.218554	7529.413574	97547.460938	1257.708984	768.621887	203.190628	111.165695	49.783878	221.881165	268.951355	256.829193	2.110377	99998.000000	4.098677	3.568187	0.382284	0.625164	3.876761	4.989216	3.099580	2.885713	2.307904	2.045971	1.697089	2.346120	2.429674	2.409644	0.324360	4.999991	42994.000000		1
3519.680664	362.857361	3.475374	4.212387	1949.502686	28636.615234	328.193054	203.270813	61.125870	32.977501	22.073402	63.842644	99.006516	48.608974	0.888010	0.000000	3.546503	2.559736	0.541001	0.624528	3.289924	4.456922	2.516129	2.308075	1.786225	1.518218	1.343869	1.805111	1.995664	1.686716	0.000000	0.000000	43077.000000		1
17658.826172	14387.318359	1.415436	12.791348	37072.589844	99998.000000	6124.909668	3793.658691	930.141968	328.893066	266.496704	1295.598877	1678.744263	913.579163	5.120790	0.000000	4.246962	4.157980	0.150890	1.106916	4.569053	4.999991	3.787100	3.579058	2.968549	2.517055	2.425692	3.112471	3.224985	2.960746	0.709337	0.000000	43132.000000		1
12454.120117	4756.191895	3.820752	5.985537	11603.615234	99998.000000	1899.105103	1190.893677	294.611145	114.449883	83.297951	374.113007	447.802032	277.154114	5.201227	0.000000	4.095313	3.677259	0.582149	0.777103	4.064593	4.999991	3.278549	3.075873	2.469249	2.058615	1.920634	2.573003	2.651086	2.442721	0.716106	0.000000	43221.000000		1
12948.686523	4057.901123	2.371395	6.068798	11458.223633	99998.000000	1926.383789	1171.324219	288.187714	108.979324	92.345642	424.748016	467.186432	300.100189	2.509698	99998.000000	4.112226	3.608301	0.375004	0.783103	4.059117	4.999991	3.284743	3.068677	2.459676	2.037344	1.965416	2.628131	2.669490	2.477266	0.399622	4.999991	43310.000000		1
2579.226807	1146.410767	2.661267	2.325139	2054.214111	30042.072266	343.337311	205.151886	53.607716	69.945366	20.439020	101.670868	173.525070	86.677727	0.155093	99998.000000	3.411489	3.059340	0.425088	0.366449	3.312646	4.477730	2.535721	2.312076	1.729227	1.844759	1.310460	2.007196	2.239362	1.937907	0.000000	4.999991	43335.000000		1
16646.115234	7725.357422	1.776234	5.550730	20238.306641	99998.000000	3366.881592	2071.208496	437.283417	163.277802	136.495529	664.838684	842.699463	449.979156	3.266710	0.000000	4.221313	3.887918	0.249500	0.744350	4.306174	4.999991	3.527228	3.316224	2.640763	2.212927	2.135118	2.822716	2.925673	2.653192	0.514111	0.000000	43431.000000		1
6386.305664	2258.709229	1.489446	3.182418	4785.231934	56296.062500	802.620117	493.342682	121.693581	35.213211	31.133427	143.729980	174.073975	91.901581	2.845340	99998.000000	3.805250	3.353860	0.173025	0.502757	3.679903	4.750478	2.904510	2.693149	2.085268	1.546706	1.493227	2.157547	2.240734	1.963323	0.454134	4.999991	43518.000000		1
5838.063477	2230.881348	1.847160	3.762161	6157.332031	71315.656250	986.287598	630.402527	153.453003	55.387032	45.559155	195.172913	258.044189	114.548561	0.429881	0.000000	3.766269	3.348476	0.266504	0.575437	3.789392	4.853185	2.994004	2.799618	2.185975	1.743408	1.658576	2.290420	2.411694	2.058990	0.000000	0.000000	43592.000000		1
6321.010742	2629.134033	2.078440	2.704439	3194.605225	41825.539062	541.143738	326.833130	103.789398	54.958393	24.568146	105.562546	126.963692	96.792389	0.830515	0.000000	3.800786	3.419813	0.317737	0.432077	3.504417	4.621441	2.733313	2.514326	2.016153	1.740034	1.390372	2.023510	2.103680	1.985841	0.000000	0.000000	43655.000000		1
6994.687500	2542.690674	2.470075	5.399627	5146.414551	62386.945312	857.566162	528.118042	119.390030	39.209740	37.596943	144.177124	210.903061	105.914093	0.532755	99998.000000	3.844768	3.405293	0.392710	0.732364	3.711505	4.795094	2.933268	2.722731	2.076968	1.593394	1.575153	2.158896	2.324083	2.024954	0.000000	4.999991	43697.000000		1
7112.791504	2530.981689	0.490314	1.745396	5148.375977	61052.273438	802.617004	522.773926	117.188240	73.574921	28.225460	130.821442	168.887115	101.297737	2.004385	99998.000000	3.852040	3.403289	0.000000	0.241894	3.711670	4.785702	2.904508	2.718314	2.068884	1.866730	1.450641	2.116679	2.227597	2.005600	0.301981	4.999991	43717.000000		1
5814.222656	3346.649170	3.426034	2.207957	5238.994629	64489.187500	859.906738	528.558960	126.319191	40.862621	32.653709	166.848770	216.055984	156.697098	1.771726	99998.000000	3.764492	3.524610	0.534792	0.343991	3.719248	4.809487	2.934451	2.723094	2.101469	1.611326	1.513932	2.222323	2.334566	2.195061	0.248397	4.999991	43735.000000		1
6893.568359	2896.956787	2.007514	5.226937	6661.739258	86366.898438	1119.002441	683.304077	161.945618	97.988884	42.635773	209.484543	277.514893	164.566803	1.033958	0.000000	3.838444	3.461942	0.302659	0.718247	3.823588	4.936347	3.048831	2.834614	2.209369	1.991177	1.629774	2.321152	2.443286	2.216342	0.014503	0.000000	43859.000000		1
6553.117676	570.433105	1.816322	1.853327	3824.977051	49254.945312	643.483765	394.684631	106.006607	54.989231	25.095467	126.994530	160.709045	125.927559	1.491491	99998.000000	3.816448	2.756205	0.259193	0.267952	3.582629	4.692450	2.808537	2.596250	2.025333	1.740278	1.399595	2.103785	2.206040	2.100121	0.173621	4.999991	43910.000000		1
10635.895508	3344.499756	1.705307	3.342773	10648.387695	99998.000000	1779.659546	1091.692871	272.991058	116.213776	71.305290	353.809692	471.716431	192.129257	1.487330	99998.000000	4.026774	3.524331	0.231803	0.524107	4.027284	4.999991	3.250337	3.038100	2.436148	2.065258	1.853122	2.548770	2.673681	2.283593	0.172407	4.999991	43948.000000		1
3805.210205	867.520447	2.981975	3.503127	2678.473877	37524.367188	478.287872	276.676117	81.993530	24.602068	25.829395	103.518028	123.155273	91.158401	0.553647	0.000000	3.580379	2.938280	0.474504	0.544456	3.427887	4.574313	2.679689	2.441972	1.913780	1.390972	1.412114	2.015016	2.090453	1.959797	0.000000	0.000000	44040.000000		1
9370.806641	2606.116943	0.613664	3.574053	8149.353027	99998.000000	1385.141479	838.209534	217.696533	107.653320	69.106583	316.178833	415.247009	314.636963	2.040940	99998.000000	3.971777	3.415994	0.000000	0.553161	3.911123	4.999991	3.141494	2.923352	2.337852	2.032027	1.839519	2.499933	2.618306	2.497810	0.309830	4.999991	44113.000000		1
5168.780762	2706.986084	3.802250	5.156011	5174.938965	61068.746094	847.251038	532.839233	131.984024	55.575138	35.052860	130.275635	175.510986	108.646286	1.040034	0.000000	3.713388	3.432486	0.580041	0.712314	3.713905	4.785819	2.928012	2.726596	2.120521	1.744881	1.544724	2.114863	2.244304	2.036015	0.017047	0.000000	44177.000000		1
7823.173828	1337.494629	2.880212	3.663482	3977.973633	50164.085938	672.079285	409.736359	108.122047	42.234886	29.061153	136.332092	155.454361	125.942978	0.041098	0.000000	3.893383	3.126292	0.459424	0.563894	3.599662	4.700393	2.827420	2.612504	2.033914	1.625671	1.463313	2.134598	2.191603	2.100174	0.000000	0.000000	44257.000000		1
4874.034180	2608.238525	1.242747	2.639680	3614.221924	43059.480469	571.191650	366.591766	85.092690	25.844814	21.404230	83.051254	97.970383	56.543434	1.405444	0.000000	3.687889	3.416347	0.094383	0.421551	3.558015	4.634069	2.756782	2.564183	1.929892	1.412373	1.330500	1.919346	1.991095	1.752382	0.147813	0.000000	44287.000000		1
13352.040039	2749.461426	2.155533	6.426512	7797.439941	98150.601562	1335.863281	798.259705	191.537186	91.587044	71.900452	316.188080	411.407745	204.618408	1.520539	0.000000	4.125547	3.439248	0.333555	0.807975	3.891952	4.991893	3.125762	2.902144	2.282253	1.961834	1.856732	2.499945	2.614272	2.310945	0.181997	0.000000	44349.000000		1
10896.144531	2573.040771	3.173167	2.892547	6518.375977	87317.750000	1093.913208	663.793274	160.847809	94.658447	57.628910	270.480896	330.182068	228.924423	1.463313	0.000000	4.037273	3.410447	0.501493	0.461280	3.814139	4.941103	3.038983	2.822033	2.206415	1.976159	1.760640	2.432137	2.518754	2.359692	0.165337	0.000000	44409.000000		1
13914.516602	5863.994629	2.081524	3.410615	13980.120117	99998.000000	2329.080078	1421.387695	289.828278	123.146027	73.932640	405.523987	553.296753	315.525055	3.224481	0.000000	4.143468	3.768193	0.318381	0.532833	4.145511	4.999991	3.367184	3.152713	2.462141	2.090420	1.868836	2.608016	2.742958	2.499034	0.508460	0.000000	44427.000000		1
13841.848633	4608.416504	1.535702	4.338820	11658.327148	99998.000000	1931.074219	1177.624268	267.064117	116.500565	82.058289	404.876404	539.352051	282.248444	4.003015	0.000000	4.141194	3.663552	0.186307	0.637372	4.066636	4.999991	3.285799	3.071007	2.426615	2.066328	1.914122	2.607322	2.731872	2.450632	0.602387	0.000000	44452.000000		1
5213.344238	2083.549561	2.735276	3.268763	4460.584961	64986.179688	793.186951	462.702667	122.849983	86.369354	41.260426	178.977112	228.289185	172.131210	0.610439	99998.000000	3.717116	3.318804	0.437001	0.514383	3.649392	4.812821	2.899376	2.665302	2.089375	1.936360	1.615534	2.252798	2.358485	2.235860	0.000000	4.999991	44511.000000		1
9572.137695	1233.671265	2.112361	2.574922	5371.663086	67076.804688	882.482788	552.063232	128.064590	46.758732	35.672691	187.118179	233.642548	99.092857	1.515032	99998.000000	3.981009	3.091199	0.324768	0.410764	3.730109	4.826572	2.945706	2.741989	2.107429	1.669863	1.552336	2.272116	2.368552	1.996042	0.180422	4.999991	44543.000000		1
5558.827637	803.609985	1.588125	2.713690	3625.083008	54781.558594	630.895935	372.694489	118.754776	44.029621	24.984451	148.784225	220.607590	102.244446	0.532984	99998.000000	3.744983	2.905045	0.200885	0.433560	3.559318	4.738635	2.799958	2.571353	2.074651	1.643745	1.397670	2.172557	2.343621	2.009640	0.000000	4.999991	44573.000000		1
7544.077148	1669.819824	1.680638	2.155533	4559.468262	58108.882812	781.505737	468.814636	148.734894	68.051949	25.847898	157.563629	207.060715	158.923553	1.467590	0.000000	3.877606	3.222670	0.225474	0.333555	3.658914	4.764243	2.892932	2.671001	2.172413	1.832841	1.412425	2.197456	2.316098	2.201188	0.166605	0.000000	44636.000000		1
26898.718750	5856.667480	2.685936	8.017721	21008.681641	99998.000000	3519.381592	2153.115723	509.680328	230.287445	133.007812	670.420227	832.381287	501.335754	3.291490	99998.000000	4.429731	3.767651	0.429096	0.904051	4.322399	4.999991	3.546466	3.333067	2.707298	2.362270	2.123877	2.826347	2.920322	2.700129	0.517393	4.999991	44698.000000		1
11553.137695	4664.315430	2.248045	6.019458	9039.631836	99998.000000	1539.149536	924.874939	187.926117	94.368576	55.217426	277.900360	351.342682	192.215607	1.715102	0.000000	4.062700	3.668788	0.351805	0.779557	3.956151	4.999991	3.187281	2.966083	2.273987	1.974827	1.742076	2.443889	2.545731	2.283789	0.234290	0.000000	44782.000000		1
20221.333984	3710.576416	2.026016	5.754257	11499.070312	99998.000000	1949.662964	1168.857300	280.145325	131.280930	69.226852	360.399628	458.921997	284.678436	2.824181	0.000000	4.305810	3.569441	0.306643	0.759989	4.060663	4.999991	3.289959	3.067761	2.447383	2.118202	1.840275	2.556784	2.661739	2.454355	0.450893	0.000000	44829.000000		1
8293.061523	1383.192505	3.290349	3.876260	5705.736816	74848.546875	965.348999	589.684875	121.604156	61.384903	36.980194	164.665482	198.420090	99.943970	1.354785	99998.000000	3.918715	3.140883	0.517242	0.588413	3.756312	4.874183	2.984684	2.770620	2.084948	1.788062	1.567969	2.216603	2.297586	1.999757	0.131870	4.999991	44900.000000		1
19719.232422	3595.087402	2.772281	6.059546	11103.753906	99998.000000	1825.598022	1136.018555	273.296356	78.835785	71.922035	318.877075	460.719818	355.555084	1.715651	99998.000000	4.294890	3.555709	0.442837	0.782440	4.045470	4.999991	3.261405	3.055385	2.436634	1.896723	1.856862	2.503623	2.663437	2.550907	0.234429	4.999991	45014.000000		1
6678.076660	510.099731	1.588125	3.897846	4660.636230	63694.480469	770.077393	477.498444	129.813065	78.471901	36.884598	184.826965	251.398712	151.319061	0.851444	99998.000000	3.824651	2.707655	0.200885	0.590825	3.668445	4.804102	2.886534	2.678972	2.113318	1.894714	1.566845	2.266765	2.400363	2.179894	0.000000	4.999991	45087.000000		1
3255.003418	1305.920166	2.281967	3.577137	3023.319092	43004.914062	500.410614	311.648804	102.056335	40.714603	29.563803	135.416214	166.540390	137.676605	0.605961	0.000000	3.512552	3.115917	0.358309	0.553536	3.480484	4.633518	2.699327	2.493665	2.008840	1.609750	1.470760	2.131671	2.221519	2.138860	0.000000	0.000000	45164.000000		1
9648.503906	2059.548828	2.587257	4.940149	5026.398438	62780.531250	769.522339	508.940247	125.825790	47.924385	32.878822	155.756561	202.472122	123.608582	0.267506	0.000000	3.984460	3.313772	0.412840	0.693740	3.701257	4.797825	2.886221	2.706667	2.099770	1.680557	1.516916	2.192446	2.306365	2.092049	0.000000	0.000000	45205.000000		1
21350.505859	8524.298828	3.796082	6.426512	13822.217773	99998.000000	2267.584229	1398.635864	313.184509	136.168655	80.306725	405.567139	569.628235	303.510834	2.510652	0.000000	4.329408	3.930659	0.579336	0.807975	4.140578	4.999991	3.355563	3.145705	2.495800	2.134077	1.904752	2.608063	2.755591	2.482174	0.399787	0.000000	45237.000000		1
9678.110352	2394.307373	2.038351	4.415914	7484.665527	99998.000000	1256.916504	766.090149	173.629913	110.724724	64.067757	308.139496	411.605103	246.390732	1.257432	0.000000	3.985790	3.379180	0.309279	0.645021	3.874172	4.999991	3.099306	2.884280	2.239625	2.044245	1.806640	2.488747	2.614481	2.391624	0.099484	0.000000	45278.000000		1
11663.060547	3886.411377	2.883296	6.509772	11253.691406	99998.000000	1879.551147	1149.408081	240.821487	151.368393	70.605286	363.097900	499.100037	251.429550	2.818163	99998.000000	4.066813	3.589549	0.459889	0.813566	4.051295	4.999991	3.274054	3.060474	2.381695	2.180035	1.848837	2.560024	2.698188	2.400416	0.449966	4.999991	45332.000000		1
8664.528320	1364.606812	3.136162	4.958652	5678.344238	70152.007812	951.058960	582.946899	139.600861	69.334785	40.878040	201.584000	275.279205	122.017372	0.066604	0.000000	3.937745	3.135008	0.496399	0.695364	3.754222	4.846040	2.978207	2.765629	2.144888	1.840951	1.611490	2.304456	2.439773	2.086422	0.000000	0.000000	45378.000000		1
6601.069824	1224.238159	0.774018	1.822490	3663.845459	43527.578125	593.070801	378.935974	68.810547	58.174732	16.698446	117.212914	157.634552	76.942368	1.249166	0.000000	3.819614	3.087866	0.000000	0.260665	3.563937	4.638764	2.773107	2.578566	1.837655	1.764734	1.222676	2.068975	2.197651	1.886165	0.096620	0.000000	45440.000000		1
8721.679688	3465.095459	2.753779	3.385945	6520.960449	82924.515625	1093.296387	666.833862	134.888901	64.499481	43.252522	199.474731	288.758209	122.738968	1.448399	99998.000000	3.940600	3.539715	0.439929	0.529680	3.814312	4.918683	3.038738	2.824018	2.129976	1.809556	1.636011	2.299888	2.460534	2.088983	0.160888	4.999991	45460.000000		1
11384.818359	3688.950195	2.026016	5.396543	10203.381836	99998.000000	1704.487305	1038.566162	258.781189	101.473511	69.815842	306.178253	388.066925	235.511292	0.231724	0.000000	4.056326	3.566903	0.306643	0.732116	4.008744	4.999991	3.231594	3.016434	2.412933	2.006353	1.843954	2.485974	2.588907	2.372012	0.000000	0.000000	45487.000000		1
5213.683105	4387.614258	2.019849	3.956437	6439.620605	94489.796875	1123.029785	651.495300	215.923386	91.099808	37.563023	252.323837	310.443054	165.766373	1.491812	0.000000	3.717145	3.642228	0.305319	0.597304	3.808860	4.975385	3.050391	2.813911	2.334300	1.959517	1.574761	2.401958	2.491982	2.219496	0.173714	0.000000	45523.000000		1
14877.201172	7502.881348	1.378431	8.834911	22951.238281	99998.000000	3931.668213	2334.066406	528.222839	257.072784	169.365097	814.603516	1045.498413	557.231567	3.319246	99998.000000	4.172521	3.875228	0.139385	0.946202	4.360806	4.999991	3.594577	3.368113	2.722817	2.410056	2.228824	2.910946	3.019323	2.746036	0.521039	4.999991	45544.000000		1
8085.797363	901.185669	1.810155	1.066974	4059.896240	53538.972656	681.210205	398.684235	88.398453	46.009380	16.396238	113.571014	165.781799	112.500954	0.250495	0.000000	3.907723	2.954814	0.257716	0.028154	3.608515	4.728670	2.833281	2.600629	1.946445	1.662846	1.214744	2.055268	2.219537	2.051156	0.000000	0.000000	45567.000000		1
9228.899414	2886.357910	2.232627	4.008861	7120.546875	83545.203125	1190.384888	738.407410	192.342041	73.599594	36.751999	207.473938	284.607513	164.020981	2.969767	0.000000	3.965150	3.460350	0.348816	0.603021	3.852513	4.921922	3.075687	2.868296	2.284074	1.866875	1.565281	2.316963	2.454246	2.214899	0.472722	0.000000	45629.000000		1
5194.915527	1731.106079	1.538786	1.893416	4049.886475	54728.777344	700.983154	415.740417	122.498436	36.431290	27.004301	146.212387	189.196625	87.134125	0.866484	0.000000	3.715579	3.238324	0.187178	0.277246	3.607443	4.738216	2.845708	2.618822	2.088130	1.561475	1.431433	2.164984	2.276913	1.940188	0.000000	0.000000	45716.000000		1
20392.794922	4591.449707	1.825573	3.006645	13323.625977	99998.000000	2253.954102	1358.766235	319.450653	135.897278	77.241486	410.849609	545.032349	353.260773	3.403738	0.000000	4.309477	3.661950	0.261399	0.478082	4.124622	4.999991	3.352945	3.133145	2.504404	2.133211	1.887851	2.613683	2.736422	2.548095	0.531956	0.000000	45731.000000		1
7077.683105	2655.176270	1.791652	2.072273	4636.064941	57812.039062	789.113342	477.911652	103.471771	58.495441	35.188541	159.716080	227.965393	182.544998	0.907692	99998.000000	3.849891	3.424093	0.253254	0.316447	3.666150	4.762018	2.897139	2.679348	2.014822	1.767122	1.546401	2.203349	2.357869	2.261370	0.000000	4.999991	45769.000000		1
14473.835938	3074.438232	1.326008	6.759555	10615.860352	99998.000000	1771.274902	1083.311279	244.666916	109.127350	63.068626	288.736633	369.515167	202.506042	1.870068	0.000000	4.160583	3.487766	0.122546	0.829918	4.025955	4.999991	3.248286	3.034753	2.388575	2.037934	1.799813	2.460502	2.567632	2.306438	0.271857	0.000000	45787.000000		1
4461.889160	1817.811523	1.939672	3.459955	4247.655762	58147.445312	707.662537	426.558167	82.798386	31.176600	29.255430	154.038925	259.175903	125.440323	0.179623	0.000000	3.649519	3.259549	0.287728	0.539070	3.628149	4.764531	2.849826	2.629978	1.918022	1.493829	1.466206	2.187630	2.413595	2.098437	0.000000	0.000000	45812.000000		1
13611.055664	3724.558105	4.129126	4.773628	10620.565430	99998.000000	1803.361206	1085.849121	274.249237	87.319145	92.576920	431.458221	571.857788	354.315430	1.548711	0.000000	4.133892	3.571075	0.615858	0.678849	4.026148	4.999991	3.256083	3.035769	2.438145	1.941109	1.966503	2.634939	2.757288	2.549390	0.189970	0.000000	45855.000000		1
4752.590332	3188.684570	2.531749	4.212387	6249.196777	74818.054688	1064.188965	637.001770	155.420425	41.050732	33.819363	162.318756	233.642548	115.566193	0.082962	0.000000	3.676930	3.503612	0.403421	0.624528	3.795824	4.874006	3.027019	2.804141	2.191508	1.613321	1.529165	2.210369	2.368552	2.062831	0.000000	0.000000	45936.000000		1
3547.866211	1592.917603	3.197837	2.923384	3024.975098	47344.343750	520.165039	310.544830	70.602196	47.440235	22.489706	120.361404	149.185120	92.968559	0.039636	99998.000000	3.549967	3.202193	0.504856	0.465886	3.480722	4.675268	2.716141	2.492124	1.848818	1.676147	1.351984	2.080487	2.173726	1.968336	0.000000	4.999991	45969.000000		1
7041.615723	999.337952	2.075356	3.034399	2504.806885	38890.800781	444.181732	263.628815	71.268288	24.161093	27.167738	97.184029	136.073059	103.003044	1.565307	99998.000000	3.847672	2.999712	0.317093	0.482073	3.398774	4.589847	2.647561	2.420993	1.852896	1.383117	1.434053	1.987595	2.133772	2.012850	0.194599	4.999991	46012.000000		1
20568.666016	6488.195801	2.636597	7.185112	20302.201172	99998.000000	3455.165771	2078.880859	504.148102	183.766159	136.705215	743.655945	956.285889	571.743652	2.679107	0.000000	4.313206	3.812124	0.421044	0.856434	4.307543	4.999991	3.538469	3.317830	2.702558	2.264266	2.135785	2.871372	2.980588	2.757201	0.427990	0.000000	46030.000000		1
16325.855469	1646.380371	2.562587	4.144545	9146.166016	99998.000000	1551.265503	937.123535	232.387466	74.589470	58.097637	270.949615	362.730927	163.105103	2.379576	0.000000	4.212876	3.216530	0.408679	0.617477	3.961239	4.999991	3.190686	2.971797	2.366213	1.872678	1.764158	2.432889	2.559585	2.212467	0.376500	0.000000	46098.000000		1
13097.616211	6113.243652	2.596508	3.882427	10941.771484	99998.000000	1823.257446	1120.846558	242.307861	143.837906	72.316757	307.121887	467.087738	212.784134	2.169059	0.000000	4.117192	3.786272	0.414390	0.589103	4.039088	4.999991	3.260848	3.049546	2.384367	2.157873	1.859239	2.487311	2.669399	2.327939	0.336271	0.000000	46136.000000		1
11498.867188	3108.655273	3.148497	5.590818	9007.533203	99998.000000	1488.841431	913.360229	211.088089	111.190369	50.243355	269.783966	355.037018	179.707962	4.842178	99998.000000	4.060655	3.492573	0.498103	0.747475	3.954606	4.999991	3.172848	2.960642	2.324464	2.046067	1.701079	2.431016	2.550274	2.254567	0.685041	4.999991	46226.000000		1
5175.521973	1143.083374	1.594293	3.089906	3274.190430	39079.851562	546.891846	341.980469	75.841469	26.890202	23.821882	104.714516	167.835571	122.045128	0.048076	99998.000000	3.713954	3.058078	0.202568	0.489945	3.515104	4.591953	2.737901	2.534001	1.879907	1.429594	1.376976	2.020007	2.224884	2.086520	0.000000	4.999991	46311.000000		1
7811.131836	1325.976807	2.405316	3.336605	4465.932129	55577.722656	772.778748	457.836517	118.878128	29.869093	23.211302	130.898544	199.511734	111.563499	1.234599	0.000000	3.892714	3.122536	0.381172	0.523305	3.649912	4.744901	2.888055	2.660710	2.075102	1.475222	1.365700	2.116935	2.299968	2.047522	0.091526	0.000000	46339.000000		1
7624.698242	1779.622559	2.377563	4.471421	6069.152344	70021.953125	974.248657	620.479065	165.205139	75.526932	47.760944	190.874176	259.854340	194.907715	1.014750	0.000000	3.882223	3.250328	0.376132	0.650446	3.783128	4.845234	2.988670	2.792727	2.218024	1.878102	1.679073	2.280747	2.414730	2.289829	0.006359	0.000000	46483.000000		1
7955.530762	2268.984131	1.779317	1.177988	4043.040527	53488.121094	689.582581	409.687042	95.352287	68.366486	19.624914	141.762558	181.598297	120.703705	1.188198	99998.000000	3.900669	3.355831	0.250253	0.071141	3.606708	4.728257	2.838586	2.612452	1.979331	1.834843	1.292808	2.151561	2.259112	2.081721	0.074889	4.999991	46515.000000		1
26880.328125	10250.489258	2.457740	7.604500	26233.253906	99998.000000	4347.528809	2674.742432	610.756042	256.246368	167.172562	849.486755	1102.957764	525.758972	2.290719	0.000000	4.429435	4.010745	0.390536	0.881071	4.418852	4.999991	3.638242	3.427282	2.785868	2.408658	2.223165	2.929157	3.042559	2.720787	0.359972	0.000000	46541.000000		1
7567.476562	2010.156738	1.316756	2.886379	7214.801758	92749.710938	1202.590210	741.947571	172.208313	47.286049	43.983364	200.624954	264.516937	187.657837	1.805919	0.000000	3.878951	3.303230	0.119505	0.460353	3.858224	4.967312	3.080118	2.870373	2.236054	1.674733	1.643288	2.302385	2.422453	2.273367	0.256698	0.000000	46637.000000		1
10339.097656	3063.201172	2.673601	3.922516	6207.769531	82694.078125	1063.757324	634.325073	187.306290	65.032967	50.514725	229.152634	336.133698	217.912399	2.126775	0.000000	4.014482	3.486176	0.427097	0.593565	3.792936	4.917474	3.026843	2.802312	2.272552	1.813134	1.703418	2.360125	2.526512	2.338282	0.327722	0.000000	46700.000000		1
9402.393555	3329.315430	1.989012	3.213256	5848.427734	76278.726562	980.678284	589.866821	146.104462	49.025280	37.695621	175.948883	285.181061	161.005081	1.676271	99998.000000	3.973238	3.522355	0.298637	0.506945	3.767039	4.882403	2.991527	2.770754	2.164664	1.690420	1.576291	2.245387	2.455121	2.206840	0.224344	4.999991	46734.000000		1
13008.687500	4106.133789	1.581958	4.829135	11189.169922	99998.000000	1927.127075	1137.104004	250.128220	143.076233	63.324574	307.220551	442.602844	202.660233	1.980807	0.000000	4.114233	3.613433	0.199195	0.683869	4.048798	4.999991	3.284910	3.055800	2.398163	2.155567	1.801572	2.487450	2.646014	2.306769	0.296842	0.000000	46772.000000		1
9431.633789	2012.497192	2.833956	4.847637	6304.552734	91606.429688	1037.197021	626.597229	161.606415	54.557507	60.558460	226.223068	297.392670	204.174347	1.730095	0.000000	3.974587	3.303735	0.452393	0.685530	3.799654	4.961926	3.015861	2.796988	2.208459	1.736855	1.782175	2.354537	2.473330	2.310001	0.238070	0.000000	46835.000000		1
11303.462891	3745.675537	2.531749	4.095205	6976.280273	99998.000000	1157.237671	690.782166	159.247360	84.435852	43.813759	190.316025	286.334381	148.790390	1.477865	99998.000000	4.053212	3.573530	0.403421	0.612276	3.843624	4.999991	3.063423	2.839341	2.202072	1.926527	1.641611	2.279475	2.456873	2.172575	0.169635	4.999991	46874.000000		1
11888.568359	3534.266846	0.286788	2.235711	10511.262695	99998.000000	1736.206543	1051.662842	234.462830	84.084305	78.487320	352.366486	466.507996	261.744659	2.719126	0.000000	4.075130	3.548299	0.000000	0.349416	4.021655	4.999991	3.239601	3.021877	2.370074	1.924715	1.894799	2.546995	2.668859	2.417878	0.434429	0.000000	46908.000000		1
5511.658691	2112.348633	2.130863	3.148497	4713.568848	70332.546875	755.170593	465.098724	113.234886	42.802296	25.117052	114.782921	138.111404	83.920868	0.428291	99998.000000	3.741282	3.324766	0.328556	0.498103	3.673350	4.847157	2.878045	2.667545	2.053980	1.631467	1.399969	2.059877	2.140229	1.923870	0.000000	4.999991	46942.000000		1
9898.335938	1833.791504	2.951138	3.191670	4790.563477	73007.203125	742.450195	470.307159	127.068542	51.131474	40.730022	161.183945	233.852249	149.080261	0.973550	99998.000000	3.995562	3.263350	0.469990	0.504018	3.680387	4.863366	2.870667	2.672382	2.104038	1.708688	1.609915	2.207322	2.368942	2.173420	0.000000	4.999991	47002.000000		1
10526.817383	1001.351624	1.421604	2.787700	5006.184570	78003.367188	850.970032	497.777100	142.000000	39.052467	34.556377	121.107674	135.141769	113.762207	0.797998	0.000000	4.022297	3.000587	0.152779	0.445246	3.699507	4.892113	2.929914	2.697035	2.152288	1.591648	1.538528	2.083172	2.130790	2.055998	0.000000	0.000000	47041.000000		1
18464.132812	5668.769043	1.612795	6.004039	14639.735352	99998.000000	2418.687256	1474.890625	334.471558	111.782448	107.095161	549.398926	700.653198	351.228607	3.571399	99998.000000	4.266329	3.753489	0.207579	0.778444	4.165533	4.999991	3.383580	3.168760	2.524359	2.048374	2.029770	2.739888	2.845503	2.545590	0.552838	4.999991	47067.000000		1
5525.347656	850.001770	2.904882	3.268763	3123.152100	51428.050781	519.832031	313.637817	69.809677	38.435719	18.052206	102.454140	112.112404	61.606934	0.596575	99998.000000	3.742360	2.929420	0.463128	0.514383	3.494593	4.711200	2.715863	2.496428	1.843916	1.584735	1.256530	2.010530	2.049654	1.789630	0.000000	4.999991	47141.000000		1
5412.627441	2922.940186	1.822490	4.366574	5518.547852	77555.460938	891.696960	551.939880	153.533188	57.141678	44.322578	154.526154	227.231461	152.460037	2.049056	99998.000000	3.733408	3.465820	0.260665	0.640141	3.741825	4.889612	2.950217	2.741892	2.186202	1.756953	1.646625	2.189002	2.356468	2.183156	0.311554	4.999991	47226.000000		1
13043.458984	2578.264648	0.721595	5.951616	15013.564453	99998.000000	2516.395508	1522.808838	381.396820	163.536835	127.768547	575.675415	777.564697	355.215881	2.420196	99998.000000	4.115393	3.411328	0.000000	0.774635	4.176484	4.999991	3.400779	3.182645	2.581377	2.213616	2.106424	2.760178	2.890737	2.550492	0.383851	4.999991	47266.000000		1
15733.371094	3480.162598	1.813238	7.943711	14026.373047	99998.000000	2377.297363	1415.442261	379.793274	160.545609	102.500389	530.292053	653.542908	461.370483	3.831025	0.000000	4.196822	3.541600	0.258455	0.900023	4.146945	4.999991	3.376084	3.150892	2.579547	2.205598	2.010725	2.724515	2.815274	2.664050	0.583315	0.000000	47301.000000		1
4094.696289	914.017090	2.729109	3.046734	1073.054688	32228.523438	145.302689	87.399323	35.814541	17.595814	14.024844	35.644936	67.290260	25.080048	2.017519	99998.000000	3.612222	2.960954	0.436021	0.483835	3.030622	4.508240	2.162274	1.941508	1.554059	1.245409	1.146898	1.551998	1.827952	1.399328	0.304818	4.999991	47349.000000		1
6751.614746	1258.671143	1.421604	3.802250	4865.750977	81773.492188	826.145935	490.616669	158.368484	48.494877	56.420086	213.801773	284.283722	229.269806	1.601051	99998.000000	3.829408	3.099912	0.152779	0.580041	3.687150	4.912612	2.917057	2.690742	2.199669	1.685696	1.751434	2.330011	2.453752	2.360347	0.204405	4.999991	47391.000000		1
17676.917969	6426.394531	4.425165	6.136640	11023.850586	99998.000000	1799.037720	1115.052124	293.756958	112.713737	72.992096	307.735535	448.881348	269.808624	2.040570	0.000000	4.247406	3.807967	0.645930	0.787931	4.042333	4.999991	3.255040	3.047295	2.467988	2.051977	1.863276	2.488178	2.652132	2.431056	0.309752	0.000000	47430.000000		1
7585.645996	2243.756104	1.603544	3.466122	6560.037598	93049.539062	1081.479492	650.961853	143.575790	91.173820	39.817234	211.134338	290.312408	152.441544	1.829711	99998.000000	3.879992	3.350976	0.205081	0.539844	3.816906	4.968714	3.034018	2.813555	2.157081	1.959870	1.600071	2.324559	2.462866	2.183103	0.262383	4.999991	47462.000000		1
8565.538086	3182.424561	1.421604	0.832609	5691.928223	85697.000000	884.662964	554.530212	118.896629	34.926426	26.782270	161.665009	252.555115	101.313156	1.562275	99998.000000	3.932755	3.502758	0.152779	0.000000	3.755260	4.932966	2.946778	2.743925	2.075170	1.543154	1.427847	2.208616	2.402356	2.005666	0.193757	4.999991	47479.000000		1
17236.470703	4007.260010	1.896499	2.960389	10173.013672	99998.000000	1628.136963	1006.819092	212.922913	106.648018	65.023712	292.862671	424.414978	234.089691	3.450399	0.000000	4.236448	3.602848	0.277953	0.471349	4.007450	4.999991	3.211691	3.002951	2.328223	2.027953	1.813072	2.466664	2.627791	2.369382	0.537869	0.000000	47499.000000		1
17758.191406	2632.054199	1.255082	4.033530	11855.791016	99998.000000	1981.918945	1200.351440	290.898315	121.850853	84.210739	405.853943	515.348267	334.801514	2.671926	0.000000	4.249399	3.420295	0.098672	0.605685	4.073931	4.999991	3.297086	3.079309	2.463741	2.085829	1.925367	2.608370	2.712101	2.524787	0.426825	0.000000	47551.000000		1
7729.563965	789.955200	2.244962	2.106194	3327.332520	54118.546875	547.881714	330.262238	87.615189	61.122787	17.663656	80.470161	132.147461	58.819233	1.765525	99998.000000	3.888155	2.897603	0.351209	0.323498	3.522096	4.733346	2.738687	2.518859	1.942579	1.786203	1.247081	1.905635	2.121059	1.769519	0.246874	4.999991	47595.000000		1
11491.792969	3949.908447	1.301338	5.057332	7852.635742	99998.000000	1276.855957	786.766602	206.295959	109.355545	52.620918	203.088867	262.546448	166.568146	1.048105	99998.000000	4.060388	3.596587	0.114390	0.703921	3.895015	4.999991	3.106142	2.895846	2.314491	2.038841	1.721158	2.307686	2.419206	2.221592	0.020405	4.999991	47614.000000		1
9935.152344	3635.166748	1.791652	6.170561	11189.056641	99998.000000	1867.974731	1122.857178	282.313202	92.379562	80.497917	379.398560	489.179657	334.499298	1.766549	0.000000	3.997175	3.560524	0.253254	0.790325	4.048793	4.999991	3.271371	3.050324	2.450731	1.965576	1.905785	2.579096	2.689468	2.524395	0.247126	0.000000	47635.000000		1
13268.840820	2402.229492	3.000478	3.148497	8590.244141	99998.000000	1423.345825	853.267456	174.410095	97.877869	71.296043	248.438324	369.086517	212.031708	1.355868	99998.000000	4.122833	3.380615	0.477190	0.498103	3.934005	4.999991	3.153311	2.931085	2.241572	1.990685	1.853065	2.395219	2.567128	2.326401	0.132217	4.999991	47658.000000		1
21522.496094	7085.639160	3.401364	7.604500	23336.673828	99998.000000	3914.525635	2371.395020	575.172791	257.714203	190.445541	847.618042	1063.683228	640.609741	2.187845	99998.000000	4.332892	3.850379	0.531653	0.881071	4.368039	4.999991	3.592679	3.375004	2.759798	2.411138	2.279771	2.928200	3.026812	2.806594	0.340017	4.999991	47696.000000		1
4647.083496	1451.145752	3.271847	3.984190	3317.399902	48199.695312	537.692993	329.941559	64.903450	55.889683	19.458391	101.396416	156.974640	116.004082	0.694457	0.000000	3.667181	3.161711	0.514793	0.600340	3.520798	4.683044	2.730534	2.518437	1.812268	1.747332	1.289107	2.006023	2.195829	2.064473	0.000000	0.000000	47786.000000		1
6937.570312	3031.290527	2.291218	5.057332	8119.921875	99998.000000	1350.504883	813.049316	200.606461	64.141769	49.950401	204.985367	292.461792	201.411316	0.897864	99998.000000	3.841208	3.481627	0.360066	0.703921	3.909552	4.999991	3.130496	2.910117	2.302345	1.807141	1.698539	2.311723	2.466069	2.304084	0.000000	4.999991	47813.000000		1
8502.318359	3324.473877	1.477111	4.576268	7612.992188	99998.000000	1265.560181	764.415649	201.321884	86.464951	66.069099	269.383087	367.880768	220.086441	0.918858	99998.000000	3.929537	3.521723	0.169413	0.660511	3.881555	4.999991	3.102283	2.883330	2.303891	1.936840	1.819998	2.430370	2.565707	2.342593	0.000000	4.999991	47962.000000		1
7419.056152	832.550842	2.170952	2.763030	2996.240723	48543.929688	482.919647	287.799164	85.808113	56.944321	22.529795	83.245529	119.309853	72.177986	1.652111	99998.000000	3.870349	2.920411	0.336650	0.441386	3.476577	4.686135	2.683875	2.459090	1.933528	1.755450	1.352757	1.920361	2.076676	1.858405	0.218039	4.999991	47987.000000		1
11906.836914	3361.660645	2.137031	5.489055	8129.530762	99998.000000	1371.104248	823.497009	232.504654	113.685112	47.933636	239.427643	279.655029	209.860764	2.138187	0.000000	4.075797	3.526554	0.329811	0.739498	3.910065	4.999991	3.137070	2.915662	2.366432	2.055704	1.680640	2.379174	2.446623	2.321931	0.330046	0.000000	48051.000000		1
4308.075684	1800.191040	2.445405	4.067451	4185.601562	65169.835938	649.947266	415.376526	113.453835	31.688499	31.438717	127.586609	155.158310	141.663879	0.587431	0.000000	3.634283	3.255319	0.388351	0.609322	3.621758	4.814047	2.812878	2.618442	2.054819	1.500902	1.497465	2.105805	2.190775	2.151259	0.000000	0.000000	48117.000000		1
8341.415039	1608.521362	2.457740	4.708869	5706.439941	82274.320312	956.902649	573.026489	148.432678	70.719383	41.994354	203.301651	245.209656	183.013733	0.526095	99998.000000	3.921240	3.206427	0.390536	0.672917	3.756365	4.915264	2.980868	2.758175	2.171530	1.849538	1.623191	2.308141	2.389538	2.262484	0.000000	4.999991	48163.000000		1
6695.388672	3090.183838	0.801772	4.181550	4539.759766	64140.941406	734.765503	453.661133	108.640114	32.530361	39.299168	115.177643	147.763504	115.991753	1.044744	99998.000000	3.825776	3.489984	0.000000	0.621337	3.657033	4.807135	2.866149	2.656732	2.035990	1.512289	1.594383	2.061368	2.169567	2.064427	0.019010	4.999991	48291.000000		1
4450.568848	893.109314	1.797820	1.659051	2795.378418	45250.953125	418.235138	272.503815	76.304031	57.083088	20.661049	83.960953	120.592690	87.513420	1.168005	99998.000000	3.648416	2.950905	0.254746	0.219860	3.446441	4.655628	2.621421	2.435373	1.882547	1.756508	1.315152	1.924077	2.081321	1.942075	0.067445	4.999991	48321.000000		1
8490.701172	851.074890	1.218077	1.646716	5694.376465	78627.742188	944.049622	563.923279	92.234627	37.017200	33.267372	132.193710	183.371445	77.784225	1.674877	0.000000	3.928944	2.929968	0.085675	0.216619	3.755446	4.895576	2.974995	2.751220	1.964894	1.568404	1.522019	2.121211	2.263332	1.890892	0.223983	0.000000	48352.000000		1
3708.312988	1471.526245	1.597377	3.373610	4661.252930	81324.750000	766.827148	460.183258	141.660797	68.918480	49.469337	233.910843	317.532593	166.546570	0.846278	0.000000	3.569176	3.167768	0.203407	0.528095	3.668503	4.910223	2.884697	2.662931	2.151250	1.838336	1.694336	2.369050	2.501788	2.221536	0.000000	0.000000	48386.000000		1
7476.419922	1152.818726	1.717642	1.646716	3850.232910	56898.425781	562.933411	369.752625	73.306641	39.206654	7.530490	72.652885	88.349113	62.569057	0.935181	99998.000000	3.873694	3.061761	0.234933	0.216619	3.585487	4.755100	2.750457	2.567911	1.865143	1.593360	0.876823	1.861253	1.946202	1.796360	0.000000	4.999991	48418.000000		1
15174.769531	3891.320557	2.695188	8.554292	12159.638672	99998.000000	1966.938110	1225.268066	321.325592	154.714264	94.239059	446.929352	586.813904	369.851288	1.344778	0.000000	4.181122	3.590097	0.430589	0.932184	4.084921	4.999991	3.293791	3.088231	2.506945	2.189530	1.974231	2.650239	2.768500	2.568027	0.128651	0.000000	48474.000000		1
40857.796875	12365.274414	3.833087	10.950356	37821.085938	99998.000000	6299.982910	3851.238037	1018.232056	331.027008	290.577606	1341.010010	1775.974487	883.457214	2.275491	99998.000000	4.611275	4.092204	0.583549	1.039428	4.577734	4.999991	3.799339	3.585600	3.007847	2.519863	2.463262	3.127432	3.249437	2.946186	0.357075	4.999991	48617.000000		1
12035.641602	3970.227295	1.803987	1.652884	9529.999023	99998.000000	1573.662720	945.440369	224.946411	101.467339	52.735016	302.409912	440.434998	219.503601	2.206610	99998.000000	4.080469	3.598815	0.256233	0.218242	3.979093	4.999991	3.196912	2.975634	2.352079	2.006326	1.722099	2.480596	2.643882	2.341442	0.343726	4.999991	48643.000000		1
14815.083008	3636.859619	3.552467	3.459955	8799.769531	99998.000000	1409.721924	873.697205	228.082565	95.713081	63.333828	270.749176	334.607239	176.793823	2.127410	0.000000	4.170704	3.560727	0.550530	0.539070	3.944471	4.999991	3.149133	2.941361	2.358092	1.980971	1.801636	2.432567	2.524535	2.247467	0.327851	0.000000	48670.000000		1
8801.980469	1913.407471	3.586388	4.434416	7083.789062	94699.437500	1195.386597	717.771057	171.634735	110.613708	53.875999	257.359589	336.553070	161.137680	3.490585	0.000000	3.944580	3.281807	0.554657	0.646836	3.850266	4.976347	3.077508	2.855986	2.234605	2.043809	1.731395	2.410540	2.527054	2.207197	0.542898	0.000000	48741.000000		1
12458.866211	2420.519043	3.055985	4.567017	6776.750488	95007.671875	1123.976562	682.181580	167.632034	75.798302	52.368050	203.798126	267.397156	120.518677	1.508887	99998.000000	4.095479	3.383909	0.485151	0.659633	3.831022	4.977759	3.050757	2.833900	2.224357	1.879660	1.719066	2.309200	2.427157	2.081054	0.178657	4.999991	48802.000000		1
7013.938965	1387.642334	2.359060	4.150712	5936.542480	82234.617188	953.137390	593.348328	121.742920	73.923386	41.908009	183.596558	226.630127	151.867966	1.006684	0.000000	3.845962	3.142277	0.372739	0.618123	3.773534	4.915055	2.979156	2.773310	2.085444	1.868782	1.622297	2.263865	2.355318	2.181466	0.002893	0.000000	48842.000000		1
3126.263428	796.529724	3.160832	5.146760	1175.539673	28476.181641	169.559372	111.359970	40.446316	24.158009	18.551773	36.224678	45.056507	75.502258	1.159325	0.000000	3.495026	2.901202	0.499801	0.711534	3.070237	4.454482	2.229322	2.046729	1.606879	1.383061	1.268385	1.559005	1.653758	1.877960	0.064205	0.000000	48906.000000		1
21160.849609	4365.747559	2.414567	4.193885	14544.978516	99998.000000	2449.586426	1466.996216	376.663269	146.872314	100.825920	509.011169	733.439514	375.910828	3.528813	99998.000000	4.325533	3.640059	0.382839	0.622617	4.162713	4.999991	3.389093	3.166429	2.575953	2.166940	2.003572	2.706727	2.865364	2.575085	0.547629	4.999991	48952.000000		1
7460.683594	2679.402100	2.010598	5.230021	7524.476562	99998.000000	1258.159302	760.480835	213.175781	66.297302	57.968121	263.107666	347.420166	223.324356	1.357937	0.000000	3.872779	3.428038	0.303325	0.718503	3.876476	4.999991	3.099736	2.881088	2.328738	1.821496	1.763189	2.420134	2.540855	2.348936	0.132880	0.000000	49022.000000		1
5241.381348	1387.737915	2.214124	4.381993	3631.709961	60840.105469	596.311829	359.736633	93.409531	43.067497	30.538265	142.163437	178.650238	132.190628	0.050247	0.000000	3.719446	3.142308	0.345202	0.641672	3.560111	4.784190	2.775473	2.555985	1.970391	1.634150	1.484844	2.152788	2.252004	2.121201	0.000000	0.000000	49074.000000		1
6940.277832	1403.354004	2.291218	2.565671	6305.934082	86393.085938	1063.822021	625.098511	158.473328	36.428207	39.561283	172.769547	214.933502	173.669998	0.803117	99998.000000	3.841377	3.147167	0.360066	0.409201	3.799749	4.936479	3.026869	2.795949	2.199956	1.561438	1.597270	2.237467	2.332304	2.239725	0.000000	4.999991	49096.000000		1
7789.126465	1458.041016	2.531749	1.671386	2904.323730	61056.238281	444.083038	274.816620	100.221512	42.475418	42.697445	150.286011	195.962341	160.200226	0.084391	99998.000000	3.891489	3.163770	0.403421	0.223077	3.463045	4.785730	2.647464	2.439043	2.000961	1.628138	1.630402	2.176919	2.292173	2.204663	0.000000	4.999991	49112.000000		1
13530.277344	3291.974365	2.066105	5.856020	10647.650391	99998.000000	1822.847290	1082.725342	245.829483	128.453140	93.526711	383.358063	497.989899	279.531677	1.409046	99998.000000	4.131307	3.517457	0.315152	0.767603	4.027254	4.999991	3.260750	3.034518	2.390634	2.108745	1.970936	2.583605	2.697221	2.446431	0.148925	4.999991	49163.000000		1
18358.123047	2369.378418	2.772281	2.522498	8992.548828	99998.000000	1450.646240	905.990112	233.876907	116.293953	58.174732	289.556915	362.280701	235.832001	2.380079	99998.000000	4.263828	3.374635	0.442837	0.401831	3.953883	4.999991	3.161561	2.957124	2.368987	2.065557	1.764734	2.461734	2.559045	2.372603	0.376591	4.999991	49202.000000		1
3870.005859	886.599548	1.113230	0.000000	1997.248169	37468.480469	313.320190	185.123001	48.032314	19.495396	6.000956	39.891243	38.537483	56.460175	2.322047	0.000000	3.587712	2.947727	0.046585	0.000000	3.300432	4.573666	2.495988	2.267460	1.681533	1.289932	0.778220	1.600878	1.585883	1.751742	0.365871	0.000000	49218.000000		1
14690.906250	4766.060059	2.525582	6.935328	15754.632812	99998.000000	2621.548096	1596.485474	404.712952	136.776154	98.738228	533.042725	737.608704	410.331543	3.256698	99998.000000	4.167048	3.678159	0.402361	0.841067	4.197408	4.999991	3.418558	3.203165	2.607147	2.136010	1.994485	2.726762	2.867826	2.613135	0.512778	4.999991	49432.000000		1
8941.865234	1780.430542	2.297385	2.972724	4409.567383	63258.644531	715.100525	438.698853	102.454140	34.251087	28.200790	120.971985	176.772247	109.774933	1.412919	99998.000000	3.951428	3.250525	0.361234	0.473155	3.644396	4.801120	2.854367	2.642167	2.010530	1.534674	1.450261	2.082685	2.247414	2.040503	0.150117	4.999991	49472.000000		1
7165.535645	1572.441528	1.773150	3.867008	5361.678223	76195.125000	831.715149	532.672668	136.757645	52.830612	31.410963	145.142334	207.217987	136.995087	0.670082	99998.000000	3.855249	3.196574	0.248745	0.587375	3.729301	4.881927	2.919975	2.726460	2.135952	1.722886	1.497081	2.161794	2.316427	2.136705	0.000000	4.999991	49504.000000		1
12721.452148	2049.930664	2.362144	4.292564	7229.116211	99415.382812	1175.055542	717.024780	175.985886	90.859276	58.554031	288.360413	366.983429	259.043304	0.937304	99998.000000	4.104537	3.311739	0.373306	0.632717	3.859085	4.997454	3.070058	2.855534	2.245478	1.958369	1.767557	2.459936	2.564646	2.413372	0.000000	4.999991	49540.000000		1
7099.034668	1529.201416	1.711475	2.263464	4183.387695	57904.367188	638.503540	398.585571	93.832001	22.690149	15.890506	103.749306	157.600632	69.852852	0.820042	99998.000000	3.851199	3.184465	0.233371	0.354774	3.621528	4.762712	2.805163	2.600522	1.972351	1.355837	1.201138	2.015985	2.197558	1.844184	0.000000	4.999991	49555.000000		1
9424.911133	2664.239258	2.633513	5.239272	6480.409180	90180.187500	1019.693726	625.419250	154.624832	80.778534	47.588257	230.907272	366.816895	205.759384	3.301220	0.000000	3.974277	3.425573	0.420535	0.719271	3.811602	4.955111	3.008470	2.796171	2.189279	1.907296	1.677500	2.363438	2.564449	2.313360	0.518674	0.000000	49570.000000		1
4665.351562	890.275391	2.439237	3.133079	2258.860107	38675.824219	344.055817	231.021378	87.322227	45.454308	25.687544	80.534920	114.520805	63.669952	0.266839	0.000000	3.668884	2.949524	0.387254	0.495971	3.353889	4.587440	2.536629	2.363652	1.941125	1.657575	1.409723	1.905984	2.058884	1.803935	0.000000	0.000000	49636.000000		1
11536.482422	4674.164551	2.026016	5.920778	11223.593750	99998.000000	1874.632568	1139.910156	269.839478	106.641853	92.330223	406.742065	530.631287	309.144806	2.647521	99998.000000	4.062073	3.669704	0.306643	0.772379	4.050132	4.999991	3.272916	3.056871	2.431105	2.027928	1.965344	2.609319	2.724793	2.490162	0.422839	4.999991	49662.000000		1
23770.750000	6434.726562	2.759946	5.689498	15667.211914	99998.000000	2607.899414	1582.420532	365.466217	108.933075	95.799431	505.844177	706.274841	322.420319	2.815860	99998.000000	4.376043	3.808530	0.440901	0.755074	4.194992	4.999991	3.416291	3.199322	2.562847	2.037160	1.981363	2.704017	2.848974	2.508422	0.449611	4.999991	49705.000000		1
16191.901367	3434.310547	2.297385	8.770153	14171.734375	99998.000000	2412.451904	1442.770386	331.030090	141.272232	118.101028	490.912720	646.848145	360.007996	1.758601	99998.000000	4.209298	3.535840	0.361234	0.943007	4.151423	4.999991	3.382459	3.159197	2.519867	2.150057	2.072254	2.691004	2.810802	2.556312	0.245167	4.999991	49758.000000		1
5937.625000	1810.759033	1.631298	3.361275	4001.536377	62896.156250	681.657349	400.152100	119.624397	53.764984	34.846249	164.964600	204.584473	119.670647	1.031420	0.000000	3.773613	3.257861	0.212533	0.526504	3.602227	4.798624	2.833566	2.602225	2.077820	1.730500	1.542156	2.217391	2.310873	2.077988	0.013435	0.000000	49814.000000		1
23516.507812	6957.469727	3.037483	7.610667	18035.480469	99998.000000	3000.607422	1831.842529	432.987762	195.663223	140.599991	640.002197	797.365417	453.537781	3.185886	99998.000000	4.371373	3.842451	0.482514	0.881423	4.256128	4.999991	3.477209	3.262888	2.636476	2.291509	2.147985	2.806181	2.901657	2.656614	0.503230	4.999991	49859.000000		1
5092.572754	2326.483643	1.967425	3.666565	3868.686035	61213.199219	646.274536	384.980103	95.087082	51.227070	32.181896	142.373138	202.977859	158.479507	1.565367	99998.000000	3.706937	3.366700	0.293898	0.564259	3.587564	4.786845	2.810417	2.585438	1.978122	1.709499	1.507612	2.153428	2.307449	2.199973	0.194616	4.999991	49994.000000		1
10934.364258	3223.894775	1.655968	4.218554	9578.462891	99998.000000	1559.795166	961.861267	259.533630	87.106369	58.254910	294.207184	380.373016	223.318192	1.211429	0.000000	4.038794	3.508381	0.219052	0.625164	3.981296	4.999991	3.193068	2.983112	2.414194	1.940050	1.765333	2.468653	2.580210	2.348924	0.083298	0.000000	50018.000000		1
6655.306641	958.678894	1.258165	4.101373	5054.827637	72832.593750	805.691528	507.096161	129.776062	64.252777	34.220249	159.996704	216.595642	96.934242	1.678474	0.000000	3.823168	2.981673	0.099738	0.612929	3.703706	4.862326	2.906169	2.705090	2.113195	1.807892	1.534283	2.204111	2.335650	1.986477	0.224915	0.000000	50066.000000		1
22643.363281	4353.153809	2.340558	2.541001	6335.584473	89667.976562	1047.669434	631.093323	145.694321	50.172428	33.452396	165.781799	210.893814	123.183029	1.717682	99998.000000	4.354941	3.638804	0.369319	0.405005	3.801787	4.952637	3.020224	2.800094	2.163443	1.700465	1.524427	2.219537	2.324064	2.090551	0.234943	4.999991	50085.000000		1
13026.353516	3990.459717	1.563456	6.155142	7506.791504	99998.000000	1246.163452	752.629639	162.617874	96.736885	63.488014	255.836212	380.576538	253.575836	1.230133	0.000000	4.114823	3.601023	0.194086	0.789238	3.875454	4.999991	3.095575	2.876581	2.211168	1.985592	1.802692	2.407962	2.580442	2.404108	0.089952	0.000000	50196.000000		1
21702.218750	7166.041504	3.006645	6.987752	18583.263672	99998.000000	3065.914795	1880.593384	453.809174	205.389343	138.200836	672.844055	872.383545	544.572815	2.735433	0.000000	4.336504	3.855279	0.478082	0.844337	4.269122	4.999991	3.486560	3.274295	2.656873	2.312578	2.140511	2.827914	2.940707	2.736056	0.437026	0.000000	50222.000000		1
14090.132812	2544.522461	1.483278	1.603544	7901.105957	99998.000000	1298.217041	776.886292	174.184982	99.888466	51.492271	264.637207	333.660522	214.615875	3.153391	99998.000000	4.148915	3.405606	0.171223	0.205081	3.897688	4.999991	3.113347	2.890357	2.241011	1.999515	1.711742	2.422651	2.523305	2.331662	0.498778	4.999991	50262.000000		1
8660.750977	2714.384033	1.464776	4.625608	11384.368164	99998.000000	1813.102661	1156.855347	284.425568	108.757301	82.144630	352.270905	418.932068	211.229935	1.810637	0.000000	3.937556	3.433671	0.165771	0.665169	4.056309	4.999991	3.258422	3.063279	2.453969	2.036458	1.914579	2.546877	2.622144	2.324755	0.257831	0.000000	50329.000000		1
5733.820801	597.653259	2.149366	3.133079	2791.998535	44268.175781	456.279236	275.384033	58.578701	39.527363	16.797125	74.392113	79.381599	57.298950	0.120588	0.000000	3.758444	2.776449	0.332310	0.495971	3.445915	4.646091	2.659231	2.439939	1.767740	1.596898	1.225235	1.871527	1.899720	1.758147	0.000000	0.000000	50369.000000		1
7176.001953	2355.840820	1.637465	2.911049	6039.791992	80594.132812	950.917114	607.635315	113.490837	97.254951	51.279491	189.134949	256.967957	160.073792	1.505099	0.000000	3.855883	3.372146	0.214172	0.464050	3.781022	4.906303	2.978143	2.783643	2.054961	1.987912	1.709944	2.276772	2.409879	2.204320	0.177565	0.000000	50407.000000		1
6009.398926	1492.927368	1.427771	2.818537	3662.214111	55395.535156	607.952942	357.679779	83.384293	36.557724	17.241184	120.611191	140.603073	73.285049	1.432067	99998.000000	3.778831	3.174039	0.154659	0.450024	3.563744	4.743475	2.783870	2.553494	1.921084	1.562979	1.236567	2.081388	2.147995	1.865015	0.155963	4.999991	50445.000000		1
6759.123535	683.461365	1.779317	3.558635	2817.806396	60325.687500	431.202271	266.610809	101.704788	42.250305	38.284618	164.329361	236.414825	124.034142	0.195495	0.000000	3.829890	2.834714	0.250253	0.551283	3.449911	4.780502	2.634681	2.425878	2.007341	1.625830	1.583024	2.215715	2.373675	2.093541	0.000000	0.000000	50469.000000		1
14367.657227	3847.491455	1.865662	5.664828	9739.334961	99998.000000	1597.459961	968.300110	240.266418	89.570274	70.962997	362.067932	480.517426	216.302689	3.106468	0.000000	4.157386	3.585178	0.270833	0.753187	3.988529	4.999991	3.203430	2.986010	2.380693	1.952164	1.851032	2.558790	2.681709	2.335062	0.492267	0.000000	50497.000000		1
9106.875977	2425.912598	1.609712	2.719858	4933.062988	72417.070312	834.527527	503.056458	122.190063	27.941757	38.842773	193.640289	231.348251	175.680603	0.259706	0.000000	3.959369	3.384875	0.206748	0.434546	3.693117	4.859841	2.921441	2.701617	2.087036	1.446254	1.589310	2.286996	2.364266	2.244724	0.000000	0.000000	50557.000000		1
4223.800293	332.420868	2.756862	2.260381	1367.135498	27602.470703	225.168442	129.483109	62.464211	21.139029	11.160050	28.459826	38.589909	14.854369	0.039858	99998.000000	3.625703	2.521688	0.440415	0.354182	3.135812	4.440948	2.352508	2.112213	1.795631	1.325085	1.047666	1.454232	1.586474	1.171854	0.000000	4.999991	50627.000000		1
8562.502930	1991.324341	0.854196	3.947186	5780.187500	81710.914062	919.105225	576.471008	138.228592	67.194664	33.470901	162.870743	214.036133	131.435120	2.177548	99998.000000	3.932601	3.299142	0.000000	0.596288	3.761942	4.912280	2.963365	2.760777	2.140598	1.827335	1.524667	2.211843	2.330487	2.118711	0.337968	4.999991	50643.000000		1
21651.404297	3604.625488	1.847160	7.354717	15177.101562	99998.000000	2450.690430	1530.894409	339.735504	124.305511	103.724640	432.334015	557.342590	412.030670	2.571051	99998.000000	4.335486	3.556860	0.266504	0.866566	4.181189	4.999991	3.389288	3.184945	2.531141	2.094490	2.015882	2.635819	2.746122	2.614929	0.410111	4.999991	50662.000000		1
3645.916748	2702.684326	2.833956	2.362144	4445.153809	66463.414062	767.277344	435.997498	103.286743	42.497005	25.376085	149.228287	236.966827	85.564499	0.629229	0.000000	3.561807	3.431795	0.452393	0.373306	3.647887	4.822583	2.884952	2.639484	2.014045	1.628358	1.404425	2.173851	2.374688	1.932294	0.000000	0.000000	50705.000000		1
13155.698242	2066.252930	2.618094	3.839255	6771.076172	93382.289062	1111.114258	680.562622	156.999313	69.729500	36.366531	183.433121	253.353806	161.954880	1.171345	99998.000000	4.119114	3.315183	0.417985	0.584247	3.830658	4.970264	3.045759	2.832868	2.195898	1.843417	1.560702	2.263478	2.403728	2.209394	0.068685	4.999991	50815.000000		1
7414.084961	2468.057861	1.865662	4.058200	7152.022949	99973.359375	1154.123169	714.869263	170.866882	82.693535	38.340122	207.850159	270.175598	151.288223	0.901713	0.000000	3.870058	3.392355	0.270833	0.608333	3.854429	4.999884	3.062252	2.854227	2.232658	1.917472	1.583653	2.317750	2.431646	2.179805	0.000000	0.000000	50888.000000		1
11144.027344	2341.516846	2.963473	3.200921	8380.053711	99998.000000	1358.467041	829.612061	204.513550	121.360542	43.385120	231.231064	312.842224	190.087830	0.856793	99998.000000	4.047042	3.369497	0.471801	0.505275	3.923247	4.999991	3.133049	2.918875	2.310722	2.084078	1.637341	2.364046	2.495325	2.278954	0.000000	4.999991	50924.000000		1
5278.083984	1507.103271	0.663004	3.697403	4454.550293	68490.062500	742.869568	422.256348	142.749344	71.666092	32.696880	173.099503	239.356720	137.525497	1.386654	0.000000	3.722476	3.178143	0.000000	0.567897	3.648804	4.835628	2.870913	2.625576	2.154574	1.855314	1.514506	2.238296	2.379046	2.138383	0.141968	0.000000	50946.000000		1
8472.325195	1696.309204	3.549383	7.351633	5453.067871	90162.945312	858.145874	551.782654	169.926346	65.643547	70.235237	308.706909	399.541534	288.819885	0.457021	0.000000	3.928003	3.229505	0.550153	0.866384	3.736641	4.955028	2.933561	2.741768	2.230261	1.817192	1.846555	2.489546	2.601562	2.460627	0.000000	0.000000	50995.000000		1
8560.544922	1912.960327	3.370527	4.058200	4208.797852	70080.625000	710.952881	418.346161	116.392639	29.825922	26.156273	113.808464	148.873657	126.865013	0.041887	99998.000000	3.932501	3.281706	0.527698	0.608333	3.624158	4.845598	2.851841	2.621536	2.065926	1.474594	1.417576	2.056175	2.172818	2.103342	0.000000	4.999991	51031.000000		1
8656.789062	1476.056274	1.094727	2.093859	4815.930176	69964.914062	757.141113	476.493134	98.710480	58.643459	21.222290	108.328659	165.519684	172.276154	1.406564	0.000000	3.937357	3.169103	0.039306	0.320947	3.682680	4.844880	2.879177	2.678057	1.994363	1.768220	1.326792	2.034743	2.218850	2.236225	0.148160	0.000000	51057.000000		1
18747.867188	4955.642090	1.723810	3.318103	10119.772461	99998.000000	1690.758423	1025.213623	229.966736	56.928902	60.151409	285.902679	339.195831	264.301086	1.040363	0.000000	4.272952	3.695100	0.236489	0.520890	4.005171	4.999991	3.228081	3.010814	2.361665	1.755333	1.779246	2.456218	2.530451	2.422099	0.017185	0.000000	51130.000000		1
17872.197266	3665.701904	1.985928	6.182896	10568.534180	99998.000000	1753.512573	1064.148926	292.020813	115.014206	85.829704	350.383636	469.705841	191.225723	1.395131	99998.000000	4.252178	3.564157	0.297963	0.791192	4.024015	4.999991	3.243909	3.027002	2.465414	2.060751	1.933638	2.544544	2.671826	2.281546	0.144615	4.999991	51188.000000		1
23761.523438	8078.735840	1.557288	6.839733	25609.037109	99998.000000	4182.588867	2599.715088	610.937988	207.569534	165.091034	785.588623	1005.382080	548.954834	2.438606	0.000000	4.375875	3.907343	0.192369	0.835039	4.408393	4.999991	3.621445	3.414926	2.785997	2.317164	2.217723	2.895195	3.002331	2.739537	0.387142	0.000000	51250.000000		1
4678.728516	2432.746094	1.304422	0.832609	5912.964355	80926.796875	918.118469	581.630127	103.780144	89.098465	22.477371	136.671295	178.952438	161.899368	2.513500	0.000000	3.670128	3.386097	0.115418	0.000000	3.771805	4.908092	2.962899	2.764647	2.016114	1.949870	1.351745	2.135677	2.252738	2.209245	0.400279	0.000000	51294.000000		1
6399.738770	680.830933	2.349809	3.854673	2679.750488	47146.859375	434.082489	269.891907	69.451965	61.949226	22.560633	79.526535	85.018677	39.770977	0.227344	99998.000000	3.806162	2.833039	0.371033	0.585988	3.428094	4.673453	2.637572	2.431190	1.841685	1.792036	1.353351	1.900512	1.929514	1.599566	0.000000	4.999991	51342.000000		1
8123.687500	2370.266357	3.025148	4.357323	7436.713379	99998.000000	1192.392334	747.658630	216.463043	82.736710	60.379604	269.783966	400.861359	193.199310	0.083545	99998.000000	3.909753	3.374797	0.480747	0.639220	3.871381	4.999991	3.076419	2.873703	2.335384	1.917698	1.780890	2.431016	2.602994	2.286005	0.000000	4.999991	51421.000000		1
18731.634766	3586.647217	3.907097	3.768329	10952.660156	99998.000000	1818.113770	1110.768921	277.743103	111.230453	77.713303	362.024750	447.876038	264.708130	3.275216	99998.000000	4.272576	3.554689	0.591854	0.576149	4.039520	4.999991	3.259621	3.045624	2.443643	2.046224	1.890495	2.558738	2.651158	2.422767	0.515240	4.999991	51472.000000		1
25439.972656	8445.934570	1.705307	4.674948	16294.293945	99998.000000	2677.857178	1646.969360	371.790955	123.075096	105.716728	488.451874	653.391846	394.407104	4.576285	0.000000	4.405517	3.926648	0.231803	0.669777	4.212036	4.999991	3.427787	3.216686	2.570299	2.090170	2.024144	2.688822	2.815174	2.595945	0.660513	0.000000	51560.000000		1
3441.162598	852.222046	2.568754	3.783747	1972.165039	31605.238281	299.859680	196.073364	46.946838	12.072837	13.941583	44.270153	50.203266	84.864487	1.256660	99998.000000	3.536705	2.930553	0.409723	0.577922	3.294943	4.499759	2.476918	2.292419	1.671606	1.081809	1.144312	1.646111	1.700732	1.928726	0.099218	4.999991	51632.000000		1
4058.249512	704.091553	3.900929	2.969640	1600.935303	30119.505859	244.577484	153.409836	27.790653	27.130733	9.658270	28.203875	26.954960	46.003216	0.960347	99998.000000	3.608339	2.847629	0.591168	0.472704	3.204374	4.478848	2.388417	2.185853	1.443899	1.433462	0.984899	1.450309	1.430639	1.662788	0.000000	4.999991	51693.000000		1
9345.710938	2322.616455	1.770066	3.459955	5756.202148	86831.812500	945.952271	573.985535	147.482895	82.144630	35.996483	160.015198	232.797607	186.704956	2.852117	0.000000	3.970612	3.365978	0.247989	0.539070	3.760136	4.938679	2.975869	2.758901	2.168742	1.914579	1.556260	2.204161	2.366978	2.271156	0.455167	0.000000	51718.000000		1
8048.561035	1214.604492	2.494745	2.645848	3164.625244	48975.308594	481.575134	300.935883	60.120571	32.823315	7.878953	80.982063	85.521324	65.544868	1.431813	0.000000	3.905718	3.084435	0.397026	0.422565	3.500322	4.689977	2.682664	2.478474	1.779023	1.516182	0.896468	1.908389	1.932074	1.816539	0.155886	0.000000	51751.000000		1
7310.200195	667.250122	3.108409	3.262596	3962.582764	58898.152344	629.622375	396.923431	101.436501	51.174644	33.899540	125.804207	132.264633	119.285179	0.677615	99998.000000	3.863929	2.824289	0.492538	0.513563	3.597978	4.770102	2.799080	2.598707	2.006194	1.709055	1.530194	2.099695	2.121444	2.076586	0.000000	4.999991	51800.000000		1
5836.758789	1253.404175	3.022064	4.607106	3075.104248	50367.496094	464.845856	300.229706	82.095291	48.457870	25.335997	98.815323	140.319366	126.118744	0.323149	99998.000000	3.766172	3.098091	0.480304	0.663428	3.487860	4.702150	2.667309	2.477454	1.914318	1.685364	1.403738	1.994824	2.147118	2.100780	0.000000	4.999991	51825.000000		1
17748.193359	4521.245117	1.322924	7.157358	11834.372070	99998.000000	1973.410889	1198.741821	308.355377	110.286835	90.220947	422.453705	571.086853	324.495667	2.522331	99998.000000	4.249154	3.655258	0.121535	0.854753	4.073145	4.999991	3.295218	3.078726	2.489052	2.042524	1.955307	2.625779	2.756702	2.511209	0.401802	4.999991	51908.000000		1
29825.171875	9129.522461	2.214124	8.945926	25222.558594	99998.000000	4219.846680	2568.695801	653.438049	305.484406	184.984238	883.725525	1169.150146	626.199402	3.550700	99998.000000	4.474583	3.960448	0.345202	0.951625	4.401789	4.999991	3.625297	3.409713	2.815204	2.484989	2.267135	2.946317	3.067870	2.796713	0.550314	4.999991	52010.000000		1
4125.949707	1640.222168	1.421604	3.034399	5056.039551	76031.328125	802.290161	507.614227	164.116577	47.005428	41.047646	204.340866	236.794128	148.127396	1.456307	99998.000000	3.615524	3.214903	0.152779	0.482073	3.703810	4.880992	2.904331	2.705534	2.215153	1.672148	1.613288	2.310355	2.374371	2.170635	0.163253	4.999991	52070.000000		1
7368.189941	2753.115723	1.335259	1.680638	3842.276855	62628.816406	640.264343	379.784027	80.997482	51.045128	16.100201	95.981369	106.388985	40.773193	1.658181	99998.000000	3.867361	3.439825	0.125565	0.225474	3.584589	4.796774	2.806359	2.579537	1.908471	1.707954	1.206831	1.982187	2.026897	1.610375	0.219632	4.999991	52091.000000		1
12076.636719	3060.157471	1.310589	4.816800	9202.656250	99998.000000	1509.780029	923.077087	205.336914	82.508514	47.067104	245.687637	323.817230	202.586212	2.163501	99998.000000	4.081946	3.485744	0.117467	0.682759	3.963913	4.999991	3.178914	2.965238	2.312467	1.916499	1.672717	2.390383	2.510300	2.306610	0.335157	4.999991	52107.000000		1
17639.556641	5828.235352	2.207957	6.926077	17546.044922	99998.000000	2944.995117	1783.615967	373.039886	158.516510	127.037704	499.004425	579.332764	459.622009	2.788823	99998.000000	4.246488	3.765537	0.343991	0.840487	4.244179	4.999991	3.469085	3.251301	2.571755	2.200074	2.103933	2.698104	2.762928	2.662401	0.445421	4.999991	52179.000000		1
17576.351562	4972.960449	2.590341	4.317234	13634.417969	99998.000000	2241.421631	1373.839478	337.049561	98.525452	85.863625	413.319672	582.456604	244.586746	1.682699	0.000000	4.244929	3.696615	0.413357	0.635206	4.134636	4.999991	3.350523	3.137936	2.527694	1.993548	1.933809	2.616286	2.765264	2.388433	0.226006	0.000000	52209.000000		1
23389.912109	11901.982422	2.389898	13.392677	35115.289062	99998.000000	5871.330566	3574.386230	875.248291	328.029633	269.629791	1236.548462	1593.555908	920.378845	2.735992	99998.000000	4.369029	4.075619	0.378379	1.126867	4.545496	4.999991	3.768737	3.553201	2.942131	2.515913	2.430768	3.092211	3.202367	2.963967	0.437115	4.999991	52308.000000		1
13641.183594	2704.596191	2.053770	4.829135	11062.320312	99998.000000	1841.318970	1119.434204	287.833099	176.389862	90.128433	422.422882	549.207703	420.332092	2.760368	99998.000000	4.134852	3.432102	0.312552	0.683869	4.043846	4.999991	3.265129	3.048999	2.459141	2.246474	1.954862	2.625747	2.739737	2.623593	0.440967	4.999991	52418.000000		1
5817.124512	867.193604	2.479326	4.116791	4135.207520	62159.824219	645.651611	412.215698	120.722206	41.365273	28.379648	145.410614	171.650146	126.448708	1.113016	99998.000000	3.764708	2.938116	0.394334	0.614559	3.616497	4.793510	2.809998	2.615124	2.081787	1.616636	1.453007	2.162596	2.234644	2.101914	0.046501	4.999991	52488.000000		1
10787.192383	2878.158203	3.117660	4.169215	9712.907227	99998.000000	1642.066162	979.962830	259.064880	115.041954	53.385685	289.439728	393.022491	212.916748	2.152084	0.000000	4.032908	3.459115	0.493829	0.620054	3.987349	4.999991	3.215391	2.991210	2.413409	2.060856	1.727425	2.461558	2.594417	2.328210	0.332859	0.000000	52579.000000		1
17807.802734	6520.729004	1.776234	4.126042	16144.642578	99998.000000	2633.957031	1632.438843	373.157043	176.072235	120.210304	624.605103	807.106934	433.178955	2.691222	0.000000	4.250610	3.814296	0.249500	0.615534	4.208028	4.999991	3.420609	3.212837	2.571892	2.245691	2.079942	2.795605	2.906931	2.636667	0.429950	0.000000	52611.000000		1
13121.727539	5235.306641	1.945839	7.123436	13518.364258	99998.000000	2245.933105	1367.767700	360.837524	161.809937	136.270416	552.282166	772.843506	412.178680	1.835588	99998.000000	4.117991	3.718942	0.289107	0.852690	4.130924	4.999991	3.351397	3.136012	2.557312	2.209005	2.134402	2.742161	2.888092	2.615086	0.263775	4.999991	52765.000000		1
8118.559082	4519.996094	1.350678	5.908443	15804.913086	99998.000000	2613.413086	1596.297363	390.274902	164.813507	97.110016	486.644806	657.662781	390.506165	1.502239	0.000000	3.909479	3.655138	0.130552	0.771473	4.198792	4.999991	3.417208	3.203114	2.591371	2.216993	1.987264	2.687212	2.818003	2.591628	0.176739	0.000000	52804.000000		1
9397.290039	928.871460	1.369180	2.898715	3975.130371	63136.320312	631.882751	387.727722	104.803947	81.015984	32.376175	103.169563	144.399155	91.747398	1.339903	99998.000000	3.973003	2.967956	0.136461	0.462205	3.599351	4.800279	2.800637	2.588527	2.020378	1.908571	1.510226	2.013551	2.159565	1.962594	0.127073	4.999991	52837.000000		1
13702.136719	6291.067383	1.427771	6.343251	14546.433594	99998.000000	2350.749512	1462.737549	300.251312	131.370361	79.619049	434.936676	553.521851	298.290039	1.143889	0.000000	4.136788	3.798724	0.154659	0.802312	4.162756	4.999991	3.371206	3.165166	2.477485	2.118497	1.901017	2.638426	2.743135	2.474639	0.058384	0.000000	52864.000000		1
21149.199219	1818.270996	2.525582	4.924731	10669.504883	99998.000000	1754.770752	1076.489990	266.370270	96.268158	65.424599	305.780457	390.845398	189.939804	0.844302	0.000000	4.325294	3.259659	0.402361	0.692383	4.028144	4.999991	3.244220	3.032010	2.425486	1.983483	1.815741	2.485410	2.592005	2.278616	0.000000	0.000000	52905.000000		1
14583.768555	3359.313965	2.322055	7.971465	11885.392578	99998.000000	1999.360474	1200.326782	341.080017	124.425774	97.689758	458.203491	627.139954	329.164429	2.645381	0.000000	4.163870	3.526251	0.365873	0.901538	4.075014	4.999991	3.300891	3.079299	2.532856	2.094910	1.989849	2.661058	2.797364	2.517413	0.422488	0.000000	52933.000000		1
10051.326172	1106.016846	1.989012	4.184633	4617.796875	68550.976562	736.618835	463.368744	93.616142	41.118572	27.423689	125.224464	166.213516	122.045128	0.422977	99998.000000	4.002223	3.043762	0.298637	0.621657	3.664435	4.836014	2.867243	2.665927	1.971351	1.614038	1.438126	2.097689	2.220666	2.086520	0.000000	4.999991	52990.000000		1
14257.397461	2644.780762	3.160832	5.717252	10087.862305	99998.000000	1674.047729	1020.245728	228.859665	89.539436	73.374481	333.712952	406.384338	350.809204	1.890867	0.000000	4.154040	3.422390	0.499801	0.757187	4.003799	4.999991	3.223768	3.008705	2.359569	1.952014	1.865545	2.523373	2.608937	2.545071	0.276661	0.000000	53057.000000		1
7320.299316	2684.533447	1.187239	4.129126	8645.523438	99998.000000	1438.915649	872.482178	210.051956	83.988708	60.317928	239.332047	330.490448	151.901886	3.420916	99998.000000	3.864529	3.428869	0.074538	0.615858	3.936791	4.999991	3.158035	2.940757	2.322327	1.924221	1.780446	2.379001	2.519159	2.181563	0.534142	4.999991	53156.000000		1
17355.392578	3215.963379	2.778449	4.471421	7700.314453	99998.000000	1334.614380	767.576477	209.108322	107.813675	64.530319	298.237640	434.286011	265.115173	1.635070	0.000000	4.239434	3.507311	0.443802	0.650446	3.886508	4.999991	3.125356	2.885122	2.320371	2.032674	1.809764	2.474562	2.637776	2.423434	0.213536	0.000000	53193.000000		1
5117.313477	237.084000	3.025148	4.064368	2421.860596	50978.726562	378.198975	231.588776	91.747398	37.220726	28.410484	87.988319	104.100853	115.538437	0.393433	0.000000	3.709042	2.374902	0.480747	0.608993	3.384149	4.707389	2.577720	2.364717	1.962594	1.570785	1.453479	1.944425	2.017454	2.062726	0.000000	0.000000	53229.000000		1
5826.971191	1426.324707	2.568754	3.496960	3087.118408	49686.589844	455.240021	304.661041	76.538399	56.740791	16.050859	52.799774	57.801598	62.926773	1.094401	0.000000	3.765443	3.154218	0.409723	0.543691	3.489553	4.696239	2.658240	2.483817	1.883879	1.753895	1.205498	1.722632	1.761940	1.798836	0.039176	0.000000	53267.000000		1
8342.142578	2350.018555	1.631298	3.139246	6066.864258	80294.039062	971.963623	604.733521	139.668701	52.966297	37.199139	182.381561	203.067276	151.667526	2.711325	99998.000000	3.921278	3.371071	0.212533	0.496825	3.782964	4.904683	2.987650	2.781564	2.145099	1.724000	1.570533	2.260981	2.307640	2.180893	0.433182	4.999991	53291.000000		1
11151.051758	1278.132568	2.174036	2.793867	4770.919922	74117.132812	810.724182	476.912537	122.883904	66.454567	24.793259	136.825485	170.956314	115.152969	1.744063	99998.000000	4.047316	3.106576	0.337267	0.446206	3.678602	4.869919	2.908873	2.678439	2.089495	1.822525	1.394334	2.136167	2.232885	2.061275	0.241562	4.999991	53349.000000		1
5143.441895	1229.502075	1.677554	3.629560	3024.274902	47141.886719	470.908508	294.648163	60.024975	37.991661	18.610363	81.993530	113.737534	75.893898	0.294297	0.000000	3.711254	3.089729	0.224676	0.559854	3.480621	4.673407	2.672936	2.469304	1.778332	1.579688	1.269755	1.913780	2.055904	1.880207	0.000000	0.000000	53368.000000		1
4509.539062	2474.049561	1.729977	2.941887	4622.000000	66847.468750	759.531006	462.955536	114.264854	43.104500	27.352762	105.500870	133.236023	128.357544	1.513785	99998.000000	3.654132	3.393408	0.238040	0.468626	3.664830	4.825085	2.880546	2.665539	2.057913	1.634523	1.437001	2.023256	2.124622	2.108421	0.180064	4.999991	53452.000000		1
4972.467285	1455.737427	2.556419	3.043650	2442.216309	36421.699219	355.129517	238.746140	62.183594	37.125130	18.887899	53.052643	85.314713	36.024235	1.553334	4775.936523	3.696572	3.163083	0.407632	0.483395	3.387784	4.561360	2.550387	2.377936	1.793676	1.569668	1.276184	1.724707	1.931024	1.556595	0.191265	3.679059	53513.000000		1
17669.550781	4990.189453	2.285050	6.213734	13449.020508	99998.000000	2235.161621	1357.683838	308.645233	126.902016	97.094597	422.666473	564.151489	320.610138	2.011647	0.000000	4.247225	3.698117	0.358896	0.793353	4.128691	4.999991	3.349309	3.132799	2.489460	2.103468	1.987195	2.625998	2.751396	2.505977	0.303552	0.000000	53534.000000		1
19479.619141	5518.770020	1.785485	6.204483	16061.381836	99998.000000	2624.579346	1633.252930	413.874756	194.155273	111.834869	563.303467	709.481934	444.928009	2.157606	99998.000000	4.289580	3.741842	0.251756	0.792706	4.205783	4.999991	3.419060	3.213053	2.616869	2.288149	2.048577	2.750742	2.850941	2.648290	0.333972	4.999991	53590.000000		1
23798.679688	6624.145508	1.828657	8.770153	18918.505859	99998.000000	3095.632812	1917.548950	470.615540	169.867752	153.480759	771.508240	1003.312927	497.619843	2.992253	0.000000	4.376553	3.821130	0.262132	0.943007	4.276887	4.999991	3.490749	3.282747	2.672666	2.230111	2.186054	2.887341	3.001436	2.696898	0.475998	0.000000	53648.000000		1
9088.401367	985.482727	2.056854	1.930420	7342.351074	99998.000000	1219.513794	724.296204	171.961609	81.848595	36.687241	225.347290	297.149078	111.825615	1.053308	0.000000	3.958488	2.993649	0.313203	0.285652	3.865835	4.999991	3.086187	2.859916	2.235431	1.913011	1.564515	2.352852	2.472974	2.048541	0.022555	0.000000	53675.000000		1
22690.457031	5099.547852	2.019849	5.911527	13720.907227	99998.000000	2288.677002	1373.771729	292.591309	125.532837	102.457222	471.266205	626.695862	392.072723	3.036609	99998.000000	4.355843	3.707532	0.305319	0.771700	4.137383	4.999991	3.359585	3.137915	2.466261	2.098757	2.010543	2.673266	2.797057	2.593367	0.482389	4.999991	53700.000000		1
5111.704102	2241.070068	2.396065	4.662613	5621.353516	83809.953125	935.572388	568.767883	139.788956	80.325226	37.134380	168.905624	201.716599	117.021721	0.697058	0.000000	3.708566	3.350456	0.379499	0.668629	3.749841	4.923295	2.971077	2.754935	2.145473	1.904852	1.569776	2.227644	2.304742	2.068266	0.000000	0.000000	53742.000000		1
8507.600586	1855.639771	1.350678	3.823836	6849.952148	96542.039062	1136.314575	685.996216	154.190018	67.370438	61.039524	228.375519	294.802338	194.176865	2.466051	0.000000	3.929807	3.268494	0.130552	0.582499	3.835688	4.984716	3.055499	2.836322	2.188056	1.828469	1.785611	2.358649	2.469531	2.288198	0.392002	0.000000	53771.000000		1
12908.860352	4259.451172	2.969640	7.388638	13389.547852	99998.000000	2193.500488	1360.064453	404.959656	145.506210	126.649147	570.870972	782.816345	349.467773	0.200237	0.000000	4.110888	3.629354	0.472704	0.868564	4.126766	4.999991	3.341138	3.133559	2.607412	2.162882	2.102602	2.756538	2.893660	2.543407	0.000000	0.000000	53817.000000		1
5934.547363	2764.688965	2.679769	4.634860	4059.193115	63893.289062	658.665039	404.228821	111.033096	57.524063	24.013073	129.011292	201.417480	145.435287	0.124978	0.000000	3.773388	3.441646	0.428097	0.666037	3.608440	4.805455	2.818665	2.606627	2.045452	1.759850	1.380448	2.110628	2.304097	2.162670	0.000000	0.000000	54014.000000		1
13236.708008	5522.300781	2.315888	3.142330	8432.856445	99998.000000	1333.272949	845.758545	528.546631	271.412170	221.967514	1070.063477	1414.504761	808.682739	2.406641	0.000000	4.121780	3.742120	0.364717	0.497252	3.925975	4.999991	3.124919	2.927246	2.723083	2.433629	2.346289	3.029410	3.150604	2.907778	0.381411	0.000000	54042.000000		1
8599.949219	1930.870728	2.180203	3.845422	6453.747070	86114.437500	1003.979004	646.552063	145.456879	64.487144	45.386467	213.897369	286.164795	198.679123	1.919665	0.000000	3.934496	3.285753	0.338497	0.584944	3.809812	4.935076	3.001725	2.810604	2.162734	1.809473	1.656926	2.330205	2.456616	2.298152	0.283225	0.000000	54135.000000		1
7687.097656	6521.654297	2.525582	6.944580	12779.994141	99998.000000	2161.488037	1287.630493	326.062195	133.821930	92.179115	432.229156	542.950806	254.445450	3.693995	0.000000	3.885762	3.814358	0.402361	0.841646	4.106531	4.999991	3.334753	3.109791	2.513300	2.126527	1.964633	2.635714	2.734761	2.405595	0.567496	0.000000	54178.000000		1
5642.532715	2416.778564	0.348462	1.733061	4557.383301	69119.664062	731.234619	445.011261	151.417740	60.364185	25.474766	127.672951	215.115448	64.804771	1.199710	0.000000	3.751474	3.383237	0.000000	0.238814	3.658715	4.839602	2.864057	2.648371	2.180177	1.780779	1.406110	2.106099	2.332672	1.811607	0.079076	0.000000	54223.000000		1
5195.489258	1199.623657	1.989012	3.681984	2793.222900	49803.992188	459.618927	271.760651	69.643158	36.394283	14.089602	54.131950	86.246002	34.719814	0.227962	99998.000000	3.715626	3.079045	0.298637	0.566082	3.446105	4.697264	2.662398	2.434186	1.842878	1.561033	1.148899	1.733454	1.935739	1.540577	0.000000	4.999991	54254.000000		1
7423.580078	3203.875000	0.000000	4.946317	6816.191406	97825.632812	1153.478638	679.942810	171.042648	91.173820	42.096119	232.828445	321.285492	277.888031	2.781762	99998.000000	3.870613	3.505676	0.000000	0.694282	3.833542	4.990453	3.062010	2.832472	2.233104	1.959870	1.624242	2.367036	2.506891	2.443870	0.444320	4.999991	54289.000000		1
6434.424316	524.910950	3.037483	4.903145	2668.525635	42344.101562	403.309845	251.568329	68.384987	25.339081	11.638030	57.536396	81.318192	39.545864	0.858758	0.000000	3.808510	2.720086	0.482514	0.690475	3.426271	4.626793	2.605639	2.400656	1.834961	1.403791	1.065879	1.759943	1.910188	1.597101	0.000000	0.000000	54309.000000		1
11515.216797	3709.494141	1.008383	6.623871	13399.810547	99998.000000	2212.412842	1363.357910	357.534851	137.016678	135.672165	610.518616	815.137024	472.018646	2.792870	99998.000000	4.061272	3.569315	0.003625	0.821112	4.127099	4.999991	3.344866	3.134610	2.553319	2.136773	2.132491	2.785699	2.911231	2.673959	0.446051	4.999991	54352.000000		1
11261.027344	5046.612305	1.720726	4.619441	10015.484375	99998.000000	1668.037476	1012.388367	244.185852	114.573227	64.807854	320.539215	429.842346	248.555511	1.726461	0.000000	4.051578	3.703000	0.235712	0.664589	4.000672	4.999991	3.222206	3.005347	2.387721	2.059083	1.811628	2.505881	2.633309	2.395423	0.237157	0.000000	54450.000000		1
5039.362793	1740.523804	3.416783	4.326486	3699.135742	54052.074219	566.954651	369.064941	63.484928	39.758644	31.888943	102.432549	165.371658	91.821404	0.220110	0.000000	3.702376	3.240680	0.533617	0.636135	3.568100	4.732812	2.753548	2.567103	1.802671	1.599432	1.503640	2.010438	2.218461	1.962944	0.000000	0.000000	54518.000000		1
17572.673828	3482.355225	3.055985	4.792130	9641.904297	99998.000000	1619.104736	970.616028	234.129776	91.284836	53.829742	247.328186	329.805847	159.543396	2.138324	99998.000000	4.244838	3.541873	0.485151	0.680529	3.984163	4.999991	3.209275	2.987047	2.369457	1.960399	1.731022	2.393274	2.518258	2.202879	0.330073	4.999991	54549.000000		1
9798.428711	1707.422974	1.877997	2.880212	4696.947266	68852.796875	736.810059	465.758636	112.790825	54.853546	26.483149	114.579399	132.162872	114.977196	0.345959	0.000000	3.991156	3.232341	0.273695	0.459424	3.671816	4.837922	2.867356	2.668161	2.052274	1.739205	1.422970	2.059107	2.121109	2.060612	0.000000	0.000000	54582.000000		1
8884.708008	871.430664	1.665219	3.151581	3518.484131	60799.851562	594.495483	353.137421	95.688416	39.070969	29.699488	127.241226	170.980972	64.110931	1.318213	99998.000000	3.948643	2.940233	0.221471	0.498528	3.546355	4.783903	2.774148	2.547944	1.980859	1.591854	1.472749	2.104628	2.232948	1.806932	0.119986	4.999991	54639.000000		1
17515.302734	7001.092285	1.884164	4.896977	12038.487305	99998.000000	2036.180420	1219.476807	384.825928	136.742233	93.326271	472.185150	584.362305	361.889069	1.721354	0.000000	4.243418	3.845166	0.275119	0.689928	4.080572	4.999991	3.308816	3.086174	2.585264	2.135903	1.970004	2.674112	2.766682	2.558575	0.235870	0.000000	54654.000000		1
10193.749023	2045.005981	1.711475	2.380646	4901.556641	68460.226562	782.985962	492.337402	101.991577	71.752434	24.195015	123.170692	190.766251	43.813759	0.794080	99998.000000	4.008334	3.310695	0.233371	0.376695	3.690334	4.835438	2.893754	2.692263	2.008564	1.855837	1.383726	2.090507	2.280502	1.641611	0.000000	4.999991	54712.000000		1
26814.857422	4150.286621	1.890332	8.452528	14905.162109	99998.000000	2450.859863	1513.683960	393.996979	137.318893	136.498611	618.940308	808.716675	496.148895	2.102763	0.000000	4.428376	3.618078	0.276538	0.926987	4.173337	4.999991	3.389318	3.180035	2.595493	2.137730	2.135128	2.791649	2.907796	2.695612	0.322790	0.000000	54777.000000		1
6271.127930	1995.641479	1.094727	3.148497	3122.760498	53224.269531	521.679138	309.434692	57.758427	24.438629	15.680812	83.856110	110.684631	66.769112	1.003707	0.000000	3.797346	3.300082	0.039306	0.498103	3.494539	4.726110	2.717403	2.490569	1.761615	1.388077	1.195369	1.923535	2.044087	1.824576	0.001607	0.000000	54828.000000		1
14378.993164	3334.878418	2.655099	6.105803	9019.377930	99998.000000	1449.304810	910.769897	231.705963	109.068756	43.964863	262.956573	327.752075	219.235321	0.812990	99998.000000	4.157729	3.523080	0.424081	0.785743	3.955177	4.999991	3.161160	2.959409	2.364937	2.037700	1.643106	2.419884	2.515545	2.340910	0.000000	4.999991	54869.000000		1
7305.713379	1479.275635	2.562587	3.163916	3287.216064	52629.144531	518.558411	326.210205	80.254303	33.298210	26.097681	99.626350	127.318321	111.051598	0.594193	99998.000000	3.863663	3.170049	0.408679	0.500225	3.516828	4.721226	2.714798	2.513498	1.904468	1.522421	1.416602	1.998374	2.104891	2.045525	0.000000	4.999991	54907.000000		1
11900.231445	3482.879395	2.796951	5.026494	9888.023438	99998.000000	1648.659302	999.803589	243.547516	93.091904	80.201874	322.787262	383.771301	324.563507	1.377933	99998.000000	4.075555	3.541939	0.446685	0.701265	3.995110	4.999991	3.217131	2.999915	2.386584	1.968912	1.904184	2.508916	2.584073	2.511300	0.139228	4.999991	54954.000000		1
8843.135742	3134.120850	3.641896	6.574531	14324.015625	99998.000000	2376.634277	1453.199585	297.195312	153.844635	91.469856	439.827484	593.314392	324.908875	2.331648	99998.000000	3.946606	3.496116	0.561327	0.817865	4.156065	4.999991	3.375962	3.162325	2.473042	2.187082	1.961278	2.643282	2.773285	2.511762	0.367663	4.999991	55022.000000		1
7562.989746	1559.113647	3.635728	4.974071	3363.060791	52142.093750	544.683838	332.901947	72.782402	23.128040	14.777276	80.282051	129.513947	39.357758	0.538284	99998.000000	3.878694	3.192878	0.560591	0.696712	3.526735	4.717188	2.736145	2.522316	1.862026	1.364139	1.169594	1.904619	2.112317	1.595030	0.000000	4.999991	55112.000000		1
4272.082031	783.167908	1.526451	3.792999	2129.685547	40640.648438	329.232269	202.570801	42.490837	23.729370	14.684764	46.339344	57.098507	44.923904	0.190884	99998.000000	3.630640	2.893855	0.183683	0.578983	3.328315	4.608961	2.517502	2.306577	1.628295	1.375286	1.166867	1.665950	1.756625	1.652478	0.000000	4.999991	55129.000000		1
6620.564941	303.082184	1.224244	3.302684	2850.398438	49006.628906	423.924652	279.528595	63.972160	49.006775	20.593208	70.728630	94.054031	97.233368	0.625334	0.000000	3.820895	2.481560	0.087868	0.518867	3.454906	4.690255	2.627289	2.446426	1.805991	1.690256	1.313724	1.849595	1.973377	1.987815	0.000000	0.000000	55172.000000		1
5439.832520	1588.871704	2.463907	4.872307	4853.450195	74568.984375	819.959961	483.561066	125.477333	68.933899	43.560894	160.012115	204.932938	117.829659	0.948166	99998.000000	3.735585	3.201089	0.391624	0.687735	3.686051	4.872558	2.913793	2.684451	2.098565	1.838433	1.639097	2.204153	2.311612	2.071255	0.000000	4.999991	55205.000000		1
14622.968750	4208.822266	5.004908	5.714168	11362.368164	99998.000000	1886.520386	1140.095215	253.893463	153.656540	70.238319	337.367188	459.415405	188.370178	2.185081	0.000000	4.165036	3.624161	0.699396	0.756953	4.055469	4.999991	3.275661	3.056941	2.404651	2.186551	1.846574	2.528103	2.662205	2.275012	0.339467	0.000000	55290.000000		1
7780.556641	2770.461670	2.377563	3.342773	8169.243164	99998.000000	1364.363159	823.145447	190.328354	72.948921	56.302902	268.066315	342.850067	207.208740	2.237389	99998.000000	3.891011	3.442552	0.376132	0.524107	3.912182	4.999991	3.134930	2.915477	2.279504	1.863019	1.750531	2.428242	2.535104	2.316408	0.349741	4.999991	55330.000000		1
10863.940430	2369.541748	2.192538	4.227806	7104.724609	99998.000000	1191.081787	711.797852	194.494492	89.927986	56.284401	266.903748	356.649811	261.951263	1.055493	99998.000000	4.035987	3.374664	0.340947	0.626115	3.851547	4.999991	3.075942	2.852357	2.288907	1.953895	1.750388	2.426355	2.552242	2.418221	0.023456	4.999991	55379.000000		1
19846.917969	3122.245361	2.494745	4.560850	9895.637695	99998.000000	1612.699829	991.539185	219.997009	84.500610	72.289001	263.153931	343.648773	173.759430	1.214737	99998.000000	4.297693	3.494467	0.397026	0.659046	3.995444	4.999991	3.207554	2.996310	2.342417	1.926860	1.859072	2.420210	2.536115	2.239948	0.084482	4.999991	55400.000000		1
6610.320801	3693.208984	0.897368	2.510163	7070.695312	99998.000000	1220.445068	698.880066	173.010086	67.947098	40.467903	207.356766	257.263977	93.591469	3.026290	99998.000000	3.820223	3.567404	0.000000	0.399702	3.849462	4.999991	3.086518	2.844403	2.238071	1.832171	1.607111	2.316718	2.410379	1.971236	0.480911	4.999991	55417.000000		1
4733.440430	2525.156494	2.038351	3.302684	4353.733398	67904.281250	735.086243	441.455719	119.679901	84.556114	42.472332	120.635857	153.696625	96.866402	0.489633	0.000000	3.675177	3.402288	0.309279	0.518867	3.638862	4.831897	2.866338	2.644887	2.078021	1.927145	1.628106	2.081476	2.186664	1.986173	0.000000	0.000000	55463.000000		1
6130.346191	1503.193115	1.995179	3.311935	3034.769043	48679.156250	465.764832	299.529724	70.599113	32.860321	23.479588	89.974243	110.743225	114.048996	0.698142	99998.000000	3.787485	3.177015	0.299982	0.520082	3.482126	4.687343	2.668167	2.476440	1.848799	1.516672	1.370690	1.954118	2.044317	2.057091	0.000000	4.999991	55553.000000		1
10109.744141	3171.933594	2.069189	4.064368	6803.871582	94032.765625	1108.526978	680.846313	154.738922	94.775627	48.121742	201.195450	290.475861	158.232803	1.428286	0.000000	4.004740	3.501324	0.315800	0.608993	3.832756	4.973279	3.044746	2.833049	2.189600	1.976697	1.682341	2.303618	2.463110	2.199296	0.154815	0.000000	55568.000000		1
8998.454102	3440.971436	2.405316	3.715905	10305.537109	99998.000000	1690.696777	1031.837524	236.717041	98.790657	72.952011	345.465088	481.331543	296.230103	2.655399	0.000000	3.954168	3.536681	0.381172	0.570065	4.013071	4.999991	3.228066	3.013611	2.374229	1.994716	1.863037	2.538404	2.682444	2.471629	0.424130	0.000000	55617.000000		1
14054.997070	4855.201660	2.334390	6.700964	16960.767578	99998.000000	2784.896729	1724.389648	415.848328	154.180771	137.244873	591.072571	787.611572	436.694397	0.920400	99998.000000	4.147831	3.686207	0.368173	0.826137	4.229445	4.999991	3.444809	3.236635	2.618935	2.188030	2.137496	2.771641	2.896312	2.640178	0.000000	4.999991	55661.000000		1
5981.752930	2777.751709	3.241009	3.786831	5710.597168	79619.164062	962.915955	573.868347	149.937546	80.599678	45.657837	196.412567	226.232330	154.991791	0.900322	0.000000	3.776829	3.443693	0.510680	0.578276	3.756681	4.901018	2.983588	2.758812	2.175910	1.906333	1.659515	2.293169	2.354555	2.190309	0.000000	0.000000	55733.000000		1
16347.244141	3407.343262	2.914133	6.222985	10487.524414	99998.000000	1681.124878	1053.892334	210.751953	79.319931	58.153145	271.671204	363.338440	229.874222	1.423234	99998.000000	4.213445	3.532416	0.464509	0.793999	4.020673	4.999991	3.225600	3.022796	2.323772	1.899382	1.764573	2.434044	2.560311	2.361490	0.153276	4.999991	55757.000000		1
10363.215820	2396.869873	4.147629	4.644111	7982.041992	99998.000000	1313.401367	798.315186	190.328354	86.344688	54.036354	233.420517	320.082825	182.375397	2.008106	0.000000	4.015494	3.379644	0.617800	0.666903	3.902114	4.999991	3.118397	2.902174	2.279504	1.936236	1.732686	2.368139	2.505262	2.260966	0.302787	0.000000	55802.000000		1
8839.388672	3838.156982	3.506211	7.511988	11954.760742	99998.000000	1976.843018	1213.697876	297.839813	126.726242	96.218819	432.586884	577.084717	331.239807	0.561128	0.000000	3.946422	3.584123	0.544838	0.875755	4.077541	4.999991	3.295972	3.084110	2.473983	2.102867	1.983260	2.636073	2.761240	2.520143	0.000000	0.000000	55864.000000		1
4303.736816	2135.183838	1.523367	3.678900	4941.583496	72481.234375	834.160583	491.020630	124.169823	51.082134	43.838428	170.422821	210.477509	113.163963	0.870786	99998.000000	3.633846	3.329435	0.182805	0.565718	3.693866	4.860226	2.921250	2.691100	2.094016	1.708269	1.641855	2.231528	2.323206	2.053708	0.000000	4.999991	55907.000000		1
10337.957031	2725.177002	1.837908	4.983322	8576.747070	99998.000000	1420.111084	861.568848	207.646637	127.302902	49.108540	260.939819	368.611633	160.505524	0.562345	0.000000	4.014435	3.435395	0.264324	0.697519	3.933323	4.999991	3.152322	2.935290	2.317325	2.104838	1.691157	2.416540	2.566569	2.205490	0.000000	0.000000	55987.000000		1
11673.832031	2771.858643	2.466991	2.315888	6869.928711	99998.000000	1134.735718	692.256165	182.776276	106.894722	51.988750	209.799088	285.967438	153.249481	1.937763	99998.000000	4.067214	3.442771	0.392168	0.364717	3.836952	4.999991	3.054895	2.840267	2.261920	2.028956	1.715909	2.321804	2.456316	2.185399	0.287301	4.999991	56052.000000		1
18851.427734	6489.333496	2.867877	6.401842	19368.957031	99998.000000	3173.185791	1958.093872	513.954407	201.235535	133.365540	720.592651	928.516846	561.653687	3.098549	99998.000000	4.275344	3.812200	0.457561	0.806305	4.287106	4.999991	3.501496	3.291833	2.710925	2.303705	2.125044	2.857690	2.967790	2.749469	0.491158	4.999991	56095.000000		1
10544.751953	1097.894287	1.433939	3.487709	4941.302734	76394.757812	796.616089	495.310120	129.868576	25.928076	39.212822	152.990448	251.592987	150.933594	0.813687	0.000000	4.023036	3.040560	0.156531	0.542540	3.693841	4.883064	2.901249	2.694877	2.113504	1.413770	1.593428	2.184664	2.400698	2.178786	0.000000	0.000000	56137.000000		1
16864.992188	4937.713379	1.511032	4.736623	14184.372070	99998.000000	2346.823975	1439.439941	369.619995	146.613281	99.913132	505.338440	699.709595	343.602509	1.785246	99998.000000	4.226986	3.693526	0.179274	0.675469	4.151810	4.999991	3.370481	3.158194	2.567755	2.166173	1.999623	2.703582	2.844918	2.536056	0.251698	4.999991	56229.000000		1
10183.340820	5765.999512	1.443190	5.566148	15352.257812	99998.000000	2550.054688	1547.358398	371.035461	156.194458	114.739754	596.262451	822.507141	423.116699	3.409843	99998.000000	4.007890	3.760875	0.159323	0.745555	4.186172	4.999991	3.406549	3.189591	2.569415	2.193666	2.059714	2.775437	2.915140	2.626460	0.532734	4.999991	56252.000000		1
18243.861328	8682.525391	2.593424	5.304030	16873.503906	99998.000000	2800.010010	1690.850952	377.930695	171.585388	114.730499	545.377686	768.214844	411.247406	4.562669	0.000000	4.261117	3.938646	0.413874	0.724606	4.227205	4.999991	3.447160	3.228105	2.577412	2.234480	2.059679	2.736697	2.885483	2.614103	0.659219	0.000000	56273.000000		1
15978.583984	3758.571777	1.649800	8.702311	17645.437500	99998.000000	2888.500977	1797.338623	418.303009	176.710571	125.162788	547.431458	673.833923	477.390503	1.094018	99998.000000	4.203538	3.575023	0.217431	0.939635	4.246633	4.999991	3.460673	3.254630	2.621491	2.247262	2.097475	2.738330	2.828553	2.678874	0.039025	4.999991	56363.000000		1
6186.310059	786.442810	0.891200	2.047602	4169.492188	70012.695312	667.194641	415.274750	111.532661	35.018936	48.969772	174.641373	232.541656	149.456482	1.260711	99998.000000	3.791432	2.895667	0.000000	0.311246	3.620083	4.845177	2.824253	2.618335	2.047402	1.544303	1.689928	2.242147	2.366501	2.174515	0.100615	4.999991	56399.000000		1
10010.102539	3387.160156	3.685068	3.558635	9611.689453	99998.000000	1586.386230	965.928711	230.540314	99.882301	60.037312	276.019287	349.813171	223.028320	1.006615	99998.000000	4.000439	3.529836	0.566445	0.551283	3.982800	4.999991	3.200409	2.984945	2.362747	1.999489	1.778421	2.440939	2.543836	2.348360	0.002864	4.999991	56441.000000		1
7123.377930	1598.714966	1.945839	4.465254	5368.573242	84076.070312	869.632812	537.332214	158.408569	71.820274	43.184677	198.771637	237.750092	187.987793	1.802772	99998.000000	3.852686	3.203771	0.289107	0.649846	3.729859	4.924673	2.939336	2.730243	2.199779	1.856247	1.635330	2.298354	2.376121	2.274130	0.255941	4.999991	56482.000000		1
14800.918945	2498.559326	2.491661	5.526060	11009.807617	99998.000000	1833.011353	1113.652222	297.247742	118.504997	92.425819	423.483673	536.724731	346.347046	4.434451	0.000000	4.170289	3.397690	0.396489	0.742416	4.041780	4.999991	3.263165	3.046750	2.473119	2.073737	1.965793	2.626837	2.729752	2.539511	0.646840	0.000000	56519.000000		1
8343.881836	1345.592529	2.389898	3.151581	4641.162598	69807.046875	771.946167	465.548950	113.993484	36.536137	38.321621	131.176086	201.414398	133.923691	1.485592	99998.000000	3.921368	3.128914	0.378379	0.498528	3.666627	4.843899	2.887587	2.667965	2.056880	1.562723	1.583444	2.117855	2.304090	2.126858	0.171900	4.999991	56568.000000		1
13595.119141	2340.896973	1.736145	3.811501	7365.562500	99998.000000	1192.228882	740.572205	170.755859	63.956741	47.693104	202.176086	250.035706	173.882782	1.109421	99998.000000	4.133383	3.369382	0.239586	0.581096	3.867206	4.999991	3.076360	2.869567	2.232376	1.805886	1.678456	2.305730	2.398002	2.240257	0.045096	4.999991	56627.000000		1
7775.024414	2477.463379	0.696925	2.522498	5687.888184	84862.445312	912.694153	566.797363	124.589211	37.775799	28.222378	155.805893	221.375443	179.785049	1.244996	99998.000000	3.890702	3.394007	0.000000	0.401831	3.754951	4.928716	2.960325	2.753428	2.095480	1.577214	1.450594	2.192584	2.345129	2.254754	0.095168	4.999991	56657.000000		1
5155.348145	1969.941650	1.464776	3.792999	4424.409668	67894.562500	717.626099	432.771881	95.987534	46.962257	30.106541	123.839867	170.638687	92.231544	1.943247	99998.000000	3.712258	3.294453	0.165771	0.578983	3.645855	4.831835	2.855898	2.636259	1.982215	1.671749	1.478661	2.092860	2.232078	1.964880	0.288528	4.999991	56683.000000		1
14131.122070	4217.108398	2.753779	5.384208	11166.850586	99998.000000	1862.858765	1131.636475	280.786743	124.940758	85.660095	398.971039	489.562042	268.165009	1.211813	0.000000	4.150177	3.625015	0.439929	0.731122	4.047931	4.999991	3.270180	3.053707	2.448377	2.096704	1.932779	2.600941	2.689808	2.428402	0.083436	0.000000	56738.000000		1
11187.529297	717.869690	2.439237	1.344510	4550.232422	71727.976562	754.402771	448.930695	100.986275	68.542259	29.341774	129.190155	169.769073	92.906883	0.661600	0.000000	4.048734	2.856046	0.387254	0.128564	3.658034	4.855689	2.877603	2.652179	2.004262	1.835958	1.467486	2.111229	2.229859	1.968048	0.000000	0.000000	56757.000000		1
13986.747070	2480.710449	2.217208	3.913265	6079.819336	87428.265625	1008.006348	608.400085	179.436584	87.081696	45.241531	203.492844	270.542572	160.696716	0.552249	99998.000000	4.145717	3.394576	0.345806	0.592539	3.783891	4.941652	3.003463	2.784189	2.253911	1.939927	1.655537	2.308549	2.432236	2.206007	0.000000	4.999991	56854.000000		1
8873.776367	1084.347412	3.265679	3.749826	5306.226074	88413.960938	853.625122	524.321960	175.415390	95.950531	54.471161	261.846436	312.126770	201.827621	1.673837	99998.000000	3.948108	3.035168	0.513974	0.574011	3.724786	4.946521	2.931267	2.719598	2.244068	1.982047	1.736167	2.418047	2.494331	2.304981	0.223713	4.999991	56879.000000		1
6955.440430	784.771423	2.901798	5.627823	5776.234375	86061.632812	935.196228	581.229248	154.883865	67.237839	50.252605	221.674561	272.090607	272.102936	0.343320	0.000000	3.842325	2.894743	0.462667	0.750340	3.761645	4.934810	2.970903	2.764348	2.190006	1.827614	1.701159	2.345716	2.434714	2.434733	0.000000	0.000000	56958.000000		1
10994.046875	3403.769043	1.995179	4.909312	13019.656250	99998.000000	2154.796387	1314.200073	351.540039	196.150452	127.339905	574.047241	781.992981	373.181732	2.461345	0.000000	4.041158	3.531960	0.299982	0.691021	4.114600	4.999991	3.333406	3.118661	2.545975	2.292589	2.104964	2.758948	2.893203	2.571920	0.391172	0.000000	57011.000000		1
19863.630859	3865.932129	2.574922	5.285528	9598.414062	99998.000000	1537.607666	968.068848	235.227585	153.335831	90.131516	325.001404	393.219849	268.097168	2.507566	99998.000000	4.298059	3.587254	0.410764	0.723088	3.982199	4.999991	3.186846	2.985906	2.371488	2.185644	1.954877	2.511885	2.594635	2.428292	0.399252	4.999991	57116.000000		1
4977.209961	2528.850830	1.729977	4.129126	5581.681152	99998.000000	901.959656	557.580078	216.792999	89.292740	76.196098	357.158630	494.018036	233.809067	0.566889	0.000000	3.696986	3.402923	0.238040	0.615858	3.746765	4.999991	2.955187	2.746307	2.336045	1.950816	1.881933	2.552861	2.693743	2.368861	0.000000	0.000000	57182.000000		1
11886.311523	3014.203613	3.419866	4.354239	10197.004883	99998.000000	1702.060303	1024.177490	243.424164	110.265244	66.840034	318.056824	393.022491	199.551819	2.865947	99998.000000	4.075047	3.479172	0.534009	0.638912	4.008472	4.999991	3.230975	3.010375	2.386364	2.042439	1.825037	2.502505	2.594417	2.300056	0.457268	4.999991	57212.000000		1
5722.925781	1357.153442	3.561718	4.650278	3666.059570	60879.324219	588.661072	352.011871	68.644028	38.731758	20.439020	127.290565	207.665131	137.605667	1.348931	0.000000	3.757618	3.132629	0.551660	0.667479	3.564199	4.784470	2.769865	2.546557	1.836603	1.588067	1.310460	2.104796	2.317364	2.138636	0.129990	0.000000	57231.000000		1
15714.458008	2507.742676	2.858626	5.877606	6613.990723	97826.031250	1086.376465	667.173035	158.405487	84.929253	62.717079	211.344040	301.191833	158.454834	2.746852	0.000000	4.196300	3.399283	0.456157	0.769200	3.820464	4.990454	3.035980	2.824239	2.199770	1.929057	1.797386	2.324990	2.478843	2.199905	0.438835	0.000000	57282.000000		1
17455.371094	4224.370605	2.497828	3.561718	12751.129883	99998.000000	2128.828125	1286.671509	287.941010	126.383949	87.457916	348.915802	466.122528	330.123474	2.501796	99998.000000	4.241929	3.625762	0.397563	0.551660	4.105549	4.999991	3.328140	3.109468	2.459304	2.101692	1.941799	2.542721	2.668500	2.518677	0.398252	4.999991	57306.000000		1
6045.546387	1570.270630	2.593424	1.998263	4134.340820	61716.964844	670.996887	402.125702	88.352196	39.881992	18.971161	82.897064	81.034485	99.987144	1.151399	99998.000000	3.781435	3.195975	0.413874	0.300653	3.616406	4.790405	2.826720	2.604362	1.946217	1.600777	1.278094	1.918539	1.908670	1.999944	0.061226	4.999991	57321.000000		1
10371.125000	1198.106567	1.103979	3.447620	5405.997559	78500.859375	906.526672	541.523010	128.894119	70.836563	43.656490	202.342606	282.495148	139.227722	1.617239	99998.000000	4.015826	3.078496	0.042961	0.537519	3.732876	4.894875	2.957381	2.733617	2.110233	1.850258	1.640049	2.306087	2.451011	2.143726	0.208774	4.999991	57430.000000		1
5621.590820	1114.080811	1.292086	3.718989	3046.875732	48728.847656	480.082611	299.554382	79.221245	29.640898	27.349678	84.805901	132.983154	65.230324	0.498384	99998.000000	3.749859	3.046917	0.111292	0.570425	3.483855	4.687786	2.681316	2.476476	1.898842	1.471891	1.436952	1.928426	2.123797	1.814450	0.000000	4.999991	57497.000000		1
4340.399414	3210.603760	2.488577	3.700486	3789.847168	61855.437500	602.069153	370.538971	98.192406	22.939932	35.777538	146.332657	189.255219	86.696228	1.102294	0.000000	3.637530	3.506587	0.395951	0.568259	3.578622	4.791378	2.779646	2.568834	1.992078	1.360592	1.553610	2.165341	2.277048	1.938000	0.042297	0.000000	57516.000000		1
22826.695312	5092.677246	2.451572	7.965297	14205.470703	99998.000000	2327.081787	1439.705078	331.760956	88.213432	86.122658	422.715820	512.918274	312.925476	1.980489	0.000000	4.358443	3.706946	0.389445	0.901202	4.152456	4.999991	3.366812	3.158273	2.520825	1.945535	1.935117	2.626049	2.710048	2.495441	0.296773	0.000000	57569.000000		1
16961.259766	4372.719727	1.486362	4.021195	10754.477539	99998.000000	1775.209717	1078.978638	247.766068	94.670776	65.594208	301.105499	406.664978	184.308899	2.295404	99998.000000	4.229458	3.640752	0.172125	0.604355	4.031590	4.999991	3.249250	3.033013	2.394042	1.976216	1.816865	2.478719	2.609237	2.265546	0.360859	4.999991	57595.000000		1
6442.383789	2008.309570	1.976677	3.725156	4910.687500	71498.570312	823.820801	496.728638	117.015549	50.746006	31.916697	119.124825	152.851685	65.233406	1.232977	0.000000	3.809047	3.302831	0.295936	0.571145	3.691142	4.854297	2.915833	2.696119	2.068244	1.705402	1.504018	2.076002	2.184270	1.814470	0.090955	0.000000	57647.000000		1
5710.529297	1554.938232	1.359929	4.789046	6615.069824	99998.000000	1066.199585	664.835571	213.178864	117.786484	66.935631	300.975983	384.351044	312.604767	1.824202	0.000000	3.756676	3.191713	0.133516	0.680249	3.820534	4.999991	3.027838	2.822714	2.328744	2.071095	1.825657	2.478532	2.584728	2.494996	0.261073	0.000000	57678.000000		1
7294.041504	2060.387695	2.621178	5.760424	5877.377930	83300.960938	981.217896	592.873474	132.162872	98.402107	44.260902	195.431946	234.142120	140.313202	0.326209	99998.000000	3.862968	3.313949	0.418496	0.760454	3.769184	4.920650	2.991765	2.772962	2.121109	1.993004	1.646020	2.290996	2.369480	2.147099	0.000000	4.999991	57734.000000		1
13542.516602	4664.419922	1.955090	7.030924	15495.432617	99998.000000	2596.736328	1569.814209	404.256561	143.356842	100.289352	476.268036	648.763123	358.703583	2.716648	0.000000	4.131700	3.668798	0.291167	0.847012	4.190204	4.999991	3.414428	3.195848	2.606657	2.156418	2.001255	2.677851	2.812086	2.554736	0.434033	0.000000	57794.000000		1
12358.943359	1464.865356	3.185502	3.657314	7938.487305	99998.000000	1252.926147	788.363953	207.535614	77.031792	51.708130	274.606934	360.402710	265.281708	1.274129	99998.000000	4.091981	3.165798	0.503178	0.563162	3.899738	4.999991	3.097925	2.896727	2.317093	1.886670	1.713559	2.438711	2.556788	2.423707	0.105213	4.999991	57822.000000		1
7748.155762	3626.865234	2.661267	3.867008	8538.178711	99998.000000	1451.620728	864.128357	276.059387	98.981850	63.016201	298.179047	361.136658	211.569153	1.363882	0.000000	3.889198	3.559531	0.425088	0.587375	3.931365	4.999991	3.161853	2.936578	2.441003	1.995556	1.799452	2.474477	2.557672	2.325452	0.134777	0.000000	57902.000000		1
7096.833008	1212.772827	3.438369	4.440584	4637.499023	72529.570312	731.613953	464.355560	133.223679	50.012074	42.049862	175.622009	255.321228	126.507301	1.267956	0.000000	3.851065	3.083780	0.536352	0.647440	3.666284	4.860515	2.864282	2.666851	2.124581	1.699075	1.623765	2.244579	2.407087	2.102116	0.103104	0.000000	57945.000000		1
8904.128906	634.580994	1.366096	2.303553	3590.125732	58658.429688	597.838257	354.358582	91.173820	59.303379	21.654013	91.719643	120.416916	97.150108	0.520792	99998.000000	3.949591	2.802487	0.135481	0.362398	3.555110	4.768331	2.776584	2.549443	1.959870	1.773079	1.335538	1.962462	2.080688	1.987443	0.000000	4.999991	58061.000000		1
3391.116699	901.170227	0.844944	2.917217	2753.180420	54210.425781	443.315186	271.668121	91.053551	54.057941	21.040350	105.072227	138.518463	127.117882	1.267856	0.000000	3.530343	2.954807	0.000000	0.464969	3.439835	4.734083	2.646713	2.434039	1.959297	1.732859	1.323053	2.021488	2.141508	2.104207	0.103070	0.000000	58126.000000		1
17551.035156	3897.697754	2.389898	5.815931	10039.398438	99998.000000	1664.170410	1005.702820	259.299255	134.993744	63.253651	342.498535	448.465057	271.372101	2.108808	0.000000	4.244303	3.590808	0.378379	0.764619	4.001708	4.999991	3.221198	3.002470	2.413801	2.130314	1.801086	2.534659	2.651729	2.433565	0.324037	0.000000	58206.000000		1
14477.252930	4457.149414	1.310589	5.920778	13697.887695	99998.000000	2220.828369	1386.424316	309.675201	112.500954	105.698227	463.377991	645.417297	409.193634	3.295191	99998.000000	4.160686	3.649057	0.117467	0.772379	4.136653	4.999991	3.346515	3.141896	2.490906	2.051156	2.024068	2.665936	2.809841	2.611929	0.517881	4.999991	58333.000000		1
5917.411133	1572.133179	1.967425	1.455525	2700.463867	47971.828125	428.550262	254.716827	66.210953	23.211302	8.871917	90.205528	98.266418	40.831783	0.703784	99998.000000	3.772132	3.196489	0.293898	0.163020	3.431438	4.680986	2.632002	2.406058	1.820930	1.365700	0.948017	1.955233	1.992405	1.610998	0.000000	4.999991	58360.000000		1
2244.511475	693.465027	2.587257	4.215471	1252.494385	28294.708984	195.712570	112.954269	33.119354	27.843077	22.545214	29.918434	36.048904	17.651321	1.492987	0.000000	3.351122	2.841025	0.412840	0.624846	3.097776	4.451705	2.291619	2.052903	1.520082	1.444717	1.353054	1.475939	1.556892	1.246777	0.174056	0.000000	58390.000000		1
7313.499512	3048.802979	2.451572	4.767460	8341.349609	99998.000000	1402.077271	842.798157	227.623093	113.577179	62.680073	278.307434	369.771118	229.442505	1.682759	0.000000	3.864125	3.484129	0.389445	0.678287	3.921236	4.999991	3.146772	2.925724	2.357216	2.055291	1.797130	2.444525	2.567933	2.360674	0.226022	0.000000	58449.000000		1
5464.727539	2478.928223	1.726894	4.748958	5287.804199	71706.273438	884.286743	551.603760	119.806335	59.621006	36.724243	163.465912	240.260254	194.858368	0.688940	0.000000	3.737569	3.394264	0.237266	0.676598	3.723275	4.855557	2.946593	2.741627	2.078480	1.775399	1.564953	2.213427	2.380682	2.289719	0.000000	0.000000	58496.000000		1
25059.761719	4499.739258	1.911918	5.112839	13305.059570	99998.000000	2196.790771	1367.422241	321.596954	155.186066	100.073486	400.374146	581.753479	287.463043	2.358739	0.000000	4.398977	3.653187	0.281469	0.708662	4.124017	4.999991	3.341789	3.135903	2.507312	2.190853	2.000319	2.602466	2.764739	2.458582	0.372680	0.000000	58608.000000		1
7293.791504	1762.961060	1.816322	4.027363	3425.429443	54244.960938	609.032227	360.923859	93.394112	45.858280	29.995527	103.743141	113.891724	95.901192	0.572735	99998.000000	3.862953	3.246243	0.259193	0.605021	3.534715	4.734359	2.784640	2.557415	1.970320	1.661418	1.477057	2.015960	2.056492	1.981824	0.000000	4.999991	58652.000000		1
16614.681641	4756.408203	2.488577	7.499653	12754.522461	99998.000000	2185.300781	1315.855957	375.950928	147.849854	125.267639	554.955811	733.473450	351.552399	2.392110	0.000000	4.220492	3.677279	0.395951	0.875041	4.105664	4.999991	3.339511	3.119208	2.575131	2.169821	2.097839	2.744258	2.865384	2.545990	0.378781	0.000000	58721.000000		1
18011.322266	2926.653076	2.374479	4.718120	9252.450195	99998.000000	1589.775269	960.640137	255.352066	108.146721	71.598244	320.742737	425.192078	215.457748	2.289255	0.000000	4.255546	3.466371	0.375568	0.673769	3.966257	4.999991	3.201336	2.982561	2.407139	2.034013	1.854902	2.506157	2.628585	2.333362	0.359694	0.000000	58791.000000		1
26475.691406	5943.598145	1.211909	9.118615	19545.279297	99998.000000	3267.640625	2008.186157	632.675232	252.114151	212.929077	1062.344971	1422.457764	722.217773	3.560191	99998.000000	4.422847	3.774050	0.083470	0.959929	4.291042	4.999991	3.514234	3.302804	2.801181	2.401597	2.328235	3.026266	3.153039	2.858668	0.551473	4.999991	58832.000000		1
19076.412109	5803.278809	2.174036	6.204483	14681.899414	99998.000000	2509.225830	1514.877441	367.279449	212.321579	130.041260	554.144775	701.837341	388.510986	4.084358	99998.000000	4.280497	3.763674	0.337267	0.792706	4.166782	4.999991	3.399540	3.180377	2.564997	2.326994	2.114081	2.743623	2.846236	2.589403	0.611124	4.999991	58917.000000		1
6307.096680	1666.387695	1.600460	4.748958	6603.172852	85108.750000	1107.426147	686.008545	163.934631	56.401581	60.299427	229.149536	333.731445	186.353409	1.188885	0.000000	3.799829	3.221776	0.204245	0.676598	3.819753	4.929974	3.044315	2.836329	2.214671	1.751291	1.780313	2.360119	2.523397	2.270337	0.075140	0.000000	58964.000000		1
23681.988281	4153.685059	2.556419	5.418129	13401.790039	99998.000000	2302.553711	1384.530884	329.482056	117.018631	84.512947	421.053680	550.817444	346.670837	1.690457	0.000000	4.374418	3.618433	0.407632	0.733849	4.127163	4.999991	3.362210	3.141303	2.517832	2.068255	1.926923	2.624337	2.741008	2.539917	0.228004	0.000000	59042.000000		1
8010.677734	1488.795166	2.692104	2.929552	2960.876465	44515.414062	502.458221	315.139587	97.236450	58.356670	21.382645	93.489708	92.635513	82.200142	0.279035	0.000000	3.903669	3.172835	0.430092	0.466801	3.471420	4.648510	2.701100	2.498503	1.987829	1.766091	1.330061	1.970764	1.966778	1.914873	0.000000	0.000000	59116.000000		1
6122.633789	1893.717773	2.207957	2.411484	3303.257812	47065.203125	556.843018	350.571747	83.421303	42.697445	27.568624	114.480721	139.273972	97.153191	0.912656	99998.000000	3.786938	3.277315	0.343991	0.382284	3.518942	4.672700	2.745733	2.544777	1.921277	1.630402	1.440415	2.058732	2.143870	1.987457	0.000000	4.999991	59157.000000		1
13648.979492	5063.798340	2.121612	4.418998	10130.815430	99998.000000	1743.823486	1038.627930	274.366394	97.341301	66.809196	334.715179	425.888977	280.959442	2.470510	0.000000	4.135100	3.704476	0.326666	0.645324	4.005644	4.999991	3.241503	3.016460	2.438331	1.988297	1.824836	2.524675	2.629296	2.448644	0.392787	0.000000	59195.000000		1
5931.284668	2935.558838	2.821621	2.932636	4659.541504	71773.046875	808.217102	482.833313	125.301559	31.962952	38.281532	163.940796	210.483673	140.532135	0.480941	0.000000	3.773149	3.467691	0.450499	0.467258	3.668343	4.855961	2.907528	2.683797	2.097956	1.504647	1.582989	2.214687	2.323218	2.147776	0.000000	0.000000	59230.000000		1
13806.758789	3448.711670	1.612795	9.319058	14909.232422	99998.000000	2552.194580	1538.301514	412.258881	178.813675	131.706482	615.175049	775.017578	472.462708	2.247681	0.000000	4.140092	3.537657	0.207579	0.969372	4.173455	4.999991	3.406914	3.187042	2.615170	2.252401	2.119607	2.788999	2.889312	2.674367	0.351735	0.000000	59273.000000		1
7118.110840	2070.752197	2.137031	4.480672	5603.547852	68243.640625	939.670715	587.442993	115.757385	25.286657	31.031664	141.759476	172.248398	131.055817	1.351367	0.000000	3.852365	3.316128	0.329811	0.651343	3.748463	4.834062	2.972976	2.768966	2.063549	1.402891	1.491805	2.151552	2.236155	2.117456	0.130773	0.000000	59327.000000		1
14852.340820	2653.439941	1.415436	4.175382	7937.148926	99998.000000	1342.712280	819.478882	196.767197	87.695366	46.925251	242.998611	283.864319	162.275589	3.208506	99998.000000	4.171795	3.423809	0.150890	0.620696	3.899665	4.999991	3.127983	2.913538	2.293953	1.942977	1.671407	2.385604	2.453111	2.210253	0.506303	4.999991	59346.000000		1
11387.935547	2888.411621	3.413699	4.002693	8488.271484	99998.000000	1420.921997	867.733276	202.256256	102.303032	60.382687	278.646637	360.485962	198.787048	1.699954	99998.000000	4.056445	3.460659	0.533225	0.602352	3.928819	4.999991	3.152570	2.938386	2.305902	2.009888	1.780912	2.445054	2.556888	2.298388	0.230437	4.999991	59379.000000		1
27967.345703	9402.337891	2.636597	8.356932	24803.306641	99998.000000	4183.665039	2555.888916	667.567749	257.011108	187.710266	857.174500	1166.917603	521.139526	4.306561	99998.000000	4.446651	3.973236	0.421044	0.922047	4.394510	4.999991	3.621557	3.407542	2.824495	2.409952	2.273488	2.933069	3.067040	2.716954	0.634131	4.999991	59432.000000		1
6085.752441	1674.198730	2.303553	3.416783	3329.827148	50396.136719	575.885132	345.283142	102.028580	49.271976	22.705568	97.782272	125.751785	114.218597	0.585756	0.000000	3.784314	3.223807	0.362398	0.533617	3.522422	4.702397	2.760336	2.538175	2.008722	1.692600	1.356132	1.990260	2.099514	2.057737	0.000000	0.000000	59478.000000		1
4280.639648	1298.176880	2.642764	4.274062	3095.527832	51076.191406	504.203613	335.479950	96.681374	50.931030	36.270935	160.388336	235.779587	148.145889	0.326900	99998.000000	3.631509	3.113334	0.422058	0.630841	3.490735	4.708219	2.702606	2.525666	1.985343	1.706982	1.559559	2.205173	2.372506	2.170690	0.000000	4.999991	59540.000000		1
16917.011719	3846.341064	2.507080	6.004039	12185.094727	99998.000000	2117.301270	1259.617798	321.263916	140.538315	95.275192	429.237946	600.616699	304.324921	1.936438	99998.000000	4.228323	3.585048	0.399168	0.778444	4.085829	4.999991	3.325783	3.100239	2.506862	2.147795	1.978980	2.632698	2.778597	2.483337	0.287004	4.999991	59564.000000		1
5365.619141	2991.300537	1.292086	5.032661	5357.487305	72436.062500	893.158691	562.359863	137.972641	54.687023	42.179379	186.319489	237.420135	142.481064	0.819006	0.000000	3.729620	3.475860	0.111292	0.701798	3.728961	4.859955	2.950929	2.750014	2.139793	1.737884	1.625100	2.270258	2.375518	2.153757	0.000000	0.000000	59641.000000		1
8870.633789	659.321838	1.227328	2.528666	5203.704102	71233.039062	891.783325	542.691772	135.628998	49.429249	31.679249	167.440842	201.158447	136.905670	1.274523	99998.000000	3.947955	2.819098	0.088961	0.402891	3.716313	4.852682	2.950259	2.734553	2.132353	1.693984	1.500775	2.223861	2.303538	2.136421	0.105348	4.999991	59851.000000		1
17713.882812	5669.444336	2.093859	4.678032	10674.712891	99998.000000	1744.489502	1091.307373	263.197113	129.171646	61.206047	300.494934	381.279633	190.297516	2.176900	99998.000000	4.248314	3.753541	0.320947	0.670063	4.028356	4.999991	3.241668	3.037947	2.420281	2.111167	1.786794	2.477837	2.581244	2.279433	0.337839	4.999991	59899.000000		1
4298.812012	1748.078979	1.921169	2.951138	2772.336670	39985.535156	448.714813	288.764374	82.107628	25.946577	10.537135	55.914352	68.135208	48.901928	0.093434	99998.000000	3.633348	3.242561	0.283566	0.469990	3.442846	4.601903	2.651970	2.460544	1.914384	1.414080	1.022723	1.747523	1.833372	1.689326	0.000000	4.999991	59928.000000		1
7782.671875	1896.286499	3.984190	4.415914	4739.567871	61380.167969	779.655518	499.312805	104.288963	36.409702	28.308722	118.295303	175.514069	152.441544	1.837358	99998.000000	3.891129	3.277904	0.600340	0.645021	3.675739	4.788028	2.891903	2.698373	2.018238	1.561217	1.451920	2.072968	2.244312	2.183103	0.264194	4.999991	59974.000000		1
9548.118164	3456.451660	3.111492	4.940149	10746.554688	99998.000000	1812.519897	1104.049438	255.302734	96.539528	68.252388	330.317749	419.332977	219.765732	1.138507	0.000000	3.979918	3.538630	0.492969	0.693740	4.031269	4.999991	3.258283	3.042989	2.407055	1.984705	1.834118	2.518932	2.622559	2.341960	0.056336	0.000000	60015.000000		1
12425.551758	4505.530273	2.500912	2.719858	8659.727539	99998.000000	1476.358398	883.762512	230.620483	78.952965	59.115273	294.734497	409.705536	197.313019	2.128051	99998.000000	4.094316	3.653746	0.398098	0.434546	3.937504	4.999991	3.169192	2.946336	2.362898	1.897368	1.771700	2.469431	2.612472	2.295156	0.327982	4.999991	60034.000000		1
3693.489502	1277.155029	2.343642	3.052901	1782.909790	31456.781250	356.936584	198.626694	63.654533	33.242702	17.416956	59.121441	62.633820	43.089081	0.241811	0.000000	3.567437	3.106244	0.369891	0.484713	3.251129	4.497715	2.552591	2.298038	1.803829	1.521696	1.240972	1.771745	1.796809	1.634367	0.000000	0.000000	60108.000000		1
17063.791016	4544.379395	2.562587	6.509772	15714.350586	99998.000000	2610.147461	1613.328857	407.762787	201.309555	140.982361	630.772583	823.358276	537.304443	2.978601	0.000000	4.232076	3.657475	0.408679	0.813566	4.196296	4.999991	3.416665	3.207723	2.610408	2.303864	2.149165	2.799873	2.915589	2.730220	0.474012	0.000000	60203.000000		1
6139.141113	1213.115112	2.248045	2.137031	2241.101074	37177.843750	397.552521	236.609100	54.748699	55.581306	15.215167	66.380562	59.124523	73.636597	0.034013	0.000000	3.788108	3.083902	0.351805	0.329811	3.350461	4.570284	2.599395	2.374032	1.738374	1.744929	1.182277	1.822041	1.771768	1.867094	0.000000	0.000000	60241.000000		1
18754.945312	4567.331543	0.783270	4.980238	13402.014648	99998.000000	2297.311279	1373.639038	345.249237	153.045959	89.258820	429.974945	564.503052	296.960968	2.326104	0.000000	4.273116	3.659662	0.000000	0.697250	4.127170	4.999991	3.361220	3.137873	2.538133	2.184822	1.950651	2.633443	2.751666	2.472699	0.366629	0.000000	60262.000000		1
5602.104980	2421.212891	1.307505	3.281098	6126.756836	79262.804688	1052.042114	642.885498	176.260345	75.721207	35.410572	182.523407	230.651321	140.547562	2.747587	0.000000	3.748351	3.384033	0.116443	0.516019	3.787231	4.899069	3.022033	2.808134	2.246155	1.879218	1.549133	2.261319	2.362956	2.147823	0.438951	0.000000	60318.000000		1
7663.583984	934.391357	2.522498	3.052901	3519.535889	53026.347656	633.569519	371.652191	92.829788	50.628822	36.366531	110.474937	128.536392	101.421082	0.385236	99998.000000	3.884432	2.970529	0.401831	0.484713	3.546485	4.724492	2.801794	2.570137	1.967687	1.704398	1.560702	2.043264	2.109026	2.006128	0.000000	4.999991	60346.000000		1
14583.031250	6358.330078	3.456871	5.670996	16854.445312	99998.000000	2797.808350	1718.845093	595.133850	254.352936	219.793472	1129.477905	1514.368652	804.467285	3.816780	99998.000000	4.163848	3.803343	0.538683	0.753659	4.226715	4.999991	3.446818	3.235237	2.774615	2.405437	2.342015	3.052878	3.180232	2.905508	0.581697	4.999991	60418.000000		1
3382.858398	2336.758545	1.989012	6.673211	3232.612305	49683.812500	581.337158	343.229370	90.846947	48.753910	28.592426	124.848244	176.775330	106.925560	0.212869	0.000000	3.529284	3.368614	0.298637	0.824335	3.509554	4.696215	2.764428	2.535584	1.958310	1.688010	1.456251	2.096382	2.247422	2.029082	0.000000	0.000000	60632.000000		1
5786.783691	2541.568115	1.745396	3.944102	5651.126953	76981.382812	976.179077	584.957458	135.659836	81.364449	49.389160	204.461136	299.585205	152.968857	1.767300	99998.000000	3.762437	3.405102	0.241894	0.595948	3.752135	4.886386	2.989530	2.767124	2.132451	1.910435	1.693632	2.310611	2.476520	2.184603	0.247310	4.999991	60652.000000		1
7964.032715	2397.847412	2.380646	5.652493	6415.385254	97870.703125	1110.296997	668.375732	198.777802	109.256866	45.441975	225.698837	299.677734	158.991409	0.140027	99998.000000	3.901133	3.379822	0.376695	0.752240	3.807223	4.990653	3.045439	2.825021	2.298368	2.038449	1.657457	2.353529	2.476655	2.201374	0.000000	4.999991	60716.000000		1
17444.648438	7042.673340	2.365228	9.633600	23191.138672	99998.000000	3891.394531	2382.752441	544.705444	231.422256	179.115875	840.984924	1074.260498	584.090942	3.295554	0.000000	4.241662	3.847738	0.373873	0.983789	4.365322	4.999991	3.590105	3.377079	2.736162	2.364405	2.253134	2.924788	3.031110	2.766480	0.517928	0.000000	60764.000000		1
3917.100586	637.007935	0.807940	1.831741	2382.145020	37241.566406	405.123108	239.066849	61.255386	13.932332	11.554770	47.671516	71.536575	66.960304	1.339234	0.000000	3.592965	2.804145	0.000000	0.262864	3.376968	4.571028	2.607587	2.378519	1.787144	1.144024	1.062761	1.678259	1.854528	1.825817	0.126857	0.000000	60811.000000		1
13709.932617	2291.498535	2.143198	4.101373	7708.964355	99998.000000	1295.127075	788.302307	177.092957	104.366051	53.638554	247.769150	290.688629	155.195312	1.019555	0.000000	4.137035	3.360120	0.331062	0.612929	3.886996	4.999991	3.112312	2.896693	2.248201	2.018559	1.729477	2.394047	2.463428	2.190879	0.008410	0.000000	60841.000000		1
9351.191406	1439.637329	3.709738	6.155142	4536.124023	61211.558594	826.738037	480.387909	115.165306	77.059547	29.091991	119.689156	165.146545	62.106499	0.379386	0.000000	3.970867	3.158253	0.569343	0.789238	3.656685	4.786833	2.917368	2.681592	2.061322	1.886826	1.463773	2.078055	2.217870	1.793137	0.000000	0.000000	60899.000000		1
7814.989746	2629.007568	2.547168	3.805334	6784.728027	99998.000000	1161.376099	704.942688	207.375259	90.550903	47.270630	291.860443	355.869629	213.786362	1.943497	0.000000	3.892928	3.419792	0.406058	0.580393	3.831532	4.999991	3.064973	2.848154	2.316757	1.956893	1.674591	2.465175	2.551291	2.329980	0.288584	0.000000	60923.000000		1
8376.705078	3308.262695	1.952007	4.838386	9133.901367	99998.000000	1561.845825	947.290649	261.926605	89.995834	72.045387	362.996124	548.711243	316.684540	2.652732	0.000000	3.923073	3.519600	0.290481	0.684700	3.960656	4.999991	3.193638	2.976483	2.418180	1.954222	1.857606	2.559902	2.739344	2.500627	0.423693	0.000000	61006.000000		1
7373.376465	4040.474854	1.307505	5.843685	10772.499023	99998.000000	1802.556274	1113.260498	260.341553	100.973938	86.542046	340.531097	419.425476	307.630707	0.985097	0.000000	3.867666	3.606432	0.116443	0.766687	4.032317	4.999991	3.255889	3.046597	2.415544	2.004209	1.937227	2.532157	2.622655	2.488030	0.000000	0.000000	61063.000000		1
12184.157227	3351.943848	1.834825	4.126042	9656.034180	99998.000000	1655.782715	999.874512	271.621887	91.346512	69.007904	337.182159	450.299866	309.348328	1.634545	99998.000000	4.085795	3.525297	0.263595	0.615534	3.984799	4.999991	3.219003	2.999945	2.433965	1.960692	1.838899	2.527865	2.653502	2.490448	0.213397	4.999991	61137.000000		1
6930.283691	3440.172607	1.847160	5.954700	7489.874023	97418.890625	1278.934448	773.349243	178.505295	76.846771	64.154099	241.731201	312.345734	162.944763	0.322084	0.000000	3.840751	3.536580	0.266504	0.774860	3.874475	4.988643	3.106848	2.888376	2.251651	1.885626	1.807224	2.383333	2.494636	2.212040	0.000000	0.000000	61154.000000		1
11806.003906	1412.201294	3.361275	4.431333	6582.536621	86377.187500	1130.982788	684.115112	172.029449	58.899410	36.412788	145.657318	185.298782	146.190796	2.002228	0.000000	4.072103	3.149897	0.526504	0.646534	3.818393	4.936399	3.053456	2.835129	2.235603	1.770111	1.561254	2.163332	2.267873	2.164920	0.301513	0.000000	61193.000000		1
10061.175781	1829.927612	1.714559	4.033530	3730.395752	55015.613281	638.019409	396.306671	104.193367	61.776539	27.386684	110.178902	158.195801	95.207352	1.473432	0.000000	4.002649	3.262434	0.234152	0.605685	3.571755	4.740486	2.804834	2.598031	2.017840	1.790824	1.437539	2.042099	2.199195	1.978670	0.168330	0.000000	61234.000000		1
7434.894043	1241.553345	0.663004	3.080655	4746.438477	66158.617188	797.590515	496.984589	107.684158	83.661835	28.959391	133.689331	177.703522	178.878433	1.861861	0.000000	3.871275	3.093965	0.000000	0.488643	3.676368	4.820586	2.901780	2.696343	2.032152	1.922527	1.461789	2.126097	2.249696	2.252558	0.269947	0.000000	61276.000000		1
7529.379883	6621.736816	2.747611	5.791261	16714.714844	99998.000000	2853.457520	1716.748169	473.723938	254.883347	155.694885	716.667053	923.875793	514.339844	2.656258	99998.000000	3.876759	3.820972	0.438955	0.762773	4.223099	4.999991	3.455371	3.234707	2.675525	2.406342	2.192274	2.855317	2.965614	2.711250	0.424270	4.999991	61294.000000		1
5954.144531	1990.026001	2.130863	1.933504	3183.090576	49588.808594	550.919189	326.074524	72.770065	68.196884	12.433635	84.830566	101.322403	47.773281	0.965176	99998.000000	3.774819	3.298859	0.328556	0.286345	3.502849	4.695384	2.741088	2.513317	1.861953	1.833765	1.094598	1.928552	2.005706	1.679185	0.000000	4.999991	61320.000000		1
7297.272949	1562.425537	3.728240	4.878475	3835.350830	55905.210938	679.976746	406.803741	113.808464	49.145546	36.409702	124.021805	176.772247	138.185410	1.064961	99998.000000	3.863161	3.193799	0.571504	0.688284	3.583805	4.747452	2.832494	2.609385	2.056175	1.691484	1.561217	2.093498	2.247414	2.140462	0.027334	4.999991	61406.000000		1
11560.872070	2831.846680	1.335259	4.502259	8564.834961	99998.000000	1444.417114	879.877014	203.640854	99.999481	76.630905	327.850769	472.364014	316.342255	2.655872	0.000000	4.062991	3.452070	0.125565	0.653430	3.932719	4.999991	3.159693	2.944422	2.308865	1.999998	1.884404	2.515676	2.674277	2.500157	0.424207	0.000000	61454.000000		1
5734.335449	2359.923584	1.896499	3.570970	5387.312988	69388.109375	887.296509	561.040039	122.393593	80.504082	33.998219	147.883774	210.199966	125.594513	0.390371	29093.484375	3.758483	3.372898	0.277953	0.552786	3.731372	4.841285	2.948069	2.748994	2.087759	1.905818	1.531456	2.169920	2.322633	2.098971	0.000000	4.463796	61750.000000		1
4878.653320	818.473633	2.642764	4.422081	2901.199951	40654.585938	465.317688	309.897247	75.705788	22.554464	16.723116	80.473244	135.049255	70.269157	1.731759	25802.322266	3.688300	2.913005	0.422058	0.645627	3.462578	4.609109	2.667750	2.491218	1.879129	1.353233	1.223317	1.905651	2.130492	1.846765	0.238487	4.411659	61808.000000		1
6642.913086	3267.437012	2.285050	5.865271	9778.208984	99998.000000	1619.866333	1005.659607	219.531357	97.785355	59.534660	348.829437	489.922821	328.797485	3.538715	0.000000	3.822359	3.514207	0.358896	0.768288	3.990259	4.999991	3.209479	3.002451	2.341496	1.990274	1.774770	2.542613	2.690128	2.516928	0.548846	0.000000	61846.000000		1
18671.876953	6086.091309	2.013681	6.037961	16138.515625	99998.000000	2759.773438	1647.126587	390.706604	147.698746	118.027016	589.811279	773.105652	496.666962	2.468966	99998.000000	4.271188	3.784338	0.303991	0.780890	4.207864	4.999991	3.440873	3.216727	2.591851	2.169377	2.071981	2.770713	2.888239	2.696065	0.392515	4.999991	61882.000000		1
8313.565430	2193.975342	2.130863	5.445883	4621.451172	66439.000000	796.079468	487.557587	136.813156	56.833305	28.481411	129.661957	191.355240	133.834259	0.241706	0.000000	3.919787	3.341232	0.328556	0.736068	3.664778	4.822423	2.900956	2.688026	2.136128	1.754603	1.454561	2.112813	2.281840	2.126567	0.000000	0.000000	61966.000000		1
10252.194336	1760.783936	1.393850	3.015897	5534.179199	75144.281250	945.486633	578.669739	155.284744	98.365097	28.441322	175.218033	183.652054	103.551949	0.544639	0.000000	4.010817	3.245706	0.144216	0.479416	3.743053	4.875896	2.975655	2.762431	2.191129	1.992841	1.453950	2.243579	2.263996	2.015158	0.000000	0.000000	62143.000000		1
6378.417480	1940.855835	1.261249	4.508426	4403.714844	60895.945312	731.718811	456.874390	103.588951	26.304291	31.882774	114.807594	189.936722	157.887421	0.799851	99998.000000	3.804713	3.287993	0.100801	0.654025	3.643819	4.784588	2.864344	2.659797	2.015313	1.420027	1.503556	2.059971	2.278609	2.198348	0.000000	4.999991	62163.000000		1
6809.265137	856.360413	2.211041	2.436154	2616.576904	54886.437500	436.780762	277.736938	123.836784	41.926514	66.334305	181.314590	234.345642	93.970772	0.916213	99998.000000	3.833100	2.932657	0.344597	0.386705	3.417733	4.739465	2.640264	2.443634	2.092850	1.622489	1.821738	2.258433	2.369857	1.972993	0.000000	4.999991	62198.000000		1
10824.820312	3949.998047	2.026016	3.614142	10611.884766	99998.000000	1817.358276	1089.629883	261.608978	141.996918	72.005302	387.579712	498.372284	323.502686	1.660942	0.000000	4.034420	3.596597	0.306643	0.558005	4.025793	4.999991	3.259441	3.037279	2.417653	2.152279	1.857365	2.588361	2.697554	2.509878	0.220355	0.000000	62244.000000		1
12414.086914	2387.344238	3.820752	6.303162	8221.432617	99998.000000	1391.931885	850.834351	255.441498	93.178253	56.891895	304.565460	399.927002	244.010086	1.344271	99998.000000	4.093915	3.377915	0.582149	0.799558	3.914948	4.999991	3.143618	2.929845	2.407291	1.969315	1.755050	2.483681	2.601981	2.387408	0.128487	4.999991	62321.000000		1
15176.098633	3779.726318	1.671386	3.114576	9434.322266	99998.000000	1572.105469	962.391663	241.358063	84.426598	71.888115	327.203186	397.534027	256.209351	2.793686	0.000000	4.181160	3.577460	0.223077	0.493399	3.974711	4.999991	3.196482	2.983352	2.382662	1.926479	1.856657	2.514817	2.599374	2.408595	0.446178	0.000000	62376.000000		1
18686.908203	6230.620117	2.309720	4.292564	14079.099609	99998.000000	2378.611084	1453.230347	361.845917	214.313675	95.244354	484.948761	591.091064	354.225983	3.233026	99998.000000	4.271537	3.794531	0.363559	0.632717	4.148575	4.999991	3.376323	3.162334	2.558524	2.331050	1.978839	2.685696	2.771654	2.549280	0.509609	4.999991	62417.000000		1
5844.887695	2753.784912	0.792521	3.139246	3551.060791	53408.824219	594.803894	375.984833	85.672432	26.353632	24.059330	130.414398	161.020508	102.016243	1.558818	0.000000	3.766776	3.439930	0.000000	0.496825	3.550358	4.727613	2.774374	2.575170	1.932841	1.420841	1.381284	2.115325	2.206881	2.008669	0.192796	0.000000	62445.000000		1
8827.306641	3020.725586	0.934373	2.775365	5928.925781	77587.742188	998.459106	612.492188	146.110626	100.021065	32.132557	155.941589	211.226852	120.851723	2.820113	99998.000000	3.945828	3.480111	0.000000	0.443320	3.772976	4.889793	2.999330	2.787101	2.164682	2.000092	1.506945	2.192962	2.324749	2.082253	0.450266	4.999991	62466.000000		1
7020.162109	3199.637939	2.463907	3.672733	11440.242188	99998.000000	1923.423462	1172.813721	269.709961	132.172119	61.690193	274.088867	367.205444	194.303299	2.381346	99998.000000	3.846347	3.505101	0.391624	0.564989	4.058435	4.999991	3.284075	3.069229	2.430897	2.121140	1.790216	2.437891	2.564909	2.288480	0.376823	4.999991	62488.000000		1
4127.322266	1815.051636	0.946708	2.991227	2513.148438	38640.164062	422.342682	274.933807	81.256516	58.628040	21.003345	84.571533	104.668259	82.511597	1.223212	99998.000000	3.615668	3.258889	0.000000	0.475849	3.400218	4.587039	2.625665	2.439228	1.909858	1.768105	1.322289	1.927224	2.019815	1.916515	0.087502	4.999991	62560.000000		1
7997.812012	2556.758545	1.335259	4.662613	4150.410156	60366.906250	751.442383	438.125275	105.704399	49.771542	28.259382	125.061028	160.786133	99.802124	0.173848	0.000000	3.902971	3.407690	0.125565	0.668629	3.618091	4.780799	2.875896	2.641598	2.024093	1.696981	1.451163	2.097122	2.206249	1.999140	0.000000	0.000000	62598.000000		1
7034.643555	1649.060181	3.086823	1.381515	3309.718262	49906.601562	584.362305	346.291534	67.444450	51.597118	23.285311	88.740753	95.824097	65.344421	2.215148	99998.000000	3.847242	3.217237	0.489512	0.140356	3.519791	4.698158	2.766682	2.539442	1.828946	1.712626	1.367082	1.948123	1.981475	1.815209	0.345403	4.999991	62618.000000		1
5437.026367	975.583923	2.090775	4.101373	3099.176025	49285.316406	525.913147	326.305817	99.441322	32.086300	25.228067	72.899582	108.510597	93.980019	0.251984	99998.000000	3.735361	2.989265	0.320307	0.612929	3.491246	4.692718	2.720914	2.513625	1.997567	1.506320	1.401884	1.862725	2.035472	1.973036	0.000000	4.999991	62650.000000		1
11460.508789	4499.584961	2.655099	5.174514	9680.448242	99998.000000	1652.177734	1003.655212	234.061935	105.346680	61.132038	333.022186	380.934235	231.906403	2.713652	99998.000000	4.059204	3.653172	0.424081	0.713870	3.985895	4.999991	3.218057	3.001585	2.369331	2.022621	1.786269	2.522473	2.580850	2.365313	0.433554	4.999991	62726.000000		1
10352.986328	976.737244	1.896499	1.985928	5782.842773	80435.789062	1004.786926	601.258118	135.912704	71.625999	24.580482	152.845505	210.406586	117.653885	1.202151	99998.000000	4.015066	2.989778	0.277953	0.297963	3.762141	4.905449	3.002074	2.779061	2.133260	1.855071	1.390590	2.184253	2.323059	2.070606	0.079959	4.999991	62746.000000		1
9787.987305	5455.060059	1.279752	5.199183	12308.271484	99998.000000	2063.779785	1261.227539	292.628296	120.651276	90.430641	479.040314	598.714050	397.459991	2.929731	0.000000	3.990693	3.736799	0.107126	0.715935	4.090197	4.999991	3.314663	3.100793	2.466316	2.081532	1.956316	2.680372	2.777220	2.599293	0.466828	0.000000	62767.000000		1
12693.985352	2626.377197	1.470943	2.676685	6213.289551	86266.953125	1030.486816	638.192078	168.671265	58.406013	41.587299	226.864487	301.564972	204.488892	1.028568	99998.000000	4.103598	3.419357	0.167596	0.427597	3.793322	4.935844	3.013042	2.804951	2.227041	1.766458	1.618961	2.355767	2.479381	2.310670	0.012233	4.999991	62801.000000		1
6215.966309	1290.908569	1.292086	2.251129	3066.938477	44799.464844	480.693207	316.712311	86.542046	35.546257	10.990445	75.594772	100.125916	47.427902	0.200419	0.000000	3.793509	3.110895	0.111292	0.352400	3.486705	4.651273	2.681868	2.500665	1.937227	1.550794	1.041015	1.878492	2.000546	1.676034	0.000000	0.000000	62831.000000		1
8935.870117	3102.296631	2.087691	8.005385	6589.924805	95671.781250	1107.441528	689.635010	201.331131	52.540741	62.794170	273.268585	338.477325	245.875748	0.468553	99998.000000	3.951137	3.491683	0.319666	0.903382	3.818881	4.980784	3.044321	2.838619	2.303911	1.720496	1.797919	2.436590	2.529530	2.390716	0.000000	4.999991	62929.000000		1
11969.402344	4198.513184	1.871829	6.185980	11585.249023	99998.000000	1985.816772	1190.421875	263.820007	119.920433	80.562675	402.397064	538.803162	275.273010	2.541374	0.000000	4.078073	3.623096	0.272266	0.791408	4.063905	4.999991	3.297939	3.075701	2.421308	2.078893	1.906134	2.604655	2.731430	2.439764	0.405069	0.000000	63064.000000		1
8983.057617	1821.410278	1.918085	3.429117	7810.135742	99998.000000	1312.519409	801.870728	190.377701	86.104156	45.253864	230.247360	308.836426	217.348068	1.534575	99998.000000	3.953424	3.260408	0.282868	0.535182	3.892658	4.999991	3.118106	2.904104	2.279616	1.935024	1.655656	2.362195	2.489728	2.337156	0.185988	4.999991	63093.000000		1
8433.599609	3549.848877	1.782401	3.786831	9412.366211	99998.000000	1576.148193	961.478882	221.270584	70.947578	52.608582	234.422729	323.743225	166.145676	2.305630	0.000000	3.926013	3.550210	0.251005	0.578276	3.973699	4.999991	3.197597	2.982940	2.344924	1.850938	1.721057	2.370000	2.510201	2.220489	0.362790	0.000000	63111.000000		1
25154.076172	6577.000977	1.924253	5.976286	20617.599609	99998.000000	3482.305908	2117.884033	511.838959	202.188416	168.085342	775.942688	1043.475464	578.540222	3.166439	99998.000000	4.400609	3.818028	0.284262	0.776431	4.314238	4.999991	3.541867	3.325902	2.709133	2.305756	2.225530	2.889830	3.018482	2.762334	0.500571	4.999991	63154.000000		1
9774.591797	755.571472	1.344510	2.652015	5484.454102	73141.617188	910.436890	572.095215	143.341431	54.600677	35.811459	148.488190	184.907150	99.123695	1.246084	0.000000	3.990099	2.878276	0.128564	0.423576	3.739133	4.864164	2.959250	2.757468	2.156372	1.737198	1.554022	2.171692	2.266954	1.996177	0.095547	0.000000	63203.000000		1
14450.886719	2952.901855	1.822490	6.932245	12298.536133	99998.000000	2025.849854	1267.626343	385.670868	180.583740	94.245224	485.510010	637.479736	395.878052	0.770843	0.000000	4.159894	3.470249	0.260665	0.840874	4.089853	4.999991	3.306607	3.102991	2.586217	2.256679	1.974259	2.686198	2.804466	2.597561	0.000000	0.000000	63246.000000		1
4555.699707	1612.104614	3.820752	3.182418	2615.047363	37613.750000	433.252960	277.983643	76.926949	17.383036	18.477762	60.481369	95.858017	75.227806	0.544008	99998.000000	3.658555	3.207393	0.582149	0.502757	3.417480	4.575346	2.636742	2.444019	1.886078	1.240126	1.266649	1.781622	1.981628	1.876378	0.000000	4.999991	63272.000000		1
7520.085449	743.430847	2.069189	3.805334	4445.884766	63322.332031	770.916199	461.333496	134.457184	32.243572	30.430334	128.881775	166.420135	124.496704	0.164962	0.000000	3.876223	2.871241	0.315800	0.580393	3.647958	4.801557	2.887007	2.664015	2.128584	1.508443	1.483307	2.110192	2.221206	2.095158	0.000000	0.000000	63287.000000		1
14396.295898	5456.459961	2.090775	6.478935	13845.567383	99998.000000	2383.307617	1430.160889	311.432953	105.396027	102.814934	470.671051	632.345276	311.627228	1.390212	99998.000000	4.158251	3.736911	0.320307	0.811504	4.141311	4.999991	3.377180	3.155385	2.493365	2.022824	2.012056	2.672718	2.800954	2.493635	0.143081	4.999991	63353.000000		1
25843.867188	4269.535156	2.106194	6.050295	12666.968750	99998.000000	2144.246826	1303.397705	346.424133	128.413055	112.294350	433.317719	550.077332	340.241241	1.404168	0.000000	4.412357	3.630381	0.323498	0.781777	4.102673	4.999991	3.331275	3.115077	2.539608	2.108609	2.050358	2.636806	2.740424	2.531787	0.147419	0.000000	63385.000000		1
16067.614258	4024.433350	2.599592	4.391244	10919.382812	99998.000000	1851.797485	1107.401367	266.438110	127.879562	78.021675	380.144806	527.100403	318.278839	1.742793	99998.000000	4.205951	3.604705	0.414905	0.642588	4.038198	4.999991	3.267593	3.044305	2.425596	2.106801	1.892215	2.579949	2.721893	2.502808	0.241246	4.999991	63440.000000		1
15311.086914	2787.403809	2.503996	3.413699	8387.670898	99998.000000	1435.850464	856.983337	226.062714	89.662788	60.243919	266.336334	344.799011	168.726761	1.785184	99998.000000	4.185006	3.445200	0.398634	0.533225	3.923641	4.999991	3.157109	2.932972	2.354229	1.952612	1.779913	2.425431	2.537566	2.227184	0.251683	4.999991	63496.000000		1
9409.640625	2467.132812	2.044519	3.805334	5713.458496	84484.015625	991.125977	602.189392	141.062546	93.548302	54.458828	226.497528	278.547943	172.328568	2.353032	99998.000000	3.973573	3.392193	0.310591	0.580393	3.756899	4.926775	2.996129	2.779733	2.149412	1.971036	1.736068	2.355063	2.444900	2.236357	0.371628	4.999991	63560.000000		1
9792.249023	4059.069824	1.924253	4.027363	6807.677246	91816.148438	1163.414429	708.775757	174.129471	64.851028	43.486885	206.730759	284.814117	178.286362	0.966873	99998.000000	3.990882	3.608427	0.284262	0.605021	3.832999	4.962919	3.065734	2.850509	2.240872	1.811917	1.638358	2.315405	2.454561	2.251118	0.000000	4.999991	63633.000000		1
12373.665039	2723.317627	2.392981	7.607584	10198.288086	99998.000000	1822.205933	1046.509888	271.113068	96.921906	84.660965	427.307526	525.580078	333.719116	3.145065	99998.000000	4.092498	3.435098	0.378939	0.881247	4.008527	4.999991	3.260597	3.019743	2.433151	1.986422	1.927683	2.630741	2.720639	2.523381	0.497630	4.999991	63688.000000		1
7714.734375	1672.126465	2.494745	3.447620	8986.791992	99998.000000	1495.850708	917.887146	211.748001	95.904274	52.358799	275.720154	396.648987	217.684204	4.361122	0.000000	3.887321	3.223269	0.397026	0.537519	3.953605	4.999991	3.174888	2.962789	2.325819	1.981838	1.718990	2.440469	2.598406	2.337827	0.639598	0.000000	63738.000000		1
15301.511719	4699.722656	1.865662	7.524323	16082.298828	99998.000000	2710.113037	1663.103516	370.881256	121.943367	133.436462	611.385132	758.038513	495.624664	1.246533	99998.000000	4.184734	3.672072	0.270833	0.876467	4.206348	4.999991	3.432987	3.220919	2.569235	2.086158	2.125274	2.786315	2.879691	2.695153	0.095704	4.999991	63794.000000		1
11729.111328	2966.862061	1.045387	2.463907	8961.973633	99998.000000	1530.151123	929.423462	223.589569	107.079742	78.394806	310.396820	358.999603	207.335175	2.858919	99998.000000	4.069265	3.472297	0.019277	0.391624	3.952404	4.999991	3.184734	2.968214	2.349452	2.029707	1.894287	2.491917	2.555094	2.316673	0.456202	4.999991	63879.000000		1
[truncated: 8,817 more rows]
