# Supplementary material for: Distinct elongation stalls during translation are linked with distinct pathways for mRNA degradation
Source: eLife. 2022 Jul 27;11:e76038. doi: 10.7554/eLife.76038 (PMC9352352; doi:10.7554/eLife.76038)
Supplement: Figure 3—source data 1. [file elife-76038-fig3-data1.zip › 3B_flow_cytometry_data/list_mode_data.SYH1_NON_1.CSV]

FSC-HLin	SSC-HLin	BLU-V-HLin	GRN-V-HLin	YEL-V-HLin	ORG-V-HLin	GRN-B-HLin	YEL-B-HLin	RED-B-HLin	NIR-B-HLin	YEL-G-HLin	ORG-G-HLin	RED-G-HLin	NIR-G-HLin	BLU-V-ALin	BLU-V-W	FSC-HLog	SSC-HLog	BLU-V-HLog	GRN-V-HLog	YEL-V-HLog	ORG-V-HLog	GRN-B-HLog	YEL-B-HLog	RED-B-HLog	NIR-B-HLog	YEL-G-HLog	ORG-G-HLog	RED-G-HLog	NIR-G-HLog	BLU-V-ALog	BLU-V-WLog	TIME		P01.R1
6446.469727	353.279266	2.170952	4.169215	1312.186401	28642.203125	196.677780	133.772583	92.709518	30.578354	26.643503	123.253952	151.090866	100.360275	0.034504	0.000000	3.809322	2.548118	0.336650	0.620054	3.117996	4.457006	2.293755	2.126367	1.967124	1.485414	1.425591	2.090801	2.179238	2.001562	0.000000	0.000000	26.000000		1
19779.945312	5182.716309	1.218077	3.009729	4509.776855	90753.640625	721.890930	457.879700	259.027893	110.589043	78.956047	382.516205	489.284485	339.103333	1.934423	0.000000	4.296225	3.714557	0.085675	0.478527	3.654155	4.957864	2.858472	2.660751	2.413347	2.043712	1.897385	2.582650	2.689561	2.530332	0.286552	0.000000	213.000000		1
28904.222656	13209.795898	1.535702	3.558635	9471.953125	99998.000000	1524.625122	955.394714	475.703705	237.700745	170.688019	897.059631	1293.384766	717.246826	1.632614	0.000000	4.460961	4.120896	0.186307	0.551283	3.976439	4.999991	3.183163	2.980183	2.677336	2.376030	2.232203	2.952821	3.111728	2.855669	0.212884	0.000000	268.000000		1
19666.449219	5696.538086	3.746742	3.200921	5064.023438	99998.000000	790.084717	510.025726	296.097504	123.494484	98.130737	535.818115	680.636658	386.398621	2.782220	99998.000000	4.293726	3.755611	0.573654	0.505275	3.704496	4.999991	2.897674	2.707592	2.471435	2.091648	1.991805	2.729017	2.832915	2.587036	0.444392	4.999991	361.000000		1
18426.570312	4282.850586	1.557288	1.227328	3429.283936	71513.867188	552.652222	346.636902	178.116745	89.662788	66.630341	301.056152	405.181671	214.856415	2.176743	99998.000000	4.265444	3.631733	0.192369	0.088961	3.535203	4.854390	2.742452	2.539875	2.250705	1.952612	1.823672	2.478647	2.607650	2.332148	0.337807	4.999991	400.000000		1
11118.931641	3531.596191	1.816322	4.366574	3233.586914	65789.867188	523.396790	328.547699	154.378128	56.309071	58.877823	275.504303	362.952972	204.458054	0.841048	99998.000000	4.046063	3.547971	0.259193	0.640141	3.509685	4.818159	2.718831	2.516598	2.188586	1.750578	1.769952	2.440128	2.559850	2.310604	0.000000	4.999991	442.000000		1
5075.500977	1394.158325	2.167868	2.633513	954.037842	22965.849609	166.302948	103.101723	55.985275	41.112404	15.295344	78.511986	92.925385	50.625740	1.993468	99998.000000	3.705479	3.144312	0.336033	0.420535	2.979566	4.361083	2.220900	2.013266	1.748074	1.613973	1.184559	1.894936	1.968134	1.704371	0.299609	4.999991	499.000000		1
10929.978516	3190.513184	2.565671	3.444536	2128.772705	47541.820312	354.839661	217.477585	124.620049	50.616489	44.066628	189.585175	233.272507	187.034927	1.598501	0.000000	4.038620	3.503860	0.409201	0.537131	3.328129	4.677076	2.550032	2.337415	2.095588	1.704292	1.644110	2.277804	2.367864	2.271923	0.203713	0.000000	560.000000		1
8755.291992	2065.179932	2.448488	4.113708	2277.550781	45089.566406	338.027100	228.764069	109.469643	40.162613	42.509338	196.307724	265.694916	106.324226	0.733925	1055.450195	3.942271	3.314958	0.388898	0.614233	3.357468	4.654076	2.528951	2.359388	2.039294	1.603822	1.628484	2.292937	2.424383	2.026632	0.000000	3.023438	573.000000		1
3465.255859	1054.453613	1.992095	3.805334	951.814453	25049.156250	142.101761	90.828438	52.081264	30.892895	16.266722	88.151756	130.960220	87.004608	0.559783	0.000000	3.539735	3.023027	0.299310	0.580393	2.978552	4.398793	2.152600	1.958222	1.716681	1.489859	1.211300	1.945231	2.117139	1.939542	0.000000	0.000000	602.000000		1
23981.832031	5584.348633	2.781532	2.985059	6747.951172	99998.000000	1083.527100	684.210693	404.820892	145.688156	135.770844	663.071655	852.610596	486.385773	3.398232	99998.000000	4.379882	3.746973	0.444284	0.474953	3.829172	4.999991	3.034840	2.835190	2.607263	2.163424	2.132807	2.821560	2.930751	2.686981	0.531253	4.999991	688.000000		1
3688.965576	446.574707	2.288134	2.960389	686.693115	17714.814453	102.330788	64.021500	45.087345	11.921734	14.761857	57.965038	104.495575	89.465431	0.446959	99998.000000	3.566905	2.649894	0.359481	0.471349	2.836763	4.248337	2.010006	1.806326	1.654055	1.076339	1.169141	1.763166	2.019098	1.951655	0.000000	4.999991	709.000000		1
15220.350586	8115.395020	2.050686	3.154665	5306.596191	99998.000000	786.714172	537.995239	282.436554	165.081787	92.592339	476.548645	607.487305	322.904449	3.523678	0.000000	4.182425	3.909310	0.311899	0.498953	3.724816	4.999991	2.895817	2.730778	2.450921	2.217699	1.966575	2.678107	2.783537	2.509074	0.546996	0.000000	743.000000		1
3674.234619	1001.064880	1.190323	2.608843	811.192871	19550.681641	132.304733	84.932335	41.747654	13.855238	20.793650	84.796646	115.936241	120.450836	0.801673	0.000000	3.565167	3.000462	0.075665	0.416448	2.909124	4.291162	2.121575	1.929073	1.620632	1.141614	1.317931	1.928379	2.064219	2.080810	0.000000	0.000000	825.000000		1
7655.634277	4493.895508	1.116313	3.715905	3294.891602	66203.921875	526.067322	338.551331	200.763733	86.671562	64.163353	332.895752	449.017029	237.343033	1.815861	0.000000	3.883981	3.652623	0.047786	0.570065	3.517841	4.820884	2.721041	2.529624	2.302685	1.937877	1.807287	2.522308	2.652263	2.375376	0.259083	0.000000	888.000000		1
27992.468750	11325.421875	3.900929	4.644111	7629.616699	99998.000000	1252.293945	776.559448	397.302734	189.952133	154.106766	767.258850	1002.560486	601.529480	3.035115	99998.000000	4.447041	4.054054	0.591168	0.666903	3.882503	4.999991	3.097706	2.890175	2.599122	2.278644	2.187822	2.884942	3.001111	2.779257	0.482175	4.999991	953.000000		1
13603.528320	4589.895508	2.596508	3.059069	2881.982178	63888.683594	439.617798	293.411560	184.722122	107.674904	59.210869	331.742462	438.075928	221.989105	1.344361	0.000000	4.133652	3.661803	0.414390	0.485589	3.459691	4.805424	2.643075	2.467477	2.266519	2.032115	1.772401	2.520801	2.641549	2.346332	0.128516	0.000000	1126.000000		1
13013.216797	2150.025879	1.930420	0.625999	2725.975830	62653.640625	427.375366	268.596741	182.248962	88.207260	47.393982	298.644684	426.370056	222.538010	1.751053	99998.000000	4.114385	3.332444	0.285652	0.000000	3.435522	4.796947	2.630810	2.429101	2.260665	1.945504	1.675723	2.475155	2.629787	2.347404	0.243299	4.999991	1158.000000		1
15454.720703	4467.622070	3.493876	6.198315	2753.695557	59300.757812	435.695282	277.567322	130.152283	66.201706	58.257992	263.119995	391.388123	200.874741	1.481855	0.000000	4.189061	3.650076	0.543307	0.792274	3.439916	4.773060	2.639183	2.443368	2.114452	1.820869	1.765355	2.420154	2.592608	2.302925	0.170806	0.000000	1202.000000		1
5701.700195	2435.826660	2.550252	2.312804	1372.454956	35593.320312	202.996353	135.844864	98.352760	46.623047	16.288307	147.883774	223.774582	123.753517	0.191583	0.000000	3.756004	3.386646	0.406583	0.364139	3.137498	4.551369	2.307488	2.133043	1.992787	1.668601	1.211876	2.169920	2.349811	2.092558	0.000000	0.000000	1233.000000		1
11231.626953	1801.409180	2.063021	4.101373	2194.817139	47267.085938	342.187073	222.895721	133.069489	50.564064	38.497395	193.088303	255.789963	192.098419	1.143469	0.000000	4.050443	3.255612	0.314504	0.612929	3.341398	4.674559	2.534264	2.348102	2.124079	1.703842	1.585431	2.285756	2.407883	2.283524	0.058224	0.000000	1268.000000		1
5409.827637	1642.889526	1.498697	3.885511	1056.843506	22473.230469	148.429596	109.623825	62.470379	22.184416	16.679943	80.245049	115.871483	79.936676	0.349920	99998.000000	3.733183	3.215608	0.175714	0.589448	3.024011	4.351665	2.171520	2.039905	1.795674	1.346048	1.222195	1.904418	2.063977	1.902746	0.000000	4.999991	1301.000000		1
13261.427734	2329.783203	2.500912	3.956437	2746.963623	58090.664062	447.663269	281.594696	137.941803	63.528103	52.038090	237.093246	281.326416	181.746307	0.485812	99998.000000	4.122590	3.367316	0.398098	0.597304	3.438853	4.764106	2.650951	2.449625	2.139696	1.802966	1.716321	2.374919	2.449210	2.259466	0.000000	4.999991	1355.000000		1
5224.556641	1582.226318	2.414567	3.281098	1105.887329	25955.859375	174.296005	112.180244	49.123959	30.843555	20.244745	104.288963	115.159142	59.081352	0.423368	0.000000	3.718050	3.199269	0.382839	0.516019	3.043711	4.414236	2.241287	2.049916	1.691293	1.489164	1.306312	2.018238	2.061298	1.771450	0.000000	0.000000	1388.000000		1
3522.459229	870.551758	1.686805	1.995179	805.151855	25623.353516	124.357933	78.848114	74.129997	30.680117	34.007469	109.340126	139.369568	65.180984	0.652817	0.000000	3.546846	2.939795	0.227065	0.299982	2.905878	4.408636	2.094673	1.896791	1.869994	1.486857	1.531574	2.038779	2.144168	1.814121	0.000000	0.000000	1416.000000		1
8280.458008	1225.835449	3.453787	4.329569	2250.657471	47388.457031	317.122437	228.955261	139.921555	45.207611	41.238838	203.674774	267.711700	256.141510	0.117546	99998.000000	3.918054	3.088432	0.538296	0.636445	3.352309	4.675673	2.501227	2.359751	2.145885	1.655212	1.615306	2.308937	2.427667	2.408480	0.000000	4.999991	1452.000000		1
6368.081055	2502.768555	2.217208	3.167000	2550.917969	54405.835938	391.779755	260.027008	142.024673	41.467033	43.813759	203.067276	286.112366	230.077744	0.054257	99998.000000	3.804008	3.398421	0.345806	0.500648	3.406697	4.735645	2.593042	2.415019	2.152364	1.617703	1.641611	2.307640	2.456537	2.361875	0.000000	4.999991	1504.000000		1
14650.392578	2970.022705	2.340558	3.151581	2557.689941	54715.000000	405.218689	257.831390	130.630264	52.571579	40.178032	197.787918	275.569061	179.825134	2.663537	0.000000	4.165849	3.472760	0.369319	0.498528	3.407848	4.738106	2.607689	2.411336	2.116044	1.720751	1.603989	2.296200	2.440230	2.254850	0.425459	0.000000	1586.000000		1
13166.922852	3065.137695	3.345856	3.009729	3081.290283	73351.367188	481.063232	309.258911	200.621872	70.855064	61.902973	350.463837	502.698761	299.523560	1.086856	99998.000000	4.119484	3.486450	0.524507	0.478527	3.488733	4.865408	2.682202	2.490322	2.302378	1.850371	1.791711	2.544643	2.701308	2.476431	0.036172	4.999991	1639.000000		1
20321.070312	3337.330078	3.055985	3.133079	3427.332031	99998.000000	522.447021	346.519714	294.342865	127.383080	103.601288	639.863464	783.248047	412.909546	1.912418	99998.000000	4.307947	3.523399	0.485151	0.495971	3.534956	4.999991	2.718042	2.539728	2.468853	2.105112	2.015365	2.806087	2.893899	2.615855	0.281583	4.999991	1780.000000		1
11800.135742	3362.582764	2.340558	3.774496	3838.308105	77880.039062	593.521057	392.914581	207.702133	94.183548	73.445404	350.291138	470.757385	336.768951	0.795544	99998.000000	4.071887	3.526673	0.369319	0.576859	3.584140	4.891426	2.773436	2.594298	2.317441	1.973975	1.865965	2.544429	2.672797	2.527332	0.000000	4.999991	1834.000000		1
2044.956665	900.673767	1.822490	2.146282	570.941895	16095.799805	70.407921	54.788788	39.703136	51.313412	14.925296	51.529274	58.600288	40.131775	0.267153	0.000000	3.310684	2.954567	0.260665	0.331687	2.756592	4.206713	1.847622	1.738692	1.598825	1.710231	1.173923	1.712054	1.767900	1.603488	0.000000	0.000000	1897.000000		1
9206.054688	2222.148193	1.668303	2.861710	2056.896973	45703.890625	318.895599	201.707352	102.056335	43.727417	24.173428	193.677292	255.894806	143.729980	0.858678	99998.000000	3.964074	3.346773	0.222275	0.456626	3.313213	4.659953	2.503649	2.304722	2.008840	1.640754	1.383338	2.287079	2.408062	2.157547	0.000000	4.999991	1918.000000		1
6180.352051	2343.986816	2.167868	2.874044	1288.478516	38583.980469	188.471939	121.184769	90.677338	33.733017	35.965645	185.940201	217.406662	183.908005	0.411634	0.000000	3.791013	3.369955	0.336033	0.458493	3.110077	4.586407	2.275247	2.083448	1.957499	1.528055	1.555888	2.269373	2.337273	2.264601	0.000000	0.000000	1935.000000		1
5627.169434	1187.930176	1.964342	3.102241	1029.012817	23771.970703	165.695450	107.496048	72.921173	24.682245	19.242529	103.033882	122.705048	98.531624	0.799668	99998.000000	3.750290	3.074791	0.293217	0.491676	3.012421	4.376065	2.219311	2.031393	1.862854	1.392385	1.284262	2.012980	2.088862	1.993576	0.000000	4.999991	2020.000000		1
4885.209473	1157.237671	1.289003	3.259512	842.332520	18385.650391	118.936722	83.168434	35.043606	10.031403	16.895805	55.969860	70.340080	73.892548	0.271014	0.000000	3.688883	3.063423	0.110254	0.513153	2.925483	4.264479	2.075316	1.919958	1.544609	1.001362	1.227779	1.747954	1.847203	1.868601	0.000000	0.000000	2052.000000		1
17582.029297	5524.333008	2.118529	3.521630	5406.229004	99998.000000	837.796326	545.917358	388.341400	148.105804	130.365051	692.684814	904.907715	527.615356	1.660917	99998.000000	4.245069	3.742280	0.326034	0.546744	3.732894	4.999991	2.923138	2.737127	2.589214	2.170572	2.115161	2.840536	2.956604	2.722317	0.220348	4.999991	2112.000000		1
13931.613281	3961.420166	3.407531	3.231758	3986.398438	80237.523438	595.395935	398.912445	187.617752	76.939285	51.760555	322.259949	442.522675	243.004776	1.806875	99998.000000	4.144001	3.597851	0.532440	0.509439	3.600581	4.904377	2.774806	2.600878	2.273274	1.886148	1.713999	2.508206	2.645936	2.385615	0.256928	4.999991	2131.000000		1
5707.726074	2454.612793	1.995179	3.718989	1170.827759	26607.943359	192.434555	122.344254	75.082870	37.825138	18.986580	94.155792	126.630646	118.871964	0.386347	0.000000	3.756463	3.389983	0.299982	0.570425	3.068493	4.425011	2.284283	2.087584	1.875541	1.577780	1.278447	1.973847	2.102539	2.075079	0.000000	0.000000	2197.000000		1
14042.782227	4602.217773	3.574053	5.384208	3462.036377	73971.828125	532.129944	350.812286	184.006699	76.550728	76.698753	375.358856	498.122498	279.960297	2.091561	0.000000	4.147453	3.662967	0.553161	0.731122	3.539332	4.869066	2.726018	2.545075	2.264834	1.883949	1.884788	2.574447	2.697336	2.447096	0.320471	0.000000	2226.000000		1
14496.729492	4844.390137	2.090775	2.251129	3989.062744	83693.703125	623.643005	405.853943	209.524628	112.069237	70.691628	346.371704	476.089172	309.570374	2.005514	0.000000	4.161270	3.685239	0.320307	0.352400	3.600871	4.922693	2.794936	2.608370	2.321235	2.049486	1.849368	2.539542	2.677688	2.490759	0.302226	0.000000	2278.000000		1
9793.426758	3629.825684	1.800903	3.466122	1916.691650	48280.472656	297.577698	197.063248	122.294914	62.575226	34.874001	193.954834	260.329224	159.231934	2.133271	99998.000000	3.990935	3.559886	0.255490	0.539844	3.282552	4.683772	2.473600	2.294606	2.087408	1.796402	1.542502	2.287701	2.415523	2.202030	0.329046	4.999991	2374.000000		1
19261.769531	12102.737305	1.470943	5.387291	9593.829102	99998.000000	1493.112427	976.919189	554.326721	312.413574	233.861496	1157.246948	1468.238892	904.522278	2.089324	0.000000	4.284696	4.082884	0.167596	0.731370	3.981992	4.999991	3.174093	2.989859	2.743766	2.494730	2.368959	3.063426	3.166797	2.956419	0.320006	0.000000	2423.000000		1
14332.930664	2783.616943	1.594293	1.134816	3262.811523	81287.460938	525.049683	331.560516	230.635910	121.471550	68.829048	384.425049	500.133087	296.137604	1.300748	99998.000000	4.156335	3.444609	0.202568	0.054925	3.513592	4.910024	2.720200	2.520563	2.362927	2.084475	1.837772	2.584812	2.699085	2.471493	0.114193	4.999991	2464.000000		1
6303.966797	1869.004761	4.110624	5.152927	1378.699463	33122.753906	230.688324	138.355026	74.792999	35.151539	32.490273	156.798859	192.665833	193.609451	1.581621	99998.000000	3.799614	3.271610	0.613908	0.712054	3.139470	4.520126	2.363026	2.140995	1.873861	1.545944	1.511753	2.195343	2.284805	2.286927	0.199103	4.999991	2507.000000		1
21360.878906	6236.941895	3.725156	3.530881	7122.301758	99998.000000	1081.390137	722.236267	384.172180	177.968735	130.466812	724.826599	960.831299	527.895996	1.840634	0.000000	4.329619	3.794972	0.571145	0.547883	3.852620	4.999991	3.033983	2.858679	2.584526	2.250344	2.115500	2.860234	2.982647	2.722548	0.264967	0.000000	2584.000000		1
5408.625000	2206.341064	2.778449	4.021195	1205.729492	29907.386719	198.904236	125.850464	57.339039	66.923302	23.772543	113.284225	167.049210	90.381302	1.429561	0.000000	3.733087	3.343673	0.443802	0.604355	3.081250	4.475779	2.298644	2.099855	1.758450	1.825577	1.376076	2.054169	2.222844	1.956079	0.155203	0.000000	2670.000000		1
8254.404297	1447.833862	2.130863	3.472290	2042.634644	43120.203125	319.009705	208.272629	101.220642	32.965168	45.216862	195.900665	248.327316	146.169220	0.082127	99998.000000	3.916686	3.160719	0.328556	0.540616	3.310191	4.634681	2.503804	2.318632	2.005269	1.518055	1.655300	2.292036	2.395025	2.164856	0.000000	4.999991	2705.000000		1
8522.972656	4172.604004	4.483756	4.613273	2328.716064	49053.980469	358.648071	232.544739	141.238312	51.677296	43.705830	216.179337	270.961945	168.739105	0.351292	0.000000	3.930591	3.620407	0.651642	0.664009	3.367116	4.690674	2.554668	2.366507	2.149952	1.713300	1.640539	2.334814	2.432908	2.227216	0.000000	0.000000	2734.000000		1
9239.550781	3616.661133	1.483278	0.635250	4141.032715	83782.164062	641.448486	408.398010	210.835220	54.483498	61.764202	334.835449	493.759003	252.604462	2.189690	99998.000000	3.965651	3.558308	0.171223	0.000000	3.617109	4.923151	2.807162	2.611084	2.323943	1.736265	1.790737	2.524832	2.693515	2.402441	0.340383	4.999991	2782.000000		1
17809.062500	6212.925781	1.779317	3.978023	6249.807129	99998.000000	961.503601	632.373047	307.032440	125.409485	105.926430	590.301636	769.747437	457.364716	1.735366	99998.000000	4.250641	3.793296	0.250253	0.599667	3.795867	4.999991	2.982951	2.800973	2.487184	2.098330	2.025004	2.771074	2.886348	2.660263	0.239391	4.999991	2844.000000		1
10884.209961	1727.615234	1.973593	4.739707	2076.312256	47096.054688	307.966827	213.218948	107.224678	65.930336	47.051685	178.850677	251.395630	170.240875	0.461889	0.000000	4.036797	3.237447	0.295258	0.675751	3.317293	4.672985	2.488504	2.328826	2.030295	1.819085	1.672575	2.252491	2.400358	2.231064	0.000000	0.000000	2946.000000		1
7849.527344	3499.278809	2.001346	2.997394	2379.776611	50000.910156	364.886475	241.459824	116.790436	44.862232	51.557030	240.056732	310.347473	219.167480	0.925970	0.000000	3.894844	3.543978	0.301322	0.476744	3.376536	4.698978	2.562158	2.382845	2.067407	1.651881	1.712288	2.380314	2.491848	2.340776	0.000000	0.000000	2973.000000		1
14669.703125	3928.084961	2.146282	3.746742	3450.506348	72363.242188	523.896362	352.129059	168.156281	67.089821	54.190540	273.256256	374.547821	268.427124	1.806950	99998.000000	4.166421	3.594181	0.331687	0.573654	3.537883	4.859518	2.719245	2.546702	2.225713	1.826657	1.733923	2.436570	2.573507	2.428826	0.256946	4.999991	3019.000000		1
6227.795410	444.363678	1.884164	2.158617	833.158386	22612.453125	136.637375	85.428818	50.329700	18.573359	22.847420	95.756256	118.748611	113.780708	0.291740	0.000000	3.794334	2.647738	0.275119	0.334176	2.920727	4.354348	2.135570	1.931604	1.701824	1.268891	1.358837	1.981167	2.074629	2.056069	0.000000	0.000000	3124.000000		1
6952.511230	1134.627808	2.701355	3.170084	1377.102173	28643.306641	204.063324	139.323318	76.458221	27.278753	36.724243	128.009079	153.471512	95.870354	0.666343	0.000000	3.842142	3.054853	0.431582	0.501071	3.138966	4.457023	2.309765	2.144024	1.883424	1.435825	1.564953	2.107241	2.186028	1.981684	0.000000	0.000000	3161.000000		1
8611.309570	4191.833984	1.939672	2.704439	2586.498291	53623.375000	393.139679	263.351288	143.131729	59.824532	42.796127	227.512085	309.567291	172.461166	1.342356	99998.000000	3.935069	3.622404	0.287728	0.432077	3.412712	4.729354	2.594547	2.420536	2.155736	1.776879	1.631405	2.357004	2.490755	2.236691	0.127868	4.999991	3198.000000		1
8174.936035	1151.024048	2.112361	3.250261	1404.895874	31041.876953	202.512207	143.958176	87.482582	42.475418	35.472248	113.145462	146.412827	111.825615	0.557516	0.000000	3.912484	3.061085	0.324768	0.511918	3.147644	4.491948	2.306451	2.158236	1.941922	1.628138	1.549889	2.053637	2.165579	2.048541	0.000000	0.000000	3240.000000		1
4561.897949	3102.265869	1.939672	2.528666	2398.744873	49452.804688	406.621796	243.245316	113.500092	69.088081	37.344078	212.025543	275.232941	163.666351	1.468354	99998.000000	3.659146	3.491679	0.287728	0.402891	3.379984	4.694191	2.609191	2.386045	2.054996	1.839403	1.572222	2.326388	2.439700	2.213959	0.166831	4.999991	3303.000000		1
11143.971680	3000.672119	1.847160	1.270500	2927.125000	63061.316406	461.987244	293.294403	165.047867	72.671387	51.701965	248.944061	325.325195	150.708481	1.516770	0.000000	4.047040	3.477219	0.266504	0.103975	3.466441	4.799763	2.664630	2.467304	2.217610	1.861363	1.713507	2.396102	2.512318	2.178138	0.180920	0.000000	3321.000000		1
7461.044434	2750.565430	2.679769	3.062153	1480.607788	34414.648438	209.219345	149.635345	102.793350	54.440323	24.000738	102.574402	139.644028	102.626823	0.650234	0.000000	3.872800	3.439422	0.428097	0.486027	3.170440	4.536743	2.320602	2.175034	2.011965	1.735921	1.380225	2.011039	2.145022	2.011261	0.000000	0.000000	3358.000000		1
7669.958496	3023.143311	1.205742	2.103110	2400.018311	47364.757812	373.964996	241.435165	128.517899	43.665741	38.238361	158.935898	215.420731	150.017715	2.123969	99998.000000	3.884793	3.480459	0.081254	0.322862	3.380214	4.675455	2.572831	2.382801	2.108964	1.640141	1.582499	2.201222	2.333287	2.176142	0.327148	4.999991	3386.000000		1
10590.474609	3265.414062	1.828657	2.115445	2104.833740	46132.031250	285.825592	206.736923	121.678162	55.439457	31.855021	160.286575	216.157745	141.929077	1.457497	0.000000	4.024915	3.513938	0.262132	0.325402	3.323218	4.664002	2.456101	2.315418	2.085213	1.743819	1.503178	2.204897	2.334771	2.152071	0.163608	0.000000	3407.000000		1
9578.104492	3275.991455	1.190323	2.994310	3308.302734	77053.093750	495.106598	338.101105	220.234451	97.760689	81.487793	318.951111	410.581299	306.973846	1.700389	99998.000000	3.981280	3.515343	0.075665	0.476297	3.519605	4.886790	2.694699	2.529047	2.342885	1.990164	1.911093	2.503724	2.613399	2.487101	0.230548	4.999991	3517.000000		1
25503.062500	4493.408203	2.087691	2.818537	4809.497559	94288.046875	743.255066	483.203369	242.030319	119.630562	60.003387	351.521545	487.946136	305.826721	2.692810	99998.000000	4.406592	3.652576	0.319666	0.450024	3.682100	4.974457	2.871138	2.684130	2.383870	2.077842	1.778176	2.545952	2.688372	2.485476	0.430206	4.999991	3546.000000		1
5452.086914	1631.260742	1.936588	2.195622	1663.741821	32720.175781	237.053162	164.252258	80.229630	56.188805	25.854065	123.158356	150.603638	121.437630	1.122118	99998.000000	3.736563	3.212523	0.287037	0.341558	3.221086	4.514816	2.374846	2.215511	1.904335	1.749650	1.412529	2.090464	2.177835	2.084353	0.050039	4.999991	3571.000000		1
8113.507812	1755.637207	3.086823	2.022933	1478.196289	31601.994141	207.464691	148.068802	75.024277	22.141245	23.118790	140.094254	167.669037	163.468994	1.630597	99998.000000	3.909209	3.244435	0.489512	0.305981	3.169732	4.499714	2.316944	2.170464	1.875202	1.345202	1.363965	2.146420	2.224453	2.213435	0.212347	4.999991	3605.000000		1
14815.776367	1758.794922	2.476242	4.132210	2729.302979	54726.148438	418.164215	272.790619	126.131081	49.521759	32.801727	197.865021	265.497559	104.440063	0.779596	0.000000	4.170724	3.245215	0.393793	0.616182	3.436052	4.738195	2.621347	2.435829	2.100822	1.694796	1.515897	2.296369	2.424061	2.018867	0.000000	0.000000	3623.000000		1
7044.027344	2041.308594	3.552467	3.527797	1374.675171	28671.326172	189.850372	131.731155	57.696751	38.340122	20.192322	108.078873	140.726425	107.600899	0.414171	99998.000000	3.847821	3.309909	0.550530	0.547504	3.138200	4.457448	2.278411	2.119689	1.761151	1.583653	1.305186	2.033741	2.148376	2.031816	0.000000	4.999991	3649.000000		1
3717.576660	827.965332	2.001346	2.639680	1035.951172	20001.105469	146.557770	107.844513	57.530231	28.401234	20.081306	84.118225	106.256386	79.973679	0.646404	0.000000	3.570260	2.918012	0.301322	0.421551	3.015339	4.301054	2.166009	2.032798	1.759896	1.453337	1.302792	1.924890	2.026355	1.902947	0.000000	0.000000	3720.000000		1
12867.655273	3862.049805	3.749826	3.792999	3655.315918	75687.492188	556.130676	363.242828	197.683075	98.531624	75.082870	375.802917	485.099854	274.844391	1.678791	0.000000	4.109499	3.586818	0.574011	0.578983	3.562925	4.879024	2.745177	2.560197	2.295969	1.993576	1.875541	2.574960	2.685831	2.439087	0.224997	0.000000	3764.000000		1
6593.083008	1865.483032	2.100026	2.682853	2377.177002	53050.046875	371.337646	241.102112	131.669479	77.919914	40.193451	255.743713	330.191315	189.631424	1.386726	99998.000000	3.819088	3.270791	0.322225	0.428597	3.376061	4.724686	2.569769	2.382201	2.119485	1.891648	1.604155	2.407805	2.518766	2.277910	0.141991	4.999991	3803.000000		1
4450.112793	1424.597900	2.272716	3.274930	1080.745605	26921.156250	183.584213	113.241051	54.816540	29.499044	38.309288	126.658401	182.736191	124.342514	0.212746	99998.000000	3.648371	3.153692	0.356545	0.515202	3.033724	4.430094	2.263835	2.054004	1.738912	1.469808	1.583304	2.102634	2.261825	2.094620	0.000000	4.999991	3868.000000		1
10799.462891	2430.744629	1.840992	2.473158	2068.245117	43575.605469	322.589905	208.460739	100.415787	45.361797	31.509642	149.996140	201.176956	102.410965	1.223969	99998.000000	4.033402	3.385739	0.265052	0.393252	3.315602	4.639244	2.508651	2.319024	2.001802	1.656690	1.498443	2.176080	2.303578	2.010346	0.087771	4.999991	3886.000000		1
15004.649414	6733.112305	1.421604	3.281098	4743.801758	90460.539062	751.204956	486.191498	217.708878	80.004517	83.165352	361.062622	510.050385	267.776459	3.370825	0.000000	4.176226	3.828216	0.152779	0.516019	3.676126	4.956459	2.875758	2.686807	2.337876	1.903115	1.919942	2.557583	2.707613	2.427772	0.527736	0.000000	3951.000000		1
8128.183594	1441.040405	1.976677	3.453787	1547.895020	34966.296875	254.201843	154.701920	85.749527	60.635555	22.498959	107.449791	142.012344	112.698318	0.157051	0.000000	3.909993	3.158676	0.295936	0.538296	3.189742	4.543650	2.405179	2.189496	1.933232	1.782727	1.352162	2.031206	2.152326	2.051918	0.000000	0.000000	3984.000000		1
21020.164062	5977.494629	2.223376	2.189455	6928.760254	99998.000000	1069.354248	700.739563	359.767456	133.297684	127.817886	649.419983	889.655518	543.734070	2.751770	0.000000	4.322636	3.776519	0.347013	0.340336	3.840656	4.999991	3.029122	2.845557	2.556022	2.124823	2.106592	2.812526	2.949222	2.735387	0.439612	0.000000	4002.000000		1
16373.338867	5022.346680	2.544085	2.318972	5375.708984	99998.000000	836.673828	549.371155	385.559845	225.301041	142.249786	710.980652	941.502441	507.040649	1.857694	0.000000	4.214137	3.700907	0.405532	0.365295	3.730436	4.999991	2.922556	2.739866	2.586092	2.352763	2.153052	2.851858	2.973821	2.705043	0.268974	0.000000	4071.000000		1
5929.153809	1013.939453	2.174036	2.571838	1043.188721	24059.238281	166.444794	105.112320	66.735191	29.036484	12.017330	70.870483	93.168999	70.753304	1.183239	99998.000000	3.772993	3.006012	0.337267	0.410244	3.018363	4.381282	2.221270	2.021654	1.824355	1.462944	1.079808	1.850465	1.969271	1.849747	0.073072	4.999991	4094.000000		1
2018.640015	860.933594	1.384599	3.284182	698.457581	23111.498047	98.938675	73.911049	49.099289	25.508686	26.310459	106.358147	150.498779	82.964905	0.893829	99998.000000	3.305059	2.934970	0.141324	0.516427	2.844140	4.363828	1.995366	1.868709	1.691075	1.406688	1.420128	2.026771	2.177533	1.918894	0.000000	4.999991	4132.000000		1
20219.794922	8849.722656	3.389029	3.718989	8471.970703	99998.000000	1310.918945	858.626953	482.814819	161.476898	133.988449	742.804810	981.446106	561.900391	3.469326	0.000000	4.305777	3.946930	0.530075	0.570425	3.927984	4.999991	3.117576	2.933805	2.683781	2.208110	2.127067	2.870875	2.991866	2.749659	0.540245	0.000000	4176.000000		1
22116.330078	3361.879639	2.525582	4.008861	4027.461426	88521.523438	633.517151	404.537170	215.257294	110.397850	67.577049	370.782593	464.741028	236.861969	2.952780	0.000000	4.344713	3.526582	0.402361	0.603021	3.605031	4.947049	2.801758	2.606958	2.332958	2.042961	1.829799	2.569119	2.667211	2.374495	0.470231	0.000000	4265.000000		1
8676.851562	1153.543457	2.685936	2.497828	2047.546997	41270.125000	310.039093	206.299042	115.156059	42.253387	35.623348	158.208130	207.532532	131.749649	1.958155	99998.000000	3.938362	3.062034	0.429096	0.397563	3.311234	4.615636	2.491416	2.314497	2.061287	1.625862	1.551735	2.199229	2.317086	2.119750	0.291847	4.999991	4369.000000		1
9240.191406	1371.967651	1.964342	3.268763	1842.333496	39299.347656	275.088013	183.821671	84.223076	50.783009	21.851374	121.826180	164.708649	125.054855	1.063729	99998.000000	3.965681	3.137344	0.293217	0.514383	3.265368	4.594385	2.439472	2.264397	1.925431	1.705718	1.339479	2.085741	2.216716	2.097100	0.026831	4.999991	4400.000000		1
6474.537598	3096.150879	1.813238	2.288134	2631.659668	55445.214844	417.760254	261.198853	135.147934	64.517982	53.746483	259.851257	367.412048	185.819931	0.109132	0.000000	3.811209	3.490822	0.258455	0.359481	3.420230	4.743864	2.620927	2.416971	2.130809	1.809681	1.730350	2.414725	2.565153	2.269092	0.000000	0.000000	4417.000000		1
7233.951660	4240.350586	1.026885	3.749826	3017.225586	60279.839844	492.605682	296.711182	147.871445	55.100243	45.223030	276.605194	377.529785	236.121872	0.960498	0.000000	3.859376	3.627402	0.011522	0.574011	3.479608	4.780172	2.692499	2.472334	2.169884	1.741153	1.655360	2.441860	2.576951	2.373136	0.000000	0.000000	4436.000000		1
7919.583984	2425.320557	1.575791	3.324270	2283.687500	48622.964844	341.086182	236.683121	117.148148	66.198616	40.751606	229.670700	303.261047	221.819489	0.656977	0.000000	3.898702	3.384769	0.197498	0.521696	3.358637	4.686841	2.532864	2.374167	2.068735	1.820849	1.610145	2.361106	2.481817	2.346000	0.000000	0.000000	4475.000000		1
3565.264648	3878.066650	2.158617	2.874044	2034.663208	47813.609375	338.415649	207.011383	121.298866	48.047733	52.096684	279.069092	338.135040	154.609406	1.167827	99998.000000	3.552092	3.588615	0.334176	0.458493	3.308492	4.679552	2.529450	2.315994	2.083857	1.681673	1.716810	2.445712	2.529090	2.189236	0.067378	4.999991	4493.000000		1
11991.962891	2695.434326	1.803987	2.975808	3168.775879	70912.929688	513.590515	325.840179	172.979248	53.256168	63.068626	333.771545	437.650360	248.836136	1.803596	99998.000000	4.078890	3.430629	0.256233	0.473605	3.500891	4.850726	2.710617	2.513005	2.237994	1.726370	1.799813	2.523449	2.641127	2.395913	0.256139	4.999991	4544.000000		1
13650.148438	4125.724609	1.224244	2.448488	5426.603027	99998.000000	845.083191	551.896729	295.659607	107.227760	102.349289	531.673584	658.162354	363.110229	3.146557	99998.000000	4.135138	3.615500	0.087868	0.388898	3.734528	4.999991	2.926899	2.741858	2.470792	2.030307	2.010085	2.725645	2.818333	2.560039	0.497836	4.999991	4569.000000		1
25414.535156	7114.320801	1.952007	3.904013	7733.868652	99998.000000	1242.059082	789.252075	481.599823	178.067413	191.645111	933.487793	1167.867432	726.815613	2.514835	0.000000	4.405082	3.852134	0.290481	0.591511	3.888397	4.999991	3.094142	2.897216	2.682686	2.250584	2.282498	2.970109	3.067394	2.861424	0.400509	0.000000	4614.000000		1
14626.373047	3958.795898	2.195622	2.318972	2506.191406	56667.207031	400.426575	257.270142	155.747314	75.776711	52.614750	261.078583	330.391785	208.053680	1.610144	0.000000	4.165137	3.597563	0.341558	0.365295	3.399014	4.753332	2.602523	2.410389	2.192420	1.879536	1.721107	2.416771	2.519029	2.318175	0.206865	0.000000	4676.000000		1
9542.222656	2724.989014	2.272716	5.458218	2519.414551	56503.183594	395.560425	256.116852	143.301346	68.181465	52.673340	241.265549	340.108643	205.099457	2.276753	99998.000000	3.979650	3.435365	0.356545	0.737051	3.401300	4.752073	2.597213	2.408438	2.156250	1.833666	1.721591	2.382495	2.531618	2.311965	0.357316	4.999991	4784.000000		1
9152.040039	2358.708496	2.019849	3.540132	1493.713745	37386.343750	239.002090	153.221725	81.231850	50.468468	29.064238	127.358414	170.163788	135.601242	0.019510	99998.000000	3.961518	3.372674	0.305319	0.549019	3.174267	4.572713	2.378402	2.185320	1.909726	1.703020	1.463359	2.105028	2.230867	2.132264	0.000000	4.999991	4845.000000		1
9031.897461	1962.571533	2.574922	3.219423	1680.625244	36080.855469	256.348114	171.949280	96.940414	52.229282	34.315845	162.784409	243.023285	140.914520	1.676075	0.000000	3.955779	3.292825	0.410764	0.507778	3.225471	4.557277	2.408830	2.235400	1.986505	1.717914	1.535495	2.211613	2.385648	2.148956	0.224294	0.000000	4900.000000		1
15871.022461	3871.936279	2.541001	3.546299	4793.974121	99998.000000	748.115051	486.367279	266.499786	135.860275	85.425728	467.941925	640.381531	395.060852	0.968895	0.000000	4.200605	3.587928	0.405005	0.549775	3.680696	4.999991	2.873968	2.686964	2.425697	2.133092	1.931589	2.670192	2.806439	2.596664	0.000000	0.000000	4971.000000		1
5910.494141	2060.523438	1.100895	2.035268	1741.646362	39691.878906	289.137512	175.440063	81.552551	47.252129	31.885859	156.909882	179.430420	142.857285	2.075843	99998.000000	3.771624	3.313977	0.041746	0.308622	3.240960	4.598701	2.461104	2.244129	1.911438	1.674421	1.503598	2.195650	2.253896	2.154902	0.317195	4.999991	5015.000000		1
22430.917969	6316.070312	2.655099	3.330438	3936.996826	75471.851562	617.290466	396.982025	202.243927	79.748566	60.435112	362.989960	433.215942	262.549530	1.575248	0.000000	4.350847	3.800447	0.424081	0.522501	3.595165	4.877785	2.790490	2.598771	2.305876	1.901723	1.781289	2.559895	2.636704	2.419211	0.197349	0.000000	5049.000000		1
10434.780273	5419.951660	3.129995	4.465254	4913.761719	96597.242188	756.397949	495.785004	236.655365	111.930466	102.904366	500.595642	713.392151	346.408722	0.537002	0.000000	4.018483	3.733995	0.495544	0.649846	3.691414	4.984965	2.878750	2.695293	2.374116	2.048948	2.012434	2.699487	2.853328	2.539589	0.000000	0.000000	5083.000000		1
9377.970703	1553.479614	3.210172	4.317234	1920.241089	41939.156250	304.605560	182.353806	96.591949	53.425774	19.159269	125.717865	177.700439	84.685631	2.001713	99998.000000	3.972109	3.191306	0.506528	0.635206	3.283356	4.622620	2.483738	2.260915	1.984941	1.727751	1.282379	2.099397	2.249688	1.927810	0.301402	4.999991	5119.000000		1
7807.631836	2762.098633	2.229543	1.791652	2207.913818	42127.085938	338.424896	227.690933	118.480324	46.397934	38.488144	183.775406	238.872574	163.253128	0.261935	0.000000	3.892519	3.441239	0.348216	0.253254	3.343982	4.624561	2.529462	2.357346	2.073646	1.666499	1.585327	2.264287	2.378166	2.212862	0.000000	0.000000	5160.000000		1
6723.210449	1265.446167	2.707523	4.212387	1034.736206	30857.382812	173.084091	106.611015	75.915482	47.600590	26.328962	100.693321	118.828789	88.845596	0.710760	99998.000000	3.827577	3.102244	0.432572	0.624528	3.014830	4.489359	2.238257	2.027802	1.880330	1.677612	1.420434	2.003001	2.074922	1.948636	0.000000	4.999991	5208.000000		1
6325.688477	1054.450562	2.522498	3.271847	1398.148682	37448.425781	228.662308	140.701752	102.077919	46.829659	48.291348	180.568329	267.606842	208.112274	0.249003	99998.000000	3.801108	3.023026	0.401831	0.514793	3.145553	4.573433	2.359195	2.148299	2.008932	1.670521	1.683869	2.256642	2.427497	2.318298	0.000000	4.999991	5241.000000		1
8908.544922	995.936584	3.463039	3.429117	1452.465576	32099.919922	217.508423	150.350769	102.602158	31.990705	25.468597	123.223114	188.527451	113.777626	0.121024	0.000000	3.949807	2.998232	0.539457	0.535182	3.162106	4.506504	2.337476	2.177106	2.011157	1.505024	1.406005	2.090692	2.275375	2.056057	0.000000	0.000000	5293.000000		1
2050.359375	424.063416	3.231758	1.702224	551.150452	17049.525391	79.979851	59.568581	36.940105	3.947186	12.985624	61.569927	100.936935	41.272758	0.422598	99998.000000	3.311830	2.627431	0.509439	0.231017	2.741270	4.231712	1.902981	1.775017	1.567498	0.596288	1.113463	1.789369	2.004050	1.615664	0.000000	4.999991	5336.000000		1
9458.187500	2863.519775	2.824705	3.315019	2030.722168	40949.156250	304.901581	203.724121	112.420776	54.397152	37.233063	198.284409	262.999756	112.309769	0.462350	0.000000	3.975808	3.456900	0.450973	0.520486	3.307651	4.612245	2.484160	2.309042	2.050847	1.735576	1.570929	2.297289	2.419955	2.050417	0.000000	0.000000	5367.000000		1
7560.121582	1529.802734	0.576659	0.641418	1336.732910	30297.937500	224.394424	139.650192	82.903229	48.556549	22.394112	138.330353	180.802689	114.107582	2.006866	99998.000000	3.878529	3.184635	0.000000	0.000000	3.126045	4.481413	2.351012	2.145041	1.918571	1.686248	1.350134	2.140918	2.257205	2.057314	0.302518	4.999991	5453.000000		1
5994.149902	2337.298096	2.408400	2.500912	2120.918457	49255.445312	338.369415	215.685944	125.172043	55.402451	33.424644	199.551819	266.607727	140.717163	1.762597	99998.000000	3.777728	3.368714	0.381729	0.398098	3.326524	4.692454	2.529391	2.333822	2.097507	1.743529	1.524067	2.300056	2.425873	2.148347	0.246153	4.999991	5538.000000		1
6084.916504	2387.378174	1.628214	3.364359	1827.442139	40262.039062	276.438690	184.598770	107.298691	36.782837	36.172256	182.449402	222.898804	140.171341	0.549030	0.000000	3.784255	3.377921	0.211711	0.526902	3.261844	4.604896	2.441599	2.266229	2.030594	1.565645	1.558376	2.261142	2.348108	2.146659	0.000000	0.000000	5586.000000		1
9084.102539	2135.954834	1.322924	3.333522	1866.368164	42881.128906	292.356934	190.593552	98.963341	65.890244	48.016895	186.800552	272.559326	180.010162	1.213116	0.000000	3.958282	3.329592	0.121535	0.522903	3.270997	4.632266	2.465913	2.280108	1.995474	1.818821	1.681394	2.271378	2.435461	2.255297	0.083902	0.000000	5640.000000		1
6891.558105	679.908875	2.278883	3.934851	1408.596313	36939.210938	224.798386	139.613190	96.564194	48.337605	34.328178	149.721680	191.413834	99.080528	0.231287	0.000000	3.838317	2.832451	0.357722	0.594928	3.148787	4.567488	2.351793	2.144927	1.984816	1.684285	1.535651	2.175285	2.281973	1.995988	0.000000	0.000000	5666.000000		1
4653.361816	415.524536	2.322055	2.069189	852.061707	17274.105469	106.836128	79.902756	46.034054	5.106671	6.781141	54.088779	67.490707	50.622654	0.251744	0.000000	3.667767	2.618597	0.365873	0.315800	2.930471	4.237396	2.028718	1.902562	1.663079	0.708138	0.831303	1.733107	1.829244	1.704345	0.000000	0.000000	5685.000000		1
5269.853516	2075.442627	3.018980	3.755994	1968.122192	38793.230469	303.924042	202.580048	92.209953	40.480240	40.921215	162.281754	222.235794	163.610840	0.230189	0.000000	3.721799	3.317111	0.479860	0.574725	3.294052	4.588756	2.482765	2.306597	1.964778	1.607243	1.611948	2.210270	2.346814	2.213812	0.000000	0.000000	5755.000000		1
5787.826172	844.469543	0.000000	0.894284	1132.799072	25358.664062	174.345337	114.230934	55.809505	30.251476	18.252649	80.340645	118.504997	73.874046	2.129769	0.000000	3.762516	2.926584	0.000000	0.000000	3.054153	4.404126	2.241410	2.057784	1.746708	1.480747	1.261326	1.904935	2.073737	1.868492	0.328332	0.000000	5793.000000		1
13122.720703	4570.920898	1.403101	4.002693	3132.665283	65547.578125	496.626862	311.577881	151.121704	79.797905	54.412571	266.388763	364.152527	218.294785	0.893509	0.000000	4.118024	3.660004	0.147089	0.602352	3.495914	4.816556	2.696030	2.493567	2.179327	1.901991	1.735699	2.425516	2.561283	2.339043	0.000000	0.000000	5823.000000		1
9487.363281	1836.230713	2.608843	3.410615	1956.240601	52865.175781	268.849609	189.656097	128.209518	84.318672	39.548950	218.951614	310.214874	127.191887	0.536036	99998.000000	3.977145	3.263927	0.416448	0.532833	3.291422	4.723170	2.429509	2.277967	2.107920	1.925924	1.597135	2.340348	2.491663	2.104460	0.000000	4.999991	5861.000000		1
5926.282715	3176.923096	2.118529	3.484625	2533.877197	51524.671875	359.539276	248.808380	130.408234	66.374390	45.441975	249.511475	336.824463	179.248489	0.549131	0.000000	3.772782	3.502007	0.326034	0.542156	3.403785	4.712015	2.555746	2.395865	2.115305	1.822001	1.657457	2.397090	2.527404	2.253455	0.000000	0.000000	5886.000000		1
5122.009766	1706.263428	3.290349	5.063499	969.320862	23470.927734	160.980408	104.612755	47.224377	16.195795	27.022802	88.312111	130.007339	68.619354	0.012715	0.000000	3.709440	3.232046	0.517242	0.704451	2.986468	4.370530	2.206773	2.019585	1.674166	1.209402	1.431730	1.946020	2.113968	1.836447	0.000000	0.000000	5938.000000		1
5161.099121	2509.096436	1.097811	1.714559	1845.740967	38078.863281	278.483185	191.574188	88.133255	43.758251	31.414047	154.273285	215.800034	157.791824	0.687956	99998.000000	3.712742	3.399517	0.040528	0.234152	3.266171	4.580684	2.444799	2.282337	1.945140	1.641060	1.497124	2.188291	2.334052	2.198085	0.000000	4.999991	5958.000000		1
19903.205078	8019.777832	1.816322	2.544085	5363.139648	99998.000000	818.476685	544.705444	329.741089	147.760422	96.872566	467.778503	655.948242	299.375519	2.128685	0.000000	4.298923	3.904162	0.259193	0.405532	3.729419	4.999991	2.913006	2.736162	2.518173	2.169558	1.986201	2.670040	2.816869	2.476216	0.328111	0.000000	6011.000000		1
9315.827148	2555.210693	1.785485	2.750695	1734.658569	36023.750000	270.647400	173.312286	80.889549	43.819927	30.004778	135.958954	168.131607	168.677429	1.211391	0.000000	3.969221	3.407427	0.251756	0.439442	3.239214	4.556589	2.432404	2.238829	1.907892	1.641672	1.477190	2.133408	2.225649	2.227057	0.083284	0.000000	6070.000000		1
14659.912109	4708.181641	2.590341	4.187717	5912.171875	99998.000000	926.435303	593.295898	351.496887	150.162659	125.508163	652.466675	822.901855	455.295532	3.635206	0.000000	4.166131	3.672853	0.413357	0.621977	3.771747	4.999991	2.966815	2.773271	2.545922	2.176562	2.098672	2.814558	2.915348	2.658293	0.560529	0.000000	6100.000000		1
7986.719727	1120.824951	1.110146	1.504864	1444.460205	32538.193359	210.761215	142.737015	66.907883	12.600157	22.791914	111.406227	145.389038	106.746704	1.115075	0.000000	3.902369	3.049538	0.045380	0.177497	3.159706	4.512393	2.323791	2.154537	1.825477	1.100376	1.357781	2.046910	2.162532	2.028354	0.047304	0.000000	6154.000000		1
5558.365234	855.842346	1.606628	3.466122	1146.780762	25187.513672	181.144989	117.767982	42.031361	21.052685	24.376955	85.912964	114.138420	105.877083	0.653585	99998.000000	3.744947	2.932394	0.205915	0.539844	3.059480	4.401186	2.258026	2.071027	1.623573	1.323308	1.386979	1.934059	2.057432	2.024802	0.000000	4.999991	6334.000000		1
16080.969727	5203.898438	3.601807	2.818537	4649.210938	99061.289062	715.686401	471.028748	240.069061	103.533447	84.987839	367.146851	443.564972	257.634033	1.678208	99998.000000	4.206312	3.716329	0.556520	0.450024	3.667379	4.995904	2.854723	2.673047	2.380336	2.015081	1.929357	2.564840	2.646957	2.411003	0.224846	4.999991	6350.000000		1
7526.083496	1604.712891	3.352024	2.479326	1311.757690	31772.265625	190.442459	130.682678	68.415825	28.336475	21.512161	96.110886	117.327011	140.948441	0.375886	0.000000	3.876569	3.205397	0.525307	0.394334	3.117854	4.502048	2.279764	2.116218	1.835157	1.452346	1.332684	1.982773	2.069398	2.149060	0.000000	0.000000	6390.000000		1
32675.191406	8251.952148	1.847160	3.817669	7854.495605	99998.000000	1234.839966	792.397522	405.231018	154.452133	141.833481	633.082336	846.745300	467.359100	3.220205	99998.000000	4.514218	3.916557	0.266504	0.581798	3.895118	4.999991	3.091611	2.898943	2.607703	2.188794	2.151779	2.801460	2.927753	2.669651	0.507883	4.999991	6414.000000		1
6813.551758	1875.055054	1.874913	2.981975	2367.978271	50114.054688	354.392517	227.653931	113.136208	82.453003	38.284618	204.735580	271.029785	188.172821	0.388624	99998.000000	3.833374	3.273014	0.272981	0.474504	3.374378	4.699960	2.549484	2.357275	2.053602	1.916206	1.583024	2.311193	2.433017	2.274557	0.000000	4.999991	6436.000000		1
10822.390625	1647.213013	2.661267	4.126042	2515.837402	53187.253906	400.207611	255.327408	127.494095	38.133514	49.611191	230.413879	310.208710	197.812592	0.193523	0.000000	4.034323	3.216750	0.425088	0.615534	3.400683	4.725808	2.602285	2.407097	2.105490	1.581307	1.695580	2.362509	2.491654	2.296254	0.000000	0.000000	6470.000000		1
8234.831055	1839.197266	2.624262	3.688152	1470.955688	28113.416016	220.163528	149.293045	87.698448	31.781012	30.652363	130.923218	183.849426	127.321404	0.000851	1626.614868	3.915655	3.264628	0.419007	0.566809	3.167600	4.448914	2.342745	2.174040	1.942992	1.502168	1.486464	2.117017	2.264462	2.104901	0.000000	3.211285	6568.000000		1
8460.813477	2723.958984	2.044519	3.466122	1989.578857	41404.230469	288.576263	195.021805	102.130341	52.571579	34.556377	163.283966	210.166046	154.748184	0.072604	0.000000	3.927412	3.435200	0.310591	0.539844	3.298761	4.617045	2.460261	2.290083	2.009155	1.720751	1.538528	2.212944	2.322562	2.189626	0.000000	0.000000	6596.000000		1
18594.050781	4003.864746	1.585042	4.335737	3706.012451	77110.648438	587.597168	377.017914	190.390030	90.230194	63.734711	350.547089	456.140472	341.872528	0.980830	99998.000000	4.269374	3.602479	0.200041	0.637063	3.568907	4.887115	2.769080	2.576362	2.279644	1.955352	1.804376	2.544746	2.659099	2.533864	0.000000	4.999991	6655.000000		1
18192.736328	4211.566895	2.137031	3.404448	4275.859863	90646.156250	672.359924	429.728241	246.344467	138.142242	67.589386	392.044952	505.104065	310.871704	2.262780	0.000000	4.259898	3.624444	0.329811	0.532047	3.631023	4.957349	2.827602	2.633194	2.391543	2.140326	1.829878	2.593336	2.703381	2.492581	0.354642	0.000000	6686.000000		1
2403.142090	1129.135620	1.322924	2.066105	641.701355	21037.046875	102.565147	57.369877	50.931030	7.425643	7.351633	59.448315	83.510727	39.117226	0.448599	0.000000	3.380780	3.052746	0.121535	0.315152	2.807333	4.322985	2.011000	1.758684	1.706982	0.870734	0.866384	1.774140	1.921742	1.592368	0.000000	0.000000	6718.000000		1
5537.414062	638.074890	2.140115	3.071404	907.942139	21589.710938	155.827484	93.949188	51.590950	24.854935	17.956612	50.937195	87.738533	75.011948	0.895313	99998.000000	3.743307	2.804872	0.330437	0.487337	2.958058	4.334247	2.192644	1.972893	1.712574	1.395413	1.254224	1.707035	1.943190	1.875130	0.000000	4.999991	6749.000000		1
12729.266602	3054.054688	2.448488	3.367443	3313.033203	72608.429688	527.911377	336.257050	182.785538	82.052124	67.342690	317.893372	404.756134	289.754272	1.332025	99998.000000	4.104804	3.484877	0.388898	0.527300	3.520226	4.860987	2.722561	2.526671	2.261942	1.914090	1.828290	2.502281	2.607193	2.462030	0.124512	4.999991	6767.000000		1
6259.203125	2154.747070	1.625130	2.479326	2052.178711	48028.179688	324.356903	203.280060	111.773193	28.095943	25.203398	182.918137	287.271851	169.710480	0.846337	0.000000	3.796519	3.333396	0.210888	0.394334	3.312215	4.681496	2.511023	2.308095	2.048338	1.448644	1.401459	2.262257	2.458293	2.229709	0.000000	0.000000	6789.000000		1
18670.453125	7366.012695	2.753779	3.762161	5832.194824	99998.000000	928.667908	595.978760	271.202484	113.422997	100.221512	452.575653	648.362244	397.237976	1.615798	0.000000	4.271155	3.867233	0.439929	0.575437	3.765832	4.999991	2.967860	2.775231	2.433294	2.054701	2.000961	2.655691	2.811818	2.599051	0.208387	0.000000	6856.000000		1
12156.666016	4419.379883	2.044519	3.768329	2957.561523	62321.867188	448.875183	300.895813	162.691895	72.023804	51.017372	250.260818	315.077911	210.125961	1.339511	0.000000	4.084815	3.645361	0.310591	0.576149	3.470934	4.794641	2.652126	2.478416	2.211366	1.857476	1.707718	2.398393	2.498418	2.322480	0.126946	0.000000	6952.000000		1
9741.965820	1918.156372	2.904882	1.779317	1879.606567	38789.230469	301.157928	188.428772	75.415916	37.988579	31.031664	147.951614	214.171829	132.665527	1.596194	99998.000000	3.988647	3.282884	0.463128	0.250253	3.274067	4.588711	2.478794	2.275147	1.877463	1.579653	1.491805	2.170120	2.330762	2.122758	0.203086	4.999991	6984.000000		1
7344.432617	3880.851318	2.161701	3.416783	2424.379883	55266.136719	396.331360	243.399506	129.618790	59.047428	33.350636	193.661880	294.287354	119.868011	0.045007	99998.000000	3.865958	3.588927	0.334796	0.533617	3.384601	4.742459	2.598058	2.386320	2.112668	1.771201	1.523104	2.287044	2.468772	2.078703	0.000000	4.999991	7011.000000		1
13477.507812	3416.168945	1.649800	2.988143	2964.323975	63835.937500	471.250793	295.749054	189.125702	83.260948	64.357628	316.508789	430.320312	302.200226	1.447086	0.000000	4.129610	3.533539	0.217431	0.475401	3.471926	4.805065	2.673252	2.470923	2.276751	1.920441	1.808600	2.500386	2.633792	2.480295	0.160494	0.000000	7050.000000		1
3051.211426	1312.803101	0.286788	1.282835	650.727478	20651.017578	115.698792	70.407921	57.887943	11.129213	17.376867	109.642334	133.439545	72.736145	1.452632	0.000000	3.484472	3.118200	0.000000	0.108171	2.813399	4.314941	2.063329	1.847622	1.762588	1.046464	1.239972	2.039978	2.125284	1.861750	0.162155	0.000000	7101.000000		1
12149.696289	3092.006348	1.979760	3.398280	2276.946289	48512.308594	337.558380	232.424469	131.021896	52.583912	42.426079	206.336044	289.205353	192.931030	0.933110	0.000000	4.084566	3.490240	0.296613	0.531259	3.357353	4.685852	2.528349	2.366282	2.117344	1.720853	1.627633	2.314575	2.461206	2.285402	0.000000	0.000000	7179.000000		1
14519.620117	3842.504883	2.605759	1.921169	2134.807617	52101.320312	343.380463	218.371872	151.562683	87.584351	39.413265	204.377869	265.583923	142.246704	3.373106	99998.000000	4.161955	3.584615	0.415934	0.283566	3.329359	4.716849	2.535776	2.339197	2.180592	1.942427	1.595642	2.310434	2.424202	2.153042	0.528030	4.999991	7277.000000		1
17636.419922	5139.090820	2.414567	4.218554	4059.307373	86022.101562	656.247375	411.342987	229.127960	90.325790	75.261726	384.458954	537.427795	231.616531	2.747310	99998.000000	4.246410	3.710886	0.382839	0.625164	3.608452	4.934610	2.817068	2.614204	2.360078	1.955812	1.876574	2.584850	2.730320	2.364769	0.438908	4.999991	7294.000000		1
9669.318359	2844.724365	2.667434	3.728240	2820.122314	61249.656250	444.132385	286.251129	152.734497	76.060417	63.657619	278.606537	409.764130	210.206131	1.022432	0.000000	3.985396	3.454040	0.426094	0.571504	3.450268	4.787104	2.647512	2.456747	2.183937	1.881159	1.803850	2.444991	2.612534	2.322645	0.009635	0.000000	7437.000000		1
2559.463135	803.505127	1.982844	2.704439	723.229248	16604.457031	102.229027	74.089905	48.066235	33.171780	17.049992	48.433201	70.352417	53.576878	0.076187	0.000000	3.408149	2.904989	0.297289	0.432077	2.859276	4.220225	2.009574	1.869759	1.681840	1.520769	1.231724	1.685143	1.847279	1.728977	0.000000	0.000000	7497.000000		1
16831.076172	3167.749023	2.278883	3.848506	3953.760010	85410.781250	610.830078	399.501434	215.275803	146.835312	65.193321	337.737244	459.649750	260.699280	1.841124	99998.000000	4.226112	3.500751	0.357722	0.585292	3.597010	4.931513	2.785920	2.601518	2.332995	2.166831	1.814203	2.528579	2.662427	2.416140	0.265083	4.999991	7554.000000		1
25142.126953	18522.751953	1.942755	5.421213	19393.052734	99998.000000	3029.656250	1983.121582	1011.376892	402.986053	324.073181	1670.152954	2137.197510	1150.623047	3.153671	0.000000	4.400402	4.267705	0.288418	0.734096	4.287646	4.999991	3.481393	3.297349	3.004913	2.605290	2.510643	3.222756	3.329845	3.060933	0.498816	0.000000	7619.000000		1
5784.995117	3315.154785	2.673601	4.132210	2038.789185	44273.195312	321.504425	202.820587	83.612495	45.546822	33.088516	189.190460	224.391327	140.448883	2.108991	99998.000000	3.762303	3.520504	0.427097	0.616182	3.309372	4.646141	2.507187	2.307112	1.922271	1.658458	1.519677	2.276899	2.351006	2.147518	0.324075	4.999991	7669.000000		1
4288.284180	848.811401	2.106194	3.459955	839.159302	20233.335938	130.102936	77.787308	26.680508	31.213604	9.605846	59.250957	63.491096	58.233322	0.294605	0.000000	3.632283	2.928811	0.323498	0.539070	2.923844	4.306067	2.114287	1.890909	1.426194	1.494344	0.982536	1.772695	1.802713	1.765172	0.000000	0.000000	7681.000000		1
7687.378418	1381.172607	3.820752	3.990358	1515.861084	43399.992188	235.298523	153.033615	101.368660	48.797081	53.817410	209.006561	288.267883	144.248047	1.214585	0.000000	3.885778	3.140248	0.582149	0.601012	3.180659	4.637490	2.371619	2.184787	2.005904	1.688394	1.730923	2.320160	2.459796	2.159110	0.084428	0.000000	7709.000000		1
6629.767090	1114.931885	1.557288	3.259512	1468.346924	42709.000000	208.639603	149.030930	106.950226	48.346855	31.349289	199.792343	259.456512	145.848511	0.069600	0.000000	3.821498	3.047248	0.192369	0.513153	3.166829	4.630519	2.319397	2.173276	2.029182	1.684368	1.496228	2.300579	2.414065	2.163902	0.000000	0.000000	7748.000000		1
4515.271973	1661.247070	3.500043	3.688152	982.947876	26026.968750	154.365799	98.130737	67.342690	24.598984	14.163612	85.111191	86.952179	65.501694	1.166579	0.000000	3.654684	3.220434	0.544073	0.566809	2.992531	4.415423	2.188551	1.991805	1.828290	1.390917	1.151174	1.929987	1.939281	1.816253	0.066914	0.000000	7762.000000		1
5607.520020	1763.648804	1.526451	3.339689	1419.192139	31519.966797	237.031586	144.448486	65.356758	64.696838	35.083694	142.255951	171.517548	111.763947	0.082765	0.000000	3.748771	3.246412	0.183683	0.523706	3.152041	4.498586	2.374806	2.159713	1.815290	1.810883	1.545105	2.153070	2.234308	2.048302	0.000000	0.000000	7863.000000		1
16224.583008	3455.403320	1.125565	4.064368	3471.969238	78522.117188	544.622192	353.692505	199.835526	93.782661	72.816322	330.493530	448.005554	302.869415	2.908766	0.000000	4.210174	3.538499	0.051370	0.608993	3.540576	4.894992	2.736095	2.548626	2.300673	1.972123	1.862229	2.519163	2.651284	2.481256	0.463709	0.000000	7932.000000		1
12040.716797	3945.631348	1.982844	5.260859	3759.019043	75871.015625	595.355835	385.939148	204.565979	122.594032	74.700485	403.322205	473.159637	317.369141	0.302012	0.000000	4.080652	3.596117	0.297289	0.721057	3.575074	4.880076	2.774777	2.586519	2.310833	2.088469	1.873323	2.605652	2.675008	2.501565	0.000000	0.000000	8019.000000		1
14763.825195	4011.012939	2.183287	2.167868	3666.673340	76209.078125	577.149475	372.629730	192.468475	86.918259	71.197357	381.193268	489.814880	280.509216	1.668649	0.000000	4.169199	3.603254	0.339111	0.336033	3.564272	4.882007	2.761288	2.571278	2.284360	1.939111	1.852464	2.581145	2.690032	2.447947	0.222365	0.000000	8043.000000		1
8642.603516	1495.835327	1.091644	0.024670	1729.403809	38657.617188	250.159058	169.802994	87.837212	34.007469	13.802814	123.762772	162.765900	113.364403	2.162340	99998.000000	3.936645	3.174884	0.038081	0.000000	3.237896	4.587235	2.398216	2.229945	1.943678	1.531574	1.139968	2.092590	2.211563	2.054477	0.334924	4.999991	8059.000000		1
7371.729980	801.960205	1.751564	3.225591	1176.261353	30125.121094	160.431503	113.703613	58.917912	28.789785	18.264984	100.943108	132.344818	64.573486	1.145849	99998.000000	3.867569	2.904153	0.243426	0.508609	3.070504	4.478929	2.205290	2.055774	1.770247	1.459238	1.261619	2.004077	2.121707	1.810054	0.059128	4.999991	8077.000000		1
10679.749023	943.568542	2.914133	2.655099	1970.342529	46715.773438	310.822357	198.352249	110.777145	38.885944	33.292042	195.052643	257.338013	144.932632	0.651220	99998.000000	4.028561	2.974773	0.464509	0.424081	3.294542	4.669464	2.492512	2.297437	2.044450	1.589793	1.522340	2.290152	2.410504	2.161166	0.000000	4.999991	8107.000000		1
7842.126465	2202.868896	2.667434	3.675817	1961.054321	40737.089844	307.997650	201.972549	105.260338	49.990490	43.345032	175.964294	245.792480	172.337830	1.243827	0.000000	3.894434	3.342989	0.426094	0.565354	3.292490	4.609990	2.488547	2.305292	2.022265	1.698887	1.636939	2.245425	2.390568	2.236381	0.094760	0.000000	8170.000000		1
15804.426758	3709.484863	1.995179	4.277146	4095.390137	81804.148438	647.671509	416.033356	222.180298	95.993706	86.859673	435.707611	562.332092	349.455444	2.591045	0.000000	4.198779	3.569314	0.299982	0.631154	3.612295	4.912776	2.811355	2.619128	2.346705	1.982243	1.938818	2.639195	2.749993	2.543392	0.413475	0.000000	8236.000000		1
6407.509766	2582.498535	3.752910	3.287266	1504.161377	33248.046875	224.576355	150.674561	83.230110	44.078960	32.921993	160.517853	203.637772	139.847549	1.139040	0.000000	3.806689	3.412040	0.574368	0.516835	3.177294	4.521766	2.351364	2.178040	1.920280	1.644231	1.517486	2.205523	2.308858	2.145655	0.056539	0.000000	8270.000000		1
18551.824219	2868.222412	2.204873	4.200052	3261.685791	74082.109375	553.968994	331.369324	172.417999	106.746704	66.719772	367.035828	531.204834	252.542786	1.263438	99998.000000	4.268387	3.457613	0.343384	0.623255	3.513442	4.869713	2.743485	2.520312	2.236583	2.028354	1.824255	2.564708	2.725262	2.402335	0.101554	4.999991	8431.000000		1
10194.682617	2644.691406	4.363490	4.847637	2660.692871	53751.523438	413.498535	271.146973	135.696838	72.474030	53.906837	237.648331	261.131012	172.714035	0.417673	0.000000	4.008374	3.422375	0.639834	0.685530	3.424995	4.730391	2.616474	2.433205	2.132570	1.860182	1.731644	2.375935	2.416858	2.237328	0.000000	0.000000	8550.000000		1
5873.020508	1348.827271	1.279752	3.358191	1209.201782	27236.794922	182.196533	123.247787	77.445015	21.564585	28.839125	132.779617	185.197021	134.441757	1.154065	0.000000	3.768862	3.129956	0.107126	0.526105	3.082499	4.435156	2.260540	2.090779	1.888994	1.333741	1.459982	2.123132	2.267634	2.128534	0.062230	0.000000	8604.000000		1
13746.714844	3871.152832	1.927337	3.651147	3923.878662	75900.507812	580.279480	400.062683	184.453827	66.565582	75.644112	358.854675	484.353607	272.013519	2.385916	0.000000	4.138199	3.587840	0.284958	0.562429	3.593716	4.880245	2.763637	2.602128	2.265888	1.823250	1.878775	2.554919	2.685163	2.434591	0.377655	0.000000	8692.000000		1
14765.083008	6082.662109	1.322924	3.904013	3172.272949	68843.359375	489.265991	314.800385	172.300812	94.556679	66.007431	354.111877	473.967560	302.668945	1.981958	0.000000	4.169236	3.784094	0.121535	0.591511	3.501370	4.837862	2.689545	2.498035	2.236287	1.975692	1.819593	2.549140	2.675749	2.480968	0.297094	0.000000	8738.000000		1
25806.878906	12842.955078	2.503996	4.193885	11696.016602	99998.000000	1776.973633	1182.188232	614.996216	280.170013	220.592163	1221.360962	1573.508545	824.052063	2.306333	99998.000000	4.411736	4.108665	0.398634	0.622617	4.068038	4.999991	3.249681	3.072687	2.788872	2.447422	2.343590	3.086844	3.196869	2.915955	0.362922	4.999991	8784.000000		1
12547.470703	2035.643799	1.560372	3.031315	2539.391113	52408.367188	377.387939	242.776581	108.532188	51.001957	38.975372	177.126877	241.179214	137.288055	0.560284	0.000000	4.098556	3.308702	0.193228	0.481631	3.404730	4.719400	2.576788	2.385207	2.035558	1.707587	1.590790	2.248285	2.382340	2.137633	0.000000	0.000000	8820.000000		1
12832.485352	4288.903809	2.519415	2.941887	3105.895508	63033.328125	480.680847	296.631012	163.937714	53.755733	67.271759	309.299011	401.527466	230.148682	1.790000	0.000000	4.108311	3.632346	0.401300	0.468626	3.492187	4.799570	2.681857	2.472217	2.214679	1.730425	1.827833	2.490379	2.603715	2.362009	0.252853	0.000000	8841.000000		1
4240.615723	3609.411377	1.742312	2.497828	1753.327515	43342.054688	302.517853	181.841904	107.067406	64.157188	50.659660	214.902664	286.389893	181.931335	0.906836	99998.000000	3.627429	3.557436	0.241126	0.397563	3.243863	4.636909	2.480751	2.259694	2.029657	1.807245	1.704662	2.332242	2.456958	2.259907	0.000000	4.999991	8939.000000		1
19647.609375	3693.659180	1.615879	2.750695	3793.236084	82214.203125	629.872131	386.343140	206.363800	129.597198	65.859406	297.062714	405.388306	202.435120	1.447410	0.000000	4.293310	3.567457	0.208409	0.439442	3.579010	4.914947	2.799253	2.586973	2.314634	2.112596	1.818618	2.472848	2.607871	2.306286	0.160592	0.000000	8986.000000		1
5901.773438	2946.993408	1.825573	3.015897	2090.700928	44008.566406	328.112885	214.350677	110.844986	35.200878	40.279797	176.164749	253.255127	126.097160	0.282634	0.000000	3.770983	3.469379	0.261399	0.479416	3.320292	4.643537	2.516023	2.331125	2.044716	1.546553	1.605087	2.245919	2.403558	2.100705	0.000000	0.000000	9070.000000		1
20177.130859	2324.867676	3.055985	3.305768	3530.689697	76417.937500	552.747864	354.904419	197.994537	88.188759	59.081352	310.819275	400.886047	252.437943	0.115921	0.000000	4.304860	3.366398	0.485151	0.519272	3.547860	4.883195	2.742527	2.550111	2.296653	1.945413	1.771450	2.492508	2.603021	2.402155	0.000000	0.000000	9141.000000		1
5916.519531	1785.975098	2.001346	2.624262	1077.646484	22554.699219	167.064636	105.173996	45.787354	9.023020	13.630125	75.600937	94.060196	94.029366	0.656928	99998.000000	3.772066	3.251875	0.301322	0.419007	3.032476	4.353237	2.222884	2.021908	1.660746	0.955352	1.134500	1.878527	1.973406	1.973264	0.000000	4.999991	9176.000000		1
9167.430664	2719.323975	1.803987	3.910181	3301.059082	69963.718750	513.547363	328.325653	147.374954	105.285011	43.560894	298.863617	393.016327	222.189545	1.373968	99998.000000	3.962248	3.434461	0.256233	0.592197	3.518653	4.844873	2.710581	2.516305	2.168424	2.022367	1.639097	2.475473	2.594411	2.346724	0.137977	4.999991	9310.000000		1
13338.693359	3738.323975	0.453310	3.811501	3347.268799	69317.765625	528.728577	329.204529	169.944839	50.789177	57.357540	309.739960	448.535980	194.577744	1.013337	0.000000	4.125113	3.572677	0.000000	0.581096	3.524691	4.840845	2.723233	2.517466	2.230308	1.705771	1.758590	2.490997	2.651797	2.289093	0.005754	0.000000	9331.000000		1
9940.943359	2361.440674	1.773150	3.321187	1615.558350	36473.203125	261.149506	168.581833	88.953529	36.375782	29.005646	141.426422	202.598557	111.449402	0.168255	0.000000	3.997428	3.373177	0.248745	0.521293	3.208323	4.561974	2.416889	2.226811	1.949163	1.560812	1.462483	2.150531	2.306636	2.047078	0.000000	0.000000	9376.000000		1
25447.751953	5244.526855	1.754647	2.004430	4247.168457	91747.859375	660.598511	433.024750	251.744095	117.607628	81.663567	383.709625	557.336426	327.434479	2.536650	0.000000	4.405649	3.719706	0.244190	0.301991	3.628099	4.962596	2.819938	2.636513	2.400959	2.070436	1.912028	2.584003	2.746117	2.515124	0.404261	0.000000	9404.000000		1
7662.144043	2457.375977	1.544953	2.559503	1773.057251	40460.496094	310.094604	181.453354	102.892029	47.282967	30.257645	147.840607	203.144379	75.166130	1.516135	0.000000	3.884350	3.390472	0.188915	0.408156	3.248723	4.607031	2.491494	2.258765	2.012382	1.674705	1.480835	2.169794	2.307805	1.876022	0.180738	0.000000	9467.000000		1
8440.100586	2247.299316	3.728240	5.020327	1245.423462	30549.539062	196.153534	127.386162	66.670433	67.675728	29.677902	96.403839	138.472198	139.384995	0.420213	0.000000	3.926348	3.351661	0.571504	0.700732	3.095317	4.485004	2.292596	2.105122	1.823933	1.830433	1.472433	1.984094	2.141363	2.144216	0.000000	0.000000	9574.000000		1
7922.603027	1011.028442	3.595639	6.318581	1359.601929	32516.644531	211.566071	134.716217	82.200142	55.399368	23.784878	108.896065	139.351074	114.992615	0.436411	0.000000	3.898868	3.004763	0.555776	0.800620	3.133412	4.512106	2.325446	2.129420	1.914873	1.743505	1.376301	2.037012	2.144110	2.060670	0.000000	0.000000	9605.000000		1
8518.689453	2479.023682	1.544953	3.404448	3212.747070	68617.960938	496.460358	320.218506	184.348984	79.079399	57.141678	286.072266	356.526459	207.301254	0.854572	99998.000000	3.930373	3.394281	0.188915	0.532047	3.506876	4.836438	2.695884	2.505446	2.265641	1.898063	1.756953	2.456476	2.552092	2.316602	0.000000	4.999991	9624.000000		1
7421.658691	2436.412598	2.306637	2.775365	2743.068848	55471.878906	401.317749	268.223602	113.290398	61.761120	34.078396	212.984589	236.303818	166.821014	1.448478	0.000000	3.870501	3.386751	0.362979	0.443320	3.438237	4.744073	2.603488	2.428497	2.054193	1.790715	1.532479	2.328348	2.373471	2.222251	0.160912	0.000000	9640.000000		1
8831.312500	971.713806	3.173167	3.749826	1603.932739	38999.160156	259.370178	157.461868	82.705872	7.077180	26.763769	117.681641	182.859543	106.635689	1.056389	99998.000000	3.946025	2.987538	0.501493	0.574011	3.205186	4.591055	2.413920	2.197176	1.917536	0.849860	1.427547	2.070709	2.262118	2.027903	0.023824	4.999991	9673.000000		1
8376.310547	3632.545654	3.080655	3.376694	2111.201660	47263.250000	332.100159	216.370529	129.023636	35.681942	43.733582	190.797089	236.757126	192.018250	0.929901	0.000000	3.923053	3.560211	0.488643	0.528492	3.324530	4.674523	2.521269	2.335198	2.110669	1.552449	1.640815	2.280572	2.374303	2.283343	0.000000	0.000000	9741.000000		1
9869.844727	2670.570068	2.439237	1.282835	2083.108643	39598.062500	309.397675	215.611923	117.669304	70.216728	50.783009	175.492493	219.204483	142.107925	1.558526	99998.000000	3.994310	3.426604	0.387254	0.108171	3.318712	4.597674	2.490517	2.333673	2.070663	1.846441	1.705718	2.244259	2.340849	2.152618	0.192714	4.999991	9813.000000		1
12663.410156	3073.204590	1.171821	1.813238	3369.345459	76143.320312	497.672272	340.531097	176.004395	90.982628	67.481453	352.122864	482.531097	248.950226	1.552392	0.000000	4.102551	3.487592	0.068861	0.258455	3.527545	4.881632	2.696944	2.532157	2.245523	1.958959	1.829184	2.546694	2.683525	2.396112	0.191002	0.000000	9843.000000		1
13604.597656	4468.334473	2.932636	4.715036	5059.363770	99998.000000	855.296509	516.008179	260.690033	93.646980	111.825615	587.748291	760.767578	392.637024	1.031902	0.000000	4.133686	3.650146	0.467258	0.673485	3.704096	4.999991	2.932117	2.712656	2.416124	1.971494	2.048541	2.769191	2.881252	2.593991	0.013638	0.000000	9922.000000		1
10729.369141	4508.124023	2.137031	3.324270	4185.922363	89523.757812	662.214417	420.276581	226.155228	102.071754	88.278191	416.101196	555.140808	303.396729	2.919793	0.000000	4.030574	3.653996	0.329811	0.521696	3.621791	4.951938	2.820999	2.623535	2.354407	2.008906	1.945853	2.619199	2.744403	2.482011	0.465352	0.000000	9968.000000		1
6485.250488	2118.664307	3.031315	4.798297	2075.979004	41150.089844	307.522766	215.436157	85.977722	40.242790	40.156445	151.331390	214.461700	140.344040	1.100205	99998.000000	3.811927	3.326062	0.481631	0.681087	3.317223	4.614371	2.487877	2.333319	1.934386	1.604688	1.603755	2.179929	2.331350	2.147194	0.041474	4.999991	10033.000000		1
9696.144531	2485.246826	2.978892	4.052033	1408.044312	28300.830078	209.345779	145.410614	55.772499	52.657925	23.757124	86.918259	108.196060	108.677124	0.896416	0.000000	3.986599	3.395370	0.474055	0.607673	3.148616	4.451799	2.320864	2.162596	1.746420	1.721464	1.375794	1.939111	2.034211	2.036138	0.000000	0.000000	10124.000000		1
2822.237793	212.904404	1.918085	2.972724	531.895569	18171.246094	82.604111	54.563675	47.686935	29.829004	12.581655	43.138420	77.993919	61.005604	0.265781	0.000000	3.450594	2.328185	0.282868	0.473155	2.725826	4.259385	1.917002	1.736904	1.678399	1.474639	1.099738	1.634864	1.892061	1.785370	0.000000	0.000000	10166.000000		1
6682.458984	3410.877197	2.463907	3.626477	2316.399658	47020.460938	376.654022	237.540390	119.291351	48.032314	34.099983	189.918213	231.668961	173.787186	0.533203	0.000000	3.824936	3.532866	0.391624	0.559485	3.364814	4.672287	2.575943	2.375737	2.076609	1.681533	1.532754	2.278567	2.364868	2.240018	0.000000	0.000000	10245.000000		1
13540.487305	4662.011719	2.133947	2.362144	4623.375488	99998.000000	722.291809	466.514160	287.941010	172.084961	104.674431	528.817993	719.325256	405.089172	1.191108	0.000000	4.131634	3.668573	0.329184	0.373306	3.664959	4.999991	2.858713	2.668865	2.459304	2.235743	2.019841	2.723306	2.856925	2.607551	0.075951	0.000000	10344.000000		1
18753.167969	6251.142578	1.014550	3.435285	6677.842285	99998.000000	1060.738281	679.051636	338.788788	198.919647	112.722984	582.058777	781.878906	426.450226	2.268096	0.000000	4.273075	3.795959	0.006273	0.535963	3.824636	4.999991	3.025608	2.831903	2.529929	2.298678	2.052012	2.764967	2.893140	2.629868	0.355661	0.000000	10384.000000		1
10623.952148	2594.182861	1.813238	3.083739	2016.108276	44093.453125	315.179688	206.477890	105.010559	54.884384	37.510597	178.705750	219.031799	117.200577	0.927359	0.000000	4.026286	3.414001	0.258455	0.489078	3.304514	4.644374	2.498558	2.314873	2.021233	1.739449	1.574154	2.252139	2.340507	2.068930	0.000000	0.000000	10450.000000		1
7449.489258	2856.346924	5.516809	5.115922	1480.502930	33402.769531	242.810501	153.119965	83.445969	41.957348	27.732063	117.829659	143.992096	116.571495	0.444799	0.000000	3.872127	3.455811	0.741688	0.708924	3.170409	4.523782	2.385267	2.185032	1.921405	1.622808	1.442982	2.071255	2.158339	2.066592	0.000000	0.000000	10567.000000		1
15532.329102	3212.580322	2.248045	2.741444	3818.590576	73876.109375	586.107727	389.793823	187.741104	99.432076	51.205482	259.129639	334.400635	204.877441	1.081287	0.000000	4.191236	3.506854	0.351805	0.437979	3.581903	4.868504	2.767977	2.590835	2.273559	1.997527	1.709316	2.413517	2.524267	2.311494	0.033941	0.000000	10629.000000		1
11474.999023	2997.320068	3.725156	5.159095	2558.096924	52678.746094	393.389465	255.993484	147.294785	65.301254	47.828789	247.377518	330.333191	206.366882	0.094561	0.000000	4.059752	3.476733	0.571145	0.712574	3.407917	4.721635	2.594823	2.408229	2.168187	1.814921	1.679689	2.393360	2.518952	2.314640	0.000000	0.000000	10680.000000		1
4154.018066	2908.545410	1.585042	3.102241	1480.324097	31586.267578	224.782974	144.460831	63.361580	48.723072	25.561111	96.027626	131.028061	63.571274	1.506006	99998.000000	3.618468	3.463676	0.200041	0.491676	3.170357	4.499498	2.351763	2.159750	1.801826	1.687735	1.407580	1.982396	2.117364	1.803261	0.177827	4.999991	10737.000000		1
9585.345703	1760.663696	1.939672	3.163916	1544.555298	32891.343750	243.825058	158.895813	94.584435	64.073921	23.007774	114.452965	138.330353	98.315758	0.729351	99998.000000	3.981608	3.245677	0.287728	0.500225	3.188803	4.517082	2.387078	2.201113	1.975820	1.806681	1.361875	2.058627	2.140918	1.992623	0.000000	4.999991	10826.000000		1
2831.303955	1532.494751	1.255082	2.981975	789.856506	22253.123047	142.542740	81.386032	59.115273	58.834652	14.650843	66.069099	99.604759	53.579960	0.222475	0.000000	3.451987	3.185399	0.098672	0.474504	2.897548	4.347391	2.153945	1.910550	1.771700	1.769633	1.165863	1.819998	1.998280	1.729002	0.000000	0.000000	10912.000000		1
14941.192383	4028.969482	3.293433	4.798297	3663.145508	86581.828125	563.796875	371.060120	243.957657	100.708740	73.911049	407.035004	507.450806	256.748993	1.248443	99998.000000	4.174385	3.605194	0.517649	0.681087	3.563854	4.937427	2.751123	2.569444	2.387315	2.003067	1.868709	2.609632	2.705394	2.409509	0.096369	4.999991	10985.000000		1
15456.722656	5016.092773	1.270500	2.852458	3277.406738	74513.750000	507.922607	332.587402	191.253479	107.221596	77.630043	348.354553	465.456451	294.493958	1.660197	0.000000	4.189117	3.700366	0.103975	0.455219	3.515530	4.872236	2.705797	2.521906	2.281609	2.030282	1.890030	2.542022	2.667879	2.469076	0.220160	0.000000	11037.000000		1
7814.277344	4728.068359	1.548037	3.527797	4538.261230	90171.406250	703.536499	459.017609	220.999222	95.133339	72.757729	443.925781	540.930969	349.029877	1.591311	99998.000000	3.892889	3.674684	0.189781	0.547504	3.656889	4.955069	2.847287	2.661829	2.344391	1.978333	1.861879	2.647310	2.733142	2.542863	0.201755	4.999991	11090.000000		1
9999.016602	1568.056519	2.710606	3.484625	1699.963379	41074.570312	276.984497	172.778793	113.950317	43.924774	34.312759	149.277618	207.341339	107.314110	0.985596	0.000000	3.999957	3.195362	0.433066	0.542156	3.230440	4.613573	2.442456	2.237490	2.056715	1.642709	1.535456	2.173995	2.316686	2.030657	0.000000	0.000000	11181.000000		1
6856.005371	2024.906250	0.539654	1.763899	1763.981812	48768.226562	288.113708	178.196930	137.306549	71.897369	45.861362	253.070099	312.407410	156.475067	2.526047	0.000000	3.836071	3.306405	0.000000	0.246474	3.246494	4.688137	2.459564	2.250900	2.137691	1.856713	1.661447	2.403241	2.494721	2.194445	0.402442	0.000000	11227.000000		1
11694.397461	2635.615967	1.998263	2.417651	2387.942383	47960.753906	359.243225	238.175644	112.914177	47.813370	36.782837	155.232330	215.257294	143.646713	1.240543	99998.000000	4.067978	3.420882	0.300653	0.383394	3.378024	4.680886	2.555389	2.376897	2.052748	1.679549	1.565645	2.190982	2.332958	2.157296	0.093612	4.999991	11257.000000		1
6792.403320	1761.326782	1.236579	1.507948	1255.118652	30996.890625	199.764603	120.173302	68.637856	24.065496	15.134990	104.128609	128.610413	82.527016	0.720570	99998.000000	3.832023	3.245840	0.092222	0.178386	3.098685	4.491318	2.300519	2.079808	1.836564	1.381395	1.179982	2.017570	2.109276	1.916596	0.000000	4.999991	11273.000000		1
5318.203613	3631.882568	1.803987	3.644979	2367.222900	46553.535156	361.074982	243.263809	105.553291	48.464039	36.425121	190.346863	254.871002	159.170258	1.565233	0.000000	3.725765	3.560132	0.256233	0.561695	3.374239	4.667953	2.557597	2.386077	2.023472	1.685420	1.561401	2.279546	2.406320	2.201862	0.194579	0.000000	11309.000000		1
22913.771484	4771.006348	1.686805	2.195622	5863.254395	99998.000000	932.423889	594.791504	313.977020	100.591560	120.478592	553.676025	772.467285	440.274628	3.216883	99998.000000	4.360096	3.678610	0.227065	0.341558	3.768139	4.999991	2.969613	2.774365	2.496898	2.002562	2.080910	2.743256	2.887880	2.643724	0.507435	4.999991	11338.000000		1
6934.131836	1495.113770	0.854196	2.726025	1540.531006	35495.453125	238.508698	160.144714	82.647285	32.440933	26.917955	160.416092	189.921295	89.357498	1.528095	0.000000	3.840992	3.174674	0.000000	0.435530	3.187670	4.550173	2.377504	2.204513	1.917229	1.511093	1.430042	2.205248	2.278574	1.951131	0.184150	0.000000	11384.000000		1
18353.351562	5965.313965	2.096942	3.315019	5215.478027	99998.000000	803.730225	530.779297	318.383698	171.458954	127.031532	586.545593	797.171143	394.644562	3.176536	0.000000	4.263715	3.775633	0.321587	0.520486	3.717294	4.999991	2.905110	2.724914	2.502951	2.234160	2.103912	2.768302	2.901551	2.596206	0.501954	0.000000	11420.000000		1
4322.938965	1465.916870	1.575791	1.455525	947.164185	23047.267578	138.314941	87.498001	66.732109	30.914480	8.042391	84.611626	106.330399	42.463081	0.060395	99998.000000	3.635779	3.166109	0.197498	0.163020	2.976425	4.362619	2.140869	1.941998	1.824335	1.490162	0.905385	1.927430	2.026657	1.628011	0.000000	4.999991	11460.000000		1
8140.185059	1700.894653	1.544953	1.594293	1440.886230	35379.656250	239.285797	142.758606	77.108887	29.801250	26.069927	104.924210	148.451187	49.188717	1.815407	99998.000000	3.910634	3.230677	0.188915	0.202568	3.158630	4.548754	2.378917	2.154602	1.887104	1.474234	1.416140	2.020876	2.171584	1.691865	0.258974	4.999991	11483.000000		1
9795.850586	3277.693604	1.908834	4.107540	3115.889893	65006.187500	505.813324	320.298706	177.290314	80.411575	51.344250	227.842041	335.563202	191.580353	0.812684	99998.000000	3.991042	3.515568	0.280768	0.613582	3.493582	4.812955	2.703990	2.505555	2.248685	1.905319	1.710492	2.357634	2.525774	2.282351	0.000000	4.999991	11539.000000		1
10943.340820	3425.321289	1.890332	2.849375	2534.753174	56285.144531	389.522461	253.181122	114.061333	61.418823	55.908184	284.222046	306.970764	208.365143	1.549624	0.000000	4.039150	3.534701	0.276538	0.454750	3.403936	4.750394	2.590533	2.403431	2.057138	1.788301	1.747475	2.453658	2.487097	2.318825	0.190226	0.000000	11586.000000		1
5004.349609	1576.808105	2.692104	4.304899	856.045898	21321.958984	143.171829	92.567673	56.691452	19.341209	20.072056	69.575317	78.690842	49.062283	0.252717	0.000000	3.699348	3.197779	0.430092	0.633963	2.932497	4.328827	2.155858	1.966459	1.753518	1.286484	1.302592	1.842455	1.895924	1.690748	0.000000	0.000000	11654.000000		1
8910.299805	3631.904053	1.211909	3.373610	2978.185547	61584.222656	473.400146	305.277802	168.396805	57.579571	67.231674	282.769592	365.953430	178.400452	1.098118	99998.000000	3.949892	3.560134	0.083470	0.528095	3.473952	4.789469	2.675228	2.484695	2.226334	1.760268	1.827574	2.451433	2.563426	2.251396	0.040649	4.999991	11674.000000		1
5270.559570	1370.635498	2.790784	4.230890	1213.167480	27108.191406	184.413742	121.052162	59.445232	41.143242	28.669519	124.737236	148.478943	123.429726	0.032537	0.000000	3.721857	3.136922	0.445726	0.626432	3.083921	4.433101	2.265793	2.082973	1.774117	1.614298	1.457420	2.095996	2.171665	2.091420	0.000000	0.000000	11687.000000		1
13321.501953	4590.805176	3.071404	5.655577	3851.235107	84538.757812	632.548828	393.361725	215.550262	92.496742	72.859497	388.649750	505.745483	321.112793	1.185386	0.000000	4.124553	3.661889	0.487337	0.752477	3.585600	4.927056	2.801094	2.594792	2.333549	1.966126	1.862486	2.589558	2.703932	2.506658	0.073860	0.000000	11781.000000		1
6689.646973	1707.327393	1.369180	2.340558	1536.429688	35619.265625	252.030884	153.348160	85.990051	43.542393	28.937805	149.835785	198.540359	191.102371	0.795974	0.000000	3.825403	3.232317	0.136461	0.369319	3.186513	4.551685	2.401454	2.185678	1.934448	1.638912	1.461466	2.175616	2.297849	2.281266	0.000000	0.000000	11820.000000		1
10063.962891	1604.645020	2.470075	2.553336	2110.591064	47908.652344	348.280548	216.136169	137.220200	74.268761	52.364967	230.145584	313.320190	191.518677	1.835825	99998.000000	4.002769	3.205379	0.392710	0.407108	3.324404	4.680414	2.541929	2.334728	2.137418	1.870806	1.719041	2.362003	2.495988	2.282211	0.263831	4.999991	11893.000000		1
18292.445312	2772.410645	1.295170	2.991227	3917.927002	77153.390625	617.355225	397.370575	205.802551	90.063675	60.354935	311.238678	379.910461	232.569412	1.283111	0.000000	4.262272	3.442858	0.112327	0.475849	3.593056	4.887355	2.790535	2.599196	2.313451	1.954550	1.780713	2.493093	2.579681	2.366553	0.108264	0.000000	11938.000000		1
12126.651367	2775.167480	3.725156	3.879343	2425.468506	52670.718750	378.507355	237.864182	113.151627	54.421822	50.394459	222.362228	274.199890	147.193024	1.121687	0.000000	4.083741	3.443289	0.571145	0.588758	3.384796	4.721569	2.578074	2.376329	2.053661	1.735773	1.702383	2.347061	2.438067	2.167887	0.049872	0.000000	12005.000000		1
15578.499023	3431.180420	2.056854	3.934851	2759.098145	64558.078125	417.387115	273.120575	137.448410	61.424992	39.709305	247.075317	306.909088	225.871521	1.966349	99998.000000	4.192525	3.535444	0.313203	0.594928	3.440767	4.809951	2.620539	2.436354	2.138140	1.788345	1.598892	2.392829	2.487010	2.353862	0.293661	4.999991	12092.000000		1
15031.034180	3141.003662	2.778449	4.628692	4019.545410	86421.437500	651.587830	408.842072	189.773285	83.143761	85.376389	377.125824	502.670990	350.050598	1.050760	0.000000	4.176989	3.497068	0.443802	0.665458	3.604177	4.936622	2.813973	2.611556	2.278235	1.919830	1.931338	2.576486	2.701284	2.544131	0.021503	0.000000	12140.000000		1
2937.637451	953.393372	2.932636	2.466991	784.503113	22764.322266	110.200485	75.459084	43.113750	32.918911	17.500217	77.047211	112.553383	70.654625	0.342844	0.000000	3.467998	2.979272	0.467258	0.392168	2.894595	4.357255	2.042183	1.877712	1.634616	1.517445	1.243043	1.886757	2.051358	1.849141	0.000000	0.000000	12160.000000		1
9317.399414	1785.170166	1.082392	1.221161	1868.298584	44381.523438	287.333527	181.104889	104.335220	41.716816	28.527668	185.499222	241.102112	150.970596	1.464049	99998.000000	3.969295	3.251680	0.034385	0.086773	3.271446	4.647202	2.458386	2.257930	2.018431	1.620311	1.455266	2.268342	2.382201	2.178892	0.165556	4.999991	12181.000000		1
15391.162109	2956.559082	1.418520	3.447620	3366.872314	68108.140625	498.692993	332.871094	170.203873	69.310112	53.410355	312.549255	457.922882	217.647202	1.933912	99998.000000	4.187272	3.470787	0.151835	0.537519	3.527227	4.833199	2.697833	2.522276	2.230969	1.840797	1.727625	2.494919	2.660792	2.337753	0.286437	4.999991	12206.000000		1
3600.810791	2927.263672	0.869614	1.819406	1533.685181	34607.832031	245.764725	144.229538	68.915390	43.394371	19.979544	112.911095	134.706955	84.331001	1.768585	0.000000	3.556400	3.466462	0.000000	0.259930	3.185736	4.539175	2.390520	2.159054	1.838316	1.637433	1.300586	2.052737	2.129390	1.925987	0.247626	0.000000	12226.000000		1
8837.686523	2821.047363	3.154665	3.213256	1366.756226	35110.445312	215.503998	123.608582	66.525497	12.112926	12.532314	108.886818	122.594032	117.456528	0.109511	0.000000	3.946339	3.450410	0.498953	0.506945	3.135691	4.545436	2.333455	2.092049	1.822988	1.083249	1.098031	2.036975	2.088469	2.069877	0.000000	0.000000	12238.000000		1
4454.173828	1424.647217	1.310589	1.862578	801.713501	19977.351562	127.219643	86.480370	47.921299	13.895327	23.424080	70.972244	83.658745	71.838776	0.072813	0.000000	3.648767	3.153707	0.117467	0.270115	2.904019	4.300538	2.104554	1.936918	1.680529	1.142869	1.369663	1.851089	1.922511	1.856359	0.000000	0.000000	12269.000000		1
19002.880859	2146.852783	1.335259	2.312804	3856.332520	75778.164062	588.025818	392.485931	201.614838	57.474724	64.141769	316.107880	446.864594	171.206085	0.676090	0.000000	4.278820	3.331802	0.125565	0.364139	3.586174	4.879544	2.769396	2.593824	2.304523	1.759477	1.807141	2.499835	2.650176	2.233519	0.000000	0.000000	12305.000000		1
3864.581543	1412.302979	1.834825	3.882427	807.273438	22368.593750	150.569717	81.873260	52.559242	27.815323	19.125347	69.140503	66.029015	63.694622	0.288003	0.000000	3.587102	3.149928	0.263595	0.589103	2.907021	4.349638	2.177738	1.913142	1.720649	1.444284	1.281609	1.839733	1.819735	1.804103	0.000000	0.000000	12347.000000		1
18304.537109	7032.398438	3.145414	2.763030	5573.046875	99998.000000	900.118652	567.148926	310.615753	109.602242	115.263985	607.360840	812.139587	448.400299	1.478475	0.000000	4.262559	3.847103	0.497678	0.441386	3.746093	4.999991	2.954300	2.753697	2.492224	2.039819	2.061694	2.783447	2.909631	2.651666	0.169814	0.000000	12458.000000		1
8823.415039	2490.294922	3.136162	2.738360	2076.269043	48487.277344	324.110199	210.893814	130.639511	83.371964	52.053509	238.567276	327.005829	272.090607	0.284858	0.000000	3.945637	3.396251	0.496399	0.437491	3.317284	4.685628	2.510693	2.324064	2.116075	1.921020	1.716450	2.377611	2.514555	2.434714	0.000000	0.000000	12518.000000		1
8259.899414	4682.604980	1.773150	3.543216	3593.119873	79540.789062	572.036621	356.973602	206.332962	76.738838	55.020065	304.935516	433.450317	255.651199	1.459283	99998.000000	3.916975	3.670487	0.248745	0.549398	3.555472	4.900590	2.757424	2.552636	2.314569	1.885015	1.740521	2.484208	2.636939	2.407648	0.164139	4.999991	12577.000000		1
8068.806152	1969.571655	2.846291	4.366574	3082.132080	63288.316406	495.794250	316.678375	164.733322	65.600372	60.928509	311.306519	408.422699	269.487915	1.472255	0.000000	3.906809	3.294372	0.454279	0.640141	3.488851	4.801323	2.695302	2.500618	2.216781	1.816906	1.784821	2.493188	2.611110	2.430539	0.167983	0.000000	12623.000000		1
14564.742188	1947.473511	1.810155	3.666565	3350.395752	70162.257812	527.871338	335.809906	141.950668	103.345337	50.268024	271.171661	344.120575	209.796005	2.662594	99998.000000	4.163303	3.289472	0.257716	0.564259	3.525096	4.846104	2.722528	2.526093	2.152138	2.014291	1.701292	2.433244	2.536711	2.321797	0.425305	4.999991	12652.000000		1
8408.553711	2203.238770	1.014550	2.658183	1948.093384	42500.101562	313.468201	195.043396	105.470032	38.984627	28.570839	164.511292	203.292389	131.937759	1.364400	0.000000	3.924721	3.343061	0.006273	0.424585	3.289610	4.628390	2.496193	2.290131	2.023129	1.590893	1.455923	2.216196	2.308121	2.120369	0.134942	0.000000	12684.000000		1
13621.367188	2659.422363	2.322055	3.034399	3258.272217	67445.015625	494.095123	329.580750	170.826797	75.107544	47.175034	266.512115	370.597565	184.364410	0.012889	0.000000	4.134221	3.424787	0.365873	0.482073	3.512987	4.828950	2.693810	2.517962	2.232556	1.875684	1.673712	2.425717	2.568902	2.265677	0.000000	0.000000	12713.000000		1
8320.229492	2798.616211	3.382861	3.709738	2635.054688	56912.250000	408.937683	271.843903	152.620392	50.554813	55.846508	228.785660	298.703278	231.286575	0.444245	99998.000000	3.920135	3.446943	0.529284	0.569343	3.420790	4.755206	2.611657	2.434319	2.183613	1.703763	1.746996	2.359429	2.475240	2.364151	0.000000	4.999991	12754.000000		1
7123.627930	1517.439941	2.365228	2.547168	1456.816772	32103.435547	227.441147	148.445023	87.448662	14.681680	26.291956	135.255859	167.061554	129.566360	1.153679	0.000000	3.852701	3.181112	0.373873	0.406058	3.163405	4.506552	2.356869	2.171566	1.941753	1.166776	1.419823	2.131156	2.222877	2.112492	0.062085	0.000000	12778.000000		1
5265.243164	4451.716309	3.925599	4.070535	2643.800293	55588.601562	402.360077	263.789185	113.851631	59.750523	40.205788	196.366318	305.277802	145.959518	1.024799	99998.000000	3.721418	3.648527	0.593906	0.609652	3.422229	4.744986	2.604615	2.421257	2.056339	1.776342	1.604289	2.293067	2.484695	2.164232	0.010639	4.999991	12795.000000		1
11379.070312	1531.363037	2.408400	3.700486	2906.935791	65348.980469	470.942413	298.734100	158.871140	77.229156	68.021111	313.301697	439.466705	362.080261	1.269165	99998.000000	4.056107	3.185078	0.381729	0.568259	3.463435	4.815239	2.672968	2.475285	2.201045	1.887781	1.832644	2.495963	2.642926	2.558805	0.103518	4.999991	12868.000000		1
8202.362305	2297.958984	1.211909	2.507080	2337.489502	52020.292969	367.748169	236.720123	113.395241	59.161530	36.122917	218.535309	285.470947	162.155319	1.529157	99998.000000	3.913939	3.361342	0.083470	0.399168	3.368750	4.716173	2.565551	2.374235	2.054595	1.772039	1.557783	2.339522	2.455562	2.209931	0.184452	4.999991	12895.000000		1
12612.586914	3276.897949	1.618963	2.587257	2337.221191	48324.910156	357.837036	232.094513	116.522156	58.436848	34.312759	172.911392	207.122391	93.727158	0.601606	0.000000	4.100804	3.515463	0.209237	0.412840	3.368700	4.684171	2.553685	2.365665	2.066408	1.766687	1.535456	2.237824	2.316227	1.971865	0.000000	0.000000	12916.000000		1
7592.679688	2041.675537	2.556419	4.138377	1628.349731	36303.253906	249.591644	170.216217	88.651321	45.411137	39.601372	143.433945	179.738800	99.080528	0.222586	0.000000	3.880395	3.309987	0.407632	0.616830	3.211748	4.559946	2.397230	2.231001	1.947685	1.657162	1.597710	2.156652	2.254642	1.995988	0.000000	0.000000	12962.000000		1
17198.226562	4335.715332	1.773150	3.213256	5452.053223	99998.000000	899.397095	553.836426	301.053070	121.289612	133.220596	627.152283	813.703064	424.476654	1.676755	99998.000000	4.235484	3.637061	0.248745	0.506945	3.736560	4.999991	2.953952	2.743382	2.478643	2.083824	2.124571	2.797373	2.910466	2.627854	0.224469	4.999991	12990.000000		1
6732.338379	2493.924316	1.594293	1.393850	1382.800903	32372.769531	215.177124	143.948929	114.699661	45.361797	27.506950	132.304733	182.631348	154.051254	0.480940	0.000000	3.828166	3.396883	0.202568	0.144216	3.140760	4.510180	2.332796	2.158208	2.059562	1.656690	1.439442	2.121575	2.261575	2.187665	0.000000	0.000000	13044.000000		1
5425.819824	1753.965820	1.893416	4.286397	867.597534	21294.492188	142.684586	88.398453	64.863358	18.533270	22.909096	63.864231	69.751083	63.956741	0.056118	0.000000	3.734465	3.244021	0.277246	0.632092	2.938318	4.328267	2.154377	1.946445	1.811999	1.267952	1.360008	1.805258	1.843551	1.805886	0.000000	0.000000	13065.000000		1
15946.571289	6474.476074	4.141461	4.594771	4165.356934	81668.343750	643.061279	424.479736	196.443405	74.105324	73.941887	351.944031	475.901062	253.967468	2.088588	0.000000	4.202667	3.811205	0.617154	0.662264	3.619652	4.912054	2.808252	2.627857	2.293237	1.869849	1.868891	2.546474	2.677517	2.404778	0.319853	0.000000	13107.000000		1
6294.768066	1070.566162	2.315888	2.837040	1123.233276	27913.371094	185.363541	115.714211	69.809677	41.963516	22.199835	120.857887	161.563248	106.305725	0.791704	0.000000	3.798980	3.029613	0.364717	0.452865	3.050470	4.445812	2.268024	2.063387	1.843916	1.622872	1.346350	2.082275	2.208343	2.026557	0.000000	0.000000	13150.000000		1
6363.522949	3099.046387	2.325139	2.796951	1733.526855	41709.867188	273.768158	176.741409	88.429291	47.403233	28.139116	139.092041	148.512863	92.071190	1.255197	0.000000	3.803698	3.491228	0.366449	0.446685	3.238930	4.620239	2.437383	2.247338	1.946596	1.675808	1.449310	2.143302	2.171764	1.964124	0.098712	0.000000	13236.000000		1
7737.510742	1735.000854	3.120744	4.459086	1275.233887	31197.394531	235.563721	129.813065	91.469856	10.688238	24.657576	107.341866	151.146378	86.159660	1.259817	99998.000000	3.888601	3.239300	0.494258	0.649246	3.105590	4.494118	2.372108	2.113318	1.961278	1.028906	1.391950	2.030769	2.179398	1.935304	0.100307	4.999991	13270.000000		1
11456.104492	3033.979492	3.290349	3.959521	2637.083740	70418.265625	371.757050	261.044647	198.898071	121.949532	67.577049	385.047943	556.423645	262.703705	2.060570	0.000000	4.059037	3.482013	0.517242	0.597643	3.421124	4.847685	2.570259	2.416715	2.298630	2.086180	1.829799	2.585515	2.745406	2.419466	0.313987	0.000000	13291.000000		1
32811.332031	17034.214844	2.229543	4.255559	13399.862305	99998.000000	2111.374268	1372.180542	732.338623	295.082947	277.817108	1366.817871	1810.500000	1024.510498	3.491846	99998.000000	4.516024	4.231322	0.348216	0.628957	4.127100	4.999991	3.324565	3.137411	2.864712	2.469944	2.443759	3.135711	3.257798	3.010516	0.543055	4.999991	13356.000000		1
15673.709961	3675.196777	3.231758	5.094337	3574.577393	77719.117188	554.604248	364.867981	211.701752	83.498398	83.834518	359.039703	417.282288	272.621002	2.341041	0.000000	4.195172	3.565281	0.509439	0.707088	3.553225	4.890528	2.743983	2.562136	2.325724	1.921678	1.923423	2.555142	2.620430	2.435559	0.369409	0.000000	13408.000000		1
14038.714844	3871.529053	2.204873	4.175382	3450.864014	67118.289062	526.199951	350.358978	185.594818	98.377434	64.647499	303.409058	403.322205	222.787796	1.107325	99998.000000	4.147327	3.587883	0.343384	0.620696	3.537928	4.826841	2.721151	2.544513	2.268566	1.992895	1.810552	2.482028	2.605652	2.347891	0.044275	4.999991	13485.000000		1
14670.550781	2918.191406	2.220292	3.117660	3100.582031	66000.296875	512.045593	317.110107	161.409058	74.367447	45.081177	296.964050	390.450653	188.570618	1.085263	99998.000000	4.166446	3.465114	0.346410	0.493829	3.491443	4.819546	2.709309	2.501210	2.207928	1.871383	1.653995	2.472704	2.591566	2.275474	0.035535	4.999991	13524.000000		1
8068.997070	1162.991943	1.150235	3.583304	1489.356445	34464.996094	229.522675	149.252960	89.163223	48.445538	24.987535	130.540833	188.737152	167.416183	2.011309	99998.000000	3.906820	3.065577	0.060786	0.554284	3.172999	4.537378	2.360826	2.173923	1.950186	1.685254	1.397723	2.115746	2.275857	2.223797	0.303479	4.999991	13545.000000		1
14375.986328	4191.081543	2.719858	2.251129	3969.450195	89382.039062	600.952820	397.863983	224.628784	155.309418	85.925293	418.124146	561.480957	258.728760	0.989217	0.000000	4.157638	3.622326	0.434546	0.352400	3.598730	4.951250	2.778840	2.599735	2.351465	2.191198	1.934121	2.621305	2.749335	2.412845	0.000000	0.000000	13566.000000		1
6718.738770	2091.841797	1.961258	3.842339	2004.072510	39990.195312	319.345825	203.058029	112.738403	56.253563	32.083218	152.034485	211.880600	133.365540	0.944193	3660.363281	3.827288	3.320529	0.292535	0.584596	3.301913	4.601954	2.504261	2.307620	2.052072	1.750150	1.506278	2.181942	2.326091	2.125044	0.000000	3.563524	13614.000000		1
9411.697266	4520.190430	1.483278	3.145414	3655.938721	81104.906250	570.621216	365.719086	196.520508	75.625610	55.831089	320.153748	399.325653	251.993881	0.746834	0.000000	3.973668	3.655157	0.171223	0.497678	3.562999	4.909047	2.756348	2.563148	2.293408	1.878669	1.746876	2.505359	2.601327	2.401390	0.000000	0.000000	13632.000000		1
6062.704590	1969.343384	0.903535	3.225591	1325.983032	31809.378906	197.408615	124.848244	61.825878	32.089386	20.651798	82.934067	120.278145	60.086651	1.386524	0.000000	3.782666	3.294322	0.000000	0.508609	3.122538	4.502555	2.295366	2.096382	1.791170	1.506361	1.314958	1.918733	2.080187	1.778778	0.141927	0.000000	13647.000000		1
11375.507812	2205.449951	1.477111	2.713690	2203.251221	58685.453125	336.522247	229.183456	167.394592	68.378822	65.492447	353.606140	460.661224	218.852936	1.215209	99998.000000	4.055971	3.343497	0.169413	0.433560	3.343064	4.768530	2.527014	2.360183	2.223742	1.834922	1.816191	2.548520	2.663382	2.340152	0.084651	4.999991	13693.000000		1
6148.910156	1839.262085	3.604891	2.636597	1314.696533	30298.941406	214.433945	134.543518	75.110626	16.797125	33.785442	141.170471	200.128479	144.670517	0.769256	0.000000	3.788798	3.264644	0.556892	0.421044	3.118825	4.481428	2.331294	2.128863	1.875701	1.225235	1.528730	2.149744	2.301309	2.160380	0.000000	0.000000	13736.000000		1
6619.183594	2508.257568	0.274453	2.858626	1460.501831	32571.570312	213.206619	151.118622	73.325142	39.687717	22.178249	104.295128	154.797516	65.341339	2.124495	0.000000	3.820804	3.399372	0.000000	0.456157	3.164502	4.512839	2.328801	2.179318	1.865253	1.598656	1.345927	2.018264	2.189764	1.815188	0.327256	0.000000	13795.000000		1
7784.617676	1278.471802	0.755516	3.136162	1406.820068	31904.015625	218.387299	143.714554	90.452225	28.598593	44.720379	133.285355	178.144501	104.609673	1.406047	0.000000	3.891237	3.106691	0.000000	0.496399	3.148239	4.503845	2.339227	2.157501	1.956419	1.456345	1.650505	2.124782	2.250772	2.019572	0.148000	0.000000	13826.000000		1
5263.528809	2755.946533	2.026016	2.405316	1982.942749	43021.769531	293.494843	202.037308	106.071365	43.224766	29.378778	177.722031	228.190506	191.577271	0.945791	0.000000	3.721277	3.440271	0.306643	0.381172	3.297310	4.633688	2.467601	2.305432	2.025598	1.635733	1.468034	2.249741	2.358298	2.282344	0.000000	0.000000	13893.000000		1
3245.154053	1053.941772	2.636597	4.989489	757.625244	22010.164062	106.931725	73.016769	69.726418	42.746788	25.049210	93.819664	105.059898	68.203049	1.797111	0.000000	3.511235	3.022817	0.421044	0.698056	2.879454	4.342623	2.029107	1.863423	1.843397	1.630903	1.398794	1.972294	2.021437	1.833804	0.254575	0.000000	13912.000000		1
7985.902832	1850.767456	3.580221	3.947186	1497.482056	31946.490234	235.350937	148.630035	63.488014	35.395153	21.613924	109.074921	125.844292	104.082352	0.982513	0.000000	3.902324	3.267352	0.553910	0.596288	3.175362	4.504423	2.371716	2.172107	1.802692	1.548944	1.334734	2.037725	2.099833	2.017377	0.000000	0.000000	13963.000000		1
6450.617188	357.652008	3.321187	4.335737	1303.061523	31382.216797	218.331787	136.387604	87.223549	42.867054	40.807114	158.889633	161.393631	121.890938	0.007100	0.000000	3.809601	2.553461	0.521293	0.637063	3.114965	4.496684	2.339117	2.134775	1.940634	1.632124	1.610736	2.201096	2.207886	2.085971	0.000000	0.000000	14016.000000		1
6481.297363	1851.251587	2.503996	3.743659	1526.968750	37012.929688	219.013290	149.912872	90.911705	49.574184	40.557331	173.654587	229.831055	161.279541	2.965278	0.000000	3.811662	3.267465	0.398634	0.573296	3.183830	4.568354	2.340471	2.175839	1.958620	1.695256	1.608069	2.239686	2.361409	2.207579	0.472065	0.000000	14058.000000		1
12466.460938	9424.414062	1.427771	4.970987	8217.127930	99998.000000	1319.920410	834.916077	406.489197	156.191360	140.655487	732.079590	969.354797	516.557068	2.160321	0.000000	4.095743	3.974254	0.154659	0.696443	3.914720	4.999991	3.120548	2.921643	2.609049	2.193657	2.148157	2.864558	2.986483	2.713118	0.334518	0.000000	14115.000000		1
9946.454102	2400.166260	1.532618	2.565671	2112.817383	46921.035156	323.465698	212.787231	119.053902	46.077225	43.971031	223.031403	299.159668	182.030014	0.824139	0.000000	3.997668	3.380241	0.185434	0.409201	3.324862	4.671368	2.509828	2.327945	2.075744	1.663486	1.643167	2.348366	2.475903	2.260143	0.000000	0.000000	14154.000000		1
14121.811523	3291.638184	1.310589	1.424687	2416.920410	50195.972656	371.349976	238.348343	105.981934	52.704178	44.273239	211.023331	297.392670	137.784531	1.932584	0.000000	4.149890	3.517412	0.117467	0.153720	3.383262	4.700669	2.569783	2.377212	2.025232	1.721845	1.646141	2.324331	2.473330	2.139200	0.286138	0.000000	14175.000000		1
8124.581543	1473.293213	2.537917	2.812370	1864.598022	36895.667969	281.933899	191.537186	100.431206	41.982018	33.708347	186.014206	235.193665	140.933029	0.557404	0.000000	3.909801	3.168289	0.404477	0.449072	3.270585	4.566976	2.450147	2.282253	2.001869	1.623063	1.527737	2.269546	2.371426	2.149013	0.000000	0.000000	14213.000000		1
15280.168945	4555.755371	1.458608	2.035268	3796.705322	80910.179688	606.407959	377.569885	218.618576	67.416695	64.564240	363.443268	465.237488	327.354279	1.877345	0.000000	4.184128	3.658561	0.163939	0.308622	3.579407	4.908003	2.782765	2.576997	2.339687	1.828767	1.809992	2.560437	2.667675	2.515018	0.273544	0.000000	14249.000000		1
9042.085938	2758.802002	2.386814	2.639680	1601.835815	35530.031250	249.193848	166.780930	85.647758	44.837563	29.101242	140.852844	189.452576	92.802032	0.359529	99998.000000	3.956269	3.440721	0.377819	0.421551	3.204618	4.550596	2.396537	2.222146	1.932716	1.651642	1.463912	2.148766	2.277501	1.967557	0.000000	4.999991	14304.000000		1
5185.528809	1328.123047	1.575791	2.904882	794.213806	19641.375000	121.280365	82.937157	42.558678	31.750174	16.423992	73.408401	103.151062	84.512947	0.312825	99998.000000	3.714793	3.123238	0.197498	0.463128	2.899937	4.293172	2.083791	1.918749	1.628988	1.501746	1.215479	1.865746	2.013474	1.926923	0.000000	4.999991	14320.000000		1
4430.117676	538.510193	1.489446	3.651147	865.833679	20646.269531	131.795914	86.474205	36.178425	40.936630	11.850808	68.243141	76.189934	52.321796	0.468165	99998.000000	3.646415	2.731194	0.173025	0.562429	2.937434	4.314842	2.119902	1.936887	1.558450	1.612112	1.073748	1.834059	1.881898	1.718683	0.000000	4.999991	14331.000000		1
8148.773438	3962.977539	1.335259	3.157748	2767.489014	58007.496094	436.928772	284.141846	158.371567	81.712906	51.245571	223.867096	305.644775	227.740280	0.481557	0.000000	3.911092	3.598022	0.125565	0.499378	3.442086	4.763484	2.640411	2.453535	2.199677	1.912291	1.709656	2.349990	2.485217	2.357440	0.000000	0.000000	14386.000000		1
28356.109375	9664.634766	2.929552	3.796082	8359.346680	99998.000000	1283.920776	852.000000	462.147583	171.946182	139.440506	746.940125	990.496887	573.501404	2.079532	0.000000	4.452647	3.985185	0.466801	0.579336	3.922172	4.999991	3.108538	2.930440	2.664781	2.235393	2.144389	2.873286	2.995853	2.758534	0.317966	0.000000	14494.000000		1
3694.109375	524.849243	1.995179	2.997394	762.685669	18284.050781	97.119270	78.111099	40.480240	30.421083	14.086518	58.668129	87.171127	65.847076	1.022299	0.000000	3.567510	2.720035	0.299982	0.476744	2.882346	4.262073	1.987305	1.892713	1.607243	1.483175	1.148804	1.768402	1.940373	1.818537	0.009578	0.000000	14544.000000		1
3523.489258	1138.778442	2.648932	3.496960	555.612610	20317.917969	100.289352	58.381344	76.828270	22.659313	17.268936	100.042656	136.113144	79.828743	0.859375	99998.000000	3.546973	3.056439	0.423071	0.543691	2.744772	4.307879	2.001255	1.766274	1.885521	1.355247	1.237266	2.000185	2.133900	1.902159	0.000000	4.999991	14619.000000		1
13497.098633	4354.528809	2.741444	5.239272	3589.256104	74625.820312	570.439270	363.467957	243.331650	67.629471	74.040565	341.292786	447.509094	236.966827	0.925810	0.000000	4.130240	3.638941	0.437979	0.719271	3.555004	4.872889	2.756209	2.560466	2.386199	1.830136	1.869470	2.533127	2.650802	2.374688	0.000000	0.000000	14666.000000		1
6710.252441	1962.688721	2.241878	2.386814	1337.824585	30961.564453	210.267807	133.300781	76.661743	29.357193	8.884252	90.498482	127.216560	64.049255	1.491426	99998.000000	3.826739	3.292851	0.350612	0.377819	3.126399	4.490823	2.322773	2.124833	1.884579	1.467715	0.948621	1.956641	2.104544	1.806514	0.173602	4.999991	14698.000000		1
8286.135742	4704.804688	3.709738	2.534833	3164.844238	67149.937500	527.069519	316.872650	171.033401	68.896889	68.619354	335.439850	441.091827	297.664062	0.953487	0.000000	3.918352	3.672542	0.569343	0.403949	3.500352	4.827045	2.721868	2.500885	2.233081	1.838200	1.836447	2.525615	2.644529	2.473727	0.000000	0.000000	14730.000000		1
7238.827148	1565.682007	3.043650	1.387682	2342.370850	49705.121094	358.302704	231.172470	133.050995	41.864838	33.344467	207.042221	270.126251	183.938843	1.813384	99998.000000	3.859668	3.194704	0.483395	0.142290	3.369656	4.696401	2.554250	2.363936	2.124018	1.621849	1.523024	2.316059	2.431567	2.264673	0.258490	4.999991	14751.000000		1
6199.033203	1953.505371	2.624262	3.706654	1227.920044	33716.777344	194.491409	119.926598	70.796471	64.814018	27.463778	125.961479	165.535095	105.658142	0.462176	0.000000	3.792324	3.290815	0.419007	0.568982	3.089170	4.527846	2.288900	2.078916	1.850012	1.811669	1.438760	2.100238	2.218890	2.023903	0.000000	0.000000	14786.000000		1
14770.627930	5810.275879	1.538786	3.068320	5860.978516	99998.000000	931.190430	590.770325	335.560120	112.026062	107.696495	575.240601	772.316223	382.448364	3.291404	99998.000000	4.169399	3.764197	0.187178	0.486901	3.767970	4.999991	2.969038	2.771419	2.525770	2.049319	2.032202	2.759850	2.887795	2.582573	0.517381	4.999991	14814.000000		1
8825.271484	3513.562500	2.371395	3.870092	3033.085205	63179.246094	480.431091	301.395386	120.827049	78.456482	46.838909	256.930939	394.314575	265.309448	0.515699	0.000000	3.945728	3.545748	0.375004	0.587721	3.481885	4.800574	2.681631	2.479137	2.082164	1.894629	1.670607	2.409817	2.595843	2.423753	0.000000	0.000000	14846.000000		1
5298.430664	2408.674316	2.220292	3.564802	1090.440918	27872.755859	168.369049	112.167915	63.851894	36.986362	22.742573	86.292259	93.930679	65.412270	1.079012	99998.000000	3.724147	3.381778	0.346410	0.552035	3.037602	4.445180	2.226262	2.049869	1.805174	1.568042	1.356840	1.935972	1.972807	1.815659	0.033026	4.999991	14932.000000		1
10779.810547	2047.661133	3.089906	2.719858	2368.042969	51001.984375	361.216827	241.314896	129.079132	57.009079	32.265160	207.609634	270.915710	225.156097	2.074945	99998.000000	4.032611	3.311258	0.489945	0.434546	3.374390	4.707587	2.557768	2.382584	2.110856	1.755944	1.508734	2.317247	2.432834	2.352484	0.317007	4.999991	14969.000000		1
7157.471680	1264.484009	1.822490	0.826442	1350.745361	32435.568359	225.393555	135.669083	68.921562	32.718468	15.773324	94.852722	132.582260	79.205833	0.394156	99998.000000	3.854760	3.101913	0.260665	0.000000	3.130574	4.511022	2.352942	2.132481	1.838355	1.514793	1.197923	1.977050	2.122485	1.898757	0.000000	4.999991	14991.000000		1
15684.431641	5604.827637	2.013681	3.913265	4108.465332	84444.718750	647.942871	414.365051	216.771408	89.931076	82.477676	432.161316	592.114868	407.821381	0.335178	0.000000	4.195469	3.748562	0.303991	0.592539	3.613680	4.926572	2.811537	2.617383	2.336002	1.953910	1.916336	2.635646	2.772406	2.610470	0.000000	0.000000	15029.000000		1
11177.375000	3078.601318	2.793867	3.515462	2389.502930	47814.792969	384.708740	247.334351	147.313278	80.140205	35.194710	184.336655	242.310944	132.480499	1.529674	0.000000	4.048340	3.488353	0.446206	0.545982	3.378308	4.679562	2.585132	2.393284	2.168242	1.903850	1.546477	2.265612	2.384373	2.122152	0.184599	0.000000	15075.000000		1
13294.374023	1740.656372	2.741444	5.674079	2148.619629	49711.785156	338.822723	217.782883	129.621872	79.221245	35.062111	171.381866	241.925476	119.818672	0.001016	0.000000	4.123668	3.240713	0.437979	0.753895	3.332160	4.696459	2.529973	2.338024	2.112678	1.898842	1.544838	2.233965	2.383682	2.078525	0.000000	0.000000	15132.000000		1
15443.000000	3476.163086	1.810155	4.403579	2954.496094	65671.695312	438.698853	294.481628	179.572281	59.917046	52.639420	265.978638	352.255463	224.668869	0.096476	99998.000000	4.188732	3.541100	0.257716	0.643806	3.470483	4.817378	2.642167	2.469058	2.254239	1.777550	1.721311	2.424847	2.546858	2.351543	0.000000	4.999991	15187.000000		1
6715.901855	1274.734375	2.759946	3.071404	1298.867676	28369.644531	201.056686	136.535614	71.592079	29.480543	22.329351	101.498177	91.876915	97.979630	0.470028	0.000000	3.827104	3.105420	0.440901	0.487337	3.113565	4.452854	2.303319	2.135246	1.854865	1.469535	1.348876	2.006458	1.963206	1.991136	0.000000	0.000000	15242.000000		1
26572.802734	7615.539551	3.370527	4.391244	5662.669434	99998.000000	878.800781	575.740173	311.784485	126.886597	112.041481	532.108398	649.842407	370.532806	2.509160	99998.000000	4.424438	3.881701	0.527698	0.642588	3.753021	4.999991	2.943890	2.760226	2.493855	2.103416	2.049379	2.726000	2.812808	2.568827	0.399528	4.999991	15382.000000		1
20133.294922	5325.351562	1.945839	4.668780	3621.431885	79717.023438	571.210205	366.801483	208.836960	107.135254	73.266548	352.813629	531.346680	301.013000	2.905117	99998.000000	4.303915	3.726348	0.289107	0.669203	3.558880	4.901551	2.756796	2.564431	2.319807	2.029932	1.864906	2.547545	2.725378	2.478585	0.463164	4.999991	15413.000000		1
6394.045898	2298.862549	1.538786	1.899583	1522.343140	32364.806641	239.254959	146.955566	66.852371	53.428856	19.976460	117.277672	159.626648	95.389290	0.102349	0.000000	3.805776	3.361513	0.187178	0.278658	3.182513	4.510073	2.378861	2.167186	1.825117	1.727776	1.300519	2.069215	2.203105	1.979500	0.000000	0.000000	15436.000000		1
9727.878906	978.553589	2.741444	4.224722	2284.779053	48216.027344	379.028503	235.637726	139.687195	49.395329	40.199619	222.365311	298.080353	195.866745	0.510125	99998.000000	3.988018	2.990585	0.437979	0.625798	3.358844	4.683191	2.578672	2.372245	2.145157	1.693686	1.604222	2.347067	2.474333	2.291961	0.000000	4.999991	15489.000000		1
13865.004883	5513.472168	0.595162	1.708391	4815.239746	97044.531250	755.053406	490.795532	237.034668	112.476288	84.466690	456.800385	521.910461	328.766632	2.321353	0.000000	4.141920	3.741425	0.000000	0.232587	3.682618	4.986971	2.877978	2.690901	2.374812	2.051061	1.926685	2.659726	2.717596	2.516888	0.365741	0.000000	15519.000000		1
5909.208008	2897.123291	0.635250	2.383730	1995.980713	41469.460938	296.328796	200.048294	116.768852	44.371918	31.867355	159.117828	204.236023	125.418739	1.305080	99998.000000	3.771529	3.461967	0.000000	0.377257	3.300156	4.617728	2.471774	2.301135	2.067327	1.647108	1.503346	2.201719	2.310132	2.098362	0.115637	4.999991	15540.000000		1
4798.328125	1284.895264	2.507080	3.034399	769.910889	18785.902344	118.631432	81.164001	53.398022	23.985319	15.064064	58.874741	66.389809	64.302124	0.463820	0.000000	3.681090	3.108868	0.399168	0.482073	2.886441	4.273832	2.074200	1.909364	1.727525	1.379946	1.177942	1.769929	1.822101	1.808225	0.000000	0.000000	15578.000000		1
10155.485352	5702.468262	2.507080	4.348072	3628.330078	78934.015625	544.443298	366.681213	212.827316	96.280495	65.847076	327.604065	450.167267	255.225632	2.174491	99998.000000	4.006701	3.756063	0.399168	0.638297	3.559707	4.897264	2.735953	2.564289	2.328027	1.983538	1.818537	2.515349	2.653374	2.406924	0.337358	4.999991	15653.000000		1
13281.897461	2958.588379	2.763030	3.108409	2555.559082	52766.398438	401.549042	255.080704	147.704926	50.823097	34.587215	219.306244	262.531006	171.529877	0.560316	99998.000000	4.123260	3.471085	0.441386	0.492538	3.407486	4.722357	2.603739	2.406678	2.169395	1.706061	1.538916	2.341051	2.419181	2.234340	0.000000	4.999991	15737.000000		1
14385.304688	2960.432373	1.717642	3.934851	3729.615479	83180.343750	600.696899	380.086212	206.299042	106.595596	91.102898	395.141022	503.938416	328.671051	0.599121	0.000000	4.157919	3.471355	0.234933	0.594928	3.571664	4.920021	2.778655	2.579882	2.314497	2.027739	1.959532	2.596752	2.702378	2.516762	0.000000	0.000000	15855.000000		1
4357.495605	1854.696167	1.905751	1.575791	1441.441284	30916.169922	224.597946	147.556900	64.431641	20.099810	29.354109	122.458351	155.272415	100.499046	0.291247	0.000000	3.639237	3.268273	0.280066	0.197498	3.158797	4.490186	2.351406	2.168960	1.809099	1.303192	1.467669	2.087988	2.191094	2.002162	0.000000	0.000000	15908.000000		1
5254.400879	934.166260	1.973593	1.480195	1169.310547	29425.361328	179.350250	117.336258	48.069321	24.611319	18.681290	99.558502	124.478195	95.333786	0.884513	99998.000000	3.720523	2.970424	0.295258	0.170319	3.067930	4.468722	2.253702	2.069432	1.681868	1.391135	1.271407	1.998078	2.095093	1.979247	0.000000	4.999991	15935.000000		1
8263.919922	2297.585693	2.550252	2.759946	2244.937256	48960.773438	369.721771	228.989182	156.444229	54.381733	37.455090	193.162308	271.779144	206.326797	0.409431	0.000000	3.917186	3.361272	0.406583	0.440901	3.351204	4.689848	2.567875	2.359815	2.194360	1.735453	1.573511	2.285922	2.434216	2.314556	0.000000	0.000000	15976.000000		1
7966.225586	2576.858398	2.753779	3.524713	1446.766846	33406.730469	225.208527	141.543610	83.075920	51.319580	21.604673	124.111237	172.103455	70.235237	1.065475	0.000000	3.901253	3.411091	0.439929	0.547124	3.160398	4.523834	2.352585	2.150890	1.919475	1.710283	1.334548	2.093811	2.235790	1.846555	0.027543	0.000000	16003.000000		1
38726.238281	11020.394531	1.723810	3.549383	7995.974121	99998.000000	1280.103149	816.173157	401.752563	185.468384	174.243576	815.022888	1031.849854	513.979065	3.578029	99998.000000	4.588006	4.042197	0.236489	0.550153	3.902871	4.999991	3.107245	2.911782	2.603959	2.268270	2.241157	2.911170	3.013617	2.710945	0.553644	4.999991	16063.000000		1
9526.458008	2183.509033	2.772281	3.330438	2286.354736	42157.234375	353.618500	234.197617	110.730888	40.014595	37.128216	171.770416	201.559326	93.030228	0.870685	0.000000	3.978931	3.339155	0.442837	0.522501	3.359143	4.624872	2.548535	2.369582	2.044269	1.602218	1.569704	2.234948	2.304403	1.968624	0.000000	0.000000	16108.000000		1
5667.097656	1927.367554	2.488577	3.336605	2113.033203	47632.109375	343.482239	213.746262	107.653320	39.521194	50.459217	214.720734	280.845337	160.209473	0.550798	99998.000000	3.753361	3.284965	0.395951	0.523305	3.324906	4.677900	2.535904	2.329899	2.032027	1.596830	1.702940	2.331874	2.448467	2.204688	0.000000	4.999991	16134.000000		1
3348.113770	1229.082642	2.075356	4.015028	685.718628	19795.787109	114.058243	70.219818	31.176600	34.266506	25.872568	82.474594	123.368050	71.761688	0.240459	0.000000	3.524800	3.089581	0.317093	0.603689	2.836146	4.296573	2.057127	1.846460	1.493829	1.534870	1.412840	1.916320	2.091203	1.855893	0.000000	0.000000	16173.000000		1
10095.994141	4709.501465	2.633513	4.311067	3292.396729	72227.281250	519.498962	330.401031	168.958054	99.543083	64.962044	343.047424	401.968445	260.949066	0.355467	0.000000	4.004149	3.672975	0.420535	0.634585	3.517512	4.858701	2.715585	2.519041	2.227779	1.998011	1.812660	2.535354	2.604192	2.416556	0.000000	0.000000	16210.000000		1
4338.296387	2571.628418	1.985928	1.295170	1752.760132	39108.191406	278.637390	172.630783	84.950836	33.850201	19.948706	112.396111	152.688248	76.257774	1.880077	0.000000	3.637319	3.410208	0.297963	0.112327	3.243722	4.592268	2.445040	2.237118	1.929168	1.529561	1.299915	2.050751	2.183806	1.882284	0.274176	0.000000	16263.000000		1
31568.832031	10331.077148	2.769197	4.153796	12323.236328	99998.000000	1954.196045	1252.315552	696.554932	338.881317	222.809372	1174.219849	1487.947144	896.263977	2.223501	99998.000000	4.499259	4.014145	0.442354	0.618445	4.090725	4.999991	3.290968	3.097714	2.842955	2.530048	2.347934	3.069749	3.172587	2.952436	0.347037	4.999991	16306.000000		1
10893.036133	2135.775879	2.303553	2.929552	2302.470459	55272.296875	346.599915	223.691330	146.930893	63.873482	35.589428	215.596512	288.163055	184.780716	2.313469	99998.000000	4.037149	3.329556	0.362398	0.466801	3.362194	4.742507	2.539829	2.349649	2.167113	1.805321	1.551321	2.333642	2.459638	2.266657	0.364264	4.999991	16345.000000		1
23889.169922	5614.939453	2.056854	3.179335	5579.803223	99998.000000	879.667297	570.118530	301.629730	99.651016	106.031273	544.649963	712.010620	445.600250	1.680343	99998.000000	4.378201	3.749345	0.313203	0.502336	3.746619	4.999991	2.944319	2.755965	2.479474	1.998482	2.025434	2.736117	2.852486	2.648945	0.225398	4.999991	16459.000000		1
8370.000977	2091.918945	1.181072	2.726025	2181.745117	46989.339844	325.846344	220.225204	108.112801	46.980759	44.020370	197.926682	240.133820	192.752167	2.531722	0.000000	3.922725	3.320545	0.072276	0.435530	3.338804	4.671999	2.513013	2.342867	2.033877	1.671920	1.643654	2.296504	2.380453	2.284999	0.403416	0.000000	16487.000000		1
19404.595703	4388.856934	3.068320	5.223854	5053.279297	99998.000000	767.351379	516.415222	276.417084	122.233238	106.475334	520.091064	643.005798	377.554474	2.249720	0.000000	4.287905	3.642351	0.486901	0.717991	3.703573	4.999991	2.884994	2.712999	2.441565	2.087189	2.027249	2.716079	2.808215	2.576980	0.352128	0.000000	16542.000000		1
16558.576172	2385.191650	1.853327	4.526928	3005.260742	66040.234375	482.771637	306.369446	193.911667	52.022675	53.940758	261.834076	324.921204	241.564682	0.522342	0.000000	4.219023	3.377523	0.267952	0.655804	3.477882	4.819808	2.683742	2.486245	2.287604	1.716193	1.731917	2.418026	2.511778	2.383034	0.000000	0.000000	16588.000000		1
10998.847656	2842.010742	3.863925	4.693450	3513.167969	69230.687500	549.133667	352.835205	159.210342	68.970901	63.173473	337.771149	458.959015	246.594254	1.963473	0.000000	4.041347	3.453626	0.587029	0.671492	3.545699	4.840299	2.739678	2.547572	2.201971	1.838666	1.800535	2.528623	2.661774	2.391983	0.293025	0.000000	16633.000000		1
8554.506836	2250.302734	1.511032	1.961258	1521.744873	37191.511719	245.715393	153.539352	90.347382	32.373089	25.345249	128.440796	170.176117	130.556244	0.870828	99998.000000	3.932195	3.352241	0.179274	0.292535	3.182342	4.570444	2.390432	2.186220	1.955916	1.510184	1.403897	2.108703	2.230899	2.115798	0.000000	4.999991	16683.000000		1
4620.334961	1856.774658	3.228674	4.267894	1149.371094	25683.869141	173.155014	118.939804	72.662140	32.403927	25.477850	79.788658	103.715385	85.715599	0.828623	0.000000	3.664674	3.268759	0.509024	0.630214	3.060460	4.409660	2.238435	2.075327	1.861308	1.510598	1.406163	1.901941	2.015843	1.933060	0.000000	0.000000	16729.000000		1
7308.547363	3555.396484	2.007514	2.759946	2497.140625	51717.875000	386.364716	255.978073	123.781273	90.273369	48.954353	243.026367	329.004089	216.706650	2.029684	99998.000000	3.863831	3.550888	0.302659	0.440901	3.397443	4.713641	2.586998	2.408203	2.092655	1.955560	1.689791	2.385653	2.517201	2.335872	0.307428	4.999991	16797.000000		1
14168.222656	4910.317383	2.063021	4.428249	3181.755371	71044.015625	506.158722	322.466553	198.401581	75.440582	52.253952	279.315796	399.479858	179.319412	1.052618	0.000000	4.151315	3.691110	0.314504	0.646232	3.502667	4.851528	2.704287	2.508485	2.297545	1.877605	1.718119	2.446095	2.601495	2.253627	0.022271	0.000000	16821.000000		1
4970.240723	2113.320068	2.149366	1.116313	2210.744629	43145.355469	343.528503	225.439804	99.284050	32.656792	30.874392	164.566803	202.225418	134.491104	0.951865	99998.000000	3.696378	3.324965	0.332310	0.047786	3.344539	4.634934	2.535963	2.353031	1.996879	1.513973	1.489598	2.216342	2.305836	2.128694	0.000000	4.999991	16860.000000		1
5382.113770	1728.965942	3.598723	3.416783	2361.872559	48691.734375	377.856689	241.099030	117.521286	58.051380	41.112404	195.576874	231.887909	108.402672	1.702617	99998.000000	3.730953	3.237787	0.556148	0.533617	3.373256	4.687455	2.577327	2.382195	2.070117	1.763813	1.613973	2.291317	2.365278	2.035040	0.231117	4.999991	16898.000000		1
12241.381836	2244.530029	2.041435	3.453787	2755.857178	52963.156250	413.865509	282.180603	143.881088	50.955700	54.181290	226.824402	308.176514	159.108582	0.136640	99998.000000	4.087831	3.351125	0.309936	0.538296	3.440257	4.723974	2.616859	2.450527	2.158004	1.707193	1.733849	2.355690	2.488800	2.201694	0.000000	4.999991	16979.000000		1
23359.675781	7185.006348	1.483278	3.657314	4911.562988	97421.773438	778.659424	501.132202	253.995224	129.523193	88.657486	427.131744	620.318726	291.808044	2.600199	0.000000	4.368467	3.856427	0.171223	0.563162	3.691220	4.988656	2.891348	2.699952	2.404825	2.112348	1.947715	2.630562	2.792615	2.465097	0.415007	0.000000	17032.000000		1
41140.347656	13802.333984	2.759946	3.725156	11910.527344	99998.000000	1879.242676	1214.259155	609.525635	235.227585	206.397720	1071.815063	1307.092041	754.535339	2.886685	0.000000	4.614268	4.139953	0.440901	0.571145	4.075931	4.999991	3.273983	3.084311	2.784992	2.371488	2.314705	3.030120	3.116306	2.877680	0.460399	0.000000	17083.000000		1
19909.259766	3272.022705	1.742312	4.348072	3100.668457	65915.289062	480.631531	304.886169	168.372131	70.293823	52.432812	270.332886	345.653198	220.764862	2.293019	99998.000000	4.299055	3.514816	0.241126	0.638297	3.491455	4.818986	2.681812	2.484138	2.226270	1.846917	1.719603	2.431899	2.538640	2.343930	0.360408	4.999991	17164.000000		1
7512.604492	2376.387695	3.389029	3.089906	2068.241943	44118.316406	326.231812	208.830795	122.874657	75.952484	31.071753	159.605072	227.434982	151.010681	0.326994	0.000000	3.875791	3.375917	0.530075	0.489945	3.315601	4.644619	2.513526	2.319795	2.089462	1.880542	1.492366	2.203047	2.356857	2.179008	0.000000	0.000000	17202.000000		1
5782.256836	1022.906982	3.241009	4.230890	971.945129	22569.636719	146.844559	89.576447	59.235538	14.610754	11.341991	65.039131	75.900063	53.811241	0.619661	0.000000	3.762097	3.009836	0.510680	0.626432	2.987642	4.353525	2.166858	1.952194	1.772582	1.164673	1.054689	1.813175	1.880242	1.730873	0.000000	0.000000	17220.000000		1
10155.072266	4620.372070	2.981975	3.913265	2560.869141	53512.628906	389.935669	250.923828	131.404282	51.652622	42.857800	182.430908	271.091461	129.819229	0.555515	0.000000	4.006683	3.664677	0.474504	0.592539	3.408387	4.728456	2.590993	2.399542	2.118609	1.713092	1.632030	2.261098	2.433116	2.113339	0.000000	0.000000	17237.000000		1
6286.272461	1108.678101	2.238794	3.731324	1223.093994	28047.625000	202.885345	128.388382	74.438370	43.733582	23.420996	91.883080	123.253952	65.375259	0.266142	0.000000	3.798393	3.044806	0.350014	0.571863	3.087460	4.447896	2.307251	2.108526	1.871797	1.640815	1.369605	1.963235	2.090801	1.815413	0.000000	0.000000	17331.000000		1
7769.754395	2659.619873	1.754647	1.877997	3122.976318	65588.000000	499.991241	314.886719	168.381393	66.297302	51.112968	269.312164	354.229065	177.503082	2.360111	0.000000	3.890407	3.424819	0.244190	0.273695	3.494569	4.816824	2.698962	2.498154	2.226294	1.821496	1.708531	2.430256	2.549284	2.249206	0.372932	0.000000	17380.000000		1
7907.350586	4583.592285	2.167868	4.129126	2752.489746	61328.402344	440.993134	272.405151	158.522675	48.041565	49.700619	233.966339	263.227936	197.976028	2.015747	99998.000000	3.898031	3.661206	0.336033	0.615858	3.439726	4.787662	2.644432	2.435215	2.200091	1.681617	1.696362	2.369153	2.420332	2.296613	0.304436	4.999991	17419.000000		1
3937.391602	2698.286865	2.685936	3.330438	1468.192749	34193.757812	237.306030	141.087219	70.821144	35.462997	35.240967	124.243835	169.149231	97.513985	1.654011	0.000000	3.595209	3.431088	0.429096	0.522501	3.166783	4.533947	2.375309	2.149488	1.850163	1.549775	1.547048	2.094275	2.228270	1.989067	0.218538	0.000000	17435.000000		1
9220.536133	2123.770996	2.374479	3.274930	2799.078857	57642.898438	432.895233	270.727600	96.712212	60.021893	36.048904	221.397018	268.911285	172.220642	0.283436	0.000000	3.964756	3.327108	0.375568	0.515202	3.447015	4.760746	2.636383	2.432533	1.985481	1.778310	1.556892	2.345172	2.429609	2.236085	0.000000	0.000000	17454.000000		1
12657.677734	3049.626465	2.309720	3.524713	2497.751221	53151.535156	380.767731	256.039734	130.287964	89.138550	53.357933	270.440796	364.920380	224.335831	0.421002	0.000000	4.102354	3.484247	0.363559	0.547124	3.397549	4.725516	2.580660	2.408307	2.114904	1.950066	1.727199	2.432072	2.562198	2.350899	0.000000	0.000000	17499.000000		1
6637.180176	2834.236572	2.272716	2.929552	2086.735107	45775.589844	329.226105	213.943634	124.934593	59.904709	33.304379	157.770248	241.345734	166.953613	0.030761	0.000000	3.821984	3.452436	0.356545	0.466801	3.319467	4.660634	2.517494	2.330299	2.096683	1.777461	1.522501	2.198025	2.382640	2.222596	0.000000	0.000000	17665.000000		1
15652.987305	4817.425781	2.500912	4.588603	3597.483398	84764.703125	585.898010	357.602692	230.009903	150.813324	70.016289	415.669495	513.979065	302.826233	2.401547	0.000000	4.194597	3.682815	0.398098	0.661681	3.555999	4.928215	2.767822	2.553401	2.361747	2.178440	1.845199	2.618748	2.710945	2.481194	0.380491	0.000000	17714.000000		1
16461.650391	4092.994141	1.788568	2.553336	4025.059326	86804.085938	641.399170	408.601562	244.207443	82.533180	84.352592	389.056824	504.123444	268.482635	2.850450	0.000000	4.216474	3.612041	0.252506	0.407108	3.604772	4.938540	2.807128	2.611300	2.387759	1.916629	1.926098	2.590013	2.702537	2.428916	0.454913	0.000000	17764.000000		1
8701.262695	1738.029053	0.866531	2.645848	1672.724731	42667.621094	297.944672	171.714905	117.364014	48.473289	42.274975	188.823486	229.325317	142.277542	1.697297	0.000000	3.939582	3.240057	0.000000	0.422565	3.223424	4.630098	2.474136	2.234808	2.069535	1.685503	1.626083	2.276056	2.360452	2.153136	0.229758	0.000000	17826.000000		1
9096.656250	2634.373291	1.076225	2.399149	1831.524902	43244.839844	277.632080	188.484283	132.070358	54.357063	30.516678	181.089478	228.264511	131.126740	2.258201	0.000000	3.958882	3.420677	0.031903	0.380057	3.262813	4.635934	2.443470	2.275275	2.120805	1.735256	1.484537	2.257893	2.358438	2.117691	0.353763	0.000000	17921.000000		1
25782.970703	8916.686523	3.321187	5.526060	9918.414062	99998.000000	1550.599487	1008.832825	529.530396	239.128525	192.764511	1042.316040	1371.196777	787.435791	2.607135	0.000000	4.411333	3.950203	0.521293	0.742416	3.996442	4.999991	3.190500	3.003819	2.723891	2.378631	2.285027	3.017999	3.137100	2.896215	0.416164	0.000000	17945.000000		1
9193.084961	2980.803467	3.123827	3.096074	1601.678467	36429.691406	235.690155	152.820847	73.124695	29.153666	19.856194	114.357368	148.121216	87.775543	0.621845	0.000000	3.963461	3.474333	0.494687	0.490811	3.204575	4.561456	2.372341	2.184183	1.864064	1.464693	1.297896	2.058264	2.170617	1.943374	0.000000	0.000000	18014.000000		1
9832.541016	2500.202881	1.440106	3.669649	1699.075317	38022.285156	250.630859	164.317017	96.961998	58.621872	29.548386	113.697449	154.415131	147.233109	0.869936	99998.000000	3.992666	3.397975	0.158394	0.564625	3.230213	4.580038	2.399035	2.215683	1.986602	1.768060	1.470534	2.055751	2.188690	2.168005	0.000000	4.999991	18037.000000		1
5037.607910	1304.057617	2.103110	3.114576	1075.537109	34891.011719	184.595688	113.709785	81.768417	43.200096	39.844990	157.696228	195.808167	101.254562	0.160183	0.000000	3.702224	3.115297	0.322862	0.493399	3.031626	4.542714	2.266222	2.055798	1.912586	1.635485	1.600374	2.197821	2.291831	2.005414	0.000000	0.000000	18080.000000		1
9046.051758	2947.153809	3.031315	3.848506	2092.042236	46869.562500	309.434692	212.497360	106.836128	27.263334	44.189976	211.717163	281.406586	143.952011	0.577976	99998.000000	3.956459	3.469403	0.481631	0.585292	3.320570	4.670891	2.490569	2.327353	2.028718	1.435579	1.645324	2.325756	2.449334	2.158218	0.000000	4.999991	18141.000000		1
5612.586426	1297.988770	0.952875	2.380646	1084.809937	25656.451172	170.336472	104.717598	66.688934	52.972466	20.047386	103.206566	151.331390	66.158531	0.214988	99998.000000	3.749163	3.113271	0.000000	0.376695	3.035354	4.409196	2.231308	2.020020	1.824054	1.724050	1.302058	2.013707	2.179929	1.820586	0.000000	4.999991	18164.000000		1
9126.445312	2524.024658	2.066105	1.276668	1811.101318	42171.113281	298.259216	185.141510	122.350418	32.400845	43.110668	184.725204	248.475327	132.332474	0.616341	99998.000000	3.960302	3.402094	0.315152	0.106078	3.257943	4.625015	2.474594	2.267504	2.087605	1.510556	1.634585	2.266526	2.395283	2.121666	0.000000	4.999991	18195.000000		1
3075.998535	1481.458984	2.235711	3.614142	685.860474	18523.119141	102.432549	69.667824	36.576225	21.802032	13.253909	43.696579	66.417564	74.296516	0.697360	99998.000000	3.487986	3.170690	0.349416	0.558005	2.836236	4.267714	2.010438	1.843032	1.563199	1.338497	1.122344	1.640447	1.822283	1.870968	0.000000	4.999991	18208.000000		1
14137.218750	3849.764160	1.233495	3.971855	2652.971191	56149.406250	422.725067	267.699371	139.520676	40.464821	56.648281	262.028351	326.638855	198.790131	1.321378	0.000000	4.150364	3.585434	0.091138	0.598993	3.423733	4.749345	2.626058	2.427647	2.144639	1.607078	1.753187	2.418348	2.514068	2.298395	0.121027	0.000000	18244.000000		1
4828.499512	857.248535	2.359060	2.352893	849.662537	22609.169922	134.706955	85.061852	56.228893	18.385250	14.095770	78.289963	77.885986	66.315804	0.356360	99998.000000	3.683812	2.933107	0.372739	0.371602	2.929246	4.354285	2.129390	1.929735	1.749960	1.264470	1.149089	1.893706	1.891459	1.821617	0.000000	4.999991	18270.000000		1
17350.390625	6389.516113	2.722941	4.940149	5076.968750	99998.000000	784.697388	509.439819	254.430038	106.654190	94.963737	501.711945	706.203918	391.696503	1.003326	0.000000	4.239309	3.805468	0.435038	0.693740	3.705605	4.999991	2.894702	2.707093	2.405568	2.027978	1.977558	2.700454	2.848930	2.592950	0.001442	0.000000	18301.000000		1
16438.664062	5398.041504	2.078440	2.664350	4860.520996	98760.375000	779.371826	486.305603	259.330109	99.197708	93.754906	446.025818	559.535156	302.520935	2.000961	0.000000	4.215867	3.732236	0.317737	0.425591	3.686683	4.994583	2.891745	2.686909	2.413853	1.996502	1.971994	2.649360	2.747827	2.480755	0.301239	0.000000	18329.000000		1
21775.996094	5683.953613	3.342773	4.169215	6291.536133	99998.000000	953.146667	629.113525	336.870697	134.925903	98.914001	571.641907	774.773926	453.488464	2.264159	0.000000	4.337978	3.754651	0.524107	0.620054	3.798757	4.999991	2.979160	2.798729	2.527463	2.130095	1.995258	2.757124	2.889175	2.656566	0.354907	0.000000	18356.000000		1
7419.709961	3108.883545	1.347594	2.214124	2039.227051	48539.941406	347.540436	215.500916	137.735184	51.005039	49.247307	281.048859	342.467682	205.753220	1.286812	0.000000	3.870387	3.492604	0.129559	0.345202	3.309466	4.686099	2.541005	2.333449	2.139045	1.707613	1.692382	2.448782	2.534620	2.313347	0.109515	0.000000	18410.000000		1
13459.717773	3053.629150	2.081524	1.874913	3334.532959	66491.742188	507.219513	342.557129	167.681381	110.712387	55.192757	334.582581	416.372559	256.030487	0.772397	0.000000	4.129036	3.484816	0.318381	0.272981	3.523035	4.822768	2.705196	2.534733	2.224485	2.044196	1.741882	2.524503	2.619482	2.408292	0.000000	0.000000	18444.000000		1
19025.767578	7789.888184	2.158617	1.554204	5931.531250	99998.000000	907.180420	600.604370	372.910370	154.199280	134.879654	766.364563	939.399353	489.543518	3.147101	99998.000000	4.279342	3.891531	0.334176	0.191508	3.773167	4.999991	2.957694	2.778589	2.571604	2.188082	2.129946	2.884435	2.972850	2.689791	0.497911	4.999991	18469.000000		1
18493.791016	3318.750488	2.537917	3.281098	3313.286133	67054.234375	475.771545	338.353973	145.250259	80.328308	51.769806	265.312561	321.476685	225.393555	1.693010	0.000000	4.267026	3.520975	0.404477	0.516019	3.520259	4.826426	2.677398	2.529371	2.162117	1.904869	1.714077	2.423758	2.507149	2.352942	0.228660	0.000000	18506.000000		1
8050.285156	2809.181152	1.427771	2.177119	2496.968018	53957.738281	420.951935	255.093033	142.863449	54.828876	55.535049	210.693359	314.479675	188.823486	0.189299	0.000000	3.905811	3.448580	0.154659	0.337882	3.397413	4.732054	2.624233	2.406699	2.154921	1.739009	1.744567	2.323651	2.497593	2.276056	0.000000	0.000000	18555.000000		1
6467.617676	2616.351807	1.591209	2.590341	1502.311157	39728.640625	254.655151	149.607590	98.809158	35.851547	27.688890	169.371262	215.969650	124.367188	1.406583	99998.000000	3.810744	3.417696	0.201727	0.413357	3.176760	4.599104	2.405952	2.174954	1.994797	1.554508	1.442306	2.228840	2.334393	2.094706	0.148165	4.999991	18589.000000		1
8588.366211	2563.382568	1.853327	3.512378	1541.912598	36491.671875	251.879776	158.720032	84.744225	23.420996	22.221422	120.281227	177.475327	106.543175	0.272789	99998.000000	3.933911	3.408813	0.267952	0.545601	3.188060	4.562194	2.401193	2.200632	1.928110	1.369605	1.346772	2.080198	2.249138	2.027526	0.000000	4.999991	18674.000000		1
20583.041016	5346.795898	1.813238	3.651147	4635.914062	92808.781250	727.811707	469.391296	242.178345	125.088776	89.477760	406.597107	566.196045	319.432159	5.217624	0.000000	4.313509	3.728094	0.258455	0.562429	3.666135	4.967589	2.862019	2.671535	2.384135	2.097218	1.951715	2.609164	2.752967	2.504379	0.717473	0.000000	18799.000000		1
8758.490234	2086.775146	1.131732	0.755516	2139.572021	43741.761719	328.578522	211.710999	135.061584	38.497395	36.551556	200.948746	306.653137	153.264893	0.186080	0.000000	3.942429	3.319476	0.053744	0.000000	3.330327	4.640896	2.516639	2.325743	2.130532	1.585431	1.562906	2.303085	2.486647	2.185443	0.000000	0.000000	18825.000000		1
9184.370117	2335.777832	2.143198	2.843207	2211.423096	63022.308594	349.850159	224.573273	181.844986	64.730759	63.241314	315.673096	418.494171	223.238022	0.484443	0.000000	3.963049	3.368432	0.331062	0.453808	3.344672	4.799494	2.543882	2.351358	2.259701	1.811111	1.801001	2.499238	2.621689	2.348768	0.000000	0.000000	18874.000000		1
18013.222656	4241.599609	2.503996	2.473158	2606.459229	59870.652344	404.407654	266.632385	165.602936	66.929466	62.433376	310.615753	418.216644	232.325790	0.229623	99998.000000	4.255591	3.627530	0.398634	0.393252	3.416051	4.777214	2.606819	2.425913	2.219068	1.825617	1.795417	2.492224	2.621401	2.366097	0.000000	4.999991	18928.000000		1
9436.774414	1122.166382	2.985059	2.719858	1697.141846	39787.972656	273.015717	172.217560	105.864754	46.792652	29.329439	140.673996	168.887115	102.546646	0.092157	0.000000	3.974823	3.050057	0.474953	0.434546	3.229718	4.599752	2.436188	2.236078	2.024751	1.670178	1.467304	2.148214	2.227597	2.010921	0.000000	0.000000	18955.000000		1
8330.140625	3165.087891	2.396065	4.727372	2384.494873	51215.351562	380.921906	237.932037	117.724808	85.832787	61.899887	242.351028	319.432159	203.717957	1.936068	99998.000000	3.920652	3.500386	0.379499	0.674620	3.377396	4.709400	2.580836	2.376453	2.070868	1.933653	1.791690	2.384445	2.504379	2.309029	0.286921	4.999991	18990.000000		1
9420.994141	1245.966187	2.926468	4.126042	1585.803345	35338.289062	234.542999	168.788437	78.425644	28.191540	25.508686	122.054382	134.629868	110.502693	0.752057	0.000000	3.974097	3.095506	0.466344	0.615534	3.200249	4.548245	2.370223	2.227343	1.894458	1.450119	1.406688	2.086553	2.129141	2.043373	0.000000	0.000000	19035.000000		1
7687.662109	985.417969	2.291218	2.584173	1912.096924	39536.582031	313.252350	194.701096	111.039268	60.817497	42.466167	208.682770	254.149414	129.002045	1.183087	0.000000	3.885794	2.993620	0.360066	0.412322	3.281510	4.596999	2.495894	2.289368	2.045477	1.784029	1.628043	2.319487	2.405089	2.110597	0.073017	0.000000	19139.000000		1
6471.133301	2348.637207	2.047602	3.071404	1160.290649	29129.390625	185.119919	119.056984	70.697792	29.721073	34.750652	118.036270	188.490448	136.190231	0.050900	99998.000000	3.810980	3.370816	0.311246	0.487337	3.064567	4.464332	2.267453	2.075755	1.849406	1.473065	1.540963	2.072016	2.275289	2.134146	0.000000	4.999991	19222.000000		1
4939.609863	2019.426392	1.581958	3.099157	1905.038208	42874.195312	299.529724	187.081177	93.733322	32.144894	29.184504	170.391983	228.023972	122.156143	1.623343	0.000000	3.693693	3.305228	0.199195	0.491244	3.279904	4.632196	2.476440	2.272030	1.971894	1.507112	1.465152	2.231449	2.357980	2.086915	0.210410	0.000000	19242.000000		1
8883.847656	2783.437988	1.245830	3.823836	2656.770508	55833.753906	423.588531	259.512024	120.429253	42.561764	38.454224	209.851501	296.624817	175.868698	0.336865	0.000000	3.948601	3.444582	0.095459	0.582499	3.424354	4.746897	2.626944	2.414157	2.080732	1.629020	1.584944	2.321912	2.472208	2.245188	0.000000	0.000000	19267.000000		1
7948.117676	1497.370972	2.833956	3.102241	1332.286133	30401.859375	200.692795	136.979675	67.197754	38.889030	21.518330	103.607452	136.073059	91.836823	0.843886	0.000000	3.900264	3.175329	0.452393	0.491676	3.124598	4.482900	2.302532	2.136656	1.827355	1.589827	1.332809	2.015391	2.133772	1.963017	0.000000	0.000000	19338.000000		1
22283.468750	5150.540527	1.403101	3.786831	5464.132324	99998.000000	871.153137	551.890564	284.955963	101.479675	99.675690	492.275726	690.294922	404.404572	2.121754	99998.000000	4.347983	3.711853	0.147089	0.578276	3.737521	4.999991	2.940094	2.741853	2.454778	2.006379	1.998589	2.692209	2.839035	2.606816	0.326695	4.999991	19383.000000		1
7131.398926	1855.349976	1.655968	2.195622	2236.247070	45148.808594	354.919830	227.222198	115.245483	54.193626	41.170998	206.857193	281.779724	177.034363	0.657585	99998.000000	3.853175	3.268426	0.219052	0.341558	3.349520	4.654646	2.550130	2.356451	2.061624	1.733948	1.614591	2.315671	2.449910	2.248058	0.000000	4.999991	19445.000000		1
29809.503906	14448.617188	2.414567	5.902276	12625.094727	99998.000000	1947.825073	1276.408813	600.080139	267.458832	238.234238	1183.304565	1572.817749	859.104919	2.588752	99998.000000	4.474355	4.159826	0.382839	0.771020	4.101234	4.999991	3.289550	3.105990	2.778209	2.427257	2.377004	3.073097	3.196678	2.934046	0.413090	4.999991	19494.000000		1
11686.265625	2462.852539	1.989012	3.330438	1723.248779	40949.984375	265.580841	162.303345	88.830177	71.033920	23.707783	126.679985	147.714172	105.858582	0.753487	99998.000000	4.067676	3.391438	0.298637	0.522501	3.236348	4.612254	2.424197	2.210327	1.948560	1.851466	1.374891	2.102708	2.169422	2.024726	0.000000	4.999991	19538.000000		1
24885.232422	8731.337891	2.901798	3.157748	8639.039062	99998.000000	1386.208374	878.646606	628.974792	254.926514	224.462265	1259.059692	1639.762695	891.737061	2.169638	99998.000000	4.395942	3.941081	0.462667	0.499378	3.936466	4.999991	3.141829	2.943814	2.798633	2.406415	2.351143	3.100046	3.214781	2.950237	0.336387	4.999991	19569.000000		1
19651.619141	6369.320312	2.257297	2.334390	5408.137695	99998.000000	861.109375	550.216064	278.893341	117.212914	107.974030	533.209290	751.889526	376.897644	1.867337	99998.000000	4.293398	3.804093	0.353589	0.368173	3.733048	4.999991	2.935058	2.740533	2.445438	2.068975	2.033319	2.726898	2.876154	2.576223	0.271223	4.999991	19638.000000		1
5675.880371	2960.913330	1.150235	3.521630	1550.300293	37841.441406	237.623657	153.292648	89.206398	18.391418	23.257557	139.443588	182.403152	121.058334	0.953405	99998.000000	3.754033	3.471426	0.060786	0.546744	3.190416	4.577968	2.375890	2.185521	1.950396	1.264615	1.366564	2.144398	2.261032	2.082995	0.000000	4.999991	19656.000000		1
5351.005371	1718.296265	3.755994	2.059937	1097.329956	25931.800781	150.884247	104.415398	45.867531	25.369919	10.321274	81.799255	93.039482	65.973503	0.993626	0.000000	3.728435	3.235098	0.574725	0.313854	3.040337	4.413833	2.178644	2.018764	1.661505	1.404319	1.013733	1.912749	1.968667	1.819370	0.000000	0.000000	19669.000000		1
13638.676758	3731.185059	2.056854	2.689020	3179.051025	65069.007812	497.345398	324.733124	179.649368	78.564415	69.892937	340.543427	480.964569	287.441467	2.156081	0.000000	4.134772	3.571847	0.313203	0.429594	3.502297	4.813374	2.696658	2.511527	2.254426	1.895226	1.844433	2.532172	2.682113	2.458549	0.333665	0.000000	19727.000000		1
5880.880859	1551.259399	1.720726	1.881081	1065.481079	28805.160156	166.666824	96.743050	43.591732	28.425903	18.530186	95.207352	171.625473	96.511772	1.433278	0.000000	3.769442	3.190684	0.235712	0.274407	3.027546	4.459470	2.221849	1.985620	1.639404	1.453714	1.267880	1.978670	2.234582	1.984580	0.156330	0.000000	19797.000000		1
11180.674805	9402.846680	1.581958	3.635728	5111.207520	99998.000000	811.353271	522.863342	277.314453	105.571793	102.426384	488.689331	607.511963	390.219391	1.743437	99998.000000	4.048468	3.973259	0.199195	0.560591	3.708524	4.999991	2.909210	2.718388	2.442972	2.023548	2.010412	2.689033	2.783555	2.591309	0.241406	4.999991	19833.000000		1
8060.726562	1399.949585	1.816322	2.874044	1987.845825	39376.746094	299.757904	200.214828	100.591560	38.303120	38.259945	166.056244	223.805420	178.314102	0.370293	99998.000000	3.906374	3.146112	0.259193	0.458493	3.298383	4.595240	2.476771	2.301496	2.002562	1.583234	1.582744	2.220255	2.349871	2.251186	0.000000	4.999991	19859.000000		1
12733.503906	2649.702637	1.131732	0.049340	2659.410156	59770.546875	426.391632	264.421356	132.748779	72.023804	29.532967	191.191803	260.360077	124.237663	1.562672	99998.000000	4.104948	3.423197	0.053744	0.000000	3.424785	4.776487	2.629809	2.422297	2.123030	1.857476	1.470307	2.281469	2.415574	2.094253	0.193868	4.999991	19881.000000		1
9798.207031	569.893433	2.981975	3.102241	1263.910400	32271.939453	203.946152	127.999825	65.258080	68.489838	24.518806	90.603325	151.547256	102.626823	0.430176	99998.000000	3.991147	2.755794	0.474504	0.491676	3.101716	4.508825	2.309515	2.107209	1.814634	1.835626	1.389499	1.957144	2.180548	2.011261	0.000000	4.999991	19914.000000		1
26771.986328	5940.582031	2.938803	2.026016	4778.980957	99998.000000	728.132385	482.383087	256.141510	143.369186	84.460518	439.722656	588.750488	352.952393	1.536563	0.000000	4.427680	3.773829	0.468170	0.306643	3.679335	4.999991	2.862210	2.683392	2.408480	2.156456	1.926654	2.643179	2.769931	2.547716	0.186550	0.000000	19951.000000		1
6248.428711	2501.060059	2.355976	4.699618	1866.602539	40471.039062	288.400513	187.219940	79.967514	49.336735	35.173122	162.041214	246.236542	151.467087	0.282088	0.000000	3.795771	3.398124	0.372171	0.672063	3.271052	4.607144	2.459996	2.272352	1.902914	1.693170	1.546211	2.209625	2.391352	2.180318	0.000000	0.000000	19980.000000		1
6222.278809	1665.406982	1.396934	2.519415	1455.743652	35638.425781	227.675522	151.485580	91.257080	44.936241	26.264202	137.399063	176.448441	126.593643	2.345144	99998.000000	3.793949	3.221520	0.145176	0.401300	3.163085	4.551919	2.357316	2.180371	1.960267	1.652597	1.419364	2.137984	2.246618	2.102412	0.370170	4.999991	20024.000000		1
6373.785645	1232.878784	2.164785	2.275799	1306.601685	28504.294922	204.661575	133.994614	53.956177	28.136032	22.184416	99.388901	129.954926	99.749695	0.000869	99998.000000	3.804397	3.090920	0.335415	0.357134	3.116143	4.454910	2.311036	2.127087	1.732041	1.449263	1.346048	1.997338	2.113793	1.998912	0.000000	4.999991	20042.000000		1
13789.508789	2583.124512	2.050686	2.516331	2399.016113	52356.777344	397.826965	244.195099	132.665527	77.910660	58.387508	220.780273	303.627991	201.509995	1.695762	0.000000	4.139549	3.412145	0.311899	0.400768	3.380033	4.718973	2.599694	2.387737	2.122758	1.891597	1.766320	2.343960	2.482342	2.304296	0.229365	0.000000	20092.000000		1
19112.419922	6298.816895	2.026016	4.977154	6042.792480	99998.000000	967.936279	616.097107	336.818268	133.908264	141.950668	658.754456	823.080688	502.038849	2.131123	0.000000	4.281316	3.799259	0.306643	0.696981	3.781238	4.999991	2.985847	2.789649	2.527396	2.126807	2.152138	2.818724	2.915442	2.700737	0.328608	0.000000	20157.000000		1
6578.302246	1842.604858	1.840992	2.386814	1420.666138	29829.480469	229.880386	147.060425	75.415916	26.871700	28.151451	102.034744	132.603851	96.854065	1.175258	99998.000000	3.818114	3.265432	0.265052	0.377819	3.152492	4.474646	2.361502	2.167496	1.877463	1.429295	1.449501	2.008748	2.122556	1.986118	0.070133	4.999991	20232.000000		1
11471.880859	1789.653931	2.534833	2.701355	2533.445557	54897.074219	415.499878	256.604065	150.986023	72.646721	65.193321	302.086121	405.946442	237.114838	2.935885	0.000000	4.059635	3.252769	0.403949	0.431582	3.403712	4.739549	2.618571	2.409264	2.178937	1.861216	1.814203	2.480131	2.608469	2.374959	0.467739	0.000000	20319.000000		1
12161.957031	3852.792236	2.596508	2.929552	2979.089111	64266.609375	462.221588	298.586090	163.928467	72.366096	58.233322	248.092957	289.297882	209.268677	0.799058	0.000000	4.085003	3.585776	0.414390	0.466801	3.474083	4.807985	2.664850	2.475070	2.214654	1.859535	1.765172	2.394614	2.461345	2.320704	0.000000	0.000000	20352.000000		1
19419.156250	11500.955078	1.403101	3.589472	7985.495605	99998.000000	1212.371948	808.704346	387.274414	183.334442	130.423645	671.043152	843.393311	417.347046	0.971190	99998.000000	4.288230	4.060734	0.147089	0.555031	3.902302	4.999991	3.083636	2.907790	2.588019	2.263244	2.115356	2.826751	2.926030	2.620497	0.000000	4.999991	20403.000000		1
6715.044434	1458.935303	2.211041	1.810155	1331.740356	29383.541016	212.404846	137.195541	70.694710	23.448750	22.523628	106.111450	135.342209	80.618179	0.067185	0.000000	3.827049	3.164036	0.344597	0.257716	3.124419	4.468104	2.327164	2.137340	1.849387	1.370120	1.352638	2.025762	2.131433	1.906433	0.000000	0.000000	20439.000000		1
5192.871094	702.158081	1.292086	2.177119	946.171204	25551.005859	149.185120	98.013550	56.783966	36.764332	17.805508	70.053291	89.052208	48.143330	0.118075	99998.000000	3.715408	2.846435	0.111292	0.337882	2.975970	4.407408	2.173726	1.991286	1.754226	1.565427	1.250554	1.845429	1.949645	1.682536	0.000000	4.999991	20548.000000		1
7255.189453	990.691162	2.272716	3.185502	2009.142090	46655.687500	317.063843	203.421906	111.036179	63.050121	38.796516	180.013245	257.128296	199.061508	1.438386	99998.000000	3.860649	2.995938	0.356545	0.503178	3.303011	4.668905	2.501147	2.308398	2.045465	1.799686	1.588793	2.255305	2.410150	2.298987	0.157875	4.999991	20565.000000		1
8634.117188	2685.560303	3.302684	4.147629	1791.732422	49743.855469	279.907867	180.913696	134.821060	43.955612	46.030968	226.192230	273.259338	160.005951	1.452516	0.000000	3.936218	3.429035	0.518867	0.617800	3.253273	4.696740	2.447015	2.257472	2.129758	1.643014	1.663050	2.354478	2.436575	2.204136	0.162121	0.000000	20601.000000		1
24248.701172	3638.379883	1.905751	2.537917	5232.737793	99998.000000	794.260071	531.152405	324.396973	151.923477	97.131599	489.552765	639.610596	371.325317	2.487483	99998.000000	4.384688	3.560908	0.280066	0.404477	3.718729	4.999991	2.899963	2.725219	2.511077	2.181625	1.987361	2.689800	2.805916	2.569755	0.395760	4.999991	20701.000000		1
13141.383789	3049.290283	2.827788	3.083739	3581.966064	70421.750000	560.722412	356.634399	180.500473	89.042953	66.639595	337.786560	432.457367	258.997040	1.539338	0.000000	4.118641	3.484199	0.451447	0.489078	3.554121	4.847707	2.748748	2.552223	2.256478	1.949600	1.823732	2.528642	2.635943	2.413295	0.187334	0.000000	20729.000000		1
22788.656250	4099.796875	2.217208	3.910181	4326.158691	90230.531250	678.459534	441.446442	231.366745	100.344856	88.336777	441.696228	553.947388	287.459961	1.065473	99998.000000	4.357719	3.612762	0.345806	0.592197	3.636102	4.955354	2.831524	2.644878	2.364301	2.001495	1.946142	2.645124	2.743469	2.458577	0.027542	4.999991	20804.000000		1
17706.876953	4300.063965	2.574922	4.104456	4236.051758	80450.750000	629.526733	421.824615	191.463165	76.942368	81.429207	407.602417	521.583557	294.589569	0.893987	0.000000	4.248142	3.633475	0.410764	0.613256	3.626961	4.905530	2.799014	2.625132	2.282085	1.886165	1.910780	2.610237	2.717324	2.469217	0.000000	0.000000	20863.000000		1
16753.500000	3769.179932	3.028231	5.156011	3685.474854	75832.898438	560.904297	357.340576	178.573151	98.358932	52.901539	330.373260	475.870239	291.740173	0.584240	99998.000000	4.224105	3.576247	0.481189	0.712314	3.566494	4.879858	2.748889	2.553082	2.251816	1.992814	1.723468	2.519005	2.677489	2.464996	0.000000	4.999991	20926.000000		1
5781.701660	4298.771973	2.716774	1.054639	2741.471436	56804.710938	441.609894	286.207947	146.474503	71.302208	46.037136	225.846863	299.341614	168.390640	1.955304	0.000000	3.762056	3.633344	0.434053	0.023104	3.437984	4.754385	2.645039	2.456682	2.165762	1.853103	1.663108	2.353814	2.476167	2.226318	0.291214	0.000000	20989.000000		1
6237.253418	2111.013428	2.303553	2.800035	1790.717896	36201.968750	267.862793	182.896545	106.163872	25.968164	25.736883	149.006256	187.685593	120.447754	1.431897	99998.000000	3.794993	3.324491	0.362398	0.447163	3.253027	4.558732	2.427912	2.262206	2.025977	1.414441	1.410556	2.173204	2.273431	2.080799	0.155912	4.999991	21069.000000		1
5373.353027	2017.468262	2.513247	3.574053	1528.020264	33494.761719	243.775711	157.159668	79.683807	47.088692	28.780533	152.956528	198.509521	121.662743	0.331317	99998.000000	3.730245	3.304807	0.400235	0.553161	3.184129	4.524977	2.386991	2.196341	1.901370	1.672917	1.459099	2.184568	2.297781	2.085158	0.000000	4.999991	21127.000000		1
8690.419922	1905.695068	1.440106	2.491661	2217.390137	45664.105469	348.030762	224.249481	118.961388	70.065628	35.025105	240.306503	319.105286	233.546951	1.860610	99998.000000	3.939041	3.280053	0.158394	0.396489	3.345842	4.659575	2.541618	2.350731	2.075406	1.845505	1.544379	2.380765	2.503934	2.368374	0.269655	4.999991	21151.000000		1
6112.944824	1267.601685	3.731324	5.532228	1429.251221	30320.769531	207.282745	146.468338	57.736839	42.268806	18.653536	113.793045	163.271637	97.495483	1.547350	99998.000000	3.786251	3.102983	0.571863	0.742900	3.155109	4.481740	2.316563	2.165744	1.761453	1.626020	1.270761	2.056116	2.212911	1.988984	0.189588	4.999991	21192.000000		1
14410.030273	3343.108887	2.581089	3.496960	3578.240967	75637.125000	581.611633	361.509766	183.124741	86.060982	65.856323	341.955780	475.389160	225.615585	1.779491	99998.000000	4.158665	3.524151	0.411803	0.543691	3.553670	4.878735	2.764633	2.558120	2.262747	1.934806	1.818597	2.533970	2.677049	2.353369	0.250296	4.999991	21220.000000		1
6306.837891	2235.796875	1.637465	2.374479	1837.917603	42447.144531	293.923462	189.430984	100.727242	39.706219	39.860409	154.146851	219.309326	143.301346	0.784009	0.000000	3.799812	3.349432	0.214172	0.375568	3.264326	4.627849	2.468234	2.277451	2.003147	1.598858	1.600542	2.187935	2.341057	2.156250	0.000000	0.000000	21287.000000		1
6243.281738	1535.162231	2.914133	3.601807	1235.148438	36554.445312	186.834473	124.083481	88.910355	30.168217	29.610060	163.055771	220.098770	108.143631	1.055251	0.000000	3.795413	3.186154	0.464509	0.556520	3.091719	4.562940	2.271457	2.093714	1.948952	1.479550	1.471439	2.212336	2.342618	2.034001	0.023356	0.000000	21306.000000		1
17354.789062	3935.732666	2.010598	1.572707	3877.274170	78290.593750	626.322754	390.299561	198.090134	78.018593	81.774582	340.309082	453.577881	225.708084	1.137825	0.000000	4.239419	3.595026	0.303325	0.196648	3.588526	4.893710	2.796798	2.591398	2.296863	1.892198	1.912618	2.531873	2.656652	2.353547	0.056075	0.000000	21324.000000		1
9038.000000	2405.458008	2.759946	2.069189	2057.291748	49169.917969	313.869110	209.342682	110.579788	56.984409	29.647064	165.087952	212.491180	127.265900	0.901432	99998.000000	3.956072	3.381198	0.440901	0.315800	3.313296	4.691700	2.496749	2.320858	2.043676	1.755756	1.471982	2.217715	2.327341	2.104712	0.000000	4.999991	21359.000000		1
12293.938477	3061.979980	2.525582	2.411484	2891.859375	63553.660156	449.331573	295.832306	153.351242	87.010773	53.024887	285.708405	338.107269	196.335480	0.087117	0.000000	4.089691	3.486002	0.402361	0.382284	3.461177	4.803141	2.652567	2.471045	2.185687	1.939573	1.724480	2.455923	2.529054	2.292999	0.000000	0.000000	21433.000000		1
3635.246826	618.523987	1.162570	2.713690	950.448364	21893.080078	157.865845	96.810898	54.572926	42.031361	20.241661	81.330528	102.700836	78.511986	0.983509	0.000000	3.560534	2.791357	0.065419	0.433560	2.977929	4.340307	2.198288	1.985924	1.736977	1.623573	1.306246	1.910254	2.011574	1.894936	0.000000	0.000000	21606.000000		1
4133.946289	2609.789795	2.630429	3.015897	1303.527222	30415.427734	187.935379	129.214828	90.097595	26.184025	22.135077	110.533531	170.327225	78.672340	0.593511	0.000000	3.616365	3.416605	0.420027	0.479416	3.115120	4.483094	2.274009	2.111312	1.954713	1.418036	1.345081	2.043494	2.231284	1.895822	0.000000	0.000000	21633.000000		1
5794.573242	1757.539917	1.884164	2.978892	869.034607	22911.373047	131.465958	84.272415	51.689629	26.190193	15.215167	59.257122	92.209953	52.704178	0.026141	0.000000	3.763021	3.244905	0.275119	0.474055	2.939037	4.360051	2.118813	1.925685	1.713403	1.418139	1.182277	1.772741	1.964778	1.721845	0.000000	0.000000	21651.000000		1
4920.145508	2252.877686	2.130863	1.899583	1449.708740	35169.492188	223.256516	148.648544	75.924728	60.240837	28.256298	143.042313	185.801422	77.719467	1.488022	0.000000	3.691978	3.352738	0.328556	0.278658	3.161281	4.546166	2.348804	2.172161	1.880383	1.779891	1.451115	2.155464	2.269049	1.890530	0.172609	0.000000	21682.000000		1
6302.215332	532.228638	3.080655	3.857757	1294.479492	32505.554688	189.720856	131.348770	64.382301	56.740791	14.512074	96.561111	135.789352	96.746140	1.791427	99998.000000	3.799493	2.726098	0.488643	0.586335	3.112095	4.511958	2.278115	2.118426	1.808766	1.753895	1.161729	1.984802	2.132866	1.985634	0.253199	4.999991	21710.000000		1
4573.286133	601.748474	2.232627	3.077571	785.533081	20076.048828	128.092346	80.269722	59.969467	24.457132	24.898108	70.071793	82.755211	37.991661	1.015710	2988.520996	3.660228	2.779415	0.348816	0.488208	2.895164	4.302678	2.107523	1.904552	1.777930	1.388406	1.396166	1.845543	1.917795	1.579688	0.006770	3.475456	21778.000000		1
6492.626953	1340.217529	2.516331	4.733539	1377.376587	27864.548828	212.805725	139.526840	63.043957	11.280316	26.467730	118.797951	149.845032	129.544785	0.163028	0.000000	3.812420	3.127175	0.400768	0.675186	3.139053	4.445052	2.327983	2.144658	1.799644	1.052321	1.422717	2.074809	2.175642	2.112420	0.000000	0.000000	21805.000000		1
14148.806641	3312.373291	1.581958	2.146282	5942.642090	99998.000000	943.503784	604.039673	330.225250	112.100075	113.271889	608.190369	745.348877	456.677032	2.549228	99998.000000	4.150720	3.520139	0.199195	0.331687	3.773980	4.999991	2.974744	2.781065	2.518810	2.049606	2.054122	2.784039	2.872360	2.659609	0.406409	4.999991	21872.000000		1
5685.307129	2707.880371	1.523367	1.822490	1538.064087	39936.378906	255.725204	153.200134	116.879868	44.788223	31.950617	160.271149	199.826263	122.134560	0.474128	0.000000	3.754754	3.432630	0.182805	0.260665	3.186975	4.601369	2.407773	2.185259	2.067740	1.651164	1.504479	2.204855	2.300653	2.086838	0.000000	0.000000	21901.000000		1
24116.236328	9824.243164	2.359060	2.713690	7119.631348	99998.000000	1109.214722	721.258728	401.052551	184.719040	121.092255	649.604980	825.350342	417.951447	2.875436	0.000000	4.382309	3.992299	0.372739	0.433560	3.852458	4.999991	3.045016	2.858091	2.603201	2.266512	2.083116	2.812649	2.916638	2.621126	0.458704	0.000000	21934.000000		1
16608.097656	8639.349609	3.299600	6.062630	5274.383789	99998.000000	780.901306	521.185791	303.254883	178.782837	108.270065	573.674072	690.553955	496.031708	2.059795	99998.000000	4.220320	3.936481	0.518461	0.782661	3.722172	4.999991	2.892596	2.716993	2.481808	2.252326	2.034508	2.758665	2.839198	2.695509	0.313824	4.999991	21988.000000		1
11918.384766	3126.889404	2.522498	4.681116	2815.774170	57449.687500	470.652557	292.461792	152.404541	61.153622	57.178684	285.924255	375.068970	270.147858	1.383366	0.000000	4.076217	3.495112	0.401831	0.670349	3.449598	4.759288	2.672700	2.466069	2.182998	1.786422	1.757234	2.456251	2.574111	2.431602	0.140937	0.000000	22054.000000		1
5894.563477	1409.903809	2.800035	3.034399	1033.003174	26807.730469	176.528625	105.920258	69.599983	10.031403	14.086518	96.471680	132.070358	89.116966	0.454288	0.000000	3.770452	3.149189	0.447163	0.482073	3.014102	4.428260	2.246815	2.024979	1.842609	1.001362	1.148804	1.984400	2.120805	1.949960	0.000000	0.000000	22073.000000		1
18512.951172	2984.343750	0.749349	3.361275	2742.017334	59682.210938	452.242615	279.534760	153.255646	65.196404	62.069492	329.330963	515.015198	232.850037	2.501830	0.000000	4.267476	3.474849	0.000000	0.526504	3.438070	4.775845	2.655371	2.446436	2.185416	1.814224	1.792878	2.517632	2.711820	2.367076	0.398258	0.000000	22119.000000		1
6427.732910	1223.220459	1.279752	2.207957	1396.468018	30840.220703	224.721298	139.138290	80.571922	26.076096	21.179117	121.147758	158.766296	95.577400	0.697317	0.000000	3.808058	3.087505	0.107126	0.343991	3.145031	4.489118	2.351644	2.143447	1.906184	1.416243	1.325908	2.083315	2.200758	1.980355	0.000000	0.000000	22158.000000		1
7779.631348	1809.957275	2.087691	4.002693	1336.732910	32140.533203	215.695190	130.898544	92.533752	48.571968	23.257557	96.505608	128.382217	71.160355	1.452372	0.000000	3.890959	3.257668	0.319666	0.602352	3.126045	4.507053	2.333840	2.116935	1.966300	1.686386	1.366564	1.984553	2.108505	1.852238	0.162078	0.000000	22201.000000		1
10531.763672	4039.821045	2.164785	4.748958	3118.051514	68259.281250	481.655334	310.884033	183.550293	45.004082	45.108929	310.480072	357.578003	239.051422	0.138275	0.000000	4.022501	3.606362	0.335415	0.676598	3.493883	4.834162	2.682736	2.492599	2.263755	1.653252	1.654263	2.492034	2.553371	2.378491	0.000000	0.000000	22243.000000		1
7770.056641	2132.960449	2.685936	2.146282	1396.390869	30372.167969	215.389908	146.465256	89.264984	65.541786	27.870831	117.101898	150.137985	106.456833	0.216845	99998.000000	3.890424	3.328983	0.429096	0.331687	3.145007	4.482476	2.333225	2.165735	1.950681	1.816518	1.445150	2.068564	2.176491	2.027174	0.000000	4.999991	22298.000000		1
11492.591797	3594.720459	1.603544	2.673601	2759.668701	54170.667969	434.498779	280.450623	117.428772	78.462646	44.840645	240.685806	281.033447	197.325363	1.026645	0.000000	4.060418	3.555665	0.205081	0.427097	3.440857	4.733764	2.637989	2.447856	2.069775	1.894663	1.651672	2.381450	2.448758	2.295183	0.011420	0.000000	22371.000000		1
8936.045898	2429.801025	2.599592	3.873176	1980.105713	43263.117188	317.088531	200.708221	100.400368	58.640377	36.529968	154.245529	184.956482	105.269592	0.895149	0.000000	3.951145	3.385571	0.414905	0.588067	3.296688	4.636118	2.501181	2.302565	2.001735	1.768197	1.562649	2.188213	2.267070	2.022303	0.000000	0.000000	22593.000000		1
5963.148926	2311.974609	0.567408	2.874044	1243.702637	29894.308594	188.542877	126.652237	66.146194	26.227198	24.121004	107.594727	179.825134	68.317146	1.372157	99998.000000	3.775476	3.363983	0.000000	0.458493	3.094717	4.475588	2.275410	2.102613	1.820505	1.418752	1.382395	2.031791	2.254850	1.834530	0.137404	4.999991	22666.000000		1
8972.122070	2991.340576	1.797820	2.843207	2490.088135	51355.152344	382.340424	250.637039	117.650803	58.924080	53.515202	237.780930	363.582062	143.696060	1.640775	0.000000	3.952895	3.475866	0.254746	0.453808	3.396215	4.710584	2.582450	2.399045	2.070595	1.770293	1.728477	2.376177	2.560602	2.157445	0.215049	0.000000	22695.000000		1
5419.568848	2023.996460	1.615879	3.734408	1511.001099	30598.187500	231.305069	154.109848	79.714645	57.351372	20.352676	98.852333	123.142937	81.395287	0.558063	99998.000000	3.733965	3.306210	0.208409	0.572222	3.179265	4.485696	2.364185	2.187830	1.901538	1.758544	1.308622	1.994987	2.090410	1.910599	0.000000	4.999991	22808.000000		1
4029.931641	647.992188	1.051555	1.511032	844.235168	26529.105469	135.258942	85.635422	90.600243	15.295344	33.427727	118.181206	180.111923	121.160095	0.392631	99998.000000	3.605298	2.811570	0.021832	0.179274	2.926463	4.423723	2.131166	1.932653	1.957129	1.184559	1.524107	2.072548	2.255543	2.083360	0.000000	4.999991	22853.000000		1
15311.996094	4182.548828	2.553336	6.155142	3249.230713	65804.015625	502.556915	327.116852	166.028488	96.780060	73.451576	343.858459	468.645020	264.045135	1.170822	0.000000	4.185032	3.621441	0.407108	0.789238	3.511781	4.818253	2.701185	2.514703	2.220183	1.985786	1.866001	2.536380	2.670844	2.421678	0.068491	0.000000	22875.000000		1
9252.699219	2809.218262	3.361275	2.633513	2485.598389	54002.863281	401.120392	254.056900	172.695541	68.896889	54.711693	311.075226	383.789795	215.584183	2.182950	0.000000	3.966269	3.448586	0.526504	0.420535	3.395431	4.732417	2.603275	2.404931	2.237281	1.838200	1.738080	2.492865	2.584093	2.333617	0.339044	0.000000	22916.000000		1
12500.761719	5265.351074	2.519415	2.658183	3383.256104	73725.578125	563.072205	340.672943	174.160309	75.089035	54.748699	295.308075	400.812042	213.154190	1.097003	0.000000	4.096937	3.721427	0.401300	0.424585	3.529335	4.867618	2.750564	2.532338	2.240949	1.875576	1.738374	2.470275	2.602941	2.328694	0.040208	0.000000	22958.000000		1
6271.026367	1338.339478	2.833956	3.749826	2067.973633	43889.046875	305.111267	198.833313	81.238014	37.818974	40.128693	186.732712	234.376480	131.672562	0.792145	0.000000	3.797339	3.126566	0.452393	0.574011	3.315545	4.642356	2.484458	2.298489	1.909759	1.577710	1.603455	2.271220	2.369914	2.119495	0.000000	0.000000	22996.000000		1
7530.206543	1654.610840	3.598723	4.375825	1579.028442	34874.074219	240.269501	154.094421	79.464867	40.347637	18.169388	120.743790	161.384384	109.602242	0.657344	0.000000	3.876807	3.218696	0.556148	0.641060	3.198390	4.542503	2.380699	2.187787	1.900175	1.605818	1.259340	2.081865	2.207861	2.039819	0.000000	0.000000	23029.000000		1
8357.447266	3064.576416	1.517200	2.244962	2928.435547	59295.378906	465.798737	301.500214	146.526932	54.714775	46.820404	241.956314	291.746368	188.071060	1.592442	0.000000	3.922074	3.486371	0.181043	0.351209	3.466636	4.773021	2.668198	2.479288	2.165917	1.738105	1.670435	2.383737	2.465005	2.274322	0.202064	0.000000	23076.000000		1
14167.608398	3711.766846	1.847160	2.991227	2913.115479	60640.281250	459.433899	295.613373	140.926865	59.272541	43.449879	261.608978	303.655762	191.712952	1.314854	99998.000000	4.151297	3.569581	0.266504	0.475849	3.464358	4.782761	2.662223	2.470724	2.148994	1.772853	1.637989	2.417653	2.482382	2.282651	0.118877	4.999991	23116.000000		1
28310.130859	6574.188477	1.859494	3.811501	6311.056152	99998.000000	974.742065	644.556885	315.830353	125.563675	117.249916	618.005920	875.319214	411.068542	2.142481	0.000000	4.451942	3.817842	0.269395	0.581096	3.800102	4.999991	2.988890	2.809261	2.499454	2.098864	2.069113	2.790993	2.942167	2.613914	0.330917	0.000000	23172.000000		1
7746.567383	901.555664	3.419866	3.897846	1489.621582	32454.320312	252.786407	151.263550	92.105110	42.086868	16.815628	108.624695	158.547348	116.441978	0.088817	0.000000	3.889109	2.954993	0.534009	0.590825	3.173076	4.511272	2.402754	2.179734	1.964284	1.624147	1.225713	2.035928	2.200159	2.066110	0.000000	0.000000	23212.000000		1
10364.828125	4154.499023	1.464776	1.754647	2715.241211	57805.816406	430.835297	277.419312	141.580612	62.593731	56.558853	259.706299	346.075653	212.093384	2.038504	99998.000000	4.015562	3.618519	0.165771	0.244190	3.433808	4.761971	2.634311	2.443137	2.151004	1.796531	1.752501	2.414483	2.539171	2.326527	0.309311	4.999991	23323.000000		1
6327.523438	2012.441772	2.417651	2.574922	2001.975586	40710.230469	328.214661	200.698975	92.234627	48.454788	39.296082	180.956879	226.673294	144.402237	0.159790	0.000000	3.801234	3.303723	0.383394	0.410764	3.301459	4.609704	2.516158	2.302545	1.964894	1.685337	1.594349	2.257575	2.355400	2.159574	0.000000	0.000000	23350.000000		1
15231.443359	3266.675293	2.932636	2.608843	3280.176025	77669.031250	535.774963	336.398895	192.431473	99.610931	53.808159	256.354279	382.254089	221.091736	0.608384	99998.000000	4.182741	3.514106	0.467258	0.416448	3.515897	4.890248	2.728982	2.526855	2.284276	1.998307	1.730848	2.408841	2.582352	2.344573	0.000000	4.999991	23413.000000		1
16358.209961	3553.287354	2.297385	3.092990	3146.166016	73075.718750	520.760193	318.796906	145.447617	87.312981	55.337692	240.765991	296.285614	223.154755	2.225126	0.000000	4.213736	3.550630	0.361234	0.490378	3.497782	4.863773	2.716638	2.503514	2.162707	1.941079	1.743021	2.381595	2.471711	2.348606	0.347355	0.000000	23440.000000		1
8851.760742	2055.922363	1.492530	2.500912	2179.395264	61332.425781	334.005920	222.963562	138.937851	40.594337	47.853458	192.625748	270.746094	195.829742	0.081165	0.000000	3.947030	3.313007	0.173923	0.398098	3.338336	4.787690	2.523754	2.348234	2.142821	1.608465	1.679913	2.284714	2.432562	2.291879	0.000000	0.000000	23477.000000		1
11724.612305	3567.176514	2.562587	3.891678	2514.637939	68413.734375	427.634399	257.624786	146.933990	71.508820	61.397240	279.041351	342.924072	263.758331	0.083226	99998.000000	4.069098	3.552325	0.408679	0.590137	3.400476	4.835143	2.631073	2.410988	2.167122	1.854360	1.788149	2.445668	2.535198	2.421206	0.000000	4.999991	23535.000000		1
18550.193359	4300.415527	2.229543	2.281967	3247.139893	76190.257812	516.254883	326.345917	149.376312	80.627434	53.660137	254.297440	371.547333	184.188629	0.097619	0.000000	4.268348	3.633510	0.348216	0.358309	3.511501	4.881899	2.712864	2.513678	2.174282	1.906483	1.729652	2.405342	2.570014	2.265263	0.000000	0.000000	23568.000000		1
10308.328125	2135.596924	2.312804	2.849375	1640.697021	42560.921875	280.052826	166.990616	105.146240	27.630299	32.459435	164.347855	211.889862	155.201492	0.031546	0.000000	4.013188	3.329519	0.364139	0.454750	3.215028	4.629011	2.447240	2.222692	2.021794	1.441386	1.511341	2.215764	2.326110	2.190896	0.000000	0.000000	23630.000000		1
15654.405273	6089.014648	2.177119	3.546299	5039.082031	99998.000000	805.910461	511.653931	287.623383	170.758957	102.534317	522.379150	728.086121	361.753387	2.921827	0.000000	4.194636	3.784547	0.337882	0.549775	3.702351	4.999991	2.906287	2.708976	2.458824	2.232383	2.010869	2.717986	2.862183	2.558413	0.465654	0.000000	23698.000000		1
9433.329102	2286.579834	1.285919	2.750695	1412.327637	39760.019531	227.330139	141.771805	70.617615	50.545563	29.714907	95.059334	136.917999	79.736237	0.724753	0.000000	3.974665	3.359186	0.109214	0.439442	3.149935	4.599447	2.356657	2.151590	1.848913	1.703683	1.472974	1.977995	2.136461	1.901656	0.000000	0.000000	23728.000000		1
13557.129883	6634.546875	2.655099	4.724288	5341.455078	99998.000000	837.632874	542.639343	278.165558	128.968124	88.697578	452.156281	535.756409	375.987946	0.212453	0.000000	4.132168	3.821811	0.424081	0.674336	3.727659	4.999991	2.923054	2.734511	2.444303	2.110482	1.947912	2.655288	2.728967	2.575174	0.000000	0.000000	23762.000000		1
18531.660156	3381.634033	2.161701	3.496960	4231.777832	99998.000000	687.473328	432.226074	236.263733	78.431808	91.670303	494.455933	670.882812	374.609497	3.029177	0.000000	4.267914	3.529127	0.334796	0.543691	3.626523	4.999991	2.837256	2.635711	2.373397	1.894492	1.962229	2.694128	2.826647	2.573579	0.481325	0.000000	23802.000000		1
12592.166992	1608.524414	3.222507	4.011944	2317.303223	60183.449219	391.153748	235.569885	139.533005	70.602196	53.885250	296.297943	374.994965	227.034103	0.942981	99998.000000	4.100101	3.206428	0.508194	0.603355	3.364983	4.779477	2.592347	2.372120	2.144677	1.848818	1.731470	2.471729	2.574025	2.356091	0.000000	4.999991	23848.000000		1
4567.103516	758.106323	3.327354	5.211518	575.891296	18201.404297	88.605064	59.254040	30.140463	8.529621	10.793086	40.955135	46.243748	49.759209	1.262649	0.000000	3.659641	2.879730	0.522099	0.716964	2.760340	4.260105	1.947459	1.772718	1.479150	0.930930	1.033146	1.612308	1.665053	1.696873	0.101283	0.000000	23900.000000		1
13203.749023	6285.442871	2.248045	4.206220	1007.580811	27582.359375	147.146759	103.496437	61.082699	29.462040	21.691019	83.038918	116.805855	85.838951	1.366097	99998.000000	4.120697	3.798336	0.351805	0.623892	3.003280	4.440631	2.167751	2.014925	1.785918	1.469263	1.336280	1.919282	2.067465	1.933684	0.135482	4.999991	23942.000000		1
36000.164062	11535.214844	3.241009	4.940149	9873.912109	99998.000000	1584.298584	1006.994873	533.483704	243.720215	183.164825	954.916687	1199.891968	785.372742	2.011175	0.000000	4.556304	4.062026	0.510680	0.693740	3.994489	4.999991	3.199837	3.003027	2.727121	2.386892	2.262842	2.979965	3.079142	2.895076	0.303450	0.000000	23994.000000		1
31534.095703	10209.962891	2.204873	2.966557	8836.820312	99998.000000	1432.297974	890.528259	474.164917	178.650238	141.374008	775.686707	1066.307495	558.539124	2.955357	99998.000000	4.498780	4.009024	0.343384	0.472253	3.946296	4.999991	3.156033	2.949648	2.675929	2.252004	2.150370	2.889686	3.027883	2.747054	0.470610	4.999991	24037.000000		1
26144.474609	4010.386719	1.692973	3.358191	5147.629395	99998.000000	830.629700	526.859863	278.510956	125.591431	115.165306	518.820557	691.250854	313.727234	1.393438	99998.000000	4.417380	3.603186	0.228650	0.526105	3.711607	4.999991	2.919407	2.721695	2.444842	2.098960	2.061322	2.715017	2.839636	2.496552	0.144088	4.999991	24127.000000		1
5825.805176	1227.987915	3.123827	2.630429	697.134644	26861.226562	104.036095	72.193405	50.027493	25.548775	24.386206	76.698753	106.567841	44.782055	1.478810	0.000000	3.765356	3.089194	0.494687	0.420027	2.843317	4.429126	2.017184	1.858498	1.699209	1.407370	1.387144	1.884788	2.027626	1.651104	0.169912	0.000000	24239.000000		1
23232.601562	11477.241211	1.557288	3.422950	8013.483887	99998.000000	1285.222168	815.645813	459.325958	204.291519	149.709351	758.559631	998.699646	567.679321	2.496654	99998.000000	4.366098	4.059837	0.192369	0.534401	3.903821	4.999991	3.108978	2.911502	2.662121	2.310250	2.175249	2.879990	2.999435	2.754103	0.397358	4.999991	24284.000000		1
6226.808594	2381.284668	2.587257	4.008861	2453.382568	64683.867188	413.402924	242.921524	149.875870	66.716690	49.629692	249.477554	377.625397	218.788177	0.495809	0.000000	3.794266	3.376811	0.412840	0.603021	3.389765	4.810796	2.616374	2.385466	2.175732	1.824234	1.695742	2.397032	2.577061	2.340024	0.000000	0.000000	24310.000000		1
6251.580078	1512.151367	2.248045	3.867008	1292.222168	32354.041016	202.370361	132.946152	83.769760	50.024410	23.451834	108.297821	183.957352	103.693802	0.087945	99998.000000	3.795990	3.179595	0.351805	0.587375	3.111337	4.509929	2.306147	2.123676	1.923087	1.699182	1.370177	2.034620	2.264717	2.015753	0.000000	4.999991	24400.000000		1
7959.814453	744.244934	4.166131	4.237057	1098.597290	32627.214844	182.551163	112.744576	96.718384	49.173298	23.155794	113.830048	161.933289	98.420609	0.002914	0.000000	3.900903	2.871716	0.619733	0.627064	3.040838	4.513580	2.261384	2.052096	1.985509	1.691729	1.364660	2.056257	2.209336	1.993086	0.000000	0.000000	24492.000000		1
3754.470459	1334.318359	1.847160	3.395196	559.556702	20347.257812	79.347679	59.929379	24.922777	36.770500	10.638899	30.362492	46.684719	28.663351	1.335294	99998.000000	3.574549	3.125259	0.266504	0.530865	2.747844	4.308506	1.899534	1.777640	1.396596	1.565500	1.026897	1.482337	1.669175	1.457327	0.125577	4.999991	24541.000000		1
26172.246094	9242.307617	2.963473	4.122959	7837.322266	99998.000000	1213.352539	795.360962	413.396759	206.570404	125.936806	608.307556	855.607971	481.368530	2.682968	99998.000000	4.417841	3.965780	0.471801	0.615209	3.894168	4.999991	3.083987	2.900564	2.616367	2.315068	2.100153	2.784123	2.932275	2.682478	0.428615	4.999991	24576.000000		1
11025.127930	1814.151123	2.963473	2.886379	3259.897217	75268.976562	504.552094	317.026855	135.191101	72.313675	54.634598	281.770447	406.035889	228.230591	0.092287	0.000000	4.042384	3.258673	0.471801	0.460353	3.513204	4.876616	2.702906	2.501096	2.130948	1.859220	1.737468	2.449895	2.608564	2.358374	0.000000	0.000000	24626.000000		1
14291.377930	2964.453613	1.785485	1.270500	2186.096436	75177.171875	333.611206	219.864410	227.968475	106.401321	72.507950	308.805603	439.879913	270.308197	1.582768	99998.000000	4.155074	3.471945	0.251756	0.103975	3.339669	4.876086	2.523241	2.342155	2.357875	2.026947	1.860386	2.489685	2.643334	2.431859	0.199417	4.999991	24660.000000		1
13430.767578	3374.445801	2.312804	4.141461	3601.032959	81935.593750	562.147095	362.360901	188.971512	67.302597	63.207394	336.731934	481.809509	252.111069	2.844320	0.000000	4.128101	3.528203	0.364139	0.617154	3.556427	4.913473	2.749850	2.559141	2.276396	1.828032	1.800768	2.527284	2.682875	2.401592	0.453978	0.000000	24685.000000		1
18971.878906	5403.728027	2.371395	3.250261	3936.330811	84688.546875	630.821960	393.778015	217.986404	94.840385	83.544647	329.145935	483.070770	268.710815	1.957043	0.000000	4.278111	3.732693	0.375004	0.511918	3.595092	4.927824	2.799907	2.595252	2.338429	1.976993	1.921919	2.517389	2.684011	2.429285	0.291600	0.000000	24714.000000		1
8767.485352	2033.306274	3.179335	4.184633	2809.236572	67992.679688	424.143585	277.928131	146.921646	60.663307	48.328354	231.138550	306.918365	181.993011	0.945211	0.000000	3.942875	3.308203	0.502336	0.621657	3.448588	4.832462	2.627513	2.443933	2.167086	1.782926	1.684202	2.363872	2.487023	2.260055	0.000000	0.000000	24754.000000		1
5974.956543	2427.408203	1.736145	4.422081	1537.999268	41066.296875	250.054214	163.037262	86.899757	41.069233	41.386856	159.962784	205.919739	112.584221	0.928009	0.000000	3.776335	3.385143	0.239586	0.645627	3.186956	4.613485	2.398034	2.212287	1.939019	1.613517	1.616862	2.204019	2.313698	2.051477	0.000000	0.000000	24802.000000		1
9685.483398	3101.821777	3.228674	3.077571	2275.219482	55112.296875	358.941010	232.439896	100.816673	84.053467	53.191410	194.741180	250.603119	144.670517	0.120043	0.000000	3.986121	3.491617	0.509024	0.488208	3.357023	4.741249	2.555023	2.366311	2.003532	1.924556	1.725842	2.289458	2.398987	2.160380	0.000000	0.000000	24834.000000		1
5830.190430	2796.210938	2.426902	1.918085	1606.072876	39153.933594	269.275146	166.105591	70.956825	32.206566	32.764725	121.261856	139.662521	84.679466	0.337317	99998.000000	3.765683	3.446570	0.385052	0.282868	3.205765	4.592775	2.430196	2.220384	1.850994	1.507944	1.515406	2.083724	2.145080	1.927778	0.000000	4.999991	24892.000000		1
7240.035645	2196.306641	2.365228	3.577137	1372.430298	40391.175781	227.293137	134.336914	84.044212	36.212345	24.512640	123.781273	144.818542	126.365448	0.876624	0.000000	3.859741	3.341693	0.373873	0.553536	3.137490	4.606287	2.356586	2.128195	1.924508	1.558857	1.389390	2.092655	2.160824	2.101628	0.000000	0.000000	24911.000000		1
5379.443359	1273.050659	1.705307	3.435285	811.387146	26357.400391	139.215393	86.258339	42.472332	32.030796	21.055769	72.501785	75.551598	64.157188	0.489458	99998.000000	3.730737	3.104846	0.231803	0.535963	2.909228	4.420903	2.143687	1.935801	1.628106	1.505568	1.323371	1.860349	1.878244	1.807245	0.000000	4.999991	24989.000000		1
8334.833984	627.889282	2.679769	3.644979	1946.135132	43488.476562	308.663757	199.610413	85.743355	46.009380	31.987621	147.886856	191.962738	126.939018	0.322715	13148.030273	3.920897	2.797883	0.428097	0.561695	3.289173	4.638374	2.489486	2.300183	1.933200	1.662846	1.504982	2.169930	2.283217	2.103595	0.000000	4.118861	25042.000000		1
3581.740967	680.158691	2.177119	4.169215	551.526672	27080.962891	95.472549	55.994530	59.519241	27.833826	12.566236	47.708523	69.673996	58.677380	1.284567	99998.000000	3.554094	2.832610	0.337882	0.620054	2.741566	4.432664	1.979879	1.748146	1.774657	1.444573	1.099205	1.678596	1.843071	1.768471	0.108757	4.999991	25130.000000		1
5620.132324	3540.551514	2.676685	5.701833	2272.891113	52886.964844	365.447723	230.151764	129.920990	44.516853	31.114923	176.602631	251.346298	124.579964	1.035285	0.000000	3.749747	3.549071	0.427597	0.756014	3.356579	4.723349	2.562825	2.362014	2.113679	1.648524	1.492969	2.246997	2.400273	2.095448	0.015060	0.000000	25160.000000		1
22546.832031	2445.580566	2.769197	4.015028	3477.174561	84303.578125	531.294250	355.820282	218.470551	83.775932	74.589470	329.216858	436.074585	177.071365	0.572056	99998.000000	4.353086	3.388382	0.442354	0.603689	3.541226	4.925846	2.725335	2.551231	2.339393	1.923119	1.872678	2.517482	2.639561	2.248148	0.000000	4.999991	25205.000000		1
9747.639648	2112.873047	1.446273	2.938803	2719.342529	72755.484375	417.784912	276.941315	169.075226	76.988625	63.367748	288.684204	407.549988	194.260117	0.038333	0.000000	3.988899	3.324873	0.160250	0.468170	3.434464	4.861866	2.620953	2.442388	2.228080	1.886427	1.801868	2.460423	2.610181	2.288384	0.000000	0.000000	25262.000000		1
8728.769531	1634.776245	2.920300	6.309330	3187.081055	71507.562500	508.560944	319.586334	166.040833	73.263466	71.949791	280.848419	369.465820	197.544312	1.367758	0.000000	3.940953	3.213458	0.465428	0.799983	3.503393	4.854352	2.706343	2.504588	2.220215	1.864887	1.857030	2.448472	2.567574	2.295665	0.136009	0.000000	25280.000000		1
11041.912109	3565.397217	1.409269	2.778449	2963.562256	87888.914062	457.321533	292.208923	223.860931	85.354805	95.232018	481.069427	611.992615	446.954010	1.023397	99998.000000	4.043044	3.552108	0.148994	0.443802	3.471814	4.943934	2.660222	2.465693	2.349978	1.931228	1.978783	2.682208	2.786746	2.650263	0.010044	4.999991	25307.000000		1
7955.719238	1881.549316	2.377563	2.161701	1425.152954	40599.351562	227.579926	130.815277	71.419388	45.781185	17.487883	136.483200	186.578522	98.883163	1.307350	99998.000000	3.900679	3.274516	0.376132	0.334796	3.153862	4.608519	2.357134	2.116658	1.853816	1.660687	1.242737	2.135079	2.270862	1.995122	0.116392	4.999991	25326.000000		1
7367.881348	979.595886	1.014550	1.532618	1954.325562	46545.355469	297.056549	180.636169	109.682419	23.282228	18.150887	122.970253	139.687195	108.578438	0.789043	0.000000	3.867343	2.991047	0.006273	0.185434	3.290997	4.667876	2.472839	2.256805	2.040137	1.367025	1.258898	2.089800	2.145157	2.035743	0.000000	0.000000	25351.000000		1
8565.602539	1621.624146	1.276668	3.253344	2111.836914	51983.824219	351.681915	222.858719	86.970680	57.487057	45.028751	202.219254	253.452484	179.239227	1.520078	0.000000	3.932758	3.209950	0.106078	0.512330	3.324660	4.715868	2.546150	2.348030	1.939373	1.759570	1.653490	2.305823	2.403897	2.253433	0.181866	0.000000	25396.000000		1
15800.621094	4179.970703	2.130863	3.934851	4028.161377	97407.976562	661.202942	413.757568	271.606445	115.476768	81.484711	447.379578	550.777344	378.747864	1.656626	99998.000000	4.198674	3.621173	0.328556	0.594928	3.605107	4.988595	2.820335	2.616746	2.433940	2.062495	1.911076	2.650676	2.740976	2.578350	0.219225	4.999991	25423.000000		1
11773.004883	3313.221436	2.137031	1.751564	3314.093994	73751.648438	526.014893	335.930176	149.561325	97.273453	50.197098	261.263611	281.736542	216.216339	0.749122	0.000000	4.070887	3.520251	0.329811	0.243426	3.520365	4.867772	2.720998	2.526249	2.174819	1.987994	1.700679	2.417079	2.449843	2.334888	0.000000	0.000000	25442.000000		1
25900.263672	8900.292969	3.746742	5.658660	8976.713867	99998.000000	1426.152100	918.223328	481.303772	217.052032	191.728378	948.866394	1297.032837	819.093445	2.040043	99998.000000	4.413304	3.949404	0.573654	0.752714	3.953117	4.999991	3.154166	2.962948	2.682419	2.336564	2.282686	2.977205	3.112951	2.913333	0.309639	4.999991	25490.000000		1
4063.454834	784.617249	1.008383	1.819406	492.744446	17914.623047	85.459656	53.262337	31.299948	22.002476	11.628778	39.638378	54.209042	54.542088	0.551607	0.000000	3.608896	2.894658	0.003625	0.259930	2.692622	4.253208	1.931761	1.726420	1.495544	1.342472	1.065534	1.598116	1.734072	1.736732	0.000000	0.000000	25545.000000		1
16097.597656	1882.949341	1.729977	2.325139	2748.641113	63237.699219	454.117523	280.472198	163.000259	94.165047	47.733192	246.816284	303.834625	166.549652	1.679618	99998.000000	4.206761	3.274839	0.238040	0.366449	3.439118	4.800976	2.657168	2.447890	2.212188	1.973890	1.678820	2.392374	2.482637	2.221544	0.225211	4.999991	25572.000000		1
6349.337891	1346.335693	1.877997	4.058200	928.291687	28106.412109	143.458603	90.076012	51.177727	40.067017	24.262857	75.644112	112.112404	107.061241	0.674685	0.000000	3.802728	3.129153	0.273695	0.608333	2.967685	4.448805	2.156727	1.954609	1.709081	1.602787	1.384942	1.878775	2.049654	2.029632	0.000000	0.000000	25592.000000		1
10633.594727	2754.173340	1.122481	2.547168	2299.966553	55247.906250	360.156006	229.275970	121.980370	49.287395	30.149714	192.502396	240.710480	147.902283	0.884269	99998.000000	4.026680	3.439991	0.050179	0.406058	3.361722	4.742316	2.556491	2.360358	2.086290	1.692736	1.479283	2.284436	2.381495	2.169975	0.000000	4.999991	25624.000000		1
17354.294922	5711.700684	2.396065	3.330438	6101.874023	99998.000000	977.227539	612.387329	314.936066	135.943542	112.445450	613.725708	826.596191	467.917267	1.210307	0.000000	4.239407	3.756765	0.379499	0.522501	3.785463	4.999991	2.989996	2.787026	2.498222	2.133358	2.050942	2.787974	2.917293	2.670169	0.082896	0.000000	25643.000000		1
12669.241211	6182.982422	1.569623	3.385945	5836.330078	99998.000000	975.907715	597.239990	336.078186	122.587868	161.887039	728.656616	930.111084	580.627930	3.042678	99998.000000	4.102751	3.791198	0.195795	0.529680	3.766140	4.999991	2.989409	2.776149	2.526440	2.088448	2.209212	2.862523	2.968535	2.763898	0.483256	4.999991	25719.000000		1
8381.126953	2723.508789	3.586388	4.366574	2458.276367	69896.296875	415.391937	247.346680	192.419128	86.054817	53.416523	300.837219	415.977844	235.165924	0.745987	99998.000000	3.923302	3.435129	0.554657	0.640141	3.390631	4.844454	2.618458	2.393306	2.284248	1.934775	1.727676	2.478332	2.619070	2.371374	0.000000	4.999991	25763.000000		1
9176.494141	978.707764	1.686805	2.960389	1478.390625	35832.238281	217.909317	149.363968	78.135773	41.149410	28.028101	119.612061	163.546082	133.433380	0.762816	0.000000	3.962677	2.990653	0.227065	0.471349	3.169789	4.554274	2.338276	2.174246	1.892850	1.614364	1.447594	2.077775	2.213640	2.125264	0.000000	0.000000	25816.000000		1
10542.250977	3749.943604	2.315888	2.652015	1488.940063	41232.886719	237.364624	151.837128	82.471512	40.779362	37.766548	147.584656	202.354935	127.309067	0.181533	0.000000	4.022933	3.574025	0.364717	0.423576	3.172877	4.615244	2.375416	2.181378	1.916304	1.610440	1.577107	2.169041	2.306114	2.104859	0.000000	0.000000	25881.000000		1
17063.150391	5374.000488	1.403101	2.806202	4854.177734	99998.000000	758.192688	492.087616	272.599426	137.445312	112.639725	553.756226	738.672607	425.740967	2.863109	0.000000	4.232059	3.730298	0.147089	0.448119	3.686116	4.999991	2.879780	2.692042	2.435525	2.138130	2.051692	2.743319	2.868452	2.629145	0.456838	0.000000	25917.000000		1
11667.871094	1770.565552	2.035268	3.459955	2029.760010	50349.886719	325.112396	205.000778	97.452309	44.597031	32.996006	202.910004	276.876556	184.931808	0.795286	99998.000000	4.066992	3.248112	0.308622	0.539070	3.307445	4.701999	2.512033	2.311755	1.988792	1.649306	1.518461	2.307303	2.442286	2.267012	0.000000	4.999991	25979.000000		1
6570.312500	785.209290	1.437022	1.800903	1169.671387	30610.519531	193.372009	118.896629	72.723808	13.784312	18.095379	90.483063	104.082352	102.164268	1.534408	0.000000	3.817586	2.894985	0.157463	0.255490	3.068064	4.485871	2.286394	2.075170	1.861677	1.139385	1.257568	1.956567	2.017377	2.009299	0.185941	0.000000	26017.000000		1
10178.958984	1467.986084	2.303553	4.477589	1725.450562	45322.007812	274.884460	172.615356	86.335434	48.402363	40.218121	173.441803	197.235931	172.994659	1.351063	0.000000	4.007703	3.166722	0.362398	0.651044	3.236902	4.656309	2.439150	2.237079	1.936189	1.684867	1.604422	2.239154	2.294986	2.238033	0.130676	0.000000	26061.000000		1
5504.082031	2177.693115	1.970509	2.673601	2112.996338	50041.597656	339.880432	220.786438	141.663879	60.910007	44.017288	220.604507	280.065155	198.716125	0.143848	0.000000	3.740685	3.337997	0.294578	0.427097	3.324899	4.699331	2.531326	2.343972	2.151259	1.784689	1.643623	2.343614	2.447259	2.298233	0.000000	0.000000	26141.000000		1
6160.301758	1420.172729	3.441453	2.664350	1248.149414	33803.183594	191.376831	127.805550	57.295864	53.943844	24.521891	114.203178	170.703445	130.059769	1.265404	0.000000	3.789602	3.152341	0.536742	0.425591	3.096267	4.528957	2.281889	2.106550	1.758123	1.731942	1.389554	2.057678	2.232242	2.114143	0.102229	0.000000	26199.000000		1
17784.246094	2215.672363	2.328223	3.484625	3605.507324	79010.328125	568.283691	365.025238	177.888550	92.376480	53.148239	279.722870	385.377930	186.797470	0.877595	99998.000000	4.250035	3.345505	0.367025	0.542156	3.556966	4.897684	2.754565	2.562323	2.250148	1.965561	1.725489	2.446728	2.585887	2.271371	0.000000	4.999991	26234.000000		1
8090.777832	747.596924	2.211041	3.496960	1263.457153	37151.585938	210.357239	131.120575	88.916527	43.573227	23.165045	113.907143	143.782410	87.843384	0.915824	99998.000000	3.907990	2.873667	0.344597	0.543691	3.101561	4.569977	2.322958	2.117671	1.948982	1.639220	1.364833	2.056551	2.157706	1.943709	0.000000	4.999991	26295.000000		1
18731.998047	6372.475098	1.819406	3.287266	4853.443848	99998.000000	738.179199	490.160278	383.314880	163.678680	171.634735	832.726624	993.824219	688.740723	3.535292	99998.000000	4.272584	3.804308	0.259930	0.516835	3.686050	4.999991	2.868162	2.690338	2.583556	2.213992	2.234605	2.920502	2.997310	2.838056	0.548425	4.999991	26327.000000		1
4773.294434	1784.830933	1.289003	1.585042	1424.425171	37651.097656	233.494537	138.287186	67.459869	33.150192	20.932419	111.723854	126.183502	79.992180	0.774494	0.000000	3.678818	3.251597	0.110254	0.200041	3.153640	4.575778	2.368277	2.140782	1.829046	1.520486	1.320819	2.048146	2.101003	1.903048	0.000000	0.000000	26355.000000		1
7774.124023	4786.236816	2.439237	4.625608	3295.850586	73780.882812	517.081299	334.443817	179.547607	60.835999	56.238144	271.517029	387.336090	197.797165	1.228571	0.000000	3.890651	3.679994	0.387254	0.665169	3.517967	4.867944	2.713559	2.524323	2.254180	1.784161	1.750031	2.433797	2.588088	2.296220	0.089400	0.000000	26405.000000		1
17217.419922	3138.999268	2.081524	1.110146	3013.361572	74739.937500	514.142517	301.268951	168.433807	90.788353	50.468468	275.399445	334.835449	182.051605	1.321444	99998.000000	4.235968	3.496791	0.318381	0.045380	3.479051	4.873553	2.711083	2.478954	2.226429	1.958030	1.703020	2.439963	2.524832	2.260195	0.121049	4.999991	26423.000000		1
7092.722656	3138.913086	2.568754	3.379778	1043.611206	26821.027344	166.093246	109.028664	39.391678	23.664612	22.218338	62.266853	90.211693	29.440454	0.758940	99998.000000	3.850813	3.496779	0.409723	0.528888	3.018539	4.428475	2.220352	2.037541	1.595405	1.374099	1.346712	1.794257	1.955263	1.468945	0.000000	4.999991	26465.000000		1
18161.878906	6182.461426	1.964342	5.004908	5092.627930	99998.000000	841.632507	518.259277	270.567230	134.956741	91.944756	431.868347	625.946533	319.049774	1.705136	0.000000	4.259161	3.791161	0.293217	0.699396	3.706942	4.999991	2.925122	2.714547	2.432275	2.130195	1.963527	2.635351	2.796537	2.503858	0.231759	0.000000	26498.000000		1
21271.861328	4175.190918	4.073619	5.458218	3415.647705	76823.734375	560.025452	347.851898	202.546127	126.254433	69.544479	287.429108	412.388397	192.653488	1.395093	99998.000000	4.327806	3.620676	0.609980	0.737051	3.533473	4.885495	2.748208	2.541394	2.306524	2.101247	1.842263	2.458531	2.615306	2.284777	0.144603	4.999991	26617.000000		1
12593.742188	1763.229370	2.599592	5.297863	1775.888184	43210.601562	266.780396	179.350250	93.754906	48.090904	25.662874	136.427689	178.761246	152.904099	0.316163	0.000000	4.100155	3.246309	0.414905	0.724101	3.249416	4.635590	2.426154	2.253702	1.971994	1.682063	1.409305	2.134902	2.252273	2.184419	0.000000	0.000000	26749.000000		1
22378.494141	4143.425293	1.427771	2.713690	4330.327637	92800.945312	697.865479	432.025635	198.861053	119.023064	64.851028	321.199158	432.975433	230.386124	2.118786	99998.000000	4.349831	3.617359	0.154659	0.433560	3.636521	4.967552	2.843772	2.635509	2.298550	2.075631	1.811917	2.506774	2.636463	2.362456	0.326087	4.999991	26796.000000		1
10925.230469	2023.580200	2.463907	3.379778	1662.776611	47476.632812	269.059296	167.776978	91.472946	55.723160	48.655231	183.417694	247.565628	168.810028	0.795487	0.000000	4.038431	3.306120	0.391624	0.528888	3.220834	4.676480	2.429848	2.224732	1.961293	1.746036	1.687129	2.263441	2.393690	2.227398	0.000000	0.000000	26837.000000		1
15023.651367	2975.450195	3.925599	2.411484	2966.495117	68681.187500	489.817993	288.193878	179.063461	101.991577	63.904320	319.373566	428.781525	227.854370	0.858077	99998.000000	4.176775	3.473553	0.593906	0.382284	3.472244	4.836838	2.690035	2.459685	2.253007	2.008564	1.805530	2.504299	2.632236	2.357657	0.000000	4.999991	26886.000000		1
9431.991211	2312.625244	3.191670	4.329569	1417.495972	38965.554688	259.212921	150.578964	89.995834	74.429115	23.985319	107.116753	158.880386	82.551689	0.064796	0.000000	3.974603	3.364105	0.504018	0.636445	3.151522	4.590681	2.413657	2.177764	1.954222	1.871743	1.379946	2.029857	2.201070	1.916726	0.000000	0.000000	26943.000000		1
7035.796875	2671.936279	2.235711	4.295648	2835.454590	66686.625000	478.226196	287.398285	143.560379	62.821926	39.934418	220.314636	265.189209	149.632248	0.831655	0.000000	3.847313	3.426826	0.349416	0.633029	3.452623	4.824039	2.679633	2.458484	2.157035	1.798111	1.601347	2.343043	2.423556	2.175025	0.000000	0.000000	26988.000000		1
7193.899902	317.603516	2.587257	4.351155	1443.454956	36001.507812	227.394897	140.421127	66.627258	31.395544	23.260641	118.930550	143.794739	75.890808	0.713381	0.000000	3.856964	2.501885	0.412840	0.638605	3.159403	4.556321	2.356781	2.147433	1.823652	1.496868	1.366622	2.075294	2.157743	1.880189	0.000000	0.000000	27004.000000		1
5420.932129	2465.008057	3.000478	4.563933	1634.051636	40579.675781	253.767029	169.143066	77.802727	42.685112	28.857628	136.470856	175.014511	112.084656	0.399450	0.000000	3.734074	3.391818	0.477190	0.659339	3.213266	4.608309	2.404435	2.228254	1.890995	1.630276	1.460261	2.135040	2.243074	2.049546	0.000000	0.000000	27087.000000		1
5369.202148	797.427063	2.075356	2.935719	727.188782	21814.531250	107.329529	72.202660	47.347725	9.972811	11.280316	29.677902	67.339600	28.971725	1.845150	99998.000000	3.729910	2.901691	0.317093	0.467715	2.861647	4.338746	2.030719	1.858553	1.675299	0.998818	1.052321	1.472433	1.828271	1.461974	0.266032	4.999991	27120.000000		1
19616.062500	5697.996582	2.951138	3.734408	4841.957031	99998.000000	754.365784	486.971680	273.820587	150.572800	98.321930	506.032288	692.817444	390.537018	2.307474	99998.000000	4.292612	3.755722	0.469990	0.572222	3.685021	4.999991	2.877582	2.687504	2.437466	2.177747	1.992650	2.704178	2.840619	2.591662	0.363137	4.999991	27162.000000		1
21593.794922	5314.752930	2.510163	3.447620	5713.224121	99998.000000	880.327209	555.483093	312.891541	121.705917	81.722160	495.686340	651.285645	371.652191	3.182028	0.000000	4.334329	3.725483	0.399702	0.537519	3.756881	4.999991	2.944644	2.744671	2.495394	2.085312	1.912340	2.695207	2.813771	2.570137	0.502704	0.000000	27241.000000		1
7048.091309	2185.165039	2.374479	4.089037	1682.731445	54645.441406	278.356750	173.568237	112.945015	62.211346	47.039352	175.082352	218.991714	127.768547	2.065503	99998.000000	3.848072	3.339484	0.375568	0.611621	3.226015	4.737554	2.444602	2.239470	2.052867	1.793870	1.672461	2.243242	2.340428	2.106424	0.315026	4.999991	27291.000000		1
19200.634766	9056.373047	1.871829	3.268763	7458.404785	99998.000000	1190.138184	757.649963	398.752075	169.454529	111.400063	626.335083	820.064819	387.311432	2.710361	0.000000	4.283316	3.956954	0.272266	0.514383	3.872646	4.999991	3.075597	2.879469	2.600703	2.229053	2.046885	2.796807	2.913848	2.588060	0.433027	0.000000	27351.000000		1
15886.913086	3420.698975	2.537917	3.595639	3251.305908	75733.554688	520.161987	319.691193	158.519592	90.005081	56.352242	322.429565	399.032715	290.506683	0.754742	0.000000	4.201039	3.534115	0.404477	0.555776	3.512058	4.879288	2.716139	2.504731	2.200083	1.954267	1.750911	2.508435	2.601008	2.463156	0.000000	0.000000	27386.000000		1
18156.386719	3027.084229	1.807071	2.935719	4245.709961	92739.875000	693.563660	422.404358	249.782837	107.573143	92.746529	416.042603	577.639771	284.650665	1.713833	0.000000	4.259029	3.481025	0.256975	0.467715	3.627950	4.967267	2.841086	2.625728	2.397563	2.031704	1.967298	2.619138	2.761657	2.454312	0.233969	0.000000	27410.000000		1
9263.100586	4239.135254	1.723810	2.170952	2179.851807	63507.402344	365.552551	209.632553	162.297165	42.996571	39.755562	188.148148	302.878662	184.876312	0.165038	0.000000	3.966756	3.627277	0.236489	0.336650	3.338427	4.802824	2.562950	2.321459	2.210311	1.633434	1.599398	2.274500	2.481269	2.266881	0.000000	0.000000	27435.000000		1
16416.074219	5641.037109	3.154665	4.230890	5688.998535	99998.000000	897.941528	580.334961	300.485657	142.191193	101.757210	532.715881	679.477173	371.568939	0.254031	0.000000	4.215269	3.751359	0.498953	0.626432	3.755036	4.999991	2.953248	2.763679	2.477824	2.152873	2.007565	2.726496	2.832175	2.570040	0.000000	0.000000	27598.000000		1
3380.005859	1036.086914	2.207957	3.830003	543.579895	28965.302734	102.142677	52.442062	82.573273	40.239708	22.998524	78.407143	114.150757	119.593559	1.255101	99998.000000	3.528918	3.015396	0.343991	0.583199	2.735263	4.461878	2.009207	1.719680	1.916839	1.604655	1.361700	1.894356	2.057479	2.077708	0.098679	4.999991	27633.000000		1
20363.591797	4964.844238	1.884164	3.762161	3201.805908	77359.171875	512.520447	317.396881	185.360458	84.617790	47.875046	288.338837	376.305542	249.708832	1.845485	99998.000000	4.308855	3.695906	0.275119	0.575437	3.505395	4.888512	2.709711	2.501603	2.268017	1.927462	1.680109	2.459903	2.575541	2.397434	0.266111	4.999991	27650.000000		1
6068.779297	1152.183472	1.575791	2.556419	1214.003174	43001.175781	198.179550	112.895676	111.649849	82.610275	34.914089	196.591431	268.109497	128.924957	2.747636	0.000000	3.783101	3.061522	0.197498	0.407632	3.084220	4.633481	2.297059	2.052677	2.047858	1.917034	1.543001	2.293565	2.428312	2.110337	0.438959	0.000000	27684.000000		1
7687.705078	477.553955	2.155533	3.629560	1385.893921	39157.574219	208.759857	122.264076	41.624306	36.233929	22.347855	111.196533	164.967682	67.373528	0.424746	0.000000	3.885797	2.679023	0.333555	0.559854	3.141730	4.592816	2.319647	2.087299	1.619347	1.559115	1.349236	2.046091	2.217399	1.828489	0.000000	0.000000	27719.000000		1
17568.654297	7081.648926	1.982844	2.957305	4798.840332	98686.632812	755.025696	472.780334	264.498444	99.432076	61.011772	340.457092	467.393036	259.089569	1.540797	0.000000	4.244739	3.850134	0.297289	0.470896	3.681136	4.994258	2.877962	2.674659	2.422423	1.997527	1.785414	2.532062	2.669682	2.413450	0.187745	0.000000	27743.000000		1
17810.712891	4864.536133	2.306637	4.237057	3524.768799	82212.687500	543.496643	351.302612	196.175125	97.979630	69.396454	373.015198	491.261169	241.817535	0.608615	0.000000	4.250681	3.687042	0.362979	0.627064	3.547131	4.914939	2.735197	2.545681	2.292644	1.991136	1.841337	2.571727	2.691313	2.383488	0.000000	0.000000	27779.000000		1
22974.990234	5811.333496	1.554204	4.727372	5005.506348	99998.000000	807.063782	504.795685	311.479187	113.863968	120.194885	559.205200	713.725159	425.882812	1.381887	0.000000	4.361255	3.764276	0.191508	0.674620	3.699448	4.999991	2.906908	2.703116	2.493429	2.056386	2.079886	2.747571	2.853531	2.629290	0.140473	0.000000	27985.000000		1
5009.296387	2224.152832	1.847160	4.021195	1471.396729	36785.589844	244.993790	151.414658	69.544479	42.463081	29.314020	104.770027	143.202667	129.458435	0.712285	99998.000000	3.699777	3.347165	0.266504	0.604355	3.167730	4.565678	2.389155	2.180168	1.842263	1.628011	1.467075	2.020237	2.155951	2.112130	0.000000	4.999991	28037.000000		1
11453.197266	2482.810547	2.229543	3.484625	2053.036133	48093.109375	326.080688	206.292877	110.385513	66.325050	30.171299	152.521713	216.484634	157.875092	2.013698	0.000000	4.058927	3.394943	0.348216	0.542156	3.312397	4.682083	2.513325	2.314484	2.042912	1.821678	1.479594	2.183332	2.335427	2.198314	0.303994	0.000000	28057.000000		1
10072.477539	2008.210815	2.291218	2.164785	1681.097046	51978.574219	257.174561	165.411743	144.331314	60.971684	42.191715	231.024460	304.704224	190.645981	1.515695	99998.000000	4.003136	3.302809	0.360066	0.335415	3.225593	4.715824	2.410228	2.218566	2.159361	1.785128	1.625227	2.363658	2.483878	2.280228	0.180612	4.999991	28078.000000		1
3670.851807	923.373169	2.223376	2.010598	400.889130	19895.132812	75.104454	43.742836	27.920170	2.766114	8.270587	36.952442	51.646458	73.624260	1.572661	99998.000000	3.564767	2.965377	0.347013	0.303325	2.603024	4.298747	1.875666	1.640907	1.445918	0.441870	0.917536	1.567643	1.713041	1.867021	0.196635	4.999991	28114.000000		1
9598.528320	698.984924	1.945839	2.843207	1403.532837	39893.164062	221.215088	135.709167	79.008469	54.369396	34.981934	133.951447	175.100861	153.039780	1.694114	99998.000000	3.982205	2.844468	0.289107	0.453808	3.147223	4.600898	2.344815	2.132609	1.897674	1.735355	1.543844	2.126947	2.243288	2.184804	0.228943	4.999991	28153.000000		1
3461.965576	1208.927368	1.606628	2.084607	448.557556	18647.177734	64.798599	34.735233	0.271369	21.734190	0.000000	24.441713	25.348333	37.242313	0.488947	99998.000000	3.539323	3.082400	0.205915	0.319024	2.651818	4.270613	1.811566	1.540770	0.000000	1.337143	0.000000	1.388132	1.403949	1.571037	0.000000	4.999991	28180.000000		1
7876.408203	2011.738647	1.073141	1.517200	882.957642	29321.730469	159.898026	81.867096	55.313023	0.296039	11.394415	58.381344	74.219421	43.610233	0.794209	99998.000000	3.896328	3.303571	0.030657	0.181043	2.945940	4.467190	2.203843	1.913109	1.742827	0.000000	1.056692	1.766274	1.870518	1.639588	0.000000	4.999991	28200.000000		1
12679.349609	2744.863525	3.025148	4.169215	3072.584961	71115.648438	477.822235	313.452789	177.589432	78.178947	68.113625	294.703674	382.584045	283.337006	0.508635	0.000000	4.103097	3.438521	0.480747	0.620054	3.487504	4.851965	2.679266	2.496172	2.249417	1.893090	1.833234	2.469386	2.582727	2.452303	0.000000	0.000000	28229.000000		1
9243.882812	2593.035645	1.461692	4.530012	1920.891724	47758.261719	313.446625	189.119537	112.911095	43.505386	37.217644	167.052292	221.924347	145.392120	1.898535	99998.000000	3.965854	3.413809	0.164856	0.656099	3.283503	4.679049	2.496164	2.276736	2.052737	1.638543	1.570749	2.222852	2.346205	2.162541	0.278419	4.999991	28271.000000		1
7891.571289	1642.257446	1.751564	2.886379	1749.084229	42720.976562	274.317078	180.111923	93.082657	48.217339	40.927380	185.015076	234.953140	136.803909	1.407523	0.000000	3.897163	3.215441	0.243426	0.460353	3.242811	4.630641	2.438253	2.255543	1.968869	1.683203	1.612014	2.267207	2.370981	2.136099	0.148455	0.000000	28319.000000		1
10055.424805	3703.496338	2.343642	2.911049	2207.710205	56770.347656	369.074188	224.255646	128.789261	45.984711	38.963039	223.534058	284.240540	201.784439	1.242389	99998.000000	4.002400	3.568612	0.369891	0.464050	3.343942	4.754122	2.567114	2.350743	2.109880	1.662614	1.590653	2.349344	2.453686	2.304888	0.094258	4.999991	28354.000000		1
5643.275879	935.563171	2.929552	3.660398	845.573486	24298.724609	132.184464	88.808594	58.273411	21.302467	21.509077	57.086170	84.423515	62.485798	0.561025	99998.000000	3.751531	2.971073	0.466801	0.563528	2.927151	4.385583	2.121180	1.948455	1.765470	1.328430	1.332622	1.756531	1.926463	1.795781	0.000000	4.999991	28426.000000		1
13742.937500	3918.435791	1.847160	3.703570	3376.842041	78400.703125	555.378235	345.132050	190.075485	101.313156	60.484451	296.291779	423.366486	250.473602	1.252705	0.000000	4.138080	3.593113	0.266504	0.568621	3.528511	4.894320	2.744589	2.537985	2.278926	2.005666	1.781644	2.471720	2.626716	2.398762	0.097849	0.000000	28473.000000		1
22266.009766	5235.987793	1.649800	5.698749	7646.278320	99998.000000	1168.558105	774.049255	350.479248	151.115540	137.072189	664.585815	860.427856	495.233032	2.029784	0.000000	4.347642	3.718999	0.217431	0.755780	3.883450	4.999991	3.067650	2.888769	2.544662	2.179309	2.136949	2.822551	2.934715	2.694810	0.307450	0.000000	28498.000000		1
10626.754883	2363.651855	3.031315	1.258165	1568.910645	42294.785156	240.867752	150.100983	113.065285	37.939240	28.746613	130.139938	191.497086	123.127518	0.934164	0.000000	4.026401	3.373584	0.481631	0.099738	3.195598	4.626287	2.381779	2.176383	2.053329	1.579089	1.458587	2.114411	2.282162	2.090355	0.000000	0.000000	28514.000000		1
7218.822754	1936.060669	3.450704	2.824705	1130.359863	29479.115234	168.332047	110.330002	59.442146	43.613316	13.346421	61.671692	106.126869	84.849075	0.715201	0.000000	3.858466	3.286919	0.537908	0.450973	3.053217	4.469514	2.226167	2.042694	1.774094	1.639619	1.125365	1.790086	2.025825	1.928647	0.000000	0.000000	28541.000000		1
7038.282227	992.097351	2.778449	5.661744	866.003296	24185.816406	131.361099	93.862839	57.931118	16.831045	11.462257	66.106110	89.650452	41.541046	1.662105	1957.252197	3.847467	2.996554	0.443802	0.752950	2.937520	4.383561	2.118467	1.972494	1.762912	1.226111	1.059270	1.820242	1.952552	1.618477	0.220658	3.291647	28583.000000		1
20166.158203	3157.671387	3.771412	6.182896	3337.835693	78168.789062	532.105286	337.900665	190.923523	113.333565	67.102158	330.126556	432.605377	220.616837	2.408794	0.000000	4.304623	3.499367	0.576504	0.791192	3.523465	4.893034	2.725998	2.528789	2.280859	2.054358	1.826736	2.518681	2.636092	2.343639	0.381800	0.000000	28630.000000		1
8701.888672	3505.026855	1.816322	2.991227	1695.118896	40917.730469	263.033661	164.215256	92.980888	63.500347	31.907444	167.684464	227.505905	95.827179	0.264768	0.000000	3.939614	3.544691	0.259193	0.475849	3.229200	4.611912	2.420011	2.215414	1.968394	1.802776	1.503892	2.224493	2.356993	1.981489	0.000000	0.000000	28658.000000		1
8951.171875	2289.398438	2.063021	2.800035	1510.643433	43803.609375	256.674988	158.642944	102.990707	39.619877	36.900017	165.439499	196.828873	123.318710	1.311178	99998.000000	3.951880	3.359721	0.314504	0.447163	3.179162	4.641510	2.409384	2.200421	2.012798	1.597913	1.567027	2.218639	2.294089	2.091029	0.117662	4.999991	28724.000000		1
6934.307617	1713.898804	3.284182	4.502259	1621.747437	46526.906250	265.741180	166.941284	118.831871	45.787354	29.835173	143.942764	202.650970	165.260651	0.407179	0.000000	3.841003	3.233985	0.516427	0.653430	3.209983	4.667704	2.424459	2.222564	2.074933	1.660746	1.474729	2.158190	2.306749	2.218169	0.000000	0.000000	28741.000000		1
15774.693359	7040.428223	3.598723	3.799166	5185.269531	99998.000000	816.536987	526.375732	257.316406	133.636902	79.982933	414.167694	530.091614	351.139160	0.968111	99998.000000	4.197961	3.847599	0.556148	0.579688	3.714771	4.999991	2.911976	2.721296	2.410467	2.125926	1.902997	2.617176	2.724351	2.545479	0.000000	4.999991	28798.000000		1
5469.695312	546.805481	2.756862	5.547646	743.002197	22743.000000	126.658401	76.862190	34.685894	36.721161	6.380256	58.177814	83.066673	62.371700	1.062539	99998.000000	3.737963	2.737833	0.440415	0.744109	2.870990	4.356848	2.102634	1.885713	1.540153	1.564916	0.804838	1.764757	1.919427	1.794988	0.026345	4.999991	28912.000000		1
6840.222656	1861.739380	1.449357	2.571838	1991.657349	50802.750000	305.438141	201.917053	107.289436	71.111015	33.319798	172.969986	240.303421	161.193192	1.721342	0.000000	3.835070	3.269919	0.161175	0.410244	3.299215	4.705887	2.484923	2.305173	2.030557	1.851937	1.522702	2.237971	2.380760	2.207347	0.235867	0.000000	28931.000000		1
13440.527344	5181.165039	0.996048	2.029100	4792.413574	99998.000000	741.574402	486.009552	268.464142	109.377129	79.381599	438.307220	614.552124	320.992523	1.185388	0.000000	4.128417	3.714427	0.000000	0.307303	3.680554	4.999991	2.870155	2.686645	2.428886	2.038927	1.899720	2.641779	2.788559	2.506495	0.073860	0.000000	28969.000000		1
5144.712402	801.247864	2.303553	3.558635	763.971619	21447.865234	102.959869	73.300468	19.868528	45.034920	14.397976	49.500175	59.809113	55.667652	0.627344	99998.000000	3.711361	2.903767	0.362398	0.551283	2.883077	4.331384	2.012668	1.865107	1.298166	1.653549	1.158301	1.694607	1.776767	1.745603	0.000000	4.999991	29000.000000		1
16425.769531	5236.620117	1.844076	3.981107	4317.373047	97492.164062	666.186279	440.974640	268.282196	125.205963	90.150017	425.142731	569.387695	284.940552	0.689019	99998.000000	4.215526	3.719051	0.265779	0.600004	3.635220	4.988970	2.823596	2.644414	2.428592	2.097625	1.954966	2.628535	2.755408	2.454754	0.000000	4.999991	29080.000000		1
11977.028320	2740.743652	1.190323	2.078440	2133.873291	57125.078125	334.379059	220.530487	124.919174	52.232368	44.671040	199.379135	232.335052	99.577011	0.804547	0.000000	4.078349	3.437868	0.075665	0.317737	3.329169	4.756827	2.524239	2.343469	2.096629	1.717940	1.650026	2.299680	2.366115	1.998159	0.000000	0.000000	29154.000000		1
22000.867188	5985.870117	2.704439	4.579352	4551.730957	99998.000000	731.845215	465.342346	244.811859	125.329308	89.866318	435.689117	576.763977	330.515106	1.840744	0.000000	4.342440	3.777127	0.432077	0.660804	3.658177	4.999991	2.864419	2.667773	2.388833	2.098053	1.953597	2.639177	2.760998	2.519191	0.264993	0.000000	29192.000000		1
10987.534180	2776.286865	1.908834	2.294302	2151.419678	53564.281250	335.288757	223.052994	136.399933	41.701401	31.710085	193.495361	233.112152	200.048294	2.015185	99998.000000	4.040900	3.443464	0.280768	0.360651	3.332725	4.728875	2.525419	2.348408	2.134814	1.620151	1.501197	2.286670	2.367565	2.301135	0.304315	4.999991	29282.000000		1
23895.746094	6045.651367	2.365228	3.500043	5870.223633	99998.000000	916.073914	599.710083	302.302002	108.837479	99.222382	561.474792	761.430603	392.433502	2.702509	0.000000	4.378321	3.781443	0.373873	0.544073	3.768655	4.999991	2.961931	2.777941	2.480441	2.036778	1.996610	2.749330	2.881630	2.593766	0.431767	0.000000	29331.000000		1
15131.458984	4152.753906	0.601329	1.239663	2508.892822	61156.992188	404.783875	253.289047	140.769592	71.530403	59.050514	274.357147	375.115234	205.167313	3.636380	0.000000	4.179881	3.618336	0.000000	0.093304	3.399482	4.786446	2.607223	2.403616	2.148509	1.854491	1.771224	2.438316	2.574165	2.312108	0.560669	0.000000	29369.000000		1
13007.981445	2639.476807	2.371395	2.874044	1948.127319	48831.441406	316.311432	199.616577	122.005043	33.810112	41.081566	177.327316	233.334183	121.909447	0.530631	0.000000	4.114210	3.421518	0.375004	0.458493	3.289617	4.688700	2.500115	2.300197	2.086378	1.529047	1.613647	2.248776	2.367978	2.086037	0.000000	0.000000	29418.000000		1
6491.220703	2028.252075	2.722941	4.607106	1950.353760	43721.671875	299.443359	197.772507	92.734192	56.222725	30.609190	127.993660	185.406708	113.962646	0.536363	0.000000	3.812326	3.307122	0.435038	0.663428	3.290113	4.640697	2.476315	2.296166	1.967240	1.749912	1.485852	2.107188	2.268126	2.056762	0.000000	0.000000	29528.000000		1
9703.323242	1818.079834	2.066105	4.193885	1595.174927	40714.484375	253.714600	157.209000	79.520370	42.426079	28.660269	126.855759	176.007477	117.453438	0.500349	0.000000	3.986921	3.259613	0.315152	0.622617	3.202808	4.609749	2.404346	2.196477	1.900478	1.627633	1.457280	2.103310	2.245531	2.069866	0.000000	0.000000	29555.000000		1
22435.408203	7544.715332	2.260381	4.187717	8651.502930	99998.000000	1368.103760	859.333130	449.538177	199.092346	159.891861	814.748474	1153.709961	650.869324	2.597297	0.000000	4.350934	3.877643	0.354182	0.621977	3.937092	4.999991	3.136119	2.934162	2.652766	2.299055	2.203826	2.911024	3.062097	2.813494	0.414522	0.000000	29624.000000		1
6804.664062	809.058960	1.588125	1.942755	1002.174988	28315.533203	154.951706	102.811852	64.598160	34.457695	11.135381	61.465080	77.226067	90.779099	0.029130	99998.000000	3.832807	2.907980	0.200885	0.288418	3.000944	4.452025	2.190196	2.012043	1.810220	1.537286	1.046705	1.788628	1.887764	1.957986	0.000000	4.999991	29819.000000		1
18538.404297	5672.796387	1.662135	2.938803	4306.034180	93018.867188	682.070618	438.032745	234.728027	94.294563	87.032356	414.139954	584.032349	343.849213	1.439494	0.000000	4.268072	3.753797	0.220666	0.468170	3.634078	4.968571	2.833829	2.641507	2.370565	1.974487	1.939681	2.617147	2.766437	2.536368	0.158210	0.000000	29891.000000		1
11200.657227	257.982513	1.174904	2.149366	1181.882935	37386.234375	197.821838	114.147675	91.383514	44.381168	19.001999	89.829308	145.863922	91.099808	0.590751	0.000000	4.049243	2.411590	0.070003	0.332310	3.072574	4.572712	2.296274	2.057467	1.960868	1.647199	1.278799	1.953418	2.163948	1.959517	0.000000	0.000000	29918.000000		0
22746.259766	5656.063965	2.544085	5.273193	4788.531250	99998.000000	748.926025	480.989227	240.636475	112.433113	87.824883	405.237183	528.515808	341.295868	3.914882	0.000000	4.356910	3.752514	0.405532	0.722074	3.680202	4.999991	2.874439	2.682135	2.381361	2.050894	1.943618	2.607709	2.723058	2.533131	0.592719	0.000000	29990.000000		1
5231.500977	1088.732422	1.785485	2.161701	798.577332	24563.853516	113.318146	69.806595	24.450964	21.536831	6.019458	25.465515	53.706394	50.943363	0.514002	0.000000	3.718626	3.036921	0.251756	0.334796	2.902317	4.390296	2.054299	1.843897	1.388296	1.333182	0.779557	1.405952	1.730026	1.707088	0.000000	0.000000	30008.000000		1
5437.901855	855.796082	2.658183	2.534833	471.216858	23713.273438	103.305244	48.556549	29.351025	47.529667	9.528752	31.031664	35.907055	48.800167	1.701203	99998.000000	3.735431	2.932370	0.424585	0.403949	2.673221	4.374991	2.014122	1.686248	1.467623	1.676965	0.979036	1.491805	1.555180	1.688421	0.230756	4.999991	30117.000000		1
12149.610352	4345.986816	3.185502	5.926946	4522.879395	96404.593750	728.773804	459.766937	222.201874	97.816193	89.490097	480.113464	660.068115	370.680817	0.512080	99998.000000	4.084562	3.638088	0.503178	0.772831	3.655415	4.984098	2.862593	2.662538	2.346748	1.990411	1.951775	2.681344	2.819589	2.569000	0.000000	4.999991	30186.000000		1
8150.247559	6254.139648	1.514116	4.304899	9037.087891	99998.000000	1383.904907	915.642212	550.502869	247.673569	158.442490	856.773621	1181.907593	646.959167	3.057377	0.000000	3.911171	3.796168	0.180159	0.633963	3.956028	4.999991	3.141106	2.961726	2.740760	2.393880	2.199872	2.932866	3.072583	2.810877	0.485349	0.000000	30208.000000		1
5366.581055	980.163269	2.550252	2.590341	682.015076	23889.878906	98.365097	64.191109	31.071753	24.885771	7.635337	40.514160	47.995312	53.154404	0.382515	0.000000	3.729698	2.991298	0.406583	0.413357	2.833794	4.378214	1.992841	1.807475	1.492366	1.395951	0.882828	1.607607	1.681199	1.725539	0.000000	0.000000	30232.000000		1
15957.527344	8758.730469	2.870961	4.138377	5709.123047	99998.000000	899.745544	576.908936	279.516235	155.623962	86.739403	484.464600	626.023621	469.382050	2.787520	99998.000000	4.202966	3.942441	0.458027	0.616830	3.756569	4.999991	2.954120	2.761107	2.446407	2.192076	1.938216	2.685262	2.796591	2.671526	0.445218	4.999991	30378.000000		1
18554.767578	5841.723633	3.259512	2.596508	3762.244629	89209.218750	590.270752	377.085754	204.168182	97.557159	57.733757	338.637695	438.960968	291.330048	2.916530	99998.000000	4.268456	3.766541	0.513153	0.414390	3.575447	4.950410	2.771051	2.576440	2.309988	1.989259	1.761430	2.529735	2.642426	2.464385	0.464866	4.999991	30423.000000		1
12995.658203	3237.170166	1.649800	4.551599	2941.720215	67707.335938	470.310242	302.123138	196.039444	63.747047	72.036140	283.062561	366.224823	202.903839	0.016590	0.000000	4.113798	3.510165	0.217431	0.658164	3.468601	4.830636	2.672385	2.480184	2.292343	1.804460	1.857550	2.451882	2.563748	2.307290	0.000000	0.000000	30478.000000		1
5211.080566	636.989441	1.844076	3.120744	687.957458	21597.273438	107.782837	69.319366	45.429638	21.694101	11.024366	58.150063	62.402538	62.726330	0.091461	0.000000	3.716928	2.804132	0.265779	0.494258	2.837562	4.334399	2.032550	1.840855	1.657339	1.336342	1.042354	1.764550	1.795202	1.797450	0.000000	0.000000	30532.000000		1
6001.229980	446.383514	1.948923	2.466991	596.706543	22188.880859	104.597336	58.387508	37.596943	3.632644	12.338038	27.380516	45.201443	17.275105	0.191902	0.000000	3.778240	2.649708	0.289795	0.392168	2.775761	4.346136	2.019521	1.766320	1.575153	0.560223	1.091246	1.437442	1.655152	1.237421	0.000000	0.000000	30557.000000		1
6109.016113	1541.002808	2.272716	4.264811	2342.562256	53071.187500	368.898407	234.811295	108.766548	55.673820	46.006298	225.375046	297.845978	134.959824	0.618394	0.000000	3.785971	3.187804	0.356545	0.629900	3.369691	4.724859	2.566907	2.370719	2.036495	1.745651	1.662817	2.352906	2.473992	2.130204	0.000000	0.000000	30589.000000		1
8895.963867	4082.567871	2.109277	3.867008	2518.079346	61024.660156	402.212036	255.678940	113.805382	45.725677	44.387337	211.596909	247.013641	185.545471	0.968666	0.000000	3.949193	3.610933	0.324134	0.587375	3.401069	4.785505	2.604455	2.407695	2.056163	1.660160	1.647259	2.325509	2.392721	2.268450	0.000000	0.000000	30629.000000		1
3987.684326	568.487244	1.646716	0.635250	494.529938	21613.816406	74.857758	44.516853	30.455004	14.570665	7.576746	21.931549	20.445189	76.282448	0.062230	99998.000000	3.600721	2.754721	0.216619	0.000000	2.694193	4.334732	1.874237	1.648524	1.483659	1.163479	0.879483	1.341069	1.310591	1.882425	0.000000	4.999991	30653.000000		1
10004.225586	1967.449951	2.365228	3.623393	2692.227295	66512.500000	395.307556	277.579651	188.749481	90.372047	57.949619	308.256683	393.969208	199.172516	0.742705	0.000000	4.000184	3.293904	0.373873	0.559115	3.430112	4.822903	2.596935	2.443388	2.275886	1.956034	1.763051	2.488913	2.595462	2.299229	0.000000	0.000000	30696.000000		1
8341.433594	912.863770	2.309720	4.909312	1042.951294	39631.929688	168.544830	104.147110	96.718384	61.486668	35.709694	158.050858	209.626389	109.916786	0.067660	99998.000000	3.921241	2.960406	0.363559	0.691021	3.018264	4.598045	2.226715	2.017647	1.985509	1.788781	1.552786	2.198797	2.321446	2.041064	0.000000	4.999991	30722.000000		1
5951.171875	998.678040	2.482410	3.937934	971.852600	30344.599609	180.306198	100.307854	65.492447	26.233366	22.141245	110.539696	157.884338	81.157837	1.254855	0.000000	3.774602	2.999425	0.394873	0.595268	2.987600	4.482081	2.256011	2.001335	1.816191	1.418854	1.345202	2.043518	2.198339	1.909330	0.098593	0.000000	30772.000000		1
18378.503906	4462.077637	2.994310	5.951616	5184.970703	99998.000000	843.310059	525.777466	298.006348	133.683151	110.934418	502.057343	669.078796	369.601501	2.523063	0.000000	4.264310	3.649537	0.476297	0.774635	3.714746	4.999991	2.925987	2.720802	2.474226	2.126077	2.045066	2.700753	2.825477	2.567734	0.401928	0.000000	30811.000000		1
4400.855957	0.000000	2.870961	2.849375	359.122955	18041.314453	60.509121	26.936459	13.938499	3.074487	5.782010	19.091427	17.034573	44.529186	0.287460	0.000000	3.643537	0.000000	0.458027	0.454750	2.555243	4.256268	1.781821	1.430341	1.144216	0.487773	0.762079	1.280838	1.231331	1.648645	0.000000	0.000000	30867.000000		0
14280.319336	4061.290039	1.748480	3.129995	3487.153564	81368.859375	597.153687	354.824219	160.360580	87.238968	67.706566	313.135162	404.179474	227.302383	1.118556	99998.000000	4.154738	3.608664	0.242661	0.495544	3.542471	4.910458	2.776086	2.550013	2.205098	1.940711	1.830631	2.495732	2.606574	2.356604	0.048658	4.999991	30899.000000		1
6023.731934	637.054199	1.326008	3.330438	1014.685730	39289.445312	166.500305	106.092949	92.765030	44.523022	36.807507	164.563721	237.272110	181.120316	0.762060	0.000000	3.779866	2.804176	0.122546	0.522501	3.006331	4.594276	2.221415	2.025687	1.967384	1.648585	1.565936	2.216334	2.375247	2.257967	0.000000	0.000000	30954.000000		1
8168.975098	1846.092529	2.026016	3.564802	1608.003296	39172.019531	265.904633	163.376480	77.182899	41.889507	25.089298	105.522453	161.748260	98.260254	0.088906	0.000000	3.912168	3.266253	0.306643	0.552035	3.206287	4.592976	2.424726	2.213190	1.887521	1.622105	1.399489	2.023345	2.208840	1.992378	0.000000	0.000000	30983.000000		1
20200.197266	5768.928711	2.590341	4.329569	4473.709473	94371.578125	702.682312	448.116577	233.158401	81.182503	83.020416	403.146423	536.262146	265.756592	1.143919	0.000000	4.305356	3.761095	0.413357	0.636445	3.650668	4.974841	2.846759	2.651391	2.367651	1.909462	1.919185	2.605463	2.729377	2.424484	0.058395	0.000000	31018.000000		1
5720.582031	2450.153809	3.062153	3.718989	2187.499512	56587.800781	358.083740	224.193970	131.447449	62.100330	54.267635	224.511597	272.590179	205.999908	0.946719	0.000000	3.757440	3.389193	0.486027	0.570425	3.339948	4.752723	2.553985	2.350624	2.118752	1.793094	1.734541	2.351239	2.435510	2.313867	0.000000	0.000000	31094.000000		1
6881.819336	1448.321045	3.059069	5.590818	1799.281372	42831.136719	305.576935	183.877167	97.171692	50.949532	27.143068	124.885254	181.616791	90.606415	0.977573	99998.000000	3.837703	3.160865	0.485589	0.747475	3.255099	4.631760	2.485121	2.264528	1.987540	1.707140	1.433659	2.096511	2.259156	1.957159	0.000000	4.999991	31164.000000		1
15568.020508	3493.549072	3.299600	4.200052	3833.756348	89371.695312	620.294067	393.016327	206.394638	126.186592	69.254608	376.404236	493.925507	332.343781	2.176636	99998.000000	4.192234	3.543267	0.518461	0.623255	3.583625	4.951200	2.792598	2.594411	2.314698	2.101013	1.840449	2.575655	2.693661	2.521588	0.337786	4.999991	31228.000000		1
14832.178711	5777.474121	1.881081	3.620309	3346.309814	79247.328125	526.277039	334.773773	193.165390	89.810806	52.907707	285.856415	362.262207	264.942505	1.939380	0.000000	4.171205	3.761738	0.274407	0.558746	3.524566	4.898984	2.721215	2.524751	2.285929	1.953329	1.723519	2.456148	2.559023	2.423152	0.287663	0.000000	31260.000000		1
4431.899902	391.804413	4.243225	4.024279	673.562561	22587.646484	102.272194	70.571358	39.746307	10.423037	18.086128	55.633732	73.177124	84.978592	0.436253	0.000000	3.646590	2.593069	0.627696	0.604688	2.828378	4.353871	2.009758	1.848629	1.599297	1.017994	1.257346	1.745338	1.864375	1.929309	0.000000	0.000000	31347.000000		1
6700.101074	1120.254395	2.007514	2.907966	1074.356079	35889.187500	182.359970	108.550690	81.860931	39.561283	27.889334	94.954483	164.832001	80.439323	0.232570	0.000000	3.826081	3.049317	0.302659	0.463589	3.031148	4.554964	2.260930	2.035633	1.913077	1.597270	1.445438	1.977515	2.217041	1.905468	0.000000	0.000000	31400.000000		1
9767.307617	637.288513	2.069189	2.874044	1062.449707	33268.824219	164.027145	106.074448	62.050991	38.984627	18.212561	81.395287	102.608322	44.683376	0.159980	99998.000000	3.989775	2.804336	0.315800	0.458493	3.026308	4.522038	2.214916	2.025611	1.792749	1.590893	1.260371	1.910599	2.011183	1.650146	0.000000	4.999991	31426.000000		1
7991.379395	3359.178223	1.251998	1.113230	2244.906250	52041.386719	353.769592	224.416000	120.278145	40.378475	28.832958	147.297867	245.989838	148.290833	2.401260	99998.000000	3.902622	3.526233	0.097604	0.046585	3.351198	4.716349	2.548721	2.351054	2.080187	1.606150	1.459889	2.168196	2.390917	2.171114	0.380439	4.999991	31440.000000		1
6813.628906	1349.222046	2.766114	2.454656	1093.108276	32114.388672	163.478241	103.817146	61.409573	41.624306	19.557072	95.725418	109.670082	94.766373	0.428710	99998.000000	3.833379	3.130083	0.441870	0.389991	3.038663	4.506700	2.213460	2.016269	1.788236	1.619347	1.291304	1.981027	2.040088	1.976654	0.000000	4.999991	31457.000000		1
11933.286133	2943.209717	2.778449	4.082870	2470.907227	61661.636719	396.889526	240.186249	131.968597	84.380341	57.579571	302.409912	445.911713	177.792953	1.801332	0.000000	4.076760	3.468821	0.443802	0.610966	3.392856	4.790015	2.598670	2.380548	2.120471	1.926241	1.760268	2.480596	2.649249	2.249915	0.255594	0.000000	31491.000000		1
3617.577148	1243.335693	2.827788	2.787700	1171.099121	30757.740234	173.802597	114.240189	48.772411	53.126652	31.472637	82.465340	151.621262	113.259560	0.048140	0.000000	3.558418	3.094589	0.451447	0.445246	3.068594	4.487955	2.240056	2.057819	1.688174	1.725312	1.497933	1.916271	2.180760	2.054075	0.000000	0.000000	31521.000000		1
13988.230469	3340.207031	2.574922	4.181550	2947.869141	69461.601562	488.812683	298.838959	160.838562	71.055511	52.161442	240.901672	360.661743	196.094940	1.419342	0.000000	4.145763	3.523773	0.410764	0.621337	3.469508	4.841745	2.689142	2.475437	2.206390	1.851598	1.717350	2.381840	2.557100	2.292466	0.152087	0.000000	31572.000000		1
10083.301758	158.399323	2.346725	1.976677	1583.660156	41855.144531	249.826004	149.536667	91.019630	44.168388	33.791611	144.698273	209.367355	112.315933	1.509456	99998.000000	4.003603	2.199753	0.370462	0.295936	3.199662	4.621749	2.397638	2.174748	1.959135	1.645112	1.528809	2.160463	2.320909	2.050441	0.178820	4.999991	31616.000000		0
4959.028320	177.388992	1.076225	2.399149	430.900055	10424.544922	42.780708	45.722595	5.069666	4.415914	0.493398	0.000000	0.000000	0.000000	0.716031	99998.000000	3.695397	2.248927	0.031903	0.380057	2.634377	4.018057	1.631248	1.660131	0.704979	0.645021	0.000000	0.000000	0.000000	0.000000	0.000000	4.999991	31649.000000		0
5463.000488	1404.260620	2.300469	4.989489	1299.265503	34303.480469	212.059464	135.308289	65.757645	43.206264	29.992443	85.980804	112.232674	92.684853	0.037539	0.000000	3.737431	3.147448	0.361816	0.698056	3.113698	4.535338	2.326458	2.131324	1.817946	1.635547	1.477012	1.934402	2.050119	1.967009	0.000000	0.000000	31694.000000		1
16754.554688	5604.565430	2.679769	4.616357	6546.885254	99998.000000	1042.393066	666.658081	327.844604	136.418442	124.068062	659.753601	858.414185	512.341614	2.056885	0.000000	4.224133	3.748542	0.428097	0.664299	3.816035	4.999991	3.018032	2.823903	2.515668	2.134873	2.093660	2.819382	2.933697	2.709560	0.313210	0.000000	31751.000000		1
10093.539062	1406.530273	2.858626	3.256428	1646.963135	45238.550781	275.630737	170.284058	109.065674	60.250088	33.057678	194.981720	270.721436	112.439285	0.091559	99998.000000	4.004044	3.148149	0.456157	0.512742	3.216684	4.655509	2.440328	2.231174	2.037688	1.779958	1.519272	2.289994	2.432523	2.050918	0.000000	4.999991	31827.000000		1
19744.626953	6857.180176	3.345856	4.418998	7961.981934	99998.000000	1255.775513	798.990540	491.251923	161.301117	138.734329	708.599976	870.086121	460.559479	1.452833	0.000000	4.295449	3.836146	0.524507	0.645324	3.901021	4.999991	3.098912	2.902542	2.691304	2.207637	2.142184	2.850401	2.939562	2.663286	0.162216	0.000000	31921.000000		1
10508.790039	3144.035156	3.404448	4.699618	1803.182373	43333.730469	269.389252	188.916000	93.079567	41.254257	36.344944	121.289612	154.584747	88.768501	0.060464	0.000000	4.021553	3.497487	0.532047	0.672063	3.256040	4.636826	2.430380	2.276269	1.968854	1.615469	1.560444	2.083824	2.189167	1.948259	0.000000	0.000000	32020.000000		1
5384.349609	910.356689	2.531749	3.311935	960.091248	28826.701172	156.749527	99.586258	51.689629	11.930985	15.005473	38.303120	62.889767	34.173992	0.564083	0.000000	3.731133	2.959212	0.403421	0.520082	2.982312	4.459795	2.195206	1.998199	1.713403	1.076676	1.176250	1.583234	1.798580	1.533696	0.000000	0.000000	32079.000000		1
18875.232422	12204.738281	3.444536	5.859104	8823.560547	99998.000000	1383.608765	897.639343	489.238251	229.864975	175.107025	854.340576	1158.899902	682.264893	2.446788	0.000000	4.275892	4.086528	0.537131	0.767831	3.945644	4.999991	3.141013	2.953102	2.689520	2.361473	2.243304	2.931631	3.064046	2.833953	0.388596	0.000000	32125.000000		1
4064.524902	892.662170	1.958174	2.174036	231.490097	20672.250000	39.635296	19.572491	38.694756	26.609581	3.731324	43.989532	58.754475	7.434894	0.057792	0.000000	3.609010	2.950687	0.291851	0.337267	2.364532	4.315388	1.598082	1.291646	1.587652	1.425038	0.571863	1.643349	1.769041	0.871275	0.000000	0.000000	32167.000000		1
5270.362305	1048.520508	1.677554	3.641896	976.678650	31571.755859	156.135864	100.221512	54.983063	26.797689	27.143068	88.882599	144.355972	78.743271	0.328064	0.000000	3.721840	3.020577	0.224676	0.561327	2.989752	4.499299	2.193503	2.000961	1.740229	1.428097	1.433659	1.948817	2.159435	1.896213	0.000000	0.000000	32323.000000		1
12882.158203	2910.130371	3.438369	4.773628	3016.359131	71798.296875	504.459564	295.619537	160.483932	85.330132	48.581219	290.932251	422.546204	208.503906	0.694258	0.000000	4.109989	3.463912	0.536352	0.678849	3.479483	4.856114	2.702826	2.470733	2.205431	1.931102	1.686468	2.463792	2.625874	2.319114	0.000000	0.000000	32378.000000		1
3431.677002	1173.069580	0.918954	4.249392	335.745148	15365.585938	60.576965	36.129082	20.312588	58.998089	6.374088	12.008079	12.384295	19.267200	2.191719	99998.000000	3.535506	3.069324	0.000000	0.628327	2.526010	4.186549	1.782308	1.557857	1.307765	1.770838	0.804418	1.079473	1.092871	1.284819	0.340785	4.999991	32414.000000		1
12322.841797	2448.877197	2.753779	3.225591	2479.930420	59603.144531	373.212555	254.349854	127.333740	64.875694	44.344162	226.343338	305.092773	157.927505	0.671118	99998.000000	4.090711	3.388967	0.439929	0.508609	3.394439	4.775269	2.571956	2.405432	2.104944	1.812082	1.646836	2.354768	2.484432	2.198458	0.000000	4.999991	32461.000000		1
15545.528320	2319.545166	1.773150	2.911049	3358.231689	79346.734375	531.118469	334.980377	187.038010	65.375259	60.003387	275.118835	364.479431	222.195709	1.708022	99998.000000	4.191606	3.365403	0.248745	0.464050	3.526111	4.899529	2.725191	2.525019	2.271930	1.815413	1.778176	2.439520	2.561673	2.346736	0.232494	4.999991	32523.000000		1
3580.140625	94.917480	2.081524	1.554204	304.895416	15916.850586	54.905968	30.936068	18.539438	10.762248	11.943320	18.530186	25.897238	26.692842	1.303415	99998.000000	3.553900	1.977346	0.318381	0.191508	2.484151	4.201857	1.739619	1.490465	1.268097	1.031903	1.077125	1.267880	1.413253	1.426395	0.115083	4.999991	32552.000000		0
30735.828125	11604.376953	3.231758	5.230021	8384.898438	99998.000000	1304.631226	850.094238	442.013855	174.937408	180.821182	885.828613	1214.323853	704.547974	1.882375	0.000000	4.487645	4.064622	0.509439	0.718503	3.923498	4.999991	3.115488	2.929467	2.645436	2.242883	2.257249	2.947350	3.084335	2.847911	0.274706	0.000000	32576.000000		1
3803.474121	961.105774	1.637465	0.992964	462.412781	18854.962891	49.654362	37.396500	21.095858	20.451355	9.519502	14.034095	11.585607	41.063065	1.056508	0.000000	3.580180	2.982771	0.214172	0.000000	2.665030	4.275426	1.695957	1.572831	1.324197	1.310722	0.978614	1.147184	1.063919	1.613451	0.023873	0.000000	32604.000000		1
6758.855469	1138.682861	2.044519	4.631775	669.553711	23058.609375	110.943672	72.396935	38.586823	39.693886	10.478544	44.285572	65.930336	61.085781	0.620922	0.000000	3.829873	3.056403	0.310591	0.665747	2.825785	4.362833	2.045103	1.859720	1.586439	1.598724	1.020301	1.646262	1.819085	1.785940	0.000000	0.000000	32664.000000		1
2127.360352	635.123779	2.895631	3.102241	206.687592	21687.271484	34.510120	21.320971	32.021542	29.128996	5.803596	35.931725	46.219078	38.056419	0.865259	0.000000	3.327841	2.802858	0.461743	0.491676	2.315314	4.336205	1.537946	1.328807	1.505442	1.464326	0.763697	1.555478	1.664821	1.580428	0.000000	0.000000	32697.000000		1
22014.265625	10795.938477	1.205742	5.649409	9704.630859	99998.000000	1550.688843	986.370850	503.824310	221.208908	206.188019	1027.853271	1399.425293	755.164429	1.968152	0.000000	4.342704	4.033260	0.081254	0.752003	3.986979	4.999991	3.190525	2.994040	2.702279	2.344803	2.314263	3.011931	3.145950	2.878042	0.294059	0.000000	32738.000000		1
13053.468750	4274.009277	2.439237	2.463907	3441.658936	82015.921875	553.888794	344.749664	177.897812	84.142899	65.517113	363.625214	472.971527	299.668488	1.389453	99998.000000	4.115726	3.630836	0.387254	0.391624	3.536768	4.913898	2.743423	2.537504	2.250171	1.925017	1.816355	2.560654	2.674835	2.476641	0.142844	4.999991	32778.000000		1
11314.838867	3481.979004	3.839255	3.231758	2517.255859	56410.808594	380.949677	245.736969	138.355026	57.428467	38.330872	181.539703	271.584869	149.046341	0.214506	0.000000	4.053648	3.541826	0.584247	0.509439	3.400927	4.751362	2.580868	2.390471	2.140995	1.759127	1.583549	2.258972	2.433906	2.173321	0.000000	0.000000	32799.000000		1
15335.812500	4338.792480	1.538786	3.274930	5231.411621	99998.000000	838.150940	516.914795	238.730713	114.927856	74.999611	400.540649	560.987610	352.125946	0.968870	0.000000	4.185707	3.637369	0.187178	0.515202	3.718619	4.999991	2.923322	2.713419	2.377908	2.060425	1.875059	2.602647	2.748953	2.546698	0.000000	0.000000	32839.000000		1
11452.833008	2341.260742	1.970509	2.978892	2861.580078	65946.789062	464.115021	298.678589	158.368484	49.361404	53.731064	267.754883	353.606140	239.011337	1.324383	0.000000	4.058913	3.369450	0.294578	0.474055	3.456606	4.819194	2.666626	2.475204	2.199669	1.693388	1.730225	2.427737	2.548520	2.378418	0.122014	0.000000	32883.000000		1
22894.070312	8993.899414	2.334390	4.526928	7208.890137	99998.000000	1120.923584	736.964233	350.272644	141.309250	118.588257	598.140442	752.290405	502.473633	1.016193	99998.000000	4.359723	3.953948	0.368173	0.655804	3.857868	4.999991	3.049576	2.867446	2.544406	2.150171	2.074042	2.776803	2.876385	2.701113	0.006976	4.999991	32906.000000		1
5598.287109	901.534119	1.008383	2.463907	919.937866	29152.291016	144.426910	89.619614	41.285095	39.314587	13.414264	90.008163	128.477814	86.101067	0.565708	0.000000	3.748055	2.954982	0.003625	0.391624	2.963758	4.464673	2.159648	1.952403	1.615793	1.594554	1.127567	1.954282	2.108828	1.935009	0.000000	0.000000	32938.000000		1
27309.054688	6892.840820	2.655099	4.311067	5753.458008	99998.000000	963.332214	589.462830	384.369537	154.128342	124.675560	653.431885	861.235840	506.494843	1.478325	0.000000	4.436306	3.838398	0.424081	0.634585	3.759929	4.999991	2.983776	2.770456	2.584749	2.187882	2.095781	2.815200	2.935122	2.704575	0.169770	0.000000	32986.000000		1
4515.102539	475.716034	1.514116	2.164785	659.550049	27483.955078	101.883644	67.663399	61.033356	15.896673	19.298037	85.715599	115.738884	79.181160	0.356322	0.000000	3.654668	2.677348	0.180159	0.335415	2.819248	4.439079	2.008105	1.830354	1.785567	1.201306	1.285513	1.933060	2.063479	1.898622	0.000000	0.000000	33104.000000		1
8097.259766	2652.376221	1.834825	3.361275	2196.565674	54028.804688	371.954407	224.619537	124.601547	55.895847	37.291653	183.963516	215.756866	153.329651	0.801546	0.000000	3.908338	3.423635	0.263595	0.526504	3.341744	4.732625	2.570490	2.351448	2.095523	1.747380	1.571612	2.264732	2.333965	2.185626	0.000000	0.000000	33157.000000		1
12544.543945	2688.313965	4.073619	3.762161	2239.583740	54784.914062	362.333130	228.372437	123.910789	45.435806	41.137074	188.570618	262.790039	124.308594	2.004091	99998.000000	4.098455	3.429480	0.609980	0.575437	3.350167	4.738661	2.559108	2.358644	2.093109	1.657398	1.614233	2.275474	2.419609	2.094501	0.301917	4.999991	33214.000000		1
7843.942871	1386.954712	2.426902	4.381993	764.970764	28673.771484	130.667267	72.267418	65.840904	44.486015	32.925079	102.219772	143.665222	95.272110	1.155711	0.000000	3.894534	3.142062	0.385052	0.641672	2.883645	4.457485	2.116167	1.858943	1.818496	1.648224	1.517527	2.009535	2.157352	1.978966	0.062849	0.000000	33236.000000		1
7339.479980	1476.117920	0.530403	1.591209	1435.714722	38172.367188	233.482193	140.103500	66.170868	51.079048	23.538177	94.766373	122.822227	89.607277	2.518252	99998.000000	3.865665	3.169121	0.000000	0.201727	3.157068	4.581749	2.368254	2.146449	1.820667	1.708243	1.371773	1.976654	2.089277	1.952343	0.401099	4.999991	33253.000000		1
5237.541992	2965.020996	1.884164	2.698272	1410.896851	39425.839844	239.353638	145.509293	80.858711	35.481499	20.482193	97.773018	151.208038	94.707787	0.680517	0.000000	3.719127	3.472028	0.275119	0.431086	3.149495	4.595781	2.379040	2.162891	1.907727	1.550002	1.311376	1.990219	2.179575	1.976386	0.000000	0.000000	33339.000000		1
5977.666992	1471.291870	3.031315	4.196969	769.593262	23746.691406	126.337692	76.630905	44.489098	27.358931	7.456481	44.572361	55.565887	42.204048	1.011536	99998.000000	3.776532	3.167699	0.481631	0.622936	2.886261	4.375603	2.101533	1.884404	1.648254	1.437099	0.872534	1.649066	1.744808	1.625354	0.004981	4.999991	33359.000000		1
13283.458008	2230.233887	3.092990	4.150712	2055.459961	48511.632812	301.891846	202.848328	104.736099	42.777622	36.070492	213.484146	270.314362	178.866104	1.316059	99998.000000	4.123311	3.348351	0.490378	0.618123	3.312909	4.685846	2.479851	2.307171	2.020096	1.631217	1.557152	2.329366	2.431869	2.252528	0.119275	4.999991	33386.000000		1
6450.305664	986.247498	2.685936	3.355108	1530.795654	38212.246094	239.458481	155.068893	82.675034	29.850592	25.110884	115.563110	184.426086	92.888382	1.761415	64341.679688	3.809580	2.993986	0.429096	0.525706	3.184917	4.582202	2.379230	2.190525	1.917374	1.474953	1.399862	2.062819	2.265822	1.967961	0.245862	4.808492	33417.000000		1
9906.862305	3061.868896	2.130863	4.644111	2798.825928	67926.070312	469.289520	285.045380	150.030060	116.494400	37.294735	247.951096	284.888123	195.357941	1.259563	0.000000	3.995936	3.485987	0.328556	0.666903	3.446976	4.832036	2.671441	2.454914	2.176178	2.066305	1.571648	2.394366	2.454674	2.290831	0.100220	0.000000	33480.000000		1
2765.293457	1049.926758	0.453310	0.823358	2613.934326	60326.460938	415.965515	269.074707	149.968384	76.100502	53.117401	220.999222	296.501495	224.856979	1.609483	0.000000	3.441741	3.021159	0.000000	0.000000	3.417295	4.780508	2.619057	2.429873	2.176000	1.881387	1.725237	2.344391	2.472027	2.351906	0.206686	0.000000	33528.000000		1
4651.434570	674.765198	3.567886	3.376694	565.536072	22442.839844	84.889160	58.239491	33.122437	18.835476	14.015593	42.678944	56.555767	55.902016	1.226793	0.000000	3.667587	2.829153	0.552411	0.528492	2.752460	4.351078	1.928852	1.765218	1.520122	1.274977	1.146611	1.630214	1.752477	1.747427	0.088771	0.000000	33556.000000		1
5065.540527	524.405212	2.075356	2.608843	559.991516	20893.101562	90.572495	58.057549	34.081482	59.318798	20.994093	59.704266	55.865009	60.240837	1.227928	99998.000000	3.704626	2.719667	0.317093	0.416448	2.748181	4.320003	1.956996	1.763859	1.532519	1.773192	1.322097	1.776005	1.747140	1.779891	0.089173	4.999991	33599.000000		1
9054.819336	1342.666016	0.952875	3.620309	1886.403198	45958.011719	298.672424	191.568024	96.187981	67.715820	36.813675	146.209305	212.185898	108.402672	1.969990	0.000000	3.956880	3.127968	0.000000	0.558746	3.275635	4.662361	2.475195	2.282323	1.983121	1.830690	1.566009	2.164975	2.326716	2.035040	0.294464	0.000000	33619.000000		1
18061.470703	3722.991699	3.139246	5.760424	3153.462158	70730.101562	469.591736	316.921997	155.738052	127.253563	57.906445	284.514984	398.274109	233.759735	1.389114	99998.000000	4.256753	3.570892	0.496825	0.760454	3.498788	4.849604	2.671721	2.500952	2.192395	2.104670	1.762727	2.454105	2.600182	2.368770	0.142738	4.999991	33657.000000		1
17624.982422	3768.939453	2.118529	3.213256	3582.181885	80047.898438	561.915771	355.129517	188.222168	95.676079	58.890160	329.466644	347.777893	265.454407	3.122926	99998.000000	4.246129	3.576219	0.326034	0.506945	3.554148	4.903350	2.749671	2.550387	2.274671	1.980803	1.770043	2.517812	2.541302	2.423990	0.494562	4.999991	33677.000000		1
22400.333984	3212.697510	2.907966	3.237926	4005.406494	85609.468750	644.994812	399.735809	194.380386	98.688889	57.530231	296.763611	398.971039	263.295776	2.270295	0.000000	4.350255	3.506870	0.463589	0.510267	3.602647	4.932522	2.809556	2.601773	2.288652	1.994268	1.759896	2.472411	2.600941	2.420444	0.356082	0.000000	33703.000000		1
14583.537109	4760.515625	1.748480	2.355976	3745.256104	85255.289062	605.593872	365.275024	187.318634	68.486755	49.638943	300.794037	386.151947	230.589645	0.891525	0.000000	4.163863	3.677654	0.242661	0.372171	3.573482	4.930721	2.782182	2.562620	2.272581	1.835607	1.695822	2.478269	2.586758	2.362840	0.000000	0.000000	33756.000000		1
11680.403320	1733.551514	2.300469	2.473158	1860.268433	51571.054688	321.754211	199.579575	133.920609	66.904793	54.970726	216.947189	290.531372	169.648804	0.199590	99998.000000	4.067458	3.238937	0.361816	0.393252	3.269576	4.712406	2.507524	2.300116	2.126848	1.825457	1.740131	2.336354	2.463193	2.229551	0.000000	4.999991	33806.000000		1
27530.644531	7921.745605	1.840992	5.137509	8273.627930	99998.000000	1340.189819	845.783203	395.776276	181.422516	138.688065	672.190308	901.271973	567.281494	2.383849	99998.000000	4.439816	3.898821	0.265052	0.710753	3.917696	4.999991	3.127166	2.927259	2.597450	2.258691	2.142039	2.827492	2.954856	2.753799	0.377279	4.999991	33862.000000		1
3459.449219	885.477051	3.256428	3.052901	641.664368	28385.177734	89.474678	67.185417	61.610016	22.369440	25.332914	97.843948	126.180420	82.921738	0.721739	0.000000	3.539007	2.947177	0.512742	0.484713	2.807308	4.453092	1.951700	1.827275	1.789651	1.349655	1.403685	1.990534	2.100992	1.918668	0.000000	0.000000	33910.000000		1
6722.158691	1168.033936	2.081524	1.628214	1100.012817	33697.652344	175.298218	112.500954	76.341034	32.336086	20.173819	100.517548	120.102371	125.501999	0.536003	99998.000000	3.827509	3.067456	0.318381	0.211711	3.041398	4.527600	2.243778	2.051156	1.882758	1.509687	1.304788	2.002242	2.079552	2.098651	0.000000	4.999991	33961.000000		1
17562.191406	2569.401855	1.890332	2.658183	3073.543945	81405.710938	492.429901	312.459839	208.799957	84.124390	64.999046	338.221375	455.801270	303.119171	1.899733	99998.000000	4.244579	3.409832	0.276538	0.424585	3.487639	4.910655	2.692344	2.494794	2.319731	1.924922	1.812907	2.529201	2.658776	2.481613	0.278693	4.999991	34011.000000		1
10843.837891	4045.325684	2.059937	3.385945	4035.824707	93906.031250	639.450256	407.426636	247.374435	101.066452	69.744919	363.477203	470.054291	319.870056	1.952602	99998.000000	4.035183	3.606953	0.313854	0.529680	3.605932	4.972693	2.805807	2.610049	2.393355	2.004607	1.843513	2.560477	2.672148	2.504974	0.290614	4.999991	34027.000000		1
11580.545898	1710.552979	1.662135	2.528666	1762.076050	48380.445312	292.387787	170.450577	82.912483	41.692146	17.247351	112.975853	179.741882	158.744705	2.560192	99998.000000	4.063729	3.233136	0.220666	0.402891	3.246025	4.684670	2.465959	2.231598	1.918620	1.620054	1.236722	2.052986	2.254649	2.200699	0.408273	4.999991	34056.000000		1
17815.109375	8056.575684	3.999609	4.699618	5042.208984	99998.000000	800.822266	501.533112	255.737534	140.014069	72.856415	418.127228	551.292297	278.677460	1.373324	99998.000000	4.250789	3.906151	0.602018	0.672063	3.702621	4.999991	2.903536	2.700300	2.407794	2.146172	1.862468	2.621309	2.741382	2.445102	0.137773	4.999991	34082.000000		1
10190.366211	678.101807	2.241878	5.100504	1988.185059	49470.953125	299.057892	197.821838	112.516373	30.347073	34.710564	185.974121	244.105682	221.483368	0.423978	0.000000	4.008190	2.831295	0.350612	0.707613	3.298457	4.694350	2.475755	2.296274	2.051216	1.482117	1.540462	2.269453	2.387578	2.345341	0.000000	0.000000	34130.000000		1
15940.021484	3600.708984	3.241009	4.452919	3279.253906	76739.046875	507.031403	320.052002	141.253738	90.039001	54.569839	262.484772	356.424683	217.363495	1.537848	0.000000	4.202489	3.556388	0.510680	0.648645	3.515775	4.885016	2.705035	2.505221	2.150000	1.954431	1.736953	2.419104	2.551968	2.337187	0.186913	0.000000	34194.000000		1
10037.378906	829.090942	2.975808	3.170084	1636.910156	47213.449219	274.113525	173.090256	105.044479	25.431593	32.453266	178.958618	245.040054	205.010040	0.262065	99998.000000	4.001620	2.918602	0.473605	0.501071	3.214025	4.674066	2.437931	2.238273	2.021373	1.405374	1.511258	2.252753	2.389237	2.311775	0.000000	4.999991	34230.000000		1
13609.143555	2236.284180	2.479326	3.805334	3854.513184	84210.585938	624.617432	393.195190	178.751999	84.053467	63.833393	342.853149	434.122559	243.402588	0.830555	0.000000	4.133831	3.349527	0.394334	0.580393	3.585969	4.925367	2.795614	2.594608	2.252251	1.924556	1.805048	2.535108	2.637612	2.386325	0.000000	0.000000	34301.000000		1
3766.392090	1160.916626	2.180203	3.709738	806.736877	27757.921875	111.662178	78.314629	57.339039	20.750479	20.334173	61.431160	91.704224	41.729153	0.292296	0.000000	3.575926	3.064801	0.338497	0.569343	2.906732	4.443387	2.047906	1.893843	1.758450	1.317028	1.308226	1.788389	1.962389	1.620440	0.000000	0.000000	34318.000000		1
8187.529785	3052.463379	2.349809	3.700486	2482.480713	59942.917969	393.460388	252.780228	139.162964	84.349503	51.199314	215.195618	280.564728	172.029449	1.777866	0.000000	3.913153	3.484650	0.371033	0.568259	3.394886	4.777738	2.594901	2.402743	2.143524	1.926082	1.709264	2.332834	2.448033	2.235603	0.249899	0.000000	34396.000000		1
9038.981445	2376.464844	3.978023	3.503127	1831.355347	45165.835938	258.062683	176.948013	96.098549	50.974201	27.210911	172.282318	196.347809	122.624870	0.771791	99998.000000	3.956120	3.375932	0.599667	0.544456	3.262773	4.654810	2.411725	2.247846	1.982717	1.707350	1.434743	2.236241	2.293026	2.088578	0.000000	4.999991	34438.000000		1
6483.381836	1074.531860	1.165653	3.207088	2369.569580	52699.804688	358.833099	235.307770	125.045609	85.949966	25.826311	142.200439	163.928467	95.756256	1.973456	0.000000	3.811802	3.031219	0.066569	0.506111	3.374670	4.721809	2.554893	2.371636	2.097069	1.934246	1.412062	2.152901	2.214654	1.981167	0.295227	0.000000	34474.000000		1
19352.865234	4180.942383	2.898715	3.231758	3963.276611	94805.664062	640.788574	403.026154	243.723297	75.995659	85.595337	379.475647	519.529785	312.364227	1.590286	0.000000	4.286745	3.621274	0.462205	0.509439	3.598054	4.976834	2.806715	2.605333	2.386897	1.880789	1.932450	2.579184	2.715611	2.494661	0.201475	0.000000	34580.000000		1
5144.669434	574.401855	1.797820	2.251129	1159.498047	40644.625000	191.777710	117.243744	73.951141	39.761726	28.395067	164.064148	260.329224	148.358673	0.290887	0.000000	3.711358	2.759216	0.254746	0.352400	3.064270	4.609003	2.282798	2.069090	1.868945	1.599465	1.453243	2.215014	2.415523	2.171313	0.000000	0.000000	34640.000000		1
3449.849365	986.370850	2.698272	3.459955	546.857910	18684.015625	84.371094	55.760162	27.439108	20.414351	4.548515	25.166391	47.643764	13.170649	0.841816	99998.000000	3.537800	2.994040	0.431086	0.539070	2.737875	4.271470	1.926194	1.746324	1.438370	1.309936	0.657870	1.400821	1.678006	1.119607	0.000000	4.999991	34724.000000		1
16371.846680	5507.724121	1.884164	4.147629	5229.021973	99998.000000	833.392761	533.832153	324.908875	125.902885	99.891548	466.088623	595.627197	353.649323	1.322462	0.000000	4.214097	3.740972	0.275119	0.617800	3.718421	4.999991	2.920850	2.727405	2.511762	2.100036	1.999529	2.668468	2.774975	2.548573	0.121383	0.000000	34786.000000		1
16773.787109	8668.988281	1.409269	2.556419	5630.777344	99998.000000	887.123779	569.705322	296.846863	160.076874	106.259468	578.811584	768.624939	474.078583	1.987770	99998.000000	4.224631	3.937968	0.148994	0.407632	3.750568	4.999991	2.947984	2.755650	2.472533	2.204329	2.026368	2.762537	2.885715	2.675850	0.298366	4.999991	34821.000000		1
5897.080078	736.766846	2.759946	2.766114	1134.917603	33278.851562	178.240097	106.672691	50.342033	53.219162	18.446926	99.068192	134.734711	114.345032	1.397741	0.000000	3.770637	2.867330	0.440901	0.441870	3.054964	4.522168	2.251005	2.028053	1.701931	1.726068	1.265924	1.995934	2.129479	2.058217	0.145427	0.000000	34846.000000		1
27145.769531	9745.604492	2.559503	5.029578	8073.036621	99998.000000	1242.419800	822.531799	444.289673	221.252090	172.393326	849.560791	1091.930298	570.923401	1.439607	0.000000	4.433702	3.988809	0.408156	0.701532	3.907037	4.999991	3.094268	2.915153	2.647666	2.344887	2.236521	2.929194	3.038195	2.756578	0.158244	0.000000	34930.000000		1
8019.857910	1935.995850	2.537917	4.924731	2007.649658	51269.703125	356.060822	208.531662	137.707443	64.345291	56.500263	205.432510	290.296997	184.392166	0.754173	0.000000	3.904167	3.286904	0.404477	0.692383	3.302688	4.709861	2.551524	2.319172	2.138958	1.808517	1.752051	2.312669	2.462842	2.265743	0.000000	0.000000	35018.000000		1
7614.392578	4119.998535	2.436154	3.367443	2402.337402	55460.683594	375.081299	243.932983	139.816711	49.182549	37.806637	231.258820	289.057343	128.866364	0.384671	0.000000	3.881635	3.614897	0.386705	0.527300	3.380634	4.743985	2.574126	2.387270	2.145559	1.691811	1.577568	2.364098	2.460984	2.110140	0.000000	0.000000	35038.000000		1
10038.047852	2367.503418	2.648932	3.792999	2033.417358	52096.203125	341.437714	202.694153	115.757385	53.749565	49.327484	163.203796	194.722687	183.747650	0.188500	0.000000	4.001649	3.374291	0.423071	0.578983	3.308227	4.716806	2.533312	2.306841	2.063549	1.730375	1.693089	2.212730	2.289417	2.264222	0.000000	0.000000	35106.000000		1
6510.028320	1958.772339	1.378431	3.601807	1342.160278	32306.326172	195.774231	138.944016	66.685852	45.802773	21.749609	73.186371	91.648712	60.521458	0.292239	0.000000	3.813583	3.291984	0.139385	0.556520	3.127804	4.509287	2.291755	2.142840	1.824034	1.660892	1.337451	1.864430	1.962126	1.781909	0.000000	0.000000	35221.000000		1
5186.324219	1582.371216	3.163916	0.980629	976.579956	28632.646484	154.896194	98.550125	60.311764	28.879213	19.273367	86.483452	103.320663	62.488880	1.620733	99998.000000	3.714860	3.199308	0.500225	0.000000	2.989708	4.456861	2.190041	1.993657	1.780402	1.460585	1.284958	1.936933	2.014187	1.795803	0.209711	4.999991	35250.000000		1
11173.208984	3910.412109	2.081524	3.379778	1918.045410	61040.488281	313.298615	197.723160	181.749390	106.851547	43.560894	246.440063	331.668427	195.447357	1.616103	0.000000	4.048178	3.592222	0.318381	0.528888	3.282859	4.785618	2.495959	2.296057	2.259473	2.028781	1.639097	2.391711	2.520704	2.291030	0.208469	0.000000	35335.000000		1
7276.346680	2536.717529	2.244962	3.959521	1772.064331	45315.164062	277.891113	176.679733	102.124176	49.777710	41.852501	170.213135	241.370392	155.932327	1.167587	0.000000	3.861913	3.404272	0.351209	0.597643	3.248479	4.656243	2.443875	2.247187	2.009129	1.697035	1.621721	2.230993	2.382684	2.192936	0.067289	0.000000	35393.000000		1
3468.105225	1409.971680	1.646716	2.645848	1123.606445	27459.462891	178.455963	121.005905	62.266853	23.667694	19.578657	97.057594	122.914742	106.894722	0.092549	0.000000	3.540092	3.149210	0.216619	0.422565	3.050614	4.438692	2.251531	2.082807	1.794257	1.374156	1.291783	1.987030	2.089604	2.028956	0.000000	0.000000	35450.000000		1
6369.508789	400.614655	1.221161	2.636597	906.576050	27937.519531	146.437500	95.114838	62.334694	40.711517	26.057592	86.955269	101.202141	100.159836	0.198165	99998.000000	3.804106	2.602727	0.086773	0.421044	2.957404	4.446188	2.165652	1.978248	1.794730	1.609717	1.415934	1.939296	2.005190	2.000694	0.000000	4.999991	35498.000000		1
12717.400391	3540.391113	3.352024	6.719467	2558.732178	58161.089844	408.536804	259.040222	134.599030	54.606846	52.670258	257.973236	289.359528	197.757080	0.827070	0.000000	4.104398	3.549051	0.525307	0.827335	3.408025	4.764633	2.611231	2.413367	2.129042	1.737247	1.721565	2.411575	2.461438	2.296132	0.000000	0.000000	35555.000000		1
3967.822021	1435.566772	2.386814	2.818537	977.162781	27488.910156	144.288132	91.041222	38.540565	12.492226	10.037570	42.789959	73.507080	89.727547	0.160906	0.000000	3.598552	3.157023	0.377819	0.450024	2.989967	4.439157	2.159231	1.959238	1.585918	1.096640	1.001629	1.631342	1.866329	1.952926	0.000000	0.000000	35590.000000		1
5867.337402	773.006958	1.856411	0.974461	819.771851	26977.804688	133.128082	86.264511	58.813065	26.606499	10.509381	43.915524	66.880127	52.438976	0.970194	99998.000000	3.768441	2.888183	0.268674	0.000000	2.913693	4.431006	2.124270	1.935832	1.769474	1.424988	1.021577	1.642618	1.825297	1.719654	0.000000	4.999991	35620.000000		1
4821.407227	1418.963867	1.446273	1.356845	730.457520	22373.001953	120.922646	80.266640	32.255909	28.015766	15.881254	53.401104	95.571228	57.943451	0.085334	0.000000	3.683174	3.151971	0.160250	0.132530	2.863595	4.349724	2.082508	1.904535	1.508609	1.447402	1.200885	1.727550	1.980327	1.763004	0.000000	0.000000	35657.000000		1
14641.764648	5793.188477	2.624262	2.713690	4011.466064	89208.914062	637.818909	408.758820	219.250748	113.463081	63.802555	324.147186	440.718689	273.385773	0.595363	99998.000000	4.165594	3.762918	0.419007	0.433560	3.603303	4.950408	2.804697	2.611467	2.340941	2.054855	1.804838	2.510742	2.644161	2.436776	0.000000	4.999991	35706.000000		1
5480.093750	2622.170898	2.143198	2.235711	1453.264282	39733.445312	243.747955	143.483276	109.731758	62.954525	23.689281	108.584610	152.490875	79.677643	1.049260	99998.000000	3.738788	3.418661	0.331062	0.349416	3.162345	4.599156	2.386941	2.156801	2.040332	1.799027	1.374552	2.035768	2.183244	1.901336	0.020883	4.999991	35730.000000		1
25018.156250	4319.136719	2.044519	3.293433	4800.437500	95960.570312	754.017273	481.272949	231.860153	84.210739	74.015900	421.821533	562.893311	303.957947	1.196878	0.000000	4.398255	3.635397	0.310591	0.517649	3.681281	4.982093	2.877381	2.682391	2.365226	1.925367	1.869325	2.625129	2.750426	2.482814	0.078050	0.000000	35754.000000		1
23480.419922	5474.882324	3.179335	4.705785	5617.767090	99998.000000	940.799377	576.138000	324.030029	149.117264	112.584221	528.167358	730.947876	398.422119	2.395230	99998.000000	4.370706	3.738375	0.502336	0.672632	3.749564	4.999991	2.973497	2.760526	2.510585	2.173528	2.051477	2.722772	2.863886	2.600343	0.379347	4.999991	35801.000000		1
11552.986328	3978.124756	2.248045	3.426034	3813.724365	78285.593750	581.223083	388.073090	227.990051	60.228500	76.815933	326.426086	495.251526	270.012177	0.473769	99998.000000	4.062694	3.599679	0.351805	0.534792	3.581349	4.893682	2.764343	2.588913	2.357916	1.779802	1.885451	2.513785	2.694826	2.431383	0.000000	4.999991	35831.000000		1
18471.212891	6491.337891	1.501781	2.355976	5969.658691	99998.000000	951.894653	610.901001	320.807495	132.150543	112.093903	552.559753	713.176270	358.577148	2.638257	99998.000000	4.266495	3.812334	0.176607	0.372171	3.775949	4.999991	2.978589	2.785971	2.506244	2.121069	2.049582	2.742379	2.853197	2.554583	0.421317	4.999991	35867.000000		1
3919.647705	760.190918	3.931767	5.424296	671.157227	24022.439453	125.918304	69.911438	35.265636	36.856846	20.482193	67.407448	96.955833	72.335258	1.321453	0.000000	3.593247	2.880923	0.594588	0.734343	2.826824	4.380617	2.100089	1.844548	1.547352	1.566518	1.311376	1.828708	1.986574	1.859350	0.121052	0.000000	35898.000000		1
25132.261719	5887.674316	1.908834	2.997394	5192.223633	99998.000000	824.554749	521.380066	297.882996	142.888123	97.356712	466.677612	670.266052	326.996582	2.623606	99998.000000	4.400231	3.769944	0.280768	0.476744	3.715353	4.999991	2.916219	2.717155	2.474046	2.154996	1.988366	2.669017	2.826247	2.514543	0.418899	4.999991	35935.000000		1
5801.363770	2084.283691	2.254213	1.418520	1374.875610	42021.953125	224.798386	139.178375	88.830177	42.712864	33.076183	122.893158	159.213425	91.432854	0.482731	99998.000000	3.763530	3.318957	0.352995	0.151835	3.138263	4.623476	2.351793	2.143572	1.948560	1.630559	1.519515	2.089528	2.201980	1.961102	0.000000	4.999991	35963.000000		1
4057.423096	997.527832	1.844076	2.938803	556.500732	21235.865234	93.832001	57.604240	36.878433	26.063761	8.921256	38.580654	53.317844	57.005993	0.002193	0.000000	3.608250	2.998925	0.265779	0.468170	2.745466	4.327070	1.972351	1.760454	1.566772	1.416037	0.950426	1.586370	1.726873	1.755921	0.000000	0.000000	36000.000000		1
25783.257812	2854.437988	1.936588	3.253344	3492.824463	86999.546875	549.519165	354.734802	208.926392	90.344292	62.470379	350.614929	431.840607	212.364746	1.149852	0.000000	4.411338	3.455521	0.287037	0.512330	3.543177	4.939517	2.739983	2.549904	2.319993	1.955901	1.795674	2.544830	2.635324	2.327082	0.060642	0.000000	36037.000000		1
6785.945801	2966.417969	1.569623	2.611927	1957.239746	46962.484375	297.414276	200.390594	102.010078	43.295692	33.393806	149.690842	218.408875	137.981888	0.959224	99998.000000	3.831610	3.472232	0.195795	0.416961	3.291644	4.671751	2.473362	2.301877	2.008643	1.636445	1.523666	2.175195	2.339270	2.139822	0.000000	4.999991	36069.000000		1
10946.686523	4371.045410	1.692973	3.521630	2871.750244	76058.796875	469.419037	295.160065	187.503647	82.554771	67.395111	336.630188	472.058716	319.907043	1.227030	99998.000000	4.039283	3.640585	0.228650	0.546744	3.458147	4.881149	2.671561	2.470057	2.273010	1.916742	1.828628	2.527153	2.673996	2.505024	0.088855	4.999991	36107.000000		1
7688.105957	2030.271973	3.426034	4.718120	1393.646362	38131.503906	228.468033	141.065628	80.454742	60.061981	28.829874	128.678253	194.839859	138.786743	0.053888	99998.000000	3.885819	3.307554	0.534792	0.673769	3.144153	4.581284	2.358825	2.149421	1.905552	1.778600	1.459843	2.109505	2.289678	2.142348	0.000000	4.999991	36156.000000		1
27143.978516	4666.301270	3.167000	5.445883	5319.905762	99998.000000	829.729248	530.939636	261.531891	120.469337	91.562370	544.181213	737.802979	418.719299	2.673558	0.000000	4.433673	3.668973	0.500648	0.736068	3.725904	4.999991	2.918936	2.725045	2.417525	2.080877	1.961717	2.735744	2.867940	2.621923	0.427090	0.000000	36227.000000		1
6645.817871	2027.138794	2.167868	2.170952	824.943298	26058.476562	147.819016	94.670776	55.396282	32.212734	23.017027	62.747917	98.901672	49.870224	0.767739	0.000000	3.822548	3.306884	0.336033	0.336650	2.916424	4.415949	2.169730	1.976216	1.743481	1.508028	1.362049	1.797599	1.995204	1.697841	0.000000	0.000000	36272.000000		1
7308.750488	1080.650024	3.737491	4.172298	1780.819092	45122.488281	303.911713	188.672394	103.928162	61.680943	50.696667	212.494263	302.894073	105.590302	0.489344	0.000000	3.863843	3.033685	0.572580	0.620375	3.250620	4.654393	2.482748	2.275708	2.016733	1.790151	1.704979	2.327347	2.481291	2.023624	0.000000	0.000000	36289.000000		1
9067.367188	2474.145264	2.457740	4.033530	2266.560303	62587.371094	357.599609	233.220078	150.387772	65.307419	49.071533	245.971344	355.049347	248.247131	0.260492	0.000000	3.957481	3.393425	0.390536	0.605685	3.355367	4.796487	2.553397	2.367766	2.177212	1.814963	1.690830	2.390884	2.550289	2.394884	0.000000	0.000000	36387.000000		1
7678.747070	619.541626	3.500043	4.341904	1471.711182	40399.808594	258.707184	149.595245	83.812935	25.187979	31.093338	144.029099	206.666000	106.922470	0.040260	0.000000	3.885290	2.792070	0.544073	0.637680	3.167823	4.606380	2.412808	2.174918	1.923311	1.401193	1.492667	2.158450	2.315269	2.029069	0.000000	0.000000	36424.000000		1
4949.896973	1045.066772	2.759946	2.534833	786.399658	21997.449219	112.652061	84.784309	59.334217	30.803467	15.175078	52.423557	78.015503	46.586040	1.004079	99998.000000	3.694596	3.019144	0.440901	0.403949	2.895643	4.342372	2.051739	1.928316	1.773305	1.488600	1.181131	1.719527	1.892181	1.668256	0.001768	4.999991	36480.000000		1
8112.851074	930.191284	1.113230	2.941887	1407.766846	39784.160156	237.969040	146.890808	83.026581	62.513554	20.981758	102.605240	126.602898	92.610840	1.336161	0.000000	3.909173	2.968572	0.046585	0.468626	3.148531	4.599710	2.376520	2.166995	1.919217	1.795974	1.321842	2.011169	2.102444	1.966662	0.125859	0.000000	36512.000000		1
4612.338867	649.296631	1.939672	3.089906	661.156677	20558.187500	100.690239	70.898239	17.016071	31.121092	10.392200	57.323620	89.200226	49.003693	0.214896	0.000000	3.663921	2.812443	0.287728	0.489945	2.820304	4.312985	2.002987	1.850635	1.230859	1.493055	1.016707	1.758334	1.950366	1.690229	0.000000	0.000000	36580.000000		1
13413.128906	4002.649658	3.037483	5.421213	2982.178955	71554.804688	466.020782	300.331482	164.489716	91.796738	60.570797	314.297729	389.476196	314.455017	1.086063	0.000000	4.127530	3.602348	0.482514	0.734096	3.474534	4.854639	2.668405	2.477601	2.216139	1.962827	1.782263	2.497341	2.590481	2.497559	0.035855	0.000000	36617.000000		1
21076.783203	5681.979980	3.833087	4.514594	6899.905762	99998.000000	1076.255615	708.815857	354.383270	170.900803	122.726631	564.894653	801.250916	383.253204	2.607209	99998.000000	4.323804	3.754500	0.583549	0.654619	3.838843	4.999991	3.031915	2.850533	2.549473	2.232744	2.088939	2.751967	2.903769	2.583486	0.416176	4.999991	36667.000000		1
8704.358398	1741.889893	2.732193	3.577137	2830.292480	58003.281250	433.959137	292.933594	124.302422	55.417870	43.135338	198.383087	262.068451	236.023193	1.801225	99998.000000	3.939737	3.241021	0.436511	0.553536	3.451831	4.763453	2.637449	2.466769	2.094480	1.743650	1.634833	2.297505	2.418415	2.372955	0.255568	4.999991	36724.000000		1
13091.988281	3278.806885	2.019849	3.947186	3789.072998	80081.539062	588.244751	388.717590	193.236328	71.622917	71.129517	305.647858	454.290222	193.338089	1.509382	99998.000000	4.117006	3.515716	0.305319	0.596288	3.578533	4.903533	2.769558	2.589634	2.286089	1.855052	1.852050	2.485221	2.657333	2.286317	0.178799	4.999991	36815.000000		1
3906.723877	758.621338	2.278883	3.931767	468.981171	17315.283203	69.473549	47.341557	21.428900	25.302076	5.652493	14.672429	15.631472	23.485754	0.538410	0.000000	3.591813	2.880025	0.357722	0.594588	2.671155	4.238430	1.841820	1.675243	1.331000	1.403156	0.752240	1.166502	1.194000	1.370805	0.000000	0.000000	36835.000000		1
14535.754883	2613.265137	2.445405	2.923384	1935.931152	45616.410156	277.376129	199.496307	107.850677	54.680855	37.825138	176.288086	221.760910	104.440063	0.102841	0.000000	4.162437	3.417183	0.388351	0.465886	3.286890	4.659121	2.443069	2.299935	2.032823	1.737835	1.577780	2.246223	2.345885	2.018867	0.000000	0.000000	36904.000000		1
11393.872070	3904.278564	1.785485	2.482410	2190.860596	52219.324219	334.178589	222.368408	131.055817	58.048298	34.297344	170.031189	240.266418	163.746521	0.150114	99998.000000	4.056671	3.591541	0.251756	0.394873	3.340615	4.717831	2.523979	2.347073	2.117456	1.763790	1.535260	2.230529	2.380693	2.214172	0.000000	4.999991	36959.000000		1
13487.690430	2910.740967	2.476242	2.235711	2737.018555	62480.734375	426.746277	284.419403	141.990753	71.949791	64.962044	308.574310	380.536438	282.726410	0.593683	99998.000000	4.129938	3.464004	0.393793	0.349416	3.437278	4.795746	2.630170	2.453959	2.152260	1.857030	1.812660	2.489360	2.580396	2.451366	0.000000	4.999991	37016.000000		1
14889.453125	4282.193848	1.800903	2.880212	3019.732666	67979.406250	466.292145	308.679169	160.949570	49.981239	48.738491	233.105972	335.498444	168.840866	1.550422	0.000000	4.172879	3.631666	0.255490	0.459424	3.479969	4.832377	2.668658	2.489507	2.206690	1.698807	1.687872	2.367553	2.525691	2.227478	0.190450	0.000000	37060.000000		1
10995.896484	2390.057861	1.828657	3.034399	1865.291870	43365.238281	272.932465	189.147278	133.242188	62.973030	31.978371	164.754913	231.625778	95.071663	1.668662	99998.000000	4.041231	3.378408	0.262132	0.482073	3.270747	4.637142	2.436055	2.276800	2.124642	1.799155	1.504856	2.216838	2.364787	1.978051	0.222368	4.999991	37095.000000		1
16149.151367	3900.722900	3.712821	4.810632	3367.677002	71362.578125	530.964294	331.785614	175.637421	102.774841	62.562893	319.438324	436.811584	229.097122	2.180444	99998.000000	4.208150	3.591145	0.569704	0.682202	3.527330	4.853470	2.725065	2.520858	2.244617	2.011887	1.796317	2.504387	2.640294	2.360020	0.338545	4.999991	37198.000000		1
14207.897461	2120.304688	2.140115	1.344510	2132.429932	49693.343750	337.234589	221.477203	111.076271	61.443493	47.279884	200.449188	228.520462	153.967987	0.724203	99998.000000	4.152530	3.326398	0.330437	0.128564	3.328875	4.696298	2.527932	2.345329	2.045621	1.788476	1.674676	2.302004	2.358925	2.187430	0.000000	4.999991	37236.000000		1
4881.527832	1281.836182	2.112361	2.775365	805.534241	23782.218750	123.753517	85.610756	47.699272	13.401929	16.100201	61.273888	90.267204	50.542477	0.683149	0.000000	3.688556	3.107832	0.324768	0.443320	2.906084	4.376252	2.092558	1.932528	1.678512	1.127167	1.206831	1.787275	1.955530	1.703657	0.000000	0.000000	37303.000000		1
25229.535156	5132.361816	2.692104	4.381993	4816.611816	99998.000000	761.322693	485.016602	262.234985	144.460831	93.289261	501.563934	701.538208	458.551941	1.900837	99998.000000	4.401909	3.710317	0.430092	0.641672	3.682742	4.999991	2.881569	2.685757	2.418691	2.159750	1.969832	2.700326	2.846051	2.661389	0.278945	4.999991	37373.000000		1
16186.893555	4821.733887	1.828657	3.503127	5632.667969	99998.000000	900.982117	568.172668	311.815338	116.318626	90.584824	490.070831	665.381409	383.620178	1.599626	99998.000000	4.209164	3.683203	0.262132	0.544456	3.750714	4.999991	2.954716	2.754480	2.493897	2.065649	1.957055	2.690259	2.823071	2.583901	0.204019	4.999991	37425.000000		1
17473.126953	2275.487793	1.800903	2.149366	3028.669434	69275.484375	451.616638	297.549957	150.615967	50.841602	43.147671	260.606750	356.107056	218.405792	0.654610	0.000000	4.242371	3.357074	0.255490	0.332310	3.481252	4.840580	2.654770	2.473560	2.177871	1.706219	1.634957	2.415986	2.551581	2.339264	0.000000	0.000000	37445.000000		1
13081.747070	5140.845215	2.275799	3.435285	4630.125977	99672.593750	719.238892	459.699097	211.757263	108.199142	84.451271	460.232605	641.904907	347.003876	2.241415	0.000000	4.116666	3.711035	0.357134	0.535963	3.665593	4.998576	2.856873	2.662474	2.325838	2.034224	1.926606	2.662977	2.807471	2.540334	0.350522	0.000000	37465.000000		1
14209.639648	2054.164795	2.932636	3.466122	2608.090576	59484.808594	401.786499	276.626770	147.871445	78.623001	65.036049	320.449799	412.783112	257.461334	0.081628	0.000000	4.152583	3.312635	0.467258	0.539844	3.416323	4.774406	2.603995	2.441894	2.169884	1.895550	1.813154	2.505760	2.615722	2.410712	0.000000	0.000000	37554.000000		1
9015.449219	1823.778564	2.809286	2.837040	1611.284302	42667.570312	257.140625	167.440842	122.701965	33.390724	25.847898	109.509727	154.695755	78.191277	2.197339	99998.000000	3.954987	3.260972	0.448596	0.452865	3.207172	4.630098	2.410171	2.223861	2.088851	1.523626	1.412425	2.039453	2.189478	1.893158	0.341897	4.999991	37616.000000		1
6966.631348	2476.473389	2.729109	3.974939	2225.312256	53287.867188	341.517914	227.015594	114.850769	86.634560	35.265636	179.834396	262.894897	117.046387	0.592791	0.000000	3.843023	3.393834	0.436021	0.599330	3.347391	4.726628	2.533413	2.356056	2.060134	1.937691	1.547352	2.254873	2.419782	2.068358	0.000000	0.000000	37634.000000		1
17447.785156	4631.202148	4.277146	3.842339	3430.079590	75079.445312	535.941467	345.986237	172.143555	80.809372	57.949619	279.621094	383.956299	205.457184	0.957114	0.000000	4.241740	3.665694	0.631154	0.584596	3.535304	4.875521	2.729117	2.539059	2.235891	1.907462	1.763051	2.446570	2.584282	2.312721	0.000000	0.000000	37668.000000		1
11017.606445	3511.869629	4.030447	3.268763	2353.790039	52051.242188	340.864136	227.111191	105.470032	62.134251	35.993401	185.560898	256.169250	125.088776	0.561352	0.000000	4.042087	3.545538	0.605353	0.514383	3.371768	4.716431	2.532581	2.356239	2.023129	1.793331	1.556223	2.268486	2.408527	2.097218	0.000000	0.000000	37704.000000		1
5688.196777	2310.713379	2.266548	2.787700	1064.259888	29108.396484	179.584610	104.914963	83.069756	36.033485	14.635424	66.772194	106.395157	87.057030	0.904943	0.000000	3.754975	3.363746	0.355365	0.445246	3.027048	4.464018	2.254269	2.020838	1.919443	1.556706	1.165405	1.824596	2.026922	1.939804	0.000000	0.000000	37740.000000		1
10260.471680	2951.242920	1.979760	2.790784	1749.537598	44393.441406	281.933899	167.792389	87.501083	48.479458	42.241055	170.435150	243.532104	180.102676	1.208606	0.000000	4.011168	3.470005	0.296613	0.445726	3.242923	4.647319	2.450147	2.224772	1.942013	1.685558	1.625735	2.231559	2.386556	2.255520	0.082285	0.000000	37770.000000		1
11546.399414	2735.343994	3.228674	4.508426	2584.018799	57627.847656	416.372559	270.903351	116.485146	39.770977	48.689152	206.801682	338.193634	172.294647	0.370708	0.000000	4.062447	3.437012	0.509024	0.654025	3.412296	4.760633	2.619482	2.432814	2.066271	1.599566	1.687432	2.315554	2.529166	2.236272	0.000000	0.000000	37834.000000		1
6180.105469	397.907135	1.686805	1.807071	853.375366	26898.787109	140.162094	88.765419	51.051296	25.894154	18.668955	82.160049	128.702927	79.079399	0.367449	99998.000000	3.790996	2.599782	0.227065	0.256975	2.931140	4.429733	2.146631	1.948244	1.708007	1.413202	1.271120	1.914661	2.109588	1.898063	0.000000	4.999991	37954.000000		1
8528.690430	2535.431396	1.458608	2.627345	1757.509033	46483.480469	289.310211	181.804901	121.826180	66.195534	29.428120	153.884735	208.241791	168.890198	1.756653	0.000000	3.930882	3.404052	0.163939	0.419517	3.244898	4.667299	2.461364	2.259606	2.085741	1.820829	1.468763	2.187196	2.318568	2.227604	0.244686	0.000000	38116.000000		1
6895.477051	2104.315674	1.992095	3.108409	1125.798950	32528.103516	191.022202	114.227852	72.400017	23.861971	26.810024	102.839607	127.000694	69.223770	0.406318	0.000000	3.838564	3.323111	0.299310	0.492538	3.051461	4.512259	2.281084	2.057772	1.859739	1.377706	1.428297	2.012160	2.103806	1.840255	0.000000	0.000000	38152.000000		1
2980.948486	801.398926	3.552467	4.212387	662.195862	18690.617188	102.059418	69.430382	34.173992	34.260338	22.255342	57.058418	94.528931	48.553467	1.419375	0.000000	3.474355	2.903849	0.550530	0.624528	2.820987	4.271624	2.008853	1.841550	1.533696	1.534792	1.347434	1.756320	1.975565	1.686220	0.152097	0.000000	38210.000000		1
8139.997070	2754.512695	2.932636	4.789046	1927.478516	50567.941406	340.099365	198.589691	135.851028	49.281227	59.269459	238.860229	299.757904	176.244919	1.160118	99998.000000	3.910624	3.440045	0.467258	0.680249	3.284990	4.703875	2.531606	2.297957	2.133063	1.692682	1.772831	2.378144	2.476771	2.246117	0.064502	4.999991	38307.000000		1
9728.181641	2819.548584	1.868746	1.702224	1581.819214	42071.972656	247.322021	159.312119	111.421646	32.897324	34.596466	151.269714	216.241013	96.181808	1.707780	99998.000000	3.988032	3.450180	0.271550	0.231017	3.199157	4.623993	2.393263	2.202249	2.046970	1.517161	1.539032	2.179752	2.334938	1.983093	0.232432	4.999991	38327.000000		1
13555.979492	4576.993164	1.600460	2.682853	2768.605225	60825.488281	433.845032	280.441376	174.918915	52.947796	51.828396	231.459259	304.741241	195.848251	1.002335	99998.000000	4.132131	3.660580	0.204245	0.428597	3.442261	4.784086	2.637335	2.447842	2.242837	1.723848	1.714568	2.364475	2.483931	2.291920	0.001013	4.999991	38357.000000		1
5230.381836	616.639832	1.998263	3.268763	1060.294189	38754.664062	175.218033	110.989922	97.655838	39.515030	27.676556	166.635986	222.565765	147.186844	0.230463	0.000000	3.718533	2.790032	0.300653	0.514383	3.025426	4.588324	2.243579	2.045284	1.989698	1.596762	1.442112	2.221769	2.347458	2.167869	0.000000	0.000000	38462.000000		1
9705.845703	3394.891113	2.710606	2.806202	2597.235840	64087.835938	409.646942	263.446899	107.588562	76.624741	49.614273	258.414215	355.311462	161.356628	0.482916	99998.000000	3.987033	3.530826	0.433066	0.448119	3.414511	4.806776	2.612410	2.420693	2.031766	1.884369	1.695607	2.412316	2.550609	2.207787	0.000000	4.999991	38481.000000		1
16692.994141	6058.797363	3.000478	5.066583	6506.639648	99998.000000	1025.731689	666.164673	339.642975	174.345337	114.008904	583.687012	778.696472	444.129303	1.785356	99998.000000	4.222534	3.782387	0.477190	0.704715	3.813357	4.999991	3.011034	2.823582	2.531023	2.241410	2.056939	2.766180	2.891368	2.647509	0.251725	4.999991	38637.000000		1
14542.220703	4474.529785	2.207957	3.712821	4238.309082	93811.367188	708.044922	436.290436	231.002869	144.204880	80.393066	397.179382	532.527771	377.893677	0.841810	0.000000	4.162631	3.650747	0.343991	0.569704	3.627193	4.972255	2.850061	2.639776	2.363617	2.158980	1.905219	2.598987	2.726342	2.577370	0.000000	0.000000	38685.000000		1
13677.102539	3307.972900	4.030447	5.310198	2802.501709	63622.753906	447.308655	286.096954	149.243698	58.109974	52.725765	284.086334	356.640564	256.345032	2.238540	0.000000	4.135994	3.519562	0.605353	0.725111	3.447546	4.803612	2.650607	2.456513	2.173896	1.764251	1.722023	2.453450	2.552231	2.408825	0.349965	0.000000	38712.000000		1
25659.474609	8315.320312	2.574922	3.848506	5240.252930	99998.000000	816.500000	527.047974	258.679413	164.838165	105.019806	475.968903	664.977417	371.205048	1.641706	99998.000000	4.409248	3.919879	0.410764	0.585292	3.719352	4.999991	2.911956	2.721850	2.412762	2.217058	2.021271	2.677579	2.822807	2.569614	0.215295	4.999991	38744.000000		1
15240.795898	4460.359863	2.975808	3.355108	2598.463135	58517.281250	429.830017	272.306458	139.983231	55.291435	47.699272	212.577530	270.854034	164.449615	1.132407	99998.000000	4.183008	3.649370	0.473605	0.525706	3.414716	4.767284	2.633297	2.435058	2.146076	1.742658	1.678512	2.327517	2.432735	2.216033	0.054003	4.999991	38862.000000		1
13414.759766	2901.572998	0.983713	4.033530	3509.106689	76745.781250	540.267944	359.656464	180.645416	67.937851	41.386856	295.335815	384.761169	186.097473	1.923570	0.000000	4.127583	3.462634	0.000000	0.605685	3.545197	4.885055	2.732609	2.555888	2.256827	1.832112	1.616862	2.470316	2.585191	2.269741	0.284108	0.000000	38883.000000		1
5880.350586	2347.206299	1.899583	4.030447	1694.933838	43134.093750	272.025848	171.326355	86.748657	37.714127	26.526321	156.481232	190.343781	151.130951	0.848808	0.000000	3.769403	3.370551	0.278658	0.605353	3.229153	4.634820	2.434610	2.233824	1.938263	1.576504	1.423677	2.194462	2.279539	2.179353	0.000000	0.000000	38908.000000		1
12443.252930	3773.164062	1.733061	1.748480	2855.412598	62913.476562	450.743927	286.180206	141.256821	86.659225	31.827267	197.121826	273.863770	209.907013	0.903353	0.000000	4.094934	3.576706	0.238814	0.242661	3.455669	4.798744	2.653930	2.456640	2.150009	1.937815	1.502799	2.294735	2.437535	2.322027	0.000000	0.000000	38936.000000		1
13085.990234	3412.489990	2.106194	2.917217	2699.908936	62321.347656	416.674774	263.045990	127.037704	58.390594	35.203960	204.103424	313.665558	157.579056	1.997300	99998.000000	4.116807	3.533071	0.323498	0.464969	3.431349	4.794637	2.619797	2.420032	2.103933	1.766343	1.546592	2.309850	2.496467	2.197499	0.300443	4.999991	38973.000000		1
14640.595703	2418.853760	2.352893	2.642764	2333.255371	55948.332031	370.159668	239.578751	112.719902	49.910313	40.625175	190.087830	275.825012	118.329224	0.712706	99998.000000	4.165559	3.383610	0.371602	0.422058	3.367962	4.747787	2.568389	2.379448	2.052001	1.698190	1.608795	2.278954	2.440634	2.073092	0.000000	4.999991	39074.000000		1
11329.822266	3427.504639	1.683721	4.511510	3546.916260	79958.117188	556.451416	359.557770	194.645584	96.144806	53.515202	294.327454	362.373230	200.390594	1.358277	99998.000000	4.054223	3.534978	0.226270	0.654322	3.549851	4.902863	2.745427	2.555769	2.289245	1.982926	1.728477	2.468831	2.559156	2.301877	0.132988	4.999991	39101.000000		1
7570.177734	1748.313354	1.766982	3.731324	1241.664307	32586.400391	204.174347	120.608109	58.769894	24.642157	13.898411	93.708656	121.375954	125.761032	0.218069	99998.000000	3.879106	3.242619	0.247232	0.571863	3.094004	4.513036	2.310001	2.081377	1.769155	1.391679	1.142965	1.971780	2.084133	2.099546	0.000000	4.999991	39119.000000		1
24765.605469	7168.190918	2.855542	4.203136	6026.149902	99998.000000	937.407227	618.086121	327.011993	163.814377	118.082527	559.365540	732.838196	479.848267	5.435442	0.000000	4.393849	3.855410	0.455689	0.623573	3.780040	4.999991	2.971928	2.791049	2.514564	2.214352	2.072186	2.747696	2.865008	2.681104	0.735235	0.000000	39157.000000		1
11600.183594	4618.466309	1.785485	0.962126	2887.150391	66442.484375	440.493591	292.609802	121.086082	83.560066	60.287094	298.502838	364.818634	236.155792	1.335611	0.000000	4.064465	3.664498	0.251756	0.000000	3.460469	4.822446	2.643939	2.466289	2.083094	1.921999	1.780224	2.474948	2.562077	2.373199	0.125680	0.000000	39212.000000		1
8090.003418	795.764954	2.815454	4.166131	1483.962891	39352.710938	247.146240	153.665787	95.447884	87.325317	28.629431	157.788742	189.619095	144.063019	0.547170	0.000000	3.907949	2.900785	0.449548	0.619733	3.171423	4.594975	2.392954	2.186577	1.979766	1.941140	1.456813	2.198076	2.277882	2.158552	0.000000	0.000000	39334.000000		1
8545.761719	2454.785645	1.625130	3.188586	1308.445801	33412.410156	197.544312	129.140808	73.109276	46.401016	28.015766	86.983017	128.585739	68.995567	1.043329	99998.000000	3.931751	3.390013	0.210888	0.503598	3.116756	4.523908	2.295665	2.111063	1.863972	1.666528	1.447402	1.939434	2.109193	1.838821	0.018421	4.999991	39352.000000		1
16466.224609	5741.520508	2.852458	3.978023	4728.996582	99998.000000	721.607178	478.056610	266.734161	98.469948	88.034576	438.482971	583.128845	401.872833	1.195378	0.000000	4.216594	3.759027	0.455219	0.599667	3.674769	4.999991	2.858301	2.679479	2.426079	1.993304	1.944653	2.641953	2.765764	2.604089	0.077505	0.000000	39394.000000		1
23845.511719	4606.865234	2.300469	2.371395	4129.816895	90060.273438	653.737183	409.492767	208.852371	80.935806	74.231758	354.901337	467.991272	252.255997	0.862522	0.000000	4.377407	3.663405	0.361816	0.375004	3.615931	4.954533	2.815403	2.612246	2.319839	1.908141	1.870590	2.550108	2.670238	2.401841	0.000000	0.000000	39409.000000		1
10597.098633	4977.018555	2.340558	3.324270	5151.913086	99998.000000	791.200989	529.931274	278.042206	125.905968	93.369438	472.200592	571.490784	369.138947	1.097183	0.000000	4.025187	3.696969	0.369319	0.521696	3.711968	4.999991	2.898287	2.724220	2.444111	2.100046	1.970205	2.674127	2.757009	2.567190	0.040279	0.000000	39460.000000		1
22969.083984	4366.654297	1.665219	3.327354	5519.731934	99998.000000	881.088928	561.863342	253.236633	128.123184	99.888466	549.109009	729.319641	485.439056	1.822692	0.000000	4.361144	3.640149	0.221471	0.522099	3.741918	4.999991	2.945020	2.749631	2.403527	2.107628	1.999515	2.739659	2.862918	2.686135	0.260713	0.000000	39484.000000		1
4890.630859	1143.604492	2.090775	1.905751	736.051453	21022.558594	128.548737	79.344597	45.435806	3.937934	15.110320	46.364014	84.531448	82.409836	0.988488	99998.000000	3.689365	3.058276	0.320307	0.280066	2.866908	4.322686	2.109068	1.899517	1.657398	0.595268	1.179274	1.666181	1.927018	1.915979	0.000000	4.999991	39515.000000		1
14733.403320	5645.872559	3.237926	4.119875	4307.354004	88853.906250	705.695129	439.855255	228.671570	110.203575	70.068710	403.544220	501.190796	288.267883	1.350192	99998.000000	4.168303	3.751731	0.510267	0.614884	3.634211	4.948677	2.848617	2.643310	2.359212	2.042196	1.845524	2.605891	2.700003	2.459796	0.130396	4.999991	39597.000000		1
47905.378906	12113.363281	2.389898	3.567886	11999.977539	99998.000000	1857.786133	1216.800171	623.769409	246.819366	225.248611	1153.410767	1590.499878	888.548462	3.682401	99998.000000	4.680384	4.083265	0.378379	0.552411	4.079180	4.999991	3.268996	3.085219	2.795024	2.392379	2.352662	3.061984	3.201534	2.948681	0.566131	4.999991	39630.000000		1
6768.267090	2136.068848	2.426902	3.867008	1886.082520	44484.820312	303.603333	196.634598	98.408272	33.181030	40.301380	136.125473	163.234634	110.422516	0.260855	99998.000000	3.830477	3.329615	0.385052	0.587375	3.275561	4.648212	2.482306	2.293660	1.993032	1.520890	1.605320	2.133940	2.212812	2.043058	0.000000	4.999991	39709.000000		1
6137.574707	3818.229736	3.675817	2.926468	1850.489990	47297.957031	312.962463	193.368927	92.080437	60.897675	34.238750	145.703568	172.507431	88.287437	0.696899	99998.000000	3.787997	3.581862	0.565354	0.466344	3.267287	4.674842	2.495492	2.286387	1.964167	1.784601	1.534518	2.163470	2.236808	1.945899	0.000000	4.999991	39749.000000		1
35064.843750	8329.887695	3.786831	4.119875	8479.427734	99998.000000	1382.729980	865.960083	433.903625	246.714523	125.415657	674.225586	822.562622	407.078186	4.236021	0.000000	4.544872	3.920639	0.578276	0.614884	3.928367	4.999991	3.140737	2.937498	2.637393	2.392195	2.098352	2.828805	2.915169	2.609678	0.626958	0.000000	39839.000000		1
20074.664062	5267.016602	1.905751	3.469206	5089.643066	99998.000000	825.387329	522.764648	289.353363	138.244003	97.150108	507.022156	608.187317	376.080444	2.393342	0.000000	4.302648	3.721565	0.280066	0.540230	3.706687	4.999991	2.916658	2.718306	2.461429	2.140646	1.987443	2.705027	2.784037	2.575281	0.379005	0.000000	39951.000000		1
6832.319336	2415.128662	2.673601	5.214602	1379.714111	35750.343750	205.777893	144.294296	62.698578	42.059113	24.879604	115.760468	159.497131	124.703308	0.451295	0.000000	3.834568	3.382940	0.427097	0.717221	3.139789	4.553280	2.313399	2.159249	1.797258	1.623860	1.395844	2.063560	2.202753	2.095878	0.000000	0.000000	40009.000000		1
8482.757812	848.188538	1.276668	3.984190	1369.864624	34051.925781	207.566452	135.055420	48.787830	28.737362	26.088430	106.709694	159.968948	95.188850	0.869344	99998.000000	3.928537	2.928492	0.106078	0.600340	3.136678	4.532142	2.317157	2.130512	1.688311	1.458447	1.416448	2.028204	2.204036	1.978586	0.000000	4.999991	40047.000000		1
28009.568359	11126.681641	1.739229	3.065236	10914.837891	99998.000000	1771.657227	1120.605957	557.780518	216.802246	179.374908	873.706421	1234.204712	550.274658	4.033350	99998.000000	4.447307	4.046366	0.240357	0.486464	4.038017	4.999991	3.248380	3.049453	2.746463	2.336064	2.253762	2.941365	3.091387	2.740580	0.605666	4.999991	40100.000000		1
10730.359375	3141.392334	2.729109	4.486840	2091.706055	51392.593750	321.220734	214.137909	114.992615	65.119308	38.904449	161.094513	233.361923	129.831573	0.875361	99998.000000	4.030614	3.497122	0.436021	0.651941	3.320501	4.710900	2.506804	2.330693	2.060670	1.813710	1.589999	2.207081	2.368030	2.113380	0.000000	4.999991	40133.000000		1
4110.198242	935.797546	1.807071	1.659051	663.648315	23024.259766	99.200790	72.831741	36.687241	20.836823	16.192713	70.296906	86.230583	61.286224	0.572193	99998.000000	3.613863	2.971182	0.256975	0.219860	2.821938	4.362185	1.996515	1.862321	1.564515	1.318831	1.209320	1.846936	1.935661	1.787363	0.000000	4.999991	40196.000000		1
15482.070312	4021.824463	2.763030	4.181550	3400.740967	79149.742188	550.980835	346.895935	207.988922	91.852242	61.640854	294.894867	421.627258	243.143555	0.849116	0.000000	4.189829	3.604423	0.441386	0.621337	3.531574	4.898449	2.741137	2.540199	2.318040	1.963090	1.789869	2.469667	2.624929	2.385863	0.000000	0.000000	40216.000000		1
6379.200684	1502.132324	1.338343	0.838777	1495.150757	39024.078125	244.096420	157.915176	70.913658	51.251740	29.810503	145.718994	197.087906	91.747398	0.578856	99998.000000	3.804766	3.176708	0.126567	0.000000	3.174685	4.591332	2.387561	2.198424	1.850730	1.709709	1.474369	2.163516	2.294660	1.962594	0.000000	4.999991	40257.000000		1
23481.798828	6724.996094	1.470943	2.473158	7442.714355	99998.000000	1150.758789	759.494019	385.747955	176.790741	147.242355	758.411621	952.181458	467.322113	2.791054	0.000000	4.370731	3.827692	0.167596	0.393252	3.871731	4.999991	3.060984	2.880524	2.586304	2.247459	2.168033	2.879905	2.978720	2.669616	0.445768	0.000000	40296.000000		1
14004.250977	2251.024414	2.420735	2.864793	2725.389893	63964.785156	435.978973	273.416626	148.827393	51.492271	52.010338	270.147858	402.616028	192.073746	0.225772	9109.525391	4.146260	3.352380	0.383947	0.457093	3.435429	4.805941	2.639466	2.436825	2.172683	1.711742	1.716090	2.431602	2.604891	2.283468	0.000000	3.959496	40327.000000		1
6318.944824	463.612366	2.883296	3.336605	909.487061	29806.085938	161.464554	97.103851	51.960999	15.603718	22.375608	108.674034	118.366226	78.505821	0.645531	0.000000	3.800645	2.666155	0.459889	0.523305	2.958797	4.474305	2.208077	1.987236	1.715677	1.193228	1.349775	2.036126	2.073228	1.894902	0.000000	0.000000	40407.000000		1
19158.152344	4259.186035	3.086823	5.738838	4915.877441	99998.000000	772.004761	499.285065	255.389069	109.774933	91.633293	476.724426	628.139099	307.390167	0.652147	0.000000	4.282353	3.629327	0.489512	0.758824	3.691601	4.999991	2.887620	2.698349	2.407202	2.040503	1.962053	2.678267	2.798056	2.487690	0.000000	0.000000	40443.000000		1
19797.214844	4680.942871	3.167000	2.312804	3446.543701	79659.414062	545.047729	355.351562	209.250183	88.712997	74.521629	310.705170	388.396881	251.879776	1.266093	0.000000	4.296604	3.670333	0.500648	0.364139	3.537384	4.901237	2.736434	2.550658	2.320666	1.947987	1.872282	2.492348	2.589276	2.401193	0.102466	0.000000	40518.000000		1
7949.804688	1547.188843	2.328223	4.668780	1466.064941	44640.187500	239.603424	152.068405	86.313850	38.768764	39.724724	154.905441	195.792740	102.626823	0.366505	0.000000	3.900357	3.189543	0.367025	0.669203	3.166153	4.649726	2.379493	2.182039	1.936080	1.588482	1.599061	2.190067	2.291797	2.011261	0.000000	0.000000	40557.000000		1
16405.410156	3929.176514	2.966557	4.434416	3116.559082	71964.859375	513.303711	317.760773	164.625397	69.874435	56.728458	255.191711	325.365265	225.402802	0.553851	0.000000	4.214987	3.594301	0.472253	0.646836	3.493675	4.857121	2.710374	2.502100	2.216497	1.844318	1.753801	2.406867	2.512371	2.352959	0.000000	0.000000	40588.000000		1
3990.339355	462.496063	1.446273	1.418520	566.075745	26921.304688	99.086693	61.724113	56.185719	39.237492	29.221508	110.780228	162.747391	74.237930	0.054359	0.000000	3.601010	2.665108	0.160250	0.151835	2.752875	4.430096	1.996015	1.790455	1.749626	1.593701	1.465703	2.044462	2.211514	1.870626	0.000000	0.000000	40678.000000		1
16040.206055	5425.449707	1.020718	2.584173	4457.815918	99998.000000	701.121948	451.665955	261.861847	132.360229	89.027534	417.880524	534.282410	423.196899	1.584626	0.000000	4.205210	3.734436	0.008906	0.412322	3.649122	4.999991	2.845793	2.654817	2.418072	2.121758	1.949524	2.621052	2.727771	2.626543	0.199927	0.000000	40721.000000		1
4595.649414	1004.907227	4.027363	3.558635	568.234375	20931.048828	89.138550	60.330265	37.905315	13.522195	6.679378	56.133297	74.009727	32.151062	0.627337	99998.000000	3.662347	3.002126	0.605021	0.551283	2.754528	4.320791	1.950066	1.780535	1.578700	1.131047	0.824736	1.749221	1.869289	1.507195	0.000000	4.999991	40754.000000		1
24200.267578	5373.007812	2.408400	3.142330	5632.060059	99998.000000	900.217346	572.977173	340.080872	162.901581	102.074837	559.939087	767.548767	418.793304	1.774771	99998.000000	4.383820	3.730217	0.381729	0.497252	3.750667	4.999991	2.954347	2.758137	2.531582	2.211925	2.008919	2.748141	2.885106	2.622000	0.249142	4.999991	40771.000000		1
14040.188477	4139.885254	2.843207	3.484625	3015.723877	68821.414062	479.361023	304.772064	172.078796	65.609627	65.301254	340.894989	444.693634	203.671692	0.360000	0.000000	4.147373	3.616988	0.453808	0.542156	3.479392	4.837724	2.680663	2.483975	2.235727	1.816968	1.814921	2.532621	2.648061	2.308931	0.000000	0.000000	40892.000000		1
14175.607422	7597.916016	1.723810	4.317234	8745.356445	99998.000000	1329.504639	895.230957	466.995239	201.732025	185.440628	938.557495	1273.513184	707.597778	3.709755	0.000000	4.151542	3.880694	0.236489	0.635206	3.941777	4.999991	3.123690	2.951935	2.669312	2.304775	2.268205	2.972461	3.105003	2.849787	0.569345	0.000000	40943.000000		1
6883.897949	1816.760010	1.686805	2.211041	966.869263	31441.318359	169.266418	96.823227	49.080788	43.160007	19.424471	73.026016	65.214905	78.425644	0.648899	99998.000000	3.837834	3.259298	0.227065	0.344597	2.985368	4.497501	2.228571	1.985980	1.690912	1.635082	1.288349	1.863478	1.814347	1.894458	0.000000	4.999991	40990.000000		1
790.399231	103.820236	1.665219	4.230890	92.586174	14200.823242	17.435459	12.445970	8.782488	16.214298	12.794432	32.983669	48.741573	54.289219	0.416195	0.000000	2.897846	2.016282	0.221471	0.626432	1.966546	4.152314	1.241433	1.095029	0.943618	1.209898	1.107021	1.518299	1.687900	1.734714	0.000000	0.000000	41023.000000		0
6379.009766	2309.498291	2.007514	4.082870	2110.560059	46784.718750	315.799530	218.180679	104.073097	72.770065	54.224461	198.410828	268.519623	138.370438	0.179978	46015.246094	3.804753	3.363518	0.302659	0.610966	3.324398	4.670104	2.499412	2.338816	2.017339	1.861953	1.734195	2.297565	2.428976	2.141043	0.000000	4.662902	41089.000000		1
7924.169434	887.018921	1.692973	1.834825	1294.430176	39272.675781	209.071320	132.711777	95.842598	38.256863	26.504734	147.911530	219.802734	87.189629	0.815867	0.000000	3.898954	2.947933	0.228650	0.263595	3.112079	4.594090	2.320294	2.122910	1.981559	1.582709	1.423323	2.170002	2.342033	1.940465	0.000000	0.000000	41122.000000		1
5021.495605	1507.738525	3.274930	2.417651	1018.873474	24418.396484	141.034790	104.224205	47.575920	27.343512	13.368008	50.857021	71.561241	90.655754	0.391719	99998.000000	3.700833	3.178326	0.515202	0.383394	3.008120	4.387717	2.149326	2.017969	1.677387	1.436854	1.126067	1.706351	1.854678	1.957395	0.000000	4.999991	41154.000000		1
31537.652344	6893.321777	2.204873	5.174514	7535.905273	99998.000000	1205.717163	769.186218	407.371155	186.319489	152.281189	769.118347	954.781006	596.799072	0.921828	99998.000000	4.498829	3.838428	0.343384	0.713870	3.877136	4.999991	3.081245	2.886031	2.609990	2.270258	2.182646	2.885993	2.979904	2.775828	0.000000	4.999991	41222.000000		1
7687.249023	1957.307617	3.160832	3.959521	1753.204102	41367.195312	281.107452	178.085907	92.863708	27.802988	39.653797	170.879211	226.075058	115.948578	0.113337	99998.000000	3.885771	3.291659	0.499801	0.597643	3.243833	4.616656	2.448872	2.250630	1.967846	1.444091	1.598285	2.232689	2.354253	2.064265	0.000000	4.999991	41270.000000		1
14895.491211	4520.063965	2.621178	3.904013	3350.392822	71455.140625	502.495239	337.435028	180.457306	58.338169	54.279968	311.701233	391.650238	232.637253	2.883837	0.000000	4.173055	3.655145	0.418496	0.591511	3.525096	4.854033	2.701132	2.528190	2.256374	1.765953	1.734640	2.493738	2.592898	2.366679	0.459971	0.000000	41332.000000		1
7026.779785	735.484009	1.791652	1.751564	966.727417	31248.517578	174.650635	102.848854	64.043083	21.761944	24.167261	98.139984	164.313934	77.139725	0.750392	0.000000	3.846756	2.866573	0.253254	0.243426	2.985304	4.494830	2.242170	2.012199	1.806472	1.337698	1.383227	1.991846	2.215674	1.887278	0.000000	0.000000	41370.000000		1
6973.369629	1448.120605	3.345856	2.852458	736.313538	28292.451172	113.416824	79.828743	51.180813	34.093815	17.494049	67.657227	92.765030	52.213863	1.051788	99998.000000	3.843443	3.160805	0.524507	0.455219	2.867063	4.451671	2.054677	1.902159	1.709107	1.532676	1.242890	1.830314	1.967384	1.717786	0.021928	4.999991	41425.000000		1
30485.250000	3693.060791	0.952875	3.385945	5757.241699	99998.000000	935.529236	588.389709	287.092987	146.829132	99.154533	515.101562	668.927673	340.296753	1.566808	0.000000	4.484090	3.567386	0.000000	0.529680	3.760215	4.999991	2.971057	2.769665	2.458023	2.166812	1.996313	2.711893	2.825379	2.531858	0.195016	0.000000	41450.000000		1
21333.203125	7310.406738	2.914133	3.734408	6757.467773	99998.000000	1048.942993	680.220337	336.294037	145.034393	122.988754	621.185242	809.290222	537.705383	3.288512	0.000000	4.329056	3.863941	0.464509	0.572222	3.829784	4.999991	3.020752	2.832650	2.526719	2.161471	2.089865	2.793221	2.908104	2.730544	0.516999	0.000000	41504.000000		1
21177.507812	5199.368652	4.249392	5.273193	5241.350586	99998.000000	844.343079	540.927856	296.125275	102.407883	93.116577	447.274719	620.969360	336.102844	0.593735	0.000000	4.325875	3.715951	0.628327	0.722074	3.719443	4.999991	2.926519	2.733139	2.471475	2.010333	1.969027	2.650574	2.793070	2.526472	0.000000	0.000000	41568.000000		1
2843.200928	868.661438	2.957305	2.972724	441.770233	13470.220703	70.374001	49.654362	41.655144	33.446232	13.152145	27.423689	29.437370	54.687023	0.601297	0.000000	3.453808	2.938851	0.470896	0.473155	2.645196	4.129375	1.847412	1.695957	1.619669	1.524347	1.118997	1.438126	1.468899	1.737884	0.000000	0.000000	41625.000000		1
34252.179688	6470.010742	1.742312	2.281967	8761.792969	99998.000000	1372.797241	894.117737	469.693512	197.353119	159.435455	856.126038	1093.934692	531.525574	3.898304	0.000000	4.534688	3.810905	0.241126	0.358309	3.942593	4.999991	3.137606	2.951395	2.671815	2.295244	2.202585	2.932538	3.038991	2.725524	0.590876	0.000000	41655.000000		1
10222.340820	2360.657471	1.347594	2.411484	2734.175293	69764.882812	422.324188	266.805084	151.448578	29.474375	49.694450	288.385071	386.404785	185.412872	1.686056	99998.000000	4.009551	3.373033	0.129559	0.382284	3.436826	4.843637	2.625646	2.426194	2.180265	1.469445	1.696308	2.459973	2.587043	2.268140	0.226872	4.999991	41707.000000		1
17927.871094	4789.104980	2.605759	4.082870	3815.087402	85405.281250	612.011108	394.558197	208.405228	102.713173	78.231369	400.812042	583.178162	294.284271	0.406421	0.000000	4.253529	3.680254	0.415934	0.610966	3.581505	4.931485	2.786759	2.596111	2.318909	2.011626	1.893381	2.602941	2.765801	2.468767	0.000000	0.000000	41778.000000		1
5608.303223	1864.813965	3.814585	4.687283	1992.927856	40591.937500	304.670319	205.432510	92.435066	41.155579	24.688412	122.634125	177.126877	134.682297	0.568362	0.000000	3.748832	3.270636	0.581447	0.670921	3.299492	4.608440	2.483830	2.312669	1.965837	1.614429	1.392493	2.088611	2.248285	2.129311	0.000000	0.000000	41844.000000		1
7633.838379	1175.906738	2.892547	3.530881	953.831238	30461.363281	163.459747	100.221512	59.750523	29.394197	19.627996	74.518547	102.518898	47.890461	0.223305	0.000000	3.882743	3.070373	0.461280	0.547883	2.979471	4.483749	2.213411	2.000961	1.776342	1.468262	1.292876	1.872264	2.010804	1.680249	0.000000	0.000000	41882.000000		1
11427.774414	3428.568604	2.001346	1.751564	2927.047852	64409.125000	444.749146	299.289185	158.498001	56.845638	57.280449	260.890472	385.670868	218.926956	2.086195	99998.000000	4.057961	3.535113	0.301322	0.243426	3.466430	4.808948	2.648115	2.476091	2.200024	1.754697	1.758006	2.416458	2.586217	2.340299	0.319355	4.999991	41918.000000		1
18081.212891	6929.598633	2.488577	4.045865	6121.572754	99998.000000	966.641113	621.280823	354.485016	155.685638	93.973854	540.283386	756.299255	415.694153	2.017238	99998.000000	4.257227	3.840708	0.395951	0.607011	3.786863	4.999991	2.985265	2.793288	2.549598	2.192249	1.973007	2.732622	2.878694	2.618774	0.304757	4.999991	41954.000000		1
5790.440918	2178.787842	2.692104	3.188586	1909.824219	48275.859375	315.377045	201.812195	105.568710	51.911659	37.233063	166.679169	193.661880	132.366409	0.939972	0.000000	3.762712	3.338215	0.430092	0.503598	3.280993	4.683730	2.498830	2.304947	2.023535	1.715265	1.570929	2.221881	2.287044	2.121778	0.000000	0.000000	41999.000000		1
17820.109375	5924.987793	2.821621	5.859104	5178.254395	99998.000000	842.486694	531.244934	279.867798	111.899628	91.920082	492.189362	662.744812	424.624664	0.161082	0.000000	4.250910	3.772687	0.450499	0.767831	3.714183	4.999991	2.925563	2.725295	2.446953	2.048829	1.963410	2.692132	2.821346	2.628005	0.000000	0.000000	42092.000000		1
15023.302734	4275.859863	2.541001	2.164785	4012.270996	85956.968750	632.144836	408.441193	212.747131	120.000610	66.278793	304.710388	474.525726	274.915314	1.535664	0.000000	4.176765	3.631023	0.405005	0.335415	3.603390	4.934281	2.800817	2.611130	2.327864	2.079183	1.821375	2.483887	2.676260	2.439199	0.186296	0.000000	42134.000000		1
6727.009766	572.983337	1.692973	2.275799	1217.697510	33152.781250	188.863586	120.043785	66.688934	35.117619	21.761944	128.382217	159.487885	162.540787	0.141402	0.000000	3.827822	2.758142	0.228650	0.357134	3.085539	4.520520	2.276148	2.079340	1.824054	1.545525	1.337698	2.108505	2.202728	2.210962	0.000000	0.000000	42162.000000		1
7556.149902	2374.922852	2.457740	2.411484	2391.140381	58653.414062	387.295990	243.704788	141.713211	76.677162	61.847466	289.464386	359.280243	271.954926	0.577992	0.000000	3.878301	3.375649	0.390536	0.382284	3.378605	4.768293	2.588043	2.386864	2.151410	1.884666	1.791322	2.461595	2.555433	2.434497	0.000000	0.000000	42201.000000		1
6146.403320	1038.146851	2.093859	4.033530	883.697754	28908.841797	153.341995	96.474770	67.284096	35.697361	27.769068	71.434807	117.373268	98.417519	0.041916	0.000000	3.788621	3.016259	0.320947	0.605685	2.946304	4.461030	2.185661	1.984414	1.827912	1.552636	1.443561	1.853910	2.069569	1.993072	0.000000	0.000000	42249.000000		1
8433.538086	1846.311523	1.563456	2.704439	1756.075073	57562.718750	287.194763	182.150284	150.067062	110.209740	43.064411	209.179245	304.876923	155.028793	1.892166	0.000000	3.926010	3.266305	0.194086	0.432077	3.244543	4.760141	2.458177	2.260430	2.176285	2.042220	1.634119	2.320518	2.484125	2.190412	0.276959	0.000000	42313.000000		1
5248.372070	1805.735596	2.266548	4.422081	1470.869385	37840.968750	249.650238	151.800125	67.268677	39.003128	37.081959	130.691925	169.392853	92.641678	0.279221	99998.000000	3.720025	3.256654	0.355365	0.645627	3.167574	4.577962	2.397332	2.181272	1.827813	1.591099	1.569163	2.116249	2.228895	1.966806	0.000000	4.999991	42367.000000		1
8553.088867	1704.413208	1.948923	2.550252	1590.160767	45745.843750	265.636353	162.651794	105.115402	79.017723	44.862232	205.774796	289.165253	170.632523	1.270245	0.000000	3.932123	3.231575	0.289795	0.406583	3.201441	4.660352	2.424288	2.211259	2.021666	1.897725	1.651881	2.313392	2.461146	2.232062	0.103888	0.000000	42408.000000		1
24163.687500	9761.519531	3.339689	3.555551	7015.030762	99998.000000	1086.179077	699.996338	335.159241	150.745483	113.759125	681.925659	923.089417	505.221252	1.272123	99998.000000	4.383163	3.989517	0.523706	0.550907	3.846030	4.999991	3.035902	2.845096	2.525251	2.178244	2.055986	2.833737	2.965244	2.703482	0.104529	4.999991	42486.000000		1
9708.439453	4518.923340	2.349809	3.176251	3263.005615	79704.164062	535.102661	343.756683	180.873611	54.794952	64.388466	298.629272	422.250183	249.261688	1.363030	99998.000000	3.987149	3.655035	0.371033	0.501915	3.513618	4.901481	2.728437	2.536251	2.257375	1.738741	1.808808	2.475132	2.625570	2.396656	0.134506	4.999991	42564.000000		1
7911.328613	1421.582031	1.834825	2.189455	994.863464	32159.037109	172.803467	104.899544	58.985756	41.892590	22.569883	80.149452	108.467430	69.748001	1.247800	99998.000000	3.898249	3.152772	0.263595	0.340336	2.997763	4.507303	2.237552	2.020774	1.770747	1.622137	1.353529	1.903901	2.035299	1.843532	0.096145	4.999991	42636.000000		1
6845.758301	1907.458984	1.452441	1.893416	958.836121	26213.203125	154.671082	102.262947	57.406879	37.273151	17.592730	65.640465	83.751259	56.565022	1.728141	99998.000000	3.835422	3.280455	0.162098	0.277246	2.981744	4.418520	2.189409	2.009718	1.758964	1.571396	1.245333	1.817172	1.922991	1.752548	0.237579	4.999991	42680.000000		1
12743.109375	2304.474854	2.870961	4.280230	2523.201416	57448.136719	401.515106	260.366241	132.690201	71.234367	50.030579	246.517166	312.428986	261.494873	0.163252	0.000000	4.105276	3.362572	0.458027	0.631467	3.401952	4.759276	2.603702	2.415585	2.122839	1.852690	1.699236	2.391847	2.494751	2.417463	0.000000	0.000000	42726.000000		1
5693.849121	1670.180664	2.482410	3.308852	1584.992432	35896.082031	244.876617	166.164185	78.351631	40.332218	27.602545	94.442581	117.379433	64.410049	0.628285	99998.000000	3.755406	3.222764	0.394873	0.519677	3.200027	4.555047	2.388947	2.220537	1.894048	1.605652	1.440949	1.975168	2.069592	1.808954	0.000000	4.999991	42799.000000		1
11703.941406	3884.443848	3.290349	3.712821	2399.352295	56813.988281	363.079407	243.553680	146.705780	58.732887	46.872829	201.038177	269.682190	192.163177	0.625065	99998.000000	4.068332	3.589329	0.517242	0.569704	3.380094	4.754455	2.560002	2.386595	2.166447	1.768881	1.670921	2.303278	2.430852	2.283670	0.000000	4.999991	42840.000000		1
10865.726562	4371.563477	2.266548	2.812370	2591.388916	61948.359375	413.483124	271.732880	159.167175	75.156883	48.251259	247.889420	337.740326	177.984146	1.582161	99998.000000	4.036059	3.640637	0.355365	0.449072	3.413532	4.792030	2.616458	2.434142	2.201854	1.875969	1.683509	2.394258	2.528583	2.250381	0.199251	4.999991	42930.000000		1
13518.158203	3429.980957	2.078440	2.923384	3537.705078	80157.843750	574.710205	358.916351	176.577957	77.722549	80.504082	421.115356	514.080811	360.766602	2.870175	0.000000	4.130918	3.535292	0.317737	0.465886	3.548722	4.903946	2.759449	2.554993	2.246937	1.890547	1.905818	2.624401	2.711031	2.557226	0.457908	0.000000	42965.000000		1
13150.699219	1327.006836	2.559503	2.682853	2041.071167	50467.976562	338.474243	205.108719	91.590126	76.600067	36.221596	165.152710	212.642288	166.167267	0.049391	0.000000	4.118949	3.122873	0.408156	0.428597	3.309858	4.703016	2.529526	2.311984	1.961849	1.884229	1.558968	2.217886	2.327650	2.220546	0.000000	0.000000	43008.000000		1
5470.065430	2724.100830	1.711475	2.417651	1694.619263	42897.890625	270.841705	169.704315	108.526016	47.051685	38.444969	150.212006	239.106934	185.261780	0.249303	0.000000	3.737993	3.435223	0.233371	0.383394	3.229072	4.632436	2.432716	2.229693	2.035534	1.672575	1.584839	2.176705	2.378592	2.267786	0.000000	0.000000	43034.000000		1
11743.993164	4280.013672	2.682853	3.037483	3166.025146	71736.242188	471.892212	312.173035	176.346680	111.070099	55.710823	274.659363	346.538239	229.707703	0.680039	0.000000	4.069816	3.631445	0.428597	0.482514	3.500514	4.855739	2.673843	2.494395	2.246367	2.045597	1.745940	2.438794	2.539751	2.361176	0.000000	0.000000	43050.000000		1
18238.423828	1629.897827	2.605759	3.416783	2548.333740	58591.714844	411.709961	263.474640	142.394714	73.374481	35.925556	196.687027	276.525024	284.095612	1.271620	0.000000	4.260987	3.212160	0.415934	0.533617	3.406256	4.767836	2.614591	2.420739	2.153494	1.865545	1.555403	2.293776	2.441735	2.453465	0.104357	0.000000	43248.000000		1
20456.449219	4484.400879	3.734408	3.521630	3924.310547	89443.937500	609.574951	384.360291	212.188980	101.242226	73.192543	403.636719	502.285522	351.188507	1.255333	0.000000	4.310830	3.651704	0.572222	0.546744	3.593763	4.951551	2.785027	2.584738	2.326723	2.005362	1.864467	2.605991	2.700951	2.545540	0.098759	0.000000	43341.000000		1
20412.212891	5841.134766	2.710606	5.501390	6600.579590	99998.000000	1055.107422	670.617554	346.495056	152.089996	125.791870	611.816833	881.295532	464.707092	2.579228	0.000000	4.309890	3.766497	0.433066	0.740472	3.819582	4.999991	3.023297	2.826475	2.539697	2.182101	2.099653	2.786621	2.945122	2.667179	0.411490	0.000000	43469.000000		1
15529.174805	4917.656738	2.451572	3.506211	5374.867188	99998.000000	843.347046	540.317261	303.581757	94.507339	101.966904	573.834412	674.197815	405.946442	2.202588	0.000000	4.191148	3.691758	0.389445	0.544838	3.730368	4.999991	2.926006	2.732649	2.482276	1.975466	2.008459	2.758787	2.828787	2.608469	0.342933	0.000000	43521.000000		1
16763.542969	4970.573730	2.957305	4.619441	4647.878906	99998.000000	754.671021	479.068054	238.425430	117.169739	97.443062	478.491394	681.752991	345.505188	1.527927	0.000000	4.224366	3.696407	0.470896	0.664589	3.667255	4.999991	2.877758	2.680397	2.377352	2.068815	1.988751	2.679874	2.833627	2.538455	0.184103	0.000000	43613.000000		1
6157.177734	571.271851	1.967425	1.344510	1022.527710	31545.216797	150.360016	103.650627	60.947014	39.262161	11.977242	66.969551	96.369919	111.745438	0.257062	0.000000	3.789382	2.756843	0.293898	0.128564	3.009675	4.498933	2.177132	2.015572	1.784952	1.593974	1.078357	1.825877	1.983941	2.048230	0.000000	0.000000	43640.000000		1
12398.763672	1845.068726	3.182418	4.742790	1850.693481	54451.972656	285.332184	191.096207	126.803337	51.553944	42.697445	202.172989	254.522552	196.135040	0.834230	99998.000000	4.093379	3.266012	0.502757	0.676034	3.267334	4.736013	2.455351	2.281252	2.103131	1.712262	1.630402	2.305723	2.405726	2.292555	0.000000	4.999991	43737.000000		1
6405.023926	1497.596191	3.339689	3.524713	1753.386108	48836.535156	308.312195	181.595215	108.778885	71.104851	52.978630	236.023193	310.005188	151.405411	0.673005	0.000000	3.806521	3.175395	0.523706	0.547124	3.243878	4.688745	2.488991	2.259104	2.036545	1.851899	1.724101	2.372955	2.491369	2.180141	0.000000	0.000000	43785.000000		1
27907.070312	17732.787109	2.833956	5.137509	14716.140625	99998.000000	2339.518555	1499.461792	715.094360	296.618652	320.014984	1548.283569	2073.626221	1133.773560	3.207185	99998.000000	4.445714	4.248777	0.452393	0.710753	4.167794	4.999991	3.369127	3.175936	2.854363	2.472198	2.505170	3.189851	3.316730	3.054526	0.506124	4.999991	43858.000000		1
5980.793945	2464.039795	2.167868	2.137031	1705.572754	45111.164062	260.390900	163.502914	81.308937	31.182766	17.207262	121.545563	135.360718	112.778496	0.060739	99998.000000	3.776759	3.391648	0.336033	0.329811	3.231870	4.654284	2.415626	2.213526	1.910138	1.493915	1.235712	2.084739	2.131493	2.052226	0.000000	4.999991	43881.000000		1
9805.703125	2516.232178	2.772281	2.880212	2281.414795	55122.156250	375.010376	237.512650	126.791000	45.371048	45.574574	187.475891	231.798477	176.229507	1.197888	99998.000000	3.991479	3.400751	0.442837	0.459424	3.358204	4.741326	2.574043	2.375687	2.103088	1.656779	1.658723	2.272945	2.365111	2.246079	0.078416	4.999991	43971.000000		1
4837.467285	483.036835	2.969640	3.441453	0.000000	7727.476074	0.000000	0.000000	5.341035	19.982628	0.009251	0.000000	0.000000	0.000000	0.804450	99998.000000	3.684618	2.683980	0.472704	0.536742	0.000000	3.888038	0.000000	0.000000	0.727625	1.300653	0.000000	0.000000	0.000000	0.000000	0.000000	4.999991	43994.000000		1
6504.153809	1236.209229	2.599592	2.581089	1040.986938	30062.005859	179.307068	108.942322	57.172516	38.429554	23.063282	75.727371	110.851158	122.726631	0.336939	0.000000	3.813191	3.092092	0.414905	0.411803	3.017445	4.478018	2.253597	2.037197	1.757187	1.584665	1.362921	1.879253	2.044740	2.088939	0.000000	0.000000	44048.000000		1
13888.791992	4805.698242	3.580221	5.082002	3663.370605	82344.031250	605.744995	376.092773	212.842728	105.516289	65.313583	356.390778	439.349518	213.302216	0.038276	99998.000000	4.142664	3.681756	0.553910	0.706035	3.563881	4.915632	2.782290	2.575295	2.328059	2.023319	1.815004	2.551926	2.642810	2.328995	0.000000	4.999991	44104.000000		1
11296.471680	2876.215576	1.625130	1.800903	2763.594238	62599.121094	415.950104	287.256439	133.236023	83.819099	45.358715	268.041656	347.142639	212.105713	0.903673	99998.000000	4.052943	3.458822	0.210888	0.255490	3.441474	4.796568	2.619041	2.458270	2.124622	1.923343	1.656661	2.428202	2.540508	2.326552	0.000000	4.999991	44182.000000		1
4878.067871	809.444397	1.877997	2.664350	1388.919067	35241.273438	217.980240	142.570496	61.243053	44.371918	25.144806	122.782143	196.995392	116.158272	0.810150	0.000000	3.688248	2.908187	0.273695	0.425591	3.142677	4.547051	2.338417	2.154030	1.787057	1.647108	1.400448	2.089135	2.294456	2.065050	0.000000	0.000000	44201.000000		1
15469.369141	3396.775146	2.516331	3.133079	4416.805176	96133.007812	688.830139	445.877777	232.436813	115.911575	70.444931	360.060425	503.441925	282.698669	1.550365	99998.000000	4.189473	3.531067	0.400768	0.495971	3.645108	4.982872	2.838112	2.649216	2.366305	2.064127	1.847850	2.556376	2.701949	2.451324	0.190434	4.999991	44259.000000		1
10354.349609	2099.612793	1.387682	3.962604	3067.647705	73421.937500	505.942841	318.127747	169.873917	48.547298	70.648453	312.512238	471.969299	257.492188	1.032030	0.000000	4.015123	3.322139	0.142290	0.597981	3.486805	4.865826	2.704102	2.502602	2.230127	1.686165	1.849103	2.494867	2.673914	2.410764	0.013692	0.000000	44336.000000		1
6840.170410	477.470703	2.238794	4.206220	1281.879395	44329.625000	193.196228	135.188019	118.045517	43.594814	47.060936	185.378952	231.160141	166.524979	0.395341	0.000000	3.835067	2.678947	0.350014	0.623892	3.107847	4.646694	2.285999	2.130938	2.072049	1.639435	1.672661	2.268060	2.363913	2.221479	0.000000	0.000000	44414.000000		1
10982.260742	2084.379150	2.035268	3.694319	3033.091309	71493.593750	477.695801	309.672119	176.574875	59.978718	59.658009	281.551514	415.694153	174.592041	0.856716	99998.000000	4.040692	3.318977	0.308622	0.567534	3.481885	4.854267	2.679152	2.490902	2.246929	1.777997	1.775669	2.449558	2.618774	2.242024	0.000000	4.999991	44440.000000		1
13619.067383	3911.784180	1.822490	3.506211	1908.353271	54977.925781	327.092163	197.982193	131.247009	75.033531	42.571014	216.577133	286.272705	187.053421	1.075551	834.151123	4.134147	3.592375	0.260665	0.544838	3.280659	4.740188	2.514670	2.296626	2.118089	1.875255	1.629114	2.335613	2.456780	2.271966	0.031631	2.921245	44532.000000		1
7938.373047	1750.216064	2.482410	2.454656	1833.066772	43583.132812	296.742004	187.867538	98.676559	44.032707	31.867355	122.708130	211.874435	141.830399	1.095881	99998.000000	3.899731	3.243092	0.394873	0.389991	3.263178	4.639318	2.472379	2.273852	1.994214	1.643775	1.503346	2.088873	2.326079	2.151769	0.039763	4.999991	44590.000000		1
9498.836914	3696.527100	3.123827	3.842339	2133.117676	49406.902344	327.893951	211.686325	122.165398	66.130775	35.863880	177.416748	237.053162	139.838303	1.442155	0.000000	3.977670	3.567794	0.494687	0.584596	3.329015	4.693788	2.515733	2.325693	2.086948	1.820404	1.554657	2.248995	2.374846	2.145626	0.159012	0.000000	44636.000000		1
13707.370117	3764.486328	2.291218	4.156880	3480.393799	82264.859375	555.751404	364.442413	190.399277	88.540306	74.176254	342.732880	439.179901	251.525146	1.313880	0.000000	4.136954	3.575706	0.360066	0.618767	3.541628	4.915215	2.744881	2.561629	2.279665	1.947141	1.870265	2.534956	2.642642	2.400581	0.118556	0.000000	44685.000000		1
11036.537109	5186.682129	3.259512	3.805334	4379.852539	98867.492188	696.073853	443.373779	225.112930	102.262947	99.321060	480.603760	698.291077	405.783020	1.427871	0.000000	4.042833	3.714890	0.513153	0.580393	3.641459	4.995053	2.842655	2.646770	2.352401	2.009718	1.997041	2.681787	2.844037	2.608294	0.154689	0.000000	44743.000000		1
5980.994629	1275.304810	1.020718	1.905751	785.705811	22975.179688	113.052948	75.480675	35.802208	13.568451	8.026972	30.818886	25.425426	13.488274	0.778783	0.000000	3.776773	3.105614	0.008906	0.280066	2.895260	4.361259	2.053282	1.877836	1.553910	1.132530	0.904552	1.488817	1.405268	1.129956	0.000000	0.000000	44770.000000		1
14300.946289	2416.716797	2.544085	2.997394	2335.395508	52557.972656	360.362640	239.828537	132.835129	58.439934	59.226288	248.863892	356.581970	308.935120	1.275767	0.000000	4.155365	3.383226	0.405532	0.476744	3.368361	4.720639	2.556740	2.379901	2.123313	1.766710	1.772514	2.395962	2.552159	2.489867	0.105771	0.000000	44810.000000		1
11740.703125	3296.060303	2.013681	3.052901	3313.464844	69691.179688	515.758362	337.222260	177.530838	97.800774	49.123959	262.019104	347.488007	214.489456	2.010308	0.000000	4.069694	3.517995	0.303991	0.484713	3.520282	4.843178	2.712446	2.527916	2.249274	1.990342	1.691293	2.418333	2.540940	2.331406	0.303263	0.000000	44864.000000		1
4480.601562	1135.182861	3.163916	2.855542	606.330872	21641.792969	113.651192	63.142635	39.255993	30.220640	15.366270	41.550297	35.506168	17.608149	1.386382	0.000000	3.651336	3.055066	0.500225	0.455689	2.782710	4.335293	2.055574	1.800323	1.593906	1.480304	1.186568	1.618574	1.550304	1.245714	0.141883	0.000000	44900.000000		1
5062.302734	283.155060	3.114576	4.773628	492.639587	20612.992188	87.590515	51.109886	21.943886	19.168520	10.099244	36.970943	50.058331	33.557243	0.227804	99998.000000	3.704348	2.452024	0.493399	0.678849	2.692529	4.314141	1.942457	1.708505	1.341313	1.282589	1.004289	1.567860	1.699476	1.525786	0.000000	4.999991	44920.000000		1
6068.273438	2352.599609	3.253344	2.988143	2635.828857	56708.722656	407.059692	271.122314	129.060638	81.978111	47.594425	190.460953	255.194794	157.171997	0.707936	99998.000000	3.783065	3.371548	0.512330	0.475401	3.420917	4.753650	2.609658	2.433165	2.110794	1.913698	1.677556	2.279806	2.406872	2.196375	0.000000	4.999991	45026.000000		1
13781.388672	2973.359375	2.204873	2.830872	2912.992188	69158.437500	465.946747	294.913361	149.613754	76.316368	56.207306	278.739136	332.673737	225.994873	0.956273	99998.000000	4.139293	3.473247	0.343384	0.451920	3.464339	4.839845	2.668336	2.469694	2.174972	1.882618	1.749793	2.445198	2.522018	2.354099	0.000000	4.999991	45054.000000		1
21790.320312	7066.350098	3.043650	4.523845	5724.433594	99998.000000	893.180237	582.228394	282.636993	98.315758	85.684769	443.685242	586.070740	313.403442	1.219073	0.000000	4.338264	3.849195	0.483395	0.655508	3.757733	4.999991	2.950939	2.765093	2.451229	1.992623	1.932904	2.647075	2.767950	2.496104	0.086030	0.000000	45120.000000		1
23574.914062	6601.655762	2.377563	2.636597	6605.824707	99998.000000	1029.731323	677.404907	357.732208	157.998444	156.845123	742.132568	988.251953	526.415771	2.317662	0.000000	4.372450	3.819653	0.376132	0.421044	3.819927	4.999991	3.012724	2.830848	2.553558	2.198653	2.195471	2.870481	2.994868	2.721329	0.365050	0.000000	45269.000000		1
13403.084961	7833.763184	3.512378	3.968772	4445.400391	94248.937500	700.727234	456.905243	239.489319	109.253777	75.496094	359.218567	534.285522	246.853287	0.156444	0.000000	4.127205	3.893970	0.545601	0.598656	3.647911	4.974277	2.845549	2.659826	2.379286	2.038436	1.877924	2.555359	2.727773	2.392439	0.000000	0.000000	45387.000000		1
5655.311523	1394.676392	1.686805	2.812370	794.679504	27849.652344	158.868057	83.381210	51.788307	51.045128	16.340733	65.399933	80.556511	63.302990	0.834530	0.000000	3.752456	3.144474	0.227065	0.449072	2.900192	4.444820	2.201037	1.921068	1.714232	1.707954	1.213271	1.815577	1.906101	1.801424	0.000000	0.000000	45441.000000		1
14542.360352	3864.954590	2.636597	2.241878	2660.853271	61640.347656	431.048096	270.610413	143.239670	80.485580	60.428944	267.353973	352.230804	231.524017	1.483226	0.000000	4.162635	3.587144	0.421044	0.350612	3.425021	4.789865	2.634526	2.432344	2.156063	1.905718	1.781245	2.427087	2.546827	2.364596	0.171207	0.000000	45523.000000		1
12508.584961	3577.840088	2.328223	4.311067	3110.123291	63119.019531	478.898468	311.639557	160.579529	79.011551	70.299995	327.200104	456.609192	279.078369	0.854842	99998.000000	4.097208	3.553621	0.367025	0.634585	3.492778	4.800160	2.680243	2.493653	2.205690	1.897691	1.846955	2.514813	2.659545	2.445726	0.000000	4.999991	45563.000000		1
12051.541016	4264.943359	3.947186	3.799166	3306.822510	74694.734375	534.473572	334.218689	177.314972	78.515076	54.452660	301.478638	405.397552	193.812973	1.769170	99998.000000	4.081043	3.629913	0.596288	0.579688	3.519411	4.873290	2.727926	2.524031	2.248745	1.894953	1.736019	2.479257	2.607881	2.287383	0.247770	4.999991	45593.000000		1
6256.085449	2151.931641	3.469206	4.039698	1080.967651	27751.632812	146.690369	105.232582	61.668606	12.859191	13.830568	62.627651	113.685112	66.047516	0.916732	0.000000	3.796303	3.332829	0.540230	0.606349	3.033813	4.443288	2.166402	2.022150	1.790064	1.109214	1.140840	1.796766	2.055704	1.819857	0.000000	0.000000	45618.000000		1
18055.753906	2005.753052	2.667434	4.058200	3583.332275	78850.398438	568.582825	370.427948	202.395020	62.266853	82.431419	349.051483	496.987671	240.784485	0.055841	99998.000000	4.256616	3.302278	0.426094	0.608333	3.554287	4.896804	2.754794	2.568704	2.306200	1.794257	1.916093	2.542890	2.696346	2.381629	0.000000	4.999991	45699.000000		1
12136.978516	2543.436768	1.279752	2.559503	1656.504272	41103.605469	263.995789	173.093338	87.402405	39.348507	33.353718	134.185806	166.969040	114.961784	0.739058	0.000000	4.084111	3.405421	0.107126	0.408156	3.219193	4.613880	2.421597	2.238280	1.941523	1.594928	1.523144	2.127707	2.222636	2.060554	0.000000	0.000000	45749.000000		1
12491.513672	2318.370117	1.211909	2.263464	2068.738525	47606.593750	316.295990	210.989410	134.210480	50.422211	29.267765	179.436584	236.208221	151.380737	1.135358	0.000000	4.096615	3.365183	0.083470	0.354774	3.315706	4.677667	2.500094	2.324261	2.127786	1.702622	1.466390	2.253911	2.373295	2.180071	0.055133	0.000000	45777.000000		1
5061.691895	1837.544434	2.207957	2.374479	1467.036255	34484.265625	208.155457	154.513809	66.263382	45.725677	25.915741	110.345421	102.201271	58.739056	0.704420	99998.000000	3.704296	3.264238	0.343991	0.375568	3.166441	4.537621	2.318388	2.188967	1.821274	1.660160	1.413564	2.042754	2.009456	1.768927	0.000000	4.999991	45814.000000		1
16094.473633	3049.638672	2.861710	2.392981	2591.521729	62265.199219	444.739899	267.878204	137.235626	46.385597	48.988274	222.507172	337.428864	212.953751	0.153567	99998.000000	4.206677	3.484248	0.456626	0.378939	3.413555	4.794245	2.648106	2.427937	2.137467	1.666383	1.690092	2.347344	2.528182	2.328285	0.000000	4.999991	45851.000000		1
7843.628418	1898.670288	2.981975	2.944971	2181.739014	53710.539062	358.188599	224.878571	151.581177	66.164696	52.294041	251.152023	326.089966	233.605545	0.912034	99998.000000	3.894517	3.278450	0.474504	0.469081	3.338803	4.730060	2.554112	2.351948	2.180645	1.820626	1.718452	2.399937	2.513337	2.368483	0.000000	4.999991	45903.000000		1
7113.035156	940.290527	2.266548	3.376694	954.774841	26846.960938	155.509857	98.617966	63.990662	22.017895	14.826616	68.964737	98.892418	123.910789	0.620967	0.000000	3.852055	2.973262	0.355365	0.528492	2.979901	4.428895	2.191758	1.993956	1.806117	1.342776	1.171042	1.838627	1.995163	2.093109	0.000000	0.000000	45935.000000		1
8907.514648	2279.348633	2.063021	1.708391	1628.935669	46198.148438	269.416992	166.121002	110.169647	63.463345	22.708652	138.299515	189.810287	87.538094	0.100004	0.000000	3.949757	3.357811	0.314504	0.232587	3.211904	4.664625	2.430425	2.220425	2.042062	1.802523	1.356191	2.140821	2.278320	1.942197	0.000000	0.000000	45956.000000		1
5238.195801	1117.460571	2.312804	2.510163	666.389771	21562.279297	113.919479	73.849373	44.683376	19.973375	12.270197	65.766899	73.516335	73.750694	0.145451	99998.000000	3.719182	3.048232	0.364139	0.399702	2.823728	4.333694	2.056598	1.868347	1.650146	1.300452	1.088852	1.818007	1.866384	1.867766	0.000000	4.999991	46002.000000		1
5272.200195	959.505310	3.018980	5.254691	1922.100586	48272.578125	313.381866	200.165482	95.901192	63.839561	58.621872	197.951355	232.347382	118.042435	1.864785	25263.166016	3.721992	2.982047	0.479860	0.720547	3.283776	4.683701	2.496074	2.301389	1.981824	1.805090	1.768060	2.296558	2.366138	2.072038	0.270629	4.402488	46065.000000		1
7549.565918	1296.224854	2.716774	4.576268	1170.432983	31463.994141	200.150070	121.678162	66.787613	20.991009	35.888550	113.213303	148.713303	76.939285	1.503513	0.000000	3.877922	3.112680	0.434053	0.660511	3.068347	4.497814	2.301356	2.085213	1.824696	1.322033	1.554956	2.053897	2.172350	1.886148	0.177107	0.000000	46117.000000		1
7901.590332	1524.131714	2.581089	2.189455	1222.683960	34445.324219	201.127609	129.797653	84.044212	28.086693	39.780231	129.819229	154.495316	161.541656	0.424899	99998.000000	3.897715	3.183022	0.411803	0.340336	3.087314	4.537130	2.303472	2.113267	1.924508	1.448501	1.599667	2.113339	2.188915	2.208285	0.000000	4.999991	46163.000000		1
5652.203125	1647.558350	2.232627	2.621178	1036.682007	27680.693359	156.968475	105.716728	56.586605	43.394371	19.606411	62.510468	117.123482	57.687500	0.159799	0.000000	3.752218	3.216841	0.348816	0.418496	3.015646	4.442177	2.195812	2.024144	1.752714	1.637433	1.292398	1.795953	2.068644	1.761082	0.000000	0.000000	46188.000000		1
5131.325684	1176.779419	4.030447	5.001824	677.253784	22071.478516	108.707962	69.026405	50.462299	20.476025	14.912961	45.374130	67.102158	69.994705	1.956291	0.000000	3.710230	3.070695	0.605353	0.699128	2.830751	4.343832	2.036261	1.839015	1.702967	1.311246	1.173564	1.656808	1.826736	1.845065	0.291434	0.000000	46216.000000		1
15088.187500	4255.682617	2.177119	3.015897	3779.235840	84907.242188	600.234314	384.943115	208.704361	68.597771	58.005127	297.975494	322.278442	257.603210	1.854670	99998.000000	4.178637	3.628969	0.337882	0.479416	3.577404	4.928945	2.778321	2.585397	2.319531	1.836310	1.763466	2.474180	2.508231	2.410951	0.268267	4.999991	46242.000000		1
6842.141113	2569.997070	1.643633	2.966557	1669.579346	37355.464844	274.409576	174.061630	71.770935	42.447662	38.195187	186.717300	214.708389	150.887344	0.154921	0.000000	3.835192	3.409933	0.215805	0.472253	3.222607	4.572354	2.438399	2.240703	1.855949	1.627854	1.582009	2.271184	2.331849	2.178653	0.000000	0.000000	46310.000000		1
9396.065430	4342.206543	2.525582	1.714559	1291.463623	35508.789062	203.310898	134.333832	77.534447	51.590950	25.388422	99.469078	144.920303	65.316673	1.339665	99998.000000	3.972946	3.637711	0.402361	0.234152	3.111082	4.550336	2.308161	2.128186	1.889495	1.712574	1.404636	1.997688	2.161129	1.815024	0.126996	4.999991	46368.000000		1
16863.894531	7574.223633	1.551121	2.553336	5561.815918	99998.000000	866.527527	565.921570	267.409485	168.066849	106.796043	552.217407	718.492615	365.136261	0.978259	0.000000	4.226958	3.879338	0.190646	0.407108	3.745217	4.999991	2.937782	2.752756	2.427177	2.225482	2.028555	2.742110	2.856422	2.562455	0.000000	0.000000	46384.000000		1
5912.106934	1575.734985	2.337474	2.275799	670.025513	24625.046875	124.068062	71.129517	44.523022	22.295431	24.965948	52.374218	65.461609	48.423950	1.125596	99998.000000	3.771742	3.197483	0.368747	0.357134	2.826091	4.391377	2.093660	1.852050	1.648585	1.348216	1.397348	1.719118	1.815987	1.685060	0.051382	4.999991	46424.000000		1
10950.210938	2427.028809	2.605759	4.326486	2341.936035	56246.902344	357.090790	236.362411	117.928337	85.296211	55.084824	275.868195	379.645233	193.738968	2.025009	99998.000000	4.039423	3.385075	0.415934	0.636135	3.369575	4.750099	2.552779	2.373578	2.071618	1.930930	1.741032	2.440702	2.579378	2.287217	0.306427	4.999991	46467.000000		1
27392.382812	6191.290039	2.846291	4.329569	6190.541016	99998.000000	991.964722	621.996277	307.479584	119.831001	102.919785	530.473999	721.489990	368.426605	1.015992	99998.000000	4.437630	3.791781	0.454279	0.636445	3.791728	4.999991	2.996496	2.793788	2.487816	2.078569	2.012499	2.724664	2.858230	2.566351	0.006890	4.999991	46572.000000		1
3380.795410	203.440414	2.722941	3.762161	523.094604	18023.562500	83.362709	56.605110	26.736015	20.482193	12.109842	35.413654	30.035616	34.180161	0.141126	0.000000	3.529019	2.308437	0.435038	0.575437	2.718580	4.255841	1.920972	1.752856	1.427097	1.311376	1.083138	1.549171	1.477637	1.533774	0.000000	0.000000	46608.000000		1
20888.505859	5878.444824	2.383730	3.546299	5228.479004	99998.000000	808.032043	529.184998	354.185913	136.893326	123.479065	562.362915	739.138245	502.001831	2.482231	0.000000	4.319907	3.769263	0.377257	0.549775	3.718375	4.999991	2.907429	2.723608	2.549231	2.136382	2.091593	2.750017	2.868726	2.700705	0.394842	0.000000	46633.000000		1
8283.800781	2359.226562	2.041435	3.971855	1526.160767	38194.492188	227.962311	143.177994	67.823753	13.327919	23.417912	129.831573	177.182373	147.532227	0.136114	0.000000	3.918230	3.372770	0.309936	0.598993	3.183600	4.582001	2.357863	2.155876	1.831382	1.124762	1.369548	2.113380	2.248420	2.168887	0.000000	0.000000	46716.000000		1
5034.851074	2329.810791	2.667434	3.361275	1393.097534	45841.410156	233.654892	150.733154	97.560242	76.470551	35.555508	171.736496	221.329178	122.560112	0.524503	0.000000	3.701987	3.367321	0.426094	0.526504	3.143981	4.661258	2.368575	2.178209	1.989273	1.883494	1.550907	2.234863	2.345039	2.088349	0.000000	0.000000	46804.000000		1
8736.361328	484.560211	0.823358	2.340558	1237.575317	32730.728516	212.398666	131.456696	78.684677	37.757298	23.217468	90.128433	137.214035	146.431335	1.128101	0.000000	3.941331	2.685348	0.000000	0.369319	3.092572	4.514956	2.327152	2.118783	1.895890	1.577001	1.365815	1.954862	2.137398	2.165634	0.052348	0.000000	46845.000000		1
10960.036133	4488.061035	2.766114	4.816800	3758.380615	79754.203125	594.828552	386.651489	192.749084	79.085564	76.954704	360.593903	452.162445	265.759674	0.200373	0.000000	4.039812	3.652059	0.441870	0.682759	3.575001	4.901753	2.774392	2.587320	2.284992	1.898097	1.886235	2.557018	2.655294	2.424489	0.000000	0.000000	46885.000000		1
6053.786133	1333.957520	2.069189	2.223376	890.799622	27545.984375	143.797821	90.544739	39.166565	32.243572	17.034573	85.471985	108.424255	84.873741	1.677442	0.000000	3.782027	3.125142	0.315800	0.347013	2.949780	4.440058	2.157752	1.956863	1.592916	1.508443	1.231331	1.931824	2.035126	1.928773	0.224647	0.000000	46904.000000		1
12895.936523	3107.730225	2.038351	5.001824	2817.007568	70871.320312	456.664703	290.460449	173.188934	92.311722	69.220680	336.278625	497.579742	261.741577	0.625715	0.000000	4.110453	3.492443	0.309279	0.699128	3.449788	4.850471	2.659597	2.463087	2.238520	1.965257	1.840236	2.526699	2.696863	2.417873	0.000000	0.000000	46949.000000		1
14484.697266	3440.659912	2.232627	2.830872	4477.850586	94605.585938	741.087158	455.536041	248.438324	83.433632	82.721291	347.077881	408.092743	180.152023	2.387900	0.000000	4.160910	3.536642	0.348816	0.451920	3.651070	4.975917	2.869869	2.658523	2.395219	1.921341	1.917617	2.540427	2.610759	2.255639	0.378016	0.000000	46971.000000		1
10326.645508	1981.255859	3.012813	3.114576	1774.580688	40611.906250	278.054565	179.152893	101.593773	39.693886	23.482670	171.878342	178.918518	104.353722	0.186128	99998.000000	4.013959	3.296941	0.478972	0.493399	3.249096	4.608654	2.444130	2.253224	2.006867	1.598724	1.370747	2.235221	2.252655	2.018508	0.000000	4.999991	47006.000000		1
9127.684570	2903.629883	2.648932	3.885511	2864.383057	62732.609375	454.043518	299.353943	137.584091	73.161705	56.959740	281.286316	411.364594	293.445496	2.530566	0.000000	3.960361	3.462941	0.423071	0.589448	3.457031	4.797493	2.657098	2.476185	2.138568	1.864284	1.755568	2.449149	2.614227	2.467527	0.403218	0.000000	47048.000000		1
13833.368164	1425.883789	1.955090	3.120744	2656.606934	60444.867188	425.629944	272.170776	146.178467	59.528492	48.171082	234.287048	303.199371	137.041351	0.235564	0.000000	4.140928	3.154084	0.291167	0.494258	3.424327	4.781359	2.629032	2.434841	2.164883	1.774725	1.682786	2.369748	2.481728	2.136852	0.000000	0.000000	47081.000000		1
24981.623047	10093.545898	2.315888	4.570101	9065.087891	99998.000000	1442.104248	931.011536	491.119324	254.130905	172.467346	834.789673	1108.838501	565.030396	1.484916	99998.000000	4.397621	4.004044	0.364717	0.659926	3.957372	4.999991	3.158997	2.968955	2.691187	2.405057	2.236707	2.921577	3.044868	2.752072	0.171702	4.999991	47165.000000		1
15475.388672	5597.164551	2.599592	2.769197	6704.510742	99998.000000	1047.900635	682.690430	367.874603	165.618362	152.133163	731.243896	975.750427	548.819153	1.570072	99998.000000	4.189641	3.747968	0.414905	0.442354	3.826367	4.999991	3.020320	2.834224	2.565700	2.219109	2.182224	2.864062	2.989339	2.739429	0.195919	4.999991	47201.000000		1
6362.357422	1469.164062	2.759946	1.470943	984.532959	36049.792969	171.122833	112.161743	93.443451	36.764332	23.920561	149.367050	197.803345	127.006866	1.052160	99998.000000	3.803618	3.167070	0.440901	0.167596	2.993230	4.556903	2.233308	2.049845	1.970549	1.565427	1.378771	2.174255	2.296234	2.103827	0.022082	4.999991	47251.000000		1
8891.133789	1294.016968	1.643633	3.570970	1370.987061	37254.187500	223.626572	147.189941	99.203873	52.984798	32.114056	114.280273	128.357544	83.899277	1.064274	0.000000	3.948957	3.111940	0.215805	0.552786	3.137033	4.571175	2.349523	2.167878	1.996529	1.724151	1.506695	2.057971	2.108421	1.923758	0.027053	0.000000	47268.000000		1
6044.103516	1532.417725	1.193407	1.813238	1288.651245	34704.527344	207.276581	136.853241	83.816017	33.544910	27.300339	107.348030	118.202789	180.972290	0.020261	0.000000	3.781332	3.185377	0.076789	0.258455	3.110135	4.540386	2.316550	2.136255	1.923327	1.525627	1.436168	2.030794	2.072628	2.257612	0.000000	0.000000	47296.000000		1
6750.455078	2097.713379	2.130863	2.904882	1705.535767	41492.601562	285.551117	180.734848	78.786438	46.656967	29.462040	161.964127	200.634216	157.431030	1.585207	0.000000	3.829333	3.321746	0.328556	0.463128	3.231861	4.617970	2.455684	2.257042	1.896451	1.668916	1.469263	2.209419	2.302405	2.197090	0.200086	0.000000	47367.000000		1
7467.489258	1090.820190	2.352893	4.647194	960.337952	26830.253906	160.770721	104.264290	43.533138	55.572056	32.188065	94.778709	140.923782	83.856110	0.416658	0.000000	3.873175	3.037753	0.371602	0.667191	2.982424	4.428625	2.206207	2.018136	1.638820	1.744856	1.507695	1.976711	2.148984	1.923535	0.000000	0.000000	47452.000000		1
3390.052734	1793.736816	2.479326	3.083739	1206.488159	31338.769531	207.147064	125.696274	78.055595	25.160225	30.411831	152.672821	187.263123	122.683464	0.644706	0.000000	3.530206	3.253759	0.394334	0.489078	3.081523	4.496082	2.316279	2.099322	1.892404	1.400715	1.483043	2.183762	2.272452	2.088786	0.000000	0.000000	47494.000000		1
8287.249023	1645.843750	1.939672	2.578006	1444.811768	43294.078125	222.090866	145.472290	99.521500	56.315239	24.950531	136.199493	172.929901	93.705566	1.713236	99998.000000	3.918410	3.216389	0.287728	0.411284	3.159811	4.636428	2.346531	2.162780	1.997917	1.750626	1.397080	2.134176	2.237870	1.971765	0.233817	4.999991	47513.000000		1
6383.672363	1089.528076	2.929552	4.357323	1545.027100	40274.398438	227.857452	154.341125	79.020805	44.368832	34.883251	128.012161	152.925690	129.103806	0.880788	0.000000	3.805071	3.037238	0.466801	0.639220	3.188936	4.605029	2.357663	2.188482	1.897741	1.647078	1.542617	2.107251	2.184480	2.110939	0.000000	0.000000	47539.000000		1
6782.843750	1727.612183	1.501781	3.237926	1752.161865	44207.980469	277.440887	188.897507	94.140373	53.027973	44.288654	169.195496	218.880692	139.887634	0.400965	0.000000	3.831412	3.237446	0.176607	0.510267	3.243574	4.645501	2.443171	2.276226	1.973776	1.724505	1.646292	2.228389	2.340207	2.145779	0.000000	0.000000	47594.000000		1
7500.722656	2358.674561	3.105325	2.248045	2245.393555	49011.023438	364.858704	234.052689	120.931900	93.286179	43.477634	205.247482	277.382294	173.941360	0.809561	0.000000	3.875103	3.372668	0.492107	0.351805	3.351292	4.690294	2.562125	2.369314	2.082541	1.969817	1.638266	2.312278	2.443079	2.240403	0.000000	0.000000	47617.000000		1
12801.589844	3772.041504	2.858626	5.865271	4427.169434	97185.375000	725.101074	456.427246	236.220551	111.952049	92.361061	412.551819	525.385803	291.515076	1.505289	0.000000	4.107264	3.576576	0.456157	0.768288	3.646126	4.987601	2.860399	2.659372	2.373318	2.049032	1.965489	2.615479	2.720478	2.464661	0.177620	0.000000	47816.000000		1
20913.796875	5652.749023	2.115445	4.604022	6023.025879	99998.000000	979.950500	614.851257	382.636475	174.724640	141.050217	707.915405	862.546387	453.793732	1.795575	0.000000	4.320433	3.752260	0.325402	0.663137	3.779815	4.999991	2.991204	2.788770	2.582786	2.242354	2.149374	2.849981	2.935782	2.656858	0.254203	0.000000	47854.000000		1
10104.613281	2855.233643	1.107062	2.244962	2622.846191	58681.605469	433.126526	274.304718	157.458786	78.777191	57.517895	262.247314	317.893372	243.362488	0.235122	0.000000	4.004519	3.455642	0.044172	0.351209	3.418773	4.768502	2.636615	2.438233	2.197167	1.896400	1.759803	2.418711	2.502281	2.386254	0.000000	0.000000	48021.000000		1
7357.782227	2363.565430	1.396934	1.449357	1959.028320	45395.371094	314.507446	206.891113	128.715256	81.583389	29.662483	147.939285	164.727158	113.706696	3.258880	99998.000000	3.866747	3.373568	0.145176	0.161175	3.292041	4.657012	2.497631	2.315742	2.109630	1.911602	1.472208	2.170084	2.216765	2.055786	0.513068	4.999991	48075.000000		1
8879.051758	2938.306641	2.500912	3.043650	2229.996338	47698.378906	348.468658	232.930206	108.590775	86.834999	36.887684	165.038620	243.436508	159.102417	0.262173	0.000000	3.948367	3.468097	0.398098	0.483395	3.348304	4.678504	2.542164	2.367226	2.035793	1.938695	1.566881	2.217586	2.386386	2.201677	0.000000	0.000000	48131.000000		1
10078.308594	2620.709229	3.080655	3.743659	1871.434692	44988.054688	304.303345	186.760468	108.822060	68.533012	28.780533	149.058685	193.069794	109.287704	0.734763	0.000000	4.003387	3.418419	0.488643	0.573296	3.272175	4.653097	2.483307	2.271285	2.036717	1.835900	1.459099	2.173357	2.285714	2.038571	0.000000	0.000000	48161.000000		1
6497.443848	1152.439453	2.494745	3.305768	963.242798	29105.683594	151.315979	95.654495	41.759991	36.351112	16.430161	52.275539	70.358582	103.117142	0.903594	0.000000	3.812742	3.061618	0.397026	0.519272	2.983736	4.463978	2.179885	1.980705	1.620760	1.560518	1.215642	1.718299	1.847317	2.013331	0.000000	0.000000	48214.000000		1
7645.951172	2173.989502	1.964342	3.521630	1026.484131	33561.339844	184.370575	107.745834	67.925514	36.098248	22.153580	93.184418	122.473770	106.388985	0.053355	0.000000	3.883431	3.337257	0.293217	0.546744	3.011352	4.525839	2.265692	2.032400	1.832033	1.557486	1.345444	1.969343	2.088043	2.026897	0.000000	0.000000	48242.000000		1
6942.455078	1999.792236	1.551121	1.819406	1087.677856	29892.042969	179.701797	111.507996	56.555767	8.871917	29.554552	83.109840	130.904709	78.542824	1.081537	0.000000	3.841513	3.300985	0.190646	0.259930	3.036500	4.475555	2.254552	2.047306	1.752477	0.948017	1.470624	1.919652	2.116955	1.895107	0.034041	0.000000	48254.000000		1
8983.159180	3275.763184	2.081524	3.037483	1899.219238	52416.992188	292.504944	191.555679	127.034615	95.626740	42.648106	214.939682	292.628296	152.416870	0.486106	0.000000	3.953429	3.515312	0.318381	0.482514	3.278575	4.719472	2.466133	2.282295	2.103922	1.980579	1.629900	2.332317	2.466316	2.183033	0.000000	0.000000	48270.000000		1
8857.281250	1513.653198	0.551989	2.325139	1001.126526	31538.968750	178.141418	107.653320	59.627174	38.068756	24.836432	80.312889	105.056808	38.629993	1.533890	0.000000	3.947300	3.180026	0.000000	0.366449	3.000489	4.498847	2.250765	2.032027	1.775444	1.580569	1.395089	1.904785	2.021424	1.586925	0.185794	0.000000	48303.000000		1
17600.462891	4372.596680	1.887248	1.918085	3333.043701	75373.820312	548.640320	345.708710	182.822540	77.784225	74.108406	394.465698	535.189026	232.954880	3.545734	0.000000	4.245524	3.640739	0.275829	0.282868	3.522841	4.877221	2.739288	2.538710	2.262030	1.890892	1.869867	2.596009	2.728507	2.367272	0.549706	0.000000	48350.000000		1
3298.101807	398.967957	1.989012	4.200052	505.301422	23743.302734	88.401535	60.755821	57.446968	49.654362	15.344684	83.609406	113.796127	67.894676	1.363064	99998.000000	3.518264	2.600938	0.298637	0.623255	2.703551	4.375541	1.946460	1.783588	1.759267	1.695957	1.185958	1.922255	2.056128	1.831836	0.134516	4.999991	48433.000000		1
4948.752930	1011.333679	1.538786	2.935719	1703.808838	41468.761719	257.486023	179.362579	86.184334	52.562328	42.990402	168.591080	212.586777	171.844421	1.015056	0.000000	3.694496	3.004894	0.187178	0.467715	3.231421	4.617721	2.410754	2.253732	1.935428	1.720675	1.633371	2.226835	2.327536	2.235136	0.006490	0.000000	48470.000000		1
11028.852539	2932.182129	2.858626	4.711953	3071.736816	71445.015625	513.226624	314.208313	155.519119	85.539825	51.695797	241.040436	325.963531	173.481888	1.567382	0.000000	4.042531	3.467191	0.456157	0.673201	3.487384	4.853972	2.710309	2.497218	2.191784	1.932168	1.713455	2.382090	2.513169	2.239254	0.195175	0.000000	48530.000000		1
8965.276367	531.056824	4.372742	3.567886	601.076172	26043.664062	102.213608	59.183113	54.347813	10.586475	11.924818	50.493137	86.970680	84.124390	0.689627	0.000000	3.952564	2.725141	0.640754	0.552411	2.778929	4.415702	2.009509	1.772198	1.735182	1.024751	1.076452	1.703232	1.939373	1.924922	0.000000	0.000000	48552.000000		1
12775.719727	1519.577026	2.895631	3.620309	1896.579468	46044.792969	317.005249	201.368134	98.954094	67.095985	35.244049	168.828522	222.232712	141.922913	0.153844	0.000000	4.106385	3.181723	0.461743	0.558746	3.277971	4.663180	2.501066	2.303991	1.995434	1.826697	1.547086	2.227446	2.346808	2.152052	0.000000	0.000000	48623.000000		1
15697.658203	5810.285156	2.753779	4.502259	4801.843750	99998.000000	788.231384	493.370453	265.109009	111.800949	87.732368	470.985596	598.788086	327.055176	1.621640	0.000000	4.195835	3.764197	0.439929	0.653430	3.681408	4.999991	2.896654	2.693173	2.423424	2.048445	1.943160	2.673008	2.777273	2.514621	0.209955	0.000000	48664.000000		1
7407.272949	2448.744629	2.784616	3.059069	1658.604248	41872.550781	270.582642	163.980896	71.382385	49.207218	35.919388	176.099991	265.953979	141.130386	1.663710	0.000000	3.869658	3.388943	0.444765	0.485589	3.219743	4.621930	2.432300	2.214793	1.853591	1.692029	1.555329	2.245759	2.424807	2.149621	0.221078	0.000000	48697.000000		1
13288.983398	3821.029785	3.265679	5.516809	5103.390137	99998.000000	809.700378	528.386292	276.327667	111.215034	101.205223	462.545380	633.868652	345.532928	1.911609	99998.000000	4.123492	3.582181	0.513974	0.741688	3.707859	4.999991	2.908324	2.722952	2.441424	2.046164	2.005203	2.665154	2.801999	2.538489	0.281399	4.999991	48784.000000		1
5557.609375	1178.478516	2.541001	3.163916	1061.015869	27897.042969	170.225464	113.089951	69.519806	22.360189	16.149540	84.519112	113.056030	48.263596	0.481991	0.000000	3.744888	3.071322	0.405005	0.500225	3.025722	4.445558	2.231025	2.053424	1.842109	1.349476	1.208160	1.926955	2.053294	1.683620	0.000000	0.000000	48810.000000		1
8998.509766	3458.579590	2.648932	3.792999	3732.424805	86482.468750	590.233765	381.591095	212.506607	69.769592	82.708954	397.259552	490.252777	277.228119	1.019911	0.000000	3.954171	3.538898	0.423071	0.578983	3.571991	4.936928	2.771024	2.581598	2.327373	1.843666	1.917552	2.599074	2.690420	2.442837	0.008562	0.000000	48899.000000		1
12576.529297	2861.623291	1.828657	1.674470	2581.625977	57992.394531	453.136902	271.023621	156.357895	74.222511	52.142937	213.610580	280.367371	207.979675	2.056378	99998.000000	4.099561	3.456612	0.262132	0.223877	3.411893	4.763371	2.656229	2.433007	2.194120	1.870536	1.717196	2.329623	2.447727	2.318021	0.313103	4.999991	48997.000000		1
18860.589844	4098.566406	1.776234	3.092990	4829.196777	97364.289062	745.660339	496.731720	234.058853	84.346420	73.698273	360.011078	500.577148	221.745483	2.063736	0.000000	4.275555	3.612632	0.249500	0.490378	3.683875	4.988400	2.872541	2.696122	2.369325	1.926067	1.867457	2.556316	2.699471	2.345855	0.314654	0.000000	49026.000000		1
21030.525391	5250.552246	4.055117	4.015028	4283.994629	92492.945312	665.254944	434.267517	218.997879	146.058197	89.943405	434.918182	560.383179	317.495575	1.922006	0.000000	4.322850	3.720205	0.608003	0.603689	3.631849	4.966109	2.822988	2.637757	2.340440	2.164526	1.953969	2.638407	2.748485	2.501738	0.283755	0.000000	49054.000000		1
4418.908203	214.322922	2.778449	2.220292	508.915588	21175.787109	105.972679	58.415264	19.822273	4.397411	19.257948	30.640028	29.992443	59.087517	1.072185	0.000000	3.645315	2.331069	0.443802	0.346410	2.706646	4.325840	2.025194	1.766526	1.297153	0.643197	1.284610	1.486289	1.477012	1.771496	0.030270	0.000000	49114.000000		0
9655.525391	5861.860352	3.000478	4.930898	5846.642090	99998.000000	948.194153	604.896912	269.173401	113.299644	120.250389	531.531738	731.632446	339.254425	1.102898	99998.000000	3.984776	3.768035	0.477190	0.692926	3.766906	4.999991	2.976897	2.781681	2.430032	2.054229	2.080086	2.725529	2.864293	2.530525	0.042535	4.999991	49167.000000		1
6569.313477	1021.099915	2.719858	2.497828	1645.606323	41503.492188	255.521683	176.371353	77.148979	50.203266	33.430813	161.902451	227.185196	156.838959	1.349282	99998.000000	3.817520	3.009068	0.434546	0.397563	3.216326	4.618084	2.407428	2.246428	1.887330	1.700732	1.524147	2.209253	2.356380	2.195454	0.130103	4.999991	49227.000000		1
19501.748047	4114.984375	2.044519	2.426902	3611.181396	86948.632812	569.973572	371.868042	230.679077	135.703003	54.094944	375.932434	493.348846	213.200439	2.028463	0.000000	4.290073	3.614368	0.310591	0.385052	3.557649	4.939263	2.755855	2.570389	2.363008	2.132589	1.733157	2.575110	2.693154	2.328788	0.307167	0.000000	49255.000000		1
5826.896973	850.464294	1.236579	0.949792	817.178406	24999.375000	137.436066	91.747398	39.872742	19.042088	7.641505	49.321316	63.642200	55.057072	0.769078	0.000000	3.765437	2.929656	0.092222	0.000000	2.912317	4.397929	2.138101	1.962594	1.600676	1.279715	0.883179	1.693035	1.803745	1.740813	0.000000	0.000000	49358.000000		1
6560.497070	2859.970215	1.384599	2.652015	2143.451416	51868.234375	354.244476	222.719940	109.207527	79.363098	38.429554	153.533188	184.521683	121.157013	1.009385	99998.000000	3.816937	3.456362	0.141324	0.423576	3.331114	4.714901	2.549303	2.347759	2.038253	1.899619	1.584665	2.186202	2.266047	2.083349	0.004057	4.999991	49398.000000		1
19348.597656	9155.247070	2.402232	4.104456	6601.131348	99998.000000	1054.910034	678.447205	376.320984	150.582047	115.587776	559.470398	751.775391	405.437622	0.900237	0.000000	4.286650	3.961670	0.380615	0.613256	3.819618	4.999991	3.023216	2.831516	2.575558	2.177773	2.062912	2.747777	2.876088	2.607924	0.000000	0.000000	49452.000000		1
10855.041016	2772.830078	2.426902	3.293433	2428.468994	61834.679688	402.458740	250.701797	156.838959	92.641678	49.956566	217.745880	314.257660	147.078918	1.438367	0.000000	4.035632	3.442923	0.385052	0.517649	3.385333	4.791232	2.604721	2.399158	2.195454	1.966806	1.698593	2.337950	2.497286	2.167550	0.157870	0.000000	49521.000000		1
14211.410156	5812.045898	2.729109	3.644979	3954.873291	86555.820312	625.117004	409.054871	204.192841	153.841553	79.178078	366.749054	509.967133	246.137863	0.769390	0.000000	4.152637	3.764329	0.436021	0.561695	3.597133	4.937296	2.795961	2.611782	2.310040	2.187074	1.898605	2.564369	2.707542	2.391178	0.000000	0.000000	49562.000000		1
10526.184570	2402.806152	2.818537	2.220292	1588.551025	40835.394531	247.056808	166.259781	85.943802	61.727200	38.173603	146.940155	161.347382	107.573143	0.394143	99998.000000	4.022271	3.380719	0.450024	0.346410	3.201001	4.611037	2.392797	2.220787	1.934215	1.790477	1.581763	2.167140	2.207762	2.031704	0.000000	4.999991	49589.000000		1
13819.102539	2376.396973	1.911918	2.778449	2388.543701	58439.500000	402.008514	246.378387	144.167877	50.869354	45.978546	222.898804	270.033752	163.811279	0.693042	0.000000	4.140480	3.375919	0.281469	0.443802	3.378133	4.766706	2.604235	2.391603	2.158869	1.706456	1.662555	2.348108	2.431418	2.214344	0.000000	0.000000	49612.000000		1
13600.783203	2596.396973	2.722941	2.476242	2389.234619	59050.253906	393.614594	239.692841	113.105370	63.969078	53.561459	227.327057	300.692291	156.530579	1.255641	0.000000	4.133564	3.414371	0.435038	0.393793	3.378259	4.771222	2.595071	2.379655	2.053483	1.805970	1.728852	2.356651	2.478122	2.194599	0.098865	0.000000	49642.000000		1
7181.611328	467.796997	2.618094	4.366574	1040.928345	30684.828125	177.105286	117.462692	51.664959	30.001694	24.614403	93.082657	122.936333	85.441147	0.669239	0.000000	3.856222	2.670058	0.417985	0.640141	3.017421	4.486924	2.248231	2.069900	1.713196	1.477146	1.391189	1.968869	2.089680	1.931667	0.000000	0.000000	49698.000000		1
7455.740234	5071.985352	2.386814	3.629560	2726.543213	58776.097656	424.917603	285.252014	133.880524	107.511467	47.532749	231.089218	268.957520	193.464523	0.184552	0.000000	3.872491	3.705178	0.377819	0.559854	3.435612	4.769201	2.628305	2.455229	2.126717	2.031455	1.676993	2.363780	2.429684	2.286601	0.000000	0.000000	49718.000000		1
22259.480469	6137.768555	2.485493	2.633513	3998.764160	87553.976562	665.998169	409.249146	213.388550	95.487968	72.245834	364.297485	507.490875	315.916687	3.037091	0.000000	4.347515	3.788011	0.395413	0.420535	3.601926	4.942276	2.823473	2.611988	2.329171	1.979949	1.858813	2.561456	2.705428	2.499573	0.482458	0.000000	49749.000000		1
7072.711914	1009.147339	2.772281	2.988143	1392.119995	37433.101562	246.270462	152.216431	85.422646	42.725201	28.308722	99.120613	109.463478	111.828705	0.685582	0.000000	3.849586	3.003955	0.442837	0.475401	3.143677	4.573256	2.391412	2.182462	1.931573	1.630684	1.451920	1.996164	2.039269	2.048553	0.000000	0.000000	49803.000000		1
10699.312500	6920.230469	1.230412	2.837040	4924.921875	99998.000000	838.807800	504.909790	287.530884	157.745575	84.278580	405.998871	567.716309	271.652710	2.309916	0.000000	4.029356	3.840121	0.090050	0.452865	3.692399	4.999991	2.923662	2.703214	2.458684	2.197957	1.925717	2.608525	2.754131	2.434014	0.363596	0.000000	49837.000000		1
18322.314453	5217.500977	2.750695	3.762161	3645.188965	88871.375000	611.631836	377.051819	213.030838	112.220337	74.293434	354.851990	487.187561	259.151245	1.897604	0.000000	4.262980	3.717463	0.439442	0.575437	3.561720	4.948762	2.786490	2.576401	2.328443	2.050071	1.870950	2.550047	2.687696	2.413553	0.278206	0.000000	49954.000000		1
22417.183594	21866.736328	2.867877	7.505820	18914.654297	99998.000000	3021.450195	1941.318359	1131.352783	471.759613	483.520996	2400.699951	3161.140625	2114.007812	4.563000	99998.000000	4.350581	4.339784	0.457561	0.875398	4.276798	4.999991	3.480216	3.288097	3.053598	2.673721	2.684415	3.380338	3.499844	3.325107	0.659250	4.999991	50042.000000		0
4032.568115	1280.392944	2.821621	2.729109	1190.748657	33737.253906	186.535355	123.127518	68.662529	45.287788	24.432463	128.520981	172.640030	143.131729	0.641467	0.000000	3.605582	3.107343	0.450499	0.436021	3.075820	4.528110	2.270761	2.090355	1.836720	1.655981	1.387967	2.108974	2.237142	2.155736	0.000000	0.000000	50085.000000		1
9694.716797	2143.574707	3.438369	3.490792	2448.278809	64194.257812	449.245239	254.556473	148.145889	95.441711	43.801426	205.580521	267.616089	221.406281	0.128550	99998.000000	3.986535	3.331139	0.536352	0.542924	3.388861	4.807496	2.652483	2.405784	2.170690	1.979738	1.641488	2.312982	2.427512	2.345190	0.000000	4.999991	50126.000000		1
6200.415039	443.629730	2.207957	4.027363	784.774536	22379.173828	127.595856	88.497131	54.002434	13.636292	24.611319	73.855545	124.311676	77.448097	0.285388	99998.000000	3.792421	2.647021	0.343991	0.605021	2.894745	4.349844	2.105837	1.946929	1.732413	1.134696	1.391135	1.868383	2.094512	1.889011	0.000000	4.999991	50194.000000		1
5431.197754	2122.700928	3.543216	3.660398	1316.244507	40320.542969	232.631088	139.650192	72.874916	53.046474	31.056334	112.750740	120.145546	84.775063	1.379984	0.000000	3.734896	3.326889	0.549398	0.563528	3.119337	4.605526	2.366668	2.145041	1.862578	1.724657	1.492150	2.052119	2.079708	1.928268	0.139874	0.000000	50241.000000		1
13810.058594	4530.715332	1.421604	2.038351	3283.731445	72545.015625	500.157745	336.744263	161.581741	75.437500	46.080307	275.843506	347.632965	204.322357	1.465878	0.000000	4.140195	3.656167	0.152779	0.309279	3.516368	4.860608	2.699107	2.527300	2.208392	1.877587	1.663515	2.440663	2.541121	2.310316	0.166098	0.000000	50263.000000		1
8709.791992	1660.929443	2.655099	3.370527	2197.145264	51683.742188	360.282440	229.152634	105.809242	67.737404	59.158443	265.115173	392.658630	202.617050	1.568588	99998.000000	3.940008	3.220351	0.424081	0.527698	3.341859	4.713354	2.556643	2.360125	2.024523	1.830829	1.772017	2.423434	2.594015	2.306676	0.195509	4.999991	50320.000000		1
17013.658203	5175.451172	3.419866	2.047602	3744.081299	82043.679688	599.528137	378.763306	208.843124	87.294479	57.665916	326.777618	440.817383	223.965775	2.469905	99998.000000	4.230798	3.713948	0.534009	0.311246	3.573345	4.914045	2.777810	2.578368	2.319820	1.940987	1.760919	2.514252	2.644259	2.350182	0.392680	4.999991	50352.000000		1
4040.712402	2344.529541	3.259512	3.348940	2152.166016	51990.878906	387.817139	231.696716	141.682373	53.786572	65.359840	247.651978	284.203522	209.632553	0.366959	0.000000	3.606458	3.370056	0.513153	0.524907	3.332876	4.715927	2.588627	2.364920	2.151316	1.730674	1.815311	2.393842	2.453629	2.321459	0.000000	0.000000	50429.000000		1
11661.291016	1414.208740	2.944971	3.620309	1470.009033	50319.453125	235.785751	155.679474	112.796997	68.619354	52.435894	225.307205	302.810822	169.164658	0.558731	99998.000000	4.066747	3.150513	0.469081	0.558746	3.167320	4.701736	2.372518	2.192231	2.052298	1.836447	1.719629	2.352775	2.481171	2.228310	0.000000	4.999991	50459.000000		1
13362.993164	2582.396729	2.618094	3.765245	2364.478271	55700.222656	378.834229	240.704315	116.935371	49.278145	31.842686	190.396194	241.351898	126.448708	0.873504	0.000000	4.125904	3.412023	0.417985	0.575793	3.373735	4.745857	2.578449	2.381484	2.067946	1.692654	1.503010	2.279658	2.382651	2.101914	0.000000	0.000000	50483.000000		1
7861.544922	3022.844238	2.266548	2.537917	2630.398438	60808.867188	436.352112	278.480103	143.628220	75.261726	54.557507	221.819489	313.347931	193.846909	0.689970	99998.000000	3.895508	3.480416	0.355365	0.404477	3.420022	4.783967	2.639837	2.444794	2.157240	1.876574	1.736855	2.346000	2.496027	2.287459	0.000000	4.999991	50565.000000		1
10213.589844	2257.071533	2.587257	4.415914	2182.183105	55694.578125	344.984009	226.827484	144.362152	75.459084	38.599159	194.639420	241.860718	142.499573	2.495883	99998.000000	4.009179	3.353545	0.412840	0.645021	3.338891	4.745813	2.537799	2.355696	2.159453	1.877712	1.586578	2.289231	2.383565	2.153814	0.397224	4.999991	50598.000000		1
5568.146484	2627.511963	2.692104	4.742790	2018.300903	49987.371094	334.271118	210.058121	136.930328	40.748524	32.514942	162.133728	205.077881	96.576530	0.345849	99998.000000	3.745711	3.419545	0.430092	0.676034	3.304986	4.698860	2.524099	2.322340	2.136500	1.610112	1.512083	2.209873	2.311919	1.984872	0.000000	4.999991	50638.000000		1
6008.035645	2644.697510	3.000478	3.348940	1833.917969	43677.796875	311.587128	187.620834	96.394592	61.218380	29.684069	153.292648	230.410797	110.749397	0.359187	99998.000000	3.778733	3.422376	0.477190	0.524907	3.263380	4.640261	2.493580	2.273281	1.984053	1.786882	1.472523	2.185521	2.362503	2.044341	0.000000	4.999991	50656.000000		1
13775.680664	5382.786133	2.695188	4.363490	4619.863281	99998.000000	715.270142	466.723846	276.019287	130.935547	111.187286	505.471039	679.156433	436.469299	1.049548	0.000000	4.139113	3.731007	0.430589	0.639834	3.664629	4.999991	2.854470	2.669060	2.440939	2.117058	2.046055	2.703696	2.831970	2.639954	0.021002	0.000000	50682.000000		1
7699.957031	1402.879150	2.901798	4.477589	2624.915527	57396.359375	418.071716	271.671204	152.271942	47.628345	47.680767	217.591690	284.086334	197.328445	1.255445	0.000000	3.886488	3.147020	0.462667	0.651044	3.419115	4.758884	2.621251	2.434044	2.182620	1.677866	1.678343	2.337642	2.453450	2.295190	0.098798	0.000000	50769.000000		1
8380.293945	892.720764	3.549383	3.034399	853.874939	30604.066406	158.627518	94.794128	66.109192	73.963470	31.762508	100.369530	100.838257	104.649757	0.042208	0.000000	3.923259	2.950716	0.550153	0.482073	2.931394	4.485779	2.200378	1.976781	1.820262	1.869017	1.501915	2.001602	2.003625	2.019738	0.000000	0.000000	50809.000000		1
8183.080078	3128.560791	1.692973	2.365228	1624.603027	38798.492188	248.626434	169.352768	82.573273	41.303596	37.091209	164.403366	230.694489	127.521851	1.709096	0.000000	3.912917	3.495345	0.228650	0.373873	3.210747	4.588815	2.395547	2.228792	1.916839	1.615988	1.569271	2.215911	2.363037	2.105585	0.232766	0.000000	50849.000000		1
15348.649414	3742.909424	2.183287	3.826920	3737.599365	84772.281250	613.836731	381.106934	197.235931	116.534485	89.061462	388.659027	518.265442	294.737579	0.126903	99998.000000	4.186070	3.573209	0.339111	0.582849	3.572593	4.928254	2.788053	2.581047	2.294986	2.066454	1.949690	2.589569	2.714552	2.469435	0.000000	4.999991	50869.000000		1
7523.739746	1836.699463	2.926468	4.428249	1137.637451	31622.828125	182.813278	124.888336	76.054245	33.847118	25.601198	92.505997	143.915009	73.590340	0.464131	0.000000	3.876434	3.264038	0.466344	0.646232	3.056004	4.500000	2.262008	2.096522	1.881123	1.529522	1.408260	1.966170	2.158106	1.866821	0.000000	0.000000	50931.000000		1
14766.113281	3411.620361	1.810155	2.578006	3506.772217	76367.781250	558.489746	360.032654	194.007263	93.079567	64.770851	321.553772	419.672180	252.888168	1.311482	0.000000	4.169266	3.532961	0.257716	0.411284	3.544908	4.882910	2.747015	2.556342	2.287818	1.968854	1.811380	2.507254	2.622910	2.402929	0.117762	0.000000	50956.000000		1
8528.070312	1521.047974	1.976677	2.904882	1528.196045	33478.277344	235.832001	154.458313	75.804466	25.903406	19.702007	100.896851	150.751648	121.086082	0.119106	99998.000000	3.930851	3.182143	0.295936	0.463128	3.184179	4.524763	2.372603	2.188811	1.879695	1.413357	1.294510	2.003878	2.178262	2.083094	0.000000	4.999991	50979.000000		1
5338.445312	1766.353271	1.585042	2.824705	1431.699707	32510.580078	198.068542	139.150635	61.243053	27.130733	21.672516	123.050430	154.174606	84.978592	0.632182	0.000000	3.727415	3.247077	0.200041	0.450973	3.155852	4.512025	2.296815	2.143485	1.787057	1.433462	1.335909	2.090083	2.188013	1.929309	0.000000	0.000000	51000.000000		1
4507.698242	1425.797485	2.167868	3.755994	1051.437744	31947.521484	153.779877	101.797302	64.789352	35.648022	18.783052	102.321533	145.567886	85.675514	0.427607	99998.000000	3.653955	3.154058	0.336033	0.574725	3.021784	4.504437	2.186899	2.007736	1.811504	1.552035	1.273766	2.009967	2.163066	1.932857	0.000000	4.999991	51019.000000		1
7071.407715	2934.208252	3.392113	2.744528	2478.715332	58263.179688	416.465088	259.206757	138.318024	77.463516	55.803337	195.567627	278.128571	199.005997	0.742621	0.000000	3.849506	3.467491	0.530470	0.438468	3.394227	4.765394	2.619579	2.413646	2.140879	1.889097	1.746660	2.291297	2.444246	2.298866	0.000000	0.000000	51179.000000		1
9135.501953	1149.035034	2.075356	3.321187	1669.782837	40793.019531	280.324188	174.703049	88.617401	39.761726	18.076876	116.716431	164.431122	87.334564	0.897646	99998.000000	3.960732	3.060333	0.317093	0.521293	3.222660	4.610586	2.447661	2.242301	1.947519	1.599465	1.257123	2.067132	2.215984	1.941186	0.000000	4.999991	51226.000000		1
6000.030273	1741.652466	1.754647	2.667434	990.052856	30019.986328	158.288315	102.238274	53.219162	20.186153	14.567582	79.865753	123.031921	45.667088	0.702884	0.000000	3.778153	3.240962	0.244190	0.426094	2.995658	4.477410	2.199449	2.009614	1.726068	1.305054	1.163387	1.902361	2.090018	1.659603	0.000000	0.000000	51253.000000		1
4004.305664	1689.210449	2.565671	4.354239	638.827332	18623.072266	99.012680	73.152451	40.671429	21.758862	14.434981	33.372219	21.089689	33.594250	0.704818	0.000000	3.602527	3.227684	0.409201	0.638912	2.805383	4.270051	1.995691	1.864229	1.609289	1.337636	1.159416	1.523385	1.324070	1.526265	0.000000	0.000000	51304.000000		1
6678.742676	2094.404541	1.504864	2.541001	1586.213501	39487.167969	253.156448	165.374741	92.950050	44.720379	39.237492	164.042572	201.309555	128.607330	1.628878	99998.000000	3.824695	3.321061	0.177497	0.405005	3.200362	4.596456	2.403389	2.218469	1.968250	1.650505	1.593701	2.214957	2.303864	2.109266	0.211888	4.999991	51365.000000		1
14826.930664	6378.442383	3.549383	6.506689	4048.338379	90112.507812	656.114746	419.209625	233.827576	139.776627	90.066757	451.628967	551.480408	396.106232	1.689409	0.000000	4.171051	3.804715	0.550153	0.813360	3.607277	4.954785	2.816980	2.622431	2.368896	2.145435	1.954565	2.654782	2.741530	2.597812	0.227735	0.000000	51442.000000		1
9607.073242	1639.099609	1.538786	2.639680	1205.152832	37200.816406	206.366882	129.637299	88.817841	62.186676	22.603806	107.570061	114.967949	51.285660	0.117660	0.000000	3.982591	3.214605	0.187178	0.421551	3.081042	4.570552	2.314640	2.112730	1.948500	1.793697	1.354182	2.031691	2.060577	1.709996	0.000000	0.000000	51538.000000		1
10855.248047	1856.022217	1.791652	2.701355	1985.406616	54167.906250	335.449097	206.579666	104.489403	62.501217	52.725765	208.072189	250.615448	164.850510	0.356371	0.000000	4.035640	3.268583	0.253254	0.431582	3.297849	4.733742	2.525627	2.315088	2.019072	1.795888	1.722023	2.318214	2.399008	2.217090	0.000000	0.000000	51599.000000		1
9770.671875	2552.311768	4.764376	4.588603	1233.390625	33894.742188	219.189072	134.321487	72.871834	27.815323	22.557549	97.433807	125.717865	67.484535	0.465502	99998.000000	3.989924	3.406934	0.678006	0.661681	3.091101	4.530132	2.340819	2.128145	1.862560	1.444284	1.353292	1.988710	2.099397	1.829204	0.000000	4.999991	51649.000000		1
19868.939453	7210.508789	1.396934	4.989489	7431.572754	99998.000000	1197.335571	763.851318	405.523987	156.586090	138.392029	661.249207	874.354004	503.207581	1.023529	99998.000000	4.298175	3.857966	0.145176	0.698056	3.871081	4.999991	3.078216	2.883009	2.608016	2.194753	2.141111	2.820365	2.941687	2.701747	0.010100	4.999991	51738.000000		1
21301.150391	8824.716797	3.148497	4.042781	7985.104004	99998.000000	1260.946899	816.012756	419.120178	157.915176	161.384384	850.751099	1160.435547	545.306763	2.386451	0.000000	4.328403	3.945701	0.498103	0.606680	3.902281	4.999991	3.100697	2.911697	2.622339	2.198424	2.207861	2.929802	3.064621	2.736641	0.377752	0.000000	51766.000000		1
6444.816406	1433.482178	1.390766	2.106194	952.446655	24787.619141	135.693756	87.602852	32.157227	5.464385	7.222116	43.283356	58.301167	4.036614	1.174747	99998.000000	3.809211	3.156392	0.143254	0.323498	2.978841	4.394235	2.132560	1.942518	1.507279	0.737541	0.858664	1.636321	1.765677	0.606017	0.069944	4.999991	51811.000000		1
7607.336914	1159.140381	0.749349	1.578874	1149.278564	33926.542969	172.973068	105.494705	41.180248	33.489403	14.311631	67.564713	117.567543	113.120789	1.661591	99998.000000	3.881233	3.064136	0.000000	0.198348	3.060425	4.530540	2.237978	2.023231	1.614689	1.524907	1.155689	1.829720	2.070287	2.053542	0.220524	4.999991	51823.000000		1
9938.779297	3233.778076	2.695188	2.522498	2696.075684	61633.910156	408.126648	259.653900	117.629211	65.961174	50.542477	262.925720	330.487366	240.867752	0.986835	0.000000	3.997333	3.509710	0.430589	0.401831	3.430732	4.789820	2.610795	2.414395	2.070515	1.819288	1.703657	2.419833	2.519155	2.381779	0.000000	0.000000	51852.000000		1
7415.737793	2078.896240	2.189455	2.886379	1990.365234	51518.121094	293.633606	196.286133	138.768250	44.307159	31.784096	157.591385	240.855408	136.683640	0.442037	10230.397461	3.870154	3.317833	0.340336	0.460353	3.298933	4.711960	2.467806	2.292890	2.142290	1.646474	1.502210	2.197532	2.381756	2.135716	0.000000	4.009892	51885.000000		1
13497.552734	5062.641602	2.010598	3.472290	5373.630859	99998.000000	822.229614	546.435425	279.155457	93.865921	87.226631	407.025757	586.890991	347.962921	0.314006	0.000000	4.130255	3.704377	0.303325	0.540616	3.730268	4.999991	2.914993	2.737539	2.445846	1.972508	1.940649	2.609622	2.768558	2.541533	0.000000	0.000000	51922.000000		1
4359.537109	667.536926	2.183287	3.114576	727.000671	23992.960938	132.505173	85.512077	64.533401	43.863098	23.501173	86.264511	115.797470	111.196533	0.314143	99998.000000	3.639440	2.824475	0.339111	0.493399	2.861535	4.380084	2.122233	1.932027	1.809785	1.642099	1.371090	1.935832	2.063699	2.046091	0.000000	4.999991	51969.000000		1
8266.430664	2026.710205	2.852458	2.035268	2244.092285	49108.695312	373.342072	233.904663	109.275368	43.471466	41.356022	194.883041	238.786224	201.334213	0.542160	0.000000	3.917318	3.306792	0.455219	0.308622	3.351041	4.691158	2.572107	2.369039	2.038522	1.638204	1.616539	2.289774	2.378009	2.303918	0.000000	0.000000	52002.000000		1
18869.537109	4022.505859	1.255082	2.559503	3479.104980	82936.570312	585.009888	361.472778	200.782227	110.619873	70.219818	323.595215	407.244720	247.278839	2.145074	0.000000	4.275761	3.604497	0.098672	0.408156	3.541467	4.918746	2.767163	2.558076	2.302725	2.043833	1.846460	2.510002	2.609855	2.393187	0.331442	0.000000	52066.000000		1
7063.775391	2109.872559	1.415436	1.443190	1778.148560	43508.421875	276.543518	180.571411	84.771980	33.504822	23.732454	156.308548	235.054901	143.612793	1.514440	99998.000000	3.849037	3.324256	0.150890	0.159323	3.249968	4.638573	2.441763	2.256649	1.928252	1.525107	1.375343	2.193983	2.371169	2.157193	0.180252	4.999991	52098.000000		1
4456.440430	1266.950928	2.611927	3.284182	1159.223633	43300.738281	198.842560	113.620354	83.800598	46.166653	38.667000	187.849030	253.036179	131.219254	1.440272	25166.457031	3.648988	3.102760	0.416961	0.516427	3.064167	4.636495	2.298509	2.055456	1.923247	1.664328	1.587340	2.273809	2.403183	2.117998	0.158445	4.400822	52114.000000		1
22747.898438	5041.040039	1.261249	2.451572	5457.499023	99998.000000	857.193054	561.379211	276.352325	148.719467	121.588737	630.914429	850.436584	478.994049	2.283502	99998.000000	4.356941	3.702520	0.100801	0.389445	3.736994	4.999991	2.933079	2.749256	2.441463	2.172368	2.084893	2.799970	2.929642	2.680330	0.358601	4.999991	52167.000000		1
16273.414062	4529.173340	2.411484	5.803596	3866.280518	88472.164062	604.887695	398.187775	219.556030	89.070709	80.463997	400.997040	509.988708	297.346436	1.413059	0.000000	4.211479	3.656019	0.382284	0.763697	3.587293	4.946806	2.781675	2.600088	2.341545	1.949735	1.905602	2.603141	2.707561	2.473263	0.150160	0.000000	52216.000000		1
8844.440430	861.553406	1.748480	3.466122	1384.944092	35240.949219	235.526718	151.208038	78.552078	54.070274	35.558590	142.268280	175.634338	101.134293	1.052899	99998.000000	3.946670	2.935282	0.242661	0.539844	3.141432	4.547048	2.372040	2.179575	1.895158	1.732959	1.550945	2.153108	2.244609	2.004899	0.022387	4.999991	52258.000000		1
5143.340332	1815.619019	2.756862	2.784616	1595.400024	49329.941406	266.478210	169.494614	125.150452	53.336346	38.784184	186.489105	251.682419	130.895462	0.396171	0.000000	3.711245	3.259025	0.440415	0.444765	3.202870	4.693110	2.425662	2.229156	2.097432	1.727023	1.588655	2.270653	2.400853	2.116925	0.000000	0.000000	52350.000000		1
6324.933105	1904.384399	2.007514	3.278014	1806.377075	53968.449219	294.663574	189.107193	110.342339	76.970116	44.436676	228.045563	274.236877	171.190674	1.081155	0.000000	3.801056	3.279755	0.302659	0.515611	3.256809	4.732140	2.469326	2.276708	2.042742	1.886322	1.647742	2.358022	2.438126	2.233480	0.033888	0.000000	52387.000000		1
5219.024414	2966.778809	0.999131	2.343642	1794.618774	48075.078125	298.256134	191.191803	115.134468	73.726028	42.453831	205.451004	255.512421	177.530838	2.601278	99998.000000	3.717589	3.472285	0.000000	0.369891	3.253972	4.681920	2.474589	2.281469	2.061205	1.867621	1.627917	2.312708	2.407412	2.249274	0.415187	4.999991	52450.000000		1
17010.609375	3404.509277	3.222507	4.153796	3213.749268	73979.375000	506.787781	330.875916	182.174957	98.365097	65.597290	302.767639	386.774841	248.287231	1.730266	0.000000	4.230720	3.532054	0.508194	0.618445	3.507012	4.869111	2.704826	2.519665	2.260489	1.992841	1.816886	2.481109	2.587458	2.394954	0.238113	0.000000	52492.000000		1
17123.490234	3103.903320	1.264333	2.436154	3560.725342	79496.921875	568.515015	357.423828	192.391373	78.317711	52.266289	294.756073	409.202881	269.666779	0.765401	0.000000	4.233593	3.491908	0.101861	0.386705	3.551538	4.900350	2.754742	2.553184	2.284186	1.893860	1.718222	2.469463	2.611939	2.430827	0.000000	0.000000	52519.000000		1
10004.650391	2845.270264	1.409269	2.029100	2118.916992	52081.910156	337.505951	210.452835	135.650589	64.480980	44.211563	171.847504	224.021286	130.534668	0.138818	99998.000000	4.000202	3.454123	0.148994	0.307303	3.326114	4.716687	2.528281	2.323155	2.132422	1.809432	1.645536	2.235143	2.350289	2.115726	0.000000	4.999991	52545.000000		1
8015.457520	1706.096924	1.837908	4.206220	1702.322510	53585.621094	270.113922	182.403152	130.334213	39.888161	43.998783	233.657974	284.129517	184.324310	0.215942	0.000000	3.903928	3.232004	0.264324	0.623892	3.231042	4.729048	2.431547	2.261032	2.115058	1.600844	1.643441	2.368581	2.453516	2.265583	0.000000	0.000000	52584.000000		1
9475.148438	2058.469727	3.549383	3.407531	1489.855957	37238.785156	240.849243	159.561890	71.043175	63.734711	26.480064	121.292694	174.894241	109.605324	0.466288	99998.000000	3.976586	3.313545	0.550153	0.532440	3.173144	4.570995	2.381745	2.202929	1.851522	1.804376	1.422919	2.083835	2.242775	2.039832	0.000000	4.999991	52652.000000		1
11655.711914	2672.488281	4.039698	3.422950	2728.519775	55523.214844	419.410065	282.522888	141.229065	51.492271	37.575356	196.748703	261.396210	172.905228	0.700084	99998.000000	4.066539	3.426916	0.606349	0.534401	3.435927	4.744474	2.622639	2.451054	2.149924	1.711742	1.574903	2.293912	2.417299	2.237808	0.000000	4.999991	52670.000000		1
23880.626953	6395.708008	2.901798	4.206220	5088.582031	99998.000000	779.957703	522.746155	269.595856	129.350510	109.115013	520.491943	693.202881	425.204407	2.689516	0.000000	4.378046	3.805889	0.462667	0.623892	3.706597	4.999991	2.892071	2.718291	2.430713	2.111768	2.037884	2.716414	2.840860	2.628598	0.429674	0.000000	52730.000000		1
7401.888672	893.661316	2.889463	3.293433	1220.065796	33274.089844	206.767761	121.610321	68.548431	30.593773	19.846943	87.189629	109.719421	78.095680	1.102892	99998.000000	3.869343	2.951173	0.460817	0.517649	3.086383	4.522106	2.315483	2.084970	1.835997	1.485633	1.297694	1.940465	2.040283	1.892627	0.042533	4.999991	52757.000000		1
6289.997559	2006.039917	2.294302	4.274062	2461.822754	56648.261719	393.111938	253.979813	104.674431	64.502563	44.094379	231.135468	323.993011	170.410492	1.364449	0.000000	3.798651	3.302340	0.360651	0.630841	3.391257	4.753187	2.594516	2.404799	2.019841	1.809577	1.644383	2.363867	2.510536	2.231496	0.134957	0.000000	52783.000000		1
5785.374512	1610.729248	1.529534	1.033052	934.292664	30141.263672	152.783844	103.107887	59.201618	51.683460	15.976851	80.747696	99.869965	18.724463	0.063448	0.000000	3.762331	3.207022	0.184559	0.014122	2.970483	4.479161	2.184078	2.013292	1.772334	1.713352	1.203491	1.907130	1.999435	1.272409	0.000000	0.000000	52830.000000		1
9133.787109	2980.328613	2.207957	2.596508	2893.882324	67666.476562	476.163177	299.625305	169.056732	86.212082	46.419518	256.166168	274.819702	174.009216	0.776258	0.000000	3.960651	3.474264	0.343991	0.414390	3.461481	4.830374	2.677756	2.476578	2.228033	1.935568	1.666701	2.408522	2.439048	2.240572	0.000000	0.000000	52893.000000		1
18600.103516	7315.473145	2.402232	4.628692	5760.288086	99998.000000	890.904480	579.520874	306.998535	174.323746	139.058121	678.644531	902.801514	524.833862	2.664339	0.000000	4.269516	3.864242	0.380615	0.665458	3.760444	4.999991	2.949831	2.763069	2.487136	2.241357	2.143196	2.831642	2.955592	2.720022	0.425589	0.000000	52925.000000		1
8018.254395	3890.278320	2.100026	4.107540	3048.288086	67892.453125	512.924438	324.326050	177.105286	86.323097	57.209522	333.700623	472.653900	207.510941	0.710168	0.000000	3.904080	3.589981	0.322225	0.613582	3.484056	4.831821	2.710053	2.510982	2.248231	1.936127	1.757468	2.523357	2.674543	2.317041	0.000000	0.000000	52994.000000		1
7144.325684	2680.435059	1.729977	3.984190	1534.092163	37551.894531	243.673950	161.612579	81.595726	28.614012	27.651886	120.416916	156.570663	114.474548	1.780812	0.000000	3.853961	3.428205	0.238040	0.600340	3.185851	4.574632	2.386809	2.208475	1.911667	1.456579	1.441725	2.080688	2.194710	2.058709	0.250618	0.000000	53038.000000		1
10855.790039	3220.647461	2.149366	4.042781	2912.742432	66858.296875	479.983948	297.969330	147.470551	79.702309	56.719208	286.911041	366.502350	222.877213	1.649949	0.000000	4.035661	3.507943	0.332310	0.606680	3.464302	4.825155	2.681227	2.474172	2.168705	1.901471	1.753730	2.457747	2.564077	2.348066	0.217470	0.000000	53085.000000		1
11481.458984	3640.199463	2.408400	4.443667	3044.140381	66087.812500	495.748016	316.718475	197.457962	64.077011	67.833000	299.468048	390.247131	222.710693	1.249414	0.000000	4.059997	3.561125	0.381729	0.647742	3.483465	4.820121	2.695261	2.500673	2.295475	1.806702	1.831441	2.476351	2.591340	2.347741	0.096706	0.000000	53171.000000		1
18360.386719	5870.087891	1.933504	3.509295	6575.425293	99998.000000	1047.120483	669.498169	344.786652	124.515205	125.514336	551.813477	805.370789	439.808990	2.317879	99998.000000	4.263882	3.768645	0.286345	0.545220	3.817924	4.999991	3.019997	2.825749	2.537550	2.095222	2.098693	2.741792	2.905996	2.643264	0.365091	4.999991	53200.000000		1
15403.055664	2497.741943	1.230412	2.565671	3153.095215	63193.343750	489.423248	327.573242	160.715210	65.862495	65.298164	315.417145	429.256439	250.106628	0.916586	0.000000	4.187607	3.397547	0.090050	0.409201	3.498737	4.800671	2.689685	2.515308	2.206057	1.818638	1.814901	2.498885	2.632717	2.398125	0.000000	0.000000	53338.000000		1
7801.347168	1831.016113	3.789915	4.613273	1022.752808	28533.349609	179.122055	107.755081	65.575706	46.169735	28.567757	127.494095	161.578659	116.065758	0.034965	0.000000	3.892170	3.262692	0.578629	0.664009	3.009771	4.455353	2.253149	2.032438	1.816743	1.664357	1.455876	2.105490	2.208384	2.064704	0.000000	0.000000	53382.000000		1
7575.716309	2819.215576	2.133947	3.669649	2048.496826	50420.113281	328.482941	214.159485	126.892769	75.884644	50.564064	195.518295	250.775803	149.394806	1.259142	99998.000000	3.879424	3.450128	0.329184	0.564625	3.311435	4.702604	2.516513	2.330737	2.103437	1.880154	1.703842	2.291187	2.399286	2.174335	0.100075	4.999991	53529.000000		1
17463.693359	3645.990723	2.211041	5.618572	3942.319580	88073.007812	611.974121	401.798828	244.583649	91.435936	70.087212	338.702454	436.851685	199.339035	1.214126	0.000000	4.242136	3.561816	0.344597	0.749626	3.595752	4.944843	2.786733	2.604009	2.388427	1.961117	1.845639	2.529818	2.640334	2.299592	0.084264	0.000000	53580.000000		1
31680.820312	10292.440430	2.198706	4.748958	8435.817383	99998.000000	1365.852661	869.836365	472.145081	236.812637	197.624481	847.830811	1142.901367	611.295715	3.548898	99998.000000	4.500796	4.012518	0.342167	0.676598	3.926127	4.999991	3.135404	2.939438	2.674075	2.374405	2.295841	2.928309	3.058009	2.786251	0.550093	4.999991	53638.000000		1
14944.898438	4559.351074	2.309720	4.221638	2996.863770	66968.062500	463.954651	312.043518	146.113708	95.774757	70.235237	283.275330	361.617706	185.021240	2.444660	0.000000	4.174493	3.658903	0.363559	0.625481	3.476667	4.825868	2.666476	2.494215	2.164691	1.981251	1.846555	2.452209	2.558250	2.267222	0.388218	0.000000	53704.000000		1
11207.784180	2203.784668	2.648932	2.775365	1938.339478	60596.343750	294.700592	191.342911	152.515549	55.710823	45.747265	240.799911	331.702362	188.441101	0.024379	0.000000	4.049520	3.343169	0.423071	0.443320	3.287430	4.782446	2.469381	2.281812	2.183314	1.745940	1.660365	2.381656	2.520749	2.275176	0.000000	0.000000	53759.000000		1
3424.356201	415.761993	0.983713	0.885033	423.548431	18009.425781	91.818321	49.842468	49.441582	13.759643	15.711649	35.459911	37.729542	16.790958	2.331311	99998.000000	3.534579	2.618845	0.000000	0.000000	2.626903	4.255500	1.962929	1.697600	1.694092	1.138607	1.196222	1.549738	1.576681	1.225075	0.367600	4.999991	53793.000000		1
5454.045410	1171.937866	3.083739	3.515462	680.994385	23970.765625	102.558983	74.533966	48.316017	31.361624	15.107236	60.549210	77.099640	47.175034	1.431014	0.000000	3.736719	3.068905	0.489078	0.545982	2.833143	4.379682	2.010974	1.872354	1.684091	1.496399	1.179185	1.782108	1.887052	1.673712	0.155644	0.000000	53813.000000		1
14481.215820	3844.904053	1.859494	2.738360	4223.753906	84210.492188	646.585999	435.023010	173.182770	119.605888	83.122177	388.248871	570.096924	262.928802	1.008334	0.000000	4.160805	3.584886	0.269395	0.437491	3.625699	4.925366	2.810626	2.638512	2.238505	2.077753	1.919717	2.589110	2.755949	2.419838	0.003604	0.000000	53951.000000		1
4363.231445	1116.412109	1.292086	3.570970	676.778870	20557.339844	110.798737	78.740189	37.072708	1.350678	18.292738	40.557331	41.806248	82.619530	0.197437	99998.000000	3.639808	3.047825	0.111292	0.552786	2.830447	4.312967	2.044535	1.896196	1.569054	0.130552	1.262279	1.608069	1.621241	1.917083	0.000000	4.999991	54036.000000		1
5666.166504	1227.950928	2.204873	2.652015	445.954865	26436.189453	97.171692	53.108150	39.675385	52.355717	20.624044	107.122917	144.201797	56.568104	0.384687	99998.000000	3.753289	3.089181	0.343384	0.423576	2.649291	4.422199	1.987540	1.725161	1.598521	1.718964	1.314374	2.029882	2.158971	1.752572	0.000000	4.999991	54088.000000		1
7958.784180	4439.082031	2.911049	4.033530	2891.520020	62266.894531	458.758575	301.503296	147.242355	80.229630	55.895847	300.908142	382.439117	257.159149	2.709023	0.000000	3.900847	3.647293	0.464050	0.605685	3.461126	4.794257	2.661584	2.479292	2.168033	1.904335	1.747380	2.478434	2.582562	2.410202	0.432813	0.000000	54121.000000		1
18392.978516	4866.540527	2.389898	4.323402	4394.559082	93981.390625	694.464111	447.678680	257.646362	136.325928	76.960869	400.186035	532.743652	292.545044	1.132275	0.000000	4.264652	3.687220	0.378379	0.635826	3.642915	4.973042	2.841650	2.650966	2.411024	2.134578	1.886270	2.602262	2.726518	2.466193	0.053952	0.000000	54180.000000		1
15198.484375	4684.066406	2.084607	4.452919	4526.829590	94601.937500	727.472473	471.253876	253.767029	117.490448	87.812546	447.394989	621.095825	375.266327	0.896462	0.000000	4.181800	3.670623	0.319024	0.648645	3.655794	4.975900	2.861817	2.673255	2.404435	2.070003	1.943557	2.650691	2.793159	2.574340	0.000000	0.000000	54243.000000		1
9606.114258	3024.389160	1.026885	3.749826	3087.596436	75892.968750	487.545258	318.873993	183.451614	90.717430	58.066799	283.463440	355.675354	186.634033	2.051528	0.000000	3.982548	3.480638	0.011522	0.574011	3.489620	4.880201	2.688015	2.503619	2.263521	1.957691	1.763928	2.452497	2.551054	2.270991	0.312078	0.000000	54280.000000		1
8862.572266	2089.652344	2.741444	3.204005	1441.034180	39760.742188	259.219086	146.980240	79.221245	45.833611	30.846640	135.314453	162.636383	119.624397	1.006058	0.000000	3.947560	3.320074	0.437979	0.505693	3.158674	4.599454	2.413667	2.167259	1.898842	1.661184	1.489208	2.131344	2.211218	2.077820	0.002623	0.000000	54341.000000		1
5628.902344	1150.940674	3.126911	3.823836	873.256226	23959.847656	139.203049	99.623260	47.982975	37.205307	20.130646	55.380863	45.133602	72.396935	0.369424	0.000000	3.750424	3.061053	0.495116	0.582499	2.941142	4.379484	2.143649	1.998361	1.681087	1.570605	1.303858	1.743360	1.654500	1.859720	0.000000	0.000000	54387.000000		1
4891.895020	1536.096558	3.493876	4.644111	794.941589	25614.164062	145.749832	87.664528	58.257992	28.317972	23.272976	49.130127	104.094688	91.183067	0.053897	0.000000	3.689477	3.186419	0.543307	0.666903	2.900335	4.408480	2.163608	1.942824	1.765355	1.452062	1.366852	1.691348	2.017429	1.959914	0.000000	0.000000	54436.000000		1
3446.355469	916.752380	2.103110	2.537917	573.452087	22266.582031	99.173035	65.005211	39.878910	37.677120	20.923168	43.311111	45.583828	23.935980	0.053697	99998.000000	3.537360	2.962252	0.322862	0.404477	2.758497	4.347653	1.996394	1.812948	1.600743	1.576078	1.320627	1.636599	1.658811	1.379051	0.000000	4.999991	54483.000000		1
15013.037109	4220.793457	3.092990	6.642373	5120.982910	99998.000000	809.089783	521.151855	271.023621	146.576263	114.576317	520.504272	673.491638	387.561188	1.349877	0.000000	4.176468	3.625394	0.490378	0.822323	3.709353	4.999991	2.907997	2.716964	2.433007	2.166064	2.059095	2.716424	2.828332	2.588340	0.130294	0.000000	54513.000000		1
4347.559570	874.317017	3.241009	3.910181	598.276184	25551.267578	130.460648	70.185890	46.367096	22.147411	17.188759	95.821014	109.136597	67.438286	0.464149	0.000000	3.638246	2.941669	0.510680	0.592197	2.776902	4.407413	2.115479	1.846250	1.666210	1.345323	1.235245	1.981461	2.037970	1.828907	0.000000	0.000000	54561.000000		1
10757.706055	4959.509277	3.971855	3.709738	4012.665771	89952.296875	644.997864	411.901154	217.853806	126.488792	79.110237	348.696838	484.911743	230.105499	2.000067	0.000000	4.031720	3.695439	0.598993	0.569343	3.603433	4.954012	2.809558	2.614793	2.338165	2.102052	1.898233	2.542448	2.685663	2.361927	0.301044	0.000000	54589.000000		1
7572.552246	2551.263428	1.070057	2.707523	1958.254272	55950.589844	336.500671	207.547958	140.032578	53.675556	71.962128	317.699097	430.274078	345.483582	0.683317	0.000000	3.879242	3.406755	0.029407	0.432572	3.291869	4.747805	2.526986	2.317118	2.146229	1.729777	1.857104	2.502016	2.633745	2.538427	0.000000	0.000000	54677.000000		1
4019.980225	729.319641	3.253344	2.732193	653.801941	20022.228516	83.473724	74.225594	26.615749	27.704309	19.957956	31.768677	49.873306	63.805637	0.862272	99998.000000	3.604224	2.862918	0.512330	0.436511	2.815446	4.301512	1.921550	1.870554	1.425139	1.442547	1.300116	1.501999	1.697868	1.804859	0.000000	4.999991	54711.000000		1
7479.731445	3146.560791	1.865662	1.837908	2859.615723	65493.011719	464.219879	296.550812	163.373398	69.541389	52.941628	244.700836	364.241974	176.007477	1.214358	99998.000000	3.873886	3.497836	0.270833	0.264324	3.456308	4.816195	2.666724	2.472099	2.213181	1.842243	1.723797	2.388635	2.561390	2.245531	0.084347	4.999991	54760.000000		1
3947.756104	0.000000	3.290349	2.843207	611.659607	19045.072266	91.374260	62.488880	37.313240	12.649496	12.248610	34.007469	70.093384	34.772240	0.645328	0.000000	3.596350	0.000000	0.517242	0.453808	2.786510	4.279783	1.960824	1.795803	1.571863	1.102073	1.088087	1.531574	1.845677	1.541233	0.000000	0.000000	54782.000000		0
2652.576660	534.985474	1.655968	2.260381	335.196228	19894.394531	60.919258	44.868401	52.457481	43.536224	15.952181	51.652622	67.950180	61.690193	0.246381	0.000000	3.423668	2.728342	0.219052	0.354182	2.525299	4.298731	1.784755	1.651941	1.719807	1.638851	1.202820	1.713092	1.832191	1.790216	0.000000	0.000000	54839.000000		1
14501.086914	5590.984863	3.441453	2.997394	2985.524658	63417.777344	486.854492	311.741302	150.689972	120.432335	58.057549	235.221420	327.391296	217.782883	0.969164	99998.000000	4.161400	3.747488	0.536742	0.476744	3.475021	4.802211	2.687399	2.493794	2.178084	2.080743	1.763859	2.371477	2.515067	2.338024	0.000000	4.999991	54868.000000		1
28286.167969	12180.724609	2.778449	4.338820	11683.623047	99998.000000	1880.553345	1197.835205	584.951294	288.002686	194.331055	979.484863	1361.156128	823.426086	3.157990	99998.000000	4.451574	4.085673	0.443802	0.637372	4.067577	4.999991	3.274286	3.078397	2.767120	2.459397	2.288542	2.990998	3.133908	2.915625	0.499411	4.999991	54929.000000		1
21758.701172	9555.140625	3.318103	5.152927	8505.284180	99998.000000	1353.122925	867.239868	482.787048	231.280411	194.787445	970.936707	1278.209717	776.670471	1.723321	0.000000	4.337633	3.980237	0.520890	0.712054	3.929689	4.999991	3.131337	2.938139	2.683756	2.364139	2.289561	2.987191	3.106602	2.890237	0.236366	0.000000	54969.000000		1
8248.137695	2164.217285	3.262596	4.218554	1789.262329	44284.621094	273.891510	181.515030	95.407791	76.458221	34.084564	143.489441	181.552032	168.307373	0.868544	0.000000	3.916356	3.335301	0.513563	0.625164	3.252674	4.646253	2.437579	2.258913	1.979584	1.883424	1.532558	2.156820	2.259001	2.226103	0.000000	0.000000	55019.000000		1
17582.115234	2595.092529	2.833956	5.044997	2951.409424	68087.671875	450.676086	298.681671	157.764069	86.449532	49.851719	230.867188	269.654449	184.860886	2.234677	0.000000	4.245071	3.414153	0.452393	0.702861	3.470029	4.833068	2.653865	2.475209	2.198008	1.936763	1.697680	2.363362	2.430808	2.266845	0.349215	0.000000	55054.000000		1
5490.645996	2140.601807	2.365228	2.978892	1279.190308	33858.414062	205.043961	131.792831	77.568367	53.182159	15.764072	76.035744	84.790482	74.009727	0.332828	99998.000000	3.739624	3.330536	0.373873	0.474055	3.106935	4.529666	2.311847	2.119892	1.889685	1.725766	1.197668	1.881018	1.928347	1.869289	0.000000	4.999991	55079.000000		1
10040.351562	3061.853516	4.394328	4.557766	2748.449951	67042.187500	449.787964	277.752350	148.617706	77.423431	53.203743	267.088776	352.156799	178.782837	0.120027	99998.000000	4.001749	3.485984	0.642892	0.658752	3.439088	4.826348	2.653008	2.443658	2.172071	1.888872	1.725942	2.426656	2.546736	2.252326	0.000000	4.999991	55237.000000		1
6444.640625	1446.063721	2.815454	5.020327	1427.385620	39376.199219	231.986588	153.807632	72.770065	27.617964	41.846336	140.078827	205.358505	123.886124	0.709229	99998.000000	3.809199	3.160187	0.449548	0.700732	3.154541	4.595234	2.365463	2.186978	1.861953	1.441192	1.621657	2.146373	2.312513	2.093023	0.000000	4.999991	55284.000000		1
26973.458984	4927.179199	1.813238	2.880212	5844.153809	99998.000000	926.361267	600.089417	343.445221	159.022247	112.815498	592.355347	789.134888	435.208038	4.884709	0.000000	4.430937	3.692598	0.258455	0.459424	3.766722	4.999991	2.966780	2.778216	2.535857	2.201458	2.052369	2.772582	2.897151	2.638697	0.688839	0.000000	55327.000000		1
10147.499023	1885.092529	3.620309	5.239272	1505.660156	40263.644531	237.423218	162.349594	75.021194	43.576313	29.665567	125.582176	152.811584	136.399933	0.404189	0.000000	4.006359	3.275333	0.558746	0.719271	3.177727	4.604913	2.375523	2.210451	1.875184	1.639251	1.472253	2.098928	2.184156	2.134814	0.000000	0.000000	55378.000000		1
6831.144531	2194.487061	2.032184	2.417651	1237.849731	35019.398438	194.960129	129.301163	82.810722	64.055420	25.721464	123.383469	174.921997	90.257950	1.679620	0.000000	3.834493	3.341333	0.307963	0.383394	3.092668	4.544309	2.289946	2.111603	1.918087	1.806556	1.410296	2.091257	2.242844	1.955485	0.225211	0.000000	55400.000000		1
8565.541016	3700.936768	1.199574	1.905751	2760.615234	59638.046875	452.270386	288.203125	151.226547	65.658966	62.087997	310.264221	362.289978	207.588043	0.900453	0.000000	3.932755	3.568312	0.079027	0.280066	3.441006	4.775523	2.655398	2.459699	2.179628	1.817294	1.793008	2.491732	2.559056	2.317202	0.000000	0.000000	55463.000000		1
19655.652344	6131.052246	3.435285	5.926946	5057.979004	99998.000000	823.333557	520.121887	296.334961	132.465088	108.578438	546.534119	726.846497	366.002777	0.715964	0.000000	4.293488	3.787535	0.535963	0.772831	3.703977	4.999991	2.915576	2.716105	2.471783	2.122102	2.035743	2.737617	2.861443	2.563484	0.000000	0.000000	55497.000000		1
6348.085938	1277.235229	2.463907	3.182418	1047.182129	30560.869141	166.700745	108.418083	54.603764	41.411530	24.238186	63.312241	93.668564	81.068405	0.595840	0.000000	3.802643	3.106271	0.391624	0.502757	3.020022	4.485166	2.221938	2.035102	1.737223	1.617121	1.384500	1.801488	1.971594	1.908852	0.000000	0.000000	55528.000000		1
6095.299316	964.608887	2.241878	3.225591	1035.858643	31002.320312	173.352371	111.933548	61.341732	50.039829	17.666739	99.243965	99.882301	85.370224	0.639566	99998.000000	3.784995	2.984351	0.350612	0.508609	3.015301	4.491394	2.238930	2.048960	1.787756	1.699316	1.247156	1.996704	1.999489	1.931306	0.000000	4.999991	55565.000000		1
14068.105469	2465.905518	3.037483	3.984190	3918.574707	83672.304688	635.385864	398.665741	222.553421	97.649673	63.793304	299.745575	406.714294	297.620880	1.242457	0.000000	4.148236	3.391976	0.482514	0.600340	3.593128	4.922582	2.803038	2.600609	2.347434	1.989671	1.804775	2.476753	2.609289	2.473663	0.094282	0.000000	55607.000000		1
13102.948242	4644.033691	3.129995	4.267894	4398.200684	92647.289062	672.736084	452.902557	220.400970	108.023369	90.375130	443.546478	553.531128	312.163788	1.741389	99998.000000	4.117369	3.666895	0.495544	0.630214	3.643275	4.966833	2.827845	2.656005	2.343214	2.033518	1.956049	2.646939	2.743142	2.494383	0.240896	4.999991	55656.000000		1
11935.790039	3459.819092	2.007514	2.349809	3189.205811	66735.187500	498.415436	331.884308	155.802811	98.963341	40.955135	218.606247	283.596039	135.098587	1.781934	99998.000000	4.076851	3.539053	0.302659	0.371033	3.503683	4.824355	2.697592	2.520987	2.192575	1.995474	1.612308	2.339663	2.452700	2.130651	0.250892	4.999991	55687.000000		1
13670.306641	2004.232788	1.335259	3.607974	2658.420166	60281.718750	407.232361	276.195068	139.588516	55.020065	58.270329	268.044739	375.041229	239.550995	0.226012	0.000000	4.135778	3.301948	0.125565	0.557263	3.424624	4.780186	2.609842	2.441216	2.144850	1.740521	1.765447	2.428207	2.574079	2.379398	0.000000	0.000000	55792.000000		1
7604.918945	864.566223	2.115445	2.867877	1214.043335	32108.673828	200.415268	125.841209	65.578789	47.748611	23.954483	97.625000	136.748398	43.369701	0.874849	0.000000	3.881095	2.936798	0.325402	0.457561	3.084234	4.506622	2.301931	2.099823	1.816763	1.678961	1.379387	1.989561	2.135922	1.637186	0.000000	0.000000	55811.000000		1
8446.829102	1461.137085	1.193407	2.235711	1512.931519	38955.714844	222.038437	157.276840	73.867882	57.240360	37.371830	148.497437	218.862198	125.535919	0.002665	0.000000	3.926694	3.164691	0.076789	0.349416	3.179819	4.590571	2.346428	2.196665	1.868456	1.757702	1.572544	2.171719	2.340171	2.098768	0.000000	0.000000	55837.000000		1
20872.189453	6653.653809	2.463907	3.426034	3130.583740	69933.226562	490.385376	326.444580	165.935989	109.704002	55.553555	272.722778	350.775269	229.171127	0.846075	0.000000	4.319568	3.823060	0.391624	0.534792	3.495625	4.844684	2.690537	2.513809	2.219941	2.040222	1.744712	2.435721	2.545029	2.360160	0.000000	0.000000	55893.000000		1
11425.381836	1591.622437	1.606628	3.851590	1992.684204	45139.343750	297.913818	207.048386	102.614494	25.884903	39.188152	154.809860	204.599899	154.871521	0.087291	0.000000	4.057871	3.201840	0.205915	0.585640	3.299438	4.654555	2.474091	2.316072	2.011209	1.413047	1.593155	2.189799	2.310905	2.189971	0.000000	0.000000	55927.000000		1
6027.827148	1601.555176	1.594293	3.009729	666.365112	26797.710938	124.808159	75.610191	46.191322	34.673557	23.794128	75.233971	113.259560	134.657623	0.676423	0.000000	3.780161	3.204542	0.202568	0.478527	2.823712	4.428098	2.096243	1.878580	1.664560	1.539998	1.376470	1.876414	2.054075	2.129231	0.000000	0.000000	55991.000000		1
6826.481934	1457.165283	1.927337	4.776711	2062.694336	49356.046875	331.834961	217.258652	96.554947	64.086258	50.153927	203.785797	270.946533	130.411316	0.407416	0.000000	3.834197	3.163509	0.284958	0.679129	3.314435	4.693340	2.520922	2.336977	1.984774	1.806765	1.700305	2.309174	2.432884	2.115315	0.000000	0.000000	56072.000000		1
11354.733398	1467.307617	1.652884	3.500043	2072.771973	48439.937500	327.875427	218.149841	90.291870	53.447361	37.174469	201.571671	258.873688	134.710037	2.081544	0.000000	4.055177	3.166521	0.218242	0.544073	3.316551	4.685204	2.515709	2.338755	1.955649	1.727926	1.570245	2.304430	2.413088	2.129400	0.318386	0.000000	56161.000000		1
7031.590332	1213.494385	2.732193	3.891678	1120.880493	30084.890625	189.492661	118.033188	70.685463	20.540783	27.288004	88.904190	99.897720	99.792870	1.072163	99998.000000	3.847054	3.084038	0.436511	0.590137	3.049559	4.478348	2.277592	2.072004	1.849330	1.312617	1.435972	1.948922	1.999556	1.999099	0.030261	4.999991	56178.000000		1
7061.937500	1086.287109	1.581958	2.793867	1147.372803	28751.839844	194.855286	123.133690	69.704834	42.793041	27.886250	107.079742	147.411957	109.667000	0.639370	99998.000000	3.848924	3.035945	0.199195	0.446206	3.059705	4.458666	2.289712	2.090377	1.843263	1.631373	1.445390	2.029707	2.168533	2.040076	0.000000	4.999991	56224.000000		1
4791.642578	710.046265	3.108409	3.811501	662.775635	21995.132812	110.829567	74.219421	56.595856	36.921604	17.931940	63.136467	74.907097	61.289307	0.066692	99998.000000	3.680485	2.851287	0.492538	0.581096	2.821367	4.342327	2.044656	1.870518	1.752785	1.567281	1.253627	1.800280	1.874523	1.787385	0.000000	4.999991	56275.000000		1
15568.131836	4653.849121	1.726894	4.227806	4897.011230	97996.210938	753.878540	502.572327	217.773636	91.334175	83.828354	391.647156	520.140381	342.473846	0.901448	0.000000	4.192236	3.667812	0.237266	0.626115	3.689931	4.991210	2.877301	2.701199	2.338005	1.960633	1.923391	2.592895	2.716120	2.534627	0.000000	0.000000	56305.000000		1
10106.291016	5452.198242	2.716774	5.723419	5491.596191	99998.000000	907.180420	565.810547	309.789307	132.292389	129.436844	662.818787	876.836426	536.937500	2.626798	0.000000	4.004592	3.736572	0.434053	0.757656	3.739699	4.999991	2.957694	2.752671	2.491066	2.121535	2.112058	2.821395	2.942919	2.729924	0.419427	0.000000	56384.000000		1
8028.430664	1863.682129	3.654230	3.620309	3255.931641	71476.851562	541.381165	336.497559	189.936722	99.062027	57.891029	316.360748	394.564362	205.750137	0.378455	0.000000	3.904631	3.270372	0.562796	0.558746	3.512675	4.854166	2.733503	2.526982	2.278609	1.995907	1.762611	2.500183	2.596118	2.313340	0.000000	0.000000	56524.000000		1
12779.632812	8832.142578	1.834825	3.762161	5050.087891	99998.000000	802.154480	511.505920	270.786194	130.602509	81.136253	448.535980	590.665466	344.413544	4.246982	0.000000	4.106518	3.946066	0.263595	0.575437	3.703299	4.999991	2.904258	2.708851	2.432626	2.115952	1.909215	2.651797	2.771342	2.537080	0.628080	0.000000	56555.000000		1
6676.390137	2046.994995	1.766982	3.466122	2331.322021	51225.007812	381.335144	248.382828	112.923431	51.165394	42.641941	165.405579	231.887909	145.237930	0.688842	0.000000	3.824542	3.311117	0.247232	0.539844	3.367602	4.709482	2.581307	2.395122	2.052784	1.708976	1.629837	2.218550	2.365278	2.162080	0.000000	0.000000	56608.000000		1
10660.598633	2196.775391	2.648932	3.176251	2555.993896	59511.851562	407.852203	265.772034	148.506683	76.325615	51.014290	210.733459	249.696487	176.426865	0.561198	0.000000	4.027781	3.341786	0.423071	0.501915	3.407560	4.774603	2.610503	2.424509	2.171746	1.882670	1.707692	2.323734	2.397413	2.246565	0.000000	0.000000	56665.000000		1
19009.886719	3397.866943	3.543216	4.187717	3819.654541	83917.132812	606.929138	387.709229	191.120880	88.506386	70.858147	364.405396	478.170685	331.039368	0.023998	99998.000000	4.278979	3.531206	0.549398	0.621977	3.582024	4.923851	2.783138	2.588506	2.281308	1.946975	1.850390	2.561585	2.679583	2.519880	0.000000	4.999991	56706.000000		1
20902.306641	6821.815918	2.938803	2.516331	5782.148926	99998.000000	899.760986	591.868164	311.562469	157.440277	100.850594	526.394226	695.087036	384.076569	1.400814	0.000000	4.320194	3.833900	0.468170	0.400768	3.762089	4.999991	2.954127	2.772225	2.493545	2.197116	2.003679	2.721311	2.842039	2.584418	0.146380	0.000000	56794.000000		1
10616.489258	6314.775391	2.901798	5.014159	4028.978760	87273.851562	660.438171	410.957520	193.991837	84.004128	81.466209	460.254181	623.069397	330.518188	0.092453	0.000000	4.025981	3.800358	0.462667	0.700198	3.605195	4.940884	2.819832	2.613797	2.287783	1.924301	1.910977	2.662998	2.794536	2.519195	0.000000	0.000000	56827.000000		1
12640.389648	3960.979248	2.050686	2.750695	2547.448730	55425.789062	401.912933	267.539001	124.040306	61.912224	77.361755	289.313293	387.151062	223.891769	1.178661	0.000000	4.101760	3.597803	0.311899	0.439442	3.406106	4.743712	2.604132	2.427387	2.093563	1.791776	1.888526	2.461368	2.587880	2.350038	0.071389	0.000000	56895.000000		1
19055.748047	4391.854492	2.140115	3.429117	4105.856445	94143.718750	642.620300	416.588440	232.994965	97.335129	80.772369	441.653076	590.239929	294.031403	1.431769	15961.160156	4.280026	3.642648	0.330437	0.535182	3.613404	4.973791	2.807955	2.619707	2.367347	1.988270	1.907263	2.645081	2.771029	2.468394	0.155873	4.203064	56945.000000		1
39646.617188	8761.339844	2.365228	4.159964	8449.527344	99998.000000	1361.748169	854.198730	431.803589	170.055862	160.024460	842.865967	1126.949219	551.233704	2.699402	99998.000000	4.598206	3.942570	0.373873	0.619090	3.926832	4.999991	3.134097	2.931559	2.635286	2.230592	2.204186	2.925759	3.051904	2.741336	0.431268	4.999991	56970.000000		1
10252.142578	1798.871216	3.210172	4.785963	1896.622681	47179.632812	282.729492	176.013641	75.748962	19.637249	21.357975	133.710907	196.582184	76.745003	0.393427	99998.000000	4.010815	3.255000	0.506528	0.679969	3.277981	4.673755	2.451371	2.245546	1.879377	1.293081	1.329560	2.126167	2.293544	1.885050	0.000000	4.999991	57011.000000		1
12576.189453	3520.488770	2.673601	1.840992	1740.826050	45665.433594	298.749512	185.240189	91.491447	56.629780	39.552032	164.764160	190.232758	140.550644	0.814984	0.000000	4.099549	3.546603	0.427097	0.265052	3.240755	4.659587	2.475307	2.267735	1.961380	1.753045	1.597169	2.216863	2.279285	2.147833	0.000000	0.000000	57039.000000		1
5047.596191	1116.547852	2.821621	4.132210	608.837952	23679.816406	128.884857	70.179726	34.679726	33.100853	14.919128	48.473289	59.651844	25.517939	0.772555	0.000000	3.703085	3.047877	0.450499	0.616182	2.784502	4.374378	2.110202	1.846212	1.540076	1.519839	1.173743	1.685503	1.775624	1.406846	0.000000	0.000000	57110.000000		1
11812.539062	4007.509766	3.382861	3.330438	4214.515137	92191.234375	695.509521	436.068420	242.162918	118.027016	88.293610	401.323914	518.943909	283.037872	0.765564	0.000000	4.072343	3.602875	0.529284	0.522501	3.624748	4.964690	2.842303	2.639555	2.384108	2.071981	1.945929	2.603495	2.715120	2.451844	0.000000	0.000000	57159.000000		1
16593.613281	3267.819336	1.915002	3.638812	4353.042480	98529.890625	699.376526	448.539062	233.550034	129.402924	69.683243	357.244965	441.634552	249.184601	1.722219	0.000000	4.219941	3.514258	0.282169	0.560960	3.638793	4.993568	2.844711	2.651800	2.368380	2.111944	1.843128	2.552966	2.645063	2.396521	0.236088	0.000000	57200.000000		1
14604.626953	4167.438477	1.622047	4.992573	3796.896484	88597.921875	599.080994	389.565643	227.185196	106.993401	66.177032	369.296204	519.825867	210.970901	2.698924	99998.000000	4.164491	3.619869	0.210063	0.698324	3.579429	4.947423	2.777486	2.590581	2.356380	2.029357	1.820707	2.567375	2.715858	2.324223	0.431191	4.999991	57260.000000		1
8262.572266	2560.835449	2.130863	3.336605	2992.540283	65905.921875	473.794861	312.413574	139.332565	52.620918	60.172993	258.152100	342.032898	154.868439	1.009432	99998.000000	3.917115	3.408382	0.328556	0.523305	3.476040	4.818924	2.675590	2.494730	2.144053	1.721158	1.779402	2.411876	2.534068	2.189963	0.004077	4.999991	57348.000000		1
12483.600586	3727.752930	2.137031	5.396543	2508.788086	58940.824219	388.020691	254.238846	140.307022	67.432114	61.532925	278.023712	345.582275	298.660095	1.485709	0.000000	4.096340	3.571447	0.329811	0.732116	3.399464	4.770416	2.588855	2.405242	2.147079	1.828867	1.789108	2.444082	2.538552	2.475177	0.171934	0.000000	57394.000000		1
10337.722656	1859.562256	2.303553	2.288134	1273.164673	51345.765625	203.261551	132.095032	117.123482	52.676426	34.044476	228.406357	294.996613	189.807205	0.603075	99998.000000	4.014425	3.269411	0.362398	0.359481	3.104885	4.710505	2.308055	2.120887	2.068644	1.721616	1.532047	2.358708	2.469817	2.278313	0.000000	4.999991	57454.000000		1
4866.485352	1303.520996	1.699140	1.640549	1483.531250	33749.160156	242.283188	160.483932	91.842995	58.868572	37.060371	149.829620	198.435501	85.626175	0.014262	99998.000000	3.687215	3.115118	0.230229	0.214989	3.171297	4.528263	2.384323	2.205431	1.963046	1.769884	1.568910	2.175598	2.297619	1.932607	0.000000	4.999991	57507.000000		1
22638.404297	9506.525391	2.075356	3.891678	5221.059570	99998.000000	835.983093	534.183716	259.891327	157.665390	110.490356	545.417786	690.051331	444.496277	2.863601	0.000000	4.354846	3.978022	0.317093	0.590137	3.717759	4.999991	2.922198	2.727691	2.414792	2.197736	2.043324	2.736729	2.838881	2.647868	0.456912	0.000000	57569.000000		1
20264.228516	6133.747559	2.645848	3.046734	4597.564453	99998.000000	743.026855	461.071381	235.323181	123.855286	84.771980	488.821930	630.556763	392.356415	3.469162	0.000000	4.306730	3.787726	0.422565	0.483835	3.662528	4.999991	2.871005	2.663768	2.371665	2.092915	1.928252	2.689151	2.799724	2.593681	0.540225	0.000000	57623.000000		1
22722.683594	3961.167236	2.355976	2.815454	3400.531250	78587.296875	518.077332	333.197968	185.178513	100.375694	59.346554	296.674164	420.677460	290.882904	1.436381	0.000000	4.356460	3.597823	0.372171	0.449548	3.531547	4.895352	2.714395	2.522702	2.267591	2.001629	1.773396	2.472280	2.623949	2.463718	0.157270	0.000000	57649.000000		1
8356.635742	2066.623047	2.050686	2.260381	1390.340576	37601.828125	238.702972	151.319061	89.366753	36.406620	32.132557	142.400894	187.081177	119.673737	0.325737	0.000000	3.922031	3.315261	0.311899	0.354182	3.143121	4.575209	2.377858	2.179894	1.951176	1.561180	1.506945	2.153513	2.272030	2.077999	0.000000	0.000000	57719.000000		1
10334.731445	3105.756592	1.955090	3.225591	3170.151367	72012.468750	517.398926	323.271423	176.383682	74.225594	70.414093	266.953094	362.499664	230.198013	1.920853	0.000000	4.014299	3.492167	0.291167	0.508609	3.501080	4.857408	2.713825	2.509567	2.246458	1.870554	1.847660	2.426435	2.559308	2.362102	0.283494	0.000000	57761.000000		1
11354.283203	1683.474609	3.429117	2.756862	1750.613770	43677.007812	273.305603	187.133606	101.325485	28.185371	41.692146	181.499619	213.283707	127.796303	1.191871	0.000000	4.055160	3.226207	0.535182	0.440415	3.243190	4.640253	2.436649	2.272152	2.005719	1.450024	1.620054	2.258876	2.328958	2.106518	0.076229	0.000000	57853.000000		1
22248.509766	10817.511719	1.033052	3.040566	8508.495117	99998.000000	1355.534424	873.515259	470.677216	200.029800	156.758774	858.145874	1130.177856	524.954102	3.867915	0.000000	4.347301	4.034127	0.014122	0.482955	3.929853	4.999991	3.132111	2.941271	2.672723	2.301095	2.195232	2.933561	3.053147	2.720121	0.587477	0.000000	57902.000000		1
5476.905273	1263.919678	1.569623	3.484625	762.235474	24132.082031	135.949707	86.227501	36.974026	32.595119	21.049601	77.596115	80.337563	40.091686	0.534946	15571.096680	3.738535	3.101719	0.195795	0.542156	2.882089	4.382595	2.133378	1.935646	1.567897	1.513153	1.323244	1.889840	1.904919	1.603054	0.000000	4.192319	57954.000000		1
11177.442383	3563.938477	2.260381	4.332653	3082.354248	73390.281250	512.582153	320.227753	192.850861	80.297470	69.106583	329.987793	458.477936	289.023407	0.322296	99998.000000	4.048342	3.551930	0.354182	0.636754	3.488883	4.865639	2.709764	2.505459	2.285222	1.904702	1.839519	2.518498	2.661319	2.460933	0.000000	4.999991	57981.000000		1
3281.902832	29.739576	3.247177	2.220292	385.658539	17977.414062	66.886292	45.608498	27.090645	34.340515	13.041131	37.908401	44.334911	33.489403	0.056257	0.000000	3.516126	1.473335	0.511506	0.346410	2.586203	4.254727	1.825337	1.659046	1.432819	1.535807	1.115315	1.578735	1.646746	1.524907	0.000000	0.000000	58048.000000		0
4886.754395	1858.853027	4.718120	4.418998	1208.440063	33398.796875	202.977859	130.389725	80.707611	39.345421	29.128996	135.863358	172.803467	158.923553	0.716084	0.000000	3.689020	3.269245	0.673769	0.645324	3.082225	4.523731	2.307449	2.115243	1.906914	1.594894	1.464326	2.133102	2.237552	2.201188	0.000000	0.000000	58112.000000		1
8241.880859	2550.319824	2.130863	3.278014	1755.812988	42834.789062	257.704956	177.388992	101.991577	46.404102	32.801727	144.207962	204.393295	142.909698	0.498750	0.000000	3.916026	3.406595	0.328556	0.515611	3.244478	4.631797	2.411123	2.248927	2.008564	1.666556	1.515897	2.158989	2.310467	2.155062	0.000000	0.000000	58151.000000		1
3022.736328	1276.489014	2.078440	1.807071	1383.692139	43625.457031	219.512863	152.219513	111.073189	76.334869	46.444191	186.535355	235.690155	98.494614	0.221419	0.000000	3.480400	3.106017	0.317737	0.256975	3.141039	4.639740	2.341460	2.182470	2.045609	1.882723	1.666931	2.270761	2.372341	1.993412	0.000000	0.000000	58225.000000		1
17089.679688	3912.709473	3.129995	3.200921	4335.891113	94959.882812	687.325256	448.400299	250.467422	115.032707	76.723419	369.163605	470.683380	318.975769	2.005595	0.000000	4.232734	3.592478	0.495544	0.505275	3.637078	4.977540	2.837162	2.651666	2.398751	2.060821	1.884928	2.567219	2.672729	2.503758	0.302243	0.000000	58241.000000		1
16102.216797	6641.102539	3.179335	3.743659	6488.951172	99998.000000	1020.569519	668.807434	350.334320	167.644379	121.709000	608.952087	797.886536	400.944641	2.744207	0.000000	4.206886	3.822240	0.502336	0.573296	3.812175	4.999991	3.008843	2.825301	2.544483	2.224389	2.085323	2.784583	2.901941	2.603084	0.438417	0.000000	58280.000000		1
6714.588379	793.816040	2.112361	2.615010	928.852966	28462.341797	164.329361	96.076965	48.599724	32.292912	11.693538	78.376305	102.497307	45.802773	0.372396	0.000000	3.827019	2.899720	0.324768	0.417473	2.967947	4.454271	2.215715	1.982619	1.686634	1.509107	1.067946	1.894185	2.010712	1.660892	0.000000	0.000000	58303.000000		1
10712.988281	3537.578857	3.678900	3.182418	2665.031738	65181.085938	437.557861	270.601166	141.290741	82.755211	55.309937	262.234985	376.610840	260.708527	0.101208	0.000000	4.029911	3.548706	0.565718	0.502757	3.425702	4.814122	2.641036	2.432330	2.150114	1.917795	1.742803	2.418691	2.575893	2.416155	0.000000	0.000000	58336.000000		1
9583.998047	2935.595947	1.483278	1.881081	2458.140625	67363.617188	402.378571	258.250793	169.926346	65.520195	49.305901	286.689026	350.368225	245.138733	1.125648	0.000000	3.981547	3.467696	0.171223	0.274407	3.390607	4.828425	2.604635	2.412042	2.230261	1.816375	1.692899	2.457411	2.544525	2.389412	0.051403	0.000000	58435.000000		1
27492.783203	7115.742676	2.920300	4.021195	8482.246094	99998.000000	1346.767334	867.310791	444.397583	183.217255	166.688416	826.016418	1101.455933	617.062317	1.281074	0.000000	4.439219	3.852220	0.465428	0.604355	3.928511	4.999991	3.129292	2.938175	2.647772	2.262966	2.221905	2.916989	3.041967	2.790329	0.107574	0.000000	58460.000000		1
13360.283203	2910.050293	1.847160	3.102241	2071.794434	50347.855469	346.387115	215.275803	131.561539	77.651627	51.387421	205.784058	284.894287	153.271072	1.086841	0.000000	4.125816	3.463901	0.266504	0.491676	3.316347	4.701981	2.539562	2.332995	2.119129	1.890151	1.710857	2.313412	2.454684	2.185460	0.036166	0.000000	58523.000000		1
8774.420898	1588.773071	2.272716	3.034399	1531.150269	38928.644531	242.505219	160.076874	95.059334	19.809938	24.919693	132.070358	185.650330	85.327049	1.238343	99998.000000	3.943218	3.201062	0.356545	0.482073	3.185018	4.590269	2.384721	2.204329	1.977995	1.296883	1.396543	2.120805	2.268696	1.931087	0.092841	4.999991	58548.000000		1
11507.322266	2833.857178	2.309720	3.102241	2927.053955	71707.976562	472.290009	304.963257	165.165054	79.905838	71.246696	361.673218	484.961090	295.582520	0.845895	0.000000	4.060974	3.452378	0.363559	0.491676	3.466431	4.855567	2.674209	2.484247	2.217918	1.902578	1.852765	2.558316	2.685707	2.470679	0.000000	0.000000	58609.000000		1
7926.796875	2991.026123	1.797820	2.503996	1548.681396	39094.734375	252.222076	162.395844	93.936852	70.438759	32.632122	141.753296	156.373306	173.133423	1.032960	99998.000000	3.899098	3.475820	0.254746	0.398634	3.189962	4.592118	2.401783	2.210575	1.972836	1.847812	1.513645	2.151533	2.194163	2.238381	0.014083	4.999991	58653.000000		1
9901.888672	2191.915283	2.784616	4.267894	1872.951904	44425.593750	277.434723	196.039444	98.294174	55.550468	43.841515	171.039566	241.845291	151.220383	0.654283	0.000000	3.995718	3.340824	0.444765	0.630214	3.272527	4.647633	2.443161	2.292343	1.992528	1.744688	1.641886	2.233097	2.383538	2.179610	0.000000	0.000000	58725.000000		1
6222.300293	1738.244995	0.749349	0.647585	1084.788330	29165.253906	163.083527	115.193062	61.582264	23.143459	11.576355	76.618576	64.838692	56.083958	0.906737	0.000000	3.793951	3.240111	0.000000	0.000000	3.035345	4.464866	2.212410	2.061426	1.789456	1.364428	1.063572	1.884334	1.811834	1.748839	0.000000	0.000000	58761.000000		1
11572.848633	2834.125488	2.618094	3.318103	2601.790527	60506.906250	418.944397	270.955780	174.484100	50.326618	53.703312	249.132172	329.164429	181.508865	0.009933	0.000000	4.063440	3.452419	0.417985	0.520890	3.415272	4.781805	2.622156	2.432899	2.241756	1.701798	1.730001	2.396430	2.517413	2.258898	0.000000	0.000000	58848.000000		1
10939.473633	2311.135742	2.198706	3.040566	1855.044678	47461.972656	297.861420	189.387817	114.832260	42.358234	26.473898	151.686020	192.779922	84.213821	1.995891	99998.000000	4.038996	3.363826	0.342167	0.482955	3.268354	4.676346	2.474014	2.277352	2.060064	1.626938	1.422818	2.180946	2.285062	1.925383	0.300137	4.999991	58870.000000		1
9835.596680	2453.376221	3.540132	4.107540	1183.350830	33694.062500	193.196228	120.438499	65.615791	46.237579	24.549644	94.763290	110.851158	78.872787	0.925218	0.000000	3.992801	3.389764	0.549019	0.613582	3.073113	4.527554	2.285999	2.080765	1.817008	1.664995	1.390045	1.976640	2.044740	1.896927	0.000000	0.000000	58898.000000		1
10603.851562	3277.354492	3.611058	5.334868	3043.819824	67520.812500	470.140656	304.210815	139.014938	86.983017	57.918781	312.573914	410.063232	236.599854	1.028823	0.000000	4.025464	3.515523	0.557634	0.727124	3.483419	4.829438	2.672228	2.483175	2.143061	1.939434	1.762819	2.494953	2.612851	2.374014	0.012341	0.000000	58942.000000		1
5556.163086	1131.920288	2.217208	3.860841	1238.565186	36184.718750	210.011856	122.893158	70.056374	46.743313	25.157141	140.658569	178.983276	89.594948	1.224516	0.000000	3.744775	3.053816	0.345806	0.586682	3.092919	4.558525	2.322244	2.089528	1.845448	1.669719	1.400661	2.148166	2.252812	1.952284	0.087964	0.000000	58973.000000		1
9669.093750	3120.842285	2.796951	3.558635	1509.594971	38653.925781	250.701797	159.028412	78.690842	35.937893	51.381256	202.805161	260.027008	134.919739	1.214100	99998.000000	3.985386	3.494272	0.446685	0.551283	3.178860	4.587193	2.399158	2.201475	1.895924	1.555553	1.710805	2.307079	2.415019	2.130075	0.084254	4.999991	59018.000000		1
17352.197266	3249.591553	2.470075	2.454656	3732.273682	80784.062500	550.589233	389.914093	198.999832	90.957954	53.774235	310.773010	363.378510	284.074005	1.656024	0.000000	4.239355	3.511829	0.392710	0.389991	3.571974	4.907326	2.740828	2.590969	2.298853	1.958841	1.730574	2.492443	2.560359	2.453432	0.219067	0.000000	59083.000000		1
15152.030273	5289.019043	1.766982	2.374479	4764.252930	99998.000000	746.449829	489.521942	257.578522	106.228630	74.870094	448.523621	580.282532	323.129578	1.921221	99998.000000	4.180471	3.723375	0.247232	0.375568	3.677995	4.999991	2.873001	2.689772	2.410910	2.026242	1.874308	2.651785	2.763639	2.509377	0.283577	4.999991	59113.000000		1
4174.969238	1387.235352	0.638334	1.248914	677.275391	24090.130859	90.914787	70.173561	39.573620	16.353067	2.645848	41.266590	60.536877	66.784531	2.179567	0.000000	3.620653	3.142150	0.000000	0.096533	2.830765	4.381839	1.958634	1.846174	1.597406	1.213599	0.422565	1.615599	1.782020	1.824676	0.338370	0.000000	59143.000000		1
3157.563477	1915.408813	3.133079	3.105325	988.313599	29565.201172	155.352585	99.783615	55.649151	29.511379	25.496351	104.070015	160.363663	101.960739	1.283099	0.000000	3.499352	3.282261	0.495971	0.492107	2.994895	4.470781	2.191319	1.999059	1.745458	1.469990	1.406478	2.017326	2.205106	2.008433	0.108260	0.000000	59159.000000		1
20020.816406	6144.010254	2.244962	4.089037	5191.085449	99998.000000	832.877747	523.890198	319.715881	127.087044	108.196060	498.036133	715.519897	406.199310	1.349577	0.000000	4.301482	3.788452	0.351209	0.611621	3.715258	4.999991	2.920581	2.719240	2.504764	2.104101	2.034211	2.697261	2.854622	2.608739	0.130198	0.000000	59190.000000		1
23543.314453	7195.935059	1.877997	4.526928	7371.683594	99998.000000	1164.098999	751.556458	404.928833	169.260254	156.623093	776.334290	993.525146	632.727661	2.618004	99998.000000	4.371868	3.857087	0.273695	0.655804	3.867567	4.999991	3.065990	2.875962	2.607379	2.228555	2.194856	2.890049	2.997179	2.801217	0.417970	4.999991	59229.000000		1
16435.152344	5057.667480	2.729109	5.519892	3363.190186	76865.382812	583.394043	350.062927	179.596939	68.887642	58.288830	306.295441	368.987854	238.604279	0.763110	0.000000	4.215774	3.703950	0.436021	0.741931	3.526752	4.885731	2.765962	2.544146	2.254299	1.838141	1.765585	2.486140	2.567012	2.377678	0.000000	0.000000	59317.000000		1
9388.417969	3192.246338	1.489446	2.399149	2193.599121	44670.687500	336.479065	226.068893	75.930901	37.692539	28.222378	151.541092	180.984634	111.184204	1.284200	0.000000	3.972592	3.504097	0.173025	0.380057	3.341157	4.650023	2.526958	2.354241	1.880419	1.576255	1.450594	2.180530	2.257642	2.046043	0.108633	0.000000	59344.000000		1
9822.182617	4565.222168	1.082392	2.183287	3162.611572	73402.289062	498.134827	328.350342	150.591293	108.196060	80.664436	344.046570	411.669861	235.690155	0.904579	99998.000000	3.992208	3.659462	0.034385	0.339111	3.500046	4.865710	2.697347	2.516337	2.177800	2.034211	1.906682	2.536617	2.614549	2.372341	0.000000	4.999991	59400.000000		1
8516.878906	2014.347534	2.180203	4.351155	1694.579224	54168.203125	265.312561	172.038696	135.184937	82.428337	43.400539	228.748657	351.287170	179.254654	0.762852	0.000000	3.930280	3.304134	0.338497	0.638605	3.229062	4.733745	2.423758	2.235626	2.130928	1.916077	1.637495	2.359359	2.545662	2.253470	0.000000	0.000000	59432.000000		1
5926.887207	707.014954	2.325139	3.595639	953.455017	27515.478516	154.094421	106.771370	44.886902	49.947315	13.605455	74.092995	126.198921	84.531448	0.639003	99998.000000	3.772827	2.849429	0.366449	0.555776	2.979300	4.439577	2.187787	2.028455	1.652120	1.698512	1.133713	1.869777	2.101056	1.927018	0.000000	4.999991	59487.000000		1
13846.045898	3795.527344	2.599592	3.540132	3164.915039	75226.718750	500.888611	329.352539	168.766861	75.129128	66.658096	325.368347	393.978455	192.665833	1.772950	0.000000	4.141326	3.579272	0.414905	0.549019	3.500362	4.876372	2.699741	2.517661	2.227287	1.875808	1.823853	2.512375	2.595473	2.284805	0.248696	0.000000	59516.000000		1
11683.657227	3749.949707	1.643633	4.850721	2439.437744	52925.035156	370.733246	253.871872	135.789352	48.938934	44.066628	187.417313	239.541748	122.578613	0.484042	0.000000	4.067579	3.574025	0.215805	0.685806	3.387290	4.723661	2.569062	2.404615	2.132866	1.689654	1.644110	2.272810	2.379381	2.088415	0.000000	0.000000	59651.000000		1
12161.445312	4177.562500	4.166131	5.088169	2252.890137	54345.542969	343.590179	232.467651	124.225334	76.427383	40.233540	171.508301	209.684982	147.908447	0.761987	99998.000000	4.084985	3.620923	0.619733	0.706562	3.352740	4.735164	2.536041	2.366363	2.094210	1.883249	1.604588	2.234285	2.321567	2.169993	0.000000	4.999991	59739.000000		1
19717.626953	8186.561523	0.656836	4.314150	7053.848633	99998.000000	1113.423950	724.838989	354.670044	147.954697	164.005554	819.235291	1032.078003	658.920959	2.979092	0.000000	4.294855	3.913101	0.000000	0.634895	3.848426	4.999991	3.046661	2.860242	2.549824	2.170129	2.214859	2.913409	3.013712	2.818833	0.474084	0.000000	59805.000000		1
7224.444336	1526.913208	2.846291	2.621178	908.796326	28338.085938	143.017639	94.602936	34.167824	42.062195	10.808504	56.682201	80.248131	54.816540	0.035094	0.000000	3.858804	3.183814	0.454279	0.418496	2.958467	4.452371	2.155390	1.975905	1.533617	1.623892	1.033766	1.753447	1.904435	1.738912	0.000000	0.000000	59838.000000		1
9389.602539	4795.068848	1.711475	3.034399	5482.347656	99998.000000	842.825867	566.550659	285.800903	138.515381	88.262772	444.477783	587.128418	348.968201	2.303226	0.000000	3.972647	3.680795	0.233371	0.482073	3.738966	4.999991	2.925738	2.753239	2.456064	2.141498	1.945778	2.647850	2.768733	2.542786	0.362337	0.000000	59900.000000		1
3954.142578	881.844421	2.263464	0.820275	421.645752	20066.646484	82.730545	45.460476	20.241661	13.297082	4.369658	11.508513	20.984842	13.827484	1.147093	99998.000000	3.597052	2.945392	0.354774	0.000000	2.624948	4.302475	1.917666	1.657634	1.306246	1.123756	0.640447	1.061019	1.321906	1.140743	0.059599	4.999991	59916.000000		1
9106.634766	4426.540527	1.581958	2.500912	1476.472534	38295.296875	232.029755	156.487411	94.602936	54.273804	24.259773	115.843727	117.166656	103.255905	0.555220	0.000000	3.959358	3.646065	0.199195	0.398098	3.169225	4.583146	2.365544	2.194479	1.975905	1.734590	1.384887	2.063873	2.068804	2.013915	0.000000	0.000000	59959.000000		1
12817.640625	2968.561035	2.278883	4.095205	2835.208008	69110.734375	444.619629	290.827393	149.394806	66.371307	52.253952	260.890472	393.349365	282.165192	0.109694	99998.000000	4.107808	3.472546	0.357722	0.612276	3.452585	4.839546	2.647989	2.463635	2.174335	1.821980	1.718119	2.416458	2.594779	2.450503	0.000000	4.999991	59984.000000		1
19558.273438	3605.871338	3.321187	4.964819	3079.461670	70168.460938	497.154205	318.735229	190.016891	77.895241	60.589298	282.889862	402.760956	218.698746	1.941017	99998.000000	4.291330	3.557010	0.521293	0.695903	3.488475	4.846142	2.696491	2.503430	2.278792	1.891511	1.782396	2.451617	2.605047	2.339846	0.288029	4.999991	60032.000000		1
[truncated: 8,809 more rows]
