# Supplementary material for: Distinct elongation stalls during translation are linked with distinct pathways for mRNA degradation
Source: eLife. 2022 Jul 27;11:e76038. doi: 10.7554/eLife.76038 (PMC9352352; doi:10.7554/eLife.76038)
Supplement: Figure 3—source data 1. [file elife-76038-fig3-data1.zip › 3B_flow_cytometry_data/list_mode_data.SYH1_CGA_1.CSV]

FSC-HLin	SSC-HLin	BLU-V-HLin	GRN-V-HLin	YEL-V-HLin	ORG-V-HLin	GRN-B-HLin	YEL-B-HLin	RED-B-HLin	NIR-B-HLin	YEL-G-HLin	ORG-G-HLin	RED-G-HLin	NIR-G-HLin	BLU-V-ALin	BLU-V-W	FSC-HLog	SSC-HLog	BLU-V-HLog	GRN-V-HLog	YEL-V-HLog	ORG-V-HLog	GRN-B-HLog	YEL-B-HLog	RED-B-HLog	NIR-B-HLog	YEL-G-HLog	ORG-G-HLog	RED-G-HLog	NIR-G-HLog	BLU-V-ALog	BLU-V-WLog	TIME		P01.R1
2963.004150	977.887451	2.254213	2.738360	1537.925293	28533.087891	265.614746	169.155411	67.034309	43.320362	18.240314	88.167175	114.397453	35.913223	0.249989	0.000000	3.471732	2.990289	0.352995	0.437491	3.186935	4.455349	2.424252	2.228286	1.826297	1.636692	1.261032	1.945307	2.058416	1.555254	0.000000	0.000000	32.000000		1
6153.702637	978.454895	1.964342	3.293433	2670.471436	45282.371094	432.395691	280.762085	93.788834	31.645327	18.527102	115.618614	174.703049	95.827179	0.551817	0.000000	3.789136	2.990541	0.293217	0.517649	3.426588	4.655929	2.635881	2.448339	1.972151	1.500310	1.267807	2.063028	2.242301	1.981489	0.000000	0.000000	62.000000		1
8585.320312	2597.500977	2.784616	4.323402	5537.657715	81019.687500	912.296326	575.585999	165.328491	64.376129	55.652233	236.470337	298.228363	170.484497	1.000545	99998.000000	3.933757	3.414556	0.444765	0.635826	3.743326	4.908591	2.960136	2.760110	2.218348	1.808725	1.745483	2.373777	2.474549	2.231685	0.000237	4.999991	120.000000		1
9444.807617	2498.229248	2.075356	3.237926	5267.666992	79378.734375	850.217590	539.987305	180.148941	51.794476	56.814804	280.373535	370.023987	170.956314	1.102482	99998.000000	3.975193	3.397632	0.317093	0.510267	3.721618	4.899704	2.929530	2.732383	2.255632	1.714283	1.754462	2.447737	2.568230	2.232885	0.042372	4.999991	151.000000		1
8386.819336	3424.331543	2.297385	2.800035	3821.560303	60486.183594	641.038330	388.085449	118.091774	45.090427	27.540871	139.465164	212.281494	76.396545	0.698564	0.000000	3.923597	3.534576	0.361234	0.447163	3.582241	4.781656	2.806884	2.588927	2.072220	1.654084	1.439978	2.144466	2.326912	1.883074	0.000000	0.000000	168.000000		1
11800.552734	3335.229980	0.891200	1.856411	6347.037598	94482.453125	1068.848511	641.655090	184.879395	77.454269	55.753998	296.960968	368.081238	235.048737	1.823916	0.000000	4.071902	3.523126	0.000000	0.268674	3.802571	4.975351	3.028916	2.807302	2.266889	1.889045	1.746276	2.472699	2.565944	2.371158	0.261005	0.000000	190.000000		1
14970.941406	9244.222656	2.744528	4.838386	10497.777344	99998.000000	1723.014404	1082.256592	312.086700	152.410706	111.258209	552.864990	680.948120	413.134644	2.517696	99998.000000	4.175249	3.965870	0.438468	0.684700	4.021097	4.999991	3.236289	3.034330	2.494275	2.183016	2.046332	2.742619	2.833114	2.616092	0.401003	4.999991	368.000000		1
4115.360352	1361.822144	2.278883	2.170952	4364.039062	68257.789062	737.525452	449.393250	124.959259	71.259033	36.977112	194.223114	238.280487	158.744705	1.947110	99998.000000	3.614408	3.134120	0.357722	0.336650	3.639889	4.834152	2.867777	2.652627	2.096768	1.852840	1.567933	2.288301	2.377089	2.200699	0.289390	4.999991	395.000000		1
11491.604492	3038.195068	2.130863	4.292564	6996.790527	97994.125000	1207.564331	714.089050	220.289963	77.870567	75.314148	325.735321	476.246460	250.162140	1.166796	0.000000	4.060380	3.482616	0.328556	0.632717	3.844899	4.991200	3.081910	2.853752	2.342995	1.891373	1.876877	2.512865	2.677832	2.398221	0.066995	0.000000	417.000000		1
6916.385254	1936.994995	2.087691	2.140115	2824.103271	41621.414062	489.050140	305.542999	87.377739	19.834608	18.961910	118.649933	155.460526	51.714298	0.635358	0.000000	3.839879	3.287128	0.319666	0.330437	3.450881	4.619317	2.689353	2.485072	1.941401	1.297424	1.277882	2.074267	2.191620	1.713611	0.000000	0.000000	481.000000		1
13357.578125	2830.094971	2.352893	4.776711	5080.067871	83009.039062	849.323303	531.738342	200.594116	70.007034	62.544388	274.280060	367.960968	211.883682	0.672066	0.000000	4.125728	3.451801	0.371602	0.679129	3.705869	4.919126	2.929073	2.725698	2.302318	1.845142	1.796188	2.438194	2.565802	2.326097	0.000000	0.000000	501.000000		1
7968.380859	2185.044678	3.271847	4.008861	3039.345215	49234.218750	517.704224	313.613159	94.905144	11.061371	16.451746	119.692238	173.478806	96.829399	2.426470	99998.000000	3.901370	3.339460	0.514793	0.603021	3.482780	4.692267	2.714082	2.496394	1.977290	1.043809	1.216212	2.078066	2.239246	1.986007	0.384975	4.999991	535.000000		1
10567.328125	3044.513672	2.716774	4.998741	5113.381348	78270.367188	868.029297	522.416199	181.178909	97.760689	41.127823	221.733154	294.919525	159.426208	2.217598	99998.000000	4.023965	3.483518	0.434053	0.698861	3.708708	4.893598	2.938534	2.718017	2.258108	1.990164	1.614136	2.345831	2.469703	2.202560	0.345883	4.999991	546.000000		1
9890.431641	1697.197266	1.915002	4.156880	3440.252930	51808.488281	585.207275	361.747223	91.309502	49.160965	33.976635	128.425385	171.156754	70.873566	1.147859	0.000000	3.995215	3.229732	0.282169	0.618767	3.536590	4.714401	2.767310	2.558405	1.960516	1.691620	1.531180	2.108651	2.233394	1.850484	0.059889	0.000000	584.000000		1
7149.299805	2129.466553	1.606628	3.077571	2622.710449	39419.828125	448.767242	283.136566	66.571754	17.000652	23.960649	109.386383	170.999481	128.545654	0.296282	0.000000	3.854264	3.328271	0.205915	0.488208	3.418750	4.595715	2.652021	2.451996	1.823290	1.230466	1.379499	2.038963	2.232995	2.109057	0.000000	0.000000	657.000000		1
10453.510742	2420.383301	1.918085	3.237926	4894.898926	68193.984375	794.531433	509.735840	152.823929	52.472900	44.097466	186.877655	228.591385	127.287483	2.069844	99998.000000	4.019262	3.383884	0.282868	0.510267	3.689744	4.833746	2.900111	2.707345	2.184191	1.719935	1.644414	2.271557	2.359060	2.104786	0.315938	4.999991	703.000000		1
12157.084961	2610.724121	0.564324	2.053770	4571.204590	66979.781250	756.428772	478.047363	118.125694	69.097336	42.669693	186.017288	265.812103	229.436325	2.584041	99998.000000	4.084829	3.416761	0.000000	0.312552	3.660031	4.825944	2.878768	2.679471	2.072344	1.839461	1.630120	2.269553	2.424575	2.360662	0.412299	4.999991	760.000000		1
7209.753418	2543.461670	2.803118	4.261727	2717.171631	41047.433594	448.005554	286.565674	86.554382	36.807507	32.036961	119.682983	140.951538	88.965866	0.288679	0.000000	3.857920	3.405425	0.447641	0.629586	3.434117	4.613286	2.651284	2.457224	1.937289	1.565936	1.505651	2.078032	2.149070	1.949223	0.000000	0.000000	806.000000		1
8275.101562	1670.205322	2.010598	2.627345	2916.482910	48676.437500	508.110718	301.830170	104.322884	66.466904	25.252737	106.552422	155.247742	162.072052	0.273995	99998.000000	3.917773	3.222770	0.303325	0.419517	3.464859	4.687319	2.705958	2.479763	2.018380	1.822605	1.402308	2.027563	2.191025	2.209708	0.000000	4.999991	844.000000		1
6728.794922	329.503662	1.859494	3.533965	2765.077637	44180.589844	484.809998	296.828369	101.245308	32.644459	33.970467	158.624435	218.963959	78.878952	0.007587	0.000000	3.827937	2.517860	0.269395	0.548262	3.441707	4.645232	2.685572	2.472505	2.005375	1.513809	1.531101	2.200370	2.340373	1.896961	0.000000	0.000000	902.000000		1
7692.355469	2723.141846	1.245830	4.483756	5624.671875	82451.835938	925.994324	583.841187	176.081482	93.156662	62.510468	250.714127	325.889526	218.109756	2.344375	0.000000	3.886059	3.435070	0.095459	0.651642	3.750097	4.916200	2.966608	2.766295	2.245714	1.969214	1.795953	2.399179	2.513070	2.338675	0.370027	0.000000	962.000000		1
21471.164062	9372.311523	3.876260	6.028709	15870.091797	99998.000000	2615.220215	1635.830933	490.462494	222.152542	141.851990	726.325317	972.500183	461.133057	2.986931	99998.000000	4.331856	3.971847	0.588413	0.780224	4.200580	4.999991	3.417508	3.213738	2.690606	2.346651	2.151835	2.861131	2.987890	2.663826	0.475225	4.999991	1005.000000		1
4324.370117	5802.063477	0.650669	2.355976	7782.388184	99998.000000	1285.373291	806.804749	231.126221	105.494705	73.744530	358.385956	496.025543	246.353714	2.467690	0.000000	3.635923	3.763582	0.000000	0.372171	3.891113	4.999991	3.109029	2.906769	2.363849	2.023231	1.867730	2.554351	2.695504	2.391559	0.392291	0.000000	1062.000000		1
13189.616211	3850.017090	2.624262	4.412830	6142.437500	93054.281250	1036.170166	638.361694	223.071487	91.969421	56.413918	283.346252	391.529968	197.636810	1.126323	0.000000	4.120232	3.585463	0.419007	0.644717	3.788341	4.968736	3.015431	2.805067	2.348444	1.963643	1.751386	2.452317	2.592765	2.295868	0.051663	0.000000	1114.000000		1
6749.005859	2747.925781	2.232627	2.214124	5468.656250	78165.296875	913.388000	572.656433	166.213516	95.975204	45.855194	253.427811	364.004517	162.087479	4.128504	99998.000000	3.829240	3.439005	0.348816	0.345202	3.737881	4.893014	2.960655	2.757894	2.220666	1.982159	1.661389	2.403854	2.561107	2.209749	0.615793	4.999991	1171.000000		1
12206.249023	2646.846924	1.341426	2.547168	5324.580566	74350.296875	871.310364	555.856262	183.328262	81.392204	57.366791	205.395508	292.375427	147.174515	1.094928	0.000000	4.086582	3.422729	0.127567	0.406058	3.726285	4.871283	2.940173	2.744962	2.263229	1.910583	1.758661	2.312591	2.465941	2.167833	0.039385	0.000000	1209.000000		1
9676.458008	3552.775391	1.400017	4.138377	5555.827148	78563.734375	928.741943	577.402344	152.571060	58.905579	48.793999	214.825577	270.265045	181.669220	1.118932	0.000000	3.985716	3.550568	0.146133	0.616830	3.744749	4.895222	2.967895	2.761478	2.183472	1.770156	1.688366	2.332086	2.431790	2.259281	0.048804	0.000000	1237.000000		1
11947.875000	3800.418213	2.636597	5.569232	7664.755859	99998.000000	1308.680176	786.427368	211.038742	82.113792	76.405792	385.319336	520.633789	413.177826	1.330297	0.000000	4.077291	3.579831	0.421044	0.745795	3.884498	4.999991	3.116833	2.895659	2.324362	1.914416	1.883126	2.585821	2.716532	2.616137	0.123948	0.000000	1258.000000		1
6461.447266	1867.505981	1.421604	1.776234	2826.585693	47579.640625	486.351868	295.918640	88.503304	29.400366	29.594641	126.405533	189.489578	95.105583	2.220980	99998.000000	3.810330	3.271262	0.152779	0.249500	3.451262	4.677421	2.686951	2.471172	1.946959	1.468353	1.471213	2.101766	2.277585	1.978206	0.346545	4.999991	1293.000000		1
6300.886230	1486.173950	2.685936	4.983322	2244.024414	33041.738281	380.080048	245.388504	78.919044	25.992834	26.908705	111.936630	136.575699	71.061676	0.052354	99998.000000	3.799402	3.172070	0.429096	0.697519	3.351027	4.519063	2.579875	2.389854	1.897182	1.414854	1.429893	2.048972	2.135373	1.851635	0.000000	4.999991	1357.000000		1
29653.490234	8669.666016	2.537917	4.785963	15518.890625	99998.000000	2584.025146	1596.211060	463.674042	241.771286	173.700836	779.834351	1057.484985	497.841858	2.612510	99998.000000	4.472076	3.938002	0.404477	0.679969	4.190861	4.999991	3.412297	3.203090	2.666213	2.383405	2.239802	2.892002	3.024274	2.697091	0.417058	4.999991	1380.000000		1
4564.445312	2419.362549	1.797820	4.200052	4874.866699	72512.835938	785.341919	502.748108	160.755295	59.198532	55.713909	253.400070	317.751526	224.866226	2.580973	99998.000000	3.659388	3.383701	0.254746	0.623255	3.687963	4.860415	2.895059	2.701350	2.206165	1.772311	1.745964	2.403807	2.502088	2.351924	0.411783	4.999991	1412.000000		1
10469.860352	3232.954590	3.037483	4.807549	6117.378906	95948.523438	1022.160706	635.521545	204.704742	99.388901	52.226200	267.051788	377.067230	239.384476	1.482397	99998.000000	4.019941	3.509600	0.482514	0.681924	3.786565	4.982038	3.009519	2.803130	2.311128	1.997338	1.717888	2.426595	2.576419	2.379096	0.170965	4.999991	1450.000000		1
6460.041016	2481.700439	1.800903	3.429117	3938.841064	60453.144531	682.964844	413.908661	141.549774	60.999435	47.508080	204.513550	231.496262	160.502441	1.281167	0.000000	3.810235	3.394749	0.255490	0.535182	3.595368	4.781419	2.834398	2.616904	2.150909	1.785326	1.676767	2.310722	2.364544	2.205482	0.107606	0.000000	1619.000000		1
6589.351562	2016.438232	1.134816	3.108409	2847.021729	51900.933594	470.720398	303.211700	101.991577	26.766851	23.871222	166.879608	213.851120	150.609802	1.075449	0.000000	3.818843	3.304585	0.054925	0.492538	3.454391	4.715175	2.672763	2.481746	2.008564	1.427597	1.377875	2.222403	2.330112	2.177853	0.031590	0.000000	1722.000000		1
8103.658203	642.580200	2.244962	4.002693	2974.296875	43869.421875	492.744446	315.734772	103.163399	66.864708	40.057766	181.807983	215.877136	152.534058	0.300978	0.000000	3.908681	2.807927	0.351209	0.602352	3.473384	4.642162	2.692622	2.499322	2.013526	1.825197	1.602687	2.259613	2.334207	2.183367	0.000000	0.000000	1866.000000		1
16788.734375	3298.147949	3.339689	4.153796	5751.185059	86716.937500	940.219604	592.336853	188.481201	81.117744	59.898540	269.404663	380.490204	187.367966	2.530990	0.000000	4.225018	3.518270	0.523706	0.618445	3.759757	4.938104	2.973229	2.772569	2.275268	1.909116	1.777416	2.430405	2.580343	2.272695	0.403290	0.000000	1935.000000		1
6743.834473	2118.972656	1.816322	3.336605	2655.641846	35994.050781	414.355804	273.749664	81.151672	51.584782	12.970205	77.500519	95.324532	68.640938	0.936235	0.000000	3.828907	3.326125	0.259193	0.523305	3.424170	4.556231	2.617373	2.437354	1.909297	1.712522	1.112947	1.889305	1.979205	1.836583	0.000000	0.000000	1960.000000		1
9840.901367	3092.854248	2.895631	3.096074	6682.979980	90947.828125	1120.402466	698.398987	175.964294	70.876648	62.895935	298.216034	389.833923	181.946747	2.358855	99998.000000	3.993035	3.490360	0.461743	0.490811	3.824970	4.958792	3.049374	2.844104	2.245425	1.850503	1.798623	2.474531	2.590880	2.259944	0.372701	4.999991	2007.000000		1
13344.891602	4630.483398	1.042304	3.518546	7220.111816	99998.000000	1217.660522	747.402649	213.246704	81.586479	71.672256	339.165009	466.548096	269.762390	3.045650	0.000000	4.125315	3.665626	0.017994	0.546363	3.858544	4.999991	3.085526	2.873555	2.328882	1.911618	1.855351	2.530411	2.668896	2.430981	0.483680	0.000000	2050.000000		1
9094.904297	2247.188232	2.593424	2.334390	4406.375977	63532.152344	698.300293	456.849731	137.269547	56.383080	27.001217	159.734589	177.049774	182.720779	0.304730	99998.000000	3.958798	3.351640	0.413874	0.368173	3.644082	4.802994	2.844042	2.659773	2.137574	1.751149	1.431383	2.203399	2.248095	2.261788	0.000000	4.999991	2080.000000		1
11086.944336	1410.557617	2.192538	4.693450	4556.060547	69421.679688	788.154297	479.712555	128.724503	44.671040	49.494007	180.383301	278.029877	158.528839	2.230251	0.000000	4.044812	3.149391	0.340947	0.671492	3.658590	4.841495	2.896611	2.680981	2.109661	1.650026	1.694553	2.256196	2.444092	2.200108	0.348354	0.000000	2142.000000		1
15146.289062	4713.155273	1.076225	3.755994	7615.416016	99998.000000	1288.460083	786.936218	224.681198	103.638290	78.098770	333.944244	462.659485	290.879822	2.204404	0.000000	4.180306	3.673312	0.031903	0.574725	3.881694	4.999991	3.110071	2.895940	2.351567	2.015520	1.892644	2.523674	2.665262	2.463714	0.343291	0.000000	2162.000000		1
7299.206543	2770.529541	2.429986	4.317234	4417.252441	66043.101562	725.440308	449.504272	150.952103	68.317146	40.569668	182.853378	268.276031	112.599640	0.157777	0.000000	3.863276	3.442563	0.385604	0.635206	3.645152	4.819828	2.860602	2.652734	2.178839	1.834530	1.608202	2.262103	2.428582	2.051537	0.000000	0.000000	2187.000000		1
18507.279297	5095.649902	2.047602	4.539263	9023.219727	99998.000000	1491.690796	932.235840	260.483398	96.453178	93.125824	419.006073	541.523010	278.569550	3.997584	99998.000000	4.267343	3.707200	0.311246	0.656985	3.955362	4.999991	3.173679	2.969526	2.415780	1.984317	1.969070	2.622220	2.733617	2.444934	0.601798	4.999991	2266.000000		1
11032.266602	2556.946777	3.274930	2.818537	5820.998047	99998.000000	979.808655	602.534790	227.505905	100.005646	75.076706	356.285919	447.583099	316.249756	1.815494	0.000000	4.042665	3.407722	0.515202	0.450024	3.764997	4.999991	2.991141	2.779982	2.356993	2.000025	1.875505	2.551799	2.650874	2.500030	0.258995	0.000000	2381.000000		1
9678.650391	4614.346191	1.236579	5.553813	6135.277344	87657.421875	996.032227	640.140991	201.562408	81.108498	52.380386	262.833221	319.774445	220.511993	1.600558	0.000000	3.985815	3.664110	0.092222	0.744591	3.787834	4.942789	2.998273	2.806276	2.304410	1.909066	1.719169	2.419680	2.504844	2.343432	0.204271	0.000000	2426.000000		1
8834.177734	3172.753906	2.217208	1.757731	4630.501953	66119.046875	755.923035	480.933716	143.813248	64.218857	35.166958	183.112411	219.081131	125.736366	2.752880	99998.000000	3.946166	3.501436	0.345806	0.244952	3.665628	4.820327	2.878478	2.682085	2.157799	1.807663	1.546135	2.262718	2.340605	2.099461	0.439787	4.999991	2448.000000		1
17907.011719	6255.968262	2.476242	5.630907	13100.203125	99998.000000	2016.456787	1349.058594	483.798523	378.091034	164.770325	574.485107	880.783630	608.162598	1.927567	0.000000	4.253023	3.796294	0.393793	0.750578	4.117278	4.999991	3.304589	3.130031	2.684664	2.577596	2.216879	2.759279	2.944869	2.784020	0.285010	0.000000	2576.000000		1
8796.216797	3459.510742	2.414567	2.238794	5063.696289	76711.023438	850.785034	518.243896	159.281281	71.894287	35.833046	200.276489	269.426270	189.924393	2.284121	0.000000	3.944296	3.539015	0.382839	0.350014	3.704468	4.884858	2.929820	2.714534	2.202165	1.856694	1.554284	2.301630	2.430440	2.278581	0.358719	0.000000	2617.000000		1
6281.566406	1790.224487	2.026016	2.269632	3145.761963	45319.175781	540.280273	317.939636	101.411835	39.499611	23.498089	113.574097	183.827835	109.608414	0.075702	0.000000	3.798068	3.252908	0.306643	0.355955	3.497726	4.656282	2.732619	2.502345	2.006089	1.596593	1.371033	2.055279	2.264411	2.039844	0.000000	0.000000	2644.000000		1
15535.413086	4197.381836	1.310589	3.311935	7920.052734	99998.000000	1329.902466	819.753357	255.851639	104.131691	78.900543	353.828186	466.208862	245.376175	2.095684	0.000000	4.191323	3.622978	0.117467	0.520082	3.898728	4.999991	3.123820	2.913683	2.407988	2.017583	1.897080	2.548792	2.668581	2.389832	0.321326	0.000000	2679.000000		1
16964.119141	2360.025391	1.255082	5.553813	5770.298340	79303.906250	975.411255	602.747559	160.730637	95.944366	62.818844	228.193588	288.952484	202.114410	0.802586	0.000000	4.229531	3.372917	0.098672	0.744591	3.761198	4.899294	2.989188	2.780135	2.206099	1.982019	1.798090	2.358304	2.460826	2.305597	0.000000	0.000000	2724.000000		1
16494.187500	3872.266113	1.600460	3.222507	7573.477539	99998.000000	1227.876953	778.637878	280.361206	97.032921	72.884163	375.987946	498.464783	254.812424	1.302432	99998.000000	4.217331	3.587965	0.204245	0.508194	3.879295	4.999991	3.089155	2.891335	2.447718	1.986919	1.862633	2.575174	2.697634	2.406221	0.114755	4.999991	2831.000000		1
17357.134766	5770.695801	2.519415	4.958652	8659.187500	99998.000000	1429.411621	889.908386	267.298462	141.102631	91.469856	430.005768	574.136658	338.193634	4.264657	0.000000	4.239478	3.761228	0.401300	0.695364	3.937477	4.999991	3.155157	2.949345	2.426996	2.149535	1.961278	2.633474	2.759015	2.529166	0.629884	0.000000	2905.000000		1
5980.936035	2441.118408	2.396065	1.819406	4352.851562	67579.304688	738.567749	455.517548	143.406189	59.466820	53.031055	244.355453	310.803864	180.935287	0.638064	99998.000000	3.776769	3.387589	0.379499	0.259930	3.638774	4.829814	2.868390	2.658505	2.156568	1.774275	1.724530	2.388022	2.492486	2.257523	0.000000	4.999991	2944.000000		1
13799.801758	3641.423584	2.118529	4.974071	7505.077148	99998.000000	1277.731689	780.370911	238.194153	91.204659	87.343819	401.098816	532.598694	317.766937	1.831956	0.000000	4.139873	3.561271	0.326034	0.696712	3.875355	4.999991	3.106440	2.892301	2.376931	1.960017	1.941232	2.603251	2.726400	2.502109	0.262915	0.000000	3018.000000		1
6898.002930	2796.707520	1.551121	3.367443	2698.246826	41734.171875	446.386597	289.797424	72.134819	44.976330	28.768198	116.657837	157.862747	152.339783	0.531301	0.000000	3.838723	3.446647	0.190646	0.527300	3.431082	4.620492	2.649711	2.462095	1.858145	1.652984	1.458913	2.066914	2.198280	2.182813	0.000000	0.000000	3088.000000		1
14404.575195	2824.763184	3.092990	4.267894	5312.677246	77893.500000	814.066956	548.689636	171.838257	77.512856	52.269371	267.292297	343.482239	276.780975	3.803971	99998.000000	4.158501	3.450982	0.490378	0.630214	3.725313	4.891501	2.910660	2.739327	2.235120	1.889374	1.718247	2.426986	2.535904	2.442136	0.580237	4.999991	3169.000000		1
7389.405762	1330.232422	1.193407	3.401364	2793.916748	43422.644531	478.670258	298.712524	91.540787	44.942410	30.492008	165.377823	223.888687	126.112579	2.233180	99998.000000	3.868609	3.123928	0.076789	0.531653	3.446213	4.637716	2.680037	2.475253	1.961615	1.652656	1.484186	2.218477	2.350032	2.100758	0.348924	4.999991	3253.000000		1
20173.429688	4178.790039	1.316756	6.207566	8702.902344	99998.000000	1441.283936	896.347229	270.434631	99.481415	70.901321	364.386902	463.519867	258.207611	2.429369	99998.000000	4.304780	3.621051	0.119505	0.792921	3.939664	4.999991	3.158750	2.952476	2.432062	1.997742	1.850654	2.561563	2.666068	2.411969	0.385494	4.999991	3276.000000		1
7110.679199	1505.234619	0.502649	2.331306	2609.626221	37866.195312	434.452545	269.592773	87.312981	37.852894	21.394979	95.833351	135.416214	55.069408	2.257688	0.000000	3.851911	3.177604	0.000000	0.367599	3.416578	4.578252	2.637942	2.430708	1.941079	1.578099	1.330312	1.981517	2.131671	1.740910	0.353664	0.000000	3308.000000		1
11263.485352	3042.203857	2.778449	3.774496	4474.131836	67997.914062	714.526917	466.643677	137.099945	80.399239	48.171082	206.604324	254.951187	157.878174	1.879938	99998.000000	4.051673	3.483188	0.443802	0.576859	3.650709	4.832496	2.854019	2.668985	2.137037	1.905252	1.682786	2.315139	2.406457	2.198322	0.274143	4.999991	3442.000000		1
8569.038086	1208.470947	2.118529	4.163047	3442.143311	54073.582031	575.437988	360.254700	131.225418	46.771065	36.551556	168.254959	228.039398	146.940155	0.619927	99998.000000	3.932932	3.082236	0.326034	0.619411	3.536829	4.732985	2.759999	2.556610	2.118018	1.669977	1.562906	2.225968	2.358010	2.167140	0.000000	4.999991	3470.000000		1
7881.728027	2079.192383	3.305768	4.514594	3117.123291	50435.460938	513.757019	322.663910	98.417519	55.865009	37.923820	175.714523	236.824966	150.501877	0.578320	0.000000	3.896621	3.317895	0.519272	0.654619	3.493754	4.702736	2.710758	2.508750	1.993072	1.747140	1.578912	2.244808	2.374428	2.177542	0.000000	0.000000	3502.000000		1
14902.414062	4077.270020	1.504864	3.817669	5810.389648	88405.445312	987.342224	607.154236	224.292648	100.705658	50.465385	261.081665	352.961639	236.408661	1.323724	99998.000000	4.173256	3.610369	0.177497	0.581798	3.764205	4.946479	2.994468	2.783299	2.350815	2.003054	1.702994	2.416776	2.547728	2.373663	0.121797	4.999991	3565.000000		1
23390.001953	7283.612305	1.797820	5.186849	14656.007812	99998.000000	2391.726074	1507.695435	461.931732	161.643417	140.692490	675.715027	913.983154	543.404114	2.757403	0.000000	4.369030	3.862347	0.254746	0.714904	4.166016	4.999991	3.378711	3.178314	2.664578	2.208558	2.148271	2.829764	2.960938	2.735123	0.440500	0.000000	3608.000000		1
6546.570801	1259.414307	1.557288	2.343642	4968.239258	77148.640625	848.207031	522.002991	208.463821	118.529663	56.272064	251.068756	355.166534	156.438065	1.316552	0.000000	3.816014	3.100169	0.192369	0.369891	3.696203	4.887328	2.928502	2.717673	2.319031	2.073827	1.750293	2.399793	2.550432	2.194342	0.119438	0.000000	3715.000000		1
7520.800781	1558.385864	2.790784	2.978892	2682.316162	43091.050781	453.497711	286.442322	82.909401	43.360451	18.832392	105.540962	161.840775	143.899582	2.290733	99998.000000	3.876264	3.192675	0.445726	0.474055	3.428510	4.634387	2.656575	2.457037	1.918604	1.637094	1.274905	2.023421	2.209088	2.158060	0.359974	4.999991	3805.000000		1
7226.214355	1881.404419	1.640549	1.554204	2767.051025	40960.980469	454.444397	293.319061	73.867882	45.213779	24.105585	101.473511	146.856888	75.200050	0.973596	99998.000000	3.858911	3.274482	0.214989	0.191508	3.442017	4.612370	2.657481	2.467340	1.868456	1.655271	1.382118	2.006353	2.166894	1.876218	0.000000	4.999991	3837.000000		1
17069.341797	6676.750977	2.513247	3.873176	10406.054688	99998.000000	1763.035156	1073.196533	340.222717	146.255554	100.591560	466.517242	673.152405	343.836884	1.678487	99998.000000	4.232217	3.824565	0.400235	0.588067	4.017286	4.999991	3.246261	3.030679	2.531763	2.165112	2.002562	2.668868	2.828113	2.536352	0.224918	4.999991	3884.000000		1
15521.462891	3267.733154	2.161701	3.490792	5773.313965	85941.320312	1001.314636	593.295898	179.171387	62.936024	43.193928	228.162750	328.982513	216.944107	2.095873	0.000000	4.190933	3.514247	0.334796	0.542924	3.761425	4.934202	3.000571	2.773271	2.253269	1.798899	1.635423	2.358245	2.517173	2.336348	0.321365	0.000000	3928.000000		1
12972.530273	4367.289551	1.597377	3.062153	5136.907227	75417.250000	833.667175	525.543091	170.709610	64.092422	43.872353	194.855286	245.638290	165.914398	1.688427	0.000000	4.113025	3.640212	0.203407	0.486027	3.710702	4.877470	2.920993	2.720608	2.232258	1.806807	1.642191	2.289712	2.390296	2.219884	0.227482	0.000000	3959.000000		1
16744.269531	6373.230957	2.328223	4.687283	13295.335938	99998.000000	2148.927979	1363.123535	435.584259	194.750443	159.028412	718.023926	906.298462	589.102051	1.510361	0.000000	4.223866	3.804360	0.367025	0.670921	4.123699	4.999991	3.332222	3.134535	2.639072	2.289479	2.201475	2.856139	2.957271	2.770190	0.179081	0.000000	3998.000000		1
16388.048828	5165.244141	1.643633	1.726894	9836.534180	99998.000000	1622.811401	1002.060913	324.927399	134.062454	94.356239	442.251312	603.416748	366.193970	3.027618	99998.000000	4.214527	3.713091	0.215805	0.237266	3.992842	4.999991	3.210268	3.000894	2.511786	2.127307	1.974771	2.645669	2.780617	2.563711	0.481101	4.999991	4038.000000		1
18364.972656	3984.828857	2.550252	1.557288	6378.473145	95112.750000	1028.451538	643.415894	198.204224	116.189110	55.985275	255.028275	342.211731	187.232285	2.659692	0.000000	4.263990	3.600410	0.406583	0.192369	3.804717	4.978239	3.012184	2.808492	2.297113	2.065166	1.748074	2.406588	2.534295	2.272381	0.424831	0.000000	4064.000000		1
12638.551758	4422.108887	2.291218	4.446751	9185.625000	99998.000000	1524.557251	953.291565	293.639771	79.668388	86.930595	434.566620	575.357788	292.606720	2.989181	99998.000000	4.101697	3.645629	0.360066	0.648043	3.963109	4.999991	3.183144	2.979226	2.467815	1.901286	1.939173	2.638056	2.759938	2.466284	0.475552	4.999991	4177.000000		1
7900.467773	3312.660156	2.790784	4.289481	6362.634766	88541.296875	1060.210938	659.907776	207.245743	108.809723	72.554207	320.014984	386.916687	221.307602	1.307515	0.000000	3.897653	3.520177	0.445726	0.632405	3.803637	4.947146	3.025392	2.819483	2.316486	2.036668	1.860663	2.505170	2.587617	2.344996	0.116447	0.000000	4222.000000		1
11210.416992	3698.704102	1.748480	4.705785	6962.385254	99998.000000	1177.778564	725.807251	275.643066	102.673080	72.042305	346.186676	465.629120	339.701569	4.115516	0.000000	4.049622	3.568050	0.242661	0.672632	3.842758	4.999991	3.071064	2.860821	2.440347	2.011456	1.857588	2.539310	2.668040	2.531098	0.614424	0.000000	4274.000000		1
25739.320312	6434.004883	2.661267	6.078049	9253.017578	99998.000000	1532.192627	949.794617	302.027527	155.186066	97.631172	433.931396	593.567261	306.011719	1.815843	0.000000	4.410597	3.808481	0.425088	0.783764	3.966283	4.999991	3.185313	2.977630	2.480047	2.190853	1.989588	2.637421	2.773470	2.485738	0.259078	0.000000	4307.000000		1
8777.750977	3633.470703	3.049818	5.208435	4746.296387	72681.140625	793.914734	500.617218	177.000443	69.732582	56.528015	237.219681	322.127350	146.776718	0.299064	99998.000000	3.943383	3.560322	0.484274	0.716707	3.676355	4.861422	2.899774	2.699506	2.247974	1.843436	1.752264	2.375151	2.508028	2.166657	0.000000	4.999991	4350.000000		1
6737.099609	1462.836182	1.551121	2.642764	2492.968506	39911.164062	411.759308	267.835052	82.764465	42.648106	23.902060	108.541435	151.189545	76.322533	0.885660	99998.000000	3.828473	3.165196	0.190646	0.422058	3.396717	4.601094	2.614643	2.427867	1.917844	1.629900	1.378435	2.035596	2.179522	1.882653	0.000000	4.999991	4391.000000		1
13933.991211	2257.938232	1.433939	3.342773	5058.854980	80567.773438	878.658936	529.743164	190.963608	80.232712	60.284008	251.503571	338.881317	224.974167	2.275388	99998.000000	4.144075	3.353712	0.156531	0.524107	3.704052	4.906161	2.943820	2.724065	2.280951	1.904351	1.780202	2.400544	2.530048	2.352133	0.357055	4.999991	4453.000000		1
8786.817383	2205.221680	3.074487	3.367443	3011.027344	42866.015625	485.787537	316.468689	105.988098	59.102936	30.951487	122.717384	174.178818	94.658447	0.723605	0.000000	3.943832	3.343452	0.487773	0.527300	3.478715	4.632113	2.686446	2.500331	2.025257	1.771609	1.490682	2.088906	2.240995	1.976159	0.000000	0.000000	4508.000000		1
7816.016602	2791.687012	2.846291	2.294302	5080.693848	74577.851562	865.235413	527.747986	154.803680	69.146675	45.990879	264.128387	348.789368	269.898071	1.603163	0.000000	3.892986	3.445867	0.454279	0.360651	3.705923	4.872610	2.937134	2.722427	2.189781	1.839771	1.662672	2.421815	2.542563	2.431200	0.204978	0.000000	4549.000000		1
12630.568359	1920.755981	4.400495	3.586388	6320.634277	99998.000000	1051.234253	656.907288	241.906967	91.519196	60.305595	293.411560	414.022766	252.989929	3.053771	0.000000	4.101423	3.283472	0.643502	0.554657	3.800761	4.999991	3.021699	2.817504	2.383648	1.961512	1.780358	2.467477	2.617024	2.403103	0.484836	0.000000	4651.000000		1
21858.667969	5802.677246	2.038351	4.890810	11928.996094	99998.000000	1930.324829	1224.642090	429.034393	145.376694	123.290962	584.541199	785.906250	448.619232	5.066096	0.000000	4.339624	3.763628	0.309279	0.689381	4.076604	4.999991	3.285630	3.088009	2.632492	2.162495	2.090931	2.766815	2.895371	2.651878	0.704673	0.000000	4696.000000		1
8894.708008	2277.627930	1.908834	3.392113	3922.016113	57386.886719	686.714722	418.105621	131.222336	57.456219	45.229195	157.810333	236.997665	111.042351	0.510799	0.000000	3.949132	3.357483	0.280768	0.530470	3.593509	4.758812	2.836776	2.621286	2.118008	1.759337	1.655419	2.198135	2.374744	2.045489	0.000000	0.000000	4781.000000		1
7344.734863	2870.831299	2.423819	3.765245	4843.307617	72330.906250	772.834290	505.520386	144.325134	95.592819	51.742054	240.920166	331.477234	257.239319	1.220016	99998.000000	3.865976	3.458008	0.384500	0.575793	3.685142	4.859324	2.888086	2.703739	2.159342	1.980425	1.713844	2.381873	2.520454	2.410337	0.086366	4.999991	4873.000000		1
13596.228516	2645.453125	2.692104	3.213256	4766.587402	72797.093750	778.428162	493.120667	153.264893	73.627350	56.827137	217.912399	273.012634	197.902023	2.985694	99998.000000	4.133419	3.422500	0.430092	0.506945	3.678208	4.862114	2.891218	2.692953	2.185443	1.867039	1.754556	2.338282	2.436183	2.296450	0.475045	4.999991	4900.000000		1
4577.880859	1527.351074	1.921169	1.979760	1917.703125	32002.800781	325.544128	198.157974	66.889374	42.802296	18.342077	86.659225	120.037613	53.484364	1.207004	0.000000	3.660665	3.183939	0.283566	0.296613	3.282781	4.505188	2.512610	2.297012	1.825357	1.631467	1.263448	1.937815	2.079317	1.728227	0.081709	0.000000	4927.000000		1
13973.221680	2461.575928	1.834825	3.737491	5734.184570	83222.187500	932.097046	584.282166	176.429947	87.908142	58.316582	252.363922	343.938629	231.829315	2.660539	99998.000000	4.145297	3.391213	0.263595	0.572580	3.758472	4.920239	2.969461	2.766623	2.246572	1.944029	1.765792	2.402027	2.536481	2.365168	0.424970	4.999991	4968.000000		1
19144.257812	5657.991211	1.896499	3.805334	7144.350586	99998.000000	1189.348755	733.886658	234.783539	120.398415	69.094254	333.870239	448.110413	255.595688	2.686932	99998.000000	4.282039	3.752662	0.277953	0.580393	3.853963	4.999991	3.075309	2.865629	2.370668	2.080621	1.839442	2.523578	2.651385	2.407553	0.429257	4.999991	4998.000000		1
12077.551758	2946.925537	1.514116	4.027363	6898.416016	99395.210938	1113.695312	706.743591	233.534622	124.138985	56.777798	266.712555	388.853302	218.066589	3.824137	0.000000	4.081979	3.469369	0.180159	0.605021	3.838749	4.997365	3.046766	2.849262	2.368351	2.093908	1.754179	2.426044	2.589786	2.338589	0.582533	0.000000	5211.000000		1
36967.910156	20127.699219	2.010598	7.999218	31492.089844	99998.000000	4671.179688	3229.134033	1403.255371	836.547424	464.963043	1417.921631	1914.819824	1129.989868	3.261262	0.000000	4.567825	4.303794	0.303325	0.903048	4.498201	4.999991	3.669427	3.509086	3.147137	2.922491	2.667418	3.151652	3.282128	3.053075	0.513386	0.000000	5306.000000		1
7799.641602	1799.460205	1.039220	1.190323	3455.039307	52004.878906	599.065613	355.635254	99.481415	38.444969	21.024931	139.298645	188.715561	155.574615	1.083500	0.000000	3.892075	3.255142	0.016707	0.075665	3.538453	4.716044	2.777474	2.551005	1.997742	1.584839	1.322735	2.143947	2.275808	2.191939	0.034829	0.000000	5329.000000		1
26206.873047	10015.749023	1.507948	5.859104	16558.148438	99998.000000	2714.436279	1705.726929	509.288696	250.103546	172.473511	801.556213	1018.521912	667.925476	3.273141	0.000000	4.418415	4.000683	0.178386	0.767831	4.219012	4.999991	3.433680	3.231910	2.706964	2.398120	2.236722	2.903934	3.007970	2.824728	0.514965	0.000000	5379.000000		1
7807.921875	2599.930908	3.635728	3.715905	2780.644287	46523.617188	480.579102	293.041534	108.439674	46.333176	25.718382	111.378479	157.286102	68.644028	0.243339	0.000000	3.892535	3.414962	0.560591	0.570065	3.444145	4.667674	2.681765	2.466929	2.035188	1.665892	1.410244	2.046801	2.196690	1.836603	0.000000	0.000000	5424.000000		1
15620.558594	5014.770020	1.415436	3.681984	7800.668945	99998.000000	1323.639404	805.099426	259.774139	139.829056	67.083656	344.496796	467.624298	254.087738	1.825125	0.000000	4.193696	3.700251	0.150890	0.566082	3.892132	4.999991	3.121770	2.905849	2.414596	2.145597	1.826617	2.537185	2.669897	2.404984	0.261293	0.000000	5467.000000		1
6752.838867	1590.428955	1.754647	2.466991	2487.035400	36813.312500	424.513641	267.865875	83.125259	43.045910	27.217079	111.634430	167.268158	85.175949	0.273928	0.000000	3.829486	3.201514	0.244190	0.392168	3.395682	4.566005	2.627892	2.427917	1.919733	1.633932	1.434842	2.047798	2.223413	1.930317	0.000000	0.000000	5533.000000		1
14747.598633	3873.286865	1.581958	2.917217	5934.565918	92267.828125	1038.362671	616.427063	188.175903	75.255562	55.513466	254.405365	370.020905	222.652100	2.000276	0.000000	4.168721	3.588080	0.199195	0.464969	3.773389	4.965050	3.016349	2.789882	2.274564	1.876539	1.744398	2.405526	2.568226	2.347627	0.301090	0.000000	5573.000000		1
5124.960938	994.191223	2.343642	3.422950	1585.498169	26985.976562	272.152283	171.776581	52.997135	17.358366	16.090948	61.591515	71.576660	98.254082	0.611926	0.000000	3.709691	2.997470	0.369891	0.534401	3.200166	4.431138	2.434812	2.234964	1.724252	1.239509	1.206582	1.789521	1.854771	1.992351	0.000000	0.000000	5648.000000		1
13356.424805	2166.980225	2.550252	3.839255	4889.798340	73544.273438	822.473206	511.098846	171.782745	74.854675	41.069233	205.694626	274.107361	179.547607	2.286773	99998.000000	4.125690	3.335855	0.406583	0.584247	3.689291	4.866549	2.915122	2.708505	2.234980	1.874219	1.613517	2.313223	2.437921	2.254180	0.359223	4.999991	5750.000000		1
6152.114258	2008.235474	1.973593	2.275799	3794.025635	59136.128906	597.425049	395.011505	148.815063	89.619614	36.903103	157.989182	206.456314	109.441887	0.781477	99998.000000	3.789024	3.302815	0.295258	0.357134	3.579100	4.771853	2.776284	2.596610	2.172647	1.952403	1.567063	2.198627	2.314828	2.039184	0.000000	4.999991	5773.000000		1
11787.733398	2370.238770	1.671386	1.566539	4770.519043	71855.234375	806.166382	488.044830	125.964561	79.430946	40.042347	206.209610	256.832275	191.697540	1.184876	0.000000	4.071430	3.374792	0.223077	0.194941	3.678566	4.856458	2.906425	2.688460	2.100248	1.899990	1.602520	2.314309	2.409650	2.282617	0.073673	0.000000	5796.000000		1
5493.705078	2322.780029	2.272716	5.341035	2047.473022	34622.058594	312.358063	219.152069	75.930901	60.589298	29.924601	122.612534	166.454056	98.463776	1.288484	0.000000	3.739865	3.366008	0.356545	0.727625	3.311218	4.539353	2.494653	2.340746	1.880419	1.782396	1.476028	2.088535	2.221294	1.993276	0.110079	0.000000	5885.000000		1
8219.668945	2202.548096	1.171821	3.546299	5432.209473	76430.203125	881.264709	561.573486	168.948792	53.246918	68.582352	270.635071	365.355194	233.765900	1.581298	0.000000	3.914854	3.342925	0.068861	0.549775	3.734977	4.883265	2.945106	2.749407	2.227755	1.726295	1.836212	2.432384	2.562715	2.368781	0.199014	0.000000	5928.000000		1
6256.918457	1082.617432	3.160832	5.778926	1952.012817	33685.234375	340.925812	212.463440	55.707741	57.024498	23.670778	123.105934	140.683243	84.065804	0.229071	0.000000	3.796360	3.034475	0.499801	0.761847	3.290483	4.527440	2.532660	2.327284	1.745916	1.756061	1.374213	2.090279	2.148242	1.924619	0.000000	0.000000	6012.000000		1
13118.576172	2031.409790	1.782401	5.060415	6319.169922	94873.375000	1056.316162	654.653076	209.459869	85.185196	65.551033	301.922699	389.214081	280.225494	0.865113	99998.000000	4.117887	3.307797	0.251005	0.704186	3.800660	4.977144	3.023794	2.816011	2.321101	1.930364	1.816580	2.479896	2.590189	2.447508	0.000000	4.999991	6162.000000		1
12695.434570	2115.577393	3.092990	3.922516	4090.126221	62026.628906	666.824585	423.027283	135.203445	56.765465	37.371830	192.271118	272.812195	176.044479	3.175364	99998.000000	4.103648	3.325429	0.490378	0.593565	3.611737	4.792578	2.824012	2.626368	2.130988	1.754084	1.572544	2.283914	2.435864	2.245622	0.501794	4.999991	6182.000000		1
19593.591797	6121.804199	1.581958	4.597855	9220.797852	99998.000000	1473.817383	951.971741	296.402802	95.799431	93.659317	481.420959	630.007812	304.497620	2.051552	99998.000000	4.292114	3.786880	0.199195	0.662555	3.964768	4.999991	3.168444	2.978624	2.471882	1.981363	1.971551	2.682525	2.799346	2.483584	0.312082	4.999991	6234.000000		1
14438.987305	1898.164551	1.048471	1.449357	4866.398926	71057.250000	767.243469	497.138763	174.299088	80.941978	38.778015	186.581619	259.151245	158.291397	1.957835	0.000000	4.159537	3.278334	0.020557	0.161175	3.687208	4.851608	2.884933	2.696478	2.241295	1.908174	1.588586	2.270869	2.413553	2.199457	0.291776	0.000000	6279.000000		1
7439.883789	2144.441162	2.482410	3.533965	3481.516357	54852.167969	567.475769	368.241577	103.126389	46.095726	37.871395	149.046341	199.194107	97.140854	1.062309	99998.000000	3.871566	3.331314	0.394873	0.548262	3.541769	4.739194	2.753947	2.566133	2.013370	1.663661	1.578311	2.173321	2.299277	1.987402	0.026251	4.999991	6405.000000		1
7695.741211	1888.703613	3.259512	3.780664	2780.961914	51166.851562	447.771210	292.773254	123.216949	65.705223	43.027409	209.644897	291.539734	208.109192	0.632018	99998.000000	3.886250	3.276164	0.513153	0.577568	3.444195	4.708989	2.651056	2.466532	2.090670	1.817600	1.633745	2.321484	2.464698	2.318291	0.000000	4.999991	6436.000000		1
7000.475586	1236.258545	3.157748	4.641027	3569.612549	54908.750000	624.682190	378.353149	107.425125	86.986099	39.795647	175.298218	243.072617	158.312973	1.310741	0.000000	3.845128	3.092109	0.499378	0.666614	3.552621	4.739642	2.795659	2.577897	2.031106	1.939450	1.599836	2.243778	2.385736	2.199517	0.117517	0.000000	6500.000000		1
7556.387207	1615.151367	1.828657	3.644979	4199.620605	63907.648438	637.926880	435.840210	150.221252	113.228722	60.345684	194.833694	301.879517	210.301727	1.850224	99998.000000	3.878314	3.208213	0.262132	0.561695	3.623210	4.805553	2.804771	2.639327	2.176731	2.053957	1.780646	2.289664	2.479834	2.322843	0.267224	4.999991	6533.000000		1
10542.775391	4277.928711	2.130863	4.311067	4902.441406	72659.671875	799.783081	498.298248	141.312332	60.848331	39.120308	198.750046	262.808563	201.010422	3.731597	99998.000000	4.022955	3.631233	0.328556	0.634585	3.690413	4.861293	2.902972	2.697489	2.150180	1.784249	1.592402	2.298307	2.419640	2.303219	0.571895	4.999991	6582.000000		1
3719.306641	1136.453369	1.964342	2.670518	1705.692993	31395.039062	277.018433	174.496445	68.785873	21.897629	20.435936	74.607979	114.375870	70.481934	0.039711	0.000000	3.570462	3.055552	0.293217	0.426595	3.231901	4.496861	2.442509	2.241786	1.837499	1.340397	1.310395	1.872785	2.058334	1.848078	0.000000	0.000000	6635.000000		1
11593.549805	2608.747314	2.917217	4.415914	4265.680176	64522.941406	707.372681	447.832886	146.181549	63.309158	60.765072	255.574097	310.473907	170.299469	0.091816	0.000000	4.064217	3.416432	0.464969	0.645021	3.629988	4.809714	2.849648	2.651116	2.164893	1.801467	1.783654	2.407517	2.492025	2.231213	0.000000	0.000000	6738.000000		1
8785.941406	2566.543457	1.822490	2.093859	3578.348877	62500.500000	567.281494	364.686035	119.334518	59.753605	38.370960	188.795731	215.463913	177.018936	1.549673	0.000000	3.943788	3.409349	0.260665	0.320947	3.553683	4.795884	2.753799	2.561919	2.076766	1.776364	1.584003	2.275992	2.333375	2.248020	0.190240	0.000000	6797.000000		1
9066.204102	1928.779907	2.093859	3.922516	4013.877686	55065.226562	688.527954	417.078735	97.717514	29.721073	33.763855	146.311066	210.150635	148.219910	0.765252	99998.000000	3.957426	3.285283	0.320947	0.593565	3.603564	4.740878	2.837922	2.620218	1.989972	1.473065	1.528452	2.165277	2.322531	2.170907	0.000000	4.999991	6832.000000		1
10119.467773	99998.000000	2.152450	3.561718	4466.916016	74155.273438	755.454346	471.266205	179.899155	91.445190	54.027103	272.667267	382.772156	218.852936	1.412044	99998.000000	4.005157	4.999991	0.332933	0.551660	3.650008	4.870142	2.878208	2.673266	2.255029	1.961161	1.732612	2.435633	2.582940	2.340152	0.149848	4.999991	6885.000000		0
11873.538086	2674.017822	2.439237	3.133079	3578.074463	55553.281250	534.618530	373.194061	169.167740	81.756081	62.115749	173.787186	230.768509	151.963562	2.096414	0.000000	4.074580	3.427164	0.387254	0.495971	3.553649	4.744709	2.728044	2.571935	2.228317	1.912520	1.793202	2.240018	2.363177	2.181740	0.321477	0.000000	6956.000000		1
11684.048828	6250.763184	3.305768	3.860841	6615.418457	94133.476562	1060.078369	686.141113	192.477722	77.340164	68.243141	278.375275	396.217255	219.827408	3.574064	99998.000000	4.067594	3.795933	0.519272	0.586682	3.820557	4.973744	3.025338	2.836413	2.284380	1.888405	1.834059	2.444631	2.597933	2.342082	0.553162	4.999991	6995.000000		1
6967.976074	1936.600220	1.631298	4.391244	4624.417969	71586.773438	788.015503	482.046967	174.046219	72.631302	54.788788	239.578751	297.583862	167.505600	0.590584	0.000000	3.843107	3.287040	0.212533	0.642588	3.665057	4.854833	2.896535	2.683089	2.240664	1.861124	1.738692	2.379448	2.473609	2.224029	0.000000	0.000000	7044.000000		1
16187.624023	5398.803223	1.415436	3.688152	6891.218750	99747.984375	1148.322632	717.795715	225.217773	96.604286	67.034309	333.864075	477.535461	273.613983	2.459766	0.000000	4.209183	3.732297	0.150890	0.566809	3.838296	4.998904	3.060064	2.856001	2.352603	1.984996	1.826297	2.523570	2.679006	2.437138	0.390894	0.000000	7098.000000		1
11806.503906	1420.918945	2.988143	1.973593	4303.758301	69931.320312	715.322571	446.642548	143.939667	95.919693	51.134556	194.491409	283.839661	130.975632	0.025148	0.000000	4.072121	3.152569	0.475401	0.295258	3.633848	4.844672	2.854502	2.649960	2.158180	1.981908	1.708714	2.288900	2.453073	2.117191	0.000000	0.000000	7119.000000		1
8587.336914	1707.126953	1.276668	2.232627	3414.633057	48086.890625	556.139954	352.915405	88.355286	69.337868	28.410484	129.566360	151.041519	98.334259	0.349887	0.000000	3.933858	3.232266	0.106078	0.348816	3.533344	4.682027	2.745184	2.547671	1.946233	1.840971	1.453479	2.112492	2.179096	1.992705	0.000000	0.000000	7136.000000		1
9680.715820	1898.805908	1.326008	4.835302	7029.194336	99998.000000	1155.979614	732.551392	216.928680	102.632996	63.589775	295.594849	373.471588	223.268860	1.149267	0.000000	3.985908	3.278481	0.122546	0.684424	3.846905	4.999991	3.062950	2.864838	2.336317	2.011287	1.803387	2.470697	2.572258	2.348828	0.060421	0.000000	7193.000000		1
5456.361328	919.037415	2.941887	2.652015	1926.534912	31572.496094	337.835907	209.422867	71.333046	25.166391	22.585302	109.349373	126.109497	75.844551	0.098542	0.000000	3.736903	2.963333	0.468626	0.423576	3.284777	4.499309	2.528706	2.321024	1.853291	1.400821	1.353826	2.038816	2.100748	1.879924	0.000000	0.000000	7264.000000		1
13781.080078	2762.141846	2.507080	3.182418	4699.611816	72788.210938	773.759399	487.613098	170.848373	53.157490	63.321491	259.172821	296.914703	219.691711	0.667164	99998.000000	4.139283	3.441246	0.399168	0.502757	3.672062	4.862061	2.888606	2.688075	2.232611	1.725564	1.801551	2.413589	2.472632	2.341814	0.000000	4.999991	7327.000000		1
24295.308594	3921.158936	2.124696	4.730455	8749.948242	99998.000000	1467.847290	906.588379	286.244965	123.506821	93.520546	429.564819	566.041809	309.736877	1.805614	99998.000000	4.385522	3.593415	0.327297	0.674903	3.942005	4.999991	3.166681	2.957410	2.456738	2.091691	1.970907	2.633029	2.752849	2.490993	0.256625	4.999991	7405.000000		1
9238.291992	2213.726562	2.627345	2.584173	4062.344727	58251.792969	691.821350	422.974854	116.367966	47.757862	27.334261	144.161697	206.021500	133.396378	2.303061	99998.000000	3.965592	3.345124	0.419517	0.412322	3.608777	4.765309	2.839994	2.626315	2.065833	1.679045	1.436707	2.158850	2.313913	2.125144	0.362305	4.999991	7422.000000		1
5307.564453	991.764282	1.976677	2.689020	2418.906250	35403.613281	400.630096	254.161743	86.816498	39.478024	10.749913	77.574532	98.291092	65.498611	0.632656	0.000000	3.724895	2.996408	0.295936	0.429594	3.383619	4.549047	2.602744	2.405110	1.938602	1.596355	1.031405	1.889719	1.992514	1.816232	0.000000	0.000000	7443.000000		1
5559.333496	762.105957	3.885511	4.425165	2610.320068	37002.515625	434.498779	271.171661	69.501305	17.836346	29.983192	113.006691	141.050217	97.279625	0.213570	0.000000	3.745023	2.882015	0.589448	0.645930	3.416694	4.568231	2.637989	2.433244	1.841993	1.251306	1.476878	2.053104	2.149374	1.988022	0.000000	0.000000	7471.000000		1
11342.305664	2168.993896	3.114576	4.397411	4816.044434	70218.320312	823.981140	505.847260	135.406967	56.204224	34.821579	193.350418	231.474686	161.846939	1.452192	0.000000	4.054701	3.336258	0.493399	0.643197	3.682690	4.846450	2.915917	2.704019	2.131641	1.749769	1.541848	2.286345	2.364504	2.209105	0.162024	0.000000	7513.000000		1
11745.753906	4594.107910	0.968294	7.117269	11969.994141	99998.000000	2006.786133	1231.571289	370.579041	132.107361	125.464996	600.221985	777.944031	482.873413	2.853801	0.000000	4.069881	3.662201	0.000000	0.852313	4.078094	4.999991	3.302501	3.090460	2.568881	2.120927	2.098523	2.778312	2.890948	2.683833	0.455424	0.000000	7543.000000		1
19942.210938	12348.415039	2.420735	8.461780	23865.941406	99998.000000	3999.445801	2441.824707	740.914490	310.603424	273.623230	1329.245605	1750.946899	874.671631	2.400074	99998.000000	4.299773	4.091611	0.383947	0.927462	4.377779	4.999991	3.602000	3.387714	2.869768	2.492206	2.437153	3.123605	3.243273	2.941845	0.380225	4.999991	7573.000000		1
13799.447266	4562.841797	1.464776	2.325139	9029.162109	99998.000000	1536.398804	932.837158	236.103378	98.358932	70.330833	332.334534	462.462128	253.760864	2.193962	99998.000000	4.139862	3.659235	0.165771	0.366449	3.955647	4.999991	3.186504	2.969806	2.373102	1.992814	1.847146	2.521575	2.665076	2.404425	0.341229	4.999991	7614.000000		1
32223.476562	8055.021484	1.865662	4.218554	17926.939453	99998.000000	2940.101318	1840.714478	545.013794	256.338867	180.179779	792.351257	1069.011963	623.488831	4.634922	0.000000	4.508173	3.906067	0.270833	0.625164	4.253506	4.999991	3.468362	3.264987	2.736408	2.408814	2.255706	2.898918	3.028983	2.794829	0.666042	0.000000	7646.000000		1
10359.958984	1380.620728	1.896499	4.348072	3678.326660	55559.769531	613.349487	379.046997	109.041000	70.136551	24.925859	123.648674	174.721558	147.094345	1.661909	0.000000	4.015358	3.140074	0.277953	0.638297	3.565650	4.744761	2.787708	2.578693	2.037590	1.845944	1.396650	2.092190	2.242347	2.167596	0.220607	0.000000	7669.000000		1
17708.726562	7699.882812	3.302684	5.556897	11484.684570	99998.000000	1893.464966	1173.356445	372.074677	158.559677	111.020760	530.591187	704.566467	311.226318	1.625854	0.000000	4.248188	3.886484	0.518867	0.744832	4.060119	4.999991	3.277257	3.069430	2.570630	2.200193	2.045404	2.724760	2.847922	2.493076	0.211081	0.000000	7690.000000		1
7336.942383	2421.055664	3.833087	6.586866	5213.430176	77660.031250	880.860718	538.183350	172.239151	74.077576	35.774452	194.244705	249.465210	140.559891	0.035894	0.000000	3.865515	3.384005	0.583549	0.818679	3.717124	4.890198	2.944907	2.730930	2.236132	1.869687	1.553573	2.288349	2.397010	2.147861	0.000000	0.000000	7727.000000		1
15648.542969	3443.191650	3.327354	3.860841	6502.081543	90473.007812	1070.180664	677.312378	209.231674	91.630211	49.531013	258.648590	339.738586	185.113754	1.281448	99998.000000	4.194474	3.536961	0.522099	0.586682	3.813052	4.956519	3.029457	2.830789	2.320627	1.962039	1.694877	2.412710	2.531145	2.267439	0.107701	4.999991	7815.000000		1
5556.789062	1482.239136	2.473158	4.471421	2219.228027	30425.726562	368.969330	236.763290	48.393112	42.012856	17.750000	98.078308	144.541000	105.488533	0.080431	0.000000	3.744824	3.170918	0.393252	0.650446	3.346202	4.483241	2.566990	2.374314	1.684784	1.623382	1.249198	1.991573	2.159991	2.023205	0.000000	0.000000	7850.000000		1
4832.758301	1091.822388	2.186371	3.167000	2185.938965	33347.660156	383.132965	234.237717	69.208351	57.154015	29.625479	102.737839	162.818329	88.561890	0.530896	99998.000000	3.684195	3.038152	0.339724	0.500648	3.339638	4.523066	2.583349	2.369657	1.840158	1.757047	1.471665	2.011730	2.211703	1.947247	0.000000	4.999991	7900.000000		1
19972.937500	8962.583984	1.699140	3.083739	9697.127930	99998.000000	1591.187622	1001.882080	328.196136	148.531357	98.463776	474.343781	620.460571	375.025818	2.007299	99998.000000	4.300442	3.952433	0.230229	0.489078	3.986643	4.999991	3.201721	3.000817	2.516134	2.171818	1.993276	2.676093	2.792714	2.574061	0.302612	4.999991	7995.000000		1
13207.745117	6780.447754	2.087691	3.459955	6987.770508	99998.000000	1157.160645	720.312012	238.601196	128.289703	82.946404	327.422119	500.768341	244.669998	1.591227	0.000000	4.120829	3.831258	0.319666	0.539070	3.844339	4.999991	3.063394	2.857521	2.377673	2.108192	1.918798	2.515108	2.699637	2.388581	0.201732	0.000000	8029.000000		1
14966.342773	3147.396484	1.319840	3.308852	7253.851074	99998.000000	1209.621216	740.162048	264.257904	85.567581	60.077400	324.927399	429.398285	224.570190	2.301735	0.000000	4.175116	3.497952	0.120521	0.519677	3.860569	4.999991	3.082649	2.869327	2.422028	1.932309	1.778711	2.511786	2.632860	2.351352	0.362055	0.000000	8054.000000		1
12366.875000	3672.146973	2.525582	2.735276	5671.840332	84426.171875	939.436340	569.979797	166.666824	90.409050	49.626606	281.206146	364.686035	249.594727	0.888808	0.000000	4.092260	3.564920	0.402361	0.437001	3.753724	4.926477	2.972867	2.755859	2.221849	1.956212	1.695715	2.449025	2.561919	2.397235	0.000000	0.000000	8085.000000		1
10027.479492	4068.062012	1.396934	2.470075	7139.502930	99455.164062	1141.495239	715.257812	206.499481	90.492317	59.041264	304.627136	410.081757	203.902969	1.304136	99998.000000	4.001192	3.609388	0.145176	0.392710	3.853668	4.997627	3.057474	2.854463	2.314919	1.956612	1.771156	2.483769	2.612870	2.309423	0.115323	4.999991	8109.000000		1
11462.259766	7822.501465	2.180203	3.965688	10954.892578	99998.000000	1817.074585	1140.983398	367.297943	150.554291	107.311028	485.873871	674.857727	398.890869	3.151372	0.000000	4.059270	3.893346	0.338497	0.598319	4.039608	4.999991	3.259373	3.057279	2.565018	2.177693	2.030644	2.686523	2.829212	2.600854	0.498500	0.000000	8165.000000		1
7308.362305	2704.660889	2.624262	4.249392	3006.959717	45940.890625	484.029816	317.588074	110.959091	42.389072	37.303989	156.092682	255.117706	87.226631	1.034345	0.000000	3.863820	3.432113	0.419007	0.628327	3.478128	4.662199	2.684872	2.501864	2.045163	1.627254	1.571755	2.193383	2.406741	1.940649	0.014666	0.000000	8247.000000		1
8951.017578	1901.741699	2.174036	2.870961	4284.423340	74171.156250	713.805359	443.506378	180.959961	71.329964	58.375175	223.604980	319.611023	180.022507	1.388275	0.000000	3.951872	3.279151	0.337267	0.458027	3.631892	4.870235	2.853580	2.646900	2.257582	1.853272	1.766228	2.349482	2.504622	2.255327	0.142475	0.000000	8272.000000		1
5485.474609	6482.928711	1.520283	3.725156	6988.624512	99998.000000	1185.336792	717.311584	222.315979	103.804817	72.039223	397.604950	505.813324	228.403275	2.263478	99998.000000	3.739214	3.811771	0.181925	0.571145	3.844392	4.999991	3.073842	2.855708	2.346971	2.016217	1.857569	2.599452	2.703990	2.358702	0.354776	4.999991	8296.000000		1
6283.635742	3020.910645	3.583304	2.510163	4822.850098	78417.507812	804.784912	490.332977	185.573227	88.780838	50.434547	249.163010	330.311584	176.500870	0.225940	99998.000000	3.798211	3.480138	0.554284	0.399702	3.683304	4.894413	2.905680	2.690491	2.268515	1.948319	1.702728	2.396484	2.518924	2.246747	0.000000	4.999991	8314.000000		1
12073.931641	3985.383789	3.808417	5.341035	8377.266602	99998.000000	1427.746338	867.394043	345.175201	165.223633	113.450752	524.232483	707.338745	371.504181	3.537152	0.000000	4.081849	3.600470	0.580745	0.727625	3.923102	4.999991	3.154651	2.938216	2.538040	2.218072	2.054807	2.719524	2.849627	2.569964	0.548654	0.000000	8354.000000		1
18052.234375	7331.576660	1.942755	4.354239	16157.409180	99998.000000	2371.860840	1661.086670	702.420166	438.285614	257.001862	765.192749	1089.355347	737.204773	4.724625	99998.000000	4.256531	3.865197	0.288418	0.638912	4.208372	4.999991	3.375089	3.220392	2.846597	2.641757	2.409936	2.883771	3.037169	2.867588	0.674367	4.999991	8410.000000		1
12733.928711	4432.726562	2.667434	3.429117	7603.479004	99998.000000	1284.488159	784.438354	235.036407	133.763336	69.461212	381.017517	477.023560	294.265778	1.150118	99998.000000	4.104962	3.646671	0.426094	0.535182	3.881012	4.999991	3.108730	2.894559	2.371135	2.126337	1.841742	2.580945	2.678540	2.468740	0.060742	4.999991	8468.000000		1
19019.519531	6840.691406	1.995179	3.392113	8436.504883	99998.000000	1403.366333	871.165466	273.114410	112.923431	92.595421	442.343811	613.133606	371.726196	2.718490	0.000000	4.279200	3.835100	0.299982	0.530470	3.926162	4.999991	3.147171	2.940101	2.436345	2.052784	1.966589	2.645760	2.787555	2.570223	0.434328	0.000000	8534.000000		1
7537.854004	2257.728516	2.960389	3.055985	3589.730957	52872.867188	603.009705	370.603729	111.063934	53.657055	38.617661	180.081085	266.811249	147.014160	0.871772	0.000000	3.877248	3.353672	0.471349	0.485151	3.555062	4.723233	2.780324	2.568910	2.045573	1.729627	1.586786	2.255468	2.426204	2.167359	0.000000	0.000000	8558.000000		1
15177.193359	2839.253662	2.229543	4.166131	4811.779785	71964.179688	818.165222	506.177216	133.643066	61.221466	49.413830	184.799210	246.628174	120.074623	1.909216	99998.000000	4.181191	3.453204	0.348216	0.619733	3.682306	4.857116	2.912841	2.704303	2.125947	1.786904	1.693848	2.266700	2.392043	2.079451	0.280855	4.999991	8630.000000		1
10417.387695	5199.938965	2.189455	5.304030	6456.355957	96497.406250	1083.527100	669.044861	223.999695	85.903709	67.521545	323.283752	389.735229	294.830109	0.674947	0.000000	4.017759	3.715998	0.340336	0.724606	3.809988	4.984516	3.034840	2.825455	2.350247	1.934012	1.829442	2.509584	2.590770	2.469572	0.000000	0.000000	8657.000000		1
2003.529785	833.701111	2.272716	2.553336	1077.100586	25155.037109	212.651535	123.022675	52.953960	35.802208	22.313934	99.425903	135.191101	91.377350	0.277196	0.000000	3.301796	2.921010	0.356545	0.407108	3.032256	4.400625	2.327668	2.089985	1.723898	1.553910	1.348576	1.997500	2.130948	1.960839	0.000000	0.000000	8702.000000		1
6916.786133	472.330109	2.907966	2.377563	2493.603760	36410.472656	407.004181	263.946442	65.927254	17.564976	19.705091	110.638382	147.819016	94.510422	0.127012	0.000000	3.839904	2.674246	0.463589	0.376132	3.396827	4.561226	2.609599	2.421516	1.819065	1.244648	1.294578	2.043906	2.169730	1.975480	0.000000	0.000000	8752.000000		1
2049.918457	5000.979492	0.841861	2.096942	7687.557129	99998.000000	1305.833862	787.981567	240.136902	85.993141	82.301903	396.584229	508.890900	325.593475	2.745048	99998.000000	3.311737	3.699055	0.000000	0.321587	3.885788	4.999991	3.115888	2.896516	2.380459	1.934464	1.915410	2.598336	2.706625	2.512676	0.438550	4.999991	8786.000000		0
4626.903320	99998.000000	3.746742	4.465254	0.000000	4371.622070	0.000000	0.000000	9.892633	13.420431	18.200226	0.000000	10.894849	13.919996	0.627624	0.000000	3.665290	4.999991	0.573654	0.649846	0.000000	3.640643	0.000000	0.000000	0.995312	1.127766	1.260077	0.000000	1.037221	1.143639	0.000000	0.000000	8808.000000		0
9710.643555	2578.351074	1.720726	3.867008	6560.031250	91774.656250	1086.657104	676.017212	201.411316	89.268066	65.066887	324.187286	434.649902	296.667999	2.752183	0.000000	3.987248	3.411342	0.235712	0.587375	3.816906	4.962723	3.036093	2.829958	2.304084	1.950696	1.813360	2.510796	2.638139	2.472271	0.439677	0.000000	8838.000000		1
4393.797363	1070.550781	2.124696	3.931767	2102.900146	37049.539062	395.535736	218.544571	67.780579	36.977112	17.833261	100.252350	139.761215	105.041389	0.330262	99998.000000	3.642840	3.029607	0.327297	0.594588	3.322819	4.568783	2.597186	2.339540	1.831105	1.567933	1.251231	2.001095	2.145387	2.021360	0.000000	4.999991	8875.000000		1
6617.302246	2254.373291	3.200921	3.441453	3122.969971	48625.945312	543.749512	334.570221	101.701706	38.278450	35.931725	172.140457	230.342957	118.939804	0.940707	0.000000	3.820681	3.353026	0.505275	0.536742	3.494568	4.686868	2.735399	2.524487	2.007328	1.582954	1.555478	2.235883	2.362375	2.075327	0.000000	0.000000	8951.000000		1
17206.126953	3146.964600	1.622047	4.039698	6525.120117	89089.210938	1090.539551	674.937927	200.979584	117.761818	53.731064	246.532578	325.180237	257.415100	1.759263	99998.000000	4.235683	3.497892	0.210063	0.606349	3.814589	4.949825	3.037642	2.829264	2.303152	2.071004	1.730225	2.391874	2.512124	2.410634	0.245331	4.999991	8987.000000		1
5734.082520	1285.434937	1.982844	2.602675	1796.388794	29000.669922	278.612701	187.512909	72.113228	57.850941	31.636076	91.972511	111.341469	83.643333	0.239887	0.000000	3.758464	3.109050	0.297289	0.415420	3.254400	4.462408	2.445001	2.273031	1.858015	1.762310	1.500183	1.963658	2.046657	1.922431	0.000000	0.000000	9015.000000		1
19266.341797	7139.873047	1.390766	4.523845	11728.624023	99998.000000	1987.290771	1213.189087	362.780273	131.324097	111.384644	579.274170	763.009460	403.044647	2.819048	0.000000	4.284799	3.853690	0.143254	0.655508	4.069247	4.999991	3.298261	3.083929	2.559644	2.118344	2.046825	2.762884	2.882530	2.605353	0.450102	0.000000	9074.000000		1
9212.000000	2326.101074	1.847160	1.708391	3085.314453	49289.730469	556.269470	329.019501	85.555244	37.714127	27.257166	108.806641	159.145584	76.445885	0.958712	99998.000000	3.964354	3.366629	0.266504	0.232587	3.489300	4.692757	2.745285	2.517222	1.932247	1.576504	1.435481	2.036655	2.201795	1.883354	0.000000	4.999991	9134.000000		1
10322.963867	2961.107666	3.210172	3.981107	4417.375488	66295.742188	728.668945	459.347565	131.928513	55.757080	38.571404	177.022018	257.220825	133.371704	0.470252	0.000000	4.013804	3.471454	0.506528	0.600004	3.645164	4.821486	2.862530	2.662141	2.120339	1.746300	1.586265	2.248027	2.410306	2.125064	0.000000	0.000000	9267.000000		1
10877.814453	2531.342529	2.648932	3.385945	6036.936523	87913.757812	1027.924194	626.270325	204.251434	86.039398	66.022850	312.194641	406.498444	312.601685	2.470030	0.000000	4.036541	3.403351	0.423071	0.529680	3.780817	4.944057	3.011961	2.796762	2.310165	1.934697	1.819694	2.494426	2.609059	2.494991	0.392702	0.000000	9379.000000		1
19336.433594	4428.618652	1.982844	3.811501	8169.631836	99998.000000	1326.349976	837.861084	297.414276	114.789093	80.097031	359.782898	465.986847	258.519073	2.922846	99998.000000	4.286376	3.646268	0.297289	0.581096	3.912203	4.999991	3.122658	2.923172	2.473362	2.059901	1.903616	2.556041	2.668374	2.412493	0.465806	4.999991	9423.000000		1
10874.847656	2539.036377	1.523367	3.802250	6130.707031	99998.000000	1052.973389	630.895935	243.948410	110.906662	78.999222	433.527405	541.495300	258.543732	1.723704	0.000000	4.036423	3.404669	0.182805	0.580041	3.787511	4.999991	3.022417	2.799958	2.387298	2.044958	1.897623	2.637017	2.733595	2.412534	0.236463	0.000000	9457.000000		1
6005.035156	3459.325684	2.340558	3.472290	3612.473633	54322.390625	629.452759	385.211395	130.799866	58.754475	42.793041	186.279404	264.304169	117.160484	1.000627	99998.000000	3.778516	3.538991	0.369319	0.540616	3.557805	4.734979	2.798963	2.585699	2.116607	1.769041	1.631373	2.270165	2.422104	2.068781	0.000272	4.999991	9512.000000		1
7947.349609	2843.518555	1.310589	3.774496	4696.950195	68214.203125	746.755066	489.907410	125.279968	45.953876	50.446880	240.821487	335.257904	163.172958	0.811760	99998.000000	3.900222	3.453856	0.117467	0.576859	3.671816	4.833875	2.873178	2.690114	2.097882	1.662322	1.702834	2.381695	2.525379	2.212648	0.000000	4.999991	9647.000000		1
20064.744141	3116.454102	0.968294	2.565671	7384.922363	99998.000000	1200.018433	763.681763	217.585526	102.037834	69.260773	328.794403	410.516541	159.796265	2.917049	99998.000000	4.302433	3.493661	0.000000	0.409201	3.868346	4.999991	3.079188	2.882912	2.337630	2.008761	1.840487	2.516924	2.613331	2.203567	0.464944	4.999991	9679.000000		1
8400.576172	2001.401978	1.289003	3.182418	2432.487061	39009.218750	412.357544	263.190948	87.649109	47.215122	15.690063	116.901451	139.943146	81.009819	1.060628	99998.000000	3.924309	3.301334	0.110254	0.502757	3.386050	4.591167	2.615274	2.420271	1.942747	1.674081	1.195625	2.067820	2.145952	1.908538	0.025563	4.999991	9726.000000		1
8586.293945	2177.813477	2.716774	4.042781	5208.989746	80594.867188	891.854248	543.879028	188.663132	84.926163	42.608017	223.645065	311.852325	136.655884	1.469218	99998.000000	3.933806	3.338021	0.434053	0.606680	3.716753	4.906307	2.950294	2.735502	2.275687	1.929042	1.629491	2.349559	2.493949	2.135628	0.167086	4.999991	9800.000000		1
9992.300781	2009.681763	2.923384	4.230890	5685.569336	81340.398438	980.955811	590.600708	183.075409	86.156578	53.653969	251.028671	335.273315	184.225632	1.258735	99998.000000	3.999665	3.303127	0.465886	0.626432	3.754774	4.910306	2.991649	2.771294	2.262630	1.935288	1.729602	2.399723	2.525399	2.265350	0.099934	4.999991	9842.000000		1
9455.393555	1158.387939	1.834825	3.848506	4106.497559	57309.292969	664.817078	432.833557	141.555939	51.998001	43.218597	198.771637	294.552551	134.333832	1.522458	0.000000	3.975680	3.063854	0.263595	0.585292	3.613472	4.758225	2.822702	2.636321	2.150928	1.715987	1.635671	2.298354	2.469163	2.128186	0.182545	0.000000	9942.000000		1
16484.789062	3663.006836	1.581958	2.772281	7486.201172	99998.000000	1223.183472	776.775269	269.198059	110.536613	87.630608	404.339813	533.307922	335.424438	2.811661	0.000000	4.217083	3.563838	0.199195	0.442837	3.874261	4.999991	3.087492	2.890296	2.430072	2.043506	1.942656	2.606746	2.726978	2.525595	0.448963	0.000000	10007.000000		1
4237.232910	3193.242432	1.955090	3.219423	2780.351318	45290.878906	474.454803	294.614227	76.976288	57.070751	33.248871	153.338913	210.224640	114.477631	0.087381	0.000000	3.627082	3.504232	0.291167	0.507778	3.444100	4.656011	2.676195	2.469254	1.886357	1.756414	1.521777	2.185652	2.322684	2.058721	0.000000	0.000000	10081.000000		1
12082.137695	3240.651611	1.766982	3.848506	5368.070801	82030.679688	889.991699	549.331055	171.039566	74.765244	53.681725	307.464172	415.552307	263.089172	3.340692	0.000000	4.082144	3.510632	0.247232	0.585292	3.729818	4.913976	2.949386	2.739834	2.233097	1.873700	1.729826	2.487794	2.618626	2.420103	0.523836	0.000000	10112.000000		1
5002.644531	2017.150635	2.815454	3.691235	2143.562256	29765.423828	355.274445	233.229324	66.195534	23.356237	24.022326	75.687286	123.892288	73.886383	1.616102	99998.000000	3.699200	3.304738	0.449548	0.567172	3.331136	4.473712	2.550564	2.367783	1.820829	1.368403	1.380615	1.879023	2.093044	1.868564	0.208469	4.999991	10157.000000		1
3942.815918	1933.544312	1.107062	3.429117	4483.990723	73543.531250	744.917175	468.990417	181.144989	75.089035	63.494183	306.116577	361.963074	186.794388	1.350411	0.000000	3.595807	3.286354	0.044172	0.535182	3.651665	4.866544	2.872108	2.671164	2.258026	1.875576	1.802734	2.485887	2.558664	2.271364	0.130466	0.000000	10178.000000		1
8105.363770	3262.848389	2.075356	3.860841	3432.170410	52990.234375	570.787720	356.165649	132.927643	45.941540	35.256386	136.600372	189.125702	111.134857	0.534019	0.000000	3.908772	3.513597	0.317093	0.586682	3.535569	4.724196	2.756475	2.551652	2.123615	1.662206	1.547238	2.135452	2.276751	2.045850	0.000000	0.000000	10197.000000		1
22607.636719	8737.098633	1.680638	5.217686	15228.649414	99998.000000	2457.002686	1562.456421	449.488831	174.669128	133.263763	649.672852	897.451233	473.788696	1.890467	99998.000000	4.354255	3.941367	0.225474	0.717478	4.182662	4.999991	3.390406	3.193808	2.652719	2.242216	2.124712	2.812695	2.953011	2.675585	0.276569	4.999991	10230.000000		1
15259.036133	5775.521973	2.544085	4.613273	9870.656250	99998.000000	1657.299927	1018.552734	343.337311	124.296257	96.965080	515.983521	662.356262	432.938416	3.059473	0.000000	4.183527	3.761591	0.405532	0.664009	3.994346	4.999991	3.219401	3.007983	2.535721	2.094458	1.986615	2.712636	2.821092	2.636426	0.485647	0.000000	10301.000000		1
8425.061523	2787.409912	2.328223	3.250261	5746.895508	85787.320312	967.174561	593.570374	162.889252	65.887161	43.110668	243.902145	328.757385	213.915878	2.575864	99998.000000	3.925573	3.445201	0.367025	0.511918	3.759433	4.933423	2.985505	2.773472	2.211892	1.818801	1.634585	2.387216	2.516876	2.330243	0.410923	4.999991	10350.000000		1
29558.326172	10238.527344	2.402232	6.864402	17058.560547	99998.000000	2828.065918	1753.697510	504.882050	211.902191	168.575668	790.491760	1067.278931	562.988953	2.121881	99998.000000	4.470680	4.010238	0.380615	0.836603	4.231942	4.999991	3.451489	3.243955	2.703190	2.326135	2.226795	2.897897	3.028278	2.750500	0.326721	4.999991	10517.000000		1
7079.628906	1726.280029	1.760815	2.528666	3514.885498	56776.261719	579.348145	362.730927	130.337296	37.029533	37.899151	182.440155	267.369415	147.711090	0.770229	0.000000	3.850010	3.237111	0.245714	0.402891	3.545911	4.754167	2.762940	2.559585	2.115069	1.568548	1.578629	2.261120	2.427112	2.169413	0.000000	0.000000	10544.000000		1
9717.996094	3263.699463	1.569623	3.755994	4849.290039	71991.804688	790.723022	493.786743	145.777588	81.897934	46.891331	240.226334	302.823151	142.881958	3.229541	0.000000	3.987577	3.513710	0.195795	0.574725	3.685678	4.857283	2.898024	2.693539	2.163691	1.913273	1.671093	2.380621	2.481189	2.154977	0.509141	0.000000	10590.000000		1
31906.966797	13002.485352	1.600460	5.208435	15509.885742	99998.000000	2152.434326	1591.745728	992.896057	704.887146	398.856934	1162.948853	1651.662842	970.683838	3.821095	0.000000	4.503886	4.114027	0.204245	0.716707	4.190609	4.999991	3.332930	3.201874	2.996904	2.848119	2.600817	3.065561	3.217921	2.987078	0.582188	0.000000	10627.000000		1
15027.688477	5743.660645	1.446273	4.662613	10547.881836	99998.000000	1715.101440	1094.585449	294.774597	176.291183	102.956787	499.716766	686.545105	307.988403	2.340475	0.000000	4.176892	3.759189	0.160250	0.668629	4.023165	4.999991	3.234290	3.039250	2.469490	2.246231	2.012655	2.698724	2.836669	2.488534	0.369304	0.000000	10757.000000		1
10417.606445	1832.271240	1.443190	4.107540	3485.229248	50082.910156	583.471130	367.260956	106.771370	59.778275	39.481106	140.741837	214.677551	113.043694	0.973255	0.000000	4.017768	3.262990	0.159323	0.613582	3.542231	4.699689	2.766019	2.564975	2.028455	1.776543	1.596389	2.148423	2.331787	2.053246	0.000000	0.000000	10838.000000		1
5328.651367	2760.689453	2.365228	3.490792	5580.056152	84267.875000	913.668640	577.093933	216.789917	70.777969	72.884163	342.735962	462.878448	279.090698	1.415006	0.000000	3.726617	3.441018	0.373873	0.542924	3.746639	4.925662	2.960789	2.761246	2.336039	1.849898	1.862633	2.534960	2.665467	2.445745	0.150758	0.000000	10857.000000		1
31818.824219	9878.032227	1.575791	3.472290	15826.573242	99998.000000	2567.493164	1629.179321	515.847839	164.483536	129.735977	721.477661	878.116211	608.511108	3.038892	0.000000	4.502684	3.994670	0.197498	0.540616	4.199387	4.999991	3.409509	3.211969	2.712522	2.216122	2.113060	2.858223	2.943552	2.784269	0.482715	0.000000	10965.000000		1
10879.223633	3961.753174	1.205742	2.059937	6868.590332	97660.171875	1091.612671	705.821533	186.097473	135.727676	59.127605	304.081299	364.368408	229.439407	2.691661	0.000000	4.036598	3.597888	0.081254	0.313854	3.836868	4.989717	3.038069	2.848695	2.269741	2.132668	1.771790	2.482990	2.561541	2.360668	0.430020	0.000000	10995.000000		1
17231.738281	4432.834473	1.554204	3.768329	5580.398438	82059.734375	907.754028	578.487793	163.231537	84.031883	59.559330	220.268372	279.278809	161.162354	0.286271	99998.000000	4.236329	3.646682	0.191508	0.576149	3.746665	4.914130	2.957968	2.762294	2.212804	1.924444	1.774950	2.342952	2.446038	2.207264	0.000000	4.999991	11036.000000		1
10977.912109	2588.780273	4.425165	3.342773	9630.213867	99998.000000	1528.936157	983.058899	272.429810	94.038612	83.196190	396.744568	586.619629	375.189240	5.005712	0.000000	4.040520	3.413095	0.645930	0.524107	3.983636	4.999991	3.184389	2.992579	2.435255	1.973306	1.920103	2.598511	2.768357	2.574250	0.699466	0.000000	11075.000000		1
6561.511230	1449.317139	0.860363	2.158617	2747.518799	42797.292969	473.267548	299.017822	89.477760	32.410095	36.301773	133.038651	138.493790	104.689850	0.321399	0.000000	3.817004	3.161163	0.000000	0.334176	3.438941	4.631416	2.675107	2.475697	1.951715	1.510680	1.559928	2.123978	2.141430	2.019905	0.000000	0.000000	11124.000000		1
5572.581055	1084.455322	0.656836	1.091644	2224.781738	36201.218750	399.319489	243.081879	63.830307	53.459694	17.019154	78.246788	88.034576	50.974201	0.575420	0.000000	3.746056	3.035212	0.000000	0.038081	3.347287	4.558723	2.601321	2.385753	1.805027	1.728027	1.230938	1.893466	1.944653	1.707350	0.000000	0.000000	11152.000000		1
10865.420898	2127.853760	1.100895	3.324270	4635.565430	69826.132812	762.130615	484.566376	141.253738	69.106583	36.061241	195.361023	226.469772	132.199875	1.102220	99998.000000	4.036047	3.327942	0.041746	0.521696	3.666103	4.844018	2.882029	2.685353	2.150000	1.839519	1.557041	2.290838	2.355010	2.121231	0.042268	4.999991	11172.000000		1
6111.877930	1358.695312	2.806202	3.817669	3191.157715	50927.675781	559.310059	338.471161	104.039177	44.523022	39.385509	160.813889	238.527191	126.942108	1.443070	99998.000000	3.786175	3.133122	0.448119	0.581798	3.503948	4.706954	2.747653	2.529522	2.017197	1.648585	1.595336	2.206324	2.377538	2.103606	0.159287	4.999991	11257.000000		1
9305.964844	1674.975830	3.990358	5.199183	3571.567627	52427.992188	601.048462	370.141174	118.804115	37.905315	35.250217	157.690063	211.202179	101.905228	1.364328	99998.000000	3.968761	3.224009	0.601012	0.715935	3.552859	4.719563	2.778909	2.568367	2.074831	1.578700	1.547162	2.197804	2.324698	2.008196	0.134919	4.999991	11325.000000		1
6694.457520	1259.790527	2.118529	3.533965	2664.421143	45883.734375	422.416687	277.937378	103.906578	45.574574	29.116661	142.252869	216.120743	89.690544	1.059176	0.000000	3.825715	3.100298	0.326034	0.548262	3.425603	4.661659	2.625741	2.443947	2.016643	1.658723	1.464142	2.153061	2.334697	1.952747	0.024968	0.000000	11352.000000		1
12020.145508	5587.904297	2.297385	4.184633	10404.170898	99998.000000	1672.342407	1064.543579	283.429504	149.240616	98.839996	443.034576	638.472717	366.557861	1.533568	99998.000000	4.079910	3.747249	0.361234	0.621657	4.017208	4.999991	3.223325	3.027164	2.452445	2.173887	1.994933	2.646438	2.805142	2.564142	0.185703	4.999991	11379.000000		1
12848.458984	4044.677979	1.649800	4.727372	8325.450195	99998.000000	1411.766479	863.909424	281.236969	119.898849	100.431206	390.370483	542.559143	290.833557	2.261719	99998.000000	4.108851	3.606884	0.217431	0.674620	3.920408	4.999991	3.149763	2.936468	2.449072	2.078815	2.001869	2.591477	2.734447	2.463645	0.354439	4.999991	11456.000000		1
14832.807617	5929.123047	2.451572	3.638812	7458.848633	99998.000000	1249.130005	766.176453	238.835571	114.126091	88.080833	427.918091	565.267822	306.902924	3.718043	0.000000	4.171223	3.772990	0.389445	0.560960	3.872672	4.999991	3.096608	2.884329	2.378099	2.057385	1.944881	2.631361	2.752254	2.487001	0.570314	0.000000	11498.000000		1
5900.191406	6292.140625	2.682853	4.344988	8961.677734	99998.000000	1464.048096	930.986877	315.821106	131.977844	88.836349	452.914886	601.239624	288.579346	2.620440	0.000000	3.770866	3.798798	0.428597	0.637989	3.952389	4.999991	3.165555	2.968944	2.499441	2.120501	1.948591	2.656017	2.779047	2.460265	0.418374	0.000000	11572.000000		1
6719.401855	1012.712158	2.405316	2.969640	2349.673340	35259.531250	393.466553	250.886810	78.758690	32.829483	27.417521	106.691193	134.451004	92.419647	0.376703	99998.000000	3.827331	3.005486	0.381172	0.472704	3.371007	4.547276	2.594908	2.399478	1.896299	1.516264	1.438028	2.028129	2.128564	1.965764	0.000000	4.999991	11622.000000		1
18530.308594	4806.247559	2.457740	4.619441	6472.702637	94709.976562	1098.662109	667.629456	192.459213	98.235580	54.088779	257.180725	360.408875	220.030930	1.981633	99998.000000	4.267883	3.681806	0.390536	0.664589	3.811086	4.976396	3.040864	2.824536	2.284339	1.992269	1.733107	2.410239	2.556795	2.342484	0.297023	4.999991	11657.000000		1
10192.181641	2964.669434	2.840123	3.956437	6141.558594	92832.500000	1028.220215	642.071411	194.442062	75.153793	55.303772	261.886505	339.208191	205.062454	0.797689	99998.000000	4.008267	3.471976	0.453337	0.597304	3.788279	4.967700	3.012086	2.807583	2.288790	1.875951	1.742755	2.418113	2.530466	2.311886	0.000000	4.999991	11720.000000		1
13778.783203	4262.177246	2.747611	5.439715	8147.367188	99998.000000	1367.123169	841.160645	245.021545	129.529358	71.277534	409.252228	531.531738	369.805023	1.653470	0.000000	4.139211	3.629632	0.438955	0.735576	3.911017	4.999991	3.135808	2.924879	2.389204	2.112368	1.852953	2.611991	2.725529	2.567973	0.218396	0.000000	11790.000000		1
9033.806641	1857.517822	1.171821	2.232627	3875.985107	60150.207031	651.816040	394.755554	113.580269	70.673126	25.468597	133.032486	160.055298	110.058640	0.450913	0.000000	3.955871	3.268933	0.068861	0.348816	3.588382	4.779237	2.814125	2.596328	2.055303	1.849254	1.406005	2.123958	2.204270	2.041624	0.000000	0.000000	11820.000000		1
12962.286133	3629.548096	2.516331	4.446751	6672.415039	98196.656250	1120.297607	694.457947	205.901230	87.457916	80.658272	365.506317	468.250305	290.222992	2.366733	0.000000	4.112681	3.559853	0.400768	0.648043	3.824283	4.992097	3.049333	2.841646	2.313659	1.941799	1.906649	2.562895	2.670478	2.462732	0.374149	0.000000	11917.000000		1
17595.388672	4455.613770	3.018980	2.726025	6462.079590	95793.890625	1050.370728	662.276062	228.545135	106.444496	62.405621	313.579224	406.446014	216.863922	2.484840	0.000000	4.245399	3.648907	0.479860	0.435530	3.810372	4.981338	3.021343	2.821039	2.358972	2.027123	1.795224	2.496347	2.609003	2.336187	0.395298	0.000000	11937.000000		1
9342.525391	3024.231934	3.191670	4.024279	7878.693359	99998.000000	1272.729858	803.492798	225.020416	142.829529	82.804550	422.191589	532.003540	336.960144	2.316014	0.000000	3.970464	3.480615	0.504018	0.604688	3.896454	4.999991	3.104736	2.904982	2.352222	2.154818	1.918054	2.625510	2.725914	2.527579	0.364741	0.000000	12000.000000		1
16272.078125	6516.670898	4.579352	4.835302	13129.856445	99998.000000	2121.939209	1332.949219	462.418945	208.392899	164.295441	745.450684	1001.804932	575.012451	2.293945	0.000000	4.211443	3.814026	0.660804	0.684424	4.118260	4.999991	3.326733	3.124814	2.665036	2.318883	2.215626	2.872419	3.000783	2.759677	0.360583	0.000000	12030.000000		1
6000.015137	2278.574463	0.588994	2.763030	2440.233398	38031.289062	445.865448	275.217529	84.155228	22.794996	34.920258	133.649231	179.966995	91.509949	1.393041	99998.000000	3.778152	3.357663	0.000000	0.441386	3.387431	4.580141	2.649204	2.439676	1.925081	1.357840	1.543077	2.125967	2.255193	1.961468	0.143964	4.999991	12093.000000		1
7877.191895	2368.425537	1.884164	3.706654	2922.483887	44730.855469	493.296448	308.787109	91.762817	69.094254	35.376652	140.192932	207.828568	112.174080	1.384260	0.000000	3.896371	3.374460	0.275119	0.568982	3.465752	4.650607	2.693108	2.489659	1.962667	1.839442	1.548717	2.146726	2.317705	2.049892	0.141218	0.000000	12232.000000		1
8028.162109	5216.646973	2.192538	3.731324	6599.136230	94863.898438	1088.004761	680.778503	184.037521	104.005257	60.786659	262.068451	372.114746	241.324142	0.788210	99998.000000	3.904616	3.717391	0.340947	0.571863	3.819487	4.977101	3.036631	2.833006	2.264906	2.017055	1.783808	2.418415	2.570677	2.382601	0.000000	4.999991	12262.000000		1
14105.544922	2565.624268	3.376694	7.154274	4772.144531	66255.757812	773.611389	493.065155	139.391159	86.733238	50.983452	217.307983	274.576111	175.335220	2.182700	99998.000000	4.149390	3.409193	0.528492	0.854566	3.678714	4.821224	2.888523	2.692904	2.144235	1.938186	1.707429	2.337076	2.438663	2.243869	0.338994	4.999991	12309.000000		1
8533.389648	2294.489746	2.796951	3.059069	3383.570557	53925.800781	579.940247	358.916351	132.662445	25.632036	30.186718	169.602554	212.531281	137.917130	0.088829	99998.000000	3.931122	3.360686	0.446685	0.485589	3.529375	4.731797	2.763383	2.554993	2.122748	1.408783	1.479816	2.229432	2.327423	2.139618	0.000000	4.999991	12397.000000		1
15226.281250	5015.762695	0.829526	4.317234	5823.600586	91017.859375	994.857300	604.906189	198.500259	78.166611	71.064758	319.675781	394.539703	255.401413	1.550869	0.000000	4.182594	3.700337	0.000000	0.635206	3.765192	4.959126	2.997761	2.781688	2.297761	1.893021	1.851654	2.504710	2.596091	2.407223	0.190575	0.000000	12442.000000		1
8539.945312	2283.308105	2.229543	3.281098	6785.264648	99998.000000	675.101318	706.758972	640.517212	546.537170	322.213684	330.755646	580.513794	510.556122	2.775538	99998.000000	3.931455	3.358565	0.348216	0.516019	3.831567	4.999991	2.829369	2.849271	2.806531	2.737620	2.508144	2.519507	2.763813	2.708044	0.443347	4.999991	12487.000000		1
6941.995605	3697.840576	2.929552	7.752519	5726.620117	79742.015625	941.742981	597.425049	180.731766	88.802422	55.488796	245.262085	345.344818	205.784058	0.974972	0.000000	3.841484	3.567948	0.466801	0.889443	3.757898	4.901687	2.973933	2.776284	2.257035	1.948425	1.744205	2.389630	2.538253	2.313412	0.000000	0.000000	12540.000000		1
8176.813965	2055.006592	3.037483	4.496091	2445.919922	38170.765625	404.799316	258.882965	79.628304	71.542740	22.206003	102.262947	171.998611	84.355675	0.547458	99998.000000	3.912584	3.312813	0.482514	0.652835	3.388442	4.581731	2.607240	2.413104	1.901067	1.854566	1.346470	2.009718	2.235525	1.926114	0.000000	4.999991	12556.000000		1
10270.459961	4087.002197	0.900452	3.034399	8333.520508	99998.000000	1378.548462	854.978882	248.176208	101.689369	78.946793	403.568878	520.658447	272.756683	1.568048	0.000000	4.011590	3.611405	0.000000	0.482073	3.920829	4.999991	3.139422	2.931955	2.394760	2.007276	1.897334	2.605918	2.716553	2.435776	0.195359	0.000000	12581.000000		1
20851.328125	3854.836914	1.452441	3.913265	7739.783203	99998.000000	1245.448120	794.028809	259.872833	133.550552	80.411575	315.373962	407.741180	260.255219	2.402717	0.000000	4.319134	3.586006	0.162098	0.592539	3.888729	4.999991	3.095326	2.899836	2.414761	2.125646	1.905319	2.498826	2.610384	2.415400	0.380703	0.000000	12624.000000		1
16106.219727	7272.270020	2.537917	4.107540	9450.434570	99998.000000	1572.139404	975.167603	311.482269	118.822624	96.675209	447.259308	565.045776	293.090851	1.333157	0.000000	4.206994	3.861670	0.404477	0.613582	3.975452	4.999991	3.196491	2.989079	2.493433	2.074899	1.985315	2.650559	2.752084	2.467002	0.124881	0.000000	12671.000000		1
11848.177734	2864.040771	2.929552	3.496960	6186.550293	94450.210938	1037.705811	631.423279	215.402237	102.669998	73.485497	376.990143	506.645935	264.843811	1.220666	99998.000000	4.073652	3.456979	0.466801	0.543691	3.791449	4.975203	3.016074	2.800321	2.333250	2.011444	1.866202	2.576330	2.704705	2.422990	0.086597	4.999991	12709.000000		1
7148.211426	2128.575439	1.853327	3.607974	4010.149414	57334.062500	654.249084	425.512787	119.029228	73.010597	46.601460	160.823151	190.201920	123.401970	0.405964	99998.000000	3.854198	3.328089	0.267952	0.557263	3.603161	4.758413	2.815743	2.628913	2.075654	1.863386	1.668400	2.206349	2.279215	2.091322	0.000000	4.999991	12753.000000		1
6499.990723	1195.352783	2.186371	3.466122	3231.607178	49360.476562	498.440125	341.271210	88.435463	32.212734	39.792564	142.237457	214.779327	169.704315	0.504613	99998.000000	3.812913	3.077496	0.339724	0.539844	3.509418	4.693379	2.697613	2.533100	1.946626	1.508028	1.599802	2.153014	2.331992	2.229693	0.000000	4.999991	12776.000000		1
14272.832031	3202.866699	1.406185	3.432201	5330.495117	81370.085938	891.255981	555.970337	189.193542	62.236015	61.508255	250.966995	341.419220	205.398590	1.298636	99998.000000	4.154510	3.505539	0.148042	0.535573	3.726768	4.910465	2.950002	2.745052	2.276906	1.794042	1.788933	2.399617	2.533288	2.312598	0.113488	4.999991	12816.000000		1
5298.920898	2173.906250	3.154665	2.738360	1989.313721	32662.634766	331.730103	216.453796	64.752350	23.417912	20.815237	74.919434	134.414001	67.416695	0.604367	0.000000	3.724187	3.337241	0.498953	0.437491	3.298703	4.514051	2.520785	2.335365	1.811256	1.369548	1.318381	1.874594	2.128444	1.828767	0.000000	0.000000	12859.000000		1
3221.443115	1464.683350	2.482410	3.256428	1767.435669	29111.726562	305.348724	191.817795	59.361973	51.942497	21.697186	94.473419	151.664444	87.285225	0.700303	0.000000	3.508050	3.165744	0.394873	0.512742	3.247344	4.464068	2.484796	2.282889	1.773508	1.715523	1.336403	1.975310	2.180884	1.940941	0.000000	0.000000	12953.000000		1
5331.445312	1657.417114	2.346725	2.920300	1902.759277	26813.873047	314.788055	208.355896	59.167694	19.310371	14.083435	78.962212	92.240791	69.840515	0.093494	99998.000000	3.726845	3.219432	0.370462	0.465428	3.279384	4.428360	2.498018	2.318806	1.772085	1.285791	1.148709	1.897419	1.964923	1.844107	0.000000	4.999991	13017.000000		1
6936.395508	1699.562500	1.609712	2.115445	2622.818604	42784.179688	451.684479	277.493317	120.278145	32.434765	28.385815	123.747353	145.987274	113.993484	1.042195	99998.000000	3.841134	3.230337	0.206748	0.325402	3.418768	4.631283	2.654835	2.443253	2.080187	1.511011	1.453101	2.092536	2.164315	2.056880	0.017949	4.999991	13041.000000		1
30676.333984	7249.052734	2.047602	5.655577	16677.925781	99998.000000	2777.147217	1707.447632	509.492218	228.582138	169.019714	806.511780	1101.166138	641.066101	3.535137	99998.000000	4.486804	3.860281	0.311246	0.752477	4.222142	4.999991	3.443599	3.232347	2.707138	2.359042	2.227937	2.906611	3.041853	2.806903	0.548406	4.999991	13072.000000		1
16559.722656	3690.976318	2.642764	3.876260	6557.792480	89243.570312	1117.688721	680.818604	177.546265	72.717644	61.193710	289.276276	421.809204	229.205048	1.968855	99998.000000	4.219053	3.567141	0.422058	0.588413	3.816758	4.950577	3.048321	2.833031	2.249311	1.861640	1.786707	2.461313	2.625116	2.360224	0.294214	4.999991	13144.000000		1
11061.728516	4290.843750	1.952007	3.891678	5498.993652	82217.460938	899.418640	561.690674	172.374832	114.776756	54.616096	261.920441	355.336121	216.922516	0.909393	0.000000	4.043823	3.632543	0.290481	0.590137	3.740283	4.914964	2.953962	2.749497	2.236474	2.059854	1.737321	2.418169	2.550639	2.336305	0.000000	0.000000	13187.000000		1
5566.475098	1226.211670	1.511032	1.214993	1915.818970	30325.591797	314.643127	198.457092	52.735016	11.523932	17.589645	85.761856	113.515511	63.562023	0.720034	99998.000000	3.745580	3.088565	0.179274	0.084574	3.282354	4.481809	2.497818	2.297667	1.722099	1.061601	1.245257	1.933294	2.055055	1.803198	0.000000	4.999991	13207.000000		1
6351.921875	1420.225098	2.137031	3.287266	3309.126221	51778.835938	557.811340	351.355011	107.184593	64.006081	30.269979	135.807861	148.426514	138.715820	1.192334	99998.000000	3.802905	3.152357	0.329811	0.516835	3.519713	4.714152	2.746487	2.545746	2.030132	1.806221	1.481012	2.132925	2.171511	2.142126	0.076398	4.999991	13239.000000		1
9304.534180	2722.975342	2.877128	3.438369	3561.900146	52882.832031	605.541443	377.344788	91.173820	53.478199	27.300339	171.147507	229.831055	163.728027	1.176871	99998.000000	3.968695	3.435044	0.458959	0.536352	3.551682	4.723315	2.782144	2.576738	1.959870	1.728177	1.436168	2.233371	2.361409	2.214123	0.070729	4.999991	13282.000000		1
4536.253906	960.041870	1.674470	3.836171	2141.780029	31701.855469	366.934082	229.362320	80.504082	24.435545	21.256210	72.440109	138.139160	97.964211	0.431266	99998.000000	3.656697	2.982290	0.223877	0.583898	3.330775	4.501085	2.564588	2.360522	1.905818	1.388022	1.327486	1.859979	2.140317	1.991067	0.000000	4.999991	13307.000000		1
4589.497559	1665.585938	2.383730	3.237926	1807.465576	28388.525391	307.612183	197.498047	73.534836	27.627216	19.285702	86.807243	113.318146	86.872002	0.341349	99998.000000	3.661765	3.221567	0.377257	0.510267	3.257070	4.453143	2.488003	2.295563	1.866493	1.441337	1.285235	1.938556	2.054299	1.938880	0.000000	4.999991	13350.000000		1
22727.947266	5681.674316	3.537048	4.462170	9889.836914	99998.000000	1624.698608	1006.301025	291.656921	126.818756	79.104065	433.333130	615.878113	334.659668	1.943945	99998.000000	4.356560	3.754476	0.548641	0.649546	3.995189	4.999991	3.210773	3.002728	2.464872	2.103184	1.898199	2.636822	2.789495	2.524603	0.288684	4.999991	13461.000000		1
6005.127930	1695.581421	2.587257	3.216340	2342.836670	37545.523438	401.653900	250.563019	79.591293	30.982323	33.634338	117.129646	169.728973	155.753479	0.950866	0.000000	3.778522	3.229319	0.412840	0.507362	3.369742	4.574558	2.603852	2.398917	1.900866	1.491114	1.526783	2.068667	2.229756	2.192438	0.000000	0.000000	13523.000000		1
12239.152344	5323.782227	2.778449	3.083739	8498.389648	99998.000000	1409.734253	867.511230	250.297821	101.569099	79.600548	404.916473	517.950928	287.228668	2.073924	99998.000000	4.087751	3.726220	0.443802	0.489078	3.929337	4.999991	3.149137	2.938275	2.398457	2.006762	1.900916	2.607365	2.714289	2.458228	0.316793	4.999991	13551.000000		1
15393.265625	5585.070312	2.673601	5.288612	8343.098633	99998.000000	1422.174072	870.261902	292.800995	153.564026	82.921738	372.090088	518.290161	257.412018	1.012016	0.000000	4.187331	3.747029	0.427097	0.723342	3.921327	4.999991	3.152953	2.939650	2.466573	2.186290	1.918668	2.570648	2.714573	2.410629	0.005187	0.000000	13624.000000		1
26010.873047	12822.132812	1.671386	7.838864	18853.605469	99998.000000	3143.594238	1938.617065	572.798279	200.233322	191.105453	942.310364	1228.558472	844.491089	6.687778	0.000000	4.415155	4.107960	0.223077	0.894253	4.275394	4.999991	3.497427	3.287492	2.758002	2.301536	2.281273	2.974194	3.089396	2.926595	0.825282	0.000000	13648.000000		1
6880.937500	1124.318848	1.893416	1.412352	2263.868164	39214.753906	386.632996	241.126785	80.639771	46.268417	19.726677	89.403755	126.945190	41.908009	1.426681	0.000000	3.837648	3.050889	0.277246	0.149943	3.354851	4.593450	2.587299	2.382246	1.906549	1.665285	1.295054	1.951356	2.103616	1.622297	0.154327	0.000000	13699.000000		1
16398.925781	5747.151367	2.223376	3.604891	8417.564453	99998.000000	1408.204712	873.357971	279.380554	127.756210	88.700661	431.538391	593.968201	294.999695	2.000530	99998.000000	4.214816	3.759453	0.347013	0.556892	3.925186	4.999991	3.148666	2.941192	2.446196	2.106382	1.947927	2.635020	2.773763	2.469821	0.301145	4.999991	13745.000000		1
12559.901367	2752.039551	2.066105	3.552467	4770.198242	70747.976562	792.379028	493.336517	171.903015	88.133255	47.674603	235.964600	290.448090	156.576828	0.871630	99998.000000	4.098986	3.439655	0.315152	0.550530	3.678536	4.849714	2.898933	2.693143	2.235284	1.945140	1.678287	2.372847	2.463068	2.194727	0.000000	4.999991	13781.000000		1
11244.470703	1373.454102	1.908834	2.969640	4351.778320	62405.855469	719.985168	456.047943	123.139854	45.892200	54.881298	210.964737	267.699371	196.757950	1.275917	99998.000000	4.050939	3.137814	0.280768	0.472704	3.638667	4.795225	2.857324	2.659010	2.090399	1.661739	1.739424	2.324210	2.427647	2.293932	0.105822	4.999991	13943.000000		1
7613.772461	1790.865845	1.560372	2.500912	3917.739014	66240.312500	658.794556	409.794952	157.640732	55.109497	40.751606	182.415482	238.120132	125.699356	1.119920	99998.000000	3.881600	3.253063	0.193228	0.398098	3.593035	4.821122	2.818750	2.612567	2.197669	1.741226	1.610145	2.261062	2.376796	2.099333	0.049187	4.999991	13991.000000		1
16451.228516	3886.118408	1.526451	3.179335	6244.922363	93932.375000	1038.652588	649.009827	216.950272	73.843208	68.378822	290.670135	378.510437	236.038620	1.601478	99998.000000	4.216198	3.589516	0.183683	0.502336	3.795527	4.972816	3.016470	2.812251	2.336360	1.868311	1.834922	2.463400	2.578078	2.372983	0.204521	4.999991	14056.000000		1
7554.219238	3134.666748	2.198706	3.096074	6064.835449	91970.679688	986.133423	621.259277	204.936020	85.135857	68.884560	322.599152	415.835999	171.573059	2.578356	99998.000000	3.878190	3.496191	0.342167	0.490811	3.782819	4.963649	2.993936	2.793273	2.311618	1.930112	1.838122	2.508663	2.618922	2.234449	0.411343	4.999991	14103.000000		1
9265.638672	1423.059082	2.488577	2.460824	4426.216797	66132.109375	757.027039	467.118591	137.898636	75.397415	45.337128	211.507477	280.065155	189.730118	1.240475	0.000000	3.966875	3.153223	0.395951	0.391080	3.646033	4.820412	2.879111	2.669427	2.139560	1.877356	1.656454	2.325326	2.447259	2.278136	0.093588	0.000000	14172.000000		1
4952.965332	1137.202637	1.177988	1.896499	2205.138428	33522.695312	347.016205	234.438156	67.490707	28.518415	19.079092	99.388901	158.880386	86.350853	0.421164	0.000000	3.694865	3.055838	0.071141	0.277953	3.343436	4.525339	2.540350	2.370028	1.829244	1.455125	1.280558	1.997338	2.201070	1.936267	0.000000	0.000000	14199.000000		1
11702.705078	1871.157227	1.100895	2.198706	5024.822754	84639.109375	778.832153	526.372620	242.304779	118.986061	64.012245	246.094681	304.241669	170.419739	1.643870	99998.000000	4.068286	3.272110	0.041746	0.342167	3.701121	4.927571	2.891444	2.721293	2.384362	2.075496	1.806263	2.391102	2.483219	2.231520	0.215868	4.999991	14261.000000		1
3941.227783	1641.289062	1.723810	3.688152	2069.361328	33202.417969	348.348389	219.219910	55.760162	20.500694	18.308157	82.304985	111.094772	43.224766	0.008185	99998.000000	3.595632	3.215185	0.236489	0.566809	3.315836	4.521170	2.542014	2.340880	1.746324	1.311769	1.262645	1.915426	2.045694	1.635733	0.000000	4.999991	14284.000000		1
8016.703125	3561.169434	2.463907	5.896109	6971.796875	97634.390625	1169.754639	724.919128	201.398972	80.550339	73.815453	312.277893	451.456268	222.676773	1.300990	99998.000000	3.903996	3.551593	0.391624	0.770565	3.843345	4.989603	3.068095	2.860290	2.304057	1.906067	1.868147	2.494541	2.654616	2.347675	0.114274	4.999991	14344.000000		1
5913.389648	616.985168	2.574922	2.436154	1824.117798	29054.076172	307.282227	195.299347	59.577831	19.048254	19.825356	84.219986	109.648499	78.999222	0.034659	0.000000	3.771837	2.790275	0.410764	0.386705	3.261053	4.463207	2.487537	2.290701	1.775085	1.279855	1.297221	1.925415	2.040003	1.897623	0.000000	0.000000	14372.000000		1
10464.673828	3888.847412	0.635250	4.594771	8639.985352	99998.000000	1462.672852	894.222534	259.539795	109.506645	82.369743	404.543365	556.115295	269.413910	1.645858	99998.000000	4.019726	3.589821	0.000000	0.662264	3.936513	4.999991	3.165147	2.951446	2.414204	2.039440	1.915768	2.606965	2.745165	2.430420	0.216392	4.999991	14457.000000		1
6981.251465	2322.326660	2.608843	5.516809	4243.949219	60623.144531	702.666870	437.440674	141.457260	62.686241	38.543652	171.486710	226.019547	179.060379	2.383403	99998.000000	3.843933	3.365923	0.416448	0.741688	3.627770	4.782639	2.846750	2.640919	2.150625	1.797172	1.585953	2.234231	2.354146	2.253000	0.377197	4.999991	14544.000000		1
11941.176758	6285.171387	2.633513	4.243225	10245.993164	99998.000000	1702.140503	1062.770508	342.492371	146.224731	89.508598	484.128479	605.711060	360.637085	0.849626	0.000000	4.077047	3.798317	0.420535	0.627696	4.010554	4.999991	3.230995	3.026439	2.534651	2.165021	1.951865	2.684961	2.782265	2.557070	0.000000	0.000000	14602.000000		1
13090.627930	4412.737793	1.618963	3.527797	7281.922363	99998.000000	1199.703857	756.990051	254.957352	127.790131	65.896416	325.294342	400.565338	209.370438	1.673206	99998.000000	4.116961	3.644708	0.209237	0.547504	3.862246	4.999991	3.079074	2.879090	2.406467	2.106497	1.818862	2.512276	2.602673	2.320915	0.223549	4.999991	14679.000000		1
8537.528320	1133.884521	1.813238	2.729109	2831.381104	46914.007812	501.385071	300.439423	119.670647	50.789177	29.030317	144.337479	174.246658	134.811813	1.280714	99998.000000	3.931332	3.054569	0.258455	0.436021	3.451998	4.671302	2.700171	2.477757	2.077988	1.705771	1.462852	2.159379	2.241164	2.129728	0.107452	4.999991	14817.000000		1
17272.130859	3521.315186	2.809286	3.324270	4750.650879	74787.039062	776.898621	486.484467	142.986801	83.671082	51.856152	219.778061	293.032288	235.757996	0.121555	0.000000	4.237346	3.546705	0.448596	0.521696	3.676753	4.873827	2.890364	2.687069	2.155296	1.922575	1.714800	2.341984	2.466915	2.372466	0.000000	0.000000	14859.000000		1
6267.032715	2205.693359	0.558157	2.189455	2413.050293	37482.726562	387.422424	248.006607	58.732887	25.792391	19.890116	91.266335	133.445709	99.823708	1.163106	99998.000000	3.797062	3.343545	0.000000	0.340336	3.382566	4.573831	2.588185	2.394463	1.768881	1.411492	1.298637	1.960311	2.125305	1.999234	0.065619	4.999991	14884.000000		1
8620.573242	3005.251465	2.047602	3.373610	3255.669434	46705.921875	519.338623	333.487854	101.806549	49.956566	28.737362	126.917435	210.375748	130.170776	1.710787	0.000000	3.935536	3.477881	0.311246	0.528095	3.512640	4.669372	2.715451	2.523080	2.007776	1.698593	1.458447	2.103521	2.322996	2.114513	0.233196	0.000000	14908.000000		1
6584.766113	2436.893799	2.352893	2.781532	3243.143311	46950.210938	532.870056	336.926208	103.305244	39.589039	29.215342	128.644333	178.724243	161.575577	0.022687	99998.000000	3.818540	3.386837	0.371602	0.444284	3.510966	4.671638	2.726621	2.527535	2.014122	1.597575	1.465611	2.109391	2.252183	2.208376	0.000000	4.999991	14942.000000		1
25718.693359	5786.201172	2.229543	3.154665	8349.457031	99998.000000	1391.478516	861.442444	256.893951	106.133034	80.245049	366.240234	492.029022	269.950500	2.045447	0.000000	4.410249	3.762393	0.348216	0.498953	3.921658	4.999991	3.143476	2.935226	2.409754	2.025851	1.904418	2.563766	2.691991	2.431284	0.310788	0.000000	14971.000000		1
6442.081543	2758.891602	2.362144	2.362144	2674.110352	41344.109375	451.881836	287.928680	101.707870	45.414219	29.899931	142.413223	204.427216	80.491753	1.194411	99998.000000	3.809026	3.440735	0.373306	0.373306	3.427179	4.616414	2.655025	2.459285	2.007354	1.657192	1.475670	2.153550	2.310539	1.905751	0.077154	4.999991	15020.000000		1
7460.396484	1174.947632	3.395196	3.398280	2286.814209	39118.082031	386.071747	245.974426	58.769894	38.707088	30.340906	93.298515	153.810715	83.680336	0.322786	0.000000	3.872762	3.070019	0.530865	0.531259	3.359231	4.592378	2.586668	2.390890	1.769155	1.587790	1.482029	1.969875	2.186987	1.922623	0.000000	0.000000	15056.000000		1
8578.677734	2604.827881	2.840123	4.613273	3414.512939	58525.968750	624.543457	357.911041	123.861450	51.186981	43.150757	210.862976	296.180786	186.930069	0.093274	0.000000	3.933420	3.415779	0.453337	0.664009	3.533329	4.767349	2.795563	2.553775	2.092936	1.709159	1.634988	2.324000	2.471557	2.271679	0.000000	0.000000	15082.000000		1
8950.900391	2089.010986	1.091644	3.108409	3587.769775	51458.453125	561.471741	372.793182	118.677689	55.513466	32.567364	133.969940	196.693192	124.212997	1.989645	99998.000000	3.951867	3.319941	0.038081	0.492538	3.554825	4.711457	2.749328	2.571468	2.074369	1.744398	1.512783	2.127007	2.293789	2.094167	0.298776	4.999991	15110.000000		1
9335.078125	2920.109375	2.220292	3.139246	3609.630371	52985.878906	579.582520	379.660675	117.832741	70.336998	31.229023	144.041443	212.469604	152.515549	1.574544	0.000000	3.970118	3.465399	0.346410	0.496825	3.557463	4.724160	2.763115	2.579396	2.071266	1.847184	1.494558	2.158488	2.327297	2.183314	0.197155	0.000000	15196.000000		1
18973.166016	6308.866699	1.452441	5.196100	10887.173828	99998.000000	1835.188477	1123.085327	370.394043	141.509689	111.464821	538.319031	737.864685	443.318268	2.141986	99998.000000	4.278140	3.799951	0.162098	0.715677	4.036915	4.999991	3.263681	3.050413	2.568664	2.150786	2.047138	2.731040	2.867977	2.646716	0.330817	4.999991	15278.000000		1
6229.189453	1642.319092	1.544953	1.992095	2432.369873	38749.585938	426.376221	259.249908	66.975723	38.195187	20.762814	86.264511	124.182159	62.791088	1.443452	0.000000	3.794431	3.215457	0.188915	0.299310	3.386030	4.588267	2.629793	2.413719	1.825917	1.582009	1.317286	1.935832	2.094059	1.797898	0.159402	0.000000	15319.000000		1
6605.864746	1593.518921	2.207957	3.663482	2905.412354	45413.386719	485.654938	308.879608	106.203964	42.789959	31.617573	146.459091	219.293915	82.739792	0.642425	99998.000000	3.819930	3.202357	0.343991	0.563894	3.463208	4.657184	2.686328	2.489789	2.026141	1.631342	1.499928	2.165716	2.341027	1.917714	0.000000	4.999991	15355.000000		1
7466.160156	2714.991455	1.668303	2.972724	3168.162354	53636.195312	549.636353	337.681732	110.746307	55.242096	44.609364	193.624878	260.341553	125.045609	0.484271	0.000000	3.873097	3.433769	0.222275	0.473155	3.500808	4.729458	2.740075	2.528507	2.044329	1.742270	1.649426	2.286961	2.415544	2.097069	0.000000	0.000000	15401.000000		1
17018.429688	2814.201416	2.315888	4.637943	5913.155273	78804.023438	966.308044	612.236267	178.289444	77.722549	45.512901	215.103119	281.199982	136.489365	1.557473	0.000000	4.230919	3.449355	0.364717	0.666325	3.771819	4.896548	2.985116	2.786919	2.251126	1.890547	1.658135	2.332647	2.449015	2.135099	0.192421	0.000000	15434.000000		1
19103.916016	6136.162109	1.588125	3.336605	9529.461914	99998.000000	1568.867554	975.090515	284.570496	132.539093	89.696709	458.943573	598.488953	356.899597	1.453562	0.000000	4.281122	3.787897	0.200885	0.523305	3.979068	4.999991	3.195586	2.989045	2.454190	2.122344	1.952777	2.661759	2.777056	2.552546	0.162434	0.000000	15457.000000		1
6874.942871	3054.261230	3.043650	1.264333	4873.806152	74162.664062	811.288513	496.148895	154.156097	64.083176	37.396500	216.114578	286.837036	141.491180	1.037451	99998.000000	3.837269	3.484906	0.483395	0.101861	3.687868	4.870185	2.909175	2.695612	2.187961	1.806744	1.572831	2.334684	2.457635	2.150729	0.015968	4.999991	15483.000000		1
5813.846680	1369.901611	2.133947	2.849375	1904.066772	30769.261719	328.338013	211.630829	60.910007	41.975853	26.587996	94.158882	141.441849	57.940369	0.783986	7149.006836	3.764464	3.136689	0.329184	0.454750	3.279682	4.488117	2.516321	2.325579	1.784689	1.623000	1.424686	1.973861	2.150578	1.762981	0.000000	3.854246	15545.000000		1
6935.837402	2115.854980	1.754647	2.935719	3207.933350	50211.648438	546.617371	341.289703	128.255783	25.231150	31.571318	136.418442	191.299728	92.965469	0.917437	0.000000	3.841099	3.325486	0.244190	0.467715	3.506225	4.700805	2.737684	2.533123	2.108077	1.401937	1.499293	2.134873	2.281714	1.968322	0.000000	0.000000	15582.000000		1
15703.846680	4690.449707	2.251129	3.509295	8187.533203	99998.000000	1370.206909	841.879211	276.321503	122.621788	80.072357	410.692322	544.279907	307.898987	4.747599	99998.000000	4.196006	3.671215	0.352400	0.545220	3.913153	4.999991	3.136786	2.925250	2.441415	2.088568	1.903483	2.613517	2.735822	2.488408	0.676474	4.999991	15668.000000		1
8554.180664	3214.914795	2.377563	3.361275	5067.649902	75489.703125	865.839844	529.650635	153.369751	68.329483	60.083565	225.399719	310.236450	116.118179	0.049720	0.000000	3.932178	3.507169	0.376132	0.526504	3.704807	4.877888	2.937438	2.723989	2.185740	1.834608	1.778756	2.352953	2.491693	2.064900	0.000000	0.000000	15742.000000		1
3977.890381	1504.562256	1.803987	2.503996	1619.706055	22517.958984	266.061890	179.717209	42.561764	25.761553	15.508122	57.388378	85.641594	35.305725	0.745887	0.000000	3.599653	3.177410	0.256233	0.398634	3.209436	4.352529	2.424983	2.254590	1.629020	1.410972	1.190559	1.758824	1.932685	1.547845	0.000000	0.000000	15831.000000		1
6735.742676	3027.152100	1.828657	4.144545	4765.603516	70815.632812	789.714661	497.598267	151.078522	49.543346	39.959087	195.987015	289.341034	210.545349	2.151222	99998.000000	3.828386	3.481034	0.262132	0.617477	3.678118	4.850129	2.897470	2.696879	2.179203	1.694985	1.601616	2.292227	2.461410	2.323346	0.332685	4.999991	15892.000000		1
13085.169922	1585.331543	3.062153	4.122959	6520.633301	90274.898438	1078.303223	672.538757	177.774460	92.012596	72.153320	292.807159	381.316620	261.427032	1.442155	0.000000	4.116779	3.200120	0.486027	0.615209	3.814290	4.955567	3.032741	2.827717	2.249869	1.963847	1.858256	2.466582	2.581286	2.417351	0.159012	0.000000	15912.000000		1
15287.061523	3682.335693	1.600460	2.855542	8364.576172	99998.000000	1408.247925	851.013245	272.229370	129.751389	71.561241	396.235748	539.438416	314.775726	1.766297	0.000000	4.184324	3.566123	0.204245	0.455689	3.922444	4.999991	3.148679	2.929936	2.434935	2.113112	1.854678	2.597954	2.731942	2.498001	0.247064	0.000000	15947.000000		1
5500.236816	1977.654053	3.191670	2.479326	5474.761719	73400.375000	858.318604	564.274841	162.303345	60.373436	54.212128	203.147461	264.334991	121.881691	0.288570	99998.000000	3.740381	3.296150	0.504018	0.394334	3.738365	4.865698	2.933649	2.751491	2.210327	1.780846	1.734096	2.307811	2.422155	2.085938	0.000000	4.999991	15981.000000		1
39171.269531	11044.092773	2.852458	6.281576	22030.492188	99998.000000	3606.793213	2241.803955	698.978699	319.225555	224.286484	1099.340576	1480.129883	870.835510	4.078286	99998.000000	4.592968	4.043130	0.455219	0.798069	4.343024	4.999991	3.557121	3.350598	2.844464	2.504098	2.350803	3.041132	3.170300	2.939936	0.610478	4.999991	16041.000000		1
4495.684082	1655.523682	2.149366	2.769197	2545.216309	41375.941406	447.697205	283.654633	83.735840	45.361797	40.717686	155.682556	216.925598	96.921906	0.371412	99998.000000	3.652796	3.218935	0.332310	0.442354	3.405725	4.616748	2.650984	2.452790	1.922911	1.656690	1.609783	2.192240	2.336311	1.986422	0.000000	4.999991	16103.000000		1
6157.359863	1472.297119	2.124696	2.975808	4565.913086	66961.882812	779.785034	482.481750	125.613014	74.543221	51.609451	228.082565	290.253815	173.235199	0.875891	0.000000	3.789395	3.167995	0.327297	0.473605	3.659528	4.825828	2.891975	2.683481	2.099035	1.872408	1.712729	2.358092	2.462778	2.238636	0.000000	0.000000	16144.000000		1
7605.110352	936.395752	3.049818	3.900929	3155.130371	52185.140625	527.313171	332.309845	136.631210	28.863794	39.397846	136.621964	185.425217	111.208870	0.582845	0.000000	3.881105	2.971459	0.484274	0.591168	3.499017	4.717547	2.722069	2.521543	2.135550	1.460353	1.595472	2.135520	2.268169	2.046139	0.000000	0.000000	16181.000000		1
10262.503906	1574.495361	3.000478	2.019849	3549.784180	55034.695312	593.558044	369.172882	120.583435	82.601028	34.075314	173.626831	208.466904	114.745918	0.581138	99998.000000	4.011253	3.197141	0.477190	0.305319	3.550202	4.740636	2.773463	2.567230	2.081288	1.916986	1.532440	2.239617	2.319037	2.059737	0.000000	4.999991	16198.000000		1
13544.881836	3913.082520	2.130863	2.963473	4676.967773	74131.921875	768.461548	484.020538	156.814285	69.772675	30.985407	208.923294	237.315277	158.787872	1.572940	0.000000	4.131775	3.592519	0.328556	0.471801	3.669964	4.870005	2.885622	2.684864	2.195386	1.843685	1.491157	2.319987	2.375326	2.200817	0.196712	0.000000	16221.000000		1
12999.538086	2874.315918	3.456871	3.231758	4936.205566	73864.820312	817.628662	508.456085	163.777359	80.124786	57.326702	244.179688	327.622559	214.850250	0.848121	0.000000	4.113928	3.458534	0.538683	0.509439	3.693393	4.868438	2.912556	2.706254	2.214254	1.903767	1.758357	2.387710	2.515374	2.332136	0.000000	0.000000	16281.000000		1
11886.483398	924.005310	2.485493	2.938803	5149.603027	72249.617188	891.160400	538.584229	158.831055	69.877518	45.263119	195.410355	273.641724	147.359543	0.133136	0.000000	4.075053	2.965674	0.395413	0.468170	3.711774	4.858836	2.949956	2.731254	2.200935	1.844337	1.655744	2.290948	2.437182	2.168378	0.000000	0.000000	16322.000000		1
8516.518555	2440.325928	1.495613	3.299600	3740.451660	54667.699219	612.951660	387.795563	91.420517	42.290394	23.652277	132.801208	183.322098	122.998001	0.651005	0.000000	3.930262	3.387448	0.174819	0.518461	3.572924	4.737731	2.787426	2.588603	1.961044	1.626242	1.373873	2.123202	2.263215	2.089898	0.000000	0.000000	16343.000000		1
7809.062500	2753.454834	3.867008	5.230021	5829.943848	86208.843750	982.121460	604.209290	186.078964	91.920082	45.488232	232.529327	290.626953	222.849472	0.149647	0.000000	3.892599	3.439878	0.587375	0.718503	3.765664	4.935552	2.992165	2.781187	2.269697	1.963410	1.657899	2.366478	2.463336	2.348011	0.000000	0.000000	16373.000000		1
5665.454102	1376.692017	0.428640	1.615879	2315.992676	33981.523438	392.985504	251.256866	75.132210	29.739576	20.805984	100.388031	125.443405	74.900932	1.925336	0.000000	3.753235	3.138837	0.000000	0.208409	3.364737	4.531243	2.594377	2.400118	1.875826	1.473335	1.318188	2.001682	2.098448	1.874487	0.284507	0.000000	16433.000000		1
7757.286621	1760.407715	1.304422	2.846291	3094.772461	50147.210938	548.717407	327.036652	104.575752	36.958611	31.099504	153.739792	215.682861	166.768585	1.487819	99998.000000	3.889710	3.245613	0.115418	0.454279	3.490629	4.700247	2.739349	2.514596	2.019431	1.567716	1.492754	2.186786	2.333816	2.222114	0.172550	4.999991	16525.000000		1
4661.746582	839.257996	2.420735	4.927814	3554.601074	54716.742188	600.203491	369.712524	112.904930	57.844772	46.351677	168.504730	222.692200	125.847382	0.035675	0.000000	3.668549	2.923896	0.383947	0.692654	3.550791	4.738120	2.778299	2.567864	2.052713	1.762264	1.666065	2.226612	2.347705	2.099844	0.000000	0.000000	16546.000000		1
7848.842773	2770.097900	2.063021	4.434416	3767.465332	54878.757812	611.560913	394.952911	112.192581	46.117313	35.185459	148.222992	201.880035	173.219772	1.381302	0.000000	3.894806	3.442495	0.314504	0.646836	3.576049	4.739404	2.786440	2.596545	2.049964	1.663864	1.546363	2.170916	2.305093	2.238597	0.140289	0.000000	16603.000000		1
8633.321289	1226.042114	1.184156	3.105325	3178.427979	49235.312500	516.853088	332.063141	112.229591	84.765808	29.421951	129.480026	168.026764	106.947144	0.782798	0.000000	3.936178	3.088506	0.073409	0.492107	3.502212	4.692276	2.713367	2.521221	2.050107	1.928221	1.468671	2.112203	2.225379	2.029169	0.000000	0.000000	16640.000000		1
14468.760742	2985.034424	2.013681	3.944102	8267.405273	99998.000000	1401.028809	847.112305	256.144592	112.204918	103.342255	492.630341	637.316284	457.861206	3.122308	99998.000000	4.160431	3.474949	0.303991	0.595948	3.917369	4.999991	3.146447	2.927941	2.408485	2.050012	2.014278	2.692521	2.804355	2.660734	0.494476	4.999991	16659.000000		1
4497.651367	2427.186035	1.190323	1.800903	3707.930664	61369.386719	650.835388	394.851166	146.600937	85.203705	40.162613	182.030014	218.917694	125.020935	1.126628	0.000000	3.652986	3.385103	0.075665	0.255490	3.569132	4.787952	2.813471	2.596433	2.166137	1.930458	1.603822	2.260143	2.340281	2.096983	0.051781	0.000000	16700.000000		1
3870.067383	1716.603271	2.278883	1.523367	1621.072144	27125.812500	273.327179	177.977982	49.876392	17.339863	13.195318	61.853630	75.431335	53.653969	0.129361	99998.000000	3.587718	3.234670	0.357722	0.182805	3.209802	4.433383	2.436683	2.250366	1.697895	1.239046	1.120420	1.791365	1.877552	1.729602	0.000000	4.999991	16718.000000		1
17308.615234	3496.000732	2.840123	4.681116	6255.980957	92513.625000	1041.002319	650.138489	188.484283	116.306290	82.983406	351.342682	512.582153	312.074371	1.009322	0.000000	4.238262	3.543571	0.453337	0.670349	3.796295	4.966206	3.017452	2.813006	2.275275	2.065603	1.918991	2.545731	2.709764	2.494258	0.004030	0.000000	16789.000000		1
8863.744141	2512.121582	0.706176	1.899583	3536.887939	49117.546875	591.957581	374.896301	97.254951	48.186501	37.797386	145.484619	192.483887	91.435936	1.565009	99998.000000	3.947617	3.400041	0.000000	0.278658	3.548621	4.691236	2.772290	2.573911	1.987912	1.682925	1.577462	2.162817	2.284394	1.961117	0.194517	4.999991	16881.000000		1
9013.481445	4264.375977	2.621178	3.083739	5853.978516	90383.976562	994.996033	603.876221	217.002701	95.870354	62.942192	284.394714	390.820709	248.583267	1.693516	99998.000000	3.954893	3.629855	0.418496	0.489078	3.767451	4.956091	2.997821	2.780948	2.336465	1.981684	1.798942	2.453922	2.591978	2.395472	0.228789	4.999991	16925.000000		1
24447.837891	6953.571777	2.359060	4.866140	9502.589844	99998.000000	1625.984497	982.611755	322.512817	152.324356	105.115402	523.190186	661.535950	427.609711	1.224153	0.000000	4.388240	3.842208	0.372739	0.687185	3.977842	4.999991	3.211116	2.992382	2.508547	2.182769	2.021666	2.718660	2.820554	2.631047	0.087836	0.000000	17086.000000		1
16982.439453	3304.235352	2.069189	4.119875	7221.841797	99998.000000	1200.659790	738.046631	237.750092	116.226112	77.253822	388.742279	544.443298	300.174225	2.709053	0.000000	4.230000	3.519071	0.315800	0.614884	3.858648	4.999991	3.079420	2.868084	2.376121	2.065304	1.887920	2.589662	2.735953	2.477373	0.432817	0.000000	17126.000000		1
9911.092773	2534.719238	1.563456	2.596508	3965.253174	63018.031250	687.633667	422.012726	130.146103	31.925947	36.357281	169.929428	203.150543	131.589294	0.664425	99998.000000	3.996122	3.403930	0.194086	0.414390	3.598271	4.799465	2.837357	2.625325	2.114431	1.504144	1.560591	2.230268	2.307818	2.119220	0.000000	4.999991	17193.000000		1
7139.126465	1450.581421	1.507948	2.164785	2795.942627	45685.031250	492.719788	299.600647	84.747307	40.162613	31.614491	119.883430	144.408401	101.199051	0.056184	0.000000	3.853645	3.161542	0.178386	0.335415	3.446528	4.659774	2.692600	2.476543	1.928126	1.603822	1.499886	2.078759	2.159592	2.005177	0.000000	0.000000	17238.000000		1
5343.693848	1368.498535	1.643633	3.521630	2383.504883	34599.933594	406.590942	255.768372	78.811111	25.505604	20.642548	118.560501	136.171738	85.854370	1.070238	0.000000	3.727842	3.136244	0.215805	0.546744	3.377216	4.539075	2.609158	2.407847	1.896587	1.406636	1.314763	2.073940	2.134087	1.933762	0.029481	0.000000	17373.000000		1
7897.559570	1335.474731	1.144067	1.603544	2417.385986	36672.074219	415.061981	256.061340	80.134033	32.329918	25.410007	107.499130	159.336777	68.798210	2.385627	99998.000000	3.897493	3.125636	0.058451	0.205081	3.383346	4.564335	2.618113	2.408344	1.903817	1.509605	1.405005	2.031405	2.202316	1.837577	0.377603	4.999991	17426.000000		1
9442.682617	2221.528564	2.803118	3.373610	4710.457031	72299.242188	788.024780	486.737335	159.429291	63.333828	44.902321	212.512772	284.425568	166.790176	1.413073	99998.000000	3.975096	3.346652	0.447641	0.528095	3.673063	4.859134	2.896540	2.687295	2.202568	1.801636	1.652269	2.327385	2.453969	2.222170	0.150165	4.999991	17443.000000		1
6593.894043	1737.039185	2.473158	4.163047	2270.575439	34465.015625	383.789795	248.376648	86.745567	35.691193	20.238577	97.057594	117.539787	89.909485	0.753250	99998.000000	3.819142	3.239810	0.393252	0.619411	3.356136	4.537378	2.584093	2.395111	1.938247	1.552561	1.306180	1.987030	2.070185	1.953806	0.000000	4.999991	17490.000000		1
8549.397461	4310.480957	1.862578	4.280230	6630.957031	97106.492188	1089.509521	687.106323	225.742004	101.461174	68.030357	384.628571	487.283142	304.087463	0.516691	99998.000000	3.931936	3.634526	0.270115	0.631467	3.821576	4.987248	3.037231	2.837024	2.353612	2.006300	1.832703	2.585042	2.687781	2.482999	0.000000	4.999991	17530.000000		1
11854.317383	4856.524414	1.137900	2.442321	8043.648926	99998.000000	1325.754761	831.181702	260.881226	162.223160	88.629738	413.631134	492.365143	301.558807	1.949794	99998.000000	4.073876	3.686326	0.056104	0.387803	3.905453	4.999991	3.122463	2.919696	2.416443	2.210113	1.947580	2.616613	2.692287	2.479372	0.289989	4.999991	17584.000000		1
3085.098633	1203.934814	1.655968	1.603544	1900.569824	38054.332031	311.386688	206.983627	99.623260	40.433983	29.471291	110.894333	159.102417	88.626648	1.412931	0.000000	3.489269	3.080603	0.219052	0.205081	3.278884	4.580404	2.493300	2.315936	1.998361	1.606747	1.469399	2.044909	2.201677	1.947564	0.150121	0.000000	17641.000000		1
2815.083496	723.679504	2.716774	3.447620	1351.664429	32250.708984	250.578445	152.790009	60.940845	11.357409	26.162439	109.494308	158.325317	103.027710	0.467197	0.000000	3.449491	2.859546	0.434053	0.537519	3.130869	4.508539	2.398944	2.184095	1.784909	1.055279	1.417678	2.039392	2.199550	2.012954	0.000000	0.000000	17708.000000		1
22423.087891	6309.150391	4.024279	5.618572	11817.534180	99998.000000	1971.979980	1215.122559	390.537018	118.671516	105.519371	557.247009	693.970764	506.106293	1.962207	99998.000000	4.350696	3.799971	0.604688	0.749626	4.072527	4.999991	3.294903	3.084620	2.591662	2.074347	2.023332	2.746048	2.841341	2.704242	0.292745	4.999991	17736.000000		1
13244.263672	3369.576660	2.433070	4.200052	5829.012695	93629.648438	998.539307	609.917297	233.571625	75.718124	60.351852	268.593658	354.272247	158.223557	0.829066	0.000000	4.122028	3.527575	0.386155	0.623255	3.765595	4.971414	2.999365	2.785271	2.368420	1.879200	1.780691	2.429096	2.549337	2.199271	0.000000	0.000000	17813.000000		1
6352.859375	1824.176392	2.812370	2.571838	2165.256348	31752.068359	365.645081	233.466782	76.495224	66.485405	26.865532	95.037743	131.654053	81.944191	0.855488	99998.000000	3.802969	3.261067	0.449072	0.410244	3.335509	4.501772	2.563060	2.368225	1.883634	1.822726	1.429195	1.977896	2.119434	1.913518	0.000000	4.999991	17883.000000		1
4749.564941	1613.797607	1.921169	4.853805	2428.925293	38527.277344	428.978912	261.100159	82.551689	27.870831	35.956394	127.885727	184.561768	112.241920	0.233973	0.000000	3.676654	3.207849	0.283566	0.686082	3.385414	4.585768	2.632436	2.416807	1.916726	1.445150	1.555776	2.106822	2.266142	2.050155	0.000000	0.000000	17947.000000		1
6646.591797	2361.268066	2.161701	1.356845	2390.569824	38406.718750	396.846344	254.796997	79.807159	20.870745	17.814758	97.871704	112.143242	56.056202	1.391731	0.000000	3.822599	3.373145	0.334796	0.132530	3.378501	4.584407	2.598622	2.406194	1.902042	1.319538	1.250780	1.990657	2.049773	1.748624	0.143555	0.000000	17983.000000		1
12817.840820	4613.415039	1.014550	3.533965	7513.329102	99998.000000	1205.599976	773.145752	248.956390	82.792221	59.658009	311.722809	417.624573	249.092087	2.518258	0.000000	4.107815	3.664022	0.006273	0.548262	3.875832	4.999991	3.081203	2.888261	2.396123	1.917989	1.775669	2.493769	2.620786	2.396360	0.401100	0.000000	18002.000000		1
24478.583984	4980.774414	2.806202	4.311067	14053.167969	99998.000000	2370.950928	1433.232300	449.248322	236.097214	146.329575	708.433472	916.339111	502.168365	3.207887	99998.000000	4.388786	3.697297	0.448119	0.634585	4.147774	4.999991	3.374923	3.156317	2.652487	2.373091	2.165332	2.850299	2.962056	2.700849	0.506219	4.999991	18088.000000		1
12938.889648	2016.345703	2.500912	2.155533	4835.604492	71390.031250	771.983154	488.615326	129.418350	69.470467	25.940411	174.860321	273.953186	116.725677	2.757097	99998.000000	4.111897	3.304565	0.398098	0.333555	3.684451	4.853638	2.887608	2.688967	2.111996	1.841800	1.413977	2.242691	2.437676	2.067166	0.440452	4.999991	18116.000000		1
6267.393555	2783.863770	2.137031	4.415914	3917.621826	53536.500000	660.805115	417.390198	119.760078	52.827530	38.811935	160.767639	222.633606	100.434288	0.668023	0.000000	3.797087	3.444648	0.329811	0.645021	3.593023	4.728650	2.820073	2.620542	2.078312	1.722860	1.588965	2.206199	2.347591	2.001882	0.000000	0.000000	18204.000000		1
14721.056641	3724.619873	1.677554	4.542347	6755.922852	98447.843750	1122.604248	701.353210	193.310333	90.532402	70.509689	362.160461	500.133087	263.514740	1.166017	0.000000	4.167939	3.571082	0.224676	0.657280	3.829685	4.993206	3.050227	2.845937	2.286255	1.956804	1.848249	2.558901	2.699085	2.420805	0.066705	0.000000	18260.000000		1
12657.742188	3422.647705	2.158617	2.877128	5653.479980	85135.593750	909.681335	581.315613	178.039658	60.811329	48.016895	229.205048	324.939728	170.462906	2.048735	0.000000	4.102356	3.534362	0.334176	0.458959	3.752316	4.930111	2.958889	2.764412	2.250517	1.783985	1.681394	2.360224	2.511803	2.231630	0.311486	0.000000	18287.000000		1
19691.595703	8140.299316	3.407531	5.205351	11406.783203	99998.000000	1872.517090	1165.166016	346.942200	154.686508	115.677208	557.762024	744.692078	357.991241	3.146495	99998.000000	4.294281	3.910640	0.532440	0.716450	4.057163	4.999991	3.272426	3.066388	2.540257	2.189452	2.063248	2.746449	2.871977	2.553872	0.497827	4.999991	18317.000000		1
19300.738281	3920.936768	3.968772	4.015028	9665.763672	99998.000000	1582.309570	966.079834	261.892670	108.840561	66.636513	444.209473	578.114685	283.737885	2.949042	99998.000000	4.285574	3.593390	0.598656	0.603689	3.985236	4.999991	3.199291	2.985013	2.418123	2.036791	1.823712	2.647588	2.762014	2.452917	0.469681	4.999991	18381.000000		1
12748.141602	5556.644531	1.927337	3.731324	7984.194336	99998.000000	1282.246338	807.547913	263.684326	107.711914	69.192932	370.668488	504.585999	289.723419	2.753206	0.000000	4.105447	3.744813	0.284958	0.571863	3.902231	4.999991	3.107971	2.907168	2.421084	2.032264	1.840062	2.568986	2.702935	2.461984	0.439839	0.000000	18408.000000		1
18254.046875	5893.706055	2.402232	8.171907	14411.464844	99998.000000	2344.708496	1451.207397	420.085388	160.739883	132.893723	644.205383	790.917297	575.986877	0.709408	0.000000	4.261359	3.770388	0.380615	0.912323	4.158708	4.999991	3.370089	3.161730	2.623338	2.206124	2.123504	2.809024	2.898131	2.760413	0.000000	0.000000	18460.000000		1
14455.031250	2619.238281	0.067842	2.855542	4823.229492	74143.734375	819.361694	514.509460	160.613449	67.274841	42.953396	213.952881	265.173767	150.924347	2.245567	0.000000	4.160019	3.418175	0.000000	0.455689	3.683338	4.870074	2.913476	2.711393	2.205782	1.827853	1.632998	2.330318	2.423531	2.178759	0.351326	0.000000	18552.000000		1
5519.651855	1888.188599	0.996048	0.373132	3180.410889	50019.636719	537.711548	340.577362	109.204437	34.639637	27.528536	154.387375	215.072281	78.268372	1.362277	99998.000000	3.741912	3.276045	0.000000	0.000000	3.502483	4.699141	2.730549	2.532216	2.038240	1.539573	1.439783	2.188612	2.332584	1.893586	0.134266	4.999991	18597.000000		1
23235.416016	7485.294922	3.333522	6.152059	10523.218750	99998.000000	1602.853394	1081.914307	520.417908	281.946228	245.872665	584.954407	780.808838	484.856232	2.835937	99998.000000	4.366150	3.874209	0.522903	0.789020	4.022149	4.999991	3.204894	3.034193	2.716352	2.450166	2.390710	2.767122	2.892545	2.685613	0.452697	4.999991	18627.000000		1
15001.975586	5458.655273	2.146282	5.180681	6262.956055	91961.671875	1023.347961	651.664917	198.034622	122.791397	61.437328	268.100250	340.808624	189.363144	1.308607	0.000000	4.176148	3.737086	0.331687	0.714387	3.796779	4.963607	3.010023	2.814024	2.296741	2.089168	1.788432	2.428297	2.532511	2.277295	0.116809	0.000000	18744.000000		1
11063.902344	3078.749268	2.766114	4.329569	6114.147461	84342.281250	1008.539856	634.223328	197.198929	99.629433	58.393677	317.066925	392.495178	240.494614	1.679309	99998.000000	4.043908	3.488374	0.441870	0.636445	3.786336	4.926045	3.003693	2.802242	2.294904	1.998388	1.766366	2.501151	2.593834	2.381105	0.225131	4.999991	18821.000000		1
14950.763672	4217.542969	1.643633	3.503127	7542.936035	99998.000000	1286.591309	782.979797	266.234589	140.501312	88.947357	465.351593	623.550476	294.854767	2.244883	0.000000	4.174664	3.625060	0.215805	0.544456	3.877540	4.999991	3.109441	2.893751	2.425264	2.147680	1.949133	2.667781	2.794872	2.469608	0.351194	0.000000	18895.000000		1
11134.257812	2685.843994	3.049818	5.075834	5951.985840	83898.000000	992.464294	620.543823	187.081177	92.493660	61.110451	315.944458	429.894775	264.020447	0.550637	0.000000	4.046661	3.429081	0.484274	0.705507	3.774662	4.923752	2.996715	2.792773	2.272030	1.966112	1.786116	2.499611	2.633362	2.421638	0.000000	0.000000	18972.000000		1
26026.613281	4696.395508	2.827788	5.378040	9691.034180	99998.000000	1596.405273	1004.426147	271.153137	133.001648	76.396545	388.538757	530.498657	372.099335	1.428727	0.000000	4.415418	3.671765	0.451447	0.730624	3.986370	4.999991	3.203143	3.001918	2.433215	2.123857	1.883074	2.589434	2.724684	2.570659	0.154949	0.000000	19062.000000		1
11764.913086	4748.735840	2.195622	3.567886	9035.706055	99998.000000	1504.099731	926.315002	270.693665	134.195053	88.355286	386.006989	497.552002	279.238708	4.026839	0.000000	4.070589	3.676578	0.341558	0.552411	3.955962	4.999991	3.177277	2.966759	2.432478	2.127737	1.946233	2.586595	2.696838	2.445976	0.604964	0.000000	19107.000000		1
11969.291016	1895.102417	1.298254	3.589472	4892.616699	68290.390625	803.619263	514.460144	119.155663	66.235626	38.676250	180.438812	247.540955	152.820847	0.794740	99998.000000	4.078068	3.277633	0.113360	0.555031	3.689541	4.834360	2.905050	2.711352	2.076115	1.821092	1.587444	2.256330	2.393647	2.184183	0.000000	4.999991	19158.000000		1
6409.622070	970.366211	1.609712	3.126911	2001.981689	35190.992188	332.100159	214.603546	59.732021	24.151842	27.645718	86.705482	149.592163	65.403015	1.012977	99998.000000	3.806832	2.986936	0.206748	0.495116	3.301460	4.546432	2.521269	2.331637	1.776207	1.382950	1.441628	1.938047	2.174909	1.815598	0.005599	4.999991	19188.000000		1
34029.921875	7006.090820	1.563456	3.700486	12347.638672	99998.000000	2104.969238	1270.990723	408.703308	156.123520	144.948059	647.051636	842.101196	523.211792	3.158185	99998.000000	4.531861	3.845476	0.194086	0.568259	4.091584	4.999991	3.323246	3.104142	2.611408	2.193468	2.161212	2.810939	2.925364	2.718678	0.499438	4.999991	19237.000000		1
9503.308594	3250.220459	1.279752	2.121612	6403.691895	99998.000000	1044.116943	657.163208	230.379959	100.224594	62.396370	329.540649	463.766541	267.637695	2.484884	99998.000000	3.977875	3.511913	0.107126	0.326666	3.806430	4.999991	3.018749	2.817673	2.362445	2.000974	1.795159	2.517909	2.666299	2.427547	0.395306	4.999991	19261.000000		1
17120.773438	5637.429199	2.513247	3.450704	8244.060547	99998.000000	1331.552246	837.117859	271.661957	131.820587	79.026970	444.508606	594.097717	288.563934	2.622810	0.000000	4.233523	3.751081	0.400235	0.537908	3.916141	4.999991	3.124358	2.922787	2.434029	2.119983	1.897775	2.647880	2.773858	2.460242	0.418767	0.000000	19307.000000		1
23230.199219	4990.889160	2.470075	4.933982	10390.009766	99998.000000	1752.667603	1079.404175	330.949921	146.668777	122.701965	543.206726	770.845276	379.660675	3.069839	99998.000000	4.366053	3.698178	0.392710	0.693198	4.016616	4.999991	3.243700	3.033184	2.519762	2.166338	2.088851	2.734965	2.886967	2.579396	0.487116	4.999991	19373.000000		1
16556.626953	5013.844727	1.958174	1.603544	12226.071289	99998.000000	1991.941040	1256.333618	396.143250	118.175034	118.002350	533.412781	730.587036	380.314423	2.450415	99998.000000	4.218972	3.700171	0.291851	0.205081	4.087287	4.999991	3.299277	3.099105	2.597852	2.072526	2.071891	2.727063	2.863672	2.580143	0.389240	4.999991	19414.000000		1
7555.483887	2115.155029	1.507948	1.122481	2484.919922	37440.851562	426.527313	268.374695	104.714516	81.367531	22.153580	103.286743	143.779312	93.159744	0.095230	99998.000000	3.878262	3.325342	0.178386	0.050179	3.395312	4.573346	2.629947	2.428741	2.020007	1.910451	1.345444	2.014045	2.157696	1.969228	0.000000	4.999991	19454.000000		1
9130.755859	1911.421509	0.712344	2.867877	3140.976074	49037.507812	522.410034	333.583435	112.189499	59.716602	33.150192	137.667343	175.449310	101.917564	1.836414	0.000000	3.960507	3.281357	0.000000	0.457561	3.497065	4.690528	2.718012	2.523205	2.049952	1.776095	1.520486	2.138831	2.244152	2.008249	0.263971	0.000000	19497.000000		1
5684.992676	2420.691650	1.748480	1.412352	3930.252686	61629.492188	674.666504	410.747833	110.959091	71.598244	38.500477	217.166138	288.385071	170.595505	1.653378	0.000000	3.754730	3.383940	0.242661	0.149943	3.594420	4.789789	2.829089	2.613575	2.045163	1.854902	1.585466	2.336792	2.459973	2.231968	0.218372	0.000000	19535.000000		1
3645.164307	1588.976562	0.940540	1.643633	1631.575317	24773.921875	259.203674	178.998703	53.052643	13.932332	17.395370	53.866749	79.908920	74.426033	0.843630	0.000000	3.561717	3.201118	0.000000	0.215805	3.212607	4.393995	2.413641	2.252850	1.724707	1.144024	1.240434	1.731321	1.902595	1.871725	0.000000	0.000000	19571.000000		1
10659.130859	5851.517578	2.204873	4.409747	11217.494141	99998.000000	1680.881226	1154.739868	498.748474	343.047424	167.817062	501.156891	731.425842	419.166443	1.618373	0.000000	4.027722	3.767268	0.343384	0.644414	4.049896	4.999991	3.225537	3.062484	2.697882	2.535354	2.224836	2.699974	2.864170	2.622386	0.209079	0.000000	19593.000000		1
9979.391602	4472.642578	1.353761	1.936588	8126.993164	99998.000000	1366.231934	845.040039	243.763382	80.824791	83.159180	380.576538	535.457336	307.427155	2.713277	0.000000	3.999104	3.650564	0.131542	0.287037	3.909930	4.999991	3.135525	2.926877	2.386968	1.907545	1.919910	2.580442	2.728725	2.487742	0.433494	0.000000	19662.000000		1
6527.836914	923.644531	2.186371	4.748958	2412.593750	35559.378906	386.959869	259.370178	79.609802	58.304249	23.439499	93.446533	148.670135	81.142418	1.636654	99998.000000	3.814769	2.965505	0.339724	0.676598	3.382484	4.550954	2.587666	2.413920	1.900967	1.765700	1.369948	1.970563	2.172224	1.909248	0.213957	4.999991	19737.000000		1
11111.185547	4304.291992	1.840992	3.934851	6042.882324	89970.875000	998.428284	626.698975	193.819153	86.027061	55.926685	262.074615	356.023804	202.293259	1.184787	0.000000	4.045761	3.633902	0.265052	0.594928	3.781244	4.954102	2.999317	2.797059	2.287397	1.934635	1.747619	2.418425	2.551479	2.305981	0.073640	0.000000	19753.000000		1
12772.102539	2865.040039	1.961258	3.426034	5495.074219	75647.539062	914.698608	568.166504	156.567581	83.082092	38.481976	228.936768	296.760529	167.413086	2.262841	0.000000	4.106262	3.457131	0.292535	0.534792	3.739974	4.878795	2.961278	2.754476	2.194702	1.919507	1.585257	2.359715	2.472406	2.223789	0.354654	0.000000	19791.000000		1
5656.261230	1493.442383	1.770066	2.352893	2593.855957	41617.371094	426.712341	271.948761	82.459175	40.242790	11.116879	85.209869	108.994743	93.350937	0.755259	0.000000	3.752529	3.174188	0.247989	0.371602	3.413946	4.619275	2.630135	2.434487	1.916239	1.604688	1.045983	1.930490	2.037405	1.970119	0.000000	0.000000	19822.000000		1
7210.700195	1447.099976	2.411484	2.689020	2578.822754	41237.117188	455.462036	278.039124	91.654884	76.741920	30.726374	103.835648	132.027191	101.168221	0.145644	0.000000	3.857977	3.160499	0.382284	0.429594	3.411422	4.615288	2.658452	2.444106	1.962156	1.885033	1.487511	2.016346	2.120663	2.005044	0.000000	0.000000	19874.000000		1
18364.451172	4084.291748	2.963473	5.680247	7668.965332	99998.000000	1263.312134	792.172424	243.809631	100.301689	96.076965	438.523071	619.893188	381.421478	2.401354	99998.000000	4.263978	3.611117	0.471801	0.754367	3.884737	4.999991	3.101511	2.898820	2.387051	2.001308	1.982619	2.641992	2.792317	2.581405	0.380456	4.999991	19938.000000		1
11441.192383	3613.543457	2.753779	3.009729	5674.541992	86065.250000	969.755676	590.162842	201.195450	83.464470	56.494095	299.218262	408.308594	298.678589	1.821418	99998.000000	4.058471	3.557933	0.439929	0.478527	3.753931	4.934828	2.986662	2.770972	2.303618	1.921502	1.752003	2.475988	2.610989	2.475204	0.260410	4.999991	20017.000000		1
7987.907227	3133.664551	3.268763	4.092121	4081.010498	62585.515625	679.218140	428.355988	135.561157	73.892548	45.605412	174.036957	229.060120	125.005516	1.264443	99998.000000	3.902433	3.496053	0.514383	0.611948	3.610768	4.796474	2.832009	2.631805	2.132135	1.868601	1.659016	2.240642	2.359950	2.096929	0.101899	4.999991	20146.000000		1
14487.472656	4363.928223	2.087691	4.153796	8010.289062	99998.000000	1343.338257	823.355164	318.380615	129.843903	112.849419	525.330322	655.411682	409.455750	2.758436	0.000000	4.160993	3.639878	0.319666	0.618445	3.903648	4.999991	3.128185	2.915587	2.502947	2.113422	2.052499	2.720433	2.816514	2.612207	0.440663	0.000000	20170.000000		1
24667.451172	7635.352539	3.025148	5.267026	11515.047852	99998.000000	1870.777832	1187.627930	438.365784	151.954315	128.567230	582.034119	753.042847	394.595215	2.277792	0.000000	4.392124	3.882829	0.480747	0.721565	4.061266	4.999991	3.272022	3.074680	2.641837	2.181713	2.109130	2.764948	2.876820	2.596152	0.357514	0.000000	20230.000000		1
11570.208984	3001.048340	0.533487	1.973593	6181.644043	82656.656250	1029.237915	630.316223	143.514114	75.092125	35.404404	215.362152	298.928375	135.184937	2.652354	99998.000000	4.063341	3.477273	0.000000	0.295258	3.791104	4.917278	3.012516	2.799558	2.156895	1.875594	1.549057	2.333169	2.475567	2.130928	0.423631	4.999991	20272.000000		1
9506.315430	3053.777100	2.371395	4.295648	6811.883301	99616.125000	1110.731812	691.849121	194.371140	107.267853	66.352806	299.862762	406.436768	182.705353	1.650026	0.000000	3.978012	3.484837	0.375004	0.633029	3.833267	4.998330	3.045609	2.840011	2.288632	2.030470	1.821859	2.476923	2.608993	2.261751	0.217491	0.000000	20293.000000		1
7551.440918	3395.649658	1.424687	3.293433	6773.907227	92490.328125	1103.016357	680.806274	204.886688	96.576530	56.623611	278.023712	379.861115	186.856064	1.088988	0.000000	3.878030	3.530923	0.153720	0.517649	3.830839	4.966096	3.042582	2.833024	2.311514	1.984872	1.752998	2.444082	2.579625	2.271507	0.037023	0.000000	20335.000000		1
6023.568848	3008.057617	3.111492	3.330438	2802.877930	43328.675781	474.464050	308.306030	81.515549	34.423775	34.778404	123.685677	167.400757	110.940582	1.787335	0.000000	3.779854	3.478286	0.492969	0.522501	3.447604	4.636775	2.676203	2.488982	1.911240	1.536858	1.541310	2.092319	2.223758	2.045090	0.252206	0.000000	20392.000000		1
8747.620117	1946.788940	2.220292	3.472290	4608.764648	70804.195312	755.300110	485.220123	151.217300	54.631516	37.075790	197.087906	263.255707	157.538956	0.239824	0.000000	3.941890	3.289319	0.346410	0.540616	3.663584	4.850059	2.878119	2.685939	2.179601	1.737443	1.569090	2.294660	2.420378	2.197388	0.000000	0.000000	20437.000000		1
18093.281250	3444.751953	1.952007	2.778449	6030.513184	90219.015625	1004.527893	623.658386	167.983582	60.835999	52.275539	266.734161	369.493591	205.580521	1.605850	0.000000	4.257517	3.537158	0.290481	0.443802	3.780354	4.955298	3.001962	2.794947	2.225267	1.784161	1.718299	2.426079	2.567607	2.312982	0.205705	0.000000	20542.000000		1
15089.779297	4714.790039	3.364359	4.363490	8296.956055	99998.000000	1392.388184	861.309814	247.041397	118.252129	89.416092	395.193451	539.826965	384.236938	1.529825	99998.000000	4.178683	3.673462	0.526902	0.639834	3.918919	4.999991	3.143760	2.935159	2.392770	2.072809	1.951416	2.596810	2.732255	2.584599	0.184642	4.999991	20613.000000		1
9414.435547	2807.549805	2.075356	1.868746	5306.383301	75364.062500	885.609680	534.085022	130.747437	69.492050	33.603500	181.706223	229.615189	171.804337	2.200855	99998.000000	3.973794	3.448328	0.317093	0.271550	3.724799	4.877164	2.947242	2.727610	2.116433	1.841935	1.526384	2.259370	2.361001	2.235034	0.342591	4.999991	20693.000000		1
4288.074219	1690.450073	3.046734	3.589472	1535.575439	29068.117188	281.502167	177.537003	68.280144	30.880560	28.095943	113.956482	158.211212	66.346642	0.265596	99998.000000	3.632262	3.228002	0.483835	0.555031	3.186271	4.463417	2.449482	2.249289	1.834294	1.489685	1.448644	2.056739	2.199237	1.821819	0.000000	4.999991	20748.000000		1
11812.693359	4623.153320	2.463907	5.248523	10375.485352	99998.000000	1726.024048	1067.929565	284.888123	108.837479	89.206398	426.070923	565.884583	374.094513	2.948186	0.000000	4.072349	3.664938	0.391624	0.720037	4.016008	4.999991	3.237047	3.028543	2.454674	2.036778	1.950396	2.629482	2.752728	2.572981	0.469555	0.000000	20792.000000		1
5626.839355	1921.304932	2.140115	2.738360	1999.027466	30732.419922	329.756531	218.671005	72.029968	34.118484	21.678684	79.668388	104.649757	88.049995	0.568276	0.000000	3.750264	3.283596	0.330437	0.437491	3.300819	4.487597	2.518193	2.339791	1.857513	1.532990	1.336033	1.901286	2.019738	1.944729	0.000000	0.000000	20865.000000		1
10352.996094	2491.078125	2.408400	3.891678	3691.525146	54075.972656	602.741394	387.447113	121.141594	86.474205	34.812328	187.004089	225.205444	168.066849	0.847087	99998.000000	4.015066	3.396387	0.381729	0.590137	3.567206	4.733005	2.780131	2.588212	2.083293	1.936887	1.541733	2.271851	2.352579	2.225482	0.000000	4.999991	20882.000000		1
6200.803223	1381.296021	1.483278	2.445405	2176.601562	35111.054688	364.325226	235.236847	77.500519	16.988317	22.363274	96.687546	116.213776	94.350067	1.107549	99998.000000	3.792448	3.140287	0.171223	0.388351	3.337779	4.545444	2.561489	2.371505	1.889305	1.230150	1.349535	1.985371	2.065258	1.974742	0.044363	4.999991	21006.000000		1
8125.966309	3063.453857	3.459955	5.766592	8296.540039	99998.000000	1376.765991	855.749817	249.955521	143.609711	71.120270	355.582825	459.248871	251.374054	2.025784	0.000000	3.909875	3.486211	0.539070	0.760919	3.918897	4.999991	3.138860	2.932347	2.397863	2.157184	1.851993	2.550941	2.662048	2.400321	0.306593	0.000000	21063.000000		1
11544.864258	3135.156982	1.810155	4.039698	5144.857422	75965.156250	826.408081	524.877014	173.361618	82.156967	64.727676	297.216919	388.538757	234.031097	1.468946	0.000000	4.062389	3.496259	0.257716	0.606349	3.711373	4.880614	2.917195	2.720057	2.238953	1.914644	1.811090	2.473073	2.589434	2.369274	0.167006	0.000000	21118.000000		1
4481.622070	1233.538696	1.267417	1.578874	1740.607056	26072.492188	280.379700	189.141113	39.918999	13.303249	14.993137	56.531097	93.350937	56.395412	0.965468	0.000000	3.651435	3.091153	0.102919	0.198348	3.240701	4.416183	2.447747	2.276786	1.601180	1.123958	1.175892	1.752287	1.970119	1.751244	0.000000	0.000000	21152.000000		1
16343.278320	4397.439453	2.874044	2.507080	7271.076660	99998.000000	1172.520752	747.738831	235.798080	112.192581	75.175385	380.052307	520.023193	261.242004	1.974081	99998.000000	4.213339	3.643200	0.458493	0.399168	3.861599	4.999991	3.069121	2.873750	2.372540	2.049964	1.876076	2.579843	2.716023	2.417043	0.295365	4.999991	21175.000000		1
25388.855469	5877.831055	3.830003	5.119006	12118.082031	99998.000000	1913.829956	1248.229614	421.266479	175.631256	135.018417	614.428772	857.624756	486.065063	2.063881	0.000000	4.404643	3.769217	0.583199	0.709186	4.083434	4.999991	3.281903	3.096294	2.624557	2.244602	2.130393	2.788471	2.933297	2.686694	0.314685	0.000000	21311.000000		1
4901.066406	1567.584717	2.371395	2.491661	2069.090088	32059.728516	320.005737	217.742798	52.981716	30.121960	23.510424	63.682289	92.805115	57.514812	0.713515	0.000000	3.690291	3.195231	0.375004	0.396489	3.315779	4.505960	2.505158	2.337944	1.724126	1.478883	1.371260	1.804019	1.967572	1.759780	0.000000	0.000000	21352.000000		1
4934.768555	1596.815430	1.396934	4.477589	1932.930664	29971.716797	326.099213	197.094086	63.774799	18.348246	22.054899	64.641335	94.649193	76.436630	0.236506	0.000000	3.693267	3.203255	0.145176	0.651044	3.286216	4.476712	2.513350	2.294674	1.804649	1.263595	1.343505	1.810510	1.976117	1.883301	0.000000	0.000000	21378.000000		1
5298.035645	1839.397705	1.625130	1.973593	2888.988281	46253.218750	473.332306	292.289093	79.807159	24.269024	23.007774	106.715866	131.376526	126.803337	0.004462	12503.361328	3.724115	3.264676	0.210888	0.295258	3.460746	4.665142	2.675166	2.465813	1.902042	1.385052	1.361875	2.028229	2.118518	2.103131	0.000000	4.097027	21397.000000		1
10188.959961	2369.662109	1.711475	1.449357	3455.316895	51501.574219	585.127075	363.825653	98.679642	29.326355	29.338690	136.236496	209.570892	73.096947	0.400779	99998.000000	4.008130	3.374686	0.233371	0.161175	3.538488	4.711821	2.767250	2.560893	1.994228	1.467258	1.467441	2.134294	2.321331	1.863899	0.000000	4.999991	21429.000000		1
18446.171875	7980.225586	2.877128	5.461301	8572.362305	99998.000000	1424.394287	881.085815	301.305939	112.945015	111.190369	514.691406	661.039490	484.270325	2.369855	99998.000000	4.265906	3.902015	0.458959	0.737296	3.933100	4.999991	3.153630	2.945018	2.479008	2.052867	2.046067	2.711547	2.820227	2.685088	0.374722	4.999991	21451.000000		1
7087.942871	2703.883789	2.963473	4.101373	3868.269531	58473.527344	629.061096	410.103333	130.402054	42.108452	33.261208	153.542435	212.744049	149.077179	0.355120	0.000000	3.850520	3.431988	0.471801	0.612929	3.587517	4.766959	2.798693	2.612893	2.115284	1.624369	1.521938	2.186229	2.327857	2.173411	0.000000	0.000000	21533.000000		1
12019.748047	4452.616699	1.955090	3.777580	6607.076660	95789.210938	1097.548828	687.192688	215.923386	87.901970	79.615967	314.821960	371.716949	267.572937	1.390364	0.000000	4.079895	3.648615	0.291167	0.577214	3.820009	4.981317	3.040424	2.837079	2.334300	1.943999	1.901000	2.498065	2.570212	2.427442	0.143129	0.000000	21679.000000		1
7882.989258	2819.921875	1.440106	3.422950	3371.319092	51429.785156	568.835693	350.685852	98.981850	32.644459	28.120613	136.501694	214.702225	114.042824	0.865699	0.000000	3.896691	3.450237	0.158394	0.534401	3.527800	4.711215	2.754987	2.544918	1.995556	1.513809	1.449025	2.135138	2.331836	2.057068	0.000000	0.000000	21709.000000		1
8068.377441	3679.581787	1.822490	2.935719	5077.946289	81929.031250	849.218506	518.996338	178.822922	76.442802	40.779362	243.911407	341.733765	188.934509	0.979218	0.000000	3.906786	3.565799	0.260665	0.467715	3.705688	4.913438	2.929019	2.715164	2.252423	1.883337	1.610440	2.387232	2.533688	2.276311	0.000000	0.000000	21730.000000		1
7165.529785	1594.178833	2.846291	3.533965	2620.912842	37129.183594	439.398865	280.392029	75.471420	36.573143	35.604847	102.626823	146.653366	55.223595	0.175049	0.000000	3.855248	3.202537	0.454279	0.548262	3.418453	4.569715	2.642859	2.447766	1.877782	1.563162	1.551509	2.011261	2.166292	1.742125	0.000000	0.000000	21776.000000		1
16366.918945	9226.620117	2.315888	4.317234	9004.307617	99998.000000	1488.742676	929.044128	333.691376	119.482544	102.731674	443.466309	592.071655	285.483276	2.434221	99998.000000	4.213967	3.965043	0.364717	0.635206	3.954450	4.999991	3.172820	2.968036	2.523345	2.077304	2.011704	2.646861	2.772374	2.455581	0.386360	4.999991	21808.000000		1
8714.701172	2678.035889	2.642764	2.386814	3594.408936	51321.371094	634.022827	378.565948	97.310463	34.491619	45.380299	168.143936	222.516418	109.491226	0.832339	99998.000000	3.940253	3.427816	0.422058	0.377819	3.555628	4.710298	2.802105	2.578141	1.988160	1.537714	1.656867	2.225681	2.347362	2.039379	0.000000	4.999991	21847.000000		1
10402.690430	2878.034912	3.133079	2.775365	4001.277344	62965.257812	688.154785	415.654053	139.289398	69.174431	43.415958	186.467514	249.665649	133.936020	1.162823	99998.000000	4.017146	3.459096	0.495971	0.443320	3.602199	4.799101	2.837686	2.618732	2.143918	1.839946	1.637649	2.270603	2.397359	2.126897	0.065514	4.999991	21903.000000		1
7276.651855	374.708191	1.853327	3.028231	2405.032471	39819.183594	409.554413	259.111145	89.835480	38.263031	26.742182	103.215820	147.230026	82.983406	0.106009	0.000000	3.861932	2.573693	0.267952	0.481189	3.381121	4.600092	2.612312	2.413486	1.953448	1.582779	1.427197	2.013746	2.167996	1.918991	0.000000	0.000000	22025.000000		1
8143.559082	1206.025513	1.668303	2.618094	3022.717773	45202.914062	490.684509	317.794708	93.101158	50.832348	21.250044	133.078751	181.687714	118.208954	1.380126	99998.000000	3.910814	3.081357	0.222275	0.417985	3.480398	4.655167	2.690802	2.502147	1.968955	1.706140	1.327360	2.124109	2.259326	2.072650	0.139919	4.999991	22041.000000		1
8603.313477	3149.813965	3.167000	5.464385	4117.364746	68411.062500	682.998779	425.959930	136.199493	81.981194	50.616489	241.271713	303.390564	209.607895	1.087168	0.000000	3.934666	3.498285	0.500648	0.737541	3.614619	4.835126	2.834420	2.629369	2.134176	1.913714	1.704292	2.382506	2.482002	2.321408	0.036297	0.000000	22078.000000		1
15802.822266	5294.557617	3.154665	3.685068	5935.429199	86744.140625	974.211670	612.840637	189.637604	79.011551	51.769806	304.075134	407.213867	215.821625	3.645489	0.000000	4.198735	3.723830	0.498953	0.566445	3.773452	4.938240	2.988653	2.787348	2.277925	1.897691	1.714077	2.482981	2.609823	2.334095	0.561756	0.000000	22122.000000		1
11271.151367	2273.014648	2.226459	2.288134	4396.600586	73854.664062	719.584290	444.305084	148.808899	60.647888	39.225159	221.193497	263.579498	139.101288	0.946609	0.000000	4.051968	3.356602	0.347615	0.359481	3.643117	4.868378	2.857082	2.647681	2.172629	1.782816	1.593565	2.344772	2.420912	2.143331	0.000000	0.000000	22157.000000		1
16429.148438	3794.947510	2.516331	3.345856	6917.868164	99998.000000	1116.652588	697.412170	166.932037	88.083916	59.053596	330.530548	403.155670	300.220459	1.496695	99998.000000	4.215615	3.579206	0.400768	0.524507	3.839972	4.999991	3.047918	2.843489	2.222540	1.944897	1.771246	2.519212	2.605473	2.477440	0.175133	4.999991	22184.000000		1
5254.120117	2853.821289	4.344988	4.582436	4046.389404	60009.875000	702.272156	431.427399	125.218292	52.522240	35.157707	191.944229	279.997314	156.851288	0.553105	0.000000	3.720500	3.455427	0.637989	0.661096	3.607068	4.778223	2.846505	2.634908	2.097668	1.720343	1.546021	2.283175	2.447154	2.195488	0.000000	0.000000	22226.000000		1
19671.355469	4979.778809	2.133947	4.341904	8023.580078	99998.000000	1359.561768	830.635864	262.133209	161.751343	80.843292	405.190948	500.330444	257.455170	2.496080	0.000000	4.293834	3.697210	0.329184	0.637680	3.904368	4.999991	3.133399	2.919411	2.418522	2.208848	1.907644	2.607660	2.699257	2.410702	0.397259	0.000000	22272.000000		1
14270.925781	4589.651855	2.374479	5.791261	7319.256836	99342.351562	1233.218018	758.827942	194.568497	113.398323	80.528755	341.829346	441.347778	339.245178	0.254872	0.000000	4.154452	3.661780	0.375568	0.762773	3.864467	4.997134	3.091040	2.880143	2.289073	2.054607	1.905951	2.533809	2.644781	2.530514	0.000000	0.000000	22371.000000		1
8665.805664	1880.747559	1.958174	3.472290	3820.040039	58482.464844	641.565674	396.837097	115.082047	71.912788	40.501823	180.522064	226.312500	168.594162	1.510603	0.000000	3.937809	3.274331	0.291851	0.540616	3.582068	4.767025	2.807241	2.598612	2.061007	1.856806	1.607475	2.256530	2.354708	2.226843	0.179150	0.000000	22439.000000		1
6573.908203	1922.331787	3.210172	4.027363	2439.231201	39605.101562	426.712341	262.746887	83.227028	42.154709	27.220161	104.745354	144.581085	89.224899	0.216464	99998.000000	3.817824	3.283828	0.506528	0.605021	3.387253	4.597751	2.630135	2.419538	1.920264	1.624846	1.434891	2.020135	2.160111	1.950486	0.000000	4.999991	22493.000000		1
6215.136719	2041.441162	2.692104	3.015897	2507.209229	36564.855469	423.921570	267.094940	80.152534	28.043520	21.431984	105.917175	135.733841	84.759644	0.243843	0.000000	3.793451	3.309937	0.430092	0.479416	3.399191	4.563064	2.627285	2.426666	1.903917	1.447832	1.331062	2.024966	2.132688	1.928189	0.000000	0.000000	22524.000000		1
3686.498779	1100.000488	1.615879	4.452919	1859.716553	31252.460938	319.635681	198.019196	37.843643	10.173254	18.224895	75.175385	114.647240	89.952660	0.504724	0.000000	3.566614	3.041393	0.208409	0.648645	3.269447	4.494884	2.504655	2.296707	1.577993	1.007460	1.260665	1.876076	2.059364	1.954014	0.000000	0.000000	22538.000000		1
8057.778320	1704.786377	2.248045	4.126042	3313.273682	50752.554688	562.584961	342.917908	106.154625	76.732674	33.884121	130.639511	186.745056	118.782532	0.000944	99998.000000	3.906215	3.231670	0.351805	0.615534	3.520257	4.705458	2.750188	2.535190	2.025939	1.884980	1.529996	2.116075	2.271249	2.074753	0.000000	4.999991	22553.000000		1
9868.626953	6177.764648	1.421604	3.638812	7649.843262	99998.000000	1226.560181	795.555237	304.506866	164.215256	100.258514	414.420563	569.736145	338.668518	2.915869	0.000000	3.994257	3.790831	0.152779	0.560960	3.883652	4.999991	3.088689	2.900670	2.483597	2.215414	2.001121	2.617441	2.755674	2.529775	0.464768	0.000000	22620.000000		1
12068.097656	4004.959473	3.207088	4.363490	6229.932617	91655.632812	1051.388428	648.775452	234.487488	51.899323	57.875610	293.824799	404.842468	199.690582	0.110484	0.000000	4.081639	3.602598	0.506111	0.639834	3.794483	4.962159	3.021763	2.812094	2.370120	1.715162	1.762496	2.468088	2.607286	2.300358	0.000000	0.000000	22655.000000		1
15331.448242	2850.318115	1.594293	2.408400	7004.638672	99998.000000	1204.600830	722.020447	206.860275	82.169304	72.952011	357.914124	468.854736	314.155884	1.290049	0.000000	4.185583	3.454893	0.202568	0.381729	3.845386	4.999991	3.080843	2.858550	2.315677	1.914710	1.863037	2.553779	2.671038	2.497145	0.110606	0.000000	22684.000000		1
7725.672363	1996.165771	2.642764	3.956437	2787.203369	39714.082031	486.083557	297.556122	77.549866	31.645327	24.031576	102.367790	119.877258	69.572227	0.251193	0.000000	3.887936	3.300197	0.422058	0.597304	3.445169	4.598945	2.686711	2.473569	1.889581	1.500310	1.380782	2.010163	2.078737	1.842436	0.000000	0.000000	22774.000000		1
9180.515625	3235.989014	2.081524	3.089906	5209.076172	76898.695312	850.754211	545.106323	192.548645	72.822487	44.035789	271.628052	364.911133	215.019852	1.401104	0.000000	3.962867	3.510007	0.318381	0.489945	3.716761	4.885919	2.929804	2.736481	2.284540	1.862265	1.643806	2.433975	2.562187	2.332479	0.146470	0.000000	22864.000000		1
6247.124512	3585.981201	3.210172	3.851590	3999.390137	62086.515625	679.535767	419.672180	133.205185	47.292217	42.327396	159.978195	207.097733	167.702957	0.007804	0.000000	3.795680	3.554608	0.506528	0.585640	3.601994	4.792997	2.832212	2.622910	2.124521	1.674790	1.626622	2.204061	2.316175	2.224541	0.000000	0.000000	22915.000000		1
4423.253418	2046.276489	2.118529	3.743659	3163.949951	46329.214844	543.848145	337.302429	110.305336	59.793694	31.438717	166.195023	181.807983	115.294823	1.229255	99998.000000	3.645742	3.310964	0.326034	0.573296	3.500230	4.665855	2.735478	2.528019	2.042597	1.776655	1.497465	2.220618	2.259613	2.061810	0.089642	4.999991	22965.000000		1
2833.739990	2297.980469	0.663004	2.818537	6957.155273	95523.242188	1155.233276	722.593994	226.642456	57.807766	54.412571	282.300873	346.380951	221.279846	2.076514	0.000000	3.452360	3.361346	0.000000	0.450024	3.842432	4.980109	3.062670	2.858894	2.355341	1.761986	1.735699	2.450712	2.539554	2.344942	0.317335	0.000000	23025.000000		1
4727.960449	1547.265869	3.743659	6.007123	2332.863770	44440.390625	428.516327	248.456833	88.287437	24.583565	25.625870	124.573792	150.486450	157.751740	0.044229	99998.000000	3.674674	3.189565	0.573296	0.778666	3.367889	4.647778	2.631967	2.395251	1.945899	1.390645	1.408679	2.095427	2.177497	2.197974	0.000000	4.999991	23061.000000		1
12505.356445	3170.302490	2.112361	3.173167	4936.134277	71668.632812	803.141235	509.464478	154.190018	41.997437	40.088604	199.918777	273.626312	178.548477	1.899389	99998.000000	4.097096	3.501101	0.324768	0.501493	3.693387	4.855329	2.904792	2.707114	2.188056	1.623223	1.603021	2.300853	2.437158	2.251756	0.278614	4.999991	23107.000000		1
7586.274902	2548.534424	2.192538	3.145414	5806.026367	85344.109375	968.053406	609.719910	201.186203	93.850502	51.008121	248.685028	330.475037	264.745148	0.746354	0.000000	3.880028	3.406291	0.340947	0.497678	3.763879	4.931173	2.985899	2.785130	2.303598	1.972437	1.707639	2.395650	2.519139	2.422828	0.000000	0.000000	23167.000000		1
5020.478027	1206.685425	2.359060	2.886379	1657.201172	25279.158203	299.572876	182.563507	69.430382	47.606758	25.178726	88.355286	106.170044	73.636597	1.204632	3704.768555	3.700745	3.081594	0.372739	0.460353	3.219375	4.402762	2.476502	2.261414	1.841550	1.677669	1.401034	1.946233	2.026002	1.867094	0.080854	3.568761	23255.000000		1
8181.390137	3489.531006	1.615879	1.989012	3269.194824	57679.433594	571.589478	343.355804	130.732025	89.169388	32.588951	151.834045	207.304337	136.390686	0.746451	0.000000	3.912827	3.542767	0.208409	0.298637	3.514441	4.761021	2.757084	2.535744	2.116382	1.950216	1.513070	2.181369	2.316608	2.134785	0.000000	0.000000	23272.000000		1
12823.083008	5239.222656	0.872698	3.916348	8278.302734	99998.000000	1416.996460	854.966553	254.325180	141.580612	76.075836	413.387512	516.331970	305.373383	2.736105	99998.000000	4.107993	3.719267	0.000000	0.592881	3.917941	4.999991	3.151369	2.931949	2.405389	2.151004	1.881247	2.616357	2.712929	2.484831	0.437133	4.999991	23318.000000		1
6640.680176	1509.335938	1.544953	3.897846	5053.779297	75062.976562	856.230896	526.384949	186.822144	81.645065	56.315239	220.246796	338.693207	154.378128	0.762520	0.000000	3.822212	3.178786	0.188915	0.590825	3.703616	4.875426	2.932591	2.721303	2.271428	1.911930	1.750626	2.342910	2.529806	2.188586	0.000000	0.000000	23357.000000		1
5854.034180	1456.906250	2.667434	3.688152	2320.618164	33645.808594	392.199158	235.949188	76.011078	25.428511	20.124479	90.529320	106.891640	72.070061	0.278822	0.000000	3.767455	3.163432	0.426094	0.566809	3.365604	4.526931	2.593507	2.372818	1.880877	1.405321	1.303725	1.956789	2.028944	1.857755	0.000000	0.000000	23519.000000		1
13104.406250	3821.180908	3.361275	4.178466	8705.921875	99998.000000	1414.868652	886.130859	285.137909	131.684891	84.734970	405.823090	543.681641	299.181244	2.599660	0.000000	4.117417	3.582198	0.526504	0.621017	3.939815	4.999991	3.150716	2.947498	2.455055	2.119536	1.928063	2.608337	2.735345	2.475934	0.414916	0.000000	23554.000000		1
24618.666016	6738.425781	4.116791	5.572316	12702.940430	99998.000000	2052.524170	1286.406250	368.926178	192.530151	107.381950	563.941833	776.602600	416.452759	2.664532	0.000000	4.391264	3.828558	0.614559	0.746036	4.103904	4.999991	3.312288	3.109378	2.566939	2.284499	2.030931	2.751234	2.890199	2.619566	0.425621	0.000000	23587.000000		1
8688.193359	2888.013916	2.257297	3.490792	4676.088867	66032.359375	772.069519	461.265656	133.538223	55.575138	28.614012	183.707565	226.417343	146.147629	3.324666	99998.000000	3.938930	3.460599	0.353589	0.542924	3.669883	4.819757	2.887656	2.663951	2.125606	1.744881	1.456579	2.264127	2.354910	2.164792	0.521748	4.999991	23620.000000		1
7238.996582	2270.581543	4.181550	4.890810	5181.168457	87494.632812	824.499207	527.744873	184.413742	77.741051	58.643459	289.189941	398.468384	221.868835	2.236720	99998.000000	3.859678	3.356137	0.621337	0.689381	3.714428	4.941981	2.916190	2.722424	2.265793	1.890650	1.768220	2.461183	2.600394	2.346096	0.349612	4.999991	23653.000000		1
6470.833984	1590.691162	2.402232	2.636597	2495.882568	34677.898438	394.891235	251.099594	79.683807	43.890854	20.142981	96.342163	118.560501	78.289963	0.769720	0.000000	3.810960	3.201586	0.380615	0.421044	3.397224	4.540053	2.596478	2.399846	1.901370	1.642374	1.304124	1.983816	2.073940	1.893706	0.000000	0.000000	23671.000000		1
22694.843750	8576.901367	3.691235	5.334868	12704.716797	99998.000000	2123.351562	1299.089722	473.764038	187.876785	141.944489	669.498169	924.572693	522.406921	3.440604	0.000000	4.355927	3.933330	0.567172	0.727124	4.103965	4.999991	3.327022	3.113639	2.675562	2.273873	2.152118	2.825749	2.965941	2.718009	0.536635	0.000000	23729.000000		1
19057.548828	4754.270996	2.001346	3.959521	6352.409180	91523.531250	1059.674438	647.030090	212.703964	77.290825	57.776928	278.655884	354.398682	262.478577	1.850868	99998.000000	4.280067	3.677084	0.301322	0.597643	3.802938	4.961533	3.025172	2.810925	2.327775	1.888128	1.761754	2.445068	2.549492	2.419094	0.267375	4.999991	23823.000000		1
12559.951172	5257.392090	2.679769	6.432679	7447.223145	99998.000000	1266.775269	749.792603	221.850327	98.226334	71.277534	372.805511	506.047699	339.383942	2.430864	0.000000	4.098988	3.720770	0.428097	0.808392	3.871994	4.999991	3.102700	2.874941	2.346060	1.992228	1.852953	2.571482	2.704191	2.530691	0.385761	0.000000	23850.000000		1
4637.677734	1977.425903	3.055985	2.565671	3729.233154	57197.691406	603.441406	381.088440	113.826965	63.962910	30.125044	177.928635	231.619614	151.349899	0.645402	99998.000000	3.666301	3.296100	0.485151	0.409201	3.571620	4.757379	2.780635	2.581026	2.056245	1.805928	1.478928	2.250246	2.364775	2.179982	0.000000	4.999991	23902.000000		1
8415.436523	2977.747559	1.662135	3.601807	5776.508789	80674.562500	987.332947	588.926270	181.342346	82.597946	49.469337	258.115112	318.963440	163.999390	0.715716	99998.000000	3.925077	3.473888	0.220666	0.556520	3.761665	4.906737	2.994464	2.770061	2.258499	1.916969	1.694336	2.411813	2.503741	2.214842	0.000000	4.999991	24017.000000		1
6904.728516	3363.597412	2.016765	6.589950	4625.164062	71935.992188	758.127930	467.741486	187.565323	100.098160	63.013119	238.157150	318.772247	178.166092	0.661201	0.000000	3.839147	3.526804	0.304655	0.818882	3.665127	4.856946	2.879742	2.670006	2.273153	2.000426	1.799431	2.376864	2.503480	2.250825	0.000000	0.000000	24064.000000		1
12714.143555	1999.520874	3.740575	3.015897	4836.952148	68974.984375	818.544556	495.263855	198.268982	59.923210	49.382992	260.674591	337.361023	228.545135	0.055357	0.000000	4.104287	3.300926	0.572938	0.479416	3.684572	4.838692	2.913042	2.694837	2.297255	1.777595	1.693577	2.416099	2.528095	2.358972	0.000000	0.000000	24126.000000		1
21364.888672	8030.530762	1.887248	7.857367	14107.950195	99998.000000	2375.126465	1438.502441	431.245453	183.840164	147.914612	661.270752	893.704468	465.373169	2.193480	99998.000000	4.329700	3.904744	0.275829	0.895277	4.149464	4.999991	3.375687	3.157911	2.634725	2.264440	2.170011	2.820379	2.951194	2.667801	0.341134	4.999991	24181.000000		1
13775.483398	3827.314453	2.639680	4.853805	6963.748047	99998.000000	1171.120728	704.199524	221.779404	111.619011	73.133949	356.029968	423.147552	272.590179	1.266061	0.000000	4.139107	3.582894	0.421551	0.686082	3.842843	4.999991	3.068602	2.847696	2.345921	2.047738	1.864119	2.551486	2.626492	2.435510	0.102455	0.000000	24281.000000		1
10401.817383	5323.837402	2.636597	3.786831	6468.117188	86417.859375	1043.941162	659.019653	187.182938	130.016586	80.645935	331.036285	513.060120	202.422775	1.685680	0.000000	4.017109	3.726225	0.421044	0.578276	3.810778	4.936604	3.018676	2.818898	2.272266	2.113999	1.906582	2.519876	2.710168	2.306259	0.226775	0.000000	24389.000000		1
23213.292969	8890.373047	3.043650	4.890810	11832.798828	99998.000000	1921.539307	1195.796753	381.122345	186.282486	133.892853	636.566956	825.812927	399.412018	2.280824	0.000000	4.365737	3.948920	0.483395	0.689381	4.073088	4.999991	3.283649	3.077657	2.581064	2.270172	2.126757	2.803844	2.916882	2.601421	0.358092	0.000000	24499.000000		1
28813.798828	8242.488281	0.761683	5.837517	14840.983398	99998.000000	2457.906250	1511.180054	463.482849	166.312195	152.709824	679.800964	845.690674	470.954742	1.999321	0.000000	4.459600	3.916058	0.000000	0.766228	4.171463	4.999991	3.390565	3.179316	2.666034	2.220924	2.183867	2.832382	2.927212	2.672979	0.300882	0.000000	24571.000000		1
8794.708984	2085.600342	2.763030	4.610189	3031.944336	43406.097656	507.941101	310.970398	106.506172	58.072968	31.549730	145.484619	193.149979	121.434547	0.613501	99998.000000	3.944221	3.319231	0.441386	0.663719	3.481721	4.637551	2.705813	2.492719	2.027375	1.763974	1.498996	2.162817	2.285895	2.084342	0.000000	4.999991	24623.000000		1
9864.316406	2623.589355	1.655968	2.214124	3261.596436	49892.953125	544.637573	330.351685	86.394028	42.786877	20.895414	135.709167	161.159271	130.337296	0.021449	0.000000	3.994067	3.418896	0.219052	0.345202	3.513430	4.698039	2.736108	2.518976	1.936484	1.631311	1.320051	2.132609	2.207255	2.115069	0.000000	0.000000	24646.000000		1
14662.909180	2501.920410	3.364359	3.296517	5929.668945	83312.421875	923.737000	595.275696	166.682251	86.332352	50.240273	268.997620	363.279846	149.604507	1.602989	0.000000	4.166220	3.398273	0.526902	0.518055	3.773031	4.920710	2.965548	2.774718	2.221889	1.936174	1.701052	2.429749	2.560241	2.174945	0.204930	0.000000	24677.000000		1
4257.705566	1091.680542	1.100895	1.936588	2125.460693	32490.253906	343.025848	219.512863	57.758427	37.920734	23.368572	111.005341	149.441071	110.206657	0.583172	0.000000	3.629176	3.038095	0.041746	0.287037	3.327453	4.511753	2.535327	2.341460	1.761615	1.578877	1.368632	2.045344	2.174470	2.042208	0.000000	0.000000	24739.000000		1
8198.057617	3308.907227	2.143198	4.230890	3678.194092	56385.359375	618.786072	367.143768	147.415054	85.937630	29.369528	181.977585	197.849594	148.497437	0.126264	0.000000	3.913711	3.519685	0.331062	0.626432	3.565635	4.751166	2.791541	2.564836	2.168542	1.934183	1.467897	2.260018	2.296335	2.171719	0.000000	0.000000	24798.000000		1
6760.218262	2403.105225	2.790784	5.239272	3917.625000	59884.789062	650.909424	396.855591	132.104279	55.559723	46.774151	195.999344	281.730377	175.884125	0.384438	0.000000	3.829961	3.380773	0.445726	0.719271	3.593023	4.777317	2.813521	2.598633	2.120917	1.744760	1.670006	2.292255	2.449834	2.245227	0.000000	0.000000	25013.000000		1
9796.257812	2413.716309	2.106194	3.182418	4745.766113	69354.484375	747.880676	481.300690	146.958649	79.224335	44.560024	235.896759	309.635132	145.139252	0.961504	99998.000000	3.991060	3.382686	0.323498	0.502757	3.676306	4.841074	2.873832	2.682416	2.167195	1.898859	1.648945	2.372722	2.490850	2.161785	0.000000	4.999991	25061.000000		1
19991.847656	7809.978516	3.222507	7.015506	18716.597656	99998.000000	3104.754395	1896.049072	593.767700	238.326752	200.951843	939.303711	1220.947754	661.585327	3.650191	99998.000000	4.300853	3.892650	0.508194	0.846059	4.272227	4.999991	3.492027	3.277850	2.773617	2.377173	2.303092	2.972806	3.086697	2.820586	0.562316	4.999991	25315.000000		1
10994.071289	3603.493652	2.383730	3.749826	4795.389648	63253.765625	759.716064	485.300293	158.229721	86.628387	40.153362	211.751083	271.840820	180.959961	0.342555	0.000000	4.041159	3.556724	0.377257	0.574011	3.680824	4.801086	2.880651	2.686011	2.199288	1.937660	1.603722	2.325826	2.434315	2.257582	0.000000	0.000000	25413.000000		1
18382.357422	3511.749268	2.769197	3.015897	7531.162109	99998.000000	1221.512085	753.511536	224.560944	89.718292	53.231499	317.618927	421.050598	195.061890	2.098649	0.000000	4.264401	3.545523	0.442354	0.479416	3.876862	4.999991	3.086898	2.877090	2.351334	1.952881	1.726169	2.501906	2.624334	2.290172	0.321940	0.000000	25456.000000		1
12991.806641	2700.534912	1.625130	3.133079	5672.444824	80335.437500	924.733093	561.265137	158.325317	56.370743	43.431377	206.040009	258.975464	196.057938	2.646055	0.000000	4.113669	3.431450	0.210888	0.495971	3.753770	4.904907	2.966016	2.749168	2.199550	1.751054	1.637804	2.313951	2.413259	2.292384	0.422599	0.000000	25495.000000		1
7123.748047	2264.087158	1.517200	3.678900	2985.339844	40848.308594	489.047058	307.282227	97.970383	54.532837	28.086693	123.423561	165.818802	87.516502	0.412494	0.000000	3.852709	3.354893	0.181043	0.565718	3.474994	4.611174	2.689351	2.487537	1.991095	1.736658	1.448501	2.091398	2.219634	1.942090	0.000000	0.000000	25534.000000		1
10890.383789	1286.313721	2.069189	3.092990	3117.185059	45923.507812	520.609131	317.415405	111.239708	35.173122	29.980108	156.428818	235.098068	90.840775	0.754415	0.000000	4.037043	3.109347	0.315800	0.490378	3.493762	4.662035	2.716512	2.501628	2.046260	1.546211	1.476833	2.194317	2.371249	1.958281	0.000000	0.000000	25602.000000		1
12542.002930	3396.565430	1.742312	3.540132	5465.890137	81303.492188	920.166077	548.763672	179.563019	103.132561	56.605110	322.953796	454.663361	210.199966	0.654767	0.000000	4.098367	3.531040	0.241126	0.549019	3.737661	4.910109	2.963866	2.739385	2.254217	2.013396	1.752856	2.509140	2.657690	2.322633	0.000000	0.000000	25639.000000		1
10038.297852	3062.485596	1.723810	2.309720	4576.351562	63646.566406	756.663147	470.945496	149.690842	50.005909	41.513290	211.581482	294.281189	197.633728	0.657075	0.000000	4.001660	3.486074	0.236489	0.363559	3.660519	4.803775	2.878903	2.672971	2.175195	1.699021	1.618187	2.325478	2.468762	2.295861	0.000000	0.000000	25690.000000		1
7165.696289	2783.231445	4.255559	4.804465	3894.342773	55974.562500	647.850342	396.812408	106.160789	65.452354	47.847290	200.597198	287.601807	181.872742	0.031719	0.000000	3.855258	3.444549	0.628957	0.681645	3.590434	4.747991	2.811475	2.598585	2.025964	1.815925	1.679857	2.302325	2.458791	2.259768	0.000000	0.000000	25723.000000		1
9656.105469	3754.914551	2.322055	3.635728	5589.257812	94734.171875	923.400879	567.333923	201.183121	66.130775	62.134251	325.439270	415.802094	323.925171	0.680681	0.000000	3.984802	3.574600	0.365873	0.560591	3.747354	4.976507	2.965390	2.753839	2.303591	1.820404	1.793331	2.512470	2.618887	2.510445	0.000000	0.000000	25761.000000		1
7848.916992	3230.342773	2.642764	4.187717	5747.077637	82378.625000	958.407471	583.739441	164.372528	89.049126	62.760250	320.437469	437.378998	234.246964	0.334545	0.000000	3.894810	3.509248	0.422058	0.621977	3.759447	4.915814	2.981550	2.766219	2.215829	1.949630	1.797685	2.505743	2.640858	2.369674	0.000000	0.000000	25863.000000		1
11413.743164	3267.637451	2.994310	4.900061	6653.129395	87939.726562	1087.998535	677.676270	187.404968	73.343643	55.729328	270.770752	348.302124	203.875214	1.610736	99998.000000	4.057428	3.514234	0.476297	0.690201	3.823026	4.944185	3.036628	2.831022	2.272781	1.865363	1.746084	2.432602	2.541956	2.309364	0.207024	4.999991	25974.000000		1
9207.186523	3329.990723	2.318972	3.882427	4857.881348	69030.750000	780.494263	491.905670	181.107971	79.529625	34.146240	205.176559	278.338257	190.794006	1.324649	0.000000	3.964127	3.522443	0.365295	0.589103	3.686447	4.839043	2.892370	2.691882	2.257938	1.900529	1.533343	2.312128	2.444573	2.280565	0.122101	0.000000	26002.000000		1
9708.296875	3383.755615	2.198706	4.341904	4714.003418	66925.171875	776.173950	470.476776	148.278488	93.233757	46.968426	240.614883	354.929077	195.527542	0.975943	0.000000	3.987143	3.529399	0.342167	0.637680	3.673390	4.825590	2.889959	2.672538	2.171078	1.969573	1.671806	2.381322	2.550142	2.291208	0.000000	0.000000	26042.000000		1
10836.153320	3883.805420	2.531749	4.033530	6897.003906	97393.273438	1155.094482	703.539551	195.811249	92.311722	68.995567	327.634918	459.834778	217.582443	1.827270	0.000000	4.034875	3.589257	0.403421	0.605685	3.838660	4.988529	3.062618	2.847289	2.291838	1.965257	1.838821	2.515390	2.662602	2.337624	0.261803	0.000000	26116.000000		1
8079.935059	2478.342285	2.069189	3.968772	5521.156738	80596.906250	947.460205	563.420654	165.448746	62.399452	56.864143	266.475128	363.221252	241.962479	0.031919	0.000000	3.907408	3.394161	0.315800	0.598656	3.742030	4.906318	2.976561	2.750833	2.218663	1.795181	1.754838	2.425657	2.560171	2.383748	0.000000	0.000000	26203.000000		1
6017.003418	1578.047852	2.402232	3.601807	2621.353760	36079.238281	420.335175	266.583038	84.522194	66.269547	28.336475	124.687889	185.983368	119.353027	0.212977	0.000000	3.779380	3.198120	0.380615	0.556520	3.418526	4.557257	2.623596	2.425833	1.926971	1.821314	1.452346	2.095824	2.269474	2.076833	0.000000	0.000000	26265.000000		1
7130.390137	1833.751465	2.593424	4.656446	3739.409424	54101.089844	642.133118	379.540405	126.747833	72.017632	40.495659	211.041824	265.485229	143.853333	2.278845	99998.000000	3.853113	3.263340	0.413874	0.668055	3.572803	4.733206	2.807625	2.579258	2.102941	1.857439	1.607409	2.324368	2.424040	2.157920	0.357715	4.999991	26348.000000		1
23359.847656	5975.847656	2.137031	5.174514	10310.557617	99998.000000	1652.612549	1045.751343	303.372040	141.022461	97.686676	485.377380	630.942200	389.099976	3.789050	99998.000000	4.368470	3.776400	0.329811	0.713870	4.013282	4.999991	3.218171	3.019428	2.481976	2.149288	1.989835	2.686080	2.799989	2.590061	0.578530	4.999991	26435.000000		1
17254.835938	2387.794434	2.713690	2.676685	6627.484863	89958.546875	1083.425293	678.404053	179.566101	84.334084	56.734627	242.230759	344.388855	153.924820	1.816716	0.000000	4.236911	3.377997	0.433560	0.427597	3.821349	4.954042	3.034799	2.831488	2.254224	1.926003	1.753848	2.384229	2.537049	2.187309	0.259287	0.000000	26478.000000		1
10322.895508	1905.713501	2.309720	1.930420	3430.569824	49180.378906	571.500061	351.077484	102.521980	44.908489	24.577398	154.001907	183.417694	164.424957	1.430598	99998.000000	4.013802	3.280058	0.363559	0.285652	3.535366	4.691792	2.757016	2.545403	2.010817	1.652328	1.390536	2.187526	2.263441	2.215968	0.155518	4.999991	26529.000000		1
5078.782227	1181.417358	3.167000	4.261727	2141.958740	32367.884766	373.779968	218.149841	63.176556	41.346767	16.920475	106.432159	134.034698	84.886078	0.747209	0.000000	3.705760	3.072403	0.500648	0.629586	3.330811	4.510114	2.572616	2.338755	1.800556	1.616442	1.228413	2.027073	2.127217	1.928836	0.000000	0.000000	26606.000000		1
14019.321289	4103.990723	0.570492	2.226459	6810.249023	92702.632812	1140.718140	693.156616	159.925781	89.699791	55.109497	286.944977	390.740540	147.982452	1.758837	0.000000	4.146727	3.613206	0.000000	0.347615	3.833163	4.967092	3.057178	2.840831	2.203918	1.952791	1.741226	2.457799	2.591888	2.170210	0.245226	0.000000	26650.000000		1
7608.413086	4513.865723	2.272716	3.361275	2767.914551	40055.695312	434.221252	276.947479	94.242142	59.590168	21.996309	116.781189	171.585388	124.937675	0.662647	0.000000	3.881294	3.654549	0.356545	0.526504	3.442153	4.602664	2.637711	2.442397	1.974245	1.775175	1.342350	2.067373	2.234480	2.096694	0.000000	0.000000	26673.000000		1
16694.509766	4253.400879	2.904882	4.329569	7898.395508	99998.000000	1278.471802	800.285706	234.259293	93.643898	59.349636	331.400146	429.833099	290.105804	0.843389	0.000000	4.222574	3.628736	0.463128	0.636445	3.897539	4.999991	3.106691	2.903245	2.369697	1.971480	1.773418	2.520353	2.633300	2.462556	0.000000	0.000000	26761.000000		1
5533.682617	1904.359741	5.310198	4.397411	2286.265381	32749.255859	403.649078	229.948227	79.286011	37.609280	24.953613	122.711220	174.268250	113.432243	0.223162	0.000000	3.743014	3.279749	0.725111	0.643197	3.359127	4.515202	2.606004	2.361630	1.899197	1.575295	1.397133	2.088884	2.241218	2.054737	0.000000	0.000000	26867.000000		1
13753.863281	4317.212891	2.359060	5.119006	9316.554688	99998.000000	1552.711792	952.048828	267.847382	148.007126	107.209259	497.690765	688.475525	452.621918	2.779115	99998.000000	4.138425	3.635203	0.372739	0.709186	3.969255	4.999991	3.191091	2.978659	2.427887	2.170283	2.030232	2.696959	2.837888	2.655735	0.443907	4.999991	26963.000000		1
11520.823242	1820.324829	2.849375	2.682853	4087.847168	67289.601562	678.027832	416.532928	165.109543	61.594597	44.519936	228.397110	312.031189	150.723892	0.506323	0.000000	4.061483	3.260149	0.454750	0.428597	3.611495	4.827948	2.831248	2.619649	2.217772	1.789543	1.648555	2.358691	2.494198	2.178182	0.000000	0.000000	27003.000000		1
4501.012695	1848.001343	1.945839	3.472290	3045.158203	47573.992188	504.172791	310.751434	117.536705	63.697708	39.311501	213.737015	303.103760	122.464516	0.120444	0.000000	3.653310	3.266702	0.289107	0.540616	3.483610	4.677370	2.702579	2.492413	2.070174	1.804124	1.594520	2.329880	2.481591	2.088010	0.000000	0.000000	27075.000000		1
9120.108398	1266.707397	3.170084	3.583304	3334.776611	43098.710938	519.801147	338.594513	84.913834	37.442757	31.262943	162.216995	210.677948	132.822800	0.079294	0.000000	3.960000	3.102676	0.501071	0.554284	3.523067	4.634464	2.715837	2.529680	1.928978	1.573368	1.495030	2.210096	2.323619	2.123273	0.000000	0.000000	27117.000000		1
10669.640625	2574.018311	1.705307	4.486840	5343.663086	80086.593750	915.796387	543.416443	176.553299	79.104065	49.324402	281.415833	380.218811	197.945190	2.083837	0.000000	4.028150	3.410612	0.231803	0.651941	3.727839	4.903560	2.961799	2.735133	2.246876	1.898199	1.693062	2.449348	2.580034	2.296545	0.318864	0.000000	27172.000000		1
12279.953125	2444.769531	2.130863	4.119875	5454.082520	80670.359375	875.186646	555.365906	200.097641	118.039352	57.046082	276.928986	379.518799	220.508911	0.584267	0.000000	4.089197	3.388238	0.328556	0.614884	3.736722	4.906714	2.942101	2.744579	2.301242	2.072027	1.756226	2.442369	2.579233	2.343426	0.000000	0.000000	27254.000000		1
11243.940430	3211.189697	3.105325	4.715036	5825.053223	76628.148438	929.284668	582.857483	175.902618	85.764938	57.585739	267.705536	353.865204	202.490616	3.319062	0.000000	4.050919	3.506666	0.492107	0.673485	3.765300	4.884388	2.968149	2.765562	2.245272	1.933310	1.760315	2.427657	2.548838	2.306405	0.521015	0.000000	27300.000000		1
8008.599121	2792.559814	1.652884	3.293433	3675.230713	51009.851562	629.647034	379.854950	113.358238	54.785702	29.002563	155.620880	187.873703	114.298775	0.167625	0.000000	3.903557	3.446002	0.218242	0.517649	3.565284	4.707654	2.799097	2.579618	2.054453	1.738667	1.462436	2.192068	2.273866	2.058042	0.000000	0.000000	27356.000000		1
9084.604492	2559.244141	1.708391	3.262596	3408.132568	52813.675781	559.572144	345.283142	102.272194	43.659573	33.973549	159.740753	216.052902	98.624130	1.063204	0.000000	3.958306	3.408112	0.232587	0.513563	3.532516	4.722746	2.747856	2.538175	2.009758	1.640079	1.531141	2.203416	2.334560	1.993983	0.026617	0.000000	27432.000000		1
11471.489258	4118.126465	4.024279	5.649409	4825.533203	70256.132812	792.890930	483.477814	158.038528	52.549992	44.689541	256.246368	316.382355	192.604156	0.684477	0.000000	4.059620	3.614700	0.604688	0.752003	3.683545	4.846684	2.899214	2.684376	2.198763	1.720573	1.650206	2.408658	2.500212	2.284666	0.000000	0.000000	27469.000000		1
10108.699219	4970.746094	2.528666	3.860841	9828.535156	99998.000000	1610.130981	1007.287842	304.395844	184.077621	111.800949	521.207336	691.127502	348.798615	3.202142	0.000000	4.004695	3.696422	0.402891	0.586682	3.992489	4.999991	3.206861	3.003154	2.483439	2.265001	2.048445	2.717010	2.839558	2.542575	0.505441	0.000000	27546.000000		1
9012.152344	3245.863281	1.110146	2.201789	3535.524902	50422.750000	564.324219	357.695190	99.993309	28.709608	24.216600	146.193893	186.239319	131.268585	1.219639	99998.000000	3.954829	3.511330	0.045380	0.342776	3.548454	4.702627	2.751529	2.553513	1.999971	1.458027	1.384113	2.164929	2.270071	2.118161	0.086231	4.999991	27584.000000		1
8888.618164	3816.771240	2.698272	5.131341	4401.041016	74322.656250	709.469604	448.702484	182.631348	101.103462	69.929947	209.169998	321.852905	183.599640	1.789523	99998.000000	3.948834	3.581696	0.431086	0.710231	3.643555	4.871121	2.850934	2.651958	2.261575	2.004766	1.844663	2.320499	2.507658	2.263872	0.252737	4.999991	27686.000000		1
5344.970215	986.136475	1.659051	3.268763	2162.064697	31780.515625	351.339600	211.661667	68.930809	24.127172	15.659225	103.289833	133.806503	84.176819	0.042290	0.000000	3.727945	2.993937	0.219860	0.514383	3.334869	4.502161	2.545727	2.325642	1.838413	1.382506	1.194770	2.014058	2.126477	1.925192	0.000000	0.000000	27707.000000		1
10120.099609	3287.435059	2.599592	4.113708	4751.366211	70128.328125	786.778931	481.063232	136.406097	73.448486	41.229588	206.166443	248.253311	165.892807	0.727418	0.000000	4.005185	3.516857	0.414905	0.614233	3.676819	4.845893	2.895853	2.682202	2.134834	1.865983	1.615209	2.314218	2.394895	2.219828	0.000000	0.000000	27743.000000		1
5556.520996	1906.999512	2.093859	2.988143	2010.933838	29940.271484	372.043823	206.906540	64.206528	42.444580	27.941757	112.063065	131.820587	128.943451	0.371308	0.000000	3.744803	3.280351	0.320947	0.475401	3.303398	4.476256	2.570594	2.315774	1.807579	1.627822	1.446254	2.049463	2.119983	2.110399	0.000000	0.000000	27790.000000		1
13437.250000	7367.930664	2.772281	4.699618	7158.828613	99998.000000	1177.433105	727.324463	223.620392	83.479889	59.546997	299.979950	387.758575	281.539185	0.858381	0.000000	4.128310	3.867346	0.442837	0.672063	3.854842	4.999991	3.070936	2.861728	2.349511	1.921582	1.774860	2.477092	2.588561	2.449539	0.000000	0.000000	27814.000000		1
10104.211914	2823.412598	2.288134	5.165262	3968.469482	57566.453125	636.366516	402.893555	119.679901	50.684330	37.547604	174.428604	214.782410	154.738922	0.504773	99998.000000	4.004502	3.450774	0.359481	0.713092	3.598623	4.760170	2.803707	2.605190	2.078021	1.704874	1.574582	2.241618	2.331999	2.189600	0.000000	4.999991	28002.000000		1
12261.994141	3387.878662	2.784616	5.007992	9211.975586	99998.000000	1564.467041	936.596191	335.717377	128.678253	82.341995	443.410797	521.562012	386.370880	0.303650	0.000000	4.088561	3.529928	0.444765	0.699664	3.964353	4.999991	3.194366	2.971552	2.525974	2.109505	1.915621	2.646806	2.717306	2.587004	0.000000	0.000000	28078.000000		1
12367.876953	5185.245117	3.074487	4.847637	10115.514648	99998.000000	1652.125366	1025.053223	325.155579	147.048080	138.311844	571.789917	760.810791	418.777893	2.012547	0.000000	4.092295	3.714769	0.487773	0.685530	4.004988	4.999991	3.218043	3.010746	2.512091	2.167459	2.140859	2.757236	2.881277	2.621984	0.303746	0.000000	28143.000000		1
13689.749023	4678.306152	0.570492	4.326486	6969.212402	95702.132812	1190.656250	713.931763	194.090515	71.959045	64.989792	291.663086	375.402008	178.246262	1.462172	99998.000000	4.136395	3.670089	0.000000	0.636135	3.843184	4.980922	3.075786	2.853657	2.288004	1.857085	1.812845	2.464881	2.574497	2.251020	0.164998	4.999991	28205.000000		1
8365.702148	1977.558472	2.661267	4.687283	5028.714355	65503.507812	812.830383	512.872009	121.696663	60.330265	50.693581	252.203568	349.014465	225.939377	0.530566	0.000000	3.922502	3.296129	0.425088	0.670921	3.701457	4.816265	2.910000	2.710009	2.085279	1.780535	1.704953	2.401751	2.542843	2.353992	0.000000	0.000000	28269.000000		1
12998.464844	4734.399414	3.268763	4.594771	7054.428711	99998.000000	1160.312256	720.148621	225.606323	88.130173	104.914963	453.673492	598.121948	317.033020	2.857533	99998.000000	4.113892	3.675265	0.514383	0.662264	3.848462	4.999991	3.064575	2.857422	2.353351	1.945125	2.020838	2.656743	2.776790	2.501105	0.455991	4.999991	28353.000000		1
6470.981934	886.753723	2.322055	2.806202	2328.432373	34356.828125	372.176422	236.232895	76.297867	30.232975	30.954569	115.245483	143.088562	83.387383	0.005601	15974.731445	3.810970	2.947803	0.365873	0.448119	3.367064	4.536013	2.570749	2.373340	1.882512	1.480481	1.490725	2.061624	2.155605	1.921100	0.000000	4.203434	28417.000000		1
9456.315430	6185.548340	1.985928	4.024279	10553.666992	99998.000000	1746.259521	1073.745483	287.894775	127.959740	102.608322	484.739075	597.539124	360.735748	1.356016	0.000000	3.975722	3.791378	0.297963	0.604688	4.023403	4.999991	3.242109	3.030901	2.459234	2.107073	2.011183	2.685508	2.776366	2.557189	0.132265	0.000000	28446.000000		1
6224.033203	1473.126709	3.876260	2.818537	2558.226562	36023.203125	386.639160	259.823486	84.648628	48.667564	25.092382	128.906448	172.220642	138.225510	0.336292	0.000000	3.794072	3.168240	0.588413	0.450024	3.407939	4.556582	2.587306	2.414678	1.927620	1.687240	1.399542	2.110275	2.236085	2.140588	0.000000	0.000000	28481.000000		1
8318.993164	2594.260010	2.223376	4.452919	5120.514160	69321.570312	818.640137	515.431519	136.350586	56.386162	42.043694	173.047089	243.788055	99.419739	1.156400	0.000000	3.920071	3.414013	0.347013	0.648645	3.709314	4.840868	2.913093	2.712171	2.134657	1.751173	1.623701	2.238164	2.387012	1.997473	0.063108	0.000000	28519.000000		1
18840.964844	5669.725098	1.433939	4.533096	11108.425781	99998.000000	1843.181519	1129.601318	307.269897	134.367752	108.094292	440.573761	614.512024	345.650116	1.586457	99998.000000	4.275103	3.753562	0.156531	0.656395	4.045652	4.999991	3.265568	3.052925	2.487520	2.128295	2.033803	2.644019	2.788530	2.538637	0.200428	4.999991	28558.000000		1
13550.629883	1423.274902	2.883296	3.114576	6033.655762	89801.859375	1001.555176	616.371521	235.881348	126.673820	67.456787	336.608582	414.417480	235.637726	1.162802	99998.000000	4.131959	3.153289	0.459889	0.493399	3.780581	4.953285	3.000675	2.789843	2.372694	2.102687	1.829026	2.527125	2.617438	2.372245	0.065506	4.999991	28609.000000		1
12038.857422	2487.645996	2.966557	4.332653	5808.185059	85608.921875	1007.645569	590.631592	180.337036	74.700485	61.613102	324.566589	408.650879	212.380173	1.278653	0.000000	4.080585	3.395789	0.472253	0.636754	3.764040	4.932519	3.003308	2.771317	2.256085	1.873323	1.789673	2.511304	2.611352	2.327114	0.106753	0.000000	28669.000000		1
7604.225098	3541.606201	2.655099	3.512378	4489.640137	71227.867188	742.885010	456.710968	169.895508	74.151581	44.115967	251.207520	289.902283	174.551941	1.427001	99998.000000	3.881055	3.549200	0.424081	0.545601	3.652211	4.852650	2.870922	2.659642	2.230182	1.870120	1.644596	2.400033	2.462252	2.241925	0.154424	4.999991	28726.000000		1
7131.256836	2696.760254	2.994310	2.497828	3005.898926	42785.941406	457.731689	299.153503	81.888680	26.507818	23.121874	116.515984	136.477020	134.423248	0.003055	0.000000	3.853166	3.430842	0.476297	0.397563	3.477974	4.631301	2.660611	2.475894	1.913224	1.423374	1.364023	2.066386	2.135060	2.128474	0.000000	0.000000	28766.000000		1
5887.529297	1653.775146	1.625130	3.836171	3242.844238	45087.230469	538.741516	333.725281	82.897064	13.950834	42.885555	157.255264	202.031143	119.682983	0.361257	0.000000	3.769933	3.218477	0.210888	0.583898	3.510926	4.654054	2.731380	2.523389	1.918539	1.144600	1.632311	2.196605	2.305418	2.078032	0.000000	0.000000	28814.000000		1
13117.827148	3187.139648	2.198706	2.874044	5339.734375	72659.398438	875.491943	544.421753	144.615005	47.393982	56.589691	227.613846	282.843597	202.626312	0.373391	0.000000	4.117862	3.503401	0.342167	0.458493	3.727520	4.861292	2.942252	2.735935	2.160213	1.675723	1.752737	2.357199	2.451546	2.306696	0.000000	0.000000	28854.000000		1
14543.436523	2960.703857	4.027363	3.247177	6788.474609	95840.468750	1157.179077	687.775513	200.239487	75.462173	55.757080	338.273804	411.324493	275.273010	1.244681	0.000000	4.162667	3.471395	0.605021	0.511506	3.831772	4.981549	3.063401	2.837447	2.301550	1.877729	1.746300	2.529268	2.614185	2.439764	0.095058	0.000000	28887.000000		1
8732.312500	1710.448120	2.895631	3.607974	3064.551758	42566.664062	521.404724	315.913605	88.842514	49.941151	22.680899	119.821754	155.071976	95.959785	0.386551	0.000000	3.941129	3.233110	0.461743	0.557263	3.486367	4.629070	2.717175	2.499568	1.948621	1.698459	1.355660	2.078536	2.190533	1.982089	0.000000	0.000000	28933.000000		1
14393.211914	3555.334961	1.662135	3.635728	6095.521484	88379.054688	1042.538086	618.943359	184.453827	68.961647	47.532749	275.889771	357.109283	152.635818	1.750632	0.000000	4.158158	3.550880	0.220666	0.560591	3.785011	4.946349	3.018092	2.791651	2.265888	1.838608	1.676993	2.440736	2.552801	2.183656	0.243195	0.000000	28962.000000		1
16986.417969	2831.004883	2.525582	4.378909	6237.157715	83632.835938	990.925537	626.788391	208.599503	75.332657	62.075661	285.890350	371.575104	237.793259	1.235923	99998.000000	4.230102	3.451941	0.402361	0.641366	3.794987	4.922377	2.996041	2.797121	2.319313	1.876983	1.792921	2.456199	2.570047	2.376199	0.091991	4.999991	29097.000000		1
6431.087891	2136.327881	3.700486	5.433547	3118.714600	49484.222656	532.577087	323.333099	111.982887	68.551514	45.923038	182.440155	255.999649	210.483673	0.438579	0.000000	3.808285	3.329668	0.568259	0.735083	3.493976	4.694467	2.726382	2.509650	2.049152	1.836017	1.662031	2.261120	2.408239	2.323218	0.000000	0.000000	29193.000000		1
19829.167969	8232.641602	2.056854	5.766592	16778.103516	99998.000000	2795.218018	1708.206299	550.305542	201.213959	173.059418	794.556152	1047.108154	570.223389	3.257023	0.000000	4.297305	3.915539	0.313203	0.760919	4.224743	4.999991	3.446416	3.232540	2.740604	2.303658	2.238195	2.900125	3.019992	2.756045	0.512821	0.000000	29259.000000		1
5715.623535	1959.703613	1.970509	3.281098	3323.776855	49120.523438	586.224915	338.788788	109.355545	67.543129	38.491226	160.807724	230.537231	163.049606	0.491749	0.000000	3.757064	3.292190	0.294578	0.516019	3.521632	4.691263	2.768064	2.529929	2.038841	1.829581	1.585362	2.206307	2.362741	2.212320	0.000000	0.000000	29367.000000		1
12204.994141	3800.445801	3.160832	4.156880	5609.484375	81089.023438	919.182373	568.083252	160.807724	106.228630	55.821838	263.292694	357.093872	166.130264	1.514143	99998.000000	4.086537	3.579834	0.499801	0.618767	3.748923	4.908962	2.963402	2.754412	2.206307	2.026242	1.746804	2.420439	2.552782	2.220449	0.180167	4.999991	29412.000000		1
10509.310547	2951.902832	2.146282	3.595639	4911.791504	64576.863281	808.741333	500.453796	140.741837	56.090122	45.818192	222.766205	308.864197	174.965164	1.725283	0.000000	4.021574	3.470102	0.331687	0.555776	3.691240	4.810077	2.907810	2.699364	2.148423	1.748886	1.661038	2.347849	2.489768	2.242952	0.236860	0.000000	29468.000000		1
8735.510742	1541.298828	2.291218	3.685068	4643.854492	69479.617188	753.628723	470.365753	140.843597	65.248825	64.508728	278.082306	390.848480	183.143250	0.765327	0.000000	3.941288	3.187887	0.360066	0.566445	3.666879	4.841857	2.877157	2.672436	2.148737	1.814573	1.809618	2.444173	2.592008	2.262791	0.000000	0.000000	29516.000000		1
11939.074219	2524.314697	3.389029	3.447620	4307.391113	65637.750000	720.867126	431.760437	124.228416	45.528320	32.521111	180.481979	209.919342	172.640030	0.930716	99998.000000	4.076971	3.402143	0.530075	0.537519	3.634214	4.817153	2.857855	2.635243	2.094221	1.658282	1.512165	2.256434	2.322052	2.237142	0.000000	4.999991	29548.000000		1
16343.205078	2841.529541	1.785485	3.725156	6048.170898	89485.742188	1033.693848	618.465393	197.865021	90.776016	69.698662	341.033752	413.224091	243.701706	1.701095	99998.000000	4.213337	3.453552	0.251756	0.571145	3.781624	4.951754	3.014392	2.791315	2.296369	1.957971	1.843224	2.532797	2.616186	2.386858	0.230729	4.999991	29624.000000		1
13884.247070	2734.039795	2.618094	3.592556	4749.997070	71771.507812	769.636414	480.745605	180.315460	45.244614	45.577660	217.955566	291.345459	125.983063	1.821231	99998.000000	4.142522	3.436805	0.417985	0.555404	3.676693	4.855952	2.886286	2.681915	2.256033	1.655567	1.658752	2.338368	2.464408	2.100312	0.260365	4.999991	29665.000000		1
10923.385742	2142.510742	2.408400	4.563933	5246.704102	69966.679688	861.787781	533.058167	143.609711	70.975334	53.694057	244.839600	288.801392	161.769852	1.080435	99998.000000	4.038357	3.330923	0.381729	0.659339	3.719887	4.844891	2.935400	2.726775	2.157184	1.851107	1.729926	2.388882	2.460599	2.208898	0.033598	4.999991	29806.000000		1
19082.761719	6566.245117	2.877128	5.396543	10891.962891	99998.000000	1813.272339	1112.714722	325.399200	167.912659	121.394463	569.853333	746.150696	518.006409	3.708445	0.000000	4.280641	3.817317	0.458959	0.732116	4.037106	4.999991	3.258463	3.046384	2.512416	2.225083	2.084199	2.755763	2.872827	2.714335	0.569192	0.000000	29859.000000		1
9496.292969	2514.813721	1.760815	3.318103	4499.387695	58087.449219	729.661926	453.944855	137.355896	80.254303	42.765289	205.944412	264.655701	128.715256	1.866451	0.000000	3.977554	3.400506	0.245714	0.520890	3.653153	4.764082	2.863122	2.657003	2.137847	1.904468	1.631091	2.313750	2.422681	2.109630	0.271017	0.000000	29895.000000		1
46650.382812	14619.431641	2.796951	9.491748	27374.074219	99998.000000	4571.988281	2792.979248	861.689148	322.963043	276.531189	1327.191772	1772.304810	853.930420	5.095538	0.000000	4.668855	4.164930	0.446685	0.977346	4.437339	4.999991	3.660105	3.446068	2.935351	2.509153	2.441744	3.122934	3.248538	2.931422	0.707190	0.000000	29979.000000		1
8871.043945	2270.211426	2.093859	2.692104	3261.220215	46620.410156	521.497253	325.013733	80.263550	48.852589	19.698923	117.561371	180.904449	122.149979	0.537274	99998.000000	3.947975	3.356066	0.320947	0.430092	3.513380	4.668576	2.717252	2.511902	1.904518	1.688888	1.294443	2.070265	2.257449	2.086893	0.000000	4.999991	30019.000000		1
12490.609375	4927.940918	3.398280	4.150712	6807.930176	96662.273438	1128.990723	684.657837	195.154404	74.200920	61.276974	315.410980	396.636658	295.252563	2.659660	0.000000	4.096584	3.692666	0.531259	0.618123	3.833015	4.985257	3.052690	2.835474	2.290378	1.870409	1.787297	2.498877	2.598393	2.470194	0.424826	0.000000	30054.000000		1
7836.877930	2344.122559	2.923384	2.895631	2893.373291	39186.992188	490.838684	298.965393	84.022629	38.016331	30.004778	121.946449	205.962906	98.710480	0.516379	0.000000	3.894143	3.369980	0.465886	0.461743	3.461405	4.593142	2.690939	2.475621	1.924396	1.579970	1.477190	2.086169	2.313789	1.994363	0.000000	0.000000	30100.000000		1
5271.756348	1477.388428	3.845422	5.001824	2680.533691	43996.183594	427.387695	273.200745	89.520935	49.438499	29.903015	132.082703	207.171738	108.664787	0.575043	0.000000	3.721955	3.169495	0.584944	0.699128	3.428221	4.643415	2.630822	2.436482	1.951925	1.694065	1.475715	2.120846	2.316330	2.036089	0.000000	0.000000	30145.000000		1
12208.459961	2946.339600	1.927337	4.156880	5532.406250	87124.812500	924.446289	560.182739	199.548737	120.407661	68.566933	341.684418	492.436066	271.554047	1.551557	0.000000	4.086661	3.469283	0.284958	0.618767	3.742914	4.940142	2.965882	2.748330	2.300049	2.080654	1.836115	2.533625	2.692350	2.433856	0.190768	0.000000	30180.000000		1
13068.564453	4698.402832	2.263464	5.285528	6150.455078	84310.148438	990.003479	625.024475	216.336609	102.759430	70.765640	324.557343	487.505188	240.241745	1.737412	0.000000	4.116228	3.671950	0.354774	0.723088	3.788907	4.925880	2.995637	2.795897	2.335130	2.011822	1.849822	2.511292	2.687979	2.380648	0.239903	0.000000	30303.000000		1
5287.329102	1983.275757	2.433070	3.237926	2421.490479	34509.406250	396.155579	237.256699	61.795040	12.011163	13.947750	108.772720	117.305420	123.654839	0.358068	99998.000000	3.723236	3.297383	0.386155	0.510267	3.384083	4.537938	2.597866	2.375218	1.790954	1.079585	1.144504	2.036520	2.069318	2.092211	0.000000	4.999991	30333.000000		1
9210.227539	2316.677246	3.691235	4.459086	2919.838135	46635.089844	490.598175	285.646729	139.474426	69.529060	36.940105	115.523018	140.849762	109.488144	1.066429	0.000000	3.964270	3.364866	0.567172	0.649246	3.465359	4.668713	2.690726	2.455829	2.144495	1.842166	1.567498	2.062669	2.148756	2.039367	0.027932	0.000000	30377.000000		1
7360.625488	2700.319092	1.011466	2.593424	4390.932617	59105.910156	751.106262	449.035522	127.531097	73.001350	36.388119	212.448013	275.316193	127.420082	1.166155	0.000000	3.866915	3.431415	0.004951	0.413874	3.642557	4.771631	2.875701	2.652281	2.105616	1.863331	1.560960	2.327253	2.439832	2.105238	0.066756	0.000000	30471.000000		1
15746.618164	3938.199707	3.111492	4.027363	7185.003418	96506.851562	1150.104980	728.927979	211.242279	84.858322	48.667564	282.038757	392.202240	230.716080	1.454725	99998.000000	4.197187	3.595298	0.492969	0.605021	3.856427	4.984558	3.060737	2.862685	2.324781	1.928694	1.687240	2.450309	2.593510	2.363078	0.162781	4.999991	30521.000000		1
12699.160156	6678.240234	3.204005	3.786831	7967.850586	99998.000000	1296.644287	799.169373	251.423386	78.610672	60.580048	338.924469	451.995911	242.770416	1.441299	0.000000	4.103775	3.824662	0.505693	0.578276	3.901341	4.999991	3.112821	2.902639	2.400406	1.895481	1.782330	2.530103	2.655134	2.385196	0.158754	0.000000	30551.000000		1
17957.615234	2531.314697	2.445405	2.500912	6741.080566	90226.210938	1079.718750	681.796143	201.192368	76.023415	51.134556	255.423004	328.874573	133.300781	1.885351	0.000000	4.254249	3.403346	0.388351	0.398098	3.828730	4.955333	3.033311	2.833655	2.303612	1.880947	1.708714	2.407260	2.517030	2.124833	0.275392	0.000000	30589.000000		1
16662.615234	6798.132812	2.827788	3.873176	7821.440918	99998.000000	1308.051025	790.522583	229.368484	74.222511	73.189453	355.357727	516.045166	316.465607	1.105173	99998.000000	4.221743	3.832390	0.451447	0.588067	3.893287	4.999991	3.116625	2.897914	2.360534	1.870536	1.864449	2.550666	2.712688	2.500327	0.043430	4.999991	30631.000000		1
8611.383789	3227.869629	1.908834	2.935719	3511.354736	53331.023438	564.385864	341.826263	109.910614	62.063328	32.144894	144.374481	224.675034	120.333656	0.151099	0.000000	3.935073	3.508916	0.280768	0.467715	3.545475	4.726980	2.751576	2.533805	2.041040	1.792835	1.507112	2.159490	2.351555	2.080387	0.000000	0.000000	30655.000000		1
11473.448242	4955.315430	1.865662	5.260859	10524.877930	99998.000000	1686.188354	1072.829590	343.084442	141.096466	106.620270	494.705719	686.384766	289.846771	2.668983	0.000000	4.059694	3.695071	0.270833	0.721057	4.022217	4.999991	3.226906	3.030531	2.535401	2.149516	2.027840	2.694347	2.836568	2.462168	0.426346	0.000000	30807.000000		1
6628.363770	2331.078369	2.389898	4.792130	2881.007568	38488.531250	477.587860	294.515564	99.191544	44.288654	23.470335	110.857323	130.639511	82.150803	0.087164	0.000000	3.821406	3.367557	0.378379	0.680529	3.459544	4.585331	2.679053	2.469108	1.996475	1.646292	1.370519	2.044764	2.116075	1.914612	0.000000	0.000000	30937.000000		1
13109.546875	3838.357422	2.747611	3.466122	5298.911621	73567.562500	877.169495	540.045898	161.510818	65.440018	56.087040	241.536926	380.872559	226.041138	4.998164	0.000000	4.117588	3.584145	0.438955	0.539844	3.724187	4.866686	2.943084	2.732431	2.208202	1.815843	1.748863	2.382983	2.580780	2.354187	0.698811	0.000000	31010.000000		1
8533.658203	1855.109375	2.352893	5.051164	4837.720215	67148.882812	796.381714	492.799957	148.642380	63.858063	56.734627	263.184753	356.375366	198.083954	0.581128	0.000000	3.931135	3.268369	0.371602	0.703391	3.684641	4.827039	2.901121	2.692671	2.172143	1.805216	1.753848	2.420261	2.551908	2.296849	0.000000	0.000000	31131.000000		1
11780.912109	2754.438721	2.935719	4.301816	5450.878418	81797.945312	878.649658	550.197571	199.548737	84.420433	58.257992	304.247833	386.195099	214.251999	0.796589	0.000000	4.071179	3.440033	0.467715	0.633652	3.736466	4.912743	2.943816	2.740519	2.300049	1.926448	1.765355	2.483227	2.586807	2.330925	0.000000	0.000000	31162.000000		1
9525.663086	2403.416748	3.015897	3.453787	3913.961426	53794.855469	619.541626	385.337830	118.292221	51.103718	25.533358	153.144638	203.452744	151.260468	1.507307	0.000000	3.978895	3.380829	0.479416	0.538296	3.592617	4.730741	2.792070	2.585842	2.072956	1.708452	1.407108	2.185102	2.308464	2.179725	0.178202	0.000000	31216.000000		1
11603.825195	3085.185059	2.796951	4.773628	7161.508301	99998.000000	1154.215698	712.883301	258.602325	113.811546	74.308853	424.495148	579.351257	315.879700	2.517845	99998.000000	4.064601	3.489281	0.446685	0.678849	3.855005	4.999991	3.062287	2.853019	2.412632	2.056186	1.871041	2.627873	2.762942	2.499522	0.401029	4.999991	31262.000000		1
10007.528320	3418.339844	2.701355	3.225591	4259.528320	62066.125000	678.243652	414.926300	123.065849	70.910576	24.281359	160.416092	203.927643	83.757431	0.812491	99998.000000	4.000327	3.533815	0.431582	0.508609	3.629361	4.792855	2.831386	2.617971	2.090137	1.850711	1.385273	2.205248	2.309476	1.923023	0.000000	4.999991	31282.000000		1
23682.597656	7938.875488	1.174904	5.359538	17646.769531	99998.000000	2908.239990	1772.640991	543.533630	210.736542	160.419174	821.116394	1120.864990	594.492432	3.783542	0.000000	4.374429	3.899759	0.070003	0.729127	4.246665	4.999991	3.463630	3.248621	2.735226	2.323740	2.205256	2.914405	3.049553	2.774146	0.577899	0.000000	31337.000000		1
20725.654297	7657.361328	3.968772	5.066583	13526.384766	99998.000000	2239.858154	1387.272339	432.096558	166.487976	149.718597	723.839844	948.632019	605.387268	3.898743	99998.000000	4.316508	3.884079	0.598656	0.704715	4.131182	4.999991	3.350220	3.142162	2.635581	2.221383	2.175276	2.859643	2.977098	2.782033	0.590925	4.999991	31389.000000		1
5644.000488	1328.067627	3.981107	5.328701	2542.255859	33208.042969	406.597107	259.286926	72.449356	14.798862	18.798471	88.201096	106.870049	40.415482	0.709004	99998.000000	3.751587	3.123220	0.600004	0.726621	3.405219	4.521243	2.609164	2.413781	1.860035	1.170228	1.274123	1.945474	2.028856	1.606548	0.000000	4.999991	31433.000000		1
8944.390625	2691.373047	2.044519	3.669649	4614.528320	63294.984375	795.246887	468.817719	141.515854	75.064369	45.454308	199.107758	261.026154	130.235535	1.140372	99998.000000	3.951551	3.429974	0.310591	0.564625	3.664127	4.801369	2.900502	2.671004	2.150805	1.875434	1.657575	2.299088	2.416684	2.114729	0.057047	4.999991	31460.000000		1
6757.930176	1807.308350	2.420735	3.367443	2100.784668	35732.472656	350.207886	213.684586	75.360405	26.137770	23.106455	130.115280	158.957474	122.186981	0.013179	0.000000	3.829814	3.257032	0.383947	0.527300	3.322381	4.553063	2.544326	2.329773	1.877143	1.417269	1.363733	2.114328	2.201281	2.087025	0.000000	0.000000	31497.000000		1
31974.435547	7468.454590	3.302684	4.958652	15590.100586	99998.000000	2564.196533	1584.468140	489.423248	170.191544	143.970505	765.279114	1041.193604	509.489136	3.104811	99998.000000	4.504803	3.873231	0.518867	0.695364	4.192849	4.999991	3.408951	3.199883	2.689685	2.230938	2.158273	2.883820	3.017531	2.707135	0.492035	4.999991	31641.000000		1
11458.162109	4098.446289	2.846291	3.891678	4243.520508	64039.250000	741.756348	427.020721	127.592773	56.901146	42.105370	217.684204	299.030151	185.789093	2.122411	0.000000	4.059115	3.612619	0.454279	0.590137	3.627726	4.806446	2.870261	2.630449	2.105826	1.755121	1.624337	2.337827	2.475715	2.269020	0.326829	0.000000	31745.000000		1
5591.336426	949.332031	2.732193	2.719858	1971.446533	29840.423828	336.568512	201.516159	65.510948	57.739925	23.630690	92.203789	111.785530	68.344902	0.277284	99998.000000	3.747516	2.977418	0.436511	0.434546	3.294785	4.474805	2.527073	2.304310	1.816314	1.761476	1.373476	1.964749	2.048386	1.834706	0.000000	4.999991	31852.000000		1
17638.113281	4560.282227	1.982844	5.085085	7804.233398	99998.000000	1289.150757	790.186462	229.692276	114.166176	88.413872	398.141510	565.570007	327.718170	2.321576	0.000000	4.246452	3.658992	0.297289	0.706298	3.892330	4.999991	3.110304	2.897730	2.361146	2.057538	1.946520	2.600038	2.752486	2.515501	0.365783	0.000000	31911.000000		1
7100.228516	1830.013916	2.695188	2.729109	2923.964111	40180.597656	473.221283	281.033447	77.605370	40.575836	9.195709	93.458870	113.487755	84.438934	0.832818	0.000000	3.851272	3.262455	0.430589	0.436021	3.465972	4.604016	2.675064	2.448758	1.889892	1.608267	0.963585	1.970621	2.054949	1.926543	0.000000	0.000000	31935.000000		1
8796.626953	2156.951904	2.211041	5.803596	3152.836182	47598.914062	544.579041	325.926514	98.963341	42.916393	30.458088	147.963959	244.719345	190.550385	0.337107	0.000000	3.944316	3.333840	0.344597	0.763697	3.498701	4.677597	2.736061	2.513120	1.995474	1.632623	1.483703	2.170156	2.388668	2.280010	0.000000	0.000000	31993.000000		1
7881.067871	2811.660400	2.439237	5.711084	6038.836426	84017.710938	1011.398438	615.816467	205.694626	62.300774	71.243614	301.475555	400.423462	337.250000	0.419399	0.000000	3.896585	3.448963	0.387254	0.756719	3.780953	4.924371	3.004922	2.789451	2.313223	1.794493	1.852746	2.479252	2.602520	2.527952	0.000000	0.000000	32016.000000		1
8579.213867	1108.554688	1.766982	2.574922	2882.968750	42797.671875	501.425171	291.647675	90.584824	23.513508	19.381298	133.575226	165.353149	133.738663	1.444019	0.000000	3.933448	3.044757	0.247232	0.410764	3.459840	4.631420	2.700206	2.464859	1.957055	1.371317	1.287383	2.125726	2.218412	2.126257	0.159573	0.000000	32047.000000		1
14874.284180	4211.749023	1.566539	2.824705	5974.688477	88499.000000	1034.637573	606.019409	189.859634	84.694885	53.074226	272.417480	378.942139	258.096588	0.942315	0.000000	4.172436	3.624462	0.194941	0.450973	3.776315	4.946939	3.014788	2.782486	2.278433	1.927857	1.724884	2.435235	2.578573	2.411782	0.000000	0.000000	32078.000000		1
5810.035156	2187.542480	2.630429	3.694319	3206.798340	42489.929688	534.862122	323.854248	113.796127	43.943275	39.058636	161.347382	202.151413	98.414436	0.284424	0.000000	3.764179	3.339957	0.420027	0.567534	3.506072	4.628286	2.728242	2.510350	2.056128	1.642892	1.591717	2.207762	2.305677	1.993059	0.000000	0.000000	32116.000000		1
20579.824219	5593.054199	3.105325	5.075834	8467.607422	99998.000000	1381.095581	856.033569	284.496490	146.674957	92.786613	488.618408	600.644470	384.431213	1.837129	0.000000	4.313442	3.747649	0.492107	0.705507	3.927761	4.999991	3.140224	2.932491	2.454077	2.166356	1.967485	2.688970	2.778617	2.584819	0.264140	0.000000	32221.000000		1
5569.935059	1783.014648	1.936588	2.087691	2262.939941	32481.822266	406.399750	232.563248	69.189850	23.997656	19.871613	90.813019	119.346855	89.742966	0.158301	0.000000	3.745850	3.251155	0.287037	0.319666	3.354673	4.511641	2.608953	2.366541	1.840042	1.380169	1.298233	1.958148	2.076811	1.953000	0.000000	0.000000	32284.000000		1
14192.845703	4881.311523	3.512378	3.302684	5848.430664	85649.250000	970.816467	594.862427	179.732635	60.472118	64.012245	267.696289	388.418488	292.628296	1.324401	0.000000	4.152070	3.688537	0.545601	0.518867	3.767039	4.932724	2.987137	2.774416	2.254627	1.781555	1.806263	2.427642	2.589300	2.466316	0.122019	0.000000	32331.000000		1
5930.748047	2599.832275	3.228674	4.816800	4388.724609	62878.085938	754.615540	448.468140	134.210480	70.426422	35.521587	191.352158	275.828094	125.249130	0.834912	0.000000	3.773109	3.414945	0.509024	0.682759	3.642338	4.798499	2.877726	2.651731	2.127786	1.847736	1.550492	2.281833	2.440639	2.097775	0.000000	0.000000	32415.000000		1
4540.367188	1409.771240	2.426902	4.366574	1628.904785	27094.888672	275.424133	165.997650	59.537743	14.320883	19.732843	83.742012	108.695625	63.901234	0.177571	0.000000	3.657091	3.149149	0.385052	0.640141	3.211896	4.432888	2.440002	2.220102	1.774792	1.155970	1.295190	1.922943	2.036212	1.805509	0.000000	0.000000	32452.000000		1
27025.503906	6811.377441	2.864793	5.270110	15389.534180	99998.000000	2554.433594	1571.368408	496.247589	177.382828	156.595337	740.837402	927.610229	578.922607	2.947756	99998.000000	4.431774	3.833235	0.457093	0.721820	4.187225	4.999991	3.407295	3.196278	2.695698	2.248912	2.194779	2.869723	2.967366	2.762620	0.469492	4.999991	32531.000000		1
14278.416992	3249.838135	3.836171	4.536180	5911.693848	90236.140625	978.069397	597.132080	187.969299	121.021324	68.070450	338.057953	463.899170	309.123230	2.406837	99998.000000	4.154680	3.511862	0.583898	0.656690	3.771712	4.955380	2.990370	2.776070	2.274087	2.082862	1.832959	2.528991	2.666424	2.490132	0.381447	4.999991	32627.000000		1
18442.921875	3669.393066	2.383730	4.927814	8514.458984	99998.000000	1402.678711	865.420471	266.382599	95.164177	72.948921	423.184540	526.002563	360.285522	2.247428	0.000000	4.265830	3.564594	0.377257	0.692654	3.930157	4.999991	3.146958	2.937227	2.425506	1.978474	1.863019	2.626530	2.720988	2.556647	0.351686	0.000000	32682.000000		1
10317.123047	1845.062622	2.550252	3.052901	3392.858887	47574.125000	565.613220	345.054962	110.650711	45.303207	29.603891	138.758987	179.421173	108.359497	2.431417	99998.000000	4.013558	3.266011	0.406583	0.484713	3.530566	4.677371	2.752520	2.537888	2.043954	1.656129	1.471349	2.142261	2.253874	2.034867	0.385859	4.999991	32738.000000		1
19602.914062	3926.851318	2.766114	3.580221	7544.841797	99998.000000	1273.540894	767.172546	242.903015	63.235146	65.208740	336.374237	477.738983	238.490189	0.957694	0.000000	4.292321	3.594044	0.441870	0.553910	3.877650	4.999991	3.105013	2.884893	2.385433	1.800959	1.814306	2.526823	2.679191	2.377470	0.000000	0.000000	32771.000000		1
9169.176758	3936.025635	3.000478	4.366574	4955.586914	73986.593750	848.641846	504.141937	170.755859	75.422081	47.504997	244.047089	350.374390	202.613968	0.445882	99998.000000	3.962330	3.595058	0.477190	0.640141	3.695095	4.869153	2.928725	2.702553	2.232376	1.877499	1.676739	2.387474	2.544532	2.306669	0.000000	4.999991	32884.000000		1
12594.716797	2854.364014	3.885511	4.477589	4559.625488	67319.531250	768.961121	462.184601	164.569885	57.798515	45.263119	227.724854	274.850555	214.168747	1.647791	99998.000000	4.100188	3.455509	0.589448	0.651044	3.658929	4.828141	2.885904	2.664815	2.216350	1.761917	1.655744	2.357410	2.439097	2.330756	0.216902	4.999991	32945.000000		1
10150.791992	2532.113281	2.226459	3.401364	3708.439453	58605.671875	630.266846	372.568054	119.618225	55.926685	41.883339	177.956390	259.922180	130.747437	1.632825	0.000000	4.006500	3.403483	0.347615	0.531653	3.569191	4.767940	2.799525	2.571206	2.077797	1.747619	1.622041	2.250314	2.414843	2.116433	0.212940	0.000000	33139.000000		1
5299.108887	601.070007	4.381993	4.107540	2098.959229	30314.582031	340.737701	203.440414	54.452660	40.686848	11.986492	68.810547	105.624222	43.897022	0.655124	99998.000000	3.724203	2.778925	0.641672	0.613582	3.322004	4.481652	2.532420	2.308437	1.736019	1.609454	1.078692	1.837655	2.023763	1.642435	0.000000	4.999991	33159.000000		1
17288.876953	6483.416016	2.759946	4.317234	15168.000977	99998.000000	2488.484619	1533.756104	434.566620	268.026245	121.924866	684.297058	913.243042	532.697388	4.150055	99998.000000	4.237767	3.811804	0.440901	0.635206	4.180928	4.999991	3.395935	3.185756	2.638056	2.428177	2.086092	2.835245	2.960586	2.726480	0.618054	4.999991	33196.000000		1
9318.083984	2522.239258	2.312804	3.077571	3186.933105	46761.996094	507.700592	322.263031	122.051292	37.273151	29.591557	148.050293	201.873871	102.130341	0.828737	0.000000	3.969327	3.401786	0.364139	0.488208	3.503373	4.669893	2.705608	2.508210	2.086542	1.571396	1.471168	2.170409	2.305080	2.009155	0.000000	0.000000	33362.000000		1
4793.388184	1576.885254	2.590341	4.317234	2427.192383	35392.617188	374.171600	244.124176	68.459000	38.734844	23.346987	123.969383	194.161438	96.928078	0.370591	0.000000	3.680643	3.197800	0.413357	0.635206	3.385104	4.548913	2.573071	2.387611	1.835431	1.588102	1.368231	2.093314	2.288163	1.986450	0.000000	0.000000	33403.000000		1
5931.241699	2179.765381	2.994310	5.489055	10166.383789	99998.000000	1659.304321	1027.316772	290.111969	137.806122	107.357285	484.665039	656.786987	395.224304	0.151120	0.000000	3.773146	3.338410	0.476297	0.739498	4.007166	4.999991	3.219926	3.011704	2.462566	2.139268	2.030832	2.685442	2.817425	2.596844	0.000000	0.000000	33435.000000		1
13689.761719	2654.106201	0.971378	2.263464	5271.604980	99998.000000	452.621918	539.163940	513.642944	426.292969	225.896194	250.088135	424.303955	387.561188	2.168329	0.000000	4.136396	3.423918	0.000000	0.354774	3.721943	4.999991	2.655735	2.731721	2.710661	2.629708	2.353909	2.398093	2.627677	2.588340	0.336125	0.000000	33492.000000		1
8728.392578	3459.094482	2.587257	4.240141	5783.058594	80840.757812	940.416992	584.510315	167.397675	64.465561	68.813629	333.796204	477.109894	288.397430	1.525549	0.000000	3.940934	3.538962	0.412840	0.627380	3.762158	4.907630	2.973320	2.766792	2.223749	1.809328	1.837674	2.523481	2.678618	2.459991	0.183426	0.000000	33523.000000		1
23513.710938	7559.612793	1.992095	3.891678	11351.550781	99998.000000	1881.947144	1161.706055	307.288391	156.838959	116.796608	573.356445	706.940918	370.190491	2.973074	99998.000000	4.371321	3.878500	0.299310	0.590137	4.055055	4.999991	3.274607	3.065096	2.487546	2.195454	2.067430	2.758425	2.849383	2.568425	0.473206	4.999991	33601.000000		1
18076.142578	3500.866943	2.359060	3.191670	6648.188965	97776.453125	1095.541382	677.333984	225.341125	71.622917	62.199009	330.838898	453.204742	257.581604	1.276121	0.000000	4.257106	3.544176	0.372739	0.504018	3.822703	4.990234	3.039629	2.830803	2.352840	1.855052	1.793783	2.519617	2.656294	2.410915	0.105892	0.000000	33668.000000		1
10169.100586	3246.051270	2.137031	3.879343	4354.479492	63460.746094	688.716064	444.557953	134.093292	58.877823	34.812328	197.729324	237.953613	188.573715	1.242476	99998.000000	4.007283	3.511355	0.329811	0.588758	3.638936	4.802505	2.838040	2.647928	2.127407	1.769952	1.541733	2.296071	2.376492	2.275481	0.094288	4.999991	33716.000000		1
12346.855469	4402.721680	2.571838	5.390375	8609.684570	99998.000000	1431.453003	863.613342	274.443512	115.923904	69.874435	401.854340	535.389465	286.026031	4.123426	0.000000	4.091557	3.643721	0.410244	0.731619	3.934987	4.999991	3.155777	2.936319	2.438453	2.064173	1.844318	2.604069	2.728670	2.456406	0.615258	0.000000	33805.000000		1
8794.011719	3037.282227	2.038351	1.033052	5000.532227	69510.343750	818.948486	493.111420	148.562195	68.162964	51.757473	227.068024	304.435944	131.539963	2.192133	0.000000	3.944187	3.482485	0.309279	0.014122	3.699016	4.842050	2.913257	2.692945	2.171908	1.833548	1.713973	2.356156	2.483496	2.119058	0.340867	0.000000	33830.000000		1
17779.841797	3927.582275	1.341426	3.577137	7259.817871	99998.000000	1259.377319	736.988892	224.921738	70.259903	70.518936	357.423828	425.192078	264.023560	1.756521	0.000000	4.249928	3.594125	0.127567	0.553536	3.860926	4.999991	3.100156	2.867461	2.352031	1.846708	1.848306	2.553184	2.628585	2.421643	0.244653	0.000000	33862.000000		1
7486.842773	1823.747803	1.526451	2.096942	2680.820557	38180.437500	460.716736	275.189758	91.876915	26.973463	21.724939	113.913307	149.774109	73.396065	0.111337	0.000000	3.874299	3.260965	0.183683	0.321587	3.428268	4.581841	2.663434	2.439632	1.963206	1.430937	1.336959	2.056574	2.175437	1.865673	0.000000	0.000000	33942.000000		1
4543.997070	1192.284424	2.541001	4.613273	2235.800049	38540.925781	356.054657	224.967987	80.010689	31.287613	18.795387	111.911964	167.983582	58.998089	0.042419	0.000000	3.657438	3.076380	0.405005	0.664009	3.349433	4.585922	2.551517	2.352121	1.903148	1.495372	1.274051	2.048877	2.225267	1.770838	0.000000	0.000000	33968.000000		1
17013.652344	4476.805176	2.476242	4.779795	10354.824219	99998.000000	1735.219849	1049.883545	302.200226	96.305161	103.496437	514.472473	695.235046	449.639954	4.525926	0.000000	4.230798	3.650968	0.393793	0.679409	4.015143	4.999991	3.239355	3.021141	2.480295	1.983650	2.014925	2.711362	2.842132	2.652865	0.655707	0.000000	33982.000000		1
6950.861328	2147.802490	1.714559	4.039698	2559.071533	32497.048828	416.890656	248.105286	55.260597	13.987839	21.065020	109.367882	126.528885	100.104324	0.219043	0.000000	3.842039	3.331994	0.234152	0.606349	3.408082	4.511844	2.620022	2.394636	1.742416	1.145751	1.323562	2.038890	2.102190	2.000453	0.000000	0.000000	34018.000000		1
7435.868652	4766.282227	2.260381	3.663482	7996.745117	99998.000000	1341.509644	812.028564	238.860229	127.099373	78.345467	353.035675	463.855988	224.089127	0.329919	99998.000000	3.871332	3.678180	0.354182	0.563894	3.902913	4.999991	3.127594	2.909571	2.378144	2.104143	1.894014	2.547819	2.666383	2.350421	0.000000	4.999991	34304.000000		1
11922.291992	2911.117188	2.149366	3.860841	4989.705078	72619.296875	828.150391	508.406769	156.943802	62.735580	52.812111	294.913361	401.237579	226.349503	0.665846	0.000000	4.076360	3.464060	0.332310	0.586682	3.698075	4.861052	2.918109	2.706211	2.195744	1.797514	1.722733	2.469694	2.603402	2.354779	0.000000	0.000000	34382.000000		1
7232.884766	2883.998779	2.541001	2.149366	3111.843994	42285.988281	506.352997	308.993713	103.255905	72.177986	9.707609	124.968513	196.471161	94.843468	1.615579	99998.000000	3.859312	3.459995	0.405005	0.332310	3.493018	4.626196	2.704453	2.489950	2.013915	1.858405	0.987112	2.096801	2.293299	1.977007	0.208328	4.999991	34442.000000		1
11079.744141	2734.591797	1.517200	3.040566	3951.382568	64129.117188	659.531555	403.849518	170.959396	50.826183	68.169128	296.902374	351.805237	191.873306	0.362763	99998.000000	4.044530	3.436893	0.181043	0.482955	3.596749	4.807055	2.819236	2.606220	2.232893	1.706087	1.833588	2.472614	2.546302	2.283015	0.000000	4.999991	34519.000000		1
5037.169922	1586.269043	2.516331	2.793867	2266.881104	42022.132812	390.120697	229.498001	73.491661	20.192322	32.610538	140.421127	175.951965	79.387772	1.136756	99998.000000	3.702187	3.200377	0.400768	0.446206	3.355429	4.623478	2.591199	2.360779	1.866238	1.305186	1.513358	2.147433	2.245394	1.899754	0.055667	4.999991	34563.000000		1
5226.634766	2424.379883	2.371395	3.552467	4180.565918	58595.218750	699.518372	421.007446	120.009857	66.889374	43.320362	202.620132	272.568573	171.088913	0.203494	0.000000	3.718222	3.384601	0.375004	0.550530	3.621235	4.767862	2.844799	2.624290	2.079217	1.825357	1.636692	2.306683	2.435476	2.233222	0.000000	0.000000	34586.000000		1
9063.521484	1702.106567	3.154665	3.441453	4916.041016	77442.296875	827.064880	493.703491	182.622086	55.023151	48.935852	278.495544	356.646729	198.426254	0.843407	0.000000	3.957297	3.230987	0.498953	0.536742	3.691616	4.888978	2.917540	2.693466	2.261553	1.740546	1.689627	2.444818	2.552238	2.297599	0.000000	0.000000	34614.000000		1
8547.618164	2071.674316	1.501781	3.219423	3001.853271	49842.937500	493.305695	292.807159	103.440933	34.719814	19.877781	124.481285	163.493668	85.684769	1.583378	0.000000	3.931845	3.316321	0.176607	0.507778	3.477390	4.697604	2.693116	2.466582	2.014693	1.540577	1.298368	2.095104	2.213501	1.932904	0.199585	0.000000	34638.000000		1
21314.796875	7420.080078	2.605759	5.091253	9962.267578	99998.000000	1618.833374	1013.516968	309.107819	124.539871	93.178253	467.948090	661.902954	360.334869	0.342462	99998.000000	4.328681	3.870409	0.415934	0.706825	3.998358	4.999991	3.209202	3.005831	2.490110	2.095308	1.969315	2.670198	2.820794	2.556706	0.000000	4.999991	34681.000000		1
6587.458008	1583.903809	2.652015	4.878475	3478.099609	48757.792969	581.839844	353.720245	100.455872	21.737274	39.561283	160.123138	202.718811	130.759781	0.417641	0.000000	3.818718	3.199729	0.423576	0.688284	3.541342	4.688044	2.764803	2.548660	2.001975	1.337205	1.597270	2.204454	2.306894	2.116474	0.000000	0.000000	34788.000000		1
9042.129883	2183.397949	1.637465	4.486840	3694.214111	49841.683594	619.196228	376.468994	108.217644	64.838692	33.711433	161.316544	202.163742	159.302856	0.614549	0.000000	3.956271	3.339133	0.214172	0.651941	3.567522	4.697593	2.791828	2.575729	2.034298	1.811834	1.527777	2.207679	2.305703	2.202224	0.000000	0.000000	34866.000000		1
14309.475586	3063.793213	1.890332	3.916348	7056.137207	99998.000000	1173.794312	714.921631	231.514771	65.461609	72.948921	332.081665	483.604248	285.877991	0.174909	0.000000	4.155624	3.486259	0.276538	0.592881	3.848567	4.999991	3.069592	2.854259	2.364579	1.815987	1.863019	2.521245	2.684490	2.456181	0.000000	0.000000	34901.000000		1
9047.036133	3472.187988	3.305768	4.178466	5362.377930	75637.179688	887.734375	542.608521	161.433731	55.605976	54.230629	223.318192	301.099335	166.719254	1.120863	99998.000000	3.956506	3.540603	0.519272	0.621017	3.729357	4.878736	2.948283	2.734487	2.207994	1.745121	1.734245	2.348924	2.478710	2.221986	0.049553	4.999991	34939.000000		1
14316.725586	2469.902100	2.007514	3.278014	5890.449707	87663.804688	930.314636	588.562378	188.456528	134.414001	65.769981	257.945496	377.884430	177.074448	0.758701	0.000000	4.155844	3.392680	0.302659	0.515611	3.770149	4.942821	2.968630	2.769793	2.275211	2.128444	1.818028	2.411528	2.577359	2.248156	0.000000	0.000000	34967.000000		1
15782.945312	4676.002441	1.526451	3.348940	7108.834961	99998.000000	1217.771484	722.979492	223.318192	89.092293	95.595901	399.510681	518.524475	356.714569	2.017613	0.000000	4.198188	3.669875	0.183683	0.524907	3.851799	4.999991	3.085566	2.859126	2.348924	1.949840	1.980439	2.601528	2.714769	2.552321	0.304838	0.000000	35005.000000		1
11833.917969	2698.616699	3.413699	3.237926	4606.168457	63137.687500	764.394104	460.877106	123.170692	45.830524	43.678074	229.695358	309.591949	195.398026	2.425193	99998.000000	4.073129	3.431141	0.533225	0.510267	3.663340	4.800289	2.883317	2.663585	2.090507	1.661155	1.640263	2.361152	2.490790	2.290920	0.384746	4.999991	35050.000000		1
8340.224609	896.128296	1.973593	4.354239	2915.829102	52684.601562	470.852997	305.740356	92.897629	30.001694	28.410484	120.108543	169.497696	136.588043	1.428509	99998.000000	3.921178	2.952370	0.295258	0.638912	3.464762	4.721684	2.672885	2.485353	1.968005	1.477146	1.453479	2.079574	2.229164	2.135413	0.154883	4.999991	35157.000000		1
7947.312988	3709.355225	2.328223	4.946317	6824.171875	99998.000000	1114.839355	700.310913	235.079575	103.101723	94.038612	422.028137	563.507019	431.427399	1.339512	99998.000000	3.900220	3.569299	0.367025	0.694282	3.834050	4.999991	3.047212	2.845291	2.371215	2.013266	1.973306	2.625341	2.750899	2.634908	0.126946	4.999991	35200.000000		1
6334.733398	1635.053833	2.840123	3.543216	2535.927979	46185.718750	411.466339	262.811646	99.379646	44.948578	23.454916	86.138077	149.777191	73.140114	0.658768	0.000000	3.801728	3.213532	0.453337	0.549398	3.404137	4.664508	2.614334	2.419645	1.997297	1.652716	1.370234	1.935195	2.175446	1.864156	0.000000	0.000000	35264.000000		1
8634.964844	1700.533936	2.223376	2.766114	2516.975342	50384.765625	410.365448	255.722122	83.482979	41.161743	18.795387	106.987228	161.859283	87.963646	0.465894	0.000000	3.936260	3.230585	0.347013	0.441870	3.400879	4.702299	2.613171	2.407768	1.921598	1.614494	1.274051	2.029332	2.209138	1.944303	0.000000	0.000000	35294.000000		1
5465.698730	2035.520386	2.047602	2.904882	1721.349121	37647.363281	266.428864	170.987152	40.384644	32.989838	14.542912	42.049862	68.579269	39.052467	1.134508	0.000000	3.737646	3.308676	0.311246	0.463128	3.235869	4.575735	2.425581	2.232964	1.606216	1.518380	1.162651	1.623765	1.836193	1.591648	0.054808	0.000000	35314.000000		1
5564.674316	1451.142700	1.285919	3.367443	3889.763184	77219.484375	638.161255	390.314972	152.879425	68.887642	53.931507	214.470947	256.298767	153.681198	0.642982	0.000000	3.745440	3.161710	0.109214	0.527300	3.589923	4.887727	2.804930	2.591415	2.184349	1.838141	1.731843	2.331368	2.408746	2.186621	0.000000	0.000000	35341.000000		1
23250.191406	5805.748535	1.520283	5.840601	10123.649414	99998.000000	1625.941284	1040.838867	301.595825	158.189636	101.430336	474.760071	633.088501	349.421509	2.475633	0.000000	4.366426	3.763858	0.181925	0.766458	4.005337	4.999991	3.211105	3.017384	2.479425	2.199178	2.006168	2.676474	2.801464	2.543350	0.393686	0.000000	35379.000000		1
5932.052734	1940.109619	2.713690	3.145414	3943.657715	69948.281250	700.335571	409.761047	124.808159	87.285225	43.764420	196.131958	245.490280	113.743706	1.893848	0.000000	3.773205	3.287826	0.433560	0.497678	3.595899	4.844777	2.845306	2.612531	2.096243	1.940941	1.641121	2.292548	2.390034	2.055927	0.277345	0.000000	35432.000000		1
6456.867676	2442.765137	2.790784	3.848506	2810.655273	48127.277344	475.894897	294.105408	90.843857	41.846336	36.866096	113.247223	148.352509	106.009689	1.150890	0.000000	3.810022	3.387882	0.445726	0.585292	3.448807	4.682391	2.677511	2.468503	1.958296	1.621657	1.566627	2.054028	2.171295	2.025346	0.061034	0.000000	35568.000000		1
11436.513672	1626.333008	1.427771	3.342773	3926.373535	70896.781250	675.172241	406.803741	143.708389	50.961868	37.162136	152.305862	211.455048	158.491837	1.850205	0.000000	4.058294	3.211210	0.154659	0.524107	3.593992	4.850626	2.829415	2.609385	2.157482	1.707245	1.570101	2.182717	2.325218	2.200007	0.267220	0.000000	35629.000000		1
7619.110352	4169.221191	1.702224	3.990358	4812.963867	82118.843750	836.494995	491.924164	180.000916	85.798866	39.709305	185.625656	270.986633	156.641586	0.786752	99998.000000	3.881904	3.620055	0.231017	0.601012	3.682413	4.914443	2.922463	2.691898	2.255275	1.933482	1.598892	2.268638	2.432948	2.194907	0.000000	4.999991	35661.000000		1
18637.447266	4579.025391	2.229543	5.507557	7724.078125	99998.000000	1241.420654	795.626160	217.563934	128.376038	73.454659	335.319580	444.009033	210.924652	2.824144	99998.000000	4.270386	3.660773	0.348216	0.740959	3.887847	4.999991	3.093919	2.900709	2.337587	2.108484	1.866019	2.525459	2.647392	2.324127	0.450887	4.999991	35742.000000		1
6163.878906	843.408691	1.588125	1.449357	1805.220703	39623.031250	292.017731	187.290878	62.747917	50.989620	22.828918	65.911835	94.149628	52.179943	0.351624	0.000000	3.789854	2.926038	0.200885	0.161175	3.256530	4.597948	2.465409	2.272517	1.797599	1.707482	1.358485	1.818963	1.973819	1.717504	0.000000	0.000000	35763.000000		1
9118.017578	2251.154053	1.369180	1.572707	2584.777588	50454.550781	418.750122	267.113464	72.190323	64.206528	22.946100	108.945404	141.013199	106.459915	1.347939	99998.000000	3.959900	3.352405	0.136461	0.196648	3.412423	4.702900	2.621955	2.426696	1.858479	1.807579	1.360709	2.037209	2.149260	2.027186	0.129670	4.999991	35788.000000		1
9002.065430	2147.750000	2.537917	3.262596	2328.444824	47151.746094	373.582611	240.787567	95.814850	41.331352	28.080524	98.679642	134.651459	89.268066	0.974200	0.000000	3.954342	3.331984	0.404477	0.513563	3.367066	4.673498	2.572387	2.381634	1.981433	1.616280	1.448405	1.994228	2.129211	1.950696	0.000000	0.000000	35816.000000		1
9141.700195	2732.180176	2.038351	3.379778	3814.967285	67594.890625	614.058716	387.847992	116.886032	59.189281	31.022411	155.630127	174.320663	163.990143	1.428869	99998.000000	3.961027	3.436509	0.309279	0.528888	3.581491	4.829914	2.788210	2.588661	2.067763	1.772243	1.491675	2.192094	2.241349	2.214818	0.154992	4.999991	35836.000000		1
10622.817383	3449.624268	1.908834	2.584173	5342.404785	88181.523438	861.439331	538.457764	184.043701	74.811501	64.002998	260.242889	351.848419	209.163834	2.080359	99998.000000	4.026240	3.537772	0.280768	0.412322	3.727737	4.945378	2.935225	2.731152	2.264921	1.873968	1.806200	2.415379	2.546355	2.320487	0.318138	4.999991	35854.000000		1
12879.376953	1426.833618	1.548037	2.944971	4536.528320	74994.914062	738.592407	454.900818	129.257996	64.777016	48.149498	201.978714	262.188721	191.336731	1.280470	0.000000	4.109895	3.154373	0.189781	0.469081	3.656724	4.875032	2.868405	2.657917	2.111457	1.811421	1.682592	2.305306	2.418614	2.281798	0.107370	0.000000	35877.000000		1
8681.634766	2001.068970	1.335259	3.432201	3084.071777	52501.171875	496.500427	326.762207	87.041611	53.055725	32.431679	130.303375	147.979370	91.981758	0.890148	0.000000	3.938601	3.301262	0.125565	0.535573	3.489125	4.720169	2.695920	2.514232	1.939727	1.724732	1.510969	2.114956	2.170201	1.963702	0.000000	0.000000	35950.000000		1
14776.237305	3699.703125	2.537917	4.218554	8853.879883	99998.000000	1496.658691	909.681335	273.589294	139.360321	101.902145	467.303589	608.400085	461.339661	1.427788	0.000000	4.169564	3.568167	0.404477	0.625164	3.947134	4.999991	3.175123	2.958889	2.437099	2.144139	2.008183	2.669599	2.784189	2.664021	0.154664	0.000000	36030.000000		1
4308.285156	2836.503174	1.258165	4.089037	3654.440186	58210.164062	611.764404	378.408661	85.438065	57.024498	35.549339	149.034012	178.835266	137.886292	1.393145	0.000000	3.634305	3.452783	0.099738	0.611621	3.562821	4.764999	2.786584	2.577961	1.931651	1.756061	1.550832	2.173285	2.252453	2.139521	0.143996	0.000000	36083.000000		1
3805.722168	1275.893799	2.642764	1.874913	964.793945	32004.148438	180.913696	108.550690	55.393200	25.863317	12.313369	75.206223	110.363930	144.562592	0.176167	99998.000000	3.580437	3.105814	0.422058	0.272981	2.984435	4.505206	2.257472	2.035633	1.743456	1.412684	1.090377	1.876254	2.042827	2.160056	0.000000	4.999991	36129.000000		1
9473.803711	4481.066895	2.673601	5.563065	7678.527832	99998.000000	1362.075073	789.757812	293.997498	124.108147	100.733414	444.810822	604.314087	306.341705	1.378047	0.000000	3.976524	3.651381	0.427097	0.745314	3.885278	4.999991	3.134201	2.897494	2.468344	2.093800	2.003174	2.648175	2.781263	2.486206	0.139264	0.000000	36164.000000		1
5026.426270	1474.674683	1.643633	2.994310	1749.016479	34562.574219	303.418304	181.872742	67.577049	11.847724	15.486536	62.026321	61.529839	62.226765	0.345219	0.000000	3.701259	3.168696	0.215805	0.476297	3.242794	4.538606	2.482042	2.259768	1.829799	1.073635	1.189954	1.792576	1.789086	1.793977	0.000000	0.000000	36210.000000		1
12834.613281	7520.208984	1.372264	4.875391	9463.701172	99998.000000	1577.696289	967.359619	270.237274	133.784927	89.903320	386.836517	515.375977	298.111206	2.206330	0.000000	4.108383	3.876230	0.137438	0.688009	3.976061	4.999991	3.198023	2.985588	2.431745	2.126407	1.953776	2.587528	2.712124	2.474378	0.343670	0.000000	36233.000000		1
4214.811035	950.540894	2.411484	2.726025	1886.711548	40457.726562	312.268646	199.342117	61.539089	33.810112	24.121004	86.338516	105.470032	57.005993	0.296123	0.000000	3.624778	2.977971	0.382284	0.435530	3.275706	4.607001	2.494528	2.299599	1.789151	1.529047	1.382395	1.936205	2.023129	1.755921	0.000000	0.000000	36378.000000		1
5222.869629	1426.423462	1.699140	4.304899	2039.575562	39205.000000	335.319580	215.846298	101.134293	54.637684	32.308331	97.991966	136.615799	71.669174	0.436894	0.000000	3.717909	3.154248	0.230229	0.633963	3.309540	4.593341	2.525459	2.334145	2.004899	1.737492	1.509315	1.991190	2.135501	1.855332	0.000000	0.000000	36434.000000		1
5544.380371	505.859589	0.622915	1.921169	1930.241577	38092.667969	320.064331	200.341263	67.971771	33.591167	19.532402	68.829048	124.431946	78.089516	2.232040	0.000000	3.743853	2.704030	0.000000	0.283566	3.285612	4.580842	2.505237	2.301770	1.832329	1.526225	1.290756	1.837772	2.094932	1.892593	0.348702	0.000000	36455.000000		1
11570.983398	1969.355713	1.816322	5.513725	5631.637695	91314.875000	904.923157	580.041992	148.296997	89.443840	46.268417	256.718170	319.207062	175.557251	2.084877	0.000000	4.063370	3.294324	0.259193	0.741445	3.750635	4.960542	2.956612	2.763459	2.171132	1.951550	1.665285	2.409456	2.504072	2.244419	0.319081	0.000000	36499.000000		1
8553.470703	3554.163086	2.198706	3.459955	5120.104004	91940.546875	795.166687	522.046143	231.129303	86.517372	60.947014	242.829010	345.221466	226.503693	0.499000	99998.000000	3.932142	3.550737	0.342167	0.539070	3.709279	4.963507	2.900458	2.717709	2.363855	1.937103	1.784952	2.385301	2.538098	2.355075	0.000000	4.999991	36525.000000		1
12675.205078	4088.948242	3.728240	3.355108	6791.175781	99487.484375	1095.994629	685.512024	195.462784	98.802986	54.955307	288.758209	378.248322	241.971725	1.565281	0.000000	4.102955	3.611612	0.571504	0.525706	3.831945	4.997768	3.039809	2.836015	2.291064	1.994770	1.740010	2.460534	2.577777	2.383765	0.194592	0.000000	36546.000000		1
8721.886719	2415.270508	1.884164	2.824705	2792.948242	48608.683594	438.371979	285.603546	94.134209	58.467686	41.787743	158.180374	228.942932	107.974030	2.202049	0.000000	3.940610	3.382966	0.275119	0.450973	3.446063	4.686714	2.641843	2.455764	1.973747	1.766916	1.621049	2.199153	2.359727	2.033319	0.342827	0.000000	36594.000000		1
12809.295898	1971.532837	2.371395	3.015897	3363.631104	65165.050781	578.487793	351.842255	139.366486	72.085480	45.500565	168.032928	188.280746	146.600937	1.511636	99998.000000	4.107525	3.294804	0.375004	0.479416	3.526808	4.814015	2.762294	2.546348	2.144158	1.857848	1.658017	2.225394	2.274806	2.166137	0.179447	4.999991	36647.000000		1
16120.425781	4332.603516	1.840992	4.169215	5890.588379	89756.414062	979.161072	605.470520	157.064072	73.732193	53.364098	225.119095	326.160889	165.408661	1.258197	99998.000000	4.207376	3.636749	0.265052	0.620054	3.770159	4.953065	2.990854	2.782093	2.196077	1.867657	1.727249	2.352412	2.513432	2.218558	0.099749	4.999991	36726.000000		1
8227.809570	2948.149902	2.167868	5.979370	6088.971680	99998.000000	1029.629517	630.458069	248.086777	82.548599	65.282753	248.512344	322.219849	185.927856	1.410350	0.000000	3.915284	3.469550	0.336033	0.776655	3.784544	4.999991	3.012681	2.799656	2.394604	1.916710	1.814798	2.395348	2.508152	2.269345	0.149327	0.000000	36805.000000		1
12262.730469	2444.646240	3.336605	5.267026	4882.163086	76677.421875	803.742554	504.727844	123.401970	59.719685	43.024323	187.617752	252.373184	142.456390	0.846644	99998.000000	4.088587	3.388216	0.523305	0.721565	3.688612	4.884667	2.905117	2.703057	2.091322	1.776118	1.633714	2.273274	2.402043	2.153682	0.000000	4.999991	36869.000000		1
9157.174805	3924.822266	0.974461	3.234842	3483.665771	63928.160156	568.894287	360.489075	121.690498	46.749481	41.248089	163.311722	198.339905	171.841339	1.372246	99998.000000	3.961761	3.593820	0.000000	0.509853	3.542037	4.805692	2.755032	2.556892	2.085257	1.669777	1.615404	2.213017	2.297410	2.235128	0.137432	4.999991	36976.000000		1
20855.566406	8305.186523	3.419866	5.032661	11452.126953	99998.000000	1854.227417	1158.252319	319.330414	139.341812	89.305077	420.665131	593.499451	367.883881	2.829109	99998.000000	4.319222	3.919349	0.534009	0.701798	4.058886	4.999991	3.268163	3.063803	2.504240	2.144081	1.950876	2.623936	2.773420	2.565711	0.451650	4.999991	37089.000000		1
4800.246582	1389.359985	1.569623	2.954222	952.483643	29210.628906	185.092163	106.660355	51.594032	24.281359	29.955439	62.562893	82.813805	23.464169	0.108675	0.000000	3.681263	3.142815	0.195795	0.470443	2.978858	4.465541	2.267388	2.028003	1.712600	1.385273	1.476476	1.796317	1.918103	1.370405	0.000000	0.000000	37128.000000		1
12811.787109	6502.630371	2.550252	7.499653	8254.061523	99998.000000	1404.118774	849.233887	257.310242	131.157578	89.508598	393.071838	569.837891	428.389893	1.109736	99998.000000	4.107610	3.813089	0.406583	0.875041	3.916668	4.999991	3.147404	2.929027	2.410457	2.117793	1.951865	2.594472	2.755751	2.631839	0.045220	4.999991	37168.000000		1
17084.828125	4470.782715	0.928205	3.126911	5737.190918	99998.000000	942.877808	592.117920	181.422516	71.857277	69.088081	327.881592	381.785370	244.503479	3.297546	99998.000000	4.232611	3.650383	0.000000	0.495116	3.758699	4.999991	2.974455	2.772408	2.258691	1.856471	1.839403	2.515717	2.581819	2.388285	0.518191	4.999991	37236.000000		1
10230.445312	3471.290771	2.396065	4.107540	7037.443359	99998.000000	1144.455688	720.848633	251.710175	85.731018	69.828178	286.707520	361.802734	273.940857	2.449282	0.000000	4.009894	3.540491	0.379499	0.613582	3.847415	4.999991	3.058599	2.857844	2.400901	1.933138	1.844031	2.457439	2.558472	2.437657	0.389039	0.000000	37279.000000		1
6292.698730	1246.317627	4.036614	3.743659	1613.911621	36111.785156	268.760162	152.669739	42.447662	34.846249	9.756949	50.055248	56.802467	1.134816	0.468102	0.000000	3.798837	3.095629	0.606017	0.573296	3.207880	4.557649	2.429365	2.183753	1.627854	1.542156	0.989314	1.699450	1.754367	0.054925	0.000000	0.000000	37319.000000		1
17245.466797	2695.428223	2.383730	2.775365	5531.579590	92650.539062	894.389099	546.688293	189.030106	94.103371	45.707176	219.932251	292.804077	200.159317	2.320066	0.000000	4.236675	3.430628	0.377257	0.443320	3.742849	4.966848	2.951526	2.737740	2.276531	1.973605	1.659984	2.342289	2.466577	2.301376	0.365500	0.000000	37342.000000		1
10698.587891	1406.490112	2.840123	6.704048	3549.158203	62378.976562	586.641235	374.797607	120.601936	53.842079	36.129082	157.788742	164.551376	85.262291	1.410392	0.000000	4.029326	3.148137	0.453337	0.826337	3.550125	4.795038	2.768373	2.573797	2.081354	1.731122	1.557857	2.198076	2.216301	1.930757	0.149340	0.000000	37422.000000		1
10450.183594	3392.127930	3.817669	3.330438	3660.107910	65114.425781	589.586182	378.467255	139.582352	59.565498	46.558289	168.335129	193.180817	165.448746	0.953911	0.000000	4.019124	3.530472	0.581798	0.522501	3.563494	4.813677	2.770547	2.578028	2.144830	1.774995	1.667997	2.226175	2.285964	2.218663	0.000000	0.000000	37483.000000		1
13150.190430	1855.575073	3.080655	4.835302	4238.617188	69621.320312	683.048157	423.455933	111.668350	39.070969	33.702179	194.146027	238.064636	184.728287	0.410403	99998.000000	4.118932	3.268479	0.488643	0.684424	3.627224	4.842742	2.834451	2.626808	2.047930	1.591854	1.527658	2.288129	2.376695	2.266533	0.000000	4.999991	37533.000000		1
4672.804688	1700.866943	2.704439	4.859972	1851.785156	41550.101562	324.079346	195.589218	76.325615	46.046387	25.567278	99.839127	142.764771	114.292610	0.303075	0.000000	3.669578	3.230670	0.432077	0.686634	3.267591	4.618572	2.510651	2.291345	1.882670	1.663196	1.407684	1.999301	2.154621	2.058018	0.000000	0.000000	37679.000000		1
28342.816406	5702.606934	0.342295	4.526928	13700.194336	99998.000000	2132.688965	1403.714844	564.148438	382.436035	268.572052	732.619263	1049.427124	614.191345	2.928804	0.000000	4.452443	3.756073	0.000000	0.655804	4.136727	4.999991	3.328928	3.147279	2.751393	2.582559	2.429061	2.864878	3.020952	2.788304	0.466690	0.000000	37726.000000		1
5320.223145	392.023376	3.484625	2.078440	1366.358398	32731.166016	249.591644	144.849380	49.817799	1.763899	8.804074	53.163654	62.260685	83.560066	0.363983	99998.000000	3.725930	2.593312	0.542156	0.317737	3.135565	4.514961	2.397230	2.160917	1.697384	0.246474	0.944684	1.725615	1.794214	1.921999	0.000000	4.999991	37764.000000		1
7709.325195	986.851929	1.483278	2.232627	1953.745850	39355.230469	325.837097	201.007339	68.903061	33.538742	19.301121	73.732193	91.365013	62.069492	0.676944	0.000000	3.887016	2.994252	0.171223	0.348816	3.290868	4.595003	2.513000	2.303212	1.838238	1.525547	1.285583	1.867657	1.960780	1.792878	0.000000	0.000000	37781.000000		1
5961.468262	1608.573730	2.275799	3.527797	1947.495117	38880.808594	326.894806	209.817581	63.901234	55.781750	24.602068	86.134995	104.785446	13.762726	1.099771	0.000000	3.775353	3.206441	0.357134	0.547504	3.289476	4.589736	2.514408	2.321842	1.805509	1.746492	1.390972	1.935180	2.020301	1.138704	0.041302	0.000000	37832.000000		1
21083.521484	3110.015381	3.493876	4.983322	6773.450684	99998.000000	1126.020996	697.387512	201.115280	142.055511	82.551689	365.293518	477.260986	319.123779	2.177605	0.000000	4.323943	3.492763	0.543307	0.697519	3.830810	4.999991	3.051547	2.843474	2.303445	2.152458	1.916726	2.562642	2.678756	2.503959	0.337979	0.000000	37852.000000		1
12313.143555	5014.569336	2.149366	4.459086	5617.023926	91536.187500	944.216125	575.730957	164.665482	69.393372	54.085693	232.504654	338.150452	209.108322	1.310306	0.000000	4.090369	3.700234	0.332310	0.649246	3.749506	4.961593	2.975071	2.760220	2.216603	1.841318	1.733082	2.366432	2.529110	2.320371	0.117373	0.000000	37902.000000		1
7802.306152	1350.363037	0.403970	1.837908	2447.797852	49770.957031	404.968903	260.686951	112.423866	71.468727	28.462908	111.344559	160.351334	90.541656	2.846297	99998.000000	3.892223	3.130450	0.000000	0.264324	3.388776	4.696976	2.607422	2.416119	2.050858	1.854116	1.454279	2.046669	2.205073	1.956848	0.454280	4.999991	37956.000000		1
5939.576660	1737.174927	2.217208	5.106671	3631.296631	61634.007812	612.066650	377.323181	114.597900	51.378170	51.026627	182.477158	222.547256	215.565674	0.275325	0.000000	3.773756	3.239844	0.345806	0.708138	3.560062	4.789820	2.786799	2.576714	2.059177	1.710779	1.707797	2.261209	2.347422	2.333580	0.000000	0.000000	38072.000000		1
13538.340820	3709.423096	1.526451	4.739707	7161.835449	99998.000000	1170.624268	733.430237	215.849380	92.962387	77.343254	319.900879	441.239838	232.800690	2.049857	99998.000000	4.131566	3.569306	0.183683	0.675751	3.855024	4.999991	3.068418	2.865359	2.334151	1.968307	1.888422	2.505015	2.644675	2.366984	0.311724	4.999991	38112.000000		1
7586.626465	1140.903198	2.426902	3.672733	2708.725342	52398.863281	475.583435	285.298248	83.168434	80.439323	31.947533	106.842293	161.680420	98.870834	0.297333	0.000000	3.880049	3.057249	0.385052	0.564989	3.432765	4.719322	2.677227	2.455299	1.919958	1.905468	1.504437	2.028743	2.208658	1.995068	0.000000	0.000000	38178.000000		1
13308.090820	1979.365601	1.289003	3.342773	4288.870117	77233.679688	698.710449	440.512085	150.224335	76.618576	47.236710	188.185150	264.760559	106.626434	2.003823	0.000000	4.124116	3.296526	0.110254	0.524107	3.632343	4.887807	2.844297	2.643958	2.176740	1.884334	1.674280	2.274585	2.422853	2.027865	0.301859	0.000000	38198.000000		1
12835.489258	6070.790039	2.744528	5.812848	6779.118652	99998.000000	1118.731079	697.797668	242.132080	125.557510	65.470856	305.925385	427.353760	273.506042	1.851418	99998.000000	4.108412	3.783245	0.438468	0.764389	3.831173	4.999991	3.048726	2.843729	2.384052	2.098843	1.816048	2.485615	2.630788	2.436967	0.267504	4.999991	38314.000000		1
6099.320801	1317.700073	2.796951	2.892547	2284.427490	43765.792969	390.450653	241.259384	85.533661	25.295910	18.178640	94.057114	152.164001	102.691582	0.431881	0.000000	3.785281	3.119817	0.446685	0.461280	3.358777	4.641135	2.591566	2.382484	1.932137	1.403050	1.259561	1.973392	2.182312	2.011535	0.000000	0.000000	38363.000000		1
7962.679199	3032.144775	1.989012	3.867008	4835.666016	89611.179688	803.128906	496.944489	195.203751	67.188499	49.722202	291.653839	403.655243	208.220215	1.776983	99998.000000	3.901059	3.481750	0.298637	0.587375	3.684456	4.952362	2.904785	2.696308	2.290488	1.827295	1.696550	2.464868	2.606011	2.318523	0.249683	4.999991	38388.000000		1
13022.289062	2030.990479	1.091644	3.256428	5327.679688	89888.250000	860.116394	550.231506	179.430420	132.785797	52.861450	240.402100	313.582306	195.777328	1.357690	99998.000000	4.114687	3.307708	0.038081	0.512742	3.726538	4.953703	2.934557	2.740546	2.253896	2.123152	1.723139	2.380938	2.496351	2.291762	0.132801	4.999991	38511.000000		1
18771.609375	20403.363281	1.874913	6.506689	22339.232422	99998.000000	3396.429932	2285.195312	945.597656	500.453796	331.088684	1266.725830	1720.457886	1068.256470	4.995162	99998.000000	4.273501	4.309702	0.272981	0.813360	4.349068	4.999991	3.531023	3.358923	2.975706	2.699364	2.519944	3.102683	3.235644	3.028676	0.698550	4.999991	38576.000000		0
15912.949219	2361.656738	2.886379	5.408878	6692.092285	99998.000000	1114.728394	691.269409	209.370438	92.913048	67.762077	358.105316	438.960968	288.628693	2.408785	0.000000	4.201751	3.373217	0.460353	0.733107	3.825562	4.999991	3.047169	2.839647	2.320915	1.968077	1.830987	2.554011	2.642426	2.460340	0.381798	0.000000	38625.000000		1
21239.595703	3931.970459	1.637465	5.168346	9204.343750	99998.000000	1530.937500	940.228882	258.537567	128.850937	95.312195	433.391724	560.105652	311.611786	1.180300	0.000000	4.327146	3.594610	0.214172	0.713352	3.963993	4.999991	3.184958	2.973234	2.412524	2.110088	1.979149	2.636881	2.748270	2.493614	0.071993	0.000000	38649.000000		1
10086.533203	3607.323730	3.163916	6.309330	6974.103516	99998.000000	1157.758911	718.591309	229.004608	153.829224	84.210739	374.976471	544.397095	340.358398	1.861201	0.000000	4.003742	3.557185	0.500225	0.799983	3.843488	4.999991	3.063618	2.856482	2.359844	2.187039	1.925367	2.574004	2.735916	2.531936	0.269793	0.000000	38778.000000		1
28957.212891	11826.782227	2.618094	6.081133	17894.812500	99998.000000	2962.205566	1827.287842	542.207642	222.584259	169.377441	833.809021	1097.323730	551.828857	2.866211	0.000000	4.461757	4.072866	0.417985	0.783984	4.252727	4.999991	3.471615	3.261807	2.734166	2.347494	2.228856	2.921067	3.040335	2.741804	0.457308	0.000000	38808.000000		1
12037.472656	3663.234863	2.445405	1.214993	5275.117676	83754.171875	876.269043	523.578735	173.669998	73.695190	44.837563	249.856842	328.375000	217.733536	1.537575	99998.000000	4.080535	3.563865	0.388351	0.084574	3.722232	4.923007	2.942637	2.718982	2.239725	1.867439	1.651642	2.397691	2.516370	2.337925	0.186836	4.999991	38846.000000		1
6666.191895	547.955688	1.618963	3.614142	1997.408569	36068.234375	356.646729	220.154282	70.386337	36.998699	35.052860	108.011032	140.532135	102.626823	0.626787	99998.000000	3.823878	2.738745	0.209237	0.558005	3.300467	4.557125	2.552238	2.342727	1.847488	1.568186	1.544724	2.033468	2.147776	2.011261	0.000000	4.999991	38888.000000		1
19256.367188	6593.884766	2.877128	7.037092	18073.664062	99998.000000	2811.166992	1853.919067	685.172852	363.628296	254.661316	867.360107	1150.067993	655.140320	2.557916	99998.000000	4.284575	3.819141	0.458959	0.847393	4.257046	4.999991	3.448887	3.268091	2.835800	2.560658	2.405963	2.938200	3.060724	2.816334	0.407886	4.999991	38946.000000		1
5387.276367	337.361023	1.446273	2.806202	1252.577637	27402.263672	211.035660	132.095032	43.610233	24.250521	10.823923	44.899235	76.871437	41.093903	0.148506	0.000000	3.731369	2.528095	0.160250	0.448119	3.097805	4.437787	2.324356	2.120887	1.639588	1.384721	1.034385	1.652239	1.885765	1.613777	0.000000	0.000000	38980.000000		1
6913.430664	2183.771240	2.602675	5.381124	2558.368408	43849.828125	436.043732	270.647400	69.550644	36.681072	26.153189	114.456047	136.048386	105.880173	1.234248	99998.000000	3.839694	3.339207	0.415420	0.730873	3.407963	4.641968	2.639530	2.432404	1.842301	1.564442	1.417525	2.058639	2.133693	2.024815	0.091402	4.999991	39044.000000		1
7071.219727	3360.516602	3.133079	4.822968	4050.176270	67130.539062	663.306030	419.357635	103.342255	56.022282	58.615707	189.276794	266.860596	197.960602	0.122622	0.000000	3.849494	3.526406	0.495971	0.683314	3.607474	4.826920	2.821714	2.622585	2.014278	1.748361	1.768014	2.277097	2.426285	2.296579	0.000000	0.000000	39162.000000		1
20343.900391	2131.073242	2.254213	3.324270	5317.096680	88723.109375	858.993958	548.350403	171.048828	95.734673	43.866184	226.981674	286.118530	171.875259	1.305476	0.000000	4.308434	3.328598	0.352995	0.521696	3.725675	4.948037	2.933990	2.739058	2.233120	1.981069	1.642130	2.355991	2.456546	2.235213	0.115769	0.000000	39255.000000		1
22123.232422	5909.069336	1.989012	4.656446	10371.622070	99998.000000	1743.043213	1064.963013	305.037262	166.355377	94.701614	458.678375	595.247925	325.926514	2.148522	0.000000	4.344849	3.771519	0.298637	0.668055	4.015847	4.999991	3.241308	3.027334	2.484353	2.221037	1.976357	2.661508	2.774698	2.513120	0.332140	0.000000	39317.000000		1
9256.717773	2096.541504	2.318972	4.196969	3173.604980	55807.246094	541.270142	319.937897	110.533531	64.425468	49.392242	174.875748	220.989975	193.294907	1.396547	0.000000	3.966457	3.321503	0.365295	0.622936	3.501553	4.746691	2.733414	2.505066	2.043494	1.809058	1.693659	2.242730	2.344373	2.286220	0.145056	0.000000	39351.000000		1
4789.989746	408.660156	1.874913	2.041435	1388.194336	27078.609375	230.712997	150.733154	43.169258	39.598289	27.738230	29.616226	62.396370	48.081654	0.032765	0.000000	3.680335	2.611362	0.272981	0.309936	3.142450	4.432626	2.363072	2.178209	1.635175	1.597676	1.443079	1.471530	1.795159	1.681979	0.000000	0.000000	39452.000000		1
34815.492188	8786.897461	2.130863	7.641505	14359.938477	99998.000000	2335.306152	1471.353516	466.656006	206.921951	147.424301	649.352112	835.076477	437.181641	2.112429	99998.000000	4.541772	3.943835	0.328556	0.883179	4.157153	4.999991	3.368344	3.167717	2.668997	2.315807	2.168569	2.812480	2.921726	2.640662	0.324782	4.999991	39557.000000		1
9638.071289	1718.928345	2.337474	3.836171	2980.415039	53628.984375	492.624176	301.657501	119.707657	40.804031	35.450661	126.211258	159.990540	97.458481	0.638365	0.000000	3.983990	3.235258	0.368747	0.583898	3.474277	4.729400	2.692516	2.479514	2.078122	1.610703	1.549624	2.101098	2.204094	1.988820	0.000000	0.000000	39587.000000		1
14845.692383	3157.526367	3.305768	4.462170	7247.316406	99998.000000	1198.750977	730.664124	207.751480	136.217987	70.525108	315.080994	441.067139	232.994965	0.766688	0.000000	4.171600	3.499347	0.519272	0.649546	3.860177	4.999991	3.078729	2.863718	2.317544	2.134234	1.848344	2.498422	2.644505	2.367347	0.000000	0.000000	39616.000000		1
8261.172852	3399.985352	2.278883	3.447620	7381.039551	99998.000000	1205.307007	754.239319	200.708221	118.961388	60.256256	320.983276	411.947418	161.495392	1.501348	99998.000000	3.917042	3.531477	0.357722	0.537519	3.868118	4.999991	3.081098	2.877509	2.302565	2.075406	1.780002	2.506482	2.614842	2.208160	0.176481	4.999991	39653.000000		1
9173.012695	2791.798096	1.483278	4.073619	3673.167725	61121.421875	596.869995	382.861572	118.162704	106.549339	40.378475	176.451538	221.560455	111.171867	1.637551	99998.000000	3.962512	3.445884	0.171223	0.609980	3.565041	4.786193	2.775880	2.583042	2.072480	2.027551	1.606150	2.246625	2.345492	2.045995	0.214195	4.999991	39766.000000		1
11057.935547	3518.407227	2.494745	3.799166	3856.807373	67184.000000	632.820190	395.344574	123.929291	65.430771	42.271893	206.129440	285.208832	180.818100	1.562960	99998.000000	4.043674	3.546346	0.397026	0.579688	3.586228	4.827266	2.801280	2.596976	2.093174	1.815782	1.626052	2.314140	2.455163	2.257242	0.193948	4.999991	39800.000000		1
7422.173828	2617.304688	2.439237	3.015897	2325.805176	47400.097656	392.001801	239.773026	103.925079	53.509033	29.551468	115.452095	140.855942	128.817017	1.370445	0.000000	3.870531	3.417854	0.387254	0.479416	3.366573	4.675779	2.593288	2.379800	2.016720	1.728427	1.470579	2.062402	2.148775	2.109973	0.136862	0.000000	39846.000000		1
20601.185547	4295.043457	2.056854	5.695665	7492.895996	99998.000000	1238.324585	762.358826	240.143066	108.464340	78.212868	347.130310	471.701019	289.239288	0.995209	0.000000	4.313892	3.632967	0.313203	0.755544	3.874650	4.999991	3.092834	2.882159	2.380470	2.035287	1.893278	2.540493	2.673667	2.461257	0.000000	0.000000	39870.000000		1
6172.605957	1659.729858	1.483278	2.907966	2364.351807	41050.414062	378.664612	231.409927	49.712952	37.837475	18.832392	59.183113	69.667824	89.274239	0.695339	0.000000	3.790468	3.220037	0.171223	0.463589	3.373712	4.613317	2.578255	2.364382	1.696470	1.577922	1.274905	1.772198	1.843032	1.950726	0.000000	0.000000	39896.000000		1
14182.382812	1167.377075	1.714559	1.541869	4115.597656	76561.718750	654.128845	406.677307	139.073532	74.450706	30.109625	161.495392	240.587128	68.977066	0.855074	0.000000	4.151749	3.067211	0.234152	0.188048	3.614433	4.884012	2.815663	2.609250	2.143245	1.871869	1.478705	2.208160	2.381272	1.838705	0.000000	0.000000	39915.000000		1
17813.953125	4776.541504	2.840123	4.937066	9773.540039	99998.000000	1605.579468	988.350586	330.613800	110.323837	109.614578	556.269470	758.821777	357.615021	0.653071	0.000000	4.250760	3.679114	0.453337	0.693469	3.990052	4.999991	3.205632	2.994911	2.519321	2.042669	2.039868	2.745285	2.880140	2.553416	0.000000	0.000000	39940.000000		1
6807.886719	4601.854004	3.043650	3.438369	4075.302490	63906.835938	647.104065	427.347595	105.389854	50.049080	42.401409	190.778580	241.940887	171.647064	0.709609	99998.000000	3.833012	3.662933	0.483395	0.536352	3.610160	4.805547	2.810974	2.630781	2.022799	1.699396	1.627380	2.280529	2.383709	2.234636	0.000000	4.999991	40017.000000		1
6185.585449	623.803345	1.760815	2.411484	1981.225098	36262.410156	322.296967	209.225510	64.095512	41.682896	26.618834	81.515549	127.916565	85.703270	0.239079	0.000000	3.791381	2.795048	0.245714	0.382284	3.296934	4.559457	2.508256	2.320615	1.806828	1.619958	1.425189	1.911240	2.106927	1.932997	0.000000	0.000000	40059.000000		1
12793.389648	2752.329346	2.186371	4.132210	5824.229492	87859.960938	954.059448	600.761658	199.024506	100.193756	55.664570	252.971420	310.427643	229.525757	1.447023	0.000000	4.106986	3.439700	0.339724	0.616182	3.765239	4.943791	2.979575	2.778702	2.298907	2.000841	1.745579	2.403071	2.491960	2.360831	0.160476	0.000000	40124.000000		1
15898.211914	4510.350098	2.026016	5.504474	9398.637695	99998.000000	1544.909912	967.190002	330.521301	168.433807	142.197357	587.072937	757.267578	431.143677	1.905338	0.000000	4.201348	3.654210	0.306643	0.740716	3.973065	4.999991	3.188903	2.985512	2.519199	2.226429	2.152892	2.768692	2.879249	2.634622	0.279972	0.000000	40193.000000		1
9594.337891	2136.882812	1.748480	3.373610	3204.676758	56665.542969	519.986206	332.032318	116.306290	78.370140	31.913612	146.381989	201.213959	79.131821	0.947991	99998.000000	3.982015	3.329781	0.242661	0.528095	3.505784	4.753319	2.715992	2.521180	2.065603	1.894151	1.503976	2.165488	2.303658	1.898351	0.000000	4.999991	40235.000000		1
5460.308594	907.957520	1.939672	3.904013	2167.929932	49054.500000	372.737671	223.663574	88.031487	37.402668	30.424166	152.312027	187.198364	137.346634	1.020270	99998.000000	3.737217	2.958066	0.287728	0.591511	3.336045	4.690679	2.571403	2.349595	1.944638	1.572903	1.483219	2.182734	2.272302	2.137818	0.008715	4.999991	40266.000000		1
4263.274902	1279.511108	2.035268	2.769197	3105.179932	53150.222656	509.239380	325.571899	99.715775	58.893242	39.619877	143.350677	185.079834	123.173775	0.187535	0.000000	3.629743	3.107044	0.308622	0.442354	3.492087	4.725505	2.706922	2.512647	1.998764	1.770065	1.597913	2.156400	2.267359	2.090518	0.000000	0.000000	40314.000000		1
8161.762207	1928.943359	2.414567	3.062153	4864.449707	84741.375000	827.848145	498.597382	169.676559	91.969421	60.459782	276.802551	373.906403	192.172424	1.664196	0.000000	3.911784	3.285320	0.382839	0.486027	3.687034	4.928095	2.917951	2.697750	2.229622	1.963643	1.781467	2.442170	2.572763	2.283691	0.221204	0.000000	40341.000000		1
8667.702148	2060.116455	2.633513	3.324270	3814.097656	69316.945312	626.449219	399.778961	158.578186	80.874130	40.033096	178.277100	224.369751	155.358765	0.002726	0.000000	3.937904	3.313892	0.420535	0.521696	3.581392	4.840839	2.796886	2.601820	2.200243	1.907810	1.602419	2.251096	2.350964	2.191336	0.000000	0.000000	40416.000000		1
13830.595703	3790.124512	1.874913	3.083739	5471.650391	87976.687500	872.488342	561.191101	171.397278	78.293045	65.615791	284.641418	346.501221	232.819199	1.469993	0.000000	4.140841	3.578654	0.272981	0.489078	3.738118	4.944367	2.940760	2.749111	2.234004	1.893723	1.817008	2.454298	2.539705	2.367019	0.167315	0.000000	40446.000000		1
12457.971680	2645.619629	2.232627	2.991227	5159.767090	80287.281250	858.509766	535.318542	170.259384	52.627087	42.944145	236.165054	261.411621	126.698494	0.194774	0.000000	4.095448	3.422527	0.348816	0.475849	3.712630	4.904647	2.933745	2.728612	2.231111	1.721209	1.632904	2.373216	2.417325	2.102772	0.000000	0.000000	40529.000000		1
33335.710938	13020.319336	1.128648	4.656446	16852.275391	99998.000000	2768.654541	1723.264160	532.660339	188.101898	154.772842	770.783569	1072.832764	550.176025	5.548364	0.000000	4.522910	4.114622	0.052559	0.668055	4.226658	4.999991	3.442269	3.236352	2.726450	2.274393	2.189695	2.886932	3.030532	2.740502	0.744165	0.000000	40578.000000		1
23072.171875	7969.512695	1.714559	7.462648	12851.857422	99998.000000	2105.052490	1323.605469	416.184479	160.419174	132.933807	567.050232	747.199158	414.883118	1.166082	99998.000000	4.363089	3.901432	0.234152	0.872893	4.108966	4.999991	3.323263	3.121758	2.619286	2.205256	2.123636	2.753622	2.873436	2.617926	0.066729	4.999991	40680.000000		1
4965.843262	2681.239990	2.272716	2.343642	2846.753418	50970.636719	474.340698	296.442902	90.745178	56.219643	35.903969	134.784058	158.584351	50.958782	1.058174	99998.000000	3.695993	3.428336	0.356545	0.369891	3.454350	4.707320	2.676090	2.471941	1.957824	1.749888	1.555142	2.129638	2.200260	1.707219	0.024557	4.999991	40727.000000		1
25125.605469	3690.883789	3.401364	4.483756	8706.683594	99998.000000	1465.287842	894.996582	270.776947	140.174423	110.459518	452.532501	625.881775	413.399841	2.540871	99998.000000	4.400116	3.567130	0.531653	0.651642	3.939853	4.999991	3.165923	2.951821	2.432612	2.146669	2.043203	2.655650	2.796492	2.616370	0.404983	4.999991	40810.000000		1
9264.319336	2907.428955	2.272716	3.959521	4768.684570	78754.742188	766.219666	495.710999	158.905060	74.956436	75.616356	364.143280	492.772186	273.478302	2.125162	0.000000	3.966814	3.463509	0.356545	0.597643	3.678399	4.896277	2.884353	2.695229	2.201138	1.874809	1.878616	2.561272	2.692646	2.436923	0.327392	0.000000	40880.000000		1
9516.485352	2727.039551	2.685936	4.493007	4419.709961	76389.921875	747.569214	456.797302	148.808899	28.021935	45.913788	180.287704	266.727997	166.753174	1.453306	99998.000000	3.978477	3.435691	0.429096	0.652537	3.645394	4.883036	2.873652	2.659724	2.172629	1.447498	1.661943	2.255966	2.426069	2.222074	0.162357	4.999991	40939.000000		1
8638.323242	3777.401123	2.254213	2.812370	5521.344727	88996.031250	957.328186	570.867859	187.602325	98.349678	56.592773	262.490936	319.068268	184.308899	2.131632	0.000000	3.936430	3.577193	0.352995	0.449072	3.742045	4.949371	2.981061	2.756536	2.273238	1.992773	1.752761	2.419114	2.503884	2.265546	0.328712	0.000000	40983.000000		1
11742.090820	2984.306641	2.411484	3.253344	3929.756348	76648.164062	652.531433	400.367981	167.354507	63.265984	40.813282	185.308029	249.585480	189.831879	2.273231	0.000000	4.069746	3.474844	0.382284	0.512330	3.594366	4.884502	2.814601	2.602459	2.223637	1.801170	1.610802	2.267894	2.397219	2.278369	0.356644	0.000000	41049.000000		1
21092.517578	6739.668457	1.699140	3.546299	11275.610352	99998.000000	1844.809692	1147.866211	442.673767	170.157623	99.635597	647.875000	871.745178	533.718079	2.848629	99998.000000	4.324129	3.828639	0.230229	0.549775	4.052140	4.999991	3.265952	3.059891	2.646084	2.230851	1.998415	2.811491	2.940390	2.727312	0.454636	4.999991	41075.000000		1
9214.815430	2816.754883	1.242747	1.353761	4040.595215	70270.820312	667.592407	403.642914	113.419914	39.444103	25.391504	143.113235	204.165085	117.336258	1.110992	0.000000	3.964487	3.449749	0.094383	0.131542	3.606445	4.846775	2.824511	2.605997	2.054689	1.595982	1.404688	2.155680	2.309982	2.069432	0.045711	0.000000	41094.000000		1
15414.207031	4137.933105	1.939672	3.978023	9204.435547	99998.000000	1523.888062	951.885376	334.952606	140.488968	98.701225	466.393890	608.696106	384.067322	3.149501	99998.000000	4.187921	3.616783	0.287728	0.599667	3.963997	4.999991	3.182953	2.978585	2.524983	2.147642	1.994323	2.668753	2.784400	2.584407	0.498242	4.999991	41158.000000		1
7209.950684	2279.274658	2.861710	4.286397	5316.624512	88933.523438	874.135071	544.532776	178.233932	78.425644	52.031925	227.302383	326.608032	208.395981	2.108547	0.000000	3.857932	3.357797	0.456626	0.632092	3.725636	4.949066	2.941579	2.736024	2.250990	1.894458	1.716270	2.356604	2.514027	2.318889	0.323983	0.000000	41197.000000		1
8033.524902	3355.040039	1.467860	2.541001	6544.144043	99998.000000	1086.216187	665.825439	216.521637	63.620613	56.756210	231.308167	300.053955	157.276840	3.469895	99998.000000	3.904906	3.525698	0.166685	0.405005	3.815853	4.999991	3.035916	2.823360	2.335501	1.803598	1.754013	2.364191	2.477199	2.196665	0.540316	4.999991	41223.000000		1
5162.240234	1910.690674	2.911049	2.719858	1509.591919	35997.300781	236.744797	147.871445	56.845638	45.707176	19.794519	61.138203	119.195755	64.033836	0.621528	99998.000000	3.712838	3.281190	0.464050	0.434546	3.178859	4.556270	2.374280	2.169884	1.754697	1.659984	1.296545	1.786313	2.076261	1.806409	0.000000	4.999991	41241.000000		1
8778.874023	1144.822632	2.886379	5.125174	2504.708252	49286.804688	424.297791	244.472641	77.771889	42.592598	15.788742	75.767464	134.006958	95.978287	0.871514	0.000000	3.943439	3.058738	0.460353	0.709709	3.398757	4.692730	2.627671	2.388230	1.890823	1.629334	1.198348	1.879483	2.127127	1.982173	0.000000	0.000000	41267.000000		1
7476.743652	2315.277100	2.784616	3.484625	3211.072510	57681.765625	544.421753	334.357452	99.314888	28.247047	30.066452	132.104279	176.688980	80.016853	1.699124	99998.000000	3.873713	3.364603	0.444765	0.542156	3.506650	4.761039	2.735935	2.524211	1.997014	1.450973	1.478082	2.120917	2.247210	1.903181	0.230225	4.999991	41303.000000		1
13600.237305	2601.864502	2.926468	4.335737	5929.369629	98942.437500	987.126343	599.080994	209.379700	111.902710	70.512772	287.324280	382.590210	238.104721	2.367724	0.000000	4.133546	3.415285	0.466344	0.637063	3.773009	4.995383	2.994373	2.777486	2.320935	2.048841	1.848268	2.458372	2.582734	2.376768	0.374331	0.000000	41419.000000		1
11321.126953	4625.154785	2.605759	3.891678	6019.507324	99682.750000	1006.510742	625.209534	238.129395	119.840256	89.789223	335.032806	447.999390	290.734894	1.291564	99998.000000	4.053890	3.665126	0.415934	0.590137	3.779561	4.998620	3.002818	2.796026	2.376813	2.078603	1.953224	2.525087	2.651277	2.463497	0.111116	4.999991	41490.000000		1
12467.188477	1477.653564	1.970509	4.045865	4792.213379	80745.132812	805.873474	494.545349	143.424683	65.473938	50.545563	259.623047	307.787964	220.308456	0.130624	99998.000000	4.095768	3.169573	0.294578	0.607011	3.680536	4.907116	2.906267	2.694206	2.156624	1.816068	1.703683	2.414343	2.488252	2.343031	0.000000	4.999991	41544.000000		1
6430.088867	1075.497070	1.285919	2.849375	2027.807983	40180.351562	326.768372	208.155457	64.474808	64.049255	14.009425	57.379128	96.638206	44.183807	0.724215	0.000000	3.808217	3.031609	0.109214	0.454750	3.307027	4.604014	2.514240	2.318388	1.809390	1.806514	1.146420	1.758754	1.985149	1.645263	0.000000	0.000000	41575.000000		1
20108.576172	5553.443359	3.333522	3.654230	7401.787109	99998.000000	1233.094604	749.182007	224.218643	72.665222	80.041527	354.022461	514.632812	273.502960	1.000348	99998.000000	4.303381	3.744562	0.522903	0.562796	3.869337	4.999991	3.090997	2.874587	2.350672	1.861327	1.903315	2.549031	2.711498	2.436962	0.000151	4.999991	41610.000000		1
15527.368164	5018.809570	1.766982	4.190801	6180.808594	99998.000000	1029.913208	640.699158	205.568192	63.087128	74.318108	338.693207	434.415527	214.603546	2.679070	99998.000000	4.191098	3.700601	0.247232	0.622297	3.791045	4.999991	3.012801	2.806654	2.312956	1.799941	1.871095	2.529806	2.637905	2.331637	0.427984	4.999991	41681.000000		1
9292.541016	2113.847412	2.685936	3.052901	4734.118652	70101.976562	789.708496	487.039520	141.944489	60.012638	43.397457	184.497009	240.210907	185.351196	0.664865	0.000000	3.968134	3.325074	0.429096	0.484713	3.675239	4.845730	2.897467	2.687564	2.152118	1.778243	1.637464	2.265989	2.380593	2.267995	0.000000	0.000000	41713.000000		1
4550.047363	1567.350342	1.199574	2.562587	2281.137207	45131.203125	393.158203	241.848373	65.236496	37.997829	26.365967	108.757301	144.843216	114.332695	0.584085	0.000000	3.658016	3.195166	0.079027	0.408679	3.358151	4.654477	2.594567	2.383543	1.814491	1.579759	1.421044	2.036458	2.160898	2.058171	0.000000	0.000000	41769.000000		1
22127.701172	4799.213379	2.303553	4.872307	7277.783691	99998.000000	1200.194214	746.095154	237.879608	106.179291	72.594292	348.049255	492.479248	247.790741	3.813322	0.000000	4.344936	3.681170	0.362398	0.687735	3.861999	4.999991	3.079252	2.872794	2.376357	2.026040	1.860902	2.541641	2.692388	2.394085	0.581303	0.000000	41834.000000		1
5918.002930	1114.796265	1.948923	2.269632	1889.493042	34758.089844	303.563232	195.336349	72.899582	34.300426	20.602459	56.009949	81.703659	70.540527	0.038095	0.000000	3.772175	3.047195	0.289795	0.355955	3.276345	4.541056	2.482249	2.290783	1.862725	1.535300	1.313919	1.748265	1.912241	1.848439	0.000000	0.000000	41894.000000		1
9918.457031	1469.611206	2.840123	4.662613	3505.594238	63845.765625	559.942200	355.866547	110.854240	62.886684	34.238750	121.727501	205.102554	101.461174	0.989117	0.000000	3.996444	3.167202	0.453337	0.668629	3.544762	4.805132	2.748143	2.551287	2.044752	1.798559	1.534518	2.085389	2.311971	2.006300	0.000000	0.000000	41919.000000		1
10347.389648	3051.967041	2.211041	2.260381	5409.161621	88972.859375	893.615051	546.278137	181.854248	77.602287	61.261555	306.865936	385.103455	222.343735	1.606013	99998.000000	4.014831	3.484580	0.344597	0.354182	3.733130	4.949257	2.951150	2.737414	2.259723	1.889875	1.787188	2.486949	2.585577	2.347025	0.205749	4.999991	41942.000000		1
9888.467773	1661.666504	2.615010	3.509295	4268.523438	66927.382812	719.078552	443.423126	129.119232	52.963215	49.901062	187.223038	242.169083	155.112061	0.430751	0.000000	3.995129	3.220544	0.417473	0.545220	3.630278	4.825604	2.856776	2.646818	2.110991	1.723974	1.698110	2.272359	2.384119	2.190645	0.000000	0.000000	42014.000000		1
7559.329102	1542.439819	2.281967	3.910181	2580.010010	50700.179688	450.358459	265.710358	101.818886	37.208393	25.434677	100.619308	149.697021	109.386383	0.644725	99998.000000	3.878483	3.188208	0.358309	0.592197	3.411621	4.705009	2.653558	2.424408	2.007828	1.570641	1.405426	2.002681	2.175213	2.038963	0.000000	4.999991	42055.000000		1
10811.945312	2528.696533	3.012813	3.003561	5816.224121	98391.609375	978.279114	600.419373	205.565109	100.178337	75.900063	345.369476	448.236847	224.594864	1.862116	99998.000000	4.033904	3.402897	0.478972	0.477637	3.764641	4.992958	2.990463	2.778455	2.312949	2.000774	1.880242	2.538284	2.651508	2.351400	0.270007	4.999991	42143.000000		1
13346.310547	4441.820312	1.674470	2.855542	6925.540527	99998.000000	1174.065674	712.513245	218.874527	89.144722	74.981110	299.165833	412.471649	259.404114	2.092973	0.000000	4.125361	3.647561	0.223877	0.455689	3.840454	4.999991	3.069692	2.852793	2.340195	1.950096	1.874952	2.475912	2.615394	2.413977	0.320764	0.000000	42272.000000		1
5060.409180	1500.016846	2.309720	3.749826	1502.591797	32159.839844	231.946487	155.445099	58.510860	23.131124	20.278666	49.006775	69.501305	47.730110	0.635651	568.488525	3.704186	3.176096	0.363559	0.574011	3.176841	4.507314	2.365388	2.191577	1.767236	1.364197	1.307039	1.690256	1.841993	1.678792	0.000000	2.754722	42324.000000		1
6385.812500	597.656311	1.763899	3.370527	2084.465576	53137.226562	361.062622	219.121231	107.511467	48.346855	27.476112	143.850250	240.417526	105.929512	0.846860	0.000000	3.805216	2.776452	0.246474	0.527698	3.318995	4.725399	2.557583	2.340684	2.031455	1.684368	1.438955	2.157911	2.380966	2.025017	0.000000	0.000000	42432.000000		1
10492.895508	5312.005371	1.976677	3.176251	5201.841797	86277.023438	866.530579	533.554626	186.156052	102.771759	62.350113	304.728882	391.764343	201.368134	3.199516	0.000000	4.020895	3.725259	0.295936	0.501915	3.716157	4.935895	2.937784	2.727179	2.269877	2.011874	1.794837	2.483914	2.593025	2.303991	0.505084	0.000000	42532.000000		1
16026.739258	8477.321289	3.703570	3.879343	9216.012695	99998.000000	1499.807129	940.330627	290.398773	137.892456	76.088173	397.416840	536.182007	261.673737	2.754220	99998.000000	4.204845	3.928259	0.568621	0.588758	3.964543	4.999991	3.176035	2.973281	2.462995	2.139540	1.881317	2.599246	2.729312	2.417760	0.439999	4.999991	42691.000000		1
4375.116211	2789.121338	1.119397	3.268763	3585.533936	66538.906250	631.922852	372.127075	126.168091	104.711433	41.793911	167.810898	233.448273	110.789482	1.918722	99998.000000	3.640990	3.445467	0.048984	0.514383	3.554554	4.823076	2.800664	2.570691	2.100950	2.019994	1.621113	2.224820	2.368191	2.044498	0.283012	4.999991	42767.000000		1
6976.968262	1441.832886	2.174036	3.675817	3085.699951	55335.472656	534.118958	318.343597	90.196274	50.548645	37.683289	118.208954	155.559204	84.855240	0.680171	0.000000	3.843667	3.158915	0.337267	0.565354	3.489354	4.743004	2.727638	2.502896	1.955189	1.703709	1.576149	2.072650	2.191896	1.928679	0.000000	0.000000	42783.000000		1
6633.393555	2145.033203	2.426902	3.663482	4005.980225	77146.500000	665.887146	407.525330	156.968475	52.272457	43.628735	218.260864	289.544556	187.771942	0.789040	0.000000	3.821736	3.331434	0.385052	0.563894	3.602709	4.887316	2.823401	2.610155	2.195812	1.718273	1.639773	2.338976	2.461715	2.273631	0.000000	0.000000	42813.000000		1
13441.150391	4871.696777	3.256428	3.885511	5577.348633	97397.437500	931.412476	575.178955	178.807510	99.370399	62.149670	282.202179	416.884460	191.219559	0.236282	0.000000	4.128437	3.687680	0.512742	0.589448	3.746428	4.988547	2.969142	2.759803	2.252386	1.997257	1.793439	2.450560	2.620016	2.281532	0.000000	0.000000	42872.000000		1
11259.865234	4871.233887	2.204873	6.105803	7435.529297	99998.000000	1250.733643	765.519653	246.088516	109.802689	93.899841	410.572052	509.032745	340.457092	1.836103	99998.000000	4.051533	3.687639	0.343384	0.785743	3.871312	4.999991	3.097165	2.883956	2.391091	2.040613	1.972665	2.613389	2.706746	2.532062	0.263897	4.999991	42925.000000		1
9898.743164	3536.949707	1.588125	2.285050	4180.183594	74906.250000	713.891663	426.508820	136.051468	89.036789	42.204048	226.250824	291.743286	144.849380	2.064832	99998.000000	3.995580	3.548629	0.200885	0.358896	3.621195	4.874518	2.853632	2.629928	2.133703	1.949569	1.625354	2.354590	2.465001	2.160917	0.314885	4.999991	42950.000000		1
13169.916992	3210.249023	2.713690	4.206220	6178.150391	99398.093750	1010.901978	633.409180	188.225250	84.494438	86.125740	360.951630	436.543304	298.956146	1.207890	0.000000	4.119583	3.506539	0.433560	0.623892	3.790859	4.997378	3.004709	2.801684	2.274678	1.926828	1.935133	2.557449	2.640027	2.475607	0.082027	0.000000	43023.000000		1
19139.439453	4265.871582	1.927337	2.275799	6286.081055	99998.000000	1019.743042	633.566467	218.745010	80.069275	59.001175	298.253052	362.835785	235.131989	1.875970	99998.000000	4.281929	3.630008	0.284958	0.357134	3.798380	4.999991	3.008491	2.801792	2.339938	1.903466	1.770861	2.474585	2.559710	2.371312	0.273226	4.999991	43053.000000		1
5976.815918	5792.365234	1.474027	6.660876	10438.952148	99998.000000	1713.528809	1069.890869	328.880737	127.074707	102.716255	470.208496	663.515747	378.399414	0.686496	99998.000000	3.776470	3.762856	0.168505	0.823531	4.018657	4.999991	3.233891	3.029340	2.517038	2.104059	2.011639	2.672291	2.821851	2.577950	0.000000	4.999991	43087.000000		1
10231.314453	1194.936401	2.815454	3.941018	3581.041016	59970.726562	598.732544	364.004517	106.148453	36.548473	31.759426	138.475296	182.341476	98.346596	0.899354	99998.000000	4.009932	3.077345	0.449548	0.595608	3.554009	4.777939	2.777233	2.561107	2.025914	1.562869	1.501873	2.141372	2.260885	1.992759	0.000000	4.999991	43111.000000		1
15635.283203	5269.400391	3.253344	4.193885	4275.973633	73759.890625	668.903015	436.799255	152.136246	80.414658	55.303772	226.808990	294.725250	205.494186	1.409920	0.000000	4.194106	3.721761	0.512330	0.622617	3.631035	4.867820	2.825363	2.640282	2.182233	1.905335	1.742755	2.355660	2.469417	2.312799	0.149194	0.000000	43155.000000		1
16890.470703	3570.636475	1.181072	5.088169	6347.173340	99998.000000	1031.905273	643.533081	190.747742	100.172173	49.845554	257.572357	400.500580	171.437378	0.846435	0.000000	4.227642	3.552746	0.072276	0.706562	3.802580	4.999991	3.013640	2.808571	2.280459	2.000747	1.697626	2.410899	2.602603	2.234106	0.000000	0.000000	43189.000000		1
4179.159668	867.215149	2.303553	3.984190	1360.055176	29952.878906	236.562851	149.222122	46.604546	34.312759	18.610363	58.936417	84.799728	52.673340	0.605800	0.000000	3.621089	2.938127	0.362398	0.600340	3.133557	4.476439	2.373946	2.173833	1.668428	1.535456	1.269755	1.770384	1.928394	1.721591	0.000000	0.000000	43257.000000		1
18175.494141	2763.696045	2.084607	3.941018	7880.648438	99998.000000	1305.747559	808.926331	238.776978	107.067406	86.141159	416.116638	556.929382	298.111206	1.989448	0.000000	4.259486	3.441490	0.319024	0.595608	3.896562	4.999991	3.115859	2.907909	2.377992	2.029657	1.935211	2.619215	2.745800	2.474378	0.298733	0.000000	43285.000000		1
3745.540039	839.776062	3.644979	1.720726	1812.899170	34137.207031	300.386993	195.690979	66.241791	17.793173	22.230673	68.508339	80.738449	96.591949	1.320440	0.000000	3.573514	2.924164	0.561695	0.235712	3.258374	4.533228	2.477681	2.291571	1.821132	1.250253	1.346953	1.835743	1.907080	1.984941	0.120719	0.000000	43343.000000		1
14719.801758	2327.312988	2.667434	3.108409	4516.446777	75217.507812	750.489502	464.367889	128.005997	66.571754	60.876087	220.897461	293.719940	227.672424	0.257502	0.000000	4.167902	3.366855	0.426094	0.492538	3.654797	4.876319	2.875345	2.666862	2.107230	1.823290	1.784447	2.344191	2.467933	2.357311	0.000000	0.000000	43467.000000		1
11650.836914	2428.178955	2.895631	4.052033	4456.335449	70875.414062	711.415466	455.070404	145.712830	48.692234	31.858105	182.427811	249.085907	211.125092	0.734911	0.000000	4.066357	3.385281	0.461743	0.607673	3.648978	4.850496	2.852123	2.658079	2.163498	1.687460	1.503220	2.261091	2.396349	2.324540	0.000000	0.000000	43496.000000		1
20838.574219	3376.681641	3.210172	3.792999	7457.787598	99998.000000	1213.367920	763.490540	266.123566	136.443100	66.540916	367.634094	484.575623	296.180786	1.979833	0.000000	4.318868	3.528490	0.506528	0.578983	3.872610	4.999991	3.083992	2.882804	2.425083	2.134952	1.823089	2.565416	2.685362	2.471557	0.296629	0.000000	43581.000000		1
12768.608398	6841.431641	1.285919	8.344597	11729.157227	99998.000000	1908.356323	1204.082764	420.597290	159.910355	137.707443	662.874329	862.367554	482.120972	1.980242	0.000000	4.106143	3.835147	0.109214	0.921405	4.069267	4.999991	3.280659	3.080656	2.623867	2.203876	2.138958	2.821431	2.935692	2.683156	0.296718	0.000000	43633.000000		1
10004.194336	1585.982300	1.344510	2.689020	4261.372559	73071.468750	683.711121	440.561432	158.504166	87.090950	49.398411	233.068970	295.215576	185.465302	1.879375	0.000000	4.000182	3.200298	0.128564	0.429594	3.629550	4.863748	2.834873	2.644006	2.200041	1.939973	1.693713	2.367485	2.470139	2.268263	0.274013	0.000000	43677.000000		1
15348.920898	4042.025879	1.726894	4.940149	8650.959961	99998.000000	1401.617798	887.598694	323.388611	140.797348	96.255821	465.256012	580.896179	390.336578	2.960171	99998.000000	4.186078	3.606599	0.237266	0.693740	3.937064	4.999991	3.146630	2.948217	2.509725	2.148594	1.983427	2.667692	2.764098	2.591439	0.471317	4.999991	43738.000000		1
13407.485352	5411.859863	2.352893	4.520761	7279.677246	99998.000000	1247.612915	740.572205	251.198273	107.909271	69.926857	349.088470	463.137482	254.352936	2.889277	0.000000	4.127347	3.733346	0.371602	0.655212	3.862112	4.999991	3.096080	2.869567	2.400017	2.033059	1.844644	2.542936	2.665710	2.405437	0.460789	0.000000	43882.000000		1
12131.496094	1724.386597	2.457740	4.687283	4774.774902	87680.367188	791.965759	480.397156	183.257339	81.015984	57.718338	267.353973	386.858124	180.466553	1.230551	0.000000	4.083914	3.236635	0.390536	0.670921	3.678953	4.942903	2.898706	2.681600	2.263061	1.908571	1.761314	2.427087	2.587552	2.256397	0.090099	0.000000	43921.000000		1
8310.768555	2073.903809	2.303553	4.045865	3063.790039	58079.488281	524.099915	318.590302	103.989838	54.958393	35.000435	158.251312	201.485321	119.985191	0.828674	0.000000	3.919641	3.316789	0.362398	0.607011	3.486259	4.764023	2.719414	2.503232	2.016991	1.740034	1.544073	2.199347	2.304243	2.079128	0.000000	0.000000	44066.000000		1
20440.060547	8691.573242	1.837908	6.118138	14909.349609	99998.000000	2449.900879	1527.021118	472.354767	218.963959	137.972641	690.603271	893.214172	493.478363	2.072107	99998.000000	4.310482	3.939098	0.264324	0.786619	4.173459	4.999991	3.389148	3.183845	2.674268	2.340373	2.139793	2.839229	2.950956	2.693268	0.316412	4.999991	44133.000000		1
8607.590820	2193.713135	0.237448	2.985059	3016.914062	48596.097656	475.494019	305.515259	90.877785	41.923428	26.097681	89.903320	115.008034	60.089733	1.795097	0.000000	3.934882	3.341180	0.000000	0.474953	3.479563	4.686601	2.677145	2.485033	1.958458	1.622457	1.416602	1.953776	2.060728	1.778800	0.254088	0.000000	44150.000000		1
11815.221680	1359.484741	4.551599	5.270110	2815.231445	55939.976562	467.090820	290.290833	129.424515	67.058983	21.854456	107.323357	160.545609	127.861061	1.366938	99998.000000	4.072442	3.133374	0.658164	0.721820	3.449514	4.747722	2.669401	2.462833	2.112016	1.826457	1.339540	2.030694	2.205598	2.106738	0.135749	4.999991	44180.000000		1
10697.936523	2523.173584	2.411484	3.336605	3644.837402	63523.605469	605.091248	381.100769	132.421906	101.026367	40.440151	171.912262	203.958481	150.714645	1.909158	99998.000000	4.029300	3.401947	0.382284	0.523305	3.561678	4.802935	2.781821	2.581040	2.121960	2.004435	1.606813	2.235307	2.309542	2.178155	0.280842	4.999991	44232.000000		1
8401.902344	1878.218872	2.507080	3.043650	3177.256104	67566.765625	535.494324	327.863098	124.866753	65.242661	54.967644	255.752960	315.441803	149.256042	1.770391	99998.000000	3.924378	3.273746	0.399168	0.483395	3.502052	4.829733	2.728755	2.515692	2.096447	1.814532	1.740107	2.407821	2.498919	2.173932	0.248069	4.999991	44272.000000		1
6590.859375	1416.577026	2.291218	3.237926	2128.455078	42759.187500	355.838776	211.205261	50.690498	41.340603	16.393156	60.151409	88.355286	78.518158	0.198881	0.000000	3.818942	3.151240	0.360066	0.510267	3.328064	4.631030	2.551253	2.324705	1.704927	1.616377	1.214663	1.779246	1.946233	1.894970	0.000000	0.000000	44290.000000		1
11106.572266	1260.712524	4.027363	6.007123	4767.367676	77215.023438	795.185181	485.022766	189.767120	95.389290	40.665264	188.043304	231.024460	134.780975	0.075059	0.000000	4.045580	3.100616	0.605021	0.778666	3.678279	4.887702	2.900468	2.685762	2.278221	1.979500	1.609224	2.274258	2.363658	2.129629	0.000000	0.000000	44315.000000		1
16172.763672	2504.106934	2.204873	4.307983	4963.906738	84214.203125	821.215027	491.418427	144.032181	89.280403	52.173775	259.098816	357.026031	203.307816	0.957395	99998.000000	4.208784	3.398653	0.343384	0.634274	3.695824	4.925385	2.914457	2.691452	2.158459	1.950756	1.717452	2.413465	2.552700	2.308154	0.000000	4.999991	44361.000000		1
19799.708984	3011.819824	3.629560	4.890810	6589.385254	98454.515625	1049.630615	657.027527	184.641937	78.616837	41.519459	284.622925	379.978302	221.908920	2.927528	99998.000000	4.296659	3.478829	0.559854	0.689381	3.818845	4.993236	3.021036	2.817584	2.266330	1.895516	1.618252	2.454270	2.579759	2.346175	0.466501	4.999991	44406.000000		1
10972.889648	3396.331299	2.297385	5.159095	5543.054199	86487.812500	886.402222	549.346497	157.353943	86.468033	61.961563	248.592514	363.008484	223.759171	1.904921	99998.000000	4.040321	3.531010	0.361234	0.712574	3.743749	4.936955	2.947631	2.739846	2.196878	1.936856	1.792122	2.395488	2.559917	2.349781	0.279877	4.999991	44425.000000		1
13529.302734	3921.427246	2.809286	3.447620	5148.561035	83660.265625	842.862915	515.709045	166.811768	91.457527	64.403885	211.815842	314.633850	209.305679	0.076197	0.000000	4.131275	3.593444	0.448596	0.537519	3.711686	4.922519	2.925757	2.712405	2.222227	1.961219	1.808912	2.325958	2.497805	2.320781	0.000000	0.000000	44455.000000		1
20895.718750	5901.961426	2.315888	5.356454	9427.796875	99998.000000	1568.192139	977.310791	307.849640	136.748398	100.690239	509.899292	627.633362	401.342438	3.272217	99998.000000	4.320057	3.770996	0.364717	0.728877	3.974410	4.999991	3.195399	2.990033	2.488339	2.135922	2.002987	2.707484	2.797706	2.603515	0.514842	4.999991	44536.000000		1
10454.232422	1672.030884	0.625999	3.453787	3406.596924	57979.628906	579.816895	354.981506	109.787270	72.477112	40.137943	126.914352	153.274155	85.734108	0.996291	0.000000	4.019292	3.223244	0.000000	0.538296	3.532321	4.763276	2.763291	2.550206	2.040552	1.860201	1.603555	2.103511	2.185469	1.933154	0.000000	0.000000	44641.000000		1
7520.329102	1415.355957	1.729977	3.882427	3215.454590	54371.644531	523.609558	331.393982	107.166092	32.447098	35.648022	106.225548	167.508682	148.266159	0.978140	99998.000000	3.876237	3.150866	0.238040	0.589103	3.507242	4.735373	2.719007	2.520345	2.030057	1.511176	1.552035	2.026229	2.224037	2.171042	0.000000	4.999991	44660.000000		1
21050.925781	6752.395020	1.748480	3.641896	10808.609375	99998.000000	1802.827637	1101.560791	332.248169	185.576309	122.338081	573.125183	736.452332	386.429474	3.390650	99998.000000	4.323271	3.829458	0.242661	0.561327	4.033770	4.999991	3.255954	3.042008	2.521463	2.268523	2.087562	2.758250	2.867145	2.587070	0.530283	4.999991	44694.000000		1
17630.337891	5643.642578	2.303553	6.263073	7589.969238	99998.000000	1301.374756	776.553284	283.500427	125.267639	85.484322	382.710480	491.418427	300.013855	4.464554	0.000000	4.246261	3.751559	0.362398	0.796788	3.880240	4.999991	3.114402	2.890171	2.452554	2.097839	1.931886	2.582870	2.691452	2.477141	0.649778	0.000000	44772.000000		1
3569.908691	1545.304688	2.679769	3.200921	1345.614014	30049.664062	232.014343	148.371002	40.100937	38.041000	22.091904	72.066971	92.339470	69.584564	0.622988	0.000000	3.552657	3.189014	0.428097	0.505275	3.128921	4.477839	2.365515	2.171349	1.603155	1.580252	1.344233	1.857736	1.965387	1.842513	0.000000	0.000000	44856.000000		1
9011.637695	1963.515137	1.507948	3.466122	3907.130859	61959.558594	612.476746	404.796204	121.789177	66.756775	54.794952	198.919647	256.619476	189.255219	2.878856	99998.000000	3.954804	3.293034	0.178386	0.539844	3.591858	4.792109	2.787090	2.607236	2.085609	1.824495	1.738741	2.298678	2.409290	2.277048	0.459220	4.999991	44898.000000		1
16615.119141	4787.470703	3.703570	4.576268	10123.602539	99998.000000	1667.975830	1026.354614	293.356079	131.450531	105.938759	526.412720	675.727356	450.673004	3.073186	99998.000000	4.220503	3.680106	0.568621	0.660511	4.005335	4.999991	3.222190	3.011297	2.467395	2.118762	2.025055	2.721326	2.829772	2.653862	0.487589	4.999991	45021.000000		1
20663.861328	4871.394531	2.325139	4.582436	13185.397461	99998.000000	2172.642090	1347.735718	475.712952	185.412872	164.597641	752.068359	1048.804199	665.760681	4.075080	0.000000	4.315211	3.687653	0.366449	0.661096	4.120093	4.999991	3.336988	3.129605	2.677345	2.268140	2.216424	2.876257	3.020694	2.823318	0.610136	0.000000	45078.000000		1
20486.935547	2694.694336	1.341426	3.897846	7328.881348	99998.000000	1213.395752	760.671997	269.062378	120.910316	83.677254	388.199524	521.253601	240.272583	1.721804	99998.000000	4.311477	3.430510	0.127567	0.590825	3.865038	4.999991	3.084002	2.881197	2.429853	2.082463	1.922607	2.589055	2.717049	2.380704	0.235984	4.999991	45155.000000		1
7029.314453	2754.083984	2.602675	3.780664	2279.228271	46996.746094	400.170624	241.265549	87.849548	78.376305	29.724157	97.427643	108.519852	48.016895	0.613170	0.000000	3.846913	3.439977	0.415420	0.577568	3.357788	4.672068	2.602245	2.382495	1.943740	1.894185	1.473110	1.988682	2.035509	1.681394	0.000000	0.000000	45195.000000		1
8387.646484	1321.875488	1.193407	5.504474	3232.560059	60674.281250	566.014099	338.390991	142.743179	72.122482	44.449009	193.600204	262.783875	216.469208	1.242530	0.000000	3.923640	3.121191	0.076789	0.740716	3.509547	4.783005	2.752827	2.529419	2.154555	1.858071	1.647862	2.286906	2.419599	2.335396	0.094307	0.000000	45246.000000		1
24546.169922	4315.729492	2.611927	4.884642	8199.143555	99998.000000	1384.086792	842.986267	279.627258	151.707611	72.723808	373.471588	550.697144	296.458313	2.102329	0.000000	4.389984	3.635054	0.416961	0.688833	3.913769	4.999991	3.141163	2.925821	2.446579	2.181007	1.861677	2.572258	2.740913	2.471964	0.322701	0.000000	45314.000000		1
10531.843750	1619.770752	1.760815	2.954222	4542.137695	71140.554688	743.446228	467.679810	146.958649	82.872398	67.999527	258.025665	380.906494	258.630096	2.333533	0.000000	4.022504	3.209454	0.245714	0.470443	3.657260	4.852117	2.871250	2.669949	2.167195	1.918410	1.832506	2.411663	2.580818	2.412679	0.368014	0.000000	45389.000000		1
8944.713867	3074.432129	3.379778	3.231758	4694.884277	77194.679688	759.805481	486.768158	148.910660	76.448967	40.107105	176.911011	217.949402	106.678856	1.150940	0.000000	3.951566	3.487765	0.528888	0.509439	3.671625	4.887588	2.880702	2.687322	2.172926	1.883372	1.603221	2.247755	2.338356	2.028078	0.061053	0.000000	45481.000000		1
4651.125977	588.405090	1.652884	2.849375	1046.506836	34232.332031	138.216248	108.112801	79.807159	28.499914	20.105976	88.490967	149.965302	129.674301	0.273094	0.000000	3.667558	2.769676	0.218242	0.454750	3.019742	4.534437	2.140559	2.033877	1.902042	1.454844	1.303325	1.946899	2.175991	2.112854	0.000000	0.000000	45521.000000		1
10311.250977	2890.024414	2.957305	5.723419	4177.423828	70251.601562	679.791687	418.102539	148.710220	67.746658	42.493919	207.032974	284.826447	137.818451	0.779958	0.000000	4.013311	3.460901	0.470896	0.757656	3.620908	4.846656	2.832376	2.621283	2.172341	1.830888	1.628327	2.316040	2.454580	2.139307	0.000000	0.000000	45556.000000		1
34695.984375	11319.412109	2.263464	4.721204	19729.195312	99998.000000	2755.314453	2023.407471	1043.956543	729.967224	359.810638	906.064148	1238.571289	1031.017212	5.200780	99998.000000	4.540279	4.053824	0.354774	0.674053	4.295109	4.999991	3.440171	3.306083	3.018682	2.863303	2.556074	2.957159	3.092921	3.013266	0.716069	4.999991	45678.000000		1
12144.765625	3264.390381	1.911918	4.329569	3710.440918	65082.773438	614.086487	384.526794	126.784836	38.885944	29.067322	163.351807	188.104980	123.232368	0.541733	0.000000	4.084389	3.513802	0.281469	0.636445	3.569426	4.813466	2.788229	2.584927	2.103067	1.589793	1.463405	2.213124	2.274400	2.090725	0.000000	0.000000	45730.000000		1
16916.681641	11625.750977	2.044519	7.777189	18707.701172	99998.000000	2976.517090	1902.296753	675.406616	370.360107	264.520020	1019.545715	1361.541626	748.059509	3.338410	99998.000000	4.228315	4.065421	0.310591	0.890823	4.272020	4.999991	3.473708	3.279278	2.829565	2.568624	2.422459	3.008407	3.134031	2.873936	0.523540	4.999991	45764.000000		1
7226.748047	2122.034668	2.303553	2.898715	3214.368896	63135.023438	525.536926	318.214081	118.551254	46.734062	27.997265	120.182549	155.759644	100.536049	0.426784	0.000000	3.858943	3.326752	0.362398	0.462205	3.507096	4.800271	2.720603	2.502719	2.073906	1.669634	1.447116	2.079841	2.192455	2.002322	0.000000	0.000000	45828.000000		1
12884.573242	2503.246582	1.359929	2.954222	4536.118164	75138.656250	786.186890	471.312469	185.863098	82.280319	51.171562	219.975418	312.928558	236.880478	1.542927	99998.000000	4.110070	3.398504	0.133516	0.470443	3.656684	4.875864	2.895526	2.673309	2.269193	1.915296	1.709029	2.342374	2.495445	2.374529	0.188345	4.999991	45904.000000		1
10196.351562	1821.860474	3.099157	4.471421	3145.179199	59127.562500	542.105835	326.404510	86.597549	70.383255	38.059505	169.941757	215.858627	135.228119	0.379582	99998.000000	4.008445	3.260515	0.491244	0.650446	3.497645	4.771790	2.734084	2.513756	1.937506	1.847469	1.580463	2.230300	2.334169	2.131067	0.000000	4.999991	45960.000000		1
18645.128906	4498.820312	2.192538	4.489923	7528.929688	99998.000000	1235.786743	771.286255	261.393127	135.958954	83.720421	420.184082	561.644409	320.900024	1.846426	0.000000	4.270566	3.653099	0.340947	0.652239	3.876733	4.999991	3.091944	2.887216	2.417294	2.133408	1.922831	2.623440	2.749461	2.506370	0.266332	0.000000	45998.000000		1
5508.605957	1566.027344	2.349809	3.614142	1649.645996	37882.660156	310.840851	178.998703	70.000870	58.319668	21.413483	80.106285	84.725723	87.131035	1.319587	0.000000	3.741042	3.194799	0.371033	0.558005	3.217391	4.578441	2.492538	2.252850	1.845103	1.765815	1.330687	1.903667	1.928015	1.940173	0.120438	0.000000	46095.000000		1
9704.735352	5253.102539	2.124696	3.197837	6217.921387	99998.000000	1027.224243	641.522522	217.471420	90.156189	61.625435	273.761993	387.169556	199.002914	2.020752	99998.000000	3.986984	3.720416	0.327297	0.504856	3.793645	4.999991	3.011665	2.807212	2.337402	1.954996	1.789760	2.437373	2.587901	2.298859	0.305513	4.999991	46144.000000		1
12903.593750	2824.945312	2.211041	3.916348	4879.365723	81660.445312	796.338501	503.469696	157.329269	93.585304	47.810287	226.842911	278.686737	209.944016	2.563908	0.000000	4.110711	3.451010	0.344597	0.592881	3.688363	4.912012	2.901098	2.701973	2.196810	1.971208	1.679521	2.355725	2.445116	2.322104	0.408902	0.000000	46214.000000		1
11335.592773	3757.896484	3.654230	5.334868	5408.976562	93095.695312	882.643127	559.803406	187.488235	84.525276	55.954441	272.186188	348.598175	280.404358	1.708525	99998.000000	4.054444	3.574945	0.562796	0.727124	3.733115	4.968930	2.945785	2.748035	2.272974	1.926987	1.747835	2.434866	2.542325	2.447785	0.232621	4.999991	46285.000000		1
13869.291016	1850.637939	1.606628	2.405316	4513.779297	69289.812500	723.112061	468.860901	123.244705	50.844685	43.406708	191.756134	275.482727	180.047165	0.448315	99998.000000	4.142054	3.267321	0.205915	0.381172	3.654540	4.840669	2.859206	2.671044	2.090768	1.706246	1.637557	2.282749	2.440094	2.255386	0.000000	4.999991	46335.000000		1
16698.771484	2986.351318	5.233105	5.304030	5072.849121	83258.476562	858.704041	521.706909	185.628738	87.612099	43.921692	233.546951	286.917206	219.266159	2.465062	99998.000000	4.222684	3.475141	0.718759	0.724606	3.705252	4.920428	2.933844	2.717427	2.268645	1.942564	1.642679	2.368374	2.457757	2.340972	0.391828	4.999991	46353.000000		1
7734.633301	1803.126831	3.401364	3.552467	2793.130371	49571.156250	478.559235	294.194855	82.360497	41.917259	23.683113	103.095551	143.443192	44.106716	2.240856	99998.000000	3.888440	3.256026	0.531653	0.550530	3.446091	4.695229	2.679936	2.468635	1.915719	1.622393	1.374439	2.013240	2.156680	1.644505	0.350414	4.999991	46405.000000		1
7587.083008	643.052063	1.736145	1.868746	2619.287598	44398.855469	465.052460	272.176941	63.000782	35.265636	25.024540	94.029366	131.888428	64.209610	0.294147	0.000000	3.880075	2.808246	0.239586	0.271550	3.418183	4.647372	2.667502	2.434851	1.799346	1.547352	1.398366	1.973264	2.120207	1.807600	0.000000	0.000000	46420.000000		1
8470.564453	2698.043213	1.791652	4.724288	5703.781738	84431.156250	926.256470	592.515747	205.802551	83.257866	48.661396	214.532623	281.434326	150.717728	0.407094	0.000000	3.927912	3.431049	0.253254	0.674336	3.756163	4.926503	2.966731	2.772700	2.313451	1.920425	1.687185	2.331493	2.449377	2.178164	0.000000	0.000000	46473.000000		1
9551.103516	1858.840698	2.266548	5.088169	3682.887695	57431.277344	607.650696	381.742188	115.495270	59.164612	41.969685	128.089264	175.341385	90.674255	1.438070	0.000000	3.980054	3.269242	0.355365	0.706562	3.566189	4.759149	2.783654	2.581770	2.062564	1.772062	1.622936	2.107513	2.243884	1.957484	0.157780	0.000000	46602.000000		1
19821.863281	4659.332031	1.797820	3.996526	8226.706055	99998.000000	1337.257202	836.069397	248.496918	116.287788	72.251999	293.772369	475.228821	200.828491	3.030223	0.000000	4.297144	3.668324	0.254746	0.601683	3.915226	4.999991	3.126215	2.922242	2.395321	2.065534	1.858850	2.468011	2.676903	2.302825	0.481475	0.000000	46633.000000		1
13154.729492	1829.267700	2.852458	3.743659	3579.452881	61242.546875	596.623291	371.818726	113.768372	72.736145	34.408356	138.225510	204.680069	115.563110	0.369340	99998.000000	4.119082	3.262277	0.455219	0.573296	3.553817	4.787053	2.775700	2.570331	2.056021	1.861750	1.536664	2.140588	2.311075	2.062819	0.000000	4.999991	46695.000000		1
3267.899658	1513.862915	2.291218	2.565671	1443.670776	31827.125000	233.001129	155.978592	40.156445	40.390812	23.951399	74.882431	84.673302	77.062630	0.474084	0.000000	3.514269	3.180087	0.360066	0.409201	3.159468	4.502798	2.367358	2.193065	1.603755	1.606283	1.379331	1.874380	1.927747	1.886844	0.000000	0.000000	46739.000000		1
9971.003906	1590.879272	2.186371	2.682853	3645.645264	56479.164062	571.315002	361.068817	116.408051	44.427425	43.132256	156.567581	213.841858	182.588165	2.046536	0.000000	3.998739	3.201637	0.339724	0.428597	3.561774	4.751888	2.756876	2.557590	2.065983	1.647651	1.634802	2.194702	2.330093	2.261473	0.311019	0.000000	46787.000000		1
12364.882812	3877.736816	2.272716	5.094337	10638.874023	99998.000000	1775.789429	1082.713013	322.719421	164.283096	120.734543	535.269226	714.921631	392.744965	2.774120	0.000000	4.092190	3.588578	0.356545	0.707088	4.026896	4.999991	3.249392	3.034513	2.508825	2.215593	2.081831	2.728572	2.854259	2.594111	0.443125	0.000000	46828.000000		1
9234.418945	1331.758789	1.396934	1.992095	2966.683105	50115.488281	459.464752	293.470154	96.980499	50.804596	25.369919	100.119743	121.511642	137.738281	1.067569	0.000000	3.965410	3.124426	0.145176	0.299310	3.472271	4.699972	2.662252	2.467564	1.986684	1.705903	1.404319	2.000520	2.084618	2.139055	0.028396	0.000000	46854.000000		1
6590.665039	2865.428467	2.420735	4.298732	4609.153320	71668.812500	741.028564	457.080994	163.481323	39.370094	37.674038	204.624573	286.152466	160.508606	1.066217	99998.000000	3.818929	3.457190	0.383947	0.633340	3.663621	4.855330	2.869835	2.659993	2.213468	1.595166	1.576042	2.310958	2.456598	2.205498	0.027846	4.999991	46881.000000		1
5610.591309	2017.813599	1.156402	4.678032	2952.158691	44203.335938	474.642914	297.565369	87.553513	66.158531	30.322403	99.558502	130.812195	124.064980	1.316406	0.000000	3.749009	3.304881	0.063109	0.670063	3.470140	4.645455	2.676367	2.473582	1.942274	1.820586	1.481764	1.998078	2.116648	2.093649	0.119390	0.000000	47122.000000		1
8311.690430	994.209717	1.723810	4.021195	3431.535156	48343.031250	548.550842	342.547882	105.488533	33.063847	24.491053	105.047562	154.137604	78.499657	1.871893	0.000000	3.919689	2.997478	0.236489	0.604355	3.535488	4.684334	2.739217	2.534721	2.023205	1.519353	1.389007	2.021386	2.187909	1.894868	0.272281	0.000000	47151.000000		1
10053.861328	3298.758545	2.294302	5.220770	8112.379395	99998.000000	1394.929199	820.539734	282.273102	111.705353	95.898109	469.471466	664.274353	484.880920	2.628540	0.000000	4.002333	3.518351	0.360651	0.717735	3.909148	4.999991	3.144552	2.914100	2.450670	2.048074	1.981810	2.671609	2.822347	2.685635	0.419715	0.000000	47208.000000		1
9759.854492	1795.192383	1.600460	2.547168	3302.159912	55633.058594	546.654358	323.545868	106.028191	43.329613	22.449617	118.187370	177.284134	110.743225	1.103404	0.000000	3.989443	3.254111	0.204245	0.406058	3.518798	4.745333	2.737713	2.509936	2.025421	1.636785	1.351209	2.072571	2.248670	2.044317	0.042735	0.000000	47248.000000		1
23212.015625	6470.186523	3.604891	6.142807	11045.277344	99998.000000	1828.906860	1110.738037	336.423553	151.516418	99.493744	515.838562	685.225281	462.233948	2.511529	99998.000000	4.365713	3.810917	0.556892	0.788367	4.043177	4.999991	3.262192	3.045612	2.526886	2.180460	1.997796	2.712514	2.835833	2.664862	0.399938	4.999991	47283.000000		1
8027.764648	2830.236816	2.541001	3.102241	4650.607910	69042.585938	743.847107	477.008118	143.461700	66.584084	46.888248	179.985489	247.044479	150.871918	1.623465	0.000000	3.904595	3.451823	0.405005	0.491676	3.667510	4.839117	2.871484	2.678526	2.156736	1.823370	1.671064	2.255238	2.392775	2.178608	0.210443	0.000000	47334.000000		1
13752.528320	4173.217285	1.504864	3.379778	5679.537598	83835.125000	920.727295	574.926086	150.076309	85.108109	60.324097	254.756912	321.923828	234.549164	2.591357	99998.000000	4.138382	3.620471	0.177497	0.528888	3.754313	4.923426	2.964131	2.759612	2.176312	1.929971	1.780491	2.406126	2.507753	2.370234	0.413527	4.999991	47359.000000		1
15924.429688	3894.638672	2.692104	3.971855	5686.497559	88631.437500	941.076904	580.442871	185.246353	56.540352	60.829830	240.399017	299.942932	158.679947	0.637803	99998.000000	4.202064	3.590467	0.430092	0.598993	3.754845	4.947588	2.973625	2.763759	2.267750	1.752359	1.784117	2.380933	2.477039	2.200522	0.000000	4.999991	47417.000000		1
6388.270020	1477.783081	0.885033	2.343642	2599.684326	45951.785156	418.753235	261.195770	78.684677	46.225243	29.705656	105.624222	136.202576	62.482716	1.156287	99998.000000	3.805383	3.169611	0.000000	0.369891	3.414921	4.662302	2.621958	2.416966	1.895890	1.664879	1.472839	2.023763	2.134185	1.795760	0.063066	4.999991	47445.000000		1
11361.896484	5238.760254	1.279752	3.503127	7579.959473	99998.000000	1218.030518	761.945618	234.166779	127.164131	84.858322	432.287750	550.669373	368.124390	3.651924	0.000000	4.055451	3.719229	0.107126	0.544456	3.879667	4.999991	3.085658	2.881924	2.369525	2.104365	1.928694	2.635773	2.740891	2.565995	0.562522	0.000000	47476.000000		1
10498.844727	2431.774658	1.585042	4.366574	4356.940430	70802.062500	698.806030	441.446442	160.940323	59.275627	61.708694	274.594604	386.682343	217.493011	2.207124	0.000000	4.021142	3.385923	0.200041	0.640141	3.639182	4.850046	2.844357	2.644878	2.206665	1.772876	1.790346	2.438692	2.587354	2.337445	0.343827	0.000000	47611.000000		1
5216.921387	4249.046387	1.045387	4.730455	10076.927734	99998.000000	1644.234131	1015.367249	306.384857	98.176994	98.118401	489.179657	667.259399	367.171509	1.745793	99998.000000	3.717414	3.628291	0.019277	0.674903	4.003328	4.999991	3.215964	3.006623	2.486267	1.992010	1.991750	2.689468	2.824295	2.564869	0.241993	4.999991	47648.000000		1
7199.462891	3692.690918	2.507080	3.521630	4399.634766	71164.945312	701.606079	451.274323	161.834610	84.673302	39.330006	212.037872	284.755524	142.564331	1.850610	0.000000	3.857300	3.567343	0.399168	0.546744	3.643417	4.852266	2.846093	2.654441	2.209071	1.927747	1.594724	2.326413	2.454472	2.154011	0.267315	0.000000	47707.000000		1
24479.152344	6358.376465	2.618094	4.052033	12349.423828	99998.000000	1948.210571	1257.422241	451.872589	175.017593	128.514816	628.755798	853.329102	492.497742	2.698930	0.000000	4.388796	3.803346	0.417985	0.607673	4.091647	4.999991	3.289636	3.099481	2.655016	2.243082	2.108953	2.798482	2.931117	2.692404	0.431192	0.000000	47734.000000		1
7820.281250	1571.729248	0.909703	3.367443	2692.877930	47347.390625	450.090179	272.476074	86.683899	40.150280	26.942625	117.956093	142.336136	100.162918	1.870426	0.000000	3.893222	3.196378	0.000000	0.527300	3.430217	4.675296	2.653300	2.435328	1.937938	1.603689	1.430440	2.071720	2.153315	2.000707	0.271941	0.000000	47847.000000		1
5965.776367	701.747925	1.409269	3.410615	2151.977783	35975.039062	348.326782	214.622055	66.072189	21.675600	34.062977	102.799515	121.789177	109.537483	0.324077	15810.348633	3.775667	2.846181	0.148994	0.532833	3.332838	4.556001	2.541987	2.331674	1.820019	1.335971	1.532283	2.011991	2.085609	2.039563	0.000000	4.198941	47886.000000		1
2958.508057	735.696777	3.475374	4.058200	1328.218750	29922.343750	196.483505	125.375565	70.848900	42.382904	21.172951	71.912788	118.964470	55.704659	0.332267	0.000000	3.471073	2.866699	0.541001	0.608333	3.123270	4.475996	2.293326	2.098213	1.850333	1.627191	1.325781	1.856806	2.075417	1.745892	0.000000	0.000000	47925.000000		1
9123.758789	2776.965332	2.759946	2.818537	4987.299805	86283.500000	819.589905	509.032745	199.576492	64.888031	60.937763	270.191010	352.523773	218.109756	1.781564	0.000000	3.960174	3.443570	0.440901	0.450024	3.697865	4.935928	2.913597	2.706746	2.300109	1.812165	1.784886	2.431671	2.547189	2.338675	0.250802	0.000000	48015.000000		1
7395.835449	583.983032	2.642764	4.045865	2700.547119	44987.605469	431.652496	263.277283	103.453270	35.956394	28.549253	136.914917	201.022766	105.325096	1.078674	0.000000	3.868987	2.766400	0.422058	0.607011	3.431452	4.653093	2.635134	2.420413	2.014744	1.555776	1.455595	2.136451	2.303245	2.022532	0.032890	0.000000	48057.000000		1
10256.585938	5199.380859	1.927337	3.959521	8532.329102	99998.000000	1398.765381	872.476013	249.900024	93.218338	101.405663	444.610382	569.763916	303.587921	2.044900	99998.000000	4.011003	3.715952	0.284958	0.597643	3.931068	4.999991	3.145745	2.940753	2.397766	1.969501	2.006062	2.647979	2.755695	2.482285	0.310672	4.999991	48119.000000		1
7562.166016	2668.211182	3.074487	3.484625	3512.662109	57825.652344	565.927734	353.710999	120.241142	36.681072	45.454308	140.226852	215.537918	127.922737	0.459278	99998.000000	3.878646	3.426220	0.487773	0.542156	3.545636	4.762121	2.752761	2.548649	2.080053	1.564442	1.657575	2.146831	2.333524	2.106948	0.000000	4.999991	48150.000000		1
5254.453613	3497.927979	1.489446	2.917217	4386.686035	69870.507812	673.445374	438.032745	127.598946	67.259422	41.578049	195.034134	258.256958	143.881088	1.140730	99998.000000	3.720528	3.543811	0.173025	0.464969	3.642137	4.844294	2.828302	2.641507	2.105847	1.827753	1.618864	2.290111	2.412052	2.158004	0.057183	4.999991	48167.000000		1
6569.513672	2536.603271	1.242747	3.117660	3004.687012	46946.093750	486.435120	306.292358	80.423904	42.700531	24.805595	119.300598	155.010300	124.789658	1.700516	0.000000	3.817533	3.404253	0.094383	0.493829	3.477799	4.671599	2.687025	2.486136	1.905385	1.630433	1.394550	2.076643	2.190361	2.096179	0.230581	0.000000	48248.000000		1
18331.705078	5288.831055	1.079309	3.712821	9896.053711	99998.000000	1603.602783	1004.768433	339.883514	167.252731	90.683502	537.202698	723.297119	378.180481	2.187847	0.000000	4.263203	3.723360	0.033146	0.569704	3.995462	4.999991	3.205097	3.002066	2.531330	2.223373	1.957528	2.730138	2.859317	2.577699	0.340017	0.000000	48276.000000		1
7334.650879	1924.567505	2.093859	1.933504	2726.512207	44828.863281	443.398468	269.713043	97.384468	48.849506	25.847898	130.843033	153.237152	129.171646	0.810458	0.000000	3.865379	3.284333	0.320947	0.286345	3.435607	4.651558	2.646794	2.430902	1.988490	1.688860	1.412425	2.116751	2.185364	2.111167	0.000000	0.000000	48294.000000		1
9748.817383	2659.268311	1.665219	2.396065	4774.811523	76963.906250	777.703491	475.222656	165.322311	91.664131	35.422909	190.877258	226.290924	122.550865	0.496843	0.000000	3.988952	3.424762	0.221471	0.379499	3.678956	4.886287	2.890814	2.676897	2.218332	1.962199	1.549284	2.280754	2.354667	2.088316	0.000000	0.000000	48317.000000		1
8705.370117	3670.663574	1.557288	3.268763	3872.586914	66003.531250	601.495605	377.335510	146.983322	82.773712	41.130909	171.776581	231.866318	124.721817	0.378578	99998.000000	3.939787	3.564744	0.192369	0.514383	3.588001	4.819567	2.779233	2.576728	2.167268	1.917892	1.614168	2.234964	2.365238	2.095942	0.000000	4.999991	48337.000000		1
17658.070312	3966.798096	1.159486	3.623393	6790.368164	99998.000000	1119.378662	672.538757	194.312546	102.216690	40.865707	272.260223	343.984894	161.723602	2.627164	99998.000000	4.246943	3.598440	0.064265	0.559115	3.831893	4.999991	3.048977	2.827717	2.288501	2.009522	1.611359	2.434984	2.536539	2.208773	0.419487	4.999991	48362.000000		1
19634.566406	5558.839844	1.717642	2.960389	8159.659180	99998.000000	1312.550171	828.282959	303.131531	124.354851	84.793564	427.652893	555.899414	259.496613	1.784134	0.000000	4.293021	3.744984	0.234933	0.471349	3.911672	4.999991	3.118116	2.918179	2.481631	2.094663	1.928363	2.631091	2.744996	2.414132	0.251428	0.000000	48400.000000		1
13425.343750	4193.095215	3.080655	4.403579	5273.113281	78099.867188	852.160339	534.683289	186.251648	66.639595	49.120876	226.102814	319.000427	224.323486	1.168371	0.000000	4.127925	3.622535	0.488643	0.643806	3.722067	4.892650	2.930521	2.728097	2.270100	1.823732	1.691266	2.354306	2.503791	2.350875	0.067581	0.000000	48467.000000		1
8870.377930	3141.053223	2.454656	4.252476	4775.730469	77873.507812	758.923523	475.290497	175.415390	62.858932	50.456135	238.379166	313.677917	173.361618	0.030816	0.000000	3.947942	3.497075	0.389991	0.628642	3.679040	4.891390	2.880198	2.676959	2.244068	1.798367	1.702914	2.377268	2.496484	2.238953	0.000000	0.000000	48515.000000		1
25129.714844	11693.059570	1.893416	5.353371	18350.394531	99998.000000	3025.943359	1854.887329	551.384827	277.628998	173.447968	813.925110	1134.273071	628.826782	3.303282	0.000000	4.400187	4.067928	0.277246	0.728627	4.263645	4.999991	3.480861	3.268317	2.741455	2.443465	2.239169	2.910584	3.054718	2.798531	0.518946	0.000000	48549.000000		1
3788.644531	1275.218506	2.556419	2.355976	1593.910522	29210.845703	253.153366	160.536362	61.369484	58.600288	16.695362	60.953178	92.040352	63.574360	0.151400	0.000000	3.578484	3.105585	0.407632	0.372171	3.202464	4.465544	2.403384	2.205573	1.787952	1.767900	1.222596	1.784996	1.963978	1.803282	0.000000	0.000000	48637.000000		1
11544.136719	2406.901367	0.770935	2.488577	5778.846191	99998.000000	983.108276	583.076416	238.388428	137.093781	47.878128	325.867920	394.521210	281.520691	1.217902	0.000000	4.062361	3.381458	0.000000	0.395951	3.761841	4.999991	2.992601	2.765725	2.377285	2.137018	1.680137	2.513041	2.596070	2.449510	0.085612	0.000000	48680.000000		1
16230.056641	3918.368164	3.160832	3.247177	8405.685547	99998.000000	1355.158203	853.751587	230.404617	118.138031	71.169609	333.916473	489.515778	276.019287	0.897363	99998.000000	4.210320	3.593105	0.499801	0.511506	3.924573	4.999991	3.131990	2.931332	2.362491	2.072390	1.852295	2.523638	2.689767	2.440939	0.000000	4.999991	48749.000000		1
13475.796875	2148.289795	0.996048	3.163916	5266.439941	91809.578125	869.534180	534.011047	174.422424	84.062721	61.471249	296.905457	384.696411	254.204926	0.631434	0.000000	4.129554	3.332093	0.000000	0.500225	3.721517	4.962888	2.939287	2.727550	2.241602	1.924603	1.788672	2.472618	2.585118	2.405184	0.000000	0.000000	48836.000000		1
9998.233398	2408.523193	1.674470	4.024279	4520.175293	66912.015625	767.110840	458.909668	144.648941	54.008602	36.129082	183.957352	210.132126	142.425552	0.013111	0.000000	3.999923	3.381751	0.223877	0.604688	3.655155	4.825504	2.884858	2.661727	2.160315	1.732463	1.557857	2.264717	2.322492	2.153588	0.000000	0.000000	48918.000000		1
5223.945801	4204.801270	3.129995	4.354239	4060.118164	74682.406250	697.572571	410.211273	164.434204	62.251434	37.741879	203.122787	272.932465	182.720779	0.934000	99998.000000	3.717999	3.623745	0.495544	0.638912	3.608539	4.873219	2.843589	2.613008	2.215992	1.794149	1.576823	2.307759	2.436055	2.261788	0.000000	4.999991	48981.000000		1
7919.148926	4435.372070	3.234842	3.395196	6274.529297	94362.476562	1055.033325	638.198242	217.064377	84.312500	54.958393	283.901337	355.203522	160.098465	1.267859	0.000000	3.898679	3.646930	0.509853	0.530865	3.797581	4.974799	3.023266	2.804956	2.336589	1.925892	1.740034	2.453167	2.550477	2.204387	0.103071	0.000000	49185.000000		1
6076.217285	1632.518921	2.010598	4.144545	2320.427002	37188.531250	346.695496	228.927521	84.013382	34.069145	15.437196	71.163437	78.783356	71.151108	1.035523	99998.000000	3.783633	3.212858	0.303325	0.617477	3.365568	4.570409	2.539948	2.359698	1.924348	1.532361	1.188568	1.852257	1.896434	1.852182	0.015160	4.999991	49204.000000		1
7460.834473	1716.412109	1.147151	2.966557	2865.373047	45920.417969	468.256470	285.766998	107.591644	67.506126	22.458870	101.322403	151.389984	100.554550	0.897236	0.000000	3.872787	3.234622	0.059621	0.472253	3.457181	4.662006	2.670484	2.456012	2.031779	1.829343	1.351388	2.005706	2.180097	2.002402	0.000000	0.000000	49247.000000		1
8464.708984	1783.060913	2.599592	3.515462	3151.784424	52852.261719	527.316223	321.109711	116.522156	56.589691	20.105976	114.471466	177.833054	74.666565	0.034447	99998.000000	3.927612	3.251166	0.414905	0.545982	3.498557	4.723063	2.722071	2.506654	2.066408	1.752737	1.303325	2.058697	2.250012	1.873126	0.000000	4.999991	49304.000000		1
5138.785645	1497.266235	0.786353	2.571838	1863.102417	33542.968750	307.245239	187.392639	61.548340	36.227764	22.295431	73.380646	109.855110	78.169693	2.398510	99998.000000	3.710860	3.175299	0.000000	0.410244	3.270237	4.525601	2.487485	2.272753	1.789216	1.559042	1.348216	1.865582	2.040820	1.893038	0.379942	4.999991	49361.000000		1
6153.684082	623.630676	1.773150	2.818537	2210.217285	36947.347656	353.387207	220.968384	58.927162	38.910614	25.246569	113.931808	150.168823	94.362404	0.759055	0.000000	3.789135	2.794927	0.248745	0.450024	3.344435	4.567583	2.548251	2.344330	1.770316	1.590068	1.402202	2.056645	2.176580	1.974799	0.000000	0.000000	49409.000000		1
18336.267578	6359.899902	1.881081	6.556028	11763.060547	99998.000000	1945.947021	1196.456665	379.059326	161.211700	143.723816	616.917358	818.270081	497.385468	1.555362	99998.000000	4.263311	3.803450	0.274407	0.816641	4.070520	4.999991	3.289131	3.077897	2.578707	2.207397	2.157529	2.790227	2.912897	2.696693	0.191831	4.999991	49540.000000		1
11014.390625	3381.180664	2.608843	3.904013	7107.986816	99998.000000	1189.869873	712.895630	260.119537	97.100769	75.122963	372.605072	523.316650	287.916351	2.613028	99998.000000	4.041960	3.529068	0.416448	0.591511	3.851747	4.999991	3.075500	2.853026	2.415173	1.987223	1.875773	2.571249	2.718765	2.459266	0.417144	4.999991	49571.000000		1
10030.773438	1796.647827	2.818537	2.886379	5164.771973	87848.851562	837.885742	515.064575	204.889771	105.722900	63.716209	361.161316	425.679291	206.502563	0.588085	0.000000	4.001334	3.254463	0.450024	0.460353	3.713051	4.943736	2.923185	2.711862	2.311520	2.024169	1.804250	2.557701	2.629082	2.314925	0.000000	0.000000	49600.000000		1
13473.197266	3342.914551	1.952007	1.967425	4656.007812	72657.148438	755.781189	464.105774	161.714340	56.342991	36.570057	181.320755	250.840561	142.826447	2.399014	0.000000	4.129471	3.524125	0.290481	0.293898	3.668014	4.861279	2.878396	2.666617	2.208749	1.750840	1.563126	2.258447	2.399398	2.154809	0.380033	0.000000	49630.000000		1
7243.319824	1605.773682	2.069189	2.269632	2753.550537	41740.679688	450.583557	283.596039	81.043739	40.785530	28.703440	105.907921	131.644806	110.431770	0.896622	0.000000	3.859938	3.205684	0.315800	0.355955	3.439893	4.620560	2.653775	2.452700	1.908719	1.610506	1.457934	2.024928	2.119404	2.043094	0.000000	0.000000	49705.000000		1
19507.195312	9582.708984	2.652015	4.748958	12965.323242	99998.000000	2184.924561	1320.820801	391.107513	231.742966	129.211731	627.112183	854.750732	443.925781	1.747506	0.000000	4.290195	3.981488	0.423576	0.676598	4.112783	4.999991	3.339437	3.120844	2.592296	2.365006	2.111302	2.797345	2.931839	2.647310	0.242419	0.000000	49782.000000		1
4836.767090	2471.314453	1.828657	3.515462	3501.862793	56905.093750	578.857849	353.436554	102.725502	88.688324	27.559374	130.664185	166.450974	90.686592	0.838693	0.000000	3.684555	3.392928	0.262132	0.545982	3.544299	4.755151	2.762572	2.548311	2.011678	1.947866	1.440269	2.116157	2.221286	1.957543	0.000000	0.000000	49827.000000		1
7577.627930	736.261108	1.511032	2.747611	2470.370850	43348.808594	404.524841	249.847595	87.442497	21.453571	32.638290	119.337608	160.847809	83.717339	0.068112	0.000000	3.879533	2.867032	0.179274	0.438955	3.392762	4.636977	2.606945	2.397675	1.941723	1.331500	1.513727	2.076777	2.206415	1.922815	0.000000	0.000000	49884.000000		1
8950.286133	2239.065674	3.080655	3.792999	3703.591797	60815.484375	608.316833	370.505035	115.251656	71.129517	30.158964	159.207260	222.615097	126.303772	0.586694	0.000000	3.951837	3.350067	0.488643	0.578983	3.568623	4.784014	2.784130	2.568794	2.061647	1.852050	1.479416	2.201963	2.347555	2.101416	0.000000	0.000000	49909.000000		1
2709.563965	804.501160	1.927337	2.550252	1318.190430	25772.875000	209.669571	130.858459	52.035007	32.151062	15.825747	50.634991	71.052422	55.430202	0.701824	0.000000	3.432899	2.905527	0.284958	0.406583	3.119978	4.411163	2.321535	2.116802	1.716296	1.507195	1.199364	1.704451	1.851579	1.743747	0.000000	0.000000	50050.000000		1
8918.499023	2748.295898	2.069189	3.632644	2889.762451	46507.988281	453.741333	289.877625	74.814583	26.507818	21.401148	115.575447	143.088562	78.524323	1.361477	99998.000000	3.950292	3.439064	0.315800	0.560223	3.460862	4.667528	2.656808	2.462215	1.873986	1.423374	1.330437	2.062865	2.155605	1.895004	0.134010	4.999991	50103.000000		1
10973.715820	5776.243652	1.742312	2.689020	5678.680176	94434.859375	922.697815	571.046753	213.712341	108.029533	54.101112	258.182953	330.138916	205.787140	1.622324	99998.000000	4.040354	3.761646	0.241126	0.429594	3.754247	4.975132	2.965060	2.756672	2.329830	2.033542	1.733206	2.411927	2.518697	2.313418	0.210138	4.999991	50123.000000		1
7535.205078	2641.681641	0.767851	2.275799	4661.798828	73318.109375	765.260620	473.187378	125.730194	69.205261	39.644547	208.799957	251.969208	194.916962	1.423065	0.000000	3.877095	3.421880	0.000000	0.357134	3.668554	4.865211	2.883809	2.675033	2.099440	1.840139	1.598184	2.319731	2.401347	2.289850	0.153225	0.000000	50235.000000		1
6112.275391	1721.762329	2.741444	2.960389	2751.428955	49913.125000	429.056000	273.388855	105.605721	61.298557	25.200314	120.527931	185.847687	128.635071	0.103342	0.000000	3.786203	3.235973	0.437979	0.471349	3.439558	4.698215	2.632514	2.436781	2.023687	1.787450	1.401406	2.081088	2.269157	2.109360	0.000000	0.000000	50256.000000		1
5419.744629	1981.296021	2.827788	2.482410	2185.023193	38201.875000	329.432739	209.780579	59.633339	17.435459	14.897542	66.013596	89.527100	41.201832	0.096659	99998.000000	3.733979	3.296949	0.451447	0.394873	3.339456	4.582085	2.517767	2.321765	1.775489	1.241433	1.173115	1.819633	1.951954	1.614917	0.000000	4.999991	50280.000000		1
5438.783691	1806.756348	1.822490	2.837040	2756.529297	44368.765625	447.691010	279.257202	89.872482	47.804119	35.351982	105.855499	139.428162	109.296951	1.470351	99998.000000	3.735502	3.256900	0.260665	0.452865	3.440363	4.647078	2.650978	2.446004	1.953627	1.679465	1.548414	2.024714	2.144351	2.038608	0.167421	4.999991	50322.000000		1
5086.947754	1303.524170	2.229543	2.605759	1901.488770	31270.005859	307.627625	188.666214	57.918781	22.807331	18.727545	43.197014	63.620613	74.080658	0.693033	0.000000	3.706457	3.115119	0.348216	0.415934	3.279094	4.495128	2.488025	2.275694	1.762819	1.358074	1.272481	1.635454	1.803598	1.869705	0.000000	0.000000	50361.000000		1
4827.941406	699.077393	2.682853	3.392113	1375.369019	27658.941406	219.697876	139.927734	36.517635	35.348896	19.504648	59.337299	100.881432	59.001175	0.365288	0.000000	3.683762	2.844525	0.428597	0.530470	3.138419	4.441835	2.341826	2.145904	1.562503	1.548376	1.290138	1.773328	2.003811	1.770861	0.000000	0.000000	50414.000000		1
5885.416992	3524.993896	1.554204	3.607974	4124.543945	58789.214844	677.414124	418.617523	132.135117	30.905230	27.451443	133.384033	184.188629	89.983498	1.773553	0.000000	3.769777	3.547158	0.191508	0.557263	3.615376	4.769298	2.830854	2.621817	2.121018	1.490032	1.438565	2.125104	2.265263	1.954163	0.248844	0.000000	50480.000000		1
23724.175781	4838.839355	3.598723	5.270110	9760.902344	99998.000000	1617.522705	982.164612	318.596466	123.593163	99.758949	474.272858	612.424377	352.489838	2.255474	99998.000000	4.375191	3.684741	0.556148	0.721820	3.989490	4.999991	3.208850	2.992184	2.503241	2.091995	1.998952	2.676028	2.787052	2.547147	0.353238	4.999991	50545.000000		1
10371.273438	3827.468750	3.139246	4.557766	6770.009277	99998.000000	1095.158936	687.575073	233.466782	101.350159	71.703094	358.284180	471.580750	230.805511	1.454050	0.000000	4.015832	3.582912	0.496825	0.658752	3.830589	4.999991	3.039477	2.837320	2.368225	2.005824	1.855538	2.554228	2.673556	2.363246	0.162579	0.000000	50805.000000		1
11626.401367	4779.443359	1.159486	3.910181	8608.441406	99998.000000	1389.264404	864.899292	275.451874	142.191193	121.141594	485.987976	650.317322	343.445221	1.783313	0.000000	4.065445	3.679377	0.064265	0.592197	3.934925	4.999991	3.142785	2.936965	2.440046	2.152873	2.083293	2.686625	2.813125	2.535857	0.251228	0.000000	50854.000000		1
11418.832031	7883.350098	2.013681	3.527797	7651.492676	99998.000000	1273.981934	768.421448	230.688324	123.426643	82.496178	437.086060	554.369873	342.887085	2.736957	99998.000000	4.057621	3.896711	0.303991	0.547504	3.883746	4.999991	3.105163	2.885599	2.363026	2.091409	1.916434	2.640567	2.743800	2.535151	0.437268	4.999991	50906.000000		1
9199.992188	4947.624512	1.079309	4.462170	10186.906250	99998.000000	1718.755737	1041.279907	298.274628	131.851425	90.470726	419.878784	550.194519	271.510864	2.126587	99998.000000	3.963788	3.694397	0.033146	0.649546	4.008042	4.999991	3.235214	3.017567	2.474616	2.120085	1.956508	2.623124	2.740516	2.433787	0.327683	4.999991	50996.000000		1
3829.284912	1196.213135	1.742312	2.596508	1403.884399	27067.955078	232.575577	137.920212	42.783791	12.563151	10.978110	47.995312	60.444363	36.822926	0.797032	18075.683594	3.583118	3.077809	0.241126	0.414390	3.147331	4.432456	2.366564	2.139628	1.631279	1.099099	1.040528	1.681199	1.781356	1.566118	0.000000	4.257095	51019.000000		1
3851.759277	1103.559082	2.803118	3.108409	1310.058594	33452.125000	209.330353	130.121445	74.981110	32.977501	21.524496	81.777664	102.130341	41.078484	1.389522	0.000000	3.585659	3.042796	0.447641	0.492538	3.117291	4.524424	2.320832	2.114349	1.874952	1.518218	1.332933	1.912635	2.009155	1.613614	0.142866	0.000000	51082.000000		1
13540.977539	2403.502930	2.297385	4.230890	4629.154297	66074.718750	761.042053	468.577179	131.126740	73.454659	44.368832	197.424042	262.506348	124.666306	0.454316	0.000000	4.131650	3.380845	0.361234	0.626432	3.665502	4.820035	2.881409	2.670781	2.117691	1.866019	1.647078	2.295400	2.419140	2.095749	0.000000	0.000000	51163.000000		1
14018.741211	1867.647827	2.337474	3.725156	5039.340820	77678.257812	801.981750	513.966736	176.127731	63.013119	56.170300	242.825928	331.005432	199.974289	1.001834	99998.000000	4.146709	3.271295	0.368747	0.571145	3.702374	4.890299	2.904165	2.710935	2.245828	1.799431	1.749507	2.385295	2.519835	2.300974	0.000796	4.999991	51214.000000		1
18107.669922	3068.690186	1.952007	3.675817	7043.333496	99998.000000	1123.498535	713.515442	206.721512	93.896759	70.457260	295.193970	417.109589	297.605469	2.905394	0.000000	4.257863	3.486953	0.290481	0.565354	3.847778	4.999991	3.050572	2.853403	2.315386	1.972651	1.847926	2.470108	2.620250	2.473641	0.463205	0.000000	51282.000000		1
4267.580078	1075.457031	0.817191	1.924253	2614.868652	42895.996094	416.292389	252.641464	89.385254	37.461258	27.072142	114.323448	152.894852	66.951050	0.933564	99998.000000	3.630182	3.031593	0.000000	0.284262	3.417450	4.632417	2.619398	2.402505	1.951266	1.573582	1.432523	2.058135	2.184393	1.825757	0.000000	4.999991	51325.000000		1
8103.753906	2866.106934	1.995179	3.348940	4646.620605	68368.289062	771.162903	472.021729	117.724808	79.711563	41.155579	182.878036	258.997040	166.475632	1.471741	99998.000000	3.908686	3.457292	0.299982	0.524907	3.667137	4.834855	2.887146	2.673962	2.070868	1.901521	1.614429	2.262161	2.413295	2.221351	0.167831	4.999991	51365.000000		1
5253.059570	1554.377075	1.871829	3.845422	3313.754883	55000.906250	525.691101	336.118286	124.576881	70.938324	40.218121	184.472336	252.789490	158.985229	0.956808	0.000000	3.720412	3.191556	0.272266	0.584944	3.520320	4.740370	2.720731	2.526492	2.095438	1.850881	1.604422	2.265931	2.402759	2.201357	0.000000	0.000000	51453.000000		1
3244.466309	774.388489	0.863447	1.733061	1562.814087	29169.035156	271.072968	152.136246	67.629471	17.287439	12.177685	61.536007	95.213516	61.952312	0.829310	99998.000000	3.511143	2.888959	0.000000	0.238814	3.193907	4.464922	2.433086	2.182233	1.830136	1.237731	1.085565	1.789129	1.978699	1.792058	0.000000	4.999991	51478.000000		1
7339.825684	2604.377686	2.291218	3.922516	4166.396484	67099.765625	687.966675	419.770844	128.505554	58.948750	38.531315	181.844986	206.200363	180.460388	1.218965	0.000000	3.865686	3.415704	0.360066	0.593565	3.619761	4.826721	2.837567	2.623012	2.108922	1.770475	1.585814	2.259701	2.314289	2.256382	0.085991	0.000000	51519.000000		1
14509.132812	2729.472656	2.870961	2.738360	5309.976074	84344.656250	849.162964	540.530090	172.356323	79.893501	59.781361	281.977081	357.281982	286.374481	2.457213	0.000000	4.161642	3.436079	0.458027	0.437491	3.725093	4.926057	2.928991	2.732820	2.236427	1.902511	1.776566	2.450214	2.553011	2.456934	0.390443	0.000000	51610.000000		1
5913.766113	1911.168701	2.445405	4.187717	1965.760132	33115.460938	289.729584	199.471634	55.642982	35.376652	14.903709	60.576965	93.098076	31.077919	0.623978	0.000000	3.771864	3.281299	0.388351	0.621977	3.293530	4.520031	2.461993	2.299881	1.745410	1.548717	1.173294	1.782308	1.968941	1.492452	0.000000	0.000000	51674.000000		1
10460.399414	2517.262207	2.587257	4.366574	3506.254150	58387.535156	555.880920	352.051941	115.267067	58.850071	31.750174	157.594467	194.639420	118.961388	0.523332	0.000000	4.019548	3.400928	0.412840	0.640141	3.544843	4.766320	2.744982	2.546607	2.061705	1.769747	1.501746	2.197541	2.289231	2.075406	0.000000	0.000000	51736.000000		1
7370.394531	1893.776367	3.216340	5.088169	3746.983154	60967.058594	602.217163	380.681396	148.068802	60.617054	46.376347	207.902588	255.836212	177.459915	0.073906	0.000000	3.867491	3.277329	0.507362	0.706562	3.573682	4.785095	2.779753	2.580562	2.170464	1.782595	1.666296	2.317860	2.407962	2.249100	0.000000	0.000000	51853.000000		1
20451.605469	3970.773193	3.080655	6.978501	8584.789062	99998.000000	1409.740479	862.182495	300.972900	140.131256	99.980980	510.972412	630.522827	380.903412	2.088984	0.000000	4.310728	3.598875	0.488643	0.843762	3.933730	4.999991	3.149139	2.935599	2.478527	2.146535	1.999917	2.708397	2.799701	2.580815	0.319935	0.000000	51910.000000		1
11217.793945	2244.471436	2.880212	5.637074	5385.228516	80638.210938	850.094238	548.060547	193.837646	94.174301	46.697056	198.746964	258.765778	105.497787	1.484100	0.000000	4.049908	3.351114	0.459424	0.751054	3.731204	4.906541	2.929467	2.738828	2.287438	1.973932	1.669289	2.298301	2.412907	2.023243	0.171463	0.000000	52004.000000		1
8272.311523	3901.885498	2.837040	3.287266	6645.527832	99998.000000	1076.795288	673.957275	227.999313	113.265724	76.982452	378.717041	513.615173	361.506683	2.692768	99998.000000	3.917627	3.591274	0.452865	0.516835	3.822530	4.999991	3.032133	2.828632	2.357934	2.054099	1.886392	2.578315	2.710638	2.558116	0.430199	4.999991	52138.000000		1
10345.873047	1750.009399	2.907966	5.230021	3919.024902	59862.109375	626.137756	393.525146	137.605667	59.349636	37.529102	133.923691	186.504517	125.539001	0.097108	0.000000	4.014767	3.243040	0.463589	0.718503	3.593178	4.777152	2.796670	2.594972	2.138636	1.773418	1.574368	2.126858	2.270689	2.098779	0.000000	0.000000	52170.000000		1
16301.701172	2799.837402	1.544953	4.480672	6890.290527	98701.179688	1111.104980	692.074219	185.844604	112.439285	57.335953	316.931244	453.072144	206.221939	1.808089	0.000000	4.212233	3.447133	0.188915	0.651343	3.838238	4.994322	3.045755	2.840153	2.269150	2.050918	1.758427	2.500965	2.656167	2.314335	0.257220	0.000000	52198.000000		1
14708.798828	3322.309082	1.890332	3.731324	5412.966797	89763.242188	889.408875	532.999573	157.369354	91.488358	41.309765	239.510910	322.549835	162.183075	2.443348	0.000000	4.167577	3.521440	0.276538	0.571863	3.733435	4.953098	2.949101	2.726727	2.196920	1.961366	1.616053	2.379325	2.508597	2.210006	0.387985	0.000000	52225.000000		1
8921.255859	3732.776367	1.603544	3.805334	8028.347168	99998.000000	1293.961426	816.826904	267.381744	93.554466	88.278191	356.862579	502.183777	269.790131	2.358409	0.000000	3.950426	3.572032	0.205081	0.580393	3.904626	4.999991	3.111921	2.912130	2.427132	1.971065	1.945853	2.552501	2.700863	2.431026	0.372619	0.000000	52277.000000		1
18455.509766	4244.451660	2.642764	3.953353	6878.205078	99998.000000	1130.125488	695.040771	225.609406	127.006866	84.155228	367.705017	507.959625	243.146637	3.527380	99998.000000	4.266126	3.627822	0.422058	0.596966	3.837475	4.999991	3.053127	2.842010	2.353357	2.103827	1.925081	2.565500	2.705829	2.385868	0.547452	4.999991	52337.000000		1
6082.662109	1798.405640	1.813238	3.450704	4620.273438	66942.382812	754.436707	470.288666	157.289185	50.977283	46.521282	229.932816	279.960297	168.140854	0.454887	99998.000000	3.784094	3.254888	0.258455	0.537908	3.664668	4.825701	2.877623	2.672364	2.196699	1.707377	1.667652	2.361601	2.447096	2.225673	0.000000	4.999991	52434.000000		1
8709.797852	2141.218750	2.149366	3.567886	4744.239746	73508.382812	778.551514	482.648285	137.479248	85.694016	42.117702	211.923782	273.546143	159.845596	1.066258	99998.000000	3.940008	3.330661	0.332310	0.552411	3.676167	4.866337	2.891287	2.683631	2.138237	1.932950	1.624465	2.326180	2.437031	2.203701	0.027862	4.999991	52491.000000		1
4872.282715	1435.165894	2.056854	4.126042	1300.505127	26688.156250	223.182510	127.114792	58.735973	25.709129	17.031488	45.707176	76.766594	17.290524	0.122258	0.000000	3.687732	3.156902	0.313203	0.615534	3.114112	4.426319	2.348660	2.104196	1.768904	1.410087	1.231253	1.659984	1.885172	1.237808	0.000000	0.000000	52510.000000		1
8419.096680	2672.630127	2.137031	2.713690	2810.926514	47595.156250	438.664917	282.303955	97.868614	34.229500	28.768198	127.796303	202.345688	119.112495	0.347193	99998.000000	3.925266	3.426939	0.329811	0.433560	3.448849	4.677563	2.642133	2.450717	1.990643	1.534401	1.458913	2.106518	2.306094	2.075957	0.000000	4.999991	52553.000000		1
10921.720703	2952.355957	1.976677	4.184633	4206.438477	63694.203125	672.779297	421.022858	106.012772	47.107193	59.960217	193.322662	221.726990	157.643814	1.080984	0.000000	4.038291	3.470169	0.295936	0.621657	3.623914	4.804100	2.827873	2.624306	2.025358	1.673087	1.777863	2.286283	2.345819	2.197677	0.033819	0.000000	52579.000000		1
17611.962891	6186.744629	1.754647	5.402710	10292.181641	99998.000000	1656.072510	1039.099731	319.518494	159.336777	93.249176	491.985840	752.336670	326.555603	1.994835	99998.000000	4.245808	3.791462	0.244190	0.732612	4.012507	4.999991	3.219079	3.016657	2.504496	2.202316	1.969645	2.691953	2.876412	2.513957	0.299907	4.999991	52610.000000		1
11874.148438	3254.294189	2.285050	3.564802	4552.862793	73412.945312	710.545837	442.874237	134.713135	75.252480	39.595207	205.568192	273.512207	189.141113	0.812491	0.000000	4.074603	3.512457	0.358896	0.552035	3.658285	4.865773	2.851592	2.646281	2.129410	1.876521	1.597643	2.312956	2.436977	2.276786	0.000000	0.000000	52634.000000		1
7668.095703	4211.014648	2.633513	3.028231	7819.510254	99998.000000	1251.301025	773.854980	205.426346	92.832870	58.396759	284.811035	357.963470	257.920837	2.464014	99998.000000	3.884687	3.624387	0.420535	0.481189	3.893180	4.999991	3.097362	2.888659	2.312656	1.967702	1.766389	2.454557	2.553839	2.411486	0.391643	4.999991	52673.000000		1
7921.832031	1605.345093	2.198706	1.927337	3936.528320	76306.226562	628.675659	371.282135	163.271637	91.340340	37.976242	181.419434	261.766235	162.411270	1.223643	0.000000	3.898826	3.205568	0.342167	0.284958	3.595113	4.882560	2.798427	2.569704	2.212911	1.960663	1.579512	2.258684	2.417914	2.210616	0.087655	0.000000	52690.000000		1
8295.688477	2126.145264	3.432201	4.415914	2206.751221	41011.648438	350.284973	226.879913	101.973076	38.398716	23.260641	94.584435	125.995399	83.751259	1.776879	0.000000	3.918852	3.327593	0.535573	0.645021	3.343753	4.612907	2.544421	2.355796	2.008486	1.584317	1.366622	1.975820	2.100355	1.922991	0.249658	0.000000	52736.000000		1
6391.461914	2550.757568	3.031315	4.708869	3859.292969	64402.699219	654.141174	389.457703	113.845467	61.656273	40.526493	167.850983	228.526627	118.224373	0.517922	0.000000	3.805600	3.406669	0.481631	0.672917	3.586508	4.808904	2.815671	2.590460	2.056316	1.789977	1.607739	2.224924	2.358937	2.072707	0.000000	0.000000	52759.000000		1
10051.366211	2883.237061	2.621178	2.978892	4094.282959	64810.425781	687.763184	415.950104	122.399757	72.865662	38.284618	162.278671	204.639984	118.113365	0.583131	0.000000	4.002225	3.459880	0.418496	0.474055	3.612178	4.811645	2.837439	2.619041	2.087780	1.862523	1.583024	2.210261	2.310991	2.072299	0.000000	0.000000	52849.000000		1
5775.780762	1983.883179	2.207957	3.367443	3556.081299	54672.179688	582.333252	360.156006	110.218994	42.274975	36.958611	198.959747	212.586777	152.154755	0.992277	0.000000	3.761611	3.297516	0.343991	0.527300	3.550972	4.737766	2.765172	2.556491	2.042256	1.626083	1.567716	2.298765	2.327536	2.182286	0.000000	0.000000	52887.000000		1
5946.453613	2400.582764	2.161701	1.847160	3690.578369	54712.570312	605.541443	372.136353	121.585655	34.938759	27.821491	151.238876	199.012161	133.744827	0.553881	99998.000000	3.774258	3.380317	0.334796	0.266504	3.567094	4.738087	2.782144	2.570702	2.084882	1.543307	1.444380	2.179663	2.298880	2.126277	0.000000	4.999991	52934.000000		1
6855.808105	1099.722900	1.184156	2.972724	3270.502197	55112.300781	504.956055	326.102295	101.855888	32.027710	27.722811	160.437683	203.665527	73.994308	0.964915	0.000000	3.836059	3.041283	0.073409	0.473155	3.514614	4.741249	2.703254	2.513354	2.007986	1.505526	1.442837	2.205306	2.308918	1.869198	0.000000	0.000000	52950.000000		1
8457.110352	4655.452637	2.460824	3.867008	6719.525391	99998.000000	1112.730103	674.068298	180.984634	97.069931	72.125565	343.170776	465.897430	289.976288	2.267421	0.000000	3.927222	3.667962	0.391080	0.587375	3.827339	4.999991	3.046390	2.828704	2.257642	1.987085	1.858089	2.535510	2.668290	2.462363	0.355532	0.000000	52996.000000		1
10084.053711	4014.953857	2.189455	4.027363	8450.693359	99998.000000	1367.388306	849.409668	280.567810	82.804550	88.820930	364.584259	462.807526	264.251740	2.595618	99998.000000	4.003635	3.603681	0.340336	0.605021	3.926892	4.999991	3.135892	2.929117	2.448038	1.918054	1.948515	2.561798	2.665401	2.422018	0.414241	4.999991	53026.000000		1
14968.659180	2427.975586	2.655099	4.924731	6326.000000	99258.828125	1035.374512	643.619446	214.881088	84.115143	68.421997	341.866364	448.702484	232.649582	0.427087	0.000000	4.175183	3.385244	0.424081	0.692383	3.801129	4.996769	3.015097	2.808629	2.332198	1.924874	1.835196	2.533856	2.651958	2.366702	0.000000	0.000000	53113.000000		1
7999.446289	4204.949219	1.541869	3.725156	6265.932129	99754.867188	1035.488647	633.880981	228.159668	71.613663	69.979286	273.780487	343.417480	180.469650	1.620246	99998.000000	3.903060	3.623761	0.188048	0.571145	3.796986	4.998934	3.015145	2.802008	2.358239	1.854996	1.844970	2.437402	2.535822	2.256404	0.209581	4.999991	53173.000000		1
14375.347656	4626.422363	2.494745	5.439715	8989.447266	99998.000000	1442.344849	908.814819	288.085968	135.561157	100.320190	498.955109	608.807129	409.683929	3.281741	0.000000	4.157619	3.665245	0.397026	0.735576	3.953733	4.999991	3.159069	2.958475	2.459522	2.132135	2.001388	2.698061	2.784480	2.612449	0.516104	0.000000	53219.000000		1
10096.102539	1200.258911	1.569623	3.207088	3598.871094	62968.558594	606.744080	364.695282	126.427124	54.970726	40.813282	171.770416	253.804031	90.594078	1.118747	0.000000	4.004154	3.079275	0.195795	0.506111	3.556166	4.799124	2.783005	2.561930	2.101840	1.740131	1.610802	2.234948	2.404499	1.957100	0.048732	0.000000	53290.000000		1
9172.908203	2178.294434	1.723810	2.769197	4469.620117	66224.640625	761.603271	447.638611	146.070541	50.721336	28.552338	175.640503	240.802994	175.137863	0.494541	0.000000	3.962507	3.338117	0.236489	0.442354	3.650271	4.821020	2.881729	2.650928	2.164563	1.705191	1.455642	2.244625	2.381662	2.243380	0.000000	0.000000	53309.000000		1
7160.299316	2099.452393	2.627345	3.083739	3150.797852	56702.210938	534.091187	310.760681	99.823708	49.836304	26.174774	145.271851	199.302032	119.007645	0.491635	99998.000000	3.854931	3.322106	0.419517	0.489078	3.498420	4.753600	2.727615	2.492426	1.999234	1.697546	1.417883	2.162181	2.299512	2.075575	0.000000	4.999991	53344.000000		1
6297.269043	3137.741211	0.826442	3.971855	4729.480957	78918.390625	800.957947	478.371155	169.500778	88.312111	64.416222	266.123566	374.785278	262.327484	0.777493	0.000000	3.799152	3.496617	0.000000	0.598993	3.674814	4.897178	2.903610	2.679765	2.229172	1.946020	1.808995	2.425083	2.573782	2.418844	0.000000	0.000000	53543.000000		1
6019.035645	4019.323486	2.500912	3.867008	2875.580322	52786.355469	461.250214	287.311951	90.584824	57.894112	28.669519	158.300644	176.041397	114.835350	1.824646	99998.000000	3.779527	3.604153	0.398098	0.587375	3.458725	4.722522	2.663937	2.458354	1.957055	1.762634	1.457420	2.199483	2.245615	2.060076	0.261179	4.999991	53682.000000		1
11872.341797	2375.949707	2.066105	3.648063	5185.343750	74553.492188	845.770874	519.458862	142.582825	60.703396	55.143417	240.232498	332.985199	203.764206	0.354336	99998.000000	4.074536	3.375837	0.315152	0.562062	3.714777	4.872468	2.927253	2.715551	2.154067	1.783213	1.741494	2.380632	2.522425	2.309128	0.000000	4.999991	53699.000000		1
5524.675293	1894.214233	2.833956	3.978023	2081.409668	35695.023438	341.844788	208.411392	65.745308	41.328266	21.111275	82.536270	73.707527	55.331524	1.503783	99998.000000	3.742307	3.277429	0.452393	0.599667	3.318357	4.552608	2.533829	2.318922	1.817865	1.616247	1.324515	1.916645	1.867512	1.742973	0.177185	4.999991	53737.000000		1
8120.569824	995.054626	1.662135	4.631775	2894.751709	49033.046875	490.221954	293.522583	97.853195	25.678293	32.675297	150.585129	190.309860	153.554764	0.591912	0.000000	3.909586	2.997847	0.220666	0.665747	3.461611	4.690489	2.690393	2.467642	1.990575	1.409566	1.514220	2.177782	2.279461	2.186263	0.000000	0.000000	53798.000000		1
9601.855469	4178.601562	2.103110	3.718989	4990.867676	82050.429688	794.997131	507.808502	162.164566	90.627998	54.656185	255.900970	319.102203	162.189240	1.991171	0.000000	3.982355	3.621031	0.322862	0.570425	3.698176	4.914081	2.900366	2.705700	2.209956	1.957262	1.737639	2.408072	2.503930	2.210022	0.299109	0.000000	53864.000000		1
4539.454590	1854.998413	3.049818	2.423819	1892.465820	31219.267578	306.045654	183.553375	62.491966	30.775713	11.533183	86.329269	106.533920	67.490707	0.159839	0.000000	3.657004	3.268343	0.484274	0.384500	3.277028	4.494423	2.485786	2.263762	1.795824	1.488208	1.061949	1.936158	2.027488	1.829244	0.000000	0.000000	53901.000000		1
6492.115234	2463.506348	0.872698	4.005776	3541.091064	55940.335938	570.685974	364.161804	129.692795	49.207218	34.793823	165.451828	227.123520	121.653496	0.738192	0.000000	3.812386	3.391554	0.000000	0.602687	3.549137	4.747725	2.756397	2.561294	2.112916	1.692029	1.541502	2.218672	2.356262	2.085124	0.000000	0.000000	53957.000000		1
7740.399902	982.056702	1.736145	1.396934	2718.016602	44652.226562	449.621460	273.592377	72.680641	55.094078	17.962778	88.420044	128.625824	59.658009	0.265220	99998.000000	3.888763	2.992136	0.239586	0.145176	3.434252	4.649843	2.652847	2.437104	1.861419	1.741105	1.254374	1.946551	2.109328	1.775669	0.000000	4.999991	53979.000000		1
8244.251953	2833.024658	1.196491	2.944971	3090.683350	49728.371094	489.244415	312.333405	116.084259	53.740314	24.645241	113.873222	162.207748	60.580048	0.685999	99998.000000	3.916151	3.452250	0.077909	0.469081	3.490055	4.696604	2.689526	2.494618	2.064773	1.730300	1.391733	2.056422	2.210072	1.782330	0.000000	4.999991	54071.000000		1
11124.886719	3479.419434	3.496960	4.243225	4593.459961	66665.250000	714.462158	460.688995	152.996613	94.787964	43.406708	179.479767	240.479202	138.459869	0.736010	0.000000	4.046296	3.541507	0.543691	0.627696	3.662140	4.823900	2.853979	2.663408	2.184682	1.976753	1.637557	2.254015	2.381078	2.141324	0.000000	0.000000	54121.000000		1
5479.106934	825.859131	1.588125	2.713690	2227.045166	34032.828125	333.543365	212.768723	52.796692	21.031097	15.884338	61.295475	107.721161	66.537834	1.080301	99998.000000	3.738710	2.916906	0.200885	0.433560	3.347729	4.531898	2.523152	2.327908	1.722607	1.322862	1.200969	1.787428	2.032301	1.823069	0.033545	4.999991	54148.000000		1
19327.511719	4244.495117	1.751564	4.755125	8403.125977	99998.000000	1398.438477	855.015930	248.866974	135.733841	80.541092	383.058929	512.067139	275.772583	0.967016	0.000000	4.286176	3.627826	0.243426	0.677162	3.924441	4.999991	3.145643	2.931974	2.395967	2.132688	1.906018	2.583266	2.709327	2.440551	0.000000	0.000000	54203.000000		1
13153.338867	3735.264893	2.278883	4.058200	5917.429688	88695.351562	947.114868	601.646667	169.951004	98.038223	69.892937	298.530579	362.024750	290.654724	1.179372	99998.000000	4.119036	3.572321	0.357722	0.608333	3.772133	4.947901	2.976403	2.779341	2.230324	1.991395	1.844433	2.474989	2.558738	2.463377	0.071651	4.999991	54263.000000		1
3978.106201	1790.554443	1.625130	1.788568	1816.716797	33335.601562	290.993927	183.800079	48.886509	40.187283	16.316061	55.646065	63.842644	48.260513	1.221449	99998.000000	3.599676	3.252988	0.210888	0.252506	3.259287	4.522908	2.463884	2.264346	1.689189	1.604089	1.212615	1.745434	1.805111	1.683592	0.086875	4.999991	54323.000000		1
7234.463379	1377.752808	2.914133	5.088169	2799.646240	43368.371094	480.178223	281.970917	78.259125	37.806637	29.551468	117.823494	148.824310	128.005997	0.360164	0.000000	3.859406	3.139171	0.464509	0.706562	3.447103	4.637173	2.681402	2.450204	1.893535	1.577568	1.470579	2.071232	2.172674	2.107230	0.000000	0.000000	54345.000000		1
10537.206055	3667.808105	2.741444	3.438369	4749.441895	71171.656250	772.788025	476.961884	136.051468	74.792999	47.332306	221.671478	317.643585	170.351898	0.903866	0.000000	4.022726	3.564407	0.437979	0.536352	3.676643	4.852307	2.888060	2.678484	2.133703	1.873861	1.675158	2.345710	2.501940	2.231347	0.000000	0.000000	54384.000000		1
10905.041016	3165.624268	1.902667	5.415045	6030.263672	85689.656250	969.990051	610.574097	195.558380	67.237839	53.798904	239.365967	335.220917	208.303467	1.901701	0.000000	4.037627	3.500459	0.279363	0.733602	3.780336	4.932929	2.986767	2.785738	2.291276	1.827614	1.730773	2.379062	2.525331	2.318696	0.279142	0.000000	54448.000000		1
7947.957520	2112.459717	2.553336	3.805334	2616.385742	41839.183594	416.162872	260.286041	70.512772	33.770023	20.741226	102.827271	150.030060	113.080704	0.905184	0.000000	3.900255	3.324788	0.407108	0.580393	3.417702	4.621583	2.619263	2.415451	1.848268	1.528531	1.316834	2.012108	2.176178	2.053389	0.000000	0.000000	54477.000000		1
21730.601562	4327.527832	2.781532	2.966557	10125.456055	99998.000000	1692.769043	1018.343018	274.520599	116.500565	97.091515	435.195709	552.479553	349.023712	4.752992	0.000000	4.337072	3.636240	0.444284	0.472253	4.005414	4.999991	3.228598	3.007894	2.438575	2.066328	1.987181	2.638685	2.742316	2.542855	0.676967	0.000000	54505.000000		1
5272.187988	3126.504150	2.898715	2.855542	3385.097168	53327.894531	524.522400	320.721161	77.565277	33.773106	20.213907	138.154587	145.857758	111.800949	1.125383	0.000000	3.721991	3.495059	0.462205	0.455689	3.529571	4.726954	2.719764	2.506128	1.889667	1.528571	1.305650	2.140365	2.163929	2.048445	0.051300	0.000000	54537.000000		1
9085.767578	1969.630249	1.023801	2.306637	3637.306885	55176.941406	602.272705	370.480377	105.389854	66.170868	31.259859	152.281189	194.568497	141.540527	2.095782	0.000000	3.958362	3.294385	0.010216	0.362979	3.560780	4.741757	2.779793	2.568765	2.022799	1.820667	1.494987	2.182646	2.289073	2.150881	0.321346	0.000000	54653.000000		1
6895.230469	2499.243896	2.889463	2.288134	2904.215820	49274.984375	460.257263	292.375427	106.176208	57.798515	33.039177	148.796555	176.463867	112.510208	0.899572	0.000000	3.838549	3.397809	0.460817	0.359481	3.463029	4.692626	2.663001	2.465941	2.026027	1.761917	1.519029	2.172593	2.246656	2.051192	0.000000	0.000000	54742.000000		1
19771.208984	4661.292969	1.205742	4.298732	8982.751953	99998.000000	1490.124268	910.541687	281.070465	110.095642	97.168610	475.934998	629.946167	350.047516	3.146921	0.000000	4.296033	3.668506	0.081254	0.633340	3.953409	4.999991	3.173223	2.959300	2.448815	2.041770	1.987526	2.677548	2.799304	2.544127	0.497886	0.000000	54806.000000		1
12937.456055	1550.966431	2.846291	4.545431	3724.570557	57639.136719	596.154541	382.044403	104.606583	53.089645	32.770893	144.605759	197.279099	137.818451	1.086023	99998.000000	4.111849	3.190602	0.454279	0.657575	3.571076	4.760717	2.775359	2.582114	2.019559	1.725010	1.515488	2.160186	2.295081	2.139307	0.035839	4.999991	54882.000000		1
14880.279297	2727.622314	2.661267	4.835302	5820.939453	85331.476562	947.460205	590.788818	155.149063	60.065063	51.849983	245.280579	271.742157	224.767548	1.219805	99998.000000	4.172611	3.435784	0.425088	0.684424	3.764993	4.931109	2.976561	2.771432	2.190749	1.778622	1.714749	2.389663	2.434157	2.351734	0.086290	4.999991	54945.000000		1
7244.979004	2420.993896	2.254213	2.423819	4793.228027	71707.000000	761.732788	485.929382	121.764511	87.294479	42.617271	192.638077	263.277283	114.647240	0.204682	0.000000	3.860037	3.383994	0.352995	0.384500	3.680628	4.855562	2.881803	2.686573	2.085521	1.940987	1.629586	2.284742	2.420413	2.059364	0.000000	0.000000	54990.000000		1
6998.982910	1880.821655	1.902667	2.198706	4035.957275	71562.632812	642.922546	404.515594	133.877441	59.392807	60.012638	275.772583	352.896881	218.362625	1.207349	0.000000	3.845035	3.274348	0.279363	0.342167	3.605947	4.854686	2.808159	2.606935	2.126707	1.773734	1.778243	2.440551	2.547648	2.339178	0.081833	0.000000	55024.000000		1
10808.920898	2580.090088	2.729109	3.799166	4870.623535	76785.679688	797.189636	494.751953	172.319321	75.311066	56.161049	271.618805	333.111633	232.168518	1.587676	0.000000	4.033782	3.411635	0.436021	0.579688	3.687585	4.885280	2.901562	2.694387	2.236334	1.876859	1.749435	2.433960	2.522590	2.365803	0.200762	0.000000	55088.000000		1
6652.503418	2098.567383	1.393850	3.472290	3773.873291	65392.097656	646.037109	383.216217	136.776154	89.968079	31.472637	177.333481	254.016815	108.633949	1.242677	0.000000	3.822985	3.321923	0.144216	0.540616	3.576787	4.815525	2.810257	2.583444	2.136010	1.954088	1.497933	2.248791	2.404862	2.035966	0.094358	0.000000	55210.000000		1
7533.481445	1354.125244	2.137031	3.882427	2941.411865	50954.902344	469.567078	293.821716	120.361404	58.307331	21.814367	128.058426	175.285873	104.757690	0.330450	0.000000	3.876996	3.131659	0.329811	0.589103	3.468556	4.707186	2.671698	2.468084	2.080487	1.765723	1.338743	2.107408	2.243747	2.020186	0.000000	0.000000	55239.000000		1
10371.791016	2007.708252	2.833956	4.274062	4004.472168	62855.750000	646.015503	403.753906	147.223862	49.453918	35.373566	146.169220	218.652496	131.552292	2.920424	99998.000000	4.015854	3.302701	0.452393	0.630841	3.602545	4.798345	2.810243	2.606117	2.167978	1.694201	1.548679	2.164856	2.339754	2.119098	0.465446	4.999991	55298.000000		1
10107.144531	2509.962891	1.871829	5.470552	7997.892090	99998.000000	1321.456055	811.078796	238.132477	146.502258	81.034485	388.359894	511.308563	281.841400	1.509197	99998.000000	4.004629	3.399667	0.272266	0.738031	3.902976	4.999991	3.121053	2.909063	2.376819	2.165844	1.908670	2.589234	2.708683	2.450005	0.178746	4.999991	55363.000000		1
6623.799805	2217.898926	1.501781	4.693450	2502.854980	40208.445312	406.069794	254.164825	79.393936	22.816584	28.906967	110.687721	128.912613	66.540916	0.764019	0.000000	3.821107	3.345942	0.176607	0.671492	3.398436	4.604317	2.608601	2.405115	1.899787	1.358251	1.461003	2.044099	2.110295	1.823089	0.000000	0.000000	55428.000000		1
14839.897461	3915.925781	1.292086	2.429986	7603.025879	99998.000000	1213.189087	770.317932	236.683121	115.371918	66.901711	382.580963	468.789978	359.486847	1.767233	0.000000	4.171431	3.592834	0.111292	0.385604	3.880986	4.999991	3.083929	2.886670	2.374167	2.062100	1.825437	2.582723	2.670978	2.555683	0.247294	0.000000	55458.000000		1
15972.717773	4016.958252	2.454656	4.175382	8887.291992	99998.000000	1494.990356	904.146057	287.182434	147.504471	101.618446	441.930603	587.776001	288.539276	3.317715	99998.000000	4.203379	3.603897	0.389991	0.620696	3.948769	4.999991	3.174639	2.956239	2.458158	2.168805	2.006973	2.645354	2.769212	2.460205	0.520839	4.999991	55540.000000		1
8060.372070	3109.722412	2.494745	3.339689	3848.672363	82765.585938	569.517212	388.470917	229.439407	105.204834	75.175385	278.298157	387.844910	266.015625	1.370844	0.000000	3.906355	3.492722	0.397026	0.523706	3.585311	4.917850	2.755507	2.589359	2.360668	2.022036	1.876076	2.444510	2.588658	2.424907	0.136988	0.000000	55635.000000		1
19332.562500	5769.138672	1.378431	6.432679	12262.400391	99998.000000	2020.795532	1243.946289	387.311432	140.655487	146.773636	719.220398	936.475952	493.558563	2.445727	99998.000000	4.286289	3.761111	0.139385	0.808392	4.088575	4.999991	3.305522	3.094802	2.588060	2.148157	2.166648	2.856862	2.971497	2.693339	0.388408	4.999991	55662.000000		1
7193.030273	1218.329712	0.188108	1.757731	2474.567627	42760.593750	400.898376	243.014038	83.809853	44.282490	19.985710	89.366753	127.901146	103.551949	1.969036	0.000000	3.856912	3.085765	0.000000	0.244952	3.393499	4.631044	2.603034	2.385631	1.923295	1.646232	1.300720	1.951176	2.106874	2.015158	0.294254	0.000000	55692.000000		1
14749.704102	4439.615723	2.078440	5.273193	8412.833984	99998.000000	1425.624756	856.249390	276.700806	145.197845	92.364143	472.875916	615.902832	329.990875	2.974467	0.000000	4.168783	3.647345	0.317737	0.722074	3.924942	4.999991	3.154005	2.932600	2.442010	2.161960	1.965503	2.674747	2.789512	2.518502	0.473409	0.000000	55750.000000		1
6796.600098	3128.314209	1.714559	2.170952	5411.634766	79114.695312	861.670593	549.802856	157.794907	65.366013	47.939804	206.077011	276.065552	238.354507	1.037077	0.000000	3.832292	3.495310	0.234152	0.336650	3.733329	4.898257	2.935341	2.740207	2.198093	1.815352	1.680696	2.314029	2.441012	2.377223	0.015811	0.000000	55818.000000		1
18191.960938	4556.803711	3.398280	3.626477	7306.820312	99998.000000	1182.305420	743.153259	214.276672	106.771370	61.135120	298.823547	396.152496	222.365311	0.591042	99998.000000	4.259880	3.658660	0.531259	0.559485	3.863729	4.999991	3.072730	2.871078	2.330975	2.028455	1.786291	2.475415	2.597862	2.347067	0.000000	4.999991	55862.000000		1
4593.037598	2104.562256	2.093859	4.329569	2740.469238	44023.046875	440.959229	277.925049	86.483452	42.148540	16.954395	93.375610	132.640854	91.747398	0.659754	99998.000000	3.662100	3.323162	0.320947	0.636445	3.437825	4.643680	2.644398	2.443928	1.936933	1.624783	1.229282	1.970233	2.122677	1.962594	0.000000	4.999991	55944.000000		1
4443.386719	649.238037	2.207957	2.981975	1734.408813	28186.195312	268.303772	171.458954	59.087517	49.595772	12.486058	56.913483	64.203438	40.816364	2.809060	99998.000000	3.647714	2.812404	0.343991	0.474504	3.239151	4.450037	2.428627	2.234160	1.771496	1.695445	1.096425	1.755215	1.807558	1.610834	0.448561	4.999991	55960.000000		1
6046.681152	1151.770264	1.834825	3.207088	2144.481201	38975.253906	366.539368	208.442230	91.639465	29.412701	21.080439	67.040482	95.179596	81.731415	0.568745	99998.000000	3.781517	3.061366	0.263595	0.506111	3.331322	4.590789	2.564121	2.318986	1.962083	1.468535	1.323880	1.826337	1.978544	1.912389	0.000000	4.999991	55979.000000		1
3224.381836	1043.463135	3.678900	5.183765	1380.759399	24351.519531	210.332565	139.277054	56.777798	43.844597	17.907270	61.067280	85.163612	61.856716	0.299466	0.000000	3.508446	3.018477	0.565718	0.714645	3.140118	4.386526	2.322906	2.143880	1.754179	1.641916	1.253029	1.785809	1.930254	1.791387	0.000000	0.000000	56058.000000		1
5430.362305	1330.596313	1.224244	2.140115	1901.994507	35385.121094	319.219391	187.651672	69.723335	25.465515	10.315106	52.744267	49.537178	37.686371	0.720652	99998.000000	3.734829	3.124046	0.087868	0.330437	3.279209	4.548820	2.504089	2.273352	1.843378	1.405952	1.013474	1.722175	1.694931	1.576184	0.000000	4.999991	56087.000000		1
9576.199219	1566.440552	1.631298	1.837908	3275.741455	55674.675781	538.282043	325.898773	97.125435	18.129299	32.641376	125.440323	125.791870	135.940460	0.760804	0.000000	3.981193	3.194914	0.212533	0.264324	3.515310	4.745658	2.731010	2.513083	1.987333	1.258381	1.513768	2.098437	2.099653	2.133349	0.000000	0.000000	56109.000000		1
14402.265625	5494.426758	3.302684	5.063499	8096.368652	99998.000000	1331.734131	814.618958	258.929199	100.995529	80.245049	370.125732	456.199066	339.309937	0.601942	99998.000000	4.158431	3.739922	0.518867	0.704451	3.908290	4.999991	3.124418	2.910954	2.413181	2.004302	1.904418	2.568349	2.659154	2.530596	0.000000	4.999991	56123.000000		1
15532.424805	6439.518555	1.359929	5.871439	10579.835938	99998.000000	1736.110962	1057.420166	357.121613	152.413788	99.610931	490.792450	615.958313	329.142853	2.605297	0.000000	4.191239	3.808853	0.133516	0.768745	4.024479	4.999991	3.239578	3.024248	2.552816	2.183024	1.998307	2.690898	2.789551	2.517385	0.415857	0.000000	56162.000000		1
9507.218750	3467.534668	2.790784	4.619441	7321.776367	99998.000000	1217.916504	750.310669	220.582916	86.711647	81.564888	366.385162	499.004425	226.855240	1.982571	0.000000	3.978054	3.540021	0.445726	0.664589	3.864616	4.999991	3.085618	2.875241	2.343572	1.938077	1.911503	2.563938	2.698104	2.355749	0.297229	0.000000	56231.000000		1
12588.888672	3334.699463	2.063021	4.323402	4678.910645	73474.257812	785.033569	474.356110	153.638031	71.906624	51.159225	242.952362	328.322571	273.990173	1.411836	0.000000	4.099988	3.523057	0.314504	0.635826	3.670145	4.866135	2.894888	2.676105	2.186499	1.856769	1.708924	2.385521	2.516301	2.437735	0.149784	0.000000	56311.000000		1
10444.175781	4551.493652	3.364359	3.947186	5996.357910	87035.210938	980.755371	594.054504	152.719070	73.818535	44.004951	239.637344	359.631775	160.456177	0.942006	0.000000	4.018874	3.658154	0.526902	0.596288	3.777888	4.939695	2.991561	2.773826	2.183893	1.868165	1.643502	2.379555	2.555858	2.205356	0.000000	0.000000	56330.000000		1
7435.877930	2949.534424	1.649800	2.763030	3127.552490	49710.171875	534.825134	324.036194	109.614578	51.763638	32.619789	145.700485	182.985977	90.868530	1.572155	0.000000	3.871332	3.469754	0.217431	0.441386	3.495205	4.696445	2.728212	2.510593	2.039868	1.714025	1.513481	2.163461	2.262418	1.958413	0.196495	0.000000	56412.000000		1
5432.998535	2689.272949	2.510163	4.366574	3153.394287	51367.191406	515.181702	321.094299	123.932373	63.463345	28.083609	154.600159	175.070023	105.593384	0.192680	0.000000	3.735039	3.429635	0.399702	0.640141	3.498778	4.710686	2.711960	2.506633	2.093185	1.802523	1.448453	2.189210	2.243212	2.023637	0.000000	0.000000	56481.000000		1
10597.085938	3000.520996	2.719858	7.721682	8009.067871	99998.000000	1331.083496	814.076172	262.019104	121.397545	102.272194	425.740967	548.433716	309.746124	1.771612	0.000000	4.025187	3.477197	0.434546	0.887712	3.903582	4.999991	3.124205	2.910665	2.418333	2.084210	2.009758	2.629145	2.739124	2.491006	0.248369	0.000000	56561.000000		1
8830.643555	3580.695557	2.241878	2.840123	4083.724365	64262.882812	632.511841	407.864532	123.694931	49.382992	38.626911	209.049728	244.879700	185.326538	0.045073	0.000000	3.945992	3.553967	0.350612	0.453337	3.611056	4.807960	2.801069	2.610516	2.092352	1.693577	1.586890	2.320250	2.388953	2.267938	0.000000	0.000000	56643.000000		1
12556.632812	3068.582275	1.995179	3.392113	5346.475098	86238.304688	856.107544	533.866089	180.213699	78.354721	52.963215	237.947449	350.984985	184.577179	1.241717	99998.000000	4.098873	3.486938	0.299982	0.530470	3.728068	4.935700	2.932528	2.727432	2.255788	1.894065	1.723974	2.376481	2.545289	2.266178	0.094022	4.999991	56664.000000		1
6864.072266	1267.996338	2.032184	2.981975	2657.522949	45431.476562	441.523560	268.624481	70.081047	44.933159	27.670387	132.095032	147.217682	92.783531	0.267537	0.000000	3.836582	3.103118	0.307963	0.474504	3.424477	4.657357	2.644954	2.429146	1.845601	1.652567	1.442015	2.120887	2.167960	1.967471	0.000000	0.000000	56704.000000		1
5306.044434	470.054291	2.445405	3.120744	1750.814209	29936.775391	297.451263	177.586349	52.534573	17.028406	15.227502	56.836388	78.129608	43.758251	0.338837	99998.000000	3.724771	2.672148	0.388351	0.494258	3.243240	4.476205	2.473416	2.249410	1.720445	1.231174	1.182629	1.754627	1.892816	1.641060	0.000000	4.999991	56788.000000		1
6475.080566	2225.164307	2.241878	2.944971	3051.112793	52255.148438	498.501801	305.203796	100.400368	63.084045	30.862057	126.547386	176.692062	95.376953	0.889040	99998.000000	3.811245	3.347362	0.350612	0.469081	3.484458	4.718129	2.697667	2.484590	2.001735	1.799919	1.489425	2.102253	2.247217	1.979443	0.000000	4.999991	56808.000000		1
16380.820312	3204.035400	1.631298	3.219423	6739.945801	98162.648438	1093.530762	677.694763	187.750351	105.220253	65.985840	279.392883	387.003052	198.154892	1.559486	99998.000000	4.214335	3.505697	0.212533	0.507778	3.828656	4.991946	3.038831	2.831034	2.273581	2.022099	1.819451	2.446215	2.587714	2.297005	0.192981	4.999991	56858.000000		1
8295.038086	4470.662598	2.201789	2.963473	6681.558105	99495.468750	1119.714844	678.700073	241.228546	116.071930	53.034138	265.485229	327.224762	187.870621	2.462037	99998.000000	3.918818	3.650372	0.342776	0.471801	3.824878	4.997803	3.049108	2.831678	2.382429	2.064727	1.724555	2.424040	2.514846	2.273859	0.391295	4.999991	56907.000000		1
14345.821289	2600.572510	2.322055	3.379778	5096.195801	80386.937500	804.183533	514.765442	151.806290	63.777885	47.403233	204.186676	262.441589	173.367798	0.817762	0.000000	4.156725	3.415069	0.365873	0.528888	3.707246	4.905186	2.905355	2.711609	2.181290	1.804670	1.675808	2.310027	2.419033	2.238968	0.000000	0.000000	56949.000000		1
11114.466797	3562.452148	2.121612	2.297385	5220.840820	79287.820312	855.509277	521.521912	170.589340	79.979851	41.463951	194.990967	248.870056	144.738358	0.766867	0.000000	4.045888	3.551749	0.326666	0.361234	3.717741	4.899207	2.932225	2.717273	2.231952	1.902981	1.617671	2.290015	2.395973	2.160584	0.000000	0.000000	56973.000000		1
13424.846680	3928.837402	1.489446	3.860841	6541.125000	97367.617188	1069.280273	668.924622	216.888596	81.842430	68.526840	333.771545	415.478302	289.630920	1.364842	0.000000	4.127909	3.594264	0.173025	0.586682	3.815652	4.988415	3.029092	2.825377	2.336237	1.912979	1.835861	2.523449	2.618548	2.461845	0.135082	0.000000	57038.000000		1
5661.809082	2145.764160	1.557288	2.189455	2627.086426	47765.757812	418.586700	265.309448	99.031189	56.592773	28.398149	130.580917	154.402802	78.774109	0.152909	0.000000	3.752955	3.331582	0.192369	0.340336	3.419474	4.679117	2.621785	2.423753	1.995772	1.752761	1.453290	2.115880	2.188655	1.896384	0.000000	0.000000	57073.000000		1
31312.523438	8050.821777	1.674470	5.106671	11060.041992	99998.000000	1796.617065	1124.892334	370.270691	187.787354	102.435631	468.937988	586.906433	351.404358	2.762780	0.000000	4.495718	3.905840	0.223877	0.708138	4.043757	4.999991	3.254456	3.051111	2.568519	2.273666	2.010451	2.671115	2.768569	2.545807	0.441346	0.000000	57130.000000		1
3270.104492	888.132202	3.422950	3.700486	1270.040894	30953.064453	216.731323	126.954437	68.064285	42.450748	24.454048	103.539612	130.328049	46.320839	1.881459	0.000000	3.514562	2.948478	0.534401	0.568259	3.103818	4.490704	2.335922	2.103648	1.832919	1.627885	1.388351	2.015106	2.115038	1.665776	0.274495	0.000000	57180.000000		1
33814.417969	7103.459961	1.541869	6.707132	14447.692383	99998.000000	2421.802002	1469.537231	441.955261	171.005646	123.229286	652.882996	911.284912	483.690582	3.313300	99998.000000	4.529102	3.851470	0.188048	0.826537	4.159799	4.999991	3.384139	3.167181	2.645378	2.233011	2.090714	2.814835	2.959654	2.684568	0.520261	4.999991	57203.000000		1
24122.937500	9224.390625	3.219423	4.699618	10691.621094	99998.000000	1716.532349	1086.765015	387.724640	172.966904	126.568970	559.812683	774.931213	386.861206	3.340964	0.000000	4.382430	3.964938	0.507778	0.672063	4.029044	4.999991	3.234652	3.036136	2.588523	2.237963	2.102327	2.748043	2.889263	2.587555	0.523872	0.000000	57271.000000		1
8668.975586	787.482056	2.010598	2.883296	2943.218994	47492.273438	501.190796	295.644196	90.800690	52.556160	33.810112	145.617233	185.434464	173.019333	0.498613	0.000000	3.937968	2.896241	0.303325	0.459889	3.468822	4.676623	2.700003	2.470769	1.958089	1.720624	1.529047	2.163213	2.268190	2.238095	0.000000	0.000000	57316.000000		1
6106.996094	1433.488281	1.498697	4.243225	3874.384766	72181.242188	659.997192	394.548950	159.712997	69.818932	37.066540	180.630005	241.188461	125.051773	1.094258	0.000000	3.785828	3.156394	0.175714	0.627696	3.588203	4.858424	2.819542	2.596101	2.203340	1.843973	1.568982	2.256790	2.382357	2.097090	0.039120	0.000000	57389.000000		1
14067.958008	2386.079834	1.828657	4.819884	4762.674316	79678.625000	777.518494	482.746979	185.474548	92.102028	55.732410	297.796661	377.788849	259.462708	0.211396	0.000000	4.148231	3.377685	0.262132	0.683037	3.677851	4.901342	2.890711	2.683720	2.268284	1.964269	1.746108	2.473920	2.577249	2.414075	0.000000	0.000000	57456.000000		1
14496.199219	4870.204102	0.811023	5.128258	10308.426758	99998.000000	1670.069702	1043.953491	346.766418	116.121269	99.052773	499.923401	668.233826	357.463898	2.837237	0.000000	4.161254	3.687547	0.000000	0.709970	4.013192	4.999991	3.222735	3.018681	2.540037	2.064912	1.995867	2.698904	2.824929	2.553232	0.452896	0.000000	57498.000000		1
7620.032715	2564.615967	1.421604	4.150712	4437.654297	69642.851562	731.105103	451.107819	141.987671	89.012115	33.655926	169.306503	235.227585	149.804947	1.688714	0.000000	3.881957	3.409022	0.152779	0.618123	3.647153	4.842876	2.863980	2.654280	2.152251	1.949449	1.527062	2.228674	2.371488	2.175526	0.227556	0.000000	57556.000000		1
4635.981934	1867.358032	2.278883	4.295648	3213.200195	57072.632812	535.981567	319.586334	115.260902	60.166828	29.816669	165.399414	223.265762	125.569839	0.842758	0.000000	3.666142	3.271228	0.357722	0.633029	3.506938	4.756428	2.729150	2.504588	2.061682	1.779357	1.474459	2.218534	2.348822	2.098885	0.000000	0.000000	57601.000000		1
4476.830078	836.158875	1.159486	3.422950	1520.320190	27875.703125	254.396118	148.247650	46.132732	6.349418	11.681202	63.965992	94.652275	73.914131	0.509172	0.000000	3.650971	2.922289	0.064265	0.534401	3.181935	4.445226	2.405510	2.170988	1.664009	0.802734	1.067487	1.805949	1.976131	1.868727	0.000000	0.000000	57635.000000		1
20973.884766	5102.946289	1.489446	3.435285	7899.703125	99998.000000	1296.046021	795.360962	282.248444	134.321487	82.175468	345.665527	500.114594	259.188232	2.684821	99998.000000	4.321679	3.707821	0.173025	0.535963	3.897611	4.999991	3.112620	2.900564	2.450632	2.128145	1.914742	2.538656	2.699069	2.413615	0.428915	4.999991	57653.000000		1
8503.446289	4826.593750	2.127780	3.543216	5598.357910	89243.273438	897.355652	555.634216	181.416351	76.513725	49.762291	262.814728	358.607971	184.188629	2.973168	0.000000	3.929595	3.683641	0.327927	0.549398	3.748061	4.950575	2.952965	2.744789	2.258677	1.883739	1.696900	2.419650	2.554620	2.265263	0.473219	0.000000	57674.000000		1
6939.815430	2154.518799	3.691235	3.786831	2588.521240	40570.105469	398.937103	243.060287	67.364273	44.609364	14.592252	112.565712	157.526627	91.309502	0.266503	0.000000	3.841348	3.333350	0.567172	0.578276	3.413052	4.608206	2.600904	2.385714	1.828430	1.649426	1.164122	2.051406	2.197354	1.960516	0.000000	0.000000	57713.000000		1
14645.353516	2675.963623	2.078440	4.456003	5047.139648	78081.906250	799.520935	519.190613	180.531311	88.355286	52.630169	201.522324	296.504578	157.452621	1.985423	99998.000000	4.165700	3.427480	0.317737	0.648945	3.703045	4.892550	2.902830	2.715327	2.256552	1.946233	1.721235	2.304323	2.472031	2.197150	0.297853	4.999991	57820.000000		1
12771.636719	4389.547852	1.359929	5.199183	8935.817383	99998.000000	1434.391846	907.994568	284.265198	111.400063	90.920952	451.940430	606.287720	467.827850	0.764787	0.000000	4.106246	3.642420	0.133516	0.715935	3.951134	4.999991	3.156668	2.958083	2.453724	2.046885	1.958664	2.655081	2.782679	2.670086	0.000000	0.000000	57857.000000		1
2673.132812	630.572144	1.190323	3.459955	1309.303101	30288.185547	230.706833	130.778275	55.501129	27.220161	13.451268	74.170082	98.790657	45.926121	0.927896	99998.000000	3.427021	2.799735	0.075665	0.539070	3.117040	4.481273	2.363060	2.116536	1.744302	1.434891	1.128763	1.870229	1.994716	1.662060	0.000000	4.999991	57899.000000		1
8104.287598	1303.749268	2.784616	4.385077	2784.184326	46744.292969	465.684631	277.058502	104.020676	64.215775	32.104805	139.838303	177.351990	89.588776	0.229409	0.000000	3.908715	3.115194	0.444765	0.641977	3.444698	4.669729	2.668092	2.442571	2.017120	1.807642	1.506570	2.145626	2.248836	1.952254	0.000000	0.000000	57915.000000		1
7365.032227	2742.122070	2.278883	3.984190	5242.695312	80174.773438	844.201233	534.078857	178.776672	65.720642	53.166740	240.781403	322.898285	254.676727	1.562385	99998.000000	3.867175	3.438087	0.357722	0.600340	3.719555	4.904038	2.926446	2.727605	2.252311	1.817702	1.725640	2.381623	2.509066	2.405989	0.193788	4.999991	57964.000000		1
19270.714844	4118.561523	1.995179	5.507557	7245.950195	99998.000000	1159.165039	730.112183	252.675385	96.357582	66.725937	357.263458	457.062500	254.898758	2.380906	99998.000000	4.284898	3.614746	0.299982	0.740959	3.860095	4.999991	3.064145	2.863389	2.402563	1.983886	1.824295	2.552989	2.659976	2.406368	0.376742	4.999991	58032.000000		1
7431.767090	948.320618	2.161701	4.354239	2527.099121	44007.765625	421.140045	257.171478	99.506081	27.815323	28.543085	121.625740	137.904800	117.243744	1.485640	99998.000000	3.871092	2.976955	0.334796	0.638912	3.402622	4.643529	2.624427	2.410223	1.997850	1.444284	1.455501	2.085026	2.139579	2.069090	0.171914	4.999991	58097.000000		1
4770.081055	983.361145	1.538786	2.294302	2202.458740	41465.050781	373.237244	223.404541	96.261986	31.629908	26.652754	118.036270	170.003433	111.782448	0.841893	0.000000	3.678526	2.992713	0.187178	0.360651	3.342908	4.617682	2.571985	2.349092	1.983455	1.500098	1.425742	2.072016	2.230458	2.048374	0.000000	0.000000	58167.000000		1
12766.422852	3584.053711	1.773150	1.831741	4823.430176	69716.304688	762.013428	486.740417	132.298553	59.639507	30.439585	166.191925	232.742096	106.382820	1.669226	99998.000000	4.106069	3.554374	0.248745	0.262864	3.683356	4.843334	2.881963	2.687297	2.121555	1.775534	1.483439	2.220610	2.366875	2.026871	0.222515	4.999991	58221.000000		1
12738.461914	5988.188965	2.072273	3.022064	8210.309570	99998.000000	1341.888916	822.966614	312.154541	117.240662	81.000565	415.799011	570.137024	317.588074	2.348192	0.000000	4.105117	3.777296	0.316447	0.480304	3.914360	4.999991	3.127717	2.915382	2.494370	2.069078	1.908488	2.618883	2.755979	2.501864	0.370734	0.000000	58281.000000		1
20273.273438	12450.956055	3.222507	8.600548	22753.363281	99998.000000	3527.821777	2308.055176	895.388245	513.679932	366.591766	1295.247314	1824.296631	1093.074341	3.590861	0.000000	4.306924	4.095203	0.508194	0.934526	4.357046	4.999991	3.547507	3.363246	2.952011	2.710693	2.564183	3.112353	3.261096	3.038650	0.555199	0.000000	58312.000000		1
5348.948242	1804.816650	2.133947	3.614142	2188.736084	40736.851562	386.417145	225.183853	97.483147	52.546909	31.669996	124.549126	134.531189	85.635422	0.990208	99998.000000	3.728268	3.256433	0.329184	0.558005	3.340194	4.609987	2.587056	2.352537	1.988930	1.720547	1.500648	2.095341	2.128823	1.932653	0.000000	4.999991	58424.000000		1
9138.184570	2575.196289	2.278883	3.163916	4366.888672	78900.960938	665.661987	431.455139	161.748260	86.693146	40.322968	172.948410	279.725952	152.241104	0.310510	0.000000	3.960860	3.410810	0.357722	0.500225	3.640172	4.897082	2.823254	2.634936	2.208840	1.937985	1.605552	2.237916	2.446733	2.182532	0.000000	0.000000	58520.000000		1
7997.602539	1975.535522	2.494745	3.574053	2640.022705	53143.000000	401.959167	254.137085	90.452225	50.172428	39.484192	150.329178	171.261597	146.619446	0.449658	0.000000	3.902960	3.295685	0.397026	0.553161	3.421608	4.725446	2.604182	2.405068	1.956419	1.700465	1.596423	2.177043	2.233660	2.166192	0.000000	0.000000	58561.000000		1
16855.974609	3757.322998	1.952007	4.687283	8136.117676	99998.000000	1340.643066	817.085938	232.362793	109.870529	71.647583	360.461304	418.414001	326.321228	1.515220	99998.000000	4.226754	3.574878	0.290481	0.670921	3.910417	4.999991	3.127313	2.912268	2.366167	2.040881	1.855202	2.556859	2.621606	2.513645	0.180476	4.999991	58664.000000		1
7142.392090	1977.703369	2.574922	3.509295	3142.268066	63666.156250	472.071075	294.503204	105.334351	50.536312	36.622482	167.733795	255.065277	183.602722	1.007306	99998.000000	3.853844	3.296161	0.410764	0.545220	3.497243	4.803909	2.674007	2.469090	2.022570	1.703604	1.563748	2.224621	2.406651	2.263879	0.003161	4.999991	58716.000000		1
6012.084961	1583.185303	2.679769	3.731324	2649.646973	50880.738281	398.523895	263.638092	87.522675	63.999912	22.187500	85.453484	89.912567	83.153015	0.291930	0.000000	3.779025	3.199532	0.428097	0.571863	3.423188	4.706553	2.600454	2.421008	1.942121	1.806179	1.346108	1.931730	1.953820	1.919878	0.000000	0.000000	58770.000000		1
13982.029297	5073.138672	2.368311	4.748958	8492.172852	99998.000000	1405.034668	854.149353	270.314362	125.168953	84.947754	420.011383	584.060120	324.233551	0.330438	0.000000	4.145570	3.705277	0.374439	0.676598	3.929019	4.999991	3.147687	2.931534	2.431869	2.097497	1.929152	2.623261	2.766458	2.510858	0.000000	0.000000	58810.000000		1
7678.463379	975.238525	3.401364	4.391244	2241.742432	47181.800781	332.063141	208.581009	81.262680	40.976719	25.536440	78.734016	115.806725	91.328011	0.694762	0.000000	3.885274	2.989111	0.531653	0.642588	3.350586	4.673775	2.521221	2.319275	1.909891	1.612537	1.407160	1.896162	2.063734	1.960604	0.000000	0.000000	58845.000000		1
7710.370605	2893.213135	3.062153	4.440584	6039.061523	99998.000000	984.403442	602.396057	209.330353	102.355453	72.171822	302.983490	399.257812	273.971680	0.731511	99998.000000	3.887075	3.461380	0.486027	0.647440	3.780969	4.999991	2.993173	2.779882	2.320832	2.010111	1.858368	2.481419	2.601254	2.437706	0.000000	4.999991	58965.000000		1
4832.169434	709.605286	2.278883	3.065236	1669.237061	38747.992188	213.764771	146.098297	60.780491	25.255821	19.368963	69.347115	114.116837	66.454567	0.558126	99998.000000	3.684142	2.851017	0.357722	0.486464	3.222518	4.588249	2.329936	2.164645	1.783764	1.402362	1.287106	1.841028	2.057350	1.822525	0.000000	4.999991	58984.000000		1
6098.349121	1458.148926	1.335259	2.121612	1972.575195	39242.328125	288.243225	188.829666	86.159660	56.518764	15.804161	74.910179	72.566544	75.761292	1.375728	0.000000	3.785212	3.163802	0.125565	0.326666	3.295033	4.593755	2.459759	2.276070	1.935304	1.752193	1.198771	1.874541	1.860736	1.879447	0.138533	0.000000	59029.000000		1
10463.816406	1605.477661	2.537917	2.870961	2238.291748	52169.429688	323.163483	212.229065	101.232979	100.227676	37.997829	106.123787	151.248138	156.074188	0.573540	0.000000	4.019690	3.205604	0.404477	0.458027	3.349917	4.717416	2.509422	2.326805	2.005322	2.000988	1.579759	2.025813	2.179690	2.193331	0.000000	0.000000	59067.000000		1
6009.238770	925.380676	3.083739	2.960389	2442.746582	54112.773438	388.214966	227.949966	105.670479	61.113533	19.988794	139.637863	158.186554	179.874481	1.955895	99998.000000	3.778820	2.966321	0.489078	0.471349	3.387878	4.733300	2.589072	2.357840	2.023954	1.786137	1.300787	2.145003	2.199170	2.254970	0.291346	4.999991	59102.000000		1
15012.414062	3614.592041	2.852458	3.607974	7306.000000	99998.000000	1187.066772	721.212463	234.086609	126.208176	76.600067	349.649719	463.874481	315.432556	2.748865	0.000000	4.176451	3.558059	0.455219	0.557263	3.863680	4.999991	3.074475	2.858063	2.369377	2.101088	1.884229	2.543633	2.666400	2.498907	0.439153	0.000000	59144.000000		1
13698.796875	2060.693115	2.056854	3.564802	4881.971680	83669.992188	733.824951	456.926819	179.652451	73.436157	37.205307	208.306549	301.093170	152.083832	1.914930	0.000000	4.136683	3.314013	0.313203	0.552035	3.688595	4.922570	2.865592	2.659847	2.254433	1.865910	1.570605	2.318703	2.478701	2.182083	0.282153	0.000000	59182.000000		1
12725.945312	3110.098633	1.813238	3.015897	6235.430664	99956.867188	1033.684692	630.424133	185.786011	126.828011	63.528103	250.325577	329.170624	225.304123	1.640794	99998.000000	4.104690	3.492774	0.258455	0.479416	3.794867	4.999813	3.014388	2.799633	2.269013	2.103215	1.802966	2.398505	2.517421	2.352769	0.215054	4.999991	59308.000000		1
8453.668945	1259.167603	2.698272	3.623393	3535.065430	61111.605469	513.035461	345.810455	132.878296	38.892113	38.790348	175.692932	248.268723	118.424820	0.774378	99998.000000	3.927045	3.100084	0.431086	0.559115	3.548398	4.786124	2.710147	2.538838	2.123454	1.589862	1.588724	2.244754	2.394922	2.073443	0.000000	4.999991	59358.000000		1
9010.418945	2809.175049	2.451572	3.802250	3603.848389	64592.769531	551.594543	347.074799	105.167824	53.262337	28.354979	159.293610	233.768982	130.019684	1.804561	99998.000000	3.954745	3.448579	0.389445	0.580041	3.556767	4.810184	2.741620	2.540423	2.021883	1.726420	1.452629	2.202198	2.368787	2.114009	0.256372	4.999991	59384.000000		1
6035.169922	1951.827759	2.482410	4.678032	1983.315796	42818.550781	290.469696	178.813675	61.884468	46.539783	30.066452	90.544739	123.611671	40.831783	0.211574	99998.000000	3.780689	3.290442	0.394873	0.670063	3.297392	4.631632	2.463101	2.252401	1.791582	1.667824	1.478082	1.956863	2.092059	1.610998	0.000000	4.999991	59440.000000		1
6826.238281	3059.127441	3.641896	5.032661	2933.634766	55238.648438	456.809631	288.588593	118.418655	41.834000	35.981064	116.068840	125.279968	125.193626	1.744199	99998.000000	3.834182	3.485598	0.561327	0.701798	3.467406	4.742243	2.659735	2.460279	2.073420	1.621529	1.556074	2.064716	2.097882	2.097582	0.241596	4.999991	59484.000000		1
14638.736328	3181.382324	3.278014	3.737491	7043.392090	99998.000000	1149.923096	702.740906	230.447800	138.706573	47.212040	311.769073	383.481415	232.547821	2.152211	99998.000000	4.165504	3.502616	0.515611	0.572580	3.847782	4.999991	3.060669	2.846795	2.362573	2.142097	1.674053	2.493833	2.583744	2.366512	0.332885	4.999991	59513.000000		1
7238.472168	2818.284424	3.533965	3.459955	5513.515137	88464.101562	830.959656	541.717285	178.036575	79.437111	61.554508	240.503876	289.362640	141.864319	1.281165	0.000000	3.859647	3.449985	0.548262	0.539070	3.741429	4.946767	2.919580	2.733773	2.250509	1.900023	1.789260	2.381122	2.461442	2.151873	0.107605	0.000000	59533.000000		1
9302.030273	3681.308838	2.457740	4.261727	6432.148438	99998.000000	1039.442017	639.922058	209.940933	90.085258	72.322922	399.714203	486.712646	359.357330	1.481670	0.000000	3.968578	3.566002	0.390536	0.629586	3.808356	4.999991	3.016800	2.806127	2.322097	1.954654	1.859276	2.601750	2.687273	2.555526	0.170751	0.000000	59607.000000		1
12347.191406	4873.744141	2.328223	4.909312	7542.868164	99998.000000	1148.754395	753.530090	269.404663	96.076965	65.338257	298.438080	417.350128	239.159363	1.111288	0.000000	4.091568	3.687863	0.367025	0.691021	3.877537	4.999991	3.060227	2.877101	2.430405	1.982619	1.815168	2.474854	2.620501	2.378687	0.045826	0.000000	59663.000000		1
4849.758789	993.821167	2.032184	1.119397	1130.995117	29182.857422	151.575012	94.248306	24.487970	32.416264	4.881558	19.427553	30.670866	13.682549	0.752509	0.000000	3.685720	2.997308	0.307963	0.048984	3.053461	4.465128	2.180628	1.974274	1.388953	1.510763	0.688559	1.288418	1.486726	1.136167	0.000000	0.000000	59708.000000		1
10072.378906	2283.866211	2.257297	4.468338	4274.327148	73253.804688	672.831726	422.435211	145.108414	75.964821	61.600765	222.753876	267.782623	266.484375	1.022583	0.000000	4.003132	3.358671	0.353589	0.650146	3.630868	4.864830	2.827906	2.625760	2.161693	1.880612	1.789586	2.347825	2.427782	2.425672	0.009698	0.000000	59831.000000		1
12050.110352	5648.357910	1.757731	6.161310	9750.288086	99998.000000	1574.772827	977.150452	319.318054	144.115448	88.231934	429.126923	569.591248	279.701263	1.551317	99998.000000	4.080991	3.751922	0.244952	0.789673	3.989017	4.999991	3.197218	2.989961	2.504224	2.158710	1.945626	2.632586	2.755563	2.446694	0.190701	4.999991	59917.000000		1
14520.949219	4255.065918	1.822490	2.892547	6127.866699	99998.000000	1007.716492	604.483704	194.346466	90.945625	37.251564	241.509171	290.589966	153.903229	3.228656	99998.000000	4.161995	3.628906	0.260665	0.461280	3.787309	4.999991	3.003338	2.781385	2.288577	1.958782	1.571144	2.382934	2.463281	2.187248	0.509022	4.999991	60024.000000		1
9076.285156	1207.857300	2.513247	4.637943	3239.862305	58344.292969	489.512695	313.949280	103.311417	38.734844	32.959000	92.071190	148.882904	82.989578	0.027074	0.000000	3.957908	3.082016	0.400235	0.666325	3.510527	4.765998	2.689764	2.496860	2.014148	1.588102	1.517974	1.964124	2.172845	1.919024	0.000000	0.000000	60069.000000		1
4307.249023	1279.671387	2.491661	2.818537	1373.978271	34897.980469	204.174347	117.721725	27.198576	11.594858	2.954222	18.391418	14.561415	16.954395	1.214597	0.000000	3.634200	3.107098	0.396489	0.450024	3.137980	4.542800	2.310001	2.070857	1.434546	1.064265	0.470443	1.264615	1.163204	1.229282	0.084432	0.000000	60094.000000		1
11525.112305	3512.255127	3.049818	4.119875	6233.179688	99998.000000	951.142212	618.866272	242.653229	136.723724	83.445969	279.140045	347.697723	220.758682	1.175984	0.000000	4.061645	3.545586	0.484274	0.614884	3.794710	4.999991	2.978245	2.791597	2.384986	2.135844	1.921405	2.445822	2.541202	2.343918	0.070402	0.000000	60158.000000		1
9376.681641	3143.224121	2.211041	3.725156	6306.748535	99998.000000	1015.145203	623.843445	182.705353	77.478935	62.408707	284.481079	354.531281	278.930328	1.367194	99998.000000	3.972049	3.497375	0.344597	0.571145	3.799805	4.999991	3.006528	2.795076	2.261751	1.889184	1.795245	2.454053	2.549654	2.445496	0.135830	4.999991	60193.000000		1
10631.821289	1950.298218	1.791652	2.667434	3930.061523	68113.945312	572.872314	377.838165	105.306595	84.537613	40.310635	158.383911	195.256165	74.422951	0.468650	0.000000	4.026608	3.290101	0.253254	0.426094	3.594399	4.833236	2.758058	2.577306	2.022455	1.927050	1.605420	2.199711	2.290605	1.871707	0.000000	0.000000	60222.000000		1
4280.315918	908.657532	1.396934	2.954222	1290.920898	32393.818359	201.710434	108.214561	28.376564	14.169780	14.872872	39.638378	45.997047	33.310547	1.154635	99998.000000	3.631476	2.958400	0.145176	0.470443	3.110900	4.510462	2.304728	2.034286	1.452960	1.151363	1.172395	1.598116	1.662730	1.522582	0.062445	4.999991	60249.000000		1
14286.881836	2881.491699	3.012813	4.076703	5659.000000	93368.062500	884.848022	569.104004	174.484100	73.689018	62.559807	299.150421	403.852600	219.552948	2.146918	99998.000000	4.154937	3.459617	0.478972	0.610309	3.752740	4.970198	2.946869	2.755192	2.241756	1.867403	1.796295	2.475890	2.606223	2.341539	0.331815	4.999991	60299.000000		1
8110.988281	2818.691406	3.191670	3.783747	3417.726074	63836.007812	560.259827	329.765778	121.853935	67.666481	30.751043	199.215698	232.939453	175.992050	0.956332	0.000000	3.909074	3.450047	0.504018	0.577922	3.533737	4.805066	2.748389	2.518206	2.085840	1.830374	1.487860	2.299324	2.367243	2.245493	0.000000	0.000000	60367.000000		1
15472.803711	4019.089111	2.355976	4.264811	9082.387695	99998.000000	1457.236206	914.763367	296.498383	87.997566	89.857063	429.456879	536.141907	367.689575	2.193443	0.000000	4.189569	3.604128	0.372171	0.629900	3.958200	4.999991	3.163530	2.961309	2.472022	1.944471	1.953552	2.632920	2.729280	2.565481	0.341126	0.000000	60424.000000		1
18800.234375	4606.658691	3.210172	5.168346	8150.145508	99998.000000	1307.613159	813.943604	234.271637	114.977196	95.275192	465.070984	591.547424	300.020020	1.024159	0.000000	4.274163	3.663386	0.506528	0.713352	3.911165	4.999991	3.116479	2.910594	2.369720	2.060612	1.978980	2.667519	2.771990	2.477150	0.010367	0.000000	60448.000000		1
19475.525391	3415.644531	2.078440	3.635728	8258.730469	99998.000000	1337.796753	828.199707	263.163177	117.212914	71.191193	354.333923	507.820831	317.665192	1.929196	0.000000	4.289489	3.533473	0.317737	0.560591	3.916913	4.999991	3.126390	2.918135	2.420225	2.068975	1.852426	2.549413	2.705710	2.501970	0.285376	0.000000	60489.000000		1
18946.265625	2261.342529	2.026016	2.386814	4912.581055	88291.140625	766.071655	481.945190	171.526794	121.440712	40.763943	221.393936	271.933319	191.709869	2.103755	99998.000000	4.277524	3.354366	0.306643	0.377819	3.691310	4.945917	2.884269	2.682998	2.234332	2.084364	1.610276	2.345166	2.434462	2.282645	0.322995	4.999991	60515.000000		1
6094.812500	773.302979	2.118529	2.269632	1773.266968	34047.191406	251.845856	165.695450	39.188152	42.401409	16.109451	72.970512	88.635902	22.838169	0.845592	99998.000000	3.784960	2.888350	0.326034	0.355955	3.248774	4.532081	2.401135	2.219311	1.593155	1.627380	1.207081	1.863147	1.947610	1.358661	0.000000	4.999991	60650.000000		1
23894.386719	4806.117676	2.476242	6.093468	10138.441406	99998.000000	1582.414429	1018.685364	362.163544	161.396713	158.661438	620.075134	865.041138	612.815979	2.410481	0.000000	4.378296	3.681794	0.393793	0.784864	4.005971	4.999991	3.199320	3.008040	2.558905	2.207895	2.200471	2.792444	2.937037	2.787330	0.382104	0.000000	60702.000000		1
7246.866211	1154.616577	2.753779	2.328223	1637.530029	37147.539062	222.587341	139.502167	38.555984	34.756821	8.409355	52.038090	68.970901	77.300079	0.321923	0.000000	3.860150	3.062438	0.439929	0.367025	3.214189	4.569930	2.347501	2.144581	1.586092	1.541040	0.924763	1.716321	1.838666	1.888180	0.000000	0.000000	60745.000000		1
6425.746582	1296.107788	2.988143	3.416783	1334.093262	31751.050781	185.101425	126.630646	43.166176	10.842425	16.041609	45.287788	42.490837	43.363533	0.207609	99998.000000	3.807924	3.112641	0.475401	0.533617	3.125186	4.501758	2.267410	2.102539	1.635144	1.035126	1.205248	1.655981	1.628295	1.637125	0.000000	4.999991	60783.000000		1
18198.373047	4597.891602	1.902667	4.286397	8083.774414	99998.000000	1338.182251	809.518433	297.435852	131.814407	93.369438	482.518768	651.668030	339.828003	1.286715	0.000000	4.260033	3.662559	0.279363	0.632092	3.907614	4.999991	3.126515	2.908227	2.473393	2.119963	1.970205	2.683514	2.814026	2.531259	0.109482	0.000000	60808.000000		1
7524.529297	930.672363	3.370527	2.914133	1559.748901	36866.847656	232.587906	144.923386	49.605022	38.016331	18.915653	57.132427	74.244095	60.413525	0.106026	0.000000	3.876479	2.968797	0.527698	0.464509	3.193055	4.566636	2.366587	2.161139	1.695526	1.579970	1.276821	1.756883	1.870662	1.781134	0.000000	0.000000	60874.000000		1
9559.331055	1790.711670	4.076703	4.008861	3015.366211	54231.886719	441.076416	285.680634	87.664528	54.554420	21.324053	98.352760	126.214340	102.873528	1.106546	99998.000000	3.980428	3.253026	0.610309	0.603021	3.479340	4.734255	2.644514	2.455881	1.942824	1.736830	1.328870	1.992787	2.101109	2.012304	0.043969	4.999991	60912.000000		1
4308.103516	2038.289673	1.760815	3.811501	3219.682373	62655.886719	502.365723	319.170044	125.785706	60.678726	41.877171	203.514420	264.183899	170.000351	0.879724	99998.000000	3.634286	3.309266	0.245714	0.581096	3.507813	4.796962	2.701020	2.504022	2.099631	1.783036	1.621977	2.308595	2.421906	2.230450	0.000000	4.999991	60968.000000		1
7713.725586	849.480591	3.000478	3.453787	2512.065918	49594.414062	378.282227	240.436020	71.391632	34.087646	14.660094	88.956612	96.536438	56.130211	0.655320	0.000000	3.887264	2.929153	0.477190	0.538296	3.400031	4.695433	2.577816	2.381000	1.853647	1.532597	1.166137	1.949178	1.984691	1.749197	0.000000	0.000000	60992.000000		1
11755.177734	3402.248779	2.254213	2.966557	5600.645996	89008.007812	868.263672	550.527527	155.747314	96.789307	48.272846	211.488968	287.925598	193.862320	2.797926	99998.000000	4.070229	3.531766	0.352995	0.472253	3.748238	4.949429	2.938652	2.740779	2.192420	1.985827	1.683703	2.325288	2.459280	2.287493	0.446836	4.999991	61014.000000		1
11918.714844	1913.120728	2.463907	2.451572	6265.281250	99998.000000	1006.402832	614.518188	192.493134	85.327049	58.695885	303.439880	389.898682	224.197052	1.958160	99998.000000	4.076230	3.281742	0.391624	0.389445	3.796941	4.999991	3.002772	2.788535	2.284415	1.931087	1.768608	2.482073	2.590952	2.350630	0.291848	4.999991	61039.000000		1
10379.078125	2074.609863	2.109277	3.404448	4129.610352	73299.085938	651.470642	407.587006	141.207474	73.874046	44.615532	226.161407	275.525879	168.150101	2.098596	0.000000	4.016159	3.316936	0.324134	0.532047	3.615909	4.865098	2.813895	2.610220	2.149858	1.868492	1.649486	2.354419	2.440162	2.225697	0.321929	0.000000	61121.000000		1
11126.465820	1030.628662	3.068320	3.160832	3522.974121	65056.156250	564.348877	342.914825	119.174171	63.457176	32.659878	137.013596	185.092163	123.778191	0.049517	0.000000	4.046357	3.013102	0.486901	0.499801	3.546910	4.813288	2.751548	2.535186	2.076182	1.802481	1.514015	2.136764	2.267388	2.092644	0.000000	0.000000	61170.000000		1
8975.579102	2239.787354	3.179335	6.895240	3025.820068	58043.500000	475.749969	289.763519	96.228065	41.488621	42.173210	112.245010	125.304642	59.146111	1.363381	0.000000	3.953063	3.350207	0.502336	0.838549	3.480843	4.763753	2.677379	2.462044	1.983302	1.617929	1.625037	2.050167	2.097967	1.771926	0.134617	0.000000	61193.000000		1
11011.296875	2254.296387	2.007514	3.197837	4723.427246	89395.789062	732.024048	469.005829	164.909103	110.576706	64.209610	282.035675	342.800720	217.798294	0.952491	0.000000	4.041839	3.353011	0.302659	0.504856	3.674257	4.951317	2.864525	2.671178	2.217245	2.043664	1.807600	2.450304	2.535042	2.338054	0.000000	0.000000	61238.000000		1
8623.663086	7213.358398	1.103979	5.797429	11994.626953	99998.000000	1977.768188	1211.940186	376.129791	176.315842	138.583221	664.564209	853.517212	480.523590	1.175715	99998.000000	3.935692	3.858138	0.042961	0.763235	4.078987	4.999991	3.296175	3.083481	2.575338	2.246291	2.141711	2.822537	2.931212	2.681715	0.070302	4.999991	61316.000000		1
18805.537109	5426.094238	1.958174	5.452050	9331.482422	99998.000000	1527.443604	938.649963	319.333496	148.667038	90.156189	433.666168	537.998291	349.714478	2.312097	99998.000000	4.274286	3.734487	0.291851	0.736560	3.969951	4.999991	3.183965	2.972504	2.504245	2.172215	1.954996	2.637156	2.730781	2.543714	0.364006	4.999991	61423.000000		1
15294.804688	3775.884033	1.927337	4.045865	9262.540039	99998.000000	1548.027588	938.270691	345.095032	146.150711	99.598595	466.396973	626.998108	332.729248	1.984202	99998.000000	4.184544	3.577019	0.284958	0.607011	3.966730	4.999991	3.189779	2.972328	2.537939	2.164801	1.998253	2.668756	2.797266	2.522091	0.297586	4.999991	61538.000000		1
16803.806641	4715.773438	2.013681	3.308852	7038.050781	99998.000000	1147.977295	702.583618	203.502090	96.175644	73.648933	340.435516	470.140656	219.371002	2.560530	99998.000000	4.225408	3.673553	0.303991	0.519677	3.847452	4.999991	3.059933	2.846698	2.308569	1.983065	1.867167	2.532035	2.672228	2.341179	0.408330	4.999991	61609.000000		1
5083.728516	85.687851	2.488577	4.283313	1653.306396	37597.855469	228.690063	156.425735	59.226288	37.294735	11.542434	46.407185	55.257515	65.711388	0.209583	0.000000	3.706182	1.932919	0.395951	0.631780	3.218353	4.575163	2.359247	2.194308	1.772514	1.571648	1.062297	1.666585	1.742391	1.817641	0.000000	0.000000	61669.000000		0
8183.040039	1628.815430	1.998263	3.515462	3825.908203	66674.570312	599.164246	374.560150	130.500748	56.632862	60.182247	198.854889	227.243790	151.615097	0.405189	0.000000	3.912915	3.211872	0.300653	0.545982	3.582735	4.823960	2.777546	2.573522	2.115613	1.753069	1.779468	2.298536	2.356492	2.180743	0.000000	0.000000	61707.000000		1
12086.812500	2379.896973	1.970509	2.867877	5693.476074	95326.265625	923.980652	557.450562	176.852417	72.788567	58.069885	313.236938	381.199463	229.294479	2.527809	0.000000	4.082312	3.376558	0.294578	0.457561	3.755378	4.979213	2.965663	2.746206	2.247611	1.862063	1.763951	2.495873	2.581152	2.360394	0.402744	0.000000	61743.000000		1
5931.041016	531.605713	2.750695	4.110624	1153.309082	30728.343750	154.168442	105.630386	46.234493	34.917175	17.460129	67.669563	84.420433	45.509815	0.557885	0.000000	3.773131	2.725590	0.439442	0.613908	3.061946	4.487539	2.187995	2.023789	1.664966	1.543039	1.242047	1.830393	1.926448	1.658105	0.000000	0.000000	61804.000000		1
6573.260742	1818.548584	2.019849	1.939672	1473.755737	34831.726562	210.437408	132.668610	42.179379	26.483149	20.358843	67.811417	79.841080	98.960258	0.116696	0.000000	3.817781	3.259725	0.305319	0.287728	3.168426	4.541975	2.323123	2.122768	1.625100	1.422970	1.308753	1.831303	1.902226	1.995461	0.000000	0.000000	61831.000000		1
7285.502441	1873.494629	3.586388	4.903145	2555.047119	52280.386719	391.101349	247.581055	72.511032	54.366314	31.512726	111.233543	156.703262	85.863625	0.863479	0.000000	3.862459	3.272652	0.554657	0.690475	3.407399	4.718339	2.592289	2.393718	1.860404	1.735330	1.498486	2.046236	2.195078	1.933809	0.000000	0.000000	61895.000000		1
21384.882812	3870.400391	1.751564	6.333999	9681.924805	99998.000000	1613.853149	972.068481	327.937103	133.738663	90.001999	442.356171	583.224426	326.574097	2.377853	99998.000000	4.330107	3.587756	0.243426	0.801678	3.985962	4.999991	3.207864	2.987697	2.515790	2.126257	1.954252	2.645772	2.765836	2.513982	0.376185	4.999991	61930.000000		1
8944.513672	1639.929199	3.518546	1.955090	2780.625732	52937.351562	396.837097	255.888641	80.818626	50.625740	31.568233	143.100891	157.788742	103.138725	0.607371	0.000000	3.951557	3.214825	0.546363	0.291167	3.444143	4.723762	2.598612	2.408051	1.907511	1.704371	1.499250	2.155642	2.198076	2.013422	0.000000	0.000000	61958.000000		1
5841.224121	1366.404663	3.500043	5.202267	2061.241943	47735.636719	311.392853	199.067673	81.830093	59.022758	31.346205	101.103462	111.739273	95.127174	0.727459	0.000000	3.766504	3.135579	0.544073	0.716193	3.314129	4.678843	2.493309	2.299001	1.912913	1.771019	1.496185	2.004766	2.048206	1.978305	0.000000	0.000000	62047.000000		1
13910.341797	1351.392944	2.639680	3.836171	4521.633789	76258.093750	729.211731	442.041626	137.769119	44.806725	41.032227	152.219513	215.084610	97.288872	0.434591	0.000000	4.143338	3.130782	0.421551	0.583898	3.655295	4.882286	2.862854	2.645463	2.139152	1.651343	1.613125	2.182470	2.332609	1.988063	0.000000	0.000000	62069.000000		1
14718.161133	4826.988770	1.908834	4.511510	7732.052246	99998.000000	1291.124390	777.108337	246.045349	132.952316	67.484535	343.753601	487.961578	290.445007	1.897971	0.000000	4.167853	3.683676	0.280768	0.654322	3.888295	4.999991	3.110968	2.890481	2.391015	2.123696	1.829204	2.536247	2.688386	2.463064	0.278290	0.000000	62137.000000		1
10616.720703	1661.142212	2.241878	4.921647	2808.974609	55997.601562	440.999298	267.168945	122.701965	62.050991	40.588169	163.345642	217.122955	149.416397	0.374388	0.000000	4.025990	3.220407	0.350612	0.692110	3.448548	4.748169	2.644438	2.426786	2.088851	1.792749	1.608400	2.213108	2.336706	2.174398	0.000000	0.000000	62185.000000		1
4900.859375	1379.652344	3.167000	6.031793	1188.997192	33637.253906	181.712387	112.137077	51.594032	23.066366	14.700183	50.483887	71.604416	78.841949	0.807849	0.000000	3.690272	3.139770	0.500648	0.780446	3.075181	4.526821	2.259385	2.049749	1.712600	1.362979	1.167323	1.703153	1.854940	1.896757	0.000000	0.000000	62244.000000		1
8271.342773	818.893005	2.479326	4.261727	2484.876709	47803.750000	402.754791	238.255829	93.014809	54.159702	31.851938	90.365883	112.362190	113.759125	1.286848	0.000000	3.917576	2.913227	0.394334	0.629586	3.395305	4.679462	2.605041	2.377043	1.968552	1.733676	1.503136	1.956005	2.050620	2.055986	0.109527	0.000000	62274.000000		1
7366.302734	1521.214478	2.840123	4.440584	4700.074219	83262.664062	763.296265	459.381470	169.380524	78.567497	60.142159	271.353577	365.046814	246.988968	0.729562	0.000000	3.867249	3.182190	0.453337	0.647440	3.672105	4.920450	2.882693	2.662174	2.228863	1.895243	1.779179	2.433536	2.562349	2.392678	0.000000	0.000000	62323.000000		1
6133.624023	1500.090942	1.967425	3.287266	4398.771484	74118.515625	716.494385	428.275818	118.406319	74.358192	45.901451	203.896805	246.153275	130.254044	0.710960	0.000000	3.787717	3.176118	0.293898	0.516835	3.643331	4.869927	2.855213	2.631724	2.073375	1.871329	1.661826	2.309410	2.391206	2.114791	0.000000	0.000000	62375.000000		1
3935.865234	556.269470	2.402232	3.244093	570.753784	24017.490234	65.486275	44.550774	34.426861	19.291870	14.098853	25.289742	35.170040	15.708565	0.726659	99998.000000	3.595040	2.745285	0.380615	0.511093	2.756449	4.380527	1.816150	1.648855	1.536897	1.285374	1.149184	1.402944	1.546173	1.196136	0.000000	4.999991	62475.000000		1
9365.290039	3936.176758	1.942755	3.774496	5669.493652	88651.984375	882.066467	559.236023	169.809158	85.943802	50.924862	261.528809	373.980408	150.048553	1.630082	99998.000000	3.971521	3.595075	0.288418	0.576859	3.753544	4.947689	2.945501	2.747595	2.229961	1.934215	1.706930	2.417520	2.572849	2.176232	0.212209	4.999991	62513.000000		1
5594.275391	1011.210388	1.754647	4.098289	1597.558594	33027.070312	223.305862	152.737579	50.061417	40.073185	14.860537	49.740707	67.333435	31.734755	0.289635	0.000000	3.747744	3.004842	0.244190	0.612603	3.203457	4.518870	2.348900	2.183946	1.699503	1.602854	1.172035	1.696712	1.828231	1.501535	0.000000	0.000000	62573.000000		1
16715.312500	2109.767578	2.482410	3.108409	5209.871582	86955.218750	839.427612	517.500732	170.166870	68.970901	46.293087	252.169647	312.293304	178.937027	2.037128	99998.000000	4.223114	3.324235	0.394873	0.492538	3.716827	4.939296	2.923983	2.713911	2.230875	1.838666	1.665516	2.401693	2.494563	2.252700	0.309018	4.999991	62731.000000		1
11066.246094	4224.410645	1.554204	2.516331	4805.470215	82427.585938	771.341736	471.139771	145.025146	76.168350	45.679420	191.944229	257.128296	124.811241	1.669008	0.000000	4.044000	3.625766	0.191508	0.400768	3.681736	4.916072	2.887247	2.673150	2.161443	1.881775	1.659721	2.283175	2.410150	2.096254	0.222459	0.000000	62758.000000		1
4906.580078	1299.256226	2.174036	3.870092	1796.031128	38593.269531	289.072754	170.851456	64.015335	36.036572	23.482670	78.175858	99.706528	41.994354	0.526346	0.000000	3.690779	3.113695	0.337267	0.587721	3.254314	4.586512	2.461007	2.232619	1.806284	1.556744	1.370747	1.893073	1.998724	1.623191	0.000000	0.000000	62859.000000		1
21558.398438	7821.739746	1.446273	5.593902	12480.143555	99998.000000	2031.391357	1260.370239	383.395081	218.893021	130.090607	613.993958	796.276855	513.195801	1.923803	99998.000000	4.333616	3.893303	0.160250	0.747715	4.096220	4.999991	3.307794	3.100498	2.583647	2.340232	2.114246	2.788164	2.901064	2.710283	0.284161	4.999991	62954.000000		1
8414.323242	931.952087	1.329091	2.503996	2196.818359	44050.746094	341.983551	212.019379	91.599373	26.557158	13.380342	76.325615	79.597466	58.470772	0.238288	0.000000	3.925019	2.969393	0.123555	0.398634	3.341794	4.643953	2.534005	2.326375	1.961892	1.424182	1.126467	1.882670	1.900899	1.766939	0.000000	0.000000	63033.000000		1
7941.376465	2628.483398	1.270500	3.774496	6389.374023	99998.000000	1027.264282	632.777039	231.382172	122.199318	78.533577	356.881073	437.517761	295.995758	2.560260	0.000000	3.899896	3.419705	0.103975	0.576859	3.805458	4.999991	3.011682	2.801251	2.364330	2.087069	1.895055	2.552524	2.640996	2.471286	0.408284	0.000000	63082.000000		1
9660.234375	3088.166992	2.266548	2.726025	5368.687500	88660.414062	824.283386	521.842590	146.378906	105.322014	50.314281	217.033539	282.236115	146.326492	1.829298	0.000000	3.984988	3.489701	0.355365	0.435530	3.729868	4.947730	2.916077	2.717540	2.165478	2.022519	1.701691	2.336527	2.450613	2.165323	0.262285	0.000000	63113.000000		1
9834.641602	1335.924927	2.796951	4.200052	3362.434814	65857.453125	549.697998	330.058716	88.753082	49.234974	38.861275	137.821533	161.933289	140.960785	0.676147	0.000000	3.992759	3.125782	0.446685	0.623255	3.526654	4.818605	2.740124	2.518591	1.948183	1.692274	1.589517	2.139317	2.209336	2.149098	0.000000	0.000000	63227.000000		1
6305.030762	779.180603	2.220292	4.045865	1512.126709	33961.769531	226.263168	141.771805	46.592209	47.566669	18.175556	42.037525	76.282448	30.229891	0.317626	99998.000000	3.799687	2.891638	0.346410	0.607011	3.179588	4.530990	2.354614	2.151590	1.668313	1.677303	1.259488	1.623637	1.882425	1.480437	0.000000	4.999991	63300.000000		1
8353.888672	1770.084595	2.235711	3.808417	3235.412354	60113.843750	553.188782	313.822845	106.848465	51.424427	36.095161	153.267990	215.010605	89.631950	1.109439	0.000000	3.921889	3.247994	0.349416	0.580745	3.509930	4.778975	2.742873	2.496685	2.028768	1.711169	1.557449	2.185452	2.332460	1.952463	0.045103	0.000000	63337.000000		1
12569.053711	4158.939941	2.778449	5.291696	7932.677246	99998.000000	1243.400513	796.788757	338.051788	135.502563	97.847031	429.447632	532.179321	375.719635	2.922722	0.000000	4.099303	3.618983	0.443802	0.723595	3.899420	4.999991	3.094611	2.901343	2.528983	2.131948	1.990548	2.632910	2.726058	2.574864	0.465787	0.000000	63403.000000		1
15166.385742	3308.632812	3.364359	3.910181	6481.395996	99998.000000	1002.079407	646.098755	180.713257	83.680336	74.632645	302.197144	381.106934	186.482941	2.162313	99998.000000	4.180882	3.519649	0.526902	0.592197	3.811669	4.999991	3.000902	2.810299	2.256990	1.922623	1.872929	2.480290	2.581047	2.270639	0.334919	4.999991	63456.000000		1
10582.009766	1618.512573	2.013681	2.652015	3112.173828	60462.988281	505.912018	296.301025	88.293610	38.176685	22.613056	86.452614	117.323921	91.448273	1.069235	99998.000000	4.024568	3.209116	0.303991	0.423576	3.493064	4.781489	2.704075	2.471733	1.945929	1.581798	1.354359	1.936778	2.069386	1.961176	0.029073	4.999991	63491.000000		1
17662.478516	4447.448242	3.025148	3.105325	7229.859375	99998.000000	1055.378784	709.522034	285.911926	177.725113	82.662704	352.301727	421.349731	298.650848	1.833060	0.000000	4.247052	3.648111	0.480747	0.492107	3.859130	4.999991	3.023408	2.850966	2.456232	2.249749	1.917310	2.546915	2.624643	2.475164	0.263177	0.000000	63516.000000		1
16744.316406	2959.316162	0.669171	5.865271	7877.052734	99998.000000	1248.960449	796.730164	270.625824	89.786140	93.893677	409.905975	568.792542	291.567505	2.424975	0.000000	4.223867	3.471191	0.000000	0.768288	3.896364	4.999991	3.096549	2.901311	2.432369	1.953209	1.972636	2.612684	2.754954	2.464739	0.384707	0.000000	63629.000000		1
13307.134766	2326.495850	2.978892	4.144545	4000.771729	66599.984375	578.503235	389.556396	141.660797	72.714561	32.897324	156.971558	219.438843	134.358490	0.257801	99998.000000	4.124084	3.366702	0.474055	0.617477	3.602144	4.823474	2.762306	2.590570	2.151250	1.861621	1.517161	2.195821	2.341314	2.128265	0.000000	4.999991	63697.000000		1
12946.383789	3721.890625	1.773150	2.386814	5059.089355	80116.312500	808.192444	499.806213	140.140503	74.808418	56.417000	208.787613	306.095001	163.098938	1.286851	0.000000	4.112148	3.570764	0.248745	0.377819	3.704072	4.903721	2.907515	2.698802	2.146564	1.873950	1.751410	2.319705	2.485856	2.212451	0.109528	0.000000	63744.000000		1
9349.189453	1742.858276	0.909703	2.411484	2735.834473	52276.250000	406.634125	268.652222	82.058289	57.807766	25.363750	98.994179	144.846298	128.567230	0.973974	0.000000	3.970774	3.241262	0.000000	0.382284	3.437090	4.718305	2.609204	2.429190	1.914122	1.761986	1.404213	1.995610	2.160908	2.109130	0.000000	0.000000	63819.000000		1
7927.663086	798.207275	2.325139	5.316366	2080.465820	38596.058594	296.566254	197.997620	70.722466	36.443626	24.728500	73.103111	120.349075	54.952225	0.053113	0.000000	3.899145	2.902116	0.366449	0.725615	3.318161	4.586543	2.472122	2.296660	1.849557	1.561622	1.393198	1.863936	2.080443	1.739985	0.000000	0.000000	63915.000000		1
23773.882812	3478.296875	2.251129	5.840601	8010.316895	99998.000000	1281.185547	800.057495	250.445847	151.565765	84.482109	331.952148	437.267975	217.551605	2.508978	0.000000	4.376100	3.541367	0.352400	0.766458	3.903650	4.999991	3.107612	2.903121	2.398714	2.180601	1.926765	2.521075	2.640748	2.337562	0.399497	0.000000	63984.000000		1
11081.831055	1724.981812	1.751564	2.133947	3349.464600	63050.109375	551.844299	324.545013	116.383385	52.306377	27.340427	144.093857	178.135254	104.011421	0.579971	0.000000	4.044611	3.236784	0.243426	0.329184	3.524975	4.799686	2.741817	2.511275	2.065891	1.718555	1.436805	2.158645	2.250750	2.017081	0.000000	0.000000	64023.000000		1
7649.340332	1669.665649	3.259512	3.515462	3904.922852	81151.382812	638.790344	377.261505	156.145111	74.185501	61.101200	284.545837	441.563629	187.287796	0.796145	0.000000	3.883624	3.222630	0.513153	0.545982	3.591612	4.909296	2.805358	2.576643	2.193528	1.870319	1.786050	2.454152	2.644993	2.272510	0.000000	0.000000	64049.000000		1
12234.378906	2884.408936	1.936588	5.581567	6497.228027	99998.000000	1053.408203	648.858704	207.831650	71.333046	72.751564	325.861755	390.333496	252.311508	2.164056	99998.000000	4.087582	3.460057	0.287037	0.746756	3.812728	4.999991	3.022597	2.812150	2.317712	1.853291	1.861842	2.513033	2.591436	2.401937	0.335268	4.999991	64092.000000		1
5584.660156	1554.346191	1.002215	1.807071	1702.233032	40288.128906	244.210526	154.112930	60.065063	27.907835	11.613360	62.347031	82.113792	60.280926	0.452666	99998.000000	3.746997	3.191548	0.000961	0.256975	3.231019	4.605177	2.387764	2.187839	1.778622	1.445726	1.064958	1.794816	1.914416	1.780180	0.000000	4.999991	64118.000000		1
6955.998535	2943.299072	2.038351	2.615010	1622.894653	44499.898438	251.321625	149.160446	73.380646	55.217426	19.282618	79.683807	81.783836	40.211952	1.530822	99998.000000	3.842360	3.468834	0.309279	0.417473	3.210290	4.648359	2.400230	2.173654	1.865582	1.742076	1.285166	1.901370	1.912668	1.604355	0.184925	4.999991	64149.000000		1
9241.583008	588.223145	2.781532	2.837040	2476.128174	51399.015625	422.432129	241.503006	95.006905	77.383339	21.055769	100.221512	130.722763	89.073792	1.097472	99998.000000	3.965746	2.769542	0.444284	0.452865	3.393773	4.710955	2.625757	2.382923	1.977755	1.888647	1.323371	2.000961	2.116351	1.949750	0.040394	4.999991	64204.000000		1
7118.098633	1035.840210	2.766114	3.179335	1115.681274	31954.978516	167.995926	99.496834	58.683548	32.715385	16.081697	46.792652	87.982147	27.232496	1.178011	0.000000	3.852364	3.015293	0.441870	0.502336	3.047540	4.504539	2.225299	1.997809	1.768516	1.514752	1.206332	1.670178	1.944395	1.435087	0.071149	0.000000	64235.000000		1
18364.968750	4939.471191	1.335259	5.544562	10074.722656	99998.000000	1619.764648	1011.197998	303.180847	129.085297	84.882996	410.809509	538.090820	296.735840	1.650959	0.000000	4.263990	3.693681	0.125565	0.743867	4.003233	4.999991	3.209452	3.004836	2.481702	2.110877	1.928821	2.613641	2.730855	2.472370	0.217736	0.000000	64255.000000		1
4222.501953	1126.150513	1.791652	2.528666	2499.160645	54352.031250	383.040436	245.545776	104.951965	39.286831	34.926426	149.145020	214.048477	133.917526	0.943285	0.000000	3.625570	3.051596	0.253254	0.402891	3.397794	4.735216	2.583245	2.390132	2.020991	1.594247	1.543154	2.173609	2.330512	2.126837	0.000000	0.000000	64324.000000		1
9841.909180	5554.171387	3.691235	6.895240	13771.221680	99998.000000	2271.537354	1392.403687	431.007996	137.066025	155.892242	742.425537	950.328125	625.055359	1.973874	99998.000000	3.993079	3.744619	0.567172	0.838549	4.138972	4.999991	3.356320	3.143765	2.634485	2.136930	2.192825	2.870653	2.977874	2.795918	0.295319	4.999991	64366.000000		1
7292.860352	1506.338501	2.611927	4.045865	3160.357422	58532.199219	491.239594	310.501648	97.369049	28.694189	34.352848	108.689453	145.046738	74.293434	0.055656	99998.000000	3.862898	3.177922	0.416961	0.607011	3.499736	4.767395	2.691293	2.492064	1.988421	1.457794	1.535963	2.036187	2.161508	1.870950	0.000000	4.999991	64433.000000		1
22778.703125	4562.915527	2.766114	6.244571	10838.706055	99998.000000	1809.738281	1085.519165	356.363007	174.826401	122.088303	570.596497	756.185181	444.169403	1.986238	99998.000000	4.357529	3.659242	0.441870	0.795503	4.034977	4.999991	3.257616	3.035637	2.551893	2.242607	2.086674	2.756329	2.878628	2.647549	0.298031	4.999991	64477.000000		1
10515.623047	1491.292969	2.007514	3.133079	3264.575439	58339.007812	537.958252	321.433502	114.030495	64.616661	46.934505	159.450882	220.080261	133.328522	0.605429	0.000000	4.021835	3.173563	0.302659	0.495971	3.513827	4.765959	2.730749	2.507091	2.057021	1.810344	1.671492	2.202627	2.342581	2.124923	0.000000	0.000000	64557.000000		1
6058.541504	1127.630737	2.195622	2.084607	2065.666992	44493.328125	324.939728	192.709000	53.465862	54.310806	18.274237	73.485497	77.997002	31.164265	0.439203	0.000000	3.782368	3.052167	0.341558	0.319024	3.315060	4.648295	2.511803	2.284902	1.728077	1.734886	1.261839	1.866202	1.892078	1.493657	0.000000	0.000000	64581.000000		1
18244.890625	6068.489258	3.472290	5.874522	11292.038086	99998.000000	1686.984009	1135.531250	850.606140	650.187805	386.787170	513.285217	813.323730	653.912964	3.210020	99998.000000	4.261141	3.783081	0.540616	0.768973	4.052773	4.999991	3.227111	3.055199	2.929729	2.813039	2.587472	2.710359	2.910264	2.815520	0.506508	4.999991	64681.000000		1
8955.349609	1360.890869	2.439237	2.756862	2419.671143	50318.843750	403.266693	232.634171	82.067543	40.927380	34.581047	91.707306	121.783012	60.354935	0.834137	0.000000	3.952083	3.133823	0.387254	0.440415	3.383756	4.701731	2.605592	2.366673	1.914171	1.612014	1.538838	1.962404	2.085587	1.780713	0.000000	0.000000	64719.000000		1
4787.227051	1449.859863	2.195622	3.256428	1455.860840	36345.726562	210.492920	128.332870	61.585346	34.044476	8.335346	36.079742	32.147976	27.510033	0.126998	0.000000	3.680084	3.161326	0.341558	0.512742	3.163120	4.560453	2.323237	2.108338	1.789477	1.532047	0.920924	1.557263	1.507154	1.439491	0.000000	0.000000	64746.000000		1
7414.189941	2592.653320	2.877128	3.524713	4263.225586	75214.968750	688.965820	425.525116	126.766335	55.482628	39.286831	168.621918	251.281540	123.978630	0.390359	0.000000	3.870064	3.413744	0.458959	0.547124	3.629738	4.876304	2.838198	2.628925	2.103004	1.744157	1.594247	2.226914	2.400161	2.093347	0.000000	0.000000	64788.000000		1
7929.078613	1270.987549	2.685936	4.813716	2665.044189	49379.992188	392.196075	254.550293	75.684196	56.355324	25.958912	110.117226	137.688934	106.937889	0.961456	99998.000000	3.899223	3.104141	0.429096	0.682481	3.425704	4.693551	2.593503	2.405774	1.879005	1.750935	1.414286	2.041855	2.138899	2.029132	0.000000	4.999991	64842.000000		1
7378.097656	705.935669	2.053770	2.793867	2518.452393	48158.722656	401.219086	241.243973	68.372658	35.937893	35.907055	115.106720	164.085739	74.136162	0.443832	0.000000	3.867944	2.848765	0.312552	0.446206	3.401134	4.682675	2.603382	2.382457	1.834882	1.555553	1.555180	2.061101	2.215071	1.870030	0.000000	0.000000	64899.000000		1
6000.961914	1050.040771	1.628214	3.071404	1753.925781	39479.769531	246.951965	164.082657	35.691193	26.985798	10.916435	50.005909	38.232193	31.552814	0.255183	0.000000	3.778221	3.021206	0.211711	0.487337	3.244011	4.596375	2.392612	2.215063	1.552561	1.431135	1.038081	1.699021	1.582429	1.499038	0.000000	0.000000	64941.000000		1
9293.642578	1301.991455	1.989012	1.967425	1785.040649	39396.121094	255.799210	170.166870	48.932766	30.100374	16.522673	47.104111	63.925903	19.180855	0.115529	0.000000	3.968186	3.114608	0.298637	0.293898	3.251648	4.595453	2.407899	2.230875	1.689600	1.478572	1.218080	1.673059	1.805677	1.282868	0.000000	0.000000	64984.000000		1
19020.441406	10811.674805	1.261249	8.973680	22397.355469	99998.000000	3357.950928	2268.728271	1028.806152	533.900024	346.075653	1237.889771	1638.840576	971.365356	2.245579	99998.000000	4.279221	4.033893	0.100801	0.952971	4.350197	4.999991	3.526074	3.355783	3.012334	2.727460	2.539171	3.092682	3.214537	2.987383	0.351328	4.999991	65033.000000		1
19470.390625	12655.065430	1.877997	8.689976	21899.087891	99998.000000	3508.724121	2205.937012	794.812073	427.874908	289.202271	1227.118286	1599.128296	961.293884	4.031135	0.000000	4.289375	4.102264	0.273695	0.939019	4.340426	4.999991	3.545149	3.343593	2.900265	2.631317	2.461202	3.088886	3.203883	2.982856	0.605427	0.000000	65087.000000		1
12150.532227	4141.917480	1.942755	4.967903	3823.910156	68798.734375	600.758545	386.648407	134.065536	72.807076	54.619183	232.143860	291.872803	241.549255	1.478120	0.000000	4.084595	3.617201	0.288418	0.696173	3.582508	4.837581	2.778700	2.587316	2.127317	1.862174	1.737345	2.365757	2.465194	2.383006	0.169710	0.000000	65156.000000		1
5996.728027	2426.260986	1.797820	4.983322	2231.923828	44035.699219	339.433289	215.732193	69.923775	22.745657	17.645153	65.267334	75.958656	49.469337	0.472845	0.000000	3.777914	3.384938	0.254746	0.697519	3.348679	4.643805	2.530754	2.333915	1.844625	1.356898	1.246625	1.814696	1.880577	1.694336	0.000000	0.000000	65220.000000		1
7849.891113	212.932159	2.217208	2.201789	2270.091309	45888.519531	336.546906	214.359924	77.263077	84.784309	22.221422	114.900108	154.692673	113.894806	0.213407	0.000000	3.894864	2.328241	0.345806	0.342776	3.356043	4.661704	2.527045	2.331144	1.887972	1.928316	1.346772	2.060320	2.189470	2.056504	0.000000	0.000000	65241.000000		0
8570.496094	1373.299927	3.561718	3.984190	6540.699219	99998.000000	1069.406738	654.418701	209.718903	95.503387	73.858627	337.610809	438.239380	240.550125	1.410545	0.000000	3.933006	3.137765	0.551660	0.600340	3.815624	4.999991	3.029143	2.815856	2.321638	1.980019	1.868401	2.528416	2.641711	2.381206	0.149387	0.000000	65289.000000		1
12538.907227	3616.991211	1.446273	5.766592	9518.181641	99998.000000	1521.279297	952.193787	313.372620	132.754959	125.619179	564.974854	736.202515	389.581055	1.828465	99998.000000	4.098260	3.558347	0.160250	0.760919	3.978554	4.999991	3.182209	2.978725	2.496061	2.123051	2.099056	2.752029	2.866997	2.590598	0.262087	4.999991	65318.000000		1
5625.865234	99998.000000	2.127780	1.720726	0.000000	3261.639648	0.000000	0.000000	0.000000	2.325139	0.000000	0.000000	0.000000	0.000000	1.233412	15194.278320	3.750189	4.999991	0.327927	0.235712	0.000000	3.513436	0.000000	0.000000	0.000000	0.366449	0.000000	0.000000	0.000000	0.000000	0.091108	4.181680	65346.000000		0
13013.846680	3715.664551	2.161701	4.761292	5405.482422	98236.828125	896.368835	524.426758	158.208130	87.103287	61.058025	232.914795	323.885071	195.749573	1.966601	0.000000	4.114406	3.570036	0.334796	0.677725	3.732835	4.992274	2.952487	2.719685	2.199229	1.940035	1.785743	2.367197	2.510391	2.291701	0.293716	0.000000	65383.000000		1
6280.030762	2809.221191	3.765245	5.341035	4091.125244	72103.679688	677.996948	408.666321	105.581047	54.569839	48.538048	194.010345	242.273941	171.196838	0.303537	99998.000000	3.797962	3.448586	0.575793	0.727625	3.611843	4.857957	2.831228	2.611369	2.023586	1.736953	1.686082	2.287825	2.384307	2.233496	0.000000	4.999991	65495.000000		1
11948.127930	1413.878784	1.989012	2.460824	4089.296631	73093.843750	644.001831	404.765381	137.022842	73.337479	53.259251	162.050476	204.396378	121.594902	2.083983	99998.000000	4.077300	3.150412	0.298637	0.391080	3.611649	4.863881	2.808887	2.607203	2.136793	1.865326	1.726395	2.209650	2.310473	2.084915	0.318894	4.999991	65595.000000		1
9373.819336	2319.310791	2.787700	4.545431	2598.308838	53315.843750	410.297607	249.406616	78.049431	72.159485	18.298906	101.356323	128.474716	79.030060	0.401189	99998.000000	3.971917	3.365359	0.445246	0.657575	3.414691	4.726856	2.613099	2.396908	1.892370	1.858293	1.262425	2.005851	2.108818	1.897792	0.000000	4.999991	65623.000000		1
8498.169922	1364.868896	2.981975	4.736623	2636.608887	44461.300781	387.070892	247.725983	77.993919	27.901669	19.140766	77.025627	118.569756	53.801991	0.470090	99998.000000	3.929325	3.135091	0.474504	0.675469	3.421046	4.647982	2.587790	2.393971	1.892061	1.445630	1.281959	1.886635	2.073974	1.730798	0.000000	4.999991	65649.000000		1
19159.164062	4424.804199	2.753779	2.689020	6564.379395	99998.000000	1045.344238	646.342407	202.428940	109.811935	56.068539	267.680847	352.767365	193.661880	2.190790	0.000000	4.282377	3.645894	0.439929	0.429594	3.817194	4.999991	3.019259	2.810463	2.306273	2.040650	1.748719	2.427617	2.547488	2.287044	0.340601	0.000000	65669.000000		1
8722.583008	1820.201416	2.130863	2.775365	3259.604492	58496.761719	535.568298	322.201355	105.630386	49.848637	32.743137	148.371002	194.657928	131.311768	1.308354	99998.000000	3.940645	3.260119	0.328556	0.443320	3.513165	4.767132	2.728815	2.508127	2.023789	1.697653	1.515120	2.171349	2.289272	2.118304	0.116725	4.999991	65711.000000		1
9582.347656	3179.291504	3.284182	4.483756	3413.236328	62859.878906	522.221924	327.715088	118.982979	52.130604	28.462908	117.240662	191.373749	156.098862	0.327942	99998.000000	3.981472	3.502330	0.516427	0.651642	3.533166	4.798374	2.717855	2.515496	2.075485	1.717093	1.454279	2.069078	2.281882	2.193400	0.000000	4.999991	65811.000000		1
6984.174805	2719.209961	2.328223	3.759078	3343.790527	54861.773438	476.816925	325.130920	128.154022	60.700314	45.849030	132.147461	175.079269	104.156357	1.481776	99998.000000	3.844115	3.434443	0.367025	0.575081	3.524239	4.739270	2.678352	2.512058	2.107732	1.783191	1.661330	2.121059	2.243235	2.017686	0.170782	4.999991	65854.000000		1
11925.754883	3354.558838	2.331306	3.681984	5834.162109	93906.601562	972.552612	571.281128	207.171738	77.176727	59.907791	237.910446	325.858673	248.145370	1.243140	99998.000000	4.076486	3.525635	0.367599	0.566082	3.765979	4.972696	2.987913	2.756850	2.316330	1.887486	1.777483	2.376414	2.513029	2.394706	0.094520	4.999991	65922.000000		1
6570.719727	708.797363	2.041435	2.482410	2884.837646	48657.964844	406.042053	262.756134	70.426422	52.479065	24.885771	115.575447	148.216812	95.821014	1.521501	0.000000	3.817613	2.850522	0.309936	0.394873	3.460121	4.687154	2.608571	2.419553	1.847736	1.719986	1.395951	2.062865	2.170897	1.981461	0.182272	0.000000	65949.000000		1
6969.132324	1847.899658	3.265679	5.439715	2692.335205	51147.921875	400.540649	239.748352	84.408096	51.455265	12.045084	50.030579	50.690498	67.851501	0.376799	0.000000	3.843179	3.266678	0.513974	0.735576	3.430129	4.708828	2.602647	2.379756	1.926384	1.711430	1.080810	1.699236	1.704927	1.831559	0.000000	0.000000	65973.000000		1
5356.639160	1791.454834	3.614142	5.544562	4848.096680	89933.515625	730.762817	478.565430	171.273941	81.888680	62.495049	305.388824	376.780457	199.009079	0.878633	99998.000000	3.728892	3.253206	0.558005	0.743867	3.685571	4.953922	2.863776	2.679941	2.233691	1.913224	1.795846	2.484853	2.576088	2.298873	0.000000	4.999991	66113.000000		1
15864.090820	2663.042725	1.279752	3.981107	6357.377441	97856.007812	992.226868	633.785400	196.659271	111.856453	50.971119	225.680344	289.094330	137.072189	3.100971	0.000000	4.200415	3.425378	0.107126	0.600004	3.803278	4.990588	2.996611	2.801942	2.293715	2.048661	1.707324	2.353494	2.461040	2.136949	0.491498	0.000000	66177.000000		1
3150.908691	273.231598	3.089906	2.476242	1833.140869	45477.062500	264.097565	174.545776	80.161789	41.800079	24.108669	120.330566	174.804810	119.192673	0.690533	99998.000000	3.498436	2.436531	0.489945	0.393793	3.263196	4.657793	2.421764	2.241909	1.903967	1.621177	1.382173	2.080376	2.242553	2.076250	0.000000	4.999991	66242.000000		1
7279.014160	2244.530029	3.703570	4.468338	5168.046875	80379.867188	808.047485	509.634094	179.849808	74.435287	59.809113	228.138077	299.579041	205.525024	0.068945	0.000000	3.862072	3.351125	0.568621	0.650146	3.713326	4.905147	2.907437	2.707258	2.254910	1.871779	1.776767	2.358198	2.476511	2.312865	0.000000	0.000000	66287.000000		1
[truncated: 8,813 more rows]
