# Supplementary material for: Distinct elongation stalls during translation are linked with distinct pathways for mRNA degradation
Source: eLife. 2022 Jul 27;11:e76038. doi: 10.7554/eLife.76038 (PMC9352352; doi:10.7554/eLife.76038)
Supplement: Figure 3—source data 1. [file elife-76038-fig3-data1.zip › 3B_flow_cytometry_data/list_mode_data.SYH1_CGA_3.CSV]

FSC-HLin	SSC-HLin	BLU-V-HLin	GRN-V-HLin	YEL-V-HLin	ORG-V-HLin	GRN-B-HLin	YEL-B-HLin	RED-B-HLin	NIR-B-HLin	YEL-G-HLin	ORG-G-HLin	RED-G-HLin	NIR-G-HLin	BLU-V-ALin	BLU-V-W	FSC-HLog	SSC-HLog	BLU-V-HLog	GRN-V-HLog	YEL-V-HLog	ORG-V-HLog	GRN-B-HLog	YEL-B-HLog	RED-B-HLog	NIR-B-HLog	YEL-G-HLog	ORG-G-HLog	RED-G-HLog	NIR-G-HLog	BLU-V-ALog	BLU-V-WLog	TIME		P01.R1
8067.325684	2384.100098	1.322924	3.971855	6691.583496	99998.000000	1108.431396	698.716614	208.485413	110.619873	65.766899	298.407227	366.662720	263.052155	1.716888	99998.000000	3.906730	3.377325	0.121535	0.598993	3.825529	4.999991	3.044709	2.844301	2.319076	2.043833	1.818007	2.474809	2.564267	2.420042	0.234742	4.999991	32.000000		1
5802.307129	2307.888672	3.487709	4.459086	3628.064941	67902.875000	620.226196	385.646210	141.882812	65.773064	41.772324	191.386078	238.564194	133.596817	0.521810	0.000000	3.763601	3.363215	0.542540	0.649246	3.559675	4.831888	2.792550	2.586189	2.151930	1.818048	1.620889	2.281910	2.377605	2.125796	0.000000	0.000000	118.000000		1
6674.388672	1224.463257	1.702224	3.965688	4859.028809	81531.453125	800.939453	508.921753	158.824875	105.396027	51.023540	244.882782	307.738617	177.392075	1.409257	0.000000	3.824411	3.087946	0.231017	0.598319	3.686549	4.911325	2.903600	2.706651	2.200918	2.022824	1.707771	2.388958	2.488182	2.248934	0.148990	0.000000	182.000000		1
7646.062500	6153.597656	1.520283	3.725156	9770.958984	99998.000000	1594.166504	1003.072388	302.274231	95.885773	92.123611	478.941620	618.884766	347.327667	1.285890	0.000000	3.883438	3.789129	0.181925	0.571145	3.989937	4.999991	3.202534	3.001332	2.480401	1.981754	1.964371	2.680283	2.791610	2.540739	0.109204	0.000000	210.000000		1
7580.649902	2479.791504	2.907966	3.200921	3461.731201	64537.312500	602.254150	366.749054	115.738884	81.416870	46.878998	157.480377	208.399063	153.163132	0.874368	99998.000000	3.879706	3.394415	0.463589	0.505275	3.539293	4.809811	2.779780	2.564369	2.063479	1.910714	1.670978	2.197227	2.318896	2.185154	0.000000	4.999991	283.000000		1
14238.423828	5361.758301	2.957305	4.946317	9106.521484	99998.000000	1474.520508	938.813416	279.568665	120.068451	87.242050	444.338989	586.576477	326.993500	3.692280	99998.000000	4.153462	3.729307	0.470896	0.694282	3.959352	4.999991	3.168651	2.972579	2.446488	2.079429	1.940726	2.647714	2.768325	2.514539	0.567295	4.999991	417.000000		1
10336.895508	2369.850098	2.648932	4.548515	4712.106934	88039.476562	760.931030	497.178864	173.447968	80.306725	55.538136	267.381744	362.524323	227.185196	0.808975	99998.000000	4.014390	3.374721	0.423071	0.657870	3.673215	4.944677	2.881345	2.696513	2.239169	1.904752	1.744591	2.427132	2.559337	2.356380	0.000000	4.999991	505.000000		1
7134.025879	1802.679688	1.298254	1.862578	3369.391602	57253.964844	532.614136	356.196503	124.635468	36.215427	38.472725	153.752136	189.606766	133.902100	0.552298	0.000000	3.853335	3.255919	0.113360	0.270115	3.527551	4.757805	2.726413	2.551690	2.095642	1.558894	1.585153	2.186821	2.277854	2.126787	0.000000	0.000000	523.000000		1
6117.675293	2585.835205	1.307505	4.878475	7207.039551	99998.000000	1224.447754	743.958130	189.671524	77.596115	71.764771	295.718201	365.574158	240.019714	1.893438	0.000000	3.786587	3.412601	0.116443	0.688284	3.857757	4.999991	3.087940	2.871548	2.278002	1.889840	1.855911	2.470878	2.562975	2.380247	0.277251	0.000000	553.000000		1
11848.673828	1956.780273	2.534833	3.503127	3517.781250	61566.117188	604.622498	358.194763	98.735146	39.237492	27.750565	158.081696	209.176163	149.894379	0.488765	0.000000	4.073670	3.291542	0.403949	0.544456	3.546269	4.789342	2.781484	2.554119	1.994472	1.593701	1.443272	2.198882	2.320512	2.175785	0.000000	0.000000	583.000000		1
5235.300293	1886.649902	1.298254	1.486362	3892.193359	67312.984375	630.433411	392.307068	137.254135	35.351982	30.929899	197.547394	295.897064	178.958618	0.674163	0.000000	3.718942	3.275691	0.113360	0.172125	3.590194	4.828099	2.799639	2.593626	2.137525	1.548414	1.490378	2.295671	2.471141	2.252753	0.000000	0.000000	600.000000		1
13632.977539	3614.564209	1.470943	2.516331	5661.386719	91746.078125	936.167603	582.848206	183.648972	66.408318	51.917824	240.500778	376.610840	182.902710	1.442072	0.000000	4.134591	3.558056	0.167596	0.400768	3.752923	4.962587	2.971354	2.765555	2.263988	1.822222	1.715317	2.381116	2.575893	2.262220	0.158987	0.000000	630.000000		1
9106.458984	3856.798096	2.655099	2.541001	6618.853516	99998.000000	1085.491455	676.362610	245.132568	86.283012	61.332481	299.859680	434.202759	288.489929	2.909280	99998.000000	3.959350	3.586227	0.424081	0.405005	3.820783	4.999991	3.035626	2.830180	2.389401	1.935925	1.787691	2.476918	2.637693	2.460131	0.463786	4.999991	650.000000		1
13894.182617	2358.575928	2.781532	2.793867	5865.289551	94051.632812	988.732971	584.609009	175.415390	97.646591	53.145153	280.583221	380.835571	175.366058	1.378384	99998.000000	4.142833	3.372650	0.444284	0.446206	3.768290	4.973366	2.995079	2.766865	2.244068	1.989657	1.725464	2.448062	2.580738	2.243946	0.139370	4.999991	693.000000		1
3856.659424	678.129578	2.482410	2.380646	1452.129517	33551.375000	221.773239	140.859024	34.784573	21.382645	14.311631	35.136120	58.572533	30.347073	0.025518	99998.000000	3.586211	2.831313	0.394873	0.376695	3.162005	4.525710	2.345909	2.148785	1.541387	1.330061	1.155689	1.545754	1.767694	1.482117	0.000000	4.999991	718.000000		1
6391.375488	1452.992920	1.184156	3.533965	3075.301758	56118.039062	514.953552	330.197479	102.182770	38.213692	37.498264	154.236282	213.807938	153.961823	1.431563	0.000000	3.805594	3.162263	0.073409	0.548262	3.487888	4.749103	2.711768	2.518774	2.009378	1.582219	1.574011	2.188187	2.330024	2.187413	0.155810	0.000000	753.000000		1
4980.086914	1351.716797	2.303553	2.362144	1630.397339	38963.394531	286.584167	182.656021	54.489662	24.941278	24.515722	95.833351	123.972466	39.111057	0.379635	99998.000000	3.697237	3.130886	0.362398	0.373306	3.212293	4.590657	2.457252	2.261634	1.736314	1.396919	1.389445	1.981517	2.093325	1.592300	0.000000	4.999991	822.000000		1
5579.420898	1574.223999	3.574053	2.726025	2163.510986	46024.777344	352.946228	230.845596	84.371094	48.303684	23.627605	120.145546	177.296478	101.251480	1.047543	0.000000	3.746589	3.197067	0.553161	0.435530	3.335159	4.662992	2.547709	2.363322	1.926194	1.683980	1.373420	2.079708	2.248700	2.005401	0.020172	0.000000	846.000000		1
6107.841309	1384.404419	2.753779	3.219423	1640.203613	36369.917969	273.015717	182.279800	73.365227	30.923733	15.230586	70.787224	96.508690	60.552296	0.397345	99998.000000	3.785888	3.141263	0.439929	0.507778	3.214898	4.560742	2.436188	2.260739	1.865490	1.490292	1.182717	1.849955	1.984566	1.782131	0.000000	4.999991	961.000000		1
5034.592285	1019.761597	2.596508	4.452919	1644.095337	34819.910156	276.919739	178.974030	64.123260	30.451920	13.537613	60.919258	106.697357	76.914612	0.267760	0.000000	3.701964	3.008499	0.414390	0.648645	3.215927	4.541828	2.442354	2.252790	1.807016	1.483615	1.131542	1.784755	2.028154	1.886009	0.000000	0.000000	984.000000		1
16492.500000	5193.925781	2.069189	8.171907	9327.396484	99998.000000	1617.007812	959.406616	342.945679	120.623528	138.222427	662.485779	914.319275	481.760162	3.605144	0.000000	4.217287	3.715496	0.315800	0.912323	3.969760	4.999991	3.208712	2.982003	2.535225	2.081432	2.140579	2.821177	2.961098	2.682831	0.556923	0.000000	1006.000000		1
5933.600586	1372.855835	3.154665	2.257297	1718.391846	35587.281250	283.830383	179.963913	55.951355	18.203310	4.153796	58.948750	100.397285	131.570801	0.068867	99998.000000	3.773318	3.137625	0.498953	0.353589	3.235122	4.551295	2.453059	2.255185	1.747811	1.260150	0.618445	1.770475	2.001722	2.119159	0.000000	4.999991	1035.000000		1
22739.695312	12958.080078	2.411484	6.148975	16684.646484	99998.000000	2786.213379	1723.945679	539.823914	203.622360	151.886475	771.822815	1011.793213	625.129333	2.774607	0.000000	4.356785	4.112541	0.382284	0.788803	4.222317	4.999991	3.445014	3.236524	2.732252	2.308825	2.181519	2.887518	3.005092	2.795970	0.443202	0.000000	1088.000000		1
27293.763672	7324.613281	3.281098	4.980238	14030.462891	99998.000000	2288.886475	1444.737793	457.050171	165.047867	112.685982	621.882202	789.437134	372.392303	2.401638	0.000000	4.436063	3.864785	0.516019	0.697250	4.147072	4.999991	3.359624	3.159789	2.659964	2.217610	2.051870	2.793708	2.897318	2.571001	0.380507	0.000000	1122.000000		1
7683.875000	1286.215088	1.766982	4.412830	1813.639282	38961.089844	309.237335	199.499390	54.144283	43.274105	21.083521	65.924164	91.892334	77.898323	0.784033	99998.000000	3.885580	3.109313	0.247232	0.644717	3.258551	4.590631	2.490292	2.299942	1.733553	1.636228	1.323943	1.819045	1.963279	1.891528	0.000000	4.999991	1318.000000		1
13906.801758	3641.136963	2.260381	4.693450	6177.672363	99998.000000	1054.561523	640.689880	214.600464	89.598030	72.224243	408.897583	520.291504	294.811584	1.809054	99998.000000	4.143227	3.561237	0.354182	0.671492	3.790825	4.999991	3.023072	2.806648	2.331631	1.952298	1.858683	2.611614	2.716247	2.469545	0.257452	4.999991	1341.000000		1
17700.740234	6011.927734	2.581089	3.626477	8170.461426	99998.000000	1354.896118	834.860596	238.881821	101.652367	69.032578	305.943878	421.701263	227.953049	1.667362	0.000000	4.247992	3.779014	0.411803	0.559485	3.912246	4.999991	3.131906	2.921614	2.378183	2.007118	1.839054	2.485642	2.625005	2.357845	0.222030	0.000000	1391.000000		1
8803.626953	1726.850586	1.816322	2.596508	2502.333740	58585.718750	405.659668	253.896545	110.715469	76.331787	33.785442	164.492798	236.334656	172.075699	1.836133	0.000000	3.944662	3.237255	0.259193	0.414390	3.398345	4.767792	2.608162	2.404657	2.044208	1.882705	1.528730	2.216147	2.373528	2.235719	0.263904	0.000000	1427.000000		1
6730.777832	1489.334839	1.939672	4.385077	2907.743652	50400.695312	488.658508	316.157227	110.996094	49.660530	29.344858	145.694321	165.380905	114.181595	0.880070	99998.000000	3.828065	3.172992	0.287728	0.641977	3.463556	4.702436	2.689005	2.499903	2.045308	1.696011	1.467532	2.163443	2.218485	2.057596	0.000000	4.999991	1498.000000		1
17474.826172	6166.225586	2.689020	5.279361	11603.837891	99998.000000	1946.332520	1200.638306	353.399536	157.939850	126.513466	596.259399	802.869873	559.316223	2.105865	0.000000	4.242413	3.790020	0.429594	0.722581	4.064601	4.999991	3.289217	3.079412	2.548266	2.198492	2.102137	2.775435	2.904645	2.747657	0.323431	0.000000	1533.000000		1
7059.658691	1493.399170	1.578874	2.951138	2222.669434	43876.078125	376.228455	234.573837	83.643333	37.411919	18.166306	98.963341	131.009552	76.930031	1.675926	99998.000000	3.848784	3.174176	0.198348	0.469990	3.346875	4.642228	2.575452	2.370280	1.922431	1.573010	1.259267	1.995474	2.117303	1.886096	0.224255	4.999991	1559.000000		1
11050.435547	4016.733154	2.100026	4.394328	6760.246094	99998.000000	1143.928345	697.510864	223.666656	71.656837	77.552948	329.327881	470.825226	202.931595	0.886131	4326.430176	4.043379	3.603873	0.322225	0.642892	3.829962	4.999991	3.058399	2.843551	2.349601	1.855258	1.889598	2.517628	2.672860	2.307350	0.000000	3.636130	1606.000000		1
16572.486328	14458.908203	2.346725	5.982453	21923.181641	99998.000000	3396.414551	2251.727539	913.369507	502.239288	331.748627	1258.819214	1672.336182	1026.940552	2.494643	0.000000	4.219388	4.160135	0.370462	0.776879	4.340904	4.999991	3.531021	3.352516	2.960646	2.700911	2.520809	3.099963	3.223324	3.011545	0.397008	0.000000	1668.000000		1
9913.242188	1613.060547	0.940540	2.991227	3892.806885	69102.250000	684.867554	411.993652	141.179733	73.368309	38.614578	156.968475	245.669128	124.623131	1.445873	99998.000000	3.996216	3.207651	0.000000	0.475849	3.590263	4.839492	2.835607	2.614891	2.149772	1.865509	1.586751	2.195812	2.390351	2.095599	0.160130	4.999991	1797.000000		1
8947.030273	2070.144775	2.630429	3.126911	2593.775879	49615.945312	432.997009	274.896820	107.431290	54.893635	25.807810	137.420654	157.064072	89.144722	0.213368	0.000000	3.951679	3.316001	0.420027	0.495116	3.413933	4.695621	2.636485	2.439170	2.031131	1.739522	1.411751	2.138052	2.196077	1.950096	0.000000	0.000000	1837.000000		1
6537.507812	1853.145020	3.074487	3.052901	1785.608032	37922.554688	303.825348	193.122223	73.288132	33.964298	16.945145	63.537354	69.010986	55.124912	0.048567	0.000000	3.815412	3.267909	0.487773	0.484713	3.251786	4.578897	2.482624	2.285832	1.865034	1.531023	1.229045	1.803029	1.838918	1.741348	0.000000	0.000000	1879.000000		1
10875.017578	2414.289795	1.782401	4.551599	3226.534424	57272.875000	552.982178	344.650970	101.920647	37.097378	27.725895	125.079529	181.018555	166.521896	0.074066	0.000000	4.036430	3.382789	0.251005	0.658164	3.508736	4.757949	2.742711	2.537380	2.008262	1.569343	1.442886	2.097186	2.257723	2.221471	0.000000	0.000000	1989.000000		1
8070.011719	1990.938843	2.192538	3.361275	2407.860352	42418.007812	392.923828	256.123016	76.526062	41.587299	21.533749	84.306335	135.980545	65.711388	0.203227	0.000000	3.906874	3.299058	0.340947	0.526504	3.381631	4.627550	2.594308	2.408449	1.883809	1.618961	1.333120	1.925860	2.133477	1.817641	0.000000	0.000000	2010.000000		1
4018.099365	1032.799561	2.026016	2.615010	752.114624	21777.060547	113.361320	94.433334	32.508774	30.017113	8.282923	16.615185	36.434372	30.347073	0.827774	99998.000000	3.604021	3.014016	0.306643	0.417473	2.876284	4.337999	2.054465	1.975125	1.512001	1.477369	0.918184	1.220505	1.561511	1.482117	0.000000	4.999991	2071.000000		1
9641.000977	4723.415039	2.340558	3.207088	7516.412598	99998.000000	1276.751099	779.846680	266.814331	108.266983	74.469208	394.043213	477.658783	258.969299	2.862129	99998.000000	3.984122	3.674256	0.369319	0.506111	3.876011	4.999991	3.106106	2.892009	2.426209	2.034496	1.871977	2.595544	2.679118	2.413248	0.456689	4.999991	2097.000000		1
8013.970703	1423.722046	2.901798	3.040566	3191.188477	58417.039062	536.993042	340.494110	90.606415	49.518677	33.551079	168.236450	227.521332	127.583527	1.403014	0.000000	3.903848	3.153425	0.462667	0.482955	3.503953	4.766540	2.729969	2.532109	1.957159	1.694769	1.525707	2.225920	2.357022	2.105795	0.147062	0.000000	2163.000000		1
4112.430664	1153.157959	2.396065	4.813716	1206.571411	31429.699219	200.146973	133.692413	34.969597	33.236538	16.251303	38.176685	71.891205	48.723072	0.467492	0.000000	3.614099	3.061889	0.379499	0.682481	3.081553	4.497340	2.301349	2.126107	1.543691	1.521616	1.210888	1.581798	1.856676	1.687735	0.000000	0.000000	2192.000000		1
10507.333984	2428.885254	1.936588	3.040566	3823.253174	72984.562500	631.090210	407.676422	162.864578	96.252739	48.007645	217.844559	262.382996	176.189407	1.541206	0.000000	4.021492	3.385407	0.287037	0.482955	3.582433	4.863231	2.800092	2.610316	2.211827	1.983413	1.681310	2.338147	2.418936	2.245980	0.187861	0.000000	2249.000000		1
28461.318359	6044.322266	2.081524	3.737491	12060.493164	99998.000000	1969.059692	1241.075317	349.557220	182.215042	91.118309	508.582520	736.591064	380.718384	2.034397	0.000000	4.454255	3.781348	0.318381	0.572580	4.081365	4.999991	3.294259	3.093798	2.543518	2.260584	1.959606	2.706362	2.867226	2.580604	0.308436	0.000000	2301.000000		1
8018.658203	2055.031250	2.874044	3.200921	2865.366943	48583.109375	486.157593	313.064240	86.881256	32.477936	30.155882	122.590950	172.883652	112.004478	0.276001	99998.000000	3.904102	3.312819	0.458493	0.505275	3.457180	4.686485	2.686777	2.495633	1.938926	1.511588	1.479372	2.088458	2.237754	2.049235	0.000000	4.999991	2383.000000		1
18696.546875	6272.290527	2.124696	4.381993	11907.280273	99998.000000	1957.187256	1228.721924	339.405548	156.086517	93.193672	445.766785	573.119019	325.285095	3.511372	99998.000000	4.271761	3.797426	0.327297	0.641672	4.075812	4.999991	3.291632	3.089454	2.530719	2.193365	1.969386	2.649108	2.758245	2.512264	0.545477	4.999991	2452.000000		1
8890.800781	3185.856689	1.736145	3.311935	6225.420898	98610.898438	1022.062012	648.824829	210.958572	96.983582	64.878777	292.369263	411.130219	172.115799	0.093272	0.000000	3.948941	3.503226	0.239586	0.520082	3.794169	4.993925	3.009477	2.812127	2.324197	1.986698	1.812103	2.465932	2.613979	2.235821	0.000000	0.000000	2486.000000		1
13642.635742	1911.233398	2.149366	3.287266	5734.252441	95666.953125	974.766724	596.015747	182.332214	104.696014	49.790047	270.900269	358.937927	196.366318	1.691682	99998.000000	4.134898	3.281314	0.332310	0.516835	3.758477	4.980762	2.988901	2.775258	2.260863	2.019930	1.697142	2.432809	2.555019	2.293067	0.228319	4.999991	2511.000000		1
20229.242188	4626.601074	2.451572	4.126042	9092.150391	99998.000000	1523.268311	942.766785	293.195709	148.861328	97.399887	491.042236	582.222229	417.507385	1.685228	0.000000	4.305980	3.665262	0.389445	0.615534	3.958667	4.999991	3.182776	2.974404	2.467158	2.172782	1.988558	2.691119	2.765089	2.620664	0.226659	0.000000	2625.000000		1
8807.944336	4938.015625	1.945839	5.082002	5535.998535	97386.218750	904.750427	570.812378	216.117661	69.575317	45.762684	256.718170	366.224823	180.885941	1.845271	0.000000	3.944875	3.693552	0.289107	0.706035	3.743196	4.988498	2.956529	2.756493	2.334690	1.842455	1.660511	2.409456	2.563748	2.257405	0.266060	0.000000	2666.000000		1
19580.056641	2677.129395	2.590341	2.938803	5793.873535	93916.765625	943.839905	608.902710	169.654968	62.852764	55.371613	268.242096	351.885437	225.927032	3.652502	99998.000000	4.291814	3.427669	0.413357	0.468170	3.762969	4.972743	2.974898	2.784548	2.229567	1.798324	1.743287	2.428527	2.546401	2.353968	0.562590	4.999991	2711.000000		1
11446.714844	1928.804565	2.315888	3.928683	4944.346680	82867.859375	838.406921	520.750977	175.403061	60.496788	58.054466	261.457886	312.216217	242.807419	1.380467	0.000000	4.058681	3.285288	0.364717	0.594247	3.694109	4.918386	2.923455	2.716630	2.244037	1.781732	1.763836	2.417402	2.494456	2.385262	0.140026	0.000000	2757.000000		1
9562.353516	1922.507568	1.131732	2.198706	3185.020996	55873.671875	517.565491	334.449982	87.664528	64.098595	24.706915	117.730980	156.052597	89.360580	0.992118	0.000000	3.980565	3.283868	0.053744	0.342167	3.503112	4.747207	2.713965	2.524331	1.942824	1.806849	1.392819	2.070891	2.193271	1.951146	0.000000	0.000000	2781.000000		1
15235.562500	2482.545410	0.700009	2.756862	7085.636230	99998.000000	1146.648193	737.164673	224.298828	81.040657	63.543522	308.913544	408.891418	253.582001	1.998972	99998.000000	4.182858	3.394897	0.000000	0.440415	3.850379	4.999991	3.059430	2.867564	2.350827	1.908703	1.803071	2.489837	2.611608	2.404119	0.300807	4.999991	2878.000000		1
8293.252930	1634.964355	2.852458	3.515462	2705.018555	52992.785156	456.741791	282.778839	99.092857	18.351330	26.467730	135.709167	169.263336	127.259727	0.463912	99998.000000	3.918725	3.213508	0.455219	0.545982	3.432170	4.724217	2.659671	2.451447	1.996042	1.263668	1.422717	2.132609	2.228563	2.104691	0.000000	4.999991	2916.000000		1
9054.340820	1654.740356	3.407531	2.118529	4286.606445	74007.562500	705.386719	447.413483	156.647766	89.564110	41.180248	234.435074	301.127075	203.073441	1.686129	99998.000000	3.956857	3.218730	0.532440	0.326034	3.632114	4.869276	2.848427	2.650709	2.194924	1.952134	1.614689	2.370023	2.478750	2.307653	0.226891	4.999991	2946.000000		1
11733.141602	3998.400391	3.265679	4.267894	6369.230957	99998.000000	1046.155273	663.756287	236.029358	106.197792	74.546303	316.151062	417.936035	219.562195	1.528082	99998.000000	4.069414	3.601886	0.513974	0.630214	3.804087	4.999991	3.019596	2.822009	2.372966	2.026115	1.872426	2.499895	2.621110	2.341558	0.184147	4.999991	3036.000000		1
7302.237793	4209.204590	1.770066	2.266548	5665.531250	90460.476562	913.273926	585.435486	190.297516	103.687630	54.104195	235.104248	299.212097	130.978714	1.732898	99998.000000	3.863456	3.624200	0.247989	0.355365	3.753241	4.956459	2.960601	2.767479	2.279433	2.015727	1.733231	2.371260	2.475979	2.117201	0.238773	4.999991	3062.000000		1
13775.566406	6214.257812	2.214124	3.074487	6333.114258	99998.000000	1074.121704	661.853577	202.370361	107.085915	66.497742	295.702789	392.933075	177.888550	1.215835	99998.000000	4.139110	3.793389	0.345202	0.487773	3.801617	4.999991	3.031054	2.820762	2.306147	2.029732	1.822807	2.470855	2.594319	2.250148	0.084875	4.999991	3137.000000		1
15889.445312	4496.288574	1.393850	3.589472	5475.403320	96946.828125	910.177856	574.919922	181.086395	67.570885	57.829353	255.682037	344.971680	186.819061	1.894272	0.000000	4.201109	3.652854	0.144216	0.555031	3.738416	4.986534	2.959126	2.759607	2.257886	1.829760	1.762148	2.407700	2.537783	2.271421	0.277442	0.000000	3186.000000		1
10614.617188	1554.969116	2.112361	3.219423	4870.895020	76550.882812	813.209656	513.205078	148.364838	82.619530	55.371613	188.928345	242.098160	125.779533	2.091010	99998.000000	4.025904	3.191722	0.324768	0.507778	3.687609	4.883950	2.910203	2.710291	2.171331	1.917083	1.743287	2.276297	2.383991	2.099610	0.320356	4.999991	3231.000000		1
9103.551758	2170.887207	1.828657	3.968772	2894.650146	50910.687500	464.583740	304.636383	88.762337	25.132471	25.277407	109.235275	118.705437	72.517197	0.171355	0.000000	3.959211	3.336637	0.262132	0.598656	3.461596	4.706809	2.667064	2.483782	1.948229	1.400235	1.402732	2.038363	2.074471	1.860441	0.000000	0.000000	3257.000000		1
7605.967773	1299.209961	1.273584	1.905751	3660.912842	67250.609375	584.072449	384.505219	137.608765	46.370178	47.782532	164.770325	229.445587	135.548828	2.220263	99998.000000	3.881155	3.113679	0.105028	0.280066	3.563589	4.827696	2.766467	2.584902	2.138646	1.666239	1.679269	2.216879	2.360680	2.132096	0.346404	4.999991	3293.000000		1
9813.206055	2286.327148	2.766114	3.139246	4104.739746	74358.726562	700.054932	426.595154	159.888763	69.192932	36.693409	187.716431	254.519455	113.176292	0.478612	99998.000000	3.991811	3.359138	0.441870	0.496825	3.613286	4.871332	2.845132	2.630016	2.203818	1.840062	1.564588	2.273502	2.405721	2.053756	0.000000	4.999991	3317.000000		1
12096.470703	2585.890625	1.828657	4.076703	4093.080322	68613.492188	666.904785	422.543121	118.070190	52.127522	32.940498	133.029404	228.051727	112.093903	0.652520	99998.000000	4.082659	3.412610	0.262132	0.610309	3.612050	4.836410	2.824064	2.625871	2.072140	1.717067	1.517730	2.123948	2.358033	2.049582	0.000000	4.999991	3344.000000		1
9583.559570	3438.196045	2.405316	4.477589	4504.074707	77965.765625	737.355835	472.256073	142.505737	72.279755	65.964256	260.606750	347.577454	273.718811	1.511612	0.000000	3.981527	3.536331	0.381172	0.651044	3.653606	4.891904	2.867677	2.674178	2.153832	1.859017	1.819309	2.415986	2.541052	2.437305	0.179440	0.000000	3490.000000		1
6797.032227	1357.501831	2.488577	4.921647	1845.660767	41543.117188	284.354645	192.906357	69.464302	53.549122	21.000261	83.600159	110.000046	113.719032	0.219067	0.000000	3.832319	3.132740	0.395951	0.692110	3.266152	4.618499	2.453860	2.285347	1.841762	1.728752	1.322225	1.922207	2.041393	2.055833	0.000000	0.000000	3542.000000		1
14730.064453	3465.471680	2.901798	3.836171	6217.350586	99998.000000	1020.816223	647.868835	216.755997	106.379738	68.187630	346.353210	440.138947	217.628693	0.650189	0.000000	4.168205	3.539762	0.462667	0.583898	3.793605	4.999991	3.008948	2.811487	2.335971	2.026859	1.833706	2.539519	2.643590	2.337716	0.000000	0.000000	3619.000000		1
6444.730469	674.419861	1.877997	1.560372	2190.783691	43420.582031	381.720612	241.339569	82.107628	30.109625	28.595509	107.190758	142.573578	84.858322	0.347469	99998.000000	3.809205	2.828930	0.273695	0.193228	3.340600	4.637696	2.581746	2.382628	1.914384	1.478705	1.456298	2.030157	2.154039	1.928694	0.000000	4.999991	3680.000000		1
18086.830078	4688.723145	1.705307	5.569232	8869.843750	99998.000000	1414.029907	917.381470	329.019501	187.275452	99.799034	478.966309	669.319336	326.321228	2.999848	99998.000000	4.257362	3.671055	0.231803	0.745795	3.947916	4.999991	3.150459	2.962550	2.517222	2.272481	1.999126	2.680305	2.825633	2.513645	0.477099	4.999991	3735.000000		1
14025.346680	4104.218750	1.082392	3.256428	6509.513672	99998.000000	1103.133545	677.713257	244.870438	99.530754	65.335175	325.251190	374.976471	210.187637	3.006141	99998.000000	4.146914	3.613230	0.034385	0.512742	3.813549	4.999991	3.042628	2.831046	2.388936	1.997957	1.815147	2.512219	2.574004	2.322607	0.478009	4.999991	3809.000000		1
33908.074219	8116.733398	2.140115	5.149844	13471.905273	99998.000000	2247.404053	1383.056885	446.087494	199.431549	134.392426	666.500793	900.164917	474.991364	1.341766	99998.000000	4.530303	3.909381	0.330437	0.711794	4.129429	4.999991	3.351681	3.140840	2.649420	2.299794	2.128375	2.823801	2.954322	2.676686	0.127677	4.999991	3827.000000		1
9888.810547	1814.718628	1.446273	4.539263	4854.723633	83776.859375	844.047058	507.944183	155.417343	64.684502	62.069492	286.275818	411.130219	217.196976	1.149312	99998.000000	3.995144	3.258809	0.160250	0.656985	3.686165	4.923124	2.926367	2.705816	2.191499	1.810800	1.792878	2.456785	2.613979	2.336854	0.060438	4.999991	3869.000000		1
6643.859863	1168.518066	2.078440	3.644979	1983.741333	39115.980469	351.213165	219.374084	83.652580	43.634903	26.322794	87.880386	114.286446	73.066109	0.430985	0.000000	3.822420	3.067636	0.317737	0.561695	3.297485	4.592354	2.545571	2.341185	1.922479	1.639834	1.420332	1.943892	2.057995	1.863716	0.000000	0.000000	3958.000000		1
14494.361328	3835.501953	2.553336	2.741444	3770.949951	69492.187500	655.568909	398.119934	126.331528	72.831741	44.350330	176.124649	220.885117	120.691368	0.766528	0.000000	4.161199	3.583822	0.407108	0.437979	3.576451	4.841936	2.816618	2.600014	2.101512	1.862321	1.646897	2.245820	2.344167	2.081676	0.000000	0.000000	4052.000000		1
1842.829956	397.432251	1.945839	1.403101	616.997559	24042.667969	117.215996	72.144066	34.809242	39.286831	19.356628	43.542393	64.114014	71.030838	0.465308	0.000000	3.265485	2.599263	0.289107	0.147089	2.790283	4.380983	2.068987	1.858201	1.541695	1.594247	1.286830	1.638912	1.806953	1.851447	0.000000	0.000000	4081.000000		1
11209.439453	1721.188843	2.673601	2.661267	4042.204834	66550.953125	644.088196	417.430298	130.695023	67.580132	26.748350	135.817108	183.689072	136.261169	0.268092	99998.000000	4.049584	3.235829	0.427097	0.425088	3.606618	4.823154	2.808945	2.620584	2.116259	1.829819	1.427297	2.132955	2.264083	2.134372	0.000000	4.999991	4108.000000		1
17730.859375	4444.571289	1.976677	5.593902	11963.802734	99998.000000	2027.043213	1237.849731	400.250793	142.632172	145.182419	689.295776	894.056030	475.271973	2.808809	99998.000000	4.248730	3.647830	0.295936	0.747715	4.077869	4.999991	3.306863	3.092668	2.602332	2.154217	2.161914	2.838406	2.951365	2.676942	0.448522	4.999991	4172.000000		1
6235.014648	1584.609985	1.199574	4.159964	2321.642090	46351.109375	394.339264	248.425995	73.016769	39.730888	21.336388	113.974983	141.084137	106.586349	0.441588	0.000000	3.794837	3.199922	0.079027	0.619090	3.365795	4.666060	2.595870	2.395197	1.863423	1.599128	1.329121	2.056809	2.149478	2.027702	0.000000	0.000000	4202.000000		1
7862.966309	1993.723389	2.087691	3.746742	3076.643066	63261.562500	529.817139	324.267456	143.107071	56.848724	32.650627	152.583389	233.704224	171.073486	0.022585	0.000000	3.895586	3.299665	0.319666	0.573654	3.488077	4.801140	2.724126	2.510903	2.155661	1.754721	1.513892	2.183507	2.368667	2.233183	0.000000	0.000000	4231.000000		1
10615.780273	5658.768555	1.366096	3.342773	7383.895020	99998.000000	1249.006714	771.273926	268.211273	132.733368	79.122566	393.818115	477.960999	297.901489	1.836079	0.000000	4.025952	3.752722	0.135481	0.524107	3.868285	4.999991	3.096565	2.887209	2.428477	2.122980	1.898300	2.595296	2.679393	2.474073	0.263891	0.000000	4281.000000		1
16270.000000	4810.866699	2.981975	5.310198	9785.220703	99998.000000	1582.577759	1012.416077	317.760773	150.797913	86.276840	461.395172	586.400696	385.091125	1.602342	99998.000000	4.211388	3.682223	0.474504	0.725111	3.990571	4.999991	3.199365	3.005359	2.502100	2.178395	1.935894	2.664073	2.768194	2.585563	0.204755	4.999991	4346.000000		1
18823.726562	4155.532227	2.920300	5.334868	9929.074219	99998.000000	1603.112427	1029.771362	382.975677	184.783798	107.751999	539.256470	675.499146	434.242828	1.660982	99998.000000	4.274705	3.618627	0.465428	0.727124	3.996909	4.999991	3.204964	3.012741	2.583171	2.266664	2.032425	2.731795	2.829625	2.637733	0.220365	4.999991	4454.000000		1
7611.833008	696.887939	2.155533	3.456871	1965.846436	38433.328125	326.200958	214.233505	70.370918	32.820232	19.060589	103.780144	115.427422	97.180946	0.225971	0.000000	3.881489	2.843163	0.333555	0.538683	3.293550	4.584708	2.513485	2.330887	1.847393	1.516142	1.280136	2.016114	2.062309	1.987581	0.000000	0.000000	4489.000000		1
18784.427734	4039.469482	3.348940	5.029578	7353.384766	99998.000000	1207.101807	764.057922	226.611633	100.011818	60.213081	299.653076	414.858459	197.491882	1.678180	99998.000000	4.273798	3.606324	0.524907	0.701532	3.866487	4.999991	3.081744	2.883126	2.355282	2.000051	1.779691	2.476619	2.617900	2.295549	0.224839	4.999991	4597.000000		1
9487.945312	2742.338135	2.969640	3.315019	3854.235596	66525.421875	621.943848	400.204529	126.232849	76.245438	35.395153	164.656235	229.393158	132.400330	0.615597	99998.000000	3.977172	3.438121	0.472704	0.520486	3.585938	4.822988	2.793751	2.602282	2.101172	1.882214	1.548944	2.216578	2.360580	2.121889	0.000000	4.999991	4634.000000		1
6116.700684	1972.482666	2.476242	3.244093	1948.429443	42255.757812	343.966400	205.395508	64.030754	45.534485	30.698620	91.121399	124.771156	98.371269	0.357967	99998.000000	3.786517	3.295013	0.393793	0.511093	3.289685	4.625886	2.536516	2.312591	1.806389	1.658340	1.487119	1.959620	2.096114	1.992868	0.000000	4.999991	4669.000000		1
5500.230469	1302.010010	2.494745	3.416783	2543.523193	47931.820312	429.472290	262.534088	84.938499	42.191715	18.761467	81.500130	125.730194	83.208519	0.267869	99998.000000	3.740381	3.114614	0.397026	0.533617	3.405436	4.680624	2.632935	2.419186	1.929105	1.625227	1.273267	1.911158	2.099440	1.920168	0.000000	4.999991	4686.000000		1
6624.811523	862.090027	1.273584	1.726894	1882.798340	33681.925781	299.178162	208.195541	61.132038	28.573923	18.317408	61.104282	73.047600	66.426819	1.360417	0.000000	3.821173	2.935553	0.105028	0.237266	3.274804	4.527397	2.475930	2.318471	1.786269	1.455970	1.262864	1.786072	1.863606	1.822343	0.133672	0.000000	4777.000000		1
4690.539551	467.673645	1.245830	2.244962	1505.499756	36974.972656	252.363922	170.222382	65.214905	29.708738	21.111275	77.272324	109.195190	92.351807	0.413356	99998.000000	3.671223	2.669943	0.095459	0.351209	3.177681	4.567908	2.402027	2.231017	1.814347	1.472884	1.324515	1.888024	2.038203	1.965445	0.000000	4.999991	4857.000000		1
17529.710938	4549.859375	2.685936	3.799166	8867.038086	99998.000000	1551.114380	917.316711	284.379303	167.138641	83.674164	352.600861	546.682129	306.754913	2.189890	0.000000	4.243775	3.657998	0.429096	0.579688	3.947778	4.999991	3.190644	2.962519	2.453898	2.223077	1.922591	2.547283	2.737735	2.486792	0.340422	0.000000	4922.000000		1
4826.667969	1936.754517	1.578874	1.239663	2842.010742	53197.601562	460.833923	304.164581	84.223076	41.698315	29.801250	107.132172	114.027405	71.339211	0.072731	99998.000000	3.683647	3.287075	0.198348	0.093304	3.453626	4.725892	2.663544	2.483109	1.925431	1.620118	1.474234	2.029920	2.057009	1.853328	0.000000	4.999991	4971.000000		1
6273.000000	604.943176	2.707523	2.010598	1542.319580	34638.402344	265.130615	167.530273	56.028450	47.810287	15.279925	52.984798	93.884430	38.121178	0.379273	99998.000000	3.797475	2.781715	0.432572	0.303325	3.188174	4.539558	2.423460	2.224093	1.748409	1.679521	1.184121	1.724151	1.972594	1.581166	0.000000	4.999991	4987.000000		1
12545.056641	3297.010010	2.167868	3.022064	5905.729980	92352.164062	979.321411	616.494873	167.650543	74.200920	77.025627	294.506287	411.080872	216.651154	1.205570	0.000000	4.098473	3.518120	0.336033	0.480304	3.771274	4.965447	2.990925	2.789929	2.224405	1.870409	1.886635	2.469095	2.613927	2.335761	0.081192	0.000000	5071.000000		1
9839.692383	1110.389526	1.581958	5.205351	3323.073975	58810.507812	538.161743	350.735199	114.708916	45.830524	41.445450	185.930939	211.680161	160.147812	0.871008	0.000000	3.992981	3.045475	0.199195	0.716450	3.521540	4.769455	2.730913	2.544979	2.059597	1.661155	1.617477	2.269352	2.325680	2.204521	0.000000	0.000000	5108.000000		1
30125.509766	5178.433105	2.318972	5.353371	11878.864258	99998.000000	1954.236206	1214.345459	383.839142	164.616135	123.266289	603.715881	827.660034	533.357300	2.464591	99998.000000	4.478934	3.714198	0.365295	0.728627	4.074775	4.999991	3.290977	3.084342	2.584149	2.216472	2.090844	2.780833	2.917852	2.727018	0.391745	4.999991	5151.000000		1
16118.134766	4720.060059	2.124696	3.700486	6427.273438	99998.000000	1056.454956	669.982361	224.767548	100.585388	71.376221	275.923706	375.408203	212.990753	2.934558	99998.000000	4.207315	3.673948	0.327297	0.568259	3.808027	4.999991	3.023851	2.826063	2.351734	2.002535	1.853554	2.440789	2.574504	2.328361	0.467543	4.999991	5189.000000		1
10817.789062	2426.726562	1.785485	4.372742	5033.133301	89057.734375	803.024048	520.948303	191.753036	64.474808	44.464428	246.612762	386.851929	209.743576	0.431875	0.000000	4.034139	3.385021	0.251756	0.640754	3.701838	4.949672	2.904729	2.716795	2.282742	1.809390	1.648013	2.392015	2.587545	2.321689	0.000000	0.000000	5209.000000		1
4337.105957	905.478210	2.368311	2.334390	1879.847168	38453.585938	310.699005	195.897583	60.490620	29.227676	16.457914	57.857105	66.312721	66.220207	0.583814	0.000000	3.637200	2.956878	0.374439	0.368173	3.274122	4.584937	2.492340	2.292029	1.781688	1.465794	1.216375	1.762357	1.821597	1.820991	0.000000	0.000000	5228.000000		1
10045.602539	2308.937012	2.870961	4.964819	6726.506836	99998.000000	1102.507568	688.854797	261.686066	100.286270	80.735367	399.677216	554.243469	379.333801	3.635123	0.000000	4.001976	3.363412	0.458027	0.695903	3.827790	4.999991	3.042382	2.838128	2.417781	2.001241	1.907064	2.601709	2.743701	2.579021	0.560519	0.000000	5300.000000		1
25736.701172	7104.326660	2.494745	4.089037	14192.379883	99998.000000	2349.321777	1468.633667	473.693115	221.945923	146.329575	700.677856	870.123169	549.571594	2.238710	99998.000000	4.410553	3.851523	0.397026	0.611621	4.152055	4.999991	3.370943	3.166914	2.675497	2.346247	2.165332	2.845518	2.939581	2.740024	0.349998	4.999991	5345.000000		1
6245.372559	1882.826050	2.963473	2.658183	3023.149414	55564.445312	516.957947	319.999573	122.886986	43.739750	24.867270	126.732414	148.244568	82.601028	0.314573	0.000000	3.795558	3.274810	0.471801	0.424585	3.480460	4.744797	2.713455	2.505149	2.089506	1.640876	1.395628	2.102888	2.170979	1.916986	0.000000	0.000000	5366.000000		1
3516.489014	536.397827	1.692973	1.964342	867.227539	23978.357422	177.003525	108.276237	19.615662	18.542521	18.829309	45.158272	50.073750	27.127649	0.606136	99998.000000	3.546109	2.729487	0.228650	0.293217	2.938133	4.379819	2.247982	2.034533	1.292603	1.268169	1.274834	1.654737	1.699610	1.433412	0.000000	4.999991	5415.000000		1
6562.748047	1896.826172	1.541869	6.235320	3127.136230	57796.382812	504.690857	335.116058	110.262161	52.010338	34.281925	142.342300	165.843475	123.451317	0.647761	99998.000000	3.817086	3.278028	0.188048	0.794859	3.495147	4.761900	2.703025	2.525195	2.042427	1.716090	1.535065	2.153334	2.219698	2.091496	0.000000	4.999991	5496.000000		1
14436.340820	3462.317139	1.751564	2.806202	5839.509766	99998.000000	997.805359	608.471008	221.153412	85.573753	48.467121	288.952484	337.438110	205.028534	3.524020	99998.000000	4.159457	3.539367	0.243426	0.448119	3.766376	4.999991	2.999046	2.784240	2.344694	1.932341	1.685447	2.460826	2.528194	2.311814	0.547038	4.999991	5531.000000		1
12696.536133	4167.429199	2.710606	4.119875	5854.391602	96537.671875	948.132507	605.365662	209.885422	62.291523	56.484844	273.913086	372.984375	221.378525	1.056838	0.000000	4.103685	3.619868	0.433066	0.614884	3.767482	4.984697	2.976869	2.782018	2.321982	1.794429	1.751932	2.437613	2.571691	2.345135	0.024008	0.000000	5554.000000		1
9992.556641	3248.965576	2.547168	5.677163	7636.521484	99998.000000	1307.677979	797.211243	252.003128	98.349678	85.382561	411.512604	492.547089	300.587433	1.945514	99998.000000	3.999677	3.511745	0.406058	0.754131	3.882895	4.999991	3.116501	2.901573	2.401406	1.992773	1.931369	2.614383	2.692448	2.477971	0.289034	4.999991	5612.000000		1
15283.591797	2950.366943	1.655968	3.234842	6336.895020	99998.000000	1050.666748	657.897156	203.915314	135.194183	68.280144	343.170776	402.144196	212.888992	1.650695	0.000000	4.184226	3.469876	0.219052	0.509853	3.801877	4.999991	3.021465	2.818158	2.309450	2.130958	1.834294	2.535510	2.604382	2.328153	0.217667	0.000000	5749.000000		1
7158.952148	1353.579346	1.600460	2.133947	2954.826172	54540.019531	520.097229	313.418884	83.874611	57.015247	31.876608	127.521851	184.675858	159.006821	0.173412	0.000000	3.854850	3.131484	0.204245	0.329184	3.470532	4.736715	2.716084	2.496125	1.923630	1.755991	1.503472	2.105585	2.266410	2.201416	0.000000	0.000000	5786.000000		1
13181.548828	3696.058350	3.129995	4.354239	5890.736816	99867.546875	1010.140320	615.810303	225.692673	92.435066	76.698753	325.605804	446.944763	275.115753	1.107614	99998.000000	4.119967	3.567739	0.495544	0.638912	3.770170	4.999424	3.004382	2.789447	2.353518	1.965837	1.884788	2.512692	2.650254	2.439515	0.044388	4.999991	5840.000000		1
10164.961914	2545.247070	3.096074	4.206220	3276.604980	57305.617188	539.216370	345.650116	111.267464	45.297039	28.166870	133.032486	176.849335	89.157051	0.027574	99998.000000	4.007106	3.405730	0.490811	0.623892	3.515424	4.758197	2.731763	2.538637	2.046368	1.656070	1.449739	2.123958	2.247603	1.950156	0.000000	4.999991	5876.000000		1
13505.900391	5981.096191	2.241878	4.126042	7182.085938	99998.000000	1220.889160	747.572266	234.820541	110.175819	69.865189	304.278656	404.765381	213.166519	1.379573	99998.000000	4.130524	3.776781	0.350612	0.615534	3.856251	4.999991	3.086676	2.873653	2.370736	2.042086	1.844261	2.483272	2.607203	2.328719	0.139745	4.999991	5955.000000		1
19920.591797	7122.872070	0.940540	4.039698	10923.247070	99998.000000	1805.285400	1130.285889	414.065948	168.911789	118.662270	612.288635	797.303711	562.776184	4.944216	0.000000	4.299302	3.852655	0.000000	0.606349	4.038352	4.999991	3.256546	3.053188	2.617069	2.227660	2.074313	2.786956	2.901624	2.750336	0.694097	0.000000	6085.000000		1
4477.039551	3925.069092	1.884164	4.132210	3851.016113	63095.496094	619.819153	397.222565	112.997437	50.446880	29.486710	143.816330	195.996262	142.107925	0.658554	0.000000	3.650991	3.593847	0.275119	0.616182	3.585575	4.799998	2.792265	2.599034	2.053069	1.702834	1.469626	2.157808	2.292248	2.152618	0.000000	0.000000	6120.000000		1
24529.214844	6334.909180	2.223376	5.285528	9876.431641	99998.000000	1641.458740	1004.127014	363.236664	133.871262	99.031189	510.882996	718.748596	459.094696	2.817072	99998.000000	4.389684	3.801740	0.347013	0.723088	3.994600	4.999991	3.215230	3.001789	2.560190	2.126687	1.995772	2.708321	2.856577	2.661902	0.449798	4.999991	6146.000000		1
9525.330078	1815.335327	1.816322	3.422950	3703.304932	71278.398438	643.659546	397.860901	126.282188	67.102158	51.911659	244.188934	317.803955	207.060715	1.027358	0.000000	3.978880	3.258957	0.259193	0.534401	3.568589	4.852958	2.808656	2.599731	2.101342	1.826736	1.715265	2.387726	2.502159	2.316098	0.011722	0.000000	6230.000000		1
8528.573242	2531.206787	0.650669	3.049818	3094.818604	54178.324219	516.103760	330.342438	91.580872	57.628910	33.051514	139.986328	184.250305	71.527321	2.222623	0.000000	3.930876	3.403328	0.000000	0.484274	3.490635	4.733826	2.712737	2.518964	1.961805	1.760640	1.519191	2.146086	2.265408	1.854472	0.346866	0.000000	6267.000000		1
26565.671875	8225.583008	2.938803	6.374088	12239.519531	99998.000000	2047.047485	1260.940796	482.882660	215.818542	157.002396	766.302917	1032.522095	552.041687	2.156809	0.000000	4.424321	3.915167	0.468170	0.804418	4.087764	4.999991	3.311128	3.100695	2.683842	2.334089	2.195906	2.884400	3.013899	2.741972	0.333812	0.000000	6286.000000		1
15001.010742	4214.326660	3.037483	5.930029	7684.806641	99998.000000	1297.476929	801.318787	245.921997	99.623260	86.175079	426.030853	540.314209	325.272766	4.647061	0.000000	4.176121	3.624728	0.482514	0.773057	3.885633	4.999991	3.113100	2.903805	2.390797	1.998361	1.935382	2.629441	2.732646	2.512248	0.667178	0.000000	6389.000000		1
6061.819336	1295.148682	2.571838	3.259512	1986.849854	38137.972656	325.430023	217.224731	53.330177	54.261467	15.714733	52.784355	86.591385	36.076660	0.351480	0.000000	3.782603	3.112320	0.410244	0.513153	3.298165	4.581357	2.512458	2.336909	1.726973	1.734492	1.196307	1.722505	1.937475	1.557226	0.000000	0.000000	6480.000000		1
5677.326660	1751.831909	2.112361	4.113708	2208.086426	40720.632812	343.247864	238.465515	81.725243	38.472725	28.999479	99.555420	141.716293	95.204269	0.663035	0.000000	3.754144	3.243492	0.324768	0.614233	3.344016	4.609815	2.535608	2.377426	1.912356	1.585153	1.462390	1.998065	2.151420	1.978656	0.000000	0.000000	6593.000000		1
6575.878418	2300.290283	2.778449	2.960389	5433.877441	89951.664062	924.674500	560.722412	166.349197	75.224724	57.591904	285.048462	413.735962	250.023376	1.514613	99998.000000	3.817954	3.361783	0.443802	0.471349	3.735110	4.954009	2.965989	2.748748	2.221021	1.876361	1.760361	2.454919	2.616723	2.397981	0.180302	4.999991	6621.000000		1
7047.009277	2289.343018	2.519415	4.526928	4011.765137	70926.976562	682.215515	422.977936	134.148804	69.991615	51.362751	205.034698	287.783752	150.711563	0.470508	0.000000	3.848005	3.359711	0.401300	0.655804	3.603336	4.850811	2.833922	2.626318	2.127587	1.845046	1.710648	2.311827	2.459066	2.178147	0.000000	0.000000	6742.000000		1
5126.980957	2620.295898	2.513247	4.452919	3542.053223	64239.347656	591.741699	371.254395	130.102936	44.930073	34.537872	181.629135	242.696411	171.585388	0.714699	0.000000	3.709862	3.418350	0.400235	0.648645	3.549255	4.807801	2.772132	2.569672	2.114287	1.652537	1.538296	2.259186	2.385063	2.234480	0.000000	0.000000	6766.000000		1
7234.574219	2540.578369	1.930420	4.193885	3028.138916	54939.488281	486.034241	317.224213	75.983322	48.812500	19.270283	93.079567	141.876648	77.130470	1.456502	0.000000	3.859413	3.404932	0.285652	0.622617	3.481176	4.739884	2.686667	2.501366	1.880718	1.688531	1.284888	1.968854	2.151911	1.887226	0.163311	0.000000	6791.000000		1
7593.367676	1107.959595	0.860363	1.757731	2038.456177	42250.292969	343.146118	223.271942	72.005302	30.368660	18.305073	82.903229	112.759995	82.039787	0.652980	99998.000000	3.880435	3.044524	0.000000	0.244952	3.309301	4.625830	2.535479	2.348834	1.857365	1.482426	1.262571	1.918571	2.052155	1.914024	0.000000	4.999991	6821.000000		1
4350.116211	964.565735	1.575791	4.351155	1358.689087	29590.634766	236.353149	152.746826	42.870136	47.110275	11.557853	38.987709	68.736534	51.393589	0.153752	0.000000	3.638501	2.984332	0.197498	0.638605	3.133120	4.471154	2.373561	2.183972	1.632155	1.673116	1.062877	1.590928	1.837188	1.710909	0.000000	0.000000	6953.000000		1
7738.210449	1288.170166	2.359060	3.333522	2398.655273	43528.425781	377.807343	259.108063	71.931290	24.096334	20.886162	101.306984	130.374313	64.252777	0.842930	99998.000000	3.888641	3.109973	0.372739	0.522903	3.379968	4.638773	2.577271	2.413481	1.856918	1.381951	1.319859	2.005639	2.115192	1.807892	0.000000	4.999991	7022.000000		1
9538.210938	514.922668	2.670518	4.095205	2289.783936	48848.414062	381.390656	244.287613	84.044212	18.749132	22.739489	116.953873	178.850677	131.635559	0.041703	0.000000	3.979467	2.711742	0.426595	0.612276	3.359795	4.688850	2.581370	2.387902	1.924508	1.272981	1.356781	2.068015	2.252491	2.119373	0.000000	0.000000	7037.000000		1
17332.572266	3995.310547	3.389029	2.411484	6030.763184	99998.000000	988.541809	629.110474	198.669876	97.032921	59.892372	313.791992	379.281372	223.521713	3.205112	99998.000000	4.238863	3.601551	0.530075	0.382284	3.780372	4.999991	2.994995	2.798727	2.298132	1.986919	1.777372	2.496642	2.578962	2.349320	0.505843	4.999991	7075.000000		1
13363.024414	3399.498291	2.038351	5.587735	7990.152344	99998.000000	1309.898193	824.462219	279.399078	98.753647	70.651535	331.116455	472.268433	225.803680	1.199682	99998.000000	4.125905	3.531415	0.309279	0.747236	3.902555	4.999991	3.117238	2.916171	2.446225	1.994553	1.849122	2.519981	2.674189	2.353731	0.079066	4.999991	7108.000000		1
9472.650391	2094.870117	2.544085	2.389898	3355.625732	57660.593750	542.056519	347.629883	108.979324	54.569839	27.334261	161.294952	244.799515	155.827484	1.252511	0.000000	3.976471	3.321157	0.405532	0.378379	3.525774	4.760879	2.734045	2.541117	2.037344	1.736953	1.436707	2.207621	2.388811	2.192644	0.097782	0.000000	7145.000000		1
9025.008789	2710.520020	2.109277	5.260859	3666.238525	61864.882812	604.542297	385.633881	138.311844	68.459000	50.301945	244.081009	321.134399	218.082001	2.703307	0.000000	3.955448	3.433053	0.324134	0.721057	3.564221	4.791444	2.781427	2.586175	2.140859	1.835431	1.701585	2.387534	2.506687	2.338620	0.431895	0.000000	7207.000000		1
12025.020508	3624.802246	2.010598	3.811501	7853.955566	99998.000000	1280.994385	816.398254	248.937897	160.039871	94.368576	404.722198	527.701721	230.524887	1.691715	99998.000000	4.080086	3.559284	0.303325	0.581096	3.895088	4.999991	3.107547	2.911902	2.396091	2.204228	1.974827	2.607157	2.722389	2.362718	0.228327	4.999991	7293.000000		1
14200.431641	2942.176758	1.366096	2.676685	6396.852051	99998.000000	1082.802490	665.091553	215.232635	82.887817	49.768459	270.302032	350.251038	201.630264	1.231928	0.000000	4.152301	3.468669	0.135481	0.427597	3.805966	4.999991	3.034549	2.822881	2.332908	1.918491	1.696954	2.431849	2.544379	2.304556	0.090585	0.000000	7330.000000		1
4274.302246	158.457916	0.965210	2.719858	1363.684814	35502.554688	266.237671	154.745087	68.064285	34.309677	18.625782	72.369179	89.107712	48.988274	0.007065	0.000000	3.630865	2.199914	0.000000	0.434546	3.134714	4.550260	2.425270	2.189617	1.832919	1.535417	1.270115	1.859554	1.949915	1.690092	0.000000	0.000000	7430.000000		0
12748.623047	4027.313477	3.521630	4.733539	6303.285156	99998.000000	1094.569946	657.268066	230.435455	94.670776	53.731064	264.368927	363.430939	179.467422	1.627905	99998.000000	4.105464	3.605016	0.546744	0.675186	3.799567	4.999991	3.039243	2.817743	2.362549	1.976216	1.730225	2.422210	2.560422	2.253986	0.211629	4.999991	7482.000000		1
13516.054688	3484.140625	2.815454	4.107540	6618.406250	99998.000000	1091.606567	688.660522	219.953827	90.594078	86.215164	375.861511	515.428406	242.788925	0.844666	99998.000000	4.130850	3.542096	0.449548	0.613582	3.820753	4.999991	3.038066	2.838005	2.342331	1.957100	1.935584	2.575028	2.712168	2.385229	0.000000	4.999991	7586.000000		1
5427.491211	1111.385620	2.143198	2.226459	1484.147949	32475.759766	239.335129	159.256607	54.724030	23.806463	15.776407	70.395592	118.918221	79.739319	0.950175	99998.000000	3.734599	3.045865	0.331062	0.347615	3.171477	4.511559	2.379006	2.202097	1.738178	1.376695	1.198008	1.847546	2.075248	1.901672	0.000000	4.999991	7619.000000		1
26885.011719	8664.205078	2.124696	5.723419	18598.003906	99998.000000	3135.854004	1910.752319	593.764648	219.290833	185.311111	906.350891	1249.537109	656.746948	4.532729	99998.000000	4.429510	3.937729	0.327297	0.757656	4.269466	4.999991	3.496356	3.281204	2.773614	2.341021	2.267901	2.957296	3.096749	2.817398	0.656360	4.999991	7657.000000		1
5437.914062	2104.522217	3.117660	4.159964	3028.108154	56662.292969	512.369385	325.507141	109.744095	54.427990	35.163872	141.592941	213.178864	103.104805	0.381129	99998.000000	3.735432	3.323153	0.493829	0.619090	3.481171	4.753294	2.709583	2.512561	2.040381	1.735822	1.546097	2.151042	2.328744	2.013279	0.000000	4.999991	7728.000000		1
2588.160400	641.957336	1.251998	1.955090	502.168365	24655.033203	96.237320	67.475288	29.909182	22.757992	24.984451	74.974937	86.360107	133.390198	0.182185	0.000000	3.412991	2.807506	0.097604	0.291167	2.700849	4.391906	1.983343	1.829145	1.475805	1.357134	1.397670	1.874916	1.936313	2.125124	0.000000	0.000000	7790.000000		1
11338.031250	1897.196289	1.930420	2.389898	4148.778809	69848.171875	688.127075	435.356079	141.629959	79.603630	36.933941	187.593079	238.940414	139.434326	0.904047	0.000000	4.054538	3.278112	0.285652	0.378379	3.617920	4.844155	2.837669	2.638845	2.151155	1.900933	1.567426	2.273217	2.378290	2.144370	0.000000	0.000000	7815.000000		1
5826.625488	429.786835	1.834825	2.917217	1256.827026	30213.337891	226.636292	137.719772	35.197796	29.495960	11.104544	33.868702	77.895241	28.660269	0.326924	0.000000	3.765417	2.633253	0.263595	0.464969	3.099276	4.480199	2.355330	2.138996	1.546515	1.469763	1.045501	1.529799	1.891511	1.457280	0.000000	0.000000	7831.000000		1
7328.764160	2774.137451	2.722941	4.311067	4817.983887	81088.945312	785.039734	508.338928	142.370056	73.911049	42.709782	208.466904	218.704926	135.144852	1.310363	99998.000000	3.865031	3.443128	0.435038	0.634585	3.682865	4.908962	2.894892	2.706153	2.153419	1.868709	1.630527	2.319037	2.339859	2.130800	0.117392	4.999991	7911.000000		1
5319.258301	619.257935	3.672733	7.271456	2481.237793	54327.046875	419.592010	268.865021	112.559547	36.613232	31.201269	161.267197	213.505737	124.361015	1.844732	0.000000	3.725851	2.791872	0.564989	0.861621	3.394668	4.735016	2.622827	2.429534	2.051382	1.563638	1.494172	2.207546	2.329410	2.094684	0.265933	0.000000	7975.000000		1
16338.153320	3147.747803	3.080655	4.496091	6838.539062	99998.000000	1128.451050	707.150635	218.103592	102.043999	77.583786	371.417816	510.408112	300.716949	1.382345	0.000000	4.213203	3.498000	0.488643	0.652835	3.834963	4.999991	3.052483	2.849512	2.338663	2.008787	1.889771	2.569863	2.707917	2.478158	0.140617	0.000000	8015.000000		1
12600.206055	1943.378296	2.621178	2.470075	3713.290283	68284.398438	618.616516	397.333557	144.281967	59.041264	40.085522	191.762299	233.118317	139.887634	1.195762	99998.000000	4.100378	3.288557	0.418496	0.392710	3.569759	4.834321	2.791421	2.599155	2.159212	1.771156	1.602988	2.282763	2.367576	2.145779	0.077645	4.999991	8093.000000		1
4859.226074	1342.027710	1.989012	2.917217	2205.209229	42451.023438	368.987854	238.218811	77.226067	46.101894	24.558895	106.327309	149.490402	114.443710	0.466642	0.000000	3.686567	3.127761	0.298637	0.464969	3.343450	4.627888	2.567012	2.376976	1.887764	1.663719	1.390209	2.026645	2.174613	2.058592	0.000000	0.000000	8114.000000		1
9563.441406	855.882446	3.376694	3.737491	2713.270752	49552.675781	446.793671	295.446838	97.658920	53.009468	29.773499	109.707092	121.138512	125.002434	0.274742	0.000000	3.980614	2.932414	0.528492	0.572580	3.433493	4.695067	2.650107	2.470479	1.989712	1.724353	1.473830	2.040235	2.083282	2.096919	0.000000	0.000000	8177.000000		1
11571.917969	2236.019043	1.847160	4.539263	4542.818848	72848.968750	718.652954	478.966309	164.998520	70.423340	44.291740	195.626221	278.745300	181.234406	2.203575	99998.000000	4.063406	3.349475	0.266504	0.656985	3.657326	4.862423	2.856519	2.680305	2.217480	1.847717	1.646323	2.291427	2.445208	2.258241	0.343128	4.999991	8209.000000		1
7690.585449	3005.664551	1.461692	2.066105	2479.776123	47798.917969	401.804993	262.506348	86.566711	50.937195	26.917955	105.981934	113.907143	94.741707	1.695529	0.000000	3.885959	3.477941	0.164856	0.315152	3.394413	4.679418	2.604015	2.419140	1.937351	1.707035	1.430042	2.025232	2.056551	1.976541	0.229305	0.000000	8229.000000		1
18934.113281	7101.665527	1.948923	5.242356	13663.885742	99998.000000	2290.995850	1412.269043	417.340881	206.077011	147.637070	753.955627	933.284302	624.648315	5.501465	99998.000000	4.277245	3.851360	0.289795	0.719526	4.135574	4.999991	3.360024	3.149917	2.620491	2.314029	2.169195	2.877346	2.970014	2.795635	0.740478	4.999991	8292.000000		1
6920.495605	2877.044922	1.415436	4.018112	2918.601562	55419.496094	474.701477	314.202148	107.529968	42.611103	33.677509	128.243439	183.855591	99.410484	1.033977	0.000000	3.840137	3.458947	0.150890	0.604022	3.465175	4.743662	2.676421	2.497209	2.031529	1.629523	1.527340	2.108035	2.264477	1.997432	0.014511	0.000000	8336.000000		1
8707.688477	3093.976807	2.830872	3.805334	4410.563477	74621.585938	737.118408	458.820251	143.455521	54.946056	40.261292	232.609497	307.442596	209.684982	1.485178	99998.000000	3.939903	3.490517	0.451920	0.580393	3.644494	4.872864	2.867537	2.661643	2.156717	1.739936	1.604888	2.366627	2.487764	2.321567	0.171778	4.999991	8429.000000		1
9180.965820	1117.901611	1.174904	2.238794	3570.260254	58895.917969	603.358154	367.014252	106.524673	90.442970	30.054117	167.187973	233.065887	170.428986	0.697926	99998.000000	3.962888	3.048404	0.070003	0.350014	3.552700	4.770085	2.780575	2.564683	2.027450	1.956375	1.477904	2.223205	2.367479	2.231544	0.000000	4.999991	8448.000000		1
17515.402344	6520.103027	1.865662	3.965688	10736.160156	99998.000000	1773.010986	1098.575806	342.051392	163.339478	104.544914	490.647491	657.983521	316.576630	2.834088	99998.000000	4.243420	3.814255	0.270833	0.598319	4.030849	4.999991	3.248711	3.040830	2.534091	2.213091	2.019303	2.690770	2.818215	2.500479	0.452413	4.999991	8479.000000		1
8309.149414	2085.347412	3.641896	2.670518	3745.848389	65911.968750	633.106995	402.899719	114.452965	51.578613	33.455482	166.611328	209.882339	142.092514	0.443760	99998.000000	3.919557	3.319178	0.561327	0.426595	3.573550	4.818964	2.801477	2.605197	2.058627	1.712470	1.524467	2.221704	2.321976	2.152571	0.000000	4.999991	8543.000000		1
16807.949219	4694.199707	1.896499	3.096074	7838.185547	99998.000000	1275.181519	815.130859	224.622620	111.989059	66.729019	318.318939	448.159760	245.311417	1.860875	0.000000	4.225515	3.671561	0.277953	0.490811	3.894216	4.999991	3.105572	2.911227	2.351454	2.049176	1.824315	2.502862	2.651433	2.389718	0.269717	0.000000	8566.000000		1
20043.900391	5277.229980	1.816322	3.913265	8297.120117	99998.000000	1335.863281	853.477112	271.399841	127.503349	72.304420	348.474823	447.580017	253.517242	2.286985	99998.000000	4.301982	3.722406	0.259193	0.592539	3.918927	4.999991	3.125762	2.931192	2.433609	2.105522	1.859165	2.542171	2.650871	2.404007	0.359263	4.999991	8611.000000		1
25821.779297	6981.596680	2.516331	5.378040	9312.909180	99998.000000	1543.247803	962.299194	286.281982	164.606888	111.091690	493.833008	639.647583	352.529938	3.230866	0.000000	4.411986	3.843955	0.400768	0.730624	3.969085	4.999991	3.188436	2.983310	2.456794	2.216448	2.045681	2.693580	2.805941	2.547196	0.509319	0.000000	8712.000000		1
4336.325684	989.158569	1.871829	1.702224	1193.107788	28364.445312	189.825699	127.241226	29.054987	12.467556	9.319058	25.428511	31.999956	30.566019	0.215366	0.000000	3.637122	2.995266	0.272266	0.231017	3.076680	4.452775	2.278355	2.104628	1.463221	1.095781	0.969372	1.405321	1.505149	1.485239	0.000000	0.000000	8740.000000		1
21927.957031	3398.483643	2.852458	3.197837	8375.218750	99998.000000	1410.631592	863.860046	305.108185	124.663223	75.594772	396.544128	545.772400	322.037933	1.784531	99998.000000	4.340998	3.531285	0.455219	0.504856	3.922996	4.999991	3.149414	2.936443	2.484454	2.095738	1.878492	2.598292	2.737012	2.507907	0.251524	4.999991	8835.000000		1
6135.289551	2143.374268	4.560850	4.724288	2723.690674	46785.417969	450.858032	293.226562	92.435066	35.327312	26.927206	96.847900	145.114578	85.101936	0.254908	0.000000	3.787835	3.331098	0.659046	0.674336	3.435158	4.670111	2.654040	2.467203	1.965837	1.548111	1.430191	1.986090	2.161711	1.929939	0.000000	0.000000	8931.000000		1
8941.417969	2317.426514	3.722073	5.304030	3771.912109	68187.617188	648.994385	392.954651	118.982979	74.907097	41.982018	181.971420	251.929123	160.237228	1.435733	0.000000	3.951406	3.365006	0.570785	0.724606	3.576561	4.833705	2.812241	2.594342	2.075485	1.874523	1.623063	2.260003	2.401278	2.204763	0.157074	0.000000	8984.000000		1
15794.277344	2727.215332	1.877997	2.423819	5484.491211	93928.156250	903.285645	567.244507	185.258682	77.111969	63.688457	288.440582	411.444763	289.134430	1.690199	0.000000	4.198500	3.435719	0.273695	0.384500	3.739136	4.972796	2.955825	2.753770	2.267779	1.887122	1.804061	2.460056	2.614311	2.461100	0.227938	0.000000	9020.000000		1
29845.677734	17416.339844	2.911049	6.192147	22377.570312	99998.000000	3535.531250	2305.104004	848.823730	434.652985	260.616028	980.366821	1342.197266	840.614868	3.604549	99998.000000	4.474882	4.240957	0.464050	0.791841	4.349813	4.999991	3.548455	3.362690	2.928818	2.638143	2.416001	2.991389	3.127816	2.924597	0.556851	4.999991	9091.000000		1
4812.183594	205.802551	3.086823	2.140115	1181.944580	31143.843750	218.226944	131.428940	43.357368	21.879126	18.977327	53.222248	85.512077	31.043999	0.475382	0.000000	3.682342	2.313451	0.489512	0.330437	3.072597	4.493372	2.338908	2.118691	1.637063	1.340030	1.278235	1.726093	1.932027	1.491978	0.000000	0.000000	9125.000000		0
10158.541992	3858.364746	1.384599	4.015028	5451.658691	91049.117188	931.008484	571.367432	175.655930	63.050121	42.407574	210.767380	302.141632	198.984406	1.207871	0.000000	4.006831	3.586403	0.141324	0.603689	3.736529	4.959276	2.968954	2.756916	2.244663	1.799686	1.627443	2.323803	2.480211	2.298819	0.082021	0.000000	9166.000000		1
6247.278320	3086.748535	2.389898	3.200921	4316.611328	68783.781250	735.897278	455.523712	141.774887	69.763420	48.852589	173.984543	226.389603	172.991577	1.357722	0.000000	3.795691	3.489501	0.378379	0.505275	3.635143	4.837486	2.866817	2.658511	2.151599	1.843628	1.688888	2.240511	2.354856	2.238025	0.132811	0.000000	9247.000000		1
7565.900391	1372.417969	1.711475	2.285050	2545.028076	51360.488281	435.642853	273.496796	75.520760	32.018459	21.755777	121.215599	146.150711	78.527405	1.007525	99998.000000	3.878861	3.137486	0.233371	0.358896	3.405693	4.710629	2.639131	2.436952	1.878066	1.505400	1.337575	2.083559	2.164801	1.895021	0.003256	4.999991	9286.000000		1
8216.017578	1572.182495	2.217208	3.947186	3898.992920	66978.312500	665.328979	408.037231	117.145065	52.950878	44.387337	211.822021	286.655090	139.199966	1.818151	0.000000	3.914661	3.196503	0.345806	0.596288	3.590952	4.825934	2.823036	2.610700	2.068724	1.723873	1.647259	2.325971	2.457360	2.143639	0.259630	0.000000	9336.000000		1
4716.347168	680.636658	3.244093	3.373610	1132.626465	28344.560547	184.413742	113.931808	40.406227	14.462735	4.428249	29.289351	42.749870	46.703224	0.853777	0.000000	3.673606	2.832915	0.511093	0.528095	3.054087	4.452470	2.265793	2.056645	1.606448	1.160250	0.646232	1.466710	1.630935	1.669347	0.000000	0.000000	9357.000000		1
10225.579102	2943.228271	2.038351	4.792130	6555.865234	99998.000000	1105.680664	680.365295	242.690247	102.503479	69.051079	346.396362	455.144409	263.684326	3.525283	0.000000	4.009688	3.468824	0.309279	0.680529	3.816630	4.999991	3.043630	2.832742	2.385052	2.010739	1.839170	2.539573	2.658149	2.421084	0.547194	0.000000	9422.000000		1
26385.652344	6570.296875	2.192538	4.255559	7944.161133	99998.000000	1307.736450	815.362122	259.903656	99.795952	73.630432	397.274994	563.380554	277.002991	2.925352	0.000000	4.421368	3.817585	0.340947	0.628957	3.900048	4.999991	3.116520	2.911350	2.414812	1.999113	1.867057	2.599091	2.750802	2.442484	0.466178	0.000000	9452.000000		1
29162.515625	5437.112305	2.470075	3.281098	11545.847656	99998.000000	1880.877075	1173.677124	376.129791	174.881912	111.461739	606.885925	770.583130	411.944336	2.701761	0.000000	4.464825	3.735368	0.392710	0.516019	4.062426	4.999991	3.274360	3.069549	2.575338	2.242745	2.047126	2.783107	2.886820	2.614839	0.431647	0.000000	9511.000000		1
8311.996094	2309.359619	3.173167	3.281098	3777.068115	65781.968750	638.716309	391.311035	117.200577	50.169346	43.363533	137.278793	207.763809	103.592033	0.198397	0.000000	3.919705	3.363492	0.501493	0.516019	3.577155	4.818107	2.805308	2.592522	2.068930	1.700438	1.637125	2.137604	2.317570	2.015326	0.000000	0.000000	9556.000000		1
10064.904297	5376.507812	1.760815	3.595639	7054.070801	99998.000000	1164.459839	725.067139	231.471603	104.686760	64.749260	346.667755	430.153809	253.002258	1.805430	99998.000000	4.002810	3.730500	0.245714	0.555776	3.848440	4.999991	3.066124	2.860378	2.364498	2.019892	1.811235	2.539913	2.633624	2.403124	0.256581	4.999991	9584.000000		1
6122.704590	2349.919922	2.359060	2.389898	2022.479370	39120.585938	347.913574	227.006348	65.187157	48.303684	25.255821	76.720337	106.105286	90.711258	0.205099	99998.000000	3.786943	3.371053	0.372739	0.378379	3.305884	4.592405	2.541471	2.356038	1.814162	1.683980	1.402362	1.884910	2.025737	1.957661	0.000000	4.999991	9628.000000		1
9664.946289	5392.309082	1.563456	4.372742	7222.144043	99998.000000	1217.904175	749.576721	181.811066	78.730934	62.023239	304.284851	392.917664	297.281677	1.626658	0.000000	3.985199	3.731775	0.194086	0.640754	3.858666	4.999991	3.085613	2.874816	2.259620	1.896145	1.792554	2.483280	2.594301	2.473168	0.211296	0.000000	9689.000000		1
18602.255859	3261.729004	1.440106	3.157748	6011.252441	96695.289062	965.133118	621.206848	177.210129	98.963341	55.726242	230.028412	313.110504	174.854156	2.470747	99998.000000	4.269566	3.513448	0.158394	0.499378	3.778965	4.985405	2.984587	2.793236	2.248488	1.995474	1.746060	2.361782	2.495698	2.242676	0.392828	4.999991	9711.000000		1
8109.739746	2133.059082	1.763899	4.064368	4761.270996	92412.078125	785.474487	502.504486	191.907227	71.567406	48.991356	250.899155	327.752075	151.904968	1.912760	0.000000	3.909007	3.329003	0.246474	0.608993	3.677723	4.965729	2.895132	2.701140	2.283091	1.854715	1.690120	2.399499	2.515545	2.181572	0.281660	0.000000	9747.000000		1
12259.899414	3055.991211	3.089906	5.606237	6404.542969	99998.000000	1051.400757	666.371277	189.853455	107.903099	71.135689	352.708801	454.885376	321.038788	0.784893	99998.000000	4.088487	3.485152	0.489945	0.748671	3.806488	4.999991	3.021768	2.823716	2.278419	2.033034	1.852087	2.547416	2.657902	2.506557	0.000000	4.999991	9831.000000		1
18565.988281	4167.065430	2.682853	4.730455	6048.318848	96999.375000	1044.206421	632.783203	174.033875	95.478722	58.908661	278.646637	384.295532	210.045776	3.557961	99998.000000	4.268718	3.619830	0.428597	0.674903	3.781635	4.986769	3.018786	2.801255	2.240634	1.979907	1.770179	2.445054	2.584665	2.322314	0.551201	4.999991	9897.000000		1
14166.880859	5003.236816	1.409269	4.021195	6516.920410	99998.000000	1096.876587	676.609314	221.033142	113.660446	61.017941	285.014557	395.507996	212.290741	2.214553	0.000000	4.151274	3.699251	0.148994	0.604355	3.814042	4.999991	3.040158	2.830338	2.344457	2.055609	1.785457	2.454867	2.597155	2.326931	0.345286	0.000000	9917.000000		1
13856.061523	3115.226807	1.486362	4.348072	8598.157227	99998.000000	1430.410767	885.942749	269.990570	116.630081	81.805420	385.932983	510.805908	265.947784	2.076231	99998.000000	4.141640	3.493490	0.172125	0.638297	3.934405	4.999991	3.155461	2.947406	2.431349	2.066811	1.912782	2.586512	2.708256	2.424796	0.317276	4.999991	9946.000000		1
22061.695312	5049.208984	2.670518	3.870092	8430.738281	99998.000000	1423.928711	866.398010	298.407227	116.491318	94.374741	486.135986	654.936768	339.038574	2.610659	99998.000000	4.343639	3.703223	0.426595	0.587721	3.925866	4.999991	3.153488	2.937717	2.474809	2.066293	1.974856	2.686758	2.816199	2.530249	0.416750	4.999991	10143.000000		1
8983.424805	1410.095093	2.195622	3.484625	3649.262451	65136.375000	621.472046	388.628174	152.019073	58.843903	50.203266	182.409317	248.833054	135.838699	2.317958	99998.000000	3.953442	3.149248	0.341558	0.542156	3.562205	4.813824	2.793422	2.589534	2.181898	1.769701	1.700732	2.261047	2.395908	2.133024	0.365106	4.999991	10209.000000		1
9305.619141	2960.682129	2.174036	5.193016	2895.821777	51969.683594	505.560455	308.642151	108.849808	40.696102	26.769936	112.423866	186.523026	88.780838	0.345772	0.000000	3.968745	3.471392	0.337267	0.715420	3.461772	4.715750	2.703773	2.489455	2.036828	1.609553	1.427647	2.050858	2.270732	1.948319	0.000000	0.000000	10354.000000		1
11000.316406	2036.834106	1.936588	3.786831	4484.894043	78076.257812	813.203491	471.223022	166.265945	91.827576	50.308113	207.227249	294.993530	198.241226	0.805887	99998.000000	4.041405	3.308956	0.287037	0.578276	3.651752	4.892519	2.910199	2.673227	2.220803	1.962973	1.701638	2.316447	2.469812	2.297194	0.000000	4.999991	10398.000000		1
21958.671875	4600.679199	2.383730	5.883773	5569.457520	92768.546875	924.039246	580.183838	207.168655	64.721512	46.089558	233.216995	308.916626	231.554855	0.944497	0.000000	4.341606	3.662822	0.377257	0.769656	3.745813	4.967401	2.965690	2.763566	2.316324	1.811049	1.663603	2.367760	2.489841	2.364654	0.000000	0.000000	10438.000000		1
7464.270020	2602.453369	5.189932	8.702311	2883.144531	53068.394531	493.240936	308.845673	113.416824	65.122398	32.234322	130.389725	167.511780	172.445755	0.568342	0.000000	3.872987	3.415383	0.715162	0.939635	3.459867	4.724836	2.693059	2.489742	2.054677	1.813730	1.508319	2.115243	2.224045	2.236653	0.000000	0.000000	10577.000000		1
20227.558594	10616.837891	2.556419	6.364837	22326.501953	99998.000000	3518.379395	2287.912109	919.694275	419.237366	294.201019	1137.770142	1534.144653	903.920898	2.789839	99998.000000	4.305943	4.025995	0.407632	0.803787	4.348821	4.999991	3.546343	3.359439	2.963644	2.622460	2.468644	3.056055	3.185866	2.956131	0.445579	4.999991	10665.000000		1
13445.680664	3691.142822	2.269632	5.273193	4945.500000	78163.156250	768.578735	494.292480	143.918091	69.276192	34.981934	176.547134	268.408630	151.090866	3.428724	99998.000000	4.128583	3.567161	0.355955	0.722074	3.694210	4.893002	2.885688	2.693984	2.158115	1.840584	1.543844	2.246861	2.428797	2.179238	0.535133	4.999991	10718.000000		1
11196.253906	2694.990234	1.921169	2.140115	4445.715332	76370.773438	751.685974	476.579498	141.034790	73.756866	50.887856	236.741714	277.656738	240.772156	0.828577	10084.598633	4.049073	3.430557	0.283566	0.330437	3.647942	4.882927	2.876036	2.678135	2.149326	1.867803	1.706614	2.374275	2.443508	2.381606	0.000000	4.003659	10796.000000		1
7697.714844	2868.712646	1.529534	1.918085	3201.975342	54964.300781	527.528992	341.101593	110.027802	53.216080	24.589733	113.789963	185.801422	84.812065	1.614381	0.000000	3.886362	3.457687	0.184559	0.282868	3.505418	4.740081	2.722246	2.532884	2.041502	1.726043	1.390754	2.056104	2.269049	1.928458	0.208006	0.000000	10831.000000		1
8009.098633	2104.559082	2.513247	2.948054	3030.590576	54204.054688	496.281494	320.924683	75.462173	25.348333	28.802120	129.449188	192.412964	61.489750	0.465996	1387.976929	3.903584	3.323161	0.400235	0.469535	3.481527	4.734032	2.695728	2.506403	1.877729	1.403949	1.459424	2.112099	2.284234	1.788803	0.000000	3.142382	10852.000000		1
18178.466797	3378.664551	3.703570	5.004908	6787.497070	99998.000000	1120.584351	705.559448	201.574753	100.193756	67.259422	330.632294	411.901154	312.518433	0.484171	0.000000	4.259557	3.528745	0.568621	0.699396	3.831710	4.999991	3.049444	2.848534	2.304436	2.000841	1.827753	2.519345	2.614793	2.494876	0.000000	0.000000	11070.000000		1
12850.666992	3039.154053	2.198706	3.367443	5064.806641	77190.039062	851.383240	524.744385	147.809769	61.424992	44.365749	183.901840	233.041214	182.754700	2.209766	99998.000000	4.108926	3.482753	0.342167	0.527300	3.704563	4.887561	2.930125	2.719948	2.169703	1.788345	1.647048	2.264586	2.367433	2.261868	0.344346	4.999991	11093.000000		1
10543.987305	5402.210938	2.556419	4.286397	11449.422852	99998.000000	1902.080933	1174.565308	358.718994	143.856415	117.493530	550.043396	734.222778	450.040833	2.175903	0.000000	4.023005	3.732572	0.407632	0.632092	4.058784	4.999991	3.279229	3.069877	2.554754	2.157929	2.070014	2.740397	2.865828	2.653252	0.337640	0.000000	11135.000000		1
8046.501465	2488.830078	2.078440	1.887248	2976.480225	57691.324219	506.633606	304.972504	103.447098	39.191235	19.609495	127.783966	152.660492	90.008163	1.318485	99998.000000	3.905607	3.395995	0.317737	0.275829	3.473703	4.761110	2.704694	2.484261	2.014718	1.593189	1.292466	2.106476	2.183727	1.954282	0.120075	4.999991	11162.000000		1
7510.821777	2947.150635	2.963473	2.920300	2813.325684	54192.101562	495.408783	306.005554	123.519157	23.091036	30.957653	144.812378	175.267380	132.184464	0.900011	0.000000	3.875687	3.469402	0.471801	0.465428	3.449220	4.733936	2.694964	2.485729	2.091734	1.363443	1.490768	2.160806	2.243701	2.121180	0.000000	0.000000	11222.000000		1
2280.955322	609.679810	2.389898	2.800035	634.531677	23405.152344	144.738358	80.824791	39.792564	41.467033	11.733626	63.358498	87.538094	44.748135	0.519248	0.000000	3.358117	2.785102	0.378379	0.447163	2.802453	4.369311	2.160584	1.907545	1.599802	1.617703	1.069432	1.801805	1.942197	1.650775	0.000000	0.000000	11243.000000		1
1969.713501	159.589645	3.204005	4.499175	602.247986	25922.531250	96.329834	74.718987	37.655533	28.950140	15.372437	53.444275	73.248047	30.165133	0.064806	99998.000000	3.294403	2.203005	0.505693	0.653133	2.779775	4.413677	1.983761	1.873431	1.575829	1.461651	1.186743	1.727901	1.864796	1.479505	0.000000	4.999991	11263.000000		0
13163.571289	3620.152100	2.396065	4.196969	7981.896973	99998.000000	1350.116333	829.744690	251.762604	113.987320	81.342857	359.058197	499.602692	269.154877	2.737755	0.000000	4.119374	3.558727	0.379499	0.622936	3.902106	4.999991	3.130371	2.918945	2.400991	2.056857	1.910319	2.555165	2.698625	2.430002	0.437395	0.000000	11353.000000		1
3621.197510	1278.351562	1.936588	1.779317	995.430847	27611.753906	191.864059	110.638382	44.211563	27.892418	12.930117	56.420086	74.675819	34.254169	1.085963	0.000000	3.558852	3.106650	0.287037	0.250253	2.998011	4.441094	2.282994	2.043906	1.645536	1.445486	1.111602	1.751434	1.873180	1.534713	0.035815	0.000000	11374.000000		1
8487.164062	921.433472	0.400886	2.935719	2257.713135	44158.503906	400.997040	246.717606	82.255646	49.046864	13.620874	89.656624	122.865402	67.891594	1.584761	99998.000000	3.928763	2.964464	0.000000	0.467715	3.353669	4.645014	2.603141	2.392200	1.915166	1.690611	1.134205	1.952582	2.089430	1.831816	0.199964	4.999991	11413.000000		1
23793.160156	6564.573730	1.979760	4.795214	11908.153320	99998.000000	1979.550537	1228.647827	362.228302	131.835999	117.256081	548.609436	775.911865	406.982574	2.340748	0.000000	4.376452	3.817207	0.296613	0.680808	4.075844	4.999991	3.296566	3.089427	2.558982	2.120034	2.069135	2.739263	2.889812	2.609576	0.369355	0.000000	11526.000000		1
10519.740234	2689.075684	3.191670	3.318103	4823.688965	82583.375000	788.120361	496.950653	162.494522	97.587997	46.320839	269.885742	382.790649	270.474731	0.710183	0.000000	4.022005	3.429603	0.504018	0.520890	3.683379	4.916893	2.896593	2.696313	2.210839	1.989396	1.665776	2.431180	2.582961	2.432127	0.000000	0.000000	11566.000000		1
12563.528320	4976.954102	2.759946	4.286397	5849.907715	97771.593750	970.005432	594.773010	170.999481	101.337822	57.931118	337.382599	438.603241	290.152069	1.585562	0.000000	4.099112	3.696964	0.440901	0.632092	3.767149	4.990213	2.986774	2.774351	2.232995	2.005772	1.762912	2.528123	2.642072	2.462626	0.200183	0.000000	11590.000000		1
4327.052734	1364.270752	2.411484	2.923384	1280.843262	29844.183594	224.736710	144.809280	52.072014	40.816364	11.147716	35.413654	52.411224	48.417782	0.356008	99998.000000	3.636192	3.134901	0.382284	0.465886	3.107496	4.474860	2.351674	2.160796	1.716604	1.610834	1.047186	1.549171	1.719424	1.685005	0.000000	4.999991	11632.000000		1
9237.000000	1757.336426	3.102241	3.996526	5129.176270	85452.515625	808.932495	533.033508	174.077057	73.719856	50.850853	246.945801	353.979279	226.753479	2.170185	99998.000000	3.965531	3.244855	0.491676	0.601683	3.710048	4.931725	2.907912	2.726754	2.240741	1.867584	1.706298	2.392602	2.548978	2.355554	0.336497	4.999991	11649.000000		1
5860.309570	946.050964	1.057722	2.325139	1735.145752	38653.800781	287.867004	192.039825	68.400406	33.874870	26.110016	93.788834	139.141373	114.172340	0.893169	0.000000	3.767920	2.975914	0.024372	0.366449	3.239336	4.587192	2.459192	2.283391	1.835059	1.529878	1.416807	1.972151	2.143456	2.057561	0.000000	0.000000	11751.000000		1
9016.661133	1744.443237	1.144067	3.561718	2919.400146	57164.882812	502.526062	311.975677	117.104980	56.170300	29.733410	126.297607	176.769150	130.432892	0.327383	99998.000000	3.955046	3.241657	0.058451	0.551660	3.465294	4.757129	2.701159	2.494121	2.068575	1.749507	1.473245	2.101395	2.247406	2.115387	0.000000	4.999991	11787.000000		1
17931.740234	3548.837402	4.221638	5.532228	7625.752930	99998.000000	1198.091064	786.535339	279.590271	153.135376	83.100594	416.150543	519.628479	312.302551	1.396341	0.000000	4.253623	3.550086	0.625481	0.742900	3.882283	4.999991	3.078490	2.895718	2.446522	2.185076	1.919604	2.619251	2.715693	2.494576	0.144991	0.000000	11859.000000		1
10087.412109	1868.203003	2.599592	4.317234	3286.250977	61081.796875	537.955139	349.042236	97.032921	31.238274	33.267372	138.651062	165.248306	72.603546	0.486723	0.000000	4.003780	3.271424	0.414905	0.635206	3.516701	4.785912	2.730746	2.542878	1.986919	1.494687	1.522019	2.141923	2.218137	1.860958	0.000000	0.000000	11894.000000		1
9821.516602	3827.129395	2.732193	4.076703	4292.916016	71472.617188	688.225708	450.528076	120.697533	55.565887	40.054684	185.446793	251.457306	183.059982	0.022877	0.000000	3.992178	3.582873	0.436511	0.610309	3.632752	4.854140	2.837731	2.653722	2.081698	1.744808	1.602653	2.268219	2.400464	2.262594	0.000000	0.000000	11925.000000		1
8474.197266	2636.766357	1.893416	3.910181	4506.427734	84866.960938	739.412720	466.643677	169.500778	99.604759	46.623047	230.370697	316.416260	159.916519	2.140082	0.000000	3.928099	3.421072	0.277246	0.592197	3.653832	4.928739	2.868887	2.668985	2.229172	1.998280	1.668601	2.362427	2.500259	2.203893	0.330430	0.000000	11950.000000		1
9186.173828	2421.064941	3.358191	3.703570	3581.762451	61593.363281	584.951294	369.200623	127.210388	56.022282	45.805855	177.814545	220.515076	131.031143	2.219420	0.000000	3.963135	3.384007	0.526105	0.568621	3.554097	4.789534	2.767120	2.567262	2.104522	1.748361	1.660921	2.249967	2.343438	2.117374	0.346239	0.000000	11981.000000		1
6556.022461	1241.695190	1.674470	3.043650	1891.266235	43205.238281	339.208191	201.133774	53.546040	14.761857	14.589168	65.979675	73.115448	60.798992	0.550842	99998.000000	3.816640	3.094015	0.223877	0.483395	3.276753	4.635536	2.530466	2.303485	1.728727	1.169141	1.164031	1.819410	1.864009	1.783896	0.000000	4.999991	12016.000000		1
8188.143555	1360.742920	2.106194	2.670518	4239.844727	68110.101562	685.558289	440.644684	103.508774	55.041653	32.906578	168.196365	212.105713	133.390198	0.105821	99998.000000	3.913185	3.133776	0.323498	0.426595	3.627350	4.833211	2.836044	2.644089	2.014977	1.740691	1.517283	2.225816	2.326552	2.125124	0.000000	4.999991	12040.000000		1
12346.568359	2323.745117	1.930420	2.411484	4183.375488	69856.945312	689.705933	428.815460	138.262512	53.083477	31.990705	140.840515	195.798904	161.791443	1.978249	99998.000000	4.091546	3.366189	0.285652	0.382284	3.621527	4.844210	2.838664	2.632270	2.140704	1.724959	1.505024	2.148728	2.291810	2.208956	0.296281	4.999991	12058.000000		1
8240.918945	1131.707397	2.248045	2.411484	2195.930420	41639.949219	356.683716	242.480545	71.795609	16.837214	10.493963	78.012421	147.408875	53.805073	1.986621	99998.000000	3.915976	3.053734	0.351805	0.382284	3.341619	4.619510	2.552283	2.384677	1.856098	1.226270	1.020940	1.892164	2.168524	1.730823	0.298115	4.999991	12094.000000		1
6085.138672	1483.592896	1.717642	1.844076	2103.220947	39578.949219	352.625519	231.323578	73.975807	30.994658	14.246873	70.796471	96.761551	103.937416	0.210180	0.000000	3.784271	3.171315	0.234933	0.265779	3.322885	4.597464	2.547314	2.364220	1.869090	1.491287	1.153720	1.850012	1.985703	2.016772	0.000000	0.000000	12130.000000		1
7371.649902	1071.364868	1.403101	2.756862	2193.087158	44608.968750	386.895111	238.958923	104.267372	71.484146	24.999870	100.203011	158.781708	61.067280	1.861805	99998.000000	3.867565	3.029938	0.147089	0.440415	3.341056	4.649422	2.587593	2.378323	2.018148	1.854210	1.397938	2.000881	2.200800	1.785809	0.269934	4.999991	12190.000000		1
21603.224609	5601.688477	1.652884	5.341035	11661.364258	99998.000000	1949.582764	1201.144043	304.852234	161.094513	109.115013	555.023621	736.631165	481.328461	1.799571	0.000000	4.334518	3.748319	0.218242	0.727625	4.066750	4.999991	3.289942	3.079595	2.484089	2.207081	2.037884	2.744312	2.867250	2.682441	0.255169	0.000000	12217.000000		1
20743.298828	7538.507812	2.383730	5.618572	17333.455078	99998.000000	2823.656250	1767.688477	627.787537	280.213165	223.210266	927.024292	1173.263916	765.991455	3.163404	99998.000000	4.316878	3.877285	0.377257	0.749626	4.238885	4.999991	3.450812	3.247406	2.797813	2.447489	2.348714	2.967091	3.069396	2.884224	0.500155	4.999991	12399.000000		1
7184.241699	3008.955078	0.000000	0.000000	2329.295898	48342.617188	393.478882	230.383041	79.585129	21.734190	13.429683	89.379082	125.714775	77.688629	2.457762	0.000000	3.856381	3.478416	0.000000	0.000000	3.367225	4.684330	2.594921	2.362451	1.900832	1.337143	1.128066	1.951236	2.099386	1.890357	0.390540	0.000000	12421.000000		1
12123.215820	1022.364258	1.766982	0.733930	3518.684570	60876.640625	555.369019	378.396332	126.821838	62.100330	36.267853	148.654709	221.813324	151.803207	1.586298	99998.000000	4.083618	3.009606	0.247232	0.000000	3.546380	4.784451	2.744582	2.577947	2.103194	1.793094	1.559522	2.172179	2.345988	2.181281	0.200385	4.999991	12453.000000		1
13257.912109	3113.358154	1.828657	2.701355	6052.466309	94105.984375	998.122986	632.265137	192.431473	117.367096	55.809505	296.890045	367.538483	169.463776	1.018881	0.000000	4.122475	3.493229	0.262132	0.431582	3.781932	4.973617	2.999184	2.800899	2.284276	2.069546	1.746708	2.472596	2.565303	2.229077	0.008123	0.000000	12621.000000		1
7866.950684	2122.414062	2.648932	4.906229	4584.193359	74320.320312	748.059509	475.870239	149.863541	72.665222	53.974678	225.991791	274.952301	133.849686	1.684557	0.000000	3.895806	3.326830	0.423071	0.690748	3.661263	4.871108	2.873936	2.677489	2.175696	1.861327	1.732190	2.354093	2.439257	2.126617	0.226486	0.000000	12691.000000		1
12846.932617	2240.419434	3.003561	3.225591	4806.932129	81721.000000	796.298462	486.694153	182.014603	98.500786	44.245483	250.985504	323.351593	200.082214	0.984321	0.000000	4.108799	3.350329	0.477637	0.508609	3.681868	4.912333	2.901076	2.687256	2.260106	1.993440	1.645869	2.399649	2.509675	2.301208	0.000000	0.000000	12725.000000		1
12118.032227	3855.216064	1.828657	2.371395	6349.615234	99302.765625	1063.929932	664.841736	230.244263	69.738754	57.505562	270.665924	370.332367	321.788147	2.319814	99998.000000	4.083432	3.586049	0.262132	0.375004	3.802747	4.996961	3.026913	2.822718	2.362189	1.843474	1.759710	2.432434	2.568592	2.507570	0.365453	4.999991	12792.000000		1
10380.052734	1878.465576	1.563456	2.257297	3196.893555	54062.308594	547.227966	339.396301	121.610321	63.870396	23.417912	130.121445	183.874084	77.716385	1.788896	99998.000000	4.016200	3.273803	0.194086	0.353589	3.504728	4.732894	2.738168	2.530707	2.084970	1.805300	1.369548	2.114349	2.264520	1.890513	0.252585	4.999991	12809.000000		1
11108.761719	2632.162109	3.327354	4.446751	3395.390625	60926.671875	579.144653	360.871429	127.546516	58.251823	35.099113	144.158615	220.730942	111.452484	0.634220	0.000000	4.045666	3.420313	0.522099	0.648043	3.530890	4.784808	2.762787	2.557353	2.105669	1.765310	1.545296	2.158841	2.343863	2.047090	0.000000	0.000000	12895.000000		1
8945.666992	3149.123291	1.717642	3.185502	5803.676270	98859.054688	938.717834	608.871887	201.639511	96.231148	51.658791	286.096954	378.239075	310.520172	1.833285	0.000000	3.951613	3.498190	0.234933	0.503178	3.763703	4.995017	2.972535	2.784526	2.304576	1.983316	1.713144	2.456513	2.577766	2.492090	0.263230	0.000000	12964.000000		1
4871.434570	738.237793	2.507080	2.248045	2404.366455	49550.277344	397.096130	260.104126	76.778931	32.234322	17.876434	95.022324	95.528061	83.143761	0.309513	99998.000000	3.687657	2.868196	0.399168	0.351805	3.381001	4.695046	2.598896	2.415147	1.885242	1.508319	1.252281	1.977826	1.980131	1.919830	0.000000	4.999991	13022.000000		1
15099.160156	4625.013184	1.224244	2.534833	7557.099609	99998.000000	1240.285889	786.495239	289.119019	99.919304	89.329742	427.548035	513.078613	344.808258	2.398939	0.000000	4.178953	3.665113	0.087868	0.403949	3.878355	4.999991	3.093522	2.895696	2.461077	1.999649	1.950996	2.630985	2.710184	2.537578	0.380019	0.000000	13084.000000		1
9061.622070	1119.973877	3.228674	3.182418	2757.756836	51053.304688	445.964142	292.517303	101.547516	22.289263	23.050947	96.974335	121.332787	106.191628	0.470726	99998.000000	3.957206	3.049208	0.509024	0.502757	3.440556	4.708024	2.649300	2.466151	2.006669	1.348096	1.362689	1.986657	2.083978	2.026090	0.000000	4.999991	13116.000000		1
5347.313965	1477.999023	3.293433	4.878475	1455.623413	32426.363281	268.035492	160.847809	61.557594	22.613056	27.010468	71.746269	93.961517	74.274933	0.572291	99998.000000	3.728136	3.169674	0.517649	0.688284	3.163049	4.510898	2.428192	2.206415	1.789282	1.354359	1.431532	1.855799	1.972950	1.870842	0.000000	4.999991	13155.000000		1
20442.380859	5444.112793	1.696056	3.170084	7464.504395	99998.000000	1193.154053	774.758545	249.190765	114.758255	76.643242	333.253479	399.911591	196.215210	2.695569	0.000000	4.310532	3.735927	0.229440	0.501071	3.873001	4.999991	3.076697	2.889166	2.396532	2.059784	1.884474	2.522775	2.601964	2.292733	0.430651	0.000000	13204.000000		1
23372.269531	12198.345703	2.383730	6.068798	15669.374023	99998.000000	2563.968506	1606.350342	486.632477	242.761169	179.513687	806.061584	1089.114868	629.375671	3.247598	99998.000000	4.368701	4.086301	0.377257	0.783103	4.195052	4.999991	3.408913	3.205840	2.687201	2.385179	2.254097	2.906368	3.037074	2.798910	0.511562	4.999991	13226.000000		1
8818.135742	3176.189209	1.319840	2.010598	4214.009277	76804.625000	694.103333	434.492615	141.500443	78.434898	42.197880	236.161972	329.562256	188.108063	1.464284	99998.000000	3.945377	3.501906	0.120521	0.303325	3.624696	4.885387	2.841424	2.637982	2.150758	1.894509	1.625291	2.373210	2.517937	2.274407	0.165625	4.999991	13252.000000		1
16818.656250	4037.144531	1.834825	1.384599	7805.583984	99998.000000	1299.086670	796.363220	241.308731	63.805637	65.810066	314.821960	393.611511	218.902283	1.845256	99998.000000	4.225791	3.606074	0.263595	0.141324	3.892406	4.999991	3.113638	2.901111	2.382573	1.804859	1.818292	2.498065	2.595068	2.340250	0.266057	4.999991	13278.000000		1
6788.434570	0.000000	3.234842	4.924731	1984.453735	38529.398438	341.986633	224.527023	84.182983	42.894806	28.700357	110.493446	140.451965	93.233757	0.193791	0.000000	3.831770	0.000000	0.509853	0.692383	3.297641	4.585792	2.534009	2.351269	1.925224	1.632405	1.457887	2.043337	2.147528	1.969573	0.000000	0.000000	13325.000000		0
6802.175781	2129.679199	1.939672	2.528666	3019.874512	51178.839844	487.502106	323.373169	90.748260	59.525410	27.284920	106.120705	170.401230	68.400406	2.100575	99998.000000	3.832648	3.328314	0.287728	0.402891	3.479989	4.709090	2.687977	2.509704	1.957838	1.774702	1.435923	2.025800	2.231473	1.835059	0.322338	4.999991	13380.000000		1
5593.340820	2113.603760	3.493876	3.096074	2392.602051	49036.500000	401.428772	258.300140	104.341385	18.116964	28.262466	129.652710	165.911316	82.169304	0.054596	99998.000000	3.747671	3.325024	0.543307	0.490811	3.378870	4.690519	2.603609	2.412125	2.018457	1.258085	1.451210	2.112782	2.219876	1.914710	0.000000	4.999991	13483.000000		1
6155.759277	3635.034180	2.661267	3.311935	6904.824219	99998.000000	1124.787598	714.967896	223.651230	96.669044	64.246613	328.871490	418.059387	242.465134	1.893146	0.000000	3.789282	3.560508	0.425088	0.520082	3.839153	4.999991	3.051070	2.854286	2.349571	1.985287	1.807850	2.517026	2.621238	2.384649	0.277184	0.000000	13501.000000		1
15954.061523	3461.728027	2.180203	4.736623	7258.991699	99998.000000	1236.357178	753.755188	247.883255	114.813759	86.427948	335.664978	420.177917	303.039001	1.716105	0.000000	4.202871	3.539293	0.338497	0.675469	3.860876	4.999991	3.092144	2.877230	2.394247	2.059994	1.936654	2.525906	2.623433	2.481498	0.234544	0.000000	13544.000000		1
10123.799805	3718.254883	1.427771	2.830872	7374.193848	99998.000000	1235.876099	753.126099	248.666519	117.404099	78.845032	373.675140	490.147949	304.741241	1.423850	0.000000	4.005343	3.570339	0.154659	0.451920	3.867715	4.999991	3.091975	2.876868	2.395617	2.069683	1.896774	2.572494	2.690327	2.483931	0.153464	0.000000	13586.000000		1
6731.095703	809.475281	2.448488	3.509295	1946.801270	40842.890625	308.503387	195.299347	75.415916	22.591471	13.935415	68.354156	124.250000	59.938629	0.492657	0.000000	3.828086	2.908204	0.388898	0.545220	3.289322	4.611116	2.489260	2.290701	1.877463	1.353945	1.144120	1.834765	2.094296	1.777707	0.000000	0.000000	13607.000000		1
6480.606445	2090.676270	1.893416	4.585519	3624.885498	65342.160156	591.445679	390.345825	120.568016	57.517895	44.745049	170.937805	204.701660	139.788956	0.466763	0.000000	3.811616	3.320287	0.277246	0.661389	3.559294	4.815194	2.771915	2.591449	2.081232	1.759803	1.650745	2.232838	2.311121	2.145473	0.000000	0.000000	13663.000000		1
16367.165039	3724.518066	2.217208	4.224722	6683.270020	99998.000000	1085.352661	696.144775	193.757477	115.125221	62.470379	320.468292	371.087860	227.135864	1.849341	99998.000000	4.213974	3.571070	0.345806	0.625798	3.824989	4.999991	3.035571	2.842700	2.287258	2.061171	1.795674	2.505785	2.569477	2.356286	0.267017	4.999991	13683.000000		1
6967.615234	1588.251831	1.279752	1.338343	1829.008667	35688.566406	317.847107	203.514420	72.356850	26.412222	22.918346	73.855545	103.181900	62.405621	1.084251	0.000000	3.843084	3.200919	0.107126	0.126567	3.262216	4.552529	2.502218	2.308595	1.859480	1.421805	1.360183	1.868383	2.013603	1.795224	0.035130	0.000000	13759.000000		1
7834.932129	487.915314	2.056854	4.548515	2933.724121	53597.511719	471.429657	313.647064	98.281837	60.854500	36.039654	140.291611	181.817230	155.034973	0.334961	99998.000000	3.894035	2.688344	0.313203	0.657870	3.467419	4.729145	2.673417	2.496441	1.992473	1.784293	1.556781	2.147032	2.259635	2.190430	0.000000	4.999991	13853.000000		1
17269.455078	5620.934082	2.303553	5.427380	10939.153320	99998.000000	1795.291016	1118.604614	338.353973	176.140076	96.773888	539.749878	752.996582	382.775238	2.054037	0.000000	4.237278	3.749809	0.362398	0.734590	4.038984	4.999991	3.254135	3.048676	2.529371	2.245858	1.985758	2.732193	2.876793	2.582944	0.312608	0.000000	13901.000000		1
18302.738281	9832.997070	3.870092	5.519892	8879.564453	99998.000000	1466.317749	904.139893	262.771545	131.142151	92.990143	406.886993	559.911377	296.664917	3.995301	99998.000000	4.262516	3.992686	0.587721	0.741931	3.948392	4.999991	3.166228	2.956236	2.419578	2.117742	1.968437	2.609474	2.748119	2.472266	0.601549	4.999991	13921.000000		1
7460.051270	1626.450195	2.189455	2.935719	2798.499023	58946.882812	522.101624	305.555328	136.236496	43.351200	37.695621	185.659576	223.546387	142.209702	0.103725	99998.000000	3.872742	3.211241	0.340336	0.467715	3.446925	4.770461	2.717755	2.485090	2.134294	1.637001	1.576291	2.268717	2.349368	2.152929	0.000000	4.999991	13966.000000		1
7565.132812	1746.768433	1.369180	2.312804	3713.811279	76046.554688	630.242188	395.076263	168.439972	52.340298	44.862232	208.954132	285.048462	134.771713	1.284678	0.000000	3.878817	3.242235	0.136461	0.364139	3.569820	4.881080	2.799507	2.596681	2.226445	1.718836	1.651881	2.320051	2.454919	2.129599	0.108794	0.000000	13983.000000		1
13850.236328	1692.158447	3.885511	4.169215	5839.050293	91090.687500	975.984802	609.121643	186.427429	71.823357	49.099289	217.363495	257.902313	234.299393	1.789207	99998.000000	4.141457	3.228441	0.589448	0.620054	3.766342	4.959474	2.989443	2.784704	2.270510	1.856266	1.691075	2.337187	2.411455	2.369771	0.252661	4.999991	14030.000000		1
18149.039062	4971.174805	2.547168	6.747221	7497.454102	99998.000000	1303.351440	778.526855	253.218124	177.604843	103.018463	473.310730	611.264893	381.954956	0.566821	0.000000	4.258853	3.696459	0.406058	0.829125	3.874914	4.999991	3.115062	2.891273	2.403495	2.249455	2.012915	2.675146	2.786229	2.582012	0.000000	0.000000	14133.000000		1
13346.350586	1732.287109	1.989012	1.887248	4418.383789	78569.140625	737.312683	452.171692	125.588341	86.221336	48.658314	252.814148	374.757507	195.740311	1.918968	99998.000000	4.125362	3.238620	0.298637	0.275829	3.645263	4.895252	2.867652	2.655303	2.098949	1.935615	1.687157	2.402801	2.573750	2.291680	0.283068	4.999991	14178.000000		1
6427.189941	2308.681152	1.507948	1.622047	3039.163330	56689.085938	523.646606	331.569763	95.312195	53.848248	27.904753	124.438110	142.286789	74.635727	0.748943	0.000000	3.808021	3.363364	0.178386	0.210063	3.482754	4.753500	2.719038	2.520575	1.979149	1.731172	1.445678	2.094953	2.153165	1.872947	0.000000	0.000000	14221.000000		1
11584.777344	2244.665771	2.032184	3.018980	4596.741211	81996.414062	805.207336	487.255402	164.122742	69.078835	41.821667	214.979767	322.842773	148.990845	1.615869	0.000000	4.063888	3.351152	0.307963	0.479860	3.662450	4.913795	2.905908	2.687757	2.215169	1.839345	1.621401	2.332398	2.508991	2.173160	0.208406	0.000000	14241.000000		1
11522.291016	3208.802979	1.538786	2.211041	4237.279297	67002.429688	668.166016	449.658447	128.215683	50.480804	29.983192	134.608276	173.380127	136.723724	0.961186	0.000000	4.061539	3.506343	0.187178	0.344597	3.627087	4.826090	2.824884	2.652883	2.107941	1.703126	1.476878	2.129072	2.238999	2.135844	0.000000	0.000000	14292.000000		1
18553.826172	4073.825439	3.574053	4.301816	6806.329590	99998.000000	1106.396118	696.949646	216.546295	134.358490	86.276840	359.089050	463.596954	265.981720	1.806050	99998.000000	4.268434	3.610003	0.553161	0.633652	3.832913	4.999991	3.043911	2.843201	2.335551	2.128265	1.935894	2.555202	2.666141	2.424852	0.256730	4.999991	14347.000000		1
10187.609375	5568.380859	1.430855	3.339689	5776.690918	94508.164062	958.244080	604.850708	197.390121	67.641808	75.107544	329.620850	451.736877	225.985626	3.703579	99998.000000	4.008072	3.745729	0.155596	0.523706	3.761679	4.975469	2.981476	2.781648	2.295326	1.830215	1.875684	2.518015	2.654886	2.354081	0.568622	4.999991	14430.000000		1
6542.635742	2913.911133	2.497828	2.362144	4600.543457	79217.953125	750.181152	486.499878	154.270203	89.311241	32.012291	195.120483	248.876221	167.428513	0.489054	99998.000000	3.815753	3.464476	0.397563	0.373306	3.662809	4.898824	2.875166	2.687083	2.188282	1.950906	1.505317	2.290303	2.395983	2.223830	0.000000	4.999991	14486.000000		1
9015.205078	4250.039551	2.972724	3.965688	9690.985352	99998.000000	1587.169556	1000.938416	258.500580	170.398148	73.766113	381.147034	542.722595	342.652710	0.658442	0.000000	3.954976	3.628393	0.473155	0.598319	3.986368	4.999991	3.200623	3.000407	2.412462	2.231465	1.867857	2.581093	2.734578	2.534854	0.000000	0.000000	14510.000000		1
10536.247070	3113.774414	2.547168	4.644111	3284.742920	58051.000000	562.504761	348.974365	105.402191	44.523022	26.723680	133.482712	175.353714	143.103973	0.424169	0.000000	4.022686	3.493287	0.406058	0.666903	3.516501	4.763810	2.750126	2.542794	2.022850	1.648585	1.426896	2.125425	2.243915	2.155652	0.000000	0.000000	14717.000000		1
2407.314453	101.115791	0.866531	1.060806	915.414001	28817.576172	173.423294	108.350243	61.267723	31.518894	11.073706	61.742619	95.771675	40.646759	0.507221	0.000000	3.381533	2.004819	0.000000	0.025636	2.961617	4.459658	2.239107	2.034830	1.787232	1.498571	1.044293	1.790585	1.981237	1.609026	0.000000	0.000000	14762.000000		0
25223.894531	7888.589355	0.885033	5.057332	14497.871094	99998.000000	2420.876709	1491.178833	475.836304	156.095779	144.713699	705.695129	944.533752	505.304504	3.704039	99998.000000	4.401812	3.896999	0.000000	0.703921	4.161304	4.999991	3.383973	3.173530	2.677458	2.193391	2.160510	2.848617	2.975218	2.703553	0.568676	4.999991	14786.000000		1
5325.416504	1548.394531	2.439237	5.032661	1860.826660	38536.156250	329.941559	204.806503	75.206223	32.391590	25.884903	95.959785	135.311371	109.811935	0.777096	0.000000	3.726354	3.189882	0.387254	0.701798	3.269706	4.585868	2.518437	2.311344	1.876254	1.510432	1.413047	1.982089	2.131334	2.040650	0.000000	0.000000	14900.000000		1
8475.982422	2717.541748	2.676685	3.950269	2904.783203	52374.562500	486.364197	302.477753	88.672905	46.071056	25.348333	116.164436	146.311066	142.080185	0.571323	99998.000000	3.928190	3.434176	0.427597	0.596627	3.463114	4.719121	2.686962	2.480693	1.947791	1.663428	1.403949	2.065073	2.165277	2.152534	0.000000	4.999991	14936.000000		1
4316.379883	2713.545166	1.427771	1.304422	3820.480957	68440.484375	656.629761	406.057465	147.091248	52.975548	43.832264	202.287094	311.081390	155.334091	0.872339	0.000000	3.635120	3.433537	0.154659	0.115418	3.582118	4.835313	2.817321	2.608588	2.167587	1.724075	1.641794	2.305968	2.492874	2.191267	0.000000	0.000000	14977.000000		1
20544.724609	4978.724121	2.858626	4.721204	8060.337891	99998.000000	1365.726196	836.322266	269.222717	123.824448	92.592339	454.629425	617.783875	329.627014	1.426294	99998.000000	4.312700	3.697118	0.456157	0.674053	3.906353	4.999991	3.135364	2.922374	2.430112	2.092806	1.966575	2.657658	2.790837	2.518023	0.154209	4.999991	15062.000000		1
7760.635742	1597.222534	2.118529	1.831741	1962.500610	34105.886719	295.385162	197.365448	63.426338	35.339645	9.377649	47.693104	80.063110	32.036961	2.198595	99998.000000	3.889897	3.203365	0.326034	0.262864	3.292810	4.532829	2.470389	2.295271	1.802270	1.548262	0.972094	1.678456	1.903432	1.505651	0.342145	4.999991	15090.000000		1
8690.414062	4458.688477	2.007514	4.126042	6718.477051	99998.000000	1120.217407	695.802490	239.150101	73.374481	63.512684	306.702484	444.280396	266.965424	0.000591	0.000000	3.939040	3.649207	0.302659	0.615534	3.827271	4.999991	3.049302	2.842486	2.378670	1.865545	1.802860	2.486717	2.647657	2.426455	0.000000	0.000000	15127.000000		1
6958.962402	2143.272461	2.951138	3.537048	2455.901855	44734.433594	436.953461	266.842072	97.810028	66.269547	19.162354	105.032143	127.592773	80.692192	1.145958	0.000000	3.842545	3.331077	0.469990	0.548641	3.390211	4.650642	2.640435	2.426254	1.990383	1.821314	1.282449	2.021322	2.105826	1.906832	0.059169	0.000000	15243.000000		1
5226.233887	133.630737	1.915002	2.809286	1634.982910	33755.472656	263.157013	175.134781	55.661484	30.966904	10.170171	84.553032	104.884125	45.617748	0.983450	0.000000	3.718189	2.125906	0.282169	0.448596	3.213513	4.528344	2.420215	2.243372	1.745555	1.490898	1.007328	1.927129	2.020710	1.659134	0.000000	0.000000	15275.000000		0
14870.343750	2753.834229	0.780186	3.891678	6985.278809	99998.000000	1178.450806	730.624084	230.583481	125.680855	71.323792	332.945099	450.435547	252.774063	1.410323	0.000000	4.172321	3.439938	0.000000	0.590137	3.844184	4.999991	3.071311	2.863694	2.362828	2.099269	1.853234	2.522373	2.653633	2.402733	0.149319	0.000000	15320.000000		1
26908.947266	10753.194336	1.181072	7.336215	17372.333984	99998.000000	2721.060303	1787.797485	781.450256	328.649445	274.323242	1071.056519	1494.074463	831.363647	2.611857	99998.000000	4.429897	4.031538	0.072276	0.865472	4.239858	4.999991	3.434738	3.252318	2.892901	2.516733	2.438263	3.029812	3.174372	2.919791	0.416949	4.999991	15363.000000		1
8516.059570	65.094643	2.877128	4.187717	2013.126343	46408.390625	352.634766	220.400970	81.867096	24.269024	24.981367	100.394196	134.093292	84.445099	1.787727	99998.000000	3.930239	1.813545	0.458959	0.621977	3.303871	4.666596	2.547325	2.343214	1.913109	1.385052	1.397616	2.001709	2.127407	1.926574	0.252301	4.999991	15418.000000		0
17622.943359	5357.397949	3.129995	5.452050	9978.429688	99998.000000	1642.750854	1032.540527	308.139496	113.191711	119.516464	507.703674	678.218994	441.955261	0.540428	0.000000	4.246078	3.728954	0.495544	0.736560	3.999062	4.999991	3.215572	3.013907	2.488747	2.053815	2.077428	2.705610	2.831370	2.645378	0.000000	0.000000	15458.000000		1
18322.912109	4086.533691	1.662135	3.210172	8562.669922	99998.000000	1382.671387	881.332520	259.798828	106.583260	78.635338	333.632782	457.044006	258.485138	3.212342	0.000000	4.262994	3.611355	0.220666	0.506528	3.932609	4.999991	3.140719	2.945140	2.414637	2.027689	1.895618	2.523269	2.659958	2.412436	0.506822	0.000000	15482.000000		1
12261.342773	1815.455566	1.779317	2.898715	4434.709473	77217.906250	737.257202	461.629517	134.272156	93.110405	27.747480	141.975327	201.565506	114.539307	1.068426	0.000000	4.088538	3.258986	0.250253	0.462205	3.646865	4.887718	2.867619	2.664294	2.127986	1.968998	1.443224	2.152213	2.304416	2.058954	0.028744	0.000000	15514.000000		1
4828.718750	1196.515259	1.350678	2.500912	1718.092651	38483.734375	296.177673	191.271973	52.349548	18.533270	11.823054	54.690105	81.395287	105.386772	1.163653	99998.000000	3.683832	3.077918	0.130552	0.398098	3.235047	4.585277	2.471552	2.281651	1.718913	1.267952	1.072730	1.737909	1.910599	2.022786	0.065824	4.999991	15553.000000		1
7269.124512	1844.069580	2.022933	5.445883	3599.154785	57961.121094	601.729919	382.429871	100.887596	52.950878	35.333477	158.550430	208.140030	136.843994	0.424208	0.000000	3.861482	3.265777	0.305981	0.736068	3.556201	4.763137	2.779402	2.582552	2.003838	1.723873	1.548186	2.200167	2.318356	2.136226	0.000000	0.000000	15610.000000		1
8745.286133	1398.321289	1.723810	1.831741	0.000000	17611.121094	0.000000	0.000000	62.470379	74.074486	15.131907	0.000000	0.000000	47.079441	0.290265	0.000000	3.941774	3.145607	0.236489	0.262864	0.000000	4.245787	0.000000	0.000000	1.795674	1.869669	1.179894	0.000000	0.000000	1.672831	0.000000	0.000000	15634.000000		1
5975.847656	2006.545654	1.995179	2.553336	2260.950928	40625.355469	357.981995	240.624130	62.834259	40.063934	12.822186	70.007034	114.622566	78.317711	1.507988	99998.000000	3.776400	3.302449	0.299982	0.407108	3.354291	4.608797	2.553861	2.381339	1.798197	1.602754	1.107962	1.845142	2.059270	1.893860	0.178398	4.999991	15653.000000		1
11579.805664	2298.899414	1.828657	3.284182	4292.872559	77089.718750	741.552795	455.172180	173.142685	91.223160	57.690586	280.610962	406.775970	247.729065	2.561422	99998.000000	4.063701	3.361520	0.262132	0.516427	3.632748	4.886996	2.870142	2.658176	2.238404	1.960105	1.761105	2.448105	2.609355	2.393977	0.408481	4.999991	15706.000000		1
5335.432129	1788.038086	2.448488	2.133947	1817.823853	40436.367188	307.902069	197.112579	55.115662	50.135426	16.362318	77.950745	113.484673	67.651062	0.238201	99998.000000	3.727170	3.252377	0.388898	0.329184	3.259552	4.606772	2.488413	2.294714	1.741275	1.700145	1.213845	1.891820	2.054937	1.830275	0.000000	4.999991	15740.000000		1
10630.899414	894.663513	1.563456	5.017243	3491.464600	62511.351562	579.576355	372.392303	118.261383	71.141853	42.802296	189.440231	248.339645	194.873779	1.732418	0.000000	4.026570	2.951660	0.194086	0.700465	3.543008	4.795959	2.763111	2.571001	2.072843	1.852125	1.631467	2.277472	2.395046	2.289753	0.238653	0.000000	15828.000000		1
9919.721680	2766.607178	2.001346	3.003561	3115.347168	58652.250000	504.283783	327.474548	128.187943	57.918781	37.979328	155.987839	170.253220	137.214035	0.280378	99998.000000	3.996500	3.441947	0.301322	0.477637	3.493506	4.768285	2.702675	2.515177	2.107847	1.762819	1.579547	2.193091	2.231095	2.137398	0.000000	4.999991	15851.000000		1
15064.116211	8260.192383	2.574922	6.771890	10722.493164	99998.000000	1792.157959	1106.605835	386.586731	117.712479	121.409882	568.462585	788.764893	469.647247	1.967798	0.000000	4.177944	3.916990	0.410764	0.830710	4.030296	4.999991	3.253376	3.043993	2.587247	2.070822	2.084254	2.754702	2.896948	2.671772	0.293981	0.000000	15917.000000		1
8197.459961	2113.098145	1.877997	4.637943	2309.640137	45735.441406	371.396240	242.159836	69.957695	26.486233	18.924904	92.317886	115.455177	32.465603	0.668378	0.000000	3.913679	3.324920	0.273695	0.666325	3.363544	4.660253	2.569838	2.384102	1.844836	1.423020	1.277034	1.965286	2.062413	1.511423	0.000000	0.000000	15946.000000		1
23050.931641	4478.109863	1.020718	2.078440	6149.391602	99998.000000	954.537415	629.822815	314.017120	106.540092	125.640770	626.402954	821.779358	532.913208	3.173694	99998.000000	4.362689	3.651095	0.008906	0.317737	3.788832	4.999991	2.979793	2.799218	2.496953	2.027513	2.099131	2.796854	2.914755	2.726656	0.501565	4.999991	15966.000000		1
8757.269531	1079.382568	1.979760	3.614142	2958.810303	53777.046875	507.571075	319.197784	109.805771	46.990009	26.150105	129.128479	163.903793	113.540176	0.052981	0.000000	3.942369	3.033175	0.296613	0.558005	3.471117	4.730597	2.705497	2.504060	2.040625	1.672006	1.417473	2.111022	2.214589	2.055150	0.000000	0.000000	16053.000000		1
6109.361328	1749.383423	2.648932	2.337474	1704.416382	34916.203125	291.120361	187.343292	76.593903	31.244440	18.850895	75.761292	101.877480	93.668564	0.189379	0.000000	3.785996	3.242885	0.423071	0.368747	3.231576	4.543027	2.464072	2.272638	1.884194	1.494773	1.275332	1.879447	2.008078	1.971594	0.000000	0.000000	16075.000000		1
12133.056641	2427.050537	1.853327	2.874044	5188.698730	85961.351562	832.233276	543.428772	198.050034	65.788483	66.984970	291.706268	349.276581	213.000000	2.003322	99998.000000	4.083970	3.385079	0.267952	0.458493	3.715059	4.934303	2.920245	2.735143	2.296775	1.818150	1.825977	2.464946	2.543169	2.328380	0.301751	4.999991	16126.000000		1
8653.929688	4068.321045	1.948923	2.821621	9462.193359	99998.000000	1549.745239	977.310791	333.500183	128.826263	92.000259	430.064362	597.468201	335.689636	1.436918	99998.000000	3.937213	3.609415	0.289795	0.450499	3.975992	4.999991	3.190260	2.990033	2.523096	2.110004	1.963789	2.633533	2.776315	2.525938	0.157432	4.999991	16166.000000		1
4873.898438	373.773804	2.692104	2.365228	1368.652710	32728.298828	237.669907	154.038925	51.683460	41.143242	15.591383	57.376041	91.833740	104.871788	0.548223	0.000000	3.687876	2.572609	0.430092	0.373873	3.136293	4.514924	2.375974	2.187630	1.713352	1.614298	1.192885	1.758731	1.963002	2.020659	0.000000	0.000000	16296.000000		1
7242.777344	2267.772217	3.219423	3.978023	4293.471191	69049.742188	693.711731	449.726288	125.323143	43.449879	30.473507	144.670517	202.879166	112.630478	2.022840	99998.000000	3.859905	3.355599	0.507778	0.599667	3.632808	4.839162	2.841179	2.652948	2.098031	1.637989	1.483922	2.160380	2.307237	2.051656	0.305961	4.999991	16325.000000		1
15423.763672	4617.593262	1.992095	3.552467	8436.609375	99998.000000	1393.674194	874.323181	277.792450	122.409012	98.793739	463.350250	589.845215	438.899292	2.971256	0.000000	4.188190	3.664416	0.299310	0.550530	3.926168	4.999991	3.144161	2.941672	2.443720	2.087813	1.994729	2.665909	2.770738	2.642365	0.472940	0.000000	16374.000000		1
5319.745605	2176.829590	3.043650	3.281098	2028.477173	39250.886719	359.403595	224.610275	63.568192	40.723854	24.139507	97.806938	117.656967	100.520630	1.188429	99998.000000	3.725891	3.337824	0.483395	0.516019	3.307170	4.593850	2.555583	2.351430	1.803240	1.609849	1.382728	1.990370	2.070618	2.002255	0.074973	4.999991	16435.000000		1
22927.425781	5991.013672	3.863925	5.920778	10518.586914	99998.000000	1783.952148	1087.505127	311.321930	135.971298	111.378479	545.411621	739.606995	391.770508	2.602041	0.000000	4.360355	3.777500	0.587029	0.772379	4.021957	4.999991	3.251383	3.036431	2.493210	2.133447	2.046801	2.736724	2.869001	2.593032	0.415314	0.000000	16458.000000		1
15581.628906	6267.775879	3.364359	4.909312	13036.561523	99998.000000	2056.610107	1339.184448	499.685944	240.790649	174.582779	704.048401	959.514587	598.461182	4.480094	0.000000	4.192613	3.797113	0.526902	0.691021	4.115163	4.999991	3.313152	3.126840	2.698697	2.381640	2.242001	2.847603	2.982052	2.777036	0.651287	0.000000	16537.000000		1
8399.542969	1332.569824	2.568754	3.910181	2467.811279	51147.058594	451.474762	259.373260	72.998260	41.140160	31.565149	128.166351	174.712296	76.717255	0.198120	99998.000000	3.924256	3.124690	0.409723	0.592197	3.392312	4.708821	2.654634	2.413925	1.863312	1.614266	1.499208	2.107774	2.242323	1.884893	0.000000	4.999991	16579.000000		1
27052.117188	8168.376953	1.989012	5.162179	18142.226562	99998.000000	2961.468506	1870.534302	634.525513	308.941284	190.982101	939.103271	1183.403198	586.203308	4.671593	99998.000000	4.432201	3.912136	0.298637	0.712833	4.258690	4.999991	3.471507	3.271966	2.802449	2.489876	2.280993	2.972713	3.073133	2.768048	0.669465	4.999991	16696.000000		1
5233.585938	2803.186279	2.103110	3.459955	5299.540527	85527.554688	884.539612	555.828491	182.652924	80.966644	60.626305	252.959091	358.355103	179.032623	0.239959	0.000000	3.718799	3.447652	0.322862	0.539070	3.724238	4.932106	2.946717	2.744941	2.261627	1.908306	1.782661	2.403050	2.554314	2.252932	0.000000	0.000000	16875.000000		1
8063.286133	3507.990234	1.840992	4.292564	4837.035645	83132.750000	795.249939	505.986023	151.732285	89.015205	41.655144	197.831085	239.517075	119.399284	1.404745	99998.000000	3.906512	3.545058	0.265052	0.632717	3.684579	4.919772	2.900504	2.704139	2.181078	1.949464	1.619669	2.296294	2.379337	2.077002	0.147597	4.999991	16919.000000		1
6138.120117	1607.765747	2.334390	2.454656	2068.245117	44320.324219	360.754272	227.471985	89.684372	52.704178	26.612665	116.546822	171.166000	139.696442	0.930111	0.000000	3.788035	3.206223	0.368173	0.389991	3.315602	4.646603	2.557211	2.356928	1.952717	1.721845	1.425088	2.066500	2.233418	2.145185	0.000000	0.000000	16981.000000		1
7562.002930	2398.269775	4.283313	4.169215	2232.185791	42081.015625	374.442963	240.901672	77.478935	45.275452	24.873436	108.957741	157.483459	108.359497	1.196311	0.000000	3.878637	3.379898	0.631780	0.620054	3.348730	4.624086	2.573386	2.381840	1.889184	1.655863	1.395736	2.037258	2.197235	2.034867	0.077844	0.000000	17013.000000		1
13699.959961	2526.081543	2.864793	4.249392	4179.785645	76847.695312	680.130920	439.768890	141.491180	53.620049	42.197880	180.540573	269.207306	168.412231	2.344650	0.000000	4.136719	3.402447	0.457093	0.628327	3.621154	4.885631	2.832592	2.643224	2.150729	1.729327	1.625291	2.256575	2.430087	2.226374	0.370078	0.000000	17152.000000		1
10935.347656	1912.917114	3.678900	3.762161	3626.979492	62088.058594	605.331726	380.388428	106.860802	64.511818	37.368748	183.500961	275.316193	155.771973	0.155861	0.000000	4.038833	3.281696	0.565718	0.575437	3.559545	4.793008	2.781993	2.580227	2.028818	1.809639	1.572509	2.263638	2.439832	2.192489	0.000000	0.000000	17173.000000		1
5909.547363	1387.235352	2.932636	5.310198	1697.228149	35701.824219	284.191193	185.576309	66.059853	42.413742	30.461172	71.681511	111.446320	101.331657	1.883468	99998.000000	3.771554	3.142150	0.467258	0.725111	3.229740	4.552691	2.453611	2.268523	1.819938	1.627507	1.483747	1.855407	2.047066	2.005745	0.274958	4.999991	17271.000000		1
13932.750977	1550.343506	2.470075	4.576268	4155.285645	75236.726562	672.501770	438.375061	141.827316	72.739227	43.480717	196.415649	242.622391	156.419571	0.958049	99998.000000	4.144037	3.190428	0.392710	0.660511	3.618601	4.876430	2.827693	2.641846	2.151760	1.861769	1.638297	2.293176	2.384931	2.194291	0.000000	4.999991	17317.000000		1
4116.954590	672.147095	1.776234	3.533965	1004.978149	26443.669922	181.558197	117.256081	49.786961	38.787266	9.235798	36.351112	50.934113	47.822620	0.499163	0.000000	3.614576	2.827464	0.249500	0.548262	3.002157	4.422322	2.259016	2.069135	1.697116	1.588689	0.965474	1.560518	1.707009	1.679633	0.000000	0.000000	17423.000000		1
8180.572754	1047.990112	2.488577	3.355108	3083.670898	62700.406250	527.470459	327.067505	116.404968	50.351288	40.952049	177.200882	250.831314	135.983627	0.008662	99998.000000	3.912784	3.020357	0.395951	0.525706	3.489068	4.797270	2.722198	2.514637	2.065972	1.702011	1.612276	2.248466	2.399382	2.133487	0.000000	4.999991	17470.000000		1
10170.238281	2202.705322	0.561240	2.399149	3052.037842	55588.531250	492.420654	320.714996	103.348419	61.631603	25.551859	88.851761	160.490097	62.732498	1.897648	0.000000	4.007331	3.342956	0.000000	0.380057	3.484590	4.744985	2.692336	2.506119	2.014304	1.789804	1.407423	1.948666	2.205448	1.797493	0.278216	0.000000	17488.000000		1
8390.251953	396.941925	3.413699	3.604891	2484.778076	47814.027344	423.403503	268.686157	89.268066	32.900410	27.482279	90.042091	172.951492	50.422211	0.094187	99998.000000	3.923775	2.598727	0.533225	0.556892	3.395288	4.679555	2.626755	2.429245	1.950696	1.517201	1.439053	1.954446	2.237924	1.702622	0.000000	4.999991	17527.000000		1
16269.299805	3193.008057	3.456871	4.705785	4894.534668	88049.742188	858.870605	508.301910	190.291351	105.772240	56.389248	304.374268	373.206390	230.460129	1.508954	99998.000000	4.211369	3.504200	0.538683	0.672632	3.689711	4.944728	2.933928	2.706122	2.279419	2.024372	1.751196	2.483408	2.571949	2.362596	0.178676	4.999991	17589.000000		1
11012.058594	2129.077881	1.603544	3.459955	3590.137939	62835.054688	598.683228	374.674255	97.828529	39.148064	32.471767	149.845032	218.365707	176.167831	2.574096	99998.000000	4.041869	3.328192	0.205081	0.539070	3.555111	4.798202	2.777197	2.573654	1.990466	1.592710	1.511506	2.175642	2.339185	2.245927	0.410625	4.999991	17619.000000		1
7330.013184	3980.511475	1.606628	3.089906	6337.798340	98607.921875	1060.309692	660.271667	219.195236	96.838646	52.340298	270.542572	349.973511	134.084045	2.125041	0.000000	3.865105	3.599939	0.205915	0.489945	3.801939	4.993912	3.025433	2.819723	2.340831	1.986049	1.718836	2.432236	2.544035	2.127377	0.327367	0.000000	17748.000000		1
7379.257324	3670.265869	2.596508	4.021195	4730.004883	83556.187500	816.404419	495.118927	185.659576	62.655403	61.566845	294.173248	405.079926	219.969254	1.799406	99998.000000	3.868013	3.564698	0.414390	0.604355	3.674862	4.921978	2.911905	2.694710	2.268717	1.796959	1.789347	2.468603	2.607541	2.342362	0.255129	4.999991	17793.000000		1
14937.026367	4971.326172	3.034399	4.853805	6791.453613	99998.000000	1130.800781	700.249207	204.273026	80.559593	41.075401	238.113968	326.247223	204.976120	1.936962	0.000000	4.174264	3.696472	0.482073	0.686082	3.831963	4.999991	3.053386	2.845253	2.310211	1.906117	1.613582	2.376785	2.513547	2.311703	0.287121	0.000000	17819.000000		1
7855.189453	1767.993774	2.895631	2.627345	2951.890381	55569.199219	504.003174	311.722809	87.704613	52.016506	35.136120	164.320099	204.710907	153.496185	1.003261	0.000000	3.895157	3.247481	0.461743	0.419517	3.470100	4.744834	2.702433	2.493769	1.943022	1.716141	1.545754	2.215691	2.311141	2.186098	0.001414	0.000000	17863.000000		1
15811.222656	2704.136719	2.926468	6.556028	7843.677734	99998.000000	1295.120972	811.300842	263.036743	144.124695	77.457352	411.876495	512.042480	355.061676	2.043948	0.000000	4.198966	3.432029	0.466344	0.816641	3.894520	4.999991	3.112310	2.909182	2.420017	2.158738	1.889063	2.614767	2.709306	2.550304	0.310470	0.000000	17910.000000		1
12469.936523	1890.085205	2.954222	4.776711	4569.773926	72025.851562	800.624939	481.057068	129.899414	55.602894	48.624393	198.820969	260.714691	154.890030	1.425354	99998.000000	4.095864	3.276481	0.470443	0.679129	3.659895	4.857489	2.903429	2.682197	2.113607	1.745097	1.686854	2.298462	2.416166	2.190023	0.153923	4.999991	17957.000000		1
13771.370117	6628.675293	1.372264	1.652884	8960.336914	99998.000000	1466.897461	924.177979	279.423737	100.699486	90.060593	374.279541	466.779358	277.928131	1.476413	99998.000000	4.138977	3.821427	0.137438	0.218242	3.952324	4.999991	3.166400	2.965756	2.446263	2.003027	1.954535	2.573196	2.669112	2.443933	0.169208	4.999991	17971.000000		1
6326.783203	1002.313782	1.566539	2.855542	3205.873291	64862.609375	509.199280	342.467682	141.599121	86.054817	52.340298	223.595734	290.568359	163.613922	1.639652	0.000000	3.801183	3.001004	0.194941	0.455689	3.505946	4.811995	2.706888	2.534620	2.151061	1.934775	1.718836	2.349463	2.463248	2.213820	0.214752	0.000000	18052.000000		1
6855.798828	1870.922852	3.034399	4.428249	6013.333496	97035.070312	986.327698	627.633362	177.962570	93.788834	79.060898	346.038666	431.720337	295.055206	0.407247	0.000000	3.836058	3.272056	0.482073	0.646232	3.779115	4.986929	2.994021	2.797706	2.250329	1.972151	1.897962	2.539125	2.635202	2.469903	0.000000	0.000000	18139.000000		1
6602.679199	1665.931274	1.162570	4.132210	4504.491211	75040.750000	746.943176	468.675873	141.562119	66.146194	46.848160	236.421005	311.682739	199.770767	0.593899	0.000000	3.819720	3.221657	0.065419	0.616182	3.653646	4.875297	2.873288	2.670873	2.150947	1.820505	1.670693	2.373686	2.493713	2.300532	0.000000	0.000000	18179.000000		1
14199.941406	5387.377930	1.699140	3.851590	9023.216797	99998.000000	1500.568848	923.663025	281.036530	141.358582	78.548996	399.045044	547.635010	292.680725	1.896424	0.000000	4.152287	3.731377	0.230229	0.585640	3.955361	4.999991	3.176256	2.965513	2.448763	2.150322	1.895141	2.601022	2.738491	2.466394	0.277935	0.000000	18218.000000		1
9277.903320	1546.513428	2.470075	3.250261	2373.923828	46878.738281	393.882874	248.388992	99.647934	36.826008	21.999392	101.445755	130.300293	105.451530	0.009395	0.000000	3.967450	3.189354	0.392710	0.511918	3.375467	4.670976	2.595367	2.395132	1.998468	1.566155	1.342411	2.006234	2.114945	2.023053	0.000000	0.000000	18256.000000		1
14563.668945	3102.247314	2.420735	5.288612	5683.882324	90595.062500	967.362671	593.721497	206.622833	102.577484	60.398106	248.308807	304.115234	211.285446	1.091674	0.000000	4.163271	3.491676	0.383947	0.723342	3.754645	4.957105	2.985589	2.773583	2.315178	2.011052	1.781023	2.394992	2.483038	2.324870	0.038093	0.000000	18409.000000		1
19422.458984	7885.465332	1.532618	7.419476	16001.539062	99998.000000	2599.628662	1649.044678	546.638977	261.316010	189.193542	715.162170	902.530151	561.397705	2.302047	0.000000	4.288304	3.896827	0.185434	0.870373	4.204162	4.999991	3.414911	3.217232	2.737701	2.417166	2.276906	2.854404	2.955462	2.749271	0.362114	0.000000	18522.000000		1
6043.773438	1181.503662	0.965210	2.855542	1756.929321	38023.687500	289.877625	187.059586	58.399845	34.796909	15.372437	77.334000	91.096725	55.180420	0.829896	99998.000000	3.781308	3.072435	0.000000	0.455689	3.244754	4.580054	2.462215	2.271980	1.766412	1.541541	1.186743	1.888371	1.959503	1.741785	0.000000	4.999991	18539.000000		1
17309.035156	4892.946777	2.229543	3.040566	8793.012695	99998.000000	1421.184204	906.446533	297.161407	124.663223	96.854065	429.182434	562.264282	303.174683	2.617009	99998.000000	4.238273	3.689570	0.348216	0.482955	3.944138	4.999991	3.152650	2.957342	2.472992	2.095738	1.986118	2.632642	2.749940	2.481693	0.417805	4.999991	18596.000000		1
3959.588379	768.492371	2.059937	2.812370	1203.145386	34946.476562	224.033615	138.789825	66.947968	33.125523	21.721855	83.584740	122.307243	48.112492	0.295634	0.000000	3.597650	2.885640	0.313854	0.449072	3.080318	4.543404	2.350313	2.142358	1.825737	1.520163	1.336897	1.922127	2.087452	1.682258	0.000000	0.000000	18642.000000		1
12156.390625	3352.492676	2.392981	5.051164	8199.692383	99998.000000	1384.925537	848.561646	275.778748	145.614151	103.801727	500.441467	648.214233	431.930023	0.166292	99998.000000	4.084805	3.525368	0.378939	0.703391	3.913798	4.999991	3.141426	2.928683	2.440561	2.163203	2.016205	2.699353	2.811718	2.635413	0.000000	4.999991	18681.000000		1
4971.727051	66.405228	2.525582	2.090775	1500.457886	34448.648438	237.281357	158.861893	49.191799	17.842512	7.194363	29.767330	62.498135	44.908489	0.240315	99998.000000	3.696507	1.822202	0.402361	0.320307	3.176224	4.537172	2.375264	2.201020	1.691893	1.251456	0.856992	1.473740	1.795867	1.652328	0.000000	4.999991	18704.000000		0
6717.258789	1519.299438	1.609712	2.204873	2515.831299	49009.433594	427.853333	255.867050	107.671822	63.219727	14.293129	85.111191	115.208481	87.963646	1.138055	99998.000000	3.827192	3.181643	0.206748	0.343384	3.400681	4.690279	2.631295	2.408014	2.032102	1.800853	1.155127	1.929987	2.061484	1.944303	0.056163	4.999991	18725.000000		1
1562.993042	494.912323	1.729977	2.275799	427.819397	23814.537109	59.463734	50.086086	24.762423	34.796909	9.593512	20.149149	32.807896	16.232801	0.858420	0.000000	3.193957	2.694528	0.238040	0.357134	2.631260	4.376842	1.774252	1.699717	1.393793	1.541541	0.981978	1.304257	1.515978	1.210393	0.000000	0.000000	18755.000000		1
5341.855957	1278.774048	2.103110	3.626477	1562.292969	32019.878906	258.182953	176.778412	49.786961	19.023584	16.479500	59.556248	62.615314	57.147846	0.425632	99998.000000	3.727692	3.106794	0.322862	0.559485	3.193763	4.505420	2.411927	2.247429	1.697116	1.279292	1.216944	1.774927	1.796681	1.757000	0.000000	4.999991	18799.000000		1
4843.221191	1402.385742	3.382861	2.238794	1499.588257	32176.281250	247.870926	167.604279	63.660702	15.094901	20.593208	50.597984	94.797211	40.116356	1.781736	100.266457	3.685134	3.146868	0.529284	0.350014	3.175972	4.507536	2.394226	2.224285	1.803871	1.178830	1.313724	1.704133	1.976796	1.603321	0.250843	2.001156	18817.000000		1
7168.462402	1714.537109	1.424687	2.750695	2808.206787	49140.789062	473.193542	298.055695	80.713776	41.069233	13.636292	84.075050	90.850029	63.525017	0.998733	99998.000000	3.855426	3.234147	0.153720	0.439442	3.448429	4.691442	2.675039	2.474298	1.906948	1.613517	1.134696	1.924667	1.958325	1.802945	0.000000	4.999991	18840.000000		1
5786.752930	1643.749878	2.704439	4.542347	2109.388428	39174.472656	348.706085	222.655182	80.393066	37.085041	15.708565	79.332260	158.670700	114.369705	1.400556	9931.457031	3.762435	3.215836	0.432077	0.657280	3.324157	4.593003	2.542459	2.347633	1.905219	1.569199	1.196136	1.899450	2.200497	2.058311	0.146300	3.997013	18855.000000		1
7271.786133	1933.436401	2.636597	4.101373	2566.389160	50048.164062	456.667786	278.443115	100.526802	45.041088	30.430334	124.768066	169.429855	65.569534	0.174494	0.000000	3.861641	3.286330	0.421044	0.612929	3.409323	4.699388	2.659600	2.444736	2.002282	1.653609	1.483307	2.096103	2.228990	1.816702	0.000000	0.000000	18927.000000		1
15512.775391	3753.714844	1.344510	5.603153	9106.508789	99998.000000	1503.112915	944.293213	293.090851	124.940758	95.743919	495.532135	647.430969	328.896149	2.405789	0.000000	4.190690	3.574461	0.128564	0.748433	3.959352	4.999991	3.176992	2.975107	2.467002	2.096704	1.981111	2.695072	2.811193	2.517059	0.381258	0.000000	19021.000000		1
6641.438965	480.205963	3.962604	6.105803	2920.932861	51760.042969	500.151581	311.556305	114.252518	39.175816	28.771282	118.014679	154.501480	119.834091	0.635544	99998.000000	3.822262	2.681427	0.597981	0.785743	3.465522	4.713995	2.699102	2.493536	2.057866	1.593018	1.458959	2.071936	2.188933	2.078580	0.000000	4.999991	19068.000000		1
14360.681641	2783.931396	3.197837	5.809764	6118.544922	98551.210938	1012.998901	631.287598	203.162872	106.071365	79.652969	352.280151	502.094330	280.873108	2.290192	0.000000	4.157175	3.444659	0.504856	0.764158	3.786648	4.993662	3.005609	2.800227	2.307844	2.025598	1.901202	2.546888	2.700785	2.448510	0.359872	0.000000	19112.000000		1
14772.160156	10265.396484	2.352893	6.475852	12369.986328	99998.000000	2061.460938	1271.450195	435.516418	143.461700	139.039612	693.002441	924.406189	474.898865	0.349050	0.000000	4.169444	4.011376	0.371602	0.811297	4.092369	4.999991	3.314175	3.104299	2.639004	2.156736	2.143139	2.840735	2.965863	2.676601	0.000000	0.000000	19198.000000		1
23593.578125	5537.269043	2.661267	2.652015	7762.670898	99998.000000	1282.761353	797.257507	275.155853	123.768936	68.887642	361.275421	478.824463	236.047867	2.736362	99998.000000	4.372794	3.743296	0.425088	0.423576	3.890011	4.999991	3.108146	2.901599	2.439579	2.092612	1.838141	2.557838	2.680176	2.373000	0.437174	4.999991	19271.000000		1
7476.660156	1222.970703	1.748480	2.787700	2280.125732	46156.152344	384.659393	247.544037	72.446274	48.766243	31.478806	117.018631	139.326401	125.215210	0.668398	99998.000000	3.873708	3.087416	0.242661	0.445246	3.357959	4.664229	2.585076	2.393652	1.860016	1.688119	1.498018	2.068255	2.144033	2.097657	0.000000	4.999991	19319.000000		1
19529.595703	2936.274414	3.731324	4.557766	6018.440430	96911.617188	972.993591	624.740784	203.354065	94.627609	67.123741	306.446533	385.550598	276.660706	2.194881	0.000000	4.290693	3.467797	0.571863	0.658752	3.779484	4.986376	2.988110	2.795700	2.308253	1.976018	1.826876	2.486355	2.586081	2.441947	0.341411	0.000000	19344.000000		1
7380.555664	2784.397217	2.359060	2.565671	4801.751465	82593.390625	779.325562	485.398987	155.019547	54.671604	44.661789	230.968948	314.023285	191.225723	2.836672	99998.000000	3.868089	3.444731	0.372739	0.409201	3.681400	4.916945	2.891719	2.686099	2.190387	1.737762	1.649936	2.363554	2.496962	2.281546	0.452809	4.999991	19402.000000		1
20025.580078	4461.068848	2.019849	5.988621	7215.772949	99998.000000	1221.308594	755.263123	247.747574	98.735146	85.925293	351.422882	482.133301	329.053436	1.391938	0.000000	4.301585	3.649439	0.305319	0.777327	3.858283	4.999991	3.086825	2.878098	2.394009	1.994472	1.934121	2.545830	2.683167	2.517267	0.143620	0.000000	19490.000000		1
18517.021484	4746.749512	3.006645	2.429986	7627.433594	99998.000000	1296.906372	789.754761	240.661133	130.386642	80.019936	365.857849	481.679993	335.239410	2.981814	99998.000000	4.267571	3.676396	0.478082	0.385604	3.882378	4.999991	3.112909	2.897492	2.381406	2.115233	1.903198	2.563312	2.682759	2.525355	0.474481	4.999991	19527.000000		1
3358.580078	767.977356	1.989012	1.671386	1231.213501	32456.177734	213.366974	133.414871	68.338737	39.946751	9.880299	63.111797	75.366577	65.292000	0.155462	99998.000000	3.526156	2.885348	0.298637	0.223077	3.090333	4.511297	2.329127	2.125204	1.834667	1.601481	0.994770	1.800111	1.877179	1.814860	0.000000	4.999991	19543.000000		1
11323.735352	4605.020996	2.895631	3.490792	9108.219727	99998.000000	1499.585205	942.550903	307.541260	143.221161	99.046608	427.871826	563.155457	298.721771	3.821862	99998.000000	4.053990	3.663232	0.461743	0.542924	3.959434	4.999991	3.175971	2.974305	2.487903	2.156007	1.995840	2.631314	2.750628	2.475267	0.582275	4.999991	19660.000000		1
7322.380859	1563.372314	1.705307	2.719858	2905.615723	50302.117188	488.562897	310.091522	75.452919	23.023193	31.626825	113.552513	161.365875	117.021721	1.123711	99998.000000	3.864652	3.194062	0.231803	0.434546	3.463238	4.701586	2.688920	2.491490	1.877676	1.362166	1.500056	2.055197	2.207812	2.068266	0.050655	4.999991	19787.000000		1
5171.454590	1352.453857	1.427771	3.037483	1298.192383	28110.806641	221.282928	147.365707	45.596161	16.504169	8.449444	45.256950	54.002434	43.107582	1.104392	99998.000000	3.713613	3.131122	0.154659	0.482514	3.113339	4.448874	2.344948	2.168396	1.658928	1.217594	0.926828	1.655685	1.732413	1.634554	0.043123	4.999991	19841.000000		1
7525.469727	1393.445923	1.347594	1.859494	2958.264404	49469.207031	487.045685	315.707001	107.289436	35.549339	21.111275	101.014030	183.525635	64.459389	0.849728	99998.000000	3.876534	3.144090	0.129559	0.269395	3.471037	4.694335	2.687570	2.499284	2.030557	1.550832	1.324515	2.004382	2.263697	1.809286	0.000000	4.999991	19892.000000		1
18421.314453	2585.011963	1.828657	3.059069	8547.748047	99998.000000	1424.893921	885.409241	254.463959	106.336563	62.926773	315.469543	391.607056	190.309860	0.501149	99998.000000	4.265321	3.412462	0.262132	0.485589	3.931852	4.999991	3.153783	2.947144	2.405626	2.026683	1.798836	2.498957	2.592850	2.279461	0.000000	4.999991	19932.000000		1
8984.768555	1905.565552	2.556419	3.934851	3798.077637	70993.781250	664.052307	401.481201	146.403580	49.123959	40.973637	193.991837	249.613235	143.023804	0.329074	0.000000	3.953507	3.280024	0.407632	0.594928	3.579564	4.851220	2.822202	2.603665	2.165552	1.691293	1.612504	2.287783	2.397268	2.155408	0.000000	0.000000	19984.000000		1
4490.888672	1081.374634	1.452441	2.883296	1110.355591	26169.390625	164.683990	119.963608	44.365749	12.328788	7.761770	26.686676	31.682331	19.797604	0.809665	0.000000	3.652332	3.033976	0.162098	0.459889	3.045462	4.417794	2.216651	2.079050	1.647048	1.090920	0.889961	1.426294	1.500817	1.296613	0.000000	0.000000	20006.000000		1
6102.867188	2144.317871	2.639680	2.491661	4578.901855	81317.828125	743.273560	479.364105	157.178162	92.552254	68.983238	241.570847	305.234619	227.814285	1.191005	0.000000	3.785534	3.331289	0.421551	0.396489	3.660761	4.910186	2.871149	2.680665	2.196392	1.966387	1.838744	2.383044	2.484634	2.357581	0.075914	0.000000	20106.000000		1
5543.409180	1334.691528	2.026016	3.145414	1372.831177	36984.507812	225.640244	154.692673	69.115837	55.328442	21.950052	100.739578	126.649147	130.815277	0.292712	0.000000	3.743777	3.125381	0.306643	0.497678	3.137617	4.568020	2.353416	2.189470	1.839578	1.742948	1.341436	2.003200	2.102602	2.116658	0.000000	0.000000	20165.000000		1
6947.737305	2272.046387	2.229543	4.348072	3064.496338	56477.195312	520.680054	318.337433	101.078789	46.058723	41.886425	162.802902	226.272415	148.654709	2.193847	0.000000	3.841843	3.356417	0.348216	0.638297	3.486359	4.751873	2.716571	2.502888	2.004660	1.663312	1.622073	2.211662	2.354632	2.172179	0.341206	0.000000	20195.000000		1
12143.232422	2406.324707	2.146282	3.802250	5102.039551	95495.617188	875.871216	537.538818	180.728683	88.817841	51.840733	254.519455	368.682556	179.587692	1.912952	0.000000	4.084334	3.381354	0.331687	0.580041	3.707744	4.979983	2.942440	2.730410	2.257027	1.948500	1.714671	2.405721	2.566653	2.254277	0.281704	0.000000	20261.000000		1
2850.996582	748.503601	1.612795	2.090775	914.226746	31250.041016	153.172394	104.242706	49.975071	17.531055	13.824401	66.170868	80.756950	47.316887	0.324601	0.000000	3.454997	2.874194	0.207579	0.320307	2.961054	4.494851	2.185180	2.018046	1.698753	1.243808	1.140646	1.820667	1.907180	1.675016	0.000000	0.000000	20280.000000		1
9350.444336	1837.840454	1.828657	3.792999	4342.274414	84667.414062	665.162476	453.423706	195.706390	70.740967	68.076614	305.401154	402.375488	285.791656	0.412756	0.000000	3.970832	3.264308	0.262132	0.578983	3.637717	4.927716	2.822928	2.656504	2.291605	1.849671	1.832998	2.484871	2.604631	2.456049	0.000000	0.000000	20314.000000		1
10863.900391	4872.914551	2.429986	2.362144	5868.222168	99463.601562	966.012024	606.090332	200.942581	144.411484	71.841858	371.639862	451.058472	304.377350	1.976572	99998.000000	4.035986	3.687789	0.385604	0.373306	3.768507	4.997664	2.984982	2.782537	2.303072	2.159602	1.856378	2.570122	2.654233	2.483412	0.295913	4.999991	20342.000000		1
6195.996094	1855.343750	1.757731	3.478457	4355.663574	81749.343750	764.434143	462.835266	177.774460	100.733414	50.567146	211.387207	297.318665	156.675522	0.355312	0.000000	3.792111	3.268424	0.244952	0.541387	3.639054	4.912484	2.883340	2.665426	2.249869	2.003174	1.703868	2.325079	2.473222	2.195001	0.000000	0.000000	20406.000000		1
4798.507324	825.100586	3.543216	2.954222	1332.859741	34612.667969	235.116577	152.265762	58.116142	29.554552	15.175078	61.465080	86.690063	98.901672	2.406457	99998.000000	3.681106	2.916507	0.549398	0.470443	3.124784	4.539235	2.371283	2.182602	1.764297	1.470624	1.181131	1.788628	1.937969	1.995204	0.381378	4.999991	20474.000000		1
8948.460938	2004.963623	3.049818	4.008861	2521.197021	50357.113281	448.869019	269.105560	96.561111	53.931507	28.401234	110.225159	139.335648	112.519463	2.114903	99998.000000	3.951748	3.302106	0.484274	0.603021	3.401607	4.702061	2.652120	2.429923	1.984802	1.731843	1.453337	2.042281	2.144062	2.051228	0.325291	4.999991	20498.000000		1
13152.555664	3142.237305	2.473158	4.921647	4139.367188	74012.851562	712.507080	430.890808	152.176346	63.543522	40.498741	188.249908	272.466827	163.024933	0.743103	99998.000000	4.119010	3.497239	0.393252	0.692110	3.616934	4.869307	2.852789	2.634367	2.182347	1.803071	1.607442	2.274735	2.435314	2.212254	0.000000	4.999991	20512.000000		1
3258.669922	188.422607	2.624262	2.935719	748.041016	25958.751953	137.399063	93.307770	35.188541	24.423210	24.962866	46.364014	55.198925	79.393936	0.862019	0.000000	3.513040	2.275133	0.419007	0.467715	2.873925	4.414284	2.137984	1.969918	1.546401	1.387803	1.397294	1.666181	1.741931	1.899787	0.000000	0.000000	20576.000000		0
21190.324219	3970.159424	2.667434	4.446751	9109.835938	99998.000000	1464.350342	940.953552	290.790405	115.553856	82.132301	375.386597	484.683563	402.104126	0.661666	0.000000	4.326138	3.598808	0.426094	0.648043	3.959511	4.999991	3.165645	2.973568	2.463580	2.062784	1.914514	2.574479	2.685458	2.604339	0.000000	0.000000	20600.000000		1
7563.192871	1053.130737	1.501781	3.978023	2474.169922	44494.332031	429.570984	266.462769	82.816887	47.742443	23.433331	92.758865	123.559242	83.072838	1.011899	0.000000	3.878705	3.022482	0.176607	0.599667	3.393430	4.648304	2.633035	2.425637	1.918119	1.678905	1.369834	1.967355	2.091875	1.919459	0.005137	0.000000	20714.000000		1
14903.820312	2233.659912	1.236579	3.805334	5603.680664	88182.984375	893.115479	579.943298	175.625092	98.759819	42.281143	204.732498	261.593567	187.849030	1.811576	0.000000	4.173297	3.349017	0.092222	0.580393	3.748473	4.945385	2.950908	2.763386	2.244586	1.994580	1.626147	2.311187	2.417627	2.273809	0.258056	0.000000	20749.000000		1
11765.074219	2979.779785	2.655099	2.738360	3604.619141	66166.804688	590.054932	370.443359	110.681549	35.453743	31.851938	184.592606	217.863052	105.870918	2.872595	99998.000000	4.070595	3.474184	0.424081	0.437491	3.556859	4.820640	2.770892	2.568722	2.044075	1.549662	1.503136	2.266214	2.338184	2.024777	0.458274	4.999991	20767.000000		1
11369.581055	2711.969482	1.915002	3.361275	7953.218262	99998.000000	1362.845947	828.850403	277.928131	100.357193	86.085648	384.122833	514.515625	349.032959	1.652337	99998.000000	4.055745	3.433285	0.282169	0.526504	3.900543	4.999991	3.134447	2.918476	2.443933	2.001549	1.934931	2.584470	2.711399	2.542866	0.218099	4.999991	20840.000000		1
13206.379883	2743.238525	2.852458	6.491270	5159.279785	84877.867188	846.440002	538.578064	166.373871	65.529449	53.564541	255.324310	304.929352	163.219208	1.613971	0.000000	4.120784	3.438264	0.455219	0.812330	3.712589	4.928794	2.927596	2.731249	2.221085	1.816437	1.728877	2.407092	2.484199	2.212771	0.207896	0.000000	20905.000000		1
7104.607422	2146.658447	1.440106	2.078440	2298.248779	42090.308594	366.160065	240.963348	66.189369	12.193103	12.486058	93.227592	121.354370	83.526146	0.785185	0.000000	3.851540	3.331763	0.158394	0.317737	3.361397	4.624182	2.563671	2.381951	1.820788	1.086114	1.096425	1.969544	2.084055	1.921822	0.000000	0.000000	20932.000000		1
8869.257812	650.486938	3.068320	3.315019	2767.106689	48279.015625	472.536713	297.870667	77.284660	43.909355	30.680117	118.313805	185.434464	62.750999	0.697101	99998.000000	3.947887	2.813239	0.486901	0.520486	3.442026	4.683758	2.674436	2.474028	1.888093	1.642557	1.486857	2.073035	2.268190	1.797621	0.000000	4.999991	20976.000000		1
6727.490723	778.788940	2.359060	1.763899	1639.639282	34327.207031	284.033936	179.171387	56.820969	44.745049	19.436806	78.308464	114.011986	94.146545	0.062367	0.000000	3.827853	2.891420	0.372739	0.246474	3.214748	4.535638	2.453370	2.253269	1.754509	1.650745	1.288625	1.893809	2.056951	1.973804	0.000000	0.000000	20996.000000		1
10542.846680	655.676880	2.226459	4.085954	2999.990479	53253.394531	461.715881	319.145386	110.826485	40.168781	31.244440	117.000130	171.351028	110.669220	1.111498	0.000000	4.022958	2.816690	0.347615	0.611293	3.477120	4.726347	2.664375	2.503989	2.044644	1.603889	1.494773	2.068186	2.233887	2.044027	0.045909	0.000000	21031.000000		1
4649.488770	0.000000	1.134816	1.560372	1430.854736	32820.500000	246.779282	160.872482	48.386944	41.211086	19.325790	58.711304	76.643242	52.050426	2.466017	0.000000	3.667405	0.000000	0.054925	0.193228	3.155596	4.516145	2.392309	2.206482	1.684728	1.615014	1.286137	1.768722	1.884474	1.716424	0.391996	0.000000	21109.000000		0
11026.142578	2031.992676	1.628214	5.263942	4539.081543	69915.570312	721.409851	476.049072	130.472992	54.816540	33.711433	158.346909	197.350021	95.620575	0.697636	99998.000000	4.042424	3.307922	0.211711	0.721311	3.656968	4.844574	2.858182	2.677652	2.115521	1.738912	1.527777	2.199610	2.295237	1.980551	0.000000	4.999991	21144.000000		1
13000.953125	4036.780518	2.180203	3.299600	5982.095703	99380.835938	1040.126587	626.134644	181.761734	74.799164	63.657619	331.233643	422.891602	265.059692	1.190838	0.000000	4.113975	3.606035	0.338497	0.518461	3.776853	4.997303	3.017086	2.796668	2.259502	1.873897	1.803850	2.520134	2.626229	2.423344	0.075853	0.000000	21197.000000		1
15007.915039	3226.164307	2.248045	2.115445	4812.855957	78052.375000	813.484131	500.651154	140.803513	62.254517	41.519459	219.901413	271.193237	196.054855	2.204624	99998.000000	4.176321	3.508687	0.351805	0.325402	3.682403	4.892386	2.910349	2.699535	2.148613	1.794171	1.618252	2.342228	2.433279	2.292378	0.343334	4.999991	21224.000000		1
11712.933594	1057.392456	2.701355	5.889941	4601.487305	75459.234375	740.766479	482.315247	159.654404	70.074883	36.998699	198.586609	244.546646	161.782181	1.389068	99998.000000	4.068666	3.024236	0.431582	0.770111	3.662898	4.877712	2.869681	2.683331	2.203181	1.845562	1.568186	2.297950	2.388362	2.208931	0.142723	4.999991	21260.000000		1
12914.679688	10902.820312	2.531749	8.165740	12217.532227	99998.000000	1956.046387	1261.835083	542.297058	255.876312	204.670822	731.882202	1000.411133	611.801453	0.970635	0.000000	4.111084	4.037539	0.403421	0.911996	4.086984	4.999991	3.291379	3.101003	2.734237	2.408030	2.311056	2.864441	3.000179	2.786611	0.000000	0.000000	21353.000000		1
7766.611816	1538.646851	2.084607	4.983322	3589.462646	60281.664062	594.498596	380.138641	105.167824	36.502216	35.037441	101.976158	151.917313	130.284882	0.961634	0.000000	3.890232	3.187139	0.319024	0.697519	3.555029	4.780185	2.774151	2.579942	2.021883	1.562319	1.544532	2.008499	2.181607	2.114894	0.000000	0.000000	21442.000000		1
8197.064453	2082.498047	3.697403	5.365705	6880.777344	99998.000000	1129.675293	717.767944	285.159485	142.647583	97.180946	467.346771	642.117676	350.688934	2.364002	0.000000	3.913658	3.318585	0.567897	0.729627	3.837637	4.999991	3.052954	2.855984	2.455088	2.154264	1.987581	2.669639	2.807615	2.544922	0.373648	0.000000	21493.000000		1
24151.630859	5187.163086	2.035268	4.477589	9498.686523	99998.000000	1539.883423	980.567261	299.705475	135.493317	100.249260	482.561951	587.797607	370.649994	2.464513	99998.000000	4.382946	3.714930	0.308622	0.651044	3.977664	4.999991	3.187488	2.991477	2.476695	2.131918	2.001081	2.683553	2.769228	2.568964	0.391731	4.999991	21561.000000		1
14088.692383	5131.942383	3.287266	3.244093	9702.314453	99998.000000	1560.526001	993.938354	285.415436	89.292740	99.762032	489.904327	634.540894	333.645111	1.635164	0.000000	4.148870	3.710282	0.516835	0.511093	3.986875	4.999991	3.193271	2.997360	2.455477	1.950816	1.998965	2.690111	2.802460	2.523285	0.213561	0.000000	21582.000000		1
7870.737305	3098.281738	1.902667	3.518546	2667.110107	50543.355469	463.097382	285.498688	88.691414	20.226242	24.602068	89.733711	110.185066	99.018852	0.156109	99998.000000	3.896015	3.491121	0.279363	0.546363	3.426041	4.703664	2.665672	2.455604	1.947882	1.305915	1.390972	1.952956	2.042123	1.995718	0.000000	4.999991	21637.000000		1
4462.527832	1247.403198	2.019849	2.331306	1066.985962	26211.335938	174.073975	120.339821	38.796516	9.642851	12.371960	34.679726	52.784355	66.355888	0.482487	0.000000	3.649581	3.096007	0.305319	0.367599	3.028159	4.418489	2.240734	2.080409	1.588793	0.984205	1.092438	1.540076	1.722505	1.821880	0.000000	0.000000	21660.000000		1
15109.040039	2292.210938	1.507948	2.898715	6180.799316	99998.000000	1013.239441	643.292603	200.991928	112.251175	87.251305	361.386414	501.261719	359.443665	1.788231	0.000000	4.179237	3.360255	0.178386	0.462205	3.791045	4.999991	3.005712	2.808408	2.303179	2.050191	1.940772	2.557972	2.700064	2.555631	0.252424	0.000000	21750.000000		1
2416.485596	806.533386	2.229543	1.474027	802.715698	29804.976562	134.817978	90.853111	64.258949	40.329136	10.089993	40.088604	74.256432	33.754604	1.323904	99998.000000	3.383184	2.906622	0.348216	0.168505	2.904562	4.474289	2.129748	1.958340	1.807934	1.605619	1.003891	1.603021	1.870734	1.528333	0.121857	4.999991	21767.000000		1
19318.833984	4830.621094	2.285050	5.877606	7546.473145	99998.000000	1223.979126	772.572144	255.814636	152.176346	66.824615	370.153503	481.926697	329.411133	1.678896	99998.000000	4.285981	3.684003	0.358896	0.769200	3.877744	4.999991	3.087774	2.887939	2.407925	2.182347	1.824937	2.568382	2.682981	2.517738	0.225024	4.999991	21792.000000		1
12732.329102	3372.604980	2.291218	4.662613	4891.318359	83776.687500	788.154297	490.573486	163.940796	71.215866	36.961693	197.911270	310.628082	203.674774	1.604584	99998.000000	4.104908	3.527966	0.360066	0.668629	3.689426	4.923123	2.896611	2.690704	2.214687	1.852577	1.567752	2.296471	2.492241	2.308937	0.205363	4.999991	21834.000000		1
9989.025391	3187.691650	3.580221	3.339689	6320.776367	99768.359375	1060.099976	666.617981	204.784927	92.043434	71.518066	308.050079	382.624146	260.255219	3.146372	0.000000	3.999523	3.503476	0.553910	0.523706	3.800771	4.998993	3.025347	2.823877	2.311298	1.963993	1.854416	2.488621	2.582772	2.415400	0.497810	0.000000	21894.000000		1
6504.184570	404.312073	2.439237	1.455525	1332.597656	32377.419922	242.397278	152.271942	53.842079	28.182289	15.477284	77.044128	107.542305	78.367050	0.368266	0.000000	3.813193	2.606717	0.387254	0.163020	3.124699	4.510242	2.384528	2.182620	1.731122	1.449976	1.189695	1.886739	2.031579	1.894133	0.000000	0.000000	21924.000000		1
15866.493164	3441.261230	2.920300	4.859972	6940.003418	99998.000000	1115.073730	721.844666	196.970734	86.196663	56.204224	248.984146	318.587219	183.864838	1.292687	99998.000000	4.200481	3.536718	0.465428	0.686634	3.841360	4.999991	3.047304	2.858444	2.294402	1.935490	1.749769	2.396172	2.503228	2.264499	0.111493	4.999991	21980.000000		1
7032.540039	2156.230225	1.955090	3.040566	3919.845215	68328.460938	672.119385	412.684418	129.868576	65.134727	35.096031	182.036179	233.161484	145.777588	0.099522	99998.000000	3.847112	3.333695	0.291167	0.482955	3.593269	4.834601	2.827446	2.615618	2.113504	1.813813	1.545258	2.260158	2.367657	2.163691	0.000000	4.999991	22024.000000		1
20461.386719	3667.222168	1.372264	4.372742	9516.177734	99998.000000	1612.696655	985.741760	311.050568	114.850769	112.103157	484.600281	655.084778	338.131958	2.628488	99998.000000	4.310935	3.564337	0.137438	0.640754	3.978462	4.999991	3.207553	2.993763	2.492831	2.060134	2.049618	2.685384	2.816298	2.529086	0.419706	4.999991	22104.000000		1
21842.521484	2774.689453	5.359538	6.759555	9144.981445	99998.000000	1536.192261	949.856323	313.970856	133.550552	109.312370	440.339386	614.274597	418.025452	1.266274	0.000000	4.339303	3.443214	0.729127	0.829918	3.961183	4.999991	3.186445	2.977658	2.496889	2.125646	2.038669	2.643788	2.788363	2.621203	0.102528	0.000000	22174.000000		1
12221.788086	3326.120605	1.976677	3.157748	5030.728027	81010.140625	836.343872	523.865540	173.892029	78.709351	34.756821	194.488312	292.316833	190.334518	2.451866	99998.000000	4.087135	3.521938	0.295936	0.499378	3.701631	4.908539	2.922385	2.719220	2.240280	1.896026	1.541040	2.288893	2.465854	2.279518	0.389497	4.999991	22214.000000		1
5849.744629	2222.222412	2.729109	3.833087	2353.614258	44763.914062	417.454956	258.300140	75.878479	41.044563	15.005473	84.778145	92.672516	38.895195	0.456458	0.000000	3.767137	3.346787	0.436021	0.583549	3.371735	4.650928	2.620610	2.412125	1.880119	1.613256	1.176250	1.928284	1.966951	1.589896	0.000000	0.000000	22261.000000		1
4323.997070	827.656982	2.050686	3.611058	2024.804443	48552.441406	328.640198	222.072357	97.643501	45.226112	22.767242	112.661308	129.029800	86.649979	0.239794	99998.000000	3.635885	2.917850	0.311899	0.557634	3.306383	4.686211	2.516721	2.346494	1.989643	1.655389	1.357310	2.051775	2.110690	1.937768	0.000000	4.999991	22295.000000		1
7785.863770	1560.495117	1.458608	3.771412	3276.466309	58478.339844	585.447815	345.249237	136.628128	28.398149	41.618137	155.756561	237.534225	154.723511	0.337679	99998.000000	3.891307	3.193262	0.163939	0.576504	3.515406	4.766995	2.767488	2.538133	2.135540	1.453290	1.619283	2.192446	2.375726	2.189556	0.000000	4.999991	22329.000000		1
7819.118652	1876.532104	0.807940	2.109277	4670.260742	77385.992188	771.582275	492.041351	143.381516	99.370399	63.845726	240.682724	292.659149	278.014465	1.864649	99998.000000	3.893158	3.273356	0.000000	0.324134	3.669341	4.888662	2.887382	2.692002	2.156493	1.997257	1.805132	2.381445	2.466362	2.444067	0.270597	4.999991	22368.000000		1
11157.759766	3363.698975	2.389898	3.570970	5604.911133	98302.226562	919.259460	584.442505	212.219818	95.444801	67.833000	325.229584	457.281464	271.809998	0.798904	0.000000	4.047577	3.526817	0.378379	0.552786	3.748569	4.992563	2.963438	2.766742	2.326786	1.979752	1.831441	2.512190	2.660184	2.434265	0.000000	0.000000	22403.000000		1
5840.246582	3071.875488	2.420735	4.175382	3159.166992	62391.718750	540.295715	330.709381	87.689194	45.549904	31.062500	127.864143	187.990875	122.122223	0.187182	0.000000	3.766431	3.487404	0.383947	0.620696	3.499573	4.795127	2.732631	2.519447	1.942946	1.658487	1.492236	2.106749	2.274137	2.086795	0.000000	0.000000	22441.000000		1
8333.208984	276.833405	2.901798	3.965688	2146.692383	43106.265625	379.602081	233.506866	77.482018	20.284834	21.283964	110.092560	161.865448	89.024452	0.125047	99998.000000	3.920812	2.442219	0.462667	0.598319	3.331770	4.634541	2.579329	2.368300	1.889201	1.307171	1.328053	2.041758	2.209154	1.949509	0.000000	4.999991	22480.000000		0
12945.662109	2578.745605	2.907966	3.731324	4779.147461	80533.117188	803.609985	502.146759	154.180771	58.748306	44.763550	224.930984	322.559082	171.869095	0.888288	99998.000000	4.112124	3.411408	0.463589	0.571863	3.679350	4.905974	2.905045	2.700831	2.188030	1.768995	1.650925	2.352049	2.508609	2.235198	0.000000	4.999991	22512.000000		1
16307.029297	4535.914551	3.373610	4.055117	8636.102539	99998.000000	1423.867065	890.386414	266.610809	122.880821	74.148499	420.850159	531.852417	320.949371	1.653197	0.000000	4.212375	3.656665	0.528095	0.608003	3.936318	4.999991	3.153470	2.949579	2.425878	2.089484	1.870102	2.624127	2.725791	2.506437	0.218325	0.000000	22561.000000		1
7296.119629	903.251770	0.656836	2.029100	2219.755371	46026.269531	386.605255	245.468689	67.179245	45.398804	24.509556	84.411179	104.501740	67.065147	0.848332	0.000000	3.863092	2.955809	0.000000	0.307303	3.346305	4.663006	2.587268	2.389996	1.827235	1.657044	1.389335	1.926400	2.019124	1.826497	0.000000	0.000000	22624.000000		1
20985.058594	5733.518555	3.219423	5.402710	10466.240234	99998.000000	1731.386719	1078.278564	383.058929	132.674774	127.321404	596.506104	749.268311	512.730164	1.903386	99998.000000	4.321910	3.758421	0.507778	0.732612	4.019791	4.999991	3.238394	3.032731	2.583266	2.122788	2.104901	2.775615	2.874637	2.709889	0.279527	4.999991	22671.000000		1
21674.058594	8652.307617	1.976677	4.742790	10520.313477	99998.000000	1743.632202	1089.990601	370.878174	169.725891	94.479591	486.259338	615.582092	362.296143	2.679737	99998.000000	4.335940	3.937132	0.295936	0.676034	4.022028	4.999991	3.241455	3.037423	2.569231	2.229748	1.975338	2.686868	2.789286	2.559064	0.428092	4.999991	22761.000000		1
8575.020508	708.118958	2.106194	4.378909	2487.047607	44822.320312	412.357544	269.759308	95.716164	47.637596	23.257557	116.605415	152.685150	136.344421	1.336790	99998.000000	3.933235	2.850106	0.323498	0.641366	3.395684	4.651495	2.615274	2.430976	1.980985	1.677950	1.366564	2.066719	2.183797	2.134637	0.126063	4.999991	22842.000000		1
21416.343750	5444.963867	1.652884	5.862187	10606.248047	99998.000000	1769.381470	1097.878784	353.081909	179.331741	109.808853	514.786987	740.310059	408.472046	2.025164	99998.000000	4.330745	3.735995	0.218242	0.768060	4.025562	4.999991	3.247822	3.040554	2.547875	2.253657	2.040637	2.711627	2.869414	2.611162	0.306460	4.999991	22902.000000		1
23109.714844	4255.673340	4.104456	4.909312	8273.587891	99998.000000	1397.744629	857.893066	303.100677	116.256950	71.043175	388.930389	472.327026	236.380905	2.257756	99998.000000	4.363795	3.628968	0.613256	0.691021	3.917694	4.999991	3.145428	2.933433	2.481587	2.065419	1.851522	2.589872	2.674243	2.373612	0.353677	4.999991	22988.000000		1
8250.025391	1804.782715	1.409269	2.664350	3605.698486	63943.019531	558.906067	378.109558	110.974510	59.358887	44.880733	164.243011	217.011948	137.787613	2.405527	0.000000	3.916455	3.256425	0.148994	0.425591	3.556989	4.805793	2.747339	2.577618	2.045223	1.773486	1.652060	2.215487	2.336484	2.139210	0.381210	0.000000	23032.000000		1
9777.330078	1621.802979	3.031315	2.948054	4510.393555	73883.570312	725.955261	454.681854	145.984192	75.258644	52.522240	240.377441	291.909790	228.582138	0.954027	0.000000	3.990220	3.209998	0.481631	0.469535	3.654214	4.868548	2.860910	2.657708	2.164306	1.876556	1.720343	2.380894	2.465249	2.359042	0.000000	0.000000	23077.000000		1
11943.178711	2953.484619	2.408400	3.022064	3917.402832	70178.187500	668.462036	421.793793	133.331619	54.135033	37.936153	209.512299	273.132904	137.966476	1.523291	99998.000000	4.077120	3.470335	0.381729	0.480304	3.592998	4.846202	2.825077	2.625100	2.124933	1.733478	1.579053	2.321209	2.436374	2.139774	0.182783	4.999991	23164.000000		1
6414.626953	3776.580811	2.997394	3.188586	3660.835693	60505.847656	596.339539	384.548401	115.806725	62.673908	27.451443	152.641983	190.146408	108.711044	0.484351	0.000000	3.807171	3.577099	0.476744	0.503598	3.563580	4.781797	2.775494	2.584951	2.063734	1.797087	1.438565	2.183674	2.279088	2.036274	0.000000	0.000000	23227.000000		1
15689.875000	4234.438965	2.846291	3.953353	7847.535156	99998.000000	1302.645264	806.255859	257.874573	122.029709	66.337387	345.276978	476.826202	218.769684	2.782531	0.000000	4.195620	3.626796	0.454279	0.596966	3.894733	4.999991	3.114826	2.906473	2.411408	2.086466	1.821758	2.538168	2.678360	2.339987	0.444440	0.000000	23250.000000		1
12549.068359	695.580444	1.766982	2.726025	3208.056641	56548.343750	548.652649	336.910797	103.228157	31.503475	31.034746	144.451569	189.745529	81.382950	1.319855	0.000000	4.098611	2.842347	0.247232	0.435530	3.506242	4.752420	2.739297	2.527515	2.013798	1.498358	1.491848	2.159722	2.278172	1.910533	0.120526	0.000000	23283.000000		1
8839.953125	2192.023193	1.989012	3.367443	2913.476318	50965.332031	474.192688	313.113586	92.179115	64.221947	25.986666	109.861275	144.244965	133.800339	0.351463	99998.000000	3.946450	3.340845	0.298637	0.527300	3.464411	4.707275	2.675955	2.495702	1.964633	1.807683	1.414751	2.040845	2.159101	2.126457	0.000000	4.999991	23314.000000		1
5184.002441	2875.789795	2.507080	3.262596	4727.791016	77887.867188	816.768311	497.955963	172.535187	67.977936	57.123177	243.575272	338.995392	198.854889	1.725133	99998.000000	3.714665	3.458757	0.399168	0.513563	3.674658	4.891470	2.912099	2.697191	2.236878	1.832368	1.756812	2.386633	2.530194	2.298536	0.236822	4.999991	23351.000000		1
9465.526367	1477.101562	2.161701	4.841470	3069.374756	43399.609375	504.437988	316.410095	100.289352	52.324879	26.433809	129.806900	166.777847	88.746918	1.560314	99998.000000	3.976145	3.169410	0.334796	0.684977	3.487050	4.637486	2.702808	2.500250	2.001255	1.718708	1.422160	2.113298	2.222138	1.948153	0.193212	4.999991	23414.000000		1
8206.038086	1328.557861	0.527319	2.978892	2988.201416	44894.941406	525.203857	306.178253	102.056335	43.708912	30.942234	137.238708	173.599075	84.765808	1.571118	99998.000000	3.914134	3.123380	0.000000	0.474055	3.475410	4.652197	2.720328	2.485974	2.008840	1.640570	1.490552	2.137477	2.239547	1.928221	0.196209	4.999991	23473.000000		1
31842.054688	7928.526855	0.891200	7.363968	13052.546875	99998.000000	2101.056152	1326.797119	402.501923	154.075928	139.045776	664.194153	875.942139	496.121155	2.826040	99998.000000	4.503001	3.899193	0.000000	0.867112	4.115695	4.999991	3.322438	3.122804	2.604768	2.187735	2.143158	2.822295	2.942475	2.695588	0.451178	4.999991	23523.000000		1
7205.137207	2407.666016	2.778449	5.131341	3619.341064	52763.453125	593.046143	374.208618	114.351204	61.372570	44.486015	149.262207	200.788391	113.709785	0.756759	0.000000	3.857642	3.381596	0.443802	0.710231	3.558630	4.722333	2.773088	2.573114	2.058241	1.787974	1.648224	2.173950	2.302739	2.055798	0.000000	0.000000	23598.000000		1
28603.927734	8060.433594	3.518546	6.596117	13835.002930	99998.000000	2275.876221	1411.599976	418.173462	164.961517	143.045395	681.894836	894.604919	463.936157	2.720563	0.000000	4.456426	3.906358	0.546363	0.819288	4.140979	4.999991	3.357149	3.149712	2.621356	2.217383	2.155474	2.833717	2.951631	2.666458	0.434659	0.000000	23640.000000		1
26009.785156	14797.681641	3.139246	7.160441	21131.724609	99998.000000	3441.070068	2164.254150	686.230530	264.668060	215.288132	1026.937378	1420.734009	712.214111	2.508143	0.000000	4.415137	4.170194	0.496825	0.854940	4.324935	4.999991	3.536694	3.335308	2.836470	2.422702	2.333020	3.011544	3.152513	2.852611	0.399352	0.000000	23694.000000		1
14234.673828	4151.375488	1.776234	3.537048	6544.131348	92882.109375	1088.347046	669.606140	216.725159	95.176514	76.893028	355.777100	485.365051	310.760681	2.273744	99998.000000	4.153347	3.618192	0.249500	0.548641	3.815852	4.967932	3.036767	2.825819	2.335909	1.978530	1.885887	2.551178	2.686069	2.492426	0.356742	4.999991	23748.000000		1
5511.979492	3324.714355	1.884164	1.566539	3862.586426	58948.683594	648.716858	389.759918	138.083649	55.963692	43.696579	191.938065	241.280975	166.093246	2.019465	0.000000	3.741307	3.521754	0.275119	0.194941	3.586878	4.770474	2.812055	2.590797	2.140142	1.747906	1.640447	2.283161	2.382523	2.220352	0.305236	0.000000	23773.000000		1
6662.306641	1923.993896	1.455525	3.681984	2956.762695	41242.675781	468.139282	294.003662	76.276276	48.837170	25.416174	116.904533	146.323410	93.899841	1.077133	99998.000000	3.823625	3.284204	0.163020	0.566082	3.470816	4.615347	2.670375	2.468353	1.882389	1.688751	1.405110	2.067831	2.165314	1.972665	0.032269	4.999991	23794.000000		1
8093.377441	2303.034668	3.648063	4.200052	3816.098877	60752.304688	623.575134	392.266998	115.316414	32.403927	43.711998	208.506989	241.006516	172.960739	1.356418	0.000000	3.908130	3.362300	0.562062	0.623255	3.581620	4.783563	2.794889	2.593582	2.061891	1.510598	1.640601	2.319121	2.382029	2.237947	0.132394	0.000000	23834.000000		1
6334.270996	1684.683472	3.083739	2.488577	3182.680420	47724.457031	525.706543	328.482941	100.233841	42.056030	35.796040	148.679382	202.151413	121.536308	0.333052	0.000000	3.801697	3.226518	0.489078	0.395951	3.502793	4.678741	2.720743	2.516513	2.001014	1.623828	1.553835	2.172251	2.305677	2.084706	0.000000	0.000000	23887.000000		1
11778.531250	3491.982666	4.122959	4.243225	3968.959961	57296.101562	684.219971	406.729736	118.178123	46.552120	43.548557	195.132828	254.994354	170.271713	1.522662	0.000000	4.071091	3.543072	0.615209	0.627696	3.598677	4.758125	2.835196	2.609306	2.072537	1.667939	1.638974	2.290330	2.406531	2.231143	0.182603	0.000000	23947.000000		1
19754.275391	2988.642334	1.766982	2.618094	7800.724121	99998.000000	1296.049194	799.897156	218.285538	85.012512	52.263203	327.203186	425.744049	256.943268	2.885887	99998.000000	4.295661	3.475474	0.247232	0.417985	3.892135	4.999991	3.112622	2.903034	2.339025	1.929483	1.718196	2.514817	2.629148	2.409837	0.460279	4.999991	24014.000000		1
7358.553223	2974.376953	2.318972	3.987274	5496.958496	76406.210938	867.563660	560.525024	185.076752	64.012245	44.778969	239.335129	320.977112	213.999130	0.005701	99998.000000	3.866792	3.473396	0.365295	0.600676	3.740123	4.883129	2.938301	2.748595	2.267352	1.806263	1.651074	2.379006	2.506474	2.330412	0.000000	4.999991	24049.000000		1
7797.933594	3164.396973	0.616748	2.673601	5125.269531	75194.320312	837.706909	525.351929	158.658356	65.902580	43.869267	187.552994	270.718353	185.036667	1.398522	0.000000	3.891979	3.500291	0.000000	0.427097	3.709717	4.876185	2.923092	2.720450	2.200463	1.818902	1.642160	2.273124	2.432518	2.267258	0.145669	0.000000	24139.000000		1
9408.051758	599.013184	3.845422	5.899192	3138.435059	47533.812500	506.738464	322.515900	112.075401	33.039177	33.526409	132.859802	188.512039	94.760208	1.780504	99998.000000	3.973500	2.777436	0.584944	0.770793	3.496713	4.677002	2.704784	2.508551	2.049510	1.519029	1.525387	2.123394	2.275339	1.976626	0.250543	4.999991	24268.000000		1
2591.617188	1329.097534	2.559503	5.205351	1398.031494	21220.183594	234.564590	145.327362	47.631428	58.856239	27.932505	76.439713	98.161575	63.330742	0.856685	0.000000	3.413571	3.123557	0.408156	0.716450	3.145517	4.326749	2.370262	2.162347	1.677894	1.769793	1.446110	1.883319	1.991942	1.801615	0.000000	0.000000	24315.000000		1
21242.158203	6799.067383	2.837040	4.631775	8475.483398	99998.000000	1406.154053	860.671509	286.944977	102.158096	79.856499	368.448181	496.987671	280.117584	1.308043	0.000000	4.327199	3.832449	0.452865	0.665747	3.928164	4.999991	3.148033	2.934837	2.457799	2.009273	1.902310	2.566376	2.696346	2.447340	0.116622	0.000000	24342.000000		1
11120.495117	7186.785645	2.522498	10.571056	14923.692383	99998.000000	2524.977539	1525.556396	458.662964	177.731277	159.127090	798.725342	1005.286499	670.121094	0.805101	99998.000000	4.046124	3.856535	0.401831	1.024118	4.173876	4.999991	3.402257	3.183428	2.661494	2.249764	2.201744	2.902397	3.002290	2.826153	0.000000	4.999991	24436.000000		1
17862.816406	5439.604004	3.336605	3.478457	9940.999023	99998.000000	1636.712891	1006.933228	283.096466	106.950226	95.793259	421.133881	515.052185	342.708221	1.359510	99998.000000	4.251950	3.735567	0.523305	0.541387	3.997430	4.999991	3.213973	3.003001	2.451934	2.029182	1.981335	2.624420	2.711851	2.534925	0.133382	4.999991	24478.000000		1
15934.702148	4143.576660	1.088560	3.034399	7785.243652	99998.000000	1297.529297	794.957031	243.380997	149.370132	82.906319	410.945190	494.930817	213.459473	2.363226	0.000000	4.202344	3.617375	0.036852	0.482073	3.891272	4.999991	3.113117	2.900344	2.386287	2.174264	1.918588	2.613784	2.694545	2.329315	0.373505	0.000000	24582.000000		1
9898.668945	1204.591675	3.200921	7.163525	3266.071045	49089.433594	552.257507	336.926208	103.027710	36.055073	34.210999	129.187073	188.786484	101.710953	0.492809	0.000000	3.995577	3.080840	0.505275	0.855127	3.514026	4.690988	2.742142	2.527535	2.012954	1.556966	1.534166	2.111219	2.275971	2.007368	0.000000	0.000000	24656.000000		1
6450.123535	2470.965820	2.704439	4.604022	6620.121094	86767.875000	1059.998169	675.455994	177.000443	53.253086	50.335869	281.742706	355.548920	160.234146	1.836993	99998.000000	3.809568	3.392867	0.432077	0.663137	3.820866	4.938359	3.025305	2.829597	2.247974	1.726345	1.701878	2.449853	2.550899	2.204755	0.264107	4.999991	24683.000000		1
7283.186523	2398.312988	1.430855	4.727372	2737.774170	43429.324219	455.511383	281.872223	92.333305	46.641548	31.133427	111.563499	160.736801	134.367752	0.989340	0.000000	3.862321	3.379906	0.155596	0.674620	3.437398	4.637783	2.658499	2.450052	1.965358	1.668773	1.493227	2.047522	2.206115	2.128295	0.000000	0.000000	24758.000000		1
4655.720703	1632.824219	2.124696	3.379778	1968.803711	31469.853516	341.724518	204.328537	56.561935	24.133339	19.624914	72.051559	87.837212	77.475853	0.277816	0.000000	3.667987	3.212940	0.327297	0.528888	3.294202	4.497895	2.533676	2.310329	1.752524	1.382617	1.292808	1.857643	1.943678	1.889166	0.000000	0.000000	24808.000000		1
4427.813965	472.320831	2.149366	2.254213	2147.006836	35307.019531	350.084534	219.580704	70.944496	35.105282	28.296387	116.334045	154.128342	97.106934	1.237141	0.000000	3.646189	2.674237	0.332310	0.352995	3.331833	4.547861	2.544173	2.341594	1.850919	1.545372	1.451731	2.065707	2.187882	1.987250	0.092419	0.000000	24863.000000		1
8543.405273	1641.989136	1.097811	1.005299	2791.483643	41980.269531	490.872620	288.983337	86.461868	26.390636	28.623262	120.703705	167.169479	65.292000	0.747997	99998.000000	3.931631	3.215370	0.040528	0.002295	3.445835	4.623045	2.690969	2.460873	1.936825	1.421450	1.456719	2.081721	2.223157	1.814860	0.000000	4.999991	24916.000000		1
7168.449707	2753.932861	1.353761	2.695188	4684.094238	72497.515625	764.360168	478.963226	158.078613	67.342690	48.377693	196.480408	256.264862	150.640640	1.225304	0.000000	3.855425	3.439953	0.131542	0.430589	3.670626	4.860323	2.883298	2.680302	2.198873	1.828290	1.684645	2.293319	2.408689	2.177942	0.088244	0.000000	24988.000000		1
18962.976562	6988.199219	2.396065	8.671474	14507.760742	99998.000000	2387.023438	1479.389771	452.748352	258.682495	164.424957	710.271362	967.014221	607.706238	2.488726	0.000000	4.277906	3.844365	0.379499	0.938093	4.161601	4.999991	3.377857	3.170083	2.655857	2.412767	2.215968	2.851424	2.985433	2.783694	0.395977	0.000000	25146.000000		1
27172.150391	12435.262695	0.946708	5.054248	17572.056641	99998.000000	2896.284424	1793.687500	523.785339	217.178467	157.927505	800.063660	1066.918091	616.229675	3.969362	0.000000	4.434124	4.094655	0.000000	0.703657	4.244823	4.999991	3.461841	3.253747	2.719153	2.336817	2.198458	2.903125	3.028131	2.789743	0.598721	0.000000	25190.000000		1
21577.531250	7956.607422	1.514116	5.152927	11063.233398	99998.000000	1819.516846	1123.245728	333.318237	114.511559	102.676163	450.043915	570.195618	375.204651	2.187275	0.000000	4.334002	3.900728	0.180159	0.712054	4.043882	4.999991	3.259956	3.050475	2.522859	2.058849	2.011470	2.653255	2.756024	2.574268	0.339903	0.000000	25219.000000		1
6460.155273	1575.920044	2.457740	2.701355	2410.836182	37798.324219	408.003296	249.742752	77.568367	45.318626	15.443363	87.510338	156.031006	54.409485	0.291570	99998.000000	3.810243	3.197534	0.390536	0.431582	3.382168	4.577473	2.610664	2.397493	1.889685	1.656277	1.188742	1.942059	2.193211	1.735675	0.000000	4.999991	25252.000000		1
6170.021484	656.318298	2.297385	3.916348	1933.411743	27849.910156	321.859070	199.493225	63.580524	36.619396	16.750870	81.271935	130.830704	66.019760	0.097775	0.000000	3.790287	2.817115	0.361234	0.592881	3.286324	4.444824	2.507666	2.299928	1.803324	1.563711	1.224037	1.909941	2.116710	1.819674	0.000000	0.000000	25311.000000		1
15439.080078	2984.275879	2.531749	6.395674	5981.571289	87245.445312	974.979492	609.636658	206.548828	88.682159	70.250656	336.158356	406.590942	296.381226	1.549902	0.000000	4.188622	3.474839	0.403421	0.805886	3.776815	4.940743	2.988996	2.785071	2.315023	1.947836	1.846650	2.526544	2.609158	2.471851	0.190304	0.000000	25377.000000		1
15526.399414	5424.783691	2.593424	6.081133	11112.163086	99998.000000	1825.156982	1136.444092	416.002533	154.294861	104.421562	539.518616	723.124390	438.378143	1.699335	0.000000	4.191071	3.734382	0.413874	0.783984	4.045799	4.999991	3.261300	3.055548	2.619096	2.188351	2.018790	2.732007	2.859213	2.641849	0.230279	0.000000	25421.000000		1
7988.949707	3861.531738	0.872698	2.281967	5172.645020	82346.601562	873.135986	528.336975	196.033279	92.293221	51.264072	297.253906	365.571075	170.706528	2.000342	99998.000000	3.902490	3.586760	0.000000	0.358309	3.713713	4.915646	2.941082	2.722911	2.292330	1.965170	1.709813	2.473128	2.562972	2.232250	0.301104	4.999991	25452.000000		1
20707.101562	10711.138672	2.297385	7.499653	14600.509766	99998.000000	2403.607910	1492.313721	471.491333	246.390732	162.759735	770.663330	994.181946	505.350769	2.462658	99998.000000	4.316119	4.029836	0.361234	0.875041	4.164368	4.999991	3.380864	3.173860	2.673474	2.391624	2.211547	2.886865	2.997466	2.703593	0.391404	4.999991	25513.000000		1
9199.751953	1529.482056	2.411484	3.179335	4082.678955	62409.105469	675.619385	420.329010	142.061676	54.458828	47.138031	219.349426	301.540314	170.148376	1.061811	0.000000	3.963776	3.184544	0.382284	0.502336	3.610945	4.795248	2.829702	2.623589	2.152477	1.736068	1.673371	2.341136	2.479345	2.230828	0.026047	0.000000	25569.000000		1
8358.211914	2466.796631	2.093859	3.225591	5474.037109	82142.460938	882.889832	561.184937	196.323151	100.492882	54.014767	275.658478	358.336609	230.339859	1.353796	0.000000	3.922113	3.392133	0.320947	0.508609	3.738308	4.914568	2.945906	2.749106	2.292972	2.002135	1.732512	2.440371	2.554291	2.362369	0.131553	0.000000	25636.000000		1
7574.535156	2771.294434	2.217208	3.558635	3111.439941	43745.898438	503.725647	320.918518	98.849243	51.359669	36.039654	131.034225	215.858627	99.647934	0.800532	99998.000000	3.879356	3.442683	0.345806	0.551283	3.492961	4.640937	2.702194	2.506395	1.994973	1.710622	1.556781	2.117385	2.334169	1.998468	0.000000	4.999991	25682.000000		1
14132.046875	3025.058350	1.612795	4.166131	7235.900391	99998.000000	1223.164917	739.949280	256.850769	131.228500	85.031013	435.445496	542.889099	305.829803	1.477633	0.000000	4.150205	3.480734	0.207579	0.619733	3.859493	4.999991	3.087485	2.869202	2.409681	2.118028	1.929577	2.638934	2.734711	2.485480	0.169567	0.000000	25756.000000		1
17884.892578	6652.000488	0.447142	3.916348	12439.700195	99998.000000	2064.177734	1263.080933	429.410614	184.870132	115.319496	541.088196	727.765442	406.856171	2.836277	99998.000000	4.252486	3.822952	0.000000	0.592881	4.094810	4.999991	3.314747	3.101431	2.632873	2.266867	2.061903	2.733268	2.861991	2.609441	0.452749	4.999991	25780.000000		1
10156.592773	1414.100830	3.037483	3.558635	3028.185303	44424.734375	491.896423	302.126221	77.556030	28.906967	24.950531	110.067886	152.666656	98.608711	1.210816	0.000000	4.006748	3.150480	0.482514	0.551283	3.481182	4.647625	2.691874	2.480188	1.889616	1.461003	1.397080	2.041661	2.183744	1.993915	0.083078	0.000000	25804.000000		1
23858.466797	8520.074219	3.641896	4.622524	14176.477539	99998.000000	2315.582520	1437.561890	529.669128	233.701141	161.257950	753.927856	976.512146	521.265930	2.134946	0.000000	4.377643	3.930443	0.561327	0.664879	4.151568	4.999991	3.364660	3.157627	2.724005	2.368661	2.207521	2.877330	2.989678	2.717059	0.329387	0.000000	25858.000000		1
13369.888672	4175.826172	2.405316	4.052033	8687.335938	99998.000000	1448.635620	895.739746	264.412109	93.033318	77.315498	372.845612	507.176331	345.659363	1.990567	0.000000	4.126128	3.620742	0.381172	0.607673	3.938887	4.999991	3.160959	2.952182	2.422281	1.968639	1.888267	2.571529	2.705159	2.538648	0.298977	0.000000	25959.000000		1
5105.511719	2161.595947	2.007514	3.928683	2778.867920	41818.480469	483.194122	286.103119	75.002693	48.340687	31.081003	128.249603	157.030151	61.785789	0.446423	99998.000000	3.708039	3.334774	0.302659	0.594247	3.443868	4.621368	2.684122	2.456523	1.875077	1.684313	1.492495	2.108056	2.195983	1.790889	0.000000	4.999991	26063.000000		1
10969.697266	4011.635742	2.454656	4.033530	3490.647217	56522.925781	553.879578	354.913666	135.999054	65.640465	35.160789	157.196671	219.697876	117.308502	0.723289	0.000000	4.040195	3.603322	0.389991	0.605685	3.542906	4.752224	2.743415	2.550123	2.133536	1.817172	1.546059	2.196443	2.341826	2.069330	0.000000	0.000000	26095.000000		1
7361.242188	1370.179077	2.019849	2.288134	2435.071289	37251.750000	419.690674	252.712387	89.018288	40.748524	25.656706	93.033318	128.937286	88.256599	0.657258	99998.000000	3.866951	3.136777	0.305319	0.359481	3.386512	4.571146	2.622929	2.402627	1.949479	1.610112	1.409201	1.968639	2.110379	1.945747	0.000000	4.999991	26162.000000		1
7654.292969	3054.091797	2.204873	2.220292	3707.381836	56104.656250	588.019653	378.843475	96.511772	83.667999	24.642157	140.146667	212.885910	121.863190	0.242375	0.000000	3.883905	3.484882	0.343384	0.346410	3.569067	4.748999	2.769392	2.578460	1.984580	1.922559	1.391679	2.146583	2.328147	2.085873	0.000000	0.000000	26180.000000		1
14858.933594	4475.133789	2.497828	4.055117	6856.810059	99998.000000	1158.045654	700.779602	259.391754	99.734276	80.439323	367.982544	467.750732	334.477722	1.460189	0.000000	4.171988	3.650806	0.397563	0.608003	3.836122	4.999991	3.063726	2.845582	2.413956	1.998844	1.905468	2.565827	2.670014	2.524367	0.164409	0.000000	26219.000000		1
9119.306641	3909.237061	1.048471	1.652884	6044.513184	85843.945312	999.393494	617.808533	207.054550	44.917740	50.203266	259.299255	336.738098	192.110764	1.629847	99998.000000	3.959962	3.592092	0.020557	0.218242	3.781361	4.933710	2.999737	2.790854	2.316085	1.652418	1.700732	2.413801	2.527292	2.283552	0.212147	4.999991	26273.000000		1
18701.445312	2895.988281	2.315888	2.232627	6207.100586	97999.234375	1012.598022	631.463379	198.651367	75.338821	54.415653	278.384521	358.228668	213.259033	1.796655	99998.000000	4.271875	3.461797	0.364717	0.348816	3.792889	4.991223	3.005437	2.800348	2.298092	1.877019	1.735724	2.444645	2.554160	2.328907	0.254465	4.999991	26300.000000		1
7423.496582	2102.844727	2.522498	3.435285	2852.846924	43275.054688	469.496155	292.733154	89.650452	24.888855	24.589733	105.719818	126.806419	91.047386	0.007217	0.000000	3.870609	3.322807	0.401831	0.535963	3.455278	4.636238	2.671632	2.466472	1.952552	1.396005	1.390754	2.024156	2.103141	1.959267	0.000000	0.000000	26342.000000		1
8017.171875	660.293213	2.726025	2.707523	2720.912109	45887.128906	471.207611	274.045685	101.260727	60.869919	29.492878	152.879425	180.216782	112.578049	0.614876	0.000000	3.904021	2.819737	0.435530	0.432572	3.434715	4.661691	2.673212	2.437823	2.005441	1.784403	1.469717	2.184349	2.255795	2.051454	0.000000	0.000000	26372.000000		1
7916.410645	2250.225830	1.415436	1.628214	3533.665527	47892.101562	562.606567	351.527710	122.819145	28.586258	26.788439	133.757172	181.373184	97.054512	1.708617	99998.000000	3.898528	3.352226	0.150890	0.211711	3.548225	4.680264	2.750205	2.545959	2.089266	1.456157	1.427947	2.126317	2.258573	1.987016	0.232645	4.999991	26405.000000		1
17425.134766	7314.144043	1.927337	3.207088	11077.822266	99998.000000	1832.869507	1121.746948	350.448395	167.789307	124.752647	604.452881	801.833740	499.602692	3.369081	99998.000000	4.241176	3.864163	0.284958	0.506111	4.044455	4.999991	3.263132	3.049895	2.544624	2.224764	2.096050	2.781363	2.904084	2.698625	0.527511	4.999991	26434.000000		1
14314.826172	3179.365479	2.846291	4.366574	9954.471680	99998.000000	1614.516113	1002.147278	306.690155	104.514076	73.880211	395.585083	519.045654	269.238159	2.539334	0.000000	4.155786	3.502341	0.454279	0.640141	3.998018	4.999991	3.208042	3.000932	2.486700	2.019175	1.868528	2.597240	2.715206	2.430137	0.404720	0.000000	26456.000000		1
7497.549316	1941.244385	1.569623	3.657314	3224.572998	48657.460938	516.683533	311.519287	91.833740	59.546997	22.033314	141.620697	161.375137	101.525932	0.658070	0.000000	3.874919	3.288080	0.195795	0.563162	3.508472	4.687150	2.713225	2.493485	1.963002	1.774860	1.343080	2.151127	2.207837	2.006577	0.000000	0.000000	26478.000000		1
8513.493164	2184.619141	2.241878	4.354239	3467.207764	57527.996094	595.124573	357.100037	139.603943	49.870224	36.412788	177.314972	286.322052	187.713348	0.199771	0.000000	3.930108	3.339376	0.350612	0.638912	3.539980	4.759879	2.774608	2.552790	2.144898	1.697841	1.561254	2.248745	2.456855	2.273495	0.000000	0.000000	26633.000000		1
9070.441406	1823.408569	1.723810	4.274062	3217.446533	48042.832031	526.745728	329.941559	113.194801	57.949619	28.422819	140.387207	208.892456	110.561287	1.756973	99998.000000	3.957628	3.260884	0.236489	0.630841	3.507511	4.681629	2.721601	2.518437	2.053827	1.763051	1.453667	2.147327	2.319923	2.043603	0.244765	4.999991	26717.000000		1
10558.804688	2324.115234	3.250261	3.416783	5380.458008	77897.445312	867.054810	550.108154	188.151230	68.736534	58.998089	238.857147	317.489410	120.080788	0.211633	99998.000000	4.023615	3.366258	0.511918	0.533617	3.730819	4.891523	2.938046	2.740448	2.274507	1.837188	1.770838	2.378138	2.501729	2.079473	0.000000	4.999991	26759.000000		1
6862.194336	2858.021484	0.928205	2.645848	3079.258057	42450.160156	504.474976	316.292908	91.179985	61.347900	19.066757	100.980110	138.191589	79.403191	0.746858	99998.000000	3.836463	3.456065	0.000000	0.422565	3.488446	4.627879	2.702840	2.500089	1.959900	1.787800	1.280277	2.004236	2.140482	1.899838	0.000000	4.999991	26846.000000		1
11673.724609	1820.408081	3.555551	4.465254	4789.857422	70843.726562	786.994812	489.558960	163.635513	86.690063	46.675468	213.613663	313.569977	233.402023	0.240778	0.000000	4.067209	3.260169	0.550907	0.649846	3.680323	4.850301	2.895972	2.689805	2.213878	1.937969	1.669089	2.329629	2.496335	2.368105	0.000000	0.000000	26974.000000		1
11256.176758	2641.419678	3.592556	4.280230	4605.144531	70314.031250	761.220886	457.447968	145.595642	47.995312	37.957741	181.854248	247.969604	129.150070	1.904569	0.000000	4.051391	3.421837	0.555404	0.631467	3.663243	4.847042	2.881511	2.660342	2.163148	1.681199	1.579300	2.259723	2.394398	2.111095	0.279797	0.000000	27030.000000		1
5914.604980	3231.320312	1.054639	2.235711	4452.363770	62038.933594	738.863831	453.334259	129.270325	54.079525	26.603415	153.838470	193.501526	120.034531	1.185785	99998.000000	3.771926	3.509380	0.023104	0.349416	3.648591	4.792665	2.868564	2.656419	2.111499	1.733033	1.424937	2.187065	2.286685	2.079306	0.074006	4.999991	27064.000000		1
7120.309570	1473.854492	2.901798	4.896977	2569.738037	42007.808594	412.400726	261.195770	60.971684	49.494007	30.276148	153.986496	177.117615	94.029366	0.614491	0.000000	3.852499	3.168455	0.462667	0.689928	3.409889	4.623330	2.615319	2.416966	1.785128	1.694553	1.481101	2.187483	2.248262	1.973264	0.000000	0.000000	27095.000000		1
9755.351562	5627.329590	1.156402	2.682853	8563.961914	99998.000000	1428.230469	876.762451	267.159698	107.307938	73.377563	367.797516	483.591919	269.898071	1.885124	99998.000000	3.989243	3.750302	0.063109	0.428597	3.932675	4.999991	3.154798	2.942882	2.426771	2.030632	1.865563	2.565609	2.684479	2.431200	0.275340	4.999991	27168.000000		1
23265.208984	6628.718262	2.167868	6.392591	11486.766602	99998.000000	1882.819824	1168.462524	360.760437	159.194931	122.988754	592.478699	747.208374	452.341309	2.429094	99998.000000	4.366707	3.821429	0.336033	0.805677	4.060198	4.999991	3.274809	3.067615	2.557219	2.201929	2.089865	2.772673	2.873442	2.655466	0.385444	4.999991	27195.000000		1
15153.412109	4955.734863	2.519415	4.357323	6376.542480	87428.062500	1076.588745	658.125366	200.011292	61.455830	59.207783	256.434448	313.480560	231.246490	0.997889	0.000000	4.180511	3.695108	0.401300	0.639220	3.804585	4.941651	3.032050	2.818309	2.301054	1.788563	1.772379	2.408976	2.496211	2.364075	0.000000	0.000000	27271.000000		1
13438.224609	2631.218506	1.551121	4.502259	6526.036133	93482.898438	1047.798950	668.196838	214.177994	59.917046	77.916824	345.569946	455.085815	254.908020	0.058357	0.000000	4.128342	3.420157	0.190646	0.653430	3.814650	4.970732	3.020278	2.824904	2.330775	1.777550	1.891631	2.538536	2.658093	2.406384	0.000000	0.000000	27327.000000		1
8637.928711	1166.300781	2.096942	2.214124	2871.750244	44880.691406	481.152679	293.430084	97.011337	51.834564	32.228153	116.916870	154.655670	75.474503	0.308055	0.000000	3.936410	3.066811	0.321587	0.345202	3.458147	4.652060	2.682283	2.467505	1.986822	1.714619	1.508235	2.067877	2.189366	1.877800	0.000000	0.000000	27420.000000		1
6695.703613	3624.490723	3.296517	3.666565	5356.296875	75689.562500	842.976990	544.958313	168.637344	95.629822	47.455654	235.850510	264.344238	190.340698	0.371439	0.000000	3.825796	3.559247	0.518055	0.564259	3.728865	4.879036	2.925816	2.736363	2.226954	1.980593	1.676288	2.372637	2.422170	2.279532	0.000000	0.000000	27471.000000		1
7958.179688	1855.701416	1.353761	2.738360	2491.367920	37017.281250	412.672089	256.468384	101.936066	48.926598	22.532879	103.030792	141.340088	103.860321	1.598177	0.000000	3.900814	3.268508	0.131542	0.437491	3.396438	4.568405	2.615605	2.409034	2.008328	1.689545	1.352817	2.012967	2.150265	2.016450	0.203625	0.000000	27514.000000		1
28285.523438	8263.599609	2.482410	8.054726	13007.321289	99998.000000	2116.329834	1323.935425	406.146881	134.031616	120.370659	611.486877	718.702332	459.002167	1.183848	99998.000000	4.451564	3.917169	0.394873	0.906051	4.114188	4.999991	3.325583	3.121867	2.608683	2.127207	2.080521	2.786387	2.856549	2.661815	0.073296	4.999991	27548.000000		1
16306.024414	5120.989258	1.785485	4.816800	8228.016602	99998.000000	1350.720703	831.761414	279.041351	135.212692	83.865356	430.135284	585.151733	312.749695	0.815268	0.000000	4.212348	3.709354	0.251756	0.682759	3.915295	4.999991	3.130566	2.919999	2.445668	2.131017	1.923583	2.633605	2.767268	2.495197	0.000000	0.000000	27570.000000		1
11415.979492	3138.095703	1.736145	2.719858	3969.320557	63329.171875	673.491638	395.757782	115.812889	31.164265	43.092167	217.841476	258.543732	156.546005	1.463980	0.000000	4.057513	3.496666	0.239586	0.434546	3.598716	4.801604	2.828332	2.597430	2.063757	1.493657	1.634398	2.338140	2.412534	2.194642	0.165535	0.000000	27596.000000		1
25939.492188	6269.342773	2.096942	3.916348	12450.814453	99998.000000	2050.091064	1254.286011	390.074463	179.038788	101.917564	554.533325	767.721436	406.868500	3.504055	99998.000000	4.413961	3.797222	0.321587	0.592881	4.095198	4.999991	3.311773	3.098397	2.591147	2.252947	2.008249	2.743928	2.885204	2.609454	0.544571	4.999991	27638.000000		1
12060.921875	4998.830078	1.255082	3.287266	6133.223145	88855.226562	1025.882812	638.454163	200.168564	82.819969	61.064194	275.106506	376.459747	207.517120	1.108033	0.000000	4.081380	3.698868	0.098672	0.516835	3.787689	4.948683	3.011098	2.805130	2.301396	1.918135	1.785787	2.439501	2.575719	2.317054	0.044553	0.000000	27703.000000		1
5334.285156	1499.134888	2.510163	3.780664	2103.362793	30775.873047	361.645447	217.563934	65.486275	31.676165	9.528752	71.885033	91.577789	61.674774	1.196783	0.000000	3.727076	3.175841	0.399702	0.577568	3.322914	4.488210	2.558283	2.337587	1.816150	1.500733	0.979036	1.856638	1.961790	1.790108	0.078016	0.000000	27728.000000		1
8877.908203	2118.180176	2.186371	3.139246	4669.101074	70633.742188	788.265320	475.617371	177.907059	68.320229	54.609928	229.541183	340.062378	155.824402	0.035194	0.000000	3.948311	3.325963	0.339724	0.496825	3.669233	4.849012	2.896672	2.677258	2.250193	1.834549	1.737272	2.360861	2.531559	2.192636	0.000000	0.000000	27745.000000		1
22243.068359	7444.160645	2.241878	4.810632	9805.814453	99998.000000	1629.678833	997.740601	332.812500	122.023544	107.826012	455.128998	628.102051	432.697876	2.275964	0.000000	4.347195	3.871816	0.350612	0.682202	3.991484	4.999991	3.212102	2.999018	2.522200	2.086444	2.032723	2.658134	2.798030	2.636185	0.357165	0.000000	27770.000000		1
6814.408691	4508.567871	3.259512	3.062153	4676.789062	72916.093750	739.314026	461.848480	123.213867	76.211517	40.045433	181.848068	253.396988	145.765244	1.122163	0.000000	3.833428	3.654039	0.513153	0.486027	3.669948	4.862823	2.868829	2.664500	2.090660	1.882021	1.602553	2.259709	2.403801	2.163654	0.050056	0.000000	27845.000000		1
8740.194336	3949.930176	1.779317	3.429117	4297.257812	65920.179688	700.671692	444.884827	143.856415	80.886467	36.320274	195.823578	234.765030	131.021896	1.012852	0.000000	3.941521	3.596589	0.250253	0.535182	3.633191	4.819018	2.845515	2.648247	2.157929	1.907876	1.560149	2.291865	2.370633	2.117344	0.005546	0.000000	27885.000000		1
11243.083008	2573.500244	1.245830	2.744528	4407.307129	65086.945312	742.292908	450.682251	149.931381	86.073318	34.133904	170.863800	215.917221	138.900848	0.943795	99998.000000	4.050885	3.410524	0.095459	0.438468	3.644173	4.813494	2.870575	2.653870	2.175893	1.934869	1.533186	2.232650	2.334287	2.142705	0.000000	4.999991	27966.000000		1
4855.867676	1504.849121	1.199574	3.222507	2975.342285	44720.519531	473.023926	305.209961	99.882301	43.863098	25.406923	137.494659	194.950882	99.669518	2.031553	0.000000	3.686267	3.177493	0.079027	0.508194	3.473537	4.650507	2.674883	2.484599	1.999489	1.642099	1.404952	2.138286	2.289925	1.998562	0.307828	0.000000	28006.000000		1
35560.699219	9450.827148	1.723810	6.333999	17344.039062	99998.000000	2881.050781	1769.134766	578.015991	222.275894	192.261856	890.290771	1140.551636	662.433350	1.941641	0.000000	4.550970	3.975470	0.236489	0.801678	4.239150	4.999991	3.459551	3.247761	2.761940	2.346892	2.283893	2.949532	3.057115	2.821142	0.288169	0.000000	28044.000000		1
18952.781250	7442.547852	2.346725	5.538395	11529.050781	99998.000000	1895.108521	1178.524780	380.172577	143.548035	123.158356	668.930786	843.544373	391.930847	3.876305	0.000000	4.277673	3.871722	0.370462	0.743384	4.061793	4.999991	3.277634	3.071339	2.579981	2.156997	2.090464	2.825381	2.926108	2.593210	0.588418	0.000000	28096.000000		1
24847.005859	11709.347656	2.519415	5.785094	26205.332031	99998.000000	4296.585449	2669.931885	836.075562	376.191467	255.894806	1183.668457	1572.996582	824.378967	5.097447	99998.000000	4.395274	4.068532	0.401300	0.762310	4.418390	4.999991	3.633123	3.426500	2.922246	2.575409	2.408062	3.073230	3.196728	2.916127	0.707353	4.999991	28136.000000		1
14523.268555	6291.937012	0.774018	3.287266	8008.993652	99998.000000	1304.995117	799.838562	256.838440	114.298775	79.714645	410.100250	541.066650	316.040039	1.080754	0.000000	4.162065	3.798784	0.000000	0.516835	3.903578	4.999991	3.115609	2.903002	2.409660	2.058042	1.901538	2.612890	2.733251	2.499742	0.033727	0.000000	28158.000000		1
2728.260742	877.558044	1.813238	2.374479	1764.817505	29135.607422	289.072754	175.205704	74.348938	38.374046	15.064064	65.403015	101.470421	96.369919	0.069236	99998.000000	3.435886	2.943276	0.258455	0.375568	3.246700	4.464424	2.461007	2.243548	1.871275	1.584038	1.177942	1.815598	2.006340	1.983941	0.000000	4.999991	28186.000000		1
8600.492188	3295.162842	2.423819	4.098289	3342.883789	54574.441406	548.772888	331.970642	86.634560	37.482845	32.154144	132.804291	181.154236	111.526497	0.857461	99998.000000	3.934523	3.517877	0.384500	0.612603	3.524121	4.736989	2.739393	2.521100	1.937691	1.573833	1.507237	2.123212	2.258049	2.047378	0.000000	4.999991	28204.000000		1
9863.116211	3337.404053	3.968772	4.169215	4475.571777	65652.257812	731.296326	446.559296	108.862144	27.926338	28.860710	160.764557	216.117661	144.349808	0.021239	0.000000	3.994014	3.523409	0.598656	0.620054	3.650849	4.817250	2.864093	2.649879	2.036877	1.446014	1.460307	2.206190	2.334690	2.159416	0.000000	0.000000	28223.000000		1
15994.915039	3608.205566	2.476242	4.465254	5284.125000	73645.320312	880.814453	541.140625	159.207260	80.538002	43.597897	226.287827	236.313065	180.537491	0.690429	0.000000	4.203982	3.557291	0.393793	0.649846	3.722973	4.867145	2.944885	2.733310	2.201963	1.906001	1.639466	2.354661	2.373488	2.256567	0.000000	0.000000	28471.000000		1
5453.681641	1825.786133	2.414567	5.507557	3656.762207	62890.644531	615.653015	374.211700	156.271545	77.898323	41.710651	231.749130	286.121613	184.561768	0.601501	99998.000000	3.736690	3.261450	0.382839	0.740959	3.563097	4.798586	2.789336	2.573117	2.193880	1.891528	1.620247	2.365018	2.456551	2.266142	0.000000	4.999991	28538.000000		1
8973.828125	1482.532104	3.216340	5.122090	4619.197266	66550.148438	772.775696	472.015564	125.989227	62.649235	31.142677	162.701141	227.882126	184.654282	1.373975	0.000000	3.952978	3.171004	0.507362	0.709447	3.664567	4.823149	2.888053	2.673956	2.100333	1.796916	1.493356	2.211390	2.357710	2.266359	0.137979	0.000000	28569.000000		1
13462.937500	2079.519287	2.525582	2.898715	4808.402832	68770.117188	755.038025	487.828979	145.904022	67.472206	52.183025	286.137024	321.892975	198.666779	1.534339	99998.000000	4.129140	3.317963	0.402361	0.462205	3.682001	4.837400	2.877969	2.688268	2.164067	1.829125	1.717529	2.456574	2.507711	2.298125	0.185921	4.999991	28592.000000		1
7210.342285	3667.829590	2.133947	3.315019	4874.913086	71804.804688	808.457642	488.310028	142.999130	69.748001	35.302643	185.403625	252.798737	198.265900	1.410346	0.000000	3.857956	3.564409	0.329184	0.520486	3.687967	4.856153	2.907657	2.688696	2.155333	1.843532	1.547807	2.268118	2.402775	2.297248	0.149326	0.000000	28611.000000		1
23648.683594	5635.470703	3.099157	3.287266	9202.067383	99998.000000	1506.665405	926.012817	337.098907	119.942017	66.651932	399.458252	570.229553	275.263763	2.058895	99998.000000	4.373807	3.750930	0.491244	0.516835	3.963885	4.999991	3.178017	2.966617	2.527757	2.078971	1.823813	2.601471	2.756050	2.439749	0.313634	4.999991	28634.000000		1
6426.113770	2196.682861	1.452441	4.107540	3335.458252	46979.894531	555.754456	348.826355	110.052467	64.394630	40.945885	172.439590	191.484756	138.950180	1.236034	99998.000000	3.807948	3.341767	0.162098	0.613582	3.523155	4.671912	2.744883	2.542609	2.041600	1.808850	1.612210	2.236637	2.282134	2.142859	0.092030	4.999991	28711.000000		1
16491.212891	6131.237305	2.093859	6.050295	13825.622070	99998.000000	2269.471436	1415.960327	443.675995	184.549423	153.890900	672.483215	947.864197	508.835388	3.144285	99998.000000	4.217253	3.787548	0.320947	0.781777	4.140685	4.999991	3.355925	3.151051	2.647066	2.266113	2.187213	2.827682	2.976746	2.706577	0.497522	4.999991	28750.000000		1
6789.057617	1729.776978	2.056854	3.768329	5153.679688	85130.218750	877.453186	529.965149	202.638641	107.906189	63.333828	328.239319	441.656158	280.040497	1.833171	99998.000000	3.831810	3.237990	0.313203	0.576149	3.712117	4.930084	2.943224	2.724247	2.306722	2.033046	1.801636	2.516191	2.645084	2.447221	0.263203	4.999991	28825.000000		1
9326.946289	1122.875610	3.882427	3.996526	3042.468994	43838.531250	489.235138	313.674835	110.848076	58.720554	28.592426	109.734840	165.948318	110.934418	1.355024	0.000000	3.969739	3.050332	0.589103	0.601683	3.483226	4.641856	2.689518	2.496480	2.044728	1.768790	1.456251	2.040344	2.219973	2.045066	0.131947	0.000000	28902.000000		1
9557.283203	4177.016602	2.093859	4.098289	9954.450195	99998.000000	1663.303955	1014.358887	284.231293	154.849945	83.433632	409.776459	584.316040	330.148163	0.890811	0.000000	3.980335	3.620866	0.320947	0.612603	3.998017	4.999991	3.220972	3.006192	2.453672	2.189911	1.921341	2.612547	2.766648	2.518709	0.000000	0.000000	28938.000000		1
15072.905273	4865.544434	1.711475	3.034399	6830.092773	99998.000000	1103.213745	685.194397	195.015640	75.021194	57.545650	323.749390	418.972168	258.229187	1.385375	0.000000	4.178197	3.687131	0.233371	0.482073	3.834427	4.999991	3.042660	2.835814	2.290069	1.875184	1.760013	2.510209	2.622185	2.412005	0.141567	0.000000	28992.000000		1
8272.999023	1842.398193	3.315019	2.300469	3305.872803	45516.070312	575.252991	343.793701	80.997482	33.514072	27.408270	126.935936	164.668564	86.350853	0.366329	99998.000000	3.917663	3.265383	0.520486	0.361816	3.519286	4.658165	2.759859	2.536298	1.908471	1.525227	1.437882	2.103585	2.216611	1.936267	0.000000	4.999991	29033.000000		1
9405.249023	2380.822021	1.680638	3.762161	3032.440674	47578.773438	522.650574	309.536438	95.071663	37.183723	32.033878	169.892426	247.898682	128.252701	0.220783	0.000000	3.973370	3.376727	0.225474	0.575437	3.481792	4.677413	2.718211	2.490712	1.978051	1.570353	1.505610	2.230174	2.394274	2.108067	0.000000	0.000000	29115.000000		1
5429.520508	3275.424072	3.839255	3.225591	4751.767090	71568.523438	785.471436	479.848267	156.367142	79.711563	36.153751	185.878525	256.576324	131.555374	0.245947	0.000000	3.734761	3.515268	0.584247	0.508609	3.676855	4.854722	2.895130	2.681104	2.194145	1.901521	1.558153	2.269229	2.409217	2.119109	0.000000	0.000000	29131.000000		1
7273.922852	2065.543701	2.840123	4.317234	2918.388672	42681.507812	466.208862	301.401550	86.227501	49.823967	23.639942	124.055725	161.214783	115.590866	0.116003	99998.000000	3.861769	3.315034	0.453337	0.635206	3.465143	4.630240	2.668581	2.479146	1.935646	1.697438	1.373646	2.093617	2.207405	2.062923	0.000000	4.999991	29222.000000		1
8358.526367	2655.444336	1.776234	3.077571	3655.325195	53657.925781	597.511414	374.772949	113.651192	70.762550	23.757124	157.320023	211.899109	122.930161	1.233079	99998.000000	3.922130	3.424137	0.249500	0.488208	3.562926	4.729634	2.776346	2.573768	2.055574	1.849803	1.375794	2.196784	2.326129	2.089658	0.090991	4.999991	29254.000000		1
16976.755859	4149.503418	5.011075	4.052033	9401.483398	99998.000000	1606.189941	951.487610	313.045746	161.618744	104.322884	507.484711	650.468445	414.873871	4.137495	99998.000000	4.229855	3.617996	0.699931	0.607673	3.973196	4.999991	3.205797	2.978403	2.495608	2.208492	2.018380	2.705423	2.813226	2.617916	0.616737	4.999991	29287.000000		1
16018.678711	7900.020508	1.446273	3.978023	9462.313477	99998.000000	1548.974365	966.517761	296.791351	106.722031	92.703354	431.495239	553.120972	293.917297	3.849738	0.000000	4.204627	3.897628	0.160250	0.599667	3.975997	4.999991	3.190044	2.985210	2.472451	2.028254	1.967095	2.634976	2.742820	2.468225	0.585431	0.000000	29460.000000		1
15384.902344	3464.725342	1.989012	3.299600	5380.760254	85621.070312	873.632446	551.582153	209.207001	110.952919	85.838951	380.308258	490.197266	272.772125	2.104491	99998.000000	4.187095	3.539669	0.298637	0.518461	3.730844	4.932580	2.941329	2.741610	2.320576	2.045139	1.933684	2.580136	2.690371	2.435800	0.323147	4.999991	29560.000000		1
7065.702637	2287.970703	2.377563	2.436154	3061.986084	43723.210938	473.455658	313.514465	120.265808	23.334652	30.769545	113.789963	135.675247	108.078873	0.560439	0.000000	3.849155	3.359450	0.376132	0.386705	3.486003	4.640712	2.675279	2.496258	2.080142	1.368001	1.488121	2.056104	2.132501	2.033741	0.000000	0.000000	29606.000000		1
14209.788086	4165.517578	2.235711	3.595639	7254.227051	99998.000000	1222.313843	741.697754	230.435455	87.072449	68.360321	391.884613	544.190491	381.550995	2.598518	99998.000000	4.152587	3.619669	0.349416	0.555776	3.860591	4.999991	3.087183	2.870227	2.362549	1.939881	1.834804	2.593158	2.735751	2.581553	0.414726	4.999991	29668.000000		1
9964.195312	2720.372559	2.112361	3.040566	5544.284668	82925.382812	910.643494	558.449646	189.002350	52.756603	47.532749	225.711182	317.396881	262.802399	0.426649	0.000000	3.998442	3.434628	0.324768	0.482955	3.743845	4.918687	2.959348	2.746984	2.276467	1.722277	1.676993	2.353553	2.501603	2.419629	0.000000	0.000000	29701.000000		1
6021.758301	1607.562256	2.303553	4.613273	2353.984375	36051.488281	390.993408	245.160309	95.494141	36.597813	31.996874	111.483322	161.458389	96.961998	0.985976	0.000000	3.779723	3.206168	0.362398	0.664009	3.371804	4.556923	2.592170	2.389450	1.979977	1.563455	1.505108	2.047210	2.208061	1.986602	0.000000	0.000000	29765.000000		1
12389.155273	2839.253662	1.911918	3.083739	5627.394531	79180.539062	904.876892	574.796570	184.259552	62.451878	56.370743	243.047958	285.699158	183.630478	1.905361	99998.000000	4.093042	3.453204	0.281469	0.489078	3.750307	4.898618	2.956589	2.759514	2.265430	1.795545	1.751054	2.385692	2.455909	2.263945	0.279977	4.999991	29805.000000		1
20659.884766	5628.273438	4.517677	5.159095	7680.797852	99998.000000	1231.962891	786.131348	290.371002	138.709656	78.524323	430.261719	507.595734	269.031525	1.103923	99998.000000	4.315128	3.750375	0.654915	0.712574	3.885406	4.999991	3.090598	2.895495	2.462953	2.142107	1.895004	2.633733	2.705518	2.429803	0.042939	4.999991	29848.000000		1
6513.766113	858.260010	2.244962	2.072273	2129.599121	34251.960938	375.287933	215.248047	86.246002	37.387249	13.660963	88.888771	142.083267	98.432938	0.135900	0.000000	3.813832	2.933619	0.351209	0.316447	3.328298	4.534686	2.574365	2.332939	1.935739	1.572724	1.135481	1.948847	2.152543	1.993140	0.000000	0.000000	29865.000000		1
11618.935547	2790.814453	0.989880	3.157748	5252.760254	71831.468750	836.362366	539.608032	173.978378	59.476070	45.515984	242.412704	293.038452	141.361664	1.363037	99998.000000	4.065166	3.445731	0.000000	0.499378	3.720388	4.856315	2.922395	2.732078	2.240495	1.774342	1.658164	2.384555	2.466925	2.150332	0.134508	4.999991	29935.000000		1
17276.203125	2862.628418	3.533965	4.446751	5352.062988	81680.046875	854.796936	544.171936	195.737228	84.263161	73.944969	296.112915	399.886902	227.977722	1.389084	99998.000000	4.237448	3.456765	0.548262	0.648043	3.728521	4.912116	2.931863	2.735736	2.291673	1.925638	1.868909	2.471457	2.601937	2.357893	0.142729	4.999991	29980.000000		1
9179.722656	2115.327637	2.269632	4.631775	3887.937744	64221.882812	614.108093	391.640991	132.391068	75.264809	40.008427	212.435684	298.111206	223.567978	0.003134	99998.000000	3.962830	3.325378	0.355955	0.665747	3.589719	4.807683	2.788245	2.592888	2.121859	1.876592	1.602152	2.327227	2.474378	2.349410	0.000000	4.999991	30002.000000		1
9161.868164	2191.529785	1.446273	2.938803	3398.233887	50772.046875	586.736816	354.540527	107.625565	44.769718	38.543652	166.611328	250.094299	136.995087	1.069638	99998.000000	3.961984	3.340747	0.160250	0.468170	3.531253	4.705625	2.768443	2.549666	2.031915	1.650984	1.585953	2.221704	2.398104	2.136705	0.029237	4.999991	30052.000000		1
21320.492188	4514.704590	2.399149	5.365705	11701.255859	99998.000000	1836.239990	1194.772949	460.479279	265.608582	163.953140	640.375366	845.308289	503.210663	1.980466	99998.000000	4.328797	3.654629	0.380057	0.729627	4.068233	4.999991	3.263929	3.077285	2.663210	2.424242	2.214720	2.806435	2.927015	2.701750	0.296767	4.999991	30083.000000		1
6684.824219	3647.581787	1.458608	2.800035	3712.275635	57913.070312	614.808105	384.082733	113.931808	66.081436	33.584999	162.442108	225.523071	98.448357	1.540884	0.000000	3.825090	3.562005	0.163939	0.447163	3.569640	4.762776	2.788740	2.584425	2.056645	1.820079	1.526145	2.210699	2.353191	1.993209	0.187770	0.000000	30144.000000		1
6976.520996	2056.002686	3.031315	4.656446	4860.715332	79430.375000	787.956909	498.622040	206.632080	57.184853	56.056202	264.399750	347.259827	216.450714	1.755032	99998.000000	3.843639	3.313024	0.481631	0.668055	3.686700	4.899987	2.896502	2.697772	2.315198	1.757281	1.748624	2.422261	2.540655	2.335359	0.244285	4.999991	30218.000000		1
23171.363281	6030.245117	2.494745	5.637074	11978.104492	99998.000000	1979.905273	1223.457886	416.776550	182.828705	122.976418	535.241455	625.228027	445.927124	1.861323	99998.000000	4.364952	3.780335	0.397026	0.751054	4.078388	4.999991	3.296644	3.087589	2.619903	2.262044	2.089822	2.728550	2.796038	2.649264	0.269822	4.999991	30258.000000		1
15003.317383	3498.843994	2.130863	2.867877	6211.346680	87055.585938	994.370056	620.423584	172.843552	103.416260	52.019588	244.417130	351.025055	193.757477	0.492718	0.000000	4.176188	3.543925	0.328556	0.457561	3.793186	4.939796	2.997548	2.792688	2.237653	2.014589	1.716167	2.388132	2.545338	2.287258	0.000000	0.000000	30316.000000		1
20214.882812	5098.641113	2.605759	3.601807	11380.256836	99998.000000	1909.500366	1169.692993	329.648590	149.456482	113.086868	541.122131	682.397461	358.882446	3.243305	0.000000	4.305671	3.707454	0.415934	0.556520	4.056152	4.999991	3.280920	3.068072	2.518051	2.174515	2.053412	2.733295	2.834037	2.554952	0.510988	0.000000	30363.000000		1
8491.074219	2675.797119	2.207957	3.987274	4109.667969	61563.324219	676.017212	418.854980	156.450409	49.968903	60.089733	239.739105	312.148376	154.066666	0.895524	0.000000	3.928963	3.427453	0.343991	0.600676	3.613807	4.789322	2.829958	2.622064	2.194377	1.698700	1.778800	2.379739	2.494361	2.187709	0.000000	0.000000	30414.000000		1
11626.768555	3300.648926	1.572707	4.773628	5917.596191	88175.468750	975.599365	600.542725	157.320023	93.344772	65.551033	262.164062	329.451233	178.418961	0.832801	0.000000	4.065459	3.518599	0.196648	0.678849	3.772145	4.945348	2.989271	2.778544	2.196784	1.970090	1.816580	2.418573	2.517791	2.251441	0.000000	0.000000	30454.000000		1
8779.500000	1972.479614	2.907966	3.842339	3929.207520	65904.890625	657.283508	392.991669	154.809860	81.685158	47.292217	207.066895	302.533264	155.423523	1.458252	99998.000000	3.943470	3.295012	0.463589	0.584596	3.594305	4.818918	2.817753	2.594383	2.189799	1.912143	1.674790	2.316111	2.480773	2.191517	0.163833	4.999991	30473.000000		1
19212.738281	8429.893555	2.969640	6.963082	15782.377930	99998.000000	2609.684814	1616.119629	500.453796	201.904709	172.757217	782.665222	1069.064331	689.767578	3.058018	99998.000000	4.283589	3.925822	0.472704	0.842802	4.198173	4.999991	3.416588	3.208473	2.699364	2.305146	2.237436	2.893576	3.029004	2.838703	0.485440	4.999991	30514.000000		1
7293.338379	2070.184814	1.856411	2.978892	2447.384521	38890.609375	412.197205	252.706223	74.934853	17.102415	28.160702	95.969032	126.365448	64.971291	0.549941	0.000000	3.862926	3.316009	0.268674	0.474055	3.388702	4.589845	2.615105	2.402616	1.874684	1.233057	1.449643	1.982131	2.101628	1.812721	0.000000	0.000000	30558.000000		1
7368.001465	3564.638672	1.427771	4.940149	5650.858887	81682.148438	953.717163	576.363098	170.173035	63.879650	56.759296	239.131607	313.443542	202.706482	1.059682	99998.000000	3.867350	3.552016	0.154659	0.693740	3.752115	4.912127	2.979420	2.760696	2.230891	1.805363	1.754037	2.378637	2.496159	2.306868	0.025175	4.999991	30646.000000		1
7385.785645	2733.435303	0.715427	2.769197	3571.410400	49419.414062	587.039001	367.038910	118.051689	57.160183	28.052771	144.485489	196.779541	119.229675	1.440546	0.000000	3.868397	3.436709	0.000000	0.442354	3.552840	4.693898	2.768667	2.564712	2.072072	1.757094	1.447976	2.159824	2.293980	2.076384	0.158527	0.000000	30798.000000		1
13409.721680	2851.320557	2.911049	4.261727	5223.159668	83838.351562	854.090759	532.003540	189.131866	96.055382	50.955700	226.984756	290.259979	218.606247	0.879310	0.000000	4.127420	3.455046	0.464050	0.629586	3.717933	4.923443	2.931504	2.725914	2.276765	1.982522	1.707193	2.355997	2.462787	2.339663	0.000000	0.000000	30828.000000		1
6806.705566	2988.358643	1.834825	2.914133	2650.605957	38574.792969	411.518768	263.209442	80.359146	42.762207	21.493660	89.668953	162.503784	108.550690	0.602375	0.000000	3.832937	3.475433	0.263595	0.464509	3.423345	4.586304	2.614390	2.420301	1.905035	1.631060	1.332310	1.952642	2.210864	2.035633	0.000000	0.000000	30856.000000		1
9050.832031	3360.683105	2.081524	3.848506	3926.478271	55053.550781	653.407227	399.344177	131.028061	81.157837	41.707565	165.023193	224.912491	136.880997	1.191170	99998.000000	3.956688	3.526428	0.318381	0.585292	3.594003	4.740785	2.815184	2.601347	2.117364	1.909330	1.620215	2.217545	2.352014	2.136343	0.075974	4.999991	31025.000000		1
7361.966797	1852.260010	1.329091	2.824705	2830.286377	42951.191406	469.804504	289.162170	81.715996	64.308289	26.100765	122.116051	171.286270	104.436981	0.256063	99998.000000	3.866994	3.267702	0.123555	0.450973	3.451830	4.632975	2.671917	2.461142	1.912307	1.808267	1.416653	2.086773	2.233722	2.018854	0.000000	4.999991	31058.000000		1
5372.717773	952.751953	2.605759	2.565671	1691.850098	28611.166016	279.799957	176.093811	64.548820	31.984539	15.955264	78.493484	99.789787	67.765160	0.392354	99998.000000	3.730194	2.978980	0.415934	0.409201	3.228362	4.456535	2.446848	2.245744	1.809888	1.504940	1.202904	1.894834	1.999086	1.831006	0.000000	4.999991	31092.000000		1
10668.360352	3287.336426	1.233495	3.385945	4516.178711	68114.117188	743.310547	459.464752	153.927902	39.786396	39.141895	203.606934	273.780487	150.927429	1.029477	0.000000	4.028098	3.516844	0.091138	0.529680	3.654771	4.833237	2.871170	2.662252	2.187317	1.599735	1.592642	2.308793	2.437402	2.178768	0.012617	0.000000	31127.000000		1
6939.802734	2323.794434	1.945839	2.827788	4093.302490	62016.460938	687.716919	421.130768	122.874657	68.369576	36.048904	197.556641	250.825150	151.781616	1.155275	99998.000000	3.841347	3.366198	0.289107	0.451447	3.612074	4.792507	2.837410	2.624417	2.089462	1.834863	1.556892	2.295692	2.399371	2.181219	0.062685	4.999991	31180.000000		1
16275.874023	5932.866699	2.772281	5.032661	11171.288086	99998.000000	1841.624146	1129.406982	336.602417	141.925995	92.213043	505.471039	642.487732	414.651855	1.217012	99998.000000	4.211545	3.773265	0.442837	0.701798	4.048103	4.999991	3.265201	3.052850	2.527117	2.152062	1.964792	2.703696	2.807865	2.617684	0.085295	4.999991	31236.000000		1
6689.085938	2202.249023	3.382861	2.608843	3005.343994	48842.679688	507.089996	305.478241	122.782143	39.286831	27.614880	129.951828	157.979935	131.256256	1.852002	0.000000	3.825367	3.342866	0.529284	0.416448	3.477894	4.688799	2.705085	2.484980	2.089135	1.594247	1.441143	2.113782	2.198602	2.118120	0.267641	0.000000	31272.000000		1
14498.287109	3055.448486	1.729977	3.934851	5087.031250	77755.757812	826.981628	510.395782	159.053070	81.185593	55.158836	283.142731	347.472595	215.830872	1.637605	99998.000000	4.161317	3.485075	0.238040	0.594928	3.706464	4.890733	2.917496	2.707907	2.201542	1.909479	1.741615	2.452005	2.540920	2.334114	0.214209	4.999991	31309.000000		1
4811.326172	1334.099365	1.372264	1.122481	1606.504517	23437.787109	261.547302	168.443054	47.150364	22.862839	15.224419	60.576965	95.867271	56.302902	1.082306	0.000000	3.682265	3.125188	0.137438	0.050179	3.205882	4.369916	2.417550	2.226453	1.673485	1.359130	1.182541	1.782308	1.981670	1.750531	0.034350	0.000000	31399.000000		1
7497.003906	2731.893311	1.840992	2.460824	2872.058594	40692.746094	470.889984	295.317322	93.943016	31.851938	26.307375	130.509995	192.560989	127.265900	0.031979	0.000000	3.874888	3.436464	0.265052	0.391080	3.458193	4.609517	2.672920	2.470289	1.972865	1.503136	1.420078	2.115644	2.284568	2.104712	0.000000	0.000000	31463.000000		1
19782.091797	6092.631836	2.624262	4.483756	9293.170898	99998.000000	1543.485229	936.038086	355.255951	139.810547	119.476372	584.670715	793.168457	425.463440	1.812880	99998.000000	4.296272	3.784805	0.419007	0.651642	3.968164	4.999991	3.188503	2.971293	2.550541	2.145540	2.077282	2.766911	2.899365	2.628862	0.258369	4.999991	31531.000000		1
14984.148438	6754.017090	2.602675	3.620309	13019.421875	99998.000000	2163.520264	1334.737671	405.678162	165.732452	119.624397	610.907166	828.245972	442.861877	3.533885	99998.000000	4.175632	3.829562	0.415420	0.558746	4.114592	4.999991	3.335161	3.125396	2.608182	2.219408	2.077820	2.785975	2.918159	2.646268	0.548252	4.999991	31598.000000		1
7127.470215	1706.368286	3.768329	4.440584	2854.564453	41565.089844	467.729156	289.344116	78.912872	42.170128	33.816280	112.935760	147.741928	130.035095	1.280187	0.000000	3.852935	3.232073	0.576149	0.647440	3.455540	4.618729	2.669994	2.461415	1.897148	1.625005	1.529126	2.052831	2.169504	2.114061	0.107273	0.000000	31625.000000		1
11269.196289	2309.220703	2.463907	2.207957	4248.065918	64515.417969	694.300720	428.013702	157.101074	57.212605	38.358627	185.690414	231.900238	182.042343	2.694908	99998.000000	4.051893	3.363466	0.391624	0.343991	3.628191	4.809663	2.841548	2.631458	2.196179	1.757492	1.583863	2.268790	2.365301	2.260172	0.430544	4.999991	31654.000000		1
18953.595703	7102.670410	1.615879	4.212387	9319.067383	99998.000000	1502.227905	935.557007	293.442413	162.013474	72.415436	396.288177	534.399597	320.018066	3.221941	99998.000000	4.277692	3.851422	0.208409	0.624528	3.969373	4.999991	3.176736	2.971070	2.467523	2.209551	1.859831	2.598011	2.727866	2.505174	0.508118	4.999991	31692.000000		1
8152.649902	1903.564209	3.845422	2.553336	3256.937012	47848.832031	534.877563	337.749573	85.105019	42.290394	39.949837	149.490402	195.764984	120.071533	2.200275	0.000000	3.911299	3.279567	0.584944	0.407108	3.512809	4.679872	2.728254	2.528595	1.929955	1.626242	1.601515	2.174613	2.291735	2.079440	0.342477	0.000000	31762.000000		1
15499.083984	5137.478027	2.667434	2.837040	6800.122070	96966.234375	1158.986206	694.541199	190.023071	103.530357	67.003479	329.694855	425.682373	201.633347	2.279007	0.000000	4.190306	3.710750	0.426094	0.452865	3.832517	4.986620	3.064078	2.841698	2.278806	2.015068	1.826097	2.518112	2.629086	2.304562	0.357746	0.000000	31792.000000		1
11144.594727	2329.752197	2.186371	4.064368	5306.753418	75489.156250	898.024841	543.370178	166.179596	72.474030	61.317062	237.050079	343.232452	161.927124	0.311884	0.000000	4.047064	3.367310	0.339724	0.608993	3.724829	4.877884	2.953288	2.735096	2.220578	1.860182	1.787581	2.374840	2.535588	2.209320	0.000000	0.000000	31854.000000		1
11870.756836	2425.684326	2.235711	2.710606	4043.188477	60740.359375	671.934326	408.237671	135.135605	39.135727	39.391678	176.590302	232.748260	150.659134	0.237010	0.000000	4.074479	3.384834	0.349416	0.433066	3.606724	4.783477	2.827327	2.610913	2.130770	1.592573	1.595405	2.246967	2.366886	2.177995	0.000000	0.000000	31873.000000		1
20005.443359	7202.873535	2.229543	4.878475	10286.698242	99998.000000	1677.760498	1053.975708	321.596954	153.650360	103.126389	551.717896	736.063782	421.670441	3.147410	0.000000	4.301148	3.857506	0.348216	0.688284	4.012276	4.999991	3.224730	3.022830	2.507312	2.186534	2.013370	2.741717	2.866915	2.624973	0.497953	0.000000	31951.000000		1
17820.744141	5941.852539	0.484147	3.641896	7318.933105	99998.000000	1216.738403	746.030396	222.837128	100.742661	61.927643	276.891998	378.498108	243.032532	2.331992	99998.000000	4.250926	3.773922	0.000000	0.561327	3.864448	4.999991	3.085197	2.872756	2.347988	2.003213	1.791885	2.442310	2.578064	2.385664	0.367727	4.999991	32003.000000		1
10793.443359	1866.423584	2.457740	3.595639	3245.449951	47694.703125	518.592346	320.647156	114.369705	33.655926	23.374741	125.887466	155.108978	101.794212	1.100207	99998.000000	4.033160	3.271010	0.390536	0.555776	3.511275	4.678470	2.714826	2.506027	2.058311	1.527062	1.368747	2.099983	2.190637	2.007723	0.041475	4.999991	32049.000000		1
15281.217773	4675.780762	2.050686	4.403579	7676.616211	99998.000000	1261.156616	788.271484	238.080048	106.808372	79.915092	366.150818	472.030975	249.903107	2.600301	99998.000000	4.184158	3.669854	0.311899	0.643806	3.885170	4.999991	3.100769	2.896676	2.376723	2.028605	1.902629	2.563660	2.673970	2.397772	0.415024	4.999991	32101.000000		1
7337.568359	2678.914795	2.722941	2.886379	4501.555664	69074.093750	724.166687	454.327240	135.508728	64.536484	39.854240	188.117310	252.077133	128.280441	0.252750	0.000000	3.865552	3.427959	0.435038	0.460353	3.653363	4.839315	2.859838	2.657369	2.131967	1.809805	1.600474	2.274429	2.401533	2.108160	0.000000	0.000000	32168.000000		1
7022.986816	3899.498779	3.068320	2.118529	5098.813965	77246.812500	818.757324	511.111206	209.361191	120.225723	64.681419	218.026505	283.734802	119.016899	1.044912	0.000000	3.846522	3.591009	0.486901	0.326034	3.707469	4.887881	2.913155	2.708515	2.320896	2.079997	1.810780	2.338509	2.452913	2.075609	0.019080	0.000000	32185.000000		1
11992.021484	4858.152832	2.241878	4.480672	4856.870117	65799.101562	803.085754	501.764374	139.677948	80.908051	47.736275	202.188416	278.261169	137.368225	0.387859	0.000000	4.078892	3.686471	0.350612	0.651343	3.686357	4.818220	2.904762	2.700500	2.145128	1.907992	1.678849	2.305756	2.444453	2.137886	0.000000	0.000000	32249.000000		1
9054.633789	1850.801392	2.426902	3.728240	3719.704346	54982.359375	607.459534	381.803864	133.892853	27.053640	39.724724	160.813889	204.522812	148.562195	0.644711	99998.000000	3.956871	3.267360	0.385052	0.571504	3.570508	4.740223	2.783517	2.581840	2.126757	1.432226	1.599061	2.206324	2.310742	2.171908	0.000000	4.999991	32331.000000		1
23793.095703	10593.835938	4.314150	7.111102	18792.306641	99998.000000	3077.518799	1920.820801	634.929443	275.658478	177.456833	907.513489	1195.315674	728.326660	3.924280	0.000000	4.376451	4.025053	0.634895	0.851937	4.273980	4.999991	3.488201	3.283487	2.802726	2.440371	2.249093	2.957853	3.077483	2.862326	0.593760	0.000000	32418.000000		1
6972.752930	1590.669556	1.532618	2.870961	2529.251709	36630.019531	396.951172	261.753906	71.863449	33.489403	27.519285	119.975937	162.756653	86.831917	0.512203	0.000000	3.843404	3.201580	0.185434	0.458027	3.402992	4.563837	2.598737	2.417893	1.856508	1.524907	1.439637	2.079094	2.211539	1.938679	0.000000	0.000000	32472.000000		1
17855.625000	3366.967773	1.800903	5.072750	7906.447266	99998.000000	1225.033691	798.099365	385.670868	258.734924	156.737183	485.633331	639.758606	368.401947	3.539096	0.000000	4.251775	3.527239	0.255490	0.705243	3.897981	4.999991	3.088148	2.902057	2.586217	2.412855	2.195172	2.686308	2.806016	2.566322	0.548892	0.000000	32502.000000		1
10646.755859	3297.318604	2.907966	3.493876	4520.088867	69091.265625	747.251587	468.897888	136.887161	62.775669	46.006298	208.260300	296.088257	171.554550	0.263431	99998.000000	4.027217	3.518161	0.463589	0.543307	3.655147	4.839423	2.873467	2.671078	2.136363	1.797791	1.662817	2.318606	2.471421	2.234402	0.000000	4.999991	32569.000000		1
33410.695312	7259.604980	2.035268	5.686414	15022.273438	99998.000000	2491.417236	1536.189087	493.290283	235.825836	149.888199	761.544678	1032.713257	504.030945	3.394658	0.000000	4.523886	3.860913	0.308622	0.754838	4.176736	4.999991	3.396446	3.186445	2.693103	2.372591	2.175767	2.881695	3.013980	2.702457	0.530796	0.000000	32602.000000		1
22584.312500	6238.409668	1.449357	4.459086	8960.129883	99998.000000	1514.886719	909.881775	278.393768	101.143547	75.237061	375.482208	506.229645	312.132965	3.718756	99998.000000	4.353807	3.795074	0.161175	0.649246	3.952314	4.999991	3.180380	2.958985	2.444659	2.004938	1.876432	2.574589	2.704348	2.494340	0.570398	4.999991	32637.000000		1
6452.538086	2339.077637	2.482410	3.429117	2470.121094	36729.464844	384.899933	258.639343	83.523064	31.935198	26.625000	107.357285	125.727112	88.524887	0.292562	0.000000	3.809731	3.369045	0.394873	0.535182	3.392718	4.565014	2.585348	2.412695	1.921806	1.504270	1.425290	2.030832	2.099429	1.947065	0.000000	0.000000	32725.000000		1
6279.367676	2138.258301	2.075356	3.074487	3301.238037	50684.566406	554.450073	338.042511	111.224289	98.192406	36.061241	155.512939	202.758911	127.975159	0.342445	0.000000	3.797916	3.330060	0.317093	0.487773	3.518677	4.704876	2.743862	2.528971	2.046200	1.992078	1.557041	2.191767	2.306980	2.107126	0.000000	0.000000	32794.000000		1
23911.136719	5957.687500	2.041435	7.182027	12008.288086	99998.000000	1802.445312	1222.976807	595.580994	296.427460	192.052170	698.004272	1007.334106	634.130798	3.348970	0.000000	4.378600	3.775078	0.309936	0.856247	4.079481	4.999991	3.255862	3.087418	2.774941	2.471918	2.283419	2.843858	3.003174	2.802179	0.524911	0.000000	32845.000000		1
11866.125000	3330.857178	1.301338	2.004430	7471.316406	99998.000000	1225.653564	754.819092	281.517609	108.658615	84.531448	426.400879	594.378296	374.446075	2.121304	99998.000000	4.074309	3.522556	0.114390	0.301991	3.873397	4.999991	3.088368	2.877843	2.449506	2.036064	1.927018	2.629818	2.774063	2.573389	0.326603	4.999991	32877.000000		1
14875.178711	6897.608398	2.380646	5.803596	9117.215820	99998.000000	1514.473389	936.716492	282.803528	105.670479	85.801949	398.116852	515.397583	312.848389	1.722402	0.000000	4.172462	3.838699	0.376695	0.763697	3.959862	4.999991	3.180262	2.971608	2.451485	2.023954	1.933497	2.600011	2.712142	2.495334	0.236135	0.000000	32957.000000		1
8833.120117	1113.701538	2.692104	2.855542	2651.312256	42242.257812	437.983429	265.849121	86.187416	29.529882	19.779100	111.310631	158.325317	65.865578	0.277050	99998.000000	3.946114	3.046769	0.430092	0.455689	3.423461	4.625747	2.641458	2.424635	1.935444	1.470262	1.296207	2.046537	2.199550	1.818658	0.000000	4.999991	32977.000000		1
10451.046875	4961.593750	0.804856	3.651147	8024.211914	99998.000000	1373.410889	815.852417	241.669525	110.928253	69.976196	344.046570	447.391907	230.145584	1.425697	0.000000	4.019160	3.695621	0.000000	0.562429	3.904402	4.999991	3.137800	2.911612	2.383222	2.045042	1.844950	2.536617	2.650688	2.362003	0.154027	0.000000	33012.000000		1
18726.925781	5714.599609	1.563456	3.885511	9554.686523	99998.000000	1572.207153	980.776917	304.571625	101.146629	65.159401	363.159576	493.293365	260.341553	2.719426	99998.000000	4.272467	3.756986	0.194086	0.589448	3.980217	4.999991	3.196510	2.991570	2.483690	2.004951	1.813977	2.560097	2.693105	2.415544	0.434477	4.999991	33071.000000		1
14053.748047	6054.011230	2.852458	4.493007	7572.598633	99998.000000	1242.829956	769.025879	219.528275	80.892632	63.821056	314.834320	415.009552	258.602325	1.472453	0.000000	4.147792	3.782043	0.455219	0.652537	3.879245	4.999991	3.094412	2.885941	2.341491	1.907909	1.804964	2.498082	2.618058	2.412632	0.168041	0.000000	33113.000000		1
6854.994141	1910.906616	3.660398	4.483756	2795.726807	41890.160156	461.740540	279.066010	82.138466	40.248959	17.746916	129.100723	206.690674	91.991013	0.852148	99998.000000	3.836007	3.281240	0.563528	0.651642	3.446495	4.622112	2.664398	2.445707	1.914547	1.604755	1.249123	2.110929	2.315321	1.963745	0.000000	4.999991	33141.000000		1
22593.681641	7888.986816	2.235711	7.940627	12571.974609	99998.000000	2091.379395	1272.973511	351.663391	156.607666	133.982285	641.722961	822.451599	513.146484	3.909168	0.000000	4.353987	3.897021	0.349416	0.899855	4.099403	4.999991	3.320433	3.104819	2.546127	2.194813	2.127047	2.807348	2.915110	2.710241	0.592084	0.000000	33171.000000		1
11287.726562	3237.160889	0.928205	4.159964	5728.994629	95419.273438	964.599670	593.385315	233.691895	114.375870	69.310112	346.023254	463.331757	257.883820	2.525793	99998.000000	4.052607	3.510164	0.000000	0.619090	3.758078	4.979636	2.984347	2.773337	2.368644	2.058334	1.840797	2.539105	2.665892	2.411424	0.402398	4.999991	33240.000000		1
9414.179688	2723.811035	2.352893	3.355108	4339.819336	68604.648438	663.376953	444.749146	170.515335	105.201744	66.581001	268.649139	346.285370	189.323059	0.330287	0.000000	3.973783	3.435177	0.371602	0.525706	3.637472	4.836354	2.821760	2.648115	2.231763	2.022023	1.823350	2.429185	2.539434	2.277204	0.000000	0.000000	33333.000000		1
18055.972656	1804.628540	1.683721	3.521630	5924.164551	92316.484375	985.174377	599.827271	195.074234	78.758690	49.287395	244.623749	329.904541	207.255005	1.037493	0.000000	4.256621	3.256388	0.226270	0.546744	3.772627	4.965279	2.993513	2.778026	2.290200	1.896299	1.692736	2.388499	2.518388	2.316505	0.015985	0.000000	33356.000000		1
24127.234375	8112.653809	1.924253	3.755994	12985.932617	99998.000000	2128.710938	1326.519531	390.743622	132.255386	110.336174	542.186035	718.141052	364.393066	3.420471	99998.000000	4.382507	3.909163	0.284262	0.574725	4.113473	4.999991	3.328117	3.122714	2.591892	2.121413	2.042718	2.734148	2.856210	2.561570	0.534086	4.999991	33483.000000		1
35234.195312	12919.363281	1.828657	5.914611	17324.722656	99998.000000	2884.001953	1770.402222	525.475281	277.357635	154.643326	752.771484	970.289124	493.314941	1.439617	99998.000000	4.546964	4.111241	0.262132	0.771926	4.238666	4.999991	3.459996	3.248072	2.720552	2.443040	2.189331	2.876663	2.986901	2.693124	0.158247	4.999991	33565.000000		1
6752.034180	2776.111084	2.010598	2.186371	3926.268555	58866.031250	688.503296	406.689636	112.547211	50.628822	36.625565	190.433197	242.085831	159.398453	0.319146	99998.000000	3.829435	3.443437	0.303325	0.339724	3.593980	4.769865	2.837906	2.609263	2.051335	1.704398	1.563784	2.279743	2.383969	2.202484	0.000000	4.999991	33643.000000		1
14926.165039	2591.996582	0.860363	2.170952	5271.234863	74881.062500	838.252686	540.119934	181.138809	75.674950	45.429638	212.262985	249.637909	151.840210	2.242515	0.000000	4.173948	3.413635	0.000000	0.336650	3.721912	4.874372	2.923375	2.732490	2.258012	1.878952	1.657339	2.326874	2.397310	2.181387	0.350735	0.000000	33692.000000		1
19254.917969	7113.414551	3.015897	4.446751	12889.358398	99998.000000	2139.272949	1304.214844	407.019592	135.906540	120.164047	600.718506	797.846497	470.738892	3.807796	99998.000000	4.284542	3.852078	0.479416	0.648043	4.110231	4.999991	3.330266	3.115349	2.609615	2.133240	2.079775	2.778671	2.901919	2.672780	0.580674	4.999991	33753.000000		1
3720.598633	1546.010864	1.504864	0.000000	1602.911987	24251.337891	257.664886	148.710220	46.237579	47.113361	0.000000	26.884035	45.531403	24.623653	1.377447	99998.000000	3.570613	3.189213	0.177497	0.000000	3.204910	4.384736	2.411055	2.172341	1.664995	1.673144	0.000000	1.429495	1.658311	1.391353	0.139075	4.999991	33772.000000		1
6859.937012	2265.385498	1.168737	2.929552	2825.315186	42208.078125	474.470215	289.467468	79.372353	45.725677	26.791523	124.848244	167.656708	63.854977	0.347721	0.000000	3.836320	3.355142	0.067717	0.466801	3.451067	4.625396	2.676209	2.461600	1.899669	1.660160	1.427997	2.096382	2.224421	1.805195	0.000000	0.000000	33889.000000		1
10565.333008	1853.721680	1.514116	3.120744	3078.160156	49558.566406	520.229797	317.649750	105.235672	69.217598	29.795084	139.795135	151.386902	90.729759	1.401611	99998.000000	4.023883	3.268044	0.180159	0.494258	3.488291	4.695119	2.716195	2.501949	2.022163	1.840217	1.474145	2.145492	2.180088	1.957750	0.146628	4.999991	33948.000000		1
12609.000977	4511.892090	1.890332	4.681116	5989.708984	88945.523438	986.990662	609.525635	198.370743	96.342163	56.256645	293.340637	406.590942	246.551086	0.668722	0.000000	4.100681	3.654359	0.276538	0.670349	3.777406	4.949124	2.994313	2.784992	2.297478	1.983816	1.750174	2.467372	2.609158	2.391907	0.000000	0.000000	33970.000000		1
28542.041016	7832.912109	2.001346	6.861319	21820.474609	99998.000000	3614.955811	2232.269043	765.679993	323.613708	231.594940	1106.343750	1497.127441	765.100281	3.364470	0.000000	4.455485	3.893923	0.301322	0.836408	4.338864	4.999991	3.558103	3.348747	2.884047	2.510027	2.364729	3.043890	3.175259	2.883718	0.526917	0.000000	34076.000000		1
7686.687500	3777.777344	3.071404	5.230021	5597.346680	80652.882812	941.835510	573.424316	158.544266	81.398369	60.308678	258.950806	339.417877	172.254562	0.337789	0.000000	3.885739	3.577236	0.487337	0.718503	3.747982	4.906620	2.973975	2.758476	2.200150	1.910616	1.780380	2.413217	2.530735	2.236171	0.000000	0.000000	34196.000000		1
20049.460938	6289.864746	1.258165	5.396543	13289.710938	99998.000000	2196.010498	1360.699707	370.335449	182.745438	113.148544	509.631012	694.772522	404.271973	2.958003	0.000000	4.302103	3.798641	0.099738	0.732116	4.123516	4.999991	3.341635	3.133762	2.568595	2.261847	2.053649	2.707256	2.841843	2.606674	0.470999	0.000000	34252.000000		1
15814.396484	5317.913574	2.599592	4.844553	8214.888672	99998.000000	1352.922485	838.345215	259.391754	76.578484	80.550339	392.331757	485.217041	337.095825	1.546034	0.000000	4.199053	3.725741	0.414905	0.685254	3.914602	4.999991	3.131273	2.923423	2.413956	1.884107	1.906067	2.593653	2.685936	2.527753	0.189219	0.000000	34298.000000		1
23553.646484	9101.475586	3.777580	8.011553	14661.910156	99998.000000	2431.010010	1498.101929	452.402985	176.482376	162.994095	706.820679	916.172607	593.274353	3.079526	99998.000000	4.372058	3.959112	0.577214	0.903717	4.166191	4.999991	3.385787	3.175541	2.655525	2.246701	2.212172	2.849309	2.961977	2.773256	0.488484	4.999991	34478.000000		1
7687.350586	3097.304199	1.924253	2.207957	5198.597656	73528.164062	813.329956	515.564087	144.207962	67.126823	37.001781	208.158539	281.483673	180.472733	0.458960	0.000000	3.885777	3.490984	0.284262	0.343991	3.715886	4.866454	2.910267	2.712283	2.158989	1.826896	1.568223	2.318394	2.449453	2.256412	0.000000	0.000000	34532.000000		1
13536.114258	3473.085449	4.338820	3.570970	5594.784180	81289.242188	876.959778	551.631531	148.654709	91.408180	46.015549	257.424347	335.748230	212.173553	1.495612	99998.000000	4.131494	3.540715	0.637372	0.552786	3.747783	4.910033	2.942980	2.741649	2.172179	1.960985	1.662905	2.410650	2.526014	2.326691	0.174819	4.999991	34547.000000		1
6924.828125	2762.271240	2.710606	2.035268	3052.414062	47792.042969	478.790527	299.949097	93.887512	41.497871	29.434286	127.833305	130.509995	76.578484	0.660104	0.000000	3.840409	3.441266	0.433066	0.308622	3.484643	4.679356	2.680146	2.477047	1.972608	1.618026	1.468853	2.106644	2.115644	1.884107	0.000000	0.000000	34588.000000		1
10762.954102	2683.287598	4.366574	5.563065	5786.734375	85402.062500	959.782837	596.077454	176.106155	71.616745	56.324490	234.123611	304.765900	202.996353	0.819750	0.000000	4.031931	3.428667	0.640141	0.745314	3.762434	4.931468	2.982173	2.775303	2.245775	1.855015	1.750697	2.369445	2.483966	2.307488	0.000000	0.000000	34638.000000		1
12199.446289	2550.239502	3.197837	2.926468	4268.868652	68375.335938	685.953003	435.134033	156.175949	60.077400	43.807594	190.821747	288.964813	126.945190	0.310507	14280.483398	4.086340	3.406581	0.504856	0.466344	3.630313	4.834899	2.836294	2.638623	2.193614	1.778711	1.641549	2.280628	2.460845	2.103616	0.000000	4.154743	34656.000000		1
20877.564453	5403.447266	2.229543	4.366574	10928.560547	99998.000000	1853.851196	1105.137939	348.154114	169.593292	108.584610	524.818420	699.950134	425.420258	3.029804	99998.000000	4.319680	3.732671	0.348216	0.640141	4.038563	4.999991	3.268075	3.043417	2.541772	2.229409	2.035768	2.720009	2.845067	2.628818	0.481414	4.999991	34697.000000		1
12600.656250	3033.023682	2.960389	4.678032	6300.500977	99998.000000	1074.294434	650.644226	222.448578	99.028099	63.302990	354.765656	478.599335	269.833313	0.899375	99998.000000	4.100393	3.481876	0.471349	0.670063	3.799375	4.999991	3.031123	2.813344	2.347230	1.995758	1.801424	2.549942	2.679972	2.431096	0.000000	4.999991	34780.000000		1
4526.256348	1288.549438	2.069189	4.082870	1786.083008	28052.626953	288.693451	182.976715	50.271111	19.831524	20.580872	80.960480	126.371613	82.126129	0.059410	0.000000	3.655739	3.110101	0.315800	0.610966	3.251902	4.447974	2.460437	2.262396	1.701319	1.297356	1.313464	1.908273	2.101650	1.914481	0.000000	0.000000	34844.000000		1
12628.301758	3550.422607	3.185502	4.144545	6861.232422	99091.281250	1135.078003	691.516052	230.133255	86.949097	68.403496	321.032623	412.073853	260.979889	2.006978	0.000000	4.101345	3.550280	0.503178	0.617477	3.836402	4.996036	3.055026	2.839802	2.361979	1.939265	1.835078	2.506549	2.614975	2.416607	0.302543	0.000000	34893.000000		1
6210.446289	2586.177490	1.544953	3.170084	3911.614746	57974.589844	626.948730	383.444397	137.294220	41.195667	28.984060	155.253906	196.326233	197.124908	0.024399	99998.000000	3.793123	3.412658	0.188915	0.501071	3.592356	4.763237	2.797232	2.583702	2.137652	1.614852	1.462159	2.191042	2.292978	2.294741	0.000000	4.999991	34919.000000		1
17639.177734	4402.505859	2.507080	3.651147	6788.946289	99998.000000	1120.337646	695.743896	221.403198	92.589256	62.103416	307.868134	413.208649	207.557205	2.617781	99998.000000	4.246479	3.643700	0.399168	0.562429	3.831802	4.999991	3.049349	2.842449	2.345184	1.966561	1.793115	2.488365	2.616169	2.317138	0.417933	4.999991	35008.000000		1
6239.615234	2155.000000	1.304422	1.572707	3354.864258	49891.804688	561.675232	337.712555	110.243660	63.765549	28.456741	143.307510	227.339386	109.633080	1.490486	0.000000	3.795158	3.333447	0.115418	0.196648	3.525675	4.698029	2.749485	2.528547	2.042354	1.804586	1.454185	2.156269	2.356675	2.039942	0.173328	0.000000	35096.000000		1
20038.871094	6231.227539	1.680638	5.230021	11606.467773	99998.000000	1910.450195	1178.472290	336.411224	169.321930	111.218124	533.449829	658.177795	412.783112	2.473194	99998.000000	4.301873	3.794574	0.225474	0.718503	4.064700	4.999991	3.281136	3.071319	2.526870	2.228713	2.046175	2.727094	2.818343	2.615722	0.393258	4.999991	35144.000000		1
19234.580078	12778.655273	3.290349	5.208435	17238.513672	99998.000000	2568.193115	1752.686035	830.845581	547.869385	326.814636	976.441223	1301.686157	782.258179	3.720265	0.000000	4.284083	4.106485	0.517242	0.716707	4.236500	4.999991	3.409628	3.243704	2.919520	2.738677	2.514302	2.989646	3.114506	2.893350	0.570574	0.000000	35301.000000		1
7435.041992	4079.730957	2.100026	3.281098	5673.018555	83216.421875	922.204407	574.981567	185.628738	115.917740	58.550949	273.126740	369.684784	255.984238	1.589063	0.000000	3.871284	3.610631	0.322225	0.516019	3.753814	4.920209	2.964827	2.759654	2.268645	2.064150	1.767534	2.436364	2.567832	2.408213	0.201141	0.000000	35488.000000		1
4769.800781	2739.966553	2.402232	3.416783	3590.606689	55339.308594	628.345703	361.623871	102.269112	56.740791	43.829178	179.664780	230.725327	142.092514	0.842115	0.000000	3.678500	3.437745	0.380615	0.533617	3.555168	4.743034	2.798199	2.558257	2.009744	1.753895	1.641763	2.254463	2.363095	2.152571	0.000000	0.000000	35558.000000		1
8666.650391	1017.482666	2.389898	3.620309	2808.918945	44723.816406	505.202759	283.139648	83.449051	40.427814	20.451355	111.258209	133.920609	101.041786	0.445516	0.000000	3.937851	3.007527	0.378379	0.558746	3.448539	4.650539	2.703466	2.452001	1.921421	1.606680	1.310722	2.046332	2.126848	2.004501	0.000000	0.000000	35754.000000		1
23745.248047	5169.924805	3.355108	5.334868	10367.326172	99998.000000	1701.329468	1052.847046	371.309906	109.500481	93.054901	441.350861	591.824951	269.250488	2.365250	99998.000000	4.375576	3.713484	0.525706	0.727124	4.015667	4.999991	3.230788	3.022365	2.569736	2.039416	1.968739	2.644784	2.772193	2.430156	0.373877	4.999991	35816.000000		1
7174.302734	1063.026367	2.408400	4.884642	2597.763184	40934.917969	409.995392	261.553467	78.956047	31.121092	29.773499	148.266159	164.995438	127.617447	0.656880	99998.000000	3.855780	3.026544	0.381729	0.688833	3.414600	4.612094	2.612779	2.417561	1.897385	1.493055	1.473830	2.171042	2.217472	2.105910	0.000000	4.999991	35885.000000		1
10889.166016	1550.109131	2.852458	4.875391	3277.382080	55117.980469	538.096985	327.733582	112.988190	62.288441	47.597507	198.697617	261.562714	137.849289	1.174942	0.000000	4.036994	3.190362	0.455219	0.688009	3.515527	4.741293	2.730860	2.515521	2.053033	1.794407	1.677584	2.298193	2.417576	2.139405	0.070016	0.000000	35949.000000		1
9822.608398	3294.900879	2.436154	4.739707	5837.982910	90516.539062	961.898315	591.263733	192.008987	64.770851	76.797432	329.016418	413.381348	201.608673	0.775733	0.000000	3.992227	3.517842	0.386705	0.675751	3.766263	4.956728	2.983129	2.771781	2.283322	1.811380	1.885347	2.517218	2.616351	2.304509	0.000000	0.000000	36070.000000		1
15015.849609	4307.094727	2.624262	4.366574	6018.631836	89327.523438	989.676636	601.369141	177.580185	85.407227	59.093685	254.393021	347.962921	199.224945	1.434501	99998.000000	4.176550	3.634184	0.419007	0.640141	3.779498	4.950985	2.995493	2.779141	2.249394	1.931495	1.771541	2.405505	2.541533	2.299344	0.156701	4.999991	36121.000000		1
15845.779297	6336.583496	3.364359	4.822968	11138.680664	99998.000000	1803.570923	1124.321899	356.103973	190.303680	138.373520	624.808655	904.312561	416.474335	1.811893	0.000000	4.199914	3.801855	0.526902	0.683314	4.046834	4.999991	3.256133	3.050891	2.551577	2.279447	2.141053	2.795747	2.956319	2.619588	0.258133	0.000000	36199.000000		1
8206.322266	1872.618896	2.778449	2.855542	2955.251709	41512.750000	487.088867	302.573364	90.060593	42.561764	31.811850	121.246437	179.800476	125.008598	0.734238	0.000000	3.914149	3.272449	0.443802	0.455689	3.470594	4.618182	2.687608	2.480831	1.954535	1.629020	1.502589	2.083669	2.254791	2.096940	0.000000	0.000000	36342.000000		1
9178.507812	1347.424194	2.605759	3.133079	2874.750732	42672.117188	470.350342	289.640167	92.573837	36.502216	20.220076	125.218292	161.051346	89.120049	0.168504	99998.000000	3.962772	3.129504	0.415934	0.495971	3.458600	4.630144	2.672421	2.461859	1.966488	1.562319	1.305783	2.097668	2.206964	1.949975	0.000000	4.999991	36386.000000		1
11370.654297	5370.386719	2.198706	4.187717	8676.129883	99998.000000	1392.542358	880.789795	289.430481	106.857712	84.241577	418.793304	602.975769	288.193878	2.304425	99998.000000	4.055786	3.730006	0.342167	0.621977	3.938326	4.999991	3.143808	2.944872	2.461544	2.028806	1.925526	2.622000	2.780300	2.459685	0.362563	4.999991	36449.000000		1
11759.702148	2676.068604	3.167000	3.108409	5031.360352	72884.406250	827.761841	508.459167	159.198013	92.539917	39.107975	215.374481	246.794693	173.219772	1.474615	0.000000	4.070396	3.427497	0.500648	0.492538	3.701685	4.862635	2.917905	2.706256	2.201938	1.966329	1.592265	2.333194	2.392336	2.238597	0.168679	0.000000	36520.000000		1
8426.836914	2367.210449	2.103110	3.755994	3861.815430	55939.035156	607.206665	381.177856	114.499222	39.965256	43.160007	180.062592	258.935364	164.964600	0.552163	0.000000	3.925665	3.374237	0.322862	0.574725	3.586792	4.747715	2.783337	2.581128	2.058803	1.601683	1.635082	2.255424	2.413191	2.217391	0.000000	0.000000	36574.000000		1
4912.688965	2146.365479	3.444536	3.728240	1780.794312	25480.619141	287.490784	181.915909	52.762772	34.099983	12.745092	70.892067	91.469856	66.281883	0.555404	99998.000000	3.691319	3.331704	0.537131	0.571504	3.250614	4.406210	2.458624	2.259871	1.722328	1.532754	1.105343	1.850598	1.961278	1.821395	0.000000	4.999991	36639.000000		1
17501.382812	4732.175781	1.643633	4.668780	8680.884766	99998.000000	1410.730347	881.758118	286.047607	132.588425	83.729675	377.807343	532.543152	319.244049	1.962425	0.000000	4.243073	3.675061	0.215805	0.669203	3.938564	4.999991	3.149444	2.945349	2.456438	2.122506	1.922879	2.577271	2.726355	2.504123	0.292793	0.000000	36675.000000		1
16740.738281	7356.989746	2.013681	4.076703	7865.199219	99998.000000	1299.120605	790.608948	262.925720	153.209396	83.649498	437.727478	613.768860	268.208191	2.937887	0.000000	4.223774	3.866700	0.303991	0.610309	3.895710	4.999991	3.113649	2.897962	2.419833	2.185285	1.922463	2.641204	2.788005	2.428472	0.468035	0.000000	36714.000000		1
12958.527344	3494.942871	1.853327	2.473158	6296.945312	94716.554688	1031.843628	625.579590	178.067413	109.411049	86.921341	353.470459	516.464539	257.470612	0.281348	0.000000	4.112556	3.543440	0.267952	0.393252	3.799130	4.976426	3.013614	2.796283	2.250584	2.039061	1.939126	2.548353	2.713041	2.410728	0.000000	0.000000	36754.000000		1
9857.868164	3481.821777	2.266548	1.831741	5815.971191	82498.460938	937.857483	585.941223	184.170135	99.832962	46.616879	248.234802	333.139374	152.583389	1.715233	99998.000000	3.993783	3.541806	0.355365	0.262864	3.764622	4.916446	2.972137	2.767854	2.265219	1.999274	1.668543	2.394863	2.522626	2.183507	0.234323	4.999991	36789.000000		1
10666.245117	2671.467529	2.433070	3.706654	4017.852539	60884.972656	640.264343	399.217743	122.874657	39.148064	29.792000	167.678299	200.017456	123.371140	0.297595	0.000000	4.028011	3.426750	0.386155	0.568982	3.603994	4.784510	2.806359	2.601210	2.089462	1.592710	1.474100	2.224477	2.301068	2.091213	0.000000	0.000000	36817.000000		1
4190.399902	1325.834961	2.019849	4.613273	2197.404297	31595.980469	377.033325	219.858231	88.071579	39.909748	20.201572	96.656708	134.780975	124.379517	0.426753	0.000000	3.622256	3.122489	0.305319	0.664009	3.341910	4.499632	2.576380	2.342143	1.944836	1.601079	1.305385	1.985232	2.129629	2.094749	0.000000	0.000000	36857.000000		1
8667.899414	3309.268066	2.143198	3.188586	4972.534668	79423.359375	850.152832	505.270599	171.878342	91.115227	49.931896	271.800720	337.101990	221.693069	1.814081	99998.000000	3.937914	3.519732	0.331062	0.503598	3.696578	4.899948	2.929497	2.703524	2.235221	1.959591	1.698378	2.434251	2.527761	2.345752	0.258657	4.999991	36934.000000		1
4623.566895	1220.648682	2.818537	3.413699	2228.605713	35362.554688	359.637939	224.428345	87.572014	45.898369	31.093338	149.697021	199.789261	89.647369	0.887296	0.000000	3.664977	3.086591	0.450024	0.533225	3.348033	4.548543	2.555866	2.351078	1.942365	1.661797	1.492667	2.175213	2.300572	1.952538	0.000000	0.000000	37039.000000		1
5936.909668	2962.720459	1.871829	2.775365	3781.533203	57591.558594	629.215332	378.479584	131.132904	59.500740	34.044476	195.712570	231.419174	145.401367	1.099453	99998.000000	3.773561	3.471691	0.272266	0.443320	3.577668	4.760359	2.798799	2.578043	2.117712	1.774522	1.532047	2.291619	2.364399	2.162569	0.041177	4.999991	37059.000000		1
10489.109375	3066.633301	2.288134	2.917217	3733.840332	65578.781250	617.568054	373.810822	142.915878	91.321838	44.421257	215.152451	306.569885	183.701401	1.531511	0.000000	4.020739	3.486662	0.359481	0.464969	3.572156	4.816763	2.790685	2.572652	2.155081	1.960575	1.647591	2.332746	2.486530	2.264112	0.185120	0.000000	37142.000000		1
15003.088867	6028.906738	1.168737	6.993919	6817.841309	93463.671875	1107.722168	692.922241	190.849503	98.966431	73.624260	341.302032	430.298737	252.767899	1.066070	0.000000	4.176181	3.780239	0.067717	0.844721	3.833647	4.970643	3.044431	2.840684	2.280691	1.995488	1.867021	2.533139	2.633770	2.402722	0.027786	0.000000	37210.000000		1
4835.946777	901.898010	1.745396	2.436154	1838.142700	26930.826172	284.046265	183.423859	75.508430	34.577961	20.762814	98.466866	132.199875	61.591515	0.736468	0.000000	3.684482	2.955158	0.241894	0.386705	3.264379	4.430250	2.453389	2.263456	1.877995	1.538799	1.317286	1.993290	2.121231	1.789521	0.000000	0.000000	37253.000000		1
12355.320312	3330.662842	3.077571	2.568754	5644.287109	77011.945312	950.109131	573.951599	158.621353	85.055679	48.849506	276.969086	342.819244	205.460266	2.521995	99998.000000	4.091854	3.522531	0.488208	0.409723	3.751609	4.886558	2.977773	2.758875	2.200362	1.929703	1.688860	2.442431	2.535065	2.312728	0.401744	4.999991	37301.000000		1
9484.911133	2857.404541	1.773150	3.435285	4206.719238	63057.703125	688.160950	423.798218	121.585655	49.971985	31.753258	166.222763	198.352249	102.457222	1.207469	0.000000	3.977033	3.455972	0.248745	0.535963	3.623944	4.799738	2.837690	2.627159	2.084882	1.698727	1.501788	2.220690	2.297437	2.010543	0.081876	0.000000	37343.000000		1
15510.786133	2780.613281	3.092990	3.564802	5248.794922	76572.781250	865.793579	531.010559	171.727249	69.377953	38.639248	222.072357	284.400879	210.887650	1.462183	0.000000	4.190634	3.444141	0.490378	0.552035	3.720060	4.884074	2.937414	2.725103	2.234839	1.841221	1.587029	2.346494	2.453931	2.324051	0.165002	0.000000	37426.000000		1
6921.214355	3816.845215	2.732193	4.076703	6101.420898	93201.070312	966.776794	608.831787	213.191193	97.196365	76.455132	314.165131	424.538300	241.354980	0.990152	99998.000000	3.840182	3.581705	0.436511	0.610309	3.785431	4.969421	2.985326	2.784497	2.328769	1.987650	1.883407	2.497158	2.627917	2.382656	0.000000	4.999991	37479.000000		1
16295.751953	4500.747559	2.278883	3.706654	8375.733398	99998.000000	1401.509888	853.585083	276.210480	132.502090	80.855629	391.674896	559.963806	293.460907	1.897440	99998.000000	4.212074	3.653285	0.357722	0.568982	3.923023	4.999991	3.146596	2.931247	2.441240	2.122223	1.907710	2.592926	2.748160	2.467550	0.278168	4.999991	37528.000000		1
15530.549805	5799.667480	2.457740	2.352893	7918.375000	99998.000000	1285.820435	799.665894	320.961700	164.273849	114.539307	507.759186	764.788818	435.171051	2.916461	0.000000	4.191187	3.763403	0.390536	0.371602	3.898636	4.999991	3.109180	2.902909	2.506453	2.215569	2.058954	2.705658	2.883542	2.638660	0.464856	0.000000	37561.000000		1
3921.590576	1053.093750	2.433070	2.300469	1969.247803	31412.048828	318.115417	199.049164	79.634468	30.387161	16.732367	83.075920	107.307938	110.709305	0.511317	0.000000	3.593462	3.022467	0.386155	0.361816	3.294300	4.497096	2.502585	2.298960	1.901101	1.482690	1.223557	1.919475	2.030632	2.044184	0.000000	0.000000	37611.000000		1
10340.053711	4170.315918	3.055985	4.224722	6221.350586	91769.289062	1010.121826	631.784058	194.522247	94.192802	60.515289	288.422089	398.526978	194.152191	0.852758	0.000000	4.014523	3.620169	0.485151	0.625798	3.793885	4.962698	3.004374	2.800569	2.288969	1.974018	1.781865	2.460028	2.600458	2.288142	0.000000	0.000000	37667.000000		1
21982.406250	6816.885254	2.439237	6.620787	15971.608398	99998.000000	2654.445312	1625.950562	497.135681	192.190933	129.621872	705.247986	944.845215	484.637299	3.110317	0.000000	4.342075	3.833586	0.387254	0.820910	4.203349	4.999991	3.423974	3.211107	2.696475	2.283733	2.112678	2.848342	2.975361	2.685417	0.492805	0.000000	37705.000000		1
5599.906250	698.115295	2.109277	2.787700	2314.117676	34175.515625	380.209564	233.004211	78.249870	49.259644	26.819277	110.169647	163.240799	90.643417	0.576001	0.000000	3.748181	2.843927	0.324134	0.445246	3.364385	4.533715	2.580023	2.367364	1.893484	1.692491	1.428447	2.042062	2.212829	1.957336	0.000000	0.000000	37768.000000		1
4626.240234	2396.496826	3.916348	4.785963	4075.244141	63794.234375	678.191223	413.418365	139.058121	76.618576	52.969379	272.371216	325.124756	189.921295	0.070839	0.000000	3.665228	3.379577	0.592881	0.679969	3.610154	4.804781	2.831352	2.616390	2.143196	1.884334	1.724025	2.435161	2.512050	2.278574	0.000000	0.000000	37835.000000		1
17931.511719	6503.358398	2.491661	3.762161	9536.597656	99998.000000	1552.690186	967.294861	309.641296	104.939629	86.847336	423.788971	527.707886	324.859528	1.499239	0.000000	4.253617	3.813138	0.396489	0.575437	3.979393	4.999991	3.191085	2.985559	2.490859	2.020940	1.938756	2.627150	2.722394	2.511696	0.175871	0.000000	37906.000000		1
10834.830078	1397.590454	2.655099	2.608843	3733.655273	57012.761719	606.102661	377.779572	131.210007	77.278496	41.109322	207.002136	261.167999	165.532013	0.715268	99998.000000	4.034822	3.145380	0.424081	0.416448	3.572134	4.755972	2.782546	2.577239	2.117967	1.888059	1.613940	2.315975	2.416920	2.218882	0.000000	4.999991	37969.000000		1
13557.648438	5482.529785	1.927337	2.775365	5949.932129	89382.984375	980.468567	598.741821	189.816452	51.886990	48.926598	264.285675	391.332611	184.299652	2.438569	0.000000	4.132185	3.738981	0.284958	0.443320	3.774512	4.951255	2.991434	2.777240	2.278334	1.715058	1.689545	2.422074	2.592546	2.265525	0.387135	0.000000	37993.000000		1
22965.671875	9626.177734	2.507080	5.889941	16190.223633	99998.000000	2674.773438	1643.188721	522.622803	184.722122	151.491745	789.134888	1015.314819	640.680664	3.049428	99998.000000	4.361079	3.983454	0.399168	0.770111	4.209253	4.999991	3.427287	3.215688	2.718188	2.266519	2.180389	2.897151	3.006601	2.806642	0.484218	4.999991	38069.000000		1
14294.837891	2587.784180	2.137031	4.039698	4781.374023	68046.867188	800.313477	487.912231	163.250046	66.448402	50.820015	205.565109	294.176331	133.929855	1.327232	0.000000	4.155179	3.412928	0.329811	0.606349	3.679553	4.832808	2.903260	2.688342	2.212853	1.822484	1.706035	2.312949	2.468608	2.126877	0.122947	0.000000	38139.000000		1
13297.411133	4793.557617	5.014159	6.679378	6211.836914	93419.828125	992.581482	625.496338	193.205490	71.440979	59.987968	285.976685	394.644562	250.115875	4.729640	0.000000	4.123767	3.680658	0.700198	0.824736	3.793220	4.970439	2.996766	2.796225	2.286020	1.853947	1.778064	2.456331	2.596206	2.398141	0.674828	0.000000	38184.000000		1
8070.946289	817.243164	2.346725	3.108409	2288.938965	35913.738281	398.875427	220.684677	77.716385	39.441017	21.851374	114.388206	146.511505	107.480629	0.256127	0.000000	3.906924	2.912351	0.370462	0.492538	3.359634	4.555261	2.600837	2.343772	1.890513	1.595948	1.339479	2.058381	2.165872	2.031330	0.000000	0.000000	38234.000000		1
18201.996094	7360.717773	2.411484	6.087300	10600.801758	99998.000000	1717.334106	1068.490845	307.128052	104.723770	86.850418	477.643372	628.299438	305.487488	1.523356	99998.000000	4.260119	3.866920	0.382284	0.784425	4.025339	4.999991	3.234855	3.028771	2.487319	2.020045	1.938772	2.679104	2.798167	2.484993	0.182801	4.999991	38279.000000		1
10937.432617	2942.932129	2.463907	2.251129	2976.196533	46407.957031	498.363007	304.938599	84.574615	45.589993	28.234713	132.486664	172.356323	97.822357	1.039690	0.000000	4.038915	3.468780	0.391624	0.352400	3.473662	4.666593	2.697546	2.484212	1.927240	1.658870	1.450783	2.122172	2.236427	1.990438	0.016904	0.000000	38339.000000		1
22735.501953	6566.260254	2.750695	5.415045	9784.820312	99998.000000	1619.283569	988.264282	305.351807	126.695404	78.080269	434.582062	585.355286	362.777191	1.978529	99998.000000	4.356705	3.817318	0.439442	0.733602	3.990553	4.999991	3.209323	2.994873	2.484801	2.102761	1.892541	2.638072	2.767420	2.559640	0.296342	4.999991	38523.000000		1
3757.110107	704.372192	1.979760	1.964342	1912.294189	31456.019531	325.081573	194.321793	67.740486	38.374046	21.194536	109.577576	121.045998	84.685631	1.799632	99998.000000	3.574854	2.847802	0.296613	0.293217	3.281555	4.497704	2.511992	2.288522	1.830848	1.584038	1.326224	2.039722	2.082950	1.927810	0.255184	4.999991	38601.000000		1
7824.635742	1687.942993	2.611927	4.496091	2981.164307	43551.355469	491.982758	297.374176	75.138382	50.567146	29.261597	120.860970	158.137207	128.789261	1.331357	99998.000000	3.893464	3.227358	0.416961	0.652835	3.474386	4.639002	2.691950	2.473303	1.875862	1.703868	1.466298	2.082286	2.199034	2.109880	0.124294	4.999991	38631.000000		1
14247.366211	2856.232910	1.742312	2.417651	7044.184570	99998.000000	1127.787964	716.383362	240.750565	101.125046	70.312325	325.254272	435.945068	160.030624	2.536621	0.000000	4.153735	3.455794	0.241126	0.383394	3.847831	4.999991	3.052227	2.855145	2.381567	2.004859	1.847031	2.512223	2.639432	2.204203	0.404256	0.000000	38687.000000		1
9936.577148	4381.764648	2.038351	2.892547	4561.102539	63862.843750	765.803345	460.744476	142.388550	56.873394	46.851242	217.104462	266.771149	167.218811	1.293765	0.000000	3.997237	3.641649	0.309279	0.461280	3.659070	4.805248	2.884117	2.663460	2.153475	1.754909	1.670721	2.336669	2.426139	2.223285	0.111855	0.000000	38754.000000		1
5962.331543	2526.309814	2.759946	4.307983	2470.253662	34241.039062	416.153625	240.093735	75.628693	38.485058	21.166782	82.693535	99.157623	101.171303	0.384017	0.000000	3.775416	3.402487	0.440901	0.634274	3.392741	4.534547	2.619254	2.380381	1.878687	1.585292	1.325655	1.917472	1.996326	2.005057	0.000000	0.000000	38790.000000		1
16613.359375	4455.465820	2.127780	2.935719	8321.755859	99998.000000	1412.494141	845.999084	231.067627	132.514420	79.424774	369.024841	506.698364	339.010834	2.445068	0.000000	4.220458	3.648893	0.327927	0.467715	3.920215	4.999991	3.149987	2.927370	2.363739	2.122263	1.899956	2.567056	2.704750	2.530214	0.388291	0.000000	38907.000000		1
6134.728027	1179.927856	2.155533	2.907966	2379.986328	35856.003906	396.682892	238.995926	72.403099	51.911659	29.881428	127.417000	166.873444	161.137680	0.667476	0.000000	3.787795	3.071856	0.333555	0.463589	3.376575	4.554562	2.598444	2.378391	1.859757	1.715265	1.475401	2.105227	2.222387	2.207197	0.000000	0.000000	38990.000000		1
11821.179688	3898.588867	1.150235	3.293433	4952.826660	64968.515625	823.268799	497.838776	145.481537	38.602242	34.951096	185.394379	272.207794	130.568588	1.508349	99998.000000	4.072661	3.590907	0.060786	0.517649	3.694853	4.812703	2.915542	2.697089	2.162808	1.586613	1.543461	2.268096	2.434901	2.115839	0.178502	4.999991	39009.000000		1
11982.178711	3143.951904	2.864793	2.775365	4269.272949	61751.015625	703.305237	424.069580	121.116920	53.373352	37.803555	203.088867	249.693405	166.888855	1.023301	0.000000	4.078536	3.497476	0.457093	0.443320	3.630354	4.790644	2.847144	2.627437	2.083205	1.727324	1.577533	2.307686	2.397407	2.222427	0.010003	0.000000	39031.000000		1
6104.020508	2863.618408	2.463907	3.934851	4825.650391	64230.699219	803.045654	486.799011	139.526840	58.597202	34.803074	163.678680	226.210739	143.918091	1.644731	0.000000	3.785616	3.456915	0.391624	0.594928	3.683556	4.807743	2.904740	2.687350	2.144658	1.767877	1.541618	2.213992	2.354513	2.158115	0.216095	0.000000	39179.000000		1
21421.095703	15138.810547	2.053770	9.386901	28537.759766	99998.000000	4506.628418	2909.196045	1070.276245	549.176880	371.109467	1609.341553	2187.268066	1131.374390	4.648407	99998.000000	4.330842	4.180092	0.312552	0.972522	4.455420	4.999991	3.653852	3.463773	3.029496	2.739712	2.569502	3.206648	3.339902	3.053606	0.667304	4.999991	39290.000000		1
9709.410156	1906.271729	1.850243	4.196969	3653.033936	55002.402344	597.946167	368.660980	104.399979	49.268894	31.497307	170.555420	238.431595	128.826263	0.588839	0.000000	3.987193	3.280185	0.267229	0.622936	3.562654	4.740382	2.776662	2.566627	2.018700	1.692573	1.498273	2.231865	2.377364	2.110004	0.000000	0.000000	39324.000000		1
14580.947266	8793.151367	2.355976	6.071882	11915.992188	99998.000000	1942.110962	1207.114136	390.759033	176.963425	137.417572	586.684387	784.752930	491.868652	3.109103	99998.000000	4.163786	3.944144	0.372171	0.783323	4.076130	4.999991	3.288274	3.081748	2.591909	2.247884	2.138042	2.768404	2.894733	2.691849	0.492635	4.999991	39430.000000		1
8413.062500	4972.125000	2.346725	3.355108	7603.793457	99998.000000	1248.979004	759.012939	234.394989	119.180336	70.950661	371.673767	493.296448	325.087738	1.341916	99998.000000	3.924954	3.696542	0.370462	0.525706	3.881030	4.999991	3.096555	2.880249	2.369948	2.076205	1.850956	2.570162	2.693108	2.512001	0.127725	4.999991	39459.000000		1
12178.736328	5655.873047	3.062153	5.408878	6671.594727	91711.421875	1095.973145	681.225647	213.197357	109.805771	79.757820	334.998871	480.677765	228.600632	0.093113	0.000000	4.085602	3.752500	0.486027	0.733107	3.824230	4.962423	3.039800	2.833291	2.328782	2.040625	1.901773	2.525043	2.681854	2.359077	0.000000	0.000000	39523.000000		1
16474.568359	4846.884766	1.205742	2.516331	7767.916504	99998.000000	1284.278564	785.637939	271.735962	132.603851	74.247177	378.118805	502.112854	257.982513	1.895209	0.000000	4.216814	3.685463	0.081254	0.400768	3.890305	4.999991	3.108659	2.895222	2.434147	2.122556	1.870680	2.577628	2.700801	2.411590	0.277657	0.000000	39559.000000		1
10669.520508	2194.382324	1.683721	3.873176	6215.223145	86895.335938	1002.751648	627.044373	222.596603	72.341431	58.853153	254.275848	338.144287	210.329483	3.487206	99998.000000	4.028145	3.341312	0.226270	0.588067	3.793457	4.938996	3.001193	2.797298	2.347518	1.859387	1.769770	2.405305	2.529102	2.322900	0.542478	4.999991	39597.000000		1
16423.548828	4093.891357	2.392981	4.261727	6566.719727	89048.515625	1063.920654	669.066467	204.276108	96.977417	64.894196	298.438080	394.070984	248.111450	0.132623	99998.000000	4.215467	3.612136	0.378939	0.629586	3.817348	4.949627	3.026909	2.825469	2.310218	1.986671	1.812206	2.474854	2.595574	2.394647	0.000000	4.999991	39662.000000		1
13084.666992	2126.453613	2.118529	4.311067	4021.389648	56362.500000	669.473511	408.142090	127.580437	43.881603	45.374130	206.881866	280.950195	132.594604	1.302026	24046.193359	4.116763	3.327656	0.326034	0.634585	3.604376	4.750990	2.825733	2.610811	2.105784	1.642282	1.656808	2.315722	2.448629	2.122526	0.114620	4.381046	39752.000000		1
10609.082031	2009.567749	2.106194	3.419866	5399.133301	79101.343750	879.102966	545.800171	159.087006	68.372658	48.476372	217.782883	303.828430	175.091599	1.010388	0.000000	4.025678	3.303103	0.323498	0.534009	3.732324	4.898184	2.944040	2.737034	2.201635	1.834882	1.685530	2.338024	2.482628	2.243265	0.004488	0.000000	39785.000000		1
13796.431641	3924.088379	2.217208	4.033530	6258.845703	90217.500000	1030.625610	631.395508	219.512863	66.914047	58.739056	286.371399	340.568115	216.228683	1.401178	0.000000	4.139767	3.593739	0.345806	0.605685	3.796494	4.955291	3.013101	2.800302	2.341460	1.825517	1.768927	2.456930	2.532204	2.334913	0.146493	0.000000	39835.000000		1
6307.513184	1625.016235	2.553336	5.279361	2535.832275	37634.890625	424.778839	256.422119	96.656708	45.204525	25.724548	111.292130	162.713470	100.236931	1.966856	99998.000000	3.799858	3.210858	0.407108	0.722581	3.404120	4.575591	2.628163	2.408956	1.985232	1.655182	1.410348	2.046464	2.211423	2.001028	0.293773	4.999991	39916.000000		1
9184.373047	1386.963867	1.890332	3.089906	3175.171631	44788.253906	520.578247	308.195007	78.034012	31.118008	35.379734	142.061676	186.516861	143.958176	3.540540	0.000000	3.963049	3.142065	0.276538	0.489945	3.501767	4.651164	2.716486	2.488826	1.892284	1.493012	1.548755	2.152477	2.270718	2.158236	0.549069	0.000000	39980.000000		1
6925.183105	1826.270264	2.485493	2.140115	3413.976318	47917.871094	566.788086	344.814423	97.714432	36.863014	39.095638	137.402145	178.240097	108.828224	0.128327	99998.000000	3.840431	3.261565	0.395413	0.330437	3.533261	4.680498	2.753421	2.537585	1.989959	1.566591	1.592128	2.137994	2.251005	2.036741	0.000000	4.999991	40014.000000		1
22899.093750	10049.515625	3.055985	6.704048	16717.224609	99998.000000	2740.022217	1705.831787	578.885620	189.014679	184.974991	866.200623	1047.872925	571.108398	2.377633	99998.000000	4.359818	4.002145	0.485151	0.826337	4.223164	4.999991	3.437754	3.231936	2.762593	2.276495	2.267113	2.937618	3.020309	2.756719	0.376145	4.999991	40097.000000		1
8326.030273	3160.184570	2.365228	4.409747	4560.732422	66282.039062	755.741089	455.196838	136.140900	53.428856	40.014595	186.738876	263.678162	154.843781	1.157952	0.000000	3.920438	3.499712	0.373873	0.644414	3.659034	4.821396	2.878373	2.658199	2.133989	1.727776	1.602218	2.271235	2.421074	2.189894	0.063691	0.000000	40126.000000		1
10467.436523	2182.648682	2.578006	3.345856	4302.975098	64371.363281	702.191956	435.044617	150.813324	60.990185	46.582958	241.117538	314.942230	183.522537	0.909136	0.000000	4.019840	3.338984	0.411284	0.524507	3.633769	4.808693	2.846456	2.638534	2.178440	1.785260	1.668227	2.382229	2.498231	2.263690	0.000000	0.000000	40244.000000		1
15880.507812	5843.469238	1.995179	4.008861	8575.140625	99998.000000	1380.941406	865.374207	252.181992	100.455872	74.897850	386.182770	508.471527	250.886810	1.170557	0.000000	4.200864	3.766671	0.299982	0.603021	3.933241	4.999991	3.140175	2.937204	2.401714	2.001975	1.874469	2.586793	2.706267	2.399478	0.068393	0.000000	40275.000000		1
7529.034668	1142.266113	1.628214	4.230890	2672.969238	38534.605469	431.112854	266.835907	78.006256	22.825834	30.251476	143.085480	192.141602	111.239708	1.275508	0.000000	3.876739	3.057767	0.211711	0.626432	3.426994	4.585851	2.634591	2.426244	1.892129	1.358427	1.480747	2.155596	2.283621	2.046260	0.105683	0.000000	40329.000000		1
21351.773438	6981.538086	2.636597	4.434416	8517.816406	99998.000000	1378.591553	857.785095	288.446747	129.822311	70.858147	391.042755	531.007507	254.685989	2.145915	0.000000	4.329434	3.843951	0.421044	0.646836	3.930328	4.999991	3.139436	2.933378	2.460066	2.113349	1.850390	2.592224	2.725101	2.406005	0.331612	0.000000	40381.000000		1
9195.335938	2894.249268	1.853327	1.785485	3453.463623	47404.621094	560.213562	343.883118	88.623566	54.526669	35.077530	167.039963	239.230286	192.517807	3.768618	0.000000	3.963567	3.461536	0.267952	0.251756	3.538255	4.675821	2.748354	2.536411	1.947549	1.736609	1.545029	2.222820	2.378816	2.284471	0.576182	0.000000	40423.000000		1
22158.525391	8430.189453	2.229543	3.675817	16724.921875	99998.000000	2728.652344	1708.175415	593.721497	272.445221	164.653152	825.800537	1065.410156	663.700745	4.892108	0.000000	4.345541	3.925837	0.348216	0.565354	4.223364	4.999991	3.435948	3.232533	2.773583	2.435279	2.216570	2.916875	3.027517	2.821972	0.689496	0.000000	40463.000000		1
16493.621094	4661.207031	2.994310	2.800035	7587.138184	99998.000000	1279.322998	767.582642	231.770721	115.341080	70.481934	350.957214	507.558716	305.028015	3.427237	99998.000000	4.217316	3.668498	0.476297	0.447163	3.880078	4.999991	3.106980	2.885125	2.365059	2.061984	1.848078	2.545254	2.705486	2.484340	0.534944	4.999991	40504.000000		1
21157.791016	5680.845215	2.741444	2.846291	9310.960938	99998.000000	1524.881104	941.672058	272.883118	124.999352	83.951706	421.750610	569.881104	321.097382	3.708394	99998.000000	4.325470	3.754413	0.437979	0.454279	3.968995	4.999991	3.183236	2.973900	2.435977	2.096908	1.924029	2.625056	2.755784	2.506637	0.569186	4.999991	40553.000000		1
21968.847656	5435.290039	3.324270	5.581567	11589.702148	99998.000000	1933.982178	1177.574951	378.744781	194.898453	137.066025	635.160767	811.350159	473.582092	2.241885	0.000000	4.341807	3.735223	0.521696	0.746756	4.064072	4.999991	3.286453	3.070989	2.578347	2.289808	2.136930	2.802884	2.909208	2.675395	0.350613	0.000000	40736.000000		1
8453.434570	2739.371582	1.369180	2.047602	4556.550781	62500.062500	752.808472	449.205139	136.970428	40.292130	40.211952	162.574707	212.034790	151.599686	2.715422	0.000000	3.927033	3.437651	0.136461	0.311246	3.658636	4.795880	2.876684	2.652445	2.136627	1.605220	1.604355	2.211053	2.326407	2.180698	0.433837	0.000000	40801.000000		1
15827.960938	3395.140869	1.458608	2.981975	5699.643555	82466.726562	952.730347	580.131409	185.533142	90.307289	58.695885	286.827789	437.764465	279.679688	3.072424	0.000000	4.199425	3.530858	0.163939	0.474504	3.755848	4.916279	2.978970	2.763526	2.268421	1.955723	1.768608	2.457621	2.641241	2.446661	0.487481	0.000000	40839.000000		1
13074.620117	6796.264160	1.643633	6.229152	10293.140625	99998.000000	1741.106689	1038.868408	306.992371	113.771454	103.407013	503.821228	692.546021	439.759644	1.134717	99998.000000	4.116429	3.832270	0.215805	0.794429	4.012548	4.999991	3.240825	3.016561	2.487128	2.056033	2.014550	2.702276	2.840449	2.643215	0.054888	4.999991	40887.000000		1
21466.412109	7044.517578	2.763030	4.119875	14078.876953	99998.000000	2336.067871	1431.823120	476.940277	170.240875	134.509598	697.720581	878.159363	480.714783	3.405528	99998.000000	4.331759	3.847851	0.441386	0.614884	4.148568	4.999991	3.368485	3.155889	2.678464	2.231064	2.128753	2.843682	2.943573	2.681887	0.532184	4.999991	40966.000000		1
9908.413086	2805.486816	3.857757	2.837040	3985.109375	57652.082031	666.278748	395.708435	130.343475	52.765854	28.873045	149.465729	192.961868	78.915955	0.621667	0.000000	3.996004	3.448008	0.586335	0.452865	3.600440	4.760815	2.823656	2.597375	2.115089	1.722353	1.460493	2.174542	2.285471	1.897165	0.000000	0.000000	40991.000000		1
14683.431641	2434.710449	2.951138	2.824705	5676.182617	83173.328125	904.984802	578.907166	203.381821	108.276237	53.271587	215.288132	307.794128	199.761505	2.608410	99998.000000	4.166828	3.386447	0.469990	0.450973	3.754056	4.919984	2.956641	2.762609	2.308312	2.034533	1.726496	2.333020	2.488260	2.300512	0.416376	4.999991	41052.000000		1
13256.850586	3767.295654	2.596508	4.915480	5479.772949	79328.093750	890.623840	554.675171	181.104889	91.531532	55.550468	287.308868	360.017242	218.014160	1.853129	0.000000	4.122440	3.576030	0.414390	0.691566	3.738763	4.899427	2.949694	2.744039	2.257930	1.961571	1.744688	2.458349	2.556323	2.338485	0.267906	0.000000	41129.000000		1
10392.646484	2071.088379	1.766982	1.631298	4000.676025	58719.472656	659.935486	401.882080	113.352066	63.935154	43.113750	178.425125	237.774765	163.065018	1.355139	0.000000	4.016726	3.316199	0.247232	0.212533	3.602133	4.768782	2.819501	2.604099	2.054430	1.805740	1.634616	2.251456	2.376166	2.212361	0.131984	0.000000	41170.000000		1
6547.508301	2819.110840	1.483278	3.330438	2816.310791	44021.109375	468.284241	285.097809	109.688591	56.968990	33.717598	133.121918	178.233932	125.131950	1.391404	99998.000000	3.816076	3.450112	0.171223	0.522501	3.449681	4.643661	2.670510	2.454994	2.040161	1.755638	1.527857	2.124249	2.250990	2.097368	0.143453	4.999991	41249.000000		1
7296.298340	3384.878174	2.870961	4.724288	6249.394043	91296.640625	1044.795410	630.112671	186.735794	80.713776	48.470207	252.777145	378.855804	209.860764	0.418808	0.000000	3.863103	3.529543	0.458027	0.674336	3.795838	4.960455	3.019031	2.799418	2.271228	1.906948	1.685475	2.402738	2.578474	2.321931	0.000000	0.000000	41271.000000		1
8253.158203	2564.474121	2.957305	3.173167	4682.398438	69839.476562	784.271851	465.693878	145.466125	55.010815	49.136292	208.047516	273.857574	135.915787	1.278761	0.000000	3.916620	3.408998	0.470896	0.501493	3.670468	4.844101	2.894467	2.668101	2.162762	1.740448	1.691402	2.318162	2.437525	2.133270	0.106790	0.000000	41297.000000		1
6779.137207	1716.501465	1.085476	3.237926	3487.569824	52447.433594	548.094482	348.342224	120.438499	24.885771	35.509251	172.075699	228.372437	110.545868	0.781780	0.000000	3.831174	3.234644	0.035620	0.510267	3.542523	4.719724	2.738855	2.542006	2.080765	1.395951	1.550341	2.235719	2.358644	2.043543	0.000000	0.000000	41327.000000		1
7763.093262	3232.152832	2.137031	3.509295	4311.522949	70089.351562	741.278381	429.564819	134.645279	68.058113	38.192104	217.662613	267.548248	113.799210	1.408443	0.000000	3.890035	3.509492	0.329811	0.545220	3.634631	4.845652	2.869981	2.633029	2.129191	1.832880	1.581974	2.337784	2.427402	2.056139	0.148739	0.000000	41343.000000		1
7364.745117	3575.841797	1.982844	3.244093	4817.450684	69971.828125	776.867798	479.946930	151.349899	71.789436	30.763378	195.410355	276.170380	147.106674	0.028993	0.000000	3.867158	3.553378	0.297289	0.511093	3.682817	4.844923	2.890347	2.681193	2.179982	1.856061	1.488034	2.290948	2.441177	2.167632	0.000000	0.000000	41370.000000		1
11721.574219	5354.606934	1.840992	3.851590	9442.784180	99998.000000	1508.568115	960.189880	277.425476	132.816635	96.653625	435.719940	572.579346	321.547607	2.201648	0.000000	4.068986	3.728728	0.265052	0.585640	3.975100	4.999991	3.178565	2.982357	2.443146	2.123252	1.985218	2.639207	2.757836	2.507245	0.342748	0.000000	41443.000000		1
14244.659180	6243.655273	3.823836	9.633600	13122.736328	99998.000000	2145.264648	1332.243042	407.787445	193.590958	148.765732	642.315002	834.783508	492.981903	0.064933	0.000000	4.153652	3.795439	0.582499	0.983789	4.118024	4.999991	3.331481	3.124583	2.610434	2.286885	2.172503	2.807748	2.921574	2.692831	0.000000	0.000000	41514.000000		1
13431.125000	3938.736084	3.845422	3.792999	5254.098633	79086.695312	881.603882	534.905334	172.911392	84.062721	50.298862	269.167206	366.015106	191.512512	2.303095	0.000000	4.128112	3.595357	0.584944	0.578983	3.720498	4.898103	2.945273	2.728277	2.237824	1.924603	1.701558	2.430022	2.563499	2.282197	0.362312	0.000000	41579.000000		1
8868.758789	4425.538086	3.962604	4.711953	5277.966797	73439.875000	885.199524	529.539612	164.597641	102.346207	40.440151	211.242279	305.842133	197.454880	2.552097	0.000000	3.947863	3.645966	0.597981	0.673201	3.722467	4.865932	2.947041	2.723898	2.216424	2.010072	1.606813	2.324781	2.485497	2.295468	0.406897	0.000000	41698.000000		1
21300.511719	7838.435059	3.197837	3.879343	13687.372070	99998.000000	2288.100342	1392.104492	445.288788	186.954742	131.962433	638.278442	873.749634	483.739929	1.993924	99998.000000	4.328390	3.894229	0.504856	0.588758	4.136320	4.999991	3.359475	3.143672	2.648642	2.271736	2.120450	2.805010	2.941387	2.684612	0.299709	4.999991	41745.000000		1
18224.705078	6811.892578	2.053770	3.996526	11884.229492	99998.000000	1930.260132	1200.382324	389.870911	160.721375	90.039001	523.612671	726.676880	339.821838	1.957782	0.000000	4.260661	3.833268	0.312552	0.601683	4.074971	4.999991	3.285616	3.079319	2.590921	2.206074	1.954431	2.719010	2.861341	2.531251	0.291764	0.000000	41776.000000		1
9552.741211	2532.859619	1.113230	2.380646	6868.466797	96158.859375	1110.836670	690.149963	237.669907	69.294693	44.449009	259.897491	333.216461	123.605499	1.394780	99998.000000	3.980128	3.403611	0.046585	0.376695	3.836860	4.982989	3.045650	2.838943	2.375974	1.840700	1.647862	2.414802	2.522727	2.092038	0.144506	4.999991	41815.000000		1
11343.021484	3719.164795	1.779317	2.843207	5744.518066	81735.554688	973.203308	585.472473	182.310638	73.658180	66.380562	286.115448	349.751495	227.962311	2.090848	99998.000000	4.054729	3.570446	0.250253	0.453808	3.759254	4.912411	2.988204	2.767507	2.260812	1.867221	1.822041	2.456541	2.543760	2.357863	0.320322	4.999991	41852.000000		1
24257.154297	5821.404785	2.473158	3.934851	7981.906250	99998.000000	1312.389893	809.176147	268.306854	92.083527	73.578003	361.845917	474.060089	304.889252	2.120929	99998.000000	4.384840	3.765028	0.393252	0.594928	3.902107	4.999991	3.118063	2.908043	2.428632	1.964182	1.866748	2.558524	2.675833	2.484142	0.326526	4.999991	41928.000000		1
20623.496094	7336.411621	1.699140	6.549861	13226.355469	99998.000000	2115.080811	1346.446655	468.974976	215.442322	152.043732	676.578430	933.571045	646.518188	1.813560	0.000000	4.314363	3.865484	0.230229	0.816232	4.121440	4.999991	3.325327	3.129189	2.671150	2.333331	2.181968	2.830318	2.970147	2.810581	0.258532	0.000000	41996.000000		1
5833.000000	1955.580688	2.803118	3.197837	2039.757446	31023.130859	349.245758	204.020157	76.174515	36.896935	17.654404	91.540787	100.502129	65.162483	1.544103	0.000000	3.765892	3.291276	0.447641	0.504856	3.309578	4.491685	2.543131	2.309673	1.881810	1.566990	1.246853	1.961615	2.002175	1.813998	0.188676	0.000000	42146.000000		1
4996.221191	2134.292480	1.723810	3.327354	3462.458984	51511.015625	607.576721	349.939575	94.713951	48.396194	42.086868	197.208176	272.386658	214.285919	1.146596	0.000000	3.698642	3.329254	0.236489	0.522099	3.539385	4.711900	2.783601	2.543993	1.976414	1.684811	1.624147	2.294925	2.435186	2.330994	0.059411	0.000000	42186.000000		1
5225.759277	1921.961792	1.211909	1.831741	2332.293213	38651.031250	373.434601	234.256210	80.251221	35.648022	25.064629	135.672165	166.972122	101.991577	1.407414	0.000000	3.718149	3.283745	0.083470	0.262864	3.367783	4.587161	2.572215	2.369691	1.904452	1.552035	1.399061	2.132491	2.222644	2.008564	0.148422	0.000000	42240.000000		1
10593.783203	2615.806152	1.865662	4.415914	3944.613770	60244.074219	642.947205	394.928253	134.993744	75.761292	44.100548	219.987762	301.981293	164.770325	0.528988	0.000000	4.025051	3.417606	0.270833	0.645021	3.596004	4.779914	2.808175	2.596518	2.130314	1.879447	1.644444	2.342398	2.479980	2.216879	0.000000	0.000000	42281.000000		1
11378.737305	3128.159912	3.049818	4.465254	5171.485352	76461.929688	855.176270	520.464172	183.201828	51.042046	54.838127	248.814545	335.066711	248.752869	1.558779	0.000000	4.056094	3.495289	0.484274	0.649846	3.713615	4.883445	2.932056	2.716391	2.262930	1.707928	1.739083	2.395876	2.525131	2.395768	0.192785	0.000000	42384.000000		1
7927.693848	3264.920654	0.814107	2.642764	4634.270508	59712.523438	764.350891	468.796143	141.272232	87.090950	30.630777	178.499130	218.467468	104.625092	2.647613	0.000000	3.899147	3.513873	0.000000	0.422058	3.665981	4.776065	2.883293	2.670984	2.150057	1.939973	1.486158	2.251636	2.339387	2.019636	0.422854	0.000000	42499.000000		1
15623.910156	3343.266113	3.136162	4.375825	6147.655273	93422.000000	1011.521790	608.393921	192.604156	71.610580	58.344337	282.245361	415.391937	264.116058	2.644187	99998.000000	4.193790	3.524171	0.496399	0.641060	3.788709	4.970449	3.004975	2.784185	2.284666	1.854977	1.765999	2.450627	2.618458	2.421795	0.422292	4.999991	42561.000000		1
10956.456055	2976.736084	3.407531	3.228674	2295.451904	43721.109375	373.021362	225.779022	97.791527	45.398804	37.991661	185.486893	252.086395	134.235153	0.761958	99998.000000	4.039670	3.473740	0.532440	0.509024	3.360868	4.640691	2.571734	2.353683	1.990301	1.657044	1.579688	2.268313	2.401549	2.127866	0.000000	4.999991	42602.000000		1
6684.201172	2025.331787	1.733061	2.645848	2888.359131	40273.269531	480.446503	283.842743	70.475769	39.928249	25.049210	107.529968	148.275406	90.594078	1.339286	0.000000	3.825049	3.306496	0.238814	0.422565	3.460651	4.605017	2.681645	2.453078	1.848040	1.601280	1.398794	2.031529	2.171069	1.957100	0.126873	0.000000	42640.000000		1
8511.833984	3213.502441	3.241009	4.977154	5498.568359	75643.265625	896.060486	561.949707	203.428085	61.828960	50.212517	222.288223	302.931091	173.722427	0.049283	0.000000	3.930023	3.506979	0.510680	0.696981	3.740250	4.878770	2.952337	2.749697	2.308411	1.791192	1.700812	2.346916	2.481344	2.239856	0.000000	0.000000	42688.000000		1
10313.511719	2946.685059	1.884164	2.972724	5850.626465	80974.468750	958.219421	593.857178	170.012680	79.986015	53.561459	253.674515	353.257690	194.907715	0.566927	99998.000000	4.013407	3.469334	0.275119	0.473155	3.767202	4.908348	2.981465	2.773682	2.230481	1.903014	1.728852	2.404277	2.548092	2.289829	0.000000	4.999991	42762.000000		1
15083.176758	2449.697510	1.877997	3.478457	5435.690918	78242.960938	909.292786	553.423157	150.153412	52.861450	41.007557	203.514420	290.969238	169.716644	1.759935	0.000000	4.178493	3.389112	0.273695	0.541387	3.735255	4.893445	2.958704	2.743057	2.176535	1.723139	1.612864	2.308595	2.463847	2.229724	0.245497	0.000000	42811.000000		1
8692.214844	1903.792358	2.938803	5.044997	3997.040283	67725.140625	690.887024	404.204132	153.915573	59.602501	63.102547	304.944763	394.160400	198.077789	0.193785	99998.000000	3.939131	3.279620	0.468170	0.702861	3.601738	4.830750	2.839407	2.606601	2.187283	1.775265	1.800047	2.484221	2.595673	2.296836	0.000000	4.999991	42862.000000		1
15112.598633	3685.468750	2.149366	3.897846	7135.265625	99998.000000	1139.151611	711.813232	214.461700	68.782791	44.603199	287.907104	377.776489	245.397766	1.697904	99998.000000	4.179339	3.566493	0.332310	0.590825	3.853410	4.999991	3.056581	2.852366	2.331350	1.837480	1.649366	2.459252	2.577235	2.389871	0.229913	4.999991	42941.000000		1
10992.387695	2816.322998	2.963473	3.910181	5212.206055	77952.062500	880.512268	528.879700	172.498184	81.518631	43.641071	209.132996	268.100250	167.058456	0.320043	0.000000	4.041092	3.449682	0.471801	0.592197	3.717021	4.891828	2.944736	2.723357	2.236784	1.911257	1.639895	2.320423	2.428297	2.222868	0.000000	0.000000	43003.000000		1
6548.103516	1386.263916	2.685936	3.934851	2578.711670	37048.429688	429.117676	261.211182	95.244354	20.984842	25.638205	127.783966	177.765198	93.480453	0.713162	0.000000	3.816116	3.141846	0.429096	0.594928	3.411403	4.568770	2.632576	2.416992	1.978839	1.321906	1.408888	2.106476	2.249847	1.970721	0.000000	0.000000	43065.000000		1
10011.851562	3973.082764	2.291218	4.304899	4394.136719	63880.621094	697.029785	444.527100	153.317322	54.591427	42.231804	215.093857	300.365417	133.550552	0.116799	0.000000	4.000515	3.599128	0.360066	0.633963	3.642874	4.805369	2.843251	2.647898	2.185591	1.737124	1.625640	2.332628	2.477650	2.125646	0.000000	0.000000	43125.000000		1
14272.899414	7485.985352	3.487709	4.847637	10378.600586	99998.000000	1704.804932	1053.358887	324.319885	126.868095	105.445366	498.529541	637.846680	447.468994	1.777651	0.000000	4.154512	3.874249	0.542540	0.685530	4.016139	4.999991	3.231675	3.022576	2.510974	2.103352	2.023027	2.697691	2.804716	2.650763	0.249846	0.000000	43184.000000		1
10986.143555	4259.929199	2.463907	3.749826	5555.848633	84159.445312	901.605042	561.558105	175.918045	76.430466	61.384903	292.702301	435.294403	248.166962	1.645624	0.000000	4.040845	3.629402	0.391624	0.574011	3.744750	4.925103	2.955016	2.749395	2.245310	1.883266	1.788062	2.466426	2.638783	2.394744	0.216331	0.000000	43267.000000		1
11067.871094	4602.017578	3.456871	4.385077	4723.377930	74688.632812	807.020569	472.212921	158.590515	70.340080	60.712650	287.105316	357.180206	237.250519	1.909932	0.000000	4.044064	3.662948	0.538683	0.641977	3.674253	4.873254	2.906885	2.674138	2.200277	1.847203	1.783279	2.458041	2.552887	2.375207	0.281018	0.000000	43336.000000		1
9753.177734	2340.884521	2.248045	4.169215	4078.201416	58564.246094	676.584595	412.240356	140.723328	61.095032	44.331829	217.693451	307.957581	165.331573	0.822536	99998.000000	3.989146	3.369380	0.351805	0.620054	3.610469	4.767632	2.830322	2.615150	2.148366	1.786006	1.646716	2.337845	2.488491	2.218356	0.000000	4.999991	43453.000000		1
21696.273438	6389.679199	3.339689	7.681593	10684.966797	99998.000000	1765.693359	1086.669434	369.675507	133.334702	127.648285	627.479187	814.612793	505.693054	3.334123	0.000000	4.336385	3.805479	0.523706	0.885451	4.028773	4.999991	3.246915	3.036098	2.567821	2.124943	2.106015	2.797599	2.910951	2.703887	0.522982	0.000000	43505.000000		1
6539.774414	1372.288452	0.696925	1.085476	2222.391846	32261.162109	346.809601	216.262604	57.200272	23.569016	15.643806	84.642464	116.275452	89.804642	0.915762	0.000000	3.815563	3.137445	0.000000	0.035620	3.346821	4.508680	2.540091	2.334981	1.757398	1.372341	1.194342	1.927588	2.065488	1.953299	0.000000	0.000000	43530.000000		1
6392.831055	2283.724365	1.921169	2.692104	4014.583740	62917.078125	709.645386	406.566284	130.938629	75.156883	41.488621	201.698105	285.474030	142.949799	0.938862	0.000000	3.805693	3.358644	0.283566	0.430092	3.603641	4.798769	2.851041	2.609131	2.117068	1.875969	1.617929	2.304702	2.455567	2.155184	0.000000	0.000000	43612.000000		1
8360.672852	2057.976318	3.133079	3.817669	3608.171631	51277.187500	533.520752	361.472778	117.786484	60.845249	38.386379	200.850067	268.501129	175.248871	0.954409	0.000000	3.922241	3.313440	0.495971	0.581798	3.557287	4.709924	2.727151	2.558076	2.071095	1.784227	1.584177	2.302872	2.428946	2.243655	0.000000	0.000000	43705.000000		1
5483.541016	1005.508545	1.091644	1.214993	1770.491577	26284.833984	295.582520	178.206177	51.116055	21.740358	13.398845	70.185890	104.282791	63.540436	2.280539	99998.000000	3.739061	3.002386	0.038081	0.084574	3.248094	4.419705	2.470679	2.250923	1.708557	1.337267	1.127067	1.846250	2.018213	1.803050	0.358038	4.999991	43764.000000		1
20138.009766	7431.514160	2.766114	6.889072	11112.893555	99998.000000	1769.147095	1126.977051	319.469177	133.294601	108.797386	552.402466	774.971313	407.682587	2.243011	0.000000	4.304017	3.871077	0.441870	0.838161	4.045827	4.999991	3.247764	3.051915	2.504429	2.124813	2.036618	2.742256	2.889286	2.610322	0.350831	0.000000	43793.000000		1
9583.020508	3157.877930	3.151581	4.224722	4811.471191	63358.816406	772.384033	487.625427	150.924347	44.375000	32.804813	181.770981	257.831390	140.877518	0.310341	0.000000	3.981503	3.499395	0.498528	0.625798	3.682278	4.801807	2.887833	2.688086	2.178759	1.647138	1.515938	2.259525	2.411336	2.148842	0.000000	0.000000	43875.000000		1
20336.445312	5468.529785	2.463907	3.163916	8493.051758	99998.000000	1395.496582	856.261719	251.007080	101.886726	81.996613	361.596130	489.901245	240.802994	1.796599	99998.000000	4.308275	3.737871	0.391624	0.500225	3.929064	4.999991	3.144729	2.932606	2.399686	2.008118	1.913796	2.558224	2.690109	2.381662	0.254451	4.999991	43953.000000		1
16156.441406	2238.375000	1.137900	3.444536	6918.213867	89875.835938	1109.140625	703.067749	190.800171	61.461998	53.832829	257.674133	340.731537	200.739059	0.830484	0.000000	4.208346	3.349933	0.056104	0.537131	3.839994	4.953643	3.044987	2.846997	2.280579	1.788607	1.731047	2.411071	2.532412	2.302632	0.000000	0.000000	43998.000000		1
7560.584473	2154.608154	2.211041	4.295648	3432.361572	47457.957031	576.134888	346.969940	103.996002	78.348549	32.459435	171.036484	189.403229	99.364227	1.897516	99998.000000	3.878555	3.333368	0.344597	0.633029	3.535593	4.676309	2.760524	2.540292	2.017017	1.894031	1.511341	2.233089	2.277387	1.997230	0.278186	4.999991	44086.000000		1
14048.147461	2411.375732	2.396065	2.904882	6920.609863	99986.382812	1138.824707	696.943481	220.555161	94.516594	69.072662	329.660919	453.220154	256.591736	2.074740	99998.000000	4.147619	3.382265	0.379499	0.463128	3.840144	4.999941	3.056457	2.843198	2.343517	1.975508	1.839306	2.518067	2.656309	2.409243	0.316964	4.999991	44139.000000		1
13390.950195	4516.561035	2.636597	2.528666	5976.100586	99998.000000	1010.029297	597.310974	262.466248	104.205696	47.785614	334.175507	442.794037	272.867706	2.165708	99998.000000	4.126812	3.654808	0.421044	0.402891	3.776418	4.999991	3.004334	2.776201	2.419073	2.017891	1.679297	2.523975	2.646202	2.435952	0.335600	4.999991	44168.000000		1
6274.094727	2317.990967	2.858626	5.541479	4161.101562	65103.312500	705.340454	426.240540	151.957397	80.019936	35.105282	185.317276	258.953888	142.595169	1.566390	99998.000000	3.797551	3.365112	0.456157	0.743626	3.619208	4.813603	2.848399	2.629655	2.181722	1.903198	1.545372	2.267916	2.413223	2.154105	0.194900	4.999991	44246.000000		1
22343.681641	4001.064697	2.824705	4.403579	7521.966797	99998.000000	1244.217651	756.734070	244.121094	114.246353	56.087040	317.791626	457.737854	224.585617	0.888128	0.000000	4.349155	3.602175	0.450973	0.643806	3.876331	4.999991	3.094896	2.878943	2.387605	2.057842	1.748863	2.502142	2.660617	2.351382	0.000000	0.000000	44332.000000		1
10089.931641	2524.755615	1.890332	2.981975	3955.955811	54052.785156	644.230042	399.300995	104.430809	24.395456	41.010643	180.084183	230.734589	179.214554	0.797700	0.000000	4.003888	3.402219	0.276538	0.474504	3.597251	4.732818	2.809041	2.601300	2.018829	1.387309	1.612897	2.255476	2.363113	2.253373	0.000000	0.000000	44419.000000		1
11798.630859	3970.699219	2.143198	6.099635	8415.708008	99998.000000	1419.148926	849.425110	276.022369	137.053680	97.372131	489.463348	667.903870	414.442139	2.180405	0.000000	4.071832	3.598867	0.331062	0.785304	3.925091	4.999991	3.152028	2.929125	2.440944	2.136891	1.988435	2.689720	2.824714	2.617464	0.338537	0.000000	44522.000000		1
11747.635742	3027.519043	2.112361	3.910181	6432.422852	88408.140625	1069.107544	651.732788	191.481674	71.746269	46.197491	252.397842	325.408447	238.055374	1.845556	99998.000000	4.069951	3.481087	0.324768	0.592197	3.808375	4.946492	3.029022	2.814070	2.282127	1.855799	1.664618	2.402086	2.512429	2.376678	0.266127	4.999991	44570.000000		1
9769.216797	4745.695312	2.288134	4.030447	6805.771484	96444.445312	1098.517212	689.619568	193.498444	99.977898	70.244484	301.272034	371.140289	265.269379	0.834478	99998.000000	3.989860	3.676300	0.359481	0.605353	3.832877	4.984277	3.040807	2.838609	2.286677	1.999904	1.846612	2.478959	2.569538	2.423687	0.000000	4.999991	44618.000000		1
7060.472656	2605.759277	1.569623	0.915870	2567.045898	34064.757812	414.260223	252.342346	82.681206	15.588300	12.501477	82.998825	128.520981	79.548126	0.705802	99998.000000	3.848834	3.415934	0.195795	0.000000	3.409434	4.532305	2.617273	2.401990	1.917407	1.192799	1.096961	1.919072	2.108974	1.900630	0.000000	4.999991	44641.000000		1
17102.130859	3964.485352	2.248045	3.722073	6311.346191	89296.296875	1051.576538	634.914062	195.694061	94.942146	59.704266	271.128479	389.923340	175.908798	1.785379	0.000000	4.233050	3.598187	0.351805	0.570785	3.800122	4.950833	3.021841	2.802715	2.291578	1.977459	1.776005	2.433175	2.590979	2.245288	0.251731	0.000000	44777.000000		1
7410.131836	1935.921875	1.850243	2.198706	3410.164795	52393.968750	581.574646	334.727509	102.614494	26.365967	33.726852	165.590607	219.821228	127.247398	1.065366	0.000000	3.869826	3.286888	0.267229	0.342167	3.532775	4.719281	2.764606	2.524691	2.011209	1.421044	1.527976	2.219036	2.342070	2.104649	0.027499	0.000000	44801.000000		1
21159.052734	4699.395996	2.790784	4.341904	7305.910645	99998.000000	1211.036621	734.093262	257.060455	123.371140	86.344688	367.649506	488.223694	309.002960	2.567366	0.000000	4.325496	3.672042	0.445726	0.637680	3.863674	4.999991	3.083157	2.865751	2.410035	2.091213	1.936236	2.565434	2.688619	2.489963	0.409488	0.000000	44838.000000		1
14568.383789	3530.803711	2.004430	5.408878	6574.241211	96713.843750	1101.193848	670.068665	229.704620	100.499046	68.277061	314.661621	409.005524	260.341553	1.565740	0.000000	4.163411	3.547873	0.301991	0.733107	3.817846	4.985488	3.041864	2.826119	2.361170	2.002162	1.834275	2.497844	2.611729	2.415544	0.194720	0.000000	44917.000000		1
8185.380371	2657.849854	2.846291	3.947186	3393.716064	50221.269531	559.541321	343.852295	120.740707	55.396282	40.924297	165.060196	208.525497	130.405151	1.410008	99998.000000	3.913039	3.424531	0.454279	0.596288	3.530675	4.700888	2.747832	2.536372	2.081854	1.743481	1.611981	2.217642	2.319159	2.115295	0.149222	4.999991	44992.000000		1
9053.656250	2341.809814	2.254213	2.470075	4572.870117	63303.828125	737.340454	460.923340	132.159790	68.798210	36.548473	187.115097	279.090698	197.377777	2.024382	99998.000000	3.956824	3.369552	0.352995	0.392710	3.660189	4.801430	2.867668	2.663629	2.121099	1.837577	1.562869	2.272109	2.445745	2.295298	0.306292	4.999991	45011.000000		1
7880.926270	2774.143799	2.303553	1.760815	3250.914307	47759.867188	526.869080	323.095642	100.869095	36.711910	30.285398	154.122177	202.570801	63.068626	0.667170	99998.000000	3.896577	3.443129	0.362398	0.245714	3.512006	4.679063	2.721703	2.509331	2.003758	1.564807	1.481233	2.187865	2.306577	1.799813	0.000000	4.999991	45041.000000		1
10781.604492	2810.254395	2.312804	4.224722	5313.096680	78526.757812	925.411499	530.378418	182.927383	63.799473	65.745308	301.475555	406.430603	218.374954	2.593452	0.000000	4.032683	3.448746	0.364139	0.625798	3.725348	4.895018	2.966335	2.724586	2.262279	1.804817	1.817865	2.479252	2.608986	2.339203	0.413878	0.000000	45061.000000		1
11057.818359	3842.727051	3.644979	5.168346	4592.519531	61505.753906	733.482666	451.595032	119.445534	70.093384	36.486797	173.941360	258.738007	128.200272	0.952884	0.000000	4.043669	3.584640	0.561695	0.713352	3.662051	4.788916	2.865390	2.654749	2.077170	1.845677	1.562136	2.240403	2.412860	2.107889	0.000000	0.000000	45105.000000		1
4109.229980	1024.646240	2.599592	2.578006	2068.491699	38832.871094	358.422943	208.127701	77.534447	50.795345	24.836432	129.193237	182.908875	130.509995	0.061628	99998.000000	3.613760	3.010574	0.414905	0.411284	3.315654	4.589200	2.554396	2.318330	1.889495	1.705824	1.395089	2.111240	2.262235	2.115644	0.000000	4.999991	45233.000000		1
8815.496094	1339.791992	1.785485	3.830003	3693.517334	53258.738281	607.848083	369.814301	88.071579	57.622742	43.249435	171.005646	250.476685	116.568405	0.987928	99998.000000	3.945247	3.127037	0.251756	0.583199	3.567440	4.726391	2.783795	2.567984	1.944836	1.760594	1.635980	2.233011	2.398767	2.066581	0.000000	4.999991	45267.000000		1
17948.572266	6726.226074	3.641896	6.327832	13426.367188	99998.000000	2244.215576	1361.452148	427.347595	193.677292	132.699448	628.049683	831.702820	563.590271	2.370379	0.000000	4.254030	3.827771	0.561327	0.801255	4.127958	4.999991	3.351065	3.134002	2.630781	2.287079	2.122869	2.797994	2.919968	2.750963	0.374818	0.000000	45301.000000		1
10309.999023	2584.419678	3.167000	4.178466	5681.270508	82283.210938	918.904785	566.322449	184.225632	97.375221	60.543041	284.015411	444.021362	233.506866	0.929809	99998.000000	4.013258	3.412363	0.500648	0.621017	3.754446	4.915311	2.963270	2.753064	2.265350	1.988449	1.782064	2.453342	2.647404	2.368300	0.000000	4.999991	45393.000000		1
12160.477539	4794.461426	3.500043	3.278014	8312.834961	99998.000000	1350.156372	832.905518	244.266037	122.239403	88.527969	404.845551	520.615295	310.825439	4.232535	0.000000	4.084950	3.680740	0.544073	0.515611	3.919749	4.999991	3.130384	2.920596	2.387863	2.087211	1.947080	2.607289	2.716517	2.492517	0.626601	0.000000	45470.000000		1
5845.821777	1140.640991	3.345856	3.971855	2559.543213	34901.003906	399.504517	265.118286	88.170258	33.927292	38.488144	148.019455	207.356766	156.462738	0.290736	99998.000000	3.766845	3.057149	0.524507	0.598993	3.408162	4.542838	2.601522	2.423440	1.945322	1.530549	1.585327	2.170319	2.316718	2.194411	0.000000	4.999991	45580.000000		1
12182.460938	2069.373779	3.506211	2.232627	4389.584961	64924.960938	729.563232	443.460144	137.670425	91.509949	36.088993	192.443802	269.756226	114.468384	2.159909	0.000000	4.085735	3.315839	0.544838	0.348816	3.642423	4.812412	2.863063	2.646855	2.138841	1.961468	1.557375	2.284304	2.430971	2.058686	0.334435	0.000000	45644.000000		1
9722.152344	4114.903809	3.432201	3.567886	9053.539062	99998.000000	1524.884155	913.471252	267.878204	181.320755	74.364357	431.057343	565.261658	348.046173	1.345672	0.000000	3.987762	3.614360	0.535573	0.552411	3.956818	4.999991	3.183237	2.960695	2.427937	2.258447	1.871365	2.634535	2.752249	2.541637	0.128939	0.000000	45692.000000		1
15853.701172	4236.998535	2.676685	4.816800	6726.398926	93386.242188	1093.666504	681.999634	207.023712	137.525497	53.320927	291.296143	398.422119	282.735657	2.004013	0.000000	4.200130	3.627058	0.427597	0.682759	3.827783	4.970283	3.038885	2.833784	2.316020	2.138383	1.726898	2.464335	2.600343	2.451380	0.301900	0.000000	45854.000000		1
26816.009766	9055.115234	2.917217	4.224722	13086.866211	99998.000000	2113.828857	1327.413818	500.459961	210.702621	138.247086	640.159485	898.552124	456.362488	3.315871	99998.000000	4.428394	3.956894	0.464969	0.625798	4.116836	4.999991	3.325070	3.123006	2.699369	2.323670	2.140656	2.806288	2.953543	2.659310	0.520598	4.999991	45896.000000		1
12868.041016	2325.724854	2.867877	4.958652	6010.348633	86730.039062	993.512756	599.435669	202.213089	106.351982	54.209042	284.752441	356.652893	239.396805	0.987482	99998.000000	4.109512	3.366558	0.457561	0.695364	3.778900	4.938169	2.997174	2.777743	2.305809	2.026746	1.734072	2.454468	2.552246	2.379118	0.000000	4.999991	45930.000000		1
10635.173828	1988.734009	0.656836	2.158617	4277.472656	61999.183594	717.302307	432.821228	115.017288	70.596031	36.835258	193.930161	255.028275	132.283142	2.819542	0.000000	4.026744	3.298577	0.000000	0.334176	3.631187	4.792386	2.855702	2.636309	2.060763	1.848780	1.566264	2.287645	2.406588	2.121505	0.450179	0.000000	46017.000000		1
8979.501953	2254.280762	2.386814	3.725156	4770.676270	73920.156250	790.257385	482.117889	181.576706	82.314240	51.831482	232.476898	330.129639	222.581177	0.689492	99998.000000	3.953252	3.353008	0.377819	0.571145	3.678580	4.868763	2.897768	2.683153	2.259060	1.915475	1.714594	2.366380	2.518685	2.347488	0.000000	4.999991	46074.000000		1
11008.034180	1990.109253	4.301816	4.977154	3901.015869	55539.195312	647.279846	389.226410	110.841904	78.502739	46.524368	182.239716	228.162750	163.740356	1.217307	0.000000	4.041710	3.298877	0.633652	0.696981	3.591178	4.744600	2.811092	2.590202	2.044704	1.894885	1.667681	2.260643	2.358245	2.214156	0.085400	0.000000	46101.000000		1
16573.664062	4669.295410	1.507948	3.126911	6680.038086	98591.007812	1103.559082	670.488037	223.327438	98.988014	74.271851	368.229248	472.512024	261.858765	3.322048	0.000000	4.219419	3.669251	0.178386	0.495116	3.824779	4.993837	3.042796	2.826391	2.348942	1.995583	1.870824	2.566118	2.674413	2.418067	0.521406	0.000000	46163.000000		1
7014.833496	1283.711060	3.253344	4.866140	2504.862305	38975.691406	408.777313	256.838440	89.810806	50.887856	28.284052	125.184372	153.212479	100.415787	1.463823	99998.000000	3.846017	3.108467	0.512330	0.687185	3.398784	4.590794	2.611487	2.409660	1.953329	1.706614	1.451542	2.097550	2.185294	2.001802	0.165489	4.999991	46222.000000		1
15257.525391	3962.150879	1.686805	3.703570	5430.923340	76421.945312	881.930786	549.497559	147.670990	83.492226	61.403404	280.330353	377.357117	182.356888	0.666860	0.000000	4.183484	3.597931	0.227065	0.568621	3.734874	4.883218	2.945435	2.739966	2.169295	1.921646	1.788192	2.447670	2.576753	2.260922	0.000000	0.000000	46268.000000		1
17355.316406	6113.693848	2.038351	3.262596	6485.010254	91751.992188	1065.370117	653.203735	201.411316	86.011642	61.717949	290.115051	370.455688	238.521027	1.676118	0.000000	4.239432	3.786304	0.309279	0.513563	3.811911	4.962615	3.027501	2.815049	2.304084	1.934557	1.790411	2.462570	2.568736	2.377527	0.224305	0.000000	46297.000000		1
14910.750000	6326.928223	2.528666	3.910181	7641.202637	99998.000000	1265.097656	765.630676	238.915741	116.158272	64.262032	351.984100	471.133606	285.754639	3.446737	0.000000	4.173500	3.801193	0.402891	0.592197	3.883162	4.999991	3.102124	2.884019	2.378245	2.065050	1.807954	2.546523	2.673144	2.455993	0.537408	0.000000	46380.000000		1
8022.127441	2622.059814	3.108409	3.435285	3754.075684	54148.578125	599.315369	386.281464	115.840645	62.112667	32.755474	166.441711	192.610321	102.515808	0.729648	99998.000000	3.904289	3.418643	0.492538	0.535963	3.574503	4.733587	2.777655	2.586904	2.063861	1.793180	1.515284	2.221262	2.284680	2.010791	0.000000	4.999991	46566.000000		1
5039.427246	2289.219727	3.062153	4.650278	3313.295410	46459.320312	539.635803	333.660522	102.882774	32.289829	38.821186	166.969040	239.233368	136.248825	0.207697	0.000000	3.702381	3.359688	0.486027	0.667479	3.520260	4.667073	2.732101	2.523305	2.012343	1.509066	1.589069	2.222636	2.378822	2.134333	0.000000	0.000000	46628.000000		1
12256.960938	1761.804688	1.791652	3.265679	4424.844238	65297.093750	712.753784	446.772064	152.114670	50.894024	37.498264	189.662262	238.354507	173.876602	0.666067	0.000000	4.088383	3.245958	0.253254	0.513974	3.645898	4.814894	2.852940	2.650086	2.182171	1.706667	1.574011	2.277981	2.377223	2.240241	0.000000	0.000000	46679.000000		1
5853.793457	1096.787231	4.264811	6.852067	1738.504028	23967.923828	284.650665	174.385422	52.756603	36.961693	19.119181	74.385948	99.947060	97.073013	1.006491	0.000000	3.767437	3.040122	0.629900	0.835822	3.240176	4.379631	2.454312	2.241510	1.722277	1.567752	1.281469	1.871491	1.999770	1.987098	0.002810	0.000000	46727.000000		1
10690.986328	2719.940918	2.251129	3.867008	5273.137695	78802.445312	872.550049	548.615601	171.400360	108.498260	52.846031	221.258255	302.434601	180.815018	0.154654	0.000000	4.029018	3.434560	0.352400	0.587375	3.722069	4.896540	2.940790	2.739268	2.234012	2.035423	1.723012	2.344899	2.480632	2.257235	0.000000	0.000000	46787.000000		1
8733.154297	1178.780762	2.241878	4.459086	2414.323730	42865.429688	412.505554	254.790833	85.105019	39.780231	25.517939	121.548645	166.512634	133.482712	0.390397	0.000000	3.941171	3.071433	0.350612	0.649246	3.382796	4.632107	2.615430	2.406184	1.929955	1.599667	1.406846	2.084750	2.221447	2.125425	0.000000	0.000000	46848.000000		1
6565.964355	2840.789551	3.015897	4.644111	4993.649414	75896.687500	848.953308	519.110413	175.803940	56.518764	62.976112	257.041962	328.338013	250.041870	0.035318	0.000000	3.817298	3.453439	0.479416	0.666903	3.698418	4.880223	2.928884	2.715260	2.245028	1.752193	1.799176	2.410004	2.516321	2.398013	0.000000	0.000000	46918.000000		1
17870.564453	6180.484863	1.526451	6.525191	9340.129883	99998.000000	1555.755493	961.750244	331.773285	109.309288	106.339645	500.191681	653.240723	425.685455	2.468975	0.000000	4.252138	3.791023	0.183683	0.814593	3.970353	4.999991	3.191941	2.983062	2.520841	2.038657	2.026695	2.699136	2.815073	2.629089	0.392517	0.000000	47002.000000		1
7176.464355	1661.598633	2.103110	3.367443	2574.662842	43133.093750	434.242828	275.828094	101.529015	48.908096	25.406923	108.072708	119.093994	73.007515	0.715362	99998.000000	3.855911	3.220526	0.322862	0.527300	3.410720	4.634810	2.637733	2.440639	2.006590	1.689381	1.404952	2.033716	2.075890	1.863368	0.000000	4.999991	47069.000000		1
21046.359375	3619.942383	2.248045	4.662613	6289.165039	98352.171875	1048.033325	646.388672	215.648941	68.323318	58.532444	278.757660	345.403412	208.655014	2.173086	99998.000000	4.323177	3.558702	0.351805	0.668629	3.798593	4.992784	3.020375	2.810494	2.333747	1.834569	1.767397	2.445227	2.538327	2.319429	0.337077	4.999991	47114.000000		1
5996.632324	2776.721680	1.742312	2.195622	2643.306885	45607.023438	467.550293	282.670898	111.921211	41.433113	33.002171	133.550552	172.695541	82.884727	0.048184	0.000000	3.777907	3.443532	0.241126	0.341558	3.422148	4.659032	2.669828	2.451281	2.048912	1.617348	1.518543	2.125646	2.237281	1.918475	0.000000	0.000000	47169.000000		1
5811.465820	1667.809326	2.661267	4.816800	2675.531982	49806.742188	454.015778	282.633911	109.152016	43.591732	50.687412	158.553513	204.316193	184.043701	1.172285	99998.000000	3.764286	3.222147	0.425088	0.682759	3.427410	4.697288	2.657071	2.451224	2.038032	1.639404	1.704900	2.200176	2.310303	2.264921	0.069033	4.999991	47262.000000		1
7456.724121	2508.146484	3.432201	5.205351	3955.749023	63677.910156	668.517578	406.301086	128.588821	45.960041	43.505386	169.093735	234.663269	185.841522	1.443094	0.000000	3.872548	3.399353	0.535573	0.716450	3.597229	4.803989	2.825113	2.608848	2.109203	1.662380	1.638543	2.228127	2.370445	2.269143	0.159295	0.000000	47287.000000		1
11826.699219	1759.525879	2.075356	3.965688	4261.523438	64669.554688	726.695374	436.731415	143.412354	64.561157	34.547127	174.243576	200.504700	143.338348	0.880241	0.000000	4.072864	3.245396	0.317093	0.598319	3.629565	4.810700	2.861352	2.640214	2.156587	1.809971	1.538412	2.241157	2.302125	2.156362	0.000000	0.000000	47315.000000		1
7332.735840	1232.968140	1.699140	2.664350	2279.912842	42474.191406	381.902527	239.748352	72.868744	14.225286	21.179117	98.001221	110.237495	130.975632	0.134450	0.000000	3.865266	3.090952	0.230229	0.425591	3.357918	4.628125	2.581953	2.379756	1.862541	1.153061	1.325908	1.991231	2.042329	2.117191	0.000000	0.000000	47348.000000		1
8964.218750	2179.262695	2.309720	3.799166	4183.492676	62329.871094	693.690125	437.505432	140.951538	86.862755	43.011990	163.552246	208.947968	177.484589	0.324863	0.000000	3.952513	3.338310	0.363559	0.579688	3.621539	4.794696	2.841166	2.640983	2.149070	1.938834	1.633590	2.213656	2.320038	2.249161	0.000000	0.000000	47399.000000		1
5931.870605	1886.212036	2.479326	4.058200	2153.612305	35424.625000	376.296295	227.777283	46.576790	31.589819	17.808592	96.517937	110.428688	91.599373	0.035869	0.000000	3.773192	3.275590	0.394334	0.608333	3.333168	4.549305	2.575530	2.357510	1.668169	1.499547	1.250630	1.984608	2.043082	1.961892	0.000000	0.000000	47431.000000		1
2876.600830	672.779297	2.352893	4.354239	1454.559448	30951.560547	237.370789	153.234070	66.121529	35.154621	28.062023	73.411484	108.072708	68.455917	0.453255	0.000000	3.458880	2.827873	0.371602	0.638912	3.162731	4.490683	2.375427	2.185355	1.820343	1.545982	1.448119	1.865764	2.033716	1.835411	0.000000	0.000000	47455.000000		1
28092.064453	6536.530273	1.437022	5.704916	16834.265625	99998.000000	2780.912598	1721.410767	519.616150	222.285141	171.320190	807.813110	1080.233643	516.982605	4.012513	0.000000	4.448584	3.815347	0.157463	0.756249	4.226194	4.999991	3.444187	3.235884	2.715683	2.346910	2.233809	2.907311	3.033518	2.713476	0.603416	0.000000	47470.000000		1
18459.339844	3253.754639	2.642764	4.687283	11974.999023	99998.000000	1985.856812	1228.105103	364.581177	123.972466	130.343475	577.612000	766.034607	465.434845	2.825925	0.000000	4.266216	3.512385	0.422058	0.670921	4.078276	4.999991	3.297948	3.089236	2.561794	2.093325	2.115089	2.761636	2.884248	2.667859	0.451161	0.000000	47508.000000		1
7398.228516	1948.447998	2.047602	3.601807	2058.929199	34559.921875	334.980377	224.150803	70.907486	28.780533	24.932028	96.807808	128.018326	81.287354	0.093530	0.000000	3.869128	3.289689	0.311246	0.556520	3.313641	4.538573	2.525019	2.350540	1.850692	1.459099	1.396758	1.985910	2.107272	1.910023	0.000000	0.000000	47570.000000		1
4869.911133	1184.390015	2.312804	4.021195	2039.017456	34223.292969	351.034302	217.428253	68.628609	46.018635	22.566801	86.178162	124.280838	110.348511	0.136764	0.000000	3.687521	3.073495	0.364139	0.604355	3.309421	4.534322	2.545350	2.337316	1.836505	1.662934	1.353470	1.935397	2.094404	2.042767	0.000000	0.000000	47600.000000		1
9901.002930	2270.581543	1.797820	3.629560	5157.392578	83326.343750	878.612671	525.222412	178.092087	104.615837	49.515594	233.432861	354.448029	212.543610	0.241887	99998.000000	3.995679	3.356137	0.254746	0.559854	3.712430	4.920782	2.943797	2.720343	2.250645	2.019598	1.694742	2.368162	2.549553	2.327448	0.000000	4.999991	47642.000000		1
19766.435547	8855.486328	3.133079	6.824314	13467.609375	99998.000000	2224.936035	1368.766724	471.916870	143.245834	146.933990	724.764954	926.466125	526.024170	3.585586	0.000000	4.295928	3.947212	0.495971	0.834059	4.129291	4.999991	3.347317	3.136329	2.673866	2.156082	2.167122	2.860197	2.966830	2.721006	0.554560	0.000000	47680.000000		1
9581.747070	3125.369141	2.112361	4.233974	4571.602539	67522.429688	785.483765	482.407745	158.063202	59.266376	57.662830	213.138779	281.150635	222.146378	0.630495	99998.000000	3.981445	3.494901	0.324768	0.626748	3.660069	4.829448	2.895137	2.683414	2.198831	1.772808	1.760896	2.328662	2.448939	2.346639	0.000000	4.999991	47765.000000		1
6478.034668	892.970581	2.870961	2.689020	2668.439209	42549.050781	420.344421	282.815857	65.640465	27.722811	27.405186	99.071274	122.652626	132.653183	1.018051	0.000000	3.811443	2.950837	0.458027	0.429594	3.426257	4.628890	2.623605	2.451504	1.817172	1.442837	1.437833	1.995948	2.088677	2.122718	0.007770	0.000000	47841.000000		1
3906.554199	1196.789795	1.995179	3.922516	1497.007202	27588.843750	252.209747	160.493179	55.134167	37.165218	19.273367	65.884079	109.272285	67.984108	0.413062	0.000000	3.591794	3.078018	0.299982	0.593565	3.175224	4.440733	2.401762	2.205456	1.741421	1.570137	1.284958	1.818780	2.038510	1.832407	0.000000	0.000000	47861.000000		1
9851.990234	1923.617676	3.432201	2.923384	5371.968262	83528.171875	911.602539	558.946167	176.806168	96.934242	62.362450	268.467224	354.617615	207.131653	1.297417	99998.000000	3.993524	3.284119	0.535573	0.465886	3.730134	4.921833	2.959805	2.747370	2.247497	1.986477	1.794923	2.428891	2.549760	2.316247	0.113080	4.999991	47923.000000		1
9224.609375	2045.289673	2.063021	3.410615	4891.272461	73396.273438	810.770447	507.244202	155.691803	72.140984	47.939804	198.682205	278.927246	124.509033	1.842143	99998.000000	3.964948	3.310755	0.314504	0.532833	3.689422	4.865674	2.908898	2.705217	2.192266	1.858182	1.680696	2.298159	2.445491	2.095201	0.265323	4.999991	47966.000000		1
8134.233887	1278.000000	2.454656	3.453787	2475.369629	37447.980469	430.147644	263.360535	72.862579	32.897324	29.906099	92.370308	109.667000	68.847549	0.070511	0.000000	3.910317	3.106531	0.389991	0.538296	3.393640	4.573429	2.633618	2.420551	1.862504	1.517161	1.475760	1.965532	2.040076	1.837888	0.000000	0.000000	48009.000000		1
9595.078125	4138.050293	1.523367	4.434416	8250.215820	99998.000000	1378.388062	849.545349	286.133942	142.481064	88.854851	416.350983	601.551086	284.838776	2.793683	0.000000	3.982049	3.616796	0.182805	0.646836	3.916465	4.999991	3.139371	2.929187	2.456569	2.153757	1.948681	2.619460	2.779273	2.454599	0.446177	0.000000	48039.000000		1
13854.954102	3361.956787	1.998263	4.064368	4151.862793	70123.710938	702.808716	433.635345	158.507248	67.660309	48.624393	209.789825	287.981110	145.518555	0.267724	0.000000	4.141605	3.526592	0.300653	0.608993	3.618243	4.845865	2.846837	2.637125	2.200049	1.830334	1.686854	2.321784	2.459364	2.162918	0.000000	0.000000	48124.000000		1
7193.055176	1441.262451	2.204873	3.299600	2656.496094	46207.511719	480.153534	276.426331	87.189629	39.678467	23.084867	122.159225	163.200699	101.914482	1.179901	99998.000000	3.856913	3.158743	0.343384	0.518461	3.424309	4.664712	2.681380	2.441579	1.940465	1.598555	1.363327	2.086926	2.212722	2.008236	0.071845	4.999991	48146.000000		1
10081.830078	918.627258	0.826442	2.652015	4464.858887	72506.132812	776.636536	469.267944	165.343903	68.002609	45.664005	219.716385	301.191833	133.652328	0.706556	0.000000	4.003540	2.963139	0.000000	0.423576	3.649808	4.860375	2.890218	2.671421	2.218388	1.832526	1.659574	2.341862	2.478843	2.125977	0.000000	0.000000	48199.000000		1
18679.470703	5351.001953	2.343642	3.604891	7305.966309	99998.000000	1214.462646	746.748901	252.111069	87.948227	62.932941	291.894379	418.043945	274.320160	1.706673	99998.000000	4.271365	3.728435	0.369891	0.556892	3.863678	4.999991	3.084384	2.873175	2.401592	1.944227	1.798878	2.465226	2.621222	2.438258	0.232150	4.999991	48248.000000		1
4171.645020	1513.677856	3.817669	4.594771	2083.229004	38909.804688	352.677948	226.744232	94.010857	40.600506	23.584435	112.386856	156.453491	88.765419	1.076700	0.000000	3.620307	3.180033	0.581798	0.662264	3.318737	4.590059	2.547378	2.355536	1.973178	1.608531	1.372625	2.050715	2.194385	1.948244	0.032095	0.000000	48325.000000		1
6438.353027	2140.309082	1.976677	3.786831	3744.605469	56893.992188	633.597290	392.377991	128.598068	70.093384	50.443798	156.604584	222.871048	140.377960	0.931439	0.000000	3.808775	3.330477	0.295936	0.578276	3.573406	4.755066	2.801813	2.593705	2.109234	1.845677	1.702808	2.194804	2.348054	2.147299	0.000000	0.000000	48382.000000		1
4417.597656	1955.253784	0.703092	2.670518	2778.707764	42128.625000	477.316498	289.273193	104.554161	50.730587	23.926729	112.504044	143.147156	102.355453	0.633876	0.000000	3.645186	3.291203	0.000000	0.426595	3.443843	4.624578	2.678807	2.461308	2.019341	1.705270	1.378883	2.051168	2.155783	2.010111	0.000000	0.000000	48401.000000		1
7507.670410	2716.971191	0.792521	2.972724	3440.511963	58862.761719	592.904297	361.192139	106.524673	65.396851	39.894329	194.346466	249.480637	140.174423	1.071599	0.000000	3.875505	3.434085	0.000000	0.473155	3.536623	4.769841	2.772985	2.557738	2.027450	1.815557	1.600911	2.288577	2.397037	2.146669	0.030032	0.000000	48523.000000		1
12720.638672	2649.579102	1.736145	4.471421	4915.312988	79287.437500	842.909180	501.924744	152.743744	49.447750	68.616272	299.239838	392.445831	250.522934	1.318442	0.000000	4.104509	3.423177	0.239586	0.650446	3.691551	4.899204	2.925781	2.700639	2.183964	1.694147	1.836427	2.476019	2.593780	2.398848	0.120061	0.000000	48557.000000		1
6417.170898	2097.244629	4.187717	6.019458	2124.449219	37209.101562	365.595734	216.398285	85.271545	15.542044	20.164568	61.878304	101.917564	95.121002	0.650256	0.000000	3.807344	3.321649	0.621977	0.779557	3.327246	4.570649	2.563001	2.335254	1.930804	1.191508	1.304589	1.791538	2.008249	1.978276	0.000000	0.000000	48582.000000		1
8075.208008	2711.192383	2.929552	4.156880	3220.564209	49548.621094	547.018250	343.010437	116.232285	27.713560	42.888638	176.695145	235.110413	131.512207	0.267318	0.000000	3.907154	3.433160	0.466801	0.618767	3.507932	4.695032	2.738002	2.535307	2.065327	1.442692	1.632342	2.247225	2.371272	2.118966	0.000000	0.000000	48630.000000		1
19718.527344	3433.826416	2.630429	4.804465	7622.854004	99998.000000	1255.716919	787.722534	243.775711	110.798737	85.438065	402.221283	540.320374	289.643250	1.957840	99998.000000	4.294875	3.535778	0.420027	0.681645	3.882118	4.999991	3.098892	2.896373	2.386991	2.044535	1.931651	2.604465	2.732651	2.461864	0.291777	4.999991	48770.000000		1
22730.339844	7408.605469	2.229543	5.051164	12704.325195	99998.000000	2086.007324	1304.427612	357.960388	139.008774	107.070496	555.550964	761.393616	417.168182	3.436978	0.000000	4.356606	3.869736	0.348216	0.703391	4.103951	4.999991	3.319316	3.115420	2.553835	2.143042	2.029670	2.744724	2.881609	2.620311	0.536177	0.000000	48827.000000		1
11966.216797	3155.531250	1.242747	1.782401	7354.383789	99998.000000	1253.135864	750.233521	239.766861	86.042480	70.167389	347.722382	465.743225	310.224121	1.985970	0.000000	4.077957	3.499073	0.094383	0.251005	3.866546	4.999991	3.097998	2.875196	2.379789	1.934713	1.846135	2.541233	2.668147	2.491676	0.297973	0.000000	48857.000000		1
5355.646484	2137.524414	2.975808	4.295648	2294.042480	43018.429688	405.961884	227.536743	88.108582	22.875174	26.782270	132.366409	160.175552	114.345032	0.644449	0.000000	3.728812	3.329911	0.473605	0.633029	3.360601	4.633655	2.608485	2.357052	1.945018	1.359364	1.427847	2.121778	2.204596	2.058217	0.000000	0.000000	48878.000000		1
10071.154297	2235.840088	2.291218	2.294302	4858.578613	76205.132812	801.725830	504.752533	142.286789	70.361664	36.289436	184.407578	235.825836	132.767288	1.530099	99998.000000	4.003079	3.349441	0.360066	0.360651	3.686509	4.881984	2.904026	2.703079	2.153165	1.847336	1.559780	2.265779	2.372591	2.123091	0.184719	4.999991	48911.000000		1
13544.890625	5704.719238	2.581089	4.711953	8891.214844	99998.000000	1443.387085	915.605225	287.108398	147.193024	102.043999	418.805634	546.679016	274.640869	1.589014	99998.000000	4.131775	3.756234	0.411803	0.673201	3.948961	4.999991	3.159383	2.961708	2.458046	2.167887	2.008787	2.622013	2.737732	2.438765	0.201128	4.999991	48953.000000		1
13909.271484	4837.170898	1.578874	4.955568	10598.008789	99998.000000	1701.952393	1085.013428	325.106232	156.444229	103.934334	448.045654	613.223022	383.299469	1.812106	99998.000000	4.143304	3.684592	0.198348	0.695093	4.025224	4.999991	3.230947	3.035435	2.512025	2.194360	2.016759	2.651322	2.787618	2.583538	0.258184	4.999991	48984.000000		1
7633.508301	980.157104	1.726894	2.809286	2564.486572	42937.046875	423.403503	275.384033	81.830093	29.437370	22.360189	123.084351	185.967957	94.414833	0.066234	99998.000000	3.882724	2.991296	0.237266	0.448596	3.409000	4.632832	2.626755	2.439939	1.912913	1.468899	1.349476	2.090203	2.269438	1.975040	0.000000	4.999991	49042.000000		1
17543.929688	3944.385498	2.858626	4.681116	7147.375488	99998.000000	1203.441406	729.825378	250.849808	118.455658	75.348076	403.525726	532.675781	319.114532	1.444563	99998.000000	4.244127	3.595979	0.456157	0.670349	3.854146	4.999991	3.080425	2.863219	2.399414	2.073556	1.877072	2.605871	2.726463	2.503947	0.159736	4.999991	49192.000000		1
10046.416992	3915.999756	1.282835	2.263464	3607.036865	61940.351562	617.765381	365.688232	104.588081	47.822620	31.247524	145.993439	178.332611	153.082962	0.623199	0.000000	4.002011	3.592843	0.108171	0.354774	3.557151	4.791974	2.790823	2.563111	2.019482	1.679633	1.494816	2.164333	2.251231	2.184927	0.000000	0.000000	49220.000000		1
5102.163086	2254.271729	2.115445	2.707523	3314.667725	54092.398438	585.265869	347.327667	120.931900	72.387680	34.300426	150.804077	187.173691	133.544388	1.329948	0.000000	3.707754	3.353006	0.325402	0.432572	3.520440	4.733136	2.767353	2.540739	2.082541	1.859665	1.535300	2.178413	2.272245	2.125626	0.123835	0.000000	49302.000000		1
9231.834961	994.650696	2.238794	3.379778	3124.798828	50772.488281	534.381104	328.421265	116.741096	73.318970	33.338299	110.996094	176.479279	112.689064	1.818729	0.000000	3.965288	2.997671	0.350014	0.528888	3.494822	4.705628	2.727851	2.516431	2.067224	1.865216	1.522943	2.045308	2.246694	2.051882	0.259768	0.000000	49361.000000		1
5773.489746	719.602783	1.588125	3.691235	2081.825928	33711.437500	356.751556	218.661743	66.331223	33.890289	8.612883	66.824615	82.163132	90.686592	0.087415	99998.000000	3.761438	2.857093	0.200885	0.567172	3.318444	4.527777	2.552366	2.339773	1.821718	1.530075	0.935149	1.824937	1.914677	1.957543	0.000000	4.999991	49388.000000		1
7736.927734	3337.151123	1.840992	6.056463	6210.446289	97576.265625	1065.397827	642.376709	210.650192	82.980324	84.562286	347.740875	475.389160	308.195007	1.189903	0.000000	3.888569	3.523376	0.265052	0.782219	3.793123	4.989344	3.027512	2.807790	2.323562	1.918975	1.927177	2.541256	2.677049	2.488826	0.075512	0.000000	49506.000000		1
27511.070312	5671.849609	2.414567	4.526928	10773.710938	99998.000000	1795.994141	1107.771484	356.807068	140.963867	96.471680	475.907227	620.744263	377.357117	2.208827	99998.000000	4.439507	3.753725	0.382839	0.655804	4.032365	4.999991	3.254305	3.044450	2.552433	2.149108	1.984400	2.677522	2.792913	2.576753	0.344162	4.999991	49554.000000		1
4602.726562	847.602600	2.883296	3.718989	1818.881592	31338.316406	302.890991	188.767990	67.373528	44.581612	30.485842	83.708092	131.324097	82.912483	1.112702	3454.692627	3.663015	2.928192	0.459889	0.570425	3.259804	4.496076	2.481286	2.275928	1.828489	1.649156	1.484098	1.922767	2.118344	1.918620	0.046379	3.538409	49578.000000		1
9365.706055	3346.624512	1.692973	3.244093	5561.763184	83734.273438	956.625122	566.328613	187.300125	69.208351	39.730888	191.694458	231.672043	108.334824	2.350273	99998.000000	3.971540	3.524607	0.228650	0.511093	3.745213	4.922903	2.980742	2.753068	2.272538	1.840158	1.599128	2.282609	2.364874	2.034768	0.371118	4.999991	49599.000000		1
11049.619141	3989.944824	2.861710	4.711953	8872.234375	99998.000000	1467.970703	898.971497	258.589996	100.190674	63.965992	360.094330	481.809509	260.992218	2.040779	0.000000	4.043347	3.600967	0.456626	0.673201	3.948033	4.999991	3.166717	2.953746	2.412612	2.000827	1.805949	2.556416	2.682875	2.416628	0.309796	0.000000	49621.000000		1
8667.723633	2470.981445	2.846291	2.867877	3969.000000	61383.121094	692.576904	410.408630	128.672089	53.629299	42.993484	195.324005	283.303070	121.218689	0.092257	0.000000	3.937905	3.392869	0.454279	0.457561	3.598681	4.788049	2.840468	2.613216	2.109484	1.729402	1.633403	2.290756	2.452251	2.083570	0.000000	0.000000	49672.000000		1
8632.183594	1999.243286	2.392981	4.773628	3026.220947	47603.039062	489.062469	321.652466	113.743706	53.805073	27.876999	124.132820	161.665009	95.676079	1.104101	0.000000	3.936121	3.300866	0.378939	0.678849	3.480901	4.677635	2.689364	2.507387	2.055927	1.730823	1.445246	2.093887	2.208616	1.980803	0.043009	0.000000	49734.000000		1
19224.822266	6574.414062	1.844076	5.143676	9638.583008	99998.000000	1584.209106	991.533020	318.315857	143.982849	99.000351	422.851501	589.123596	286.436157	1.694466	99998.000000	4.283862	3.817857	0.265779	0.711274	3.984013	4.999991	3.199812	2.996307	2.502858	2.158311	1.995637	2.626188	2.770206	2.457028	0.229033	4.999991	49759.000000		1
14506.493164	2712.462891	2.331306	3.854673	5749.748047	85224.070312	955.863403	592.817932	174.092468	87.201965	55.556637	222.315979	284.351562	225.464478	1.900847	99998.000000	4.161562	3.433364	0.367599	0.585988	3.759649	4.930562	2.980396	2.772921	2.240780	1.940526	1.744736	2.346971	2.453856	2.353078	0.278947	4.999991	49797.000000		1
12756.884766	2775.688721	1.421604	3.786831	4007.959961	65447.667969	642.620300	410.131073	126.926689	62.686241	32.511856	155.256989	197.791000	159.824005	0.819350	0.000000	4.105745	3.443371	0.152779	0.578276	3.602923	4.815894	2.807955	2.612923	2.103553	1.797172	1.512042	2.191051	2.296206	2.203642	0.000000	0.000000	49821.000000		1
17239.421875	6659.358398	2.016765	4.921647	10310.443359	99998.000000	1683.897095	1059.054565	319.558594	144.439240	124.694061	562.412292	773.888916	519.209106	3.266611	99998.000000	4.236523	3.823432	0.304655	0.692110	4.013278	4.999991	3.226315	3.024918	2.504550	2.159685	2.095846	2.750055	2.888679	2.715342	0.514097	4.999991	49950.000000		1
9244.465820	2194.110840	1.831741	2.639680	3601.390625	52886.179688	621.900696	379.216614	117.767982	37.004864	42.907143	127.910400	201.324966	116.250786	1.389021	99998.000000	3.965882	3.341259	0.262864	0.421551	3.556470	4.723342	2.793721	2.578887	2.071027	1.568259	1.632530	2.106906	2.303898	2.065396	0.142709	4.999991	50018.000000		1
14897.730469	4261.998535	1.427771	4.597855	9703.237305	99998.000000	1636.299683	991.989441	330.237579	160.295822	117.811157	577.340637	750.396973	404.743805	5.298546	0.000000	4.173120	3.629613	0.154659	0.662555	3.986917	4.999991	3.213863	2.996507	2.518826	2.204922	2.071186	2.761432	2.875291	2.607180	0.724157	0.000000	50058.000000		1
11257.391602	2261.367188	2.722941	4.089037	6180.019043	99998.000000	1046.781250	643.224731	245.884995	90.495399	58.689716	305.068115	429.792999	292.665314	1.020284	0.000000	4.051438	3.354371	0.435038	0.611621	3.790990	4.999991	3.019856	2.808363	2.390732	1.956627	1.768562	2.484397	2.633259	2.466371	0.008721	0.000000	50128.000000		1
9357.213867	5649.933594	2.664350	4.286397	8721.725586	99998.000000	1447.044434	899.323059	299.739410	111.834869	97.267288	416.791962	570.019836	345.736450	2.339952	99998.000000	3.971147	3.752043	0.425591	0.632092	3.940602	4.999991	3.160482	2.953916	2.476744	2.048577	1.987967	2.619919	2.755890	2.538745	0.369207	4.999991	50240.000000		1
12849.695312	2933.606934	3.133079	5.125174	5326.952148	89892.109375	873.160645	551.014771	210.014938	97.390640	78.166611	312.354980	436.651245	257.748138	2.926082	99998.000000	4.108893	3.467402	0.495971	0.709709	3.726479	4.953722	2.941094	2.741163	2.322250	1.988517	1.893021	2.494648	2.640135	2.411196	0.466286	4.999991	50277.000000		1
27519.044922	10965.781250	1.458608	8.973680	23078.271484	99998.000000	3307.248047	2364.502930	1372.251465	805.463318	467.806244	1516.940430	2028.856445	1365.134155	7.694813	0.000000	4.439633	4.040040	0.163939	0.952971	4.363203	4.999991	3.519467	3.373740	3.137434	2.906046	2.670066	3.180969	3.307251	3.135175	0.886198	0.000000	50315.000000		1
7055.110352	1097.687622	0.897368	2.130863	3379.876465	63011.144531	591.171204	359.520752	127.793221	52.509903	43.727417	176.614975	235.646988	159.737671	1.677243	99998.000000	3.848504	3.040479	0.000000	0.328556	3.528901	4.799417	2.771713	2.555724	2.106508	1.720241	1.640754	2.247028	2.372262	2.203407	0.224596	4.999991	50389.000000		1
31945.833984	4710.226074	3.555551	7.977632	10693.461914	99998.000000	1732.796021	1101.443604	354.145813	132.921478	122.418259	479.743408	661.980042	373.835480	2.475178	0.000000	4.504414	3.673042	0.550907	0.901874	4.029119	4.999991	3.238747	3.041962	2.549182	2.123595	2.087846	2.681009	2.820845	2.572680	0.393607	0.000000	50431.000000		1
5023.706543	1523.397827	1.464776	3.830003	2022.704468	38246.105469	346.192841	210.995575	78.690842	30.868225	20.371178	85.805031	98.069061	151.248138	0.898507	0.000000	3.701024	3.182813	0.165771	0.583199	3.305933	4.582587	2.539318	2.324273	1.895924	1.489512	1.309016	1.933513	1.991532	2.179690	0.000000	0.000000	50464.000000		1
18415.402344	6078.045898	3.725156	5.482887	8775.188477	99998.000000	1449.264648	904.469849	336.503754	119.963608	102.565147	478.679504	602.411438	419.440887	1.883085	0.000000	4.265181	3.783764	0.571145	0.739009	3.943256	4.999991	3.161148	2.956394	2.526990	2.079050	2.011000	2.680045	2.779893	2.622671	0.274870	0.000000	50509.000000		1
11859.165039	4768.558105	2.275799	3.114576	5469.106445	82547.195312	904.531494	556.146118	172.140457	56.901146	40.218121	214.535706	295.317322	213.576660	2.718500	0.000000	4.074054	3.678387	0.357134	0.493399	3.737916	4.916702	2.956424	2.745189	2.235883	1.755121	1.604422	2.331500	2.470289	2.329554	0.434329	0.000000	50532.000000		1
8865.804688	2106.409424	4.264811	5.933114	3570.204590	65538.484375	537.329163	364.208038	173.253693	74.219421	60.638638	220.376312	281.656372	197.618317	0.190890	99998.000000	3.947718	3.323543	0.629900	0.773283	3.552693	4.816496	2.730240	2.561350	2.238683	1.870518	1.782749	2.343165	2.449720	2.295827	0.000000	4.999991	50566.000000		1
8416.201172	1766.877441	2.396065	2.214124	3690.945312	56323.496094	570.448486	372.373779	116.330963	69.994705	25.339081	131.009552	197.121826	74.385948	0.904532	0.000000	3.925116	3.247206	0.379499	0.345202	3.567138	4.750690	2.756217	2.570979	2.065695	1.845065	1.403791	2.117303	2.294735	1.871491	0.000000	0.000000	50588.000000		1
7108.544922	2264.222900	2.414567	3.392113	3393.463379	51045.277344	568.582825	355.780182	93.415695	38.173603	31.306116	151.303635	185.434464	122.819145	0.563636	0.000000	3.851781	3.354919	0.382839	0.530470	3.530643	4.707955	2.754794	2.551182	1.970420	1.581763	1.495629	2.179849	2.268190	2.089266	0.000000	0.000000	50758.000000		1
10454.228516	2934.285400	0.780186	2.775365	4269.500977	64137.437500	748.266113	442.010773	146.144547	59.318798	34.322014	180.540573	244.435638	181.838821	2.079797	99998.000000	4.019292	3.467502	0.000000	0.443320	3.630377	4.807112	2.874056	2.645433	2.164783	1.773192	1.535573	2.256575	2.388165	2.259687	0.318021	4.999991	50773.000000		1
33655.679688	8782.081055	1.877997	6.222985	16726.957031	99998.000000	2763.208740	1714.783813	563.633423	256.237091	193.547775	936.981689	1202.836914	627.670349	4.226512	0.000000	4.527059	3.943598	0.273695	0.793999	4.223417	4.999991	3.441414	3.234209	2.750997	2.408642	2.286788	2.971731	3.080207	2.797732	0.625982	0.000000	50847.000000		1
20850.410156	4785.407227	2.285050	5.285528	7543.500488	99998.000000	1268.230713	783.695190	251.707092	113.012856	72.341431	401.916016	516.547852	325.439270	2.350339	99998.000000	4.319115	3.679919	0.358896	0.723088	3.877573	4.999991	3.103198	2.894147	2.400895	2.053128	1.859387	2.604135	2.713110	2.512470	0.371130	4.999991	50911.000000		1
4642.889160	1933.214355	1.662135	2.553336	2329.635010	39069.675781	389.402191	245.181900	80.874130	39.619877	21.490576	105.281921	145.632645	90.322708	0.243336	0.000000	3.666788	3.286280	0.220666	0.407108	3.367288	4.591840	2.590398	2.389488	1.907810	1.597913	1.332248	2.022354	2.163259	1.955797	0.000000	0.000000	50929.000000		1
5202.119141	1062.486816	2.001346	2.917217	1923.047241	31952.392578	335.054382	208.395981	65.658966	44.575443	32.484104	104.070015	143.665222	82.434502	0.610746	99998.000000	3.716180	3.026324	0.301322	0.464969	3.283990	4.504503	2.525115	2.318889	1.817294	1.649096	1.511671	2.017326	2.157352	1.916109	0.000000	4.999991	50996.000000		1
5584.758789	3477.630859	1.736145	3.626477	4683.378906	71274.234375	799.878662	486.530701	131.863754	69.328613	41.081566	187.685593	256.493042	129.702057	1.471345	99998.000000	3.747005	3.541283	0.239586	0.559485	3.670559	4.852932	2.903024	2.687110	2.120126	1.840912	1.613647	2.273431	2.409075	2.112947	0.167715	4.999991	51041.000000		1
15257.278320	5933.427734	2.544085	2.701355	11727.187500	99998.000000	1947.960815	1204.693359	382.383606	132.255386	112.793915	517.550049	681.265747	352.169128	4.416201	99998.000000	4.183477	3.773306	0.405532	0.431582	4.069194	4.999991	3.289580	3.080877	2.582499	2.121413	2.052286	2.713952	2.833317	2.546751	0.645049	4.999991	51073.000000		1
13213.651367	2640.198486	2.534833	3.947186	4611.062012	69077.867188	782.449341	480.424896	149.360886	55.630646	45.953876	214.609711	298.283875	155.660965	0.905199	99998.000000	4.121023	3.421637	0.403949	0.596288	3.663801	4.839339	2.893456	2.681626	2.174237	1.745314	1.662322	2.331649	2.474630	2.192180	0.000000	4.999991	51165.000000		1
15628.631836	4067.988037	2.803118	4.493007	6857.997559	99998.000000	1176.773193	707.341797	235.572968	116.626999	68.825966	369.993134	499.911041	255.364410	1.677297	0.000000	4.193921	3.609380	0.447641	0.652537	3.836197	4.999991	3.070693	2.849629	2.372125	2.066799	1.837752	2.568194	2.698893	2.407160	0.224610	0.000000	51283.000000		1
15382.034180	4761.644043	2.130863	3.028231	10678.006836	99998.000000	1807.243652	1099.636597	291.838867	90.698921	108.439674	494.369568	643.443665	354.401764	2.273616	0.000000	4.187014	3.677757	0.328556	0.481189	4.028490	4.999991	3.257017	3.041249	2.465143	1.957602	2.035188	2.694052	2.808511	2.549496	0.356717	0.000000	51349.000000		1
10173.488281	1568.272339	2.124696	3.160832	3728.536133	58311.953125	645.093506	392.066559	119.081657	66.247963	43.807594	212.586777	270.705994	149.783356	1.081722	99998.000000	4.007470	3.195421	0.327297	0.499801	3.571538	4.765758	2.809623	2.593360	2.075845	1.821172	1.641549	2.327536	2.432498	2.175463	0.034116	4.999991	51418.000000		1
8123.332520	1633.437866	2.374479	3.207088	2468.267578	38413.539062	406.291840	257.516846	84.038048	19.982628	25.656706	96.820145	147.939285	126.171173	0.471946	0.000000	3.909734	3.213103	0.375568	0.506111	3.392392	4.584484	2.608838	2.410806	1.924476	1.300653	1.409201	1.985966	2.170084	2.100960	0.000000	0.000000	51438.000000		1
13680.263672	9340.903320	1.066974	8.535789	12673.324219	99998.000000	2088.977051	1304.924194	424.618500	195.394943	167.588867	731.367249	899.890503	585.811707	2.931081	99998.000000	4.136095	3.970389	0.028154	0.931244	4.102890	4.999991	3.319934	3.115585	2.627999	2.290913	2.224245	2.864136	2.954190	2.767758	0.467028	4.999991	51510.000000		1
14138.245117	3855.493652	1.915002	3.204005	6319.953125	98553.046875	1060.602661	650.113831	233.679550	68.431244	63.395500	293.522583	432.497437	222.559586	2.262468	99998.000000	4.150395	3.586080	0.282169	0.505693	3.800714	4.993670	3.025553	2.812989	2.368621	1.835254	1.802058	2.467642	2.635983	2.347446	0.354583	4.999991	51547.000000		1
7934.441406	2062.463135	3.018980	3.805334	3116.389404	47081.875000	504.314636	327.705841	85.980804	44.486015	18.203310	101.047951	147.967041	91.534615	1.397704	99998.000000	3.899516	3.314386	0.479860	0.580393	3.493652	4.672854	2.702702	2.515484	1.934402	1.648224	1.260150	2.004528	2.170165	1.961585	0.145415	4.999991	51626.000000		1
7169.498535	3802.891357	2.050686	3.484625	5807.031738	87017.539062	964.719910	600.410095	179.859070	92.071190	48.353024	214.782410	296.220856	183.285095	1.984927	0.000000	3.855489	3.580114	0.311899	0.542156	3.763954	4.939607	2.984401	2.778448	2.254932	1.964124	1.684424	2.331999	2.471616	2.263127	0.297744	0.000000	51666.000000		1
9559.460938	2037.136353	4.203136	5.251607	2933.215332	41808.859375	475.426178	302.190979	77.185982	29.042652	29.196838	116.577660	145.262604	115.846817	1.995532	0.000000	3.980433	3.309020	0.623573	0.720292	3.467344	4.621268	2.677083	2.480282	1.887538	1.463036	1.465336	2.066615	2.162154	2.063884	0.300059	0.000000	51680.000000		1
10469.012695	3099.034180	0.909703	2.380646	5154.481445	79990.281250	893.001404	527.966919	164.116577	59.229370	48.497959	243.106537	322.374054	183.460876	1.805850	0.000000	4.019906	3.491226	0.000000	0.376695	3.712185	4.903037	2.950852	2.722607	2.215153	1.772537	1.685723	2.385797	2.508360	2.263543	0.256682	0.000000	51702.000000		1
9040.572266	2156.449219	1.921169	2.948054	3817.665527	56595.535156	636.267822	390.635681	118.122612	69.516724	24.814846	117.549034	134.916656	80.319061	0.390466	0.000000	3.956196	3.333739	0.283566	0.469535	3.581798	4.752782	2.803640	2.591772	2.072333	1.842089	1.394712	2.070219	2.130066	1.904819	0.000000	0.000000	51739.000000		1
6602.291016	1262.297607	1.631298	2.695188	3479.388672	58022.085938	550.031067	362.660004	144.991226	69.387207	38.771847	164.070328	194.281708	114.560898	0.908170	99998.000000	3.819695	3.101162	0.212533	0.430589	3.541503	4.763593	2.740387	2.559500	2.161342	1.841279	1.588516	2.215030	2.288432	2.059036	0.000000	4.999991	51772.000000		1
6946.719727	2217.966797	2.414567	3.731324	2988.765869	49634.468750	509.735840	313.529877	102.663834	63.740879	34.429943	138.219345	166.928940	93.477371	0.399709	0.000000	3.841780	3.345955	0.382839	0.571863	3.475492	4.695784	2.707345	2.496279	2.011417	1.804418	1.536936	2.140569	2.222532	1.970706	0.000000	0.000000	51804.000000		1
7067.324707	3560.672852	2.954222	6.827398	5357.854004	83003.031250	894.728271	554.884888	195.114319	89.570274	87.063194	310.433807	435.803223	218.532227	1.242114	0.000000	3.849255	3.551532	0.470443	0.834255	3.728991	4.919094	2.951691	2.744203	2.290289	1.952164	1.939835	2.491969	2.639290	2.339515	0.094161	0.000000	51850.000000		1
7292.644531	2745.434082	1.890332	3.077571	3290.389404	51265.425781	563.260315	343.472992	88.867180	42.734451	28.854544	107.782837	154.381210	121.696663	0.679280	99998.000000	3.862885	3.438611	0.276538	0.488208	3.517247	4.709825	2.750709	2.535892	1.948741	1.630778	1.460214	2.032550	2.188594	2.085279	0.000000	4.999991	51891.000000		1
7282.307617	1447.099976	1.363013	2.534833	3014.255859	46979.179688	512.138062	317.563416	99.216209	36.055073	24.145674	127.244308	172.942230	119.316017	1.507683	99998.000000	3.862269	3.160499	0.134500	0.403949	3.479180	4.671906	2.709387	2.501831	1.996583	1.556966	1.382839	2.104638	2.237901	2.076699	0.178310	4.999991	52014.000000		1
5674.091797	1800.712280	1.214993	2.787700	2196.726074	39482.132812	374.486145	233.901581	92.262383	40.474072	30.852806	118.134949	174.496445	111.742355	0.880358	0.000000	3.753896	3.255444	0.084574	0.445246	3.341776	4.596401	2.573436	2.369033	1.965025	1.607177	1.489295	2.072378	2.241786	2.048218	0.000000	0.000000	52061.000000		1
27513.441406	12769.996094	1.174904	6.679378	20672.181641	99998.000000	3405.304932	2118.744385	643.440613	275.149689	205.808731	996.386841	1235.333374	797.464111	4.500732	99998.000000	4.439545	4.106191	0.070003	0.824736	4.315386	4.999991	3.532156	3.326079	2.808508	2.439569	2.313464	2.998428	3.091784	2.901711	0.653283	4.999991	52220.000000		1
6510.056152	1026.684570	1.011466	2.423819	2129.253662	37516.574219	353.350220	221.967514	97.810028	21.512161	24.454048	88.034576	90.967209	63.352329	2.205666	99998.000000	3.813585	3.011437	0.004951	0.384500	3.328228	4.574223	2.548205	2.346289	1.990383	1.332684	1.388351	1.944653	1.958885	1.801763	0.343540	4.999991	52253.000000		1
26192.808594	7649.818359	1.544953	8.449444	15188.547852	99998.000000	2543.258057	1562.036987	522.690613	241.839127	163.006424	790.038452	1021.537781	575.240601	2.336054	99998.000000	4.418182	3.883651	0.188915	0.926828	4.181516	4.999991	3.405391	3.193691	2.718245	2.383527	2.212205	2.897648	3.009254	2.759850	0.368483	4.999991	52315.000000		1
6999.337402	1596.133911	2.368311	3.607974	2341.911377	36759.996094	385.902161	248.537003	65.443100	56.000694	13.969337	72.122482	106.277969	56.947403	1.038064	99998.000000	3.845057	3.203069	0.374439	0.557263	3.369570	4.565375	2.586477	2.395391	1.815864	1.748193	1.145176	1.858071	2.026443	1.755474	0.016224	4.999991	52355.000000		1
3937.739990	1201.073120	1.803987	2.602675	3195.962158	53656.917969	540.366638	334.496216	129.591034	92.968559	42.527840	182.936630	257.667969	141.932159	0.751677	99998.000000	3.595247	3.079569	0.256233	0.415420	3.504602	4.729626	2.732688	2.524391	2.112575	1.968336	1.628673	2.262301	2.411060	2.152081	0.000000	4.999991	52395.000000		1
11816.359375	3624.299561	1.871829	5.017243	8513.734375	99998.000000	1453.970459	869.108582	294.238007	117.058723	117.357849	486.367279	636.341797	342.834656	3.023263	99998.000000	4.072484	3.559224	0.272266	0.700465	3.930120	4.999991	3.162556	2.939074	2.468699	2.068404	2.069512	2.686964	2.803690	2.535085	0.480476	4.999991	52421.000000		1
3790.525391	992.766541	1.467860	2.362144	1632.858154	35046.882812	291.178955	176.587219	79.082481	34.889420	20.879995	88.564980	111.569672	70.938324	2.060805	99998.000000	3.578699	2.996847	0.166685	0.373306	3.212949	4.544650	2.464160	2.246959	1.898080	1.542694	1.319730	1.947262	2.047546	1.850881	0.314037	4.999991	52550.000000		1
6552.176758	1750.471924	2.392981	3.318103	2284.162354	39012.238281	384.489807	243.529022	86.958351	30.855890	26.029839	86.785660	127.543434	68.591599	0.453605	99998.000000	3.816386	3.243155	0.378939	0.520890	3.358727	4.591201	2.584885	2.386551	1.939311	1.489338	1.415471	1.938448	2.105658	1.836271	0.000000	4.999991	52604.000000		1
12228.868164	1169.785400	2.050686	2.818537	4124.105957	63311.062500	720.071472	427.976685	105.929512	76.069664	33.338299	189.397064	257.510681	179.535263	1.643132	99998.000000	4.087386	3.068106	0.311899	0.450024	3.615330	4.801480	2.857376	2.631420	2.025017	1.881212	1.522943	2.277373	2.410795	2.254150	0.215672	4.999991	52645.000000		1
5909.155762	2514.141357	3.271847	5.815931	2664.606201	45972.761719	465.881989	283.077972	105.587212	54.702442	26.856281	123.429726	162.562378	140.707916	1.280795	99998.000000	3.771525	3.400390	0.514793	0.764619	3.425633	4.662500	2.668276	2.451906	2.023611	1.738007	1.429046	2.091420	2.211020	2.148319	0.107479	4.999991	52719.000000		1
6291.450195	4093.108154	4.567017	7.129604	5048.024902	77258.585938	828.270630	522.613525	163.185287	74.216339	40.085522	230.056168	287.392120	181.255997	1.695216	0.000000	3.798751	3.612053	0.659633	0.853065	3.703121	4.887947	2.918172	2.718181	2.212681	1.870499	1.602988	2.361834	2.458475	2.258292	0.229225	0.000000	52735.000000		1
26024.925781	4762.982422	1.677554	5.849853	9159.212891	99998.000000	1464.859131	942.217896	312.721954	120.191803	105.066063	441.357025	577.137146	356.729980	2.678021	99998.000000	4.415390	3.677879	0.224676	0.767145	3.961858	4.999991	3.165796	2.974151	2.495158	2.079875	2.021462	2.644790	2.761279	2.552340	0.427814	4.999991	52782.000000		1
10734.938477	3180.454102	2.568754	3.922516	5029.951172	76939.679688	805.925842	515.783081	158.997574	61.656273	56.555767	226.750397	308.898102	169.855408	1.821021	99998.000000	4.030799	3.502489	0.409723	0.593565	3.701564	4.886150	2.906295	2.712467	2.201391	1.789977	1.752477	2.355548	2.489815	2.230079	0.260315	4.999991	52805.000000		1
3524.072021	1081.809448	1.014550	1.276668	1209.195679	26390.472656	202.993271	119.834091	31.139593	7.104934	2.294302	41.084652	48.396194	43.048992	0.968981	0.000000	3.547045	3.034151	0.006273	0.106078	3.082497	4.421447	2.307482	2.078580	1.493313	0.851560	0.360651	1.613680	1.684811	1.633963	0.000000	0.000000	52825.000000		1
6406.263672	2224.741699	2.439237	3.077571	2244.582520	45283.144531	391.752014	220.937546	83.378128	44.304073	14.567582	84.173737	111.332222	101.427254	0.621768	0.000000	3.806605	3.347280	0.387254	0.488208	3.351135	4.655937	2.593011	2.344270	1.921052	1.646444	1.163387	1.925177	2.046621	2.006155	0.000000	0.000000	52842.000000		1
7344.408203	2837.440430	1.705307	3.204005	2644.604980	42778.128906	422.971771	256.801422	73.241882	58.128475	22.400278	105.593384	137.186279	148.349426	0.844339	0.000000	3.865957	3.452927	0.231803	0.505693	3.422361	4.631222	2.626311	2.409597	1.864759	1.764389	1.350253	2.023637	2.137311	2.171286	0.000000	0.000000	52863.000000		1
19349.423828	4245.358398	2.291218	4.718120	8721.648438	99998.000000	1446.313599	908.185730	266.052643	132.616180	85.993141	385.109619	554.505554	292.304504	1.533787	0.000000	4.286668	3.627914	0.360066	0.673769	3.940598	4.999991	3.160263	2.958175	2.424968	2.122597	1.934464	2.585584	2.743906	2.465836	0.185765	0.000000	52921.000000		1
6930.659668	1147.428345	2.457740	3.006645	2554.889893	40134.164062	431.007996	270.869446	89.360580	38.799603	30.510511	90.319626	146.548523	69.325531	0.519874	0.000000	3.840775	3.059726	0.390536	0.478082	3.407372	4.603514	2.634485	2.432760	1.951146	1.588827	1.484450	1.955782	2.165982	1.840893	0.000000	0.000000	52999.000000		1
6249.732910	2675.556641	2.426902	2.408400	4455.527832	71457.492188	751.618164	465.397858	162.809067	59.923210	44.569275	195.703308	266.632385	177.706619	0.857178	0.000000	3.795861	3.427414	0.385052	0.381729	3.648899	4.854048	2.875997	2.667824	2.211679	1.777595	1.649036	2.291598	2.425913	2.249704	0.000000	0.000000	53096.000000		1
7040.582520	1134.609253	2.399149	1.825573	2666.302246	45297.878906	463.337921	279.491577	73.016769	28.234713	28.188456	94.976067	122.035881	78.505821	2.058564	99998.000000	3.847609	3.054846	0.380057	0.261399	3.425909	4.656078	2.665898	2.446369	1.863423	1.450783	1.450071	1.977614	2.086488	1.894902	0.313564	4.999991	53122.000000		1
7100.687988	3512.011475	1.150235	3.352024	2819.221924	49245.593750	479.376434	297.423523	84.870659	47.205872	35.086781	125.899803	178.625565	145.450699	0.139570	0.000000	3.851300	3.545556	0.060786	0.525307	3.450129	4.692368	2.680677	2.473375	1.928758	1.673996	1.545143	2.100025	2.251944	2.162716	0.000000	0.000000	53219.000000		1
12270.920898	3805.423096	2.183287	3.071404	6124.434570	99998.000000	1020.877869	630.458069	252.823410	123.318710	58.711304	317.057678	457.044006	243.979248	2.683843	99998.000000	4.088877	3.580403	0.339111	0.487337	3.787066	4.999991	3.008974	2.799656	2.402817	2.091029	1.768722	2.501138	2.659958	2.387353	0.428757	4.999991	53235.000000		1
15414.777344	3072.076172	1.674470	3.176251	7909.154785	99998.000000	1321.872314	809.731201	264.917816	128.493225	74.296516	366.551697	481.963684	344.028076	1.754368	99998.000000	4.187937	3.487432	0.223877	0.501915	3.898130	4.999991	3.121190	2.908341	2.423111	2.108880	1.870968	2.564135	2.683014	2.536594	0.244121	4.999991	53257.000000		1
3516.350342	897.528320	4.474505	4.607106	1452.533447	33905.187500	245.030792	157.529709	86.215164	35.173122	39.878910	122.168480	180.657745	83.294868	1.686517	0.000000	3.546092	2.953048	0.650745	0.663428	3.162126	4.530266	2.389221	2.197362	1.935584	1.546211	1.600743	2.086959	2.256857	1.920618	0.226991	0.000000	53304.000000		1
6850.112305	1016.708679	1.773150	3.049818	1934.811646	42932.074219	319.099121	203.446579	96.101631	44.455177	34.396023	117.823494	175.853287	106.644936	0.791789	99998.000000	3.835698	3.007196	0.248745	0.484274	3.286639	4.632782	2.503926	2.308450	1.982731	1.647922	1.536508	2.071232	2.245151	2.027940	0.000000	4.999991	53329.000000		1
16927.128906	2571.683838	2.180203	3.373610	6353.297363	96279.625000	1043.956543	659.864563	211.689407	94.673866	77.414177	352.471344	462.554657	318.614960	1.786490	0.000000	4.228583	3.410218	0.338497	0.528095	3.802999	4.983534	3.018682	2.819455	2.325699	1.976230	1.888821	2.547124	2.665163	2.503266	0.252001	0.000000	53392.000000		1
28496.484375	10056.991211	1.504864	5.014159	14883.912109	99998.000000	2378.780762	1521.134277	532.277954	304.784393	157.159668	657.153992	891.354675	583.865845	4.033271	99998.000000	4.454791	4.002468	0.177497	0.700198	4.172717	4.999991	3.376354	3.182168	2.726139	2.483993	2.196341	2.817667	2.950051	2.766313	0.605657	4.999991	53446.000000		1
9264.445312	458.832581	1.224244	3.077571	2981.262939	48995.250000	495.353302	315.158112	109.263031	40.088604	26.279621	108.325577	108.226898	130.075180	0.909995	99998.000000	3.966820	2.661654	0.087868	0.488208	3.474400	4.690154	2.694915	2.498528	2.038473	1.603021	1.419619	2.034731	2.034335	2.114194	0.000000	4.999991	53552.000000		1
10145.386719	2298.295166	2.689020	5.020327	3425.592773	57070.363281	581.312500	356.652893	108.319405	44.220814	43.576313	148.941498	239.840866	108.362579	0.171532	0.000000	4.006269	3.361406	0.429594	0.700732	3.534736	4.756411	2.764410	2.552246	2.034706	1.645627	1.639251	2.173016	2.379923	2.034879	0.000000	0.000000	53570.000000		1
12206.547852	1834.408203	2.288134	4.138377	4574.192871	72348.453125	779.414978	477.936340	160.940323	56.876476	38.460388	182.313721	258.022583	161.581741	0.388712	0.000000	4.086593	3.263496	0.359481	0.616830	3.660315	4.859429	2.891769	2.679370	2.206665	1.754933	1.585014	2.260819	2.411658	2.208392	0.000000	0.000000	53641.000000		1
6930.801758	1224.219604	2.371395	3.392113	1909.651489	35758.738281	338.856628	201.707352	70.398674	44.686459	14.820449	64.934288	69.559898	66.201706	1.615710	99998.000000	3.840784	3.087859	0.375004	0.530470	3.280954	4.553382	2.530016	2.304722	1.847564	1.650176	1.170861	1.812474	1.842359	1.820869	0.208364	4.999991	53662.000000		1
22776.324219	7064.052734	3.623393	5.695665	10405.798828	99998.000000	1758.970703	1065.906616	351.244019	192.699753	123.324883	616.211182	853.794739	487.196808	3.103754	99998.000000	4.357484	3.849054	0.559115	0.755544	4.017275	4.999991	3.245259	3.027719	2.545609	2.284881	2.091051	2.789730	2.931354	2.687704	0.491887	4.999991	53687.000000		1
32042.414062	11795.550781	3.062153	7.872785	22774.378906	99998.000000	3787.093262	2339.358154	725.498901	307.630707	258.053436	1185.022217	1543.491455	920.582336	3.568061	0.000000	4.505725	4.071718	0.486027	0.896128	4.357447	4.999991	3.578306	3.369097	2.860637	2.488030	2.411710	3.073726	3.188504	2.964063	0.552432	0.000000	53748.000000		1
5157.969238	1906.721924	2.155533	3.151581	2544.528564	42548.449219	425.648468	263.107666	86.554382	37.553772	24.993702	109.284615	154.553909	90.748260	0.995051	0.000000	3.712479	3.280287	0.333555	0.498528	3.405607	4.628884	2.629051	2.420134	1.937289	1.574654	1.397831	2.038559	2.189080	1.957838	0.000000	0.000000	53774.000000		1
6436.632324	2287.316895	1.933504	2.177119	4137.742188	64101.937500	712.599609	436.410706	121.329704	47.875046	47.579006	204.488892	257.988678	163.499832	1.069899	99998.000000	3.808659	3.359326	0.286345	0.337882	3.616763	4.806871	2.852846	2.639895	2.083967	1.680109	1.677415	2.310670	2.411601	2.213517	0.029343	4.999991	53830.000000		1
5400.526855	1602.140991	1.936588	2.220292	2416.886475	41556.796875	441.538971	255.426086	88.318275	16.905056	26.298124	115.242401	178.055069	98.482277	0.084965	0.000000	3.732436	3.204701	0.287037	0.346410	3.383256	4.618642	2.644969	2.407265	1.946051	1.228017	1.419925	2.061612	2.250554	1.993358	0.000000	0.000000	53850.000000		1
13805.145508	3818.902100	2.618094	5.069666	6786.575195	99998.000000	1158.350952	703.043091	234.413483	101.399498	95.565063	407.226196	532.820740	223.543304	2.071840	99998.000000	4.140041	3.581939	0.417985	0.704979	3.831651	4.999991	3.063840	2.846982	2.369982	2.006036	1.980299	2.609836	2.726581	2.349362	0.316356	4.999991	53907.000000		1
6695.487793	1460.199585	1.279752	3.851590	2470.734619	40742.953125	436.170166	262.108551	91.395851	48.840256	24.904274	103.231239	148.380264	106.977982	0.088344	99998.000000	3.825782	3.164412	0.107126	0.585640	3.392826	4.610053	2.639656	2.418481	1.960927	1.688778	1.396274	2.013811	2.171376	2.029294	0.000000	4.999991	53992.000000		1
7571.599121	3236.056885	2.223376	5.470552	6152.558594	93204.484375	1036.876343	628.771240	201.032013	90.708176	48.908096	263.203278	345.539093	191.191803	1.145672	0.000000	3.879188	3.510016	0.347013	0.738031	3.789056	4.969437	3.015727	2.798493	2.303265	1.957646	1.689381	2.420291	2.538497	2.281469	0.059060	0.000000	54055.000000		1
7871.058105	2768.833496	2.386814	2.510163	4492.174805	67053.562500	755.704102	469.095245	151.553421	43.943275	35.879299	193.254822	286.676697	149.783356	1.027108	0.000000	3.896033	3.442297	0.377819	0.399702	3.652457	4.826422	2.878352	2.671261	2.180566	1.642892	1.554844	2.286130	2.457392	2.175463	0.011616	0.000000	54099.000000		1
16017.592773	3030.880371	2.223376	5.655577	7626.718262	99998.000000	1301.565918	786.859131	248.271805	109.074921	78.613754	347.972168	489.919739	263.425293	1.601096	0.000000	4.204597	3.481569	0.347013	0.752477	3.882338	4.999991	3.114466	2.895897	2.394928	2.037725	1.895499	2.541544	2.690125	2.420657	0.204417	0.000000	54158.000000		1
13869.272461	2395.886230	2.741444	3.219423	5267.389648	77345.531250	830.429260	544.310730	161.686584	55.692322	46.650799	217.604019	290.155151	171.792007	1.831483	0.000000	4.142054	3.379466	0.437979	0.507778	3.721596	4.888435	2.919303	2.735847	2.208674	1.745795	1.668859	2.337667	2.462630	2.235003	0.262803	0.000000	54190.000000		1
7822.772949	2873.921143	2.722941	4.711953	4032.312256	64586.593750	665.322815	419.416229	119.377693	68.055031	48.772411	180.050247	243.374832	135.369965	1.343560	0.000000	3.893361	3.458475	0.435038	0.673201	3.605554	4.810143	2.823032	2.622645	2.076923	1.832860	1.688174	2.255394	2.386276	2.131522	0.128257	0.000000	54220.000000		1
5166.156738	2813.529297	1.480195	4.637943	2934.091064	49029.800781	491.831665	311.963348	108.226898	61.421909	34.494701	151.599686	209.102158	96.289742	0.111645	7068.397461	3.713168	3.449251	0.170319	0.666325	3.467474	4.690460	2.691817	2.494104	2.034335	1.788323	1.537752	2.180698	2.320359	1.983580	0.000000	3.849321	54288.000000		1
8026.016113	2212.163086	1.776234	3.546299	2954.770508	52159.738281	464.108856	308.935120	128.345200	75.949402	42.518589	140.575317	171.159836	99.521500	1.552809	99998.000000	3.904500	3.344817	0.249500	0.549775	3.470524	4.717335	2.666620	2.489867	2.108380	1.880524	1.628579	2.147909	2.233402	1.997917	0.191118	4.999991	54358.000000		1
9602.626953	1775.607544	2.747611	3.836171	3284.804688	56332.660156	554.450073	342.356689	124.681725	71.863449	38.824272	141.037872	188.188248	148.691711	0.159522	0.000000	3.982390	3.249347	0.438955	0.583898	3.516510	4.750760	2.743862	2.534479	2.095803	1.856508	1.589103	2.149336	2.274592	2.172287	0.000000	0.000000	54387.000000		1
17082.330078	2744.629150	2.858626	3.068320	6783.997070	97849.617188	1097.792480	703.305237	188.268417	80.473244	47.841122	268.661499	358.762177	166.447876	1.402091	99998.000000	4.232547	3.438484	0.456157	0.486901	3.831486	4.990559	3.040520	2.847144	2.274777	1.905651	1.679801	2.429205	2.554807	2.221278	0.146776	4.999991	54426.000000		1
6881.732910	855.281128	1.779317	1.985928	2408.899414	41867.035156	395.313721	253.187286	82.338905	43.415958	20.426685	109.327789	160.258820	106.293388	0.911374	0.000000	3.837698	2.932109	0.250253	0.297963	3.381819	4.621872	2.596942	2.403442	1.915605	1.637649	1.310198	2.038731	2.204822	2.026506	0.000000	0.000000	54462.000000		1
6557.416504	1639.099609	2.248045	4.807549	3482.450684	57605.804688	584.596680	369.031006	120.247307	62.868183	55.877346	176.214081	261.266693	138.425949	1.118886	0.000000	3.816733	3.214605	0.351805	0.681924	3.541885	4.760466	2.766856	2.567063	2.080075	1.798431	1.747236	2.246041	2.417084	2.141217	0.048786	0.000000	54527.000000		1
13985.001953	3322.235107	3.259512	3.404448	6376.110840	99998.000000	1052.470825	654.042480	214.381516	84.284744	62.106499	332.467133	454.333405	277.184937	1.581296	99998.000000	4.145662	3.521430	0.513153	0.532047	3.804556	4.999991	3.022210	2.815606	2.331187	1.925749	1.793137	2.521749	2.657375	2.442770	0.199013	4.999991	54559.000000		1
10634.180664	2846.586914	1.381515	1.788568	4485.831543	77007.671875	778.526855	471.007172	170.395065	71.419388	57.798515	274.856720	370.147339	204.208267	1.862798	0.000000	4.026704	3.454324	0.140356	0.252506	3.651843	4.886534	2.891273	2.673028	2.231457	1.853816	1.761917	2.439106	2.568375	2.310073	0.270166	0.000000	54604.000000		1
5796.608398	1453.588135	2.596508	4.267894	2968.773926	47829.906250	517.001160	312.857635	96.847900	48.991356	34.766071	130.112183	197.124908	94.069450	0.173804	0.000000	3.763174	3.162441	0.414390	0.630214	3.472577	4.679699	2.713491	2.495347	1.986090	1.690120	1.541156	2.114318	2.294741	1.973449	0.000000	0.000000	54648.000000		1
7997.454590	1264.743042	1.477111	2.648932	2838.581543	41822.171875	469.613312	295.736725	80.855629	56.765465	16.991400	85.049515	97.427643	97.452309	1.216884	0.000000	3.902952	3.102002	0.169413	0.423071	3.453101	4.621407	2.671740	2.470905	1.907710	1.754084	1.230229	1.929672	1.988682	1.988792	0.085249	0.000000	54670.000000		1
5948.621582	1430.373657	2.248045	3.870092	1927.034546	31647.960938	325.584229	207.288925	49.691368	21.135946	15.856585	55.738579	77.118141	54.390984	1.194061	99998.000000	3.774416	3.155449	0.351805	0.587721	3.284889	4.500346	2.512663	2.316576	1.696281	1.325022	1.200210	1.746156	1.887157	1.735527	0.077026	4.999991	54710.000000		1
9561.166016	3719.044434	2.260381	4.064368	4566.233887	73290.992188	776.991150	474.186493	166.176514	98.861580	51.492271	231.508606	331.171967	183.716827	2.934485	0.000000	3.980511	3.570431	0.354182	0.608993	3.659558	4.865051	2.890416	2.675949	2.220570	1.995028	1.711742	2.364567	2.520054	2.264149	0.467532	0.000000	54780.000000		1
15039.366211	8092.350098	3.469206	5.519892	8253.216797	99998.000000	1388.737061	854.386841	250.877563	108.902237	91.793648	421.753693	569.085510	365.623474	0.823074	0.000000	4.177229	3.908075	0.540230	0.741931	3.916623	4.999991	3.142620	2.931654	2.399462	2.037037	1.962813	2.625059	2.755177	2.563034	0.000000	0.000000	54826.000000		1
8825.018555	3860.837891	1.418520	5.260859	6796.680664	99998.000000	1176.415527	703.484070	206.733841	80.023018	87.047775	382.180084	560.784058	280.977936	1.887552	99998.000000	3.945716	3.586682	0.151835	0.721057	3.832297	4.999991	3.070561	2.847254	2.315412	1.903215	1.939758	2.582268	2.748796	2.448672	0.275899	4.999991	54933.000000		1
11395.574219	5961.008789	1.976677	4.329569	7743.249512	99998.000000	1278.370117	799.089233	262.919556	100.912270	68.853722	309.252747	446.297180	255.521683	1.313849	99998.000000	4.056736	3.775320	0.295936	0.636445	3.888923	4.999991	3.106657	2.902595	2.419823	2.003944	1.837927	2.490314	2.649624	2.407428	0.118545	4.999991	54980.000000		1
7899.816895	2067.205811	1.181072	1.060806	3393.466309	51152.273438	575.231384	352.792053	102.861191	57.647411	31.910528	129.850067	167.067719	100.277016	0.887401	99998.000000	3.897617	3.315384	0.072276	0.025636	3.530643	4.708865	2.759843	2.547519	2.012252	1.760780	1.503934	2.113442	2.222893	2.001201	0.000000	4.999991	55013.000000		1
7456.369141	862.426147	1.464776	3.540132	2744.909912	40884.164062	458.872650	291.012421	92.842125	35.077530	26.202528	94.257561	113.833130	109.349373	1.007765	99998.000000	3.872527	2.935722	0.165771	0.549019	3.438528	4.611555	2.661692	2.463912	1.967745	1.545029	1.418343	1.974316	2.056269	2.038816	0.003359	4.999991	55051.000000		1
6293.380371	1118.823608	1.637465	3.601807	2093.907959	36768.242188	384.159851	223.234924	76.600067	37.720291	30.427250	107.264771	165.522766	119.938934	0.041470	0.000000	3.798884	3.048762	0.214172	0.556520	3.320958	4.565473	2.584512	2.348762	1.884229	1.576575	1.483263	2.030457	2.218858	2.078960	0.000000	0.000000	55100.000000		1
13463.813477	3163.502686	2.895631	3.928683	5914.931641	87006.687500	968.244629	608.918152	171.893768	84.210739	52.186111	257.985596	359.853821	201.300293	1.523407	99998.000000	4.129168	3.500168	0.461743	0.594247	3.771950	4.939553	2.985985	2.784559	2.235260	1.925367	1.717555	2.411595	2.556126	2.303844	0.182816	4.999991	55138.000000		1
5361.085938	2408.797852	0.740097	2.615010	2828.950928	46027.300781	465.132660	298.999298	105.938759	37.556854	34.818493	145.851593	167.810898	144.278885	1.648733	0.000000	3.729253	3.381800	0.000000	0.417473	3.451625	4.663015	2.667577	2.475670	2.025055	1.574689	1.541810	2.163911	2.224820	2.159203	0.217150	0.000000	55187.000000		1
14183.807617	4085.260010	4.674948	4.354239	5016.015625	71793.109375	828.690002	519.483521	167.878738	85.536743	37.075790	184.327393	242.486710	144.087692	1.062461	0.000000	4.151793	3.611220	0.669777	0.638912	3.700359	4.856083	2.918392	2.715572	2.224996	1.932153	1.569090	2.265590	2.384688	2.158627	0.026313	0.000000	55204.000000		1
5634.012207	2561.495361	1.051555	3.145414	4430.006348	70003.992188	749.129578	453.658051	177.555511	50.730587	44.541523	231.696716	321.843658	174.064713	1.475959	0.000000	3.750818	3.408494	0.021832	0.497678	3.646404	4.845123	2.874557	2.656729	2.249334	1.705270	1.648765	2.364920	2.507645	2.240711	0.169074	0.000000	55242.000000		1
11776.576172	3736.156006	4.360406	5.177598	5628.575684	88215.929688	931.461792	574.744141	191.777710	73.035271	47.865791	261.161835	323.638367	167.450104	0.699969	99998.000000	4.071019	3.572425	0.639527	0.714128	3.750398	4.945547	2.969165	2.759475	2.282798	1.863533	1.680025	2.416910	2.510060	2.223886	0.000000	4.999991	55268.000000		1
16844.349609	4567.797363	2.140115	3.278014	5354.440430	85682.093750	869.046936	540.107605	187.997055	66.636513	50.560982	263.305023	317.147125	144.306641	2.528137	0.000000	4.226454	3.659707	0.330437	0.515611	3.728714	4.932890	2.939043	2.732480	2.274151	1.823712	1.703815	2.420459	2.501261	2.159286	0.402801	0.000000	55295.000000		1
9776.595703	3763.086426	1.649800	2.658183	4122.566895	62760.898438	673.531738	412.255768	133.877441	78.444145	25.999001	164.523636	228.887421	141.118057	1.332128	0.000000	3.990188	3.575544	0.217431	0.424585	3.615168	4.797689	2.828358	2.615167	2.126707	1.894561	1.414957	2.216228	2.359622	2.149583	0.124546	0.000000	55316.000000		1
7389.562988	1757.157471	1.227328	2.207957	2673.694092	41509.480469	486.959351	287.268768	107.215431	32.070885	30.374826	103.699966	157.628387	135.209610	0.912943	0.000000	3.868619	3.244811	0.088961	0.343991	3.427112	4.618147	2.687493	2.458288	2.030257	1.506111	1.482514	2.015779	2.197634	2.131008	0.000000	0.000000	55373.000000		1
7767.268555	3151.651855	1.945839	3.558635	6746.917969	99668.054688	1141.516846	697.137756	230.305939	85.771111	59.932461	294.752991	398.301849	307.988403	1.830340	99998.000000	3.890268	3.498538	0.289107	0.551283	3.829105	4.998556	3.057482	2.843319	2.362305	1.933341	1.777662	2.469458	2.600212	2.488534	0.262532	4.999991	55410.000000		1
10535.260742	7074.479004	1.890332	3.256428	8652.955078	99998.000000	1469.583496	893.063049	283.167389	145.055984	82.644196	404.133209	535.555969	379.651398	2.443751	0.000000	4.022645	3.849694	0.276538	0.512742	3.937165	4.999991	3.167194	2.950882	2.452043	2.161536	1.917212	2.606524	2.728805	2.579385	0.388057	0.000000	55485.000000		1
16903.736328	5293.669434	3.564802	4.866140	8142.849609	99998.000000	1333.821899	837.500244	289.822113	99.987144	89.570274	409.107300	567.377075	389.124664	3.748860	0.000000	4.227983	3.723757	0.552035	0.687185	3.910776	4.999991	3.125098	2.922985	2.462132	1.999944	1.952164	2.611837	2.753872	2.590089	0.573899	0.000000	55537.000000		1
11323.503906	3602.201660	1.575791	3.151581	7608.320312	99998.000000	1235.718872	786.313293	247.692062	114.126091	80.710693	383.428986	525.043518	305.570770	2.085299	0.000000	4.053981	3.556568	0.197498	0.498528	3.881289	4.999991	3.091920	2.895596	2.393912	2.057385	1.906931	2.583685	2.720195	2.485112	0.319168	0.000000	55622.000000		1
4042.867920	1817.703613	1.057722	1.137900	1552.838257	34091.398438	271.174744	164.838165	71.271370	47.427902	19.809938	89.190979	143.631302	77.182899	1.227284	0.000000	3.606689	3.259523	0.024372	0.056104	3.191126	4.532645	2.433249	2.217058	1.852915	1.676034	1.296883	1.950321	2.157249	1.887521	0.088945	0.000000	55643.000000		1
13363.637695	4874.848145	2.932636	3.777580	6406.673828	99998.000000	1081.023071	653.641602	234.536835	72.430855	79.014641	332.951263	472.021729	218.260864	1.325931	99998.000000	4.125925	3.687961	0.467258	0.577214	3.806633	4.999991	3.033835	2.815340	2.370211	1.859924	1.897708	2.522381	2.673962	2.338976	0.122521	4.999991	55675.000000		1
20564.738281	3989.883057	2.457740	3.222507	7474.036133	99998.000000	1213.130493	761.196228	223.993530	97.335129	62.926773	311.735138	419.024597	228.273758	2.420832	99998.000000	4.313123	3.600960	0.390536	0.508194	3.873555	4.999991	3.083908	2.881497	2.350235	1.988270	1.798836	2.493786	2.622240	2.358456	0.383965	4.999991	55700.000000		1
19804.806641	2755.015381	1.711475	4.113708	6746.030273	99998.000000	1182.777222	704.362915	280.540039	118.686935	73.550255	359.415924	434.054718	213.848038	2.525532	0.000000	4.296771	3.440124	0.233371	0.614233	3.829048	4.999991	3.072903	2.847796	2.447995	2.074403	1.866584	2.555597	2.637544	2.330105	0.402353	0.000000	55757.000000		1
6817.390625	1937.278687	1.301338	3.324270	3985.100098	59037.894531	675.098267	415.518372	103.832565	65.304337	40.079353	143.566544	184.145462	88.259689	1.320789	0.000000	3.833618	3.287192	0.114390	0.521696	3.600439	4.771131	2.829367	2.618590	2.016334	1.814942	1.602921	2.157053	2.265161	1.945762	0.120833	0.000000	55783.000000		1
18846.126953	2449.487793	1.828657	2.778449	7345.916016	99998.000000	1221.031006	754.384277	240.722809	121.968033	74.015900	353.291626	498.563477	339.121826	2.605286	99998.000000	4.275222	3.389075	0.262132	0.443802	3.866046	4.999991	3.086727	2.877593	2.381517	2.086246	1.869325	2.548133	2.697721	2.530356	0.415855	4.999991	55804.000000		1
9646.823242	3890.802490	2.180203	4.230890	7892.280273	99998.000000	1337.377441	812.059448	293.093964	200.708221	94.448753	417.544403	581.818237	346.023254	0.970562	0.000000	3.984384	3.590039	0.338497	0.626432	3.897202	4.999991	3.126254	2.909588	2.467007	2.302565	1.975196	2.620703	2.764787	2.539105	0.000000	0.000000	55867.000000		1
22643.037109	4706.297363	1.535702	4.397411	8298.279297	99998.000000	1358.436279	857.791260	255.614182	77.747223	82.557854	396.275848	509.186951	333.133209	2.348461	99998.000000	4.354935	3.672679	0.186307	0.643197	3.918988	4.999991	3.133039	2.933382	2.407585	1.890685	1.916758	2.597998	2.706877	2.522618	0.370783	4.999991	55908.000000		1
12423.720703	2395.398926	2.420735	4.027363	4805.966797	76121.828125	816.240967	497.104858	197.094086	63.666870	53.089645	203.027191	278.523285	197.852676	2.420193	99998.000000	4.094252	3.379378	0.383947	0.605021	3.681781	4.881509	2.911819	2.696448	2.294674	1.803913	1.725010	2.307554	2.444861	2.296342	0.383850	4.999991	56004.000000		1
23448.312500	4573.344727	1.307505	5.304030	9652.074219	99998.000000	1607.078125	994.721619	354.460358	179.334824	116.873695	479.780396	678.518127	363.400116	2.928376	0.000000	4.370111	3.660234	0.116443	0.724606	3.984621	4.999991	3.206037	2.997702	2.549568	2.253665	2.067717	2.681042	2.831562	2.560385	0.466627	0.000000	56069.000000		1
12950.422852	3900.938721	1.168737	2.457740	4781.762695	71879.960938	807.551025	498.452454	155.112061	77.852066	41.133991	177.025101	247.729065	150.776321	0.769482	99998.000000	4.112284	3.591169	0.067717	0.390536	3.679588	4.856608	2.907170	2.697624	2.190645	1.891270	1.614201	2.248035	2.393977	2.178333	0.000000	4.999991	56126.000000		1
22385.957031	10189.853516	2.371395	4.409747	14429.618164	99998.000000	2369.520264	1483.136475	462.064331	168.224121	150.976761	723.503723	955.629028	563.192444	2.818242	99998.000000	4.349976	4.008168	0.375004	0.644414	4.159255	4.999991	3.374660	3.171181	2.664702	2.225888	2.178910	2.859441	2.980289	2.750657	0.449978	4.999991	56207.000000		1
14025.050781	2487.682861	2.809286	3.953353	5931.861328	89964.812500	971.325256	610.851624	199.992798	88.990532	66.759857	259.508942	366.030548	252.885086	1.979190	99998.000000	4.146904	3.395795	0.448596	0.596966	3.773191	4.954072	2.987365	2.785936	2.301014	1.949344	1.824515	2.414152	2.563517	2.402923	0.296488	4.999991	56243.000000		1
9340.780273	1374.505615	4.116791	6.025626	4115.453125	72558.820312	684.599243	430.064362	161.853119	54.970726	52.590080	224.027451	285.819397	205.182724	0.900867	99998.000000	3.970383	3.138146	0.614559	0.780002	3.614418	4.860690	2.835436	2.633533	2.209121	1.740131	1.720904	2.350301	2.456092	2.312141	0.000000	4.999991	56346.000000		1
6805.937988	1930.284790	2.158617	2.466991	2042.545166	38106.636719	372.783936	216.860840	79.662224	58.720554	28.530750	122.470688	173.336960	88.049995	1.109974	99998.000000	3.832888	3.285621	0.334176	0.392168	3.310172	4.581001	2.571457	2.336181	1.901252	1.768790	1.455313	2.088032	2.238891	1.944729	0.045313	4.999991	56388.000000		1
17153.623047	5545.265137	2.402232	4.076703	7962.077637	99998.000000	1307.619385	815.951111	274.002533	119.423950	99.444405	498.773163	626.486206	368.284760	3.073155	0.000000	4.234356	3.743922	0.380615	0.610309	3.901026	4.999991	3.116481	2.911664	2.437755	2.077091	1.997580	2.697903	2.796911	2.566184	0.487584	0.000000	56449.000000		1
15676.248047	7380.169922	2.272716	2.837040	9187.271484	99998.000000	1526.993408	933.127014	286.911041	88.629738	72.517197	365.660492	495.803528	226.315582	2.473667	99998.000000	4.195242	3.868066	0.356545	0.452865	3.963187	4.999991	3.183837	2.969941	2.457747	1.947580	1.860441	2.563078	2.695310	2.354714	0.393341	4.999991	56476.000000		1
10160.330078	4359.561523	3.176251	4.406662	8331.715820	99998.000000	1356.163574	838.887939	272.380463	101.448837	90.513901	440.768036	607.098755	293.171051	1.863583	0.000000	4.006908	3.639443	0.501915	0.644110	3.920734	4.999991	3.132312	2.923704	2.435176	2.006247	1.956715	2.644210	2.783259	2.467121	0.270349	0.000000	56508.000000		1
11401.818359	1558.743652	1.936588	3.290349	3747.750977	56689.542969	657.598022	394.175812	122.849983	25.971249	36.656403	141.167389	206.095505	87.291389	1.329095	0.000000	4.056974	3.192775	0.287037	0.517242	3.573771	4.753503	2.817961	2.595690	2.089375	1.414493	1.564150	2.149734	2.314069	1.940971	0.123556	0.000000	56552.000000		1
6341.597656	2425.095215	3.055985	4.113708	2615.056641	45249.035156	447.468994	276.250580	111.967468	47.125694	21.842121	99.345726	142.107925	56.210388	0.071989	99998.000000	3.802199	3.384729	0.485151	0.614233	3.417481	4.655609	2.650763	2.441303	2.049092	1.673258	1.339295	1.997149	2.152618	1.749817	0.000000	4.999991	56586.000000		1
24164.822266	6546.700195	1.261249	9.479413	16221.979492	99998.000000	2726.333496	1659.643555	496.703979	188.841995	183.312851	850.822021	1158.184448	666.932495	3.759439	0.000000	4.383183	3.816022	0.100801	0.976781	4.210104	4.999991	3.435579	3.220015	2.696098	2.276098	2.263193	2.929839	3.063778	2.824082	0.575123	0.000000	56628.000000		1
5578.483398	1808.646729	0.804856	1.908834	6231.378906	94947.398438	1031.091187	636.418945	202.108231	105.300430	51.566280	280.681915	389.895599	273.712646	1.938691	99998.000000	3.746516	3.257354	0.000000	0.280768	3.794584	4.977483	3.013297	2.803743	2.305584	2.022430	1.712366	2.448215	2.590948	2.437295	0.287509	4.999991	56669.000000		1
6779.248047	3643.690186	2.664350	6.765723	5508.544434	87322.812500	911.858459	565.218506	169.365097	61.791958	62.612232	260.797943	358.339691	189.381653	0.156336	99998.000000	3.831182	3.561542	0.425591	0.830314	3.741037	4.941128	2.959927	2.752216	2.228824	1.790932	1.796659	2.416304	2.554295	2.277338	0.000000	4.999991	56710.000000		1
9910.130859	2266.060791	2.439237	4.378909	4753.389160	81611.328125	784.148499	494.033447	179.683289	75.107544	50.033661	241.012680	308.077850	202.206924	0.458607	0.000000	3.996079	3.355272	0.387254	0.641366	3.677003	4.911750	2.894398	2.693756	2.254508	1.875684	1.699262	2.382040	2.488661	2.305796	0.000000	0.000000	56745.000000		1
23163.609375	3586.887695	2.454656	4.255559	7791.293945	99998.000000	1303.336060	801.457520	259.780334	108.316322	73.559502	355.040100	476.406799	269.925812	0.225925	0.000000	4.364806	3.554718	0.389991	0.628957	3.891610	4.999991	3.115057	2.903881	2.414606	2.034694	1.866639	2.550277	2.677978	2.431244	0.000000	0.000000	56961.000000		1
8622.752930	1608.484253	3.993442	2.639680	2866.338135	46752.640625	448.708649	292.859589	101.322403	59.991055	25.311327	99.308723	147.883774	150.844162	0.384621	99998.000000	3.935646	3.206417	0.601347	0.421551	3.457327	4.669806	2.651964	2.466660	2.005706	1.778087	1.403315	1.996987	2.169920	2.178529	0.000000	4.999991	56989.000000		1
7319.451172	1433.263184	2.328223	4.138377	2836.974854	47821.292969	478.957062	285.924255	98.978760	43.863098	32.317581	108.701790	143.461700	90.809937	0.219638	99998.000000	3.864479	3.156326	0.367025	0.616830	3.452856	4.679621	2.680297	2.456251	1.995542	1.642099	1.509439	2.036237	2.156736	1.958133	0.000000	4.999991	57023.000000		1
7672.724609	1073.609863	1.156402	2.436154	3908.407471	60417.117188	619.951782	390.083710	118.261383	44.634033	41.007557	184.666611	247.806168	177.065201	0.897004	0.000000	3.884950	3.030847	0.063109	0.386705	3.592000	4.781160	2.792358	2.591158	2.072843	1.649666	1.612864	2.266388	2.394112	2.248133	0.000000	0.000000	57049.000000		1
11357.754883	1830.279175	3.034399	3.546299	4711.499512	68254.593750	781.678406	477.812988	135.181854	34.223331	42.157791	214.184158	312.882294	145.663483	0.219824	0.000000	4.055293	3.262517	0.482073	0.549775	3.673159	4.834132	2.893028	2.679258	2.130919	1.534322	1.624878	2.330787	2.495381	2.163351	0.000000	0.000000	57079.000000		1
14904.677734	5785.377441	2.254213	6.352502	10564.139648	99998.000000	1770.318970	1075.382935	329.673248	114.702744	118.529663	533.203125	695.987488	521.870361	1.701997	0.000000	4.173323	3.762332	0.352995	0.802945	4.023834	4.999991	3.248051	3.031563	2.518084	2.059574	2.073827	2.726893	2.842602	2.717563	0.230959	0.000000	57124.000000		1
16803.169922	4570.544922	2.476242	3.830003	10763.083984	99998.000000	1769.134766	1109.689575	405.958801	160.977325	85.401062	464.515900	661.613037	354.904419	2.350051	0.000000	4.225391	3.659968	0.393793	0.583199	4.031937	4.999991	3.247761	3.045202	2.608482	2.206765	1.931463	2.667001	2.820604	2.550111	0.371077	0.000000	57169.000000		1
10261.655273	3219.111816	1.902667	4.329569	3863.989502	58233.093750	615.282959	400.525238	140.908356	23.467253	37.769630	143.239670	172.621521	106.318062	0.026667	0.000000	4.011218	3.507736	0.279363	0.636445	3.587036	4.765170	2.789075	2.602630	2.148937	1.370462	1.577143	2.156063	2.237095	2.026607	0.000000	0.000000	57196.000000		1
7254.214844	2641.669434	1.834825	3.774496	4714.179199	73089.015625	812.892029	487.742615	164.357101	54.464993	45.155186	219.478943	293.528748	193.045135	1.660672	99998.000000	3.860590	3.421879	0.263595	0.576859	3.673406	4.863852	2.910033	2.688191	2.215788	1.736117	1.654708	2.341393	2.467651	2.285659	0.220284	4.999991	57344.000000		1
6332.263184	2449.191650	1.927337	5.624740	3877.369873	61781.683594	648.843323	402.131866	116.978546	66.365143	38.725590	180.050247	256.095245	163.934631	2.185301	0.000000	3.801559	3.389023	0.284958	0.750102	3.588537	4.790860	2.812140	2.604368	2.068106	1.821940	1.587998	2.255394	2.408401	2.214671	0.339511	0.000000	57411.000000		1
7939.165527	1741.507568	1.955090	3.515462	2512.004395	38018.046875	437.169312	263.055237	73.904884	42.290394	20.229326	89.413002	100.563805	68.958565	0.004389	99998.000000	3.899775	3.240925	0.291167	0.545982	3.400020	4.579990	2.640650	2.420047	1.868673	1.626242	1.305981	1.951401	2.002442	1.838588	0.000000	4.999991	57437.000000		1
7248.176758	2989.635498	2.710606	3.407531	4833.686523	67992.210938	816.987244	495.717163	141.000870	45.559155	31.531229	156.357895	219.115051	156.000183	0.852011	99998.000000	3.860229	3.475618	0.433066	0.532440	3.684278	4.832459	2.912215	2.695234	2.149222	1.658576	1.498741	2.194120	2.340672	2.193125	0.000000	4.999991	57454.000000		1
13094.103516	3165.124756	1.384599	2.482410	5756.751465	90415.578125	976.678650	601.766968	216.743668	104.316711	57.718338	273.808258	335.251740	175.717606	0.020275	0.000000	4.117076	3.500391	0.141324	0.394873	3.760177	4.956243	2.989752	2.779428	2.335946	2.018354	1.761314	2.437447	2.525371	2.244815	0.000000	0.000000	57514.000000		1
11596.720703	1553.538208	3.475374	3.493876	4556.513672	73083.656250	791.709839	475.441589	155.713394	53.413441	55.279102	255.108459	329.309387	229.963654	0.821914	99998.000000	4.064335	3.191322	0.541001	0.543307	3.658633	4.863820	2.898566	2.677097	2.192326	1.727651	1.742561	2.406725	2.517604	2.361659	0.000000	4.999991	57590.000000		1
8254.977539	1458.044067	1.742312	1.733061	2542.274414	46082.011719	442.226654	263.342041	95.666824	40.233540	39.141895	146.323410	199.280457	116.223030	1.363760	0.000000	3.916716	3.163771	0.241126	0.238814	3.405222	4.663531	2.645645	2.420520	1.980761	1.604588	1.592642	2.165314	2.299465	2.065292	0.134738	0.000000	57622.000000		1
4161.499512	1384.629517	1.717642	1.683721	1388.872803	27564.464844	244.953705	152.472382	50.178596	38.956871	14.811197	60.629387	78.055595	57.379128	1.461221	99998.000000	3.619250	3.141334	0.234933	0.226270	3.142663	4.440350	2.389084	2.183191	1.700518	1.590584	1.170590	1.782683	1.892404	1.758754	0.164716	4.999991	57657.000000		1
7082.481445	2515.100342	1.470943	2.593424	3833.580566	61590.546875	633.036072	399.300995	157.850418	42.907143	36.681072	175.535660	202.657150	103.141808	1.280730	99998.000000	3.850185	3.400555	0.167596	0.413874	3.583605	4.789514	2.801429	2.601300	2.198246	1.632530	1.564442	2.244365	2.306762	2.013435	0.107458	4.999991	57797.000000		1
9439.694336	2457.918701	1.353761	4.927814	5235.108887	89892.351562	875.078735	543.718628	211.180603	109.910614	82.998825	352.647125	459.270477	259.931427	1.627290	0.000000	3.974958	3.390568	0.131542	0.692654	3.718926	4.953723	2.942047	2.735374	2.324654	2.041040	1.919072	2.547340	2.662069	2.414859	0.211465	0.000000	57853.000000		1
10680.375000	2740.231934	2.093859	5.745005	5880.245605	83302.289062	976.052673	607.268311	208.025940	76.334869	61.128952	251.330872	326.253387	184.645020	1.698796	99998.000000	4.028586	3.437787	0.320947	0.759290	3.769395	4.920657	2.989473	2.783381	2.318117	1.882723	1.786247	2.400246	2.513555	2.266338	0.230141	4.999991	57898.000000		1
6619.640137	1527.119873	4.005776	4.650278	2625.606201	40552.519531	452.088440	277.428558	87.516502	60.213081	25.628952	115.063545	162.081314	97.828529	2.123021	0.000000	3.820834	3.183873	0.602687	0.667479	3.419230	4.608018	2.655223	2.443151	1.942090	1.779691	1.408731	2.060938	2.209733	1.990466	0.326954	0.000000	57975.000000		1
10781.166992	4301.152344	3.259512	4.218554	5028.671387	79473.210938	848.638733	515.724487	200.597198	63.117966	53.891418	255.167053	319.916321	152.441544	0.916743	0.000000	4.032666	3.633585	0.513153	0.625164	3.701453	4.900221	2.928723	2.712418	2.302325	1.800153	1.731520	2.406825	2.505036	2.183103	0.000000	0.000000	58039.000000		1
7024.791016	3018.052002	2.861710	3.786831	3923.083008	53005.800781	633.779236	414.648773	96.681374	34.895588	38.281532	153.480759	220.857376	122.726631	0.501709	99998.000000	3.846633	3.479727	0.456626	0.578276	3.593627	4.724323	2.801938	2.617680	1.985343	1.542771	1.582989	2.186054	2.344112	2.088939	0.000000	4.999991	58117.000000		1
16155.408203	2687.305664	1.224244	1.511032	5410.962402	84220.117188	915.484924	559.741760	198.037704	51.603283	46.015549	239.874786	290.028717	156.000183	2.391173	99998.000000	4.208318	3.429317	0.087868	0.179274	3.733274	4.925416	2.961651	2.747988	2.296748	1.712677	1.662905	2.379985	2.462441	2.193125	0.378611	4.999991	58139.000000		1
8852.097656	2079.648682	1.668303	4.101373	4356.400879	72264.773438	713.737488	452.547913	175.782364	89.995834	59.491489	264.242493	317.119354	195.731064	0.916168	0.000000	3.947046	3.317990	0.222275	0.612929	3.639128	4.858927	2.853539	2.655665	2.244975	1.954222	1.774455	2.422003	2.501223	2.291660	0.000000	0.000000	58185.000000		1
8180.381836	1776.535767	1.847160	2.630429	4039.349365	64986.968750	674.145386	416.230713	122.381256	52.485233	34.544041	145.947189	233.439026	123.090515	0.549074	99998.000000	3.912774	3.249574	0.266504	0.420027	3.606311	4.812826	2.828753	2.619334	2.087715	1.720037	1.538373	2.164196	2.368173	2.090225	0.000000	4.999991	58235.000000		1
9022.732422	3170.620117	1.588125	3.318103	3595.300293	63937.562500	612.368835	379.571228	145.228683	42.919476	31.124176	161.005081	213.918961	213.148026	1.241144	0.000000	3.955338	3.501144	0.200885	0.520890	3.555735	4.805756	2.787013	2.579293	2.162052	1.632654	1.493098	2.206840	2.330249	2.328681	0.093822	0.000000	58283.000000		1
4514.229492	2116.357666	2.198706	3.438369	3117.437744	53353.433594	537.205811	326.777618	121.209435	40.202702	33.057678	125.958389	168.002090	99.675690	0.352882	99998.000000	3.654584	3.325589	0.342167	0.536352	3.493798	4.727162	2.730141	2.514252	2.083536	1.604255	1.519272	2.100227	2.225315	1.998589	0.000000	4.999991	58301.000000		1
8316.701172	2340.563965	3.629560	5.593902	2885.784424	48972.890625	483.712189	297.377258	98.636467	64.323708	27.858496	102.836517	123.028839	90.785271	0.302863	0.000000	3.919951	3.369321	0.559854	0.747715	3.460264	4.689956	2.684587	2.473308	1.994038	1.808371	1.444958	2.012147	2.090007	1.958015	0.000000	0.000000	58326.000000		1
8847.234375	1346.557739	0.243615	1.643633	3716.370850	57431.625000	593.218811	376.641693	131.657135	33.964298	31.676165	121.123093	170.126785	116.401886	2.126714	0.000000	3.946808	3.129225	0.000000	0.215805	3.570119	4.759151	2.773215	2.575928	2.119444	1.531023	1.500733	2.083227	2.230773	2.065960	0.327709	0.000000	58352.000000		1
23617.281250	8223.363281	1.810155	6.105803	12569.368164	99998.000000	2060.529541	1292.928345	405.607239	146.101379	140.402618	606.105774	804.146545	473.313812	3.072792	0.000000	4.373230	3.915050	0.257716	0.785743	4.099313	4.999991	3.313979	3.111574	2.608106	2.164654	2.147375	2.782548	2.905335	2.675149	0.487533	0.000000	58443.000000		1
4984.798828	1066.060791	2.994310	5.859104	1958.923462	35536.945312	337.783478	205.339996	78.672340	27.164654	27.284920	78.077179	101.825050	75.344986	1.773409	99998.000000	3.697648	3.027782	0.476297	0.767831	3.292017	4.550680	2.528638	2.312474	1.895822	1.434004	1.435923	1.892524	2.007855	1.877054	0.248809	4.999991	58467.000000		1
11837.190430	4619.570312	2.852458	3.799166	12933.971680	99998.000000	2155.363770	1317.573608	382.889343	148.438843	94.020111	505.369263	711.384583	395.100952	2.961055	0.000000	4.073249	3.664602	0.455219	0.579688	4.111732	4.999991	3.333521	3.119775	2.583073	2.171548	1.973221	2.703609	2.852104	2.596708	0.471446	0.000000	58503.000000		1
7789.234375	2969.375244	2.013681	3.250261	4170.010254	62022.027344	709.657715	441.825745	135.604324	84.494438	53.509033	222.004517	314.199066	204.143509	1.168446	99998.000000	3.891495	3.472665	0.303991	0.511918	3.620137	4.792546	2.851049	2.645251	2.132273	1.926828	1.728427	2.346362	2.497205	2.309936	0.067609	4.999991	58554.000000		1
8000.118652	886.195618	3.278014	3.274930	2157.013672	34277.515625	396.396118	231.804642	70.216728	39.974506	20.901581	123.688759	149.845032	93.301598	0.609968	99998.000000	3.903096	2.947530	0.515611	0.515202	3.333853	4.535009	2.598130	2.365122	1.846441	1.601783	1.320179	2.092330	2.175642	1.969889	0.000000	4.999991	58585.000000		1
22409.085938	7179.061035	3.080655	4.530012	12733.019531	99998.000000	2082.683105	1305.664185	410.565887	145.413696	150.239746	662.775635	927.736633	453.183167	2.739194	99998.000000	4.350424	3.856068	0.488643	0.656099	4.104931	4.999991	3.318623	3.115831	2.613383	2.162605	2.176785	2.821367	2.967425	2.656274	0.437623	4.999991	58666.000000		1
12707.942383	3820.551758	2.978892	5.424296	7519.835938	99998.000000	1253.882080	772.569092	211.538315	96.132469	63.481846	314.402588	423.998657	286.744537	0.697352	99998.000000	4.104075	3.582126	0.474055	0.734343	3.876208	4.999991	3.098257	2.887937	2.325389	1.982870	1.802649	2.497486	2.627364	2.457495	0.000000	4.999991	58759.000000		1
16334.360352	5640.182617	3.231758	5.291696	8749.165039	99998.000000	1475.852661	900.371521	272.380463	132.280060	91.056641	406.005035	546.820862	424.609253	3.458095	99998.000000	4.213102	3.751293	0.509439	0.723595	3.941967	4.999991	3.169043	2.954422	2.435176	2.121494	1.959312	2.608531	2.737845	2.627990	0.538837	4.999991	58893.000000		1
16484.480469	4027.134521	1.218077	2.732193	5924.611328	87806.750000	981.109985	608.730042	177.438324	62.639984	50.258774	251.124268	320.079742	185.832260	1.719655	99998.000000	4.217075	3.604996	0.085675	0.436511	3.772660	4.943528	2.991718	2.784425	2.249048	1.796852	1.701212	2.399889	2.505258	2.269121	0.235441	4.999991	58917.000000		1
2991.047852	819.571411	2.571838	3.515462	1814.536621	31892.193359	317.329041	192.206360	84.870659	51.745136	22.283096	111.887291	131.780487	90.057503	0.954664	99998.000000	3.475823	2.913587	0.410244	0.545982	3.258766	4.503685	2.501510	2.283768	1.928758	1.713870	1.347975	2.048781	2.119851	1.954520	0.000000	4.999991	58956.000000		1
6581.790039	2745.569824	3.278014	5.162179	5222.172852	81176.570312	918.334290	535.744080	186.189972	79.902756	53.456612	262.691376	340.565033	176.029053	1.302422	99998.000000	3.818344	3.438632	0.515611	0.712833	3.717851	4.909431	2.963001	2.728957	2.269956	1.902562	1.728001	2.419446	2.532200	2.245584	0.114752	4.999991	58986.000000		1
12394.206055	2726.697266	2.679769	3.540132	3845.761475	59734.351562	639.992981	404.256561	133.047913	75.570099	41.368355	190.254349	247.821579	153.079880	0.073766	0.000000	4.093219	3.435637	0.428097	0.549019	3.584982	4.776224	2.806175	2.606657	2.124008	1.878350	1.616668	2.279335	2.394139	2.184918	0.000000	0.000000	59087.000000		1
7882.757812	2934.726318	2.408400	4.631775	5852.044922	86400.164062	1011.885681	604.825989	188.715561	87.436325	70.167389	345.872131	445.393646	267.915222	0.413982	0.000000	3.896678	3.467568	0.381729	0.665747	3.767308	4.936514	3.005131	2.781631	2.275808	1.941692	1.846135	2.538916	2.648744	2.427997	0.000000	0.000000	59161.000000		1
21130.111328	4258.304199	1.985928	2.738360	8079.043945	99998.000000	1377.080566	835.440308	247.584137	149.579834	97.600334	439.648621	601.504822	313.067322	1.942303	99998.000000	4.324902	3.629237	0.297963	0.437491	3.907360	4.999991	3.138959	2.921916	2.393723	2.174873	1.989451	2.643106	2.779239	2.495638	0.288317	4.999991	59317.000000		1
5811.120605	2844.169189	1.433939	3.614142	3490.237305	51646.039062	579.002808	366.829224	99.376564	59.886208	29.862926	161.557068	216.589478	90.843857	0.221584	0.000000	3.764260	3.453955	0.156531	0.558005	3.542855	4.713037	2.762681	2.564464	1.997284	1.777327	1.475132	2.208326	2.335637	1.958296	0.000000	0.000000	59401.000000		1
8164.133789	2212.681152	2.389898	3.185502	3358.789795	56539.824219	556.090637	348.530334	117.357849	69.766502	38.799603	175.218033	271.307343	123.802856	1.334419	0.000000	3.911910	3.344919	0.378379	0.503178	3.526183	4.752355	2.745146	2.542241	2.069512	1.843647	1.588827	2.243579	2.433462	2.092731	0.125292	0.000000	59437.000000		1
19889.355469	6359.687012	1.992095	4.468338	10354.997070	99998.000000	1722.863281	1055.332520	328.134460	166.602066	82.816887	471.704102	601.538757	353.081909	2.315874	99998.000000	4.298621	3.803436	0.299310	0.650146	4.015150	4.999991	3.236251	3.023389	2.516052	2.221680	1.918119	2.673670	2.779263	2.547875	0.364715	4.999991	59475.000000		1
6059.269043	820.083313	2.396065	3.984190	2912.307617	46778.667969	488.063324	292.853424	88.398453	35.025105	26.880951	126.390114	155.238495	82.915565	1.587426	99998.000000	3.782420	2.913858	0.379499	0.600340	3.464237	4.670048	2.688476	2.466650	1.946445	1.544379	1.429445	2.101713	2.191000	1.918636	0.200693	4.999991	59493.000000		1
16343.213867	9208.408203	2.476242	6.463516	13586.437500	99998.000000	2234.877930	1402.286987	446.497620	173.657669	119.312935	642.284180	825.316406	528.013184	3.555856	99998.000000	4.213337	3.964185	0.393793	0.810469	4.133106	4.999991	3.349254	3.146837	2.649819	2.239694	2.076688	2.807727	2.916620	2.722645	0.550944	4.999991	59565.000000		1
14444.402344	4258.464355	2.241878	3.897846	4903.286621	68010.234375	813.804810	506.291321	144.331314	102.885857	41.605804	208.331223	285.905762	176.685898	2.676060	99998.000000	4.159699	3.629253	0.350612	0.590825	3.690487	4.832574	2.910520	2.704401	2.159361	2.012356	1.619154	2.318754	2.456223	2.247202	0.427496	4.999991	59757.000000		1
5742.994629	586.511719	2.371395	3.863925	2486.356934	35792.191406	415.740417	257.103638	64.073921	28.447491	21.620092	97.729851	156.317795	97.498566	0.778758	0.000000	3.759138	2.768277	0.375004	0.587029	3.395563	4.553788	2.618822	2.410108	1.806681	1.454044	1.334858	1.990027	2.194008	1.988998	0.000000	0.000000	59782.000000		1
11707.105469	2599.190918	2.303553	3.339689	5335.423340	79944.640625	886.806152	552.445618	194.682602	96.163307	53.200661	289.473633	376.465912	228.246002	4.669429	99998.000000	4.068449	3.414838	0.362398	0.523706	3.727169	4.902790	2.947829	2.742290	2.289327	1.983009	1.725917	2.461609	2.575726	2.358403	0.669264	4.999991	59880.000000		1
6949.032715	1335.450073	3.145414	4.526928	3357.583984	47139.812500	564.947083	351.836090	111.390808	57.274281	44.193062	173.540482	218.914612	130.241699	0.088511	0.000000	3.841924	3.125628	0.497678	0.655804	3.526027	4.673388	2.752008	2.546340	2.046849	1.757960	1.645354	2.239401	2.340275	2.114750	0.000000	0.000000	59916.000000		1
11702.091797	2123.369873	2.763030	2.975808	5336.490234	76992.078125	887.123779	543.490479	176.001312	51.908573	61.039524	280.123749	365.845520	249.751999	2.724906	0.000000	4.068264	3.327026	0.441386	0.473605	3.727256	4.886446	2.947984	2.735192	2.245516	1.715239	1.785611	2.447350	2.563298	2.397509	0.435352	0.000000	59951.000000		1
17324.820312	6713.768066	3.025148	4.418998	11295.269531	99998.000000	1797.529785	1143.573730	378.346985	159.626648	110.191238	558.502075	777.592468	409.375580	1.289607	0.000000	4.238669	3.826966	0.480747	0.645324	4.052896	4.999991	3.254676	3.058264	2.577890	2.203105	2.042147	2.747025	2.890752	2.612122	0.110457	0.000000	59992.000000		1
13188.768555	4014.762695	2.550252	5.424296	6984.514160	99998.000000	1135.266113	708.852844	241.330307	108.381081	74.953354	358.293427	520.411743	277.826355	1.508403	0.000000	4.120204	3.603660	0.406583	0.734343	3.844136	4.999991	3.055098	2.850556	2.382612	2.034954	1.874791	2.554239	2.716347	2.443774	0.178517	0.000000	60041.000000		1
14768.358398	4259.827148	2.920300	4.079786	7562.894043	99968.867188	1211.101440	774.258972	225.131424	77.691711	73.414566	326.419922	428.855560	290.124298	2.495072	0.000000	4.169332	3.629392	0.465428	0.610637	3.878688	4.999865	3.083180	2.888886	2.352436	1.890375	1.865782	2.513777	2.632311	2.462584	0.397083	0.000000	60082.000000		1
9823.320312	5644.715820	2.174036	3.188586	7414.263672	99998.000000	1218.042847	757.853455	289.174530	132.613098	84.050385	432.562195	573.535339	351.000397	1.181162	0.000000	3.992258	3.751642	0.337267	0.503598	3.870068	4.999991	3.085663	2.879585	2.461160	2.122586	1.924540	2.636049	2.758560	2.545308	0.072310	0.000000	60124.000000		1
7749.639160	4796.925293	1.717642	5.328701	5928.376953	99998.000000	1040.478149	622.064087	225.045090	99.358063	69.464302	304.223175	422.907013	210.502182	2.319287	99998.000000	3.889282	3.680963	0.234933	0.726621	3.772936	4.999991	3.017233	2.793835	2.352270	1.997203	1.841762	2.483192	2.626245	2.323256	0.365354	4.999991	60174.000000		1
6397.545898	849.674866	2.803118	3.839255	1913.768311	32388.609375	333.722198	205.309158	66.769112	57.342121	23.032444	78.515076	112.821663	49.034531	0.855172	0.000000	3.806013	2.929253	0.447641	0.584247	3.281889	4.510392	2.523385	2.312408	1.824576	1.758474	1.362340	1.894953	2.052392	1.690502	0.000000	0.000000	60213.000000		1
10649.429688	2940.141357	1.865662	4.758209	5593.165039	83147.437500	949.692871	583.569824	191.438507	103.499527	63.451008	293.140198	383.327240	235.816589	2.130996	0.000000	4.027327	3.468368	0.270833	0.677444	3.747658	4.919849	2.977583	2.766093	2.282029	2.014938	1.802438	2.467075	2.583570	2.372574	0.328583	0.000000	60272.000000		1
8663.653320	2450.314209	3.025148	2.830872	3622.406250	55291.429688	591.461121	379.053162	128.767685	70.188980	38.281532	169.306503	223.626572	213.117188	0.974139	0.000000	3.937701	3.389222	0.480747	0.451920	3.558997	4.742658	2.771926	2.578700	2.109807	1.846269	1.582989	2.228674	2.349523	2.328619	0.000000	0.000000	60477.000000		1
7073.159180	3837.518555	2.161701	2.719858	5057.115723	74859.710938	835.535950	520.334656	135.006088	47.341557	37.785049	227.598419	258.361786	178.169174	3.248245	0.000000	3.849613	3.584050	0.334796	0.434546	3.703903	4.874248	2.921965	2.716283	2.130353	1.675243	1.577320	2.357169	2.412228	2.250833	0.511649	0.000000	60498.000000		1
7645.963867	1798.929810	2.001346	3.142330	2882.401367	44166.839844	490.844879	309.403839	91.349594	33.350636	25.598116	135.135605	172.121964	81.759163	1.612863	99998.000000	3.883432	3.255014	0.301322	0.497252	3.459754	4.645096	2.690944	2.490526	1.960707	1.523104	1.408208	2.130770	2.235836	1.912536	0.207598	4.999991	60561.000000		1
12395.972656	2213.871582	1.933504	2.821621	5656.579102	81741.953125	973.647339	588.620972	179.091217	83.097511	61.909138	296.843781	393.084167	207.816238	2.989251	99998.000000	4.093281	3.345152	0.286345	0.450499	3.752554	4.912445	2.988402	2.769836	2.253074	1.919588	1.791755	2.472528	2.594486	2.317679	0.475562	4.999991	60640.000000		1
6978.738281	2303.537354	1.292086	2.787700	3129.470703	47566.761719	517.593201	325.624298	89.989662	31.497307	22.980021	100.230759	137.645767	98.189323	1.270643	0.000000	3.843777	3.362395	0.111292	0.445246	3.495471	4.677304	2.713989	2.512717	1.954193	1.498273	1.361350	2.001001	2.138763	1.992064	0.104024	0.000000	60664.000000		1
9573.972656	2177.687012	1.825573	4.718120	3364.050537	46786.359375	535.885925	346.430298	88.333694	30.652363	30.121960	116.861366	164.989273	131.391937	0.584137	0.000000	3.981092	3.337996	0.261399	0.673769	3.526863	4.670119	2.729072	2.539616	1.946126	1.486464	1.478883	2.067671	2.217456	2.118569	0.000000	0.000000	60683.000000		1
5617.258301	2977.210938	2.180203	3.478457	3767.212402	55838.738281	620.065857	381.865540	105.210999	42.771458	33.436977	166.938202	238.172562	147.701828	1.252922	0.000000	3.749524	3.473810	0.338497	0.541387	3.576020	4.746935	2.792438	2.581910	2.022061	1.631154	1.524227	2.222556	2.376892	2.169386	0.097924	0.000000	60708.000000		1
7798.420898	1343.381470	1.844076	2.275799	3724.777100	51944.785156	566.371765	373.095398	91.192322	40.440151	31.336954	149.123444	228.554382	140.544479	1.320193	99998.000000	3.892007	3.128199	0.265779	0.357134	3.571100	4.715542	2.753102	2.571820	1.959958	1.606813	1.496057	2.173546	2.358989	2.147814	0.120637	4.999991	60729.000000		1
10299.693359	3639.943359	2.482410	4.341904	7142.709961	99998.000000	1183.008545	726.652222	201.688843	40.507992	57.366791	291.900543	407.158356	193.535446	1.316571	99998.000000	4.012824	3.561095	0.394873	0.637680	3.853863	4.999991	3.072988	2.861327	2.304682	1.607541	1.758661	2.465235	2.609763	2.286761	0.119444	4.999991	60760.000000		1
19392.816406	5677.841309	2.578006	4.326486	10725.730469	99998.000000	1765.893799	1075.028320	327.394379	140.371780	91.139900	481.069427	604.449829	343.531586	2.006988	99998.000000	4.287641	3.754183	0.411284	0.636135	4.030427	4.999991	3.246965	3.031420	2.515071	2.147280	1.959709	2.682208	2.781360	2.535967	0.302545	4.999991	60822.000000		1
8967.589844	2705.391846	2.235711	3.031315	4704.508789	78948.296875	762.768921	479.191406	189.326141	55.883514	55.753998	215.750702	318.155487	182.326050	0.876504	99998.000000	3.952676	3.432230	0.349416	0.481631	3.672514	4.897343	2.882393	2.680509	2.277210	1.747284	1.746276	2.333952	2.502640	2.260849	0.000000	4.999991	60853.000000		1
6059.676270	1776.825562	2.420735	3.139246	1842.351929	30906.095703	333.712952	196.224457	67.540047	11.132297	22.230673	88.731499	117.801903	123.957047	0.493822	0.000000	3.782449	3.249645	0.383947	0.496825	3.265373	4.490044	2.523373	2.292753	1.829561	1.046585	1.346953	1.948078	2.071152	2.093271	0.000000	0.000000	60883.000000		1
6881.184082	1371.579102	2.180203	2.374479	3194.377197	46984.355469	549.593201	340.500275	96.995918	46.453442	37.319405	171.073486	255.336655	113.308899	0.682887	0.000000	3.837663	3.137221	0.338497	0.375568	3.504386	4.671953	2.740041	2.532117	1.986753	1.667018	1.571935	2.233183	2.407113	2.054264	0.000000	0.000000	60930.000000		1
10838.172852	4061.339355	1.369180	3.814585	8273.116211	99998.000000	1314.943237	855.207092	261.263611	104.955048	87.325317	426.074005	517.204651	291.700104	2.442236	0.000000	4.034956	3.608669	0.136461	0.581447	3.917669	4.999991	3.118907	2.932071	2.417079	2.021003	1.941140	2.629485	2.713662	2.464936	0.387788	0.000000	60998.000000		1
8557.911133	2995.919922	2.852458	1.517200	3940.240967	57508.007812	633.452393	401.619965	106.866966	36.221596	33.026840	166.898102	241.351898	139.977066	1.271876	0.000000	3.932368	3.476530	0.455219	0.181043	3.595523	4.759728	2.801714	2.603815	2.028843	1.558968	1.518867	2.222451	2.382651	2.146057	0.104445	0.000000	61027.000000		1
15834.406250	5379.995605	2.667434	3.484625	7238.879395	99998.000000	1226.332031	754.547729	297.975494	96.373001	84.503693	353.615417	454.398163	287.413696	3.356136	0.000000	4.199602	3.730782	0.426094	0.542156	3.859671	4.999991	3.088608	2.877687	2.474180	1.983955	1.926876	2.548531	2.657437	2.458508	0.525840	0.000000	61080.000000		1
22252.857422	5069.062012	2.735276	3.783747	8002.493164	99998.000000	1332.699341	829.581238	261.137177	105.457695	66.035179	353.809692	482.333740	216.348938	1.839272	0.000000	4.347386	3.704928	0.437001	0.577922	3.903225	4.999991	3.124732	2.918859	2.416869	2.023078	1.819775	2.548770	2.683348	2.335155	0.264646	0.000000	61138.000000		1
19701.216797	5505.836914	2.414567	4.079786	7046.534180	99998.000000	1172.773560	726.001526	252.410187	67.749741	77.682465	398.215515	503.660889	275.578308	2.430575	99998.000000	4.294493	3.740823	0.382839	0.610637	3.847975	4.999991	3.069214	2.860938	2.402107	1.830908	1.890323	2.600118	2.702138	2.440245	0.385709	4.999991	61197.000000		1
24657.386719	5420.000977	3.062153	3.589472	9472.117188	99998.000000	1537.684692	959.116760	301.346039	149.018585	75.366577	453.469940	624.447876	337.425781	2.351753	0.000000	4.391947	3.733999	0.486027	0.555031	3.976447	4.999991	3.186867	2.981871	2.479065	2.173240	1.877179	2.656549	2.795496	2.528178	0.371392	0.000000	61247.000000		1
17994.158203	9527.744141	3.126911	5.809764	16028.878906	99998.000000	2554.760254	1648.498901	605.578430	357.756866	213.191193	883.010071	1235.567749	635.432129	3.934727	99998.000000	4.255132	3.978990	0.495116	0.764158	4.204903	4.999991	3.407350	3.217089	2.782170	2.553588	2.328769	2.945966	3.091866	2.803069	0.594915	4.999991	61346.000000		1
17323.279297	4796.934570	2.161701	2.510163	7881.104980	99998.000000	1322.997925	809.931641	250.226898	100.517548	75.369659	365.888672	464.879791	255.552521	2.572555	99998.000000	4.238630	3.680964	0.334796	0.399702	3.896587	4.999991	3.121559	2.908448	2.398334	2.002242	1.877197	2.563349	2.667341	2.407480	0.410365	4.999991	61375.000000		1
2465.350342	1313.897827	1.748480	2.639680	0.000000	6599.823730	0.000000	13.488274	38.929119	17.376867	16.007689	0.000000	6.657792	26.871700	0.129293	0.000000	3.391879	3.118562	0.242661	0.421551	0.000000	3.819532	0.000000	1.129956	1.590275	1.239972	1.204329	0.000000	0.823330	1.429295	0.000000	0.000000	61475.000000		1
14068.219727	4021.226074	2.133947	4.539263	7229.424805	99998.000000	1181.250854	748.620728	236.023193	97.689758	99.330307	436.259613	599.827271	373.955750	2.708827	99998.000000	4.148239	3.604358	0.329184	0.656985	3.859104	4.999991	3.072342	2.874262	2.372955	1.989849	1.997082	2.639745	2.778026	2.572820	0.432781	4.999991	61531.000000		1
4134.525879	1111.425659	2.655099	3.345856	1979.340942	33110.367188	350.972656	215.232635	79.955177	51.334999	27.661137	132.579178	168.147018	133.985367	0.999572	0.000000	3.616426	3.045880	0.424081	0.524507	3.296521	4.519964	2.545273	2.332908	1.902847	1.710414	1.441870	2.122475	2.225689	2.127057	0.000000	0.000000	61592.000000		1
11995.598633	3179.461182	3.250261	4.896977	6161.393066	93241.140625	1015.518372	639.101746	216.117661	79.458694	68.517593	309.635132	453.389771	242.098160	1.313166	0.000000	4.079022	3.502353	0.511918	0.689928	3.789679	4.969607	3.006688	2.805570	2.334690	1.900141	1.835802	2.490850	2.656472	2.383991	0.118320	0.000000	61705.000000		1
12678.804688	3637.063232	2.513247	4.628692	5505.111816	80153.484375	926.685059	568.459473	188.592209	66.522415	62.698578	246.569580	339.741669	196.495834	2.383519	0.000000	4.103078	3.560751	0.400235	0.665458	3.740766	4.903923	2.966932	2.754699	2.275524	1.822968	1.797258	2.391939	2.531149	2.293353	0.377219	0.000000	61745.000000		1
29593.253906	7998.838867	2.565671	4.674948	17544.751953	99998.000000	2727.829102	1795.482178	807.224121	400.121277	273.755829	1066.538818	1467.730103	793.375061	4.252541	0.000000	4.471193	3.903027	0.409201	0.669777	4.244147	4.999991	3.435817	3.254181	2.906994	2.602192	2.437363	3.027977	3.166646	2.899478	0.628648	0.000000	61776.000000		1
5862.008301	1651.983521	1.298254	4.039698	1747.018188	27272.244141	304.210815	194.836777	74.099159	29.933851	23.929813	109.765678	134.506516	63.389336	0.498758	22316.087891	3.768046	3.218006	0.113360	0.606349	3.242297	4.435721	2.483175	2.289671	1.869813	1.476163	1.378939	2.040467	2.128743	1.802016	0.000000	4.348618	61864.000000		1
9618.227539	1427.126587	1.507948	3.126911	3510.617676	52210.171875	604.335693	373.332825	109.725594	45.013336	34.618050	138.422867	168.359802	150.100983	0.667211	99998.000000	3.983095	3.154463	0.178386	0.495116	3.545383	4.717755	2.781278	2.572096	2.040308	1.653341	1.539303	2.141208	2.226238	2.176383	0.000000	4.999991	61884.000000		1
7164.795410	1348.401733	1.156402	3.034399	4706.741211	68551.773438	798.854858	491.347504	146.829132	72.492531	47.131863	233.969421	315.355469	144.587265	0.443865	0.000000	3.855204	3.129819	0.063109	0.482073	3.672720	4.836019	2.902468	2.691389	2.166812	1.860293	1.673315	2.369159	2.498800	2.160130	0.000000	0.000000	61943.000000		1
4398.404297	1153.429321	1.421604	1.319840	1902.790161	31163.820312	315.235199	200.597198	61.455830	24.121004	11.446838	103.884995	131.240845	95.167259	0.421339	0.000000	3.643295	3.061991	0.152779	0.120521	3.279391	4.493651	2.498635	2.302325	1.788563	1.382395	1.058686	2.016553	2.118069	1.978488	0.000000	0.000000	61965.000000		1
6294.974609	2955.643311	1.859494	4.002693	3436.586426	52522.277344	584.627502	361.984680	111.199623	39.755562	33.578831	151.732285	197.498047	138.669571	0.692677	0.000000	3.798994	3.470652	0.269395	0.602352	3.536127	4.720344	2.766879	2.558690	2.046103	1.599398	1.526066	2.181078	2.295563	2.141981	0.000000	0.000000	62023.000000		1
10005.270508	2102.486816	2.531749	1.979760	4761.135254	67143.046875	815.306580	494.246216	142.271378	39.684635	30.306984	203.252304	238.820145	115.402756	1.865592	99998.000000	4.000229	3.322733	0.403421	0.296613	3.677711	4.827001	2.911321	2.693943	2.153117	1.598622	1.481543	2.308035	2.378071	2.062216	0.270817	4.999991	62066.000000		1
7840.825195	2877.957764	2.809286	4.822968	6384.597168	88749.312500	1028.334351	657.070740	163.330215	63.179638	45.546822	260.171967	354.725555	248.894730	1.146334	0.000000	3.894362	3.459085	0.448596	0.683314	3.805134	4.948165	3.012134	2.817612	2.213067	1.800577	1.658458	2.415261	2.549892	2.396016	0.059311	0.000000	62091.000000		1
11410.573242	3524.960205	1.381515	3.367443	5413.645020	77936.117188	931.615967	561.727661	161.279541	59.987968	47.517330	245.607452	337.450439	143.822495	0.876594	0.000000	4.057307	3.547154	0.140356	0.527300	3.733490	4.891739	2.969237	2.749526	2.207579	1.778064	1.676852	2.390242	2.528210	2.157827	0.000000	0.000000	62126.000000		1
9014.887695	4507.981934	1.020718	4.462170	9027.901367	99998.000000	1482.402588	932.519531	283.034790	110.854240	102.059418	432.987762	588.772095	308.787109	1.619812	0.000000	3.954960	3.653982	0.008906	0.649546	3.955587	4.999991	3.170966	2.969658	2.451840	2.044752	2.008853	2.636476	2.769947	2.489659	0.209465	0.000000	62190.000000		1
20908.742188	4786.138184	1.803987	4.511510	7697.209473	99998.000000	1282.033569	793.640259	269.111725	140.448883	79.437111	407.216949	585.216492	283.454193	1.825532	99998.000000	4.320328	3.679985	0.256233	0.654322	3.886333	4.999991	3.107899	2.899624	2.429933	2.147518	1.900023	2.609826	2.767317	2.452483	0.261389	4.999991	62239.000000		1
2966.760254	776.374390	1.572707	1.763899	1507.146484	30162.923828	260.412476	166.743927	54.887466	21.234625	28.749697	100.295517	109.611496	57.258862	0.352678	99998.000000	3.472282	2.890071	0.196648	0.246474	3.178155	4.479474	2.415662	2.222050	1.739473	1.327045	1.458633	2.001281	2.039856	1.757843	0.000000	4.999991	62279.000000		1
5654.528320	2952.753906	4.237057	5.082002	3358.472168	51665.171875	601.304382	355.265198	98.926338	28.055855	29.178335	146.832214	219.111969	92.795868	0.160249	99998.000000	3.752396	3.470227	0.627064	0.706035	3.526142	4.713198	2.779094	2.550553	1.995312	1.448024	1.465060	2.166821	2.340666	1.967529	0.000000	4.999991	62310.000000		1
10957.988281	2387.470703	3.210172	3.685068	3954.669922	54537.929688	672.137878	411.703796	130.210861	53.653969	29.181419	143.717651	263.718262	108.072708	0.454243	0.000000	4.039731	3.377938	0.506528	0.566445	3.597110	4.736699	2.827458	2.614585	2.114647	1.729602	1.465106	2.157510	2.421140	2.033716	0.000000	0.000000	62352.000000		1
13317.039062	5000.408691	1.803987	5.501390	9323.563477	99998.000000	1559.156860	961.401794	359.755127	150.881165	95.460220	527.714050	666.328125	293.615112	0.910726	99998.000000	4.124408	3.699006	0.256233	0.740472	3.969582	4.999991	3.192890	2.982905	2.556007	2.178635	1.979822	2.722399	2.823688	2.467778	0.000000	4.999991	62446.000000		1
11589.044922	4989.384277	1.729977	4.409747	7309.712891	99998.000000	1183.338501	754.624817	210.236969	122.643372	59.503822	372.392303	451.163300	251.411057	2.741242	99998.000000	4.064048	3.698047	0.238040	0.644414	3.863900	4.999991	3.073109	2.877731	2.322709	2.088644	1.774545	2.571001	2.654334	2.400384	0.437947	4.999991	62519.000000		1
6638.071289	2267.035156	1.427771	1.659051	3244.848633	50132.625000	585.904175	344.176086	118.532753	61.446579	33.729935	160.046036	198.324493	76.563065	0.930219	99998.000000	3.822042	3.355458	0.154659	0.219860	3.511194	4.700120	2.767827	2.536781	2.073838	1.788498	1.528015	2.204245	2.297376	1.884019	0.000000	4.999991	62568.000000		1
15283.678711	2384.217285	0.595162	3.071404	4384.490723	70500.414062	754.689575	457.892029	167.934250	82.560936	52.072014	244.953705	323.761719	158.599762	1.679023	0.000000	4.184228	3.377346	0.000000	0.487337	3.641919	4.848192	2.877768	2.660763	2.225139	1.916775	1.716604	2.389084	2.510226	2.200303	0.225057	0.000000	62628.000000		1
22253.746094	6807.131348	2.408400	3.663482	8712.092773	99998.000000	1418.661621	888.684143	270.857117	156.536743	97.239532	428.383728	571.080688	317.156372	2.729635	99998.000000	4.347403	3.832964	0.381729	0.563894	3.940123	4.999991	3.151879	2.948747	2.432740	2.194616	1.987843	2.631833	2.756697	2.501273	0.436105	4.999991	62722.000000		1
21154.248047	3611.869141	2.911049	5.649409	7793.311035	99998.000000	1288.601929	806.218811	241.789795	120.864059	70.367836	302.052216	427.103973	212.848892	1.578550	99998.000000	4.325397	3.557732	0.464050	0.752003	3.891722	4.999991	3.110119	2.906453	2.383438	2.082297	1.847374	2.480082	2.630534	2.328071	0.198258	4.999991	62897.000000		1
9775.871094	4309.117676	1.477111	1.874913	4400.100586	64151.460938	705.516235	458.246674	143.023804	62.892853	48.979023	216.577133	262.500183	148.244568	2.535154	99998.000000	3.990155	3.634388	0.169413	0.272981	3.643463	4.807207	2.848507	2.661099	2.155408	1.798601	1.690010	2.335613	2.419130	2.170979	0.404004	4.999991	62964.000000		1
4037.613037	2813.091309	2.155533	3.931767	2886.012451	44137.906250	472.965332	300.016937	88.392288	35.210129	22.609972	136.840912	183.858673	92.413483	0.038280	0.000000	3.606125	3.449184	0.333555	0.594588	3.460298	4.644812	2.674829	2.477146	1.946414	1.546668	1.354300	2.136216	2.264484	1.965735	0.000000	0.000000	62996.000000		1
8449.148438	1211.927856	3.296517	2.991227	2820.187012	42341.390625	470.723480	299.030151	92.626259	38.429554	23.905144	133.704742	169.106064	73.599594	0.824402	99998.000000	3.926813	3.083477	0.518055	0.475849	3.450278	4.626765	2.672766	2.475715	1.966734	1.584665	1.378491	2.126147	2.228159	1.866875	0.000000	4.999991	63065.000000		1
12561.584961	4170.904785	2.334390	4.785963	8994.543945	99998.000000	1463.064453	920.125977	305.379578	118.221291	94.609108	481.069427	626.794556	348.015350	2.643937	99998.000000	4.099044	3.620230	0.368173	0.679969	3.953979	4.999991	3.165263	2.963847	2.484840	2.072696	1.975933	2.682208	2.797125	2.541598	0.422251	4.999991	63137.000000		1
27297.148438	6181.215332	1.680638	4.983322	11435.008789	99998.000000	1894.041626	1176.236694	370.236755	156.364059	123.318710	554.702942	780.176636	410.831085	1.819153	99998.000000	4.436117	3.791074	0.225474	0.697519	4.058237	4.999991	3.277390	3.070495	2.568480	2.194137	2.091029	2.744061	2.892193	2.613663	0.259869	4.999991	63214.000000		1
7247.547852	459.970459	2.389898	2.578006	2492.225342	36435.394531	412.752258	256.548553	65.665131	63.747047	20.324923	105.482368	142.373138	97.390640	1.061117	99998.000000	3.860191	2.662730	0.378379	0.411284	3.396587	4.561523	2.615690	2.409170	1.817335	1.804460	1.308029	2.023180	2.153428	1.988517	0.025763	4.999991	63237.000000		1
19295.148438	4646.275391	1.618963	1.924253	9445.836914	99998.000000	1541.342041	962.885071	311.358948	103.077049	76.760422	365.598816	476.240265	280.987183	2.426893	0.000000	4.285448	3.667105	0.209237	0.284262	3.975240	4.999991	3.187899	2.983574	2.493261	2.013162	1.885137	2.563005	2.677826	2.448687	0.385051	0.000000	63256.000000		1
15003.890625	3220.197266	2.346725	3.083739	5929.714844	88779.554688	969.857422	604.554626	182.403152	85.138947	51.806812	273.308685	390.336578	251.919876	3.547255	0.000000	4.176204	3.507883	0.370462	0.489078	3.773034	4.948313	2.986708	2.781435	2.261032	1.930128	1.714387	2.436653	2.591439	2.401263	0.549892	0.000000	63292.000000		1
31418.734375	7126.276855	3.031315	6.694797	15308.181641	99998.000000	2513.166992	1576.518311	472.438019	210.329483	160.804642	762.898438	1063.815918	634.880127	1.760269	99998.000000	4.497189	3.852863	0.481631	0.825737	4.184924	4.999991	3.400221	3.197699	2.674345	2.322900	2.206299	2.882467	3.026866	2.802692	0.245579	4.999991	63402.000000		1
8074.985840	2474.169922	3.308852	5.362622	3184.234619	43007.695312	515.610352	335.979492	110.222076	48.834087	33.051514	162.001129	216.404449	152.019073	0.808817	0.000000	3.907142	3.393430	0.519677	0.729377	3.503005	4.633546	2.712322	2.526313	2.042269	1.688723	1.519191	2.209518	2.335266	2.181898	0.000000	0.000000	63450.000000		1
6708.732422	1718.530640	1.847160	3.022064	2480.288086	40520.609375	425.121155	264.267151	83.001915	28.947056	34.248001	122.683464	148.907578	67.120659	0.084953	0.000000	3.826640	3.235157	0.266504	0.480304	3.394502	4.607676	2.628513	2.422043	1.919088	1.461604	1.534635	2.088786	2.172917	1.826856	0.000000	0.000000	63502.000000		1
6891.786133	1007.586975	1.884164	2.738360	2823.076416	47786.335938	490.903442	296.331879	93.514381	34.670475	33.674427	151.171036	188.703232	131.321014	0.141035	0.000000	3.838332	3.003283	0.275119	0.437491	3.450723	4.679304	2.690996	2.471778	1.970878	1.539960	1.527300	2.179469	2.275779	2.118334	0.000000	0.000000	63570.000000		1
7526.487305	986.790222	2.494745	2.605759	2112.028076	33351.777344	346.279205	217.995667	68.320229	36.967861	20.420519	88.222679	119.917351	58.924080	0.642170	0.000000	3.876592	2.994225	0.397026	0.415934	3.324700	4.523119	2.539426	2.338448	1.834549	1.567824	1.310067	1.945580	2.078882	1.770293	0.000000	0.000000	63604.000000		1
7056.926270	2657.362549	3.296517	2.917217	3750.649658	58553.273438	598.519775	379.728516	105.914093	52.654839	26.365967	138.743576	178.178421	97.365967	1.006804	99998.000000	3.848616	3.424451	0.518055	0.464969	3.574106	4.767551	2.777078	2.579473	2.024954	1.721438	1.421044	2.142213	2.250855	1.988407	0.002945	4.999991	63636.000000		1
9314.482422	6820.764648	1.387682	5.933114	10727.241211	99998.000000	1762.985718	1108.502319	308.765503	122.301079	98.963341	497.336121	604.270935	344.672577	2.674063	99998.000000	3.969159	3.833833	0.142290	0.773283	4.030488	4.999991	3.246249	3.044737	2.489629	2.087430	1.995474	2.696650	2.781232	2.537407	0.427172	4.999991	63699.000000		1
9534.072266	3139.051758	1.585042	4.489923	5585.018066	93417.078125	857.208435	581.445129	245.154144	187.879868	94.723206	231.231064	306.529785	218.060425	2.389303	0.000000	3.979278	3.496799	0.200041	0.652239	3.747025	4.970426	2.933086	2.764509	2.389439	2.273880	1.976456	2.364046	2.486473	2.338577	0.378271	0.000000	63762.000000		1
10669.689453	1398.891846	2.938803	4.341904	4103.685547	59806.652344	702.241333	429.210175	154.001907	54.045605	48.479458	231.212570	297.694885	218.143677	0.936066	0.000000	4.028152	3.145784	0.468170	0.637680	3.613174	4.776750	2.846486	2.632670	2.187526	1.732760	1.685558	2.364012	2.473771	2.338743	0.000000	0.000000	63882.000000		1
5517.523926	2324.374268	3.851590	3.256428	2628.850342	37977.527344	465.040131	279.312714	91.358841	22.369440	33.464733	132.273895	190.309860	62.541306	1.769972	0.000000	3.741744	3.366306	0.585640	0.512742	3.419766	4.579527	2.667490	2.446091	1.960751	1.349655	1.524587	2.121474	2.279461	1.796167	0.247966	0.000000	63942.000000		1
11378.181641	2229.281006	1.689889	2.978892	4040.653809	59682.773438	686.532776	417.254517	130.577835	55.797169	31.632992	161.600250	216.114578	136.418442	1.416584	99998.000000	4.056073	3.348165	0.227858	0.474055	3.606452	4.775849	2.836661	2.620401	2.115870	1.746612	1.500140	2.208442	2.334684	2.134873	0.151242	4.999991	63961.000000		1
5059.425293	1535.603271	1.332175	2.978892	1984.422852	30372.613281	342.813080	215.343643	72.082390	29.030317	15.267591	77.454269	96.989754	56.805550	0.203862	0.000000	3.704101	3.186279	0.124561	0.474055	3.297634	4.482482	2.535057	2.333132	1.857829	1.462852	1.183771	1.889045	1.986726	1.754391	0.000000	0.000000	64019.000000		1
13210.557617	2787.567139	1.952007	3.663482	4904.976562	74181.132812	854.109314	511.690948	165.510422	57.351372	37.159054	204.436462	260.825714	165.865051	2.163424	99998.000000	4.120921	3.445225	0.290481	0.563894	3.690637	4.870294	2.931514	2.709008	2.218825	1.758544	1.570065	2.310558	2.416350	2.219755	0.335142	4.999991	64085.000000		1
3931.347412	607.339233	2.932636	3.392113	1210.250244	20378.916016	205.188889	129.406006	41.433113	21.820536	18.098463	68.196884	80.171043	74.379776	0.127596	0.000000	3.594541	2.783431	0.467258	0.530470	3.082875	4.309181	2.312154	2.111954	1.617348	1.338865	1.257642	1.833765	1.904018	1.871455	0.000000	0.000000	64115.000000		1
12749.243164	3648.167725	2.244962	2.858626	6122.793945	90700.140625	1026.669189	625.224976	198.475586	82.218643	52.183025	303.239441	402.070190	302.332825	2.388542	99998.000000	4.105484	3.562075	0.351209	0.456157	3.786950	4.957608	3.011431	2.796036	2.297707	1.914970	1.717529	2.481786	2.604302	2.480485	0.378133	4.999991	64151.000000		1
12335.173828	3112.189209	2.803118	2.281967	4903.209473	75546.476562	831.110779	516.479980	155.586960	69.377953	53.694057	255.142380	341.635071	235.024063	2.275251	99998.000000	4.091145	3.493066	0.447641	0.358309	3.690480	4.878214	2.919659	2.713053	2.191973	1.841221	1.729926	2.406783	2.533562	2.371112	0.357029	4.999991	64204.000000		1
7390.472656	3085.601318	2.315888	2.275799	5401.082031	82016.851562	866.219116	561.650574	190.155670	84.950836	55.165001	294.598816	350.596436	201.041260	2.509837	99998.000000	3.868672	3.489340	0.364717	0.357134	3.732481	4.913903	2.937628	2.749466	2.279109	1.929168	1.741664	2.469231	2.544807	2.303285	0.399646	4.999991	64242.000000		1
10909.570312	3290.333740	3.734408	3.965688	4325.110352	60961.789062	716.519043	449.458008	130.035095	54.973812	32.758556	176.701309	208.920212	127.540352	0.545307	99998.000000	4.037807	3.517240	0.572222	0.598319	3.635997	4.785058	2.855228	2.652689	2.114061	1.740156	1.515325	2.247240	2.319980	2.105648	0.000000	4.999991	64256.000000		1
8795.991211	3075.301758	4.986405	4.755125	3758.041504	57542.246094	641.133972	396.722992	113.663528	53.182159	25.736883	153.681198	209.466034	127.950485	0.803226	99998.000000	3.944285	3.487888	0.697788	0.677162	3.574962	4.759987	2.806949	2.598487	2.055621	1.725766	1.410556	2.186621	2.321114	2.107042	0.000000	4.999991	64293.000000		1
31321.201172	10888.671875	2.192538	4.483756	14664.988281	99998.000000	2173.283447	1499.717773	731.478271	442.251312	311.855408	864.609436	1151.369385	754.634033	3.781160	0.000000	4.495839	4.036975	0.340947	0.651642	4.166282	4.999991	3.337116	3.176010	2.864202	2.645669	2.493953	2.936820	3.061215	2.877736	0.577625	0.000000	64337.000000		1
30512.287109	8344.233398	2.186371	7.117269	19383.841797	99998.000000	3216.684814	1982.171753	578.663574	300.535004	179.504425	905.734131	1250.237061	808.241760	2.830460	99998.000000	4.484475	3.921386	0.339724	0.852313	4.287440	4.999991	3.507409	3.297141	2.762426	2.477895	2.254075	2.957001	3.096992	2.907541	0.451857	4.999991	64380.000000		1
11285.821289	2288.220459	3.299600	6.599201	4230.278809	70918.195312	700.619263	448.202911	167.755386	77.167480	65.865578	253.933548	321.048035	249.816757	0.623902	0.000000	4.052533	3.359498	0.518461	0.819491	3.626369	4.850758	2.845482	2.651475	2.224676	1.887434	1.818658	2.404720	2.506570	2.397622	0.000000	0.000000	64429.000000		1
12940.521484	5998.303711	2.124696	3.833087	8548.102539	99998.000000	1399.505493	884.104797	256.554718	136.695969	84.778145	370.039398	503.102722	236.319229	0.904868	99998.000000	4.111952	3.778028	0.327297	0.583549	3.931870	4.999991	3.145975	2.946504	2.409180	2.135756	1.928284	2.568248	2.701657	2.373499	0.000000	4.999991	64522.000000		1
9359.656250	3457.568115	2.611927	3.863925	3912.820312	59117.234375	622.557495	407.657928	102.756340	50.597984	36.301773	162.133728	224.761383	191.457001	0.253968	99998.000000	3.971260	3.538771	0.416961	0.587029	3.592490	4.771714	2.794179	2.610296	2.011809	1.704133	1.559928	2.209873	2.351722	2.282071	0.000000	4.999991	64755.000000		1
7421.763672	2928.725342	2.716774	4.141461	2669.318115	41630.238281	463.612366	281.967834	91.183067	60.028057	30.735624	147.294785	159.500214	133.791092	0.342124	0.000000	3.870507	3.466679	0.434053	0.617154	3.426400	4.619409	2.666155	2.450200	1.959914	1.778354	1.487642	2.168187	2.202761	2.126427	0.000000	0.000000	64804.000000		1
5075.020020	3166.876465	1.347594	2.146282	3530.982666	48974.457031	574.355591	365.256531	96.480934	73.584175	27.812241	138.469116	182.640594	125.909050	0.753044	0.000000	3.705438	3.500631	0.129559	0.331687	3.547896	4.689970	2.759181	2.562598	1.984442	1.866784	1.444236	2.141353	2.261597	2.100057	0.000000	0.000000	64828.000000		1
17227.787109	2228.210938	1.726894	3.006645	5545.811035	81437.578125	897.340210	569.529541	195.197586	102.509644	49.534096	252.388596	347.867310	214.733063	2.187610	0.000000	4.236229	3.347956	0.237266	0.478082	3.743965	4.910825	2.952957	2.755516	2.290474	2.010765	1.694904	2.402070	2.541414	2.331899	0.339970	0.000000	64849.000000		1
9834.804688	1456.418945	2.624262	5.822099	4757.512207	72227.476562	777.709656	487.249237	161.405975	74.722076	32.977501	197.303772	255.176300	200.396759	0.594442	99998.000000	3.992766	3.163286	0.419007	0.765080	3.677380	4.858703	2.890817	2.687751	2.207920	1.873449	1.518218	2.295135	2.406840	2.301891	0.000000	4.999991	64867.000000		1
13413.390625	5037.953125	3.530881	3.429117	7608.878906	99998.000000	1301.609131	768.446106	244.728592	111.767029	75.187721	391.924683	512.153503	373.450012	6.645693	0.000000	4.127539	3.702254	0.547883	0.535182	3.881321	4.999991	3.114480	2.885613	2.388685	2.048314	1.876147	2.593203	2.709400	2.572232	0.822540	0.000000	64907.000000		1
4661.139160	624.053101	1.088560	1.461692	1899.111206	31268.302734	327.471466	187.176773	65.208740	21.012596	15.437196	75.409744	104.218033	29.073488	1.600228	0.000000	3.668492	2.795222	0.036852	0.164856	3.278550	4.495104	2.515173	2.272252	1.814306	1.322480	1.188568	1.877427	2.017943	1.463497	0.204182	0.000000	64957.000000		1
12057.665039	4325.104004	1.544953	3.577137	6256.992188	86320.054688	1007.118225	632.422424	153.453003	77.531357	53.731064	250.368744	339.507294	142.376221	0.830864	0.000000	4.081263	3.635997	0.188915	0.553536	3.796365	4.936112	3.003080	2.801007	2.185975	1.889477	1.730225	2.398580	2.530849	2.153437	0.000000	0.000000	64980.000000		1
12861.435547	5313.429688	3.882427	3.860841	9836.935547	99998.000000	1608.693970	1017.565918	302.033722	103.006126	111.816368	556.380493	788.672363	410.673828	3.024819	99998.000000	4.109290	3.725375	0.589103	0.586682	3.992860	4.999991	3.206473	3.007563	2.480055	2.012863	2.048505	2.745372	2.896897	2.613497	0.480699	4.999991	65054.000000		1
10829.174805	2575.415283	1.686805	1.264333	4768.807617	71970.835938	829.127930	498.285919	164.307770	67.373528	31.811850	198.756210	277.203430	140.174423	2.133171	99998.000000	4.034595	3.410847	0.227065	0.101861	3.678410	4.857157	2.918622	2.697479	2.215658	1.828489	1.502589	2.298321	2.442799	2.146669	0.329026	4.999991	65100.000000		1
5437.439453	1208.319824	2.716774	4.502259	2126.851562	31639.048828	371.710785	229.343811	74.688156	41.908009	27.087561	104.184113	132.736450	98.747482	0.597599	0.000000	3.735394	3.082182	0.434053	0.653430	3.327737	4.500224	2.570205	2.360487	1.873252	1.622297	1.432770	2.017802	2.122990	1.994526	0.000000	0.000000	65158.000000		1
9599.928711	3725.995117	2.642764	4.064368	5403.530762	77629.593750	906.446533	553.355347	177.462997	80.056938	56.068539	275.004730	375.747406	249.499130	3.910939	0.000000	3.982268	3.571242	0.422058	0.608993	3.732678	4.890028	2.957342	2.743004	2.249108	1.903399	1.748719	2.439340	2.574896	2.397069	0.592281	0.000000	65251.000000		1
12022.519531	2669.996582	3.459955	3.752910	5512.892090	81884.257812	892.326050	556.275635	154.948624	92.530663	47.989143	247.383698	345.788879	170.419739	1.907958	0.000000	4.079996	3.426511	0.539070	0.574368	3.741379	4.913200	2.950524	2.745290	2.190188	1.966286	1.681143	2.393371	2.538811	2.231520	0.280569	0.000000	65305.000000		1
14613.917969	1860.101929	1.184156	3.398280	5538.397949	81354.234375	965.543274	585.111694	191.922653	93.307770	76.939285	322.448059	433.774109	262.487854	2.121914	0.000000	4.164767	3.269537	0.073409	0.531259	3.743384	4.910380	2.984772	2.767239	2.283126	1.969918	1.886148	2.508460	2.637264	2.419109	0.326728	0.000000	65367.000000		1
9553.916016	2821.127441	3.040566	2.454656	3829.349854	53740.480469	647.501892	405.863190	113.771454	61.717949	40.384644	189.683853	245.314499	156.286957	0.139375	0.000000	3.980181	3.450423	0.482955	0.389991	3.583125	4.730301	2.811241	2.608380	2.056033	1.790411	1.606216	2.278030	2.389723	2.193923	0.000000	0.000000	65395.000000		1
7114.308594	1987.349365	2.507080	1.449357	2628.763916	36713.601562	460.516296	279.688934	78.126518	39.607540	20.167652	109.096512	144.923386	59.081352	1.382312	99998.000000	3.852133	3.298274	0.399168	0.161175	3.419752	4.564827	2.663245	2.446675	1.892798	1.597778	1.304655	2.037811	2.161139	1.771450	0.140606	4.999991	65518.000000		1
23876.111328	4791.904785	2.852458	4.122959	10389.165039	99998.000000	1737.464722	1066.982910	338.279968	120.586517	92.737274	474.676819	624.876465	353.954620	3.436317	0.000000	4.377964	3.680508	0.455219	0.615209	4.016581	4.999991	3.239916	3.028157	2.529276	2.081299	1.967254	2.676398	2.795794	2.548948	0.536093	0.000000	65613.000000		1
4354.843750	1473.601562	2.254213	3.336605	2390.301514	38644.355469	408.243835	249.992538	95.756256	41.038395	30.356325	136.615799	192.280365	91.935501	2.675649	0.000000	3.638973	3.168380	0.352995	0.523305	3.378453	4.587086	2.610920	2.397927	1.981167	1.613190	1.482249	2.135501	2.283935	1.963483	0.427429	0.000000	65650.000000		1
15222.771484	4421.014160	2.704439	3.728240	6465.508301	92644.703125	1072.974609	669.680115	195.718735	91.090561	63.996830	302.376007	364.448578	232.726685	1.811672	99998.000000	4.182494	3.645522	0.432077	0.571504	3.810603	4.966821	3.030589	2.825867	2.291632	1.959473	1.806158	2.480547	2.561636	2.366846	0.258079	4.999991	65705.000000		1
5576.213867	3073.069092	1.828657	2.790784	3237.851562	47882.261719	553.512573	341.308197	104.739189	45.926121	34.784573	150.162659	171.653229	122.923996	1.027363	99998.000000	3.746339	3.487572	0.262132	0.445726	3.510257	4.680175	2.743128	2.533147	2.020109	1.662060	1.541387	2.176562	2.234652	2.089637	0.011724	4.999991	65867.000000		1
5861.166504	1826.153076	3.644979	4.977154	2759.739502	42866.785156	458.305267	288.711945	94.115707	30.683201	39.151146	162.898499	203.224548	120.204140	0.968970	0.000000	3.767984	3.261537	0.561695	0.696981	3.440868	4.632121	2.661155	2.460465	1.973662	1.486901	1.592744	2.211917	2.307976	2.079919	0.000000	0.000000	65898.000000		1
8521.251953	1746.315063	1.634382	3.096074	3757.548096	54616.960938	622.199829	388.868713	110.959091	55.624481	32.474854	144.809280	192.246445	89.477760	1.455842	99998.000000	3.930503	3.242123	0.213353	0.490811	3.574904	4.737328	2.793930	2.589803	2.045163	1.745266	1.511547	2.160796	2.283858	1.951715	0.163114	4.999991	65933.000000		1
11561.239258	3727.777588	2.463907	2.954222	5725.337402	88579.632812	958.395142	597.196838	186.930069	77.469688	62.689323	325.618134	427.655975	282.476624	1.096054	99998.000000	4.063004	3.571450	0.391624	0.470443	3.757801	4.947334	2.981544	2.776118	2.271679	1.889132	1.797194	2.512709	2.631094	2.450983	0.039832	4.999991	66006.000000		1
16293.738281	6078.422363	2.389898	3.712821	11003.211914	99998.000000	1817.015991	1125.521484	341.860199	116.691757	104.477066	503.639282	628.095886	462.193848	2.681806	0.000000	4.212021	3.783791	0.378379	0.569704	4.041520	4.999991	3.259359	3.051354	2.533849	2.067040	2.019021	2.702120	2.798026	2.664824	0.428427	0.000000	66065.000000		1
[truncated: 8,814 more rows]
