# Supplementary material for: Distinct elongation stalls during translation are linked with distinct pathways for mRNA degradation
Source: eLife. 2022 Jul 27;11:e76038. doi: 10.7554/eLife.76038 (PMC9352352; doi:10.7554/eLife.76038)
Supplement: Figure 3—source data 1. [file elife-76038-fig3-data1.zip › 3B_flow_cytometry_data/list_mode_data.SYH1_NON_3.CSV]

FSC-HLin	SSC-HLin	BLU-V-HLin	GRN-V-HLin	YEL-V-HLin	ORG-V-HLin	GRN-B-HLin	YEL-B-HLin	RED-B-HLin	NIR-B-HLin	YEL-G-HLin	ORG-G-HLin	RED-G-HLin	NIR-G-HLin	BLU-V-ALin	BLU-V-W	FSC-HLog	SSC-HLog	BLU-V-HLog	GRN-V-HLog	YEL-V-HLog	ORG-V-HLog	GRN-B-HLog	YEL-B-HLog	RED-B-HLog	NIR-B-HLog	YEL-G-HLog	ORG-G-HLog	RED-G-HLog	NIR-G-HLog	BLU-V-ALog	BLU-V-WLog	TIME		P01.R1
10551.786133	2735.020264	2.889463	3.718989	2148.169434	61682.273438	371.649109	222.525665	131.046555	75.918564	45.574574	184.956482	275.408722	162.155319	2.114860	0.000000	4.023326	3.436960	0.460817	0.570425	3.332068	4.790160	2.570133	2.347380	2.117426	1.880348	1.658723	2.267070	2.439978	2.209931	0.325282	0.000000	38.000000		1
8599.313477	1757.601562	2.482410	4.748958	2207.463623	51525.535156	333.432343	221.745483	96.410011	73.553337	28.123697	143.415436	158.285233	128.894119	0.741177	99998.000000	3.934464	3.244920	0.394873	0.676598	3.343894	4.712022	2.523008	2.345855	1.984122	1.866602	1.449072	2.156596	2.199440	2.110233	0.000000	4.999991	65.000000		1
4958.272461	2004.581299	2.846291	2.722941	815.636536	33621.378906	137.331223	87.596680	48.790913	55.494961	14.879040	37.701790	56.370743	60.879169	0.053399	0.000000	3.695330	3.302024	0.454279	0.435038	2.911497	4.526616	2.137769	1.942488	1.688339	1.744254	1.172575	1.576362	1.751054	1.784469	0.000000	0.000000	117.000000		1
5000.858887	1574.060547	3.672733	3.910181	1251.578491	37007.109375	191.959656	127.759300	63.370831	23.898975	23.226721	83.217773	136.825485	81.799255	2.144556	99998.000000	3.699045	3.197021	0.564989	0.592197	3.097458	4.568285	2.283210	2.106393	1.801889	1.378379	1.365988	1.920216	2.136167	1.912749	0.331337	4.999991	145.000000		1
7514.559570	1837.859009	1.958174	2.374479	1601.971436	47549.851562	251.707092	163.999390	86.677727	59.318798	32.323750	127.281319	157.569794	128.869446	0.199059	0.000000	3.875904	3.264312	0.291851	0.375568	3.204655	4.677149	2.400895	2.214842	1.937907	1.773192	1.509522	2.104765	2.197473	2.110150	0.000000	0.000000	190.000000		1
14870.645508	4130.208496	3.191670	4.224722	2540.991455	64370.171875	426.459473	249.807510	144.121613	71.259033	35.355064	189.082520	265.149109	147.649414	0.758824	99998.000000	4.172330	3.615972	0.504018	0.625798	3.405003	4.808685	2.629878	2.397605	2.158729	1.852840	1.548452	2.276651	2.423490	2.169232	0.000000	4.999991	238.000000		1
7804.057617	1446.307373	2.778449	2.763030	861.584290	31760.607422	133.553635	77.882904	41.436199	19.920952	8.273671	7.891287	20.081306	30.143547	0.042333	0.000000	3.892320	3.160261	0.443802	0.441386	2.935298	4.501889	2.125656	1.891442	1.617380	1.299310	0.917698	0.897148	1.302792	1.479194	0.000000	0.000000	258.000000		1
30164.164062	6637.871094	2.766114	4.721204	4843.801270	99998.000000	774.225037	499.664368	329.503662	136.720642	113.675865	487.388000	675.977112	321.726471	1.473953	99998.000000	4.479491	3.822029	0.441870	0.674053	3.685186	4.999991	2.888867	2.698678	2.517860	2.135834	2.055668	2.687875	2.829932	2.507487	0.168484	4.999991	314.000000		1
25691.708984	3194.056396	3.062153	3.789915	3920.030273	84377.875000	616.205017	398.030487	180.688583	88.139420	62.618401	287.873169	402.625275	217.628693	1.230374	99998.000000	4.409793	3.504343	0.486027	0.578629	3.593289	4.926229	2.789725	2.599916	2.256931	1.945170	1.796702	2.459201	2.604901	2.337716	0.090037	4.999991	366.000000		1
8148.064453	2633.660889	2.238794	2.920300	1628.898682	45775.429688	268.769409	167.499435	85.715599	52.627087	35.558590	159.059250	204.488892	131.123657	1.730559	0.000000	3.911054	3.420560	0.350014	0.465428	3.211894	4.660633	2.429380	2.224013	1.933060	1.721209	1.550945	2.201559	2.310670	2.117681	0.238186	0.000000	457.000000		1
19092.626953	5135.985352	2.075356	2.849375	3996.115234	89423.937500	617.796204	402.332306	222.972809	113.567932	88.941193	382.312683	466.726929	294.836273	1.759147	99998.000000	4.280866	3.710624	0.317093	0.454750	3.601638	4.951454	2.790845	2.604585	2.348252	2.055256	1.949103	2.582419	2.669063	2.469581	0.245302	4.999991	491.000000		1
29043.873047	5609.968262	2.281967	5.421213	5483.917480	99998.000000	886.016724	553.990601	276.241302	143.733063	92.444321	517.044312	667.725037	390.823792	2.151169	0.000000	4.463055	3.748960	0.358309	0.734096	3.739091	4.999991	2.947442	2.743502	2.441289	2.157557	1.965880	2.713528	2.824598	2.591981	0.332675	0.000000	537.000000		1
24331.400391	3336.882812	1.995179	3.768329	4142.013184	99998.000000	668.536072	426.848022	310.039093	185.172348	94.100288	471.315552	587.575562	377.421875	2.095834	99998.000000	4.386167	3.523341	0.299982	0.576149	3.617212	4.999991	2.825125	2.630273	2.491416	2.267576	1.973591	2.673312	2.769064	2.576827	0.321357	4.999991	598.000000		1
5779.166992	1314.554688	2.217208	2.602675	1187.621826	38201.906250	173.574402	121.810768	77.617706	64.968208	12.529230	75.517677	47.233627	44.085129	2.196191	99998.000000	3.761865	3.118779	0.345806	0.415420	3.074678	4.582085	2.239486	2.085686	1.889961	1.812701	1.097924	1.878049	1.674251	1.644292	0.341670	4.999991	624.000000		1
9728.036133	1672.003174	2.837040	4.132210	2728.066406	70425.289062	433.468811	280.651062	155.994003	73.010597	59.707348	233.269424	299.332367	202.342606	0.522528	0.000000	3.988025	3.223237	0.452865	0.616182	3.435855	4.847729	2.636958	2.448167	2.193108	1.863386	1.776028	2.367858	2.476154	2.306087	0.000000	0.000000	680.000000		1
22953.443359	5485.884766	4.203136	4.184633	5431.277832	99998.000000	857.720337	550.922241	271.224060	158.670700	109.972290	505.887329	700.443481	397.459991	3.193449	0.000000	4.360848	3.739247	0.623573	0.621657	3.734902	4.999991	2.933346	2.741090	2.433328	2.200497	2.041283	2.704054	2.845373	2.599293	0.504260	0.000000	703.000000		1
5213.698730	1581.390625	2.207957	3.268763	998.338806	32956.882812	156.290054	95.158012	67.123741	48.750828	15.881254	68.989403	61.736450	37.979328	0.001891	99998.000000	3.717146	3.199039	0.343991	0.514383	2.999278	4.517946	2.193931	1.978445	1.826876	1.687982	1.200885	1.838782	1.790542	1.579547	0.000000	4.999991	722.000000		1
4684.868164	1214.891357	2.275799	3.182418	846.403015	30824.367188	148.978500	95.084000	54.471161	22.061068	13.882992	59.429813	83.816017	45.667088	0.598598	99998.000000	3.670697	3.084538	0.357134	0.502757	2.927577	4.488894	2.173124	1.978107	1.736167	1.343626	1.142483	1.774004	1.923327	1.659603	0.000000	4.999991	766.000000		1
15399.605469	6264.189941	2.935719	5.236188	3579.912354	89489.812500	590.764160	367.519989	204.828094	75.486839	72.107063	311.728973	440.724854	275.214447	3.758324	0.000000	4.187510	3.796865	0.467715	0.719015	3.553872	4.951774	2.771414	2.565281	2.311389	1.877871	1.857978	2.493777	2.644167	2.439671	0.574994	0.000000	811.000000		1
10595.948242	2057.646240	2.124696	5.112839	2185.125000	57631.566406	360.677155	223.793091	120.160965	67.860756	46.166653	163.629349	219.164398	161.689667	0.313773	0.000000	4.025140	3.313371	0.327297	0.708662	3.339476	4.760661	2.557119	2.349847	2.079763	1.831619	1.664328	2.213861	2.340770	2.208682	0.000000	0.000000	874.000000		1
3859.974365	755.189148	2.883296	3.151581	346.979187	25301.431641	36.853764	21.542999	29.323273	32.545780	8.002302	6.722550	28.083609	5.119006	0.716080	99998.000000	3.586584	2.878056	0.459889	0.498528	2.540303	4.403145	1.566482	1.333306	1.467212	1.512495	0.903215	0.827534	1.448453	0.709186	0.000000	4.999991	934.000000		1
29557.460938	16164.208984	3.611058	6.031793	12485.299805	99998.000000	1924.074097	1282.545410	688.786987	295.360504	217.659531	1071.161377	1365.473389	797.874207	3.097584	99998.000000	4.470667	4.208554	0.557634	0.780446	4.096399	4.999991	3.284222	3.108073	2.838085	2.470352	2.337778	3.029855	3.135283	2.901934	0.491023	4.999991	1007.000000		1
6649.774414	1688.630615	2.217208	4.724288	1736.718506	46042.675781	263.076843	182.298294	78.592163	41.112404	29.366444	121.968033	158.726196	117.897499	0.676351	0.000000	3.822807	3.227535	0.345806	0.674336	3.239729	4.663160	2.420083	2.260783	1.895379	1.613973	1.467851	2.086246	2.200649	2.071505	0.000000	0.000000	1051.000000		1
10742.654297	4036.114502	2.214124	3.046734	3027.960205	75414.109375	489.346161	306.878265	135.323700	53.909920	51.356586	258.543732	323.104889	240.790649	2.396323	0.000000	4.031112	3.605963	0.345202	0.483835	3.481150	4.877452	2.689616	2.486966	2.131374	1.731669	1.710596	2.412534	2.509344	2.381640	0.379545	0.000000	1075.000000		1
6273.107910	1694.465088	2.676685	3.065236	2063.551514	48812.964844	319.429077	205.210480	78.203613	53.006386	21.468988	120.706787	176.584137	64.952789	0.300629	0.000000	3.797483	3.229033	0.427597	0.486464	3.314615	4.688535	2.504375	2.312200	1.893227	1.724328	1.331812	2.081732	2.246952	1.812598	0.000000	0.000000	1094.000000		1
12940.798828	2848.005371	1.637465	2.676685	3224.730469	81140.343750	532.345825	324.884216	192.900192	62.556725	79.597466	324.662170	417.812683	188.416443	1.755207	0.000000	4.111961	3.454541	0.214172	0.427597	3.508493	4.909237	2.726194	2.511729	2.285333	1.796274	1.900899	2.511432	2.620982	2.275119	0.244328	0.000000	1151.000000		1
17712.523438	4219.356445	2.778449	4.671864	3649.426025	82210.164062	590.027161	377.690155	150.011551	65.406097	69.242271	333.262726	384.125916	222.818634	0.718222	99998.000000	4.248281	3.625246	0.443802	0.669490	3.562225	4.914926	2.770872	2.577136	2.176125	1.815618	1.840371	2.522787	2.584474	2.347951	0.000000	4.999991	1201.000000		1
19615.357422	4566.027344	2.180203	2.861710	3135.699707	74740.335938	485.978729	321.627777	171.024155	79.273674	67.490707	328.257812	420.073059	278.526367	2.221316	99998.000000	4.292596	3.659539	0.338497	0.456626	3.496335	4.873555	2.686617	2.507354	2.233057	1.899129	1.829244	2.516215	2.623325	2.444866	0.346610	4.999991	1225.000000		1
7390.626953	1242.148438	3.059069	3.321187	731.111267	31813.480469	110.203575	71.872696	35.105282	33.606586	13.747308	53.706394	106.148453	28.370396	0.044403	4787.755859	3.868681	3.094173	0.485589	0.521293	2.863983	4.502611	2.042196	1.856564	1.545372	1.526424	1.138218	1.730026	2.025914	1.452865	0.000000	3.680132	1260.000000		1
6351.043457	89.002869	1.245830	3.681984	607.656860	27657.275391	79.736237	56.358410	28.216209	61.893719	4.896977	5.519892	0.000000	11.033617	0.489765	0.000000	3.802845	1.949404	0.095459	0.566082	2.783659	4.441809	1.901656	1.750959	1.450499	1.791647	0.689928	0.741931	0.000000	1.042718	0.000000	0.000000	1298.000000		0
10826.569336	1135.932129	2.513247	3.392113	1957.838013	52322.953125	320.243195	206.986710	103.468689	49.614273	35.099113	148.682465	157.844254	167.178726	0.954537	99998.000000	4.034491	3.055352	0.400235	0.530470	3.291777	4.718692	2.505480	2.315943	2.014809	1.695607	1.545296	2.172260	2.198229	2.223181	0.000000	4.999991	1350.000000		1
15944.699219	2115.466309	2.803118	5.007992	1938.931519	56476.726562	336.577759	201.392807	100.696404	64.801689	34.593380	158.609024	229.309891	92.993225	0.865409	0.000000	4.202616	3.325406	0.447641	0.699664	3.287562	4.751870	2.527085	2.304044	2.003014	1.811586	1.538993	2.200328	2.360423	1.968451	0.000000	0.000000	1397.000000		1
8165.172852	2384.377686	1.214993	2.645848	2308.391113	61539.035156	389.630402	241.419739	111.878044	66.170868	49.580353	203.317062	282.917603	108.455093	0.995362	0.000000	3.911965	3.377375	0.084574	0.422565	3.363309	4.789151	2.590653	2.382773	2.048745	1.820667	1.695310	2.308174	2.451660	2.035250	0.000000	0.000000	1462.000000		1
12360.278320	1229.668579	2.229543	3.558635	1716.742065	47270.207031	272.513092	178.640991	69.979286	96.120140	34.901756	128.265030	149.197449	128.912613	1.480922	99998.000000	4.092028	3.089788	0.348216	0.551283	3.234705	4.674588	2.435387	2.251981	1.844970	1.982814	1.542847	2.108108	2.173761	2.110295	0.170532	4.999991	1491.000000		1
9723.145508	1890.862305	2.355976	3.324270	1439.433716	42488.105469	216.210175	142.477982	78.388641	46.983845	22.119658	93.637726	150.529617	85.542915	0.985054	99998.000000	3.987807	3.276660	0.372171	0.521696	3.158192	4.628267	2.334876	2.153748	1.894253	1.671949	1.344778	1.971451	2.177622	1.932184	0.000000	4.999991	1520.000000		1
14782.238281	3304.852051	2.100026	3.959521	3683.883545	83297.742188	572.144531	378.852722	172.911392	97.335129	87.701530	354.747131	449.094116	369.811188	0.434707	0.000000	4.169740	3.519152	0.322225	0.597643	3.566306	4.920633	2.757506	2.578470	2.237824	1.988270	1.943007	2.549919	2.652337	2.567980	0.000000	0.000000	1620.000000		1
6001.236328	1308.911377	3.006645	3.003561	328.677216	24482.697266	71.447144	34.914089	30.035616	27.812241	11.049036	7.959130	5.997872	74.589470	0.641013	0.000000	3.778241	3.116910	0.478082	0.477637	2.516770	4.388859	1.853985	1.543001	1.477637	1.444236	1.043324	0.900866	0.777997	1.872678	0.000000	0.000000	1652.000000		1
24689.738281	4519.545898	4.474505	5.109755	4593.164062	99998.000000	744.963440	463.812805	226.781235	141.993835	74.348938	349.396851	488.436462	244.725510	3.398856	0.000000	4.392517	3.655095	0.650745	0.708400	3.662112	4.999991	2.872135	2.666343	2.355607	2.152270	1.871275	2.543319	2.688808	2.388679	0.531333	0.000000	1687.000000		1
7541.212402	2127.810547	1.390766	2.948054	2133.555664	57139.710938	326.555603	219.068802	119.905014	21.148281	33.446232	155.728806	226.873749	155.559204	1.072446	0.000000	3.877441	3.327933	0.143254	0.469535	3.329104	4.756938	2.513957	2.340580	2.078837	1.325275	1.524347	2.192369	2.355784	2.191896	0.030375	0.000000	1721.000000		1
15170.434570	2477.790283	5.384208	4.890810	4104.992676	95581.523438	692.250000	411.457092	226.223068	99.031189	74.398277	364.004517	497.471832	275.328522	1.660600	0.000000	4.180998	3.394064	0.731122	0.689381	3.613312	4.980374	2.840263	2.614325	2.354537	1.995772	1.871563	2.561107	2.696769	2.439851	0.220265	0.000000	1743.000000		1
17750.443359	4243.464844	2.457740	2.491661	3461.040283	85079.281250	559.088013	359.483765	176.544037	111.039268	75.767464	321.640106	374.717438	254.704483	1.642457	0.000000	4.249209	3.627721	0.390536	0.396489	3.539207	4.929824	2.747480	2.555679	2.246853	2.045477	1.879483	2.507370	2.573704	2.406037	0.215494	0.000000	1853.000000		1
8145.412109	832.168518	2.204873	2.306637	923.641418	34663.960938	152.870178	95.500305	42.515507	25.181810	12.402798	50.773758	50.502388	70.781059	0.915578	0.000000	3.910913	2.920211	0.343384	0.362979	2.965503	4.539878	2.184323	1.980005	1.628547	1.401087	1.093520	1.705639	1.703312	1.849917	0.000000	0.000000	1885.000000		1
14872.949219	1673.091675	2.618094	4.745874	2232.888916	59157.851562	358.675812	229.812546	129.261078	73.315887	55.442539	205.201233	312.765106	211.396454	1.736825	99998.000000	4.172397	3.223520	0.417985	0.676316	3.348867	4.772012	2.554702	2.361374	2.111468	1.865198	1.743843	2.312180	2.495218	2.325098	0.239756	4.999991	1920.000000		1
11868.490234	4137.877930	2.750695	4.773628	2727.813721	75035.203125	392.112793	262.450836	183.605804	72.575790	41.689064	275.328522	383.003448	194.787445	0.945759	99998.000000	4.074396	3.616778	0.439442	0.678849	3.435815	4.875265	2.593411	2.419048	2.263886	1.860792	1.620022	2.439851	2.583203	2.289561	0.000000	4.999991	2008.000000		1
19138.744141	6092.237305	3.179335	2.648932	4447.007324	99998.000000	690.075989	450.096344	244.176605	125.989227	67.095985	322.062592	413.230255	256.946350	1.706995	99998.000000	4.281913	3.784777	0.502336	0.423071	3.648068	4.999991	2.838897	2.653306	2.387704	2.100333	1.826697	2.507940	2.616192	2.409842	0.232232	4.999991	2046.000000		1
6452.649414	29.884512	1.816322	2.941887	642.080688	30193.419922	109.219856	68.070450	52.818275	14.533661	14.505907	58.322750	100.647064	59.901627	0.376675	99998.000000	3.809738	1.475446	0.259193	0.468626	2.807590	4.479912	2.038302	1.832959	1.722784	1.162375	1.161545	1.765838	2.002801	1.777439	0.000000	4.999991	2081.000000		0
4393.636719	0.000000	1.600460	1.258165	255.145462	21081.960938	49.928814	31.898193	20.223158	26.760685	8.104066	0.302206	10.068407	21.681767	1.394130	99998.000000	3.642824	0.000000	0.204245	0.099738	2.406788	4.323911	1.698351	1.503766	1.305849	1.427497	0.908703	0.000000	1.002961	1.336095	0.144303	4.999991	2142.000000		0
5489.437500	232.224030	2.747611	2.806202	498.085480	32532.142578	80.975899	54.724030	49.796215	16.914307	10.349028	58.307331	105.778404	58.140812	0.401669	0.000000	3.739528	2.365907	0.438955	0.448119	2.697304	4.512313	1.908356	1.738178	1.697196	1.228254	1.014899	1.765723	2.024397	1.764481	0.000000	0.000000	2162.000000		0
19306.048828	5500.532715	2.667434	4.061284	3241.391846	73344.875000	472.983856	330.638458	191.127045	100.548386	56.019199	217.896973	284.197357	198.531097	1.516139	0.000000	4.285693	3.740405	0.426094	0.608663	3.510731	4.865370	2.674846	2.519353	2.281322	2.002375	1.748337	2.338251	2.453620	2.297828	0.180739	0.000000	2183.000000		1
5071.300781	1975.621948	2.460824	2.867877	1164.194580	38487.289062	203.357147	123.562325	71.092514	25.292826	31.420214	71.999130	111.030014	34.889420	0.354017	0.000000	3.705119	3.295704	0.391080	0.457561	3.066025	4.585317	2.308259	2.091886	1.851824	1.402997	1.497209	1.857327	2.045440	1.542694	0.000000	0.000000	2228.000000		1
5297.215820	1988.940552	1.902667	2.800035	1022.284058	35646.550781	191.990494	106.040527	37.979328	35.968727	19.668085	63.531185	94.636856	79.992180	0.867442	0.000000	3.724048	3.298622	0.279363	0.447163	3.009572	4.552018	2.283280	2.025472	1.579547	1.555925	1.293762	1.802987	1.976060	1.903048	0.000000	0.000000	2255.000000		1
26127.199219	9772.022461	3.922516	4.930898	9256.082031	99998.000000	1476.463257	943.815247	503.466614	180.130432	196.662354	891.308411	1144.319946	603.173157	3.737787	99998.000000	4.417093	3.989985	0.593565	0.692926	3.966427	4.999991	3.169223	2.974887	2.701971	2.255587	2.293721	2.950028	3.058547	2.780442	0.572615	4.999991	2277.000000		1
19143.673828	6548.831055	2.254213	2.399149	4616.992188	99998.000000	697.159302	461.919403	224.505432	87.457916	96.878738	458.181915	635.740479	389.624237	4.867284	0.000000	4.282025	3.816164	0.352995	0.380057	3.664359	4.999991	2.843332	2.664566	2.351227	1.941799	1.986228	2.661038	2.803280	2.590646	0.687287	0.000000	2310.000000		1
9459.393555	837.028442	2.531749	4.884642	1770.322021	49804.425781	292.063995	173.771759	92.450485	53.003304	19.421387	112.192581	119.784744	69.291611	0.601270	99998.000000	3.975863	2.922740	0.403421	0.688833	3.248052	4.697268	2.465478	2.239979	1.965909	1.724303	1.288280	2.049964	2.078402	1.840681	0.000000	4.999991	2336.000000		1
10681.321289	3117.000000	3.595639	3.311935	1737.279785	48577.593750	285.258179	179.677124	82.856979	43.351200	33.421562	135.277451	162.269409	140.822006	1.031340	0.000000	4.028625	3.493737	0.555776	0.520082	3.239870	4.686436	2.455238	2.254493	1.918329	1.637001	1.524027	2.131225	2.210237	2.148670	0.013402	0.000000	2389.000000		1
19754.343750	4494.500000	2.630429	4.588603	1074.861816	39144.707031	122.705048	105.229500	69.710999	49.901062	16.423992	51.785225	41.001389	56.746960	0.137363	99998.000000	4.295662	3.652681	0.420027	0.661681	3.031353	4.592673	2.088862	2.022137	1.843301	1.698110	1.215479	1.714206	1.612799	1.753943	0.000000	4.999991	2419.000000		1
31981.349609	7994.475586	2.044519	3.018980	5839.056152	99998.000000	905.114319	585.944275	319.302643	150.430939	116.519066	613.873718	774.974365	488.966858	1.698628	99998.000000	4.504897	3.902790	0.310591	0.479860	3.766343	4.999991	2.956703	2.767856	2.504203	2.177337	2.066397	2.788079	2.889287	2.689279	0.230098	4.999991	2460.000000		1
6100.094727	1347.118896	3.241009	3.284182	1786.665771	51121.859375	264.775970	168.520157	90.316544	30.239141	19.766766	139.764297	165.078705	125.051773	0.703572	0.000000	3.785336	3.129406	0.510680	0.516427	3.252043	4.708607	2.422879	2.226652	1.955767	1.480569	1.295936	2.145396	2.217691	2.097090	0.000000	0.000000	2485.000000		1
10827.577148	5242.158691	2.685936	4.079786	5177.356934	99998.000000	843.057190	540.434448	265.398895	151.368393	97.726768	482.660614	619.698914	341.360626	1.949391	0.000000	4.034531	3.719510	0.429096	0.610637	3.714108	4.999991	2.925857	2.732743	2.423899	2.180035	1.990013	2.683642	2.792181	2.533213	0.289899	0.000000	2547.000000		1
5947.082520	1264.912598	1.063890	2.214124	436.558716	24430.851562	87.701530	51.479935	17.404621	21.876043	14.234538	16.442495	45.602329	84.309418	1.596159	0.000000	3.774304	3.102061	0.026897	0.345202	2.640043	4.387938	1.943007	1.711638	1.240665	1.339969	1.153343	1.215968	1.658987	1.925876	0.203076	0.000000	2577.000000		1
4633.743164	1194.597168	1.840992	2.004430	1341.383179	48847.347656	207.264252	139.566925	116.059593	68.940063	36.591644	211.131256	257.896149	167.413086	1.216137	0.000000	3.665932	3.077221	0.265052	0.301991	3.127553	4.688841	2.316525	2.144783	2.064681	1.838472	1.563382	2.324553	2.411445	2.223789	0.084982	0.000000	2607.000000		1
7229.772949	1080.650024	3.959521	5.445883	657.718323	26819.300781	122.347336	73.294304	37.239227	17.968946	13.034964	30.760294	47.535831	83.075920	0.517470	0.000000	3.859125	3.033685	0.597643	0.736068	2.818040	4.428447	2.087595	1.865070	1.571001	1.254523	1.115110	1.487990	1.677021	1.919475	0.000000	0.000000	2654.000000		1
6895.400391	2022.269653	3.182418	4.434416	1708.600952	47705.453125	271.658875	176.312759	93.995438	38.099594	21.555334	88.256599	120.204140	67.102158	0.037879	0.000000	3.838559	3.305839	0.502757	0.646836	3.232641	4.678568	2.434024	2.246284	1.973107	1.580920	1.333555	1.945747	2.079919	1.826736	0.000000	0.000000	2672.000000		1
17321.361328	4276.208008	2.001346	2.503996	3031.888672	73904.796875	492.281891	312.536926	143.609711	74.833092	56.148716	283.805725	412.376038	253.227371	0.751266	0.000000	4.238582	3.631059	0.301322	0.398634	3.481713	4.868673	2.692214	2.494901	2.157184	1.874094	1.749340	2.453021	2.615294	2.403511	0.000000	0.000000	2739.000000		1
9250.340820	1127.606079	3.096074	3.527797	894.327393	47052.722656	137.349731	86.748657	117.841995	98.380516	44.066628	168.649673	251.688583	180.602249	1.445417	99998.000000	3.966158	3.052157	0.490811	0.547504	2.951497	4.672585	2.137828	1.938263	2.071300	1.992909	1.644110	2.226985	2.400863	2.256723	0.159993	4.999991	2787.000000		1
11480.003906	1295.500244	2.689020	3.626477	2335.127197	61201.062500	366.246399	235.403366	103.234322	56.993660	44.751217	205.099457	286.044525	122.424431	0.236787	0.000000	4.059942	3.112437	0.429594	0.559485	3.368310	4.786759	2.563773	2.371813	2.013824	1.755827	1.650805	2.311965	2.456434	2.087868	0.000000	0.000000	2841.000000		1
7471.167969	2975.434814	2.550252	4.277146	2090.673096	55331.636719	310.526337	221.122574	114.801430	37.467426	41.272758	196.656189	281.230804	147.026489	0.822547	0.000000	3.873389	3.473551	0.406583	0.631154	3.320286	4.742973	2.492098	2.344633	2.059947	1.573654	1.615664	2.293708	2.449063	2.167396	0.000000	0.000000	2921.000000		1
5167.973145	593.052307	1.541869	3.342773	762.090515	27709.613281	119.516464	80.528755	22.616140	36.437458	26.797689	63.685371	61.011772	102.010078	0.285361	0.000000	3.713320	2.773093	0.188048	0.524107	2.882007	4.442630	2.077428	1.905951	1.354419	1.561548	1.428097	1.804040	1.785414	2.008643	0.000000	0.000000	2944.000000		1
25197.556641	8578.939453	1.400017	2.997394	8189.108887	99998.000000	1281.651123	838.228027	415.644806	214.026886	170.425903	794.318665	1042.439331	641.553345	1.508750	99998.000000	4.401359	3.933434	0.146133	0.476744	3.913237	4.999991	3.107770	2.923362	2.618722	2.330468	2.231536	2.899995	3.018051	2.807233	0.178617	4.999991	3045.000000		1
17634.033203	5684.940430	2.926468	3.644979	4204.511230	99998.000000	641.291199	407.294037	229.877304	106.351982	93.529793	448.455780	630.618408	375.041229	1.086980	99998.000000	4.246352	3.754726	0.466344	0.561695	3.623715	4.999991	2.807055	2.609908	2.361496	2.026746	1.970950	2.651720	2.799767	2.574079	0.036222	4.999991	3128.000000		1
5346.527832	504.681610	1.729977	2.269632	468.099213	23220.216797	84.303253	58.029797	20.371178	17.731499	13.371091	19.489229	12.982540	33.779274	0.415757	99998.000000	3.728072	2.703017	0.238040	0.355955	2.670338	4.365866	1.925844	1.763651	1.309016	1.248745	1.126167	1.289795	1.113360	1.528650	0.000000	4.999991	3235.000000		1
5518.369141	1793.665894	1.544953	2.266548	935.581665	36555.398438	147.171432	98.991096	72.165657	23.689281	18.607279	65.717560	104.714516	59.155361	0.934772	99998.000000	3.741811	3.253742	0.188915	0.355365	2.971082	4.562952	2.167824	1.995596	1.858331	1.374552	1.269683	1.817681	2.020007	1.771994	0.000000	4.999991	3274.000000		1
25904.867188	3635.530518	3.099157	4.619441	4559.073242	99515.851562	717.265320	460.932587	224.237152	128.443893	69.603065	364.291321	425.525116	348.551910	3.380327	0.000000	4.413382	3.560568	0.491244	0.664589	3.658877	4.997892	2.855680	2.663637	2.350708	2.108713	1.842628	2.561449	2.628925	2.542268	0.528959	0.000000	3331.000000		1
24410.947266	5978.833008	3.481541	5.378040	4458.685547	99546.078125	709.851990	457.349304	257.405853	101.677032	85.265373	363.381592	503.913757	231.860153	2.516934	0.000000	4.387585	3.776616	0.541772	0.730624	3.649207	4.998024	2.851168	2.660248	2.410618	2.007223	1.930773	2.560363	2.702356	2.365226	0.400872	0.000000	3379.000000		1
5774.535156	1189.965454	3.617226	3.941018	421.503906	24047.093750	80.121696	42.944145	32.147976	33.048428	16.917391	3.382861	33.239620	43.749001	0.724055	0.000000	3.761517	3.075534	0.558376	0.595608	2.624802	4.381063	1.903750	1.632904	1.507154	1.519151	1.228333	0.529284	1.521656	1.640968	0.000000	0.000000	3419.000000		1
11362.248047	3466.791504	1.766982	4.459086	2621.054688	66081.968750	428.682861	270.231110	122.624870	103.311417	53.354847	231.921829	325.824738	197.750916	2.452157	99998.000000	4.055464	3.539928	0.247232	0.649246	3.418476	4.820083	2.632136	2.431735	2.088578	2.014148	1.727174	2.365342	2.512984	2.296118	0.389548	4.999991	3473.000000		1
3683.763428	1215.526611	3.392113	5.134425	975.537659	36115.144531	154.661835	97.125435	50.597984	17.811674	16.877302	87.303726	104.082352	114.243271	0.801988	99998.000000	3.566292	3.084764	0.530470	0.710492	2.989244	4.557689	2.189383	1.987333	1.704133	1.250705	1.227303	1.941033	2.017377	2.057831	0.000000	4.999991	3503.000000		1
26003.984375	6243.787598	2.920300	4.304899	6943.358398	99998.000000	1101.039673	703.104797	331.927460	117.280754	104.958130	471.842865	656.410828	352.711884	2.145173	99998.000000	4.415040	3.795448	0.465428	0.633963	3.841570	4.999991	3.041803	2.847020	2.521043	2.069227	2.021016	2.673797	2.817176	2.547420	0.331462	4.999991	3527.000000		1
8694.348633	1774.630005	2.482410	3.179335	1197.665527	38355.093750	175.575745	110.854240	55.217426	31.207436	1.844076	51.597118	105.846252	73.251129	0.691279	99998.000000	3.939237	3.249108	0.394873	0.502336	3.078336	4.583823	2.244465	2.044752	1.742076	1.494258	0.265779	1.712626	2.024675	1.864814	0.000000	4.999991	3571.000000		1
7048.520020	1551.459839	1.970509	2.266548	700.474365	30672.105469	101.905228	61.095032	30.189802	38.293869	2.923384	14.922212	53.259251	40.807114	0.283597	99998.000000	3.848098	3.190741	0.294578	0.355365	2.845392	4.486743	2.008196	1.786006	1.479860	1.583129	0.465886	1.173833	1.726395	1.610736	0.000000	4.999991	3590.000000		1
6514.416504	1824.364502	2.121612	3.743659	1367.601074	40317.390625	210.166046	136.695969	46.222160	51.504604	36.221596	106.441414	180.861282	109.956871	0.965638	0.000000	3.813875	3.261111	0.326666	0.573296	3.135959	4.605493	2.322562	2.135756	1.664850	1.711846	1.558968	2.027111	2.257346	2.041222	0.000000	0.000000	3623.000000		1
23886.701172	5391.093750	1.591209	3.336605	5667.344238	99998.000000	931.329163	581.491394	263.419128	160.268066	99.968643	515.690552	709.182800	351.836090	3.369333	99998.000000	4.378156	3.731677	0.201727	0.523305	3.753380	4.999991	2.969103	2.764543	2.420647	2.204847	1.999864	2.712389	2.850758	2.546340	0.527544	4.999991	3683.000000		1
3765.090820	69.889854	1.742312	2.997394	211.815842	18338.269531	32.434765	23.368572	11.465341	23.183548	12.738925	4.224722	22.418781	44.671040	0.832131	0.000000	3.575775	1.844414	0.241126	0.476744	2.325958	4.263358	1.511011	1.368632	1.059387	1.365180	1.105133	0.625798	1.350612	1.650026	0.000000	0.000000	3728.000000		0
11411.134766	2114.112549	2.192538	2.729109	1700.432129	58249.371094	249.863022	174.477936	149.185120	54.881298	50.049080	259.700134	324.693024	191.484756	1.186271	0.000000	4.057329	3.325128	0.340947	0.436021	3.230559	4.765291	2.397702	2.241740	2.173726	1.739424	1.699396	2.414472	2.511473	2.282134	0.074184	0.000000	3765.000000		1
36556.398438	9536.736328	2.593424	5.140593	7416.511719	99998.000000	1210.768311	756.175903	417.883606	187.423477	153.477676	778.360352	1060.960327	608.884216	1.691835	99998.000000	4.562963	3.979400	0.413874	0.711013	3.870200	4.999991	3.083061	2.878623	2.621055	2.272824	2.186045	2.891181	3.025699	2.784535	0.228358	4.999991	3836.000000		1
15692.863281	3252.138672	2.177119	4.089037	4209.479004	99998.000000	697.643494	433.148102	224.348160	107.274017	81.712906	373.974243	505.406281	389.050659	1.176901	99998.000000	4.195702	3.512169	0.337882	0.611621	3.624228	4.999991	2.843634	2.636636	2.350923	2.030494	1.912291	2.572842	2.703641	2.590006	0.070740	4.999991	3914.000000		1
20230.039062	4278.077148	2.636597	5.760424	3444.881592	73292.687500	528.219788	348.175690	160.561020	112.084656	47.378563	243.498184	319.108368	212.950668	1.178902	0.000000	4.305997	3.631249	0.421044	0.760454	3.537174	4.865061	2.722815	2.541798	2.205640	2.049546	1.675582	2.386496	2.503938	2.328279	0.071478	0.000000	3953.000000		1
6277.819824	1433.105957	1.742312	2.627345	1134.063477	29002.550781	170.626343	117.000130	32.141808	42.549427	12.529230	11.619528	0.000000	10.857844	0.281676	99998.000000	3.797809	3.156278	0.241126	0.419517	3.054637	4.462436	2.232046	2.068186	1.507070	1.628894	1.097924	1.065189	0.000000	1.035744	0.000000	4.999991	3996.000000		1
18259.328125	5837.168945	2.272716	3.237926	4626.425293	99998.000000	726.457947	473.403229	252.357758	104.100853	81.996613	374.322723	520.698547	298.885223	1.769989	0.000000	4.261485	3.766202	0.356545	0.510267	3.665246	4.999991	2.861211	2.675231	2.402017	2.017454	1.913796	2.573246	2.716586	2.475504	0.247971	0.000000	4056.000000		1
30974.990234	15159.999023	3.129995	4.850721	15646.421875	99998.000000	2506.185303	1596.121582	791.611145	320.906189	297.879913	1485.615845	1973.376953	1071.333984	3.516610	0.000000	4.491011	4.180699	0.495544	0.685806	4.194415	4.999991	3.399013	3.203066	2.898512	2.506378	2.474041	3.171906	3.295210	3.029925	0.546124	0.000000	4099.000000		1
10746.163086	3270.107666	5.337952	4.588603	2189.201660	58408.171875	343.460663	215.519424	91.346512	63.500347	37.726460	154.603241	218.516815	131.219254	0.616005	99998.000000	4.031253	3.514562	0.727375	0.661681	3.340286	4.766474	2.535877	2.333486	1.960692	1.802776	1.576646	2.189219	2.339485	2.117998	0.000000	4.999991	4165.000000		1
16952.859375	4365.044434	1.717642	3.089906	3684.278320	87696.718750	551.844299	363.671478	167.391510	79.757820	72.896500	321.920746	448.175171	288.545441	1.762000	99998.000000	4.229243	3.639989	0.234933	0.489945	3.566352	4.942983	2.741817	2.560709	2.223733	1.901773	1.862707	2.507749	2.651448	2.460214	0.246006	4.999991	4195.000000		1
10744.541016	2499.154297	2.152450	3.237926	1816.248169	51092.980469	285.958191	186.880737	102.848854	66.673515	28.003431	136.930328	202.493698	133.997696	1.596967	99998.000000	4.031188	3.397793	0.332933	0.510267	3.259175	4.708361	2.456303	2.271564	2.012199	1.823953	1.447211	2.136500	2.306412	2.127097	0.203296	4.999991	4228.000000		1
8777.249023	3360.488770	1.958174	3.922516	2337.973633	62811.988281	352.258575	241.419739	111.020760	76.914612	45.855194	192.838516	266.142059	214.356842	1.850014	0.000000	3.943358	3.526402	0.291851	0.593565	3.368840	4.798043	2.546862	2.382773	2.045404	1.886009	1.661389	2.285194	2.425113	2.331137	0.267175	0.000000	4261.000000		1
13313.450195	3113.546143	3.355108	3.607974	3039.080078	72455.148438	471.944641	313.280090	153.406754	66.932549	63.740879	272.059753	364.744629	219.793472	2.069220	0.000000	4.124290	3.493255	0.525706	0.557263	3.482742	4.860069	2.673891	2.495933	2.185844	1.825637	1.804418	2.434664	2.561989	2.342015	0.315807	0.000000	4314.000000		1
7239.773438	1837.377930	1.985928	3.139246	854.053772	33351.835938	146.856888	94.152710	51.291828	37.390331	19.125347	71.148018	90.671173	45.750347	0.264375	99998.000000	3.859725	3.264199	0.297963	0.496825	2.931485	4.523120	2.166894	1.973833	1.710048	1.572759	1.281609	1.852163	1.957469	1.660394	0.000000	4.999991	4372.000000		1
19761.615234	5962.029785	3.617226	5.606237	3964.266357	85679.984375	627.947876	398.631836	178.847595	77.531357	58.467686	276.710052	364.562683	265.337219	2.107161	0.000000	4.295823	3.775394	0.558376	0.748671	3.598163	4.932879	2.797924	2.600572	2.252483	1.889477	1.766916	2.442025	2.561772	2.423798	0.323698	0.000000	4422.000000		1
8960.234375	1624.254517	2.315888	2.405316	1041.387817	36858.597656	148.210648	95.173431	41.938847	30.294649	8.178075	36.585476	26.270370	30.458088	0.706280	99998.000000	3.952319	3.210654	0.364717	0.381172	3.017612	4.566539	2.170879	1.978516	1.622617	1.481366	0.912651	1.563309	1.419466	1.483703	0.000000	4.999991	4512.000000		1
8193.145508	473.930573	1.606628	3.965688	1231.780884	40451.058594	188.613800	129.140808	77.074966	50.758339	36.221596	136.403015	164.403366	118.594421	1.640495	0.000000	3.913451	2.675715	0.205915	0.598319	3.090533	4.606930	2.275573	2.111063	1.886913	1.705507	1.558968	2.134824	2.215911	2.074064	0.214975	0.000000	4549.000000		1
16879.785156	5093.516113	2.445405	3.540132	3481.806152	86810.695312	547.527039	350.553253	185.184677	87.720032	54.958393	325.618134	427.763916	241.404327	1.127113	0.000000	4.227367	3.707018	0.388351	0.549019	3.541805	4.938573	2.738405	2.544754	2.267605	1.943099	1.740034	2.512709	2.631204	2.382745	0.051967	0.000000	4597.000000		1
16997.035156	7109.442383	3.154665	3.577137	6494.446289	99998.000000	1004.645081	648.109375	350.769104	139.795135	107.755081	616.285217	784.444519	480.693207	2.098627	99998.000000	4.230373	3.851835	0.498953	0.553536	3.812542	4.999991	3.002013	2.811648	2.545021	2.145492	2.032438	2.789782	2.894562	2.681868	0.321935	4.999991	4688.000000		1
5202.301270	263.129272	3.370527	3.370527	34.032143	22646.533203	0.000000	0.000000	0.000000	1.100895	0.000000	0.000000	25.625870	10.157835	0.911578	0.000000	3.716196	2.420169	0.527698	0.527698	1.531889	4.355002	0.000000	0.000000	0.000000	0.041746	0.000000	0.000000	1.408679	1.006801	0.000000	0.000000	4705.000000		1
6804.984863	911.836853	1.566539	2.904882	1450.775757	44690.925781	202.428940	132.536011	93.094986	67.546211	12.603240	101.744873	154.726593	105.759903	1.610649	0.000000	3.832827	2.959917	0.194941	0.463128	3.161600	4.650219	2.306273	2.122334	1.968926	1.829601	1.100482	2.007513	2.189565	2.024321	0.207001	0.000000	4723.000000		1
6599.996582	154.927032	2.137031	2.392981	429.817688	23987.740234	41.562630	30.078787	12.371960	13.728805	0.437891	0.000000	28.065105	7.111102	0.146804	0.000000	3.819544	2.190127	0.329811	0.378939	2.633284	4.379989	1.618703	1.478260	1.092438	1.137633	0.000000	0.000000	1.448167	0.851937	0.000000	0.000000	4742.000000		0
25292.146484	8095.206055	3.385945	4.637943	5966.149414	99998.000000	930.336243	592.830261	278.822418	154.227020	89.450012	531.547119	681.842407	362.394806	3.430772	99998.000000	4.402986	3.908228	0.529680	0.666325	3.775694	4.999991	2.968640	2.772930	2.445328	2.188160	1.951580	2.725542	2.833684	2.559182	0.535392	4.999991	4792.000000		1
7164.703125	1397.849487	2.001346	3.669649	1109.563110	40936.425781	189.958313	107.088997	66.019760	18.764551	25.573446	133.960693	216.638809	128.228027	0.574033	0.000000	3.855198	3.145460	0.301322	0.564625	3.045152	4.612110	2.278658	2.029745	1.819674	1.273338	1.407789	2.126977	2.335736	2.107983	0.000000	0.000000	4831.000000		1
16543.808594	7882.251953	2.911049	4.650278	5115.191895	99998.000000	839.412170	507.564911	236.861969	134.719299	108.917656	512.887451	722.902344	421.127686	3.097217	0.000000	4.218636	3.896650	0.464050	0.667479	3.708862	4.999991	2.923975	2.705492	2.374495	2.129430	2.037098	2.710022	2.859080	2.624414	0.490972	0.000000	4873.000000		1
29359.544922	7019.360352	2.112361	6.395674	6774.678223	99998.000000	1101.964844	699.977844	350.608765	158.232803	135.440887	649.771484	871.150024	554.388367	2.873844	0.000000	4.467749	3.846298	0.324768	0.805886	3.830889	4.999991	3.042168	2.845084	2.544823	2.199296	2.131750	2.812761	2.940093	2.743814	0.458463	0.000000	4948.000000		1
13704.203125	2746.698486	3.567886	4.610189	2239.041016	62688.289062	351.863831	229.029282	130.827621	67.999527	53.243832	207.720642	277.320618	224.585617	0.441986	15178.095703	4.136854	3.438811	0.552411	0.663719	3.350062	4.797186	2.546375	2.359891	2.116699	1.832506	1.726269	2.317480	2.442982	2.351382	0.000000	4.181217	5003.000000		1
6215.676270	1664.944458	1.766982	4.107540	225.193100	24055.238281	35.521587	15.239837	8.782488	31.608322	2.870961	0.000000	0.000000	13.038048	0.023208	99998.000000	3.793489	3.221400	0.247232	0.613582	2.352555	4.381210	1.550492	1.182980	0.943618	1.499801	0.458027	0.000000	0.000000	1.115213	0.000000	4.999991	5073.000000		1
24714.755859	9383.681641	1.899583	4.727372	9927.159180	99998.000000	1564.445435	1000.935364	511.419556	208.861618	196.751785	1014.673401	1373.873413	688.494019	3.778955	0.000000	4.392956	3.972373	0.278658	0.674620	3.996825	4.999991	3.194360	3.000406	2.708777	2.319859	2.293919	3.006326	3.137947	2.837900	0.577372	0.000000	5101.000000		1
8780.144531	2036.220459	2.112361	3.080655	2308.708740	62164.078125	390.805298	242.563812	133.630737	78.169693	45.386467	190.386948	281.233887	157.696228	0.778255	99998.000000	3.943502	3.308825	0.324768	0.488643	3.363369	4.793540	2.591960	2.384826	2.125906	1.893038	1.656926	2.279637	2.449068	2.197821	0.000000	4.999991	5144.000000		1
9864.010742	2093.149414	0.971378	2.226459	1675.253418	44675.484375	265.744263	171.829010	76.782013	50.138508	33.131691	144.035263	185.674988	122.893158	2.801010	0.000000	3.994054	3.320800	0.000000	0.347615	3.224081	4.650069	2.424464	2.235096	1.885260	1.700171	1.520244	2.158469	2.268753	2.089528	0.447315	0.000000	5170.000000		1
15794.537109	6385.784668	2.383730	4.230890	5797.360840	99998.000000	943.688843	596.271729	338.307739	157.859665	111.409317	540.656494	665.686707	416.532928	2.196980	0.000000	4.198507	3.805214	0.377257	0.626432	3.763230	4.999991	2.974829	2.775444	2.529312	2.198271	2.046921	2.732921	2.823270	2.619649	0.341826	0.000000	5236.000000		1
19479.490234	4466.644531	2.272716	3.780664	5440.584961	99998.000000	880.210083	551.298462	295.095306	161.686584	104.366051	553.463257	779.933044	445.335052	2.586267	0.000000	4.289577	3.649981	0.356545	0.577568	3.735646	4.999991	2.944586	2.741387	2.469962	2.208674	2.018559	2.743089	2.892057	2.648687	0.412673	0.000000	5297.000000		1
8738.875000	625.419250	1.603544	0.817191	726.399353	28552.781250	112.759995	63.080959	25.817060	18.644285	4.061284	34.466949	37.698708	4.656446	0.275597	0.000000	3.941456	2.796171	0.205081	0.000000	2.861176	4.455648	2.052155	1.799898	1.411907	1.270546	0.608663	1.537403	1.576326	0.668055	0.000000	0.000000	5337.000000		1
22064.074219	4249.182129	2.571838	3.500043	3743.029785	87227.351562	548.051331	364.171051	168.285797	82.675034	54.813457	258.864441	360.926941	277.783173	0.042709	0.000000	4.343686	3.628305	0.410244	0.544073	3.573223	4.940653	2.738821	2.561306	2.226048	1.917374	1.738887	2.413072	2.557419	2.443706	0.000000	0.000000	5378.000000		1
15547.936523	3863.832031	1.282835	2.038351	2942.041016	67819.984375	447.805115	285.850250	145.987274	98.115318	55.436371	227.903717	321.677124	213.508820	1.999895	99998.000000	4.191673	3.587018	0.108171	0.309279	3.468649	4.831357	2.651089	2.456139	2.164315	1.991737	1.743795	2.357751	2.507420	2.329416	0.301007	4.999991	5417.000000		1
14829.258789	3934.172119	1.600460	3.342773	2466.679443	68716.218750	417.513550	259.203674	151.818619	74.305771	42.808460	230.691406	312.980988	190.849503	2.749433	99998.000000	4.171119	3.594853	0.204245	0.524107	3.392113	4.837059	2.620671	2.413641	2.181325	1.871023	1.631530	2.363031	2.495518	2.280691	0.439243	4.999991	5457.000000		1
9917.390625	958.894714	1.255082	4.425165	1415.787598	46144.285156	222.257385	147.334869	92.558418	67.277931	34.004387	158.383911	207.159409	135.820190	0.407534	0.000000	3.996397	2.981771	0.098672	0.645930	3.150998	4.664118	2.346856	2.168306	1.966416	1.827873	1.531535	2.199711	2.316305	2.132964	0.000000	0.000000	5476.000000		1
7876.876953	892.449402	2.112361	4.570101	974.825317	34682.429688	161.732849	99.472160	55.658401	44.627869	24.827181	76.273193	85.931465	90.483063	0.496542	99998.000000	3.896354	2.950584	0.324768	0.659926	2.988927	4.540110	2.208798	1.997702	1.745531	1.649606	1.394927	1.882372	1.934152	1.956567	0.000000	4.999991	5537.000000		1
17128.966797	6034.401855	3.401364	3.216340	4921.933594	99998.000000	804.208252	497.801788	251.633087	126.735497	88.130173	477.331909	645.531372	383.524597	1.751548	0.000000	4.233731	3.780634	0.531653	0.507362	3.692136	4.999991	2.905369	2.697057	2.400768	2.102898	1.945125	2.678820	2.809917	2.583793	0.243422	0.000000	5579.000000		1
7434.952637	1217.213379	1.976677	2.109277	1145.880371	35222.730469	203.795044	126.007736	74.364357	49.000610	34.951096	63.293739	102.118011	105.951096	1.085193	0.000000	3.871278	3.085367	0.295936	0.324134	3.059139	4.546823	2.309194	2.100397	1.871365	1.690202	1.543461	1.801361	2.009102	2.025105	0.035507	0.000000	5626.000000		1
14099.581055	1312.954224	2.137031	3.614142	2020.749390	50166.695312	323.860413	208.013596	103.221985	80.972809	25.832479	126.313026	201.556244	92.533752	1.247796	0.000000	4.149206	3.118250	0.329811	0.558005	3.305512	4.700416	2.510358	2.318092	2.013772	1.908339	1.412166	2.101448	2.304396	1.966300	0.096144	0.000000	5688.000000		1
6035.160645	1893.693115	3.481541	4.428249	1598.480591	44316.753906	248.003525	163.940796	60.388855	19.754431	35.080612	147.125183	177.953308	148.966171	0.761407	0.000000	3.780689	3.277310	0.541772	0.646232	3.203707	4.646568	2.394458	2.214687	1.780957	1.295665	1.545067	2.167687	2.250306	2.173088	0.000000	0.000000	5717.000000		1
4275.036133	1831.858032	1.548037	2.479326	944.024963	32244.099609	136.964264	95.142593	69.862099	19.671169	11.647282	66.053680	103.323753	31.142677	0.009938	99998.000000	3.630940	3.262892	0.189781	0.394334	2.974983	4.508450	2.136607	1.978375	1.844242	1.293830	1.066225	1.819897	2.014200	1.493356	0.000000	4.999991	5739.000000		1
12708.285156	2595.046387	2.041435	6.025626	2120.594727	56979.281250	366.872406	213.043182	114.974113	57.887943	39.632210	179.797394	266.505951	99.567757	1.165546	0.000000	4.104087	3.414145	0.309936	0.780002	3.326458	4.755717	2.564515	2.328468	2.060600	1.762588	1.598048	2.254783	2.425707	1.998119	0.066530	0.000000	5763.000000		1
7289.606934	5064.886719	2.531749	4.681116	2975.798584	70750.289062	492.349731	307.750946	191.207214	101.800385	59.599419	288.900055	383.848389	247.389862	0.658431	0.000000	3.862704	3.704570	0.403421	0.670349	3.473603	4.849728	2.692274	2.488199	2.281504	2.007749	1.775242	2.460748	2.584160	2.393382	0.000000	0.000000	5853.000000		1
8308.418945	1099.618042	2.063021	2.127780	1044.721313	37136.101562	166.090164	101.445755	57.252693	42.318146	36.508385	128.761505	161.464554	128.422302	1.445280	0.000000	3.919518	3.041242	0.314504	0.327927	3.019001	4.569796	2.220344	2.006234	1.757796	1.626527	1.562393	2.109786	2.208077	2.108640	0.159952	0.000000	5891.000000		1
17683.708984	3124.844971	4.363490	5.680247	2915.641113	72926.148438	467.180267	293.747711	116.583824	72.634384	39.255993	194.109024	284.558167	126.902016	1.480830	99998.000000	4.247573	3.494828	0.639834	0.754367	3.464734	4.862883	2.669484	2.467974	2.066638	1.861142	1.593906	2.288046	2.454171	2.103468	0.170505	4.999991	5916.000000		1
20466.687500	3801.195312	1.372264	1.171821	4231.675781	93849.195312	669.985413	425.306152	226.321747	105.997353	53.049557	333.657440	454.009613	272.158447	3.649327	0.000000	4.311048	3.579920	0.137438	0.068861	3.626512	4.972431	2.826065	2.628702	2.354726	2.025295	1.724682	2.523301	2.657065	2.434822	0.562213	0.000000	5931.000000		1
12134.126953	3036.964600	2.426902	3.071404	1874.012695	48872.503906	295.721283	186.985580	110.737061	38.916782	20.950922	107.869179	186.020370	124.916092	1.406448	99998.000000	4.084009	3.482440	0.385052	0.487337	3.272773	4.689065	2.470883	2.271808	2.044293	1.590137	1.321203	2.032897	2.269561	2.096618	0.148124	4.999991	5956.000000		1
12632.415039	1640.342407	4.163047	5.267026	2379.863037	65498.082031	381.520172	244.182770	117.422607	21.650930	43.412872	203.952316	310.319702	235.949188	0.244726	0.000000	4.101486	3.214935	0.619411	0.721565	3.376552	4.816228	2.581517	2.387715	2.069752	1.335477	1.637619	2.309529	2.491809	2.372818	0.000000	0.000000	5994.000000		1
15958.424805	3770.524414	2.340558	2.892547	3355.613525	77527.265625	527.442688	339.766327	181.878906	89.715210	53.441193	255.342819	347.080963	192.070663	1.476319	0.000000	4.202990	3.576402	0.369319	0.461280	3.525772	4.889454	2.722175	2.531180	2.259782	1.952866	1.727876	2.407124	2.540431	2.283461	0.169180	0.000000	6018.000000		1
12604.489258	4668.194336	2.463907	2.849375	904.004211	34187.785156	121.579483	89.237228	66.886292	43.209347	20.186153	41.553379	73.664352	77.500519	1.177959	0.000000	4.100525	3.669149	0.391624	0.454750	2.956171	4.533871	2.084860	1.950546	1.825337	1.635578	1.305054	1.618606	1.867257	1.889305	0.071130	0.000000	6041.000000		1
11970.583984	1194.011353	1.440106	1.504864	1838.244385	55852.835938	265.506836	177.376648	131.188416	83.877693	34.389854	177.376648	225.433640	144.602676	0.882980	0.000000	4.078115	3.077008	0.158394	0.177497	3.264403	4.747045	2.424076	2.248896	2.117896	1.923646	1.536430	2.248896	2.353019	2.160176	0.000000	0.000000	6070.000000		1
8538.212891	3866.345459	3.142330	2.722941	2617.313965	65847.375000	402.073273	256.415955	170.117538	60.922344	24.059330	171.320190	266.058807	128.909531	0.981188	99998.000000	3.931367	3.587301	0.497252	0.435038	3.417856	4.818539	2.604305	2.408945	2.230749	1.784777	1.381284	2.233809	2.424978	2.110285	0.000000	4.999991	6092.000000		1
11738.094727	4324.163574	2.100026	5.242356	3271.914551	79979.601562	553.697632	339.232849	170.478333	84.071968	75.329567	329.139771	442.183472	253.970551	0.882873	0.000000	4.069598	3.635902	0.322225	0.719526	3.514802	4.902979	2.743273	2.530498	2.231669	1.924651	1.876966	2.517380	2.645602	2.404783	0.000000	0.000000	6160.000000		1
11094.499023	1757.299316	2.494745	1.813238	1695.664673	49468.925781	268.698486	172.162048	93.276932	46.027885	42.154709	188.293091	245.021545	198.145630	1.004505	99998.000000	4.045108	3.244846	0.397026	0.258455	3.229340	4.694333	2.429265	2.235937	1.969774	1.663021	1.624846	2.274834	2.389204	2.296984	0.001952	4.999991	6182.000000		1
3343.984619	462.869202	2.167868	2.223376	0.000000	16427.177734	7.138855	1.060806	6.975417	14.407228	0.000000	0.000000	0.000000	11.937153	0.617046	0.000000	3.524264	2.665458	0.336033	0.347013	0.000000	4.215563	0.853629	0.025636	0.843570	1.158580	0.000000	0.000000	0.000000	1.076901	0.000000	0.000000	6220.000000		1
11574.017578	3216.777344	1.911918	4.163047	1651.909546	45213.156250	288.782898	168.002090	76.233109	88.284355	37.714127	164.545212	240.457611	214.443192	2.454655	0.000000	4.063484	3.507421	0.281469	0.619411	3.217986	4.655265	2.460572	2.225315	1.882144	1.945884	1.576504	2.216285	2.381038	2.331312	0.389990	0.000000	6273.000000		1
29808.800781	6405.964844	1.387682	2.636597	6426.172363	99998.000000	1004.614258	650.200134	375.799835	174.718475	109.383301	537.773193	720.876343	364.892639	3.562588	99998.000000	4.474345	3.806585	0.142290	0.421044	3.807952	4.999991	3.001999	2.813047	2.574957	2.242339	2.038951	2.730599	2.857861	2.562165	0.551766	4.999991	6297.000000		1
11147.474609	2714.633789	3.037483	5.094337	3513.118652	90234.343750	558.301636	354.858154	189.409409	104.877953	75.542351	366.295746	559.353210	230.478638	0.646959	0.000000	4.047176	3.433711	0.482514	0.707088	3.545693	4.955372	2.746869	2.550055	2.277401	2.020684	1.878191	2.563832	2.747686	2.362631	0.000000	0.000000	6370.000000		1
18891.958984	6425.462891	1.915002	3.352024	4077.655518	88339.062500	633.831665	415.422791	212.605286	110.681549	83.988708	321.257721	460.170929	240.004303	3.445678	0.000000	4.276277	3.807904	0.282169	0.525307	3.610410	4.946153	2.801974	2.618490	2.327574	2.044075	1.924221	2.506854	2.662919	2.380219	0.537275	0.000000	6416.000000		1
8306.438477	1145.843262	2.568754	3.108409	987.447083	32773.558594	136.477020	87.448662	30.455004	23.932896	11.304986	43.804508	76.032661	36.563889	1.088947	0.000000	3.919415	3.059125	0.409723	0.492538	2.994514	4.515523	2.135060	1.941753	1.483659	1.378995	1.053270	1.641519	1.881000	1.563052	0.037007	0.000000	6463.000000		1
4529.747070	497.980621	1.094727	0.610580	304.136810	29174.164062	38.065670	22.551382	24.891939	33.572662	1.930420	27.457609	15.693147	43.246353	0.334350	99998.000000	3.656074	2.697212	0.039306	0.000000	2.483069	4.464998	1.580534	1.353173	1.396059	1.525986	0.285652	1.438663	1.195710	1.635949	0.000000	4.999991	6499.000000		1
16352.706055	3022.671387	2.124696	3.934851	3427.526367	80041.640625	546.975098	335.106812	153.792221	71.721596	49.568016	223.885605	315.491150	203.748779	1.741814	99998.000000	4.213590	3.480391	0.327297	0.594928	3.534981	4.903316	2.737967	2.525183	2.186934	1.855650	1.695202	2.350026	2.498987	2.309095	0.241002	4.999991	6531.000000		1
30070.837891	8166.646973	1.890332	3.620309	6176.849121	99998.000000	937.098877	611.240173	325.886414	166.685333	99.231628	542.260071	749.832642	413.251831	2.284983	99998.000000	4.478146	3.912044	0.276538	0.558746	3.790767	4.999991	2.971785	2.786212	2.513066	2.221897	1.996650	2.734208	2.874964	2.616215	0.358883	4.999991	6553.000000		1
5246.472656	1084.597168	1.381515	1.989012	1078.636353	49371.253906	144.022934	89.372917	92.006432	50.403709	20.013464	138.031235	212.432602	124.832825	1.566694	0.000000	3.719867	3.035269	0.140356	0.298637	3.032875	4.693474	2.158432	1.951206	1.963818	1.702463	1.301322	2.139977	2.327221	2.096329	0.194984	0.000000	6576.000000		1
6167.332520	1081.041626	1.884164	2.152450	849.730408	32782.648438	107.135254	64.770851	26.230282	27.781403	0.000000	12.914698	0.000000	51.840733	0.038985	99998.000000	3.790097	3.033842	0.275119	0.332933	2.929281	4.515644	2.029932	1.811380	1.418803	1.443754	0.000000	1.111084	0.000000	1.714671	0.000000	4.999991	6590.000000		1
14881.247070	2395.361816	2.803118	1.677554	2823.668457	70377.718750	423.875305	263.647339	116.127434	86.622223	29.045734	184.734451	230.975113	154.023499	2.103160	99998.000000	4.172639	3.379371	0.447641	0.224676	3.450814	4.847435	2.627238	2.421023	2.064935	1.937629	1.463082	2.266548	2.363565	2.187587	0.322872	4.999991	6605.000000		1
8938.371094	1332.156616	2.229543	4.163047	1451.164307	40436.238281	217.187714	157.060989	87.997566	24.540394	22.875174	87.929726	70.377083	95.139511	1.001010	99998.000000	3.951258	3.124555	0.348216	0.619411	3.161717	4.606771	2.336835	2.196068	1.944471	1.389881	1.359364	1.944136	1.847431	1.978361	0.000439	4.999991	6639.000000		1
9763.267578	3909.095215	2.689020	3.342773	3977.085449	91454.375000	626.399841	410.729340	207.683640	82.348160	61.788872	268.747833	364.294403	214.134811	0.493889	0.000000	3.989595	3.592076	0.429594	0.524107	3.599565	4.961205	2.796852	2.613556	2.317402	1.915654	1.790910	2.429345	2.561452	2.330687	0.000000	0.000000	6653.000000		1
21718.324219	5953.694336	1.748480	1.736145	4032.050049	96244.039062	673.047546	412.551819	218.279358	97.748352	64.789352	305.823608	378.257568	197.781754	1.820819	0.000000	4.336826	3.774786	0.242661	0.239586	3.605526	4.983374	2.828046	2.615479	2.339013	1.990109	1.811504	2.485471	2.577788	2.296186	0.260267	0.000000	6678.000000		1
20097.107422	4790.264160	2.201789	4.147629	5333.239746	99998.000000	855.182434	538.217285	274.779633	70.586777	76.208435	417.889771	496.895172	300.309906	2.299248	0.000000	4.303133	3.680359	0.342776	0.617800	3.726991	4.999991	2.932059	2.730958	2.438985	1.848723	1.882003	2.621062	2.696265	2.477570	0.361586	0.000000	6710.000000		1
6737.201172	1110.577637	3.555551	2.146282	564.848450	29575.191406	93.088821	53.175991	20.414351	37.276234	13.380342	40.372307	78.459564	33.070015	0.472931	0.000000	3.828480	3.045549	0.550907	0.331687	2.751932	4.470928	1.968898	1.725716	1.309936	1.571432	1.126467	1.606084	1.894646	1.519434	0.000000	0.000000	6737.000000		1
9194.475586	2579.436523	1.816322	2.090775	2584.617188	68676.664062	395.517242	257.812897	155.087387	81.731415	37.889896	197.797165	209.848419	125.027107	0.466565	0.000000	3.963527	3.411525	0.259193	0.320307	3.412396	4.836809	2.597165	2.411305	2.190577	1.912389	1.578523	2.296220	2.321906	2.097004	0.000000	0.000000	6758.000000		1
10361.892578	1936.421387	3.265679	3.392113	1397.322266	49812.835938	216.389038	134.401672	94.880470	61.989315	23.787960	139.187637	197.920517	106.907059	1.214642	0.000000	4.015439	3.287000	0.513974	0.530470	3.145297	4.697341	2.335235	2.128405	1.977177	1.792317	1.376357	2.143601	2.296491	2.029006	0.084448	0.000000	6775.000000		1
5456.592285	1335.579590	2.010598	3.250261	822.624329	31024.851562	154.288696	94.858887	30.310068	19.883947	24.383121	72.905754	87.763206	20.065887	0.369250	0.000000	3.736922	3.125670	0.303325	0.511918	2.915202	4.491710	2.188334	1.977078	1.481587	1.298503	1.387089	1.862762	1.943313	1.302458	0.000000	0.000000	6833.000000		1
23527.929688	5352.408203	3.364359	3.046734	3913.668457	86515.695312	595.093750	400.913788	196.076447	89.598030	69.498222	356.301331	456.125061	333.133209	2.474311	0.000000	4.371584	3.728549	0.526902	0.483835	3.592584	4.937095	2.774585	2.603051	2.292425	1.952298	1.841974	2.551817	2.659084	2.522618	0.393454	0.000000	6882.000000		1
5048.098633	2152.887451	2.164785	2.729109	997.823853	34550.343750	145.493881	95.472549	33.464733	31.340036	7.302293	59.121441	62.976112	38.444969	2.178155	99998.000000	3.703128	3.333021	0.335415	0.436021	2.999054	4.538452	2.162845	1.979879	1.524587	1.496099	0.863459	1.771745	1.799176	1.584839	0.338089	4.999991	6912.000000		1
19522.542969	11309.205078	3.469206	5.846769	5979.579102	99998.000000	982.513062	611.659607	300.322235	182.153366	94.297646	464.956879	600.558105	370.135010	1.567122	99998.000000	4.290536	4.053432	0.540230	0.766916	3.776671	4.999991	2.992338	2.786510	2.477587	2.260437	1.974501	2.667413	2.778555	2.568360	0.195103	4.999991	6961.000000		1
7074.050293	430.671875	2.679769	3.432201	822.741516	32451.255859	148.651627	82.588692	28.425903	30.572186	16.103283	55.285267	112.877174	93.912178	1.894282	99998.000000	3.849668	2.634146	0.428097	0.535573	2.915263	4.511231	2.172170	1.916921	1.453714	1.485327	1.206914	1.742609	2.052606	1.972722	0.277445	4.999991	6982.000000		1
19345.730469	7547.999512	3.274930	4.563933	4718.169434	99998.000000	725.622253	475.062286	238.570358	134.022369	72.686806	405.252625	542.377197	280.493805	1.237105	0.000000	4.286585	3.877832	0.515202	0.659339	3.673774	4.999991	2.860711	2.676751	2.377616	2.127177	1.861456	2.607726	2.734301	2.447923	0.092406	0.000000	7001.000000		1
13983.281250	3243.359131	1.699140	3.139246	3151.408203	83409.984375	500.194763	329.417297	174.379257	56.635944	76.492142	321.303986	446.201569	225.526154	1.607794	99998.000000	4.145609	3.510995	0.230229	0.496825	3.498505	4.921218	2.699139	2.517746	2.241495	1.753092	1.883617	2.506916	2.649531	2.353197	0.206230	4.999991	7059.000000		1
7616.767090	538.408447	2.824705	2.787700	1938.151367	47111.015625	300.840302	201.272537	114.887772	58.054466	34.537872	148.074966	203.218384	170.558502	1.968899	99998.000000	3.881771	2.731112	0.450973	0.445246	3.287388	4.673122	2.478336	2.303785	2.060274	1.763836	1.538296	2.170482	2.307963	2.231873	0.294223	4.999991	7140.000000		1
7071.386230	1582.031982	1.029969	0.918954	2031.314209	56935.457031	343.605591	207.196411	120.148628	68.946228	37.627781	189.871964	278.103882	108.828224	1.525692	0.000000	3.849504	3.199215	0.012824	0.000000	3.307777	4.755383	2.536060	2.316382	2.079719	1.838511	1.575509	2.278461	2.444207	2.036741	0.183467	0.000000	7158.000000		1
15355.763672	3219.213623	3.839255	3.176251	2745.091797	73598.304688	434.637573	275.427216	152.367538	99.413567	52.090515	248.247131	339.245178	197.713913	0.503231	99998.000000	4.186271	3.507750	0.584247	0.501915	3.438557	4.866868	2.638127	2.440007	2.182893	1.997446	1.716759	2.394884	2.530514	2.296037	0.000000	4.999991	7181.000000		1
19518.927734	5060.452148	3.231758	4.958652	5177.998047	99998.000000	827.783386	522.175659	305.231537	147.418137	113.056030	566.214539	780.771790	450.731598	2.295907	0.000000	4.290456	3.704189	0.509439	0.695364	3.714162	4.999991	2.917917	2.717817	2.484629	2.168551	2.053294	2.752981	2.892524	2.653918	0.360954	0.000000	7230.000000		1
23950.976562	3612.217529	3.870092	3.820752	4544.536621	99998.000000	706.305664	459.532593	252.157318	108.637032	83.680336	430.345001	641.013672	369.401062	1.996113	99998.000000	4.379323	3.557774	0.587721	0.582149	3.657490	4.999991	2.848993	2.662316	2.401672	2.035978	1.922623	2.633817	2.806867	2.567498	0.300185	4.999991	7311.000000		1
5510.656738	1315.584595	0.897368	1.387682	430.946320	23297.273438	45.534485	31.389378	2.115445	26.634251	0.000000	0.000000	0.000000	17.490967	0.576902	0.000000	3.741203	3.119119	0.000000	0.142290	2.634423	4.367305	1.658340	1.496783	0.325402	1.425440	0.000000	0.000000	0.000000	1.242814	0.000000	0.000000	7367.000000		1
8968.582031	1830.322266	2.103110	3.213256	1366.725342	46958.503906	209.632553	138.762070	79.514206	48.491791	29.949270	145.142334	176.960342	138.681900	1.296917	99998.000000	3.952724	3.262527	0.322862	0.506945	3.135681	4.671714	2.321459	2.142271	1.900445	1.685668	1.476386	2.161794	2.247876	2.142020	0.112912	4.999991	7393.000000		1
17190.566406	5114.547363	1.751564	4.058200	4940.840332	99998.000000	786.415039	499.966553	245.955917	96.194145	82.520851	466.335297	540.665771	385.609192	0.890914	0.000000	4.235290	3.708807	0.243426	0.608333	3.693801	4.999991	2.895652	2.698941	2.390857	1.983149	1.916564	2.668698	2.732929	2.586147	0.000000	0.000000	7414.000000		1
23628.455078	6161.680176	2.516331	4.221638	4837.331543	99998.000000	721.375916	483.610413	211.236099	104.051514	82.119965	405.761414	503.975433	281.517609	1.941855	0.000000	4.373435	3.789699	0.400768	0.625481	3.684606	4.999991	2.858162	2.684496	2.324768	2.017248	1.914449	2.608271	2.702409	2.449506	0.288217	0.000000	7446.000000		1
28008.816406	15905.375977	2.710606	3.811501	12678.001953	99998.000000	1987.929077	1289.588745	711.794739	338.643860	277.332947	1469.857910	1851.131348	1126.415771	3.613372	99998.000000	4.447295	4.201544	0.433066	0.581096	4.103051	4.999991	3.298401	3.110451	2.852355	2.529743	2.443002	3.167275	3.267437	3.051699	0.557913	4.999991	7480.000000		1
9934.949219	2170.890381	2.892547	1.807071	1148.896240	35909.707031	192.943359	107.986366	77.756470	38.041000	17.503302	76.174515	124.746483	115.597031	1.357992	99998.000000	3.997166	3.336638	0.461280	0.256975	3.060281	4.555212	2.285430	2.033369	1.890737	1.580252	1.243120	1.881810	2.096028	2.062947	0.132897	4.999991	7505.000000		1
26157.591797	5078.609375	2.183287	2.892547	5581.863281	99998.000000	877.558044	570.491699	268.726257	77.179817	81.654320	402.736267	576.319946	297.485199	2.967894	0.000000	4.417598	3.705745	0.339111	0.461280	3.746779	4.999991	2.943276	2.756249	2.429310	1.887504	1.911979	2.605021	2.760664	2.473465	0.472448	0.000000	7532.000000		1
10444.598633	1196.977905	2.488577	3.755994	1190.498901	38431.441406	224.601028	129.458435	56.993660	39.829571	24.531141	94.498093	96.632034	72.770065	0.560598	99998.000000	4.018892	3.078086	0.395951	0.574725	3.075729	4.584687	2.351412	2.112130	1.755827	1.600206	1.389718	1.975423	1.985121	1.861953	0.000000	4.999991	7591.000000		1
6893.963379	1015.339478	1.440106	2.084607	864.871521	30202.304688	122.652626	92.888382	50.018242	21.786613	12.026581	67.358109	78.339302	34.911007	0.124416	948.376892	3.838469	3.006611	0.158394	0.319024	2.936952	4.480040	2.088677	1.967961	1.699128	1.338190	1.080142	1.828390	1.893980	1.542962	0.000000	2.976981	7608.000000		1
16146.421875	2865.983643	1.514116	3.262596	2201.280762	60677.000000	343.923218	221.122574	117.222160	50.739838	43.480717	225.245529	277.847931	205.373917	3.249760	0.000000	4.208076	3.457274	0.180159	0.513563	3.342675	4.783024	2.536462	2.344633	2.069010	1.705349	1.638297	2.352656	2.443807	2.312545	0.511851	0.000000	7636.000000		1
21322.486328	3117.635254	2.217208	5.908443	4424.128906	99998.000000	718.677673	450.145691	218.569229	100.483627	74.046738	364.982056	453.543945	223.990448	2.050007	99998.000000	4.328838	3.493825	0.345806	0.771473	3.645828	4.999991	2.856534	2.653353	2.339589	2.002095	1.869506	2.562272	2.656619	2.350230	0.311755	4.999991	7709.000000		1
19765.970703	3368.151855	2.063021	3.709738	3317.217773	81006.187500	531.133911	330.764893	151.948151	119.667564	56.894981	299.409454	414.602509	249.933945	1.653876	0.000000	4.295918	3.527392	0.314504	0.569343	3.520774	4.908518	2.725204	2.519519	2.181695	2.077976	1.755074	2.476265	2.617632	2.397825	0.218503	0.000000	7749.000000		1
10616.828125	2047.867676	2.488577	2.466991	1434.222168	43296.441406	222.103195	147.149841	83.843773	63.648369	38.697838	159.919601	231.012115	129.917908	1.875423	99998.000000	4.025995	3.311302	0.395951	0.392168	3.156616	4.636452	2.346555	2.167760	1.923471	1.803787	1.587687	2.203902	2.363635	2.113669	0.273099	4.999991	7887.000000		1
8384.069336	2627.271484	2.729109	2.615010	1656.889771	43990.621094	257.328735	168.122360	76.180679	46.570621	23.581350	74.404449	104.865623	47.881210	0.185906	0.000000	3.923455	3.419505	0.436021	0.417473	3.219294	4.643360	2.410488	2.225626	1.881845	1.668112	1.372569	1.871599	2.020633	1.680165	0.000000	0.000000	7927.000000		1
14414.733398	5261.419434	3.154665	5.119006	3421.482178	83300.039062	563.041382	337.385681	163.542999	95.993706	67.570885	297.815155	402.976807	280.607880	1.077573	99998.000000	4.158807	3.721103	0.498953	0.709186	3.534214	4.920645	2.750540	2.528127	2.213632	1.982243	1.829760	2.473947	2.605280	2.448100	0.032447	4.999991	7980.000000		1
23285.875000	5439.579590	3.293433	5.485971	5629.056641	99998.000000	922.050232	570.393005	275.149689	128.961960	109.762596	472.478119	636.209229	353.038757	2.033545	0.000000	4.367093	3.735565	0.517649	0.739254	3.750436	4.999991	2.964755	2.756174	2.439569	2.110462	2.040454	2.674382	2.803600	2.547822	0.308254	0.000000	8022.000000		1
17315.443359	5008.704102	2.223376	2.541001	2758.283936	70617.015625	444.036804	267.859711	131.863754	69.593819	42.043694	188.465775	309.083130	170.342651	1.526086	0.000000	4.238434	3.699725	0.347013	0.405005	3.440639	4.848909	2.647419	2.427907	2.120126	1.842571	1.623701	2.275233	2.490075	2.231323	0.183579	0.000000	8061.000000		1
12154.000977	2699.529541	2.032184	3.225591	1681.568848	43735.949219	251.599167	154.482971	50.894024	31.401712	19.945621	73.022934	115.214645	86.788742	0.083797	0.000000	4.084719	3.431288	0.307963	0.508609	3.225715	4.640839	2.400709	2.188881	1.706667	1.496953	1.299848	1.863459	2.061508	1.938463	0.000000	0.000000	8095.000000		1
8690.531250	1690.009155	2.235711	3.916348	2118.053711	55904.382812	332.223511	194.713425	89.946495	43.468380	22.363274	128.579575	202.931595	125.156624	1.614591	99998.000000	3.939046	3.227889	0.349416	0.592881	3.325937	4.747446	2.521430	2.289396	1.953984	1.638173	1.349535	2.109172	2.307350	2.097454	0.208062	4.999991	8114.000000		1
14259.319336	3566.942139	1.184156	1.739229	2526.229736	64990.449219	410.507294	265.170685	145.688156	79.141068	49.509426	180.142761	244.879700	131.373444	1.863330	0.000000	4.154099	3.552296	0.073409	0.240357	3.402473	4.812850	2.613321	2.423526	2.163424	1.898402	1.694688	2.255617	2.388953	2.118508	0.270290	0.000000	8150.000000		1
13102.205078	3936.990723	2.695188	4.391244	2696.840576	71647.718750	431.183777	278.523285	158.208130	79.615967	65.640465	295.523926	381.187103	261.226593	0.961137	99998.000000	4.117344	3.595164	0.430589	0.642588	3.430855	4.855202	2.634662	2.444861	2.199229	1.901000	1.817172	2.470593	2.581138	2.417017	0.000000	4.999991	8204.000000		1
17307.783203	4634.723633	1.754647	3.848506	4169.467773	99998.000000	657.650452	426.604431	264.535431	97.526321	104.726852	424.587646	614.993103	398.153839	2.454214	99998.000000	4.238242	3.666024	0.244190	0.585292	3.620081	4.999991	2.817995	2.630025	2.422484	1.989122	2.020058	2.627967	2.788870	2.600051	0.389912	4.999991	8254.000000		1
6770.218750	1898.849121	1.939672	2.337474	1107.133179	39931.343750	178.866104	114.570145	56.796299	52.241619	17.120918	94.427162	104.840950	58.412178	0.995672	99998.000000	3.830603	3.278491	0.287728	0.368747	3.044200	4.601314	2.252528	2.059072	1.754320	1.718017	1.233527	1.975097	2.020531	1.766503	0.000000	4.999991	8316.000000		1
17779.166016	3864.368652	1.597377	2.843207	3973.030518	88734.406250	655.411682	403.439362	213.835693	70.679291	59.599419	297.981689	393.873627	247.359024	0.309110	0.000000	4.249911	3.587079	0.203407	0.453808	3.599122	4.948092	2.816514	2.605778	2.330080	1.849292	1.775242	2.474190	2.595357	2.393328	0.000000	0.000000	8339.000000		1
16342.797852	4928.974121	1.729977	3.500043	4217.515625	99027.179688	694.991455	433.453400	220.758682	101.575272	78.354721	421.898621	573.717285	285.085480	3.300525	99998.000000	4.213326	3.692757	0.238040	0.544073	3.625057	4.995754	2.841980	2.636942	2.343918	2.006788	1.894065	2.625208	2.758698	2.454975	0.518583	4.999991	8396.000000		1
14356.934570	3189.449219	2.815454	3.250261	2640.303223	71761.390625	442.075531	276.167297	165.276062	60.860668	54.566757	267.070282	370.770233	220.727859	1.056088	99998.000000	4.157062	3.503716	0.449548	0.511918	3.421654	4.855891	2.645496	2.441172	2.218210	1.784337	1.736928	2.426625	2.569105	2.343857	0.023700	4.999991	8465.000000		1
11929.856445	1506.899780	2.716774	2.072273	1376.235596	43418.781250	229.633682	143.384598	82.295738	44.263985	20.614794	79.390854	134.161133	91.947838	1.568143	99998.000000	4.076635	3.178084	0.434053	0.316447	3.138693	4.637678	2.361036	2.156502	1.915377	1.646050	1.314179	1.899770	2.127627	1.963542	0.195386	4.999991	8499.000000		1
27329.880859	9630.892578	2.220292	3.009729	7582.660645	99998.000000	1176.390869	773.666870	361.432678	174.638290	121.906357	583.184326	762.448242	546.068481	2.881055	0.000000	4.436638	3.983666	0.346410	0.478527	3.879822	4.999991	3.070552	2.888554	2.558028	2.242140	2.086026	2.765806	2.882210	2.737247	0.459552	0.000000	8547.000000		1
21484.037109	4889.791992	1.729977	3.786831	4994.355469	99998.000000	775.637390	510.586975	261.994446	124.490532	95.697662	400.250793	542.997070	338.020935	1.153046	0.000000	4.332116	3.689290	0.238040	0.578276	3.698479	4.999991	2.889659	2.708070	2.418292	2.095136	1.980901	2.602332	2.734797	2.528944	0.061847	0.000000	8597.000000		1
11415.183594	1783.424805	2.707523	3.496960	1509.468506	47890.925781	221.942841	143.692978	81.925690	36.841427	27.118399	158.023102	211.347122	149.203613	2.741699	99998.000000	4.057483	3.251255	0.432572	0.543691	3.178824	4.680253	2.346241	2.157436	1.913420	1.566336	1.433264	2.198721	2.324996	2.173779	0.438020	4.999991	8641.000000		1
6775.858887	881.221497	2.170952	2.164785	968.657837	30945.562500	138.025070	88.201096	30.612274	44.014202	4.036614	19.757515	51.338081	62.723248	1.678790	99998.000000	3.830964	2.945085	0.336650	0.335415	2.986170	4.490598	2.139958	1.945474	1.485896	1.643593	0.606017	1.295732	1.710440	1.797428	0.224996	4.999991	8666.000000		1
25559.136719	7836.409180	1.822490	4.042781	6037.791016	99998.000000	990.046631	624.728455	309.403839	144.812378	127.617447	637.282349	785.126038	440.971558	3.433917	0.000000	4.407546	3.894117	0.260665	0.606680	3.780878	4.999991	2.995656	2.795691	2.490526	2.160806	2.105910	2.804332	2.894939	2.644411	0.535790	0.000000	8711.000000		1
13005.193359	2035.474243	3.660398	3.632644	3357.926270	79484.531250	517.954041	332.883423	189.961395	98.223244	61.717949	325.309753	394.826477	202.395020	1.461356	99998.000000	4.114117	3.308666	0.563528	0.560223	3.526071	4.900282	2.714291	2.522292	2.278665	1.992214	1.790411	2.512297	2.596406	2.306200	0.164756	4.999991	8785.000000		1
9874.538086	1865.908691	2.482410	5.633991	1466.083374	49452.902344	245.857239	146.514603	69.643158	41.574966	20.898497	116.593079	166.580490	141.700882	0.204961	0.000000	3.994517	3.270890	0.394873	0.750816	3.166159	4.694192	2.390683	2.165881	1.842878	1.618832	1.320115	2.066673	2.221624	2.151373	0.000000	0.000000	8831.000000		1
7192.287109	1881.435303	1.711475	2.812370	939.538086	36782.636719	158.467163	96.854065	48.038483	41.170998	27.898584	91.926254	144.978897	71.780190	1.879626	0.000000	3.856867	3.274489	0.233371	0.449072	2.972914	4.565643	2.199939	1.986118	1.681589	1.614591	1.445582	1.963440	2.161305	1.856005	0.274072	0.000000	8870.000000		1
21854.011719	7505.357422	3.247177	4.058200	7732.530273	99998.000000	1221.104980	779.532166	365.885590	126.649147	139.992493	623.029297	880.993347	474.593567	1.926560	99998.000000	4.339531	3.875371	0.511506	0.608333	3.888322	4.999991	3.086753	2.891834	2.563345	2.102602	2.146105	2.794508	2.944973	2.676322	0.284782	4.999991	8918.000000		1
19621.816406	7834.429688	3.999609	6.226068	4548.373047	99998.000000	670.158081	423.656372	234.299393	108.011032	76.304031	435.411591	570.383728	343.065948	2.051108	0.000000	4.292739	3.894007	0.602018	0.794214	3.657856	4.999991	2.826177	2.627014	2.369771	2.033468	1.882547	2.638900	2.756167	2.535378	0.311989	0.000000	9093.000000		1
13727.951172	4738.590332	1.384599	3.749826	4179.600586	99998.000000	647.101013	379.549652	192.345123	99.725029	58.532444	366.119965	438.791351	207.776154	2.414914	0.000000	4.137606	3.675649	0.141324	0.574011	3.621135	4.999991	2.810972	2.579269	2.284081	1.998804	1.767397	2.563623	2.642258	2.317596	0.382902	0.000000	9123.000000		1
7362.663574	2180.826172	1.332175	3.028231	1615.940796	43462.187500	273.117493	187.161362	93.184418	67.601723	30.538265	117.015549	136.279663	75.835304	1.048582	0.000000	3.867035	3.338621	0.124561	0.481189	3.208426	4.638112	2.436350	2.272216	1.969343	1.829958	1.484844	2.068244	2.134431	1.879871	0.020603	0.000000	9172.000000		1
15050.214844	5770.859375	2.951138	4.970987	2684.965088	65093.000000	416.465088	280.478363	150.326096	58.985756	50.437630	266.916077	305.302460	169.383606	1.463599	0.000000	4.177543	3.761240	0.469990	0.696443	3.428939	4.813534	2.619579	2.447899	2.177034	1.770747	1.702755	2.426375	2.484730	2.228871	0.165422	0.000000	9223.000000		1
10761.283203	6885.122070	1.378431	2.374479	4922.229980	99998.000000	779.735657	504.009338	217.055115	144.026016	78.835785	397.222565	477.498444	359.150726	2.816628	99998.000000	4.031864	3.837912	0.139385	0.375568	3.692162	4.999991	2.891948	2.702439	2.336570	2.158441	1.896723	2.599034	2.678972	2.555277	0.449730	4.999991	9268.000000		1
15553.135742	3565.468018	3.145414	2.719858	2685.967285	67973.351562	433.925201	269.577362	112.167915	67.345772	48.445538	225.507645	290.784241	258.392639	0.189627	0.000000	4.191818	3.552117	0.497678	0.434546	3.429101	4.832339	2.637415	2.430683	2.049869	1.828310	1.685254	2.353161	2.463571	2.412280	0.000000	0.000000	9295.000000		1
18581.333984	3836.803223	3.117660	5.143676	3762.244629	90607.890625	611.280273	381.890198	241.762039	88.000656	75.122963	380.354492	533.418945	272.796783	2.583466	0.000000	4.269077	3.583970	0.493829	0.711274	3.575447	4.957166	2.786240	2.581939	2.383388	1.944486	1.875773	2.580189	2.727068	2.435839	0.412203	0.000000	9328.000000		1
9001.100586	1340.072632	1.662135	2.541001	877.487122	35134.843750	145.873184	81.219513	57.453136	33.618919	2.164785	37.846725	72.230415	61.847466	0.618472	0.000000	3.954296	3.127128	0.220666	0.405005	2.943241	4.545738	2.163975	1.909660	1.759314	1.526584	0.335415	1.578028	1.858720	1.791322	0.000000	0.000000	9382.000000		1
16431.064453	3699.237549	2.642764	3.160832	2523.596191	66506.085938	414.984894	256.906281	147.772766	63.528103	68.647110	280.358093	367.045074	227.450409	1.350724	0.000000	4.215666	3.568112	0.422058	0.499801	3.402020	4.822861	2.618032	2.409775	2.169594	1.802966	1.836622	2.447713	2.564719	2.356887	0.130567	0.000000	9444.000000		1
4604.694336	501.560852	0.157271	1.073141	160.829315	17703.769531	36.381950	29.190672	29.480543	30.667782	4.690367	0.000000	0.000000	45.605412	1.832354	0.000000	3.663201	2.700324	0.000000	0.030657	2.206365	4.248066	1.560886	1.465244	1.469535	1.486682	0.671207	0.000000	0.000000	1.659016	0.263009	0.000000	9536.000000		1
13622.570312	3341.656494	2.272716	3.447620	2162.385498	60161.148438	319.129944	224.736710	107.264771	79.865753	40.850288	205.438675	274.492828	193.624878	1.486272	0.000000	4.134259	3.523962	0.356545	0.537519	3.334933	4.779316	2.503968	2.351674	2.030457	1.902361	1.611195	2.312682	2.438531	2.286961	0.172098	0.000000	9577.000000		1
26599.060547	6077.432129	1.699140	2.849375	5637.851562	99998.000000	908.487915	571.928711	351.595551	181.619873	131.179169	628.502991	834.108154	432.719482	1.157084	0.000000	4.424866	3.783720	0.230229	0.454750	3.751114	4.999991	2.958319	2.757342	2.546043	2.259163	2.117865	2.798307	2.921222	2.636206	0.063365	0.000000	9624.000000		1
7198.766113	1472.198486	1.150235	2.812370	807.837769	31614.066406	106.743614	83.646416	43.897022	15.320014	11.012031	30.754128	4.237057	31.750174	1.290953	0.000000	3.857258	3.167966	0.060786	0.449072	2.907324	4.499880	2.028342	1.922447	1.642435	1.185259	1.041867	1.487903	0.627064	1.501746	0.110910	0.000000	9655.000000		1
10463.813477	3376.561279	2.981975	4.878475	2208.493408	64038.089844	350.152374	221.819489	107.042740	60.570797	30.226807	151.729202	221.578964	136.945755	1.031096	0.000000	4.019690	3.528475	0.474504	0.688284	3.344096	4.806438	2.544257	2.346000	2.029557	1.782263	1.480392	2.181069	2.345529	2.136549	0.013299	0.000000	9677.000000		1
10883.469727	1637.749023	3.253344	2.954222	1875.665649	52056.007812	288.015045	182.409317	87.525757	54.255299	24.013073	148.864410	160.456177	148.704056	0.283527	0.000000	4.036767	3.214247	0.512330	0.470443	3.273155	4.716471	2.459415	2.261047	1.942136	1.734442	1.380448	2.172791	2.205356	2.172323	0.000000	0.000000	9729.000000		1
8987.772461	1509.761475	2.124696	2.115445	1169.489380	39201.757812	161.985718	108.081963	61.869049	54.384815	25.687544	93.973854	152.842422	121.363625	1.541460	99998.000000	3.953652	3.178908	0.327297	0.325402	3.067996	4.593306	2.209477	2.033753	1.791473	1.735478	1.409723	1.973007	2.184244	2.084089	0.187932	4.999991	9759.000000		1
9561.246094	273.419708	2.559503	3.688152	1002.785583	34710.777344	162.229324	95.417046	63.540436	71.622917	13.546865	38.364796	28.953222	24.725418	0.708070	99998.000000	3.980515	2.436830	0.408156	0.566809	3.001208	4.540464	2.210129	1.979626	1.803050	1.855052	1.131839	1.583933	1.461697	1.393144	0.000000	4.999991	9785.000000		0
20885.310547	4426.389160	1.174904	2.198706	4909.512695	99998.000000	747.331726	487.446594	247.402191	120.191803	85.034096	413.782227	567.574463	332.007660	2.397078	0.000000	4.319841	3.646049	0.070003	0.342167	3.691038	4.999991	2.873513	2.687927	2.393404	2.079875	1.929593	2.616772	2.754023	2.521148	0.379682	0.000000	9812.000000		1
11391.149414	3652.929199	2.297385	4.354239	3360.198975	83486.304688	548.973328	354.013214	194.155273	148.916824	68.739624	310.736023	423.030365	234.703354	0.309619	99998.000000	4.056568	3.562641	0.361234	0.638912	3.526365	4.921615	2.739551	2.549020	2.288149	2.172944	1.837207	2.492392	2.626372	2.370519	0.000000	4.999991	9858.000000		1
24836.634766	5495.645020	3.558635	3.521630	5105.789551	99998.000000	805.700745	514.247375	262.981232	125.881302	93.872093	434.168823	586.554871	359.267914	2.247215	99998.000000	4.395093	3.740019	0.551283	0.546744	3.708063	4.999991	2.906174	2.711172	2.419925	2.099961	1.972536	2.637659	2.768309	2.555418	0.351645	4.999991	9961.000000		1
6701.189453	1025.861206	0.619832	1.702224	568.715454	28327.337891	83.705002	42.256474	30.525930	25.965080	0.000000	0.000000	0.000000	13.136727	0.812137	0.000000	3.826152	3.011089	0.000000	0.231017	2.754895	4.452206	1.922751	1.625893	1.484669	1.414390	0.000000	0.000000	0.000000	1.118487	0.000000	0.000000	9993.000000		1
15068.775391	3714.116699	2.525582	2.769197	2669.216309	65627.453125	433.959137	272.923218	137.195541	71.178856	53.148239	238.237320	317.298218	206.317535	3.961369	99998.000000	4.178078	3.569855	0.402361	0.442354	3.426384	4.817086	2.637449	2.436040	2.137340	1.852351	1.725489	2.377010	2.501468	2.314536	0.597845	4.999991	10066.000000		1
8502.534180	1342.296021	2.275799	3.324270	1462.712891	42238.144531	234.576920	151.877213	79.693062	78.074097	27.920170	102.306114	156.354813	99.330307	0.510660	0.000000	3.929549	3.127848	0.357134	0.521696	3.165159	4.625705	2.370285	2.181493	1.901420	1.892507	1.445918	2.009902	2.194111	1.997082	0.000000	0.000000	10116.000000		1
10726.853516	2961.681396	1.455525	2.753779	1554.010010	48921.121094	252.052475	162.661057	97.202530	66.417564	36.175339	164.668564	220.447235	120.453918	0.196401	99998.000000	4.030472	3.471538	0.163020	0.439929	3.191454	4.689497	2.401491	2.211284	1.987678	1.822283	1.558413	2.216611	2.343305	2.080821	0.000000	4.999991	10173.000000		1
4928.813477	967.819092	1.495613	3.435285	248.641861	20125.472656	48.550385	27.223246	21.102024	27.685806	9.245049	0.903535	0.000000	28.851460	0.626814	99998.000000	3.692742	2.985794	0.174819	0.535963	2.395574	4.303746	1.686193	1.434940	1.324324	1.442257	0.965909	0.000000	0.000000	1.460168	0.000000	4.999991	10197.000000		1
7060.913574	905.996277	1.282835	2.756862	1176.819458	36480.054688	209.318024	119.026146	39.299168	51.664959	22.884426	76.726501	148.195236	51.529274	0.967403	0.000000	3.848861	2.957126	0.108171	0.440415	3.070710	4.562056	2.320807	2.075642	1.594383	1.713196	1.359540	1.884945	2.170834	1.712054	0.000000	0.000000	10213.000000		1
8256.445312	771.119690	2.864793	3.342773	916.394653	36446.250000	156.003265	95.965950	56.907314	19.933287	27.340427	55.047821	102.207436	77.041046	0.436073	99998.000000	3.916793	2.887122	0.457093	0.524107	2.962083	4.561653	2.193134	1.982117	1.755168	1.299579	1.436805	1.740740	2.009482	1.886722	0.000000	4.999991	10247.000000		1
26413.111328	5076.083984	5.257774	5.183765	4895.762207	99998.000000	783.929565	490.212708	248.293396	118.967560	88.712997	447.583099	616.513367	313.702576	1.556332	99998.000000	4.421820	3.705529	0.720802	0.714645	3.689820	4.999991	2.894277	2.690385	2.394965	2.075428	1.947987	2.650874	2.789943	2.496518	0.192102	4.999991	10390.000000		1
13955.487305	2555.093506	1.289003	3.891678	2731.298340	67000.328125	418.336914	273.021881	138.102158	54.242966	45.096596	204.430298	315.666931	194.787445	0.842382	0.000000	4.144745	3.407407	0.110254	0.590137	3.436369	4.826077	2.621526	2.436198	2.140200	1.734343	1.654144	2.310545	2.499229	2.289561	0.000000	0.000000	10437.000000		1
6753.841309	2607.982666	2.803118	2.615010	2170.782471	73077.648438	313.952362	207.285828	184.099197	65.082306	58.174732	309.132477	411.043884	275.109589	0.500886	0.000000	3.829551	3.416305	0.447641	0.417473	3.336616	4.863785	2.496864	2.316570	2.265052	1.813463	1.764734	2.490145	2.613888	2.439506	0.000000	0.000000	10462.000000		1
16707.916016	2679.368164	1.952007	3.099157	3021.256104	75427.843750	483.696747	309.184906	169.876999	106.111450	51.572449	284.974457	355.209686	283.290741	1.487719	0.000000	4.222922	3.428032	0.290481	0.491244	3.480188	4.877532	2.684573	2.490218	2.230134	2.025762	1.712418	2.454806	2.550485	2.452232	0.172521	0.000000	10506.000000		1
15282.275391	3186.038818	2.460824	2.198706	3577.297363	87500.054688	559.155823	352.175293	167.958908	78.786438	72.054642	307.775635	444.588776	372.842529	1.334914	99998.000000	4.184188	3.503251	0.391080	0.342167	3.553555	4.942008	2.747533	2.546759	2.225203	1.896451	1.857662	2.488234	2.647959	2.571525	0.125453	4.999991	10575.000000		1
9093.326172	1593.552856	1.776234	2.195622	1297.643433	45927.281250	200.880905	114.792175	66.818451	45.038006	27.605629	92.404228	156.373306	119.673737	1.642958	99998.000000	3.958723	3.202367	0.249500	0.341558	3.113155	4.662071	2.302939	2.059912	1.824896	1.653579	1.440998	1.965692	2.194163	2.077999	0.215627	4.999991	10596.000000		1
8910.635742	2916.705078	2.994310	3.210172	1880.864746	53018.714844	291.034027	197.831085	104.871788	66.312721	37.859062	194.762772	251.423386	164.523636	1.119049	99998.000000	3.949909	3.464893	0.476297	0.506528	3.274358	4.724429	2.463944	2.296294	2.020659	1.821597	1.578170	2.289506	2.400406	2.216228	0.048849	4.999991	10632.000000		1
18527.673828	4932.544922	2.618094	3.392113	4127.720215	90308.335938	640.393860	421.716705	226.229248	104.177948	61.440411	291.755615	397.305817	218.566147	2.662308	0.000000	4.267821	3.693071	0.417985	0.530470	3.615710	4.955728	2.806447	2.625021	2.354549	2.017776	1.788454	2.465019	2.599125	2.339583	0.425258	0.000000	10754.000000		1
15748.580078	4945.391602	3.237926	3.780664	3699.758789	81306.171875	595.155396	376.496735	168.365967	64.786270	70.858147	272.485321	389.352844	237.882690	2.019245	99998.000000	4.197241	3.694201	0.510267	0.577568	3.568173	4.910123	2.774630	2.575761	2.226254	1.811483	1.850390	2.435343	2.590343	2.376363	0.305189	4.999991	10844.000000		1
12755.330078	3321.926758	3.296517	4.884642	2151.024902	56520.726562	331.261383	224.570190	144.158615	55.414783	46.280750	191.358322	244.938278	186.541519	2.032797	0.000000	4.105692	3.521390	0.518055	0.688833	3.332645	4.752208	2.520171	2.351352	2.158841	1.743626	1.665400	2.281847	2.389057	2.270776	0.308094	0.000000	10919.000000		1
3315.604980	1247.631348	1.689889	2.642764	819.697876	34095.269531	126.485710	76.889938	23.559765	45.423473	18.958826	69.418045	108.646286	76.729591	0.040648	0.000000	3.520563	3.096086	0.227858	0.422058	2.913654	4.532694	2.102041	1.885870	1.372171	1.657280	1.277811	1.841472	2.036015	1.884963	0.000000	0.000000	10950.000000		1
8553.113281	602.833923	1.538786	3.305768	834.879089	34600.863281	152.617310	91.701141	39.434853	25.477850	10.419953	49.811630	50.021328	34.562546	1.038743	0.000000	3.932124	2.780198	0.187178	0.519272	2.921623	4.539087	2.183604	1.962375	1.595880	1.406163	1.017866	1.697331	1.699155	1.538606	0.016508	0.000000	10992.000000		1
13189.070312	4095.420898	2.100026	2.929552	1761.129395	51523.566406	299.822662	182.356888	121.240273	30.245310	31.016245	177.009689	220.289963	107.841431	0.208937	0.000000	4.120214	3.612298	0.322225	0.466801	3.245791	4.712006	2.476864	2.260922	2.083647	1.480658	1.491589	2.247997	2.342995	2.032786	0.000000	0.000000	11063.000000		1
8145.091309	883.435669	2.991227	3.919432	1176.800903	45481.773438	184.432251	117.647720	76.482887	27.454527	22.964603	122.060547	138.940933	159.324448	0.497952	99998.000000	3.910896	2.946175	0.475849	0.593223	3.070703	4.657837	2.265837	2.070584	1.883564	1.438614	1.361059	2.086575	2.142830	2.202282	0.000000	4.999991	11079.000000		1
11509.089844	3980.440674	1.643633	2.824705	6234.703125	99998.000000	1015.154480	633.520203	329.787354	161.843857	118.501915	603.515442	781.061707	471.722595	1.875745	0.000000	4.061041	3.599931	0.215805	0.450973	3.794816	4.999991	3.006532	2.801760	2.518234	2.209096	2.073725	2.780688	2.892685	2.673687	0.273174	0.000000	11109.000000		1
8352.972656	4425.420898	1.341426	4.015028	4575.571289	99998.000000	726.769409	460.075317	205.756302	118.471077	88.358368	412.357544	550.003296	308.540405	1.071612	0.000000	3.921841	3.645955	0.127567	0.603689	3.660445	4.999991	2.861397	2.662829	2.313353	2.073612	1.946248	2.615274	2.740365	2.489312	0.030038	0.000000	11135.000000		1
10656.750000	1986.340942	2.892547	2.830872	1342.641357	36799.476562	194.895370	141.404846	48.679901	36.008816	22.702484	66.374390	102.336952	103.619789	0.584653	99998.000000	4.027625	3.298054	0.461280	0.451920	3.127960	4.565842	2.289802	2.150464	1.687350	1.556409	1.356073	1.822001	2.010032	2.015443	0.000000	4.999991	11170.000000		1
7000.494141	1752.294434	1.649800	3.444536	2264.568115	57649.902344	332.901947	225.563156	122.153061	86.187416	44.831394	238.514862	335.708130	173.309204	1.149395	0.000000	3.845129	3.243607	0.217431	0.537131	3.354985	4.760798	2.522316	2.353268	2.086904	1.935444	1.651582	2.377516	2.525962	2.238822	0.060469	0.000000	11241.000000		1
19961.562500	5946.721680	2.886379	3.799166	3835.224365	96143.117188	612.251648	379.065491	210.625519	96.607368	57.968121	353.732574	484.017456	270.172516	1.646331	99998.000000	4.300195	3.774278	0.460353	0.579688	3.583791	4.982918	2.786930	2.578714	2.323511	1.985010	1.763189	2.548675	2.684861	2.431641	0.216517	4.999991	11296.000000		1
14322.720703	1930.790527	2.541001	2.685936	2078.415283	54391.675781	323.521210	194.368057	103.724640	28.456741	22.088821	182.955139	264.594025	110.891243	0.366688	99998.000000	4.156025	3.285735	0.405005	0.429096	3.317732	4.735532	2.509903	2.288625	2.015882	1.454185	1.344173	2.262345	2.422580	2.044897	0.000000	4.999991	11323.000000		1
6100.597168	592.460205	2.966557	1.671386	399.282501	23778.714844	77.321663	45.429638	29.378778	13.472855	17.364532	8.865749	0.000000	14.814281	0.789464	99998.000000	3.785372	2.772659	0.472253	0.223077	2.601280	4.376188	1.888301	1.657339	1.468034	1.129460	1.239663	0.947715	0.000000	1.170681	0.000000	4.999991	11369.000000		1
15189.713867	3699.296143	2.396065	3.694319	2564.813477	58655.414062	378.467255	263.234100	134.161133	68.890724	40.865707	178.924683	242.647064	192.160095	0.991862	0.000000	4.181550	3.568119	0.379499	0.567534	3.409056	4.768308	2.578028	2.420342	2.127627	1.838161	1.611359	2.252670	2.384975	2.283663	0.000000	0.000000	11383.000000		1
36976.824219	6761.312988	2.050686	3.577137	8381.934570	99998.000000	1375.581787	842.175232	472.323944	223.975037	170.475250	872.596313	1189.595337	658.516968	2.101625	99998.000000	4.567930	3.830031	0.311899	0.553536	3.923344	4.999991	3.138486	2.925402	2.674240	2.350200	2.231661	2.940813	3.075399	2.818567	0.322555	4.999991	11471.000000		1
21196.917969	5446.863281	2.241878	3.463039	4618.860840	99998.000000	752.194824	482.074707	218.162186	103.943581	74.987274	354.293823	424.051086	264.689636	2.770866	0.000000	4.326272	3.736146	0.350612	0.539457	3.664535	4.999991	2.876330	2.683114	2.338779	2.016798	1.874988	2.549364	2.627418	2.422737	0.442616	0.000000	11529.000000		1
17857.564453	3856.070312	2.007514	3.160832	4083.391357	98511.820312	630.137329	414.041260	239.739105	125.622269	87.942062	445.553986	590.258423	365.176331	4.432411	0.000000	4.251822	3.586145	0.302659	0.499801	3.611021	4.993488	2.799435	2.617044	2.379739	2.099067	1.944197	2.648900	2.771042	2.562503	0.646640	0.000000	11595.000000		1
6619.066406	1808.563477	1.637465	3.379778	1127.146606	36757.000000	180.747177	122.874657	32.832565	27.500782	23.908226	85.009430	130.386642	98.516205	0.852714	0.000000	3.820797	3.257334	0.214172	0.528888	3.051980	4.565340	2.257071	2.089462	1.516305	1.439345	1.378547	1.929467	2.115233	1.993508	0.000000	0.000000	11658.000000		1
8055.848145	1333.670776	1.723810	1.566539	1374.484009	37084.328125	211.180603	145.410614	58.547863	11.897064	17.120918	96.243484	132.563766	83.797516	0.583490	0.000000	3.906111	3.125049	0.236489	0.194941	3.138140	4.569191	2.324654	2.162596	1.767511	1.075440	1.233527	1.983371	2.122425	1.923231	0.000000	0.000000	11675.000000		1
21177.958984	6151.546875	3.857757	4.909312	4101.724121	88381.546875	659.414368	421.312714	208.257217	117.811157	86.548210	390.524689	486.200745	331.625275	0.935715	0.000000	4.325884	3.788984	0.586335	0.691021	3.612967	4.946362	2.819158	2.624604	2.318600	2.071186	1.937258	2.591649	2.686816	2.520648	0.000000	0.000000	11729.000000		1
5185.242188	1155.202515	2.192538	3.503127	759.981262	28800.201172	108.337914	83.356544	35.654186	23.942148	15.082566	36.033485	59.275627	44.396587	0.614074	0.000000	3.714769	3.062658	0.340947	0.544456	2.880803	4.459395	2.034781	1.920940	1.552111	1.379163	1.178475	1.556706	1.772876	1.647350	0.000000	0.000000	11846.000000		1
15429.853516	5330.976562	3.361275	4.896977	3636.206055	84657.578125	542.519104	360.538391	180.596069	89.372917	60.928509	347.053223	489.358490	293.886475	2.732128	0.000000	4.188362	3.726807	0.526504	0.689928	3.560648	4.927666	2.734415	2.556952	2.256708	1.951206	1.784821	2.540396	2.689627	2.468180	0.436501	0.000000	11907.000000		1
9529.533203	1456.166138	3.493876	5.837517	1705.696045	48698.542969	301.250427	179.899155	87.824883	42.352070	31.185850	166.065506	200.085312	132.144379	0.659595	99998.000000	3.979072	3.163211	0.543307	0.766228	3.231902	4.687516	2.478928	2.255029	1.943618	1.626875	1.493958	2.220279	2.301215	2.121049	0.000000	4.999991	11992.000000		1
13603.352539	3563.963135	2.359060	3.978023	2962.917969	71477.953125	451.373016	292.150330	159.879517	95.635986	36.943192	211.686325	329.281616	143.517197	3.345915	0.000000	4.133646	3.551933	0.372739	0.599667	3.471720	4.854172	2.654536	2.465606	2.203793	1.980621	1.567534	2.325693	2.517567	2.156904	0.524515	0.000000	12054.000000		1
11711.941406	1263.370728	3.712821	2.898715	2093.500977	53591.187500	327.622559	201.645676	74.931770	82.699707	24.743919	127.546516	195.364105	136.757645	0.841909	99998.000000	4.068629	3.101531	0.569704	0.462205	3.320873	4.729094	2.515374	2.304589	1.874666	1.917504	1.393468	2.105669	2.290845	2.135952	0.000000	4.999991	12077.000000		1
8208.536133	1471.886963	1.606628	3.089906	770.583130	30726.654297	119.624397	77.559113	29.745745	41.824749	5.473636	32.351501	56.679119	62.525887	1.590752	99998.000000	3.914266	3.167875	0.205915	0.489945	2.886820	4.487515	2.077820	1.889633	1.473425	1.621433	0.738276	1.509894	1.753423	1.796060	0.201603	4.999991	12107.000000		1
19694.525391	7602.282715	3.416783	4.394328	3719.707520	92012.257812	575.915955	376.712616	216.200928	85.530579	66.528580	377.696320	456.343994	262.691376	5.284023	0.000000	4.294345	3.880944	0.533617	0.642892	3.570509	4.963846	2.760359	2.576010	2.334857	1.932121	1.823008	2.577143	2.659292	2.419446	0.722965	0.000000	12219.000000		1
13536.721680	1928.598022	1.322924	2.288134	1913.620239	56975.562500	310.103851	175.282791	102.602158	42.315063	20.247829	104.298210	201.673431	82.533180	0.629473	99998.000000	4.131514	3.285242	0.121535	0.359481	3.281856	4.755689	2.491507	2.243739	2.011157	1.626495	1.306378	2.018277	2.304649	1.916629	0.000000	4.999991	12269.000000		1
9192.779297	837.087036	2.161701	2.818537	1134.236084	38498.289062	173.793350	102.034744	45.004082	20.892330	13.281663	67.166916	90.994965	92.222290	0.075848	99998.000000	3.963447	2.922771	0.334796	0.450024	3.054703	4.585442	2.240033	2.008748	1.653252	1.319987	1.123253	1.827155	1.959017	1.964836	0.000000	4.999991	12291.000000		1
10229.569336	2257.790283	3.062153	5.458218	2443.937012	71337.445312	378.183563	231.844727	123.842949	78.425644	57.308201	313.613159	387.280579	276.688446	1.148251	0.000000	4.009857	3.353684	0.486027	0.737051	3.388090	4.853318	2.577703	2.365197	2.092871	1.894458	1.758217	2.496394	2.588026	2.441991	0.060037	0.000000	12315.000000		1
21786.775391	9844.564453	2.177119	3.564802	8750.701172	99998.000000	1416.654175	874.107361	437.573273	182.893463	136.797729	713.382874	898.231445	502.442810	4.861325	0.000000	4.338193	3.993196	0.337882	0.552035	3.942043	4.999991	3.151264	2.941565	2.641051	2.262198	2.136079	2.853323	2.953388	2.701087	0.686755	0.000000	12358.000000		1
13801.778320	4062.449707	2.118529	1.680638	3938.116211	99998.000000	553.524963	377.711731	242.671738	102.262947	74.620308	461.783722	602.402222	253.335312	1.589720	99998.000000	4.139935	3.608788	0.326034	0.225474	3.595289	4.999991	2.743137	2.577160	2.385019	2.009718	1.872857	2.664439	2.779886	2.403696	0.201321	4.999991	12382.000000		1
15387.989258	2667.390869	2.944971	4.597855	3205.213379	76920.414062	527.923767	340.750061	181.567459	100.869095	70.858147	341.483978	436.460052	316.903503	1.390687	0.000000	4.187182	3.426087	0.469081	0.662555	3.505857	4.886042	2.722571	2.532436	2.259038	2.003758	1.850390	2.533370	2.639945	2.500927	0.143230	0.000000	12437.000000		1
11099.257812	2294.779541	3.771412	4.995657	1421.196533	43726.621094	211.575317	133.516632	88.753082	53.817410	30.547516	154.893112	198.321411	129.560196	1.526453	99998.000000	4.045294	3.360741	0.576504	0.698593	3.152654	4.640746	2.325465	2.125535	1.948183	1.730923	1.484976	2.190032	2.297370	2.112472	0.183683	4.999991	12572.000000		1
4117.747070	131.009552	2.248045	3.706654	178.906189	21908.042969	24.743919	6.247655	10.623480	26.495483	0.000000	0.000000	6.611536	16.550426	0.297833	0.000000	3.614660	2.117303	0.351805	0.568982	2.252625	4.340603	1.393468	0.795717	1.026267	1.423172	0.000000	0.000000	0.820302	1.218809	0.000000	0.000000	12632.000000		0
14386.520508	3514.845459	2.007514	3.234842	4773.060059	99998.000000	799.107727	496.491180	257.997925	133.331619	66.078354	360.254700	448.835083	295.597931	2.248746	0.000000	4.157956	3.545906	0.302659	0.509853	3.678797	4.999991	2.902605	2.695912	2.411616	2.124933	1.820059	2.556610	2.652087	2.470701	0.351940	0.000000	12700.000000		1
14343.329102	3823.651123	3.290349	3.715905	2675.402344	72758.375000	410.874268	258.170593	145.533966	93.687065	47.643764	251.592987	322.509735	253.884216	0.349462	99998.000000	4.156650	3.582478	0.517242	0.570065	3.427389	4.861883	2.613709	2.411907	2.162964	1.971680	1.678006	2.400698	2.508543	2.404636	0.000000	4.999991	12768.000000		1
12041.935547	1670.085083	1.415436	3.022064	1407.819214	48130.820312	224.449921	124.108147	71.937454	57.483974	16.195795	113.543259	137.355896	94.920563	0.392027	0.000000	4.080696	3.222739	0.150890	0.480304	3.148547	4.682423	2.351120	2.093800	1.856955	1.759547	1.209402	2.055161	2.137847	1.977360	0.000000	0.000000	12838.000000		1
6810.905762	196.872055	2.463907	4.496091	639.918945	25120.041016	109.500481	73.855545	52.127522	25.252737	14.694016	17.731499	53.487450	52.688759	1.118087	99998.000000	3.833205	2.294184	0.391624	0.652835	2.806125	4.400020	2.039416	1.868383	1.717067	1.402308	1.167140	1.248745	1.728252	1.721718	0.048476	4.999991	12876.000000		0
9886.997070	1602.125610	1.554204	2.534833	1420.333008	42854.515625	212.885910	148.377167	88.515640	50.505474	25.150972	123.167610	127.614357	55.134167	0.013534	0.000000	3.995064	3.204697	0.191508	0.403949	3.152390	4.631997	2.328147	2.171367	1.947020	1.703339	1.400555	2.090497	2.105900	1.741421	0.000000	0.000000	12925.000000		1
3973.532959	1982.621948	2.537917	4.693450	154.168442	19865.285156	27.266418	19.039003	23.337734	18.234148	9.146369	0.000000	0.000000	17.413874	0.390771	0.000000	3.599177	3.297240	0.404477	0.671492	2.187995	4.298095	1.435628	1.279644	1.368059	1.260885	0.961249	0.000000	0.000000	1.240895	0.000000	0.000000	13008.000000		1
7779.026855	2738.412354	2.100026	3.706654	2561.328857	66477.867188	392.149811	262.632782	165.251389	74.410614	40.865707	193.140732	286.571838	181.934418	0.874517	0.000000	3.890925	3.437499	0.322225	0.568982	3.408465	4.822677	2.593452	2.419349	2.218145	1.871635	1.611359	2.285874	2.457233	2.259915	0.000000	0.000000	13095.000000		1
15747.099609	2318.459717	2.732193	3.552467	3091.997070	72865.375000	498.948944	314.266907	158.581268	65.646629	55.498047	266.280853	335.177734	170.151459	2.916400	99998.000000	4.197201	3.365200	0.436511	0.550530	3.490239	4.862521	2.698056	2.497299	2.200252	1.817212	1.744278	2.425340	2.525275	2.230836	0.464847	4.999991	13123.000000		1
24179.621094	12666.505859	3.222507	5.017243	14176.403320	99998.000000	2242.639648	1433.562256	665.646606	375.398926	266.040314	1318.677612	1706.090820	968.293945	2.468132	99998.000000	4.383450	4.102657	0.508194	0.700465	4.151566	4.999991	3.350760	3.156417	2.823244	2.574493	2.424948	3.120139	3.232002	2.986007	0.392368	4.999991	13206.000000		1
10905.614258	1176.282837	2.035268	2.541001	1209.269653	39472.582031	173.503479	101.380997	66.821533	20.966339	1.973593	29.699488	74.194756	23.914394	0.166089	0.000000	4.037650	3.070512	0.308622	0.405005	3.082523	4.596295	2.239308	2.005957	1.824916	1.321523	0.295258	1.472749	1.870373	1.378659	0.000000	0.000000	13226.000000		1
6838.869141	2223.119629	2.090775	3.392113	1782.191284	51862.601562	301.660583	194.836777	117.256081	56.515678	41.380692	150.471039	220.422562	117.172821	0.694258	99998.000000	3.834984	3.346963	0.320307	0.530470	3.250954	4.714854	2.479519	2.289671	2.069135	1.752169	1.616798	2.177453	2.343256	2.068827	0.000000	4.999991	13281.000000		1
12357.771484	1882.878418	2.827788	3.867008	2213.883789	56314.183594	354.771820	234.145203	138.222427	43.412872	27.420605	140.578400	176.645813	113.592598	1.488745	99998.000000	4.091940	3.274822	0.451447	0.587375	3.345155	4.750618	2.549949	2.369485	2.140579	1.637619	1.438077	2.147919	2.247103	2.055350	0.172820	4.999991	13300.000000		1
16438.695312	4179.557617	2.676685	4.335737	3213.342041	77531.085938	509.609406	328.603210	174.773972	65.162483	67.151497	321.044952	411.472504	192.440720	2.224225	0.000000	4.215868	3.621130	0.427597	0.637063	3.506957	4.889476	2.707237	2.516672	2.242477	1.813998	1.827056	2.506566	2.614341	2.284297	0.347179	0.000000	13364.000000		1
19616.126953	5422.871582	1.329091	3.231758	4966.102051	99998.000000	807.091553	511.983887	282.488983	123.238533	79.134903	400.250793	598.812744	361.839752	2.837281	0.000000	4.292613	3.734229	0.123555	0.509439	3.696016	4.999991	2.906923	2.709256	2.451001	2.090746	1.898368	2.602332	2.777291	2.558516	0.452902	0.000000	13445.000000		1
10415.225586	959.428223	2.494745	3.015897	1370.872925	40959.761719	195.330185	133.424118	50.792259	48.050816	22.168999	93.375610	124.114319	116.435806	0.211642	0.000000	4.017669	2.982013	0.397026	0.479416	3.136997	4.612358	2.290769	2.125234	1.705798	1.681701	1.345746	1.970233	2.093822	2.066087	0.000000	0.000000	13490.000000		1
13257.286133	2581.579590	2.766114	4.270978	1938.280884	48287.050781	294.407623	199.906448	118.289131	38.213692	35.607933	144.645844	188.653885	108.855980	1.432282	0.000000	4.122455	3.411885	0.441870	0.630527	3.287417	4.683831	2.468949	2.300827	2.072945	1.582219	1.551547	2.160306	2.275666	2.036852	0.156028	0.000000	13536.000000		1
16891.521484	4288.160645	1.893416	4.061284	3582.601318	84446.226562	546.567993	359.314148	187.238449	123.664093	60.160660	299.508118	348.154114	206.043091	1.278198	99998.000000	4.227669	3.632271	0.277246	0.608663	3.554199	4.926580	2.737644	2.555474	2.272395	2.092244	1.779313	2.476408	2.541772	2.313958	0.106598	4.999991	13570.000000		1
13248.293945	4164.243652	2.254213	4.107540	3111.276611	76684.703125	499.664368	311.673462	137.957214	68.804382	47.113361	236.387085	326.789978	208.395981	1.212741	99998.000000	4.122160	3.619536	0.352995	0.613582	3.492939	4.884709	2.698678	2.493700	2.139745	1.837616	1.673144	2.373624	2.514269	2.318889	0.083768	4.999991	13613.000000		1
5242.479004	1300.236816	1.526451	5.125174	1182.589111	35778.207031	189.295303	124.768066	66.405228	31.084087	21.481323	86.153496	101.393333	117.542870	0.011018	99998.000000	3.719537	3.114022	0.183683	0.709709	3.072834	4.553618	2.277140	2.096103	1.822202	1.492538	1.332061	1.935273	2.006009	2.070196	0.000000	4.999991	13687.000000		1
17179.382812	3206.641113	2.254213	4.422081	3482.453857	73601.679688	545.390015	356.033051	180.007080	88.802422	46.996178	226.272415	304.821411	164.236847	1.892059	0.000000	4.235008	3.506050	0.352995	0.645627	3.541885	4.866888	2.736707	2.551490	2.255290	1.948425	1.672063	2.354632	2.484046	2.215471	0.276935	0.000000	13727.000000		1
6961.133301	1300.187500	3.086823	2.818537	700.896790	27955.041016	103.588951	68.098206	37.707958	29.770414	9.926555	31.821100	51.347336	68.946228	0.812045	0.000000	3.842680	3.114006	0.489512	0.450024	2.845654	4.446460	2.015313	1.833136	1.576433	1.473785	0.996799	1.502715	1.710518	1.838511	0.000000	0.000000	13757.000000		1
16072.890625	3107.825928	2.143198	4.465254	2620.333008	61187.273438	383.669525	272.084442	141.077957	75.804466	40.094772	207.199493	228.730148	120.194885	0.444653	0.000000	4.206094	3.492457	0.331062	0.649846	3.418356	4.786661	2.583957	2.434704	2.149459	1.879695	1.603088	2.316389	2.359324	2.079886	0.000000	0.000000	13823.000000		1
12297.252930	1532.488647	2.081524	2.941887	1538.310791	46983.597656	256.724335	154.618668	102.003914	53.018719	31.673080	123.485237	154.387375	105.994270	0.778755	0.000000	4.089808	3.185397	0.318381	0.468626	3.187044	4.671946	2.409467	2.189262	2.008617	1.724429	1.500690	2.091615	2.188612	2.025282	0.000000	0.000000	13861.000000		1
9710.178711	1483.037842	1.600460	4.456003	1219.112915	40483.074219	212.299988	121.924866	71.505737	30.075705	24.962866	107.795174	123.500656	79.585129	0.573438	99998.000000	3.987227	3.171152	0.204245	0.648945	3.086044	4.607274	2.326950	2.086092	1.854341	1.478216	1.397294	2.032599	2.091669	1.900832	0.000000	4.999991	13891.000000		1
10542.945312	4197.927246	2.593424	4.693450	3952.360107	92804.632812	619.887024	408.296265	211.492050	129.504700	97.575661	411.642120	557.163757	356.218079	1.382128	0.000000	4.022962	3.623035	0.413874	0.671492	3.596857	4.967570	2.792313	2.610976	2.325294	2.112286	1.989341	2.614520	2.745983	2.551716	0.140548	0.000000	13940.000000		1
14760.914062	3813.539551	3.154665	3.885511	3539.074463	76815.796875	557.327209	360.396545	152.219513	73.584175	47.828789	304.139893	399.230072	263.449982	1.465790	0.000000	4.169113	3.581328	0.498953	0.589448	3.548890	4.885450	2.746110	2.556781	2.182470	1.866784	1.679689	2.483073	2.601223	2.420698	0.166072	0.000000	14000.000000		1
18789.722656	4816.756836	3.204005	3.959521	5051.987305	99998.000000	796.955261	500.490814	260.452576	139.184555	86.097984	480.202881	612.029602	334.419128	3.471309	0.000000	4.273921	3.682755	0.505693	0.597643	3.703462	4.999991	2.901434	2.699396	2.415729	2.143591	1.934993	2.681425	2.786772	2.524291	0.540493	0.000000	14105.000000		1
5256.726074	949.335144	2.137031	1.051555	226.864487	24691.511719	47.748611	4.301816	17.151754	28.499914	0.000000	0.000000	0.000000	0.000000	0.171003	99998.000000	3.720715	2.977420	0.329811	0.021832	2.355767	4.392548	1.678961	0.633652	1.234309	1.454844	0.000000	0.000000	0.000000	0.000000	0.000000	4.999991	14124.000000		1
6545.115234	1703.725586	3.092990	3.870092	963.730042	31721.693359	138.527710	83.563156	26.113100	42.043694	12.923949	37.670952	44.902321	23.581350	0.052674	0.000000	3.815917	3.231400	0.490378	0.587721	2.983955	4.501356	2.141537	1.922015	1.416858	1.623701	1.111395	1.576007	1.652269	1.372569	0.000000	0.000000	14140.000000		1
4977.311523	246.773117	1.859494	2.288134	176.667389	21804.765625	21.558418	6.753388	0.000000	0.000000	1.825573	0.000000	0.000000	0.000000	0.492716	0.000000	3.696995	2.392298	0.269395	0.359481	2.247156	4.338552	1.333617	0.829522	0.000000	0.000000	0.261399	0.000000	0.000000	0.000000	0.000000	0.000000	14155.000000		1
5935.580566	1220.611694	3.046734	2.466991	459.261200	28494.609375	56.931984	30.652363	35.299557	23.547430	8.221248	35.524670	56.709957	63.376999	1.461905	0.000000	3.773463	3.086577	0.483835	0.392168	2.662060	4.454763	1.755356	1.486464	1.547769	1.371943	0.914938	1.550530	1.753659	1.801932	0.164919	0.000000	14182.000000		1
16900.349609	6632.628418	3.160832	4.095205	5561.701660	99998.000000	906.313904	573.297852	264.350433	107.807510	91.297173	419.450134	532.281067	341.200287	2.565671	0.000000	4.227896	3.821686	0.499801	0.612276	3.745208	4.999991	2.957279	2.758380	2.422180	2.032649	1.960457	2.622680	2.726141	2.533009	0.409201	0.000000	14216.000000		1
11656.119141	1845.401733	2.476242	4.243225	2897.413086	69987.289062	467.436218	299.631470	151.636688	67.040482	50.826183	224.853897	338.650024	195.657059	0.594109	0.000000	4.066554	3.266091	0.393793	0.627696	3.462010	4.845019	2.669722	2.476588	2.180804	1.826337	1.706087	2.351900	2.529751	2.291496	0.000000	0.000000	14286.000000		1
9638.530273	1654.869873	2.476242	1.437022	1535.720459	47654.734375	244.392456	155.201492	69.572227	53.123566	31.839603	102.947533	160.095383	125.865883	2.413817	0.000000	3.984011	3.218764	0.393793	0.157463	3.186312	4.678106	2.388088	2.190896	1.842436	1.725287	1.502968	2.012616	2.204379	2.099908	0.382704	0.000000	14312.000000		1
14560.396484	2516.336914	2.359060	2.954222	2419.223877	68012.078125	397.271881	248.096039	127.666786	86.933678	38.207523	192.456131	260.138031	181.129562	1.617085	0.000000	4.163173	3.400769	0.372739	0.470443	3.383676	4.832586	2.599088	2.394620	2.106078	1.939188	1.582149	2.284332	2.415204	2.257989	0.208733	0.000000	14370.000000		1
19541.236328	6395.375000	3.820752	6.078049	4596.796875	99998.000000	761.026611	463.143646	229.621353	116.392639	84.910744	414.093689	498.807068	334.474640	0.315083	99998.000000	4.290952	3.805866	0.582149	0.783764	3.662455	4.999991	2.881400	2.665716	2.361012	2.065926	1.928963	2.617099	2.697932	2.524363	0.000000	4.999991	14470.000000		1
30113.550781	8118.589844	3.487709	5.754257	7218.933594	99998.000000	1118.151367	714.089050	354.281494	158.880386	120.549515	582.900635	792.123047	440.216034	2.661309	99998.000000	4.478762	3.909481	0.542540	0.759989	3.858473	4.999991	3.048501	2.853752	2.549348	2.201070	2.081166	2.765594	2.898793	2.643666	0.425095	4.999991	14527.000000		1
6337.200195	735.770813	2.997394	4.412830	258.392639	21972.298828	46.302338	31.426382	20.463690	27.994181	13.586953	0.000000	0.000000	4.048949	0.593484	99998.000000	3.801898	2.866743	0.476744	0.644717	2.412280	4.341876	1.665603	1.497294	1.310984	1.447068	1.133122	0.000000	0.000000	0.607342	0.000000	4.999991	14575.000000		1
7439.612305	605.899170	2.944971	4.730455	519.980042	25884.705078	86.825745	53.422691	38.719425	2.843207	8.332262	24.762423	17.888769	38.451138	0.601176	0.000000	3.871550	2.782400	0.469081	0.674903	2.715987	4.413043	1.938648	1.727726	1.587929	0.453808	0.920763	1.393793	1.252580	1.584909	0.000000	0.000000	14607.000000		1
27364.601562	6029.350586	3.826920	5.048080	7264.064453	99998.000000	1134.680176	748.108826	412.006012	154.856110	141.312332	747.359497	945.912170	471.636261	2.953458	0.000000	4.437189	3.780271	0.582849	0.703126	3.861180	4.999991	3.054873	2.873965	2.614903	2.189928	2.150180	2.873530	2.975851	2.673607	0.470331	0.000000	14652.000000		1
10679.274414	1059.677490	3.210172	3.731324	2329.348389	62942.863281	381.507812	242.341782	99.410484	71.120270	35.783703	143.779312	186.495270	130.818359	0.144418	0.000000	4.028542	3.025174	0.506528	0.571863	3.367234	4.798946	2.581503	2.384428	1.997432	1.851993	1.553685	2.157696	2.270668	2.116669	0.000000	0.000000	14758.000000		1
28454.292969	5351.563477	3.469206	4.150712	5209.659180	99998.000000	803.983093	528.293762	260.686951	80.960480	97.554077	434.501862	555.054443	288.752045	3.134205	99998.000000	4.454148	3.728481	0.540230	0.618123	3.716809	4.999991	2.905247	2.722876	2.416119	1.908273	1.989245	2.637992	2.744336	2.460525	0.496127	4.999991	14795.000000		1
21801.847656	7345.974609	2.460824	3.589472	5973.257324	99998.000000	929.161316	597.036499	292.612885	147.988617	100.218422	563.201721	755.494385	439.306335	3.124830	0.000000	4.338493	3.866050	0.391080	0.555031	3.776211	4.999991	2.968091	2.776001	2.466293	2.170228	2.000947	2.750664	2.878231	2.642767	0.494826	0.000000	14842.000000		1
6295.489746	2435.734131	1.498697	3.281098	928.103577	30831.345703	130.250961	77.482018	53.231499	37.717209	6.873654	29.551468	56.207306	15.437196	0.232380	0.000000	3.799030	3.386630	0.175714	0.516019	2.967597	4.488993	2.114781	1.889201	1.726169	1.576540	0.837188	1.470579	1.749793	1.188568	0.000000	0.000000	14865.000000		1
7536.521973	2363.574707	2.497828	5.544562	2855.856689	76974.218750	474.112488	302.625793	190.584305	93.970772	77.303162	345.307800	450.876526	283.250641	1.961793	0.000000	3.877171	3.373569	0.397563	0.743867	3.455736	4.886345	2.675881	2.480906	2.280087	1.972993	1.888197	2.538206	2.654058	2.452171	0.292653	0.000000	14926.000000		1
11186.750000	2003.005493	1.933504	3.956437	1903.046143	58955.507812	293.837128	196.616104	130.161530	69.044914	52.938541	271.763733	362.209778	216.130005	1.497598	0.000000	4.048704	3.301682	0.286345	0.597304	3.279449	4.770525	2.468107	2.293619	2.114483	1.839132	1.723772	2.434191	2.558960	2.334715	0.175395	0.000000	14960.000000		1
6739.985840	574.873657	2.593424	2.704439	537.887329	27577.703125	92.700272	61.582264	42.586433	11.502345	22.835085	52.759686	91.497612	69.421127	0.296199	99998.000000	3.828659	2.759573	0.413874	0.432077	2.730691	4.440558	1.967081	1.789456	1.629271	1.060786	1.358603	1.722302	1.961410	1.841492	0.000000	4.999991	15033.000000		1
28277.683594	3683.451904	1.477111	3.836171	4647.348633	99998.000000	736.174805	471.997040	230.796265	125.113449	86.532791	440.780365	596.018860	422.392029	2.745106	0.000000	4.451444	3.566255	0.169413	0.583898	3.667205	4.999991	2.866981	2.673939	2.363229	2.097304	1.937181	2.644222	2.775260	2.625716	0.438559	0.000000	15066.000000		1
11793.638672	1827.768921	1.483278	2.682853	2100.519531	49016.101562	340.703796	221.242844	88.638985	67.293350	41.778492	150.822586	204.010910	116.281624	2.550389	0.000000	4.071648	3.261921	0.171223	0.428597	3.322327	4.690339	2.532377	2.344869	1.947625	1.827972	1.620953	2.178466	2.309653	2.065511	0.406606	0.000000	15123.000000		1
9465.733398	2616.376465	1.837908	2.661267	2720.480469	67374.421875	419.875702	276.111786	134.981415	91.932419	44.476765	202.808243	269.182648	189.825699	1.717300	0.000000	3.976154	3.417700	0.264324	0.425088	3.434646	4.828495	2.623121	2.441085	2.130274	1.963469	1.648133	2.307086	2.430047	2.278355	0.234846	0.000000	15188.000000		1
17469.125000	2845.692627	2.451572	3.928683	2871.528076	71829.585938	451.616638	283.114960	185.983368	76.871437	62.430290	249.110580	301.127075	233.466782	0.925814	0.000000	4.242271	3.454188	0.389445	0.594247	3.458113	4.856303	2.654770	2.451963	2.269474	1.885765	1.795395	2.396392	2.478750	2.368225	0.000000	0.000000	15299.000000		1
9116.462891	1941.124146	3.617226	4.335737	1356.789551	39810.109375	203.014862	132.357147	73.238792	30.387161	10.762248	54.838127	72.535706	60.506039	1.704077	99998.000000	3.959826	3.288053	0.558376	0.637063	3.132513	4.599993	2.307528	2.121747	1.864741	1.482690	1.031903	1.739083	1.860552	1.781799	0.231489	4.999991	15365.000000		1
6533.924316	458.622864	2.593424	4.304899	490.955872	23988.181641	59.448315	49.660530	28.499914	23.880472	10.839342	6.707132	0.000000	65.008293	0.863717	0.000000	3.815174	2.661456	0.413874	0.633963	2.691042	4.379997	1.774140	1.696011	1.454844	1.378043	1.035003	0.826537	0.000000	1.812969	0.000000	0.000000	15400.000000		1
17673.689453	2817.044678	3.410615	4.486840	2872.564209	73559.062500	437.391327	293.315979	151.380737	68.101288	62.297691	286.411499	369.114288	286.710602	1.357007	0.000000	4.247327	3.449794	0.532833	0.651941	3.458270	4.866636	2.640870	2.467336	2.180071	1.833155	1.794472	2.456990	2.567161	2.457444	0.132582	0.000000	15435.000000		1
13773.291016	4569.579590	1.381515	3.404448	2330.054443	59984.921875	392.115875	245.172653	117.064888	74.734406	30.504343	172.498184	197.365448	134.284485	0.827307	0.000000	4.139038	3.659876	0.140356	0.532047	3.367366	4.778042	2.593414	2.389472	2.068427	1.873521	1.484362	2.236784	2.295271	2.128026	0.000000	0.000000	15488.000000		1
31761.673828	5863.297363	3.518546	3.105325	6830.746582	99998.000000	1063.945435	697.193237	326.493927	141.466522	119.396194	546.176392	748.836609	509.566254	2.774856	0.000000	4.501904	3.768142	0.546363	0.492107	3.834468	4.999991	3.026919	2.843353	2.513875	2.150654	2.076990	2.737333	2.874387	2.707201	0.443240	0.000000	15517.000000		1
19289.871094	6599.712891	2.809286	3.570970	5094.462891	99998.000000	818.205322	518.758850	241.499924	106.934807	79.230499	369.105011	502.236206	242.351028	1.660596	0.000000	4.285329	3.819525	0.448596	0.552786	3.707098	4.999991	2.912862	2.714966	2.382917	2.029119	1.898892	2.567150	2.700908	2.384445	0.220264	0.000000	15554.000000		1
25432.765625	2792.689209	1.674470	1.865662	3489.935059	85452.562500	575.690857	365.524811	219.519028	103.348419	48.161831	281.144470	318.830841	145.931763	0.687156	0.000000	4.405394	3.446023	0.223877	0.270833	3.542817	4.931725	2.760189	2.562917	2.341472	2.014304	1.682703	2.448930	2.503560	2.164150	0.000000	0.000000	15657.000000		1
3431.784912	1016.378723	3.342773	3.250261	896.936279	35497.167969	147.254700	95.170349	81.857841	40.637508	13.182983	68.169128	84.768898	79.313759	0.487800	0.000000	3.535520	3.007056	0.524107	0.511918	2.952762	4.550194	2.168069	1.978502	1.913060	1.608927	1.120014	1.833588	1.928236	1.899348	0.000000	0.000000	15688.000000		1
4890.229980	1563.085449	3.210172	3.241009	671.434753	28748.953125	107.385033	71.770935	42.373653	15.640723	15.887422	38.848942	45.956959	13.364923	0.978378	0.000000	3.689329	3.193983	0.506528	0.510680	2.827004	4.458622	2.030944	1.855949	1.627096	1.194257	1.201053	1.589379	1.662351	1.125966	0.000000	0.000000	15718.000000		1
6198.104980	2103.448975	2.019849	2.726025	1830.951416	49805.804688	283.272247	189.304550	89.767632	43.745918	24.478718	101.849724	135.332962	126.451790	0.094214	99998.000000	3.792259	3.322932	0.305319	0.435530	3.262677	4.697280	2.452204	2.277161	1.953120	1.640938	1.388789	2.007960	2.131404	2.101925	0.000000	4.999991	15748.000000		1
16315.621094	3154.933105	1.474027	3.262596	3205.012939	76193.562500	511.123535	331.205872	182.433990	78.089516	68.872223	304.781311	401.573700	290.306244	2.075080	0.000000	4.212604	3.498990	0.168505	0.513563	3.505830	4.881918	2.708526	2.520098	2.261106	1.892593	1.838044	2.483988	2.603765	2.462856	0.317035	0.000000	15813.000000		1
20130.103516	4009.295166	2.362144	3.799166	3985.985107	89827.296875	624.845642	404.130127	213.228195	122.153061	51.436764	288.502258	388.082367	250.837479	2.001083	0.000000	4.303846	3.603068	0.373306	0.579688	3.600536	4.953408	2.795773	2.606521	2.328845	2.086904	1.711274	2.460149	2.588924	2.399392	0.301265	0.000000	15853.000000		1
15195.160156	3245.887939	2.593424	5.334868	3898.690674	90179.367188	611.153870	400.707184	171.150589	79.369270	97.791527	442.134125	568.783264	306.502045	1.384062	0.000000	4.181705	3.511333	0.413874	0.727124	3.590919	4.955107	2.786150	2.602827	2.233378	1.899652	1.990301	2.645554	2.754947	2.486433	0.141155	0.000000	15930.000000		1
11744.838867	1598.517700	1.304422	3.194753	1830.343872	47613.812500	294.299683	185.132263	75.360405	26.267286	33.140942	145.447617	209.530792	119.593559	1.408144	0.000000	4.069847	3.203717	0.115418	0.504437	3.262533	4.677733	2.468790	2.267482	1.877143	1.419415	1.520365	2.162707	2.321248	2.077708	0.148647	0.000000	15959.000000		1
14399.921875	1981.073975	2.747611	3.139246	2393.856934	61422.773438	370.431030	239.208694	136.806992	53.484364	52.651756	223.204102	313.566895	156.027924	1.107496	0.000000	4.158360	3.296901	0.438955	0.496825	3.379098	4.788330	2.568707	2.378777	2.136108	1.728227	1.721413	2.348702	2.496330	2.193202	0.044342	0.000000	15980.000000		1
16098.386719	7284.225586	3.549383	2.787700	3730.447998	92451.132812	628.348755	388.655945	216.179337	92.271629	74.213257	372.814758	526.585388	284.881958	1.988452	99998.000000	4.206782	3.862383	0.550153	0.445246	3.571761	4.965912	2.798201	2.589565	2.334814	1.965068	1.870481	2.571493	2.721469	2.454665	0.298515	4.999991	16056.000000		1
7146.034180	1419.074951	3.302684	2.692104	1797.597656	55792.671875	313.758087	188.200577	115.353416	81.028320	44.667957	192.227936	275.041748	154.171524	0.816208	99998.000000	3.854065	3.152005	0.518867	0.430092	3.254693	4.746577	2.496595	2.274621	2.062031	1.908637	1.649996	2.283817	2.439399	2.188004	0.000000	4.999991	16141.000000		1
4967.045898	1252.253906	1.680638	2.254213	479.690979	25113.644531	77.420341	51.769806	38.441887	33.332130	19.267200	37.698708	48.778580	75.903145	1.147658	0.000000	3.696098	3.097692	0.225474	0.352995	2.680962	4.399910	1.888855	1.714077	1.584805	1.522863	1.284819	1.576326	1.688229	1.880260	0.059812	0.000000	16180.000000		1
7494.573730	1631.390259	1.822490	4.110624	1081.476440	34958.222656	165.701614	109.201355	53.996265	43.591732	12.930117	67.083656	72.563454	82.823059	0.217246	0.000000	3.874747	3.212558	0.260665	0.613908	3.034017	4.543550	2.219327	2.038228	1.732364	1.639404	1.111602	1.826617	1.860718	1.918151	0.000000	0.000000	16200.000000		1
29396.765625	4256.459961	2.297385	4.039698	5423.044434	99998.000000	855.836182	549.109009	250.825150	102.096420	78.820366	383.493744	547.992737	285.184174	0.950802	0.000000	4.468299	3.629049	0.361234	0.606349	3.734243	4.999991	2.932391	2.739659	2.399371	2.009011	1.896638	2.583758	2.738775	2.455125	0.000000	0.000000	16224.000000		1
8324.318359	3650.791992	3.182418	2.849375	2113.215332	57652.820312	344.213074	206.684509	95.429382	52.417393	25.067713	140.103500	188.256088	126.775581	0.361045	99998.000000	3.920349	3.562387	0.502757	0.454750	3.324944	4.760820	2.536827	2.315308	1.979682	1.719475	1.399115	2.146449	2.274749	2.103036	0.000000	4.999991	16260.000000		1
9437.745117	1506.508179	2.972724	4.144545	1233.594238	40302.285156	186.356506	117.354759	55.325356	33.433895	22.754908	104.757690	126.609062	101.109627	0.139813	99998.000000	3.974868	3.177972	0.473155	0.617477	3.091172	4.605330	2.270344	2.069501	1.742924	1.524187	1.357075	2.020186	2.102465	2.004792	0.000000	4.999991	16282.000000		1
25894.197266	6675.387695	1.474027	3.059069	5312.104004	99998.000000	829.137146	542.022583	264.183899	132.434250	118.045517	546.959656	730.947876	396.063080	1.686615	99998.000000	4.413202	3.824476	0.168505	0.485589	3.725266	4.999991	2.918626	2.734017	2.421906	2.122000	2.072049	2.737955	2.863886	2.597764	0.227016	4.999991	16317.000000		1
6384.702148	1831.777832	2.488577	2.682853	1453.387695	39551.386719	242.095078	155.670212	88.077744	59.497654	23.738621	98.667305	119.621307	107.385033	0.162055	99998.000000	3.805141	3.262873	0.395951	0.428597	3.162381	4.597162	2.383986	2.192205	1.944866	1.774500	1.375455	1.994173	2.077809	2.030944	0.000000	4.999991	16374.000000		1
13414.217773	6287.906738	2.426902	3.567886	5414.773926	99998.000000	845.632080	554.511719	243.029449	110.848076	102.010078	462.064331	611.900085	331.434082	1.561366	99998.000000	4.127565	3.798506	0.385052	0.552411	3.733580	4.999991	2.927181	2.743911	2.385659	2.044728	2.008643	2.664702	2.786680	2.520397	0.193505	4.999991	16415.000000		1
23094.138672	9810.483398	1.779317	4.052033	6088.515137	99998.000000	949.921082	616.578125	315.586731	164.280014	121.391373	636.502197	842.711792	606.670105	5.874125	0.000000	4.363502	3.991690	0.250253	0.607673	3.784511	4.999991	2.977688	2.789988	2.499119	2.215585	2.084188	2.803800	2.925679	2.782953	0.768943	0.000000	16447.000000		1
6616.297363	1323.296997	3.148497	4.415914	681.160889	28052.371094	67.015808	61.492836	26.008253	23.562847	0.000000	0.000000	0.000000	57.150928	0.829829	99998.000000	3.820615	3.121657	0.498103	0.645021	2.833250	4.447969	1.826177	1.788825	1.415111	1.372228	0.000000	0.000000	0.000000	1.757023	0.000000	4.999991	16476.000000		1
20444.216797	6464.848633	4.567017	4.724288	2627.733887	67332.625000	430.530029	273.024963	162.738144	95.494141	54.070274	226.349503	294.669739	168.813110	1.716341	0.000000	4.310570	3.810558	0.659633	0.674336	3.419581	4.828226	2.634003	2.436202	2.211489	1.979977	1.732959	2.354779	2.469336	2.227406	0.234604	0.000000	16517.000000		1
5303.740723	2244.955566	1.070057	3.743659	1698.134766	46759.304688	256.684235	172.667786	81.231850	61.384903	24.179596	108.387253	121.773758	80.393066	0.559641	0.000000	3.724582	3.351208	0.029407	0.573296	3.229972	4.669868	2.409399	2.237211	1.909726	1.788062	1.383449	2.034978	2.085554	1.905219	0.000000	0.000000	16578.000000		1
9313.582031	3247.380371	2.170952	4.280230	2033.386475	51443.476562	303.791443	203.132034	113.256470	69.485886	42.752953	182.970551	265.898468	193.079056	1.263924	0.000000	3.969117	3.511533	0.336650	0.631467	3.308220	4.711330	2.482576	2.307778	2.054063	1.841897	1.630966	2.262381	2.424716	2.285735	0.101721	0.000000	16627.000000		1
13508.364258	2913.830811	1.939672	2.571838	2816.637695	67920.890625	447.046509	282.914520	148.953827	68.730370	60.761990	295.042877	377.230682	164.980026	2.832063	0.000000	4.130603	3.464464	0.287728	0.410244	3.449731	4.832004	2.650353	2.451655	2.173052	1.837149	1.783632	2.469885	2.576607	2.217431	0.452103	0.000000	16669.000000		1
24106.806641	5879.752441	2.914133	2.803118	6516.377930	99998.000000	1060.103027	662.269897	320.406616	129.544785	95.839516	546.907227	700.119690	396.701416	2.539547	99998.000000	4.382140	3.769359	0.464509	0.447641	3.814006	4.999991	3.025348	2.821035	2.505702	2.112420	1.981545	2.737914	2.845172	2.598464	0.404756	4.999991	16752.000000		1
23968.070312	7016.104004	2.109277	3.065236	5278.784180	99998.000000	827.151245	529.921997	271.131561	125.295387	86.067146	476.749084	632.067749	403.917358	3.129088	99998.000000	4.379633	3.846096	0.324134	0.486464	3.722534	4.999991	2.917585	2.724212	2.433180	2.097935	1.934837	2.678290	2.800764	2.606292	0.495418	4.999991	16776.000000		1
7074.916992	1026.841797	2.593424	2.306637	902.141602	37562.023438	157.070236	82.443756	36.714993	38.441887	6.929161	61.912224	93.514381	59.028927	0.920157	0.000000	3.849721	3.011503	0.413874	0.362979	2.955275	4.574749	2.196094	1.916158	1.564843	1.584805	0.840681	1.791776	1.970878	1.771065	0.000000	0.000000	16800.000000		1
5293.848145	1438.409912	1.600460	3.163916	865.670227	33322.980469	150.011551	78.496567	43.326530	31.713169	8.205829	35.351982	65.042221	28.829874	0.489180	0.000000	3.723772	3.157883	0.204245	0.500225	2.937352	4.522744	2.176125	1.894851	1.636754	1.501240	0.914122	1.548414	1.813195	1.459843	0.000000	0.000000	16821.000000		1
12720.863281	2328.716064	1.612795	2.892547	3221.696045	70249.046875	539.882507	332.158752	154.526154	66.457657	61.443493	237.161102	290.919922	207.677475	0.261130	0.000000	4.104517	3.367116	0.207579	0.461280	3.508085	4.846641	2.732299	2.521346	2.189002	1.822545	1.788476	2.375043	2.463773	2.317389	0.000000	0.000000	16854.000000		1
24453.953125	11685.745117	2.272716	3.950269	7783.843750	99998.000000	1265.042114	797.427063	429.867004	182.224289	163.049606	819.250732	1059.359863	623.784851	2.097956	0.000000	4.388349	4.067657	0.356545	0.596627	3.891194	4.999991	3.102105	2.901691	2.633334	2.260606	2.212320	2.913417	3.025043	2.795035	0.321796	0.000000	16960.000000		1
7311.757324	1375.674316	2.744528	1.844076	693.363220	28445.867188	98.439110	53.240749	43.989532	23.633774	0.000000	4.900061	4.613273	2.911049	0.071554	99998.000000	3.864022	3.138516	0.438468	0.265779	2.840961	4.454019	1.993168	1.726244	1.643349	1.373533	0.000000	0.690201	0.664009	0.464050	0.000000	4.999991	17005.000000		1
8495.835938	1498.095703	1.433939	2.460824	1707.200928	46160.425781	248.293396	154.091339	69.704834	41.454700	32.638290	127.213478	162.420517	90.159271	1.442615	12106.503906	3.929206	3.175539	0.156531	0.391080	3.232285	4.664270	2.394965	2.187778	1.843263	1.617574	1.513727	2.104533	2.210641	1.955010	0.159150	4.083019	17031.000000		1
19005.636719	4233.553711	1.483278	3.777580	3184.317871	75112.140625	479.379517	315.031677	147.815933	54.403320	58.850071	294.641998	357.744537	224.804550	0.993930	0.000000	4.278883	3.626705	0.171223	0.577214	3.503016	4.875710	2.680680	2.498354	2.169721	1.735625	1.769747	2.469295	2.553573	2.351805	0.000000	0.000000	17066.000000		1
19075.523438	3298.145020	2.004430	4.634860	2405.791016	63515.648438	409.958405	240.368179	137.553253	57.295864	26.446144	149.508911	174.598206	120.706787	1.164335	99998.000000	4.280477	3.518270	0.301991	0.666037	3.381258	4.802881	2.612740	2.380877	2.138471	1.758123	1.422362	2.174667	2.242040	2.081732	0.066078	4.999991	17109.000000		1
4757.178711	624.148743	1.659051	3.971855	354.426422	20613.943359	64.628998	45.004082	12.094423	47.134945	11.150800	15.779491	5.661744	39.283749	0.192093	0.000000	3.677350	2.795288	0.219860	0.598993	2.549526	4.314161	1.810427	1.653252	1.082585	1.673343	1.047306	1.198093	0.752950	1.594213	0.000000	0.000000	17155.000000		1
12540.082031	5440.473633	1.276668	1.474027	3815.454346	99998.000000	605.837463	394.367004	264.257904	105.624222	78.490402	407.562317	585.250427	264.227081	2.453193	99998.000000	4.098300	3.735637	0.106078	0.168505	3.581546	4.999991	2.782356	2.595901	2.422028	2.023763	1.894817	2.610194	2.767342	2.421977	0.389732	4.999991	17174.000000		1
11167.670898	4646.762695	4.486840	3.398280	3549.186035	86394.023438	614.064880	363.628296	192.690506	94.738625	68.989403	344.953186	481.750916	275.223694	1.685075	0.000000	4.047963	3.667150	0.651941	0.531259	3.550129	4.936484	2.788214	2.560658	2.284860	1.976527	1.838782	2.537760	2.682822	2.439686	0.226619	0.000000	17235.000000		1
18671.378906	4994.429688	2.414567	2.679769	4239.773926	99998.000000	679.107117	425.512787	247.482376	115.257820	81.595726	407.454407	538.423889	313.585388	2.016233	0.000000	4.271176	3.698486	0.382839	0.428097	3.627343	4.999991	2.831938	2.628913	2.393544	2.061670	1.911667	2.610079	2.731124	2.496356	0.304541	0.000000	17278.000000		1
5624.949219	2493.729980	2.204873	2.368311	1971.526733	51701.441406	312.031189	188.983841	82.597946	63.028538	18.968077	98.701225	123.229286	121.804596	0.534883	0.000000	3.750118	3.396849	0.343384	0.374439	3.294803	4.713503	2.494198	2.276425	1.916969	1.799537	1.278023	1.994323	2.090714	2.085664	0.000000	0.000000	17299.000000		1
15584.839844	2515.029541	2.396065	2.417651	2245.368896	65262.367188	354.290741	218.365707	94.448753	113.185547	27.099895	159.003738	192.326614	158.374649	2.038789	0.000000	4.192702	3.400543	0.379499	0.383394	3.351288	4.814663	2.549360	2.339185	1.975196	2.053791	1.432968	2.201407	2.284039	2.199686	0.309372	0.000000	17321.000000		1
10766.087891	1888.244141	2.568754	4.246308	1631.128174	48089.484375	228.572891	147.458221	92.734192	55.491879	17.771585	81.126999	126.451790	57.940369	1.362652	99998.000000	4.032058	3.276058	0.409723	0.628012	3.212488	4.682050	2.359025	2.168669	1.967240	1.744229	1.249726	1.909165	2.101925	1.762981	0.134385	4.999991	17373.000000		1
12207.250977	4100.382812	1.773150	3.675817	5377.605469	99998.000000	871.045166	555.097656	261.442444	146.850723	106.117615	525.752808	694.396301	424.334778	1.377606	0.000000	4.086618	3.612824	0.248745	0.565354	3.730589	4.999991	2.940041	2.744370	2.417376	2.166876	2.025788	2.720782	2.841607	2.627709	0.139125	0.000000	17442.000000		1
17814.144531	7648.541504	1.329091	3.527797	5346.397949	99998.000000	864.735840	547.616516	261.812500	119.340691	104.748436	513.374634	665.341309	463.282410	1.319828	99998.000000	4.250765	3.883579	0.123555	0.547504	3.728061	4.999991	2.936883	2.738477	2.417990	2.076789	2.020148	2.710434	2.823045	2.665846	0.120517	4.999991	17495.000000		1
9277.440430	2025.063477	1.452441	2.497828	1976.624146	53760.773438	325.911102	199.363708	78.348549	54.264549	32.419346	146.215469	184.259552	142.795609	1.443396	99998.000000	3.967428	3.306439	0.162098	0.397563	3.295924	4.730465	2.513099	2.299646	1.894031	1.734516	1.510804	2.164993	2.265430	2.154715	0.159385	4.999991	17514.000000		1
18423.636719	4214.826172	1.958174	3.028231	3946.346924	98603.234375	643.622559	401.376343	229.402405	80.849464	70.944496	361.346344	426.869629	317.578827	1.438427	0.000000	4.265375	3.624780	0.291851	0.481189	3.596195	4.993891	2.808631	2.603552	2.360598	1.907677	1.850919	2.557924	2.630295	2.501852	0.157888	0.000000	17543.000000		1
10401.454102	883.515808	3.407531	4.662613	1322.658691	42272.660156	220.660004	129.517029	69.689415	74.244095	43.801426	116.966209	174.582779	124.700226	0.044823	0.000000	4.017094	2.946214	0.532440	0.668629	3.121448	4.626060	2.343724	2.112327	1.843167	1.870662	1.641488	2.068060	2.242001	2.095867	0.000000	0.000000	17611.000000		1
26701.496094	6834.573242	1.834825	3.971855	5434.065918	99998.000000	873.108215	541.152954	340.660614	142.185028	130.115280	600.434753	748.716370	454.684937	5.020556	0.000000	4.426536	3.834711	0.263595	0.598993	3.735125	4.999991	2.941068	2.733320	2.532322	2.152854	2.114328	2.778466	2.874317	2.657711	0.700752	0.000000	17685.000000		1
13950.636719	1963.851318	2.063021	2.639680	2370.001221	56638.523438	356.856415	227.074188	98.368179	54.606846	28.040436	145.638809	196.316971	97.797691	0.637135	99998.000000	4.144594	3.293109	0.314504	0.421551	3.374748	4.753112	2.552494	2.356168	1.992855	1.737247	1.447785	2.163277	2.292958	1.990329	0.000000	4.999991	17714.000000		1
10069.116211	4586.438477	2.729109	3.447620	2616.472168	68037.000000	422.512299	269.093201	142.703094	59.799862	51.634121	200.998093	237.898117	197.165009	0.587068	0.000000	4.002991	3.661476	0.436021	0.537519	3.417716	4.832745	2.625839	2.429903	2.154433	1.776700	1.712937	2.303192	2.376391	2.294830	0.000000	0.000000	17759.000000		1
9726.709961	2208.848145	2.038351	2.855542	1393.418213	42857.589844	209.977936	137.177032	56.950489	23.359322	8.723897	62.606064	96.308243	82.018196	0.809703	99998.000000	3.987966	3.344166	0.309279	0.455689	3.144082	4.632028	2.322174	2.137281	1.755497	1.368460	0.940711	1.796616	1.983663	1.913910	0.000000	4.999991	17802.000000		1
35410.160156	9714.073242	2.944971	4.576268	7746.684570	99998.000000	1201.526367	781.869629	452.424561	234.595428	137.038269	736.732971	978.488831	556.334229	4.580414	0.000000	4.549128	3.987401	0.469081	0.660511	3.889116	4.999991	3.079733	2.893134	2.655546	2.370320	2.136842	2.867310	2.990556	2.745336	0.660905	0.000000	17837.000000		1
12244.468750	4894.362305	3.012813	3.669649	5142.270020	99998.000000	835.646973	526.517578	264.171570	124.462776	98.707397	485.106018	620.007263	415.940857	2.780173	0.000000	4.087940	3.689696	0.478972	0.564625	3.711155	4.999991	2.922023	2.721413	2.421886	2.095039	1.994350	2.685837	2.792397	2.619032	0.444072	0.000000	17914.000000		1
4411.380859	1243.511475	2.346725	3.681984	267.486572	21796.525391	62.365532	37.285484	27.833826	26.766851	9.701442	9.238881	3.922516	11.804552	0.627906	0.000000	3.644575	3.094650	0.370462	0.566082	2.427302	4.338387	1.794945	1.571540	1.444573	1.427597	0.986836	0.965619	0.593565	1.072049	0.000000	0.000000	18000.000000		1
15500.227539	4884.361328	2.334390	4.705785	3637.245117	86782.140625	586.594971	366.875488	232.705093	66.106110	71.903534	360.689514	469.304962	280.148407	1.804911	0.000000	4.190338	3.688808	0.368173	0.672632	3.560773	4.938430	2.768338	2.564519	2.366806	1.820242	1.856750	2.557133	2.671455	2.447388	0.256456	0.000000	18059.000000		1
23308.572266	4798.405273	2.877128	4.909312	3562.208496	91248.640625	567.941406	372.046906	239.476990	92.431984	74.725159	366.508514	460.174011	257.834473	2.634581	0.000000	4.367516	3.681097	0.458959	0.691021	3.551719	4.960227	2.754303	2.570598	2.379264	1.965822	1.873467	2.564084	2.662922	2.411341	0.420712	0.000000	18107.000000		1
13620.645508	4260.795898	2.334390	3.604891	3251.709961	72720.359375	506.479431	335.091400	159.367615	100.122833	44.930073	256.141510	360.575409	279.664276	3.057923	0.000000	4.134198	3.629491	0.368173	0.556892	3.512112	4.861656	2.704562	2.525163	2.202400	2.000533	1.652537	2.408480	2.556996	2.446637	0.485427	0.000000	18173.000000		1
4064.774658	995.375366	1.372264	3.348940	142.345383	20450.822266	41.772324	17.753084	20.784399	5.396543	15.554379	20.639463	21.734190	5.374957	1.305145	0.000000	3.609036	2.997987	0.137438	0.524907	2.153343	4.310711	1.620889	1.249274	1.317737	0.732116	1.191853	1.314698	1.337143	0.730375	0.115659	0.000000	18213.000000		1
7270.080566	587.146912	1.440106	1.970509	630.131165	25050.730469	96.702965	64.024582	35.466080	59.787525	13.207653	43.230934	54.683941	21.287048	0.183203	0.000000	3.861539	2.768747	0.158394	0.294578	2.799431	4.398820	1.985440	1.806347	1.549813	1.776611	1.120826	1.635795	1.737860	1.328115	0.000000	0.000000	18226.000000		1
7137.683594	2511.285889	2.889463	3.743659	977.366333	31705.207031	154.674164	99.043518	50.215603	16.174210	19.729761	59.139942	70.102631	57.117008	0.630032	99998.000000	3.853557	3.399896	0.460817	0.573296	2.990057	4.501131	2.189418	1.995826	1.700839	1.208823	1.295122	1.771881	1.845734	1.756765	0.000000	4.999991	18266.000000		1
9268.522461	2638.995850	2.883296	3.965688	2121.769531	63253.539062	349.113159	214.107071	119.519547	67.836082	33.572662	184.259552	235.332443	150.992188	0.790749	0.000000	3.967010	3.421439	0.459889	0.598319	3.326698	4.801085	2.542966	2.330631	2.077439	1.831461	1.525986	2.265430	2.371682	2.178954	0.000000	0.000000	18291.000000		1
25926.064453	4688.371582	3.136162	2.935719	5549.418945	99998.000000	862.302795	561.915771	277.792450	159.919601	96.113968	540.351196	712.787720	412.557983	4.113590	99998.000000	4.413737	3.671022	0.496399	0.467715	3.744247	4.999991	2.935660	2.749671	2.443720	2.203902	1.982787	2.732676	2.852960	2.615485	0.614221	4.999991	18320.000000		1
30703.375000	8301.813477	1.134816	4.847637	7454.340332	99998.000000	1170.729126	760.736755	530.933472	240.951004	180.386383	863.274170	1185.669800	642.857788	4.663325	0.000000	4.487186	3.919173	0.054925	0.685530	3.872409	4.999991	3.068456	2.881234	2.725040	2.381929	2.256204	2.936149	3.073964	2.808115	0.668696	0.000000	18365.000000		1
11962.402344	924.273621	1.538786	3.136162	2584.271729	66080.328125	398.323456	253.708435	141.420258	61.360233	44.498352	221.634476	261.353027	176.371353	1.237648	0.000000	4.077818	2.965801	0.187178	0.496399	3.412338	4.820072	2.600236	2.404335	2.150512	1.787887	1.648344	2.345637	2.417228	2.246428	0.092597	0.000000	18410.000000		1
15338.356445	4202.241699	1.236579	2.454656	2405.658447	64279.234375	377.634644	239.310455	125.831963	64.262032	33.116272	148.910660	202.601639	174.721558	0.980029	0.000000	4.185779	3.623481	0.092222	0.389991	3.381234	4.808071	2.577072	2.378962	2.099791	1.807954	1.520041	2.172926	2.306643	2.242347	0.000000	0.000000	18447.000000		1
16312.219727	3833.528320	1.245830	2.519415	4094.832031	99998.000000	670.978394	414.448334	212.478851	109.781097	106.225548	505.418610	675.021179	346.057159	2.295698	0.000000	4.212513	3.583599	0.095459	0.401300	3.612236	4.999991	2.826709	2.617471	2.327316	2.040528	2.026229	2.703651	2.829317	2.539148	0.360915	0.000000	18493.000000		1
24962.113281	5747.598633	2.544085	4.169215	6423.057617	99998.000000	1006.291809	645.617737	319.441406	162.781311	109.555984	546.389160	708.908386	382.957184	3.125148	99998.000000	4.397281	3.759486	0.405532	0.620054	3.807742	4.999991	3.002724	2.809975	2.504391	2.211605	2.039636	2.737502	2.850590	2.583150	0.494871	4.999991	18518.000000		1
10083.550781	2681.474365	2.516331	3.204005	1512.530640	50817.074219	228.017807	153.126129	96.286659	64.006081	35.395153	170.799042	258.722595	214.711472	0.042644	0.000000	4.003613	3.428374	0.400768	0.505693	3.179704	4.706010	2.357969	2.185049	1.983566	1.806221	1.548944	2.232486	2.412834	2.331855	0.000000	0.000000	18553.000000		1
15650.473633	4181.074707	2.550252	3.074487	2612.978271	64482.296875	393.185944	262.919556	148.383347	27.880081	32.619789	155.753479	188.894424	85.006340	1.014424	0.000000	4.194528	3.621288	0.406583	0.487773	3.417136	4.809441	2.594598	2.419823	2.171385	1.445294	1.513481	2.192438	2.276219	1.929451	0.006220	0.000000	18573.000000		1
4234.417480	486.694153	2.013681	2.803118	178.178421	21396.947266	31.182766	27.164654	25.558027	11.607193	7.098767	21.401148	22.162830	45.738014	0.291318	99998.000000	3.626794	2.687256	0.303991	0.447641	2.250855	4.330352	1.493915	1.434004	1.407527	1.064727	0.851183	1.330437	1.345625	1.660277	0.000000	4.999991	18613.000000		1
6181.786133	2853.932373	3.142330	3.845422	2318.370117	54198.976562	363.982941	239.156281	152.922607	70.340080	39.552032	167.980499	242.770416	163.654022	0.229058	0.000000	3.791114	3.455444	0.497252	0.584944	3.365183	4.733991	2.561081	2.378682	2.184472	1.847203	1.597169	2.225259	2.385196	2.213927	0.000000	0.000000	18647.000000		1
8341.038086	687.852600	1.717642	2.605759	957.124695	38396.273438	161.698929	98.830742	68.496002	21.438152	12.458304	57.739925	83.014244	25.702963	0.015221	0.000000	3.921220	2.837495	0.234933	0.415934	2.980968	4.584289	2.208707	1.994892	1.835665	1.331187	1.095459	1.761476	1.919153	1.409983	0.000000	0.000000	18672.000000		1
17729.734375	2510.832520	3.506211	5.347203	2776.604492	70368.281250	452.402985	286.525574	141.617615	66.929466	46.104977	253.144119	386.491150	177.339645	0.668944	99998.000000	4.248702	3.399818	0.544838	0.728127	3.443514	4.847377	2.655525	2.457163	2.151117	1.825617	1.663748	2.403368	2.587140	2.248806	0.000000	4.999991	18708.000000		1
10988.291992	4009.896484	3.290349	3.743659	2787.190918	63245.457031	429.037476	277.801697	110.212822	66.010513	46.311588	228.813416	306.674744	194.420471	1.590341	0.000000	4.040930	3.603133	0.517242	0.573296	3.445167	4.801029	2.632495	2.443735	2.042232	1.819613	1.665690	2.359482	2.486678	2.288742	0.201490	0.000000	18767.000000		1
10984.653320	3013.077881	0.419388	1.381515	1771.407471	52333.863281	265.549988	170.250137	66.534744	49.466255	37.337910	156.434982	251.704010	181.009293	2.269825	99998.000000	4.040786	3.479010	0.000000	0.140356	3.248318	4.718783	2.424146	2.231087	1.823048	1.694309	1.572150	2.194334	2.400890	2.257701	0.355992	4.999991	18789.000000		1
2933.637695	393.398712	2.997394	3.327354	0.000000	15477.281250	0.000000	0.000000	7.071013	0.000000	0.000000	0.000000	0.000000	0.000000	0.621110	4846.162109	3.467407	2.594833	0.476744	0.522099	0.000000	4.189695	0.000000	0.000000	0.849482	0.000000	0.000000	0.000000	0.000000	0.000000	0.000000	3.685398	18811.000000		1
11097.728516	1067.380615	1.933504	1.961258	1145.877197	40520.964844	200.060638	118.144196	82.520851	33.770023	23.143459	102.306114	145.870087	88.750000	0.540913	99998.000000	4.045234	3.028319	0.286345	0.292535	3.059138	4.607680	2.301162	2.072412	1.916564	1.528531	1.364428	2.009902	2.163966	1.948168	0.000000	4.999991	18836.000000		1
41911.527344	11305.883789	2.593424	4.412830	11984.049805	99998.000000	1857.527100	1213.031860	586.835510	234.712601	208.210953	1031.892944	1395.508911	730.136841	4.558032	99998.000000	4.622334	4.053305	0.413874	0.644717	4.078604	4.999991	3.268935	3.083872	2.768516	2.370536	2.318504	3.013635	3.144733	2.863404	0.658777	4.999991	18909.000000		1
16892.812500	3806.184814	2.281967	4.122959	3375.787354	88489.226562	544.273743	356.181091	221.202744	103.444016	80.615097	364.676788	453.519287	302.548706	1.097974	0.000000	4.227702	3.580490	0.358309	0.615209	3.528375	4.946890	2.735817	2.551671	2.344790	2.014705	1.906416	2.561908	2.656596	2.480795	0.040592	0.000000	18967.000000		1
14346.378906	3967.430420	1.492530	3.444536	3216.598633	73892.929688	501.008881	329.448151	150.902756	58.057549	55.667652	277.030762	394.835754	228.147324	1.262827	0.000000	4.156742	3.598509	0.173923	0.537131	3.507397	4.868603	2.699845	2.517787	2.178697	1.763859	1.745603	2.442528	2.596416	2.358215	0.101344	0.000000	19005.000000		1
20982.453125	6508.468262	2.587257	3.244093	4710.454102	99998.000000	726.599792	469.061340	204.683167	111.002258	74.527802	449.319244	618.724426	310.119263	4.369369	0.000000	4.321856	3.813479	0.412840	0.511093	3.673063	4.999991	2.861295	2.671230	2.311082	2.045332	1.872318	2.652555	2.791497	2.491529	0.640419	0.000000	19056.000000		1
14491.857422	2568.220947	2.445405	4.132210	2344.689941	62793.136719	352.452850	222.908051	126.155754	43.212433	35.792957	187.744186	253.828705	143.042313	1.153367	0.000000	4.161124	3.409632	0.388351	0.616182	3.370085	4.797912	2.547101	2.348126	2.100907	1.635609	1.553798	2.273566	2.404541	2.155464	0.061967	0.000000	19108.000000		1
16118.547852	5431.481445	2.121612	3.783747	4589.488281	99213.906250	691.805969	449.023193	215.411484	110.573624	93.801163	440.826630	621.977783	427.566559	4.618808	0.000000	4.207326	3.734918	0.326666	0.577922	3.661764	4.996572	2.839984	2.652269	2.333269	2.043652	1.972208	2.644268	2.793775	2.631004	0.664530	0.000000	19143.000000		1
21762.296875	5218.345703	1.088560	2.670518	3252.462402	77874.148438	509.544647	344.999451	160.002869	118.471077	66.781448	286.500916	405.289612	199.243439	2.565440	99998.000000	4.337705	3.717533	0.036852	0.426595	3.512212	4.891393	2.707182	2.537818	2.204128	2.073612	1.824656	2.457126	2.607765	2.299384	0.409162	4.999991	19196.000000		1
17399.656250	3397.422852	3.752910	4.693450	2512.790771	66947.398438	384.819763	262.614288	113.688194	76.840599	61.002522	250.165222	320.529968	193.412094	1.937183	0.000000	4.240541	3.531150	0.574368	0.671492	3.400156	4.825734	2.585257	2.419318	2.055715	1.885591	1.785348	2.398227	2.505869	2.286484	0.287171	0.000000	19234.000000		1
8137.693848	499.349823	1.424687	3.154665	1169.674438	37672.464844	179.908401	119.926598	58.819233	48.420864	20.997177	96.709129	112.652061	105.599548	1.364665	0.000000	3.910501	2.698405	0.153720	0.498953	3.068065	4.576024	2.255051	2.078916	1.769519	1.685032	1.322161	1.985467	2.051739	2.023662	0.135026	0.000000	19264.000000		1
6714.048828	1236.653198	2.248045	3.959521	821.168762	29609.906250	115.748131	76.612404	33.322880	42.472332	8.800990	50.625740	79.804077	50.551731	0.243774	99998.000000	3.826984	3.092248	0.351805	0.597643	2.914433	4.471437	2.063514	1.884299	1.522743	1.628106	0.944532	1.704371	1.902025	1.703736	0.000000	4.999991	19301.000000		1
19504.333984	9008.643555	3.129995	4.693450	7752.448242	99998.000000	1273.661255	792.135376	448.508209	253.076279	160.243393	832.211670	1050.429321	472.034058	2.942426	99998.000000	4.290131	3.954659	0.495544	0.671492	3.889439	4.999991	3.105054	2.898799	2.651770	2.403251	2.204780	2.920234	3.021367	2.673973	0.468706	4.999991	19338.000000		1
24298.861328	7367.554688	1.230412	1.887248	6660.558105	99998.000000	1036.919434	684.025696	348.715332	144.608841	124.564545	596.638672	816.734375	476.012085	3.205302	0.000000	4.385586	3.867323	0.090050	0.275829	3.823511	4.999991	3.015745	2.835073	2.542471	2.160195	2.095394	2.775711	2.912081	2.677618	0.505869	0.000000	19406.000000		1
6162.913574	661.326294	2.661267	3.595639	747.279358	31794.181641	121.517807	76.951614	37.226894	14.808113	12.236276	48.972855	69.846680	68.079697	0.093758	99998.000000	3.789786	2.820416	0.425088	0.555776	2.873483	4.502347	2.084640	1.886218	1.570857	1.170500	1.087649	1.689955	1.844146	1.833018	0.000000	4.999991	19432.000000		1
9813.289062	3186.075684	3.620309	3.601807	2543.144043	62902.890625	397.348999	249.107498	120.117790	82.767548	39.894329	207.366013	263.172424	162.799820	0.402461	0.000000	3.991815	3.503256	0.558746	0.556520	3.405371	4.798671	2.599172	2.396387	2.079607	1.917860	1.600911	2.316738	2.420240	2.211654	0.000000	0.000000	19467.000000		1
18548.537109	3053.431885	2.957305	3.416783	3849.523682	91988.703125	608.995239	388.344482	211.957703	98.399017	71.037003	348.043091	450.577393	305.814362	1.727205	0.000000	4.268310	3.484788	0.470896	0.533617	3.585407	4.963735	2.784614	2.589217	2.326249	1.992991	1.851485	2.541633	2.653769	2.485458	0.237344	0.000000	19528.000000		1
11178.041016	1766.840454	2.047602	3.219423	1669.036621	63326.992188	291.885132	177.429077	157.702393	59.516159	47.292217	241.629440	283.528198	191.330566	1.843468	0.000000	4.048366	3.247197	0.311246	0.507778	3.222466	4.801589	2.465212	2.249025	2.197838	1.774635	1.674790	2.383150	2.452596	2.281784	0.265636	0.000000	19596.000000		1
9828.504883	724.505920	2.241878	4.354239	825.609375	29771.251953	138.324188	87.679947	46.838909	35.068275	15.286093	35.425991	43.474548	22.048733	0.296531	99998.000000	3.992487	2.860042	0.350612	0.638912	2.916775	4.473797	2.140898	1.942900	1.670607	1.544914	1.184296	1.549322	1.638235	1.343384	0.000000	4.999991	19612.000000		1
5403.721680	1144.471069	1.952007	3.395196	576.878113	25948.464844	92.154449	59.044346	29.859842	34.062977	16.220467	38.596073	72.474030	67.003479	1.717384	0.000000	3.732693	3.058605	0.290481	0.530865	2.761084	4.414112	1.964516	1.771178	1.475088	1.532283	1.210063	1.586543	1.860182	1.826097	0.234867	0.000000	19654.000000		1
17132.533203	2089.748047	0.971378	2.565671	3141.247314	88222.164062	499.053772	315.136505	208.254135	69.017159	73.590340	355.857269	434.356934	298.249969	2.080394	0.000000	4.233821	3.320094	0.000000	0.409201	3.497102	4.945578	2.698147	2.498499	2.318594	1.838957	1.866821	2.551276	2.637847	2.474581	0.318146	0.000000	19671.000000		1
18341.123047	5618.479492	3.012813	5.680247	6121.184570	99998.000000	940.182617	618.163208	297.898407	122.664963	119.482544	620.580811	788.622986	442.044708	3.033355	99998.000000	4.263426	3.749619	0.478972	0.754367	3.786835	4.999991	2.973212	2.791103	2.474068	2.088721	2.077304	2.792798	2.896869	2.645466	0.481923	4.999991	19746.000000		1
21952.347656	3809.549072	2.578006	4.323402	3561.881592	96507.710938	545.938965	349.341339	224.887817	90.165436	76.455132	433.690857	518.444336	421.688934	2.821513	99998.000000	4.341481	3.580873	0.411284	0.635826	3.551679	4.984562	2.737144	2.543250	2.351966	1.955040	1.883407	2.637180	2.714702	2.624992	0.450482	4.999991	19791.000000		1
17084.804688	5989.157227	1.652884	2.408400	3725.560303	98060.421875	631.250549	392.942322	248.228638	130.880035	91.830658	438.156097	626.276489	314.091125	2.117473	99998.000000	4.232610	3.777366	0.218242	0.381729	3.571192	4.991494	2.800202	2.594329	2.394852	2.116874	1.962988	2.641629	2.796766	2.497056	0.325818	4.999991	19851.000000		1
17442.332031	2639.951660	3.034399	2.429986	2479.184082	62803.496094	389.149323	258.448151	117.360931	35.222466	48.423950	191.210312	276.839569	207.745316	0.347475	99998.000000	4.241604	3.421596	0.482073	0.385604	3.394309	4.797984	2.590116	2.412374	2.069524	1.546820	1.685060	2.281511	2.442228	2.317531	0.000000	4.999991	19871.000000		1
8407.243164	1941.651489	2.981975	3.469206	1617.205078	43326.800781	247.544037	169.047470	72.603546	45.799686	31.784096	145.043655	161.816101	104.406143	0.369541	0.000000	3.924654	3.288171	0.474504	0.540230	3.208765	4.636756	2.393652	2.228009	1.860958	1.660862	1.502210	2.161499	2.209022	2.018726	0.000000	0.000000	19929.000000		1
20187.865234	8343.301758	1.615879	6.685545	9028.088867	99998.000000	1410.634766	920.409668	448.492798	210.113617	170.561584	823.154724	1159.183594	618.039856	2.537966	0.000000	4.305090	3.921338	0.208409	0.825137	3.955596	4.999991	3.149415	2.963981	2.651756	2.322454	2.231881	2.915482	3.064152	2.791017	0.404486	0.000000	19953.000000		1
16963.277344	3769.700928	2.673601	4.116791	3284.733643	81111.968750	490.542664	326.111542	185.357376	82.129211	51.979500	273.780487	352.687195	252.804901	4.871128	0.000000	4.229510	3.576307	0.427097	0.614559	3.516500	4.909085	2.690677	2.513366	2.268010	1.914498	1.715832	2.437402	2.547390	2.402786	0.687630	0.000000	20009.000000		1
20359.900391	5216.683594	3.811501	2.593424	4086.123535	99031.695312	624.642151	393.830444	230.395370	69.143593	58.865490	334.314301	457.747101	278.190247	1.329419	99998.000000	4.308775	3.717395	0.581096	0.413874	3.611311	4.995774	2.795631	2.595309	2.362474	1.839752	1.769861	2.524155	2.660626	2.444342	0.123662	4.999991	20060.000000		1
5568.004883	1325.939819	1.144067	4.064368	490.684509	27310.160156	55.285267	25.878736	9.423905	10.885598	0.000000	0.000000	6.725634	18.607279	0.049202	0.000000	3.745700	3.122524	0.058451	0.608993	2.690802	4.436324	1.742609	1.412943	0.974231	1.036852	0.000000	0.000000	0.827733	1.269683	0.000000	0.000000	20084.000000		1
39482.281250	12958.397461	2.297385	3.102241	10621.204102	99998.000000	1693.021973	1091.668213	430.986420	229.541183	208.072189	974.322693	1303.520996	821.396973	4.620104	0.000000	4.596402	4.112551	0.361234	0.491676	4.026174	4.999991	3.228662	3.038091	2.634464	2.360861	2.318214	2.988703	3.115118	2.914553	0.664652	0.000000	20145.000000		1
11643.288086	2824.491943	1.020718	1.631298	2437.757080	60690.570312	392.535278	252.952927	116.195274	52.775105	54.101112	195.727982	273.922333	149.774109	0.663509	99998.000000	4.066076	3.450940	0.008906	0.212533	3.386990	4.783121	2.593879	2.403040	2.065188	1.722429	1.733206	2.291653	2.437628	2.175437	0.000000	4.999991	20221.000000		1
13697.569336	2542.770752	2.574922	3.355108	2788.433838	63886.679688	455.989380	283.299988	125.498917	66.007431	51.837650	201.960220	286.747620	171.810501	2.039122	0.000000	4.136643	3.405307	0.410764	0.525706	3.445360	4.805410	2.658955	2.452247	2.098640	1.819593	1.714645	2.305266	2.457500	2.235050	0.309443	0.000000	20266.000000		1
16323.327148	2298.696045	1.850243	2.519415	2537.300293	65250.234375	421.747528	257.115967	132.523666	84.824402	38.753345	212.636124	265.503754	159.842514	2.279955	99998.000000	4.212809	3.361482	0.267229	0.401300	3.404372	4.814582	2.625052	2.410129	2.122293	1.928521	1.588309	2.327637	2.424071	2.203692	0.357926	4.999991	20297.000000		1
23586.744141	12310.389648	1.782401	5.803596	11080.461914	99998.000000	1734.254639	1136.160400	556.300293	266.546051	227.037186	1157.832886	1503.149902	811.529053	5.762614	0.000000	4.372668	4.090272	0.251005	0.763697	4.044558	4.999991	3.239113	3.055440	2.745309	2.425772	2.356097	3.063646	3.177002	2.909304	0.760620	0.000000	20350.000000		1
8785.219727	2164.309814	3.000478	4.138377	1509.561035	44563.503906	272.670349	162.096725	82.175468	55.445621	26.631168	117.700142	179.738800	76.729591	0.259562	0.000000	3.943753	3.335320	0.477190	0.616830	3.178851	4.648979	2.435638	2.209774	1.914742	1.743867	1.425390	2.070777	2.254642	1.884963	0.000000	0.000000	20435.000000		1
17738.523438	5373.263672	2.587257	4.551599	3673.491455	94748.960938	605.100464	377.187500	211.482803	74.709740	84.053467	349.720642	474.023071	255.894806	0.075398	0.000000	4.248918	3.730238	0.412840	0.658164	3.565079	4.976574	2.781827	2.576557	2.325275	1.873377	1.924556	2.543721	2.675799	2.408062	0.000000	0.000000	20467.000000		1
16479.250000	5204.882324	1.662135	3.472290	2398.143555	64346.625000	387.881897	238.212646	138.250183	74.213257	41.371441	205.145721	316.928162	154.834518	1.864780	99998.000000	4.216938	3.716411	0.220666	0.540616	3.379875	4.808526	2.588700	2.376965	2.140666	1.870481	1.616701	2.312063	2.500961	2.189868	0.270627	4.999991	20498.000000		1
21571.498047	6011.819824	2.482410	4.545431	5674.622070	99998.000000	903.868469	566.522888	268.723175	115.692627	81.077660	378.507355	512.680847	308.386200	2.627380	99998.000000	4.333880	3.779006	0.394873	0.657575	3.753937	4.999991	2.956105	2.753217	2.429305	2.063306	1.908901	2.578074	2.709847	2.489095	0.419523	4.999991	20541.000000		1
18226.810547	3859.163330	2.630429	4.456003	2909.220703	69699.062500	443.950439	280.533875	142.009247	67.197754	48.522629	256.224762	341.388397	224.983414	1.389805	0.000000	4.260711	3.586493	0.420027	0.648945	3.463777	4.843227	2.647335	2.447985	2.152317	1.827355	1.685944	2.408621	2.533249	2.352150	0.142954	0.000000	20567.000000		1
17709.896484	2842.368408	2.155533	3.826920	3096.363525	72253.539062	458.009216	321.226898	173.222855	102.744011	55.467209	242.690247	326.191711	217.446747	1.183738	0.000000	4.248216	3.453680	0.333555	0.582849	3.490852	4.858859	2.660874	2.506812	2.238605	2.011756	1.744036	2.385052	2.513473	2.337353	0.073256	0.000000	20710.000000		1
13166.664062	4007.435791	2.944971	3.913265	3048.531738	75094.453125	483.881775	309.033783	166.780930	76.038834	45.371048	269.142548	368.556122	137.581009	3.371771	0.000000	4.119476	3.602867	0.469081	0.592539	3.484091	4.875608	2.684739	2.490006	2.222146	1.881035	1.656779	2.429982	2.566504	2.138558	0.527858	0.000000	20744.000000		1
13005.119141	5196.445312	3.129995	4.052033	3324.702148	72076.460938	478.929291	324.289062	122.282578	73.689018	43.332699	252.280670	329.565338	276.928986	1.184957	0.000000	4.114114	3.715706	0.495544	0.607673	3.521753	4.857793	2.680271	2.510932	2.087365	1.867403	1.636816	2.401884	2.517941	2.442369	0.073703	0.000000	20803.000000		1
19018.798828	4564.281738	2.525582	4.135293	4025.808594	96248.164062	615.329224	399.597046	209.419785	53.364098	69.791176	325.584229	442.275970	202.490616	2.946207	99998.000000	4.279183	3.659372	0.402361	0.616506	3.604853	4.983392	2.789108	2.601622	2.321018	1.727249	1.843801	2.512663	2.645693	2.306405	0.469263	4.999991	20900.000000		1
9968.549805	1441.321045	3.092990	3.244093	1432.748169	43343.320312	217.391251	138.959442	83.809853	46.185154	16.892721	66.096855	87.226631	98.062889	0.261743	0.000000	3.998632	3.158761	0.490378	0.511093	3.156170	4.636922	2.337242	2.142888	1.923295	1.664502	1.227700	1.820181	1.940649	1.991505	0.000000	0.000000	20927.000000		1
22500.353516	6547.677734	1.403101	3.669649	5849.235840	99998.000000	952.196838	599.605225	277.659851	171.199921	119.467125	628.826782	826.534485	536.730896	4.306915	0.000000	4.352190	3.816087	0.147089	0.564625	3.767099	4.999991	2.978727	2.777865	2.443513	2.233504	2.077248	2.798531	2.917261	2.729757	0.634166	0.000000	20977.000000		1
12997.440430	3093.603516	3.022064	3.651147	2398.593750	59358.183594	368.038055	251.818100	154.723511	76.603157	53.373352	242.064240	321.695618	201.858459	1.225242	0.000000	4.113858	3.490465	0.480304	0.562429	3.379957	4.773480	2.565893	2.401087	2.189556	1.884247	1.727324	2.383931	2.507445	2.305047	0.088222	0.000000	21065.000000		1
7901.278809	2051.663818	1.918085	4.082870	2583.284912	60999.984375	400.130524	265.232361	142.715424	82.816887	38.454224	210.773544	299.683899	221.282928	0.131380	0.000000	3.897697	3.312106	0.282868	0.610966	3.412172	4.785330	2.602202	2.423626	2.154471	1.918119	1.584944	2.323816	2.476663	2.344948	0.000000	0.000000	21088.000000		1
13570.791016	1795.698120	1.699140	2.275799	3317.927002	77131.531250	501.539276	333.398407	148.907578	48.667564	50.187847	219.577621	343.010437	145.336609	1.576550	99998.000000	4.132605	3.254233	0.230229	0.357134	3.520867	4.887232	2.700305	2.522964	2.172917	1.687240	1.700599	2.341588	2.535307	2.162375	0.197708	4.999991	21123.000000		1
14211.071289	3321.864990	1.674470	2.300469	2140.947266	53584.906250	341.903381	222.692200	110.792564	78.635338	47.403233	173.932114	239.347473	225.393555	0.075661	0.000000	4.152627	3.521382	0.223877	0.361816	3.330606	4.729043	2.533903	2.347705	2.044511	1.895618	1.675808	2.240380	2.379029	2.352942	0.000000	0.000000	21194.000000		1
13254.719727	3830.940918	2.507080	3.691235	2255.674805	59681.546875	359.702698	230.262772	126.001564	60.339516	43.119919	210.412750	278.227234	197.337692	1.169926	0.000000	4.122371	3.583305	0.399168	0.567172	3.353276	4.775840	2.555944	2.362224	2.100376	1.780602	1.634678	2.323072	2.444400	2.295210	0.068158	0.000000	21241.000000		1
15383.002930	5667.964355	2.642764	3.447620	3863.203125	91438.445312	612.196167	384.878357	213.783279	115.939323	75.446754	377.159760	510.004120	381.699005	1.007076	0.000000	4.187041	3.753427	0.422058	0.537519	3.586947	4.961129	2.786891	2.585324	2.329974	2.064231	1.877641	2.576525	2.707574	2.581721	0.003062	0.000000	21307.000000		1
3617.802246	656.731506	1.649800	1.659051	73.448486	24615.279297	0.000000	0.000000	13.802814	23.843468	0.000000	1.736145	11.314238	24.117920	0.142354	1955.017090	3.558445	2.817388	0.217431	0.219860	1.865983	4.391205	0.000000	0.000000	1.139968	1.377369	0.000000	0.239586	1.053625	1.382340	0.000000	3.291151	21340.000000		1
25157.914062	4507.062988	1.430855	2.371395	3585.216309	84389.984375	560.793335	364.056946	185.622574	88.506386	55.646065	311.559387	423.196899	297.981689	4.106720	99998.000000	4.400675	3.653894	0.155596	0.375004	3.554515	4.926291	2.748803	2.561169	2.268631	1.946975	1.745434	2.493541	2.626543	2.474190	0.613495	4.999991	21394.000000		1
10305.034180	2173.320312	1.865662	2.343642	1652.921021	47162.699219	257.045044	166.990616	95.663742	42.459999	26.020588	125.190544	199.493225	111.936630	0.715640	0.000000	4.013050	3.337124	0.270833	0.369891	3.218252	4.673599	2.410009	2.222692	1.980747	1.627980	1.415317	2.097572	2.299928	2.048972	0.000000	0.000000	21429.000000		1
13819.417969	2801.120361	1.261249	2.374479	2619.555908	68160.367188	444.150879	274.107361	135.838699	65.276581	55.753998	254.149414	358.996521	208.584091	1.338179	99998.000000	4.140490	3.447332	0.100801	0.375568	3.418228	4.833532	2.647531	2.437921	2.133024	1.814757	1.746276	2.405089	2.555090	2.319281	0.126514	4.999991	21490.000000		1
11940.853516	1647.660156	1.514116	3.160832	2061.741455	50167.703125	315.133423	209.077484	100.511383	30.849722	20.889246	96.496353	165.504257	105.118484	1.353190	99998.000000	4.077035	3.216868	0.180159	0.499801	3.314234	4.700424	2.498494	2.320307	2.002215	1.489251	1.319923	1.984511	2.218809	2.021679	0.131359	4.999991	21534.000000		1
14847.206055	2164.852539	2.522498	4.570101	1833.794556	52918.078125	304.809082	182.745438	101.066452	73.096947	37.300903	141.130386	227.715607	89.224899	1.246520	99998.000000	4.171645	3.335428	0.401831	0.659926	3.263351	4.723604	2.484028	2.261847	2.004607	1.863899	1.571719	2.149621	2.357393	1.950486	0.095699	4.999991	21569.000000		1
14066.643555	2058.938232	2.318972	4.005776	2063.437500	58200.574219	336.562317	214.837906	109.238365	53.922256	45.515984	197.791000	251.037918	156.265381	0.851749	99998.000000	4.148190	3.313643	0.365295	0.602687	3.314591	4.764927	2.527066	2.332111	2.038375	1.731768	1.658164	2.296206	2.399739	2.193863	0.000000	4.999991	21610.000000		1
21504.511719	4438.881348	3.592556	4.785963	4057.321289	97848.390625	647.147217	415.247009	222.056946	84.290916	69.214516	393.559082	506.282074	256.369690	2.850362	0.000000	4.332530	3.647274	0.555404	0.679969	3.608239	4.990554	2.811003	2.618306	2.346464	1.925781	1.840197	2.595010	2.704392	2.408867	0.454900	0.000000	21643.000000		1
35054.632812	6205.595703	2.803118	3.891678	7137.930176	99998.000000	1127.498169	728.064575	338.545166	186.393509	120.907227	608.699219	920.890747	426.706177	2.541694	99998.000000	4.544745	3.792783	0.447641	0.590137	3.853572	4.999991	3.052116	2.862170	2.529617	2.270431	2.082452	2.784403	2.964208	2.630129	0.405123	4.999991	21705.000000		1
7879.464355	1098.837891	1.770066	1.800903	719.232727	29070.972656	97.991966	67.774414	40.310635	30.297733	7.336215	25.280491	39.669216	54.289219	0.772859	99998.000000	3.896497	3.040934	0.247989	0.255490	2.856869	4.463459	1.991190	1.831066	1.605420	1.481410	0.865472	1.402786	1.598454	1.734714	0.000000	4.999991	21735.000000		1
5063.187500	979.022278	1.948923	2.553336	616.130981	27117.634766	94.100288	71.481064	34.257256	32.767807	19.273367	64.308289	98.207825	81.672821	0.351190	0.000000	3.704424	2.990793	0.289795	0.407108	2.789673	4.433252	1.973591	1.854191	1.534753	1.515447	1.284958	1.808267	1.992146	1.912078	0.000000	0.000000	21784.000000		1
22545.091797	6217.153320	3.031315	5.054248	7258.294434	99998.000000	1161.860229	742.206604	356.982849	204.488892	135.015335	741.966064	964.809326	456.673950	2.661777	0.000000	4.353052	3.793591	0.481631	0.703657	3.860835	4.999991	3.065154	2.870525	2.552647	2.310670	2.130383	2.870384	2.984442	2.659606	0.425172	0.000000	21817.000000		1
9949.665039	2375.878906	2.371395	4.082870	1886.575806	50701.285156	310.449219	194.639420	109.885948	85.293129	37.519848	183.368362	261.612061	137.186279	0.020499	99998.000000	3.997808	3.375824	0.375004	0.610966	3.275674	4.705019	2.491991	2.289231	2.040942	1.930914	1.574261	2.263324	2.417658	2.137311	0.000000	4.999991	21852.000000		1
14153.951172	1962.090454	2.531749	2.670518	2500.165771	66594.054688	391.665649	253.427811	151.988235	75.520760	35.382820	220.268372	286.300476	186.877655	2.116392	0.000000	4.150877	3.292719	0.403421	0.426595	3.397969	4.823435	2.592916	2.403854	2.181810	1.878066	1.548792	2.342952	2.456822	2.271557	0.325596	0.000000	21872.000000		1
12083.525391	3941.422119	2.010598	3.854673	2058.506592	53427.863281	344.700317	215.692108	104.128609	69.720253	31.768677	150.609802	178.058167	147.223862	4.022467	0.000000	4.082194	3.595653	0.303325	0.585988	3.313552	4.727768	2.537442	2.333834	2.017570	1.843359	1.501999	2.177853	2.250562	2.167978	0.604492	0.000000	21943.000000		1
15847.907227	3880.237549	2.870961	4.505342	4018.857910	88247.585938	618.178589	405.163177	190.957443	107.159920	73.988144	333.345978	422.919342	250.233063	1.561957	0.000000	4.199972	3.588858	0.458027	0.653728	3.604103	4.945703	2.791114	2.607630	2.280936	2.030032	1.869162	2.522895	2.626258	2.398345	0.193669	0.000000	22063.000000		1
6722.208008	1641.652954	1.597377	1.187239	705.608765	28426.021484	110.166565	84.420433	38.509731	33.181030	15.976851	36.637901	50.277275	48.143330	0.613943	99998.000000	3.827512	3.215281	0.203407	0.074538	2.848564	4.453716	2.042050	1.926448	1.585570	1.520890	1.203491	1.563931	1.701372	1.682536	0.000000	4.999991	22132.000000		1
20158.539062	6749.508301	2.032184	2.541001	4262.880371	94033.343750	673.189392	441.634552	212.463440	108.920738	70.898239	357.867889	470.563110	296.939362	2.044672	99998.000000	4.304459	3.829272	0.307963	0.405005	3.629703	4.973282	2.828137	2.645063	2.327284	2.037111	1.850635	2.553723	2.672618	2.472668	0.310624	4.999991	22156.000000		1
14768.410156	2706.763916	3.749826	5.223854	1790.906006	41928.273438	240.362015	183.504044	52.842949	52.485233	26.637335	90.005081	149.376312	78.629173	0.450039	99998.000000	4.169334	3.432450	0.574011	0.717991	3.253073	4.622507	2.380866	2.263646	1.722987	1.720037	1.425491	1.954267	2.174282	1.895584	0.000000	4.999991	22189.000000		1
9060.154297	607.129578	1.794736	2.053770	1098.631226	33309.554688	161.874695	117.783401	58.455353	38.466557	20.226242	62.627651	51.695797	64.184937	0.282299	11285.137695	3.957136	2.783281	0.254001	0.312552	3.040852	4.522569	2.209179	2.071084	1.766824	1.585083	1.305915	1.796766	1.713455	1.807433	0.000000	4.052507	22261.000000		1
17462.255859	2973.723389	3.105325	1.461692	2920.103271	70423.960938	485.987976	299.184326	154.470642	82.215561	52.627087	242.801254	326.537109	194.321793	1.705951	99998.000000	4.242100	3.473300	0.492107	0.164856	3.465398	4.847721	2.686625	2.475939	2.188846	1.914954	1.721209	2.385251	2.513932	2.288522	0.231967	4.999991	22290.000000		1
10734.056641	4845.416992	2.784616	4.826051	2887.384766	68695.304688	457.352386	295.798401	132.835129	94.578270	48.257427	220.182037	290.876740	170.391983	0.118030	0.000000	4.030764	3.685331	0.444765	0.683592	3.460505	4.836927	2.660251	2.470996	2.123313	1.975791	1.683564	2.342782	2.463709	2.231449	0.000000	0.000000	22330.000000		1
17454.929688	5785.272949	2.867877	5.137509	4314.156738	99954.859375	692.111267	437.961823	206.366882	127.660614	77.784225	406.153076	515.511719	333.953491	4.262146	0.000000	4.241918	3.762324	0.457561	0.710753	3.634896	4.999804	2.840176	2.641436	2.314640	2.106057	1.890892	2.608690	2.712239	2.523686	0.629628	0.000000	22379.000000		1
22844.681641	9085.527344	3.987274	3.681984	5836.996094	99998.000000	908.793213	584.504150	332.084747	173.654587	109.759514	530.051514	715.020325	432.124298	3.325850	0.000000	4.358785	3.958350	0.600676	0.566082	3.766189	4.999991	2.958465	2.766788	2.521249	2.239686	2.040442	2.724318	2.854318	2.635609	0.521903	0.000000	22427.000000		1
10255.565430	5549.591797	2.420735	3.907097	3669.840332	87616.257812	552.260620	363.110229	188.114227	86.653061	57.573402	304.352692	366.366669	258.238464	1.080433	0.000000	4.010960	3.744261	0.383947	0.591854	3.564647	4.942585	2.742144	2.560039	2.274422	1.937784	1.760222	2.483377	2.563916	2.412021	0.033598	0.000000	22514.000000		1
7010.232422	2815.391846	2.038351	3.293433	2474.669434	65505.347656	424.957703	262.009857	152.518631	62.547474	44.263985	212.790314	293.744629	201.087524	1.400434	99998.000000	3.845732	3.449539	0.309279	0.517649	3.393517	4.816277	2.628346	2.418318	2.183323	1.796210	1.646050	2.327952	2.467970	2.303385	0.146263	4.999991	22563.000000		1
8002.921875	2987.492188	1.375347	2.411484	886.867859	33089.132812	142.225113	92.169868	77.704048	36.193840	17.373785	59.744354	83.427467	38.827354	0.524415	0.000000	3.903249	3.475307	0.138412	0.382284	2.947859	4.519685	2.152976	1.964589	1.890444	1.558635	1.239894	1.776297	1.921309	1.589138	0.000000	0.000000	22607.000000		1
13104.536133	4494.558594	3.105325	3.860841	3460.707275	80072.320312	529.530396	351.034302	170.657181	99.512253	58.964169	260.939819	354.925995	199.653580	1.641327	99998.000000	4.117422	3.652687	0.492107	0.586682	3.539165	4.903482	2.723891	2.545350	2.232125	1.997877	1.770588	2.416540	2.550138	2.300277	0.215195	4.999991	22637.000000		1
18766.181641	4098.788574	2.695188	4.477589	4429.926270	95149.039062	709.278442	455.708740	215.704437	162.546951	86.042480	376.845215	507.056091	329.796600	1.487094	0.000000	4.273376	3.612655	0.430589	0.651044	3.646396	4.978405	2.850817	2.658687	2.333859	2.210979	1.934713	2.576163	2.705056	2.518246	0.172338	0.000000	22712.000000		1
23894.380859	1760.253540	1.924253	3.102241	4120.121582	95310.195312	659.358826	430.261719	225.646408	101.954567	75.563934	351.737396	483.406891	303.261047	1.979739	99998.000000	4.378296	3.245575	0.284262	0.491676	3.614910	4.979139	2.819122	2.633733	2.353428	2.008407	1.878315	2.546219	2.684313	2.481817	0.296608	4.999991	22833.000000		1
12814.704102	5900.129883	2.673601	3.459955	2356.821289	64082.230469	375.389679	239.908707	168.196365	53.256168	38.509731	200.082214	257.504517	178.431290	0.230488	99998.000000	4.107708	3.770862	0.427097	0.539070	3.372327	4.806737	2.574482	2.380046	2.225816	1.726370	1.585570	2.301208	2.410785	2.251471	0.000000	4.999991	22881.000000		1
20866.093750	7128.950195	3.080655	2.174036	4986.960449	99998.000000	790.245056	508.878571	241.715775	151.701447	89.052208	408.885254	563.969543	373.009033	0.611892	99998.000000	4.319441	3.853026	0.488643	0.337267	3.697836	4.999991	2.897762	2.706614	2.383305	2.180990	1.949645	2.611601	2.751256	2.571719	0.000000	4.999991	22936.000000		1
16704.837891	5768.435547	2.436154	3.410615	4774.435547	99998.000000	727.342957	474.516479	220.215958	102.133430	75.665695	384.560730	529.308350	275.991547	2.072676	99998.000000	4.222842	3.761058	0.386705	0.532833	3.678922	4.999991	2.861739	2.676251	2.342849	2.009168	1.878899	2.584965	2.723709	2.440896	0.316532	4.999991	22990.000000		1
12431.994141	4594.727539	1.803987	4.826051	3548.994629	83311.054688	569.548035	360.751190	168.387558	108.387253	74.925598	332.889587	496.290741	262.518677	0.876253	0.000000	4.094541	3.662260	0.256233	0.683592	3.550105	4.920702	2.755530	2.557208	2.226310	2.034978	1.874630	2.522300	2.695736	2.419160	0.000000	0.000000	23033.000000		1
17011.015625	5416.473145	2.923384	4.261727	3738.290039	84630.789062	606.497375	368.710297	164.674728	74.225594	53.697144	311.099915	409.128876	238.132477	1.296870	0.000000	4.230730	3.733716	0.465886	0.629586	3.572673	4.927528	2.782829	2.566685	2.216627	1.870554	1.729951	2.492900	2.611860	2.376819	0.112896	0.000000	23078.000000		1
8563.875977	1337.047485	2.229543	3.133079	1805.979248	51778.753906	257.257812	175.760773	89.153969	77.623871	24.148758	92.246964	142.533493	126.081741	0.334418	99998.000000	3.932670	3.126147	0.348216	0.495971	3.256713	4.714151	2.410369	2.244922	1.950141	1.889995	1.382895	1.964952	2.153917	2.100652	0.000000	4.999991	23118.000000		1
8983.353516	2093.272705	2.914133	3.472290	1780.590820	53006.824219	287.293427	174.857239	80.198792	44.125217	37.794304	163.046524	189.319977	102.673080	0.632547	0.000000	3.953439	3.320826	0.464509	0.540616	3.250564	4.724332	2.458326	2.242684	1.904168	1.644687	1.577426	2.212312	2.277196	2.011456	0.000000	0.000000	23143.000000		1
7010.365234	134.743958	1.591209	3.931767	578.743774	27020.902344	125.591431	69.658577	45.500565	13.300165	12.945536	39.345421	82.471512	66.133858	0.192409	0.000000	3.845741	2.129509	0.201727	0.594588	2.762486	4.431700	2.098960	1.842975	1.658017	1.123857	1.112120	1.594894	1.916304	1.820424	0.000000	0.000000	23193.000000		0
7862.688965	2879.971436	2.352893	2.553336	1070.186890	39382.292969	216.805344	114.483803	98.562454	40.702267	23.081785	114.431381	139.372650	134.543518	0.832895	0.000000	3.895571	3.459388	0.371602	0.407108	3.029460	4.595301	2.336070	2.058744	1.993711	1.609619	1.363269	2.058545	2.144178	2.128863	0.000000	0.000000	23218.000000		1
17522.966797	5110.723633	2.223376	3.022064	3668.492676	80173.281250	576.680725	374.470734	186.843735	84.411179	46.169735	261.402374	350.639587	184.345901	3.262546	0.000000	4.243608	3.708483	0.347013	0.480304	3.564488	4.904030	2.760936	2.573418	2.271479	1.926400	1.664357	2.417310	2.544861	2.265634	0.513557	0.000000	23237.000000		1
17985.580078	2857.355225	3.500043	2.075356	2932.462891	71802.218750	450.423218	299.930603	136.319748	70.707047	47.150364	198.703796	264.134552	182.363052	1.363468	99998.000000	4.254924	3.455964	0.544073	0.317093	3.467232	4.856138	2.653621	2.477021	2.134559	1.849463	1.673485	2.298206	2.421825	2.260937	0.134645	4.999991	23332.000000		1
36862.261719	9506.210938	2.735276	3.348940	7649.806152	99998.000000	1205.775757	776.297302	369.817383	174.089386	118.683853	616.908081	845.252808	437.699707	1.987415	0.000000	4.566582	3.978008	0.437001	0.524907	3.883651	4.999991	3.081267	2.890028	2.567987	2.240772	2.074392	2.790220	2.926987	2.641176	0.298288	0.000000	23353.000000		1
15037.830078	1840.837891	2.935719	3.311935	1909.460327	58666.957031	288.940155	188.311584	71.246696	39.900497	25.101633	120.059204	160.295822	108.803551	0.045664	0.000000	4.177185	3.265016	0.467715	0.520082	3.280911	4.768394	2.460808	2.274877	1.852765	1.600978	1.399702	2.079396	2.204922	2.036643	0.000000	0.000000	23401.000000		1
12593.850586	765.963684	1.979760	3.176251	2017.351074	56797.503906	318.716736	208.812286	112.106239	65.005211	46.986927	185.366623	287.910187	165.643021	0.351695	0.000000	4.100159	2.884208	0.296613	0.501915	3.304781	4.754329	2.503405	2.319756	2.049630	1.812948	1.671977	2.268032	2.459257	2.219173	0.000000	0.000000	23436.000000		1
9237.580078	2136.599121	2.106194	1.856411	979.932007	38692.664062	142.626007	102.401711	49.185635	21.567669	16.488750	34.032143	67.515373	49.737621	0.533041	0.000000	3.965558	3.329723	0.323498	0.268674	2.991196	4.587629	2.154199	2.010307	1.691838	1.333803	1.217188	1.531889	1.829403	1.696685	0.000000	0.000000	23465.000000		1
20792.925781	4874.647949	2.232627	3.805334	4167.049805	99998.000000	654.335449	424.273102	232.813019	106.120705	77.266159	368.704132	487.073456	242.039566	0.796556	0.000000	4.317915	3.687943	0.348816	0.580393	3.619829	4.999991	2.815800	2.627645	2.367007	2.025800	1.887989	2.566678	2.687594	2.383886	0.000000	0.000000	23489.000000		1
25563.556641	5450.604004	2.149366	3.102241	4402.419434	99998.000000	680.568787	440.111206	232.442978	123.756607	76.445885	400.182953	532.934814	290.028717	1.546880	0.000000	4.407621	3.736445	0.332310	0.491676	3.643691	4.999991	2.832872	2.643562	2.366316	2.092568	1.883354	2.602259	2.726674	2.462441	0.189457	0.000000	23527.000000		1
25956.730469	5422.785645	3.308852	4.523845	3824.566895	91810.453125	622.458862	400.056519	171.684067	108.313240	76.384209	330.080322	427.467865	267.458832	2.457527	99998.000000	4.414250	3.734222	0.519677	0.655508	3.582582	4.962892	2.794111	2.602121	2.234730	2.034682	1.883004	2.518620	2.630903	2.427257	0.390498	4.999991	23616.000000		1
15112.494141	2888.004639	3.244093	3.475374	2185.902100	59706.707031	340.342987	226.380341	113.549431	55.451790	46.515114	192.354370	219.882904	176.975769	0.362789	0.000000	4.179336	3.460598	0.511093	0.541001	3.339631	4.776023	2.531917	2.354839	2.055185	1.743916	1.667594	2.284102	2.342191	2.247914	0.000000	0.000000	23653.000000		1
5193.059082	1105.961304	3.598723	3.712821	788.767944	32948.199219	83.088257	74.404449	34.932594	13.130560	17.891851	41.670563	67.373528	28.715775	1.341058	0.000000	3.715423	3.043740	0.556148	0.569704	2.896949	4.517832	1.919540	1.871599	1.543231	1.118283	1.252655	1.619829	1.828489	1.458121	0.127448	0.000000	23697.000000		1
21271.013672	2039.677368	3.241009	5.125174	2903.043945	76477.968750	460.254181	303.285706	153.156967	107.900017	45.910702	214.251999	264.119141	206.246613	2.068131	99998.000000	4.327788	3.309561	0.510680	0.709709	3.462854	4.883536	2.662998	2.481852	2.185137	2.033021	1.661914	2.330925	2.421800	2.314387	0.315578	4.999991	23757.000000		1
13305.388672	1795.025879	0.767851	3.250261	1632.377075	50685.972656	279.642670	174.607452	102.151932	64.129433	33.356804	148.380264	204.602982	134.743958	1.449045	0.000000	4.124028	3.254071	0.000000	0.511918	3.212821	4.704888	2.446604	2.242063	2.009247	1.807057	1.523184	2.171376	2.310912	2.129509	0.161082	0.000000	23794.000000		1
18692.203125	10722.554688	3.151581	3.521630	5355.380859	99998.000000	830.185669	538.840149	263.718262	131.176086	86.471115	424.778839	561.835632	373.095398	3.810192	0.000000	4.271660	4.030298	0.498528	0.546744	3.728790	4.999991	2.919175	2.731460	2.421140	2.117855	1.936871	2.628163	2.749609	2.571820	0.580947	0.000000	23817.000000		1
8245.572266	1538.394043	3.176251	3.533965	600.928162	31930.492188	120.404579	71.650673	39.077137	63.932072	24.068581	53.641636	81.549469	98.762901	1.020721	99998.000000	3.916221	3.187068	0.501915	0.548262	2.778823	4.504206	2.080643	1.855220	1.591923	1.805719	1.381451	1.729502	1.911421	1.994594	0.008907	4.999991	23942.000000		1
13881.027344	2427.198486	2.016765	3.870092	1440.611694	47637.714844	215.562592	151.824799	105.969597	38.972290	23.057116	94.180466	95.540398	88.928856	1.156186	0.000000	4.142422	3.385105	0.304655	0.587721	3.158547	4.677951	2.333573	2.181343	2.025181	1.590756	1.362805	1.973961	1.980187	1.949043	0.063028	0.000000	23968.000000		1
21751.611328	7503.331543	3.080655	4.215471	4587.125977	99998.000000	720.093079	470.997925	252.582870	128.641251	96.406921	477.011200	574.552979	353.785004	2.109620	0.000000	4.337492	3.875254	0.488643	0.624846	3.661541	4.999991	2.857389	2.673019	2.402404	2.109380	1.984108	2.678529	2.759330	2.548739	0.324204	0.000000	24056.000000		1
6458.702637	1825.764526	1.933504	1.807071	948.576538	34055.812500	143.853333	91.667221	54.720943	41.389942	12.223941	13.352589	16.778622	19.973375	0.770859	0.000000	3.810145	3.261445	0.286345	0.256975	2.977072	4.532191	2.157920	1.962214	1.738154	1.616895	1.087211	1.125566	1.224756	1.300452	0.000000	0.000000	24097.000000		1
23918.089844	6940.459961	2.692104	3.867008	5954.601074	99998.000000	953.353271	610.426086	356.797821	122.193146	128.924957	639.138794	806.604309	417.988464	2.345772	0.000000	4.378726	3.841388	0.430092	0.587375	3.774853	4.999991	2.979254	2.785633	2.552422	2.087047	2.110337	2.805595	2.906661	2.621164	0.370286	0.000000	24130.000000		1
19123.105469	5075.519531	0.000000	1.726894	2792.346924	73861.265625	445.248718	282.106598	166.355377	68.733452	51.328831	237.540390	351.348846	158.720032	2.053999	0.000000	4.281559	3.705481	0.000000	0.237266	3.445969	4.868417	2.648603	2.450413	2.221037	1.837168	1.710361	2.375737	2.545738	2.200632	0.312600	0.000000	24153.000000		1
7330.944336	2743.281738	3.271847	2.963473	1949.699951	53580.257812	304.716553	201.923218	51.874653	33.625088	25.841730	93.819664	154.553909	109.864357	0.144301	99998.000000	3.865160	3.438270	0.514793	0.471801	3.289968	4.729005	2.483896	2.305186	1.714955	1.526663	1.412322	1.972294	2.189080	2.040857	0.000000	4.999991	24182.000000		1
4608.869629	1923.941528	1.958174	1.714559	1044.767578	42947.660156	139.807465	103.878822	54.267635	32.866489	12.711171	57.261944	88.697578	71.144936	1.031610	99998.000000	3.663594	3.284192	0.291851	0.234152	3.019020	4.632939	2.145530	2.016527	1.734541	1.516753	1.104186	1.757866	1.947912	1.852144	0.013516	4.999991	24202.000000		1
31862.384766	16378.375000	2.389898	4.859972	11644.117188	99998.000000	1843.199951	1196.996338	667.712708	287.728241	227.832779	1052.831543	1420.730835	802.271667	3.376879	0.000000	4.503278	4.214271	0.378379	0.686634	4.066107	4.999991	3.265573	3.078093	2.824590	2.458982	2.357616	3.022359	3.152512	2.904321	0.528516	0.000000	24239.000000		1
4633.906250	1267.860718	2.288134	3.743659	175.532578	20079.009766	21.808201	26.489315	27.519285	19.106846	2.417651	0.000000	0.000000	0.000000	1.387156	0.000000	3.665947	3.103071	0.359481	0.573296	2.244358	4.302742	1.338620	1.423071	1.439637	1.281189	0.383394	0.000000	0.000000	0.000000	0.142125	0.000000	24283.000000		1
17582.093750	6333.792969	1.588125	3.583304	4528.445801	99998.000000	716.078064	464.099609	264.313416	115.313324	83.072838	379.167267	526.560730	297.084320	1.798361	0.000000	4.245070	3.801664	0.200885	0.554284	3.655949	4.999991	2.854960	2.666611	2.422119	2.061879	1.919459	2.578831	2.721448	2.472880	0.254877	0.000000	24319.000000		1
7155.800293	435.251221	3.574053	2.312804	357.078430	28462.054688	61.650105	46.971508	37.538353	26.927206	5.766592	4.940149	8.998350	22.289263	0.346294	99998.000000	3.854658	2.638740	0.553161	0.364139	2.552764	4.454266	1.789934	1.671834	1.574475	1.430191	0.760919	0.693740	0.954163	1.348096	0.000000	4.999991	24396.000000		1
16093.789062	4353.539062	2.507080	4.082870	3308.225586	88421.906250	523.362915	339.834167	180.404892	84.879906	78.866615	373.055298	452.322815	290.099640	0.984334	0.000000	4.206658	3.638842	0.399168	0.610966	3.519595	4.946560	2.718803	2.531267	2.256248	1.928805	1.896893	2.571773	2.655448	2.462547	0.000000	0.000000	24434.000000		1
27993.300781	12196.966797	2.374479	4.403579	12274.242188	99998.000000	1878.481079	1241.189453	656.657471	328.112885	229.251312	1112.532715	1427.663086	823.123901	3.151637	99998.000000	4.447054	4.086252	0.375568	0.643806	4.088995	4.999991	3.273807	3.093838	2.817339	2.516023	2.360312	3.046313	3.154626	2.915465	0.498536	4.999991	24498.000000		1
34525.367188	7783.726562	2.682853	2.867877	6813.625488	99998.000000	1084.939453	701.155823	374.205536	200.510864	125.853546	662.806458	888.277100	604.431274	2.656489	0.000000	4.538138	3.891188	0.428597	0.457561	3.833378	4.999991	3.035405	2.845814	2.573110	2.302138	2.099865	2.821387	2.948549	2.781347	0.424308	0.000000	24601.000000		1
18236.460938	2852.723633	2.605759	3.096074	3053.388672	84879.382812	478.500671	308.176514	179.273148	118.511162	60.891506	311.423706	433.687775	278.470856	2.182573	0.000000	4.260941	3.455260	0.415934	0.490811	3.484782	4.928802	2.679883	2.488800	2.253515	2.073759	1.784557	2.493352	2.637177	2.444780	0.338969	0.000000	24625.000000		1
9819.022461	0.000000	3.031315	3.515462	816.129944	34759.156250	111.723854	76.871437	39.949837	9.618181	11.832306	36.912354	28.651016	24.740835	0.946704	0.000000	3.992068	0.000000	0.481631	0.545982	2.911759	4.541069	2.048146	1.885765	1.601515	0.983093	1.073069	1.567172	1.457140	1.393414	0.000000	0.000000	24660.000000		0
16715.859375	5622.414551	2.266548	5.624740	2963.217041	79020.718750	502.584656	309.067719	197.081741	107.203094	89.366753	325.476288	437.665802	323.468781	0.688181	0.000000	4.223129	3.749923	0.355365	0.750102	3.471763	4.897741	2.701209	2.490054	2.294647	2.030207	1.951176	2.512519	2.641143	2.509832	0.000000	0.000000	24724.000000		1
48037.804688	14664.022461	1.803987	5.193016	12337.416016	99998.000000	1956.499634	1265.766846	694.223633	222.883392	239.714432	1121.546509	1575.491333	923.703125	1.554640	0.000000	4.681583	4.166253	0.256233	0.715420	4.091224	4.999991	3.291480	3.102354	2.841499	2.348078	2.379694	3.049817	3.197416	2.965532	0.191630	0.000000	24769.000000		1
16333.904297	5094.450684	2.106194	5.196100	3837.928711	89763.046875	606.222961	395.742371	175.649765	121.943367	65.452354	318.522461	443.817841	258.574585	0.474898	99998.000000	4.213090	3.707097	0.323498	0.715677	3.584097	4.953098	2.782632	2.597413	2.244648	2.086158	1.815925	2.503140	2.647205	2.412586	0.000000	4.999991	24807.000000		1
14842.315430	4098.507812	1.492530	1.079309	2492.336182	73526.281250	420.837830	266.089661	139.563843	103.447098	50.332783	212.605286	264.569366	141.645370	2.784591	99998.000000	4.171502	3.612626	0.173923	0.033146	3.396607	4.866443	2.624115	2.425028	2.144773	2.014718	1.701851	2.327574	2.422539	2.151202	0.444761	4.999991	24877.000000		1
15681.757812	2712.351807	2.130863	2.824705	2030.719116	61454.226562	307.516602	212.861237	123.719597	72.153320	42.022106	218.689499	271.612640	190.072403	3.235991	99998.000000	4.195395	3.433346	0.328556	0.450973	3.307650	4.788552	2.487869	2.328097	2.092438	1.858256	1.623478	2.339828	2.433950	2.278919	0.510007	4.999991	24915.000000		1
11343.995117	2397.569824	3.364359	4.021195	2074.671631	73478.070312	336.488312	210.508347	132.862885	69.408791	49.012943	225.199280	336.482147	214.930420	0.164134	0.000000	4.054766	3.379771	0.526902	0.604355	3.316949	4.866158	2.526970	2.323269	2.123404	1.841414	1.690311	2.352567	2.526962	2.332298	0.000000	0.000000	24953.000000		1
7836.538574	1501.549438	2.420735	3.830003	611.477661	30650.578125	69.492050	57.631992	44.711128	7.505820	10.201008	0.000000	18.857063	66.127693	0.590848	99998.000000	3.894124	3.176540	0.383947	0.583199	2.786381	4.486439	1.841935	1.760664	1.650416	0.875398	1.008643	0.000000	1.275474	1.820383	0.000000	4.999991	24972.000000		1
10361.352539	2832.781006	2.685936	3.459955	1641.350830	51399.734375	242.511383	168.295044	83.230110	56.383080	25.471682	98.272583	137.195541	88.355286	0.555551	0.000000	4.015417	3.452213	0.429096	0.539070	3.215201	4.710961	2.384732	2.226071	1.920280	1.751149	1.406058	1.992432	2.137340	1.946233	0.000000	0.000000	25002.000000		1
7394.364746	1520.095093	2.889463	3.151581	1327.250366	46045.269531	210.798218	145.268768	67.894676	41.389942	33.902622	127.870308	159.703751	110.484192	0.788202	0.000000	3.868901	3.181871	0.460817	0.498528	3.122953	4.663185	2.323867	2.162172	1.831836	1.616895	1.530233	2.106770	2.203315	2.043300	0.000000	0.000000	25047.000000		1
7323.626465	1737.298218	4.061284	3.842339	1021.769104	42442.652344	155.491364	110.456436	63.805637	42.944145	19.001999	81.194839	101.606110	66.146194	0.074616	0.000000	3.864726	3.239874	0.608663	0.584596	3.009353	4.627802	2.191706	2.043191	1.804859	1.632904	1.278799	1.909528	2.006920	1.820505	0.000000	0.000000	25072.000000		1
12219.376953	2855.773438	2.642764	3.496960	3238.693604	85474.914062	518.345642	334.277283	155.112061	67.617142	53.647804	285.896515	413.868591	207.517120	1.838564	0.000000	4.087049	3.455724	0.422058	0.543691	3.510370	4.931839	2.714619	2.524107	2.190645	1.830057	1.729552	2.456209	2.616863	2.317054	0.264479	0.000000	25119.000000		1
20399.720703	5229.219238	2.476242	5.260859	3817.687012	98514.023438	604.832153	390.296478	211.263855	108.855980	90.825356	402.205872	539.435364	310.168610	1.298937	99998.000000	4.309624	3.718437	0.393793	0.721057	3.581800	4.993498	2.781635	2.591395	2.324825	2.036852	1.958207	2.604448	2.731939	2.491598	0.113588	4.999991	25155.000000		1
7943.479980	2633.984619	1.116313	2.300469	1693.308716	51711.144531	256.665741	172.504349	117.641548	50.671993	21.987057	137.442230	178.508392	134.660706	1.820964	0.000000	3.900011	3.420613	0.047786	0.361816	3.228736	4.713584	2.409368	2.236800	2.070561	1.704768	1.342167	2.138120	2.251659	2.129241	0.260301	0.000000	25186.000000		1
12449.515625	1948.293823	2.759946	1.474027	1264.092407	45898.214844	184.065277	123.608582	75.563934	75.915482	4.474505	72.406189	102.016243	41.312847	1.111775	0.000000	4.095152	3.289654	0.440901	0.168505	3.101779	4.661796	2.264972	2.092049	1.878315	1.880330	0.650745	1.859776	2.008669	1.616085	0.046017	0.000000	25207.000000		1
20917.537109	5202.587891	2.494745	3.805334	4590.749512	99998.000000	740.788086	459.862549	336.935455	151.269714	136.566452	641.833984	856.126038	459.125519	1.653664	99998.000000	4.320510	3.716219	0.397026	0.580393	3.661884	4.999991	2.869694	2.662628	2.527547	2.179752	2.135344	2.807423	2.932538	2.661932	0.218447	4.999991	25308.000000		1
5395.186035	542.682495	2.559503	2.503996	0.000000	24183.076172	0.000000	0.000000	0.000000	6.130473	0.000000	0.000000	0.000000	0.000000	0.578963	0.000000	3.732006	2.734546	0.408156	0.398634	0.000000	4.383512	0.000000	0.000000	0.000000	0.787494	0.000000	0.000000	0.000000	0.000000	0.000000	0.000000	25349.000000		1
25635.154297	6833.546387	2.581089	6.565280	7066.208496	99998.000000	1115.622681	712.121643	360.260864	232.180862	151.834045	686.511169	919.959473	449.202057	1.300707	99998.000000	4.408836	3.834646	0.411803	0.817253	3.849186	4.999991	3.047517	2.852554	2.556617	2.365826	2.181369	2.836648	2.963769	2.652442	0.114179	4.999991	25424.000000		1
23847.593750	7050.913086	3.160832	3.580221	6457.534180	99998.000000	1021.658081	649.071472	295.644196	100.964691	114.456047	665.810059	874.474304	499.901794	3.546199	0.000000	4.377445	3.848245	0.499801	0.553910	3.810067	4.999991	3.009305	2.812293	2.470769	2.004169	2.058639	2.823350	2.941747	2.698885	0.549763	0.000000	25465.000000		1
9527.176758	693.964539	1.686805	2.442321	778.798218	30187.359375	127.555771	88.740753	54.909054	34.266506	17.259686	8.726980	4.567017	2.750695	0.102633	0.000000	3.978964	2.841337	0.227065	0.387803	2.891425	4.479825	2.105700	1.948123	1.739644	1.534870	1.237033	0.940864	0.659633	0.439442	0.000000	0.000000	25507.000000		1
33245.472656	8487.821289	2.137031	6.395674	7861.794434	99998.000000	1273.349731	801.216980	425.392517	198.376907	135.558075	724.635437	972.827087	480.668518	2.166469	99998.000000	4.521732	3.928796	0.329811	0.805886	3.895522	4.999991	3.104948	2.903750	2.628790	2.297491	2.132125	2.860120	2.988036	2.681846	0.335752	4.999991	25544.000000		1
7160.875977	1384.225586	1.366096	0.610580	858.512878	36298.046875	143.070053	88.586563	31.343121	36.986362	13.426599	21.317886	30.547516	32.262074	1.283002	99998.000000	3.854966	3.141207	0.135481	0.000000	2.933747	4.559883	2.155549	1.947368	1.496142	1.568042	1.127966	1.328744	1.484976	1.508692	0.108227	4.999991	25574.000000		1
11915.073242	2620.478027	4.085954	5.720335	2516.142822	72202.070312	418.025452	265.139862	173.386292	103.188065	45.324791	217.526932	319.102203	205.568192	0.775347	0.000000	4.076097	3.418380	0.611293	0.757421	3.400735	4.858550	2.621203	2.423475	2.239015	2.013629	1.656336	2.337513	2.503930	2.312956	0.000000	0.000000	25632.000000		1
4377.795898	696.542603	1.865662	3.814585	0.000000	18164.750000	0.000000	0.561240	0.000000	29.807419	0.000000	0.000000	0.000000	0.000000	0.115112	0.000000	3.641256	2.842948	0.270833	0.581447	0.000000	4.259230	0.000000	0.000000	0.000000	1.474324	0.000000	0.000000	0.000000	0.000000	0.000000	0.000000	25692.000000		1
8235.519531	1500.809448	2.257297	5.439715	1108.234009	37021.535156	151.118622	115.606285	47.918217	37.677120	15.390940	50.126175	103.366920	92.922302	0.278296	0.000000	3.915691	3.176326	0.353589	0.735576	3.044631	4.568454	2.179318	2.062981	1.680501	1.576078	1.187265	1.700065	2.014382	1.968120	0.000000	0.000000	25718.000000		1
8568.982422	1861.890503	1.640549	3.392113	816.718933	41058.875000	149.993057	80.642853	63.599030	72.597374	27.220161	98.889336	126.242096	97.057594	1.595985	0.000000	3.932929	3.269954	0.214989	0.530470	2.912073	4.613407	2.176071	1.906566	1.803450	1.860921	1.434891	1.995149	2.101204	1.987030	0.203029	0.000000	25742.000000		1
10333.395508	2730.366943	2.889463	3.561718	2637.614258	72948.398438	392.396515	266.481293	144.796951	64.419304	47.557419	231.052216	315.235199	254.510208	1.672057	0.000000	4.014243	3.436221	0.460817	0.551660	3.421211	4.863016	2.593725	2.425667	2.160759	1.809016	1.677218	2.363710	2.498635	2.405705	0.223251	0.000000	25786.000000		1
7779.881348	1238.608398	3.345856	5.609321	1405.981323	51586.703125	221.486450	131.835999	87.772453	58.282661	16.433245	99.302559	118.908966	108.344078	0.756271	0.000000	3.890973	3.092934	0.524507	0.748910	3.147979	4.712538	2.345347	2.120034	1.943358	1.765539	1.215723	1.996960	2.075215	2.034805	0.000000	0.000000	25824.000000		1
7142.968750	1906.663330	1.230412	2.531749	1441.820557	40545.335938	220.484238	151.177216	65.116226	56.185719	20.654882	72.788567	99.657188	72.165657	2.220340	0.000000	3.853879	3.280274	0.090050	0.403421	3.158911	4.607941	2.343378	2.179486	1.813689	1.749626	1.315023	1.862063	1.998509	1.858331	0.346419	0.000000	25865.000000		1
8282.947266	2089.091064	2.170952	3.126911	1059.665161	40293.289062	165.741699	114.813759	41.371441	44.911572	26.492399	61.301643	53.586128	19.624914	0.821767	13694.214844	3.918185	3.319957	0.336650	0.495116	3.025169	4.605233	2.219432	2.059994	1.616701	1.652358	1.423121	1.787472	1.729052	1.292808	0.000000	4.136537	25901.000000		1
7109.652344	1447.716675	2.309720	2.935719	237.219681	27630.863281	50.813847	24.953613	18.471596	33.489403	6.494354	13.377258	6.105803	12.711171	0.242478	0.000000	3.851848	3.160684	0.363559	0.467715	2.375151	4.441394	1.705982	1.397133	1.266504	1.524907	0.812536	1.126367	0.785743	1.104186	0.000000	0.000000	25958.000000		1
11134.563477	1804.499023	1.585042	2.898715	1373.565063	45460.000000	205.848816	150.733154	46.780315	43.616402	23.562847	87.183464	134.426346	94.479591	0.054744	99998.000000	4.046673	3.256357	0.200041	0.462205	3.137849	4.657629	2.313548	2.178209	1.670063	1.639650	1.372228	1.940434	2.128484	1.975338	0.000000	4.999991	26017.000000		1
13848.083984	5229.102051	3.197837	3.851590	3051.846680	71674.164062	480.131958	317.433899	140.118927	57.042999	50.268024	241.734283	323.845001	214.079315	0.939068	99998.000000	4.141390	3.718427	0.504856	0.585640	3.484563	4.855362	2.681361	2.501653	2.146497	1.756202	1.701292	2.383338	2.510337	2.330575	0.000000	4.999991	26036.000000		1
20843.902344	5755.779785	2.291218	4.970987	4054.678467	98119.320312	607.684631	419.826355	212.993835	100.779663	75.166130	360.603149	502.143677	247.352859	3.236516	0.000000	4.318979	3.760104	0.360066	0.696443	3.607956	4.991755	2.783678	2.623070	2.328367	2.003373	1.876022	2.557029	2.700828	2.393317	0.510078	0.000000	26120.000000		1
17973.312500	3871.670898	4.252476	4.249392	3516.578369	83612.148438	549.479065	357.352905	133.846603	76.347206	52.654839	248.592514	319.062103	196.252213	0.097979	99998.000000	4.254628	3.587898	0.628642	0.628327	3.546120	4.922269	2.739951	2.553097	2.126607	1.882793	1.721438	2.395488	2.503875	2.292814	0.000000	4.999991	26153.000000		1
11593.405273	3431.923584	3.204005	3.786831	2892.004150	75798.843750	461.518494	305.246979	159.703751	59.056683	50.342033	244.506561	292.973694	216.848511	1.023366	99998.000000	4.064211	3.535538	0.505693	0.578276	3.461199	4.879663	2.664189	2.484651	2.203315	1.771269	1.701931	2.388290	2.466829	2.336156	0.010031	4.999991	26231.000000		1
22314.210938	5028.153320	2.605759	4.270978	5020.431641	99998.000000	785.764404	514.907288	241.712692	136.569534	98.658051	479.095825	682.203186	336.636353	2.656286	0.000000	4.348581	3.701409	0.415934	0.630527	3.700741	4.999991	2.895292	2.711729	2.383299	2.135354	1.994133	2.680422	2.833914	2.527161	0.424275	0.000000	26250.000000		1
12426.859375	2510.773926	2.389898	2.371395	2442.358154	61991.906250	356.295166	246.945801	123.636337	66.960304	26.483149	166.842606	165.717041	121.351288	2.055700	0.000000	4.094361	3.399808	0.378379	0.375004	3.387809	4.792335	2.551810	2.392602	2.092146	1.825817	1.422970	2.222307	2.219367	2.084044	0.312960	0.000000	26313.000000		1
17905.638672	3391.613037	3.179335	4.098289	3332.177002	88612.445312	516.902466	323.074066	144.386810	112.827835	48.177250	255.894806	356.128662	247.790741	1.851959	99998.000000	4.252990	3.530406	0.502336	0.612603	3.522728	4.947495	2.713409	2.509302	2.159528	2.052416	1.682842	2.408062	2.551607	2.394085	0.267631	4.999991	26389.000000		1
13580.184570	3989.189209	2.359060	1.908834	2630.250244	89106.859375	416.492828	277.703003	190.356110	100.594643	54.017853	297.864502	397.441498	205.432510	3.644722	99998.000000	4.132905	3.600885	0.372739	0.280768	3.419997	4.949911	2.619607	2.443581	2.279567	2.002575	1.732537	2.474019	2.599273	2.312669	0.561664	4.999991	26441.000000		1
8020.520996	1856.151733	2.611927	4.418998	1774.392578	56492.656250	280.142242	186.251648	94.621437	61.505169	16.322229	104.470901	104.896454	67.944016	1.761093	99998.000000	3.904202	3.268614	0.416961	0.645324	3.249050	4.751992	2.447379	2.270100	1.975990	1.788912	1.212780	2.018995	2.020761	1.832151	0.245782	4.999991	26463.000000		1
14132.682617	6241.561035	2.904882	5.587735	3839.137451	99013.765625	617.814697	393.232208	232.202438	87.454834	86.816498	333.398407	407.318726	320.055084	2.387878	0.000000	4.150225	3.795293	0.463128	0.747236	3.584234	4.995696	2.790858	2.594649	2.365867	1.941784	1.938602	2.522964	2.609934	2.505225	0.378012	0.000000	26502.000000		1
5728.214355	143.134811	2.593424	3.398280	73.775368	20193.757812	0.000000	0.000000	0.000000	11.860059	7.422559	0.000000	0.000000	0.000000	1.221946	0.000000	3.758019	2.155745	0.413874	0.531259	1.867911	4.305217	0.000000	0.000000	0.000000	1.074087	0.870554	0.000000	0.000000	0.000000	0.087052	0.000000	26562.000000		0
15653.625000	4568.987793	2.695188	4.027363	3886.836914	93874.484375	602.904846	390.142303	203.169037	72.347595	73.926468	326.355164	424.519806	268.346954	1.733936	99998.000000	4.194615	3.659820	0.430589	0.605021	3.589596	4.972548	2.780249	2.591223	2.307858	1.859424	1.868800	2.513690	2.627898	2.428697	0.239033	4.999991	26597.000000		1
17355.755859	3560.678955	2.858626	3.993442	3526.699219	91684.867188	534.118958	345.754944	162.528458	99.509163	59.522324	309.752319	390.728210	269.019196	2.566770	0.000000	4.239443	3.551533	0.456157	0.601347	3.547369	4.962297	2.727638	2.538768	2.210929	1.997863	1.774680	2.491014	2.591875	2.429783	0.409387	0.000000	26642.000000		1
9273.360352	3271.785156	2.303553	3.176251	3054.282959	77959.734375	480.816559	316.422424	150.067062	79.995270	60.293259	277.983643	395.979797	191.179474	1.563269	0.000000	3.967237	3.514785	0.362398	0.501915	3.484909	4.891870	2.681979	2.500267	2.176285	1.903064	1.780269	2.444019	2.597673	2.281441	0.194034	0.000000	26694.000000		1
18708.324219	4817.953125	5.344119	8.763986	4190.529785	99998.000000	685.977661	431.945465	238.083130	106.244049	99.290222	444.687469	524.812256	345.307800	0.201875	0.000000	4.272035	3.682863	0.727876	0.942702	3.622269	4.999991	2.836310	2.635429	2.376729	2.026305	1.996907	2.648055	2.720004	2.538206	0.000000	0.000000	26748.000000		1
8955.902344	1533.185547	1.184156	3.139246	1439.930176	44084.574219	217.730453	154.495316	74.768333	57.992790	32.934330	124.888336	169.914001	111.927383	0.686639	0.000000	3.952109	3.185595	0.073409	0.496825	3.158341	4.644287	2.337919	2.188915	1.873718	1.763374	1.517649	2.096522	2.230229	2.048936	0.000000	0.000000	26812.000000		1
8312.748047	0.000000	1.831741	2.682853	1178.117676	38377.304688	188.700134	128.733765	63.466427	48.467121	21.542999	87.639854	125.415657	107.952446	0.033419	0.000000	3.919745	0.000000	0.262864	0.428597	3.071189	4.584074	2.275772	2.109693	1.802544	1.685447	1.333306	1.942702	2.098352	2.033232	0.000000	0.000000	26863.000000		0
10593.678711	3403.337402	2.229543	3.404448	2854.435059	70173.242188	463.365662	292.825653	137.584091	66.565582	56.136379	230.777756	302.215637	227.875961	0.863843	99998.000000	4.025047	3.531905	0.348216	0.532047	3.455520	4.846171	2.665924	2.466609	2.138568	1.823250	1.749244	2.363194	2.480317	2.357698	0.000000	4.999991	26889.000000		1
9335.679688	2329.166260	2.032184	3.059069	2536.812988	79726.664062	396.457794	262.802399	164.631561	72.162567	56.608192	282.248444	395.261292	241.129868	0.708138	0.000000	3.970146	3.367200	0.307963	0.485589	3.404289	4.901604	2.598197	2.419629	2.216513	1.858312	1.752879	2.450632	2.596884	2.382251	0.000000	0.000000	26927.000000		1
8345.086914	1891.537598	2.235711	4.903145	1616.813477	67027.828125	270.548737	164.292343	151.420822	60.028057	35.796040	198.404663	255.888641	152.012909	0.382542	0.000000	3.921431	3.276815	0.349416	0.690475	3.208660	4.826255	2.432245	2.215617	2.180186	1.778354	1.553835	2.297552	2.408051	2.181880	0.000000	0.000000	26961.000000		1
21752.529297	6593.421875	2.297385	3.145414	6395.393555	99998.000000	1002.430969	649.894836	374.658844	139.076614	137.907883	631.389343	793.939392	573.674072	3.465704	0.000000	4.337510	3.819111	0.361234	0.497678	3.805867	4.999991	3.001055	2.812843	2.573636	2.143254	2.139589	2.800297	2.899787	2.758665	0.539791	0.000000	26988.000000		1
27738.949219	4262.010742	3.148497	4.745874	4179.977051	98000.320312	643.517700	420.893341	207.674393	107.061241	55.726242	316.672211	465.299164	196.390991	1.110693	0.000000	4.443090	3.629615	0.498103	0.676316	3.621174	4.991228	2.808561	2.624172	2.317383	2.029632	1.746060	2.500610	2.667732	2.293122	0.045594	0.000000	27019.000000		1
10446.519531	5081.930664	1.773150	3.987274	2484.309326	74359.453125	372.080841	239.276535	123.028839	85.240707	59.355804	277.653656	362.182037	209.040482	2.780931	0.000000	4.018971	3.706029	0.248745	0.600676	3.395206	4.871336	2.570637	2.378900	2.090007	1.930647	1.773463	2.443503	2.558927	2.320230	0.444190	0.000000	27070.000000		1
6005.238770	940.404663	1.458608	1.985928	588.442139	32608.310547	56.216557	45.784267	32.274410	39.120308	0.000000	0.000000	0.539654	0.000000	1.853525	99998.000000	3.778530	2.973315	0.163939	0.297963	2.769704	4.513328	1.749864	1.660716	1.508858	1.592402	0.000000	0.000000	0.000000	0.000000	0.267998	4.999991	27093.000000		1
13025.274414	4971.464844	3.077571	2.775365	6147.004395	99998.000000	970.955261	609.217285	293.590424	91.836823	77.734886	417.738678	593.752319	295.912476	2.109626	99998.000000	4.114787	3.696484	0.488208	0.443320	3.788664	4.999991	2.987199	2.784772	2.467742	1.963017	1.890616	2.620905	2.773605	2.471163	0.324206	4.999991	27119.000000		1
5315.298828	1641.159546	3.102241	2.608843	938.896667	30161.462891	129.557114	114.209351	58.492355	34.611885	25.157141	57.376041	95.364624	0.000000	0.131192	0.000000	3.725528	3.215151	0.491676	0.416448	2.972618	4.479453	2.112461	2.057702	1.767099	1.539225	1.400661	1.758731	1.979387	0.000000	0.000000	0.000000	27157.000000		1
22513.216797	8513.610352	2.053770	5.328701	6345.153320	99998.000000	1026.712280	654.523560	391.866089	204.155838	133.821930	686.335388	995.036133	439.392670	2.641792	0.000000	4.352437	3.930114	0.312552	0.726621	3.802442	4.999991	3.011449	2.815925	2.593138	2.309962	2.126527	2.836536	2.997839	2.642853	0.421899	0.000000	27212.000000		1
5397.344727	721.835388	2.365228	2.608843	355.351562	23760.037109	50.937195	38.713257	33.307461	14.956133	1.495613	0.000000	0.000000	0.000000	1.064091	99998.000000	3.732180	2.858438	0.373873	0.416448	2.550658	4.375847	1.707035	1.587860	1.522542	1.174819	0.174819	0.000000	0.000000	0.000000	0.026979	4.999991	27254.000000		1
7298.688477	811.078796	2.207957	4.422081	758.531860	32261.630859	115.523018	75.628693	33.828613	13.475939	16.957479	6.463516	34.981934	20.688803	0.239106	0.000000	3.863245	2.909063	0.343991	0.645627	2.879974	4.508687	2.062669	1.878687	1.529284	1.129559	1.229361	0.810469	1.543844	1.315735	0.000000	0.000000	27276.000000		1
18023.292969	2942.932129	2.562587	4.730455	2655.580078	76188.031250	397.672791	265.975555	169.102982	94.488838	61.878304	336.096680	384.542236	227.111191	0.697787	0.000000	4.255834	3.468780	0.408679	0.674903	3.424159	4.881887	2.599526	2.424842	2.228151	1.975381	1.791538	2.526464	2.584944	2.356239	0.000000	0.000000	27304.000000		1
7755.072754	2950.493408	3.382861	5.411962	1591.674805	45548.488281	245.296005	161.902451	89.440758	54.286137	31.836519	117.360931	159.577316	75.989487	0.417648	0.000000	3.889586	3.469895	0.529284	0.733355	3.201854	4.658474	2.389690	2.209253	1.951535	1.734689	1.502926	2.069524	2.202971	1.880754	0.000000	0.000000	27357.000000		1
19518.490234	3909.354248	2.676685	3.725156	2975.715332	80154.164062	451.749237	302.508606	164.572968	79.754738	45.127434	199.801605	265.839874	189.458740	2.740743	99998.000000	4.290446	3.592105	0.427597	0.571145	3.473591	4.903926	2.654897	2.480738	2.216358	1.901757	1.654441	2.300599	2.424620	2.277515	0.437868	4.999991	27382.000000		1
3243.359131	179.069626	2.476242	3.059069	0.000000	21892.265625	0.000000	0.000000	18.527102	0.135685	4.869224	14.031012	38.827354	75.641029	2.253457	78609.390625	3.510995	2.253022	0.393793	0.485589	0.000000	4.340291	0.000000	0.000000	1.267807	0.000000	0.687460	1.147089	1.589138	1.878757	0.352849	4.895474	27409.000000		0
7476.798828	234.012604	1.760815	4.514594	465.619873	26387.888672	69.624657	56.071621	35.407490	18.764551	9.029187	11.955655	0.000000	10.321274	0.328154	99998.000000	3.873716	2.369239	0.245714	0.654619	2.668031	4.421405	1.842763	1.748743	1.549095	1.273338	0.955649	1.077573	0.000000	1.013733	0.000000	4.999991	27454.000000		0
18066.996094	4891.105469	2.587257	4.773628	3832.596924	99195.882812	600.943604	390.046692	231.659714	105.158577	81.873260	321.794312	445.914795	290.509766	4.381792	0.000000	4.256886	3.689407	0.412840	0.678849	3.583493	4.996494	2.778834	2.591117	2.364851	2.021845	1.913142	2.507578	2.649252	2.463161	0.641652	0.000000	27535.000000		1
19366.175781	5452.179688	2.056854	3.521630	6235.202637	99998.000000	933.928772	628.160645	236.313065	115.825226	96.289742	467.621216	588.630249	410.837250	3.103468	99998.000000	4.287044	3.736570	0.313203	0.546744	3.794851	4.999991	2.970314	2.798071	2.373488	2.063803	1.983580	2.669894	2.769843	2.613670	0.491847	4.999991	27604.000000		1
18545.466797	5162.992676	3.537048	3.851590	3149.508789	81040.226562	489.299896	311.661133	153.792221	52.812111	39.271412	243.146637	315.034760	216.160828	2.512446	99998.000000	4.268238	3.712902	0.548641	0.585640	3.498243	4.908700	2.689575	2.493683	2.186934	1.722733	1.594077	2.385868	2.498358	2.334777	0.400097	4.999991	27626.000000		1
5470.978027	2162.952881	2.889463	2.652015	1349.185059	46109.683594	212.318497	135.249695	62.097248	42.663525	19.646500	48.134079	94.886642	64.123260	0.026597	0.000000	3.738065	3.335047	0.460817	0.423576	3.130072	4.663792	2.326988	2.131136	1.793072	1.630057	1.293285	1.682453	1.977205	1.807016	0.000000	0.000000	27658.000000		1
14151.699219	5642.770020	2.488577	3.065236	3562.553955	85664.101562	534.556885	355.067841	175.304382	84.673302	56.102459	292.400116	396.334442	206.209610	1.785295	99998.000000	4.150809	3.751492	0.395951	0.486464	3.551761	4.932799	2.727994	2.550311	2.243793	1.927747	1.748982	2.465977	2.598062	2.314309	0.251710	4.999991	27687.000000		1
15101.864258	2934.276123	1.322924	2.689020	1864.496338	58641.234375	323.326935	199.961960	107.233932	54.730194	44.976330	165.929810	191.167130	113.231804	1.351170	99998.000000	4.179030	3.467501	0.121535	0.429594	3.270561	4.768203	2.509642	2.300947	2.030332	1.738227	1.652984	2.219924	2.281413	2.053968	0.130710	4.999991	27722.000000		1
6231.566895	583.989197	1.668303	1.887248	282.174438	25816.423828	56.120960	38.108845	19.020500	1.227328	5.473636	5.997872	0.000000	24.981367	0.003777	0.000000	3.794597	2.766405	0.222275	0.275829	2.450518	4.411896	1.749125	1.581026	1.279222	0.088961	0.738276	0.777997	0.000000	1.397616	0.000000	0.000000	27764.000000		1
7530.323730	2080.573975	1.196491	2.466991	838.977356	34617.910156	143.668304	93.572968	59.960217	25.564194	7.595249	40.939716	43.508469	29.236927	2.272874	0.000000	3.876814	3.318183	0.077909	0.392168	2.923750	4.539301	2.157361	1.971150	1.777863	1.407632	0.880542	1.612145	1.638574	1.465932	0.356575	0.000000	27799.000000		1
17606.994141	6008.208496	3.278014	3.207088	4197.079590	98146.382812	651.803711	429.978027	228.591385	120.527931	58.443016	358.139252	465.585968	276.031616	3.325847	0.000000	4.245685	3.778745	0.515611	0.506111	3.622947	4.991874	2.814117	2.633446	2.359060	2.081088	1.766733	2.554052	2.668000	2.440959	0.521902	0.000000	27848.000000		1
18256.400391	3500.820557	2.322055	3.922516	3110.493164	73723.648438	503.013306	325.929596	162.105972	84.781227	46.003216	255.191711	280.934753	201.590164	0.094751	0.000000	4.261415	3.544170	0.365873	0.593565	3.492829	4.867607	2.701580	2.513124	2.209799	1.928300	1.662788	2.406867	2.448606	2.304469	0.000000	0.000000	27912.000000		1
23659.070312	4027.498535	1.816322	2.201789	3194.250732	82456.757812	517.944763	325.716827	181.425598	103.669128	64.851028	344.931610	493.910095	198.817886	1.848501	0.000000	4.373998	3.605035	0.259193	0.342776	3.504369	4.916226	2.714283	2.512840	2.258698	2.015650	1.811917	2.537733	2.693648	2.298455	0.266820	0.000000	27942.000000		1
13350.300781	5284.630859	1.989012	2.056854	1579.552612	49879.671875	230.247360	156.795776	60.191498	32.299080	31.460302	91.352676	126.553558	102.632996	0.429259	0.000000	4.125491	3.723015	0.298637	0.313203	3.198534	4.697924	2.362195	2.195334	1.779535	1.509190	1.497763	1.960721	2.102274	2.011287	0.000000	0.000000	27974.000000		1
22354.367188	4774.790039	2.809286	4.163047	4756.932129	99998.000000	758.482544	482.765472	243.195969	94.972984	67.981018	345.532928	404.907227	206.323715	2.538042	0.000000	4.349362	3.678954	0.448596	0.619411	3.677327	4.999991	2.879946	2.683736	2.385956	1.977600	1.832388	2.538489	2.607356	2.314549	0.404499	0.000000	27996.000000		1
19946.472656	5811.768066	3.136162	5.082002	6397.524414	99998.000000	993.546692	656.275085	365.993530	207.819321	123.146027	600.123291	773.247498	483.138611	1.695350	99998.000000	4.299866	3.764308	0.496399	0.706035	3.806012	4.999991	2.997188	2.817086	2.563473	2.317686	2.090420	2.778240	2.888319	2.684072	0.229259	4.999991	28069.000000		1
12560.884766	2253.306396	2.630429	3.533965	1385.906250	52961.695312	219.580704	135.684509	91.506866	49.395329	17.524887	145.003571	232.381302	93.825836	0.370727	99998.000000	4.099020	3.352820	0.420027	0.548262	3.141734	4.723962	2.341594	2.132530	1.961454	1.693686	1.243655	2.161379	2.366201	1.972322	0.000000	4.999991	28126.000000		1
10514.827148	1432.698853	2.337474	3.459955	1441.465942	42198.546875	192.200180	143.807068	59.775192	58.631126	18.073793	42.796127	38.435719	64.780098	1.397845	99998.000000	4.021802	3.156155	0.368747	0.539070	3.158804	4.625298	2.283754	2.157780	1.776521	1.768128	1.257049	1.631405	1.584735	1.811442	0.145459	4.999991	28147.000000		1
7911.920898	708.467407	3.222507	3.015897	646.949890	36317.777344	81.626564	62.377869	50.591820	23.960649	14.262292	44.708046	45.552990	46.175903	0.772591	99998.000000	3.898282	2.850320	0.508194	0.479416	2.810871	4.560119	1.911831	1.795030	1.704080	1.379499	1.154189	1.650386	1.658517	1.664415	0.000000	4.999991	28164.000000		1
30163.023438	10293.186523	4.092121	3.426034	6291.968262	99998.000000	996.047607	645.562195	429.003571	227.672424	158.060120	858.531372	1142.861328	728.699829	3.032195	99998.000000	4.479475	4.012550	0.611948	0.534792	3.798787	4.999991	2.998280	2.809938	2.632461	2.357311	2.198822	2.933756	3.057994	2.862549	0.481757	4.999991	28196.000000		1
28673.595703	4003.685791	2.769197	3.888595	4405.019043	99998.000000	705.655029	459.609680	206.542648	146.104462	79.042389	366.819977	500.163910	262.638947	1.425648	0.000000	4.457482	3.602460	0.442354	0.589793	3.643948	4.999991	2.848593	2.662389	2.315010	2.164664	1.897860	2.564453	2.699112	2.419359	0.154012	0.000000	28247.000000		1
6215.818359	573.328735	1.520283	2.103110	611.918640	26999.113281	71.333046	70.777969	20.195406	32.046211	10.793086	10.604978	39.601372	20.913916	0.439752	99998.000000	3.793498	2.758404	0.181925	0.322862	2.786694	4.431349	1.853291	1.849898	1.305253	1.505777	1.033146	1.025510	1.597710	1.320435	0.000000	4.999991	28291.000000		1
7256.444336	629.181396	1.708391	2.386814	395.097870	26622.677734	50.931030	45.053425	18.049124	40.779362	3.848506	0.000000	0.000000	20.096725	0.332082	99998.000000	3.860724	2.798776	0.232587	0.377819	2.596705	4.425252	1.706982	1.653728	1.256456	1.610440	0.585292	0.000000	0.000000	1.303125	0.000000	4.999991	28323.000000		1
5269.061035	563.201721	3.715905	5.529144	232.689682	24846.570312	24.777842	24.568146	16.834129	43.634903	3.490792	3.194753	0.000000	26.720596	0.300439	99998.000000	3.721733	2.750664	0.570065	0.742658	2.366777	4.395267	1.394063	1.390372	1.226191	1.639834	0.542924	0.504437	0.000000	1.426846	0.000000	4.999991	28346.000000		1
5560.866211	855.799194	2.750695	3.299600	51.368919	23560.871094	21.169867	14.117356	5.316366	32.243572	8.039307	0.000000	0.000000	17.608149	0.767242	0.000000	3.745142	2.932372	0.439442	0.518461	1.710700	4.372191	1.325718	1.149753	0.725615	1.508443	0.905219	0.000000	0.000000	1.245714	0.000000	0.000000	28383.000000		1
21597.142578	4481.979980	3.521630	4.758209	4080.313721	99443.718750	662.905151	421.735199	208.938721	165.458008	73.288132	351.305695	410.445618	221.964432	1.318331	99998.000000	4.334396	3.651470	0.546744	0.677444	3.610693	4.997577	2.821451	2.625040	2.320019	2.218688	1.865034	2.545685	2.613256	2.346283	0.120024	4.999991	28403.000000		1
9527.919922	1814.228271	2.781532	3.379778	1297.103760	41235.484375	183.340607	121.135429	24.346117	10.364446	14.132774	59.170780	99.194626	24.839516	0.445042	0.000000	3.978998	3.258692	0.444284	0.528888	3.112975	4.615271	2.263259	2.083271	1.386430	1.015546	1.150227	1.772107	1.996488	1.395143	0.000000	0.000000	28468.000000		1
15706.983398	1530.835815	2.901798	3.231758	1778.466187	55782.636719	278.384521	178.548477	92.894547	55.316105	22.884426	113.225639	168.439972	124.367188	0.665792	0.000000	4.196093	3.184929	0.462667	0.509439	3.250046	4.746499	2.444645	2.251756	1.967990	1.742852	1.359540	2.053945	2.226445	2.094706	0.000000	0.000000	28493.000000		1
6892.495117	946.738647	2.837040	4.375825	663.710022	38243.511719	93.381775	63.043957	53.647804	24.306028	16.710781	85.857452	93.458870	141.580612	0.996813	0.000000	3.838377	2.976230	0.452865	0.641060	2.821978	4.582558	1.970262	1.799644	1.729552	1.385714	1.222997	1.933778	1.970621	2.151004	0.000000	0.000000	28527.000000		1
13361.173828	1307.196899	4.252476	3.429117	1680.279907	49002.726562	284.363892	184.777618	93.785744	44.334911	21.734190	94.593689	160.237228	109.028664	0.120761	99998.000000	4.125844	3.116341	0.628642	0.535182	3.225382	4.690220	2.453874	2.266649	1.972137	1.646746	1.337143	1.975862	2.204763	2.037541	0.000000	4.999991	28570.000000		1
12291.917969	2842.954346	2.500912	2.818537	2144.626221	62553.011719	341.582672	225.748184	105.762985	74.620308	51.927078	231.422256	299.150421	213.740097	0.910387	0.000000	4.089620	3.453770	0.398098	0.450024	3.331352	4.796248	2.533496	2.353624	2.024334	1.872857	1.715394	2.364405	2.475890	2.329886	0.000000	0.000000	28600.000000		1
15309.060547	3850.380859	2.383730	3.416783	2656.995605	71800.109375	419.863373	268.235931	112.556465	70.198227	38.037918	219.562195	287.148499	172.513596	0.557627	0.000000	4.184948	3.585504	0.377257	0.533617	3.424391	4.856125	2.623108	2.428517	2.051370	1.846326	1.580217	2.341558	2.458107	2.236823	0.000000	0.000000	28647.000000		1
13774.305664	1862.892700	3.160832	3.577137	2174.522949	58221.972656	315.028595	213.259033	91.309502	49.833218	31.198185	184.799210	279.695099	167.727631	2.905903	0.000000	4.139070	3.270188	0.499801	0.553536	3.337364	4.765087	2.498350	2.328907	1.960516	1.697519	1.494129	2.266700	2.446685	2.224605	0.463281	0.000000	28685.000000		1
17471.269531	2874.062988	1.507948	3.728240	2950.715576	69823.664062	443.256622	307.115723	152.984283	64.943535	37.300903	218.612411	263.961884	169.698151	0.793352	0.000000	4.242324	3.458496	0.178386	0.571504	3.469927	4.844003	2.646655	2.487302	2.184647	1.812536	1.571719	2.339675	2.421541	2.229677	0.000000	0.000000	28717.000000		1
16621.462891	5170.665039	3.543216	5.205351	4133.221191	97330.828125	661.591492	425.565186	189.464905	77.420341	77.593033	326.009766	497.095612	256.764435	0.230582	0.000000	4.220669	3.713547	0.549398	0.716450	3.616289	4.988250	2.820590	2.628966	2.277529	1.888855	1.889823	2.513231	2.696440	2.409535	0.000000	0.000000	28757.000000		1
9158.704102	1296.743042	2.201789	3.373610	1966.679077	44563.410156	292.467957	207.427689	82.459175	36.042740	37.960823	130.898544	178.801346	137.713608	1.752890	0.000000	3.961834	3.112854	0.342776	0.528095	3.293734	4.648978	2.466078	2.316867	1.916239	1.556818	1.579336	2.116935	2.252371	2.138977	0.243755	0.000000	28808.000000		1
8112.496582	2448.778320	3.204005	3.765245	2130.986816	56234.171875	330.897491	213.653763	81.241096	59.112186	40.199619	109.765678	162.864578	99.444405	0.553742	99998.000000	3.909154	3.388949	0.505693	0.575793	3.328581	4.750000	2.519693	2.329710	1.909776	1.771677	1.604222	2.040467	2.211827	1.997580	0.000000	4.999991	28852.000000		1
6173.389160	1447.525513	2.266548	3.552467	1283.544556	44561.628906	189.711609	120.460083	46.845074	35.453743	18.823141	100.714905	158.100204	133.125000	0.050741	0.000000	3.790524	3.160626	0.355365	0.550530	3.108411	4.648961	2.278094	2.080843	1.670664	1.549662	1.274692	2.003094	2.198932	2.124260	0.000000	0.000000	28884.000000		1
17625.263672	5084.141602	2.248045	4.332653	3886.765869	93148.906250	631.475708	397.931824	195.246918	67.089821	62.525887	319.438324	470.933167	251.774933	1.809654	99998.000000	4.246136	3.706218	0.351805	0.636754	3.589588	4.969178	2.800357	2.599809	2.290584	1.826657	1.796060	2.504387	2.672959	2.401012	0.257596	4.999991	28941.000000		1
15059.468750	3905.610596	1.896499	2.892547	3944.262207	95168.203125	638.728638	415.330261	207.961166	94.239059	73.380646	368.987854	527.969971	387.743134	2.123119	0.000000	4.177810	3.591689	0.277953	0.461280	3.595966	4.978492	2.805316	2.618394	2.317982	1.974231	1.865582	2.567012	2.722609	2.588544	0.326974	0.000000	29012.000000		1
10545.917969	2347.175293	2.278883	2.874044	1764.290161	47258.417969	252.268326	186.492188	74.228676	32.832565	40.063934	140.707916	229.630600	164.406448	0.314761	0.000000	4.023084	3.370546	0.357722	0.458493	3.246570	4.674479	2.401863	2.270661	1.870572	1.516305	1.602754	2.148319	2.361030	2.215919	0.000000	0.000000	29064.000000		1
15418.706055	4870.540039	3.463039	5.322533	2900.687988	74827.718750	471.528320	303.541656	138.644897	66.494659	50.773758	265.608582	329.475891	196.039444	1.110993	0.000000	4.188048	3.687577	0.539457	0.726118	3.462501	4.874063	2.673508	2.482218	2.141904	1.822787	1.705639	2.424242	2.517824	2.292343	0.045711	0.000000	29139.000000		1
14773.760742	1757.604614	2.340558	1.911918	2374.315430	68166.085938	383.083618	244.460312	135.894196	38.392548	48.007645	212.343170	293.155609	152.022156	1.584813	99998.000000	4.169491	3.244921	0.369319	0.281469	3.375538	4.833569	2.583294	2.388208	2.133201	1.584247	1.681310	2.327038	2.467098	2.181907	0.199978	4.999991	29160.000000		1
24428.958984	5019.845703	1.896499	4.477589	5485.015137	99998.000000	856.792114	559.707825	264.917816	116.960045	110.706223	439.744232	555.319702	298.145111	1.524854	0.000000	4.387905	3.700690	0.277953	0.651044	3.739178	4.999991	2.932875	2.747961	2.423111	2.068038	2.044172	2.643200	2.744543	2.474428	0.183228	0.000000	29209.000000		1
13573.963867	7047.021484	2.204873	5.618572	4939.329102	99998.000000	776.793762	512.101074	259.243744	122.874657	98.321930	511.653931	706.937866	423.175293	3.946879	0.000000	4.132707	3.848006	0.343384	0.749626	3.693668	4.999991	2.890306	2.709356	2.413708	2.089462	1.992650	2.708976	2.849381	2.626520	0.596254	0.000000	29298.000000		1
9705.971680	2702.015137	3.182418	3.210172	1605.872314	49860.441406	230.814758	174.447098	93.909096	58.769894	43.348114	134.154968	163.573837	123.238533	0.502909	0.000000	3.987039	3.431688	0.502757	0.506528	3.205711	4.697756	2.363264	2.241664	1.972708	1.769155	1.636970	2.127607	2.213714	2.090746	0.000000	0.000000	29342.000000		1
22265.525391	5759.400391	2.346725	4.237057	6200.504395	99998.000000	993.000854	634.022827	306.027161	98.682724	101.932983	475.225739	689.554810	372.719177	2.124957	0.000000	4.347633	3.760377	0.370462	0.627064	3.792427	4.999991	2.996950	2.802105	2.485760	1.994241	2.008315	2.676900	2.838569	2.571382	0.327350	0.000000	29409.000000		1
2973.430420	0.000000	3.182418	3.237926	0.000000	22079.992188	0.000000	0.000000	2.399149	3.632644	0.000000	0.000000	0.000000	0.000000	0.691051	99998.000000	3.473258	0.000000	0.502757	0.510267	0.000000	4.343999	0.000000	0.000000	0.380057	0.560223	0.000000	0.000000	0.000000	0.000000	0.000000	4.999991	29431.000000		0
13508.583008	2681.310791	2.198706	4.610189	1623.711792	52745.058594	239.224121	165.892807	85.055679	49.568016	28.407402	139.844467	173.552811	138.318024	1.136810	0.000000	4.130610	3.428347	0.342167	0.663719	3.210509	4.722182	2.378805	2.219828	1.929703	1.695202	1.453431	2.145645	2.239432	2.140879	0.055688	0.000000	29469.000000		1
15687.867188	4002.742188	3.808417	2.855542	2416.047607	74471.585938	389.309692	243.103455	145.293442	72.461693	36.511467	235.239929	317.045349	173.660751	0.396293	99998.000000	4.195564	3.602358	0.580745	0.455689	3.383106	4.871991	2.590295	2.385791	2.162246	1.860108	1.562429	2.371511	2.501121	2.239702	0.000000	4.999991	29491.000000		1
7692.713379	2818.395264	3.709738	4.859972	1065.533447	40988.457031	183.747650	122.257904	59.269459	43.144588	25.838648	82.493095	129.294998	61.280056	1.895875	0.000000	3.886080	3.450002	0.569343	0.686634	3.027567	4.612661	2.264222	2.087277	1.772831	1.634926	1.412270	1.916418	2.111582	1.787319	0.277810	0.000000	29550.000000		1
25798.267578	5766.499023	0.700009	3.601807	4814.854004	99998.000000	731.894531	496.337006	265.213867	124.678642	90.970291	433.826538	562.097717	398.298767	3.240459	0.000000	4.411591	3.760912	0.000000	0.556520	3.682583	4.999991	2.864449	2.695777	2.423596	2.095792	1.958900	2.637316	2.749812	2.600209	0.510607	0.000000	29607.000000		1
3938.637451	731.931580	3.352024	4.437500	54.933723	23026.820312	22.304682	14.068016	13.756558	55.464127	15.646891	1.319840	22.230673	11.209391	1.905052	0.000000	3.595346	2.864470	0.525307	0.647138	1.739839	4.362234	1.348396	1.148233	1.138510	1.744012	1.194428	0.120521	1.346953	1.049582	0.279907	0.000000	29649.000000		1
5486.424316	1585.547485	2.124696	3.543216	1350.415405	48832.675781	231.332825	143.433945	61.061111	51.109886	27.519285	132.896805	186.560028	97.708260	0.385192	0.000000	3.739289	3.200179	0.327297	0.549398	3.130467	4.688711	2.364237	2.156652	1.785765	1.708505	1.439637	2.123515	2.270819	1.989931	0.000000	0.000000	29681.000000		1
29966.355469	7863.410645	2.285050	3.981107	7562.480957	99998.000000	1196.472168	769.294128	423.455933	179.849808	120.222641	647.751648	791.521729	578.271912	3.466579	0.000000	4.476634	3.895611	0.358896	0.600004	3.878664	4.999991	3.077903	2.886092	2.626808	2.254910	2.079986	2.811409	2.898463	2.762132	0.539901	0.000000	29713.000000		1
17561.685547	7234.041016	1.242747	4.563933	3171.862793	89190.460938	523.748352	336.975555	164.757996	90.927124	65.779228	315.358551	394.367004	254.167908	0.555150	0.000000	4.244566	3.859381	0.094383	0.659339	3.501314	4.950318	2.719123	2.527598	2.216846	1.958694	1.818089	2.498805	2.595901	2.405121	0.000000	0.000000	29810.000000		1
9295.246094	2704.950684	3.348940	4.193885	1231.287598	38449.484375	188.916000	135.511810	65.868660	25.246569	23.562847	67.225502	81.182503	44.788223	0.174889	0.000000	3.968261	3.432159	0.524907	0.622617	3.090359	4.584890	2.276269	2.131977	1.818679	1.402202	1.372228	1.827534	1.909462	1.651164	0.000000	0.000000	29835.000000		1
5500.915039	1875.603882	2.957305	4.070535	1024.973145	46919.078125	174.502609	112.294350	74.919434	64.012245	38.667000	137.318893	196.175125	97.880951	0.311644	99998.000000	3.740435	3.273141	0.470896	0.609652	3.010712	4.671350	2.241802	2.050358	1.874594	1.806263	1.587340	2.137730	2.292644	1.990698	0.000000	4.999991	29904.000000		1
5957.258789	1914.258545	1.526451	1.979760	991.847534	41472.718750	169.556290	106.648018	62.920605	91.704224	14.058765	72.535706	98.414436	66.328140	0.324569	0.000000	3.775046	3.282001	0.183683	0.296613	2.996445	4.617763	2.229314	2.027953	1.798793	1.962389	1.147947	1.860552	1.993059	1.821698	0.000000	0.000000	29930.000000		1
12053.453125	3271.547607	1.921169	4.233974	2049.107422	67560.359375	327.915527	208.513168	131.937759	58.637291	55.087910	284.706177	367.809845	212.040955	0.935708	99998.000000	4.081111	3.514753	0.283566	0.626748	3.311565	4.829692	2.515762	2.319134	2.120369	1.768174	1.741056	2.454397	2.565623	2.326420	0.000000	4.999991	30059.000000		1
10540.274414	1142.253784	2.624262	3.244093	1681.781738	52183.152344	257.871490	167.406921	71.212776	59.429813	32.681465	137.901718	223.944199	100.428123	0.300938	99998.000000	4.022852	3.057763	0.419007	0.511093	3.225770	4.717530	2.411403	2.223773	1.852558	1.774004	1.514302	2.139570	2.350140	2.001855	0.000000	4.999991	30083.000000		1
6936.586426	1242.163940	1.711475	2.170952	1055.017944	47310.578125	148.599197	95.916611	66.278793	23.624523	23.525843	106.506172	153.863144	107.378868	0.599484	0.000000	3.841146	3.094179	0.233371	0.336650	3.023260	4.674958	2.172016	1.981894	1.821375	1.373363	1.371545	2.027375	2.187135	2.030919	0.000000	0.000000	30105.000000		1
15149.976562	2101.965820	2.833956	3.015897	1707.953369	53955.406250	233.297165	159.981277	73.843208	37.159054	25.958912	92.811287	139.529922	101.421082	1.567861	0.000000	4.180412	3.322626	0.452393	0.479416	3.232476	4.732035	2.367909	2.204069	1.868311	1.570065	1.414286	1.967601	2.144667	2.006128	0.195308	0.000000	30146.000000		1
8500.872070	1044.446899	2.112361	3.194753	908.700745	36622.597656	158.180374	92.357979	54.415653	47.656097	27.297255	61.613102	96.070801	93.532883	0.076476	0.000000	3.929463	3.018886	0.324768	0.504437	2.958421	4.563749	2.199153	1.965474	1.735724	1.678118	1.436119	1.789673	1.982591	1.970964	0.000000	0.000000	30190.000000		1
6454.909668	980.258850	2.895631	3.731324	341.487061	26849.222656	67.999527	45.667088	37.140549	23.152710	7.616835	17.839428	0.000000	74.552467	0.216747	0.000000	3.809890	2.991341	0.461743	0.571863	2.533374	4.428932	1.832506	1.659603	1.569848	1.364602	0.881775	1.251381	0.000000	1.872462	0.000000	0.000000	30227.000000		1
6941.055176	3375.552979	2.115445	3.737491	1336.819214	45265.207031	203.724121	142.986801	81.617317	77.438850	15.967599	83.196190	104.575752	74.814583	0.426271	0.000000	3.841425	3.528345	0.325402	0.572580	3.126073	4.655765	2.309042	2.155296	1.911782	1.888959	1.203240	1.920103	2.019431	1.873986	0.000000	0.000000	30346.000000		1
15706.181641	3063.469238	2.306637	3.944102	2422.421631	68561.515625	352.607025	241.395065	137.405228	81.376785	58.264160	256.866180	358.287262	247.645813	2.821348	0.000000	4.196071	3.486213	0.362979	0.595948	3.384250	4.836081	2.547291	2.382728	2.138003	1.910501	1.765401	2.409707	2.554231	2.393831	0.450457	0.000000	30396.000000		1
19705.380859	4029.654053	1.600460	4.354239	3550.200439	83806.804688	541.745056	368.497528	193.220901	107.856850	65.859406	281.822876	347.966003	187.053421	1.415894	0.000000	4.294585	3.605268	0.204245	0.638912	3.550253	4.923279	2.733795	2.566435	2.286054	2.032848	1.818618	2.449976	2.541537	2.271966	0.151031	0.000000	30454.000000		1
9300.022461	1452.502686	2.648932	3.546299	1237.217529	39263.226562	192.200180	131.311768	54.366314	54.591427	18.644285	53.546040	52.957047	56.444756	0.979750	99998.000000	3.968484	3.162117	0.423071	0.549775	3.092446	4.593986	2.283754	2.118304	1.735330	1.737124	1.270546	1.728727	1.723924	1.751624	0.000000	4.999991	30510.000000		1
6544.356445	564.879272	1.588125	2.059937	501.196960	32342.751953	81.786919	52.910789	33.911877	39.786396	11.557853	23.417912	41.636642	24.611319	0.666977	0.000000	3.815867	2.751956	0.200885	0.313854	2.700008	4.509777	1.912684	1.723544	1.530352	1.599735	1.062877	1.369548	1.619476	1.391135	0.000000	0.000000	30538.000000		1
6669.793945	1854.745483	1.628214	3.163916	1596.328247	49831.828125	247.463867	160.770721	96.366837	39.419434	20.247829	97.967293	114.702744	117.425690	0.912473	99998.000000	3.824112	3.268284	0.211711	0.500225	3.203122	4.697507	2.393512	2.206207	1.983928	1.595710	1.306378	1.991081	2.059574	2.069763	0.000000	4.999991	30554.000000		1
23940.083984	8660.896484	2.855542	6.210650	8049.662109	99998.000000	1287.898804	812.182800	398.459137	189.486496	140.359451	714.668762	1048.082642	538.500977	2.026171	0.000000	4.379126	3.937563	0.455689	0.793137	3.905778	4.999991	3.109882	2.909654	2.600384	2.277578	2.147242	2.854105	3.020396	2.731186	0.306676	0.000000	30583.000000		1
12282.093750	1018.830261	1.415436	2.516331	1411.501221	52415.074219	200.029800	134.768631	72.973595	37.973160	15.147325	70.432594	70.781059	64.098595	0.519709	0.000000	4.089272	3.008102	0.150890	0.400768	3.149681	4.719456	2.301095	2.129589	1.863166	1.579477	1.180336	1.847774	1.849917	1.806849	0.000000	0.000000	30655.000000		1
21610.187500	4149.331055	2.929552	4.304899	3256.918457	83499.304688	502.307129	318.248016	171.471298	78.345467	56.111710	264.294922	366.209381	192.724426	1.212947	0.000000	4.334659	3.617978	0.466801	0.633963	3.512807	4.921683	2.700969	2.502766	2.234191	1.894014	1.749053	2.422089	2.563730	2.284937	0.083842	0.000000	30686.000000		1
10608.823242	1593.494263	3.348940	5.624740	1300.727173	43019.968750	176.994263	129.609543	38.269199	34.870918	22.828918	56.537266	81.910271	128.123184	0.177983	0.000000	4.025667	3.202351	0.524907	0.750102	3.114186	4.633670	2.247959	2.112637	1.582849	1.542463	1.358485	1.752335	1.913338	2.107628	0.000000	0.000000	30719.000000		1
18369.134766	1522.003906	3.410615	3.950269	2445.614502	67346.539062	385.763397	242.758087	120.654366	83.674164	41.908009	193.572449	200.529358	191.006775	0.859679	99998.000000	4.264089	3.182416	0.532833	0.596627	3.388388	4.828315	2.586321	2.385174	2.081543	1.922591	1.622297	2.286844	2.302178	2.281049	0.000000	4.999991	30740.000000		1
5064.054199	894.574097	1.816322	4.230890	286.605774	21511.523438	34.053726	34.463863	5.248523	26.356714	8.119484	0.000000	0.000000	0.000000	0.057748	0.000000	3.704498	2.951616	0.259193	0.626432	2.457285	4.332671	1.532165	1.537364	0.720037	1.420891	0.909528	0.000000	0.000000	0.000000	0.000000	0.000000	30767.000000		1
13773.072266	2136.222900	2.513247	4.745874	2314.716064	69613.656250	387.567383	237.395462	122.683464	84.488274	57.434635	241.617096	345.045685	205.562027	1.486948	0.000000	4.139031	3.329647	0.400235	0.676316	3.364498	4.842694	2.588347	2.375472	2.088786	1.926796	1.759174	2.383128	2.537877	2.312943	0.172296	0.000000	30784.000000		1
12319.964844	1856.213379	1.939672	2.559503	1485.443115	49470.238281	245.262085	144.923386	90.674255	12.920865	29.283184	70.118050	94.707787	67.721985	0.439757	99998.000000	4.090610	3.268628	0.287728	0.408156	3.171856	4.694344	2.389630	2.161139	1.957484	1.111292	1.466618	1.845830	1.976386	1.830730	0.000000	4.999991	30821.000000		1
8030.280762	1813.219849	2.630429	2.633513	658.887024	34965.570312	98.624130	59.118355	30.960737	20.402016	5.686414	0.000000	16.538092	20.241661	0.549012	0.000000	3.904731	3.258451	0.420027	0.420535	2.818811	4.543641	1.993983	1.771722	1.490811	1.309673	0.754838	0.000000	1.218485	1.306246	0.000000	0.000000	30839.000000		1
18491.007812	3555.556885	2.602675	4.866140	2728.988525	81034.070312	463.242310	288.881561	132.788879	71.215866	58.760643	269.515686	364.041534	194.198441	1.733180	0.000000	4.266961	3.550908	0.415420	0.687185	3.436002	4.908668	2.665808	2.460720	2.123162	1.852577	1.769086	2.430584	2.561151	2.288246	0.238844	0.000000	30875.000000		1
7547.728027	972.617371	1.390766	2.164785	578.928772	29088.781250	87.248222	67.012726	44.788223	16.852633	5.220770	27.614880	29.317104	59.821449	0.708624	0.000000	3.877816	2.987942	0.143254	0.335415	2.762625	4.463726	1.940757	1.826157	1.651164	1.226668	0.717735	1.441143	1.467121	1.776857	0.000000	0.000000	30906.000000		1
5520.234863	704.131653	1.390766	2.386814	290.179810	25450.107422	75.070534	34.291176	23.208218	23.646109	12.004995	0.000000	0.000000	0.000000	0.572800	0.000000	3.741958	2.847654	0.143254	0.377819	2.462667	4.405690	1.875469	1.535182	1.365642	1.373760	1.079362	0.000000	0.000000	0.000000	0.000000	0.000000	30926.000000		1
5424.574219	1754.638062	1.483278	3.459955	677.485046	28847.562500	101.347076	73.001350	57.351372	36.684155	13.953918	32.157227	77.031792	55.763248	0.092564	0.000000	3.734366	3.244188	0.171223	0.539070	2.830900	4.460109	2.005811	1.863331	1.758544	1.564479	1.144696	1.507279	1.886670	1.746348	0.000000	0.000000	30947.000000		1
24716.902344	8795.343750	3.493876	3.965688	6918.565430	99998.000000	1123.982666	711.745422	323.336182	164.591476	131.487534	640.794739	882.677063	405.678162	3.663977	99998.000000	4.392994	3.944253	0.543307	0.598319	3.840016	4.999991	3.050760	2.852325	2.509654	2.216407	2.118885	2.806719	2.945802	2.608182	0.563953	4.999991	30993.000000		1
20929.949219	4995.576660	2.507080	4.341904	3758.559570	94716.484375	613.330994	390.068268	202.373444	110.043221	70.303078	309.268158	432.204498	262.934998	2.706101	0.000000	4.320768	3.698586	0.399168	0.637680	3.575022	4.976426	2.787695	2.591141	2.306154	2.041563	1.846974	2.490335	2.635689	2.419848	0.432344	0.000000	31062.000000		1
7537.891113	1386.233032	3.614142	2.719858	1458.223022	48162.160156	249.822922	157.819580	112.137077	39.098724	33.748436	102.195099	129.646545	114.631821	0.388744	99998.000000	3.877250	3.141836	0.558005	0.434546	3.163824	4.682706	2.397632	2.198161	2.049749	1.592163	1.528254	2.009430	2.112761	2.059305	0.000000	4.999991	31136.000000		1
16179.079102	2278.636230	2.858626	3.857757	2953.438477	73678.367188	438.637177	294.623474	144.624268	106.891640	53.536789	277.678345	361.093475	243.365585	4.059867	0.000000	4.208954	3.357675	0.456157	0.586335	3.470328	4.867340	2.642105	2.469267	2.160241	2.028944	1.728652	2.443542	2.557620	2.386259	0.608512	0.000000	31194.000000		1
15163.291992	7995.295898	3.117660	4.539263	5922.175293	99998.000000	924.458618	599.034729	343.870789	159.854843	130.531570	570.491699	742.289856	479.068054	0.589085	99998.000000	4.180793	3.902835	0.493829	0.656985	3.772481	4.999991	2.965888	2.777452	2.536395	2.203726	2.115716	2.756249	2.870574	2.680397	0.000000	4.999991	31235.000000		1
7247.449219	171.730331	2.426902	3.743659	381.066833	26901.707031	73.174034	50.789177	33.236538	22.730238	6.189064	0.052424	11.915566	51.359669	0.454641	0.000000	3.860185	2.234847	0.385052	0.573296	2.581001	4.429780	1.864357	1.705771	1.521616	1.356604	0.791625	0.000000	1.076115	1.710622	0.000000	0.000000	31276.000000		0
7396.427734	1165.776611	1.190323	1.733061	948.681396	38234.140625	160.496262	105.374435	79.578964	28.703440	20.220076	30.883644	45.892200	24.287527	1.145894	99998.000000	3.869022	3.066615	0.075665	0.238814	2.977120	4.582451	2.205465	2.022735	1.900798	1.457934	1.305783	1.489729	1.661739	1.385383	0.059144	4.999991	31312.000000		1
7005.788574	2981.229004	2.611927	4.298732	1793.157104	66178.140625	267.705536	188.299255	137.528580	48.868008	52.661007	202.373444	237.099426	143.128647	0.579554	0.000000	3.845457	3.474395	0.416961	0.633340	3.253618	4.820714	2.427657	2.274849	2.138393	1.689025	1.721489	2.306154	2.374931	2.155727	0.000000	0.000000	31331.000000		1
10202.192383	1611.216553	3.863925	4.058200	873.768127	37196.441406	120.873306	95.697662	48.309853	32.274410	11.209391	17.469379	30.103458	57.369877	0.086427	0.000000	4.008694	3.207154	0.587029	0.608333	2.941396	4.570501	2.082330	1.980901	1.684036	1.508858	1.049582	1.242278	1.478616	1.758684	0.000000	0.000000	31358.000000		1
8779.903320	1983.651978	1.606628	4.344988	1041.865845	37545.257812	169.701233	108.220726	43.468380	36.653320	15.844250	49.981239	58.384426	91.676468	0.448107	99998.000000	3.943490	3.297466	0.205915	0.637989	3.017812	4.574555	2.229685	2.034310	1.638173	1.564113	1.199872	1.698807	1.766297	1.962258	0.000000	4.999991	31384.000000		1
9289.535156	2153.125000	2.920300	2.861710	2520.108398	66359.585938	383.413574	257.285583	122.967163	81.620399	51.248653	204.809586	247.759903	192.033661	0.331111	0.000000	3.967994	3.333069	0.465428	0.456626	3.401419	4.821904	2.583668	2.410415	2.089789	1.911799	1.709682	2.311350	2.394031	2.283377	0.000000	0.000000	31414.000000		1
8521.437500	1825.209473	1.242747	1.548037	804.263733	35548.996094	109.497398	78.320793	15.998437	18.385250	9.420822	23.596769	16.590515	45.034920	1.006476	99998.000000	3.930513	3.261313	0.094383	0.189781	2.905398	4.550828	2.039404	1.893877	1.204078	1.264470	0.974089	1.372853	1.219860	1.653549	0.002804	4.999991	31431.000000		1
19327.031250	4402.653809	2.263464	4.372742	5654.855469	99998.000000	848.715820	586.499329	370.384766	179.519852	153.564026	703.342224	896.914673	564.429016	2.067293	99998.000000	4.286165	3.643714	0.354774	0.640754	3.752422	4.999991	2.928762	2.768268	2.568653	2.254112	2.186290	2.847167	2.952751	2.751609	0.315402	4.999991	31469.000000		1
6493.480957	1972.075562	2.405316	4.095205	986.666870	38404.203125	163.367233	109.522064	44.473679	36.853764	14.323966	53.663223	63.463345	62.624565	1.157368	99998.000000	3.812478	3.294924	0.381172	0.612276	2.994170	4.584379	2.213165	2.039502	1.648103	1.566482	1.156063	1.729677	1.802523	1.796745	0.063472	4.999991	31514.000000		1
12698.102539	9621.996094	1.103979	4.027363	6606.796387	99998.000000	1019.570374	678.237488	381.720612	182.073181	132.902969	626.899414	827.539795	480.403320	1.909088	0.000000	4.103739	3.983265	0.042961	0.605021	3.819991	4.999991	3.008417	2.831382	2.581746	2.260246	2.123535	2.797198	2.917789	2.681606	0.280826	0.000000	31540.000000		1
8858.933594	1873.938721	3.916348	4.773628	2020.761719	60611.558594	308.309113	205.475677	129.951828	82.104546	38.392548	190.050812	227.175949	132.856720	0.249410	0.000000	3.947381	3.272755	0.592881	0.678849	3.305515	4.782556	2.488986	2.312760	2.113782	1.914367	1.584247	2.278870	2.356362	2.123384	0.000000	0.000000	31563.000000		1
11824.269531	3680.568604	3.376694	5.304030	1871.792358	65084.574219	323.539703	202.280930	139.082779	61.927643	53.058807	243.615356	313.536041	220.530487	0.265271	99998.000000	4.072774	3.565915	0.528492	0.724606	3.272258	4.813478	2.509928	2.305955	2.143273	1.791885	1.724757	2.386705	2.496288	2.343469	0.000000	4.999991	31631.000000		1
9158.944336	2719.148438	2.685936	2.201789	1571.220459	60665.472656	250.171387	168.069931	131.034225	70.962997	48.982105	225.341125	295.989594	197.750916	1.316956	0.000000	3.961845	3.434433	0.429096	0.342776	3.196237	4.782942	2.398238	2.225490	2.117385	1.851032	1.690037	2.352840	2.471277	2.296118	0.119571	0.000000	31697.000000		1
12717.453125	970.036255	1.541869	3.601807	1642.609009	54482.523438	246.640503	168.794601	108.652451	57.776928	20.664133	135.027664	176.898666	163.765030	0.421630	0.000000	4.104400	2.986788	0.188048	0.556520	3.215534	4.736257	2.392064	2.227359	2.036040	1.761754	1.315217	2.130423	2.247725	2.214221	0.000000	0.000000	31720.000000		1
43656.046875	17412.343750	3.419866	5.624740	14679.934570	99998.000000	2288.920410	1501.111572	848.086731	379.093262	301.241180	1472.614746	1909.275269	1043.672852	3.587611	0.000000	4.640044	4.240857	0.534009	0.750102	4.166724	4.999991	3.359631	3.176413	2.928440	2.578746	2.478914	3.168089	3.280869	3.018564	0.554805	0.000000	31767.000000		1
28081.996094	7617.451660	2.312804	4.332653	7247.242676	99998.000000	1110.984741	726.898926	370.579041	134.620621	125.995399	676.532166	839.578735	497.678436	2.913680	99998.000000	4.448428	3.881810	0.364139	0.636754	3.860173	4.999991	3.045708	2.861474	2.568881	2.129112	2.100355	2.830288	2.924062	2.696949	0.464442	4.999991	31881.000000		1
28780.224609	8281.836914	2.698272	3.478457	6615.233398	99998.000000	1034.403198	673.636536	332.248169	94.050949	120.327484	555.575623	723.833679	324.178040	2.691293	0.000000	4.459094	3.918127	0.431086	0.541387	3.820545	4.999991	3.014690	2.828426	2.521463	1.973363	2.080365	2.744743	2.859639	2.510784	0.429961	0.000000	31913.000000		1
5818.342773	787.821228	2.026016	2.494745	400.207611	30073.939453	60.379604	38.272282	36.662571	29.603891	0.000000	0.000000	5.572316	19.705091	0.497920	99998.000000	3.764799	2.896428	0.306643	0.397026	2.602285	4.478190	1.780890	1.582884	1.564223	1.471349	0.000000	0.000000	0.746036	1.294578	0.000000	4.999991	31933.000000		1
12741.993164	3069.328369	2.281967	3.546299	3581.916748	99998.000000	569.489441	370.199768	242.622391	102.950615	87.658356	448.378693	568.835693	249.767426	1.777290	0.000000	4.105237	3.487043	0.358309	0.549775	3.554116	4.999991	2.755486	2.568436	2.384931	2.012629	1.942793	2.651645	2.754987	2.397536	0.249758	0.000000	31964.000000		1
13796.717773	4492.181152	1.177988	3.607974	2199.328613	66567.257812	371.704620	230.688324	129.510864	100.801254	30.149714	167.724548	228.591385	110.823402	1.156087	0.000000	4.139776	3.652457	0.071141	0.557263	3.342290	4.823261	2.570198	2.363026	2.112306	2.003466	1.479283	2.224597	2.359060	2.044631	0.062991	0.000000	31999.000000		1
9123.981445	2600.032715	1.692973	3.099157	4443.423828	99998.000000	716.787292	455.249268	218.072754	105.821579	77.034874	338.702454	473.902802	253.104019	1.678946	0.000000	3.960184	3.414979	0.228650	0.491244	3.647718	4.999991	2.855390	2.658249	2.338601	2.024574	1.886687	2.529818	2.675689	2.403299	0.225037	0.000000	32023.000000		1
3476.027344	398.674988	2.044519	3.231758	0.000000	19875.529297	0.000000	7.000087	2.004430	20.340342	0.000000	0.000000	0.000000	67.580132	0.265439	0.000000	3.541083	2.600619	0.310591	0.509439	0.000000	4.298319	0.000000	0.845103	0.301991	1.308358	0.000000	0.000000	0.000000	1.829819	0.000000	0.000000	32057.000000		1
18882.285156	4547.706543	1.927337	3.108409	4786.921387	99998.000000	769.627197	493.524628	261.056976	144.858627	83.415131	417.297699	600.397766	300.430176	1.584382	99998.000000	4.276054	3.657792	0.284958	0.492538	3.680056	4.999991	2.886280	2.693309	2.416735	2.160944	1.921245	2.620446	2.778439	2.477744	0.199860	4.999991	32080.000000		1
23992.519531	7228.406738	3.182418	4.267894	9367.306641	99998.000000	1530.718628	958.259460	527.979248	200.125397	180.987717	935.643372	1196.049683	586.027527	0.464760	99998.000000	4.380076	3.859043	0.502757	0.630214	3.971615	4.999991	3.184895	2.981483	2.722617	2.301302	2.257649	2.971110	3.077749	2.767918	0.000000	4.999991	32195.000000		1
9949.183594	2175.441895	3.848506	4.850721	2577.468994	72335.468750	413.825409	258.201447	126.050903	57.422298	56.182636	243.683197	329.919952	224.934067	0.348529	0.000000	3.997787	3.337548	0.585292	0.685806	3.411193	4.859351	2.616817	2.411959	2.100546	1.759081	1.749602	2.386826	2.518409	2.352055	0.000000	0.000000	32222.000000		1
7072.073730	907.020081	1.372264	3.074487	530.726868	28748.777344	97.779190	66.947968	32.453266	28.425903	9.997481	11.557853	14.323966	7.897455	1.226624	99998.000000	3.849547	2.957617	0.137438	0.487773	2.724871	4.458620	1.990246	1.825737	1.511258	1.453714	0.999891	1.062877	1.156063	0.897487	0.088712	4.999991	32271.000000		1
15152.557617	3841.925293	3.537048	4.237057	2555.987793	70345.546875	382.164673	262.090027	156.197540	55.556637	61.989315	314.714050	467.044556	275.911346	2.524685	0.000000	4.180486	3.584549	0.548641	0.627064	3.407559	4.847237	2.582251	2.418451	2.193674	1.744736	1.792317	2.497916	2.669358	2.440770	0.402207	0.000000	32332.000000		1
7964.815918	274.230713	3.524713	4.699618	581.281677	31639.566406	95.139511	64.252777	23.124956	20.062805	5.646326	6.386423	28.755863	33.251953	0.519910	0.000000	3.901176	2.438116	0.547124	0.672063	2.764387	4.500230	1.978361	1.807892	1.364081	1.302392	0.751766	0.805258	1.458726	1.521817	0.000000	0.000000	32365.000000		0
9264.282227	527.214478	1.822490	2.929552	979.857971	34807.835938	142.283707	100.363365	32.511856	22.677814	12.026581	45.392635	65.705223	16.470249	0.564572	0.000000	3.966812	2.721987	0.260665	0.466801	2.991163	4.541677	2.153155	2.001575	1.512042	1.355601	1.080142	1.656985	1.817600	1.216700	0.000000	0.000000	32387.000000		1
34526.457031	9580.602539	3.000478	5.193016	7939.665039	99998.000000	1230.245239	806.138672	432.111969	188.438019	151.849457	690.131470	913.791992	488.818848	1.837043	0.000000	4.538152	3.981393	0.477190	0.715420	3.899802	4.999991	3.089992	2.906410	2.635596	2.275168	2.181413	2.838932	2.960847	2.689148	0.264119	0.000000	32509.000000		1
10801.041992	1370.401123	2.161701	4.221638	1586.682251	48331.785156	238.992844	163.906876	70.935242	51.859234	33.982800	113.537094	146.637939	122.908577	0.918345	0.000000	4.033466	3.136848	0.334796	0.625481	3.200490	4.684233	2.378385	2.214597	1.850862	1.714826	1.531259	2.055138	2.166246	2.089582	0.000000	0.000000	32573.000000		1
21145.373047	4489.125000	2.562587	2.658183	3638.645264	92661.453125	585.598877	368.420441	167.123215	60.641724	51.794476	239.945709	389.540955	184.302734	0.859672	99998.000000	4.325215	3.652162	0.408679	0.424585	3.560940	4.966899	2.767600	2.566344	2.223037	1.782772	1.714283	2.380113	2.590553	2.265532	0.000000	4.999991	32599.000000		1
6799.471191	1634.356812	2.556419	3.546299	547.289612	22315.953125	70.737885	64.968208	9.269719	30.880560	13.377258	4.856888	12.177685	7.166609	0.145684	99998.000000	3.832475	3.213347	0.407632	0.549775	2.738217	4.348616	1.849652	1.812701	0.967067	1.489685	1.126367	0.686358	1.085565	0.855314	0.000000	4.999991	32657.000000		1
12219.761719	4736.570312	2.093859	4.027363	2561.513672	73606.492188	398.890869	267.816528	163.657104	82.980324	70.309242	318.136993	408.160583	263.446899	0.812142	0.000000	4.087063	3.675464	0.320947	0.605021	3.408497	4.866916	2.600854	2.427837	2.213935	1.918975	1.847012	2.502614	2.610831	2.420693	0.000000	0.000000	32684.000000		1
11540.735352	1606.069702	2.448488	3.759078	1559.893799	49653.207031	227.912964	164.739487	88.386124	51.896240	34.044476	109.744095	185.736664	153.847733	0.091288	0.000000	4.062233	3.205764	0.388898	0.575081	3.193095	4.695947	2.357769	2.216798	1.946384	1.715136	1.532047	2.040381	2.268898	2.187091	0.000000	0.000000	32794.000000		1
10256.990234	3029.859619	2.180203	2.368311	1252.065796	44571.464844	189.094864	122.982582	89.360580	70.025543	25.369919	102.081001	122.193146	130.920135	0.780756	0.000000	4.011020	3.481422	0.338497	0.374439	3.097627	4.649057	2.276680	2.089844	1.951146	1.845256	1.404319	2.008945	2.087047	2.117007	0.000000	0.000000	32818.000000		1
9329.336914	976.811279	2.775365	2.744528	631.438660	31222.568359	81.339775	60.576965	34.784573	15.804161	6.201399	23.954483	28.644850	0.000000	0.608108	0.000000	3.969851	2.989811	0.443320	0.438468	2.800331	4.494469	1.910303	1.782308	1.541387	1.198771	0.792490	1.379387	1.457047	0.000000	0.000000	0.000000	32868.000000		1
27725.000000	8426.852539	2.596508	4.378909	5371.462891	99998.000000	831.036743	552.248291	270.076935	145.052902	80.649017	418.506531	560.262878	315.901276	3.862249	0.000000	4.442872	3.925665	0.414390	0.641366	3.730093	4.999991	2.919620	2.742134	2.431488	2.161526	1.906599	2.621702	2.748392	2.499551	0.586840	0.000000	32907.000000		1
9743.871094	948.200317	1.884164	3.854673	1460.162598	42871.914062	227.579926	143.433945	77.469688	53.132820	26.298124	86.628387	95.978287	95.373871	1.312566	99998.000000	3.988732	2.976900	0.275119	0.585988	3.164401	4.632173	2.357134	2.156652	1.889132	1.725363	1.419925	1.937660	1.982173	1.979429	0.118121	4.999991	32956.000000		1
18947.148438	3360.664551	1.581958	2.349809	3222.093750	87228.062500	505.418610	335.603302	189.134949	103.952835	66.177032	292.548126	374.742096	221.967514	2.069474	99998.000000	4.277544	3.526425	0.199195	0.371033	3.508138	4.940656	2.703651	2.525826	2.276772	2.016836	1.820707	2.466197	2.573732	2.346289	0.315860	4.999991	33003.000000		1
14246.830078	1888.395264	2.642764	2.994310	2242.969727	56155.476562	341.968140	231.471603	90.868530	69.618484	28.755863	103.413177	155.827484	53.675556	0.163388	99998.000000	4.153718	3.276093	0.422058	0.476297	3.350823	4.749392	2.533986	2.364498	1.958413	1.842725	1.458726	2.014576	2.192644	1.729777	0.000000	4.999991	33029.000000		1
15812.511719	3104.245605	1.276668	2.559503	3795.718506	87410.218750	630.427185	397.706696	192.863190	74.836174	83.140678	361.457367	431.532227	255.392166	0.696299	0.000000	4.199001	3.491956	0.106078	0.408156	3.579294	4.941562	2.799635	2.599563	2.285249	1.874112	1.919814	2.558057	2.635013	2.407207	0.000000	0.000000	33090.000000		1
13110.212891	2329.255859	2.106194	2.997394	2630.244141	67275.945312	403.149506	268.599823	131.752731	84.929253	48.275928	190.063156	228.067154	185.702744	0.743839	0.000000	4.117610	3.367217	0.323498	0.476744	3.419996	4.827860	2.605466	2.429106	2.119760	1.929057	1.683731	2.278898	2.358063	2.268818	0.000000	0.000000	33143.000000		1
12868.959961	3905.804932	2.482410	3.842339	2004.858887	56364.335938	309.397675	203.159790	100.754997	53.774235	46.283836	192.449966	259.089569	161.985718	1.204838	0.000000	4.109543	3.591711	0.394873	0.584596	3.302084	4.751004	2.490517	2.307838	2.003267	1.730574	1.665429	2.284318	2.413450	2.209477	0.080929	0.000000	33202.000000		1
20152.560547	2602.989990	2.497828	3.077571	2186.006836	62741.984375	342.776062	214.504868	126.834175	58.449184	27.340427	172.979248	246.353714	131.647888	1.997305	0.000000	4.304330	3.415473	0.397563	0.488208	3.339652	4.797558	2.535011	2.331437	2.103236	1.766778	1.436805	2.237994	2.391559	2.119414	0.300444	0.000000	33227.000000		1
12429.128906	2284.797607	2.889463	5.649409	1364.511230	45757.050781	208.417572	142.894287	94.717033	40.378475	21.684851	91.593208	121.363625	116.312462	0.672121	0.000000	4.094440	3.358848	0.460817	0.752003	3.134977	4.660458	2.318934	2.155015	1.976428	1.606150	1.336156	1.961863	2.084089	2.065626	0.000000	0.000000	33273.000000		1
10360.011719	2164.500977	2.044519	3.278014	1810.173096	55097.851562	285.834839	189.267548	94.353157	45.670170	33.421562	176.975769	222.451660	138.715820	0.241975	0.000000	4.015360	3.335358	0.310591	0.515611	3.257720	4.741135	2.456115	2.277076	1.974756	1.659633	1.524027	2.247914	2.347236	2.142126	0.000000	0.000000	33325.000000		1
46300.675781	19937.457031	3.222507	4.138377	16168.939453	99998.000000	2473.062988	1628.892456	820.471863	428.806213	335.936340	1742.586792	2200.250732	1186.727539	3.303323	0.000000	4.665587	4.299670	0.508194	0.616830	4.208682	4.999991	3.393235	3.211892	2.914064	2.632261	2.526257	3.241194	3.342472	3.074351	0.518951	0.000000	33442.000000		1
17265.832031	4979.208008	1.955090	2.750695	4921.280273	99998.000000	743.828613	468.836212	251.028671	72.282837	53.410355	283.895142	412.012177	226.241577	1.914083	99998.000000	4.237187	3.697160	0.291167	0.439442	3.692078	4.999991	2.871473	2.671021	2.399723	1.859035	1.727625	2.453158	2.614910	2.354573	0.281961	4.999991	33515.000000		1
22012.955078	11279.450195	1.989012	2.929552	6021.274414	99998.000000	899.233643	586.477783	302.289673	135.912704	102.275276	620.232361	878.492432	432.229156	2.890254	0.000000	4.342679	4.052288	0.298637	0.466801	3.779688	4.999991	2.953872	2.768252	2.480423	2.133260	2.009771	2.792554	2.943738	2.635714	0.460936	0.000000	33537.000000		1
14739.669922	3508.227783	2.383730	2.978892	2780.274170	73887.031250	447.743439	296.640259	139.591599	72.159485	54.341644	232.686584	291.293060	201.287964	0.372644	0.000000	4.168488	3.545088	0.377257	0.474055	3.444088	4.868568	2.651029	2.472230	2.144859	1.858293	1.735133	2.366771	2.464330	2.303818	0.000000	0.000000	33612.000000		1
10401.549805	3834.413330	3.472290	6.078049	3171.495850	81552.656250	495.741852	324.313721	201.392807	69.479721	50.468468	266.589203	384.486725	214.853333	2.111192	0.000000	4.017098	3.583699	0.540616	0.783764	3.501264	4.911438	2.695256	2.510965	2.304044	1.841858	1.703020	2.425843	2.584881	2.332142	0.324528	0.000000	33645.000000		1
7063.380859	0.000000	3.200921	5.501390	476.844696	27535.576172	73.593422	56.167217	31.805681	31.404795	6.907575	0.000000	9.904969	1.868746	0.442806	99998.000000	3.849013	0.000000	0.505275	0.740472	2.678377	4.439894	1.866839	1.749483	1.502505	1.496996	0.839326	0.000000	0.995853	0.271550	0.000000	4.999991	33687.000000		0
6075.483398	1915.609253	1.662135	3.299600	726.063232	32829.953125	113.731369	79.862663	52.605499	11.631863	9.393068	25.665958	45.775017	62.578312	0.728848	99998.000000	3.783581	3.282307	0.220666	0.518461	2.860975	4.516270	2.055880	1.902344	1.721031	1.065649	0.972807	1.409357	1.660629	1.796424	0.000000	4.999991	33713.000000		1
31557.513672	7428.202637	3.092990	4.483756	6280.958984	99998.000000	964.833984	639.804871	381.467743	149.669266	127.672951	611.431396	818.643188	563.392883	1.768676	0.000000	4.499103	3.870884	0.490378	0.651642	3.798026	4.999991	2.984452	2.806047	2.581458	2.175133	2.106099	2.786348	2.913095	2.750811	0.247648	0.000000	33746.000000		1
13625.002930	4014.639404	4.172298	4.730455	2867.371338	73736.554688	450.179596	309.721466	146.779800	70.808807	52.429726	243.014038	305.465912	232.023590	0.215898	0.000000	4.134336	3.603647	0.620375	0.674903	3.457484	4.867683	2.653386	2.490971	2.166666	1.850087	1.719578	2.385631	2.484963	2.365532	0.000000	0.000000	33849.000000		1
6603.086426	1331.509033	2.895631	3.376694	549.849121	30286.298828	81.897934	67.151497	24.879604	2.787700	8.578961	15.424861	39.151146	11.021282	0.214395	0.000000	3.819747	3.124344	0.461743	0.528492	2.740243	4.481246	1.913273	1.827056	1.395844	0.445246	0.933435	1.188221	1.592744	1.042232	0.000000	0.000000	33874.000000		1
13580.630859	4109.745117	2.513247	3.675817	2672.756592	66063.734375	402.267548	274.890625	130.975632	91.426689	44.304073	211.794266	318.923340	182.544998	1.786877	99998.000000	4.132920	3.613815	0.400235	0.565354	3.426960	4.819963	2.604515	2.439160	2.117191	1.961073	1.646444	2.325914	2.503686	2.261370	0.252095	4.999991	33936.000000		1
8472.646484	1367.746094	2.981975	4.076703	901.216492	33432.746094	154.698837	101.677032	51.362751	39.721638	14.191366	55.609062	68.073532	56.309071	0.958799	99998.000000	3.928019	3.136005	0.474504	0.610309	2.954829	4.524172	2.189487	2.007223	1.710648	1.599027	1.152024	1.745146	1.832978	1.750578	0.000000	4.999991	33977.000000		1
5664.235840	0.000000	1.899583	3.589472	356.270508	31669.689453	47.360058	42.182461	19.723593	46.027885	9.957393	6.614620	29.687153	81.339775	1.267492	99998.000000	3.753141	0.000000	0.278658	0.555031	2.551780	4.500644	1.675412	1.625132	1.294986	1.663021	0.998146	0.820505	1.472569	1.910303	0.102945	4.999991	33996.000000		0
13917.458984	2597.907959	2.488577	3.089906	1987.796509	59484.679688	327.357361	203.736450	109.068756	68.526840	19.843859	129.319672	165.871231	104.612755	1.129991	0.000000	4.143560	3.414624	0.395951	0.489945	3.298372	4.774405	2.515022	2.309069	2.037700	1.835861	1.297626	2.111665	2.219771	2.019585	0.053075	0.000000	34017.000000		1
11905.954102	3399.667725	2.581089	3.102241	1926.504150	55825.898438	279.362061	200.813065	77.025627	58.646545	26.291956	124.114319	132.616180	120.632774	0.461506	99998.000000	4.075764	3.531436	0.411803	0.491676	3.284770	4.746836	2.446167	2.302792	1.886635	1.768242	1.419823	2.093822	2.122597	2.081465	0.000000	4.999991	34068.000000		1
10544.900391	1981.147949	2.679769	5.230021	1362.633179	57741.773438	229.858795	145.469208	110.829567	68.940063	38.623829	188.629211	239.665085	162.855331	0.902140	0.000000	4.023043	3.296917	0.428097	0.718503	3.134379	4.761490	2.361461	2.162771	2.044656	1.838472	1.586855	2.275609	2.379605	2.211802	0.000000	0.000000	34120.000000		1
11459.201172	7295.441406	1.575791	4.742790	3860.791504	90739.789062	599.398621	392.899139	198.361496	96.613533	55.627563	257.612457	364.587341	186.220810	1.205883	6442.361328	4.059155	3.863052	0.197498	0.676034	3.586676	4.957798	2.777716	2.594281	2.297457	1.985038	1.745290	2.410967	2.561802	2.270028	0.081305	3.809045	34176.000000		1
14168.299805	4568.401855	3.845422	5.162179	2693.732178	72223.914062	414.997223	270.610413	137.436066	47.461823	48.951267	220.644592	329.435822	206.733841	0.807468	0.000000	4.151318	3.659764	0.584944	0.712833	3.430354	4.858681	2.618045	2.432344	2.138101	1.676344	1.689764	2.343693	2.517771	2.315412	0.000000	0.000000	34210.000000		1
8596.966797	3781.684326	1.248914	3.330438	1895.321289	54866.421875	310.791534	205.870392	99.906967	42.000523	39.351589	173.481888	251.488144	121.218689	0.679433	99998.000000	3.934345	3.577685	0.096533	0.522501	3.277683	4.739306	2.492469	2.313594	1.999596	1.623255	1.594962	2.239254	2.400517	2.083570	0.000000	4.999991	34271.000000		1
21395.460938	8711.358398	2.889463	4.468338	5616.709473	99998.000000	879.886292	577.763123	277.579651	134.272156	103.986755	516.671204	629.468201	311.957184	1.569755	0.000000	4.330322	3.940086	0.460817	0.650146	3.749482	4.999991	2.944427	2.761750	2.443388	2.127986	2.016978	2.713214	2.798974	2.494095	0.195832	0.000000	34301.000000		1
4999.915527	0.000000	2.297385	3.040566	179.788132	20867.478516	22.588387	12.640245	0.000000	30.032532	0.000000	0.000000	0.000000	0.000000	0.787831	0.000000	3.698963	0.000000	0.361234	0.482955	2.254761	4.319470	1.353885	1.101755	0.000000	1.477592	0.000000	0.000000	0.000000	0.000000	0.000000	0.000000	34375.000000		0
5942.176270	1219.483032	3.574053	4.335737	765.781738	32778.636719	116.845947	74.228676	44.893070	16.282141	0.181941	4.915480	0.000000	2.473158	0.217339	0.000000	3.773946	3.086176	0.553161	0.637063	2.884105	4.515591	2.067614	1.870572	1.652179	1.211712	0.000000	0.691566	0.000000	0.393252	0.000000	0.000000	34399.000000		1
13535.599609	1058.709229	2.266548	3.469206	1612.662720	50326.386719	247.263428	158.063202	93.141243	56.586605	27.266418	113.034447	154.544647	79.002304	0.735885	0.000000	4.131477	3.024777	0.355365	0.540230	3.207544	4.701796	2.393160	2.198831	1.969142	1.752714	1.435628	2.053211	2.189054	1.897640	0.000000	0.000000	34421.000000		1
17229.048828	4711.172852	3.654230	3.987274	2885.312500	76536.203125	486.678741	308.626740	163.814377	79.202744	66.183205	278.640472	365.349030	205.592865	1.688350	0.000000	4.236261	3.673129	0.562796	0.600676	3.460193	4.883867	2.687242	2.489434	2.214352	1.898740	1.820748	2.445044	2.562708	2.313008	0.227463	0.000000	34500.000000		1
21865.912109	4354.195801	3.777580	5.038829	3656.068359	90984.945312	578.392212	364.892639	208.417572	97.961128	63.676121	280.888519	379.947449	281.082794	1.251138	0.000000	4.339767	3.638908	0.577214	0.702330	3.563014	4.958970	2.762223	2.562165	2.318934	1.991054	1.803977	2.448534	2.579724	2.448834	0.097305	0.000000	34570.000000		1
11648.015625	609.621216	2.223376	3.407531	981.017456	42508.156250	139.459000	94.084869	69.328613	29.711823	8.668389	26.325878	45.275452	11.662700	0.662021	0.000000	4.066252	2.785060	0.347013	0.532440	2.991677	4.628472	2.144447	1.973520	1.840912	1.472929	0.937938	1.420383	1.655863	1.066799	0.000000	0.000000	34661.000000		1
9368.660156	3956.575684	1.699140	3.435285	1493.115479	47849.886719	224.431427	151.960480	62.461128	56.287483	20.889246	117.434937	130.263290	50.927944	0.917257	99998.000000	3.971678	3.597319	0.230229	0.535963	3.174093	4.679881	2.351084	2.181731	1.795610	1.750412	1.319923	2.069797	2.114822	1.706956	0.000000	4.999991	34687.000000		1
9257.392578	2885.975586	3.022064	2.664350	1118.191406	39918.875000	148.682465	110.885078	72.933502	25.647455	11.804552	45.605412	91.954002	63.645283	0.018200	99998.000000	3.966489	3.460293	0.480304	0.425591	3.048516	4.601178	2.172260	2.044873	1.862927	1.409044	1.072049	1.659016	1.963571	1.803766	0.000000	4.999991	34710.000000		1
12377.652344	5031.147461	1.319840	2.707523	3040.788330	74963.601562	479.879089	300.821808	129.054474	50.887856	53.811241	211.754166	302.638123	151.451660	1.763769	99998.000000	4.092638	3.701667	0.120521	0.432572	3.482986	4.874850	2.681132	2.478309	2.110773	1.706614	1.730873	2.325832	2.480924	2.180274	0.246442	4.999991	34728.000000		1
7010.065918	1890.069702	2.056854	2.818537	1508.571167	52214.949219	245.730804	160.295822	88.595818	55.501129	24.787092	108.109711	132.622345	151.544174	1.289589	0.000000	3.845722	3.276478	0.313203	0.450024	3.178566	4.717795	2.390460	2.204922	1.947413	1.744302	1.394226	2.033865	2.122617	2.180539	0.110451	0.000000	34759.000000		1
8569.321289	2293.879150	2.870961	3.114576	2456.666748	66876.335938	370.572876	257.418182	140.902191	55.405533	42.629604	187.562241	243.923737	113.974983	1.303376	0.000000	3.932946	3.360570	0.458027	0.493399	3.390346	4.825273	2.568874	2.410639	2.148918	1.743553	1.629711	2.273145	2.387254	2.056809	0.115070	0.000000	34794.000000		1
4081.605713	640.566528	2.667434	2.522498	209.336517	21506.025391	6.950747	21.595423	5.945448	11.693538	0.952875	0.000000	0.000000	0.000000	0.460304	0.000000	3.610831	2.806564	0.426094	0.401831	2.320845	4.332560	0.842031	1.334362	0.774185	1.067946	0.000000	0.000000	0.000000	0.000000	0.000000	0.000000	34831.000000		1
18361.974609	4099.901367	3.459955	3.700486	2881.192627	71805.367188	434.282928	280.984100	122.143806	70.531273	48.713821	199.684418	301.990540	138.743576	2.024081	0.000000	4.263919	3.612773	0.539070	0.568259	3.459572	4.856157	2.637773	2.448682	2.086871	1.848382	1.687652	2.300344	2.479993	2.142213	0.306228	0.000000	34917.000000		1
6876.953125	1614.142944	2.852458	4.576268	776.624207	33297.597656	124.709480	91.223160	62.766418	32.613621	29.643980	72.452438	71.598244	103.860321	0.025667	0.000000	3.837396	3.207942	0.455219	0.660511	2.890211	4.522413	2.095900	1.960105	1.797727	1.513399	1.471936	1.860053	1.854902	2.016450	0.000000	0.000000	35015.000000		1
8801.847656	1469.040771	1.699140	2.578006	1718.589233	53807.757812	280.466034	183.022980	128.052246	44.100548	34.722897	152.827011	174.379257	173.484970	0.084852	99998.000000	3.944574	3.167034	0.230229	0.411284	3.235172	4.730845	2.447880	2.262506	2.107387	1.644444	1.540616	2.184200	2.241495	2.239262	0.000000	4.999991	35082.000000		1
15192.553711	3257.051025	1.840992	4.175382	2532.162842	64883.027344	398.616394	267.933716	119.593559	50.153927	33.187195	192.369797	235.520554	195.265427	0.686525	0.000000	4.181631	3.512825	0.265052	0.620696	3.403492	4.812131	2.600555	2.428027	2.077708	1.700305	1.520971	2.284137	2.372029	2.290625	0.000000	0.000000	35111.000000		1
26702.162109	6017.102051	1.736145	3.207088	4799.790039	99998.000000	737.836914	493.916260	260.446411	88.719162	102.441803	548.948669	761.720459	480.643860	1.675119	0.000000	4.426547	3.779387	0.239586	0.506111	3.681222	4.999991	2.867960	2.693653	2.415718	1.948017	2.010477	2.739532	2.881796	2.681823	0.224046	0.000000	35148.000000		1
2930.054443	4.292564	2.026016	4.563933	0.000000	4425.325684	0.000000	0.000000	0.000000	12.748176	0.000000	0.000000	0.000000	0.000000	1.567782	99998.000000	3.466876	0.632717	0.306643	0.659339	0.000000	3.645945	0.000000	0.000000	0.000000	1.105448	0.000000	0.000000	0.000000	0.000000	0.195286	4.999991	35204.000000		0
6214.202148	1403.397217	2.186371	3.651147	383.092865	28368.064453	85.891373	51.849983	39.894329	37.920734	15.674644	16.917391	26.665089	55.824924	0.178482	99998.000000	3.793385	3.147181	0.339724	0.562429	2.583304	4.452830	1.933950	1.714749	1.600911	1.578877	1.195198	1.228333	1.425943	1.746828	0.000000	4.999991	35266.000000		1
14167.269531	7912.725586	2.852458	2.904882	5148.826172	99998.000000	801.855347	532.025085	274.218384	189.785614	127.376915	581.882996	806.157166	413.461517	1.938560	0.000000	4.151286	3.898326	0.455219	0.463128	3.711708	4.999991	2.904096	2.725932	2.438097	2.278263	2.105091	2.764836	2.906420	2.616435	0.287479	0.000000	35303.000000		1
18259.453125	4264.955566	1.372264	1.319840	2026.984619	60344.460938	337.428864	207.695969	103.083221	77.774979	34.161659	156.891373	211.322449	115.732712	1.776768	0.000000	4.261488	3.629915	0.137438	0.120521	3.306850	4.780637	2.528182	2.317428	2.013188	1.890840	1.533539	2.195599	2.324946	2.063456	0.249631	0.000000	35323.000000		1
7986.195801	286.833954	2.729109	2.386814	856.304932	35288.648438	143.276672	90.069839	57.107758	33.264290	5.044997	33.816280	41.556465	23.047863	0.550508	99998.000000	3.902340	2.457631	0.436021	0.377819	2.932628	4.547635	2.156175	1.954579	1.756695	1.521978	0.702861	1.529126	1.618639	1.362631	0.000000	4.999991	35350.000000		0
25950.513672	6764.723633	3.543216	6.383339	7515.080566	99998.000000	1137.085449	751.337524	391.166107	129.122314	130.661087	719.420837	957.519409	462.733490	3.115844	99998.000000	4.414146	3.830250	0.549398	0.805048	3.875934	4.999991	3.055793	2.875835	2.592361	2.111001	2.116146	2.856983	2.981148	2.665331	0.493576	4.999991	35480.000000		1
5291.291504	657.095398	2.100026	2.170952	288.687286	23078.296875	9.257383	13.553032	8.995266	9.297472	0.000000	0.000000	0.000000	17.364532	0.045887	0.000000	3.723562	2.817628	0.322225	0.336650	2.460428	4.363204	0.966488	1.132036	0.954014	0.968365	0.000000	0.000000	0.000000	1.239663	0.000000	0.000000	35502.000000		1
24091.511719	9502.417969	2.445405	3.577137	6349.223633	99998.000000	974.190063	635.139160	316.132568	153.033615	104.702179	516.106873	644.519897	377.884430	2.506322	0.000000	4.381864	3.977834	0.388351	0.553536	3.802721	4.999991	2.988644	2.802869	2.499869	2.184787	2.019956	2.712740	2.809236	2.577359	0.399037	0.000000	35527.000000		1
17368.599609	5628.455566	2.177119	3.037483	3809.798828	99998.000000	653.000183	406.042053	201.827621	77.284660	74.096077	395.156464	484.695892	255.965729	2.686863	0.000000	4.239765	3.750389	0.337882	0.482514	3.580902	4.999991	2.814913	2.608571	2.304981	1.888093	1.869795	2.596769	2.685469	2.408182	0.429246	0.000000	35612.000000		1
9427.430664	5222.182129	2.337474	3.426034	3150.840820	81377.562500	522.215759	334.363617	174.277496	76.128258	49.429249	248.583267	329.281616	189.187378	0.925515	0.000000	3.974393	3.717852	0.368747	0.534792	3.498426	4.910505	2.717850	2.524219	2.241241	1.881546	1.693984	2.395472	2.517567	2.276892	0.000000	0.000000	35660.000000		1
5003.606445	384.819763	2.072273	3.561718	159.444717	22418.775391	39.077137	24.691496	4.462170	50.866272	9.097030	0.000000	17.515636	0.249783	0.229304	0.000000	3.699283	2.585257	0.316447	0.551660	2.202610	4.350612	1.591923	1.392547	0.649546	1.706430	0.958900	0.000000	1.243426	0.000000	0.000000	0.000000	35682.000000		1
10846.976562	3029.280029	3.185502	5.060415	2595.348633	70687.320312	425.201324	281.933899	149.752518	99.832962	81.028320	334.314301	439.497528	304.812164	1.675347	0.000000	4.035309	3.481339	0.503178	0.704186	3.414196	4.849341	2.628595	2.450147	2.175374	1.999274	1.908637	2.524155	2.642956	2.484032	0.224105	0.000000	35736.000000		1
5136.596191	908.904236	3.518546	4.668780	364.812469	27121.509766	59.969467	42.259556	28.450573	5.843685	0.000000	10.500131	27.476112	39.376259	0.191897	0.000000	3.710675	2.958518	0.546363	0.669203	2.562070	4.433314	1.777930	1.625925	1.454091	0.766687	0.000000	1.021195	1.438955	1.595234	0.000000	0.000000	35773.000000		1
29671.937500	10245.348633	2.766114	4.989489	7653.790039	99998.000000	1199.904297	777.416687	361.087311	209.219345	148.062637	705.399048	868.655273	521.651428	6.695731	0.000000	4.472346	4.010527	0.441870	0.698056	3.883877	4.999991	3.079147	2.890654	2.557612	2.320602	2.170445	2.848435	2.938848	2.717380	0.825798	0.000000	35901.000000		1
6801.636230	1414.396851	2.130863	3.333522	1348.377075	44531.203125	214.359924	145.179337	74.956436	61.582264	35.173122	134.287567	179.408844	137.025925	0.419726	0.000000	3.832613	3.150571	0.328556	0.522903	3.129811	4.648664	2.331144	2.161905	1.874809	1.789456	1.546211	2.128036	2.253844	2.136803	0.000000	0.000000	35946.000000		1
13315.624023	4514.969727	3.025148	3.293433	4273.192383	99998.000000	728.376038	449.232880	242.520630	95.096336	114.937111	487.104279	623.189697	368.232330	2.190922	0.000000	4.124362	3.654655	0.480747	0.517649	3.630753	4.999991	2.862356	2.652472	2.384749	1.978164	2.060460	2.687622	2.794620	2.566122	0.340627	0.000000	36025.000000		1
38101.015625	8226.767578	2.692104	3.614142	8211.833008	99998.000000	1335.894165	847.833862	419.789368	231.989670	153.243317	747.914551	996.078430	565.798218	2.625957	0.000000	4.580936	3.915229	0.430092	0.558005	3.914440	4.999991	3.125772	2.928311	2.623031	2.365469	2.185382	2.873852	2.998294	2.752661	0.419288	0.000000	36063.000000		1
14838.482422	3145.654053	2.309720	5.186849	1786.872437	58448.597656	298.576843	189.323059	96.542610	36.628651	29.878345	170.897720	219.167480	128.699844	0.011693	99998.000000	4.171390	3.497711	0.363559	0.714904	3.252094	4.766774	2.475056	2.277204	1.984719	1.563821	1.475357	2.232736	2.340776	2.109578	0.000000	4.999991	36114.000000		1
5944.893066	1340.294678	3.281098	4.459086	713.120728	33225.175781	146.961731	89.594948	40.390812	18.749132	23.467253	80.294388	98.929420	89.884819	0.905606	0.000000	3.774144	3.127200	0.516019	0.649246	2.853163	4.521467	2.167204	1.952284	1.606283	1.272981	1.370462	1.904685	1.995325	1.953686	0.000000	0.000000	36160.000000		1
9648.750000	4277.096191	2.994310	4.508426	2280.437256	60280.339844	378.639954	235.674728	121.721336	69.917610	47.964474	203.289307	288.952484	163.277802	3.465171	0.000000	3.984471	3.631149	0.476297	0.654025	3.358018	4.780176	2.578226	2.372313	2.085367	1.844587	1.680920	2.308115	2.460826	2.212927	0.539725	0.000000	36225.000000		1
18308.027344	10070.127930	3.173167	4.480672	5563.323730	99998.000000	889.427368	571.669678	287.225586	121.360542	98.957176	531.235657	685.983826	422.947113	1.083502	0.000000	4.262641	4.003035	0.501493	0.651343	3.745334	4.999991	2.949111	2.757145	2.458223	2.084078	1.995447	2.725287	2.836314	2.626286	0.034830	0.000000	36294.000000		1
18850.056641	3348.702881	1.958174	2.978892	2396.616943	61131.105469	363.646820	235.788834	123.460564	37.485928	25.228067	153.520844	215.355972	111.221207	0.538252	0.000000	4.275312	3.524877	0.291851	0.474055	3.379599	4.786262	2.560680	2.372523	2.091528	1.573868	1.401884	2.186167	2.333157	2.046188	0.000000	0.000000	36342.000000		1
5677.924805	1023.366455	2.174036	4.656446	1667.069214	41157.617188	214.714569	159.706833	60.786659	96.144806	18.524019	69.692497	127.185722	70.596031	0.450645	0.000000	3.754190	3.010031	0.337267	0.668055	3.221954	4.614450	2.331861	2.203324	1.783808	1.982926	1.267735	1.843186	2.104438	1.848780	0.000000	0.000000	36365.000000		1
14409.555664	3632.508545	1.877997	3.524713	2649.461914	74971.250000	418.932068	255.358246	139.483673	52.158356	42.348984	211.590729	283.182800	172.720215	2.062505	0.000000	4.158650	3.560207	0.273695	0.547124	3.423158	4.874895	2.622144	2.407150	2.144523	1.717324	1.626843	2.325497	2.452067	2.237343	0.314395	0.000000	36394.000000		1
14473.428711	5406.725098	2.022933	5.032661	3284.116943	89943.421875	549.913879	360.223846	190.053909	90.553986	74.271851	361.885986	495.001740	272.963318	2.243355	0.000000	4.160572	3.732934	0.305981	0.701798	3.516419	4.953969	2.740295	2.556572	2.278877	1.956908	1.870824	2.558572	2.694607	2.436104	0.350898	0.000000	36449.000000		1
19614.355469	6087.614746	2.944971	3.595639	4255.436035	99998.000000	708.482788	448.616150	214.557297	141.626877	68.036530	335.738983	472.000122	305.882202	2.258045	99998.000000	4.292574	3.784447	0.469081	0.555776	3.628944	4.999991	2.850329	2.651875	2.331543	2.151146	1.832742	2.526002	2.673942	2.485554	0.353733	4.999991	36518.000000		1
22703.158203	4335.684082	2.880212	4.129126	4763.562500	99998.000000	749.832642	489.222809	270.545654	88.611237	115.257820	563.753723	721.274170	413.702057	2.110531	99998.000000	4.356086	3.637058	0.459424	0.615858	3.677932	4.999991	2.874964	2.689507	2.432240	1.947489	2.061670	2.751089	2.858100	2.616688	0.324392	4.999991	36563.000000		1
10505.064453	2029.994385	2.346725	5.048080	1962.491333	57081.078125	328.152985	207.196411	93.156662	51.578613	41.211086	189.511169	210.594681	123.590080	0.029855	0.000000	4.021399	3.307495	0.370462	0.703126	3.292808	4.756492	2.516076	2.316382	1.969214	1.712470	1.615014	2.277635	2.323447	2.091984	0.000000	0.000000	36644.000000		1
7640.363770	1999.181641	2.562587	4.662613	2563.755615	65919.851562	416.249237	272.435974	167.983582	88.521805	40.686848	159.796265	242.548386	168.748352	0.204856	99998.000000	3.883114	3.300852	0.408679	0.668629	3.408877	4.819016	2.619354	2.435264	2.225267	1.947050	1.609454	2.203567	2.384798	2.227240	0.000000	4.999991	36689.000000		1
7776.381348	1899.694092	2.642764	4.826051	833.075134	34065.316406	143.708389	92.925385	44.905403	38.463474	21.638596	55.020065	80.655190	11.082957	0.302777	0.000000	3.890778	3.278684	0.422058	0.683592	2.920684	4.532312	2.157482	1.968134	1.652299	1.585049	1.335229	1.740521	1.906632	1.044656	0.000000	0.000000	36713.000000		1
5243.502930	1933.531982	2.500912	3.922516	2372.381836	67247.554688	390.993408	257.436676	129.177811	86.807243	45.697926	202.490616	240.069061	160.801559	0.401436	0.000000	3.719621	3.286351	0.398098	0.593565	3.375185	4.827676	2.592170	2.410671	2.111188	1.938556	1.659896	2.306405	2.380336	2.206290	0.000000	0.000000	36753.000000		1
5005.771484	2668.479492	3.046734	6.620787	1064.771851	38513.628906	196.030182	120.574188	63.503433	53.379517	26.662004	54.680855	77.371002	71.320709	0.280476	0.000000	3.699471	3.426264	0.483835	0.820910	3.027256	4.585614	2.292323	2.081254	1.802797	1.727375	1.425893	1.737835	1.888578	1.853216	0.000000	0.000000	36835.000000		1
7541.455566	2137.626221	1.816322	3.752910	836.414795	33295.214844	123.022675	92.117447	40.298298	8.831828	5.458218	36.455959	23.220552	53.798904	0.274729	0.000000	3.877455	3.329932	0.259193	0.574368	2.922422	4.522382	2.089985	1.964342	1.605287	0.946051	0.737051	1.561769	1.365873	1.730773	0.000000	0.000000	36861.000000		1
5823.859375	1066.076294	1.079309	2.349809	388.847107	23606.679688	67.854584	53.909920	43.767506	32.838734	3.657314	0.000000	11.298819	28.688021	0.940723	99998.000000	3.765211	3.027788	0.033146	0.371033	2.589779	4.373035	1.831579	1.731669	1.641152	1.516386	0.563162	0.000000	1.053033	1.457701	0.000000	4.999991	36907.000000		1
8312.791016	2518.964355	1.581958	3.225591	1175.237549	35710.183594	185.792175	131.521454	81.715996	58.566368	20.620960	74.197838	133.393280	93.387947	0.838827	0.000000	3.919747	3.401222	0.199195	0.508609	3.070126	4.552792	2.269027	2.118997	1.912307	1.767648	1.314309	1.870391	2.125134	1.970291	0.000000	0.000000	36929.000000		1
13291.169922	1909.185791	1.705307	4.021195	2303.750244	61463.582031	355.388550	241.848373	138.444458	83.649498	27.534704	179.933075	210.027283	155.660965	0.316827	0.000000	4.123563	3.280848	0.231803	0.604355	3.362435	4.788618	2.550704	2.383543	2.141276	1.922463	1.439880	2.255111	2.322276	2.192180	0.000000	0.000000	36951.000000		1
11186.002930	3901.015869	3.389029	4.027363	2436.218262	65102.617188	400.895294	246.686768	151.454742	94.128044	57.209522	258.309387	334.872437	189.569763	3.604383	0.000000	4.048675	3.591178	0.530075	0.605021	3.386716	4.813599	2.603031	2.392146	2.180283	1.973719	1.757468	2.412140	2.524879	2.277769	0.556831	0.000000	36973.000000		1
10097.706055	2571.307617	3.728240	3.250261	1947.417969	46865.050781	302.894073	196.403320	62.152756	52.679508	34.516289	90.763680	95.854935	97.510902	0.664880	0.000000	4.004223	3.410154	0.571504	0.511918	3.289459	4.670849	2.481291	2.293149	1.793460	1.721642	1.538024	1.957912	1.981614	1.989053	0.000000	0.000000	37027.000000		1
21724.935547	6660.721680	2.994310	3.910181	4521.439453	99998.000000	728.172485	452.193268	202.105148	101.612274	86.168915	431.723419	602.568726	354.318512	1.757797	99998.000000	4.336958	3.823521	0.476297	0.592197	3.655277	4.999991	2.862234	2.655324	2.305577	2.006946	1.935351	2.635206	2.780007	2.549394	0.244969	4.999991	37057.000000		1
10312.368164	2149.159180	1.147151	2.627345	1250.314209	38360.746094	211.655487	148.593033	72.603546	51.393589	25.129387	110.268333	113.805382	79.881172	1.020797	99998.000000	4.013359	3.332268	0.059621	0.419517	3.097019	4.583887	2.325629	2.171999	1.860958	1.710909	1.400182	2.042451	2.056163	1.902444	0.008939	4.999991	37116.000000		1
16968.716797	2661.941895	3.352024	5.057332	2850.694336	71579.695312	454.518433	303.631073	150.878082	45.346378	54.742531	251.583740	295.931000	207.859406	1.204357	99998.000000	4.229649	3.425199	0.525307	0.703921	3.454951	4.854790	2.657552	2.482346	2.178626	1.656543	1.738325	2.400683	2.471190	2.317770	0.080755	4.999991	37179.000000		1
26968.794922	5628.646484	2.106194	5.177598	7258.886719	99998.000000	1185.173340	746.813660	403.093994	225.251694	137.232544	736.131592	976.465881	510.253906	2.704182	99998.000000	4.430861	3.750404	0.323498	0.714128	3.860870	4.999991	3.073782	2.873212	2.605406	2.352668	2.137457	2.866956	2.989657	2.707786	0.432036	4.999991	37208.000000		1
5478.157227	881.138245	2.624262	2.818537	286.778442	27882.203125	49.839386	34.272671	15.653058	32.585869	5.982453	8.273671	0.000000	35.401321	0.993616	0.000000	3.738635	2.945044	0.419007	0.450024	2.457546	4.445327	1.697573	1.534948	1.194599	1.513029	0.776879	0.917698	0.000000	1.549019	0.000000	0.000000	37234.000000		1
9818.796875	3198.080811	2.275799	2.886379	3357.889404	88397.187500	558.150574	351.496887	165.084869	120.148628	59.435982	281.924652	424.010986	288.132202	0.267085	0.000000	3.992058	3.504889	0.357134	0.460353	3.526066	4.946438	2.746751	2.545922	2.217707	2.079719	1.774049	2.450133	2.627377	2.459592	0.000000	0.000000	37267.000000		1
13855.534180	3562.039062	3.234842	4.045865	2817.408691	77647.921875	398.967957	287.759094	165.294571	74.490791	54.791870	270.928040	351.700409	228.760986	0.844804	99998.000000	4.141623	3.551699	0.509853	0.607011	3.449850	4.890130	2.600938	2.459029	2.218259	1.872103	1.738716	2.432854	2.546173	2.359382	0.000000	4.999991	37319.000000		1
27764.916016	8223.409180	2.704439	4.326486	8001.592773	99998.000000	1292.802002	836.664551	418.040863	201.802948	168.788437	759.827087	1033.388550	587.075989	2.490757	0.000000	4.443496	3.915052	0.432077	0.636135	3.903177	4.999991	3.111532	2.922551	2.621219	2.304928	2.227343	2.880715	3.014264	2.768694	0.396331	0.000000	37420.000000		1
8857.441406	2745.767090	3.250261	4.274062	1955.084229	56952.484375	324.514160	211.772675	123.201530	70.151970	57.690586	248.425995	309.471680	194.146027	0.633858	0.000000	3.947308	3.438664	0.511918	0.630841	3.291166	4.755513	2.511234	2.325870	2.090616	1.846040	1.761105	2.395197	2.490621	2.288129	0.000000	0.000000	37620.000000		1
10907.998047	1983.026001	3.207088	3.105325	1152.535034	36482.792969	162.627136	120.355240	64.400803	38.078007	15.178163	50.607235	69.939194	78.030922	0.195274	99998.000000	4.037745	3.297328	0.506111	0.492107	3.061654	4.562088	2.211193	2.080465	1.808891	1.580674	1.181219	1.704213	1.844721	1.892267	0.000000	4.999991	37688.000000		1
14474.163086	1377.370361	2.605759	3.555551	2029.500977	63160.921875	315.077911	222.479416	100.795082	66.627258	56.087040	232.143860	270.570312	177.413651	2.051326	99998.000000	4.160594	3.139051	0.415934	0.550907	3.307389	4.800448	2.498418	2.347290	2.003439	1.823652	1.748863	2.365757	2.432280	2.248987	0.312035	4.999991	37735.000000		1
6460.796387	3104.338135	1.998263	2.886379	1501.160889	48382.058594	256.301849	164.902924	109.497398	69.618484	33.779274	158.460999	197.886597	154.223938	0.294987	99998.000000	3.810286	3.491969	0.300653	0.460353	3.176427	4.684684	2.408752	2.217228	2.039404	1.842725	1.528650	2.199922	2.296416	2.188152	0.000000	4.999991	37782.000000		1
10369.435547	1567.341064	3.475374	4.067451	1104.033936	43248.402344	177.191635	115.600113	69.276192	54.057941	33.902622	134.204315	196.868973	115.097466	0.174197	0.000000	4.015755	3.195163	0.541001	0.609322	3.042982	4.635970	2.248443	2.062958	1.840584	1.732859	1.530233	2.127766	2.294177	2.061066	0.000000	0.000000	37807.000000		1
26227.142578	5205.979980	1.683721	2.985059	4453.535645	99998.000000	699.903870	464.636169	228.501953	114.076744	75.193886	367.686493	450.241272	253.952057	1.772030	0.000000	4.418751	3.716502	0.226270	0.474953	3.648705	4.999991	2.845038	2.667113	2.358890	2.057197	1.876183	2.565478	2.653445	2.404752	0.248471	0.000000	37873.000000		1
7331.483887	1731.408325	1.409269	1.591209	1092.213989	39251.925781	180.651581	122.294914	61.095032	31.574402	8.270587	65.319756	68.625519	28.447491	0.708743	99998.000000	3.865192	3.238400	0.148994	0.201727	3.038308	4.593861	2.256842	2.087408	1.786006	1.499335	0.917536	1.815045	1.836486	1.454044	0.000000	4.999991	37905.000000		1
14011.543945	1044.986572	1.995179	1.936588	1516.925049	51418.910156	257.131378	170.105194	73.408401	43.890854	30.593773	125.239883	155.189148	83.945534	0.054930	99998.000000	4.146486	3.019111	0.299982	0.287037	3.180964	4.711123	2.410155	2.230718	1.865746	1.642374	1.485633	2.097743	2.190861	1.923998	0.000000	4.999991	37943.000000		1
10457.022461	2876.832275	2.581089	5.766592	2985.805420	79542.351562	473.662262	316.329926	169.155411	87.713867	90.516983	394.626038	497.838776	311.368195	0.365340	0.000000	4.019408	3.458915	0.411803	0.760919	3.475061	4.900599	2.675469	2.500140	2.228286	1.943068	1.956730	2.596186	2.697089	2.493274	0.000000	0.000000	37995.000000		1
27080.068359	5542.761230	3.228674	3.860841	4533.327148	99998.000000	754.880737	474.134094	233.164566	105.334351	80.978981	408.626221	504.400970	307.387085	2.127692	0.000000	4.432650	3.743726	0.509024	0.586682	3.656417	4.999991	2.877878	2.675901	2.367663	2.022570	1.908372	2.611326	2.702776	2.487686	0.327909	0.000000	38055.000000		1
10983.315430	2651.993652	1.708391	2.994310	1547.401611	49538.351562	265.287872	174.891159	85.826614	64.635162	23.047863	121.363625	149.832703	79.335350	0.005956	0.000000	4.040733	3.423573	0.232587	0.476297	3.189603	4.694942	2.423717	2.242768	1.933622	1.810469	1.362631	2.084089	2.175607	1.899467	0.000000	0.000000	38124.000000		1
9606.284180	3073.201660	2.214124	2.726025	2032.726562	60187.796875	324.637512	218.032669	108.220726	109.121178	44.501434	241.567764	281.119781	186.159134	0.912609	0.000000	3.982555	3.487591	0.345202	0.435530	3.308079	4.779509	2.511399	2.338521	2.034310	2.037909	1.648374	2.383039	2.448891	2.269884	0.000000	0.000000	38148.000000		1
10321.930664	1507.618286	2.069189	3.281098	1100.287231	40095.832031	189.696182	120.006775	62.800339	24.256689	10.299687	66.991142	110.814156	50.018242	0.399216	99998.000000	4.013761	3.178291	0.315800	0.516019	3.041506	4.603099	2.278059	2.079206	1.797962	1.384832	1.012824	1.826017	2.044595	1.699128	0.000000	4.999991	38169.000000		1
18502.451172	4374.912598	2.827788	3.151581	2918.518311	77216.140625	470.741974	311.525452	165.747879	60.922344	51.449097	277.548828	364.843292	270.209534	1.131703	0.000000	4.267229	3.640969	0.451447	0.498528	3.465163	4.887708	2.672783	2.493494	2.219448	1.784777	1.711378	2.443339	2.562106	2.431701	0.053732	0.000000	38238.000000		1
6699.583008	686.245972	1.637465	2.374479	382.787567	27770.625000	68.992485	48.044651	16.220467	3.746742	6.879821	27.170822	26.088430	54.955307	0.045602	0.000000	3.826048	2.836480	0.214172	0.375568	2.582958	4.443586	1.838802	1.681645	1.210063	0.573654	0.837577	1.434103	1.416448	1.740010	0.000000	0.000000	38260.000000		1
28160.486328	9979.487305	3.170084	4.477589	7848.164551	99998.000000	1256.361450	804.587524	367.242462	134.611359	156.700180	764.236816	1045.116089	534.307068	2.537679	0.000000	4.449640	3.999108	0.501071	0.651044	3.894768	4.999991	3.099115	2.905573	2.564953	2.129082	2.195070	2.883228	3.019165	2.727791	0.404437	0.000000	38288.000000		1
17473.244141	3500.678711	3.256428	2.448488	2570.629395	68647.179688	416.307800	274.273895	127.173386	77.078049	63.925903	259.783417	347.747040	231.927994	1.638668	99998.000000	4.242373	3.544152	0.512742	0.388898	3.410039	4.836623	2.619415	2.438184	2.104396	1.886931	1.805677	2.414611	2.541263	2.365353	0.214491	4.999991	38349.000000		1
27494.652344	10581.565430	2.217208	4.952485	7259.404785	99998.000000	1168.024658	752.598755	362.641510	175.970474	146.178467	734.003845	952.727234	545.877258	2.681370	99998.000000	4.439248	4.024550	0.345806	0.694823	3.860901	4.999991	3.067452	2.876564	2.559478	2.245440	2.164883	2.865698	2.978969	2.737095	0.428357	4.999991	38391.000000		1
7588.840332	1430.478516	2.266548	2.220292	455.545319	27445.617188	86.471115	62.966862	52.250870	35.160789	10.620397	16.121786	9.090862	75.613274	0.551180	99998.000000	3.880175	3.155481	0.355365	0.346410	2.658532	4.438473	1.936871	1.799112	1.718094	1.546059	1.026141	1.207413	0.958605	1.878598	0.000000	4.999991	38449.000000		1
11023.493164	1427.296143	1.594293	2.383730	1997.935791	57411.277344	306.795013	216.928680	130.577835	52.392723	34.346684	148.670135	191.136292	141.142715	0.530143	99998.000000	4.042319	3.154514	0.202568	0.377257	3.300581	4.758997	2.486848	2.336317	2.115870	1.719271	1.535885	2.172224	2.281343	2.149658	0.000000	4.999991	38528.000000		1
21284.513672	4661.573730	3.860841	5.840601	3822.476074	89700.054688	594.177856	394.107971	184.953400	77.096550	77.596115	357.815460	479.561462	297.059631	0.458582	0.000000	4.328064	3.668533	0.586682	0.766458	3.582345	4.952793	2.773916	2.595615	2.267062	1.887035	1.889840	2.553659	2.680844	2.472844	0.000000	0.000000	38585.000000		1
15900.925781	3321.470459	2.026016	2.127780	3186.245361	77119.992188	499.325134	324.541931	140.815842	104.751518	54.101112	253.211960	338.221375	200.137726	2.920859	99998.000000	4.201422	3.521330	0.306643	0.327927	3.503279	4.887167	2.698383	2.511271	2.148652	2.020160	1.733206	2.403484	2.529201	2.301329	0.465511	4.999991	38632.000000		1
12230.394531	4070.636963	3.500043	4.687283	3341.113770	77473.742188	525.950134	337.906830	140.846680	89.459259	56.605110	248.379730	317.612762	185.243271	1.418167	0.000000	4.087440	3.609662	0.544073	0.670921	3.523891	4.889154	2.720945	2.528797	2.148747	1.951625	1.752856	2.395116	2.501898	2.267742	0.151727	0.000000	38660.000000		1
10818.100586	4135.737793	2.951138	1.449357	0.000000	8243.947266	0.000000	0.000000	0.000000	40.193451	0.000000	0.000000	0.000000	0.000000	0.888848	99998.000000	4.034151	3.616553	0.469990	0.161175	0.000000	3.916135	0.000000	0.000000	0.000000	1.604155	0.000000	0.000000	0.000000	0.000000	0.000000	4.999991	38697.000000		1
23467.394531	7172.566406	4.400495	3.928683	4929.957520	99998.000000	800.809937	502.748108	258.775024	159.444717	92.684853	469.169250	602.032166	362.734009	2.646054	0.000000	4.370465	3.855675	0.643502	0.594247	3.692843	4.999991	2.903529	2.701350	2.412922	2.202610	1.967009	2.671329	2.779620	2.559588	0.422599	0.000000	38740.000000		1
23952.076172	5735.729492	1.689889	3.287266	3782.711426	90307.609375	605.263916	405.641174	245.684555	72.529533	73.093857	353.760345	483.067688	242.505219	0.704578	0.000000	4.379343	3.758589	0.227858	0.516835	3.577803	4.955724	2.781945	2.608142	2.390378	1.860515	1.863881	2.548709	2.684008	2.384721	0.000000	0.000000	38790.000000		1
9799.960938	3779.874268	3.660398	5.637074	3411.296631	84768.929688	524.510071	357.781525	181.928253	99.879211	64.006081	285.544952	418.534271	282.809692	0.590700	0.000000	3.991224	3.577477	0.563528	0.751054	3.532919	4.928236	2.719754	2.553618	2.259900	1.999475	1.806221	2.455674	2.621731	2.451494	0.000000	0.000000	38851.000000		1
15111.066406	5042.606934	0.663004	1.763899	6211.908203	99998.000000	986.950562	637.640076	294.854767	130.639511	79.455612	460.124664	630.914429	397.734467	3.026095	99998.000000	4.179295	3.702655	0.000000	0.246474	3.793225	4.999991	2.994295	2.804576	2.469608	2.116075	1.900125	2.662875	2.799970	2.599593	0.480883	4.999991	38887.000000		1
19356.935547	5446.333008	2.214124	3.854673	3788.490234	96414.148438	624.882629	391.964783	227.388733	107.311028	65.162483	305.209961	453.093719	237.765503	1.189042	0.000000	4.286837	3.736104	0.345202	0.585988	3.578466	4.984141	2.795799	2.593247	2.356769	2.030644	1.813998	2.484599	2.656188	2.376149	0.075197	0.000000	38946.000000		1
5472.803711	145.373611	2.503996	3.003561	651.276367	37963.117188	97.763771	58.257992	62.365532	22.286180	14.980803	56.713039	76.970116	93.289261	0.023541	0.000000	3.738210	2.162486	0.398634	0.477637	2.813765	4.579362	1.990178	1.765355	1.794945	1.348036	1.175535	1.753683	1.886322	1.969832	0.000000	0.000000	39026.000000		0
17858.646484	3988.597168	2.642764	5.365705	3694.146240	97526.562500	597.807434	392.902252	215.244965	124.546043	71.959045	359.304901	441.295349	313.175262	3.517053	0.000000	4.251849	3.600820	0.422058	0.729627	3.567514	4.989123	2.776561	2.594285	2.332933	2.095330	1.857085	2.555463	2.644729	2.495787	0.546179	0.000000	39079.000000		1
4012.344971	1666.190308	3.395196	3.558635	1113.945068	42702.042969	204.211349	125.551338	84.765808	27.778318	20.275581	98.432938	146.193893	141.919830	0.170254	99998.000000	3.603398	3.221725	0.530865	0.551283	3.046864	4.630449	2.310080	2.098821	1.928221	1.443706	1.306973	1.993140	2.164929	2.152043	0.000000	4.999991	39103.000000		1
3141.034668	0.000000	3.555551	5.951616	146.656448	23988.494141	30.559851	32.092468	22.209087	0.000000	13.574618	25.218815	18.783052	35.592514	1.324286	99998.000000	3.497073	0.000000	0.550907	0.774635	2.166301	4.380003	1.485151	1.506403	1.346531	0.000000	1.132728	1.401725	1.273766	1.551359	0.121982	4.999991	39151.000000		0
24658.189453	6482.959473	2.895631	6.167478	6318.127441	99998.000000	1019.521057	645.472778	323.829559	156.724854	140.205261	689.394470	884.644470	473.230560	2.050819	0.000000	4.391961	3.811773	0.461743	0.790108	3.800588	4.999991	3.008396	2.809878	2.510316	2.195138	2.146764	2.838468	2.946769	2.675073	0.311927	0.000000	39217.000000		1
17561.003906	5638.363281	3.222507	3.731324	4354.180664	99998.000000	693.696289	439.136719	202.897675	105.377518	72.048470	376.431976	483.144775	298.808105	2.375204	0.000000	4.244549	3.751153	0.508194	0.571863	3.638906	4.999991	2.841169	2.642600	2.307277	2.022748	1.857625	2.575686	2.684077	2.475392	0.375701	0.000000	39277.000000		1
7650.484375	2108.981201	3.358191	5.251607	1281.009766	38007.484375	208.553253	142.172684	45.719509	38.808853	19.668085	78.277626	101.402580	26.150105	0.113727	0.000000	3.883689	3.324073	0.526105	0.720292	3.107553	4.579869	2.319217	2.152816	1.660102	1.588931	1.293762	1.893638	2.006049	1.417473	0.000000	0.000000	39309.000000		1
7466.869629	482.336823	2.118529	3.274930	685.478149	41224.667969	114.002739	78.141937	77.546776	44.846813	24.151842	78.394806	109.139679	68.619354	0.899122	99998.000000	3.873139	2.683350	0.326034	0.515202	2.835994	4.615157	2.056915	1.892884	1.889564	1.651732	1.382950	1.894287	2.037983	1.836447	0.000000	4.999991	39332.000000		1
5423.349609	430.536194	2.852458	2.781532	352.107452	26724.195312	64.511818	45.306290	30.717121	35.299557	0.746265	6.309330	0.052424	9.827875	0.247849	0.000000	3.734268	2.634010	0.455219	0.444284	2.546675	4.426905	1.809639	1.656158	1.487381	1.547769	0.000000	0.799983	0.000000	0.992460	0.000000	0.000000	39358.000000		1
20415.306641	5004.250977	2.827788	4.403579	4860.583008	99998.000000	786.933105	496.895172	258.713348	133.880524	101.899063	489.525024	610.503174	352.610107	1.156725	99998.000000	4.309956	3.699339	0.451447	0.643806	3.686688	4.999991	2.895938	2.696265	2.412819	2.126717	2.008170	2.689775	2.785688	2.547295	0.063230	4.999991	39393.000000		1
20889.316406	3529.727539	2.306637	3.071404	3543.653809	88239.921875	601.510986	375.568542	197.217422	57.690586	75.039696	332.411621	469.160004	310.665100	0.380681	0.000000	4.319924	3.547741	0.362979	0.487337	3.549451	4.945665	2.779243	2.574689	2.294945	1.761105	1.875291	2.521676	2.671321	2.492292	0.000000	0.000000	39487.000000		1
5097.081055	475.160980	2.112361	2.837040	555.279602	30497.406250	92.250046	67.237839	24.898108	36.051991	20.651798	31.722420	40.073185	65.424599	0.038888	99998.000000	3.707322	2.676841	0.324768	0.452865	2.744512	4.484263	1.964967	1.827614	1.396166	1.556929	1.314958	1.501366	1.602854	1.815741	0.000000	4.999991	39506.000000		1
3967.717041	394.903595	1.609712	1.122481	130.479156	21505.025391	40.406227	19.658834	9.652102	21.586172	1.674470	7.555160	7.585997	41.075401	0.073109	6056.160645	3.598541	2.596491	0.206748	0.050179	2.115541	4.332540	1.606448	1.293558	0.984622	1.334176	0.223877	0.878244	0.880013	1.613582	0.000000	3.782197	39524.000000		1
22437.732422	5249.735352	3.160832	6.136640	4578.917480	99998.000000	742.715393	482.327576	278.942657	132.785797	103.925079	527.192871	721.335815	417.510468	0.921809	0.000000	4.350979	3.720137	0.499801	0.787931	3.660763	4.999991	2.870822	2.683342	2.445515	2.123152	2.016720	2.721970	2.858138	2.620667	0.000000	0.000000	39582.000000		1
35429.792969	9504.973633	2.158617	4.132210	6465.422363	99998.000000	999.371887	660.854492	326.265717	119.710739	116.645500	596.462891	764.548279	475.487854	3.161296	99998.000000	4.549368	3.977951	0.334176	0.616182	3.810597	4.999991	2.999727	2.820106	2.513572	2.078133	2.066868	2.775584	2.883405	2.677140	0.499865	4.999991	39648.000000		1
7075.826660	1187.091431	4.018112	3.580221	231.264984	22046.457031	57.049168	37.402668	30.128128	36.381950	10.231845	0.727762	16.131037	28.669519	0.826848	99998.000000	3.849777	3.074484	0.604022	0.553910	2.364110	4.343339	1.756249	1.572903	1.478972	1.560886	1.009954	0.000000	1.207662	1.457420	0.000000	4.999991	39680.000000		1
9882.922852	2048.296387	2.571838	2.830872	1329.732788	43807.656250	233.454437	145.015900	76.723419	51.072880	31.466471	137.910965	177.722031	93.526711	1.104627	0.000000	3.994885	3.311393	0.410244	0.451920	3.123764	4.641550	2.368202	2.161416	1.884928	1.708190	1.497848	2.139599	2.249741	1.970936	0.043216	0.000000	39743.000000		1
6187.904297	3164.859619	2.806202	4.092121	1365.726196	40267.343750	214.369186	149.977631	58.168564	45.423473	20.892330	78.946793	111.181114	91.790565	0.806539	0.000000	3.791543	3.500355	0.448119	0.611948	3.135364	4.604953	2.331162	2.176027	1.764688	1.657280	1.319987	1.897334	2.046031	1.962798	0.000000	0.000000	39778.000000		1
7152.103027	219.497437	3.743659	3.947186	612.603210	31198.208984	115.560028	80.365318	33.033009	29.872177	25.169476	76.670998	119.942017	55.239014	0.413603	0.000000	3.854434	2.341429	0.573296	0.596288	2.787179	4.494130	2.062808	1.905069	1.518948	1.475267	1.400874	1.884631	2.078971	1.742246	0.000000	0.000000	39849.000000		0
15715.614258	2666.693848	1.526451	3.941018	3092.243652	75115.242188	483.388397	327.166168	164.236847	80.245049	51.738968	257.310242	320.859924	207.754562	0.274635	0.000000	4.196332	3.425973	0.183683	0.595608	3.490274	4.875728	2.684296	2.514768	2.215471	1.904418	1.713818	2.410457	2.506315	2.317551	0.000000	0.000000	39881.000000		1
15316.837891	3831.378906	2.531749	3.891678	2747.740723	66607.273438	412.992798	280.728149	141.827316	92.222290	39.305336	195.311676	276.232056	165.917480	0.916372	99998.000000	4.185169	3.583355	0.403421	0.590137	3.438976	4.823522	2.615942	2.448286	2.151760	1.964836	1.594452	2.290728	2.441274	2.219892	0.000000	4.999991	39936.000000		1
6332.790527	991.668701	2.103110	2.972724	355.703094	21598.357422	53.727982	52.479065	19.708174	27.204742	10.654318	10.842425	0.000000	45.318626	0.363466	99998.000000	3.801595	2.996367	0.322862	0.473155	2.551088	4.334421	1.730201	1.719986	1.294646	1.434645	1.027526	1.035126	0.000000	1.656277	0.000000	4.999991	40026.000000		1
3601.338135	21.835955	4.344988	4.863056	227.138947	29135.138672	26.116184	33.640507	56.213474	57.274281	26.572577	84.938499	118.184288	134.330750	0.290205	0.000000	3.556464	1.339172	0.637989	0.686909	2.356292	4.464417	1.416910	1.526863	1.749840	1.757960	1.424434	1.929105	2.072560	2.128175	0.000000	0.000000	40068.000000		0
30037.304688	8928.888672	3.123827	2.985059	6977.995117	99998.000000	1128.370850	720.959595	363.548126	181.909744	124.055725	615.434082	833.978638	377.551392	2.067719	99998.000000	4.477661	3.950797	0.494687	0.474953	3.843731	4.999991	3.052452	2.857911	2.560562	2.259856	2.093617	2.789181	2.921155	2.576976	0.315491	4.999991	40136.000000		1
6635.539551	1077.483032	4.641027	4.406662	1409.321045	47689.460938	218.717255	145.271851	77.377174	43.474548	30.516678	122.760559	181.271408	116.330963	0.773484	0.000000	3.821876	3.032410	0.666614	0.644110	3.149010	4.678422	2.339883	2.162181	1.888613	1.638235	1.484537	2.089059	2.258329	2.065695	0.000000	0.000000	40182.000000		1
22061.996094	2751.891357	2.753779	2.938803	2977.670410	79939.218750	478.694946	295.308075	159.481720	68.940063	43.508469	242.918442	306.135071	201.735107	2.037317	99998.000000	4.343645	3.439631	0.439929	0.468170	3.473877	4.902760	2.680059	2.470275	2.202711	1.838472	1.638574	2.385460	2.485913	2.304781	0.309059	4.999991	40223.000000		1
17183.746094	1745.544189	2.507080	2.707523	2159.551514	64474.402344	329.870605	205.586700	117.095726	50.274193	40.770111	209.450623	294.278107	188.037140	0.414961	0.000000	4.235118	3.241931	0.399168	0.432572	3.334363	4.809387	2.518344	2.312995	2.068541	1.701345	1.610342	2.321082	2.468758	2.274244	0.000000	0.000000	40251.000000		1
5652.477539	1231.747070	3.422950	3.133079	906.998474	36187.019531	169.735153	119.658318	61.150539	61.076530	30.208305	92.620094	116.515984	74.583305	0.020226	99998.000000	3.752239	3.090522	0.534401	0.495971	2.957607	4.558553	2.229772	2.077943	1.786400	1.785874	1.480126	1.966705	2.066386	1.872642	0.000000	4.999991	40306.000000		1
8652.989258	3738.086426	1.483278	2.534833	1548.135498	49075.218750	284.234375	179.436584	82.921738	77.010208	26.871700	132.144379	173.515808	146.906235	1.296803	99998.000000	3.937166	3.572649	0.171223	0.403949	3.189809	4.690862	2.453677	2.253911	1.918668	1.886548	1.429295	2.121049	2.239339	2.167040	0.112874	4.999991	40322.000000		1
11819.119141	746.523804	2.778449	3.126911	1505.786499	47651.765625	269.444763	171.690231	76.082001	44.914654	21.872959	97.538658	118.896629	131.166824	1.396173	99998.000000	4.072585	2.873044	0.443802	0.495116	3.177763	4.678079	2.430470	2.234746	1.881282	1.652388	1.339908	1.989177	2.075170	2.117824	0.144939	4.999991	40338.000000		1
5096.195801	2138.020752	1.057722	2.096942	2106.480469	55353.312500	317.403076	228.548218	100.764244	42.907143	30.951487	152.305862	155.050385	211.794266	0.809706	0.000000	3.707246	3.330012	0.024372	0.321587	3.323557	4.743144	2.501611	2.358978	2.003306	1.632530	1.490682	2.182717	2.190473	2.325914	0.000000	0.000000	40404.000000		1
19198.138672	8730.548828	2.778449	3.509295	4300.656250	98838.437500	668.801270	449.843475	200.344345	104.214951	73.818535	355.080170	440.761871	269.373840	2.468710	99998.000000	4.283259	3.941041	0.443802	0.545220	3.633535	4.994926	2.825297	2.653061	2.301777	2.017930	1.868165	2.550326	2.644204	2.430355	0.392470	4.999991	40447.000000		1
11121.583984	1200.508789	2.198706	2.855542	1103.731812	44368.582031	187.102768	124.743401	73.331306	34.149323	30.997742	110.274498	130.565506	117.761818	1.551282	0.000000	4.046166	3.079365	0.342167	0.455689	3.042864	4.647076	2.272080	2.096018	1.865289	1.533382	1.491330	2.042475	2.115829	2.071004	0.190691	0.000000	40505.000000		1
28319.207031	5643.716797	3.941018	4.348072	6040.445801	99998.000000	965.444580	630.436462	303.455322	153.798386	111.144112	530.097778	668.428101	341.813934	2.123185	99998.000000	4.452081	3.751565	0.595608	0.638297	3.781069	4.999991	2.984727	2.799641	2.482095	2.186952	2.045887	2.724356	2.825055	2.533790	0.326988	4.999991	40591.000000		1
14595.554688	5376.785156	1.884164	5.038829	2287.236816	62484.992188	365.389130	233.112152	116.466644	61.054943	45.676338	209.453705	256.656494	152.006729	1.652797	0.000000	4.164221	3.730523	0.275119	0.702330	3.359311	4.795776	2.562756	2.367565	2.066201	1.785721	1.659691	2.321088	2.409352	2.181863	0.218220	0.000000	40636.000000		1
4707.740234	2954.776855	3.950269	3.805334	1232.989746	43752.699219	189.165787	131.419693	60.712650	40.591251	25.413092	65.729889	117.977676	83.408966	1.235679	0.000000	3.672812	3.470525	0.596627	0.580393	3.090960	4.641005	2.276843	2.118660	1.783279	1.608432	1.405058	1.817763	2.071800	1.921213	0.091906	0.000000	40682.000000		1
19212.679688	2367.540527	3.870092	5.387291	2898.097656	78342.757812	478.762787	294.620392	178.036575	97.631172	38.176685	207.245743	251.935287	160.964996	2.764238	0.000000	4.283588	3.374297	0.587721	0.731370	3.462113	4.893999	2.680120	2.469263	2.250509	1.989588	1.581798	2.316486	2.401289	2.206732	0.441575	0.000000	40710.000000		1
8374.694336	2280.649902	2.547168	2.923384	1989.202637	64488.968750	319.999573	208.309631	137.741364	98.420609	54.798038	269.019196	353.914520	187.263123	0.824256	99998.000000	3.922969	3.358059	0.406058	0.465886	3.298679	4.809485	2.505149	2.318709	2.139064	1.993086	1.738765	2.429783	2.548898	2.272452	0.000000	4.999991	40775.000000		1
9800.500977	4431.770508	2.454656	3.675817	4181.848633	99998.000000	675.486816	424.744934	233.768982	104.717598	73.050690	384.628571	460.670471	344.774323	1.755038	0.000000	3.991248	3.646577	0.389991	0.565354	3.621368	4.999991	2.829617	2.628128	2.368787	2.020020	1.863624	2.585042	2.663390	2.537535	0.244287	0.000000	40803.000000		1
17653.806641	8833.237305	1.847160	2.479326	4463.304688	99998.000000	710.937439	452.458496	234.983978	137.152359	76.553818	361.744141	463.097382	313.125916	3.353831	0.000000	4.246839	3.946120	0.266504	0.394334	3.649657	4.999991	2.851831	2.655579	2.371038	2.137203	1.883967	2.558402	2.665672	2.495719	0.525541	0.000000	40828.000000		1
5091.662598	345.532928	3.136162	4.943233	422.111420	23505.564453	88.996704	63.312241	47.649933	35.789871	19.649584	58.307331	78.067932	48.723072	0.059657	0.000000	3.706860	2.538489	0.496399	0.694011	2.625427	4.371171	1.949374	1.801488	1.678062	1.553760	1.293353	1.765723	1.892473	1.687735	0.000000	0.000000	40896.000000		1
18014.337891	4643.247070	1.958174	1.711475	4374.277344	99998.000000	700.193726	455.841339	313.610077	143.156403	113.487755	538.436218	714.927795	447.271637	2.857056	99998.000000	4.255618	3.666822	0.291851	0.233371	3.640906	4.999991	2.845218	2.658814	2.496390	2.155811	2.054949	2.731134	2.854262	2.650571	0.455919	4.999991	40939.000000		1
18132.871094	1671.565308	2.537917	3.808417	2539.514404	75747.132812	421.448395	272.411316	175.381470	79.363098	67.515373	339.427124	425.420258	286.886383	1.275268	0.000000	4.258467	3.223123	0.404477	0.580745	3.404751	4.879366	2.624744	2.435225	2.243984	1.899619	1.829403	2.530746	2.628818	2.457710	0.105601	0.000000	40980.000000		1
7765.254883	1131.263428	1.199574	3.049818	934.678162	35535.390625	149.148102	101.455002	35.672691	20.321838	10.793086	40.995224	73.355980	109.870529	1.558861	0.000000	3.890156	3.053564	0.079027	0.484274	2.970662	4.550661	2.173618	2.006274	1.552336	1.307963	1.033146	1.612733	1.865435	2.040881	0.192807	0.000000	41011.000000		1
8637.058594	806.878723	1.588125	3.241009	633.584961	30928.582031	114.542389	82.496178	63.827225	40.449402	9.248133	18.801556	25.508686	0.000000	1.692685	99998.000000	3.936366	2.906808	0.200885	0.510680	2.801805	4.490360	2.058966	1.916434	1.805006	1.606912	0.966054	1.274194	1.406688	0.000000	0.228576	4.999991	41065.000000		1
5333.394043	0.000000	1.692973	3.244093	119.732323	21960.962891	44.732716	27.901669	18.961910	49.281227	3.262596	0.000000	0.000000	0.000000	0.419295	0.000000	3.727004	0.000000	0.228650	0.511093	2.078211	4.341651	1.650625	1.445630	1.277882	1.692682	0.513563	0.000000	0.000000	0.000000	0.000000	0.000000	41102.000000		0
15610.212891	1993.211548	2.778449	3.527797	1871.320557	52220.261719	300.337646	202.432037	120.123962	64.989792	47.307636	191.743790	241.654099	121.832352	2.106283	99998.000000	4.193409	3.299553	0.443802	0.547504	3.272148	4.717839	2.477610	2.306279	2.079630	1.812845	1.674931	2.282721	2.383194	2.085763	0.323517	4.999991	41149.000000		1
18837.234375	6573.420898	1.692973	2.371395	5804.629395	99998.000000	932.982056	593.255798	315.192017	149.083344	102.688499	533.773621	740.621521	412.339050	3.719067	99998.000000	4.275017	3.817791	0.228650	0.375004	3.763774	4.999991	2.969873	2.773242	2.498575	2.173429	2.011522	2.727357	2.869596	2.615254	0.570434	4.999991	41184.000000		1
20320.685547	7081.614746	2.433070	3.651147	5707.204590	99998.000000	894.746826	571.293457	278.868652	124.243835	92.046516	451.817078	604.585510	322.771851	2.760292	0.000000	4.307939	3.850132	0.386155	0.562429	3.756423	4.999991	2.951700	2.756859	2.445400	2.094275	1.964007	2.654963	2.781458	2.508896	0.440955	0.000000	41234.000000		1
28216.875000	8499.027344	2.260381	3.941018	6298.104492	99998.000000	1065.672241	662.994568	364.140198	237.241272	130.790619	546.352173	720.823914	412.961945	4.000662	99998.000000	4.450509	3.929369	0.354182	0.595608	3.799210	4.999991	3.027624	2.821510	2.561269	2.375190	2.116577	2.737473	2.857829	2.615910	0.602132	4.999991	41307.000000		1
16001.001953	3055.821777	2.266548	3.638812	2712.471924	69132.250000	409.138123	288.301819	132.693283	78.746353	59.806030	272.966400	370.067139	195.018723	2.334281	0.000000	4.204147	3.485128	0.355365	0.560960	3.433365	4.839681	2.611870	2.459847	2.122849	1.896230	1.776745	2.436109	2.568280	2.290076	0.368153	0.000000	41351.000000		1
7705.973145	322.737915	2.359060	3.885511	405.237183	27529.365234	78.163528	48.365360	20.969423	20.790567	3.694319	16.760120	26.008253	65.871742	0.973089	99998.000000	3.886827	2.508850	0.372739	0.589448	2.607709	4.439796	1.893004	1.684534	1.321586	1.317866	0.567534	1.224277	1.415111	1.818699	0.000000	4.999991	41368.000000		1
8692.702148	1114.133179	3.222507	3.533965	873.049622	34110.613281	173.595993	103.225067	48.353024	36.391201	26.273455	59.235538	59.010426	133.115753	0.509908	0.000000	3.939155	3.046937	0.508194	0.548262	2.941039	4.532889	2.239540	2.013785	1.684424	1.560996	1.419517	1.772582	1.770929	2.124229	0.000000	0.000000	41410.000000		1
27389.625000	6125.652832	2.272716	3.052901	6014.721191	99998.000000	963.609741	623.152649	362.385559	165.914398	116.401886	567.966064	828.511169	446.217010	3.147650	0.000000	4.437586	3.787152	0.356545	0.484713	3.779216	4.999991	2.983901	2.794595	2.559171	2.219884	2.065960	2.754322	2.918298	2.649546	0.497986	0.000000	41431.000000		1
11962.346680	3778.804199	2.667434	3.416783	2335.158203	63785.339844	354.303070	232.933289	108.279320	69.630821	46.638466	257.125214	345.243042	258.494415	1.371795	99998.000000	4.077816	3.577354	0.426094	0.533617	3.368316	4.804721	2.549375	2.367232	2.034545	1.842802	1.668744	2.410145	2.538125	2.412451	0.137289	4.999991	41510.000000		1
12109.777344	2145.569824	1.224244	2.491661	2233.693848	59383.457031	317.205688	213.653763	109.358627	65.862495	17.515636	100.335609	159.916519	83.615578	0.816023	0.000000	4.083136	3.331543	0.087868	0.396489	3.349024	4.773665	2.501341	2.329710	2.038853	1.818638	1.243426	2.001455	2.203893	1.922287	0.000000	0.000000	41554.000000		1
16365.092773	4246.792480	1.828657	3.281098	2926.899902	94204.812500	500.173187	312.540009	230.854843	100.640900	60.499870	293.575012	373.807739	196.714783	1.102536	0.000000	4.213919	3.628061	0.262132	0.516019	3.466408	4.974073	2.699121	2.494906	2.363339	2.002774	1.781754	2.467719	2.572648	2.293837	0.042393	0.000000	41590.000000		1
5563.110840	1104.323853	2.618094	2.806202	720.947266	32281.751953	125.276886	86.283012	53.262337	63.352329	8.754734	19.165436	26.982714	0.000000	0.382624	99998.000000	3.745318	3.043097	0.417985	0.448119	2.857903	4.508957	2.097871	1.935925	1.726420	1.801763	0.942243	1.282519	1.431086	0.000000	0.000000	4.999991	41623.000000		1
19019.437500	9688.314453	1.643633	4.964819	5234.717285	99998.000000	864.452148	544.551270	286.312805	140.482803	71.629082	337.632385	465.339264	238.268158	0.828849	0.000000	4.279198	3.986248	0.215805	0.695903	3.718893	4.999991	2.936741	2.736039	2.456841	2.147623	1.855089	2.528444	2.667770	2.377066	0.000000	0.000000	41648.000000		1
14783.656250	3146.983154	1.785485	3.188586	2857.897949	73592.523438	469.295685	303.591003	165.479584	69.137421	59.855370	237.228943	280.857666	245.320663	0.871566	0.000000	4.169782	3.497895	0.251756	0.503598	3.456047	4.866834	2.671447	2.482289	2.218745	1.839713	1.777103	2.375168	2.448486	2.389734	0.000000	0.000000	41686.000000		1
9171.794922	1766.491943	1.884164	3.780664	1330.984863	51066.527344	236.658447	149.524323	115.738884	56.219643	48.343773	182.911957	279.836945	151.217300	1.012386	0.000000	3.962454	3.247112	0.275119	0.577568	3.124173	4.708137	2.374122	2.174712	2.063479	1.749888	1.684341	2.262242	2.446905	2.179601	0.005346	0.000000	41729.000000		1
6810.597168	1650.904175	2.022933	4.406662	1139.019043	40565.542969	210.696457	127.096291	76.856018	47.033184	13.938499	67.025063	91.216995	79.847244	0.079684	0.000000	3.833185	3.217722	0.305981	0.644110	3.056531	4.608157	2.323657	2.104133	1.885678	1.672404	1.144216	1.826237	1.960076	1.902260	0.000000	0.000000	41763.000000		1
13491.949219	1595.662109	1.945839	2.756862	2252.372070	58473.742188	346.165100	242.606979	111.921211	44.575443	24.740835	150.841080	168.924118	150.998352	1.015857	0.000000	4.130075	3.202941	0.289107	0.440415	3.352640	4.766961	2.539283	2.384903	2.048912	1.649096	1.393414	2.178520	2.227692	2.178972	0.006833	0.000000	41800.000000		1
24801.324219	3138.811279	3.012813	4.243225	2914.586426	76642.554688	478.935455	308.096344	170.786697	68.742706	56.861057	259.126556	373.665863	233.488358	0.476991	0.000000	4.394475	3.496765	0.478972	0.627696	3.464577	4.884470	2.680277	2.488687	2.232454	1.837227	1.754815	2.413512	2.572484	2.368265	0.000000	0.000000	41827.000000		1
6314.488770	1078.084351	2.229543	3.558635	710.761719	33529.734375	122.325752	81.460045	46.518200	24.959782	16.679943	52.583912	66.506996	35.207047	1.121595	22614.037109	3.800338	3.032653	0.348216	0.551283	2.851724	4.525430	2.087518	1.910945	1.667623	1.397241	1.222195	1.720853	1.822867	1.546630	0.049836	4.354378	41867.000000		1
12957.821289	3485.112061	4.135293	4.452919	3086.871826	76611.453125	497.903534	328.597046	152.990448	64.678337	68.449753	294.416870	397.931824	294.984283	2.739377	0.000000	4.112532	3.542217	0.616506	0.648645	3.489519	4.884294	2.697145	2.516664	2.184664	1.810759	1.835372	2.468963	2.599809	2.469799	0.437652	0.000000	41918.000000		1
6613.086914	598.140442	1.230412	3.549383	275.020142	24457.996094	73.639679	39.058636	37.843643	41.167912	5.134425	10.786918	35.388985	19.924036	2.105910	0.000000	3.820404	2.776803	0.090050	0.550153	2.439364	4.388421	1.867112	1.591717	1.577993	1.614559	0.710492	1.032897	1.548868	1.299377	0.323440	0.000000	41964.000000		1
15383.504883	3264.550781	2.170952	3.842339	2425.465332	68965.820312	418.969086	257.270142	160.878647	58.014378	61.853630	288.517670	334.881683	276.888916	1.052826	99998.000000	4.187055	3.513824	0.336650	0.584596	3.384795	4.838634	2.622182	2.410389	2.206498	1.763536	1.791365	2.460172	2.524891	2.442306	0.022356	4.999991	42040.000000		1
13420.832031	3587.399658	3.096074	2.719858	1487.049805	40590.117188	206.851028	155.226151	70.266068	57.308201	29.005646	75.650276	96.357582	79.326096	0.728914	99998.000000	4.127779	3.554780	0.490811	0.434546	3.172326	4.608420	2.315658	2.190965	1.846746	1.758217	1.462483	1.878811	1.983886	1.899416	0.000000	4.999991	42083.000000		1
14237.908203	9594.038086	2.436154	4.132210	8789.707031	99998.000000	1351.969604	907.646057	412.456238	189.261383	177.654190	904.287903	1171.234863	713.099182	4.742968	0.000000	4.153446	3.982002	0.386705	0.616182	3.943974	4.999991	3.130967	2.957916	2.615378	2.277062	2.249575	2.956307	3.068644	2.853150	0.676050	0.000000	42118.000000		1
16600.832031	4148.596680	1.483278	3.194753	3772.744629	92933.484375	644.507568	397.712860	231.986588	123.491402	76.458221	423.021118	572.628723	294.987366	1.957009	99998.000000	4.220130	3.617901	0.171223	0.504437	3.576657	4.968172	2.809228	2.599570	2.365463	2.091637	1.883424	2.626362	2.757873	2.469803	0.291593	4.999991	42216.000000		1
4382.316406	5559.317871	1.699140	1.227328	2899.118408	80941.429688	498.600464	308.848785	184.222549	88.898018	46.721725	219.485107	275.461121	178.810593	0.282814	99998.000000	3.641704	3.745022	0.230229	0.088961	3.462266	4.908171	2.697753	2.489746	2.265343	1.948892	1.669519	2.341405	2.440060	2.252393	0.000000	4.999991	42269.000000		1
9091.781250	1771.055908	3.907097	5.396543	1773.217651	53532.984375	277.619751	183.433121	114.610237	40.085522	41.763073	108.350243	172.516678	137.781448	0.746490	99998.000000	3.958649	3.248232	0.591854	0.732116	3.248762	4.728621	2.443450	2.263478	2.059223	1.602988	1.620792	2.034830	2.236831	2.139191	0.000000	4.999991	42310.000000		1
10980.077148	0.000000	1.674470	2.491661	942.723633	39295.492188	157.727066	111.816368	56.068539	50.437630	14.586084	65.649712	73.991226	59.072098	0.421965	0.000000	4.040606	0.000000	0.223877	0.396489	2.974384	4.594343	2.197906	2.048505	1.748719	1.702755	1.163939	1.817233	1.869180	1.771382	0.000000	0.000000	42347.000000		0
16345.918945	3198.725098	2.445405	4.958652	2959.732422	72024.273438	489.639130	314.988495	167.006042	67.015808	50.998871	239.884033	279.540924	168.560242	0.690046	0.000000	4.213409	3.504977	0.388351	0.695364	3.471252	4.857479	2.689876	2.498295	2.222732	1.826177	1.707561	2.380001	2.446445	2.226755	0.000000	0.000000	42443.000000		1
18019.148438	4994.472656	3.191670	2.442321	3985.602783	89745.804688	634.346619	418.441772	207.017548	86.184334	78.530495	342.483124	488.041748	268.013916	2.102861	0.000000	4.255734	3.698490	0.504018	0.387803	3.600494	4.953014	2.802327	2.621635	2.316007	1.935428	1.895038	2.534639	2.688457	2.428157	0.322811	0.000000	42480.000000		1
30488.800781	6682.412598	2.729109	3.823836	7612.418945	99998.000000	1174.707153	772.072571	350.618011	181.832657	128.807770	646.407166	842.795044	463.294739	0.268490	99998.000000	4.484140	3.824933	0.436021	0.582499	3.881523	4.999991	3.069930	2.887658	2.544834	2.259672	2.109942	2.810506	2.925722	2.665857	0.000000	4.999991	42549.000000		1
4128.213379	199.326706	0.934373	0.770935	0.000000	18736.349609	0.000000	0.000000	5.951616	27.395935	0.000000	0.000000	0.000000	0.000000	3.107746	0.000000	3.615762	2.299566	0.000000	0.000000	0.000000	4.272685	0.000000	0.000000	0.774635	1.437686	0.000000	0.000000	0.000000	0.000000	0.492445	0.000000	42573.000000		0
13980.881836	3037.010742	2.599592	4.597855	2665.879883	71448.726562	446.463684	282.988525	149.419479	72.005302	48.547298	250.544525	314.174377	215.152451	3.774508	0.000000	4.145535	3.482446	0.414905	0.662555	3.425841	4.853994	2.649786	2.451769	2.174407	1.857365	1.686165	2.398885	2.497171	2.332746	0.576860	0.000000	42643.000000		1
5985.814453	1449.008789	2.661267	5.470552	334.826172	29114.761719	71.046257	47.027016	50.900192	24.318363	12.017330	18.459261	25.659790	67.651062	0.573464	0.000000	3.777123	3.161071	0.425088	0.738031	2.524819	4.464113	1.851541	1.672347	1.706719	1.385934	1.079808	1.266214	1.409253	1.830275	0.000000	0.000000	42683.000000		1
15501.942383	3796.631348	2.315888	4.015028	2882.349121	75318.062500	443.682159	297.583862	153.527023	92.160614	62.979195	297.944672	399.967072	294.083832	3.042897	0.000000	4.190386	3.579398	0.364717	0.603689	3.459747	4.876899	2.647072	2.473609	2.186185	1.964545	1.799197	2.474136	2.602024	2.468471	0.483287	0.000000	42750.000000		1
7388.918457	2199.532227	3.469206	2.689020	869.490967	35765.949219	124.034142	89.406837	52.522240	36.810589	10.592643	41.988186	45.102764	19.091427	1.129788	0.000000	3.868581	3.342330	0.540230	0.429594	2.939265	4.553470	2.093541	1.951371	1.720343	1.565973	1.025004	1.623127	1.654203	1.280838	0.052997	0.000000	42784.000000		1
16140.270508	4632.666992	2.636597	4.952485	5240.061523	99998.000000	848.805237	543.687805	254.047653	108.794304	94.251389	507.719086	625.036865	351.786743	2.561442	0.000000	4.207911	3.665831	0.421044	0.694823	3.719336	4.999991	2.928808	2.735350	2.404915	2.036606	1.974288	2.705623	2.795906	2.546279	0.408485	0.000000	42827.000000		1
15386.943359	3731.823486	2.775365	4.311067	2935.694580	72995.187500	456.377930	304.605560	147.054245	81.419952	56.188805	261.889587	335.507690	254.855591	0.826702	99998.000000	4.187152	3.571921	0.443320	0.634585	3.467711	4.863294	2.659325	2.483738	2.167478	1.910731	1.749650	2.418118	2.525702	2.406294	0.000000	4.999991	42905.000000		1
9756.511719	259.792664	2.164785	2.846291	871.550903	34868.699219	130.386642	86.477287	41.775410	50.894024	3.669649	6.352502	40.227371	25.080048	1.001193	0.000000	3.989295	2.414627	0.335415	0.454279	2.940293	4.542436	2.115233	1.936902	1.620921	1.706667	0.564625	0.802945	1.604522	1.399328	0.000518	0.000000	42932.000000		0
8187.366699	768.467712	1.982844	2.645848	1124.630249	40274.101562	212.343170	132.804291	61.508255	52.368050	30.220640	100.412704	102.996872	98.318840	0.608210	99998.000000	3.913144	2.885626	0.297289	0.422565	3.051010	4.605026	2.327038	2.123212	1.788933	1.719066	1.480304	2.001789	2.012824	1.992637	0.000000	4.999991	42964.000000		1
17766.195312	8566.188477	1.532618	3.389029	7603.975586	99998.000000	1230.575195	789.252075	437.650360	198.376907	137.195541	718.690002	962.410217	584.220459	1.689726	0.000000	4.249594	3.932788	0.185434	0.530075	3.881041	4.999991	3.090108	2.897216	2.641127	2.297491	2.137340	2.856542	2.983360	2.766577	0.227816	0.000000	42983.000000		1
25536.814453	7408.188965	1.899583	3.944102	5655.684570	99998.000000	922.040955	591.454895	321.017212	188.629211	124.108147	571.740601	766.725403	408.487457	2.174672	0.000000	4.407167	3.869712	0.278658	0.595948	3.752485	4.999991	2.964750	2.771922	2.506528	2.275609	2.093800	2.757199	2.884640	2.611179	0.337394	0.000000	43052.000000		1
9674.002930	2795.288818	2.457740	2.775365	904.429749	34460.316406	163.974731	105.041389	45.956959	30.670866	12.846855	37.004864	62.988449	52.975548	0.074386	99998.000000	3.985606	3.446427	0.390536	0.443320	2.956375	4.537319	2.214777	2.021360	1.662351	1.486726	1.108797	1.568259	1.799261	1.724075	0.000000	4.999991	43093.000000		1
14176.083008	2232.007080	1.964342	4.089037	1796.567749	48332.652344	304.136810	198.629776	106.722031	65.979675	22.637726	111.221207	172.436508	141.321579	0.364783	99998.000000	4.151556	3.348696	0.293217	0.611621	3.254444	4.684241	2.483069	2.298044	2.028254	1.819410	1.354833	2.046188	2.236629	2.150208	0.000000	4.999991	43143.000000		1
24251.335938	14413.607422	2.685936	4.974071	10141.959961	99998.000000	1683.641235	1045.137695	539.330505	226.509857	187.001007	983.678711	1354.421265	802.845215	2.240950	99998.000000	4.384736	4.158772	0.429096	0.696712	4.006122	4.999991	3.226249	3.019174	2.731855	2.355087	2.271844	2.992853	3.131754	2.904632	0.350432	4.999991	43204.000000		1
7033.601074	1323.738037	3.389029	2.149366	1235.395142	37484.222656	192.092255	127.164131	64.129433	29.603891	20.602459	56.648281	95.904274	58.899410	0.444299	0.000000	3.847178	3.121802	0.530075	0.332310	3.091806	4.573849	2.283510	2.104365	1.807057	1.471349	1.313919	1.753187	1.981838	1.770111	0.000000	0.000000	43227.000000		1
19883.921875	2644.361572	2.309720	3.142330	3015.242676	74350.554688	486.897675	313.640900	130.932465	47.057854	55.772499	276.389343	373.853973	200.871658	0.565073	99998.000000	4.298502	3.422321	0.363559	0.497252	3.479322	4.871284	2.687438	2.496433	2.117047	1.672632	1.746420	2.441521	2.572702	2.302919	0.000000	4.999991	43260.000000		1
13476.197266	6790.256836	2.867877	3.284182	4088.285156	94742.281250	643.113708	410.889679	202.956268	104.427727	78.123436	345.647034	446.482208	269.065460	2.624619	0.000000	4.129567	3.831886	0.457561	0.516427	3.611541	4.976544	2.808288	2.613725	2.307402	2.018816	1.892781	2.538633	2.649804	2.429858	0.419066	0.000000	43301.000000		1
26710.552734	11740.900391	1.908834	5.415045	9107.103516	99998.000000	1454.454590	946.054016	475.768463	235.662399	171.480545	775.375244	1027.831665	558.828979	3.284149	0.000000	4.426683	4.069701	0.280768	0.733602	3.959380	4.999991	3.162700	2.975916	2.677396	2.372290	2.234215	2.889512	3.011922	2.747279	0.516423	0.000000	43392.000000		1
16353.452148	6172.362305	2.534833	4.304899	7244.460938	99998.000000	1116.510742	752.444580	378.590607	148.084213	128.129349	627.935547	808.858521	503.284668	2.937272	0.000000	4.213609	3.790452	0.403949	0.633963	3.860006	4.999991	3.047863	2.876475	2.578170	2.170509	2.107649	2.797915	2.907873	2.701814	0.467944	0.000000	43452.000000		1
18046.316406	1534.483765	1.483278	1.856411	2282.102295	62732.187500	366.329651	235.881348	143.066971	73.152451	27.935589	166.839523	219.349426	175.168701	0.416362	0.000000	4.256389	3.185962	0.171223	0.268674	3.358335	4.797491	2.563872	2.372694	2.155539	1.864229	1.446158	2.222299	2.341136	2.243457	0.000000	0.000000	43490.000000		1
10148.581055	1895.740723	2.217208	2.553336	958.648010	38998.996094	164.523636	98.935593	31.404795	35.456829	7.114185	38.448055	38.062588	44.189976	0.084541	99998.000000	4.006405	3.277779	0.345806	0.407108	2.981659	4.591053	2.216228	1.995353	1.496996	1.549700	0.852125	1.584874	1.580498	1.645324	0.000000	4.999991	43509.000000		1
19415.724609	4439.498535	1.822490	3.521630	5097.416992	99998.000000	827.700134	510.861420	216.003571	127.151802	71.980629	392.701782	537.057800	281.644012	1.255533	0.000000	4.288154	3.647334	0.260665	0.546744	3.707350	4.999991	2.917873	2.708303	2.334461	2.104322	1.857216	2.594063	2.730021	2.449701	0.098828	0.000000	43580.000000		1
8105.715332	3095.950439	2.322055	2.103110	2139.439453	64034.277344	348.579651	206.280533	104.329048	62.578312	28.265549	138.459869	144.214127	165.276062	0.718363	0.000000	3.908791	3.490794	0.365873	0.322862	3.330300	4.806413	2.542302	2.314458	2.018405	1.796424	1.451257	2.141324	2.159008	2.218210	0.000000	0.000000	43603.000000		1
17534.693359	9835.047852	2.161701	3.595639	11023.650391	99998.000000	1771.836060	1139.833130	642.330444	233.648712	187.870621	983.271667	1306.638672	707.872253	4.286444	99998.000000	4.243898	3.992776	0.334796	0.555776	4.042325	4.999991	3.248424	3.056841	2.807759	2.368563	2.273859	2.992674	3.116156	2.849955	0.632097	4.999991	43712.000000		1
17377.685547	1512.256226	2.978892	4.169215	2764.655029	66696.867188	452.550995	297.500610	147.717255	112.652061	43.079830	190.840256	240.485367	202.237747	0.809314	99998.000000	4.239992	3.179625	0.474055	0.620054	3.441641	4.824105	2.655668	2.473488	2.169431	2.051739	1.634274	2.280670	2.381089	2.305862	0.000000	4.999991	43778.000000		1
12915.631836	3966.869141	3.157748	4.637943	2087.262451	55088.828125	336.346466	221.615967	129.513947	50.671993	43.823009	159.376877	215.294312	139.119797	2.373647	99998.000000	4.111115	3.598448	0.499378	0.666325	3.319577	4.741064	2.526787	2.345601	2.112317	1.704768	1.641702	2.202425	2.333033	2.143389	0.375416	4.999991	43825.000000		1
7572.863770	24.019241	2.047602	3.126911	323.237488	23477.798828	36.742748	41.550297	30.226807	12.418216	7.971465	0.000000	4.792130	24.676077	0.069909	0.000000	3.879260	1.380559	0.311246	0.495116	2.509522	4.370657	1.565172	1.618574	1.480392	1.094059	0.901538	0.000000	0.680529	1.392276	0.000000	0.000000	43853.000000		0
13874.625977	5043.340820	2.633513	3.678900	3944.040283	91055.343750	603.999573	406.257904	180.469650	113.191711	56.062370	304.136810	370.233673	279.818451	1.046283	0.000000	4.142221	3.702718	0.420535	0.565718	3.595941	4.959305	2.781037	2.608802	2.256404	2.053815	1.748671	2.483069	2.568476	2.446876	0.019649	0.000000	43876.000000		1
22741.378906	4909.179688	3.392113	3.706654	4234.096680	98860.273438	691.673340	431.667908	222.152542	115.368835	76.538399	401.623047	527.485840	264.362762	2.573249	0.000000	4.356817	3.691009	0.530470	0.568982	3.626761	4.995022	2.839901	2.635150	2.346651	2.062088	1.883879	2.603819	2.722211	2.422200	0.410482	0.000000	43896.000000		1
19103.845703	6097.353516	2.615010	3.752910	3199.317383	85386.429688	560.124146	343.432892	160.912567	99.632515	79.813324	378.784882	469.789093	325.541046	2.000865	0.000000	4.281121	3.785141	0.417473	0.574368	3.505057	4.931389	2.748284	2.535842	2.206590	1.998401	1.902075	2.578393	2.671903	2.512606	0.301218	0.000000	44011.000000		1
12299.359375	2030.694336	1.474027	3.281098	1302.879639	41371.914062	220.515076	146.517685	49.413830	37.041870	24.410875	106.879303	158.149536	107.388115	1.195309	99998.000000	4.089882	3.307645	0.168505	0.516019	3.114904	4.616705	2.343438	2.165890	1.693848	1.568693	1.387583	2.028894	2.199068	2.030956	0.077480	4.999991	44075.000000		1
8111.666992	1651.835449	2.636597	3.728240	1045.791382	48296.855469	165.288391	116.229195	94.898979	52.460564	32.940498	138.555466	219.845901	132.156708	0.038857	0.000000	3.909110	3.217967	0.421044	0.571504	3.019445	4.683919	2.218242	2.065315	1.977262	1.719833	1.517730	2.141624	2.342118	2.121089	0.000000	0.000000	44099.000000		1
19099.525391	5540.069336	2.087691	3.589472	3621.684570	89530.640625	597.030334	366.089142	197.007736	83.541565	73.941887	373.271149	534.726440	268.195831	1.637639	99998.000000	4.281023	3.743515	0.319666	0.555031	3.558911	4.951972	2.775996	2.563587	2.294483	1.921903	1.868891	2.572024	2.728132	2.428452	0.214218	4.999991	44205.000000		1
6206.992676	2368.736816	1.427771	2.013681	1326.541138	41025.476562	205.241318	135.820190	71.444061	21.592339	11.733626	61.283142	75.067451	39.570534	0.445576	99998.000000	3.792881	3.374517	0.154659	0.303991	3.122721	4.613054	2.312265	2.132964	1.853966	1.334300	1.069432	1.787341	1.875452	1.597372	0.000000	4.999991	44246.000000		1
14713.559570	2772.256348	1.480195	3.873176	2439.508789	64980.789062	385.541351	250.313248	159.463211	64.542648	55.846508	246.218033	361.127380	197.090988	1.406144	99998.000000	4.167718	3.442833	0.170319	0.588067	3.387302	4.812785	2.586071	2.398484	2.202661	1.809847	1.746996	2.391320	2.557660	2.294667	0.148030	4.999991	44273.000000		1
20890.167969	4586.435547	2.787700	2.608843	5034.434570	99998.000000	788.277649	510.275513	274.569916	98.596382	83.538483	408.669403	551.733276	286.201782	3.172439	99998.000000	4.319942	3.661475	0.445246	0.416448	3.701951	4.999991	2.896679	2.707805	2.438653	1.993861	1.921887	2.611372	2.741729	2.456672	0.501393	4.999991	44299.000000		1
13401.792969	2328.965820	2.214124	4.459086	3150.412354	80929.703125	504.391724	332.121735	155.852158	99.672607	70.753304	336.031921	408.811249	246.319794	0.328086	0.000000	4.127163	3.367163	0.345202	0.649246	3.498367	4.908108	2.702768	2.521297	2.192713	1.998576	1.849747	2.526381	2.611523	2.391499	0.000000	0.000000	44338.000000		1
7689.805176	4521.991211	1.696056	4.055117	5246.889160	99998.000000	877.681396	540.906250	300.232819	147.220764	88.941193	379.475647	505.202759	345.890656	1.769582	0.000000	3.885915	3.655330	0.229440	0.608003	3.719902	4.999991	2.943337	2.733122	2.477458	2.167969	1.949103	2.579184	2.703466	2.538939	0.247871	0.000000	44358.000000		1
5732.491699	2323.103760	2.479326	1.794736	772.643066	37794.707031	141.787231	80.978981	31.966036	16.892721	8.902754	40.452484	40.467903	31.525061	0.585040	0.000000	3.758343	3.366069	0.394334	0.254001	2.887979	4.577431	2.151637	1.908372	1.504689	1.227700	0.949524	1.606945	1.607111	1.498656	0.000000	0.000000	44378.000000		1
7783.313477	127.182640	2.066105	4.406662	524.177002	29265.791016	98.173904	68.594688	33.982800	18.215645	16.815628	21.089689	54.307724	64.110931	0.639639	0.000000	3.891165	2.104428	0.315152	0.644110	2.719478	4.466360	1.991996	1.836290	1.531259	1.260445	1.225713	1.324070	1.734862	1.806932	0.000000	0.000000	44412.000000		0
11819.332031	4170.698242	2.217208	4.933982	2417.441406	60398.292969	413.899414	261.226593	110.838821	73.670517	52.179943	214.470947	236.297653	237.460220	0.487210	0.000000	4.072593	3.620209	0.345806	0.693198	3.383356	4.781024	2.616895	2.417017	2.044692	1.867294	1.717504	2.331368	2.373459	2.375591	0.000000	0.000000	44489.000000		1
17779.128906	4526.925293	3.123827	5.011075	5239.725586	99998.000000	804.917480	536.428711	292.893494	132.357147	81.108498	417.075653	521.611328	331.094849	1.933304	0.000000	4.249910	3.655803	0.494687	0.699931	3.719309	4.999991	2.905751	2.729512	2.466710	2.121747	1.909066	2.620215	2.717347	2.519953	0.286300	0.000000	44539.000000		1
16891.275391	3789.116211	3.382861	4.357323	4629.247070	99998.000000	727.922729	471.583832	242.930771	106.108368	77.765724	399.263977	531.497803	291.752533	2.157462	0.000000	4.227663	3.578538	0.529284	0.639220	3.665510	4.999991	2.862085	2.673559	2.385483	2.025750	1.890788	2.601260	2.725502	2.465015	0.333943	0.000000	44603.000000		1
9037.963867	1400.819214	1.594293	3.867008	899.776367	36745.812500	151.830963	103.949753	57.684418	20.287918	18.853979	41.448532	64.505646	71.428642	1.415230	0.000000	3.956071	3.146382	0.202568	0.587375	2.954134	4.565208	2.181360	2.016824	1.761059	1.307238	1.275403	1.617509	1.809598	1.853872	0.150827	0.000000	44636.000000		1
10819.069336	2293.635498	3.302684	2.429986	1877.207520	58027.031250	291.114197	206.336044	136.612717	50.875523	50.221767	221.856506	295.221741	267.554413	0.166468	99998.000000	4.034190	3.360524	0.518867	0.385604	3.273512	4.763630	2.464063	2.314575	2.135491	1.706509	1.700892	2.346072	2.470148	2.427412	0.000000	4.999991	44718.000000		1
15187.947266	5211.284180	1.082392	2.127780	4046.519043	93889.179688	623.630676	422.580139	195.740311	139.221558	58.674297	316.502625	370.967590	257.430511	2.451312	99998.000000	4.181499	3.716945	0.034385	0.327927	3.607082	4.972616	2.794927	2.625909	2.291680	2.143707	1.768448	2.500377	2.569336	2.410660	0.389399	4.999991	44760.000000		1
11802.226562	4741.603027	2.466991	3.518546	1729.203369	50989.945312	280.891602	191.953491	84.087387	79.739319	36.856846	129.868576	146.169220	95.016159	0.002352	0.000000	4.071964	3.675925	0.392168	0.546363	3.237846	4.707485	2.448539	2.283196	1.924731	1.901672	1.566518	2.113504	2.164856	1.977798	0.000000	0.000000	44813.000000		1
6494.347656	2296.580566	1.073141	2.793867	1058.252808	38822.390625	193.492279	120.315147	98.176994	44.263985	23.387075	78.564415	104.973549	82.323486	0.991157	0.000000	3.812536	3.361082	0.030657	0.446206	3.024590	4.589082	2.286664	2.080320	1.992010	1.646050	1.368976	1.895226	2.021080	1.915524	0.000000	0.000000	44855.000000		1
6112.050293	485.732025	2.704439	3.163916	759.401489	35264.414062	133.556732	92.906883	76.680244	53.650887	20.778233	77.722549	123.916962	73.658180	0.215986	99998.000000	3.786187	2.686397	0.432077	0.500225	2.880471	4.547337	2.125666	1.968048	1.884683	1.729577	1.317609	1.890547	2.093131	1.867221	0.000000	4.999991	44890.000000		1
20959.617188	4893.729980	3.685068	3.885511	3831.773682	94817.742188	619.054382	402.754791	229.353073	93.865921	88.031487	423.813629	555.819214	331.045532	1.985663	0.000000	4.321383	3.689640	0.566445	0.589448	3.583400	4.976890	2.791729	2.605041	2.360505	1.972508	1.944638	2.627175	2.744934	2.519888	0.297905	0.000000	44924.000000		1
4438.304688	533.425110	2.306637	2.476242	80.278969	17979.294922	0.000000	5.020327	0.000000	23.966818	0.000000	0.000000	0.000000	1.495613	0.401301	99998.000000	3.647217	2.727073	0.362979	0.393793	1.904602	4.254773	0.000000	0.700732	0.000000	1.379610	0.000000	0.000000	0.000000	0.174819	0.000000	4.999991	45002.000000		1
23837.093750	8405.556641	1.868746	4.816800	6158.436035	99998.000000	1000.451172	644.075867	341.212616	162.858414	134.978333	649.752991	866.980835	595.266418	2.505256	0.000000	4.377254	3.924567	0.271550	0.682759	3.789470	4.999991	3.000196	2.808937	2.533025	2.211810	2.130264	2.812748	2.938010	2.774711	0.398852	0.000000	45040.000000		1
14085.645508	997.570984	4.320318	4.530012	701.519714	42403.324219	121.551727	87.349983	78.148109	45.623917	36.446709	122.692711	151.522583	138.617142	1.025499	99998.000000	4.148777	2.998944	0.635516	0.656099	2.846040	4.627400	2.084761	1.941263	1.892918	1.659193	1.561658	2.088819	2.180477	2.141817	0.010935	4.999991	45111.000000		1
5797.188477	843.525879	1.174904	3.466122	355.521149	25324.486328	83.535400	50.190933	30.393330	46.145065	13.176816	32.147976	39.431767	9.097030	0.959403	0.000000	3.763217	2.926098	0.070003	0.539844	2.550865	4.403541	1.921871	1.700625	1.482778	1.664125	1.119810	1.507154	1.595846	0.958900	0.000000	0.000000	45132.000000		1
11085.908203	4758.134766	3.025148	3.780664	4050.965820	93806.601562	632.271301	428.177124	218.408875	80.220383	77.241486	372.164093	478.768951	288.092133	2.574957	0.000000	4.044771	3.677437	0.480747	0.577568	3.607558	4.972233	2.800904	2.631624	2.339270	1.904285	1.887851	2.570735	2.680126	2.459531	0.410770	0.000000	45190.000000		1
22006.173828	7996.625000	2.396065	4.613273	6452.889648	99998.000000	1039.670166	653.357910	310.501648	164.039490	102.472641	541.455200	665.751465	396.661316	2.609265	0.000000	4.342545	3.902907	0.379499	0.664009	3.809754	4.999991	3.016896	2.815151	2.492064	2.214948	2.010608	2.733562	2.823312	2.598420	0.416518	0.000000	45274.000000		1
6600.474609	633.699036	3.123827	3.965688	515.668945	28506.398438	73.081528	44.442844	6.796560	21.151363	0.000000	0.000000	20.590124	42.558678	1.401521	0.000000	3.819575	2.801883	0.494687	0.598319	2.712371	4.454942	1.863808	1.647802	0.832289	1.325338	0.000000	0.000000	1.313659	1.628988	0.146600	0.000000	45323.000000		1
14562.878906	2929.453125	3.015897	2.581089	2327.519775	65530.570312	365.614227	231.049133	118.612930	82.493095	53.650887	253.193451	298.021759	239.504730	1.293733	0.000000	4.163247	3.466787	0.479416	0.411803	3.366893	4.816444	2.563023	2.363704	2.074132	1.916418	1.729577	2.403452	2.474248	2.379314	0.111845	0.000000	45349.000000		1
20941.787109	5327.170898	3.086823	5.193016	4771.718750	99998.000000	720.854797	473.027008	257.362671	129.224075	111.137947	550.299377	727.453979	523.594177	0.680517	0.000000	4.321014	3.726497	0.489512	0.715420	3.678675	4.999991	2.857848	2.674886	2.410546	2.111343	2.045862	2.740599	2.861805	2.718995	0.000000	0.000000	45385.000000		1
16563.503906	4319.756836	2.414567	4.600938	4934.086914	99998.000000	765.972961	503.417267	338.613007	139.172211	127.355324	623.081726	851.525146	506.834045	3.170862	0.000000	4.219152	3.635459	0.382839	0.662846	3.693207	4.999991	2.884213	2.701928	2.529704	2.143553	2.105017	2.794545	2.930197	2.704866	0.501177	0.000000	45424.000000		1
8845.466797	1601.909790	2.735276	1.523367	921.331726	36200.726562	149.037094	91.707306	37.818974	22.326269	9.667521	46.996178	56.537266	29.958523	0.854453	0.000000	3.946721	3.204638	0.437001	0.182805	2.964416	4.558717	2.173294	1.962404	1.577710	1.348816	0.985315	1.672063	1.752335	1.476520	0.000000	0.000000	45468.000000		1
12340.887695	1265.671265	1.945839	3.617226	1631.970093	51467.125000	262.830139	181.841904	92.512161	30.643112	30.353241	115.482933	129.850067	152.373703	1.620171	0.000000	4.091346	3.102321	0.289107	0.558376	3.212712	4.711530	2.419675	2.259694	1.966199	1.486333	1.482205	2.062518	2.113442	2.182910	0.209561	0.000000	45510.000000		1
8395.583984	1264.437744	2.445405	2.997394	590.243042	31836.148438	98.574791	71.724678	35.355064	18.961910	6.950747	34.584129	67.348854	43.832264	0.823969	0.000000	3.924051	3.101897	0.388351	0.476744	2.771031	4.502921	1.993766	1.855669	1.548452	1.277882	0.842031	1.538877	1.828330	1.641794	0.000000	0.000000	45548.000000		1
37044.929688	8810.568359	1.865662	5.112839	9031.790039	99998.000000	1447.957153	919.271790	452.631165	208.775284	171.091995	886.093811	1170.032104	638.518921	2.780057	99998.000000	4.568729	3.945004	0.270833	0.708662	3.955774	4.999991	3.160756	2.963444	2.655745	2.319679	2.233230	2.947480	3.068198	2.805174	0.444054	4.999991	45616.000000		1
32587.320312	9370.372070	1.338343	2.547168	6330.410156	99998.000000	986.472595	638.605286	343.639526	170.617096	111.606674	662.818787	824.523926	617.993591	3.196902	99998.000000	4.513049	3.971757	0.126567	0.406058	3.801432	4.999991	2.994085	2.805233	2.536103	2.232023	2.047690	2.821395	2.916203	2.790984	0.504729	4.999991	45646.000000		1
14213.118164	5384.248047	2.590341	2.849375	4711.588867	99998.000000	717.734009	461.583282	198.839478	107.437462	59.997223	317.406158	444.573364	261.778595	0.745376	0.000000	4.152689	3.731125	0.413357	0.454750	3.673167	4.999991	2.855963	2.664250	2.298503	2.031156	1.778131	2.501615	2.647943	2.417934	0.000000	0.000000	45695.000000		1
7153.709473	4415.476074	2.211041	2.846291	3285.248779	85294.187500	532.595581	338.162781	203.693283	79.258255	68.977066	315.836517	396.917267	210.323318	1.613570	0.000000	3.854531	3.644978	0.344597	0.454279	3.516568	4.930920	2.726398	2.529126	2.308977	1.899045	1.838705	2.499462	2.598700	2.322887	0.207788	0.000000	45751.000000		1
6220.751953	1440.281738	2.476242	2.399149	862.756104	38017.886719	141.938324	96.255821	50.301945	40.656013	8.205829	28.601677	51.902409	20.417435	0.757446	99998.000000	3.793843	3.158448	0.393793	0.380057	2.935888	4.579988	2.152100	1.983427	1.701585	1.609125	0.914122	1.456391	1.715188	1.310001	0.000000	4.999991	45792.000000		1
14138.726562	5360.833008	1.631298	4.869224	2848.912109	73660.218750	460.463867	295.218658	161.020508	92.305550	66.895546	294.601898	372.321381	284.104858	2.578259	0.000000	4.150410	3.729232	0.212533	0.687460	3.454679	4.867233	2.663196	2.470144	2.206881	1.965228	1.825397	2.469236	2.570918	2.453479	0.411326	0.000000	45832.000000		1
13611.012695	3490.887939	1.128648	2.331306	2050.094238	59306.593750	347.608276	229.932816	122.998001	55.969860	42.910225	190.242004	242.884521	166.386215	1.797636	0.000000	4.133891	3.542936	0.052559	0.367599	3.311774	4.773103	2.541090	2.361601	2.089898	1.747954	1.632561	2.279306	2.385400	2.221117	0.254702	0.000000	45919.000000		1
45874.546875	9626.016602	3.808417	5.452050	8353.169922	99998.000000	1317.644531	849.526855	445.109924	190.464035	176.207916	791.423035	1139.703613	551.446472	3.350957	99998.000000	4.661572	3.983447	0.580745	0.736560	3.921851	4.999991	3.119798	2.929177	2.648467	2.279813	2.246025	2.898409	3.056792	2.741503	0.525169	4.999991	46007.000000		1
17311.261719	4877.629883	2.753779	3.052901	3638.823975	85244.250000	557.712646	386.256775	215.044525	116.781189	64.968208	349.988922	468.481598	171.418869	3.000987	0.000000	4.238329	3.688209	0.439929	0.484713	3.560961	4.930665	2.746411	2.586876	2.332528	2.067373	1.812701	2.544054	2.670692	2.234059	0.477264	0.000000	46100.000000		1
5543.184082	1923.429565	1.174904	2.056854	355.450226	27998.097656	72.107063	50.428379	24.870354	12.705004	7.915957	19.100677	1.659051	18.437674	0.845169	99998.000000	3.743759	3.284076	0.070003	0.313203	2.550779	4.447128	1.857978	1.702675	1.395682	1.103975	0.898503	1.281049	0.219860	1.265706	0.000000	4.999991	46148.000000		1
7227.352539	1291.204590	1.588125	4.064368	1436.609009	42317.125000	235.970779	157.171997	78.089516	32.243572	16.269806	75.573189	98.787567	58.489273	0.165793	0.000000	3.858979	3.110995	0.200885	0.608993	3.157339	4.626516	2.372858	2.196375	1.892593	1.508443	1.211382	1.878368	1.994702	1.767076	0.000000	0.000000	46182.000000		1
14307.144531	2196.411377	2.568754	3.527797	2574.394531	60787.226562	434.887329	274.113525	138.944016	63.734711	60.465950	212.552856	279.655029	182.051605	1.179970	99998.000000	4.155553	3.341714	0.409723	0.547504	3.410675	4.783813	2.638377	2.437931	2.142840	1.804376	1.781511	2.327467	2.446623	2.260195	0.071871	4.999991	46228.000000		1
15026.485352	4746.879395	2.112361	3.268763	4413.835449	98613.484375	707.662537	455.748840	195.212997	125.458824	71.937454	344.876099	488.957611	298.237640	1.304480	0.000000	4.176857	3.676408	0.324768	0.514383	3.644816	4.993937	2.849826	2.658726	2.290509	2.098501	1.856955	2.537663	2.689271	2.474562	0.115437	0.000000	46258.000000		1
9158.981445	749.132629	3.413699	2.537917	746.209290	33488.625000	122.134560	74.385948	55.322273	43.375870	3.971855	23.510424	37.445839	41.059982	1.510976	0.000000	3.961847	2.874559	0.533225	0.404477	2.872861	4.524897	2.086838	1.871491	1.742900	1.637248	0.598993	1.371260	1.573404	1.613419	0.179258	0.000000	46315.000000		1
13534.976562	3489.117676	3.200921	4.557766	3062.331543	75543.156250	472.959167	313.085815	180.152023	99.478325	59.809113	226.469772	271.316589	178.385040	0.426838	0.000000	4.131457	3.542716	0.505275	0.658752	3.486052	4.878195	2.674824	2.495663	2.255639	1.997728	1.776767	2.355010	2.433476	2.251359	0.000000	0.000000	46357.000000		1
19496.216797	8336.190430	2.257297	2.436154	5761.447754	99998.000000	903.791382	577.473267	278.073059	135.468643	70.315414	391.600891	545.951294	267.853546	1.243014	0.000000	4.289950	3.920968	0.353589	0.386705	3.760532	4.999991	2.956068	2.761532	2.444159	2.131839	1.847051	2.592844	2.737154	2.427897	0.094476	0.000000	46406.000000		1
10705.606445	3053.918945	1.757731	3.848506	2159.489746	65788.101562	371.642944	238.650543	135.369965	74.086823	50.443798	236.356247	307.276062	192.530151	0.720497	99998.000000	4.029611	3.484858	0.244952	0.585292	3.334351	4.818147	2.570126	2.377762	2.131522	1.869741	1.702808	2.373567	2.487529	2.284499	0.000000	4.999991	46453.000000		1
22103.757812	4053.223145	3.558635	3.281098	4076.344971	99998.000000	674.663452	429.857758	223.333618	110.909744	62.171257	379.784027	459.507904	282.556824	1.538216	0.000000	4.344466	3.607800	0.551283	0.516019	3.610271	4.999991	2.829087	2.633325	2.348954	2.044970	1.793590	2.579537	2.662293	2.451106	0.187017	0.000000	46486.000000		1
18427.132812	2647.013428	2.090775	3.207088	2015.716675	61561.613281	363.520386	207.073059	115.630951	71.144936	24.299862	137.136948	182.289047	107.887688	1.345650	0.000000	4.265458	3.422756	0.320307	0.506111	3.304430	4.789310	2.560529	2.316123	2.063074	1.852144	1.385604	2.137155	2.260761	2.032972	0.128932	0.000000	46538.000000		1
5671.729492	1112.051758	3.290349	4.249392	567.040955	32190.445312	95.043915	79.039307	47.054771	48.013813	22.646976	60.444363	98.716644	27.352762	0.137967	99998.000000	3.753716	3.046125	0.517242	0.628327	2.753614	4.507727	1.977924	1.897843	1.672604	1.681366	1.355010	1.781356	1.994390	1.437001	0.000000	4.999991	46581.000000		1
5861.308594	1551.095947	2.220292	3.015897	1167.734741	37549.976562	223.870178	136.276581	57.308201	40.742355	20.513031	55.556637	71.357712	57.169434	0.133815	99998.000000	3.767995	3.190639	0.346410	0.479416	3.067344	4.574610	2.349996	2.134421	1.758217	1.610046	1.312030	1.744736	1.853441	1.757164	0.000000	4.999991	46596.000000		1
23081.847656	4403.875000	2.519415	5.137509	3634.562256	94147.234375	601.705261	383.129883	227.108109	96.422340	74.777580	333.534088	416.372559	245.194229	2.005331	99998.000000	4.363271	3.643835	0.401300	0.710753	3.560452	4.973807	2.779384	2.583346	2.356233	1.984178	1.873771	2.523140	2.619482	2.389510	0.302186	4.999991	46618.000000		1
12287.832031	1306.450562	2.223376	3.059069	1895.679077	53630.902344	312.321075	203.862885	100.310936	58.714386	38.485058	182.440155	259.145081	157.585220	0.179009	99998.000000	4.089475	3.116093	0.347013	0.485589	3.277765	4.729415	2.494601	2.309338	2.001348	1.768744	1.585292	2.261120	2.413543	2.197515	0.000000	4.999991	46667.000000		1
4865.880859	476.995789	2.124696	3.558635	309.166382	24831.964844	69.581482	44.371918	37.738796	36.301773	10.999696	30.908314	36.742748	69.202179	0.871606	0.000000	3.687161	2.678514	0.327297	0.551283	2.490192	4.395011	1.842494	1.647108	1.576788	1.559928	1.041381	1.490075	1.565172	1.840120	0.000000	0.000000	46749.000000		1
10815.193359	2694.842285	2.137031	2.547168	1891.599243	59001.539062	298.888306	197.501129	112.285095	46.234493	24.747004	127.191887	189.319977	116.620834	0.618343	0.000000	4.034034	3.430533	0.329811	0.406058	3.276829	4.770864	2.475509	2.295570	2.050322	1.664966	1.393523	2.104460	2.277196	2.066776	0.000000	0.000000	46798.000000		1
15544.664062	2965.933838	2.392981	3.694319	2553.749023	63688.148438	355.422485	256.456055	102.139595	31.697750	27.944841	155.787399	236.664612	160.079956	0.846154	99998.000000	4.191581	3.472162	0.378939	0.567534	3.407178	4.804059	2.550745	2.409013	2.009194	1.501028	1.446302	2.192532	2.374133	2.204337	0.000000	4.999991	46837.000000		1
9354.342773	1446.729858	1.295170	3.025148	1462.191772	51586.402344	248.506165	159.151764	102.287613	25.348333	40.067017	163.854462	224.095291	185.425217	1.072616	99998.000000	3.971013	3.160388	0.112327	0.480747	3.165004	4.712535	2.395337	2.201812	2.009823	1.403949	1.602787	2.214458	2.350433	2.268169	0.030444	4.999991	46902.000000		1
26251.654297	2485.274414	2.137031	3.071404	4472.790527	99877.562500	696.425415	462.030396	182.187286	110.447189	89.964996	340.580444	458.940491	344.977844	3.324816	99998.000000	4.419157	3.395374	0.329811	0.487337	3.650578	4.999468	2.842875	2.664670	2.260518	2.043155	1.954074	2.532220	2.661756	2.537791	0.521768	4.999991	46919.000000		1
12188.949219	3669.109375	2.608843	6.213734	3229.103027	82282.625000	526.283203	328.023468	171.005646	114.052078	79.807159	354.799561	460.624237	320.600891	0.101228	0.000000	4.085966	3.564561	0.416448	0.793353	3.509082	4.915308	2.721220	2.515905	2.233011	2.057103	1.902042	2.549983	2.663347	2.505965	0.000000	0.000000	46988.000000		1
6669.263672	525.435181	1.649800	0.598245	328.288666	28529.390625	75.600937	45.463562	30.306984	2.170952	11.486927	25.610451	11.693538	47.514248	0.252877	0.000000	3.824078	2.720519	0.217431	0.000000	2.516256	4.455293	1.878527	1.657663	1.481543	0.336650	1.060204	1.408417	1.067946	1.676824	0.000000	0.000000	47032.000000		1
16105.624023	4684.084961	3.857757	4.903145	3219.892090	79251.390625	500.583313	334.194031	177.345810	66.109192	45.522152	231.465424	324.745453	167.052292	1.123502	99998.000000	4.206977	3.670625	0.586335	0.690475	3.507841	4.899007	2.699476	2.523999	2.248821	1.820262	1.658223	2.364486	2.511543	2.222852	0.050574	4.999991	47066.000000		1
5179.691406	1349.715454	2.059937	2.861710	228.301514	24362.130859	28.780533	21.320971	28.530750	33.501740	0.000000	0.000000	0.000000	0.000000	0.052220	99998.000000	3.714304	3.130242	0.313854	0.456626	2.358509	4.386715	1.459099	1.328807	1.455313	1.525067	0.000000	0.000000	0.000000	0.000000	0.000000	4.999991	47103.000000		1
7175.104492	1029.839233	4.397411	5.230021	2369.649658	65989.304688	356.415436	235.745667	112.081566	59.244789	31.071753	197.581314	274.064209	168.547913	1.745952	0.000000	3.855828	3.012769	0.643197	0.718503	3.374684	4.819474	2.551956	2.372444	2.049534	1.772650	1.492366	2.295746	2.437852	2.226723	0.242032	0.000000	47126.000000		1
7527.727051	870.755310	2.026016	3.259512	647.665344	32531.001953	79.976761	74.068321	46.965340	13.059633	5.880690	12.045084	27.294172	10.678988	0.796060	99998.000000	3.876664	2.939896	0.306643	0.513153	2.811351	4.512298	1.902964	1.869632	1.671777	1.115931	0.769428	1.080810	1.436070	1.028530	0.000000	4.999991	47159.000000		1
20709.128906	4875.409668	2.211041	5.519892	3551.801025	90043.085938	545.901917	363.020813	161.159271	118.736275	64.366882	329.272369	501.872314	212.216736	0.790032	0.000000	4.316162	3.688011	0.344597	0.741931	3.550449	4.954451	2.737115	2.559932	2.207255	2.074584	1.808662	2.517555	2.700593	2.326780	0.000000	0.000000	47191.000000		1
11493.420898	747.572266	2.482410	2.497828	1902.130249	54048.652344	301.688324	190.797089	89.385254	47.480324	26.248785	132.680939	210.674866	121.397545	1.047909	18526.298828	4.060449	2.873653	0.394873	0.397563	3.279240	4.732785	2.479558	2.280572	1.951266	1.676514	1.419109	2.122808	2.323613	2.084210	0.020323	4.267789	47237.000000		1
6298.117188	1861.400269	2.096942	1.782401	1673.116333	51563.308594	265.966309	166.734665	85.080353	78.851196	29.425035	137.251038	140.155930	131.154495	1.888188	0.000000	3.799211	3.269840	0.321587	0.251005	3.223526	4.712341	2.424827	2.222026	1.929829	1.896808	1.468717	2.137516	2.146611	2.117783	0.276045	0.000000	47256.000000		1
19976.318359	5450.002441	3.746742	4.274062	3740.402344	96335.140625	614.268433	372.737671	217.819885	122.751305	76.069664	378.081787	528.176636	281.384979	2.427519	0.000000	4.300516	3.736397	0.573654	0.630841	3.572918	4.983785	2.788358	2.571403	2.338098	2.089026	1.881212	2.577586	2.722779	2.449301	0.385163	0.000000	47284.000000		1
13589.780273	1222.104126	2.602675	5.199183	1912.867798	50694.656250	293.661346	201.275635	95.793259	21.320971	33.551079	139.008774	179.812805	117.108063	1.701596	0.000000	4.133213	3.087108	0.415420	0.715935	3.281685	4.704962	2.467847	2.303791	1.981335	1.328807	1.525707	2.143042	2.254821	2.068587	0.230856	0.000000	47338.000000		1
12494.131836	2601.522217	1.717642	3.281098	1225.641235	41094.285156	190.442459	126.926689	75.829132	33.507904	28.308722	97.785355	149.808029	106.247131	1.108848	99998.000000	4.096706	3.415228	0.234933	0.516019	3.088363	4.613781	2.279764	2.103553	1.879836	1.525147	1.451920	1.990274	2.175535	2.026317	0.044872	4.999991	47366.000000		1
6300.827637	201.633347	1.887248	2.386814	552.390137	30650.966797	81.330528	58.927162	20.929335	40.548080	15.276842	17.003735	23.319233	31.753258	0.434931	0.000000	3.799398	2.304562	0.275829	0.377819	2.742246	4.486444	1.910254	1.770316	1.320755	1.607970	1.184034	1.230544	1.367714	1.501788	0.000000	0.000000	47398.000000		0
5024.150391	2028.828735	2.525582	3.068320	986.349243	40068.632812	175.779282	101.226807	73.337479	26.449226	16.328396	75.156883	92.237709	48.306767	1.021520	0.000000	3.701063	3.307245	0.402361	0.486901	2.994031	4.602805	2.244968	2.005296	1.865326	1.422413	1.212944	1.875969	1.964908	1.684008	0.009247	0.000000	47415.000000		1
7099.059570	3186.084961	3.617226	3.737491	2762.185059	74218.992188	461.907074	285.911926	145.675812	67.623306	52.001087	257.183807	344.990204	182.122528	1.720304	0.000000	3.851201	3.503257	0.558376	0.572580	3.441253	4.870515	2.664555	2.456232	2.163388	1.830096	1.716012	2.410244	2.537807	2.260364	0.235605	0.000000	47465.000000		1
13988.313477	2822.259277	2.642764	5.661744	1750.592285	62461.917969	294.697479	184.487747	125.865883	73.146286	57.567234	246.230377	321.112793	205.136475	1.924170	0.000000	4.145765	3.450597	0.422058	0.752950	3.243185	4.795615	2.469376	2.265968	2.099908	1.864192	1.760175	2.391342	2.506658	2.312043	0.284243	0.000000	47575.000000		1
16699.042969	3962.474854	3.305768	5.254691	3968.731689	92234.617188	616.494873	405.231018	190.784744	104.785446	76.846771	355.419403	463.772736	356.079315	1.620295	0.000000	4.222692	3.597966	0.519272	0.720547	3.598652	4.964894	2.789929	2.607703	2.280544	2.020301	1.885626	2.550741	2.666305	2.551547	0.209594	0.000000	47623.000000		1
10050.361328	1765.835205	2.827788	4.711953	2005.771606	59846.988281	286.479340	207.335175	123.596252	49.660530	47.902798	204.140427	317.458557	153.736710	0.035522	0.000000	4.002182	3.246950	0.451447	0.673201	3.302281	4.777042	2.457093	2.316673	2.092005	1.696011	1.680361	2.309929	2.501687	2.186778	0.000000	0.000000	47683.000000		1
14496.196289	1978.748779	1.406185	2.642764	1861.942993	62114.898438	305.058868	184.419907	112.331352	32.804813	21.228458	137.584091	220.277634	111.646759	0.590099	99998.000000	4.161254	3.296391	0.148042	0.422058	3.269966	4.793196	2.484384	2.265808	2.050501	1.515938	1.326918	2.138568	2.342970	2.047846	0.000000	4.999991	47730.000000		1
19333.521484	4655.575684	1.307505	2.658183	4645.165039	99998.000000	742.280579	464.296967	249.332611	97.026756	73.938805	373.927979	561.283630	257.760468	2.064510	99998.000000	4.286311	3.667973	0.116443	0.424585	3.667001	4.999991	2.870568	2.666796	2.396779	1.986892	1.868872	2.572788	2.749182	2.411216	0.314817	4.999991	47749.000000		1
18826.582031	3688.111572	3.204005	5.032661	3327.372559	82603.921875	517.463684	340.827148	197.485718	86.301514	67.990273	297.485199	429.549377	274.594604	0.724654	99998.000000	4.274772	3.566804	0.505693	0.701798	3.522101	4.917001	2.713880	2.532534	2.295536	1.936018	1.832447	2.473465	2.633013	2.438692	0.000000	4.999991	47809.000000		1
11033.666992	3133.787842	2.648932	5.051164	1009.791870	42180.980469	165.038620	107.930855	61.764202	32.780144	16.485668	61.455830	109.629997	21.450487	0.781948	0.000000	4.042720	3.496070	0.423071	0.703391	3.004232	4.625117	2.217586	2.033146	1.790737	1.515611	1.217107	1.788563	2.039929	1.331437	0.000000	0.000000	47840.000000		1
14517.906250	2683.096436	3.500043	4.193885	2556.348389	74730.492188	403.531891	256.274109	142.986801	74.663483	53.737232	239.609589	335.094482	281.036530	0.192518	0.000000	4.161904	3.428636	0.544073	0.622617	3.407620	4.873498	2.605878	2.408705	2.155296	1.873108	1.730275	2.379504	2.525167	2.448763	0.000000	0.000000	47880.000000		1
6092.123047	1107.136230	2.035268	1.073141	399.683380	29997.009766	63.691540	44.464428	30.180552	0.000000	9.433157	5.584651	19.399801	0.000000	0.458014	99998.000000	3.784769	3.044201	0.308622	0.030657	2.601716	4.477078	1.804082	1.648013	1.479727	0.000000	0.974657	0.746996	1.287797	0.000000	0.000000	4.999991	47909.000000		1
14407.869141	5661.035156	3.364359	5.186849	3069.738525	74832.062500	490.888031	322.676270	163.154449	77.525192	45.207611	215.186371	269.978241	199.992798	0.347478	0.000000	4.158600	3.752896	0.526902	0.714904	3.487101	4.874088	2.690982	2.508767	2.212599	1.889443	1.655212	2.332815	2.431329	2.301014	0.000000	0.000000	47953.000000		1
14948.365234	6678.341797	3.447620	3.947186	4103.216797	99998.000000	680.760010	414.630249	255.302734	135.807861	79.927422	497.493408	619.288757	320.952454	1.822390	99998.000000	4.174594	3.824669	0.537519	0.596288	3.613124	4.999991	2.832994	2.617661	2.407055	2.132925	1.902696	2.696787	2.791893	2.506441	0.260641	4.999991	48003.000000		1
10819.670898	1796.179199	2.932636	3.601807	1708.018188	55906.617188	260.323059	178.280182	99.274803	25.002954	41.568798	142.709259	202.613968	114.255608	0.453184	0.000000	4.034214	3.254350	0.467258	0.556520	3.232492	4.747463	2.415513	2.251103	1.996839	1.397991	1.618767	2.154452	2.306669	2.057878	0.000000	0.000000	48046.000000		1
15229.015625	1649.988281	2.796951	3.225591	2206.433594	62867.714844	353.636993	223.065323	130.337296	60.206917	39.453354	160.860153	212.389420	127.999825	0.178501	99998.000000	4.182672	3.217481	0.446685	0.508609	3.343691	4.798428	2.548558	2.348432	2.115069	1.779646	1.596084	2.206449	2.327133	2.107209	0.000000	4.999991	48068.000000		1
5282.453613	1244.448975	2.149366	2.137031	74.432205	21190.570312	0.000000	2.704439	0.000000	23.254475	0.000000	0.000000	0.000000	9.729196	1.163789	99998.000000	3.722836	3.094977	0.332310	0.329811	1.871761	4.326143	0.000000	0.432077	0.000000	1.366507	0.000000	0.000000	0.000000	0.988077	0.065874	4.999991	48089.000000		1
23318.708984	3443.900879	2.707523	6.426512	3544.711426	92747.023438	568.129517	358.160828	188.931427	117.549034	72.424690	345.070374	481.325348	272.984894	1.724073	0.000000	4.367704	3.537051	0.432572	0.807975	3.549581	4.967300	2.754447	2.554078	2.276304	2.070219	1.859887	2.537908	2.682439	2.436139	0.236556	0.000000	48109.000000		1
15269.641602	5341.322266	3.333522	3.287266	3276.709961	82316.492188	566.828186	346.174347	200.776062	80.621269	60.280926	300.457916	374.193207	195.604630	0.625878	0.000000	4.183829	3.727649	0.522903	0.516835	3.515438	4.915487	2.753451	2.539295	2.302712	1.906450	1.780180	2.477784	2.573096	2.291379	0.000000	0.000000	48176.000000		1
24935.128906	10741.136719	2.843207	3.722073	8052.203125	99998.000000	1260.555298	828.733215	391.924683	171.946182	143.066971	737.411377	918.621094	506.917297	1.362666	99998.000000	4.396811	4.031050	0.453808	0.570785	3.905915	4.999991	3.100562	2.918415	2.593203	2.235393	2.155539	2.867710	2.963136	2.704937	0.134390	4.999991	48202.000000		1
17483.457031	2338.651855	2.636597	4.391244	2496.668945	71276.750000	390.574005	255.210220	167.379166	76.748093	47.208958	268.747833	331.458740	231.702881	1.231898	0.000000	4.242627	3.368966	0.421044	0.642588	3.397361	4.852948	2.591703	2.406898	2.223701	1.885068	1.674024	2.429345	2.520429	2.364931	0.090575	0.000000	48252.000000		1
15626.615234	6126.911133	2.371395	2.843207	4308.661621	99998.000000	673.947998	439.636292	226.491364	118.939804	97.063759	424.381042	609.608887	273.792816	0.257463	99998.000000	4.193865	3.787242	0.375004	0.453808	3.634342	4.999991	2.828626	2.643094	2.355052	2.075327	1.987057	2.627756	2.785051	2.437422	0.000000	4.999991	48280.000000		1
18900.613281	6344.416504	1.763899	4.246308	5338.676270	99998.000000	836.902039	545.942017	283.269165	152.558731	95.127174	455.776581	653.903748	301.564972	1.794187	99998.000000	4.276476	3.802392	0.246474	0.628012	3.727434	4.999991	2.922675	2.737147	2.452199	2.183437	1.978305	2.658752	2.815514	2.479381	0.253868	4.999991	48308.000000		1
14515.482422	2592.616455	2.229543	4.005776	1815.871948	54541.988281	280.191589	181.934418	91.920082	63.339993	35.185459	143.581955	190.272842	145.256424	0.124252	99998.000000	4.161831	3.413738	0.348216	0.602687	3.259085	4.736731	2.447455	2.259915	1.963410	1.801678	1.546363	2.157100	2.279377	2.162135	0.000000	4.999991	48331.000000		1
12466.541016	3253.399902	1.076225	0.647585	1653.016602	51358.460938	262.549530	162.876907	114.943275	44.032707	26.134686	117.761818	169.543961	122.800644	0.279113	0.000000	4.095746	3.512337	0.031903	0.000000	3.218277	4.710612	2.419211	2.211859	2.060483	1.643775	1.417217	2.071004	2.229282	2.089201	0.000000	0.000000	48347.000000		1
7945.656738	1042.522583	2.877128	3.601807	1098.958130	35486.492188	175.119354	108.421173	60.632473	67.373528	15.989185	71.641418	77.139725	53.805073	1.147410	99998.000000	3.900130	3.018085	0.458959	0.556520	3.040981	4.550063	2.243334	2.035114	1.782705	1.828489	1.203826	1.855164	1.887278	1.730823	0.059719	4.999991	48368.000000		1
21270.369141	8134.551270	2.741444	4.841470	7638.362305	99998.000000	1254.452637	785.853821	373.042969	162.081314	162.759735	781.841858	1009.202820	594.415344	2.400209	0.000000	4.327775	3.910334	0.437979	0.684977	3.883000	4.999991	3.098454	2.895342	2.571759	2.209733	2.211547	2.893119	3.003978	2.774090	0.380249	0.000000	48430.000000		1
17329.935547	5569.651367	2.451572	3.157748	4563.572754	99998.000000	726.766296	462.132172	261.100159	144.146286	74.675819	447.512177	617.478577	355.844940	2.252567	0.000000	4.238797	3.745828	0.389445	0.499378	3.659305	4.999991	2.861395	2.664766	2.416807	2.158803	1.873180	2.650805	2.790622	2.551261	0.352678	0.000000	48458.000000		1
7680.149902	920.132141	2.981975	3.444536	1336.131592	43834.644531	185.536224	129.187073	75.400497	43.486885	15.097985	91.297173	103.823318	164.992355	0.981435	0.000000	3.885370	2.963850	0.474504	0.537131	3.125849	4.641818	2.268429	2.111219	1.877374	1.638358	1.178919	1.960457	2.016295	2.217464	0.000000	0.000000	48498.000000		1
13390.848633	3278.550781	2.710606	2.294302	1695.723267	56063.546875	256.804504	161.424469	118.421738	38.284618	26.254951	133.655411	185.462219	90.254868	1.825570	99998.000000	4.126808	3.515682	0.433066	0.360651	3.229355	4.748681	2.409603	2.207969	2.073431	1.583024	1.419211	2.125987	2.268255	1.955471	0.261398	4.999991	48528.000000		1
5023.681641	1056.615356	2.433070	2.981975	258.562256	24084.847656	35.944057	21.401148	17.672907	0.000000	0.000000	0.000000	0.000000	0.000000	0.263151	0.000000	3.701022	3.023917	0.386155	0.474504	2.412565	4.381744	1.555627	1.330437	1.247308	0.000000	0.000000	0.000000	0.000000	0.000000	0.000000	0.000000	48548.000000		1
7461.324707	1259.371094	1.181072	2.759946	491.393768	27198.468750	71.262115	50.227936	17.423124	5.445883	7.567495	0.000000	0.000000	47.871960	1.211888	0.000000	3.872816	3.100154	0.072276	0.440901	2.691430	4.434545	1.852859	1.700945	1.241126	0.736068	0.878952	0.000000	0.000000	1.680081	0.083463	0.000000	48570.000000		1
8486.923828	3905.323730	3.370527	4.301816	1925.779419	67137.726562	314.689362	190.433197	107.246269	46.351677	30.229891	183.423859	268.960602	145.971863	1.211378	0.000000	3.928750	3.591657	0.527698	0.633652	3.284606	4.826967	2.497882	2.279743	2.030382	1.666065	1.480437	2.263456	2.429689	2.164269	0.083280	0.000000	48585.000000		1
15640.565430	6063.978027	2.248045	5.143676	7255.019531	99998.000000	1167.512695	738.416687	372.349121	200.834656	125.594513	675.600891	884.336121	456.152802	3.184830	99998.000000	4.194252	3.782758	0.351805	0.711274	3.860639	4.999991	3.067262	2.868301	2.570950	2.302839	2.098971	2.829690	2.946617	2.659110	0.503086	4.999991	48629.000000		1
22821.013672	6208.269043	3.308852	3.762161	6133.926270	99998.000000	964.593506	615.653015	305.237701	186.957825	128.579575	689.502380	867.030151	484.424530	2.994222	99998.000000	4.358335	3.792970	0.519677	0.575437	3.787739	4.999991	2.984344	2.789336	2.484638	2.271744	2.109172	2.838536	2.938034	2.685226	0.476284	4.999991	48669.000000		1
10367.366211	2938.802979	2.500912	5.371873	1605.428345	55076.703125	263.397552	179.572281	107.597809	91.830658	46.922169	197.161926	250.840561	191.691376	0.216811	99998.000000	4.015668	3.468170	0.398098	0.730126	3.205591	4.740968	2.420612	2.254239	2.031803	1.962988	1.671378	2.294823	2.399398	2.282603	0.000000	4.999991	48738.000000		1
5296.379883	1434.586060	1.791652	3.546299	903.473755	34323.031250	139.335648	103.073967	29.906099	13.586953	18.175556	67.632561	85.317802	71.283707	0.553431	0.000000	3.723979	3.156727	0.253254	0.549775	2.955915	4.535585	2.144062	2.013149	1.475760	1.133122	1.259488	1.830156	1.931040	1.852990	0.000000	0.000000	48765.000000		1
34513.882812	8006.381836	3.913265	4.909312	6408.456055	99998.000000	995.177979	653.629272	322.744110	127.037704	125.415657	610.142395	859.317749	477.294922	1.861333	99998.000000	4.537994	3.903436	0.592539	0.691021	3.806753	4.999991	2.997901	2.815331	2.508858	2.103933	2.098352	2.785431	2.934154	2.678787	0.269824	4.999991	48844.000000		1
7952.928223	787.901428	2.624262	4.351155	641.803101	32126.679688	104.094688	76.553818	45.747265	28.931637	16.772455	30.652363	51.390507	22.406446	0.373004	0.000000	3.900527	2.896472	0.419007	0.638605	2.807402	4.506866	2.017429	1.883967	1.660365	1.461373	1.224597	1.486464	1.710883	1.350373	0.000000	0.000000	48898.000000		1
12042.308594	2107.359131	1.523367	3.336605	1439.109985	44695.167969	214.446274	151.097031	77.864403	44.495266	20.257080	80.895721	112.204918	109.944534	0.021672	99998.000000	4.080710	3.323739	0.182805	0.523305	3.158094	4.650260	2.331319	2.179256	1.891339	1.648314	1.306577	1.907926	2.050012	2.041174	0.000000	4.999991	48939.000000		1
18472.800781	3303.772705	2.837040	6.130473	2803.840088	76365.703125	483.946533	290.056458	182.113281	37.442757	44.701878	211.069580	268.849609	141.448013	0.204101	0.000000	4.266533	3.519010	0.452865	0.787494	3.447753	4.882898	2.684797	2.462482	2.260342	1.573368	1.650326	2.324426	2.429509	2.150597	0.000000	0.000000	48969.000000		1
17340.906250	7589.704102	2.346725	5.569232	8807.534180	99998.000000	1403.178223	897.947693	454.882294	136.594208	170.351898	792.354309	1046.522217	546.457031	2.754353	0.000000	4.239072	3.880225	0.370462	0.745795	3.944854	4.999991	3.147113	2.953251	2.657899	2.135432	2.231347	2.898919	3.019748	2.737556	0.440020	0.000000	48993.000000		1
11593.389648	1092.198608	2.084607	3.540132	1289.008911	45035.699219	227.616928	144.682861	94.414833	53.509033	28.561588	134.161133	191.734543	154.569321	0.192540	0.000000	4.064210	3.038302	0.319024	0.549019	3.110256	4.653557	2.357205	2.160417	1.975040	1.728427	1.455782	2.127627	2.282700	2.189123	0.000000	0.000000	49063.000000		1
8570.786133	442.642944	2.096942	3.099157	913.403442	35728.753906	142.968292	101.427254	53.894501	26.797689	15.008556	73.732193	102.679253	30.504343	0.291804	0.000000	3.933021	2.646054	0.321587	0.491244	2.960663	4.553018	2.155240	2.006155	1.731544	1.428097	1.176339	1.867657	2.011483	1.484362	0.000000	0.000000	49086.000000		1
17830.636719	3475.234863	3.703570	2.904882	2269.230713	65358.140625	382.898590	236.257553	127.386162	62.547474	47.477242	201.272537	278.362915	139.150635	3.378557	99998.000000	4.251167	3.540984	0.568621	0.463128	3.355879	4.815300	2.583084	2.373386	2.105122	1.796210	1.676485	2.303785	2.444611	2.143485	0.528731	4.999991	49104.000000		1
14182.688477	3272.469727	2.368311	1.936588	3009.220215	78345.625000	466.776276	301.096252	146.970993	73.343643	34.639637	243.121964	335.683472	170.746613	0.967868	0.000000	4.151759	3.514876	0.374439	0.287037	3.478454	4.894015	2.669109	2.478705	2.167232	1.865363	1.539573	2.385824	2.525930	2.232352	0.000000	0.000000	49149.000000		1
23117.812500	2845.153076	2.100026	3.025148	3878.072754	92499.164062	628.105164	386.192017	193.035873	92.367226	62.402538	293.575012	409.443420	306.030243	1.205732	99998.000000	4.363947	3.454106	0.322225	0.480747	3.588616	4.966138	2.798032	2.586803	2.285638	1.965518	1.795202	2.467719	2.612194	2.485764	0.081251	4.999991	49198.000000		1
7901.556152	1841.892456	3.160832	3.376694	895.930969	36310.359375	122.492271	78.225204	23.075617	24.176512	0.292955	40.511074	55.550468	55.809505	0.169146	99998.000000	3.897713	3.265264	0.499801	0.528492	2.952275	4.560030	2.088109	1.893347	1.363153	1.383394	0.000000	1.607574	1.744688	1.746708	0.000000	4.999991	49214.000000		1
11027.548828	3617.342773	1.433939	3.725156	2740.623535	70281.171875	403.599731	269.278229	151.596603	65.316673	45.269283	234.108200	322.303131	218.963959	0.483992	0.000000	4.042479	3.558390	0.156531	0.571145	3.437849	4.846839	2.605951	2.430201	2.180690	1.815024	1.655804	2.369417	2.508265	2.340373	0.000000	0.000000	49251.000000		1
26303.556641	6393.046875	1.850243	3.385945	4487.910156	99998.000000	685.817322	457.645325	272.075195	126.895851	103.070885	487.193726	641.121643	323.965271	3.363539	99998.000000	4.420014	3.805708	0.267229	0.529680	3.652044	4.999991	2.836208	2.660529	2.434689	2.103447	2.013136	2.687702	2.806941	2.510499	0.526797	4.999991	49287.000000		1
11949.907227	1821.774170	2.161701	3.848506	2229.466064	62272.941406	374.150024	226.577698	103.931244	77.950745	46.860493	224.070618	251.185944	215.911057	1.729354	99998.000000	4.077364	3.260494	0.334796	0.585292	3.348201	4.794300	2.573046	2.355217	2.016746	1.891820	1.670807	2.350385	2.399995	2.334275	0.237884	4.999991	49318.000000		1
12836.291016	1398.527954	2.704439	5.510641	1515.056274	49857.902344	254.032227	167.339081	111.088608	52.374218	40.242790	174.101715	182.116364	152.256516	0.495416	0.000000	4.108439	3.145671	0.432077	0.741202	3.180429	4.697734	2.404889	2.223597	2.045670	1.719118	1.604688	2.240803	2.260349	2.182576	0.000000	0.000000	49378.000000		1
12783.121094	2642.344727	2.056854	2.516331	2525.396973	67872.929688	420.042236	265.112091	128.746094	53.761902	67.694237	277.533417	340.389252	200.942581	0.255288	0.000000	4.106637	3.421989	0.313203	0.400768	3.402330	4.831697	2.623293	2.423429	2.109734	1.730475	1.830552	2.443315	2.531976	2.303072	0.000000	0.000000	49428.000000		1
6566.716797	995.702209	3.379778	2.639680	341.838623	26329.380859	47.212040	37.436588	18.835476	18.366749	7.379387	12.902363	19.649584	58.165482	0.458556	0.000000	3.817348	2.998129	0.528888	0.421551	2.533821	4.420441	1.674053	1.573296	1.274977	1.264032	0.868020	1.110669	1.293353	1.764665	0.000000	0.000000	49465.000000		1
6723.802246	1924.145020	3.157748	4.946317	606.358643	32048.179688	77.651627	57.511726	44.831394	25.968164	8.363099	28.845293	48.636726	89.388336	0.381097	0.000000	3.827615	3.284238	0.499378	0.694282	2.782730	4.505804	1.890151	1.759756	1.651582	1.414441	0.922367	1.460075	1.686964	1.951281	0.000000	0.000000	49490.000000		1
23374.500000	7947.072266	2.624262	5.812848	6679.495117	99998.000000	1130.122437	690.701965	405.388306	156.734100	121.921776	599.845764	781.918945	578.552551	1.355274	99998.000000	4.368742	3.900207	0.419007	0.764389	3.824744	4.999991	3.053125	2.839291	2.607871	2.195163	2.086081	2.778040	2.893162	2.762343	0.132027	4.999991	49582.000000		1
15796.433594	4284.395508	2.627345	4.200052	2456.589600	66676.929688	390.755951	251.022507	98.047470	82.499260	31.898193	179.340988	258.226105	127.463257	0.314499	99998.000000	4.198559	3.631890	0.419517	0.623255	3.390333	4.823976	2.591906	2.399713	1.991436	1.916450	1.503766	2.253680	2.412000	2.105385	0.000000	4.999991	49611.000000		1
5895.192383	846.480103	3.009729	2.386814	586.934143	32315.849609	78.474983	63.451008	25.820145	11.749044	15.134990	31.740923	28.814455	33.659008	0.120441	0.000000	3.770498	2.927617	0.478527	0.377819	2.768589	4.509416	1.894731	1.802438	1.411959	1.070003	1.179982	1.501620	1.459610	1.527101	0.000000	0.000000	49646.000000		1
9258.302734	1612.252686	1.541869	2.272716	623.399353	33134.996094	109.105759	64.672173	36.092079	11.416001	10.364446	26.739100	57.339039	33.190281	0.546470	0.000000	3.966531	3.207433	0.188048	0.356545	2.794766	4.520287	2.037848	1.810717	1.557412	1.057514	1.015546	1.427147	1.758450	1.521011	0.000000	0.000000	49668.000000		1
11381.062500	3688.647949	1.551121	2.121612	1695.371704	48043.406250	258.923035	169.698151	61.224548	26.717512	19.288786	89.089211	155.149063	102.744011	0.508217	99998.000000	4.056183	3.566867	0.190646	0.326666	3.229265	4.681634	2.413171	2.229677	1.786926	1.426796	1.285305	1.949825	2.190749	2.011756	0.000000	4.999991	49685.000000		1
9190.108398	2286.552246	2.840123	5.038829	600.305237	34304.707031	107.644066	70.907486	35.675774	66.722855	24.978283	51.168476	66.127693	68.246223	0.325108	0.000000	3.963321	3.359181	0.453337	0.702330	2.778372	4.535354	2.031990	1.850692	1.552373	1.824275	1.397563	1.709002	1.820383	1.834079	0.000000	0.000000	49761.000000		1
22893.734375	4543.284668	3.601807	3.376694	3555.199219	85771.187500	568.249817	365.984283	204.485794	140.710999	67.583221	365.780762	440.456573	341.061493	0.827348	0.000000	4.359716	3.657370	0.556520	0.528492	3.550864	4.933342	2.754539	2.563462	2.310663	2.148328	1.829839	2.563221	2.643903	2.532833	0.000000	0.000000	49807.000000		1
12281.460938	7356.446777	2.223376	3.281098	6593.711914	99998.000000	1039.744141	668.492859	319.472260	106.228630	114.711998	558.511353	782.042297	417.602997	1.165873	0.000000	4.089250	3.866668	0.347013	0.516019	3.819130	4.999991	3.016927	2.825097	2.504433	2.026242	2.059609	2.747032	2.893230	2.620764	0.066651	0.000000	49877.000000		1
18326.572266	2750.392822	2.457740	2.553336	3116.907471	79014.703125	486.336426	314.393341	171.603897	96.385338	49.722202	254.063065	323.755554	220.203613	4.026344	0.000000	4.263081	3.439395	0.390536	0.407108	3.493724	4.897708	2.686937	2.497473	2.234527	1.984011	1.696550	2.404942	2.510217	2.342824	0.604911	0.000000	49914.000000		1
15223.545898	4746.009766	3.043650	3.367443	2973.371826	78842.968750	450.817932	293.396149	171.412704	112.482452	46.496613	196.341644	265.685669	204.834259	0.815058	99998.000000	4.182516	3.676329	0.483395	0.527300	3.473249	4.896763	2.654001	2.467454	2.234043	2.051085	1.667421	2.293012	2.424368	2.311403	0.000000	4.999991	49962.000000		1
14136.012695	3342.732666	2.374479	3.336605	2671.819092	73592.664062	403.649078	264.313416	124.789658	81.077660	48.763161	244.346207	332.661407	171.792007	1.431872	0.000000	4.150327	3.524102	0.375568	0.523305	3.426807	4.866835	2.606004	2.422119	2.096179	1.908901	1.688092	2.388005	2.522002	2.235003	0.155904	0.000000	50006.000000		1
16154.017578	3379.864014	1.020718	2.716774	2561.328857	73044.765625	407.824463	246.415390	147.014160	37.069622	32.043129	207.211823	252.626053	172.310074	0.892962	0.000000	4.208281	3.528899	0.008906	0.434053	3.408465	4.863589	2.610473	2.391668	2.167359	1.569018	1.505735	2.316415	2.402478	2.236311	0.000000	0.000000	50041.000000		1
10434.070312	1695.331665	1.585042	1.692973	1664.056396	53867.937500	238.209564	152.207184	81.830093	50.894024	23.689281	103.854156	182.489487	85.999306	1.205169	99998.000000	4.018454	3.229255	0.200041	0.228650	3.221168	4.731330	2.376959	2.182435	1.912913	1.706667	1.374552	2.016424	2.261238	1.934495	0.081048	4.999991	50062.000000		1
7003.306152	2537.075195	1.686805	4.070535	1241.066040	39666.472656	203.011780	145.533966	76.485970	45.315540	32.184982	94.498093	138.515381	109.793434	1.259271	0.000000	3.845303	3.404333	0.227065	0.609652	3.093795	4.598423	2.307521	2.162964	1.883582	1.656247	1.507653	1.975423	2.141498	2.040576	0.100119	0.000000	50111.000000		1
10988.560547	2705.567627	3.987274	3.339689	2108.950439	57893.628906	344.993286	227.345551	99.721947	64.869530	36.159920	161.902451	227.246872	151.430069	0.948106	0.000000	4.040941	3.432258	0.600676	0.523706	3.324066	4.762631	2.537811	2.356686	1.998791	1.812041	1.558227	2.209253	2.356498	2.180212	0.000000	0.000000	50138.000000		1
20234.935547	7253.878906	1.915002	3.984190	4515.373535	99998.000000	718.998352	464.916779	251.966125	144.917221	109.041000	416.539093	575.135803	386.762512	0.398232	0.000000	4.306102	3.860570	0.282169	0.600340	3.654694	4.999991	2.856728	2.667375	2.401342	2.161120	2.037590	2.619656	2.759770	2.587444	0.000000	0.000000	50185.000000		1
11025.908203	3348.961914	2.645848	3.046734	1907.939941	49926.175781	260.196625	191.700623	111.686852	40.693016	31.102589	129.208649	224.921738	95.275192	1.576818	0.000000	4.042414	3.524910	0.422565	0.483835	3.280565	4.698328	2.415302	2.282624	2.048002	1.609520	1.492797	2.111292	2.352031	1.978980	0.197782	0.000000	50216.000000		1
21857.068359	6215.423340	1.816322	2.621178	4888.512207	99998.000000	761.103699	493.792908	262.907227	102.750175	95.435547	494.483673	669.347107	363.921265	1.930777	0.000000	4.339592	3.793471	0.259193	0.418496	3.689177	4.999991	2.881444	2.693545	2.419802	2.011783	1.979710	2.694152	2.825651	2.561007	0.285732	0.000000	50262.000000		1
14990.513672	4201.162109	3.096074	4.838386	3574.102539	84936.476562	549.997131	364.908051	153.853897	88.987450	65.079224	321.871399	459.523315	244.558990	0.416964	0.000000	4.175817	3.623369	0.490811	0.684700	3.553167	4.929094	2.740360	2.562183	2.187109	1.949329	1.813442	2.507682	2.662308	2.388384	0.000000	0.000000	50288.000000		1
6012.871094	1350.745361	2.670518	3.089906	1076.119995	42710.121094	204.094162	123.229286	61.008686	45.429638	34.858582	127.845642	129.819229	45.559155	0.451472	99998.000000	3.779082	3.130574	0.426595	0.489945	3.031861	4.630531	2.309831	2.090714	1.785392	1.657339	1.542310	2.106686	2.113339	1.658576	0.000000	4.999991	50349.000000		1
5231.797363	394.946747	1.810155	1.597377	204.994614	23985.316406	32.271324	29.110495	31.978371	23.898975	12.615575	31.256777	35.277973	30.550600	0.476061	99998.000000	3.718651	2.596539	0.257716	0.203407	2.311743	4.379945	1.508817	1.464050	1.504856	1.378379	1.100907	1.494944	1.547504	1.485020	0.000000	4.999991	50388.000000		1
6443.481445	2492.033936	1.819406	2.793867	699.638672	34434.410156	130.275635	75.884644	43.924774	35.478413	11.539351	30.288483	32.613621	12.424383	1.438728	99998.000000	3.809121	3.396554	0.259930	0.446206	2.844874	4.536993	2.114863	1.880154	1.642709	1.549964	1.062181	1.481277	1.513399	1.094275	0.157979	4.999991	50409.000000		1
12839.032227	3769.226074	3.981107	4.557766	3011.005615	84184.812500	480.147369	314.411835	171.739578	85.086517	62.017071	347.506531	483.881775	258.765778	0.378966	0.000000	4.108532	3.576252	0.600004	0.658752	3.478712	4.925234	2.681375	2.497499	2.234870	1.929861	1.792511	2.540963	2.684739	2.412907	0.000000	0.000000	50454.000000		1
6021.230957	292.924347	2.615010	3.262596	365.527893	28058.242188	60.422775	40.301380	10.928770	0.000000	7.305377	5.051164	15.542044	0.000000	0.517048	99998.000000	3.779685	2.466755	0.417473	0.513563	2.562921	4.448061	1.781201	1.605320	1.038571	0.000000	0.863643	0.703391	1.191508	0.000000	0.000000	4.999991	50519.000000		1
15779.448242	5266.248535	2.941887	3.718989	3191.404297	89590.664062	510.078156	320.906189	168.554077	76.427383	57.872524	275.044830	357.183289	216.330444	0.822093	99998.000000	4.198092	3.721501	0.468626	0.570425	3.503982	4.952263	2.707637	2.506378	2.226739	1.883249	1.762472	2.439404	2.552891	2.335118	0.000000	4.999991	50562.000000		1
45009.910156	11938.971680	3.123827	3.981107	9966.452148	99998.000000	1587.348389	1011.638977	513.670715	196.899796	177.210129	935.227051	1102.741943	667.166870	4.010951	99998.000000	4.653308	4.076967	0.494687	0.600004	3.998541	4.999991	3.200672	3.005026	2.710685	2.294245	2.248488	2.970917	3.042474	2.824234	0.603247	4.999991	50639.000000		1
7663.069336	1346.600830	3.250261	0.588994	745.854614	35607.960938	104.856369	74.176254	31.299948	5.131341	3.410615	20.574705	20.241661	14.962300	1.278721	99998.000000	3.884403	3.129239	0.511918	0.000000	2.872654	4.551547	2.020595	1.870265	1.495544	0.710231	0.532833	1.313334	1.306246	1.174998	0.106776	4.999991	50669.000000		1
13322.911133	853.770081	2.787700	2.562587	1664.651489	52352.132812	264.637207	164.634644	72.665222	52.509903	25.533358	112.001389	184.506256	112.155579	0.105835	0.000000	4.124599	2.931341	0.445246	0.408679	3.221323	4.718935	2.422651	2.216521	1.861327	1.720241	1.407108	2.049223	2.266011	2.049821	0.000000	0.000000	50684.000000		1
4303.773926	1022.287170	2.713690	2.944971	536.622986	30538.474609	107.055077	69.322449	33.168694	25.298992	16.658358	52.426643	59.525410	106.345818	0.360604	0.000000	3.633849	3.009573	0.433560	0.469081	2.729669	4.484848	2.029607	1.840874	1.520728	1.403103	1.221632	1.719552	1.774702	2.026721	0.000000	0.000000	50726.000000		1
19001.939453	12974.336914	3.284182	5.735754	2864.170410	75985.531250	485.093689	300.547333	175.113190	101.652367	50.406796	242.992447	318.944946	179.658615	1.622018	0.000000	4.278798	4.113085	0.516427	0.758591	3.456999	4.880731	2.685826	2.477913	2.243319	2.007118	1.702489	2.385593	2.503716	2.254448	0.210056	0.000000	50767.000000		1
13133.125000	5233.807617	3.524713	5.254691	4659.088379	99998.000000	722.094421	473.822632	222.063110	94.593689	72.816322	369.453491	526.258545	293.393066	2.349322	0.000000	4.118368	3.718818	0.547124	0.720547	3.668301	4.999991	2.858594	2.675616	2.346476	1.975862	1.862229	2.567560	2.721199	2.467450	0.370942	0.000000	50856.000000		1
21739.060547	6417.960449	3.105325	3.947186	5783.262207	99998.000000	891.305359	576.859619	322.580658	137.146194	110.838821	533.832153	752.521667	456.189819	2.373437	0.000000	4.337241	3.807397	0.492107	0.596288	3.762173	4.999991	2.950027	2.761070	2.508638	2.137184	2.044692	2.727405	2.876519	2.659146	0.375378	0.000000	50925.000000		1
6575.076660	885.930359	1.939672	2.645848	849.816711	34715.515625	92.795868	70.851982	11.107627	1.187239	0.000000	6.371004	4.141461	43.770588	0.701681	0.000000	3.817901	2.947400	0.287728	0.422565	2.929325	4.540524	1.967529	1.850352	1.045621	0.074538	0.000000	0.804208	0.617154	1.641182	0.000000	0.000000	50952.000000		1
7920.515137	506.174133	2.161701	3.709738	784.453796	33061.453125	87.454834	63.790218	29.267765	7.123436	16.790958	38.241444	51.446014	63.386250	0.004498	0.000000	3.898753	2.704300	0.334796	0.569343	2.894567	4.519322	1.941784	1.804754	1.466390	0.852690	1.225075	1.582534	1.711352	1.801995	0.000000	0.000000	50973.000000		1
8604.411133	2829.509277	4.301816	2.618094	1754.092285	50625.062500	286.029114	195.265427	88.953529	47.508080	31.737839	125.921387	166.981369	191.765381	0.696717	99998.000000	3.934721	3.451711	0.633652	0.417985	3.244052	4.704366	2.456410	2.290625	1.949163	1.676767	1.501577	2.100100	2.222668	2.282770	0.000000	4.999991	51037.000000		1
7162.713867	1450.982300	2.423819	4.255559	1642.177246	44717.968750	254.871002	176.161667	60.681812	48.670650	31.438717	103.604370	143.578873	69.328613	0.712599	99998.000000	3.855078	3.161662	0.384500	0.628957	3.215420	4.650482	2.406320	2.245911	1.783059	1.687267	1.497465	2.015378	2.157090	1.840912	0.000000	4.999991	51082.000000		1
16028.968750	4989.964355	2.087691	2.707523	3300.648926	83783.625000	542.136719	343.106018	177.555511	92.882210	70.518936	337.055725	428.470093	221.517288	1.778531	99998.000000	4.204906	3.698097	0.319666	0.432572	3.518599	4.923159	2.734109	2.535428	2.249334	1.967933	1.848306	2.527702	2.631921	2.345408	0.250061	4.999991	51117.000000		1
9913.495117	634.750610	2.648932	3.163916	1455.441406	46115.914062	224.443756	149.801865	63.589775	61.209129	37.532185	140.014069	202.385773	135.271286	0.797262	99998.000000	3.996227	2.802603	0.423071	0.500225	3.162995	4.663851	2.351108	2.175517	1.803387	1.786816	1.574404	2.146172	2.306180	2.131206	0.000000	4.999991	51144.000000		1
10078.126953	1842.681885	2.698272	3.422950	1445.110962	50819.332031	201.762863	136.843994	66.494659	83.433632	13.389594	89.641205	116.189110	102.947533	1.187940	0.000000	4.003380	3.265450	0.431086	0.534401	3.159901	4.706029	2.304841	2.136226	1.822787	1.921341	1.126767	1.952508	2.065166	2.012616	0.074794	0.000000	51174.000000		1
29966.505859	8231.140625	2.901798	4.452919	7525.336914	99998.000000	1175.246704	753.853882	344.586212	198.873398	113.629608	618.422241	886.328186	491.868652	2.667996	0.000000	4.476636	3.915460	0.462667	0.648645	3.876526	4.999991	3.070129	2.877287	2.537298	2.298577	2.055491	2.791285	2.947595	2.691849	0.426185	0.000000	51215.000000		1
18346.398438	2050.451904	1.464776	2.519415	2952.951172	73947.484375	450.904266	286.288147	134.975250	77.691711	25.107801	185.752090	277.339142	222.417740	1.009588	0.000000	4.263551	3.311850	0.165771	0.401300	3.470256	4.868923	2.654084	2.456803	2.130254	1.890375	1.399809	2.268934	2.443011	2.347169	0.004144	0.000000	51259.000000		1
23113.689453	11474.956055	3.873176	5.337952	11217.161133	99998.000000	1844.754150	1152.208130	619.384338	196.190536	194.707260	910.618774	1238.777954	685.801941	1.118344	0.000000	4.363869	4.059751	0.588067	0.727375	4.049883	4.999991	3.265939	3.061531	2.791960	2.292678	2.289382	2.959337	3.092993	2.836199	0.048575	0.000000	51318.000000		1
8714.078125	1796.246948	2.917217	4.748958	1899.395020	58504.628906	276.944397	185.665741	125.520500	66.799950	32.616703	204.655411	309.422333	77.562195	0.322153	0.000000	3.940222	3.254366	0.464969	0.676598	3.278615	4.767190	2.442393	2.268732	2.098715	1.824776	1.513440	2.311023	2.490552	1.889650	0.000000	0.000000	51387.000000		1
5435.620117	0.000000	2.075356	2.815454	108.097382	19331.087891	0.000000	10.136250	0.000000	0.000000	0.601329	0.000000	0.000000	0.000000	1.314683	99998.000000	3.735249	0.000000	0.317093	0.449548	2.033815	4.286256	0.000000	1.005877	0.000000	0.000000	0.000000	0.000000	0.000000	0.000000	0.118821	4.999991	51425.000000		0
17890.902344	3050.323242	2.093859	4.607106	3897.580566	88196.867188	643.539246	400.852112	182.785538	94.226723	92.055771	384.110504	512.622253	287.644989	0.518986	0.000000	4.252632	3.484346	0.320947	0.663428	3.590795	4.945453	2.808575	2.602984	2.261942	1.974174	1.964051	2.584456	2.709797	2.458857	0.000000	0.000000	51456.000000		1
8142.769531	755.247681	3.330438	2.818537	524.642639	32228.720703	89.622696	63.016201	26.480064	26.967295	28.549253	48.969772	65.658966	58.600288	0.822970	0.000000	3.910772	2.878089	0.522501	0.450024	2.719864	4.508243	1.952418	1.799452	1.422919	1.430837	1.455595	1.689928	1.817294	1.767900	0.000000	0.000000	51506.000000		1
7109.272949	3220.024658	2.442321	3.509295	2640.472900	64777.546875	467.451630	280.136078	130.078262	48.522629	38.737926	199.369873	247.007477	144.460831	0.576195	99998.000000	3.851825	3.507859	0.387803	0.545220	3.421682	4.811425	2.669737	2.447369	2.114205	1.685944	1.588136	2.299659	2.392710	2.159750	0.000000	4.999991	51560.000000		1
3540.036377	230.040741	1.332175	1.378431	44.011120	25228.466797	24.799427	10.367530	0.000000	25.690628	0.462561	0.000000	0.000000	32.388508	0.780932	99998.000000	3.549008	2.361805	0.124561	0.139385	1.643562	4.401891	1.394442	1.015675	0.000000	1.409775	0.000000	0.000000	0.000000	1.510391	0.000000	4.999991	51583.000000		1
21130.345703	3935.788086	3.197837	5.236188	3150.840820	86117.054688	531.818481	322.981537	196.175125	57.860191	72.140984	308.019257	400.704102	169.445282	0.038789	0.000000	4.324907	3.595032	0.504856	0.719015	3.498426	4.935089	2.725763	2.509178	2.292644	1.762380	1.858182	2.488578	2.602824	2.229029	0.000000	0.000000	51611.000000		1
8342.154297	1030.394287	1.588125	1.578874	833.824463	43472.109375	161.840775	85.795776	50.129257	29.058071	17.882601	67.947098	104.603500	31.380125	1.857367	0.000000	3.921278	3.013003	0.200885	0.198348	2.921075	4.638211	2.209088	1.933466	1.700091	1.463267	1.252431	1.832171	2.019546	1.496655	0.268898	0.000000	51630.000000		1
7325.840820	1352.241089	1.649800	4.489923	366.496185	36437.570312	69.149757	47.868877	66.109192	28.447491	26.501652	101.263817	136.381424	113.324318	1.953829	99998.000000	3.864857	3.131054	0.217431	0.652239	2.564070	4.561549	1.839791	1.680053	1.820262	1.454044	1.423273	2.005454	2.134755	2.054323	0.290887	4.999991	51667.000000		1
17496.957031	5600.556641	2.516331	3.971855	3197.926514	83634.796875	464.509735	330.089569	218.479813	77.734886	66.584084	310.831604	421.852386	255.611099	1.466234	0.000000	4.242962	3.748231	0.400768	0.598993	3.504869	4.922387	2.666995	2.518632	2.339411	1.890616	1.823370	2.492525	2.625160	2.407580	0.166203	0.000000	51694.000000		1
16022.976562	2828.750488	2.158617	3.324270	2427.223145	63787.156250	373.631958	248.311890	107.480629	60.496788	44.088211	190.476379	241.617096	137.559418	0.341445	99998.000000	4.204743	3.451595	0.334176	0.521696	3.385110	4.804733	2.572444	2.394998	2.031330	1.781732	1.644323	2.279841	2.383128	2.138490	0.000000	4.999991	51783.000000		1
22384.363281	5270.094238	3.259512	2.809286	4258.553711	99998.000000	664.231140	433.931396	197.803345	81.469292	70.716293	370.381683	521.512634	297.007202	1.790118	0.000000	4.349945	3.721818	0.513153	0.448596	3.629262	4.999991	2.822319	2.637421	2.296234	1.910994	1.849519	2.568650	2.717265	2.472767	0.252882	0.000000	51821.000000		1
13978.753906	4576.983887	2.803118	3.814585	3917.772949	96281.851562	599.552795	398.030487	196.631516	78.308464	89.052208	330.283844	430.159973	229.084778	0.895346	0.000000	4.145468	3.660579	0.447641	0.581447	3.593039	4.983544	2.777828	2.599916	2.293653	1.893809	1.949645	2.518887	2.633630	2.359996	0.000000	0.000000	51859.000000		1
4990.969727	0.000000	1.766982	2.689020	220.823441	23870.236328	19.831524	20.448271	7.252954	4.440584	0.000000	0.000000	0.000000	0.000000	0.196693	0.000000	3.698185	0.000000	0.247232	0.429594	2.344045	4.377857	1.297356	1.310657	0.860515	0.647440	0.000000	0.000000	0.000000	0.000000	0.000000	0.000000	51879.000000		0
13446.433594	2854.999268	1.945839	3.170084	2127.227783	57636.507812	319.166962	213.536575	109.318542	62.343945	31.398628	173.139603	208.818451	138.530792	0.214980	0.000000	4.128607	3.455606	0.289107	0.501071	3.327814	4.760698	2.504018	2.329472	2.038694	1.794794	1.496911	2.238396	2.319769	2.141546	0.000000	0.000000	51906.000000		1
14088.026367	1727.461060	2.167868	2.451572	2832.703857	67392.625000	443.534149	302.237244	140.547562	72.344513	62.698578	279.325043	392.529114	213.218948	1.077461	0.000000	4.148850	3.237408	0.336033	0.389445	3.452201	4.828612	2.646927	2.480348	2.147823	1.859406	1.797258	2.446110	2.593872	2.328826	0.032402	0.000000	51958.000000		1
8586.352539	2305.168701	2.352893	3.059069	1070.026489	39611.660156	208.889374	116.793518	55.390114	42.558678	20.994093	75.206223	92.626259	61.594597	0.648438	99998.000000	3.933809	3.362703	0.371602	0.485589	3.029395	4.597823	2.319916	2.067419	1.743432	1.628988	1.322097	1.876254	1.966734	1.789543	0.000000	4.999991	51995.000000		1
18628.810547	4108.295410	1.800903	2.759946	3166.352051	80015.554688	470.729645	331.575928	196.995392	121.511642	53.305508	250.303986	321.242310	155.278580	0.874956	99998.000000	4.270185	3.613662	0.255490	0.440901	3.500559	4.903174	2.672771	2.520583	2.294456	2.084618	1.726772	2.398468	2.506833	2.191112	0.000000	4.999991	52044.000000		1
16265.633789	7255.068848	2.605759	4.027363	5027.983398	99998.000000	749.770996	513.726196	262.420013	116.664001	88.830177	444.705963	614.163574	339.664581	1.970602	0.000000	4.211271	3.860641	0.415934	0.605021	3.701394	4.999991	2.874929	2.710732	2.418997	2.066937	1.948560	2.648073	2.788284	2.531050	0.294599	0.000000	52086.000000		1
17779.394531	4063.726318	3.907097	2.861710	3472.838623	93251.335938	575.108032	351.123749	201.923218	101.140465	74.219421	328.251648	418.013123	257.467529	0.798729	0.000000	4.249917	3.608924	0.591854	0.456626	3.540685	4.969655	2.759749	2.545460	2.305186	2.004925	1.870518	2.516207	2.621190	2.410722	0.000000	0.000000	52143.000000		1
15468.724609	5353.497070	3.407531	4.576268	5463.552246	99998.000000	859.342407	547.934143	275.787994	134.151886	100.101242	492.571747	670.047119	389.513214	1.025323	99998.000000	4.189455	3.728637	0.532440	0.660511	3.737475	4.999991	2.934166	2.738728	2.440575	2.127597	2.000439	2.692470	2.826105	2.590522	0.010861	4.999991	52186.000000		1
4611.089844	1255.741577	2.895631	2.901798	1123.208618	43287.792969	210.045776	131.012634	82.662704	24.259773	30.522846	114.363533	180.688583	126.084824	0.205455	0.000000	3.663804	3.098900	0.461743	0.462667	3.050460	4.636365	2.322314	2.117313	1.917310	1.384887	1.484625	2.058288	2.256931	2.100663	0.000000	0.000000	52263.000000		1
11185.929688	10854.883789	1.989012	4.422081	7082.496582	99998.000000	1168.783203	732.542114	380.746155	162.867661	158.417831	743.171814	961.414124	656.959717	2.128785	0.000000	4.048672	4.035625	0.298637	0.645627	3.850186	4.999991	3.067734	2.864833	2.580636	2.211835	2.199804	2.871089	2.982910	2.817539	0.328132	0.000000	52290.000000		1
10529.139648	1312.392944	3.018980	3.228674	967.149902	41193.156250	157.723984	99.200790	44.072796	25.246569	31.346205	123.062759	168.575668	113.608017	0.787329	0.000000	4.022393	3.118064	0.479860	0.509024	2.985494	4.614825	2.197898	1.996515	1.644171	1.402202	1.496185	2.090127	2.226795	2.055409	0.000000	0.000000	52321.000000		1
19816.357422	5377.951172	3.247177	2.127780	5751.943848	99998.000000	925.482422	578.833191	275.997711	129.177811	91.328011	453.220154	601.301331	330.545959	1.920591	0.000000	4.297024	3.730617	0.511506	0.327927	3.759815	4.999991	2.966368	2.762553	2.440906	2.111188	1.960604	2.656309	2.779092	2.519232	0.283435	0.000000	52390.000000		1
5971.339355	1830.544312	2.281967	1.578874	1080.597534	43201.902344	177.700439	114.147675	62.436459	56.660614	24.993702	95.833351	102.151932	112.229591	0.241473	0.000000	3.776072	3.262580	0.358309	0.198348	3.033664	4.635503	2.249688	2.057467	1.795438	1.753281	1.397831	1.981517	2.009247	2.050107	0.000000	0.000000	52420.000000		1
19590.029297	5668.075195	3.157748	5.251607	4488.372559	99998.000000	702.229004	456.492004	271.702057	122.242485	94.895889	408.472046	603.839233	258.377228	0.483712	99998.000000	4.292035	3.753436	0.499378	0.720292	3.652089	4.999991	2.846479	2.659433	2.434093	2.087222	1.977247	2.611162	2.780921	2.412254	0.000000	4.999991	52446.000000		1
12758.305664	2359.627441	2.112361	4.076703	2221.910889	60288.722656	369.191376	238.376083	108.522934	33.245789	74.512383	277.228119	349.689819	247.112320	0.695231	0.000000	4.105793	3.372844	0.324768	0.610309	3.346727	4.780236	2.567251	2.377263	2.035522	1.521737	1.872229	2.442837	2.543683	2.392895	0.000000	0.000000	52485.000000		1
14138.642578	2009.197632	1.742312	2.818537	1887.272827	55266.851562	309.160217	197.865021	101.695534	30.199053	26.745266	127.583527	161.464554	108.288567	1.229473	99998.000000	4.150408	3.303023	0.241126	0.450024	3.275835	4.742465	2.490184	2.296369	2.007302	1.479993	1.427247	2.105795	2.208077	2.034583	0.089719	4.999991	52517.000000		1
20143.203125	4160.617188	3.543216	5.667912	3480.727051	86081.195312	571.913269	358.910187	160.490097	85.274628	65.874825	320.270935	371.831055	320.659485	0.306452	0.000000	4.304129	3.619158	0.549398	0.753423	3.541670	4.934908	2.757330	2.554986	2.205448	1.930820	1.818720	2.505517	2.570346	2.506044	0.000000	0.000000	52579.000000		1
27460.199219	6658.963867	3.179335	2.941887	5594.512695	99998.000000	873.320984	572.400513	284.271362	179.134384	113.025192	587.640320	720.922607	371.263641	1.467371	0.000000	4.438704	3.823407	0.502336	0.468626	3.747762	4.999991	2.941174	2.757700	2.453733	2.253179	2.053175	2.769112	2.857889	2.569682	0.166540	0.000000	52632.000000		1
11459.376953	1904.054443	2.463907	3.330438	1733.434326	51558.871094	282.273102	182.369232	84.852158	75.375824	23.337734	127.182640	131.583130	119.090904	0.977613	0.000000	4.059161	3.279679	0.391624	0.522501	3.238907	4.712303	2.450670	2.260952	1.928663	1.877232	1.368059	2.104428	2.119200	2.075879	0.000000	0.000000	52680.000000		1
18698.623047	7139.499512	2.075356	3.490792	4351.713379	99998.000000	672.150208	427.566559	183.926514	81.867096	52.438976	287.422943	390.755951	333.250397	1.174871	99998.000000	4.271810	3.853668	0.317093	0.542924	3.638660	4.999991	2.827466	2.631004	2.264644	1.913109	1.719654	2.458521	2.591906	2.522771	0.069990	4.999991	52778.000000		1
6500.222168	1880.254150	1.754647	1.967425	1149.010254	40704.332031	189.110275	135.138687	51.137638	29.579222	30.960737	117.388680	150.421692	67.839172	0.143705	0.000000	3.812928	3.274217	0.244190	0.293898	3.060324	4.609641	2.276715	2.130780	1.708741	1.470987	1.490811	2.069626	2.177310	1.831481	0.000000	0.000000	52821.000000		1
13311.482422	5116.588867	3.247177	3.145414	3433.604248	80420.523438	564.136108	361.438843	167.514862	62.945274	47.175034	247.707489	300.460999	237.639069	1.066680	0.000000	4.124227	3.708981	0.511506	0.497678	3.535750	4.905367	2.751384	2.558035	2.224053	1.798963	1.673712	2.393939	2.477788	2.375918	0.028034	0.000000	52845.000000		1
11670.341797	1044.147827	1.847160	1.856411	1037.369751	37412.746094	148.922989	111.350723	41.796993	13.457436	19.362795	66.121529	99.308723	69.482803	0.624522	0.000000	4.067083	3.018762	0.266504	0.268674	3.015934	4.573020	2.172962	2.046693	1.621145	1.128962	1.286968	1.820343	1.996987	1.841877	0.000000	0.000000	52874.000000		1
9880.749023	4288.182129	2.775365	2.716774	4135.176270	92438.750000	623.886597	429.558655	185.955612	82.699707	75.767464	418.614441	557.169922	307.171204	0.857519	99998.000000	3.994790	3.632273	0.443320	0.434053	3.616494	4.965854	2.795106	2.633023	2.269409	1.917504	1.879483	2.621814	2.745988	2.487381	0.000000	4.999991	52916.000000		1
7452.502441	1359.891724	2.362144	4.348072	1052.695923	36486.019531	161.125351	112.883339	55.269848	38.417217	26.359798	73.112366	78.946793	67.012726	0.168016	0.000000	3.872302	3.133504	0.373306	0.638297	3.022303	4.562127	2.207164	2.052630	1.742488	1.584526	1.420942	1.863991	1.897334	1.826157	0.000000	0.000000	52941.000000		1
29567.720703	5748.206055	3.450704	6.503605	6279.392578	99998.000000	988.831665	638.559021	326.916382	138.459869	127.876480	613.993958	835.458862	441.406372	3.313734	0.000000	4.470818	3.759532	0.537908	0.813154	3.797918	4.999991	2.995122	2.805201	2.514437	2.141324	2.106791	2.788164	2.921925	2.644839	0.520318	0.000000	53007.000000		1
9025.184570	1102.078857	2.383730	4.724288	963.483337	36685.988281	154.600159	95.691498	34.846249	34.550209	18.490097	40.723854	42.530926	70.423340	0.342286	99998.000000	3.955456	3.042213	0.377257	0.674336	2.983844	4.564500	2.189210	1.980873	1.542156	1.538451	1.266939	1.609849	1.628705	1.847717	0.000000	4.999991	53055.000000		1
9781.397461	1415.972656	2.608843	3.891678	1214.141968	44834.531250	206.403885	134.247482	73.821625	20.352676	40.363056	136.245743	172.035614	115.556946	0.561621	0.000000	3.990401	3.151055	0.416448	0.590137	3.084270	4.651613	2.314718	2.127906	1.868184	1.308622	1.605984	2.134323	2.235618	2.062796	0.000000	0.000000	53118.000000		1
8999.459961	1696.916626	2.645848	3.540132	1479.380493	46679.300781	240.550125	156.481232	78.521240	60.910007	22.705568	81.694405	117.533615	150.390854	0.673584	99998.000000	3.954216	3.229661	0.422565	0.549019	3.170080	4.669124	2.381206	2.194462	1.894987	1.784689	1.356132	1.912192	2.070162	2.177222	0.000000	4.999991	53172.000000		1
9286.709961	1793.752197	2.938803	4.681116	1203.117554	39546.589844	179.822052	126.809502	74.780663	63.710041	24.105585	74.928680	97.128517	100.918434	0.187171	99998.000000	3.967862	3.253762	0.468170	0.670349	3.080308	4.597109	2.254843	2.103152	1.873789	1.804208	1.382118	1.874648	1.987347	2.003970	0.000000	4.999991	53208.000000		1
14808.283203	5303.207520	2.229543	4.045865	3602.846191	83590.570312	546.611206	359.110626	184.657364	70.127304	64.962044	309.804718	460.491638	269.688385	1.407610	0.000000	4.170505	3.724539	0.348216	0.607011	3.556646	4.922157	2.737679	2.555228	2.266367	1.845887	1.812660	2.491088	2.663222	2.430862	0.148482	0.000000	53235.000000		1
22762.089844	7552.033203	1.711475	3.796082	6194.521973	99998.000000	1002.193481	637.353271	326.503174	184.574097	118.335388	580.843750	753.610229	356.800903	2.883337	0.000000	4.357212	3.878064	0.233371	0.579336	3.792008	4.999991	3.000952	2.804380	2.513887	2.266171	2.073115	2.764059	2.877147	2.552426	0.459895	0.000000	53320.000000		1
5813.436523	1309.198242	2.655099	3.413699	866.413391	43996.773438	141.910568	100.566887	93.249176	52.879951	27.503866	126.140335	184.111542	131.324097	0.766741	99998.000000	3.764433	3.117005	0.424081	0.533225	2.937725	4.643421	2.152015	2.002455	1.969645	1.723291	1.439394	2.100854	2.265081	2.118344	0.000000	4.999991	53378.000000		1
15236.462891	3441.970459	1.905751	3.743659	1486.904785	46444.707031	239.850113	159.509476	55.137249	58.153145	22.397194	118.902802	175.165619	77.830482	0.973131	99998.000000	4.182884	3.536807	0.280066	0.573296	3.172283	4.666936	2.379940	2.202786	1.741445	1.764573	1.350194	2.075192	2.243449	1.891150	0.000000	4.999991	53393.000000		1
27092.458984	6276.169922	3.512378	3.617226	3577.328125	95591.289062	574.219910	364.658264	186.578522	71.780190	77.617706	358.324280	497.709259	367.279449	1.583026	0.000000	4.432848	3.797695	0.545601	0.558376	3.553559	4.980418	2.759078	2.561886	2.270862	1.856005	1.889961	2.554276	2.696976	2.564997	0.199488	0.000000	53446.000000		1
11520.228516	3472.215820	3.564802	6.667043	2175.207520	59727.222656	349.566467	233.605545	111.273628	71.955963	54.196709	214.563461	296.920868	210.323318	1.311738	13556.243164	4.061461	3.540607	0.552035	0.823933	3.337501	4.776172	2.543530	2.368483	2.046392	1.857067	1.733973	2.331556	2.472641	2.322887	0.117847	4.132139	53518.000000		1
9525.011719	2687.095947	4.166131	5.427380	2271.750244	62314.515625	367.294861	237.006912	123.799774	64.480980	45.664005	224.977249	314.032532	182.850296	0.005215	99998.000000	3.978866	3.429283	0.619733	0.734590	3.356361	4.794589	2.565015	2.374761	2.092720	1.809432	1.659574	2.352139	2.496975	2.262096	0.000000	4.999991	53545.000000		1
19052.210938	9307.256836	2.710606	3.601807	6823.728027	99998.000000	1078.179932	699.996338	312.580109	157.452621	116.660919	588.035034	832.146912	505.091736	2.497869	0.000000	4.279945	3.968822	0.433066	0.556520	3.834022	4.999991	3.032691	2.845096	2.494961	2.197150	2.066925	2.769403	2.920200	2.703370	0.397570	0.000000	53596.000000		1
32667.277344	10932.973633	2.682853	4.274062	8265.203125	99998.000000	1282.995728	838.949646	408.996277	205.006958	126.544304	729.766785	921.313232	474.753906	2.461083	99998.000000	4.514113	4.038738	0.428597	0.630841	3.917253	4.999991	3.108225	2.923736	2.611719	2.311769	2.102243	2.863184	2.964407	2.676469	0.391126	4.999991	53635.000000		1
4910.946289	1028.207886	3.123827	2.661267	208.312714	26370.740234	14.444232	11.567104	16.436327	23.769459	3.891678	8.841079	11.613360	0.000000	0.808864	0.000000	3.691165	3.012081	0.494687	0.425088	2.318716	4.421123	1.159694	1.063225	1.215805	1.376019	0.590137	0.946505	1.064958	0.000000	0.000000	0.000000	53658.000000		1
6349.809570	1285.715576	2.112361	3.318103	550.755737	31267.023438	80.072357	46.860493	26.581827	17.170258	6.312413	21.845205	62.504299	51.711216	0.049291	99998.000000	3.802761	3.109145	0.324768	0.520890	2.740959	4.495087	1.903483	1.670807	1.424585	1.234777	0.800195	1.339356	1.795910	1.713585	0.000000	4.999991	53683.000000		1
20043.121094	6022.208496	1.766982	4.292564	7414.868164	99998.000000	1144.344604	766.867249	388.310547	161.291870	135.265121	649.512451	841.635559	473.807220	2.050166	0.000000	4.301965	3.779756	0.247232	0.632717	3.870103	4.999991	3.058557	2.884720	2.589179	2.207613	2.131186	2.812587	2.925124	2.675602	0.311789	0.000000	53717.000000		1
7497.333496	1936.609497	2.886379	4.816800	1852.926147	57098.988281	274.196808	186.501434	91.728889	83.538483	32.789394	118.310722	180.956879	158.553513	0.531819	0.000000	3.874907	3.287042	0.460353	0.682759	3.267858	4.756629	2.438062	2.270682	1.962506	1.921887	1.515733	2.073024	2.257575	2.200176	0.000000	0.000000	53772.000000		1
4586.006836	461.956390	1.538786	0.789437	0.000000	19037.187500	0.000000	0.000000	3.407531	0.000000	0.000000	0.000000	0.000000	0.000000	0.537654	99998.000000	3.661435	2.664601	0.187178	0.000000	0.000000	4.279603	0.000000	0.000000	0.532440	0.000000	0.000000	0.000000	0.000000	0.000000	0.000000	4.999991	53789.000000		1
9954.870117	3808.337158	3.339689	3.385945	2561.637207	69407.781250	400.719513	257.122131	133.100327	57.826267	34.371353	149.240616	200.668137	149.885117	1.370071	0.000000	3.998036	3.580735	0.523706	0.529680	3.408518	4.841408	2.602840	2.410140	2.124179	1.762125	1.536197	2.173887	2.302478	2.175759	0.136743	0.000000	53805.000000		1
8212.076172	4839.573242	1.905751	4.169215	3473.523438	88758.367188	570.707520	368.704132	150.933594	133.211349	86.702400	386.558990	464.025574	233.056641	0.656620	0.000000	3.914453	3.684807	0.280066	0.620054	3.540770	4.948209	2.756414	2.566678	2.178786	2.124541	1.938031	2.587216	2.666542	2.367461	0.000000	0.000000	53858.000000		1
5825.404297	62.670822	2.470075	2.874044	226.685638	23809.677734	53.777321	33.107018	14.160528	20.917000	2.093859	0.983713	20.870745	24.034660	0.305411	0.000000	3.765326	1.797065	0.392710	0.458493	2.355424	4.376753	1.730599	1.519920	1.151079	1.320499	0.320947	0.000000	1.319538	1.380838	0.000000	0.000000	53877.000000		0
23492.412109	5235.395996	2.679769	4.647194	3811.683105	94523.640625	614.993103	388.618927	201.775192	112.726067	68.671776	333.663605	472.416443	276.330750	1.614865	99998.000000	4.370928	3.718950	0.428097	0.667191	3.581117	4.975541	2.788870	2.589524	2.304868	2.052024	1.836778	2.523309	2.674325	2.441429	0.208136	4.999991	53943.000000		1
19207.152344	6198.771484	2.399149	2.923384	4359.481445	99998.000000	650.338928	429.959534	232.128433	135.952789	75.391243	416.603851	573.088196	327.440643	2.003631	0.000000	4.283463	3.792306	0.380057	0.465886	3.639435	4.999991	2.813140	2.633428	2.365728	2.133388	1.877321	2.619723	2.758221	2.515133	0.301818	0.000000	54006.000000		1
12951.461914	2447.992188	2.001346	3.000478	2109.456055	63443.039062	339.976044	218.680252	135.641327	68.699532	45.016418	176.630386	290.919922	215.812378	0.855081	0.000000	4.112319	3.388810	0.301322	0.477190	3.324171	4.802384	2.531448	2.339810	2.132392	1.836954	1.653371	2.247065	2.463773	2.334076	0.000000	0.000000	54049.000000		1
4315.525879	0.000000	2.204873	2.664350	182.723862	17184.492188	13.978588	30.559851	25.027624	11.816887	2.232627	0.000000	0.000000	28.037354	0.023050	0.000000	3.635034	0.000000	0.343384	0.425591	2.261795	4.235137	1.145463	1.485151	1.398420	1.072503	0.348816	0.000000	0.000000	1.447737	0.000000	0.000000	54123.000000		0
11784.026367	5419.763184	2.630429	4.631775	3928.322266	91064.351562	634.192444	405.375946	200.113052	75.653366	72.726898	366.952576	505.014648	283.577545	0.605406	0.000000	4.071294	3.733980	0.420027	0.665747	3.594207	4.959348	2.802221	2.607858	2.301275	1.878828	1.861695	2.564610	2.703304	2.452672	0.000000	0.000000	54156.000000		1
19832.869141	2515.670898	2.738360	4.452919	3117.863281	79201.390625	512.060974	315.244446	167.434677	68.748871	70.870483	297.845978	400.139771	251.435730	1.647896	99998.000000	4.297386	3.400654	0.437491	0.648645	3.493857	4.898733	2.709322	2.498647	2.223845	1.837266	1.850465	2.473992	2.602212	2.400427	0.216930	4.999991	54251.000000		1
16626.871094	5011.041504	3.092990	5.100504	2981.784180	79026.703125	508.089142	313.677917	157.492706	82.218643	65.714470	321.485931	402.027008	306.656219	1.496457	99998.000000	4.220810	3.699928	0.490378	0.707613	3.474476	4.897774	2.705940	2.496484	2.197260	1.914970	1.817661	2.507162	2.604255	2.486652	0.175064	4.999991	54414.000000		1
4871.900391	2231.852783	3.197837	2.578006	553.518799	30080.691406	107.776672	67.919350	30.417999	0.851112	24.506472	29.628561	72.008385	42.632687	1.081868	0.000000	3.687698	3.348665	0.504856	0.411284	2.743132	4.478288	2.032525	1.831993	1.483131	0.000000	1.389281	1.471711	1.857383	1.629743	0.034174	0.000000	54486.000000		1
10064.108398	2366.251465	3.493876	3.552467	1087.542114	38867.738281	192.567154	117.209824	62.809589	50.514725	27.728979	116.448143	192.659668	112.059982	1.372426	0.000000	4.002775	3.374061	0.543307	0.550530	3.036446	4.589589	2.284582	2.068964	1.798026	1.703418	1.442934	2.066133	2.284791	2.049451	0.137489	0.000000	54519.000000		1
23676.917969	6037.325195	2.630429	4.505342	5889.718750	99998.000000	946.969910	598.248413	292.107147	143.282837	125.464996	541.276306	716.272339	428.467010	2.108193	0.000000	4.374325	3.780845	0.420027	0.653728	3.770095	4.999991	2.976336	2.776881	2.465542	2.156194	2.098523	2.733419	2.855078	2.631917	0.323910	0.000000	54587.000000		1
14263.852539	2067.245850	1.844076	2.920300	1847.045410	53884.535156	297.451263	198.432419	118.230545	62.763336	29.061153	154.276367	216.237930	152.333603	1.607621	0.000000	4.154237	3.315392	0.265779	0.465428	3.266478	4.731464	2.473416	2.297613	2.072730	1.797706	1.463313	2.188299	2.334932	2.182796	0.206184	0.000000	54688.000000		1
19064.416016	5134.560547	2.741444	3.715905	3469.872070	86350.781250	559.417969	358.626495	216.583313	97.763771	75.813721	365.148590	498.597382	267.329315	1.116446	0.000000	4.280223	3.710503	0.437979	0.570065	3.540313	4.936266	2.747736	2.554642	2.335625	1.990178	1.879748	2.562470	2.697750	2.427047	0.047838	0.000000	54709.000000		1
11009.434570	3473.396973	1.825573	3.385945	3279.654785	85440.117188	539.287292	337.891418	190.809418	86.865837	61.896805	301.330627	345.095032	205.204315	1.714758	0.000000	4.041765	3.540754	0.261399	0.529680	3.515828	4.931662	2.731820	2.528777	2.280600	1.938849	1.791668	2.479043	2.537939	2.312186	0.234203	0.000000	54775.000000		1
8938.827148	3239.809814	2.174036	2.880212	2049.637695	58516.929688	322.719421	208.155457	112.164833	72.048470	35.071362	146.215469	184.204056	128.764603	0.243747	0.000000	3.951281	3.510520	0.337267	0.459424	3.311677	4.767282	2.508825	2.318388	2.049857	1.857625	1.544953	2.164993	2.265299	2.109797	0.000000	0.000000	54794.000000		1
6500.841797	749.965271	2.318972	3.290349	620.926208	40125.289062	107.863014	56.120960	43.104500	30.368660	22.986189	69.855934	106.654190	82.860062	0.589131	0.000000	3.812970	2.875041	0.365295	0.517242	2.793040	4.603418	2.032872	1.749125	1.634523	1.482426	1.361467	1.844203	2.027978	1.918345	0.000000	0.000000	54824.000000		1
11363.984375	1973.901123	2.254213	2.781532	1711.015503	50435.691406	276.312256	172.402588	108.445839	44.072796	37.340992	171.357193	231.684372	151.689102	0.223453	0.000000	4.055531	3.295325	0.352995	0.444284	3.233254	4.702738	2.441400	2.236544	2.035213	1.644171	1.572186	2.233902	2.364897	2.180954	0.000000	0.000000	54873.000000		1
[truncated: 8,806 more rows]
