# Supplementary material for: Distinct elongation stalls during translation are linked with distinct pathways for mRNA degradation
Source: eLife. 2022 Jul 27;11:e76038. doi: 10.7554/eLife.76038 (PMC9352352; doi:10.7554/eLife.76038)
Supplement: Figure 3—source data 1. [file elife-76038-fig3-data1.zip › 3B_flow_cytometry_data/list_mode_data.WT_OPT_1.CSV]

FSC-HLin	SSC-HLin	BLU-V-HLin	GRN-V-HLin	YEL-V-HLin	ORG-V-HLin	GRN-B-HLin	YEL-B-HLin	RED-B-HLin	NIR-B-HLin	YEL-G-HLin	ORG-G-HLin	RED-G-HLin	NIR-G-HLin	BLU-V-ALin	BLU-V-W	FSC-HLog	SSC-HLog	BLU-V-HLog	GRN-V-HLog	YEL-V-HLog	ORG-V-HLog	GRN-B-HLog	YEL-B-HLog	RED-B-HLog	NIR-B-HLog	YEL-G-HLog	ORG-G-HLog	RED-G-HLog	NIR-G-HLog	BLU-V-ALog	BLU-V-WLog	TIME		P01.R1
5891.587891	1143.160400	2.294302	3.830003	2093.062988	37091.109375	276.944397	174.422424	66.386726	33.742268	16.861883	54.128868	104.332130	27.081394	0.005128	0.000000	3.770232	3.058107	0.360651	0.583199	3.320782	4.569270	2.442393	2.241602	1.822081	1.528174	1.226906	1.733429	2.018418	1.432671	0.000000	0.000000	21.000000		1
10135.688477	2959.235840	4.326486	5.020327	9265.142578	99998.000000	1399.903320	902.437622	208.701279	124.151321	67.546211	318.269592	484.609558	230.864105	1.145398	99998.000000	4.005853	3.471179	0.636135	0.700732	3.966852	4.999991	3.146098	2.955417	2.319525	2.093951	1.829601	2.502795	2.685392	2.363356	0.058956	4.999991	44.000000		1
7669.289062	1673.421631	1.437022	2.843207	3645.657715	61134.269531	528.158081	322.219849	96.718384	34.405273	18.610363	76.618576	98.001221	77.642372	0.081903	99998.000000	3.884755	3.223605	0.157463	0.453808	3.561776	4.786285	2.722764	2.508152	1.985509	1.536625	1.269755	1.884334	1.991231	1.890099	0.000000	4.999991	67.000000		1
11811.092773	2328.540283	4.141461	4.341904	9333.132812	99998.000000	1494.617188	912.379639	220.151199	120.345985	61.471249	290.247650	394.922089	215.207962	1.400538	99998.000000	4.072290	3.367084	0.617154	0.637680	3.970027	4.999991	3.174530	2.960176	2.342721	2.080432	1.788672	2.462769	2.596511	2.332858	0.146295	4.999991	132.000000		1
10651.847656	1465.682495	2.183287	2.929552	5455.158691	79471.859375	839.208679	517.457520	130.466812	68.156792	32.009209	153.804550	206.465561	130.950974	1.551803	0.000000	4.027425	3.166040	0.339111	0.466801	3.736807	4.900213	2.923870	2.713875	2.115500	1.833509	1.505275	2.186969	2.314848	2.117109	0.190836	0.000000	218.000000		1
4864.372559	1135.426392	2.772281	4.511510	3236.587402	52318.730469	490.357635	285.819397	71.746269	44.621700	28.169954	119.106323	103.345337	136.751480	0.107252	0.000000	3.687027	3.055159	0.442837	0.654322	3.510087	4.718657	2.690513	2.456092	1.855799	1.649546	1.449786	2.075935	2.014291	2.135932	0.000000	0.000000	241.000000		1
27009.357422	4828.499512	1.896499	7.481150	14779.375977	99998.000000	2376.578857	1469.666748	370.381683	125.162788	100.825920	446.269409	585.660583	275.784912	1.154229	99998.000000	4.431514	3.683812	0.277953	0.873968	4.169656	4.999991	3.375952	3.167219	2.568650	2.097475	2.003572	2.649597	2.767646	2.440571	0.062292	4.999991	347.000000		1
5676.422852	1305.907837	2.463907	3.944102	2236.398193	39856.117188	308.117920	185.591736	43.634903	46.092644	10.833175	38.922951	64.369965	33.196449	1.021226	0.000000	3.754075	3.115912	0.391624	0.595948	3.349549	4.600495	2.488717	2.268559	1.639834	1.663632	1.034756	1.590206	1.808683	1.521092	0.009122	0.000000	385.000000		1
8371.095703	1386.448975	1.418520	2.904882	5852.785156	82095.289062	878.597229	556.571655	117.872833	77.170563	45.238449	137.846207	215.285049	133.229843	1.071767	0.000000	3.922782	3.141904	0.151835	0.463128	3.767363	4.914318	2.943790	2.745521	2.071414	1.887452	1.655508	2.139395	2.333014	2.124602	0.030100	0.000000	445.000000		1
4647.237305	784.737488	1.421604	1.455525	2712.703369	49014.500000	376.629333	229.812546	70.993835	63.956741	22.431116	89.810806	133.245270	146.937073	1.301260	99998.000000	3.667195	2.894724	0.152779	0.163020	3.433402	4.690325	2.575914	2.361374	1.851221	1.805886	1.350851	1.953329	2.124652	2.167131	0.114364	4.999991	471.000000		1
18497.683594	4666.196289	2.698272	4.878475	10458.787109	99998.000000	1649.448730	1020.051453	270.147858	96.237320	83.516899	290.583801	382.534698	234.049606	3.040289	0.000000	4.267118	3.668963	0.431086	0.688284	4.019481	4.999991	3.217339	3.008622	2.431602	1.983343	1.921774	2.463271	2.582671	2.369308	0.482915	0.000000	501.000000		1
8467.447266	1274.422852	1.890332	0.505733	3686.514160	56577.578125	542.889099	317.073090	77.022545	18.927988	15.097985	70.401756	62.464211	29.603891	0.405827	99998.000000	3.927752	3.105314	0.276538	0.000000	3.566616	4.752645	2.734711	2.501159	1.886618	1.277104	1.178919	1.847584	1.795631	1.471349	0.000000	4.999991	535.000000		1
32065.453125	8848.334961	1.236579	9.732280	26977.005859	99998.000000	4476.895020	2723.292969	643.200073	279.090698	183.383774	869.922729	1107.691284	612.849915	2.892032	99998.000000	4.506037	3.946862	0.092222	0.988215	4.430994	4.999991	3.650977	3.435094	2.808346	2.445745	2.263361	2.939481	3.044419	2.787354	0.461203	4.999991	588.000000		1
6343.537598	2362.396729	2.383730	2.328223	4001.887939	61734.437500	591.902039	361.272339	75.403580	44.720379	26.877867	65.236496	91.809067	74.891678	0.408653	99998.000000	3.802331	3.373353	0.377257	0.367025	3.602265	4.790527	2.772250	2.557835	1.877392	1.650505	1.429395	1.814491	1.962886	1.874434	0.000000	4.999991	625.000000		1
15404.468750	3214.594238	2.130863	3.173167	10605.606445	99998.000000	1711.348633	1024.988525	266.271576	134.734711	99.314888	442.201965	589.468994	345.440430	2.034779	99998.000000	4.187647	3.507126	0.328556	0.501493	4.025536	4.999991	3.233339	3.010719	2.425325	2.129479	1.997014	2.645621	2.770461	2.538373	0.308517	4.999991	663.000000		1
12520.321289	2683.987549	2.411484	4.489923	6963.584961	92023.140625	1062.021118	647.190430	138.799088	64.703003	33.581917	212.895157	287.003571	176.096909	2.429719	99998.000000	4.097615	3.428781	0.382284	0.652239	3.842833	4.963897	3.026133	2.811032	2.142387	1.810924	1.526106	2.328166	2.457887	2.245752	0.385556	4.999991	698.000000		1
4328.236816	1461.211060	2.574922	4.733539	5962.958008	92347.468750	891.527405	545.550415	123.281708	69.951530	33.677509	170.296387	238.089294	178.277100	0.714518	99998.000000	3.636311	3.164713	0.410764	0.675186	3.775462	4.965425	2.950135	2.736835	2.090899	1.844797	1.527340	2.231205	2.376740	2.251096	0.000000	4.999991	716.000000		1
4489.689453	3175.153076	1.063890	4.452919	7543.824219	99998.000000	1169.452393	738.512268	177.478409	96.761551	76.957787	322.448059	391.073578	293.260468	1.932812	0.000000	3.652216	3.501765	0.026897	0.648645	3.877592	4.999991	3.067982	2.868358	2.249146	1.985703	1.886253	2.508460	2.592258	2.467253	0.286190	0.000000	759.000000		1
4547.897949	1703.512817	2.177119	3.546299	4047.999268	58208.992188	632.955872	372.780853	81.836258	24.703831	32.613621	101.655449	129.079132	86.258339	0.775124	16160.685547	3.657811	3.231345	0.337882	0.549775	3.607240	4.764990	2.801373	2.571454	1.912946	1.392764	1.513399	2.007131	2.110856	1.935801	0.000000	4.208460	783.000000		1
21557.199219	6618.421875	2.821621	5.967034	18445.046875	99998.000000	3010.416748	1835.453613	466.187286	157.631470	126.766335	603.413635	846.924194	461.678864	3.053782	0.000000	4.333592	3.820755	0.450499	0.775759	4.265880	4.999991	3.478627	3.263743	2.668561	2.197643	2.103004	2.780615	2.927845	2.664340	0.484838	0.000000	822.000000		1
10769.849609	1464.590942	2.016765	3.567886	4403.125488	67588.242188	630.818848	394.404022	88.558807	36.557724	28.718859	82.406754	144.229538	79.501869	0.682587	0.000000	4.032210	3.165716	0.304655	0.552411	3.643761	4.829871	2.799905	2.595941	1.947232	1.562979	1.458167	1.915963	2.159054	1.900377	0.000000	0.000000	858.000000		1
6399.229492	2156.967285	3.830003	7.459564	8881.676758	99998.000000	1412.518921	874.650085	217.909317	120.382996	75.465256	311.790649	437.520844	234.644760	1.485453	0.000000	3.806128	3.333843	0.583199	0.872713	3.948495	4.999991	3.149994	2.941834	2.338276	2.080565	1.877747	2.493863	2.640999	2.370411	0.171859	0.000000	907.000000		1
31133.685547	12837.178711	2.044519	11.101460	24825.318359	99998.000000	4139.197754	2496.656494	581.438965	259.009399	169.402100	778.779724	1043.447754	595.587158	2.467387	0.000000	4.493230	4.108469	0.310591	1.045380	4.394895	4.999991	3.616916	3.397359	2.764504	2.413316	2.228919	2.891415	3.018471	2.774945	0.392237	0.000000	1024.000000		1
13087.167969	4423.524414	3.018980	6.673211	10786.773438	99998.000000	1700.111450	1043.469360	270.613495	105.685898	69.791176	368.414276	506.319061	330.863586	1.035160	0.000000	4.116846	3.645768	0.479860	0.824335	4.032892	4.999991	3.230477	3.018480	2.432349	2.024017	1.843801	2.566336	2.704424	2.519649	0.015007	0.000000	1059.000000		1
19882.390625	4966.990234	2.722941	4.261727	9395.738281	99998.000000	1471.924072	917.295105	259.465790	83.584740	68.570015	340.543427	474.427032	232.091431	2.571090	99998.000000	4.298469	3.696093	0.435038	0.629586	3.972931	4.999991	3.167885	2.962509	2.414080	1.922127	1.836134	2.532172	2.676169	2.365659	0.410117	4.999991	1152.000000		1
11695.717773	3812.975098	3.123827	4.122959	13720.759766	99998.000000	2259.797607	1350.298218	348.940460	147.211517	77.161308	446.685730	587.735962	335.017365	1.977622	99998.000000	4.068027	3.581264	0.494687	0.615209	4.137378	4.999991	3.354069	3.130430	2.542751	2.167942	1.887400	2.650002	2.769182	2.525067	0.296143	4.999991	1193.000000		1
5616.841797	1260.678711	2.087691	0.656836	2573.848633	50821.007812	314.599945	204.707825	78.567497	42.672775	12.205438	78.678513	118.875046	53.243832	0.824239	0.000000	3.749492	3.100605	0.319666	0.000000	3.410583	4.706043	2.497759	2.311134	1.895243	1.630151	1.086553	1.895856	2.075091	1.726269	0.000000	0.000000	1213.000000		1
16198.432617	4828.974609	2.793867	5.680247	13317.458984	99998.000000	2175.590088	1326.914307	271.538605	88.120918	94.639946	378.010864	514.472473	258.247711	1.472416	0.000000	4.209473	3.683855	0.446206	0.754367	4.124422	4.999991	3.337577	3.122843	2.433832	1.945079	1.976074	2.577504	2.711362	2.412036	0.168030	0.000000	1258.000000		1
7738.648438	4429.506836	3.725156	5.970118	15494.202148	99998.000000	2525.076416	1540.308960	378.282227	160.471603	111.045433	495.048004	644.257812	362.829620	2.009025	0.000000	3.888665	3.646355	0.571145	0.775983	4.190169	4.999991	3.402275	3.187608	2.577816	2.205398	2.045501	2.694647	2.809060	2.559703	0.302985	0.000000	1285.000000		1
19791.527344	4386.976074	2.516331	5.729587	10373.580078	99998.000000	1652.220947	1015.897644	236.097214	127.487930	61.856716	312.253204	420.547943	233.633301	4.061168	99998.000000	4.296479	3.642165	0.400768	0.758123	4.015929	4.999991	3.218068	3.006850	2.373091	2.105469	1.791387	2.494507	2.623816	2.368535	0.608651	4.999991	1427.000000		1
5269.569824	2672.096680	1.871829	1.147151	0.000000	10145.328125	0.000000	0.000000	0.000000	0.000000	0.000000	0.000000	0.000000	18.086128	0.446343	0.000000	3.721775	3.426852	0.272266	0.059621	0.000000	4.006266	0.000000	0.000000	0.000000	0.000000	0.000000	0.000000	0.000000	1.257346	0.000000	0.000000	1471.000000		1
11479.636719	2526.957275	2.315888	4.807549	8620.517578	99998.000000	1374.934204	821.760864	165.473419	52.001087	51.516941	238.163315	310.578735	156.919128	0.481193	99998.000000	4.059928	3.402598	0.364717	0.681924	3.935533	4.999991	3.138282	2.914746	2.218728	1.716012	1.711950	2.376875	2.492172	2.195676	0.000000	4.999991	1490.000000		1
5822.740234	1477.209595	1.933504	2.294302	4731.830566	68176.515625	674.012756	420.353668	98.695061	68.588516	21.216122	88.873352	124.274673	91.685722	0.229024	99998.000000	3.765127	3.169442	0.286345	0.360651	3.675029	4.833635	2.828668	2.623615	1.994295	1.836251	1.326666	1.948772	2.094383	1.962302	0.000000	4.999991	1507.000000		1
24418.119141	6086.347656	3.570970	5.242356	11983.862305	99998.000000	1907.819702	1192.938110	313.360291	136.085388	81.756081	384.915344	502.257782	261.186493	1.931985	0.000000	4.387712	3.784357	0.552786	0.719526	4.078597	4.999991	3.280537	3.076618	2.496044	2.133811	1.912520	2.585365	2.700927	2.416951	0.286004	0.000000	1563.000000		1
34652.347656	13891.774414	2.920300	9.312891	30350.730469	99998.000000	5018.180176	3061.575928	759.928833	285.702240	190.390030	917.942688	1171.466064	609.938843	4.653854	99998.000000	4.539732	4.142758	0.465428	0.969085	4.482169	4.999991	3.700546	3.485945	2.880773	2.455914	2.279644	2.962816	3.068730	2.785286	0.667813	4.999991	1600.000000		1
14963.459961	4068.987061	3.789915	5.708001	9697.026367	99998.000000	1567.097412	944.993225	215.047607	107.369614	77.081131	309.203400	400.349457	185.073669	1.386246	0.000000	4.175032	3.609486	0.578629	0.756484	3.986639	4.999991	3.195096	2.975429	2.332535	2.030881	1.886948	2.490244	2.602439	2.267345	0.141840	0.000000	1659.000000		1
7373.268555	2355.171631	1.033052	3.885511	3936.389404	59729.300781	582.086548	362.888214	81.910271	62.908272	26.896370	105.966515	174.184982	105.140076	1.271877	99998.000000	3.867660	3.372023	0.014122	0.589448	3.595098	4.776187	2.764987	2.559773	1.913338	1.798708	1.429694	2.025169	2.241011	2.021768	0.104445	4.999991	1731.000000		1
22923.314453	5965.091797	3.611058	6.488186	13942.576172	99998.000000	2253.429688	1378.653198	325.223419	129.116135	84.867577	390.120697	520.069458	305.839050	3.800939	0.000000	4.360277	3.775617	0.557634	0.812123	4.144343	4.999991	3.352844	3.139455	2.512182	2.110981	1.928742	2.591199	2.716061	2.485493	0.579891	0.000000	1803.000000		1
5117.726562	533.825989	1.840992	3.925599	2261.441406	49164.101562	305.650940	181.527359	78.354721	45.485146	30.942234	116.873695	154.368881	133.189758	0.064014	0.000000	3.709077	2.727400	0.265052	0.593906	3.354385	4.691648	2.485226	2.258942	1.894065	1.657870	1.490552	2.067717	2.188560	2.124471	0.000000	0.000000	1859.000000		1
11094.700195	4665.625977	2.507080	5.763508	10375.115234	99998.000000	1649.732422	1019.453186	225.008087	89.385254	55.602894	292.751648	401.030975	199.622742	0.974067	0.000000	4.045115	3.668910	0.399168	0.760687	4.015993	4.999991	3.217413	3.008367	2.352198	1.951266	1.745097	2.466499	2.603178	2.300210	0.000000	0.000000	1973.000000		1
5882.771484	1254.492676	2.692104	4.810632	11072.768555	99998.000000	1767.494263	1086.900757	270.780029	99.475243	70.198227	334.816925	429.657318	254.615051	1.440803	99998.000000	3.769582	3.098468	0.430092	0.682202	4.044256	4.999991	3.247358	3.036190	2.432617	1.997715	1.846326	2.524807	2.633122	2.405884	0.158605	4.999991	2034.000000		1
7587.606934	1614.361938	1.683721	3.071404	4052.427490	57869.707031	609.007568	365.546387	89.409920	24.922777	27.235580	115.248566	126.069405	105.399109	0.369652	99998.000000	3.880105	3.208001	0.226270	0.487337	3.607715	4.762451	2.784623	2.562943	1.951386	1.396596	1.435137	2.061635	2.100610	2.022837	0.000000	4.999991	2054.000000		1
20938.591797	4200.520996	1.224244	5.396543	14242.012695	99998.000000	2296.447998	1402.644775	332.797089	143.498703	98.013550	463.751129	603.231750	310.119263	2.023010	0.000000	4.320948	3.623303	0.087868	0.732116	4.153572	4.999991	3.361057	3.146948	2.522180	2.156848	1.991286	2.666285	2.780484	2.491529	0.305998	0.000000	2080.000000		1
9831.027344	4468.263672	3.321187	3.111492	9553.357422	99998.000000	1482.528931	912.203857	221.313766	71.585915	65.609627	260.033173	353.334778	176.929504	1.653117	99998.000000	3.992599	3.650139	0.521293	0.492969	3.980156	4.999991	3.171003	2.960092	2.345008	1.854828	1.816968	2.415029	2.548186	2.247800	0.218304	4.999991	2119.000000		1
7972.065918	3238.896973	1.760815	4.520761	9476.517578	99998.000000	1492.344482	936.152161	311.019714	118.310722	92.542999	417.575226	486.342621	320.838348	2.005785	0.000000	3.901571	3.510397	0.245714	0.655212	3.976649	4.999991	3.173869	2.971346	2.492788	2.073024	1.966344	2.620735	2.686942	2.506286	0.302284	0.000000	2177.000000		1
13645.512695	4022.308594	1.492530	6.115054	14715.462891	99998.000000	2357.783447	1464.825195	319.947144	127.697624	118.825706	515.132385	695.808655	286.923401	1.509987	99998.000000	4.134990	3.604475	0.173923	0.786400	4.167774	4.999991	3.372504	3.165786	2.505078	2.106183	2.074910	2.711919	2.842490	2.457766	0.178973	4.999991	2213.000000		1
5649.684082	1969.374268	1.569623	3.984190	3614.625977	55979.066406	522.773926	328.751221	79.853416	27.809156	29.955439	82.440674	104.304382	104.230370	1.290915	0.000000	3.752024	3.294328	0.195795	0.600340	3.558063	4.748025	2.718314	2.516867	1.902293	1.444188	1.476476	1.916142	2.018302	2.017994	0.110898	0.000000	2288.000000		1
4720.729004	861.793945	2.063021	3.188586	1886.569702	35724.441406	234.996307	149.820358	47.834957	17.577311	10.339776	25.752302	42.160877	29.412701	1.540748	99998.000000	3.674009	2.935403	0.314504	0.503598	3.275673	4.552966	2.371061	2.175571	1.679745	1.244952	1.014511	1.410816	1.624910	1.468535	0.187732	4.999991	2318.000000		1
30876.445312	8513.924805	2.439237	7.148107	21474.500000	99998.000000	3533.760986	2153.066406	551.292297	258.090424	141.577530	690.177734	938.135010	565.181458	3.016506	0.000000	4.489627	3.930130	0.387254	0.854191	4.331923	4.999991	3.548237	3.333057	2.741382	2.411772	2.150994	2.838961	2.972265	2.752188	0.479504	0.000000	2387.000000		1
8841.337891	1984.700439	3.271847	3.934851	4992.955566	72987.984375	750.933533	457.158112	95.336868	51.705048	32.333000	134.777893	181.012375	125.613014	1.852441	99998.000000	3.946518	3.297695	0.514793	0.594928	3.698358	4.863251	2.875602	2.660066	1.979261	1.713533	1.509646	2.129619	2.257708	2.099035	0.267744	4.999991	2433.000000		1
11667.504883	5359.491699	3.580221	5.970118	14463.993164	99998.000000	2320.500977	1422.803101	367.920868	165.288391	104.532578	478.377319	635.120667	324.424744	2.789095	99998.000000	4.066978	3.729124	0.553910	0.775983	4.160288	4.999991	3.365582	3.153145	2.565754	2.218242	2.019252	2.679770	2.802856	2.511114	0.445463	4.999991	2496.000000		1
9478.136719	1600.059570	1.289003	2.084607	7175.755371	99998.000000	1118.068115	666.266418	184.974991	58.239491	44.680290	221.100983	265.115173	212.531281	2.669930	99998.000000	3.976723	3.204136	0.110254	0.319024	3.855868	4.999991	3.048468	2.823648	2.267113	1.765218	1.650116	2.344591	2.423434	2.327423	0.426500	4.999991	2531.000000		1
4285.478027	1232.339111	2.059937	3.099157	2797.669678	47487.371094	385.100372	257.418182	71.043175	59.858452	28.253214	101.741791	135.009171	85.919128	0.798096	0.000000	3.631999	3.090730	0.313854	0.491244	3.446796	4.676578	2.585574	2.410639	1.851522	1.777125	1.451068	2.007499	2.130363	1.934090	0.000000	0.000000	2603.000000		1
5285.253906	30.788048	2.019849	3.904013	2229.891602	40285.054688	287.703583	187.337128	55.957523	36.200008	20.867661	30.541349	66.833870	25.952745	0.935688	42580.257812	3.723066	1.488382	0.305319	0.591511	3.348284	4.605144	2.458945	2.272624	1.747859	1.558709	1.319474	1.484888	1.824997	1.414183	0.000000	4.629208	2636.000000		0
24412.357422	11877.701172	2.278883	11.832306	31114.501953	99998.000000	5111.525391	3138.632324	830.318237	331.649933	259.786499	1200.067749	1454.124634	857.714172	4.547447	0.000000	4.387609	4.074732	0.357722	1.073069	4.492963	4.999991	3.708550	3.496740	2.919245	2.520680	2.414617	3.079206	3.162602	2.933343	0.657768	0.000000	2758.000000		1
16121.461914	2873.486328	2.115445	5.325617	8276.036133	99998.000000	1289.776855	792.033630	205.580521	86.168915	71.909706	339.942108	474.291351	277.903442	3.490683	0.000000	4.207405	3.458409	0.325402	0.726370	3.917822	4.999991	3.110515	2.898744	2.312982	1.935351	1.856788	2.531405	2.676045	2.443894	0.542910	0.000000	2818.000000		1
6615.233398	5359.232422	1.544953	4.033530	12891.884766	99998.000000	2041.811279	1258.769775	303.066772	126.451790	94.235970	385.735626	526.570007	289.815948	1.280004	99998.000000	3.820545	3.729103	0.188915	0.605685	4.110316	4.999991	3.310016	3.099946	2.481538	2.101925	1.974217	2.586290	2.721456	2.462122	0.107211	4.999991	2838.000000		1
12014.128906	1475.094116	1.702224	4.363490	6220.246582	88989.484375	961.509766	595.645752	151.541092	69.778839	42.315063	158.877304	188.888245	153.126129	1.961807	0.000000	4.079692	3.168820	0.231017	0.639834	3.793808	4.949339	2.982954	2.774988	2.180530	1.843724	1.626495	2.201062	2.276205	2.185049	0.292656	0.000000	2873.000000		1
21911.660156	5844.233887	2.266548	4.681116	14528.800781	99998.000000	2354.138428	1434.684814	337.034149	140.599991	102.824188	505.270599	698.102966	302.018280	2.079954	99998.000000	4.340675	3.766728	0.355365	0.670349	4.162230	4.999991	3.371832	3.156756	2.527674	2.147985	2.012095	2.703524	2.843920	2.480033	0.318054	4.999991	2905.000000		1
5917.685547	1395.194458	3.136162	3.601807	5167.205078	80166.132812	724.203735	470.510681	114.548561	70.352417	31.833435	191.006775	276.500366	142.308380	0.773941	0.000000	3.772152	3.144635	0.496399	0.556520	3.713256	4.903991	2.859861	2.672570	2.058990	1.847279	1.502884	2.281049	2.441696	2.153230	0.000000	0.000000	2927.000000		1
16645.642578	2952.396240	2.155533	3.466122	7662.023926	99998.000000	1162.964233	737.614868	185.264862	83.439804	68.915390	219.321671	264.825317	175.566498	2.099257	0.000000	4.221301	3.470175	0.333555	0.539844	3.884343	4.999991	3.065566	2.867830	2.267793	1.921373	1.838316	2.341082	2.422960	2.244442	0.322066	0.000000	2981.000000		1
5824.503906	1281.154663	1.961258	3.743659	5664.415039	80620.054688	852.629089	542.041077	127.043869	55.902016	40.292130	153.150803	222.288223	126.772499	1.913362	0.000000	3.765259	3.107602	0.292535	0.573296	3.753155	4.906443	2.930760	2.734032	2.103954	1.747427	1.605220	2.185119	2.346916	2.103025	0.281797	0.000000	3060.000000		1
11348.226562	3118.214844	3.185502	5.476720	9287.804688	99998.000000	1497.657837	906.569824	239.347473	145.133087	88.145592	353.948456	453.568634	236.821884	3.787079	0.000000	4.054928	3.493906	0.503178	0.738521	3.967913	4.999991	3.175413	2.957401	2.379029	2.161767	1.945201	2.548940	2.656643	2.374422	0.578304	0.000000	3180.000000		1
15421.611328	2653.199463	2.032184	6.392591	9046.933594	99998.000000	1433.294067	878.150146	240.568634	96.517937	73.294304	326.564850	410.791016	247.815414	1.346453	0.000000	4.188130	3.423770	0.307963	0.805677	3.956501	4.999991	3.156335	2.943569	2.381239	1.984608	1.865070	2.513969	2.613621	2.394128	0.129191	0.000000	3356.000000		1
6712.041016	1195.250977	3.074487	4.992573	4108.875488	69224.257812	603.114563	361.315491	118.520416	38.380211	36.872265	186.791306	262.845551	184.574097	0.464819	0.000000	3.826855	3.077459	0.487773	0.698324	3.613723	4.840258	2.780400	2.557887	2.073793	1.584107	1.566700	2.271357	2.419701	2.266171	0.000000	0.000000	3387.000000		1
4387.870605	1493.022949	0.403970	1.665219	4078.966064	59502.695312	598.596863	365.632721	70.793388	25.678293	32.595119	91.577789	95.265938	66.880127	1.786904	99998.000000	3.642254	3.174067	0.000000	0.221471	3.610550	4.774537	2.777134	2.563045	1.849993	1.409566	1.513153	1.961790	1.978938	1.825297	0.252101	4.999991	3427.000000		1
6456.972656	1688.618286	1.649800	4.992573	5235.361816	77033.671875	813.120239	499.084625	126.464127	59.701183	35.715862	166.410873	219.852066	122.979500	0.769326	0.000000	3.810029	3.227531	0.217431	0.698324	3.718947	4.886681	2.910155	2.698174	2.101967	1.775983	1.552861	2.221182	2.342131	2.089833	0.000000	0.000000	3468.000000		1
3893.346680	167.724548	2.143198	3.860841	1819.963989	42490.011719	247.676651	146.175385	73.349808	15.064064	16.279057	98.408272	114.647240	48.134079	1.080560	0.000000	3.590323	2.224597	0.331062	0.586682	3.260063	4.628287	2.393885	2.164874	1.865399	1.177942	1.211629	1.993032	2.059364	1.682453	0.033649	0.000000	3523.000000		0
11308.905273	3927.702637	1.834825	4.237057	7899.848145	99998.000000	1264.024536	761.899353	204.507385	115.239319	67.459869	265.047333	356.316772	214.245834	2.550341	0.000000	4.053421	3.594139	0.263595	0.627064	3.897619	4.999991	3.101756	2.881898	2.310709	2.061601	1.829046	2.423323	2.551836	2.330912	0.406598	0.000000	3553.000000		1
16175.782227	6019.254395	2.118529	3.663482	12534.256836	99998.000000	2012.312256	1236.832153	320.789001	130.102936	84.815147	394.330017	499.266541	237.312195	2.101987	99998.000000	4.208865	3.779543	0.326034	0.563894	4.098099	4.999991	3.303695	3.092311	2.506219	2.114287	1.928473	2.595860	2.698333	2.375320	0.322630	4.999991	3610.000000		1
8702.902344	760.838501	2.260381	3.607974	3166.604980	54794.554688	435.522583	271.467682	87.097115	34.877087	19.362795	72.939674	88.956612	62.939106	0.508485	0.000000	3.939664	2.881293	0.354182	0.557263	3.500594	4.738738	2.639011	2.433718	1.940004	1.542540	1.286968	1.862964	1.949178	1.798921	0.000000	0.000000	3638.000000		1
15421.724609	2952.177246	2.969640	3.543216	12302.297852	99998.000000	1987.549805	1198.883667	271.695892	92.598511	84.639374	403.257446	522.416199	257.214661	3.148995	0.000000	4.188133	3.470142	0.472704	0.549398	4.089986	4.999991	3.298318	3.078777	2.434083	1.966604	1.927572	2.605582	2.718017	2.410296	0.498172	0.000000	3708.000000		1
20582.279297	4363.348633	2.275799	6.371004	13631.975586	99998.000000	2172.099121	1344.781494	362.357819	160.169388	114.474548	498.979767	671.955933	386.648407	3.095176	0.000000	4.313493	3.639820	0.357134	0.804208	4.134559	4.999991	3.336880	3.128652	2.559138	2.204580	2.058709	2.698083	2.827341	2.587316	0.490685	0.000000	3762.000000		1
5326.893555	1500.667603	3.062153	4.366574	6192.027344	89153.851562	941.921814	594.347473	150.141068	112.352936	58.763725	215.269638	282.889862	248.817627	0.576933	0.000000	3.726474	3.176285	0.486027	0.640141	3.791833	4.950140	2.974015	2.774040	2.176500	2.050584	1.769109	2.332983	2.451617	2.395881	0.000000	0.000000	3851.000000		1
12196.489258	5117.291992	0.576659	5.415045	12296.522461	99998.000000	1936.828491	1214.968384	281.193787	99.586258	90.742096	404.586517	554.009094	370.036316	2.291527	0.000000	4.086235	3.709040	0.000000	0.733602	4.089782	4.999991	3.287091	3.084565	2.449006	1.998199	1.957809	2.607011	2.743517	2.568244	0.360125	0.000000	4007.000000		1
11461.988281	2317.531494	2.442321	3.274930	6860.467773	98537.890625	1054.836060	650.301941	159.432373	72.474030	40.893459	212.731720	275.673920	179.544525	1.644757	0.000000	4.059260	3.365026	0.387803	0.515202	3.836354	4.993603	3.023185	2.813115	2.202576	1.860182	1.611654	2.327832	2.440396	2.254172	0.216102	0.000000	4030.000000		1
14592.097656	2912.831787	3.185502	5.023410	9488.578125	99998.000000	1516.829468	932.467102	252.314590	103.829483	56.022282	270.681335	346.787994	180.087265	1.188830	99998.000000	4.164118	3.464315	0.503178	0.700999	3.977201	4.999991	3.180937	2.969634	2.401942	2.016321	1.748361	2.432458	2.540064	2.255483	0.075120	4.999991	4091.000000		1
5644.145508	0.000000	2.201789	2.911049	2685.171631	47171.851562	384.758087	233.371185	75.890808	38.395630	22.532879	66.581001	108.325577	65.063805	0.497020	0.000000	3.751598	0.000000	0.342776	0.464050	3.428972	4.673683	2.585188	2.368047	1.880189	1.584282	1.352817	1.823350	2.034731	1.813339	0.000000	0.000000	4131.000000		0
6734.669434	583.350830	2.883296	5.193016	3089.391357	50977.859375	436.749908	270.530243	66.096855	38.152016	24.195015	66.655014	75.773628	30.294649	0.720138	0.000000	3.828316	2.765930	0.459889	0.715420	3.489873	4.707382	2.640233	2.432216	1.820181	1.581517	1.383726	1.823833	1.879518	1.481366	0.000000	0.000000	4157.000000		1
5241.952148	725.813416	2.627345	5.032661	2571.619141	43189.894531	350.062927	225.544647	61.162876	33.649757	23.772543	53.339428	90.193192	54.005516	0.049511	99998.000000	3.719493	2.860825	0.419517	0.701798	3.410207	4.635382	2.544146	2.353233	1.786488	1.526982	1.376076	1.727048	1.955174	1.732438	0.000000	4.999991	4227.000000		1
7669.471191	2229.120605	0.854196	5.230021	4007.019287	65623.296875	613.886047	370.474213	100.428123	55.747829	33.026840	131.024979	139.280151	137.759857	1.666994	0.000000	3.884765	3.348134	0.000000	0.718503	3.602821	4.817058	2.788088	2.568758	2.001855	1.746228	1.518867	2.117354	2.143889	2.139123	0.221934	0.000000	4272.000000		1
13299.351562	1297.273438	2.214124	4.742790	6627.398438	92926.382812	1020.896362	637.217590	164.391022	63.401669	40.810200	165.889725	212.044037	123.263206	0.177381	99998.000000	4.123830	3.113032	0.345202	0.676034	3.821343	4.968139	3.008982	2.804288	2.215878	1.802101	1.610769	2.219820	2.326426	2.090833	0.000000	4.999991	4320.000000		1
5809.474121	1279.224243	1.597377	3.894762	3187.879639	56026.636719	462.462128	282.001740	81.783836	54.767200	23.155794	75.656448	95.293694	73.220291	0.002442	0.000000	3.764137	3.106947	0.203407	0.590481	3.503502	4.748394	2.665076	2.450252	1.912668	1.738521	1.364660	1.878846	1.979064	1.864631	0.000000	0.000000	4356.000000		1
4026.816895	1666.696045	2.716774	6.278492	8347.369141	99998.000000	1350.279785	813.610535	214.581955	102.620659	82.616447	356.190338	454.811371	240.914001	2.843168	0.000000	3.604962	3.221856	0.434053	0.797855	3.921550	4.999991	3.130424	2.910417	2.331593	2.011235	1.917067	2.551682	2.657831	2.381862	0.453803	0.000000	4435.000000		1
14854.270508	4008.437988	2.285050	3.990358	11906.987305	99998.000000	1942.354492	1173.633911	347.198151	194.472900	94.066368	425.340088	526.977051	334.770691	2.534417	99998.000000	4.171851	3.602975	0.358896	0.601012	4.075802	4.999991	3.288328	3.069533	2.540577	2.288859	1.973434	2.628736	2.721792	2.524747	0.403878	4.999991	4472.000000		1
5935.447754	2048.527588	2.100026	3.657314	2865.536377	47787.507812	430.733551	256.770599	83.618660	38.093426	29.338690	60.003387	72.489449	47.730110	0.691363	0.000000	3.773453	3.311442	0.322225	0.563162	3.457206	4.679315	2.634209	2.409545	1.922303	1.580850	1.467441	1.778176	1.860275	1.678792	0.000000	0.000000	4532.000000		1
17014.914062	4639.506348	1.779317	4.896977	11682.386719	99998.000000	1872.828613	1153.450928	272.867706	118.011597	62.932941	334.665833	452.816193	319.068268	1.823443	99998.000000	4.230830	3.666472	0.250253	0.689928	4.067532	4.999991	3.272498	3.061999	2.435952	2.071925	1.798878	2.524611	2.655922	2.503884	0.260892	4.999991	4572.000000		1
9630.941406	1567.371948	2.525582	5.094337	4467.868652	66619.460938	657.980408	408.780396	75.483757	30.775713	30.929899	89.394501	119.251259	62.726330	0.904837	0.000000	3.983669	3.195172	0.402361	0.707088	3.650100	4.823601	2.818213	2.611490	1.877854	1.488208	1.490378	1.951311	2.076463	1.797450	0.000000	0.000000	4597.000000		1
32442.156250	12678.998047	1.588125	14.752606	41735.355469	99998.000000	6949.405762	4221.225098	962.089478	351.009644	287.848511	1360.230957	1711.656982	894.213318	4.027987	99998.000000	4.511110	4.103085	0.200885	1.168869	4.620504	4.999991	3.841948	3.625438	2.983216	2.545319	2.459164	3.133613	3.233417	2.951441	0.605088	4.999991	4627.000000		1
8022.075195	1907.372559	2.087691	2.904882	5003.770020	74912.757812	734.734680	462.977112	117.354759	65.917999	38.355541	161.979538	199.138596	106.234802	2.287135	99998.000000	3.904287	3.280436	0.319666	0.463128	3.699297	4.874556	2.866131	2.665560	2.069501	1.819004	1.583828	2.209460	2.299155	2.026267	0.359292	4.999991	4662.000000		1
16120.888672	1977.873047	2.211041	4.089037	10119.563477	99998.000000	1656.609131	996.096985	220.900543	127.990578	85.191368	385.741791	481.485718	246.581924	2.221238	0.000000	4.207389	3.296198	0.344597	0.611621	4.005162	4.999991	3.219220	2.998302	2.344197	2.107178	1.930396	2.586297	2.682583	2.391961	0.346595	0.000000	4701.000000		1
5086.562500	2237.693359	2.454656	4.033530	4631.840332	68520.234375	663.549683	426.370056	91.895416	40.822533	28.123697	124.271591	168.874786	104.452400	1.168863	99998.000000	3.706424	3.349801	0.389991	0.605685	3.665754	4.835819	2.821873	2.629787	1.963294	1.610900	1.449072	2.094372	2.227565	2.018919	0.067764	4.999991	4742.000000		1
45074.898438	10361.248047	2.963473	12.766679	31778.945312	99998.000000	5198.708496	3213.644287	781.160339	328.714203	238.055374	1113.645996	1468.766235	820.820312	4.659286	99998.000000	4.653935	4.015412	0.471801	1.106078	4.502140	4.999991	3.715895	3.506998	2.892740	2.516819	2.376678	3.046747	3.166953	2.914248	0.668319	4.999991	4817.000000		1
15820.270508	862.854797	0.724679	1.948923	7651.825684	99998.000000	1196.459839	729.572510	171.921524	88.315193	46.632298	193.553940	246.298218	119.504128	2.461837	0.000000	4.199214	2.935938	0.000000	0.289795	3.883765	4.999991	3.077898	2.863069	2.235330	1.946035	1.668687	2.286802	2.391461	2.077383	0.391259	0.000000	4867.000000		1
10673.969727	773.229004	2.318972	4.859972	6546.925293	89224.390625	1010.368469	627.050537	130.278717	62.522804	42.148540	167.243484	161.877777	123.978630	2.530296	0.000000	4.028326	2.888308	0.365295	0.686634	3.816037	4.950484	3.004480	2.797302	2.114873	1.796038	1.624783	2.223349	2.209187	2.093347	0.403171	0.000000	5041.000000		1
14433.415039	7739.789551	1.674470	8.011553	22970.955078	99998.000000	3737.796631	2298.665039	526.588501	202.780487	163.715683	816.432190	1138.633545	549.648682	1.633384	0.000000	4.159369	3.888729	0.223877	0.903717	4.361179	4.999991	3.572616	3.361476	2.721471	2.307026	2.214090	2.911920	3.056384	2.740085	0.213088	0.000000	5077.000000		1
5467.111328	2669.728271	2.359060	2.100026	5164.426758	73867.421875	726.251343	468.580261	126.809502	36.113663	20.636379	96.200317	163.481323	109.744095	1.475063	0.000000	3.737758	3.426467	0.372739	0.322225	3.713022	4.868453	2.861087	2.670784	2.103152	1.557672	1.314633	1.983176	2.213468	2.040381	0.168811	0.000000	5104.000000		1
11816.377930	4965.639648	2.695188	5.353371	20508.169922	99998.000000	3377.030029	2030.490845	461.176208	196.693192	129.183990	606.781128	814.757690	448.363281	3.294111	0.000000	4.072484	3.695975	0.430589	0.728627	4.311927	4.999991	3.528535	3.307601	2.663867	2.293789	2.111209	2.783032	2.911028	2.651630	0.517738	0.000000	5128.000000		1
5784.236816	69.418045	2.269632	3.191670	2649.239990	52512.917969	368.617798	213.838776	77.013290	32.215820	20.420519	75.412834	108.516769	93.899841	0.260572	0.000000	3.762246	1.841472	0.355955	0.504018	3.423121	4.720266	2.566576	2.330086	1.886566	1.508069	1.310067	1.877445	2.035497	1.972665	0.000000	0.000000	5186.000000		0
18665.728516	7610.312500	2.553336	6.895240	20890.291016	99998.000000	3426.582764	2094.299561	474.525726	214.171829	144.753784	659.852234	876.059326	428.803131	3.362091	0.000000	4.271045	3.881402	0.407108	0.838549	4.319944	4.999991	3.534861	3.321039	2.676260	2.330762	2.160630	2.819447	2.942533	2.632258	0.526609	0.000000	5303.000000		1
22715.800781	7615.656738	4.085954	6.586866	20881.777344	99998.000000	3434.026855	2085.859375	484.328918	214.831741	141.534363	667.774353	907.331543	464.494324	2.514040	99998.000000	4.356328	3.881707	0.611293	0.818679	4.319767	4.999991	3.535804	3.319285	2.685140	2.332098	2.150862	2.824630	2.957766	2.666981	0.400372	4.999991	5334.000000		1
28817.470703	10120.568359	2.451572	7.715514	17458.845703	99998.000000	2800.472656	1730.698975	426.138763	175.372223	151.941971	694.377808	863.403687	515.178650	4.649825	99998.000000	4.459656	4.005205	0.389445	0.887365	4.242015	4.999991	3.447231	3.238222	2.629551	2.243961	2.181678	2.841596	2.936214	2.711958	0.667437	4.999991	5373.000000		1
9637.809570	2737.619873	1.378431	4.122959	9211.512695	99998.000000	1495.021240	904.836792	215.969650	82.523933	71.459480	293.867981	395.396973	150.307587	2.249719	99998.000000	3.983978	3.437373	0.139385	0.615209	3.964331	4.999991	3.174647	2.956570	2.334393	1.916580	1.854060	2.468152	2.597033	2.176981	0.352128	4.999991	5425.000000		1
8666.008789	2602.663086	1.945839	4.181550	5546.877930	81730.476562	846.406128	524.315735	137.525497	60.509121	49.111622	185.203186	268.451782	165.781799	1.925147	0.000000	3.937819	3.415418	0.289107	0.621337	3.744049	4.912384	2.927579	2.719593	2.138383	1.781821	1.691184	2.267648	2.428866	2.219537	0.284464	0.000000	5460.000000		1
6634.546875	1265.967285	1.766982	4.181550	4222.853516	62663.335938	601.822449	391.517639	83.452141	72.369179	45.287788	164.292343	223.456955	139.381912	0.891519	99998.000000	3.821811	3.102422	0.247232	0.621337	3.625606	4.797013	2.779468	2.592751	1.921438	1.859554	1.655981	2.215617	2.349194	2.144207	0.000000	4.999991	5529.000000		1
11018.038086	3602.195312	1.828657	5.643242	12801.271484	99998.000000	2088.024170	1264.228027	303.668091	143.211914	108.418083	495.458130	686.933655	358.660400	2.731467	0.000000	4.042104	3.556567	0.262132	0.751529	4.107253	4.999991	3.319736	3.101825	2.482399	2.155979	2.035102	2.695007	2.836915	2.554683	0.436396	0.000000	5567.000000		1
5328.299805	2239.053467	2.587257	3.191670	5957.721680	93597.578125	884.718506	554.650513	152.497055	75.505341	59.241707	256.567078	325.180237	175.514069	1.004623	99998.000000	3.726589	3.350065	0.412840	0.504018	3.775080	4.971265	2.946805	2.744020	2.183261	1.877978	1.772628	2.409201	2.512124	2.244312	0.002003	4.999991	5594.000000		1
13600.537109	2517.496582	1.708391	6.367920	8441.475586	99998.000000	1326.396240	826.293945	215.180206	93.878258	87.535011	359.736633	482.993652	275.649231	1.558579	99998.000000	4.133556	3.400969	0.232587	0.803998	3.926418	4.999991	3.122673	2.917135	2.332802	1.972565	1.942182	2.555985	2.683941	2.440357	0.192729	4.999991	5669.000000		1
20086.283203	4306.324219	2.180203	5.735754	14291.871094	99998.000000	2366.097168	1415.337402	322.133514	163.505997	104.881035	515.132385	636.030396	411.364594	1.266350	0.000000	4.302899	3.634107	0.338497	0.758591	4.155089	4.999991	3.374032	3.150860	2.508036	2.213534	2.020697	2.711919	2.803478	2.614227	0.102554	0.000000	5699.000000		1
5460.530273	2521.400391	2.167868	4.446751	7864.724121	99998.000000	1253.718628	749.903564	190.695328	95.956696	60.654057	322.907532	468.666626	257.452087	1.712991	0.000000	3.737235	3.401642	0.336033	0.648043	3.895684	4.999991	3.098200	2.875005	2.280340	1.982075	1.782860	2.509078	2.670864	2.410697	0.233755	0.000000	5721.000000		1
24176.150391	5186.281250	2.722941	8.107149	17124.345703	99998.000000	2839.250732	1699.352783	387.996002	190.112488	160.570282	629.976990	840.096802	459.147125	2.795975	99998.000000	4.383387	3.714856	0.435038	0.908868	4.233614	4.999991	3.453204	3.230283	2.588827	2.279011	2.205665	2.799325	2.924329	2.661952	0.446533	4.999991	5805.000000		1
12402.165039	2545.021973	2.272716	4.927814	7387.586426	94775.492188	1131.584106	722.248596	164.400284	45.787354	34.439194	201.550079	258.694855	158.115616	0.513746	99998.000000	4.093497	3.405692	0.356545	0.692654	3.868503	4.976696	3.053687	2.858687	2.215903	1.660746	1.537053	2.304383	2.412788	2.198975	0.000000	4.999991	5855.000000		1
15002.268555	2738.958252	1.282835	2.898715	7707.977539	99998.000000	1186.964966	745.783691	180.121185	113.170128	67.466034	252.135727	340.117889	235.455795	1.636482	0.000000	4.176157	3.437585	0.108171	0.462205	3.886940	4.999991	3.074438	2.872613	2.255565	2.053732	1.829085	2.401634	2.531630	2.371909	0.213911	0.000000	5931.000000		1
5642.668457	1827.010376	1.128648	3.644979	4216.130859	66078.406250	616.914246	388.384552	80.306725	60.373436	34.177078	130.195450	160.329742	114.419044	0.577983	0.000000	3.751485	3.261741	0.052559	0.561695	3.624914	4.820060	2.790225	2.589262	1.904752	1.780846	1.533735	2.114596	2.205014	2.058498	0.000000	0.000000	5985.000000		1
10542.029297	3115.297852	1.134816	4.681116	9166.931641	99998.000000	1459.185059	887.916321	216.688156	65.079224	77.657791	321.637024	416.428070	241.379654	1.273758	99998.000000	4.022924	3.493500	0.054925	0.670349	3.962224	4.999991	3.164110	2.948372	2.335835	1.813442	1.890185	2.507366	2.619540	2.382701	0.105087	4.999991	6006.000000		1
16185.943359	4645.473633	2.019849	5.711084	14251.840820	99998.000000	2262.138184	1400.449097	340.777802	100.807419	100.603889	474.161835	689.912537	401.138916	2.298141	0.000000	4.209138	3.667030	0.305319	0.756719	4.153871	4.999991	3.354519	3.146267	2.532471	2.003493	2.002615	2.675927	2.838794	2.603295	0.361377	0.000000	6043.000000		1
6991.964355	1674.806274	3.342773	3.999609	2583.062988	45844.128906	351.842255	225.011169	78.882034	14.697099	29.643980	56.524933	71.397804	47.036266	0.326300	99998.000000	3.844599	3.223965	0.524107	0.602018	3.412135	4.661283	2.546348	2.352204	1.896978	1.167232	1.471936	1.752240	1.853685	1.672433	0.000000	4.999991	6082.000000		1
9035.298828	1923.099609	2.192538	4.385077	6222.494629	89976.398438	1003.201904	592.071655	136.486282	66.679680	49.987404	184.842392	255.598770	166.139511	0.741233	0.000000	3.955943	3.284002	0.340947	0.641977	3.793965	4.954129	3.001388	2.772374	2.135089	1.823994	1.698861	2.266802	2.407559	2.220473	0.000000	0.000000	6121.000000		1
11331.136719	1982.455444	2.864793	3.675817	6713.851074	94467.882812	1024.800415	636.014954	161.230194	48.834087	32.696880	178.807510	273.225433	143.606628	2.083933	99998.000000	4.054274	3.297204	0.457093	0.565354	3.826972	4.975284	3.010639	2.803467	2.207446	1.688723	1.514506	2.252386	2.436521	2.157175	0.318884	4.999991	6158.000000		1
5539.116211	433.061768	2.544085	2.448488	2766.998779	46133.332031	357.846283	247.377518	61.181377	62.168175	8.461780	49.725288	50.548645	24.232019	0.856618	0.000000	3.743440	2.636550	0.405532	0.388898	3.442009	4.664015	2.553696	2.393360	1.786619	1.793568	0.927462	1.696577	1.703709	1.384390	0.000000	0.000000	6196.000000		1
10994.792969	4103.947266	5.288612	9.547256	11624.260742	99998.000000	1922.008057	1145.090820	290.364838	158.676865	80.285141	399.698792	530.927307	331.091766	0.409791	0.000000	4.041187	3.613202	0.723342	0.979879	4.065365	4.999991	3.283755	3.058840	2.462944	2.200514	1.904635	2.601733	2.725035	2.519948	0.000000	0.000000	6231.000000		1
24476.605469	6300.127441	2.056854	7.083348	19104.619141	99998.000000	3093.927490	1913.509277	431.279358	203.403412	128.875610	622.246033	857.020325	425.808807	2.987760	99998.000000	4.388751	3.799349	0.313203	0.850239	4.281138	4.999991	3.490510	3.281831	2.634759	2.308358	2.110171	2.793962	2.932991	2.629215	0.475346	4.999991	6298.000000		1
3443.833008	583.064087	2.278883	1.800903	2068.269775	36354.132812	245.459442	165.732452	21.259295	23.599854	9.649018	26.147020	32.588951	33.261208	0.228901	0.000000	3.537042	2.765716	0.357722	0.255490	3.315607	4.560554	2.389980	2.219408	1.327549	1.372909	0.984483	1.417422	1.513070	1.521938	0.000000	0.000000	6321.000000		1
6583.742188	309.277405	3.974939	4.933982	2654.007324	46138.890625	357.747620	225.951706	58.294998	38.815022	17.065411	46.117313	70.784142	82.943321	0.638241	99998.000000	3.818473	2.490348	0.599330	0.693198	3.423902	4.664067	2.553577	2.354016	1.765631	1.589000	1.232117	1.663864	1.849936	1.918781	0.000000	4.999991	6350.000000		1
21915.800781	5288.507324	2.544085	5.464385	15924.957031	99998.000000	2615.621094	1569.129639	440.857452	187.855194	120.000610	563.935669	713.469238	461.318054	4.707092	99998.000000	4.340757	3.723333	0.405532	0.737541	4.202078	4.999991	3.417575	3.195659	2.644298	2.273823	2.079183	2.751230	2.853375	2.664001	0.672753	4.999991	6418.000000		1
5829.817383	2530.842773	0.912787	3.163916	3971.701416	57025.121094	559.945312	371.300659	92.379562	26.458479	31.460302	121.209435	133.004730	55.177338	0.906698	99998.000000	3.765655	3.403265	0.000000	0.500225	3.598977	4.756066	2.748146	2.569726	1.965576	1.422565	1.497763	2.083536	2.123867	1.741761	0.000000	4.999991	6459.000000		1
6373.101074	2703.575439	2.408400	4.748958	5381.376953	80078.218750	864.581665	506.349915	126.100243	86.295341	47.945969	205.339996	261.297516	206.493317	2.006374	434.295258	3.804351	3.431938	0.381729	0.676598	3.730893	4.903514	2.936806	2.704451	2.100716	1.935987	1.680752	2.312474	2.417135	2.314906	0.302412	2.637785	6527.000000		1
4286.973633	1123.776123	2.531749	1.976677	2074.258301	45177.070312	255.574097	159.043823	64.912704	28.657185	25.776972	102.410965	138.623306	136.319748	0.202221	99998.000000	3.632151	3.050680	0.403421	0.295936	3.316863	4.654918	2.407517	2.201517	1.812330	1.457234	1.411232	2.010346	2.141836	2.134559	0.000000	4.999991	6575.000000		1
13061.501953	4519.447266	3.506211	5.563065	8954.110352	99998.000000	1396.875122	865.451294	205.830307	97.106934	70.827309	350.272644	469.634918	327.190857	2.125072	99998.000000	4.115993	3.655085	0.544838	0.745314	3.952023	4.999991	3.145158	2.937243	2.313509	1.987250	1.850201	2.544406	2.671760	2.514801	0.327374	4.999991	6612.000000		1
7481.023926	2108.635986	4.770544	4.773628	5837.184570	87557.031250	886.269592	540.341980	121.622658	65.720642	48.864925	155.636292	248.432159	113.293480	1.054537	0.000000	3.873961	3.324002	0.678568	0.678849	3.766203	4.942291	2.947566	2.732669	2.085015	1.817702	1.688997	2.192111	2.395208	2.054205	0.023062	0.000000	6632.000000		1
9433.659180	3808.306396	3.398280	8.526538	12300.697266	99998.000000	1994.315552	1214.413330	292.310669	124.182159	103.465599	371.775543	501.887726	327.764435	1.878271	99998.000000	3.974680	3.580732	0.531259	0.930773	4.089930	4.999991	3.299794	3.084367	2.465845	2.094059	2.014796	2.570281	2.700607	2.515562	0.273758	4.999991	6888.000000		1
16036.397461	5856.840332	1.486362	6.901407	12361.691406	99998.000000	2022.858643	1213.537598	258.938446	99.028099	70.170479	340.083954	463.066559	291.567505	3.090323	0.000000	4.205107	3.767663	0.172125	0.838938	4.092078	4.999991	3.305965	3.084053	2.413197	1.995758	1.846154	2.531586	2.665643	2.464739	0.490004	0.000000	6928.000000		1
2174.590820	626.443054	2.392981	2.479326	314.214478	23496.623047	0.000000	0.000000	13.155230	32.903492	12.544649	32.070885	34.056812	35.506168	0.414837	0.000000	3.337378	2.796882	0.378939	0.394334	2.497226	4.371006	0.000000	0.000000	1.119098	1.517242	1.098459	1.506111	1.532204	1.550304	0.000000	0.000000	6973.000000		1
13435.760742	5738.097656	2.975808	6.796560	13928.982422	99998.000000	2300.182373	1376.775269	364.719940	168.316635	129.421432	620.423584	767.252686	463.344086	2.042269	99998.000000	4.128262	3.758768	0.473605	0.832289	4.143919	4.999991	3.361762	3.138863	2.561960	2.226127	2.112006	2.792688	2.884938	2.665904	0.310113	4.999991	6996.000000		1
7079.302246	2007.187012	2.155533	3.126911	3952.101074	67059.898438	583.983032	362.206696	91.445190	52.448227	29.107410	115.967079	162.611710	68.742706	1.366119	99998.000000	3.849990	3.302588	0.333555	0.495116	3.596828	4.826463	2.766400	2.558956	1.961161	1.719731	1.464004	2.064335	2.211152	1.837227	0.135489	4.999991	7034.000000		1
8457.699219	1580.520996	3.820752	3.318103	3697.359619	58469.007812	543.875916	334.946442	88.145592	30.488926	25.348333	128.669006	177.481506	94.168129	0.873342	99998.000000	3.927252	3.198800	0.582149	0.520890	3.567892	4.766926	2.735500	2.524975	1.945201	1.484142	1.403949	2.109474	2.249153	1.973904	0.000000	4.999991	7079.000000		1
5056.437500	2508.726318	1.736145	5.532228	5956.062500	93236.445312	903.396667	558.822815	172.091125	101.677032	39.212822	195.592300	296.137604	151.867966	2.667199	0.000000	3.703845	3.399453	0.239586	0.742900	3.774959	4.969586	2.955878	2.747274	2.235759	2.007223	1.593428	2.291352	2.471493	2.181466	0.426055	0.000000	7102.000000		1
8974.407227	2943.780273	3.259512	3.666565	4465.244629	68551.460938	614.027893	396.883331	88.583481	30.658531	26.174774	87.683029	131.321014	103.456352	1.413701	0.000000	3.953006	3.468905	0.513153	0.564259	3.649845	4.836017	2.788188	2.598663	1.947353	1.486551	1.417883	1.942916	2.118334	2.014757	0.150358	0.000000	7134.000000		1
6388.180664	1656.994629	3.259512	3.830003	1326.211182	40309.687500	126.420952	94.251389	62.667740	49.759209	31.207436	121.853935	166.046997	89.869400	1.006592	99998.000000	3.805377	3.219321	0.513153	0.583199	3.122613	4.605410	2.101819	1.974288	1.797044	1.696873	1.494258	2.085840	2.220231	1.953612	0.002854	4.999991	7242.000000		1
6856.659180	3477.236084	3.009729	5.566148	6374.865234	94103.375000	1005.866211	610.006714	176.522461	98.938675	48.306767	227.265381	292.023895	153.110718	1.597567	99998.000000	3.836112	3.541234	0.478527	0.745555	3.804471	4.973605	3.002540	2.785335	2.246800	1.995366	1.684008	2.356533	2.465418	2.185006	0.203459	4.999991	7330.000000		1
12083.839844	4241.842773	2.303553	6.426512	13232.834961	99998.000000	2141.780029	1306.734253	290.019470	98.463776	88.965866	447.604675	602.328186	353.347107	1.266289	0.000000	4.082205	3.627555	0.362398	0.807975	4.121653	4.999991	3.330775	3.116187	2.462427	1.993276	1.949223	2.650895	2.779833	2.548202	0.102533	0.000000	7357.000000		1
5170.955078	1150.660156	0.561240	1.344510	2395.815186	42697.558594	312.287140	198.759293	68.671776	40.526493	19.510815	48.562717	90.606415	59.402058	2.202883	0.000000	3.713571	3.060947	0.000000	0.128564	3.379453	4.630403	2.494554	2.298327	1.836778	1.607739	1.290275	1.686303	1.957159	1.773801	0.342991	0.000000	7385.000000		1
22753.904297	8519.383789	2.343642	6.784225	22381.591797	99998.000000	3662.297363	2234.427734	601.674438	242.680984	200.356674	1023.289368	1378.431274	760.693604	4.268010	99998.000000	4.357056	3.930408	0.369891	0.831500	4.349891	4.999991	3.563754	3.349166	2.779361	2.385036	2.301804	3.009999	3.139385	2.881210	0.630225	4.999991	7464.000000		1
16126.892578	2929.891113	2.315888	5.627823	12394.289062	99998.000000	1983.405273	1224.410767	379.176514	161.557068	90.205528	464.839691	674.015869	389.664307	2.346374	99998.000000	4.207551	3.466851	0.364717	0.750340	4.093222	4.999991	3.297411	3.087927	2.578841	2.208326	1.955233	2.667303	2.828670	2.590691	0.370397	4.999991	7608.000000		1
6478.352051	1524.763916	2.241878	2.183287	4985.794922	83475.429688	759.790039	471.398804	156.407227	71.305290	40.847202	165.177383	197.753998	88.336777	2.186913	99998.000000	3.811465	3.183203	0.350612	0.339111	3.697734	4.921559	2.880694	2.673388	2.194257	1.853122	1.611162	2.217951	2.296125	1.946142	0.339831	4.999991	7662.000000		1
8356.006836	1933.935913	3.129995	4.089037	4913.083496	73136.593750	729.251770	459.214966	92.037270	47.702354	26.597246	120.327484	157.983017	147.365707	0.084892	0.000000	3.921999	3.286442	0.495544	0.611621	3.691354	4.864135	2.862878	2.662016	1.963964	1.678540	1.424837	2.080365	2.198610	2.168396	0.000000	0.000000	7696.000000		1
7851.840332	1424.878540	1.304422	2.602675	4832.594727	73117.578125	742.477966	443.016083	86.175079	52.688759	41.818581	149.444153	172.103455	144.843216	1.889686	99998.000000	3.894971	3.153778	0.115418	0.415420	3.684180	4.864022	2.870684	2.646420	1.935382	1.721718	1.621369	2.174479	2.235790	2.160898	0.276390	4.999991	7735.000000		1
19932.199219	6866.132324	2.047602	6.543694	16131.962891	99998.000000	2647.950928	1579.861084	376.342560	127.765465	90.020500	443.857941	615.165771	411.127136	4.125551	99998.000000	4.299555	3.836712	0.311246	0.815823	4.207687	4.999991	3.422910	3.198619	2.575583	2.106413	1.954341	2.647244	2.788992	2.613976	0.615482	4.999991	7806.000000		1
5648.737305	3262.718994	3.290349	4.801381	3456.226562	57332.859375	531.833923	323.681549	73.830872	33.236538	34.809242	98.812241	112.217255	88.956612	1.324734	0.000000	3.751951	3.513580	0.517242	0.681366	3.538602	4.758404	2.725776	2.510118	1.868238	1.521616	1.541695	1.994811	2.050060	1.949178	0.122129	0.000000	7850.000000		1
11676.157227	4584.399902	1.446273	3.194753	7837.192383	99998.000000	1261.998535	765.895874	200.162399	73.497826	50.323532	224.230972	295.397491	166.099426	2.909961	99998.000000	4.067300	3.661283	0.160250	0.504437	3.894161	4.999991	3.101059	2.884170	2.301383	1.866274	1.701771	2.350696	2.470407	2.220368	0.463887	4.999991	7867.000000		1
21625.423828	4541.477539	2.482410	6.340167	14687.083008	99998.000000	2390.298340	1459.037109	333.006775	147.936203	106.903969	431.695679	536.946777	296.371979	2.464628	99998.000000	4.334965	3.657197	0.394873	0.802101	4.166935	4.999991	3.378452	3.164066	2.522453	2.170074	2.028994	2.635178	2.729931	2.471837	0.391751	4.999991	7898.000000		1
10342.147461	2432.255859	2.562587	4.967903	8012.990234	99998.000000	1273.476196	771.236877	202.752747	85.919128	77.460434	333.123962	406.017365	251.864365	1.435821	0.000000	4.014611	3.386009	0.408679	0.696173	3.903795	4.999991	3.104991	2.887188	2.306967	1.934090	1.889080	2.522606	2.608545	2.401167	0.157100	0.000000	8031.000000		1
34675.250000	8054.071777	1.723810	8.199661	25403.251953	99998.000000	4225.807617	2551.904785	631.074829	235.098068	180.663925	895.573242	1197.221436	719.689087	2.579610	99998.000000	4.540020	3.906015	0.236489	0.913796	4.404889	4.999991	3.625910	3.406864	2.800081	2.371249	2.256871	2.952101	3.078175	2.857145	0.411554	4.999991	8075.000000		1
6860.766602	1646.855225	1.927337	2.343642	5454.066895	79414.578125	806.345276	503.697876	106.327309	53.101982	55.679985	191.953491	291.462646	165.035538	0.321153	99998.000000	3.836373	3.216655	0.284958	0.369891	3.736721	4.899900	2.906521	2.702170	2.026645	1.725111	1.745699	2.283196	2.464583	2.217577	0.000000	4.999991	8104.000000		1
7094.375488	595.602539	1.958174	4.903145	4224.401367	65434.777344	595.204773	380.329834	97.785355	50.203266	22.252258	103.709221	144.781540	90.171608	1.811380	0.000000	3.850914	2.774956	0.291851	0.690475	3.625765	4.815809	2.774666	2.580160	1.990274	1.700732	1.347374	2.015817	2.160713	1.955070	0.258010	0.000000	8132.000000		1
13675.104492	4362.312500	2.155533	3.435285	10686.791992	99998.000000	1723.223999	1039.371094	273.543060	137.362061	65.899498	289.587738	378.387085	246.507904	1.842554	99998.000000	4.135931	3.639717	0.333555	0.535963	4.028847	4.999991	3.236342	3.016771	2.437026	2.137867	1.818882	2.461780	2.577936	2.391831	0.265420	4.999991	8158.000000		1
6079.214844	1645.054321	2.214124	3.533965	3059.624023	51236.132812	435.174133	276.099457	81.777664	49.716038	21.660181	59.124523	98.112228	58.991920	1.014003	0.000000	3.783848	3.216180	0.345202	0.548262	3.485668	4.709576	2.638663	2.441066	1.912635	1.696496	1.335662	1.771768	1.991723	1.770792	0.006039	0.000000	8210.000000		1
8990.122070	1715.527100	1.424687	4.249392	5590.438965	78731.929688	822.858704	527.516663	102.565147	37.186806	40.363056	171.431198	205.256729	128.854019	1.139600	99998.000000	3.953766	3.234398	0.153720	0.628327	3.747446	4.896151	2.915325	2.722236	2.011000	1.570389	1.605984	2.234090	2.312297	2.110098	0.056752	4.999991	8230.000000		1
6264.356445	1659.847046	1.927337	3.108409	2666.789551	44374.914062	351.265594	236.356247	65.665131	31.309200	25.866400	64.135597	68.887642	70.839645	0.194290	0.000000	3.796876	3.220068	0.284958	0.492538	3.425989	4.647138	2.545636	2.373567	1.817335	1.495672	1.412736	1.807099	1.838141	1.850276	0.000000	0.000000	8271.000000		1
7607.278320	770.496826	1.982844	3.114576	3720.549316	57807.441406	534.155945	340.173401	108.569191	77.414177	36.884598	120.595772	177.768295	118.270630	0.690403	0.000000	3.881229	2.886771	0.297289	0.493399	3.570607	4.761984	2.727668	2.531700	2.035707	1.888821	1.566845	2.081332	2.249854	2.072877	0.000000	0.000000	8302.000000		1
7708.354004	1188.220093	2.870961	1.785485	4562.246582	66518.382812	677.685486	418.555847	100.924599	24.642157	17.213430	85.875954	127.506432	85.388725	1.899571	99998.000000	3.886962	3.074897	0.458027	0.251756	3.659179	4.822942	2.831028	2.621753	2.003997	1.391679	1.235867	1.933872	2.105532	1.931401	0.278656	4.999991	8324.000000		1
20641.353516	4136.928223	2.787700	3.811501	9349.908203	99998.000000	1511.142944	907.494995	202.132904	93.745659	82.098373	350.312714	434.313751	260.850372	3.724774	0.000000	4.314738	3.616678	0.445246	0.581096	3.970807	4.999991	3.179306	2.957844	2.305637	1.971951	1.914335	2.544456	2.637804	2.416391	0.571100	0.000000	8390.000000		1
22419.347656	5478.083008	2.238794	7.511988	19597.992188	99998.000000	3202.795654	1964.612915	517.679565	221.535797	172.134293	793.421326	1031.029541	520.202087	2.869005	99998.000000	4.350623	3.738629	0.350014	0.875755	4.292212	4.999991	3.505529	3.293277	2.714061	2.345444	2.235868	2.899504	3.013271	2.716172	0.457731	4.999991	8466.000000		1
15616.078125	3783.217041	1.853327	9.528752	20812.007812	99998.000000	3445.658691	2090.984619	504.080261	237.697662	159.031494	745.265625	1049.948242	528.950623	3.747236	0.000000	4.193572	3.577861	0.267952	0.979036	4.318314	4.999991	3.537272	3.320351	2.702500	2.376025	2.201483	2.872311	3.021168	2.723415	0.573711	0.000000	8516.000000		1
12363.562500	2698.678467	2.917217	4.440584	8621.849609	99998.000000	1368.905518	842.693298	229.827972	92.234627	67.971771	309.403839	374.661926	243.880569	2.458681	0.000000	4.092144	3.431151	0.464969	0.647440	3.935601	4.999991	3.136374	2.925669	2.361403	1.964894	1.832329	2.490526	2.573640	2.387177	0.390702	0.000000	8578.000000		1
5577.058594	2096.017334	1.054639	2.621178	5646.708008	82033.593750	890.805786	531.161682	125.569839	36.261684	46.808071	172.723297	220.996140	142.286789	1.768206	0.000000	3.746405	3.321395	0.023104	0.418496	3.751795	4.913992	2.949783	2.725227	2.098885	1.559448	1.670321	2.237351	2.344385	2.153165	0.247533	0.000000	8599.000000		1
5035.609863	2083.919678	4.104456	5.652493	4635.667480	69507.851562	701.985352	435.726105	123.953964	44.809807	31.781012	119.353027	177.632599	93.838173	0.203033	0.000000	3.702052	3.318881	0.613256	0.752240	3.666112	4.842034	2.846328	2.639214	2.093261	1.651373	1.502168	2.076833	2.249523	1.972380	0.000000	0.000000	8667.000000		1
3244.537109	480.939880	2.463907	3.601807	1732.284058	35667.273438	210.369568	133.269943	41.334435	39.647629	20.102894	41.396111	61.838215	95.117920	0.125813	0.000000	3.511153	2.682091	0.391624	0.556520	3.238619	4.552270	2.322983	2.124732	1.616312	1.598217	1.303259	1.616960	1.791257	1.978262	0.000000	0.000000	8699.000000		1
7443.929688	499.090790	2.611927	4.258643	2627.681641	45832.312500	355.548920	221.412445	47.690022	15.381689	25.422342	83.233192	109.010162	104.970467	0.214460	0.000000	3.871802	2.698179	0.416961	0.629271	3.419573	4.661172	2.550899	2.345202	1.678428	1.187004	1.405216	1.920297	2.037467	2.021067	0.000000	0.000000	8720.000000		1
6954.287109	1680.634521	0.000000	2.346725	4662.138184	67119.421875	672.486328	422.512299	107.283272	28.188456	24.022326	83.529228	121.388290	54.909054	2.281445	0.000000	3.842253	3.225473	0.000000	0.370462	3.668585	4.826848	2.827683	2.625839	2.030532	1.450071	1.380615	1.921839	2.084177	1.739644	0.358210	0.000000	8735.000000		1
1308.707886	34.439194	1.421604	3.293433	808.852356	27195.833984	75.283318	49.561848	33.171780	9.861796	8.375435	12.230108	7.191279	40.782444	1.693692	99998.000000	3.116843	1.537053	0.152779	0.517649	2.907869	4.434503	1.876699	1.695148	1.520769	0.993956	0.923007	1.087430	0.856806	1.610473	0.228834	4.999991	8776.000000		0
12101.629883	7001.042969	1.504864	6.358669	14086.592773	99998.000000	2309.402588	1399.813843	278.110077	133.575226	110.456436	450.084015	538.889526	423.184540	1.899201	0.000000	4.082844	3.845163	0.177497	0.803366	4.148806	4.999991	3.363500	3.146070	2.444217	2.125726	2.043191	2.653294	2.731500	2.626530	0.278571	0.000000	8859.000000		1
11869.989258	3285.979492	1.989012	3.669649	5988.352539	89096.242188	930.018616	570.701355	153.730545	72.403099	51.307247	188.447281	311.991089	167.558029	1.259432	0.000000	4.074450	3.516665	0.298637	0.564625	3.777307	4.949860	2.968492	2.756409	2.186760	1.859757	1.710179	2.275190	2.494142	2.224165	0.100175	0.000000	8983.000000		1
5075.593262	630.821960	1.597377	5.285528	2687.139160	43250.566406	353.239197	233.346512	53.737232	55.420952	19.785267	55.599812	71.989883	42.608017	1.350158	99998.000000	3.705487	2.799907	0.203407	0.723088	3.429290	4.635992	2.548069	2.368001	1.730275	1.743674	1.296342	1.745073	1.857271	1.629491	0.130385	4.999991	9023.000000		1
9414.620117	3296.464355	2.340558	7.314628	8356.525391	99998.000000	1328.135498	815.084595	204.704742	67.688065	60.817497	288.153809	386.074829	198.642120	1.656504	99998.000000	3.973803	3.518048	0.369319	0.864192	3.922026	4.999991	3.123242	2.911203	2.311128	1.830512	1.784029	2.459624	2.586672	2.298071	0.219193	4.999991	9078.000000		1
7090.313965	3524.417236	2.803118	3.552467	5218.426270	77120.476562	808.667297	489.003876	104.705269	53.641636	36.492966	156.166702	180.571411	146.052032	2.728328	99998.000000	3.850666	3.547087	0.447641	0.550530	3.717540	4.887170	2.907770	2.689312	2.019969	1.729502	1.562209	2.193588	2.256649	2.164508	0.435897	4.999991	9114.000000		1
12295.094727	4190.800781	1.736145	5.920778	13018.508789	99998.000000	2059.333008	1283.698730	287.669647	115.843727	100.443535	456.865143	627.522339	351.117584	1.312901	0.000000	4.089732	3.622297	0.239586	0.772379	4.114561	4.999991	3.313727	3.108463	2.458894	2.063873	2.001922	2.659788	2.797629	2.545453	0.118232	0.000000	9178.000000		1
22229.771484	4884.790039	2.174036	7.931376	14171.278320	99998.000000	2290.474609	1392.212402	364.664429	150.563538	96.749222	473.017761	624.839478	404.231903	3.051621	0.000000	4.346935	3.688846	0.337267	0.899349	4.151409	4.999991	3.359926	3.143706	2.561893	2.177720	1.985647	2.674877	2.795768	2.606631	0.484531	0.000000	9225.000000		1
6692.348145	1685.497559	1.958174	3.111492	2970.389648	50607.734375	433.459564	272.624084	89.789223	33.190281	35.277973	111.656013	100.320190	50.712082	0.765204	0.000000	3.825578	3.226728	0.291851	0.492969	3.472813	4.704217	2.636949	2.435564	1.953224	1.521011	1.547504	2.047882	2.001388	1.705111	0.000000	0.000000	9286.000000		1
16036.656250	5575.498535	2.500912	3.870092	12560.354492	99998.000000	2009.835938	1246.656860	270.289703	153.227890	74.133080	401.804993	507.299683	333.808563	2.626559	0.000000	4.205114	3.746284	0.398098	0.587721	4.099002	4.999991	3.303161	3.095747	2.431829	2.185338	1.870012	2.604015	2.705265	2.523498	0.419387	0.000000	9307.000000		1
13187.386719	2959.081787	3.265679	4.178466	7161.946289	99998.000000	1178.056030	690.627991	205.642197	54.474243	68.298645	259.712463	384.307861	173.454132	1.180609	0.000000	4.120159	3.471157	0.513974	0.621017	3.855031	4.999991	3.071166	2.839244	2.313112	1.736191	1.834412	2.414493	2.584679	2.239185	0.072106	0.000000	9330.000000		1
9616.824219	4882.576172	2.775365	4.440584	7008.323730	99998.000000	1110.210693	679.363037	142.881958	70.000870	42.789959	203.560684	280.762085	151.679855	1.351265	99998.000000	3.983032	3.688649	0.443320	0.647440	3.845614	4.999991	3.045405	2.832102	2.154977	1.845103	1.631342	2.308694	2.448339	2.180928	0.130740	4.999991	9387.000000		1
19269.201172	5357.780273	1.961258	5.797429	14593.546875	99998.000000	2397.079590	1450.121948	342.757568	167.286667	109.608414	518.996338	690.627991	468.453827	1.726851	99998.000000	4.284864	3.728985	0.292535	0.763235	4.164161	4.999991	3.379683	3.161405	2.534987	2.223461	2.039844	2.715164	2.839244	2.670667	0.237255	4.999991	9434.000000		1
12004.233398	4021.599365	1.773150	6.062630	14201.101562	99998.000000	2303.238281	1409.706543	348.218872	156.919128	103.955917	521.392395	704.498596	447.869873	2.243733	99998.000000	4.079334	3.604399	0.248745	0.782661	4.152322	4.999991	3.362339	3.149129	2.541852	2.195676	2.016849	2.717165	2.847880	2.651152	0.350971	4.999991	9639.000000		1
11310.663086	2117.726807	1.174904	3.231758	7077.793945	99998.000000	1100.555542	671.906555	164.471207	57.850941	41.272758	205.759384	292.150330	204.932938	1.980335	99998.000000	4.053488	3.325870	0.070003	0.509439	3.849898	4.999991	3.041612	2.827309	2.216090	1.762310	1.615664	2.313360	2.465606	2.311612	0.296739	4.999991	9669.000000		1
11249.658203	3078.129395	2.630429	4.008861	8390.393555	99998.000000	1301.683105	795.647766	176.056808	84.512947	67.697319	328.686462	374.569397	263.221771	1.006356	99998.000000	4.051139	3.488287	0.420027	0.603021	3.923782	4.999991	3.114505	2.900721	2.245653	1.926923	1.830571	2.516782	2.573532	2.420322	0.002751	4.999991	9728.000000		1
13228.110352	3561.838623	1.699140	5.492139	11190.628906	99998.000000	1773.445801	1073.313721	248.321152	104.520241	83.427467	377.326263	487.902985	290.864410	3.192911	0.000000	4.121498	3.551674	0.230229	0.739742	4.048854	4.999991	3.248818	3.030727	2.395014	2.019200	1.921309	2.576717	2.688334	2.463691	0.504187	0.000000	9756.000000		1
10571.121094	3585.897949	1.233495	3.034399	8169.749023	99998.000000	1264.416138	795.993164	193.930161	90.890114	55.075573	235.551392	332.969788	213.083267	3.428085	99998.000000	4.024121	3.554598	0.091138	0.482073	3.912209	4.999991	3.101890	2.900909	2.287645	1.958517	1.740959	2.372086	2.522405	2.328549	0.535052	4.999991	9808.000000		1
22324.208984	10976.648438	3.049818	13.821317	31609.222656	99998.000000	5217.494629	3189.717529	844.518860	325.186432	303.584839	1353.687256	1791.593628	960.282410	3.327136	0.000000	4.348776	4.040470	0.484274	1.140549	4.499814	4.999991	3.717462	3.503752	2.926609	2.512132	2.482280	3.131518	3.253239	2.982399	0.522070	0.000000	9831.000000		1
17958.349609	6495.223633	0.823358	4.668780	20290.312500	99998.000000	3279.904541	2022.164795	487.471252	205.389343	127.885727	537.742371	721.459167	408.521362	3.633351	99998.000000	4.254266	3.812594	0.000000	0.669203	4.307289	4.999991	3.515861	3.305817	2.687949	2.312578	2.106822	2.730574	2.858212	2.611215	0.560307	4.999991	9864.000000		1
5513.718750	1592.226807	2.562587	2.266548	4479.870605	68258.054688	659.867676	401.552124	85.697098	42.194798	34.544041	128.937286	150.705399	168.100769	0.933610	0.000000	3.741445	3.202005	0.408679	0.355365	3.651265	4.834154	2.819457	2.603742	1.932966	1.625259	1.538373	2.110379	2.178129	2.225570	0.000000	0.000000	9884.000000		1
9460.913086	1231.127197	2.044519	1.779317	4175.888184	62510.886719	587.732849	373.397583	67.580132	43.021240	20.876911	94.994576	133.276108	105.155495	0.473441	99998.000000	3.975933	3.090303	0.310591	0.250253	3.620749	4.795956	2.769180	2.572171	1.829819	1.633683	1.319666	1.977699	2.124752	2.021832	0.000000	4.999991	9930.000000		1
8230.702148	1894.137207	3.191670	5.748089	8386.541992	99998.000000	1330.892334	815.247986	235.628479	76.917694	69.636986	271.584869	352.443573	207.862488	2.172433	0.000000	3.915437	3.277411	0.504018	0.759523	3.923583	4.999991	3.124143	2.911290	2.372228	1.886026	1.842840	2.433906	2.547090	2.317776	0.336946	0.000000	10061.000000		1
8851.190430	2864.614502	1.387682	4.641027	7943.926758	99998.000000	1240.742310	769.263306	181.607544	53.845161	52.873783	210.684113	292.378510	174.098633	0.398815	99998.000000	3.947002	3.457066	0.142290	0.666614	3.900035	4.999991	3.093682	2.886075	2.259134	1.731147	1.723240	2.323632	2.465945	2.240795	0.000000	4.999991	10113.000000		1
10131.715820	1560.621582	2.507080	4.335737	5801.653809	81914.054688	901.688293	544.760925	138.913177	65.686722	57.416130	206.835602	262.833221	170.000351	0.336966	0.000000	4.005683	3.193298	0.399168	0.637063	3.763552	4.913358	2.955056	2.736206	2.142743	1.817478	1.759034	2.315625	2.419680	2.230450	0.000000	0.000000	10139.000000		1
3658.923828	1354.819092	2.349809	2.121612	2845.202393	49475.691406	377.178253	238.172562	59.069016	43.934025	22.757992	91.328011	121.002823	70.673126	1.108538	0.000000	3.563353	3.131881	0.371033	0.326666	3.454113	4.694392	2.576547	2.376892	1.771360	1.642801	1.357134	1.960604	2.082796	1.849254	0.044751	0.000000	10164.000000		1
7318.409180	1462.928711	1.359929	3.231758	5327.676758	76143.656250	802.576904	508.076782	107.912354	59.978718	38.284618	138.792908	191.931900	73.531754	1.775308	99998.000000	3.864417	3.165223	0.133516	0.509439	3.726538	4.881634	2.904487	2.705929	2.033071	1.777997	1.583024	2.142367	2.283147	1.866475	0.249274	4.999991	10240.000000		1
14470.338867	5388.062500	2.648932	4.058200	11179.780273	99998.000000	1792.657471	1102.448975	286.633514	102.673080	86.369354	336.124451	470.223907	316.144897	1.252348	0.000000	4.160479	3.731433	0.423071	0.608333	4.048433	4.999991	3.253497	3.042358	2.457327	2.011456	1.936360	2.526500	2.672305	2.499886	0.097725	0.000000	10280.000000		1
15069.815430	3712.358887	3.549383	4.452919	13160.721680	99998.000000	2098.545898	1298.392822	281.375732	141.685455	80.220383	357.158630	492.482330	212.250656	2.872115	99998.000000	4.178108	3.569650	0.550153	0.648645	4.119280	4.999991	3.321918	3.113406	2.449287	2.151325	1.904285	2.552861	2.692391	2.326849	0.458202	4.999991	10302.000000		1
4949.298828	740.914490	0.144936	1.100895	1822.705444	37174.109375	212.972244	145.830002	52.398888	23.288395	16.316061	38.102676	59.300297	58.035965	2.066621	0.000000	3.694544	2.869768	0.000000	0.041746	3.260716	4.570240	2.328323	2.163847	1.719322	1.367140	1.212615	1.580956	1.773057	1.763697	0.315261	0.000000	10337.000000		1
4532.380371	1356.808105	2.266548	3.722073	2293.052734	42925.410156	330.638458	195.601547	29.196838	51.566280	24.824097	60.256256	83.871529	62.162006	0.267361	99998.000000	3.656326	3.132519	0.355365	0.570785	3.360414	4.632714	2.519353	2.291372	1.465336	1.712366	1.394873	1.780002	1.923615	1.793525	0.000000	4.999991	10377.000000		1
6461.653809	758.309875	1.828657	3.848506	3372.003662	51454.285156	463.923828	302.459259	65.301254	16.374653	21.678684	56.238144	113.410660	42.620354	1.403304	99998.000000	3.810344	2.879847	0.262132	0.585292	3.527888	4.711421	2.666447	2.480667	1.814921	1.214172	1.336033	1.750031	2.054654	1.629617	0.147152	4.999991	10405.000000		1
26885.785156	9385.118164	3.179335	8.486449	23288.769531	99998.000000	3825.128174	2332.373535	635.984131	249.816757	141.426422	729.153137	936.139832	505.730072	3.288610	99998.000000	4.429523	3.972440	0.502336	0.928726	4.367146	4.999991	3.582646	3.367798	2.803446	2.397622	2.150531	2.862819	2.971341	2.703919	0.517012	4.999991	10433.000000		1
9561.674805	2509.087158	2.396065	2.923384	10864.076172	99998.000000	1792.416992	1051.965088	241.487579	95.250519	67.203918	301.783936	403.581238	272.038177	1.383546	0.000000	3.980534	3.399516	0.379499	0.465886	4.035993	4.999991	3.253439	3.022001	2.382895	1.978867	1.827395	2.479696	2.605931	2.434630	0.140994	0.000000	10461.000000		1
7293.091309	2493.168945	2.642764	4.372742	5792.439453	86776.507812	913.508240	558.236877	136.902588	72.245834	40.230457	171.721069	225.840698	139.428162	0.473094	0.000000	3.862912	3.396752	0.422058	0.640754	3.762861	4.938402	2.960712	2.746819	2.136412	1.858813	1.604555	2.234823	2.353802	2.144351	0.000000	0.000000	10505.000000		1
8363.848633	2529.593994	3.484625	4.335737	7433.568359	99998.000000	1154.437744	719.195740	183.969681	87.282143	48.605888	248.959488	315.435638	188.419525	1.059289	99998.000000	3.922406	3.403051	0.542156	0.637063	3.871197	4.999991	3.062371	2.856847	2.264746	1.940925	1.686689	2.396129	2.498911	2.275126	0.025014	4.999991	10575.000000		1
27393.490234	11106.735352	3.962604	10.589559	32079.683594	99998.000000	5368.120117	3243.340820	723.809021	336.297119	213.163437	995.424683	1368.227173	694.297607	3.048459	0.000000	4.437647	4.045587	0.597981	1.024878	4.506230	4.999991	3.729822	3.510993	2.859624	2.526723	2.328713	2.998008	3.136158	2.841546	0.484080	0.000000	10649.000000		1
24805.242188	3781.012207	2.013681	6.697881	14668.642578	99998.000000	2429.094971	1462.839355	327.357361	145.978027	125.687027	527.969971	671.536560	364.211121	2.237002	99998.000000	4.394544	3.577608	0.303991	0.825937	4.166390	4.999991	3.385444	3.165197	2.515022	2.164288	2.099290	2.722609	2.827070	2.561353	0.349666	4.999991	10719.000000		1
19525.361328	6044.380859	2.747611	4.440584	10017.538086	99998.000000	1579.639038	982.349670	279.032104	142.215866	83.174599	403.171082	569.125549	237.176514	2.074302	99998.000000	4.290599	3.781352	0.438955	0.647440	4.000761	4.999991	3.198558	2.992266	2.445654	2.152948	1.919991	2.605489	2.755208	2.375072	0.316872	4.999991	10799.000000		1
11094.280273	2138.615967	2.032184	4.684199	5375.622559	81328.437500	817.366516	492.177032	120.617355	80.013771	50.838516	217.477585	254.627396	205.870392	2.688986	0.000000	4.045099	3.330133	0.307963	0.670635	3.730429	4.910243	2.912417	2.692121	2.081410	1.903165	1.706193	2.337415	2.405905	2.313594	0.429589	0.000000	10828.000000		1
12623.432617	5267.790527	2.951138	5.211518	11397.819336	99998.000000	1763.281860	1107.268799	254.204926	123.596252	76.982452	387.826416	450.694580	278.729889	1.294624	0.000000	4.101178	3.721628	0.469990	0.716964	4.056822	4.999991	3.246322	3.044253	2.405184	2.092005	1.886392	2.588637	2.653882	2.445184	0.112144	0.000000	10874.000000		1
13875.220703	5711.429688	2.537917	5.859104	17674.513672	99998.000000	2856.556641	1751.298462	461.225555	202.984024	102.056335	508.835388	683.498352	407.790527	1.669703	0.000000	4.142240	3.756745	0.404477	0.767831	4.247347	4.999991	3.455843	3.243360	2.663913	2.307462	2.008840	2.706577	2.834738	2.610437	0.222639	0.000000	10903.000000		1
5685.661621	1719.720947	2.294302	2.466991	5186.157715	79880.656250	800.199341	497.018524	132.708694	42.820797	42.888638	126.868095	184.395248	121.083000	2.520891	99998.000000	3.754781	3.235458	0.360651	0.392168	3.714846	4.902442	2.903198	2.696373	2.122899	1.631655	1.632342	2.103352	2.265750	2.083083	0.401554	4.999991	10955.000000		1
10989.942383	3359.159912	2.787700	3.623393	9463.725586	99998.000000	1536.608521	926.607971	266.909912	135.258942	77.744141	363.082489	517.044312	240.744400	3.532192	0.000000	4.040996	3.526231	0.445246	0.559115	3.976062	4.999991	3.186563	2.966896	2.426365	2.131166	1.890668	2.560005	2.713528	2.381556	0.548044	0.000000	10989.000000		1
9622.942383	2469.310059	2.994310	3.459955	7075.373535	98915.914062	1078.364990	673.340515	150.464859	74.885513	33.828613	174.548859	213.564331	88.885689	1.595131	0.000000	3.983308	3.392576	0.476297	0.539070	3.849749	4.995266	3.032766	2.828235	2.177435	1.874398	1.529284	2.241917	2.329529	1.948832	0.202796	0.000000	11020.000000		1
9945.412109	3267.251953	2.639680	2.164785	8241.044922	99998.000000	1305.981812	805.484924	206.067764	104.514076	62.692410	266.422699	345.798126	192.906357	2.418483	99998.000000	3.997623	3.514183	0.421551	0.335415	3.915982	4.999991	3.115937	2.906057	2.314010	2.019175	1.797215	2.425571	2.538823	2.285347	0.383543	4.999991	11084.000000		1
15055.478516	2614.757568	2.328223	6.987752	13008.647461	99998.000000	2106.304688	1287.282104	316.215820	117.003212	105.870918	468.089966	635.620239	342.813080	2.659268	99998.000000	4.177695	3.417431	0.367025	0.844337	4.114232	4.999991	3.323521	3.109674	2.499984	2.068198	2.024777	2.670329	2.803198	2.535057	0.424762	4.999991	11225.000000		1
7955.342773	1705.776245	1.834825	2.954222	4458.426270	64600.406250	641.121643	413.998108	95.293694	31.833435	35.570927	128.345200	161.131516	84.506775	1.584129	99998.000000	3.900659	3.231922	0.263595	0.470443	3.649182	4.810235	2.806941	2.616998	1.979064	1.502884	1.551095	2.108380	2.207181	1.926892	0.199791	4.999991	11282.000000		1
13837.435547	4128.552734	4.277146	5.828266	10038.525391	99998.000000	1568.031860	975.358826	242.104324	102.990707	75.681114	293.741547	369.845123	168.742188	1.234959	0.000000	4.141056	3.615798	0.631154	0.765539	4.001670	4.999991	3.195355	2.989164	2.384002	2.012798	1.878988	2.467965	2.568020	2.227224	0.091652	0.000000	11313.000000		1
21782.328125	2813.362793	1.890332	4.338820	13913.634766	99998.000000	2273.378418	1363.475098	391.949371	139.267807	98.254082	482.555786	639.444092	355.336121	2.332873	0.000000	4.338104	3.449226	0.276538	0.637372	4.143441	4.999991	3.356672	3.134647	2.593230	2.143851	1.992351	2.683547	2.805803	2.550639	0.367891	0.000000	11359.000000		1
7049.442383	1688.192749	2.991227	2.059937	3267.486328	53498.050781	474.026154	296.412048	76.908447	35.450661	18.005951	65.662048	110.795647	73.627350	1.041946	0.000000	3.848155	3.227422	0.475849	0.313854	3.514214	4.728338	2.675802	2.471896	1.885974	1.549624	1.255416	1.817314	2.044523	1.867039	0.017845	0.000000	11397.000000		1
16700.138672	6320.437012	2.747611	5.359538	16158.183594	99998.000000	2686.510010	1609.298462	421.910980	170.845291	129.609543	604.869202	735.083130	477.405945	4.567094	0.000000	4.222720	3.800747	0.438955	0.729127	4.208393	4.999991	3.429188	3.206637	2.625221	2.232603	2.112637	2.781662	2.866336	2.678888	0.659640	0.000000	11414.000000		1
7226.371582	3038.691406	0.687674	2.022933	5138.736328	74537.390625	792.570190	486.182251	128.650497	65.495529	26.686676	140.575317	190.871094	124.225334	1.725294	99998.000000	3.858920	3.482687	0.000000	0.305981	3.710856	4.872374	2.899038	2.686799	2.109411	1.816212	1.426294	2.147909	2.280740	2.094210	0.236863	4.999991	11464.000000		1
5069.092773	2589.612793	2.204873	4.748958	6186.165039	89159.445312	980.083130	590.906006	142.033920	47.125694	42.725201	209.015808	264.621796	178.758163	0.551096	99998.000000	3.704930	3.413235	0.343384	0.676598	3.791421	4.950167	2.991263	2.771518	2.152392	1.673258	1.630684	2.320179	2.422626	2.252266	0.000000	4.999991	11533.000000		1
13486.108398	5248.273438	1.893416	5.418129	16020.959961	99998.000000	2596.794922	1597.598755	420.032959	195.367188	104.486320	497.089447	652.648621	261.201935	2.076061	99998.000000	4.129887	3.720016	0.277246	0.733849	4.204689	4.999991	3.414438	3.203468	2.623283	2.290852	2.019059	2.696434	2.814679	2.416976	0.317240	4.999991	11588.000000		1
11154.623047	4974.964844	2.297385	3.262596	11282.373047	99998.000000	1798.168213	1104.675415	292.958252	102.102592	79.726982	338.255310	493.185425	156.842041	2.962453	0.000000	4.047455	3.696790	0.361234	0.513563	4.052401	4.999991	3.254830	3.043235	2.466806	2.009037	1.901605	2.529245	2.693010	2.195462	0.471652	0.000000	11618.000000		1
7487.363770	1882.011963	2.399149	1.048471	5750.062500	83405.601562	867.606812	532.407471	101.547516	58.874741	22.588387	123.031921	147.670990	91.346512	0.222871	99998.000000	3.874329	3.274622	0.380057	0.020557	3.759673	4.921195	2.938323	2.726244	2.006669	1.769929	1.353885	2.090018	2.169295	1.960692	0.000000	4.999991	11640.000000		1
13209.598633	5894.551270	2.118529	8.532705	21020.335938	99998.000000	3460.954102	2108.290527	552.137268	250.439682	207.066895	979.352234	1283.865234	746.258606	2.716169	0.000000	4.120890	3.770451	0.326034	0.931087	4.322639	4.999991	3.539196	3.323931	2.742047	2.398703	2.316111	2.990939	3.108520	2.872889	0.433957	0.000000	11676.000000		1
12044.331055	4426.164062	2.846291	5.263942	12514.961914	99998.000000	2002.308594	1236.634766	301.910370	134.546600	101.566017	469.505402	588.661072	400.741089	1.776393	99998.000000	4.080783	3.646028	0.454279	0.721311	4.097430	4.999991	3.301531	3.092242	2.479878	2.128873	2.006748	2.671641	2.769865	2.602864	0.249539	4.999991	11752.000000		1
10914.206055	1903.092407	4.190801	2.837040	6942.152832	99401.000000	1052.464600	659.676453	204.032486	50.573315	38.592991	221.387772	303.615662	220.228287	1.001766	0.000000	4.037992	3.279460	0.622297	0.452865	3.841494	4.997391	3.022207	2.819331	2.309699	1.703921	1.586508	2.345154	2.482324	2.342873	0.000766	0.000000	11788.000000		1
4645.593750	1376.605591	1.766982	2.328223	3965.959473	60863.839844	595.815308	374.085266	101.596855	31.725504	22.828918	101.868225	113.524757	89.715210	0.778966	0.000000	3.667041	3.138809	0.247232	0.367025	3.598348	4.784359	2.775112	2.572971	2.006880	1.501409	1.358485	2.008039	2.055091	1.952866	0.000000	0.000000	11847.000000		1
22414.291016	4979.315918	1.261249	8.837996	13514.438477	99998.000000	2180.628906	1342.308350	316.755463	132.159790	109.235275	487.539093	597.520630	372.074677	1.350239	0.000000	4.350525	3.697170	0.100801	0.946354	4.130798	4.999991	3.338582	3.127852	2.500724	2.121099	2.038363	2.688010	2.776353	2.570630	0.130411	0.000000	11880.000000		1
9410.907227	1522.006958	2.300469	1.837908	5932.345703	87176.367188	901.959656	567.623779	136.523285	44.140636	42.561764	197.562805	253.289047	133.390198	0.915350	99998.000000	3.973631	3.182417	0.361816	0.264324	3.773226	4.940399	2.955187	2.754061	2.135207	1.644839	1.629020	2.295705	2.403616	2.125124	0.000000	4.999991	11935.000000		1
15548.722656	7187.420898	1.692973	7.638421	23439.765625	99998.000000	3877.147705	2357.487549	548.766724	222.719940	188.678558	791.543335	1123.510864	601.625122	2.546338	0.000000	4.191695	3.856573	0.228650	0.883004	4.369953	4.999991	3.588512	3.372449	2.739388	2.347759	2.275723	2.898475	3.050577	2.779326	0.405916	0.000000	11975.000000		1
11704.962891	2303.515869	2.547168	4.317234	8653.566406	99998.000000	1390.833984	835.064148	214.033051	53.394936	45.620831	262.062286	336.102844	232.328873	2.185063	99998.000000	4.068370	3.362391	0.406058	0.635206	3.937195	4.999991	3.143275	2.921720	2.330481	1.727500	1.659163	2.418405	2.526472	2.366103	0.339464	4.999991	11992.000000		1
9351.789062	3245.616455	2.266548	4.089037	8419.522461	99998.000000	1340.914429	818.615479	183.374527	85.888290	62.476547	266.422699	362.166626	213.296036	3.021189	99998.000000	3.970895	3.511297	0.355365	0.611621	3.925287	4.999991	3.127401	2.913080	2.263339	1.933934	1.795717	2.425571	2.558908	2.328983	0.480178	4.999991	12112.000000		1
8610.337891	3026.393555	2.661267	5.914611	8131.177734	99998.000000	1319.655151	789.773254	225.486069	83.057419	61.360233	299.696228	366.033630	199.089264	0.464505	0.000000	3.935020	3.480925	0.425088	0.771926	3.910153	4.999991	3.120461	2.897502	2.353120	1.919378	1.787887	2.476681	2.563521	2.299048	0.000000	0.000000	12179.000000		1
9092.834961	1994.087280	2.562587	3.163916	4732.175781	67060.156250	671.758545	435.167969	98.839996	46.965340	27.411354	125.468079	165.587524	101.430336	0.817961	99998.000000	3.958699	3.299744	0.408679	0.500225	3.675061	4.826465	2.827213	2.638657	1.994933	1.671777	1.437930	2.098533	2.219028	2.006168	0.000000	4.999991	12239.000000		1
17365.699219	5251.273926	1.668303	5.766592	10626.520508	99998.000000	1623.899902	1047.024902	255.697449	117.055641	72.517197	295.360504	425.007050	257.199219	2.086201	0.000000	4.239692	3.720265	0.222275	0.760919	4.026391	4.999991	3.210559	3.019957	2.407726	2.068392	1.860441	2.470352	2.628396	2.410270	0.319356	0.000000	12291.000000		1
6435.522461	1096.580566	2.352893	3.848506	3018.270996	50767.507812	434.659149	267.088776	60.330265	62.118832	20.497612	57.931118	100.560722	59.886208	0.026182	0.000000	3.808584	3.040040	0.371602	0.585292	3.479758	4.705586	2.638149	2.426656	1.780535	1.793223	1.311703	1.762912	2.002428	1.777327	0.000000	0.000000	12448.000000		1
12243.771484	2639.288818	0.860363	2.386814	6620.546387	96554.375000	1005.715149	629.051880	170.533844	78.801857	28.814455	178.613235	244.595993	171.856766	2.540652	0.000000	4.087915	3.421487	0.000000	0.377819	3.820894	4.984772	3.002475	2.798687	2.231811	1.896536	1.459610	2.251914	2.388449	2.235167	0.404945	0.000000	12472.000000		1
24859.281250	4115.801270	1.985928	5.584651	14439.702148	99998.000000	2317.392578	1429.695312	337.308594	141.793396	93.221420	440.727936	603.203979	382.395935	2.672238	99998.000000	4.395489	3.614455	0.297963	0.746996	4.159558	4.999991	3.365000	3.155243	2.528027	2.151656	1.969516	2.644171	2.780464	2.582513	0.426875	4.999991	12516.000000		1
14593.997070	3132.850342	2.445405	7.326963	17264.976562	99998.000000	2813.143799	1727.535156	446.081299	147.254700	158.935898	651.902344	820.999207	501.357330	2.791164	0.000000	4.164174	3.495940	0.388351	0.864924	4.237166	4.999991	3.449192	3.237427	2.649414	2.168069	2.201222	2.814183	2.914343	2.700147	0.445785	0.000000	12580.000000		1
5491.639160	918.507019	4.018112	6.192147	2408.615723	41010.371094	326.907135	206.980545	40.600506	33.214951	21.382645	72.853325	88.083916	55.673820	1.593089	0.000000	3.739702	2.963083	0.604022	0.791841	3.381768	4.612894	2.514424	2.315929	1.608531	1.521334	1.330061	1.862449	1.944897	1.745651	0.202240	0.000000	12659.000000		1
5498.700684	1746.891724	2.858626	4.113708	4556.976562	66637.281250	661.770325	421.633423	122.014290	64.070839	29.702572	101.865143	138.213165	93.360191	0.965458	99998.000000	3.740260	3.242266	0.456157	0.614233	3.658677	4.823717	2.820707	2.624935	2.086411	1.806660	1.472794	2.008026	2.140549	1.970162	0.000000	4.999991	12688.000000		1
9146.026367	1986.609253	1.696056	3.533965	4061.728027	61681.503906	571.793030	375.253998	93.782661	40.791695	40.452484	124.832825	152.012909	81.213341	1.467413	0.000000	3.961232	3.298112	0.229440	0.548262	3.608711	4.790155	2.757239	2.574325	1.972123	1.610572	1.606945	2.096329	2.181880	1.909627	0.166552	0.000000	12734.000000		1
7036.983887	850.834351	3.034399	6.275408	3364.926270	51249.027344	461.845398	303.483063	71.234367	18.459261	38.438805	105.173996	137.103027	147.300949	0.512054	0.000000	3.847387	2.929845	0.482073	0.797642	3.526976	4.709686	2.664497	2.482134	1.852690	1.266214	1.584770	2.021908	2.137047	2.168205	0.000000	0.000000	12788.000000		1
12338.902344	6134.910156	2.716774	6.408009	11971.884766	99998.000000	1886.298340	1174.269165	270.320526	82.539352	103.644463	466.094788	575.197449	398.304962	2.110753	0.000000	4.091277	3.787808	0.434053	0.806723	4.078163	4.999991	3.275610	3.069768	2.431879	1.916661	2.015546	2.668474	2.759817	2.600216	0.324437	0.000000	12821.000000		1
7901.436035	1085.395874	2.957305	4.184633	4541.711914	66531.304688	680.658264	426.733948	96.937325	54.557507	37.711040	114.181595	135.502563	63.148804	0.423199	99998.000000	3.897706	3.035588	0.470896	0.621657	3.657220	4.823026	2.832929	2.630157	1.986491	1.736855	1.576468	2.057596	2.131948	1.800365	0.000000	4.999991	12865.000000		1
2671.911621	640.363037	2.581089	3.311935	1891.688721	31995.621094	221.137985	147.994797	30.242226	19.008165	14.866705	29.702572	34.173992	48.158749	0.027645	99998.000000	3.426822	2.806426	0.411803	0.520082	3.276850	4.505091	2.344663	2.170246	1.480614	1.278940	1.172215	1.472794	1.533696	1.682675	0.000000	4.999991	12895.000000		1
5046.430664	90.809937	1.033052	3.527797	2319.360107	35625.988281	294.466217	197.760162	47.178120	29.138247	16.439411	48.655231	60.974766	28.879213	1.218326	0.000000	3.702984	1.958133	0.014122	0.547504	3.365368	4.551767	2.469035	2.296139	1.673741	1.464463	1.215886	1.687129	1.785150	1.460585	0.085764	0.000000	12984.000000		0
9991.970703	4421.267090	1.107062	3.382861	10338.308594	99998.000000	1662.027222	1012.539429	214.890335	86.699318	61.597683	302.900238	353.109680	240.534714	3.275173	99998.000000	3.999651	3.645547	0.044172	0.529284	4.014450	4.999991	3.220638	3.005412	2.332217	1.938016	1.789564	2.481300	2.547910	2.381178	0.515234	4.999991	13005.000000		1
45491.503906	10054.301758	2.063021	8.554292	35882.582031	99998.000000	5864.040527	3624.182373	1012.576477	390.173126	285.803986	1410.119751	1840.591187	961.929138	4.832607	0.000000	4.657930	4.002352	0.314504	0.932184	4.554883	4.999991	3.768197	3.559210	3.005428	2.591257	2.456068	3.149256	3.264957	2.983143	0.684182	0.000000	13077.000000		1
24636.009766	10657.721680	1.766982	10.447707	32812.902344	99998.000000	5437.932617	3302.486816	787.947693	412.388397	217.332657	995.387695	1257.783081	734.882690	3.657940	0.000000	4.391571	4.027664	0.247232	1.019021	4.516045	4.999991	3.735434	3.518841	2.896497	2.615306	2.337125	2.997992	3.099606	2.866218	0.563237	0.000000	13106.000000		1
8407.397461	3429.777344	1.794736	4.819884	7973.191406	99998.000000	1241.417603	780.608398	167.006042	91.617882	47.060936	223.500137	263.012085	227.108109	0.436891	99998.000000	3.924662	3.535266	0.254001	0.683037	3.901632	4.999991	3.093918	2.892433	2.222732	1.961980	1.672661	2.349278	2.419976	2.356233	0.000000	4.999991	13181.000000		1
14990.159180	4185.835938	1.723810	4.021195	14631.004883	99998.000000	2365.566895	1453.245850	342.202484	153.298828	102.839607	492.473083	663.540405	351.833008	2.937355	99998.000000	4.175806	3.621782	0.236489	0.604355	4.165274	4.999991	3.373935	3.162339	2.534283	2.185539	2.012160	2.692383	2.821867	2.546337	0.467956	4.999991	13207.000000		1
18227.357422	4603.546875	1.248914	6.839733	16424.082031	99998.000000	2656.434326	1640.234497	390.944061	131.398102	108.843643	562.541809	750.976746	414.497650	5.507029	99998.000000	4.260724	3.663093	0.096533	0.835039	4.215481	4.999991	3.424299	3.214906	2.592115	2.118589	2.036803	2.750155	2.875627	2.617522	0.740917	4.999991	13268.000000		1
19360.503906	6511.289551	2.232627	5.695665	12891.541992	99998.000000	2072.938477	1267.647949	348.505646	143.970505	89.820061	404.031464	522.823242	381.017517	0.930068	0.000000	4.286917	3.813667	0.348816	0.755544	4.110305	4.999991	3.316586	3.102999	2.542210	2.158273	1.953373	2.606415	2.718355	2.580945	0.000000	0.000000	13312.000000		1
17208.257812	2390.890381	3.820752	3.290349	9117.403320	99998.000000	1455.133057	876.799438	200.205566	130.876953	43.934025	228.924423	263.912537	111.036179	2.186916	99998.000000	4.235737	3.378560	0.582149	0.517242	3.959871	4.999991	3.162903	2.942900	2.301476	2.116863	1.642801	2.359692	2.421460	2.045465	0.339832	4.999991	13332.000000		1
8467.129883	931.538879	2.004430	3.330438	3958.768066	64192.523438	572.033508	346.630737	71.157272	37.600025	19.405968	78.074097	106.203964	63.546604	0.778041	0.000000	3.927736	2.969201	0.301991	0.522501	3.597560	4.807485	2.757421	2.539867	1.852219	1.575188	1.287935	1.892507	2.026141	1.803092	0.000000	0.000000	13353.000000		1
7643.163574	1029.484619	2.747611	3.774496	3529.610352	60573.152344	540.508484	322.935303	86.178162	45.219944	24.111753	92.453575	119.501045	108.202225	2.168264	99998.000000	3.883273	3.012620	0.438955	0.576859	3.547727	4.782280	2.732803	2.509115	1.935397	1.655330	1.382229	1.965924	2.077372	2.034236	0.336112	4.999991	13388.000000		1
4526.672363	779.701782	1.600460	4.900061	5078.708008	77063.914062	766.077820	479.324005	96.755386	58.698967	29.412701	117.280754	119.645981	110.049385	1.434797	0.000000	3.655779	2.891928	0.204245	0.690201	3.705753	4.886851	2.884273	2.680629	1.985675	1.768631	1.468535	2.069227	2.077898	2.041588	0.156790	0.000000	13460.000000		1
6201.127441	843.809631	2.044519	3.429117	2764.744385	44838.105469	362.172791	237.676086	59.028927	29.119745	15.178163	52.821362	89.295822	60.866837	0.386673	99998.000000	3.792471	2.926244	0.310591	0.535182	3.441655	4.651647	2.558916	2.375985	1.771065	1.464188	1.181219	1.722810	1.950831	1.784381	0.000000	4.999991	13476.000000		1
6422.058594	3418.765381	3.018980	4.798297	9320.702148	99998.000000	1439.365845	902.727539	224.816895	106.759033	55.562805	302.194061	366.175476	164.862839	0.566348	0.000000	3.807674	3.533869	0.479860	0.681087	3.969449	4.999991	3.158171	2.955557	2.351829	2.028405	1.744784	2.480286	2.563689	2.217123	0.000000	0.000000	13496.000000		1
7520.976562	889.547607	1.298254	1.840992	3763.037109	59058.488281	532.848450	327.813751	59.087517	38.096508	19.119181	82.604111	96.345253	102.207436	1.802971	99998.000000	3.876274	2.949169	0.113360	0.265052	3.575538	4.771282	2.726604	2.515627	1.771496	1.580885	1.281469	1.917002	1.983830	2.009482	0.255989	4.999991	13515.000000		1
9203.091797	1567.390381	1.976677	4.551599	4240.153320	63471.695312	633.625061	390.956390	94.935982	49.691368	37.760380	147.788177	177.170044	84.987839	0.587466	99998.000000	3.963934	3.195177	0.295936	0.658164	3.627382	4.802580	2.801832	2.592128	1.977431	1.696281	1.577036	2.169640	2.248390	1.929357	0.000000	4.999991	13548.000000		1
10687.769531	2677.212646	3.472290	3.500043	6023.716797	89338.843750	922.975342	570.500916	164.258423	99.543083	39.339256	190.871094	244.343124	163.536835	1.360049	99998.000000	4.028887	3.427683	0.540616	0.544073	3.779865	4.951040	2.965190	2.756256	2.215528	1.998011	1.594826	2.280740	2.388000	2.213616	0.133555	4.999991	13581.000000		1
3586.190918	1245.263062	2.436154	5.100504	4434.416504	64396.191406	632.348389	403.476379	91.648712	81.947273	27.377432	113.546341	142.721603	121.456131	0.086400	0.000000	3.554633	3.095261	0.386705	0.707613	3.646837	4.808860	2.800956	2.605818	1.962126	1.913535	1.437393	2.055173	2.154490	2.084419	0.000000	0.000000	13614.000000		1
19760.853516	3310.775879	2.192538	3.990358	10713.954102	99998.000000	1709.001831	1053.722778	263.961884	132.770370	74.034401	298.758789	410.939026	258.923035	2.261787	99998.000000	4.295806	3.519930	0.340947	0.601012	4.029950	4.999991	3.232743	3.022726	2.421541	2.123101	1.869434	2.475321	2.613777	2.413171	0.354452	4.999991	13713.000000		1
18556.904297	4678.592773	4.011944	5.600070	12540.584961	99998.000000	2000.174683	1231.583618	301.324463	94.516594	77.895241	412.844788	559.809570	337.564545	2.287508	99998.000000	4.268506	3.670115	0.603355	0.748193	4.098318	4.999991	3.301068	3.090464	2.479034	1.975508	1.891511	2.615787	2.748040	2.528357	0.359363	4.999991	13743.000000		1
8877.469727	2715.293701	1.625130	3.632644	5895.568848	88135.062500	927.209290	552.368530	159.379959	51.560112	26.199444	136.683640	169.476120	112.778496	1.764504	0.000000	3.948289	3.433817	0.210888	0.560223	3.770526	4.945149	2.967178	2.742229	2.202434	1.712314	1.418292	2.135716	2.229109	2.052226	0.246623	0.000000	13776.000000		1
22987.837891	5445.213379	2.618094	5.526060	18086.281250	99998.000000	2987.390381	1806.374023	489.253662	121.644241	142.804855	591.834229	757.030090	404.358337	3.653261	0.000000	4.361498	3.736015	0.417985	0.742416	4.257349	4.999991	3.475292	3.256808	2.689534	2.085092	2.154743	2.772200	2.879113	2.606766	0.562681	0.000000	13811.000000		1
3294.034424	1803.481445	1.822490	3.688152	3914.016846	60136.027344	586.783081	359.616364	82.890900	70.676208	28.968641	92.438156	104.242706	80.248131	0.549788	99998.000000	3.517728	3.256112	0.260665	0.566809	3.592623	4.779135	2.768478	2.555840	1.918507	1.849273	1.461928	1.965851	2.018046	1.904435	0.000000	4.999991	13859.000000		1
14881.416992	4487.441406	2.775365	6.932245	13329.775391	99998.000000	2164.611816	1317.071045	303.298035	127.185722	112.550301	489.552765	601.378418	335.646454	1.891103	0.000000	4.172644	3.651999	0.443320	0.840874	4.124823	4.999991	3.335380	3.119609	2.481870	2.104438	2.051347	2.689800	2.779148	2.525882	0.276715	0.000000	13901.000000		1
10689.950195	2865.613525	1.597377	5.180681	9602.851562	99998.000000	1533.336670	943.583984	262.108551	127.676033	82.459175	400.540649	502.967041	301.170258	5.290436	0.000000	4.028975	3.457218	0.203407	0.714387	3.982400	4.999991	3.185637	2.974781	2.418481	2.106109	1.916239	2.602647	2.701540	2.478812	0.723491	0.000000	13989.000000		1
7816.188965	1747.258667	1.618963	3.540132	5343.406738	87493.242188	817.042725	510.124390	151.097031	33.048428	55.852676	276.161133	330.345520	184.352066	1.416561	0.000000	3.892995	3.242357	0.209237	0.549019	3.727818	4.941975	2.912245	2.707676	2.179256	1.519151	1.747044	2.441163	2.518968	2.265648	0.151235	0.000000	14077.000000		1
16536.640625	3323.619629	1.538786	6.932245	13169.069336	99998.000000	2116.067627	1305.275635	300.926636	161.917877	113.546341	540.832275	710.015442	397.327393	2.882734	0.000000	4.218447	3.521611	0.187178	0.840874	4.119555	4.999991	3.325530	3.115702	2.478461	2.209295	2.055173	2.733063	2.851268	2.599149	0.459805	0.000000	14167.000000		1
7554.715820	1666.026855	1.998263	4.348072	5539.082520	76152.742188	851.136536	523.230286	133.035568	67.126823	33.396893	156.459656	204.809586	80.951225	0.365506	99998.000000	3.878218	3.221682	0.300653	0.638297	3.743438	4.881686	2.929999	2.718693	2.123968	1.826896	1.523706	2.194402	2.311350	1.908223	0.000000	4.999991	14201.000000		1
9509.463867	1078.821289	3.015897	6.676294	7859.734863	99998.000000	1252.852173	760.465393	154.464478	56.219643	63.882732	287.873169	372.123993	260.332306	0.931043	0.000000	3.978156	3.032949	0.479416	0.824535	3.895408	4.999991	3.097900	2.881079	2.188829	1.749888	1.805383	2.459201	2.570688	2.415528	0.000000	0.000000	14269.000000		1
15142.051758	2006.662842	2.164785	5.233105	8557.208984	99998.000000	1359.453857	822.059998	206.329880	92.734192	75.150711	303.924042	389.864746	307.399414	1.812716	0.000000	4.180185	3.302474	0.335415	0.718759	3.932332	4.999991	3.133364	2.914903	2.314562	1.967240	1.875933	2.482765	2.590914	2.487703	0.258330	0.000000	14316.000000		1
7811.665527	1851.279419	2.408400	1.979760	3144.087402	52454.894531	439.497528	267.523590	49.481670	27.988012	8.255169	42.666611	45.019501	46.175903	0.269891	99998.000000	3.892744	3.267472	0.381729	0.296613	3.497495	4.719786	2.642956	2.427362	1.694444	1.446972	0.916726	1.630088	1.653401	1.664415	0.000000	4.999991	14348.000000		1
7593.342773	1048.616089	1.887248	3.046734	4195.725586	68380.718750	647.458679	388.816284	102.441803	50.030579	42.237968	178.363449	219.512863	130.084442	0.476796	0.000000	3.880433	3.020617	0.275829	0.483835	3.622807	4.834934	2.811212	2.589744	2.010477	1.699236	1.625703	2.251306	2.341460	2.114225	0.000000	0.000000	14492.000000		1
11588.390625	5082.519531	1.440106	6.568364	16726.882812	99998.000000	2729.509766	1667.605713	422.256348	146.499176	99.493744	519.107300	603.105286	367.547729	2.460895	0.000000	4.064023	3.706079	0.158394	0.817457	4.223415	4.999991	3.436085	3.222093	2.625576	2.165835	1.997796	2.715257	2.780393	2.565314	0.391093	0.000000	14600.000000		1
27335.197266	7720.843262	2.550252	4.693450	19556.386719	99998.000000	3163.431885	1939.721069	477.421356	211.482803	170.518417	794.577698	1034.113281	614.015564	6.057638	99998.000000	4.436722	3.887665	0.406583	0.671492	4.291289	4.999991	3.500159	3.287739	2.678902	2.325275	2.231771	2.900136	3.014568	2.788179	0.782303	4.999991	14641.000000		1
14118.379883	2728.072754	1.760815	5.612404	10469.752930	99998.000000	1644.360474	1029.564819	232.594086	91.987930	82.631866	425.531281	580.791382	282.584564	2.231221	0.000000	4.149785	3.435856	0.245714	0.749149	4.019937	4.999991	3.215997	3.012654	2.366599	1.963731	1.917148	2.628932	2.764020	2.451149	0.348543	0.000000	14719.000000		1
10187.362305	2038.178589	2.359060	3.429117	4802.253906	84450.039062	732.132019	450.620575	162.827576	130.728943	51.791393	247.352859	319.900879	205.605194	1.618694	99998.000000	4.008062	3.309242	0.372739	0.535182	3.681445	4.926600	2.864589	2.653811	2.211728	2.116372	1.714258	2.393317	2.505015	2.313034	0.209165	4.999991	14773.000000		1
14594.570312	4975.914551	2.556419	5.637074	11366.515625	99998.000000	1808.193359	1121.904297	303.131531	149.450317	72.714561	311.895508	409.776459	270.730682	2.438781	0.000000	4.164191	3.696873	0.407632	0.751054	4.055627	4.999991	3.257245	3.049956	2.481631	2.174497	1.861621	2.494009	2.612547	2.432538	0.387173	0.000000	14844.000000		1
28214.011719	8721.432617	2.365228	8.696143	25584.404297	99998.000000	4194.547852	2574.228027	651.578552	302.705963	204.871262	926.052917	1156.469849	679.831787	3.922207	99998.000000	4.450465	3.940588	0.373873	0.939327	4.407975	4.999991	3.622685	3.410647	2.813967	2.481021	2.311481	2.966636	3.063134	2.832402	0.593530	4.999991	14905.000000		1
2744.252930	865.710327	2.426902	2.553336	2073.135986	39885.996094	254.217255	163.132858	46.447273	36.866096	20.950922	63.919735	90.566322	75.033531	0.664645	99998.000000	3.438424	2.937373	0.385052	0.407108	3.316628	4.600821	2.405205	2.212541	1.666960	1.566627	1.321203	1.805635	1.956967	1.875255	0.000000	4.999991	14930.000000		1
6346.889648	1596.099976	1.532618	3.453787	2853.611572	54968.054688	395.841034	240.423691	53.891418	43.036659	15.569797	55.547386	64.934288	19.991879	0.766548	99998.000000	3.802561	3.203060	0.185434	0.538296	3.455395	4.740110	2.597521	2.380977	1.731520	1.633839	1.192283	1.744664	1.812474	1.300854	0.000000	4.999991	14952.000000		1
14774.978516	4511.374023	2.143198	5.353371	14569.641602	99998.000000	2378.987305	1442.030273	354.879730	117.826576	115.449013	515.813904	635.197754	373.150879	3.549347	99998.000000	4.169527	3.654309	0.331062	0.728627	4.163449	4.999991	3.376392	3.158974	2.550081	2.071243	2.062390	2.712493	2.802909	2.571884	0.550148	4.999991	14988.000000		1
9352.809570	5082.488770	1.051555	5.772759	8548.768555	99998.000000	1326.645996	822.223450	199.696747	80.772369	52.121353	237.774765	297.380341	234.271637	0.836539	0.000000	3.970942	3.706076	0.021832	0.761383	3.931904	4.999991	3.122755	2.914990	2.300371	1.907263	1.717016	2.376166	2.473312	2.369720	0.000000	0.000000	15037.000000		1
5137.931152	1302.891968	1.119397	2.214124	2625.029541	43822.933594	353.260773	211.575317	40.871872	16.587431	11.042869	17.355282	49.679031	16.498003	0.787511	0.000000	3.710788	3.114908	0.048984	0.345202	3.419134	4.641701	2.548095	2.325465	1.611425	1.219779	1.043082	1.239432	1.696173	1.217431	0.000000	0.000000	15060.000000		1
13994.215820	3541.707764	0.857279	3.373610	10705.590820	99998.000000	1714.749878	1049.710815	286.895630	88.534142	59.380474	301.500214	402.054779	233.146072	1.661816	99998.000000	4.145948	3.549213	0.000000	0.528095	4.029611	4.999991	3.234201	3.021070	2.457724	1.947111	1.773644	2.479288	2.604285	2.367628	0.220583	4.999991	15091.000000		1
8621.087891	741.913635	1.285919	2.078440	4376.256836	66169.343750	637.328613	404.870239	109.401802	25.721464	31.182766	113.919479	136.239578	49.854805	0.150871	0.000000	3.935562	2.870353	0.109214	0.317737	3.641103	4.820657	2.804363	2.607316	2.039025	1.410296	1.493915	2.056598	2.134303	1.697707	0.000000	0.000000	15120.000000		1
26846.761719	8339.280273	2.096942	6.793477	17927.644531	99998.000000	2914.515381	1783.276733	451.894165	192.699753	133.081833	566.495117	783.500916	428.491669	2.764647	99998.000000	4.428892	3.921129	0.321587	0.832092	4.253523	4.999991	3.464566	3.251219	2.655037	2.284881	2.124119	2.753196	2.894039	2.631942	0.441640	4.999991	15148.000000		1
5715.728516	2251.770752	2.100026	3.216340	3452.174561	57041.265625	516.310364	314.828125	92.641678	40.754692	21.061935	77.041046	97.662003	67.808334	0.841967	99998.000000	3.757071	3.352524	0.322225	0.507362	3.538093	4.756189	2.712911	2.498074	1.966806	1.610178	1.323498	1.886722	1.989726	1.831283	0.000000	4.999991	15198.000000		1
4347.270020	1150.891357	1.989012	3.493876	3649.450684	58204.941406	520.454895	335.683472	101.152802	52.654839	27.593294	111.091690	150.992188	102.802597	1.413749	0.000000	3.638217	3.061034	0.298637	0.543307	3.562227	4.764960	2.716383	2.525930	2.004978	1.721438	1.440804	2.045681	2.178954	2.012004	0.150372	0.000000	15259.000000		1
16298.324219	5840.012207	2.593424	4.644111	16045.414062	99998.000000	2532.292236	1595.757690	381.483154	177.099121	96.798561	483.172516	573.865295	256.221680	2.416086	99998.000000	4.212143	3.766414	0.413874	0.666903	4.205351	4.999991	3.403514	3.202967	2.581475	2.248216	1.985869	2.684102	2.758810	2.408616	0.383112	4.999991	15281.000000		1
8013.810547	1650.466309	3.006645	2.954222	6809.983887	91298.046875	1013.668091	644.177612	151.652100	45.719509	42.845467	200.116150	236.272980	200.109970	0.966373	99998.000000	3.903839	3.217607	0.478082	0.470443	3.833146	4.960462	3.005896	2.809006	2.180848	1.660102	1.631905	2.301282	2.373414	2.301269	0.000000	4.999991	15303.000000		1
10955.598633	3575.052246	1.985928	5.482887	9850.645508	99998.000000	1588.409180	967.729614	248.897812	119.174171	70.525108	310.541748	408.740326	191.679031	2.190697	0.000000	4.039636	3.553282	0.297963	0.739009	3.993465	4.999991	3.200962	2.985754	2.396021	2.076182	1.848344	2.492120	2.611448	2.282575	0.340582	0.000000	15391.000000		1
17889.095703	2402.232422	2.812370	4.341904	7635.984863	99998.000000	1214.758667	740.529053	166.944366	68.203049	50.045998	173.922867	253.344559	185.514633	1.727117	0.000000	4.252588	3.380615	0.449072	0.637680	3.882865	4.999991	3.084490	2.869542	2.222572	1.833804	1.699369	2.240357	2.403712	2.268378	0.237322	0.000000	15447.000000		1
17854.101562	5737.117188	3.105325	9.060024	17948.337891	99998.000000	2953.207275	1789.142090	439.309418	185.197021	150.412445	775.412292	1022.854553	610.715942	2.542197	0.000000	4.251738	3.758694	0.492107	0.957129	4.254024	4.999991	3.470294	3.252645	2.642771	2.267634	2.177284	2.889533	3.009814	2.785839	0.405209	0.000000	15514.000000		1
29315.728516	10092.546875	1.156402	7.912874	25007.367188	99998.000000	4094.529785	2520.567871	627.229370	225.988708	185.110672	845.629028	1102.664795	545.316040	4.068971	99998.000000	4.467101	4.004001	0.063109	0.898334	4.398068	4.999991	3.612204	3.401498	2.797426	2.354087	2.267431	2.927180	3.042444	2.736648	0.609485	4.999991	15588.000000		1
17470.742188	5789.954102	2.312804	7.829613	14651.308594	99998.000000	2380.566162	1456.628662	372.460144	129.489273	130.451401	581.263184	747.834412	537.942810	4.489238	0.000000	4.242311	3.762675	0.364139	0.893740	4.165876	4.999991	3.376680	3.163349	2.571080	2.112234	2.115449	2.764373	2.873806	2.730736	0.652173	0.000000	15644.000000		1
8170.840820	1260.860596	1.686805	3.160832	3868.753906	56121.000000	526.616211	358.854675	87.535011	67.663399	21.632427	83.754341	143.119400	78.471901	0.255751	0.000000	3.912267	3.100667	0.227065	0.499801	3.587571	4.749125	2.721494	2.554919	1.942182	1.830354	1.335105	1.923007	2.155699	1.894714	0.000000	0.000000	15715.000000		1
15082.343750	3920.964600	2.155533	6.759555	8127.921387	99998.000000	1287.383789	790.790894	183.648972	61.832047	64.888031	211.957703	266.339447	168.162445	0.723445	0.000000	4.178469	3.593393	0.333555	0.829918	3.909980	4.999991	3.109708	2.898062	2.263988	1.791214	1.812165	2.326249	2.425436	2.225729	0.000000	0.000000	15757.000000		1
2414.166504	624.497192	2.019849	1.810155	1275.095093	33196.894531	123.898453	87.615189	23.569016	34.886337	19.714342	57.974289	62.180508	60.663307	0.510494	99998.000000	3.382767	2.795531	0.305319	0.257716	3.105543	4.521098	2.093066	1.942579	1.372341	1.542655	1.294782	1.763235	1.793654	1.782926	0.000000	4.999991	15921.000000		1
5550.229980	1168.422485	0.786353	2.929552	4153.225586	64448.007812	604.335693	381.507812	82.557854	54.212128	27.136902	104.076180	149.422562	67.123741	1.179011	99998.000000	3.744311	3.067600	0.000000	0.466801	3.618386	4.809209	2.781278	2.581503	1.916758	1.734096	1.433560	2.017351	2.174416	1.826876	0.071518	4.999991	15958.000000		1
6794.419922	1671.975342	1.520283	2.541001	3100.356934	52178.871094	451.496368	272.991058	61.283142	29.751911	24.463299	92.209953	161.116104	102.488060	0.008995	0.000000	3.832152	3.223230	0.181925	0.405005	3.491412	4.717494	2.654654	2.436148	1.787341	1.473515	1.388515	1.964778	2.207139	2.010673	0.000000	0.000000	16028.000000		1
20749.382812	5926.415527	1.982844	6.519024	16932.269531	99998.000000	2725.272705	1682.972046	405.872437	201.392807	97.550995	457.855042	661.856689	364.571930	1.752277	0.000000	4.317005	3.772792	0.297289	0.814183	4.228715	4.999991	3.435410	3.226077	2.608390	2.304044	1.989232	2.660728	2.820764	2.561783	0.243603	0.000000	16051.000000		1
11222.440430	2858.687500	2.056854	3.034399	8043.136719	99998.000000	1256.259644	764.162781	170.829880	70.543610	70.790306	298.083435	395.708435	204.134247	3.686172	0.000000	4.050087	3.456167	0.313203	0.482073	3.905426	4.999991	3.099079	2.883186	2.232564	1.848458	1.849974	2.474338	2.597375	2.309916	0.566576	0.000000	16087.000000		1
19460.603516	5210.217285	1.810155	9.559590	16858.892578	99998.000000	2730.228271	1682.234985	420.791565	194.707260	167.280487	758.655212	995.073181	591.553589	3.898951	99998.000000	4.289156	3.716856	0.257716	0.980439	4.226829	4.999991	3.436199	3.225887	2.624067	2.289382	2.223445	2.880044	2.997855	2.771994	0.590948	4.999991	16220.000000		1
5447.794434	718.196594	1.751564	3.327354	7544.323730	99998.000000	1188.941650	720.490906	165.652283	70.654625	34.997353	196.020935	248.947144	108.686371	2.841777	99998.000000	3.736221	2.856243	0.243426	0.522099	3.877620	4.999991	3.075161	2.857629	2.219198	1.849141	1.544035	2.292302	2.396107	2.036175	0.453590	4.999991	16240.000000		1
8957.360352	2238.177490	1.637465	3.330438	5311.351562	78757.328125	805.925842	499.467010	140.282364	77.096550	42.080700	161.396713	207.652802	116.941544	1.536188	0.000000	3.952180	3.349895	0.214172	0.522501	3.725205	4.896291	2.906295	2.698507	2.147003	1.887035	1.624083	2.207895	2.317338	2.067969	0.186444	0.000000	16278.000000		1
5594.993652	3528.062256	3.117660	4.079786	7685.269043	99998.000000	1193.912598	736.079163	160.255737	59.281796	57.641243	239.877869	355.891205	218.149841	1.048384	0.000000	3.747800	3.547536	0.493829	0.610637	3.885659	4.999991	3.076972	2.866925	2.204813	1.772921	1.760733	2.379990	2.551317	2.338755	0.020521	0.000000	16323.000000		1
16760.845703	4516.964844	2.531749	4.212387	15159.341797	99998.000000	2411.058105	1497.633179	426.811035	160.422256	125.471161	609.723022	805.521912	472.838928	2.991626	0.000000	4.224296	3.654847	0.403421	0.624528	4.180680	4.999991	3.382208	3.175406	2.630236	2.205265	2.098544	2.785133	2.906077	2.674713	0.475907	0.000000	16353.000000		1
18768.679688	8310.857422	2.257297	8.942842	29007.414062	99998.000000	4731.842773	2908.964844	697.313538	248.262558	179.020279	832.819153	1115.375977	528.367798	1.962206	99998.000000	4.273434	3.919646	0.353589	0.951476	4.462509	4.999991	3.675030	3.463738	2.843428	2.394911	2.252902	2.920551	3.047421	2.722936	0.292745	4.999991	16378.000000		1
7453.945312	1428.554321	1.649800	2.164785	3954.697510	57314.601562	575.512024	370.283020	92.102028	56.272064	34.241837	98.352760	122.165398	74.891678	0.982480	99998.000000	3.872386	3.154897	0.217431	0.335415	3.597113	4.758265	2.760054	2.568534	1.964269	1.750293	1.534557	1.992787	2.086948	1.874434	0.000000	4.999991	16434.000000		1
24489.740234	8661.383789	2.676685	6.176729	20918.683594	99998.000000	3447.064941	2093.371338	536.801819	204.584473	139.819794	633.362915	823.814636	442.732361	4.169789	99998.000000	4.388984	3.937587	0.427597	0.790759	4.320534	4.999991	3.537449	3.320846	2.729814	2.310873	2.145569	2.801653	2.915829	2.646141	0.620114	4.999991	16469.000000		1
6585.379395	1326.982178	2.022933	1.381515	5049.724121	74054.218750	768.936401	465.869659	122.146889	50.323532	37.997829	147.670990	162.161484	66.167786	2.795101	99998.000000	3.818581	3.122865	0.305981	0.140356	3.703268	4.869550	2.885890	2.668264	2.086882	1.701771	1.579759	2.169295	2.209948	1.820647	0.446397	4.999991	16509.000000		1
8999.888672	1609.421753	2.084607	3.688152	6362.320312	90398.921875	999.344116	595.963379	174.194229	73.294304	29.082741	134.056290	188.126572	93.742577	2.463144	99998.000000	3.954237	3.206670	0.319024	0.566809	3.803616	4.956163	2.999715	2.775220	2.241034	1.865070	1.463635	2.127287	2.274450	1.971937	0.391490	4.999991	16530.000000		1
9824.236328	855.157776	2.217208	3.533965	4853.555176	72598.515625	768.449219	455.767334	123.676430	68.088951	29.320189	131.129822	152.345947	134.765549	2.195748	0.000000	3.992299	2.932046	0.345806	0.548262	3.686060	4.860928	2.885615	2.658743	2.092287	1.833077	1.467167	2.117702	2.182831	2.129579	0.341583	0.000000	16656.000000		1
6735.465332	1004.719116	2.716774	5.378040	3856.517578	59980.777344	550.286987	352.674866	105.824661	28.842209	26.998133	116.673256	167.058456	109.293869	0.619408	0.000000	3.828368	3.002045	0.434053	0.730624	3.586195	4.778012	2.740589	2.547374	2.024587	1.460029	1.431334	2.066971	2.222868	2.038596	0.000000	0.000000	16719.000000		1
5615.531250	788.518188	1.884164	4.193885	2694.271729	46026.113281	369.919128	226.173737	59.491489	37.411919	22.489706	55.868095	101.498177	79.757820	0.369018	0.000000	3.749391	2.896812	0.275119	0.622617	3.430441	4.663004	2.568107	2.354442	1.774455	1.573010	1.351984	1.747164	2.006458	1.901773	0.000000	0.000000	16751.000000		1
11401.372070	2664.276367	2.861710	4.792130	7015.443848	99998.000000	1078.340210	661.622314	180.515900	88.947357	55.300686	249.237015	327.903198	182.304474	2.304476	99998.000000	4.056957	3.425579	0.456626	0.680529	3.846055	4.999991	3.032756	2.820610	2.256516	1.949133	1.742730	2.396613	2.515746	2.260797	0.362572	4.999991	16779.000000		1
21327.150391	3799.560791	2.266548	4.360406	10363.681641	99998.000000	1648.486572	999.381165	236.627609	74.941017	77.833565	342.295013	489.235138	393.626923	1.895804	99998.000000	4.328933	3.579733	0.355365	0.639527	4.015514	4.999991	3.217085	2.999731	2.374065	1.874720	1.891167	2.534400	2.689518	2.595085	0.277793	4.999991	16810.000000		1
4653.309570	487.995483	0.743181	3.410615	1527.369629	37597.496094	198.595856	118.057854	48.087822	24.848766	24.487970	72.103981	114.995705	56.487926	0.626504	0.000000	3.667762	2.688416	0.000000	0.532833	3.183944	4.575159	2.297970	2.072095	1.682035	1.395305	1.388953	1.857959	2.060682	1.751956	0.000000	0.000000	16860.000000		1
5737.989746	1295.753052	2.704439	3.188586	2552.493896	44720.144531	335.973328	216.873184	58.834652	41.087734	17.691410	39.465687	54.236797	45.750347	0.398967	0.000000	3.758760	3.112522	0.432077	0.503598	3.406965	4.650503	2.526305	2.336206	1.769633	1.613712	1.247762	1.596220	1.734294	1.660394	0.000000	0.000000	16887.000000		1
5221.876953	482.716125	1.890332	3.792999	3004.098145	49158.265625	413.396759	256.005829	74.352028	24.808678	25.083132	91.149147	104.729935	84.839821	0.062899	0.000000	3.717827	2.683692	0.276538	0.578983	3.477714	4.691597	2.616367	2.408250	1.871293	1.394604	1.399382	1.959753	2.020071	1.928600	0.000000	0.000000	16916.000000		1
7128.259277	1605.557861	1.588125	3.219423	6451.856934	95271.304688	998.443665	615.461853	145.632645	54.286137	46.222160	246.674423	339.865021	159.173340	1.718782	99998.000000	3.852983	3.205626	0.200885	0.507778	3.809685	4.978962	2.999324	2.789201	2.163259	1.734689	1.664850	2.392124	2.531307	2.201870	0.235221	4.999991	16952.000000		1
3552.507080	1872.711426	3.265679	4.789046	5185.784668	72712.031250	742.070923	488.488892	101.581436	81.275017	42.089951	150.249008	222.608932	181.083313	0.303594	0.000000	3.550535	3.272471	0.513974	0.680249	3.714814	4.861606	2.870445	2.688855	2.006814	1.909957	1.624178	2.176812	2.347543	2.257879	0.000000	0.000000	16986.000000		1
15289.941406	3964.260254	2.112361	6.932245	12238.653320	99998.000000	1948.833496	1209.460815	276.725464	125.751785	84.781227	410.593658	509.661835	286.090790	2.472186	0.000000	4.184406	3.598162	0.324768	0.840874	4.087734	4.999991	3.289775	3.082592	2.442049	2.099514	1.928300	2.613412	2.707282	2.456504	0.393081	0.000000	17094.000000		1
20406.580078	11117.276367	3.092990	8.714645	27001.980469	99998.000000	4458.549805	2706.912109	604.338806	257.464447	203.452744	843.754089	1059.868652	644.350281	4.271990	99998.000000	4.309770	4.045999	0.490378	0.940250	4.431396	4.999991	3.649194	3.432474	2.781281	2.410717	2.308464	2.926216	3.025252	2.809122	0.630630	4.999991	17142.000000		1
12738.286133	3854.146240	1.378431	4.819884	10539.621094	99998.000000	1628.895508	1020.828552	270.055328	135.336044	82.082954	394.610626	478.781281	271.529358	4.919785	99998.000000	4.105111	3.585928	0.139385	0.683037	4.022825	4.999991	3.211893	3.008953	2.431453	2.131413	1.914253	2.596169	2.680137	2.433817	0.691946	4.999991	17180.000000		1
9482.947266	2382.256104	3.876260	3.379778	9477.426758	99998.000000	1466.419556	903.183899	209.447540	119.945099	58.140812	285.332184	381.332062	284.675354	0.010750	99998.000000	3.976943	3.376988	0.588413	0.528888	3.976691	4.999991	3.166258	2.955776	2.321075	2.078983	1.764481	2.455351	2.581303	2.454350	0.000000	4.999991	17200.000000		1
7906.490234	1960.616455	1.668303	1.498697	5383.659180	80991.835938	814.699097	479.829742	94.461082	52.984798	26.378302	136.692886	197.066330	154.307205	0.587375	99998.000000	3.897984	3.292393	0.222275	0.175714	3.731078	4.908441	2.910997	2.681087	1.975253	1.724151	1.421247	2.135746	2.294612	2.188386	0.000000	4.999991	17219.000000		1
25746.902344	7375.572266	2.698272	4.801381	16932.945312	99998.000000	2837.138428	1701.301758	410.988373	135.258942	120.376823	517.593201	682.721252	359.634857	2.932681	0.000000	4.410725	3.867796	0.431086	0.681366	4.228733	4.999991	3.452881	3.230781	2.613830	2.131166	2.080543	2.713989	2.834244	2.555862	0.467265	0.000000	17263.000000		1
6161.938965	1732.191528	1.628214	2.960389	3696.989502	59972.792969	540.304932	339.753998	96.231148	25.033791	26.171690	98.895500	108.624695	50.659660	1.160244	0.000000	3.789717	3.238596	0.211711	0.471349	3.567848	4.777954	2.732639	2.531165	1.983316	1.398527	1.417832	1.995177	2.035928	1.704662	0.064550	0.000000	17285.000000		1
6774.696289	2737.348633	1.156402	1.763899	4832.298828	73821.117188	732.554504	451.582703	112.716820	42.265724	34.322014	117.425690	180.429550	53.669388	1.087318	0.000000	3.830890	3.437330	0.063109	0.246474	3.684154	4.868181	2.864840	2.654737	2.051989	1.625988	1.535573	2.069763	2.256308	1.729727	0.036357	0.000000	17305.000000		1
7286.076172	1339.101196	3.509295	3.817669	3517.953857	62636.242188	511.237640	312.379639	104.995140	43.702747	27.198576	133.066406	174.107895	150.850327	1.609377	30785.937500	3.862494	3.126813	0.545220	0.581798	3.546290	4.796826	2.708623	2.494683	2.021169	1.640509	1.434546	2.124068	2.240819	2.178546	0.206658	4.488352	17327.000000		1
3158.395996	191.370667	1.625130	2.578006	2044.978271	44247.597656	281.533020	170.416656	58.288830	64.086258	19.936371	87.985237	139.890732	90.224030	0.139130	0.000000	3.499467	2.281875	0.210888	0.411284	3.310689	4.645890	2.449529	2.231512	1.765585	1.806765	1.299646	1.944410	2.145789	1.955322	0.000000	0.000000	17432.000000		0
18192.146484	2687.281006	3.438369	4.983322	9414.901367	99998.000000	1494.188599	912.407349	211.701752	93.128914	58.091469	288.422089	396.578064	293.436249	3.047739	99998.000000	4.259884	3.429313	0.536352	0.697519	3.973816	4.999991	3.174405	2.960189	2.325724	1.969085	1.764112	2.460028	2.598329	2.467514	0.483978	4.999991	17507.000000		1
5806.615234	2283.243408	2.516331	1.603544	4252.426270	60563.851562	571.672729	380.329834	84.842903	38.642330	22.378693	68.252388	86.532791	58.480022	1.274862	99998.000000	3.763923	3.358552	0.400768	0.205081	3.628637	4.782214	2.757148	2.580160	1.928616	1.587063	1.349835	1.834118	1.937181	1.767008	0.105463	4.999991	17526.000000		1
7672.610352	1839.592041	1.618963	5.544562	5618.710938	79819.898438	907.026245	535.318542	117.160484	57.841686	44.526104	164.921432	186.828308	93.258430	1.302570	0.000000	3.884943	3.264722	0.209237	0.743867	3.749637	4.902111	2.957620	2.728612	2.068781	1.762241	1.648615	2.217277	2.271443	1.969688	0.114801	0.000000	17558.000000		1
5812.033203	2443.449707	2.741444	5.242356	5045.400391	71288.765625	771.754944	474.226593	95.090172	67.373528	30.479673	139.178375	165.057114	124.225334	0.708662	99998.000000	3.764328	3.388003	0.437979	0.719526	3.702896	4.853021	2.887479	2.675986	1.978136	1.828489	1.484010	2.143572	2.217634	2.094210	0.000000	4.999991	17589.000000		1
12625.995117	3297.053223	2.522498	6.808895	11725.291016	99998.000000	1911.134766	1149.583862	323.829559	160.394501	101.066452	466.150299	619.769836	336.250885	4.155710	99998.000000	4.101265	3.518126	0.401831	0.833077	4.069124	4.999991	3.281291	3.060541	2.510316	2.205189	2.004607	2.668526	2.792230	2.526664	0.618645	4.999991	17643.000000		1
11303.379883	3771.619141	2.994310	8.199661	11740.703125	99998.000000	1888.974976	1163.839966	278.893341	138.037399	97.711349	443.379944	616.911194	309.462433	1.628078	0.000000	4.053208	3.576528	0.476297	0.913796	4.069694	4.999991	3.276226	3.065893	2.445438	2.139997	1.989945	2.646776	2.790223	2.490608	0.211675	0.000000	17701.000000		1
19159.173828	2886.441162	2.192538	5.402710	13188.410156	99998.000000	2087.274902	1303.675171	327.255615	84.460518	82.924820	381.282715	489.204315	234.774277	1.870221	0.000000	4.282377	3.460363	0.340947	0.732612	4.120193	4.999991	3.319580	3.115169	2.514887	1.926654	1.918684	2.581247	2.689490	2.370651	0.271893	0.000000	17732.000000		1
5462.892578	2057.156006	1.581958	1.689889	4252.278320	60371.117188	606.744080	376.919220	89.113884	37.800468	18.234148	79.137985	154.569321	57.776928	0.419392	99998.000000	3.737423	3.313267	0.199195	0.227858	3.628622	4.780829	2.783005	2.576248	1.949945	1.577497	1.260885	1.898385	2.189123	1.761754	0.000000	4.999991	17767.000000		1
8205.674805	1878.604370	2.556419	2.596508	3316.308105	52786.695312	451.055389	275.821930	68.730370	36.147587	27.587128	89.554855	147.865280	82.508514	0.343993	0.000000	3.914114	3.273835	0.407632	0.414390	3.520655	4.722525	2.654230	2.440629	1.837149	1.558079	1.440706	1.952089	2.169866	1.916499	0.000000	0.000000	17792.000000		1
18967.904297	3847.839844	1.159486	3.527797	10438.569336	99998.000000	1625.898193	1006.075928	236.121872	100.671738	67.379692	311.830750	475.025299	260.495758	2.489623	0.000000	4.278019	3.585217	0.064265	0.547504	4.018641	4.999991	3.211093	3.002631	2.373136	2.002908	1.828529	2.493919	2.676717	2.415801	0.396134	0.000000	17820.000000		1
29549.507812	7885.443848	1.979760	7.882036	24279.591797	99998.000000	3976.925293	2454.834961	591.032471	291.478058	200.224075	918.667358	1158.239990	653.949951	4.374702	0.000000	4.470550	3.896826	0.296613	0.896638	4.385242	4.999991	3.599547	3.390022	2.771611	2.464606	2.301516	2.963158	3.063799	2.815545	0.640948	0.000000	17875.000000		1
28068.720703	4901.645996	1.572707	5.686414	18399.578125	99998.000000	3035.977783	1838.864258	476.949524	190.945099	135.514893	644.945435	850.809692	487.017944	3.326160	0.000000	4.448223	3.690342	0.196648	0.754838	4.264808	4.999991	3.482299	3.264550	2.678473	2.280909	2.131987	2.809523	2.929832	2.687545	0.521943	0.000000	17915.000000		1
14913.086914	4377.854492	2.611927	5.538395	9490.514648	99998.000000	1459.743286	930.567505	215.972733	90.526237	95.309113	332.794006	411.228912	263.221771	2.609074	99998.000000	4.173568	3.641261	0.416961	0.743384	3.977290	4.999991	3.164277	2.968748	2.334399	1.956774	1.979134	2.522176	2.614084	2.420322	0.416486	4.999991	18000.000000		1
15788.458984	3992.926758	1.723810	3.860841	9764.066406	99998.000000	1539.402344	951.287170	204.932938	73.152451	64.357628	251.700928	342.665039	202.373444	0.922235	0.000000	4.198340	3.601291	0.236489	0.586682	3.989631	4.999991	3.187352	2.978312	2.311612	1.864229	1.808600	2.400885	2.534870	2.306154	0.000000	0.000000	18026.000000		1
20051.048828	5622.938477	1.541869	5.640158	12239.495117	99998.000000	1950.449341	1192.000732	237.719254	70.623787	90.671173	380.286652	467.081573	276.808716	1.367132	99998.000000	4.302137	3.749963	0.188048	0.751291	4.087763	4.999991	3.290135	3.076277	2.376064	1.848951	1.957469	2.580111	2.669393	2.442180	0.135810	4.999991	18060.000000		1
3547.825928	1214.499634	1.958174	3.200921	2929.447021	48226.835938	435.010681	266.120483	91.442108	29.896847	29.918434	121.613403	215.729111	113.842384	0.300099	0.000000	3.549962	3.084397	0.291851	0.505275	3.466786	4.683289	2.638500	2.425078	1.961146	1.475625	1.475939	2.084981	2.333909	2.056304	0.000000	0.000000	18122.000000		1
12447.600586	2336.403809	2.843207	3.919432	8230.544922	99998.000000	1329.193115	801.346497	209.706573	108.966995	66.904793	271.230255	372.019165	156.888290	2.393366	99998.000000	4.095086	3.368548	0.453808	0.593223	3.915429	4.999991	3.123588	2.903820	2.321612	2.037295	1.825457	2.433338	2.570565	2.195590	0.379009	4.999991	18163.000000		1
30582.246094	4866.263184	2.417651	7.888204	18573.302734	99998.000000	3007.095459	1854.566650	468.311981	137.713608	158.140289	713.166992	966.776794	527.279236	3.263010	0.000000	4.485469	3.687196	0.383394	0.896978	4.268889	4.999991	3.478147	3.268242	2.670535	2.138977	2.199043	2.853191	2.985326	2.722041	0.513618	0.000000	18184.000000		1
10704.373047	2639.455322	2.482410	4.764376	7343.189941	99998.000000	1191.966797	712.429993	186.917740	73.553337	63.179638	223.466217	291.169708	194.432816	1.842392	0.000000	4.029561	3.421514	0.394873	0.678006	3.865885	4.999991	3.076264	2.852742	2.271651	1.866602	1.800577	2.349212	2.464146	2.288769	0.265382	0.000000	18255.000000		1
17256.142578	5069.734375	3.925599	8.434026	15841.693359	99998.000000	2555.469727	1583.219238	323.564362	153.184723	111.289047	497.450226	649.256531	420.295074	1.787829	99998.000000	4.236944	3.704985	0.593906	0.926035	4.199801	4.999991	3.407471	3.199541	2.509961	2.185215	2.046453	2.696750	2.812416	2.623554	0.252326	4.999991	18347.000000		1
18441.830078	5493.474121	3.487709	4.690367	16171.468750	99998.000000	2642.702393	1599.189941	414.235535	115.630951	101.183640	484.732880	678.046326	357.636597	2.729463	99998.000000	4.265804	3.739847	0.542540	0.671207	4.208749	4.999991	3.422048	3.203900	2.617247	2.063074	2.005110	2.685503	2.831259	2.553442	0.436077	4.999991	18457.000000		1
15582.520508	5738.686523	1.720726	7.650756	15544.458008	99998.000000	2577.512207	1554.552734	349.806976	143.474030	140.433456	574.232239	718.807190	424.692505	2.207779	99998.000000	4.192638	3.758812	0.235712	0.883704	4.191576	4.999991	3.411201	3.191606	2.543828	2.156773	2.147470	2.759088	2.856612	2.628075	0.343956	4.999991	18506.000000		1
8037.607910	1636.200928	3.080655	3.450704	7503.544434	99998.000000	1204.653320	724.727966	186.325668	77.111969	60.953178	258.978546	342.526276	146.039703	1.795977	99998.000000	3.905127	3.213837	0.488643	0.537908	3.875267	4.999991	3.080862	2.860175	2.270273	1.887122	1.784996	2.413264	2.534694	2.164471	0.254301	4.999991	18537.000000		1
25361.359375	12002.000977	2.032184	13.232323	37305.101562	99998.000000	6182.310059	3771.483398	885.615845	403.575043	256.573242	1266.368164	1660.762939	816.583252	4.456198	99998.000000	4.404172	4.079254	0.307963	1.121636	4.571768	4.999991	3.791151	3.576512	2.947245	2.605924	2.409211	3.102560	3.220308	2.912000	0.648965	4.999991	18563.000000		1
10762.969727	3063.194824	3.598723	4.761292	6294.903809	85315.468750	991.175293	605.840576	184.944153	58.547863	46.397934	209.758987	253.702271	128.295868	0.085206	99998.000000	4.031932	3.486175	0.556148	0.677725	3.798989	4.931028	2.996150	2.782358	2.267040	1.767511	1.666499	2.321721	2.404324	2.108213	0.000000	4.999991	18627.000000		1
14743.567383	4443.936035	1.813238	5.994788	11871.259766	99998.000000	1910.487183	1167.916748	297.426605	101.797302	88.907272	417.747925	559.556702	305.755768	1.157603	0.000000	4.168602	3.647768	0.258455	0.777774	4.074497	4.999991	3.281144	3.067412	2.473380	2.007736	1.948937	2.620914	2.747844	2.485375	0.063560	0.000000	18676.000000		1
10633.992188	3473.452393	1.921169	6.673211	10854.612305	99998.000000	1769.239624	1062.983276	312.191559	112.479370	87.229721	387.049316	516.979553	306.088837	2.425910	99998.000000	4.026696	3.540761	0.283566	0.824335	4.035614	4.999991	3.247787	3.026526	2.494421	2.051073	1.940665	2.587766	2.713473	2.485847	0.384875	4.999991	18718.000000		1
20531.347656	5636.503906	2.531749	9.130950	20505.554688	99998.000000	3341.508545	2059.746338	516.026672	170.882294	149.505829	759.623535	979.944336	591.717041	0.541101	0.000000	4.312418	3.751010	0.403421	0.960516	4.311872	4.999991	3.523942	3.313814	2.712672	2.232697	2.174658	2.880598	2.991201	2.772114	0.000000	0.000000	18779.000000		1
15375.841797	4525.809082	3.099157	4.822968	11590.071289	99998.000000	1859.771973	1138.553345	299.227509	96.147888	71.999130	359.585510	513.174194	255.173218	1.984688	0.000000	4.186839	3.655696	0.491244	0.683314	4.064086	4.999991	3.269460	3.056353	2.476002	1.982940	1.857327	2.555802	2.710265	2.406835	0.297692	0.000000	18904.000000		1
7761.921387	1277.580688	3.086823	4.418998	4065.770752	60096.839844	593.530273	378.100281	118.421738	31.386293	43.983364	158.334564	199.594986	127.185722	0.790740	0.000000	3.889969	3.106388	0.489512	0.645324	3.609143	4.778852	2.773443	2.577607	2.073431	1.496740	1.643288	2.199576	2.300150	2.104438	0.000000	0.000000	18953.000000		1
9864.380859	4640.286621	2.679769	4.212387	10487.444336	99998.000000	1694.613159	1030.301758	246.406143	118.033188	82.261818	337.345612	428.016785	229.683029	2.139785	0.000000	3.994070	3.666545	0.428097	0.624528	4.020669	4.999991	3.229071	3.012964	2.391652	2.072004	1.915198	2.528075	2.631461	2.361129	0.330370	0.000000	19052.000000		1
3478.969238	727.003723	2.627345	2.716774	2078.069824	37631.773438	252.249832	173.299957	42.086868	47.575920	13.284746	54.418739	52.022675	51.402840	0.646245	0.000000	3.541451	2.861537	0.419517	0.434053	3.317660	4.575555	2.401831	2.238798	1.624147	1.677387	1.123353	1.735749	1.716193	1.710987	0.000000	0.000000	19142.000000		1
9633.458008	1543.059692	2.550252	4.613273	5897.499023	85903.140625	891.761719	562.603455	134.697708	75.471420	54.449574	200.257996	253.369232	138.808334	0.978980	99998.000000	3.983782	3.188383	0.406583	0.664009	3.770668	4.934009	2.950249	2.750202	2.129360	1.877782	1.735994	2.301590	2.403754	2.142416	0.000000	4.999991	19228.000000		1
7104.511719	2003.011719	2.735276	3.583304	3864.911377	57420.492188	541.553894	348.172607	81.213341	41.365273	29.138247	100.421951	126.794083	60.299427	1.806374	99998.000000	3.851534	3.301683	0.437001	0.554284	3.587140	4.759067	2.733642	2.541795	1.909627	1.616636	1.464463	2.001829	2.103099	1.780313	0.256808	4.999991	19248.000000		1
2422.609863	659.340332	2.914133	4.767460	1562.826416	39877.058594	180.574493	122.035881	63.864231	34.901756	30.023281	85.216034	105.796906	69.316277	1.610762	99998.000000	3.384284	2.819110	0.464509	0.678287	3.193911	4.600723	2.256656	2.086488	1.805258	1.542847	1.477458	1.930521	2.024473	1.840835	0.207031	4.999991	19315.000000		1
17104.781250	6931.541504	3.204005	9.312891	13099.395508	99998.000000	2153.963867	1296.484009	341.018341	138.931686	86.289177	407.546906	545.100159	305.570770	0.978037	0.000000	4.233118	3.840830	0.505693	0.969085	4.117251	4.999991	3.333238	3.112767	2.532778	2.142801	1.935956	2.610178	2.736476	2.485112	0.000000	0.000000	19366.000000		1
4842.077148	1556.816284	2.035268	5.035745	4402.968262	65722.218750	675.468323	411.099365	109.056419	54.406403	43.573227	144.312805	182.338394	157.690063	0.127054	0.000000	3.685032	3.192237	0.308622	0.702064	3.643746	4.817712	2.829605	2.613947	2.037651	1.735650	1.639220	2.159305	2.260878	2.197804	0.000000	0.000000	19451.000000		1
5218.987305	2529.402832	2.158617	5.421213	5236.435059	71748.968750	779.402649	496.451111	120.799301	49.345989	33.085434	142.789444	205.488022	102.608322	1.323862	0.000000	3.717586	3.403018	0.334176	0.734096	3.719036	4.855816	2.891762	2.695877	2.082064	1.693252	1.519637	2.154696	2.312787	2.011183	0.121843	0.000000	19522.000000		1
21221.216797	3722.899170	2.692104	6.525191	12116.074219	99998.000000	1860.882202	1185.534058	259.243744	135.628998	65.637383	345.835144	453.025879	230.750000	0.248041	0.000000	4.326770	3.570881	0.430092	0.814593	4.083362	4.999991	3.269719	3.073914	2.413708	2.132353	1.817151	2.538869	2.656123	2.363142	0.000000	0.000000	19554.000000		1
6096.551270	1334.272095	1.884164	3.170084	3585.305664	58461.742188	539.253418	329.062683	90.032837	43.061329	28.610928	89.379082	132.687119	113.019028	0.551376	0.000000	3.785084	3.125244	0.275119	0.501071	3.554526	4.766872	2.731793	2.517279	1.954401	1.634087	1.456532	1.951236	2.122829	2.053152	0.000000	0.000000	19607.000000		1
6722.239258	5929.566895	2.177119	3.762161	11858.650391	99998.000000	1913.524658	1167.929077	302.835480	102.460304	75.052032	350.047516	471.670166	349.174835	1.983795	0.000000	3.827514	3.773023	0.337882	0.575437	4.074035	4.999991	3.281834	3.067416	2.481207	2.010556	1.875363	2.544127	2.673638	2.543043	0.297497	0.000000	19628.000000		1
5245.420898	1156.068970	2.618094	4.255559	4468.951172	66998.093750	663.392395	411.083954	104.640511	46.774151	40.640594	110.163483	162.642548	111.393898	0.666835	0.000000	3.719780	3.062984	0.417985	0.628957	3.650206	4.826063	2.821770	2.613930	2.019700	1.670006	1.608960	2.042038	2.211234	2.046861	0.000000	0.000000	19656.000000		1
5813.162109	1587.391479	2.494745	1.967425	4183.912109	62308.851562	607.450256	381.128510	93.421867	55.134167	20.383512	97.853195	131.126740	74.126915	0.731180	0.000000	3.764412	3.200684	0.397026	0.293898	3.621583	4.794550	2.783511	2.581071	1.970448	1.741421	1.309279	1.990575	2.117691	1.869976	0.000000	0.000000	19681.000000		1
13703.841797	3507.432129	3.919432	4.255559	7443.843262	99998.000000	1150.246948	703.376160	201.886215	111.890373	62.106499	361.142822	497.727783	221.014633	0.296758	0.000000	4.136842	3.544989	0.593223	0.628957	3.871797	4.999991	3.060791	2.847188	2.305107	2.048793	1.793137	2.557679	2.696992	2.344421	0.000000	0.000000	19715.000000		1
21931.726562	4546.889648	1.646716	4.890810	13782.243164	99998.000000	2245.408936	1345.746704	329.263123	151.917313	117.953011	543.573730	831.326599	369.512085	3.086797	0.000000	4.341073	3.657714	0.216619	0.689381	4.139320	4.999991	3.351295	3.128963	2.517543	2.181607	2.071709	2.735259	2.919772	2.567629	0.489508	0.000000	19740.000000		1
26509.082031	4863.546387	1.662135	4.517677	15196.196289	99998.000000	2498.534668	1481.730347	345.964661	155.821320	84.556114	426.185028	523.205627	290.722565	3.423372	99998.000000	4.423395	3.686953	0.220666	0.654915	4.181735	4.999991	3.397685	3.170769	2.539032	2.192627	1.927145	2.629598	2.718673	2.463479	0.534454	4.999991	19769.000000		1
6055.019531	2001.044189	1.899583	1.979760	5740.342773	81334.679688	858.155151	520.152710	143.443192	61.853630	23.969902	133.146591	219.213730	96.465515	1.139141	99998.000000	3.782115	3.301257	0.278658	0.296613	3.758938	4.910276	2.933566	2.716131	2.156680	1.791365	1.379666	2.124330	2.340868	1.984372	0.056577	4.999991	19794.000000		1
19546.984375	5838.708008	2.550252	5.914611	24386.531250	99998.000000	4015.749512	2460.943848	626.634216	230.990540	173.053253	797.424011	1026.567383	585.901123	2.716191	99998.000000	4.291080	3.766317	0.406583	0.771926	4.387150	4.999991	3.603767	3.391102	2.797014	2.363594	2.238180	2.901689	3.011387	2.767824	0.433960	4.999991	19878.000000		1
26159.726562	8813.865234	1.810155	10.641982	25027.410156	99998.000000	4185.975098	2515.584473	623.168091	265.864532	198.654449	993.938354	1276.081909	600.110962	5.756907	0.000000	4.417633	3.945166	0.257716	1.027022	4.398416	4.999991	3.621797	3.400639	2.794605	2.424660	2.298098	2.997360	3.105879	2.778232	0.760189	0.000000	19990.000000		1
13535.864258	5635.810059	2.445405	4.576268	12562.257812	99998.000000	2077.154053	1236.104370	302.237244	108.270065	84.044212	381.254944	532.456848	237.111755	2.319318	99998.000000	4.131486	3.750956	0.388351	0.660511	4.099068	4.999991	3.317469	3.092055	2.480348	2.034508	1.924508	2.581215	2.726285	2.374953	0.365360	4.999991	20031.000000		1
24841.441406	8064.892578	3.515462	7.175860	20694.021484	99998.000000	3353.460938	2062.077637	475.947327	162.050476	124.842079	660.802063	854.063049	525.444397	2.984800	0.000000	4.395177	3.906599	0.545982	0.855874	4.315845	4.999991	3.525493	3.314305	2.677559	2.209650	2.096361	2.820071	2.931490	2.720527	0.474915	0.000000	20058.000000		1
26886.445312	7383.626953	3.123827	3.888595	20466.990234	99998.000000	3271.846924	2025.279297	426.749359	195.515198	111.190369	591.054016	808.559387	447.697205	6.439652	0.000000	4.429533	3.868270	0.494687	0.589793	4.311054	4.999991	3.514793	3.306485	2.630173	2.291181	2.046067	2.771627	2.907712	2.650984	0.808862	0.000000	20102.000000		1
20863.429688	11065.225586	1.588125	9.778536	29965.429688	99998.000000	4991.348633	2987.439697	776.840027	339.531982	233.355759	1194.298096	1591.474365	932.103210	3.967496	99998.000000	4.319386	4.043960	0.200885	0.990274	4.476621	4.999991	3.698218	3.475299	2.890332	2.530881	2.368019	3.077113	3.201800	2.969464	0.598516	4.999991	20140.000000		1
4491.166504	1642.609009	0.838777	0.974461	3354.231934	55020.265625	433.074097	263.508545	71.397804	40.415482	16.183460	52.947796	82.422173	23.689281	2.167327	99998.000000	3.652359	3.215534	0.000000	0.000000	3.525593	4.740523	2.636562	2.420795	1.853685	1.606548	1.209071	1.723848	1.916044	1.374552	0.335924	4.999991	20169.000000		1
14753.022461	3928.220703	2.599592	4.209303	10956.058594	99998.000000	1762.538696	1083.579590	281.138306	68.668694	91.198486	422.660309	532.734375	298.444244	2.619108	99998.000000	4.168881	3.594196	0.414905	0.624210	4.039654	4.999991	3.246139	3.034861	2.448920	1.836759	1.959988	2.625992	2.726511	2.474863	0.418153	4.999991	20264.000000		1
4962.895020	1160.364624	1.985928	3.743659	2611.787842	41173.449219	372.648254	226.408096	57.505562	28.829874	25.764637	67.194664	95.494141	52.688759	0.098203	99998.000000	3.695735	3.064595	0.297963	0.573296	3.416938	4.614617	2.571299	2.354892	1.759710	1.459843	1.411024	1.827335	1.979977	1.721718	0.000000	4.999991	20337.000000		1
27195.355469	11906.839844	1.668303	7.061762	25213.353516	99998.000000	4161.388184	2537.429688	726.146484	345.128967	215.803116	1063.094238	1379.695557	743.393799	3.572105	0.000000	4.434495	4.075797	0.222275	0.848913	4.401630	4.999991	3.619238	3.404394	2.861024	2.537982	2.334058	3.026572	3.139783	2.871219	0.552924	0.000000	20383.000000		1
8306.457031	959.193848	2.352893	5.097420	5548.904297	89759.515625	810.847534	521.293701	179.744965	92.031097	55.753998	234.499832	303.859283	216.006653	0.269414	0.000000	3.919416	2.981906	0.371602	0.707350	3.744207	4.953081	2.908939	2.717083	2.254657	1.963935	1.746276	2.370142	2.482672	2.334467	0.000000	0.000000	20425.000000		1
6630.112305	946.627625	1.625130	2.874044	3907.707520	58795.593750	533.785950	348.536499	79.202744	34.325096	19.273367	101.380997	130.047424	69.988533	1.456756	99998.000000	3.821521	2.976179	0.210888	0.458493	3.591922	4.769345	2.727367	2.542248	1.898740	1.535612	1.284958	2.005957	2.114102	1.845027	0.163387	4.999991	20445.000000		1
13647.249023	6372.564453	2.985059	5.828266	12360.895508	99998.000000	2023.857788	1226.991943	316.036957	100.440453	98.130737	413.143890	568.943604	401.071075	0.813770	0.000000	4.135045	3.804314	0.474953	0.765539	4.092050	4.999991	3.306180	3.088842	2.499738	2.001909	1.991805	2.616101	2.755069	2.603221	0.000000	0.000000	20487.000000		1
5237.776367	1773.729492	2.207957	2.923384	4032.275146	62666.734375	622.495850	371.476410	106.666527	32.126389	40.449402	129.464600	191.987411	110.246742	0.034757	99998.000000	3.719147	3.248887	0.343991	0.465886	3.605550	4.797037	2.794137	2.569931	2.028028	1.506862	1.606912	2.112151	2.283273	2.042366	0.000000	4.999991	20522.000000		1
6810.964355	1749.454346	3.043650	3.641896	6840.916504	99516.773438	1104.080200	656.623596	150.535797	60.740402	52.645588	223.928772	311.139984	162.429764	2.656768	0.000000	3.833209	3.242903	0.483395	0.561327	3.835114	4.997896	3.043001	2.817317	2.177640	1.783478	1.721362	2.350110	2.492956	2.210666	0.424354	0.000000	20571.000000		1
6997.416504	3943.269287	1.196491	7.123436	12256.446289	99998.000000	1959.867065	1212.593872	305.166779	121.141594	122.079048	432.568359	630.803406	372.626648	0.814994	0.000000	3.844938	3.595856	0.077909	0.852690	4.088365	4.999991	3.292227	3.083715	2.484537	2.083293	2.086641	2.636055	2.799894	2.571274	0.000000	0.000000	20655.000000		1
5871.256836	1139.830078	0.848028	3.842339	4201.902344	68603.296875	668.098145	386.145752	105.362099	65.171738	35.518501	134.006958	167.490189	144.312805	1.446428	0.000000	3.768731	3.056840	0.000000	0.584596	3.623446	4.836345	2.824840	2.586751	2.022684	1.814059	1.550455	2.127127	2.223989	2.159305	0.160297	0.000000	20723.000000		1
11638.473633	2901.875244	2.815454	3.614142	10426.065430	99998.000000	1680.205933	1016.825867	259.795746	132.175217	83.057419	412.539490	521.691528	298.687866	2.282097	0.000000	4.065896	3.462679	0.449548	0.558005	4.018120	4.999991	3.225363	3.007246	2.414632	2.121150	1.919378	2.615466	2.717414	2.475218	0.358334	0.000000	20750.000000		1
13188.191406	3975.173584	3.657314	6.531359	10578.768555	99998.000000	1720.353149	1040.046387	274.446594	99.712692	95.219688	429.043671	552.007751	371.386993	1.287203	99998.000000	4.120185	3.599356	0.563162	0.815004	4.024435	4.999991	3.235618	3.017053	2.438458	1.998750	1.978727	2.632502	2.741945	2.569827	0.109647	4.999991	20828.000000		1
10333.793945	556.109131	0.391635	2.448488	5323.754395	82620.593750	788.647705	490.073944	87.023109	54.064106	28.284052	142.067841	175.495575	113.854721	1.771862	0.000000	4.014260	2.745160	0.000000	0.388898	3.726218	4.917089	2.896883	2.690262	1.939635	1.732909	1.451542	2.152496	2.244266	2.056351	0.248430	0.000000	20866.000000		1
13624.395508	6709.339844	1.036136	8.282923	19589.281250	99998.000000	3293.655029	1967.249512	497.851105	203.273895	142.798691	610.999634	780.888977	414.917053	2.897718	99998.000000	4.134317	3.826680	0.015417	0.918184	4.292018	4.999991	3.517678	3.293859	2.697099	2.308082	2.154724	2.786041	2.892589	2.617961	0.462056	4.999991	20915.000000		1
6085.363770	1120.883545	2.562587	6.266157	2389.441162	40722.304688	318.559479	203.536011	54.603764	12.738925	15.631472	46.971508	50.983452	29.101242	0.693139	99998.000000	3.784286	3.049561	0.408679	0.797001	3.378296	4.609832	2.503191	2.308641	1.737223	1.105133	1.194000	1.671834	1.707429	1.463912	0.000000	4.999991	20979.000000		1
33397.074219	13558.357422	2.568754	11.107627	38954.859375	99998.000000	6358.496582	3937.866455	940.016113	357.800049	261.772400	1363.567627	1746.888672	996.843201	4.857512	99998.000000	4.523708	4.132207	0.409723	1.045621	4.590562	4.999991	3.803355	3.595261	2.973135	2.553640	2.417924	3.134677	3.242265	2.998627	0.686414	4.999991	21013.000000		1
6795.045898	2178.753906	2.525582	4.101373	5426.760254	73632.617188	797.325317	510.469788	109.685501	47.076355	40.498741	123.460564	144.593430	91.630211	0.526442	99998.000000	3.832192	3.338208	0.402361	0.612929	3.734541	4.867070	2.901636	2.707970	2.040149	1.672803	1.607442	2.091528	2.160149	1.962039	0.000000	4.999991	21057.000000		1
10950.825195	2825.324463	2.784616	4.449835	8506.212891	99998.000000	1325.754761	814.683716	186.205399	55.198925	68.576180	243.726379	411.524933	184.962646	3.622929	0.000000	4.039447	3.451068	0.444765	0.648344	3.929736	4.999991	3.122463	2.910989	2.269992	1.741931	1.836173	2.386903	2.614396	2.267084	0.559060	0.000000	21092.000000		1
11823.809570	4627.692871	1.770066	5.230021	6319.675293	90218.070312	974.643372	604.403564	164.523636	83.649498	45.269283	182.770111	208.864716	143.273590	1.261666	0.000000	4.072757	3.665365	0.247989	0.718503	3.800695	4.955294	2.988846	2.781327	2.216228	1.922463	1.655804	2.261905	2.319865	2.156166	0.100944	0.000000	21210.000000		1
8810.639648	733.399414	2.029100	2.911049	5401.578613	79207.632812	837.537292	512.159668	135.638245	68.711868	36.585476	147.550735	203.153625	127.685287	1.839043	0.000000	3.945007	2.865340	0.307303	0.464050	3.732521	4.898767	2.923004	2.709405	2.132382	1.837032	1.563309	2.168941	2.307825	2.106141	0.264592	0.000000	21277.000000		1
15531.185547	3002.836914	3.811501	3.780664	8533.845703	99998.000000	1328.403687	824.351196	182.483322	90.797607	47.668434	216.577133	323.604462	180.867447	0.920656	99998.000000	4.191205	3.477532	0.581096	0.577568	3.931145	4.999991	3.123330	2.916112	2.261223	1.958074	1.678231	2.335613	2.510015	2.257360	0.000000	4.999991	21310.000000		1
9607.757812	1014.747437	2.038351	3.521630	3833.901367	61069.398438	534.806641	348.178772	87.309898	53.182159	26.088430	104.853287	132.798126	117.539787	0.304469	99998.000000	3.982622	3.006358	0.309279	0.546744	3.583641	4.785824	2.728197	2.541802	1.941064	1.725766	1.416448	2.020582	2.123192	2.070185	0.000000	4.999991	21347.000000		1
16168.224609	4793.561035	2.223376	5.575400	13005.575195	99998.000000	2070.243408	1285.203613	349.251923	133.522797	110.296082	492.201721	629.566833	362.474976	2.592784	0.000000	4.208663	3.680658	0.347013	0.746276	4.114130	4.999991	3.316021	3.108972	2.543139	2.125556	2.042560	2.692143	2.799042	2.559278	0.413766	0.000000	21395.000000		1
38615.851562	10724.096680	1.834825	13.349505	29736.427734	99998.000000	4954.855957	2996.095703	753.153870	270.514801	264.476868	1118.348755	1480.333374	887.407471	4.173567	0.000000	4.586766	4.030361	0.263595	1.125465	4.473289	4.999991	3.695031	3.476556	2.876884	2.432191	2.422388	3.048577	3.170360	2.948123	0.620507	0.000000	21445.000000		1
8568.473633	1262.149658	2.380646	3.003561	4792.700684	80550.710938	717.465759	444.594940	134.876572	54.572926	32.894241	194.509903	219.593033	120.271980	1.117008	99998.000000	3.932904	3.101111	0.376695	0.477637	3.680580	4.906069	2.855801	2.647964	2.129936	1.736977	1.517120	2.288942	2.341619	2.080164	0.048056	4.999991	21488.000000		1
5590.084473	1429.356079	1.094727	2.331306	3243.402344	49355.457031	438.205444	281.637848	49.540264	30.729456	14.536744	55.192757	91.405098	67.302597	1.231517	99998.000000	3.747418	3.155140	0.039306	0.367599	3.511001	4.693335	2.641678	2.449691	1.694958	1.487555	1.162467	1.741882	1.960970	1.828032	0.090440	4.999991	21502.000000		1
12776.447266	2369.245850	0.909703	3.925599	10528.519531	99998.000000	1696.987549	1037.480713	231.527100	87.417824	88.250435	365.503204	476.986542	300.383911	2.193784	99998.000000	4.106410	3.374610	0.000000	0.593906	4.022367	4.999991	3.229679	3.015980	2.364602	1.941600	1.945717	2.562891	2.678506	2.477677	0.341194	4.999991	21571.000000		1
22822.341797	6892.834473	2.439237	6.352502	21697.648438	99998.000000	3569.754395	2160.788086	535.176697	212.873566	157.276840	783.309753	1113.464111	518.653992	7.925422	0.000000	4.358360	3.838398	0.387254	0.802945	4.336412	4.999991	3.552638	3.334612	2.728497	2.328122	2.196665	2.893934	3.046676	2.714878	0.899022	0.000000	21644.000000		1
17872.666016	5999.241211	1.625130	2.374479	9241.175781	99998.000000	1448.358032	878.261108	200.877823	105.143158	41.352936	220.616837	272.312622	242.838257	2.056018	0.000000	4.252189	3.778096	0.210888	0.375568	3.965727	4.999991	3.160876	2.943624	2.302932	2.021781	1.616506	2.343639	2.435068	2.385317	0.313027	0.000000	21704.000000		1
25212.921875	14576.771484	2.732193	10.040653	34725.671875	99998.000000	5774.627930	3521.423096	896.661804	350.984985	232.119186	1052.951904	1421.020752	720.823914	4.366491	99998.000000	4.401623	4.163661	0.436511	1.001762	4.540651	4.999991	3.761524	3.546718	2.952629	2.545289	2.365711	3.022408	3.152601	2.857829	0.640133	4.999991	21763.000000		1
13840.769531	3618.853760	1.332175	1.011466	8093.087402	99998.000000	1293.492676	786.643250	202.237747	108.781967	45.784267	208.769119	289.322540	211.140503	2.122399	99998.000000	4.141160	3.558571	0.124561	0.004951	3.908114	4.999991	3.111764	2.895778	2.305862	2.036557	1.660716	2.319666	2.461382	2.324572	0.326827	4.999991	21782.000000		1
18154.947266	6506.846191	2.143198	4.132210	6968.361328	97180.273438	1101.949341	669.936096	148.543701	85.943802	46.835823	167.277405	214.122482	157.085648	1.179705	99998.000000	4.258995	3.813370	0.331062	0.616182	3.843131	4.987578	3.042162	2.826033	2.171854	1.934215	1.670578	2.223437	2.330662	2.196136	0.071773	4.999991	21829.000000		1
10364.137695	3291.212646	1.884164	5.532228	9311.916992	99998.000000	1504.932373	910.757568	213.391632	127.913483	72.054642	283.111877	378.081787	173.851944	1.351603	0.000000	4.015533	3.517356	0.275119	0.742900	3.969039	4.999991	3.177517	2.959403	2.329177	2.106916	1.857662	2.451958	2.577586	2.240180	0.130849	0.000000	21898.000000		1
11364.428711	4017.704590	3.598723	3.937934	11198.960938	99998.000000	1810.746704	1106.244995	258.429657	128.265030	69.276192	346.754089	435.152557	210.036530	2.440057	0.000000	4.055548	3.603978	0.556148	0.595268	4.049178	4.999991	3.257858	3.043851	2.412342	2.108108	1.840584	2.540022	2.638642	2.322295	0.387400	0.000000	21955.000000		1
5914.598633	1419.984619	3.811501	5.048080	3406.905273	53734.652344	514.407715	305.737274	86.582130	36.378864	19.362795	74.281097	88.256599	102.784096	0.309031	99998.000000	3.771925	3.152284	0.581096	0.703126	3.532360	4.730255	2.711308	2.485348	1.937428	1.560849	1.286968	1.870878	1.945747	2.011926	0.000000	4.999991	21977.000000		1
5270.991699	1355.919922	2.248045	3.469206	2389.502930	46560.878906	323.564362	202.629395	74.392113	58.535530	23.935980	53.607716	75.625610	40.665264	0.325395	99998.000000	3.721892	3.132234	0.351805	0.540230	3.378308	4.668021	2.509961	2.306702	1.871527	1.767420	1.379051	1.729227	1.878669	1.609224	0.000000	4.999991	22076.000000		1
5265.135254	1368.298096	2.753779	5.291696	5314.108398	81617.054688	803.289246	496.148895	120.419998	65.628128	47.797951	172.837387	230.500214	141.096466	0.227300	0.000000	3.721410	3.136181	0.439929	0.723595	3.725430	4.911781	2.904872	2.695612	2.080699	1.817090	1.679409	2.237638	2.362671	2.149516	0.000000	0.000000	22109.000000		1
26849.718750	8727.301758	2.624262	9.112448	22605.640625	99998.000000	3650.795166	2252.856201	548.985657	228.585220	165.214386	822.510193	1091.557129	612.375000	5.274975	99998.000000	4.428940	3.940880	0.419007	0.959635	4.354217	4.999991	3.562387	3.352733	2.739561	2.359048	2.218048	2.915141	3.038046	2.787017	0.722220	4.999991	22167.000000		1
9612.982422	3251.781006	2.673601	4.489923	9774.730469	99998.000000	1555.480957	942.982666	233.476028	132.150543	61.366402	301.589661	355.795624	181.561279	0.777165	0.000000	3.982858	3.512121	0.427097	0.652239	3.990105	4.999991	3.191865	2.974504	2.368242	2.121069	1.787931	2.479416	2.551201	2.259023	0.000000	0.000000	22200.000000		1
4622.132812	2198.748779	2.759946	2.269632	4268.394043	66380.656250	591.060181	377.619232	99.052773	35.731281	22.101156	92.638596	123.374222	80.362228	0.938911	99998.000000	3.664842	3.342176	0.440901	0.355955	3.630265	4.822042	2.771632	2.577054	1.995867	1.553049	1.344415	1.966792	2.091224	1.905052	0.000000	4.999991	22236.000000		1
42821.375000	28709.962891	1.921169	24.423210	78855.906250	99998.000000	13000.666016	8041.940430	2034.308472	738.666443	553.722290	2589.390869	3439.121094	2047.368164	5.088559	0.000000	4.631660	4.458033	0.283566	1.387803	4.896834	4.999991	4.113966	3.905361	3.308417	2.868448	2.743292	3.413198	3.536448	3.311196	0.706595	0.000000	22275.000000		0
20561.099609	3559.695312	3.685068	6.426512	12496.271484	99998.000000	2008.426758	1228.518311	282.152832	148.845901	110.952919	485.627167	660.990173	401.046387	3.460834	99998.000000	4.313046	3.551413	0.566445	0.807975	4.096780	4.999991	3.302856	3.089382	2.450485	2.172737	2.045139	2.686303	2.820195	2.603195	0.539181	4.999991	22316.000000		1
15455.365234	3978.855713	2.960389	5.260859	11373.336914	99998.000000	1856.503296	1123.449219	274.588440	100.995529	72.437027	354.555939	498.578888	252.909744	2.061997	0.000000	4.189079	3.599758	0.471349	0.721057	4.055888	4.999991	3.268696	3.050554	2.438682	2.004302	1.859961	2.549685	2.697734	2.402966	0.314288	0.000000	22416.000000		1
4928.591797	1143.206665	1.680638	4.471421	3239.877686	47460.515625	465.336182	294.379883	53.524452	30.195971	23.988403	84.297081	101.905228	145.691238	1.192411	99998.000000	3.692723	3.058125	0.225474	0.650446	3.510529	4.676332	2.667767	2.468908	1.728552	1.479949	1.380001	1.925812	2.008196	2.163434	0.076426	4.999991	22507.000000		1
18748.367188	6935.266602	2.115445	8.958261	22112.945312	99998.000000	3622.070068	2217.732422	527.510498	228.609894	197.208176	815.124634	1020.655823	560.438660	3.507481	0.000000	4.272964	3.841063	0.325402	0.952224	4.344646	4.999991	3.558957	3.345909	2.722231	2.359095	2.294925	2.911224	3.008879	2.748528	0.544995	0.000000	22535.000000		1
8677.872070	2445.765625	1.415436	3.712821	6588.114746	93002.789062	1034.619019	618.295776	147.226944	84.546867	54.082611	273.650970	307.713959	248.179291	1.148346	0.000000	3.938413	3.388415	0.150890	0.569704	3.818761	4.968496	3.014781	2.791196	2.167987	1.927098	1.733058	2.437197	2.488147	2.394766	0.060073	0.000000	22584.000000		1
11878.925781	4544.021484	1.076225	6.161310	15246.831055	99998.000000	2425.730469	1509.705933	495.131256	215.574921	133.112671	662.078735	861.898804	506.164886	2.150328	99998.000000	4.074777	3.657440	0.031903	0.789673	4.183179	4.999991	3.384843	3.178892	2.694720	2.333598	2.124219	2.820910	2.935456	2.704292	0.332505	4.999991	22624.000000		1
12024.644531	3185.122803	1.859494	2.115445	4111.212891	59669.492188	558.899902	370.122650	87.858803	54.739445	22.344770	47.501911	64.872612	39.980675	0.660641	0.000000	4.080072	3.503126	0.269395	0.325402	3.613970	4.775753	2.747334	2.568346	1.943785	1.738300	1.349176	1.676711	1.812061	1.601850	0.000000	0.000000	22646.000000		1
4649.513184	1627.578857	4.153796	5.205351	2655.182373	45169.480469	390.755951	236.121872	53.996265	32.009209	18.197142	67.305679	86.616051	71.089432	0.094058	99998.000000	3.667408	3.211542	0.618445	0.716450	3.424094	4.654845	2.591906	2.373136	1.732364	1.505275	1.260003	1.828052	1.937598	1.851805	0.000000	4.999991	22703.000000		1
15036.529297	2780.027588	2.531749	4.742790	9650.458984	99998.000000	1505.148193	946.054016	239.578751	114.295692	66.127693	270.058411	358.046753	218.692581	2.870626	0.000000	4.177147	3.444049	0.403421	0.676034	3.984548	4.999991	3.177579	2.975916	2.379448	2.058030	1.820383	2.431458	2.553940	2.339834	0.457977	0.000000	22733.000000		1
23286.882812	7737.433594	2.371395	9.451659	24103.810547	99998.000000	3950.722656	2411.705811	621.209900	292.949005	201.642593	974.603271	1325.150391	792.863159	4.708780	0.000000	4.367111	3.888597	0.375004	0.975508	4.382086	4.999991	3.596677	3.382324	2.793238	2.466792	2.304582	2.988828	3.122265	2.899198	0.672908	0.000000	22797.000000		1
16737.732422	2552.552490	2.038351	0.912787	7321.412598	99998.000000	1105.341431	677.966125	164.178253	79.760902	43.119919	194.294037	280.132996	159.842514	0.819592	0.000000	4.223697	3.406975	0.309279	0.000000	3.864595	4.999991	3.043496	2.831208	2.215316	1.901790	1.634678	2.288460	2.447364	2.203692	0.000000	0.000000	22834.000000		1
21645.107422	7480.447266	1.699140	6.503605	19722.341797	99998.000000	3232.359619	1983.158569	566.868286	276.290649	173.386292	869.157959	1101.751953	641.460815	2.496957	99998.000000	4.335360	3.873928	0.230229	0.813154	4.294959	4.999991	3.509520	3.297358	2.753482	2.441366	2.239015	2.939099	3.042084	2.807170	0.397411	4.999991	22900.000000		1
6976.891113	583.227539	1.810155	3.718989	2771.491699	43644.609375	376.728027	240.744400	47.175034	50.671993	14.524409	44.738880	60.194580	57.743008	0.619732	99998.000000	3.843662	2.765838	0.257716	0.570425	3.442713	4.639931	2.576028	2.381556	1.673712	1.704768	1.162099	1.650685	1.779557	1.761499	0.000000	4.999991	22934.000000		1
20737.408203	11783.351562	2.988143	13.738056	37676.359375	99998.000000	6289.439453	3814.627930	930.169678	371.023102	281.674866	1223.843384	1605.776733	800.199341	3.686255	99998.000000	4.316754	4.071269	0.475401	1.137925	4.576069	4.999991	3.798612	3.581452	2.968562	2.569401	2.449748	3.087726	3.205685	2.903198	0.566585	4.999991	22975.000000		1
5033.062500	702.494202	1.014550	3.219423	2190.133057	36369.847656	284.795624	185.520813	39.644547	13.405012	11.715123	48.846420	52.839863	68.810547	0.790420	0.000000	3.701832	2.846643	0.006273	0.507778	3.340471	4.560741	2.454533	2.268393	1.598184	1.127267	1.068747	1.688833	1.722962	1.837655	0.000000	0.000000	23043.000000		1
16587.859375	6152.308594	2.087691	6.882905	8245.905273	99998.000000	1282.163086	799.064575	221.045471	106.222466	82.934067	406.816071	557.213074	309.453186	2.163418	0.000000	4.219790	3.789038	0.319666	0.837772	3.916238	4.999991	3.107943	2.902582	2.344482	2.026216	1.918733	2.609398	2.746021	2.490595	0.335140	0.000000	23067.000000		1
15240.419922	8282.487305	2.371395	4.594771	14295.959961	99998.000000	2247.860596	1413.147949	361.260010	160.305069	96.126305	436.783844	563.972656	327.921692	2.621527	99998.000000	4.182997	3.918161	0.375004	0.662264	4.155213	4.999991	3.351769	3.150188	2.557820	2.204947	1.982842	2.640267	2.751258	2.515770	0.418554	4.999991	23109.000000		1
4759.238770	1232.687500	2.001346	3.157748	3733.479492	59442.445312	538.158691	330.317749	69.257690	22.357105	18.881733	97.279625	120.956566	138.527710	0.995894	99998.000000	3.677537	3.090853	0.301322	0.499378	3.572114	4.774096	2.730910	2.518932	1.840468	1.349416	1.276042	1.988022	2.082629	2.141537	0.000000	4.999991	23133.000000		1
14273.013672	1532.056885	2.735276	3.854673	7734.328125	99998.000000	1241.204834	755.182922	170.598602	99.348808	57.175602	227.703262	234.015686	175.202621	1.874113	99998.000000	4.154516	3.185275	0.437001	0.585988	3.888422	4.999991	3.093843	2.878052	2.231976	1.997163	1.757211	2.357369	2.369245	2.243541	0.272796	4.999991	23172.000000		1
32622.367188	8661.115234	3.444536	7.061762	24870.787109	99998.000000	4132.894531	2502.854980	634.038269	223.873260	163.293213	843.723267	1106.198730	591.828064	3.184312	0.000000	4.513515	3.937574	0.537131	0.848913	4.395689	4.999991	3.616254	3.398436	2.802115	2.350002	2.212968	2.926200	3.043833	2.772196	0.503016	0.000000	23299.000000		1
4841.642578	1878.752441	2.507080	4.977154	4385.178223	68431.601562	673.442261	405.465393	106.879303	50.388290	32.043129	110.582870	126.686157	48.325272	0.429771	99998.000000	3.684993	3.273870	0.399168	0.696981	3.641987	4.835257	2.828300	2.607954	2.028894	1.702330	1.505735	2.043688	2.102729	1.684174	0.000000	4.999991	23363.000000		1
5653.245605	1534.234009	2.525582	2.796951	3031.185791	38378.613281	540.468384	309.847900	76.809761	54.677773	20.016548	103.477936	113.697449	81.567970	0.156083	70568.484375	3.752298	3.185892	0.402361	0.446685	3.481612	4.584089	2.732770	2.491148	1.885416	1.737811	1.301389	2.014848	2.055751	1.911520	0.000000	4.848611	23412.000000		1
8858.178711	2368.854004	2.211041	2.812370	4555.878418	59115.722656	771.030273	461.216309	125.816544	51.680378	34.679726	126.846512	188.308502	138.429031	0.499152	99998.000000	3.947345	3.374538	0.344597	0.449072	3.658572	4.771703	2.887071	2.663905	2.099738	1.713326	1.540076	2.103279	2.274870	2.141227	0.000000	4.999991	23487.000000		1
27107.525391	6004.051758	2.815454	6.768806	15045.009766	99998.000000	2536.356689	1505.290039	372.161011	125.227547	129.843903	571.555542	767.672119	502.643250	3.654340	0.000000	4.433090	3.778445	0.449548	0.830512	4.177392	4.999991	3.404210	3.177620	2.570731	2.097700	2.113422	2.757058	2.885176	2.701260	0.562809	0.000000	23602.000000		1
16855.263672	3709.423096	1.517200	4.785963	13814.976562	99998.000000	2262.082764	1407.328979	349.350586	137.047516	82.712044	480.896729	617.851746	361.876740	3.218734	0.000000	4.226736	3.569306	0.181043	0.679969	4.140350	4.999991	3.354508	3.148396	2.543262	2.136871	1.917569	2.682052	2.790884	2.558561	0.507685	0.000000	23852.000000		1
15892.362305	3528.238037	2.087691	3.762161	13842.410156	99998.000000	2277.547607	1403.434204	310.723694	111.245872	92.225372	434.301422	557.709595	333.617371	2.985902	99998.000000	4.201189	3.547558	0.319666	0.575437	4.141212	4.999991	3.357467	3.147192	2.492374	2.046284	1.964850	2.637791	2.746408	2.523249	0.475075	4.999991	23887.000000		1
15033.066406	5032.248535	1.982844	4.021195	10988.866211	99998.000000	1825.631958	1119.218262	274.517517	118.841125	70.151970	346.871277	504.801880	241.854553	3.673321	0.000000	4.177048	3.701762	0.297289	0.604355	4.040953	4.999991	3.261413	3.048915	2.438570	2.074967	1.846040	2.540168	2.703121	2.383554	0.565059	0.000000	24063.000000		1
22027.478516	4996.807129	2.402232	4.184633	14012.878906	99998.000000	2392.848633	1417.622437	318.667389	129.794571	110.536613	527.578369	688.447754	389.386780	2.894129	0.000000	4.342965	3.698693	0.380615	0.621657	4.146527	4.999991	3.378915	3.151561	2.503338	2.113256	2.043506	2.722287	2.837871	2.590381	0.461518	0.000000	24190.000000		1
16387.324219	5446.816895	2.466991	7.357800	13033.813477	99998.000000	2140.410645	1321.446777	322.799591	101.982323	95.367706	431.122101	574.127380	299.782593	1.457010	99998.000000	4.214508	3.736143	0.392168	0.866748	4.115071	4.999991	3.330497	3.121050	2.508933	2.008525	1.979401	2.634600	2.759008	2.476806	0.163463	4.999991	24240.000000		1
7305.817871	1288.941162	1.853327	2.639680	4325.893555	55470.371094	722.100586	434.393951	101.057205	27.229414	30.411831	140.159012	181.101807	143.455521	0.938163	0.000000	3.863669	3.110233	0.267952	0.421551	3.636076	4.744061	2.858598	2.637884	2.004567	1.435038	1.483043	2.146621	2.257923	2.156717	0.000000	0.000000	24276.000000		1
21372.117188	7319.950684	2.544085	6.099635	15058.648438	99998.000000	2538.293213	1529.956909	327.295685	132.230713	105.710564	530.760803	714.116821	373.705963	3.682226	0.000000	4.329847	3.864508	0.405532	0.785304	4.177786	4.999991	3.404542	3.184679	2.514940	2.121332	2.024118	2.724899	2.853769	2.572530	0.566110	0.000000	24361.000000		1
22368.250000	3776.654785	1.970509	4.224722	12031.620117	99998.000000	1935.157104	1224.737671	268.880432	129.584869	86.693146	417.572144	561.739990	306.375610	1.796390	99998.000000	4.349632	3.577107	0.294578	0.625798	4.080324	4.999991	3.286716	3.088043	2.429559	2.112554	1.937985	2.620732	2.749535	2.486254	0.254401	4.999991	24531.000000		1
16218.899414	4051.782959	2.858626	3.725156	9401.616211	99998.000000	1557.050659	948.379211	192.301941	77.469688	56.170300	315.546661	441.168915	217.366577	1.701560	99998.000000	4.210021	3.607646	0.456157	0.571145	3.973202	4.999991	3.192303	2.976982	2.283984	1.889132	1.749507	2.499063	2.644605	2.337193	0.230847	4.999991	24574.000000		1
9703.526367	4017.800049	2.032184	4.955568	9826.531250	99998.000000	1640.900513	1003.245056	258.244629	73.991226	70.444931	342.683563	487.400330	307.297638	0.933652	0.000000	3.986930	3.603988	0.307963	0.695093	3.992400	4.999991	3.215082	3.001407	2.412031	1.869180	1.847850	2.534893	2.687886	2.487559	0.000000	0.000000	24655.000000		1
19590.982422	5202.828613	1.384599	5.686414	15359.803711	99998.000000	2574.397705	1564.337524	395.477173	167.221909	117.783401	569.057739	729.982666	460.315857	2.742288	0.000000	4.292056	3.716239	0.141324	0.754838	4.186386	4.999991	3.410676	3.194330	2.597121	2.223293	2.071084	2.755156	2.863312	2.663056	0.438113	0.000000	24693.000000		1
12511.002930	3603.231445	2.260381	4.989489	7551.095703	90833.062500	1253.471924	763.524475	187.343292	79.646805	64.693756	302.527100	362.635345	232.834610	1.616918	0.000000	4.097292	3.556692	0.354182	0.698056	3.878010	4.958244	3.098115	2.882823	2.272638	1.901168	1.810862	2.480764	2.559470	2.367048	0.208688	0.000000	24822.000000		1
8729.768555	2395.010254	3.401364	4.360406	4554.071777	56493.484375	748.651611	462.810608	113.506256	45.552990	46.095726	191.284317	248.441406	139.403488	0.682361	0.000000	3.941003	3.379307	0.531653	0.639527	3.658400	4.751998	2.874280	2.665403	2.055020	1.658517	1.663661	2.281679	2.395224	2.144274	0.000000	0.000000	24915.000000		1
7502.995605	2371.111328	2.655099	4.903145	6899.501465	87560.304688	1173.726440	700.869080	131.311768	87.285225	46.820404	221.245926	289.815948	197.023148	1.122005	0.000000	3.875235	3.374952	0.424081	0.690475	3.838818	4.942307	3.069567	2.845637	2.118304	1.940941	1.670435	2.344875	2.462122	2.294517	0.049995	0.000000	25052.000000		1
9575.946289	1603.584229	2.574922	5.026494	4671.543457	56926.027344	771.529846	467.908020	105.093819	61.150539	31.318451	142.730850	180.093430	146.514603	0.503933	0.000000	3.981182	3.205092	0.410764	0.701265	3.669460	4.755311	2.887353	2.670161	2.021577	1.786400	1.495800	2.154518	2.255498	2.165881	0.000000	0.000000	25083.000000		1
7051.088867	1575.750366	2.833956	4.304899	3738.687744	44026.554688	613.941528	383.746613	84.112061	36.714993	23.183548	99.617096	132.896805	140.677078	0.941319	0.000000	3.848256	3.197487	0.452393	0.633963	3.572719	4.643715	2.788127	2.584044	1.924858	1.564843	1.365180	1.998334	2.123515	2.148223	0.000000	0.000000	25148.000000		1
11505.497070	3506.201660	2.679769	6.377172	8160.167969	96462.703125	1324.456543	817.462158	186.917740	88.577309	76.745003	328.196136	416.650116	297.858337	2.065938	99998.000000	4.060905	3.544837	0.428097	0.804628	3.911699	4.984359	3.122038	2.912468	2.271651	1.947322	1.885050	2.516134	2.619771	2.474010	0.315117	4.999991	25203.000000		1
11753.152344	3112.676514	1.699140	2.997394	6153.329102	74105.101562	1041.471069	624.130249	114.153839	41.648975	39.342339	164.983109	222.935806	90.128433	1.273882	0.000000	4.070154	3.493134	0.230229	0.476744	3.789110	4.869848	3.017647	2.795275	2.057491	1.619604	1.594860	2.217439	2.348180	1.954862	0.105129	0.000000	25236.000000		1
17251.679688	5307.650879	1.378431	4.341904	11364.641602	99998.000000	1874.370361	1158.443481	296.600159	146.008865	71.397804	341.298950	468.685120	286.494751	2.892852	99998.000000	4.236831	3.724902	0.139385	0.637680	4.055556	4.999991	3.272856	3.063875	2.472171	2.164379	1.853685	2.533135	2.670881	2.457117	0.461326	4.999991	25308.000000		1
5371.250000	1902.062378	1.948923	3.786831	4586.679199	59172.343750	748.901367	464.281525	109.821190	54.279968	38.830437	176.917175	236.331573	142.817200	1.105381	99998.000000	3.730075	3.279225	0.289795	0.578276	3.661498	4.772119	2.874425	2.666781	2.040686	1.734640	1.589172	2.247770	2.373522	2.154781	0.043512	4.999991	25353.000000		1
12970.125000	1010.282166	2.223376	5.760424	6283.382812	73795.789062	1062.381958	644.738831	134.475677	70.105721	30.365576	208.972641	249.998703	174.070892	0.745202	0.000000	4.112944	3.004443	0.347013	0.760454	3.798193	4.868032	3.026281	2.809384	2.128644	1.845753	1.482381	2.320089	2.397938	2.240726	0.000000	0.000000	25409.000000		1
11482.316406	5917.136719	2.254213	3.543216	12625.554688	99998.000000	2063.489990	1278.151123	312.250122	89.227982	91.155319	393.485077	543.965332	257.245483	2.292407	99998.000000	4.060030	3.772112	0.352995	0.549398	4.101251	4.999991	3.314602	3.106582	2.494503	1.950501	1.959782	2.594928	2.735571	2.410348	0.360292	4.999991	25456.000000		1
6315.965820	1239.749268	1.936588	2.516331	3419.755371	42626.304688	551.113464	344.650970	75.039696	42.731369	24.543476	117.265335	168.032928	119.686066	0.223939	0.000000	3.800440	3.093334	0.287037	0.400768	3.533995	4.629678	2.741241	2.537380	1.875291	1.630747	1.389936	2.069170	2.225394	2.078044	0.000000	0.000000	25573.000000		1
5810.380371	1480.869995	3.629560	4.773628	3344.681641	41245.011719	563.642700	334.675079	61.458912	30.895979	21.490576	84.031883	141.805725	74.934853	0.616414	99998.000000	3.764205	3.170517	0.559854	0.678849	3.524355	4.615371	2.751004	2.524623	1.788585	1.489902	1.332248	1.924444	2.151694	1.874684	0.000000	4.999991	25595.000000		1
12905.064453	3034.155273	3.247177	7.444145	10057.552734	99998.000000	1730.985840	1023.129028	247.889420	83.723511	70.444931	344.509125	439.315582	244.938278	2.745115	0.000000	4.110760	3.482038	0.511506	0.871815	4.002492	4.999991	3.238293	3.009930	2.394258	1.922847	1.847850	2.537201	2.642776	2.389057	0.438561	0.000000	25657.000000		1
18596.578125	6312.585938	2.981975	6.284659	13513.920898	99998.000000	2224.424072	1361.788330	332.578156	159.009903	93.597641	447.311737	624.765442	282.131256	3.401399	0.000000	4.269433	3.800207	0.474504	0.798282	4.130781	4.999991	3.347218	3.134109	2.521894	2.201424	1.971265	2.650610	2.795717	2.450451	0.531658	0.000000	25722.000000		1
6858.860840	1670.294800	2.106194	4.896977	7835.166504	90463.710938	1274.506104	795.912964	174.965164	47.181202	76.100502	285.073151	383.675690	285.655975	0.985112	9221.653320	3.836252	3.222793	0.323498	0.689928	3.894048	4.956474	3.105342	2.900866	2.242952	1.673769	1.881387	2.454956	2.583964	2.455843	0.000000	3.964809	25766.000000		1
16841.111328	5379.785645	2.978892	5.088169	11998.253906	99998.000000	2036.140259	1220.102783	285.085480	113.136208	91.031967	442.445587	602.133911	416.354065	3.294392	99998.000000	4.226371	3.730765	0.474055	0.706562	4.079118	4.999991	3.308808	3.086396	2.454975	2.053602	1.959194	2.645860	2.779693	2.619463	0.517775	4.999991	25804.000000		1
9689.113281	2475.378662	1.850243	5.094337	5695.135254	68900.484375	910.794556	573.011108	152.827011	103.163399	58.116142	211.948441	326.182465	176.833908	1.196901	99998.000000	3.986284	3.393642	0.267229	0.707088	3.755504	4.838223	2.959420	2.758163	2.184200	2.013526	1.764297	2.326230	2.513461	2.247566	0.078058	4.999991	25889.000000		1
11126.024414	3656.577148	2.174036	4.144545	7786.653320	93561.234375	1329.254883	791.703674	198.820969	89.382164	59.537743	285.668304	407.022675	243.874390	1.068751	99998.000000	4.046340	3.563075	0.337267	0.617477	3.891351	4.971096	3.123608	2.898563	2.298462	1.951251	1.774792	2.455862	2.609619	2.387166	0.028876	4.999991	25990.000000		1
13000.530273	3559.340576	1.372264	3.959521	10443.112305	99998.000000	1743.120361	1064.374023	267.646942	121.231018	77.250740	359.850739	545.359192	274.477417	2.350538	99998.000000	4.113961	3.551369	0.137438	0.597643	4.018830	4.999991	3.241327	3.027094	2.427562	2.083614	1.887903	2.556122	2.736683	2.438507	0.371167	4.999991	26043.000000		1
13279.889648	3223.721924	3.876260	4.021195	8290.640625	99998.000000	1384.765259	846.295105	195.771149	74.385948	57.968121	326.845459	428.584167	302.804657	0.261512	0.000000	4.123195	3.508358	0.588413	0.604355	3.918588	4.999991	3.141376	2.927522	2.291749	1.871491	1.763189	2.514343	2.632036	2.481163	0.000000	0.000000	26105.000000		1
39533.335938	14283.227539	2.704439	8.486449	28220.298828	99998.000000	4722.872559	2867.969482	715.951599	347.814880	195.845169	1046.392700	1385.406616	726.818726	4.306664	99998.000000	4.596963	4.154826	0.432077	0.928726	4.450562	4.999991	3.674206	3.457575	2.854884	2.541348	2.291913	3.019695	3.141577	2.861426	0.634141	4.999991	26175.000000		1
20145.451172	3505.840820	1.563456	4.015028	11810.851562	99998.000000	1948.352417	1191.263672	285.446289	96.132469	69.316277	385.889801	524.611816	285.535706	2.210840	0.000000	4.304177	3.544792	0.194086	0.603689	4.072281	4.999991	3.289668	3.076008	2.455524	1.982870	1.840835	2.586463	2.719838	2.455660	0.344557	0.000000	26233.000000		1
9710.477539	1944.772217	1.520283	1.942755	4870.398438	56912.398438	803.946106	498.803986	102.500389	37.270065	37.868313	156.508987	214.116318	118.606758	2.238922	99998.000000	3.987241	3.288869	0.181925	0.288418	3.687564	4.755207	2.905227	2.697930	2.010725	1.571360	1.578276	2.194539	2.330650	2.074110	0.350039	4.999991	26272.000000		1
19655.275391	4020.883789	2.331306	4.354239	11739.124023	99998.000000	2008.232422	1187.923950	305.663269	133.331619	81.725243	440.678589	565.533020	370.733246	3.743816	99998.000000	4.293479	3.604321	0.367599	0.638912	4.069636	4.999991	3.302814	3.074789	2.485243	2.124933	1.912356	2.644122	2.752458	2.569062	0.573314	4.999991	26329.000000		1
9083.883789	3110.644287	1.739229	2.747611	6162.574219	76932.398438	1002.045471	629.317078	165.368576	78.746353	42.879387	187.426559	247.417618	131.996353	1.739626	0.000000	3.958272	3.492850	0.240357	0.438955	3.789762	4.886109	3.000887	2.798870	2.218453	1.896230	1.632249	2.272831	2.393431	2.120562	0.240456	0.000000	26420.000000		1
5714.463867	3891.647461	2.374479	6.839733	7131.201172	84580.179688	1177.192627	727.040771	161.396713	63.518852	50.776844	215.223373	292.905853	158.322235	0.426375	0.000000	3.756975	3.590133	0.375568	0.835039	3.853163	4.927269	3.070848	2.861559	2.207895	1.802903	1.705666	2.332889	2.466728	2.199542	0.000000	0.000000	26492.000000		1
8401.865234	3767.270996	3.752910	3.315019	9800.165039	99998.000000	1619.937256	994.912781	251.281540	70.528191	54.014767	289.606232	387.755493	221.745483	2.199340	0.000000	3.924376	3.576027	0.574368	0.520486	3.991233	4.999991	3.209498	2.997785	2.400161	1.848363	1.732512	2.461808	2.588558	2.345855	0.342292	0.000000	26534.000000		1
8009.598145	2341.260742	3.102241	2.516331	9022.625000	99998.000000	1501.651245	914.273010	232.698929	100.881432	68.977066	312.860718	409.631531	172.353241	1.716699	99998.000000	3.903611	3.369450	0.491676	0.400768	3.955333	4.999991	3.176569	2.961076	2.366794	2.003811	1.838705	2.495351	2.612393	2.236419	0.234694	4.999991	26568.000000		1
10190.412109	4752.133789	4.230890	4.798297	10520.710938	99998.000000	1739.157715	1058.450195	278.751495	63.700790	76.470551	319.685028	458.832581	204.855850	1.177398	0.000000	4.008192	3.676889	0.626432	0.681087	4.022045	4.999991	3.240339	3.024670	2.445217	1.804145	1.883494	2.504722	2.661654	2.311448	0.070923	0.000000	26639.000000		1
9083.253906	3785.030273	4.079786	3.728240	12652.040039	99998.000000	2116.721436	1300.283081	318.901764	119.679901	88.620483	415.379608	544.560486	254.408447	4.870928	0.000000	3.958241	3.578069	0.610637	0.571504	4.102160	4.999991	3.325664	3.114038	2.503657	2.078021	1.947534	2.618445	2.736046	2.405532	0.687612	0.000000	26703.000000		1
13348.798828	3467.639648	2.137031	8.116401	17487.761719	99998.000000	2897.345215	1783.541992	429.651154	169.155411	142.675339	717.832703	920.585449	596.395081	2.977775	99998.000000	4.125442	3.540034	0.329811	0.909364	4.242734	4.999991	3.462000	3.251283	2.633116	2.228286	2.154349	2.856023	2.964064	2.775534	0.473892	4.999991	26760.000000		1
5825.876465	2504.606445	3.123827	3.879343	5596.285645	70440.945312	936.768921	569.625122	136.917999	76.729591	51.905491	187.343292	254.689072	138.419785	0.466673	99998.000000	3.765361	3.398740	0.494687	0.588758	3.747900	4.847825	2.971632	2.755589	2.136461	1.884963	1.715213	2.272638	2.406010	2.141198	0.000000	4.999991	26866.000000		1
24870.369141	7456.452637	2.525582	7.703179	18544.482422	99998.000000	3078.444092	1890.951660	446.503784	188.185150	147.260864	714.212402	916.209595	442.692291	2.940779	0.000000	4.395682	3.872532	0.402361	0.886670	4.268215	4.999991	3.488331	3.276680	2.649825	2.274585	2.168087	2.853827	2.961995	2.646102	0.468462	0.000000	26923.000000		1
17654.169922	3350.741211	2.929552	6.741053	9347.197266	99998.000000	1581.951782	949.526306	227.820450	102.595985	58.973419	340.580444	444.767639	262.786957	1.219491	0.000000	4.246847	3.525141	0.466801	0.828728	3.970681	4.999991	3.199193	2.977507	2.357593	2.011130	1.770656	2.532220	2.648133	2.419604	0.086178	0.000000	27015.000000		1
9469.421875	2103.048096	0.851112	2.812370	8304.921875	99998.000000	1420.354614	848.984131	223.312027	73.078438	54.761032	287.820770	326.265717	244.460312	2.251524	0.000000	3.976323	3.322849	0.000000	0.449072	3.919336	4.999991	3.152397	2.928900	2.348912	1.863789	1.738472	2.459122	2.513572	2.388208	0.352477	0.000000	27060.000000		1
7305.568359	2720.400391	2.766114	3.931767	7068.638672	86064.757812	1155.513916	718.578979	140.741837	78.277626	52.932377	213.357712	278.338257	213.141861	0.629445	99998.000000	3.863654	3.434633	0.441870	0.594588	3.849336	4.934825	3.062775	2.856474	2.148423	1.893638	1.723721	2.329108	2.444573	2.328669	0.000000	4.999991	27083.000000		1
10382.328125	2577.250000	2.513247	2.911049	8344.303711	99998.000000	1385.702637	842.998596	200.424515	62.852764	52.827530	271.100739	330.126556	228.218246	1.469404	0.000000	4.016295	3.411157	0.400235	0.464050	3.921390	4.999991	3.141670	2.925827	2.301951	1.798324	1.722860	2.433131	2.518681	2.358350	0.167141	0.000000	27107.000000		1
21571.519531	7675.487305	3.055985	8.400105	20173.140625	99998.000000	3463.402588	2061.467041	513.029297	226.762726	153.773712	721.816895	966.249451	542.947693	4.714850	99998.000000	4.333881	3.885106	0.485151	0.924285	4.304773	4.999991	3.539503	3.314176	2.710142	2.355572	2.186882	2.858427	2.985089	2.734758	0.673468	4.999991	27188.000000		1
8334.143555	2397.834961	2.248045	4.366574	4906.287109	61652.992188	801.849182	501.702698	121.622658	64.869530	37.504429	145.968781	217.937073	157.529709	0.909315	0.000000	3.920861	3.379819	0.351805	0.640141	3.690753	4.789954	2.904093	2.700446	2.085015	1.812041	1.574083	2.164260	2.338331	2.197362	0.000000	0.000000	27260.000000		1
14969.553711	6474.401855	2.096942	7.533574	19691.500000	99998.000000	3258.947510	2011.686279	510.679474	175.359894	145.786835	644.902283	879.408264	467.161743	3.123359	99998.000000	4.175209	3.811200	0.321587	0.877001	4.294279	4.999991	3.513077	3.303560	2.708148	2.243930	2.163718	2.809494	2.944191	2.669467	0.494622	4.999991	27324.000000		1
10334.502930	1902.383057	1.847160	1.705307	4915.735352	63065.027344	835.369385	498.400024	115.054291	57.678249	33.005257	157.912094	228.739410	137.164703	2.177775	99998.000000	4.014289	3.279298	0.266504	0.231803	3.691588	4.799788	2.921879	2.697578	2.060903	1.761012	1.518583	2.198415	2.359341	2.137242	0.338013	4.999991	27378.000000		1
13762.997070	2633.830566	1.100895	2.824705	7804.566406	99998.000000	1311.153320	788.619934	222.137115	62.063328	46.215992	238.416183	303.359711	191.740707	2.337872	99998.000000	4.138713	3.420588	0.041746	0.450973	3.892349	4.999991	3.117653	2.896868	2.346621	1.792835	1.664792	2.377336	2.481958	2.282714	0.368821	4.999991	27398.000000		1
18270.480469	7247.923828	1.887248	6.919910	17309.460938	99998.000000	2934.017090	1761.931152	472.971527	201.300293	129.171646	666.025879	892.736206	480.224457	3.465579	99998.000000	4.261750	3.860214	0.275829	0.840100	4.238284	4.999991	3.467463	3.245989	2.674835	2.303844	2.111167	2.823491	2.950723	2.681444	0.539776	4.999991	27432.000000		1
12922.382812	4395.542480	2.796951	6.374088	11523.635742	99998.000000	1917.363892	1175.302246	266.823578	117.493530	90.680420	379.367706	465.471863	282.226868	3.232534	0.000000	4.111342	3.643013	0.446685	0.804418	4.061590	4.999991	3.282705	3.070150	2.426224	2.070014	1.957514	2.579060	2.667893	2.450598	0.509543	0.000000	27575.000000		1
24056.796875	5939.798828	1.668303	5.260859	16706.095703	99998.000000	2762.548828	1689.932007	431.100525	170.580093	114.008904	555.880920	752.481567	392.498260	2.889919	99998.000000	4.381238	3.773772	0.222275	0.721057	4.222875	4.999991	3.441310	3.227869	2.634578	2.231928	2.056939	2.744982	2.876496	2.593838	0.460886	4.999991	27606.000000		1
4653.774902	1462.191772	3.271847	5.328701	5356.747070	64831.054688	879.867737	547.129272	104.091599	64.758514	40.245876	188.555206	219.167480	153.967987	1.151335	0.000000	3.667805	3.165004	0.514793	0.726621	3.728901	4.811783	2.944417	2.738090	2.017416	1.811297	1.604721	2.275439	2.340776	2.187430	0.061202	0.000000	27661.000000		1
11948.087891	1771.906982	2.852458	2.084607	6701.753906	87650.140625	1120.911255	675.122925	147.100510	61.107368	34.115402	188.052551	266.009460	156.074188	0.911112	0.000000	4.077299	3.248441	0.455219	0.319024	3.826189	4.942753	3.049571	2.829383	2.167614	1.786094	1.532951	2.274279	2.424897	2.193331	0.000000	0.000000	27710.000000		1
6914.651855	3576.439941	2.522498	3.361275	7569.869141	88869.765625	1240.887207	775.375244	143.973602	72.692970	54.076443	227.842041	309.638214	186.988663	0.695313	99998.000000	3.839770	3.553451	0.401831	0.526504	3.879088	4.948754	3.093732	2.889512	2.158283	1.861492	1.733008	2.357634	2.490855	2.271815	0.000000	4.999991	27758.000000		1
8084.606934	3199.702637	2.550252	3.583304	9273.037109	99998.000000	1555.172607	945.609985	204.464218	141.759476	66.889374	301.349121	378.976074	253.461746	1.666209	99998.000000	3.907659	3.505110	0.406583	0.554284	3.967222	4.999991	3.191779	2.975712	2.310617	2.151552	1.825357	2.479070	2.578612	2.403912	0.221730	4.999991	27829.000000		1
9867.303711	3894.468994	5.085085	6.950747	7287.124512	93245.734375	1244.923828	742.527283	179.115875	92.866791	52.115185	246.378387	317.369141	194.941635	2.350420	99998.000000	3.994199	3.590448	0.706298	0.842031	3.862556	4.969629	3.095143	2.870713	2.253134	1.967860	1.716964	2.391603	2.501565	2.289905	0.371146	4.999991	27891.000000		1
12828.876953	3122.741943	3.049818	6.161310	8216.174805	99998.000000	1350.079346	833.759705	205.827225	104.594254	71.561241	311.491547	396.883331	229.683029	2.946555	0.000000	4.108189	3.494536	0.484274	0.789673	3.914670	4.999991	3.130359	2.921041	2.313503	2.019508	1.854678	2.493446	2.598663	2.361129	0.469315	0.000000	27954.000000		1
21873.841797	7518.624023	3.129995	7.172776	23470.212891	99998.000000	3972.959473	2390.785645	561.669067	193.976425	187.506729	898.163574	1172.585449	573.442810	7.221839	99998.000000	4.339925	3.876138	0.495544	0.855687	4.370517	4.999991	3.599114	3.378541	2.749480	2.287749	2.273017	2.953356	3.069144	2.758490	0.858648	4.999991	28024.000000		1
5707.442383	1747.779907	2.584173	3.583304	2996.937744	45682.753906	542.056519	289.415039	91.315674	48.164917	9.892633	81.262680	133.303864	46.663136	1.483732	99998.000000	3.756442	3.242487	0.412322	0.554284	3.476678	4.659752	2.734045	2.461521	1.960545	1.682731	0.995312	1.909891	2.124843	1.668974	0.171356	4.999991	28070.000000		1
15167.289062	4654.243652	2.630429	5.624740	14175.990234	99998.000000	2360.719238	1449.955444	328.936249	127.423172	100.116661	453.738251	604.492981	331.384735	2.742519	0.000000	4.180908	3.667849	0.420027	0.750102	4.151554	4.999991	3.373044	3.161355	2.517112	2.105248	2.000506	2.656805	2.781391	2.520333	0.438150	0.000000	28143.000000		1
27159.937500	7830.836914	1.458608	7.123436	19604.558594	99998.000000	3344.323975	1994.670166	506.334473	165.584442	149.481155	775.785400	992.112793	602.574890	7.661471	0.000000	4.433929	3.893808	0.163939	0.852690	4.292357	4.999991	3.524308	3.299871	2.704437	2.219019	2.174587	2.889742	2.996561	2.780011	0.884312	0.000000	28198.000000		1
5892.315430	1303.986694	2.038351	2.750695	3931.692871	48391.125000	628.737305	391.770508	66.201706	43.804508	25.440845	126.510384	158.420914	111.535744	0.278529	99998.000000	3.770286	3.115273	0.309279	0.439442	3.594580	4.684766	2.798469	2.593032	1.820869	1.641519	1.405532	2.102126	2.199812	2.047414	0.000000	4.999991	28239.000000		1
4525.793457	1129.080078	2.605759	5.168346	2893.660156	40001.980469	507.114685	298.222198	64.351463	40.841038	34.402191	117.656967	154.939377	132.360229	0.654132	99998.000000	3.655695	3.052725	0.415934	0.713352	3.461447	4.602081	2.705106	2.474540	1.808558	1.611097	1.536586	2.070618	2.190162	2.121758	0.000000	4.999991	28298.000000		1
7408.383301	2425.083008	2.402232	6.395674	5067.745117	61679.640625	848.213196	516.464539	113.210220	37.896065	41.507122	157.054810	213.416306	125.551338	0.311764	99998.000000	3.869724	3.384727	0.380615	0.805886	3.704815	4.790142	2.928505	2.713041	2.053886	1.578594	1.618123	2.196051	2.329228	2.098821	0.000000	4.999991	28349.000000		1
9111.153320	1348.963013	1.982844	3.281098	4714.028320	58992.601562	791.996643	476.308105	95.589737	28.388899	31.827267	142.610580	188.182068	160.052216	1.623857	0.000000	3.959573	3.130000	0.297289	0.516019	3.673392	4.770798	2.898723	2.677888	1.980411	1.453149	1.502799	2.154152	2.274578	2.204262	0.210548	0.000000	28368.000000		1
4860.037109	2557.085449	1.739229	4.354239	5439.308105	64053.089844	921.936096	552.784851	150.708481	60.576965	39.786396	180.210602	230.102417	130.839951	0.997068	99998.000000	3.686640	3.407745	0.240357	0.638912	3.735544	4.806540	2.964701	2.742556	2.178138	1.782308	1.599735	2.255780	2.361921	2.116740	0.000000	4.999991	28427.000000		1
8476.383789	678.595215	2.889463	2.790784	4530.638184	54477.105469	796.042480	455.758087	112.408447	33.070015	16.164959	112.541046	155.836731	158.612106	1.182941	99998.000000	3.928210	2.831611	0.460817	0.445726	3.656159	4.736214	2.900936	2.658734	2.050799	1.519434	1.208575	2.051311	2.192670	2.200336	0.072963	4.999991	28454.000000		1
6675.347656	1409.922363	2.735276	3.792999	4466.493164	55350.003906	721.964905	452.945709	113.669693	73.146286	24.546560	146.311066	175.107025	120.765373	0.438308	0.000000	3.824474	3.149195	0.437001	0.578983	3.649967	4.743118	2.858516	2.656046	2.055645	1.864192	1.389991	2.165277	2.243304	2.081942	0.000000	0.000000	28643.000000		1
8737.095703	2776.916016	3.567886	3.441453	7250.190430	89703.687500	1174.151978	730.534607	168.603409	55.556637	45.420387	207.757645	266.385681	222.340652	0.142885	99998.000000	3.941367	3.443563	0.552411	0.536742	3.860349	4.952810	3.069724	2.863641	2.226866	1.744736	1.657251	2.317557	2.425511	2.347019	0.000000	4.999991	28730.000000		1
10345.077148	2669.043701	3.302684	3.496960	7922.720215	96506.554688	1326.679932	787.411133	172.865143	74.225594	58.439934	255.709778	337.154419	213.055511	2.218322	0.000000	4.014734	3.426356	0.518867	0.543691	3.898874	4.984557	3.122766	2.896202	2.237707	1.870554	1.766710	2.407747	2.527829	2.328493	0.346025	0.000000	28766.000000		1
10061.418945	2839.275391	1.779317	2.399149	6032.514648	77242.265625	989.016663	599.429443	158.491837	67.922432	44.954742	218.495224	326.706696	203.625443	1.065953	0.000000	4.002659	3.453207	0.250253	0.380057	3.780498	4.887855	2.995203	2.777738	2.200007	1.832013	1.652776	2.339442	2.514158	2.308832	0.027738	0.000000	28795.000000		1
6844.296387	2475.943115	2.272716	3.530881	5733.284180	71168.906250	957.266541	577.834045	138.259430	62.871265	37.165218	176.066071	231.064545	101.106544	0.291621	0.000000	3.835329	3.393741	0.356545	0.547883	3.758404	4.852290	2.981033	2.761803	2.140695	1.798452	1.570137	2.245676	2.363733	2.004779	0.000000	0.000000	28823.000000		1
19868.578125	7693.126465	1.501781	8.535789	21914.892578	99998.000000	3590.751709	2240.653809	600.743164	252.336182	214.181076	1047.987061	1389.680664	658.788330	3.186980	99998.000000	4.298167	3.886103	0.176607	0.931244	4.340739	4.999991	3.555185	3.350375	2.778689	2.401979	2.330781	3.020356	3.142915	2.818746	0.503379	4.999991	28901.000000		1
5311.767578	1839.132568	2.164785	4.138377	2494.269775	32318.710938	397.404510	252.092560	57.462387	56.685287	14.838951	74.308853	89.231064	73.460823	0.045849	99998.000000	3.725239	3.264613	0.335415	0.616830	3.396943	4.509454	2.599233	2.401560	1.759384	1.753470	1.171403	1.871041	1.950516	1.866056	0.000000	4.999991	28955.000000		1
13049.459961	3827.659912	1.893416	6.734885	8595.536133	99998.000000	1447.910889	869.201111	193.094467	103.810982	75.493011	359.733551	463.424255	250.920746	1.975317	0.000000	4.115592	3.582933	0.277246	0.828330	3.934273	4.999991	3.160742	2.939120	2.285770	2.016243	1.877907	2.555981	2.665979	2.399537	0.295637	0.000000	29027.000000		1
12213.190430	3385.988281	2.217208	4.847637	10617.349609	99998.000000	1802.954102	1079.783447	248.697357	124.197578	78.323883	393.525146	527.103455	278.985840	2.738067	99998.000000	4.086829	3.529685	0.345806	0.685530	4.026016	4.999991	3.255985	3.033337	2.395671	2.094113	1.893894	2.594972	2.721896	2.445582	0.437444	4.999991	29073.000000		1
5638.862793	1797.887573	1.239663	3.564802	5786.043457	73779.562500	954.632996	588.269409	146.446747	63.913570	43.178509	203.551422	286.636597	161.116104	0.664966	0.000000	3.751192	3.254763	0.093304	0.552035	3.762382	4.867936	2.979836	2.769576	2.165680	1.805593	1.635268	2.308674	2.457332	2.207139	0.000000	0.000000	29109.000000		1
28488.521484	5988.910645	1.874913	6.522108	15918.475586	99998.000000	2622.605713	1624.032471	453.368195	146.021194	123.759689	654.875122	901.040710	552.473389	3.994662	0.000000	4.454670	3.777348	0.272981	0.814388	4.201901	4.999991	3.418733	3.210595	2.656451	2.164416	2.092579	2.816159	2.954744	2.742311	0.601480	0.000000	29150.000000		1
14244.316406	3682.850586	4.493007	4.002693	9485.635742	99998.000000	1533.238037	969.290039	254.692154	125.412575	72.850243	336.861450	408.111237	263.141602	1.088318	0.000000	4.153642	3.566184	0.652537	0.602352	3.977067	4.999991	3.185610	2.986454	2.406016	2.098341	1.862431	2.527451	2.610779	2.420190	0.036756	0.000000	29229.000000		1
26142.271484	10412.339844	1.853327	7.860450	21762.062500	99998.000000	3657.412842	2222.188477	508.662720	181.792572	165.023193	779.066528	992.920715	629.499023	4.656365	99998.000000	4.417343	4.017549	0.267952	0.895447	4.337700	4.999991	3.563174	3.346781	2.706430	2.259576	2.217545	2.891575	2.996915	2.798995	0.668047	4.999991	29356.000000		1
14198.313477	6148.617188	3.395196	4.385077	13440.142578	99998.000000	2221.710449	1361.143799	324.730011	142.502655	94.575180	441.159668	574.127380	379.355377	2.957806	0.000000	4.152237	3.788777	0.530865	0.641977	4.128404	4.999991	3.346688	3.133904	2.511523	2.153823	1.975777	2.644596	2.759008	2.579046	0.470970	0.000000	29389.000000		1
20780.437500	8537.287109	3.308852	7.391722	18895.646484	99998.000000	3172.152588	1916.087280	496.340088	231.024460	182.211960	804.960632	1067.380615	631.710022	5.619665	99998.000000	4.317655	3.931320	0.519677	0.868746	4.276362	4.999991	3.501354	3.282415	2.695779	2.363658	2.260577	2.905775	3.028319	2.800518	0.749710	4.999991	29540.000000		1
20327.796875	11090.077148	2.389898	12.914698	28776.285156	99998.000000	4928.215332	2940.677979	735.699890	303.464569	260.594421	1219.874634	1550.414429	838.857117	3.495475	0.000000	4.308090	4.044935	0.378379	1.111084	4.459035	4.999991	3.692690	3.468447	2.866701	2.482108	2.415965	3.086315	3.190448	2.923688	0.543506	0.000000	29636.000000		1
7071.151855	2105.034180	2.886379	4.607106	3484.128418	44527.707031	570.393005	351.170013	91.392769	31.731672	22.764160	102.898193	141.876648	72.788567	0.410602	0.000000	3.849490	3.323259	0.460353	0.663428	3.542094	4.648630	2.756174	2.545517	1.960912	1.501493	1.357252	2.012408	2.151911	1.862063	0.000000	0.000000	29679.000000		1
4768.927734	2280.141113	2.907966	5.356454	5457.070312	78765.765625	914.522827	550.854431	185.295700	95.244354	41.352936	226.509857	312.832947	151.858719	0.830515	0.000000	3.678421	3.357962	0.463589	0.728877	3.736959	4.896338	2.961195	2.741037	2.267865	1.978839	1.616506	2.355087	2.495312	2.181440	0.000000	0.000000	29706.000000		1
21936.910156	4278.712402	2.473158	4.687283	16315.821289	99998.000000	2771.497803	1665.447144	498.144073	171.582306	124.095818	647.936707	851.848938	492.667358	2.372621	0.000000	4.341176	3.631313	0.393252	0.670921	4.212609	4.999991	3.442714	3.221531	2.697355	2.234473	2.093757	2.811532	2.930363	2.692554	0.375228	0.000000	29799.000000		1
23152.625000	4164.207031	2.118529	6.037961	13363.600586	99998.000000	2246.540771	1365.115601	319.900879	123.645592	111.304466	490.573486	669.310059	420.945770	3.683419	0.000000	4.364600	3.619532	0.326034	0.780890	4.125924	4.999991	3.351514	3.135170	2.505015	2.092179	2.046513	2.690704	2.825627	2.624226	0.566251	0.000000	29892.000000		1
25648.162109	9637.405273	2.750695	10.219510	26842.464844	99998.000000	4484.345215	2738.036133	663.944397	262.012939	189.767120	891.416382	1128.568237	594.131592	3.770142	0.000000	4.409056	3.983960	0.439442	1.009430	4.428823	4.999991	3.651699	3.437439	2.822132	2.418323	2.278221	2.950081	3.052528	2.773883	0.576358	0.000000	29961.000000		1
12354.808594	2864.056396	1.902667	3.558635	6902.246094	89791.117188	1136.573608	689.647339	145.231766	79.215080	38.728676	208.904800	270.459320	143.757736	0.776541	99998.000000	4.091836	3.456982	0.279363	0.551283	3.838990	4.953233	3.055598	2.838627	2.162062	1.898808	1.588033	2.319948	2.432102	2.157631	0.000000	4.999991	29988.000000		1
27872.863281	9381.855469	3.413699	8.517286	27348.429688	99998.000000	4606.994629	2789.170654	809.028137	377.943024	239.168610	1099.072266	1410.631592	727.176453	4.523261	0.000000	4.445181	3.972289	0.533225	0.930301	4.436933	4.999991	3.663418	3.445475	2.907964	2.577426	2.378704	3.041026	3.149414	2.861640	0.655452	0.000000	30103.000000		1
10331.585938	3735.409912	2.420735	2.944971	5549.073730	68993.992188	934.564026	567.839661	127.108627	45.004082	40.131775	199.792343	248.635681	150.924347	0.071526	99998.000000	4.014167	3.572338	0.383947	0.469081	3.744220	4.838811	2.970609	2.754226	2.104175	1.653252	1.603488	2.300579	2.395563	2.178759	0.000000	4.999991	30176.000000		1
15677.657227	6284.326660	2.235711	6.836649	14365.263672	99998.000000	2392.093262	1464.208496	377.443451	154.473724	103.703049	510.593140	695.364563	361.722565	3.401433	99998.000000	4.195281	3.798259	0.349416	0.834843	4.157314	4.999991	3.378778	3.165603	2.576852	2.188855	2.015791	2.708075	2.842212	2.558376	0.531662	4.999991	30196.000000		1
16901.804688	6857.880371	1.902667	6.673211	14962.679688	99998.000000	2520.216309	1526.672729	334.659668	139.264725	99.681854	522.169495	716.876770	448.505127	1.844085	0.000000	4.227933	3.836190	0.279363	0.824335	4.175009	4.999991	3.401438	3.183746	2.524603	2.143841	1.998616	2.717812	2.855444	2.651767	0.265781	0.000000	30240.000000		1
21713.687500	7431.841309	2.858626	5.223854	17440.710938	99998.000000	2969.998047	1771.348877	488.125000	200.967255	134.595947	672.625122	866.604614	496.284576	2.904913	0.000000	4.336734	3.871096	0.456157	0.717991	4.241564	4.999991	3.472756	3.248304	2.688531	2.303125	2.129032	2.827773	2.937821	2.695731	0.463133	0.000000	30283.000000		1
23825.630859	5213.806641	3.379778	7.000087	15682.270508	99998.000000	2568.692627	1587.582764	408.456604	218.726501	142.274460	700.872131	915.084045	620.719604	3.804497	0.000000	4.377044	3.717155	0.528888	0.845103	4.195409	4.999991	3.409712	3.200736	2.611146	2.339901	2.153127	2.845639	2.961461	2.792896	0.580297	0.000000	30310.000000		1
13438.360352	3164.841064	2.870961	3.601807	6448.862305	81241.046875	1035.534912	658.945618	166.293701	71.049339	47.810287	267.326233	327.369720	174.147980	2.194037	99998.000000	4.128346	3.500352	0.458027	0.556520	3.809483	4.909776	3.015165	2.818850	2.220876	1.851560	1.679521	2.427042	2.515038	2.240918	0.341244	4.999991	30468.000000		1
10010.244141	3395.190186	1.483278	4.841470	8562.142578	99998.000000	1419.500488	874.461975	202.897675	104.748436	74.151581	355.632172	454.123718	289.695679	1.024914	0.000000	4.000445	3.530864	0.171223	0.684977	3.932582	4.999991	3.152136	2.941741	2.307277	2.020148	1.870120	2.551001	2.657174	2.461942	0.010687	0.000000	30539.000000		1
17954.636719	3135.206299	2.975808	5.205351	12549.561523	99998.000000	2100.926514	1282.064331	297.247742	120.999741	91.935501	434.495697	559.834290	385.525940	1.956345	99998.000000	4.254177	3.496266	0.473605	0.716450	4.098629	4.999991	3.322411	3.107910	2.473119	2.082784	1.963483	2.637985	2.748060	2.586054	0.291445	4.999991	30600.000000		1
5899.472656	2007.002075	2.100026	2.312804	3983.777344	44100.207031	617.296631	410.106415	87.226631	33.572662	23.377823	100.961609	130.574753	88.589645	0.609375	99998.000000	3.770813	3.302548	0.322225	0.364139	3.600295	4.644441	2.790494	2.612897	1.940649	1.525986	1.368804	2.004156	2.115859	1.947383	0.000000	4.999991	30679.000000		1
6380.456055	1873.648804	2.174036	5.458218	5343.860352	66309.484375	895.585571	540.927856	135.413132	64.530319	41.423862	179.424255	280.351929	164.113495	0.422470	0.000000	3.804852	3.272688	0.337267	0.737051	3.727855	4.821576	2.952107	2.733139	2.131661	1.809764	1.617251	2.253881	2.447704	2.215144	0.000000	0.000000	30714.000000		1
20599.929688	7233.834473	3.062153	8.446361	20825.298828	99998.000000	3510.250732	2116.712158	517.963257	209.617142	145.055984	744.664307	1012.453125	666.679626	2.987520	99998.000000	4.313866	3.859369	0.486027	0.926670	4.318591	4.999991	3.545338	3.325662	2.714299	2.321427	2.161536	2.871961	3.005375	2.823917	0.475311	4.999991	30749.000000		1
6199.388184	2046.310425	1.828657	2.713690	3612.667725	45076.777344	601.236572	378.908234	87.615189	36.961693	34.473114	150.110229	195.829742	112.772324	1.128147	0.000000	3.792349	3.310971	0.262132	0.433560	3.557828	4.653953	2.779045	2.578534	1.942579	1.567752	1.537480	2.176410	2.291879	2.052202	0.052366	0.000000	30862.000000		1
10063.336914	1962.337158	2.510163	2.800035	5311.493164	67077.851562	895.739746	540.915527	129.332001	74.601807	33.803944	152.934937	219.216827	121.391373	1.428273	0.000000	4.002742	3.292774	0.399702	0.447163	3.725217	4.826579	2.952182	2.733130	2.111706	1.872749	1.528967	2.184507	2.340874	2.084188	0.154811	0.000000	30923.000000		1
26217.875000	5733.610840	4.745874	9.056941	15638.851562	99998.000000	2651.389404	1588.486206	362.573669	166.225861	145.626480	664.755371	887.361267	476.295776	2.731493	0.000000	4.418598	3.758428	0.676316	0.956982	4.194205	4.999991	3.423474	3.200984	2.559396	2.220699	2.163240	2.822662	2.948101	2.677877	0.436400	0.000000	30984.000000		1
8865.286133	2038.434570	3.715905	6.586866	6003.539551	74852.203125	998.018127	610.725220	146.200058	69.362534	45.611580	207.335175	272.627167	263.107666	1.230026	0.000000	3.947693	3.309297	0.570065	0.818679	3.778407	4.874205	2.999138	2.785846	2.164948	1.841125	1.659075	2.316673	2.435569	2.420134	0.089914	0.000000	31098.000000		1
19456.523438	5510.261719	2.081524	4.604022	13825.630859	99998.000000	2282.984375	1409.401245	289.020325	139.933899	73.004433	403.124817	564.496887	276.922821	2.689714	99998.000000	4.289065	3.741172	0.318381	0.663137	4.140685	4.999991	3.358503	3.149035	2.460928	2.145923	1.863349	2.605439	2.751662	2.442359	0.429706	4.999991	31152.000000		1
5842.463867	2487.596436	2.038351	5.159095	5520.808105	70018.539062	936.741150	562.794678	154.350372	67.256340	53.071144	233.963257	314.032532	234.456650	0.351279	0.000000	3.766596	3.395780	0.309279	0.712574	3.742003	4.845213	2.971620	2.750350	2.188508	1.827733	1.724858	2.369148	2.496975	2.370063	0.000000	0.000000	31220.000000		1
9478.188477	3207.560059	1.643633	4.872307	9064.877930	99998.000000	1555.746216	917.335205	248.432159	99.598595	51.331917	284.715424	376.185303	172.535187	2.019449	0.000000	3.976725	3.506175	0.215805	0.687735	3.957362	4.999991	3.191939	2.962528	2.395208	1.998253	1.710387	2.454411	2.575402	2.236878	0.305233	0.000000	31252.000000		1
8841.020508	3116.188965	2.463907	3.435285	7674.657715	96253.671875	1269.226807	772.519714	178.748917	50.468468	53.650887	232.924042	302.292755	137.476151	0.109511	0.000000	3.946502	3.493624	0.391624	0.535963	3.885059	4.983418	3.103539	2.887910	2.252244	1.703020	1.729577	2.367214	2.480428	2.138227	0.000000	0.000000	31285.000000		1
10145.741211	2488.503174	3.123827	5.402710	6189.378418	74081.460938	1025.173584	632.780090	156.798859	56.423168	45.071926	212.225983	261.319092	134.429428	1.327885	99998.000000	4.006284	3.395938	0.494687	0.732612	3.791647	4.869709	3.010798	2.801253	2.195343	1.751457	1.653906	2.326798	2.417171	2.128494	0.123160	4.999991	31344.000000		1
17235.009766	3826.734863	1.526451	6.216817	17375.277344	99998.000000	2938.874023	1769.794678	451.635132	186.708054	118.612930	577.960510	784.093018	424.951538	2.688434	99998.000000	4.236412	3.582828	0.183683	0.793568	4.239932	4.999991	3.468181	3.247923	2.654788	2.271163	2.074132	2.761898	2.894368	2.628339	0.429499	4.999991	31389.000000		1
12216.154297	2324.257080	1.995179	3.826920	5325.789551	67251.960938	862.225708	541.165283	105.383690	68.952400	37.677120	190.109406	273.391937	163.771194	0.497936	0.000000	4.086935	3.366284	0.299982	0.582849	3.726384	4.827705	2.935621	2.733330	2.022774	1.838549	1.576078	2.279004	2.436786	2.214237	0.000000	0.000000	31483.000000		1
24585.138672	10349.693359	2.944971	7.407140	25582.513672	99998.000000	4251.630859	2599.160156	597.480530	279.343567	169.988022	903.541626	1157.891479	626.393677	7.134050	99998.000000	4.390673	4.014927	0.469081	0.869651	4.407943	4.999991	3.628556	3.414833	2.776324	2.446139	2.230418	2.955948	3.063668	2.796847	0.853336	4.999991	31578.000000		1
22888.460938	6658.267090	2.593424	5.741921	18570.179688	99998.000000	3183.411377	1896.524048	445.834625	177.648026	133.491974	733.917480	890.596069	492.022858	3.076712	99998.000000	4.359617	3.823361	0.413874	0.759057	4.268816	4.999991	3.502893	3.277958	2.649174	2.249560	2.125455	2.865647	2.949681	2.691985	0.488087	4.999991	31673.000000		1
6547.159668	1480.724976	1.279752	1.443190	3831.933838	65525.167969	629.073425	382.741333	128.943451	45.756516	37.772717	171.653229	237.996796	71.949791	1.897645	99998.000000	3.816053	3.170474	0.107126	0.159323	3.583418	4.816408	2.798701	2.582905	2.110399	1.660453	1.577178	2.234652	2.376571	1.857030	0.278215	4.999991	31703.000000		1
8526.704102	2024.147583	2.516331	3.746742	4100.496582	51663.429688	654.107239	405.379059	105.334351	56.053120	26.159355	119.180336	183.467041	115.353416	0.034844	0.000000	3.930781	3.306242	0.400768	0.573654	3.612836	4.713183	2.815649	2.607861	2.022570	1.748600	1.417627	2.076205	2.263558	2.062031	0.000000	0.000000	31726.000000		1
5745.992188	3147.649170	1.773150	3.472290	4900.548340	60421.273438	826.053406	484.609558	81.907188	40.147194	19.113012	129.264160	133.775665	70.340080	0.565208	0.000000	3.759365	3.497986	0.248745	0.540616	3.690245	4.781190	2.917008	2.685392	1.913322	1.603655	1.281329	2.111478	2.126377	1.847203	0.000000	0.000000	31746.000000		1
13733.843750	4186.240234	2.109277	6.932245	11002.172852	99998.000000	1856.691406	1127.414917	257.402771	115.806725	93.042564	413.282654	520.303833	308.981384	2.525310	0.000000	4.137792	3.621824	0.324134	0.840874	4.041479	4.999991	3.268740	3.052084	2.410613	2.063734	1.968682	2.616247	2.716257	2.489932	0.402315	0.000000	31788.000000		1
5531.114258	1315.738770	2.858626	2.840123	3826.370850	52888.019531	644.991699	387.585876	115.171478	61.489750	27.112230	138.028152	191.302811	148.747223	1.572116	0.000000	3.742813	3.119170	0.456157	0.453337	3.582787	4.723357	2.809554	2.588368	2.061345	1.788803	1.433165	2.139968	2.281721	2.172449	0.196485	0.000000	31861.000000		1
10235.653320	3004.437256	2.420735	3.561718	4548.104492	60777.960938	783.118530	462.933960	134.191971	45.152103	28.521500	141.121140	173.941360	92.367226	0.368236	0.000000	4.010116	3.477763	0.383947	0.551660	3.657830	4.783746	2.893827	2.665519	2.127727	1.654678	1.455172	2.149592	2.240403	1.965518	0.000000	0.000000	31932.000000		1
5073.730957	1629.971802	0.903535	4.354239	3557.842041	49289.882812	586.487000	361.309326	99.324142	69.017159	33.733017	139.767380	188.175903	83.301033	1.877712	99998.000000	3.705328	3.212180	0.000000	0.638912	3.551187	4.692758	2.768258	2.557879	1.997055	1.838957	1.528055	2.145406	2.274564	1.920650	0.273629	4.999991	31982.000000		1
5999.003418	3119.522461	2.944971	3.589472	6740.025879	85575.937500	1116.063599	684.765747	156.919128	78.885124	45.889118	288.156891	351.173096	166.454056	1.616614	0.000000	3.778079	3.494088	0.469081	0.555031	3.828662	4.932352	3.047689	2.835542	2.195676	1.896995	1.661710	2.459629	2.545521	2.221294	0.208606	0.000000	32008.000000		1
9103.326172	1776.067017	4.209303	4.875391	4793.381836	59598.703125	799.098450	479.465881	128.120087	55.254433	34.528622	170.274796	231.783051	140.214523	0.129435	0.000000	3.959200	3.249459	0.624210	0.688009	3.680642	4.775237	2.902600	2.680758	2.107617	1.742367	1.538179	2.231150	2.365082	2.146793	0.000000	0.000000	32078.000000		1
11790.027344	2678.640381	1.214993	2.556419	6933.610840	92206.218750	1161.376099	707.751953	186.270157	65.649712	48.957436	243.109634	284.308380	214.218079	1.814210	99998.000000	4.071515	3.427914	0.084574	0.407632	3.840960	4.964760	3.064973	2.849881	2.270143	1.817233	1.689819	2.385802	2.453790	2.330856	0.258688	4.999991	32153.000000		1
13142.542969	7663.442383	3.092990	5.704916	14371.110352	99998.000000	2429.801025	1460.446289	350.143127	120.922646	101.461174	522.311340	683.205383	431.550751	2.446818	0.000000	4.118680	3.884424	0.490378	0.756249	4.157490	4.999991	3.385571	3.164486	2.544246	2.082508	2.006300	2.717929	2.834551	2.635032	0.388602	0.000000	32194.000000		1
7859.568359	3381.504639	1.939672	4.067451	11582.439453	99998.000000	1960.989502	1169.807007	279.651947	113.342819	93.434204	447.897644	566.908386	303.584839	1.919796	99998.000000	3.895399	3.529110	0.287728	0.609322	4.063800	4.999991	3.292475	3.068114	2.446618	2.054394	1.970506	2.651179	2.753513	2.482280	0.283255	4.999991	32249.000000		1
21131.966797	9323.520508	3.222507	7.660007	18046.021484	99998.000000	3065.967285	1846.185059	462.274017	172.084961	157.036316	692.342529	952.640930	543.835815	3.058551	0.000000	4.324940	3.969580	0.508194	0.884229	4.256382	4.999991	3.486567	3.266275	2.664900	2.235743	2.196000	2.840321	2.978929	2.735468	0.485516	0.000000	32293.000000		1
14568.765625	4495.785645	3.712821	5.069666	9730.521484	99998.000000	1594.144897	990.863831	220.252960	102.774841	59.944798	356.739227	461.160797	226.654800	1.712841	0.000000	4.163423	3.652806	0.569704	0.704979	3.988136	4.999991	3.202528	2.996014	2.342922	2.011887	1.777751	2.552351	2.663852	2.355365	0.233717	0.000000	32340.000000		1
5382.736816	950.679626	2.463907	2.503996	3331.023682	40782.382812	552.482605	333.287415	57.326702	50.804596	23.491922	112.263512	175.665176	86.955269	0.260759	0.000000	3.731003	2.978034	0.391624	0.398634	3.522578	4.610473	2.742319	2.522819	1.758357	1.705903	1.370919	2.050239	2.244686	1.939296	0.000000	0.000000	32367.000000		1
5610.687012	777.099060	1.840992	4.625608	2977.210938	40214.203125	483.138611	300.368500	84.697968	29.190672	23.963734	117.425690	150.236664	109.485062	0.171143	99998.000000	3.749016	2.890476	0.265052	0.665169	3.473810	4.604380	2.684072	2.477654	1.927873	1.465244	1.379555	2.069763	2.176776	2.039355	0.000000	4.999991	32526.000000		1
23575.585938	6416.495605	1.723810	6.485103	19380.156250	99998.000000	3219.195068	1972.309937	548.788330	196.353989	161.405975	787.260010	1048.702515	554.786194	6.410979	0.000000	4.372462	3.807298	0.236489	0.811917	4.287357	4.999991	3.507747	3.294975	2.739405	2.293040	2.207920	2.896118	3.020652	2.744126	0.806924	0.000000	32593.000000		1
9424.769531	2390.939941	2.981975	2.744528	7605.924316	99998.000000	1332.588379	782.313660	237.034668	83.371964	48.035400	241.786697	327.141510	148.984665	2.475894	99998.000000	3.974271	3.378569	0.474504	0.438468	3.881152	4.999991	3.124696	2.893381	2.374812	1.921020	1.681561	2.383432	2.514736	2.173141	0.393732	4.999991	32662.000000		1
26445.119141	6146.409180	1.668303	8.591296	17675.052734	99998.000000	2943.416260	1802.143066	432.371002	157.060989	163.327133	761.424438	1006.587830	611.049011	7.612509	0.000000	4.422346	3.788621	0.222275	0.934059	4.247361	4.999991	3.468852	3.255789	2.635857	2.196068	2.213058	2.881627	3.002852	2.786076	0.881528	0.000000	32731.000000		1
16023.868164	4456.681152	1.868746	3.863925	11429.742188	99998.000000	1873.423706	1157.129761	289.353363	89.940323	82.067543	359.896973	476.619568	236.643021	2.472957	99998.000000	4.204767	3.649012	0.271550	0.587029	4.058036	4.999991	3.272636	3.063382	2.461429	1.953954	1.914171	2.556178	2.678172	2.374094	0.393217	4.999991	32786.000000		1
4324.616699	942.421387	3.302684	3.496960	2673.064941	38061.304688	492.608765	276.617523	71.891205	57.080006	21.157532	107.212349	152.275024	90.353546	0.807739	0.000000	3.635948	2.974245	0.518867	0.543691	3.427010	4.580483	2.692502	2.441880	1.856676	1.756484	1.325465	2.030245	2.182629	1.955945	0.000000	0.000000	32842.000000		1
5835.636230	2120.603760	1.825573	4.594771	5952.991211	75421.945312	1002.887329	604.677979	128.480896	60.379604	51.230152	220.080261	270.918793	200.523193	1.695942	99998.000000	3.766088	3.326460	0.261399	0.662264	3.774735	4.877498	3.001252	2.781524	2.108839	1.780890	1.709526	2.342581	2.432839	2.302165	0.229411	4.999991	32890.000000		1
21656.945312	5842.124512	1.995179	7.499653	14145.328125	99998.000000	2437.319336	1440.192383	405.696655	154.547729	116.226112	622.976929	763.398010	461.836121	0.382019	99998.000000	4.335597	3.766571	0.299982	0.875041	4.150613	4.999991	3.386912	3.158421	2.608202	2.189063	2.065304	2.794472	2.882751	2.664488	0.000000	4.999991	32932.000000		1
8861.184570	2766.489990	2.611927	0.567408	4028.244873	51924.695312	658.461487	390.253296	93.091904	71.996048	13.593121	118.600594	157.215164	108.757301	1.610328	0.000000	3.947492	3.441929	0.416961	0.000000	3.605116	4.715374	2.818530	2.591347	1.968912	1.857309	1.133319	2.074087	2.196494	2.036458	0.206914	0.000000	32985.000000		1
11877.716797	5083.530762	4.141461	3.870092	9759.956055	99998.000000	1607.633179	973.422241	243.997742	113.037529	68.388077	300.322235	383.777466	216.157745	0.545799	0.000000	4.074733	3.706166	0.617154	0.587721	3.989448	4.999991	3.206187	2.988301	2.387386	2.053223	1.834980	2.477587	2.584080	2.334771	0.000000	0.000000	33033.000000		1
28275.601562	6517.759277	3.543216	4.261727	15847.592773	99998.000000	2669.207275	1621.287964	403.254364	131.459778	114.437546	549.321777	714.212402	425.167389	3.114731	0.000000	4.451412	3.814098	0.549398	0.629586	4.199963	4.999991	3.426382	3.209860	2.605579	2.118793	2.058568	2.739827	2.853827	2.628560	0.493421	0.000000	33078.000000		1
21594.355469	4015.558350	1.739229	5.649409	15278.531250	99998.000000	2622.405273	1550.546997	382.494629	181.928253	110.561287	609.781555	778.088989	479.154419	1.882004	99998.000000	4.334340	3.603746	0.240357	0.752003	4.184082	4.999991	3.418700	3.190485	2.582625	2.259900	2.043603	2.785174	2.891029	2.680475	0.274621	4.999991	33146.000000		1
8987.679688	3081.277832	2.627345	4.058200	4847.205566	56939.101562	802.641663	490.416229	105.738319	60.860668	35.657272	143.606628	154.458313	107.878433	1.057332	99998.000000	3.953648	3.488731	0.419517	0.608333	3.685491	4.755411	2.904522	2.690565	2.024232	1.784337	1.552148	2.157175	2.188811	2.032935	0.024211	4.999991	33181.000000		1
7922.245117	2124.557129	2.118529	4.841470	3926.561523	49229.972656	649.324341	398.573242	92.456657	40.782444	25.181810	140.168259	157.622223	108.368744	1.770683	99998.000000	3.898848	3.327268	0.326034	0.684977	3.594012	4.692230	2.812462	2.600508	1.965938	1.610473	1.401087	2.146650	2.197618	2.034904	0.248141	4.999991	33216.000000		1
9402.788086	4309.309082	2.170952	5.347203	5851.566895	76831.046875	977.637695	591.430237	135.820190	45.170605	43.153839	189.868881	248.981064	160.286575	0.580592	0.000000	3.973257	3.634408	0.336650	0.728127	3.767272	4.885537	2.990178	2.771904	2.132964	1.654856	1.635019	2.278454	2.396166	2.204897	0.000000	0.000000	33241.000000		1
11956.099609	3317.985596	3.456871	5.865271	7558.447266	87711.820312	1249.416870	766.913513	160.135468	66.127693	58.347420	262.981232	316.169556	195.771149	1.592395	0.000000	4.077590	3.520875	0.538683	0.768288	3.878433	4.943058	3.096707	2.884746	2.204488	1.820383	1.766022	2.419925	2.499920	2.291749	0.202051	0.000000	33285.000000		1
10894.991211	2466.910889	2.352893	4.317234	7293.473633	96341.804688	1236.875244	737.568665	183.174088	71.764771	43.286442	226.327927	333.873322	177.136124	1.457747	0.000000	4.037227	3.392154	0.371602	0.635206	3.862934	4.983815	3.092326	2.867802	2.262864	1.855911	1.636352	2.354738	2.523582	2.248307	0.163682	0.000000	33323.000000		1
8466.503906	2904.178711	2.685936	3.422950	6055.676758	75577.750000	999.778931	602.664307	119.127914	40.520329	31.901278	166.185760	222.467087	100.452789	0.682550	99998.000000	3.927704	3.463023	0.429096	0.534401	3.782163	4.878394	2.999904	2.780076	2.076014	1.607673	1.503808	2.220594	2.347266	2.001962	0.000000	4.999991	33382.000000		1
13778.520508	2352.867920	2.408400	2.513247	7022.259277	84702.875000	1193.086182	708.569153	170.049683	64.447060	44.402756	217.764374	303.233276	166.099426	1.087967	99998.000000	4.139203	3.371598	0.381729	0.400235	3.846477	4.927898	3.076672	2.850382	2.230576	1.809203	1.647410	2.337987	2.481777	2.220368	0.036616	4.999991	33436.000000		1
2792.177490	538.571899	1.196491	2.689020	1946.243164	29004.757812	341.178680	201.099854	69.081917	23.898975	28.284052	117.438026	141.179733	109.534401	0.137632	0.000000	3.445943	2.731244	0.077909	0.429594	3.289197	4.462469	2.532982	2.303412	1.839364	1.378379	1.451542	2.069809	2.149772	2.039551	0.000000	0.000000	33493.000000		1
3959.252197	2262.196777	4.024279	4.896977	4800.277344	61616.691406	795.684753	489.056305	126.843430	48.417782	47.551250	195.274673	255.265732	146.292572	1.049567	99998.000000	3.597613	3.354530	0.604688	0.689928	3.681266	4.789699	2.900741	2.689359	2.103268	1.685005	1.677162	2.290646	2.406992	2.165222	0.021010	4.999991	33514.000000		1
8652.533203	3925.682617	2.359060	4.745874	6962.625488	86060.093750	1133.745850	704.597290	179.433502	68.206131	38.284618	223.648148	261.081665	159.342941	0.997118	0.000000	3.937143	3.593915	0.372739	0.676316	3.842773	4.934802	3.054516	2.847941	2.253904	1.833823	1.583024	2.349565	2.416776	2.202333	0.000000	0.000000	33537.000000		1
16445.464844	4207.511719	1.298254	4.070535	8747.468750	99998.000000	1431.070679	890.152039	199.647415	100.899933	56.367661	262.247314	348.561157	129.591034	1.748514	0.000000	4.216046	3.624025	0.113360	0.609652	3.941882	4.999991	3.155661	2.949464	2.300264	2.003891	1.751030	2.418711	2.542279	2.112575	0.242669	0.000000	33583.000000		1
13220.885742	5767.149414	2.130863	7.265288	19896.056641	99998.000000	3344.435059	2033.293945	480.011688	173.324615	124.755737	641.433105	817.505310	446.907745	2.915836	99998.000000	4.121261	3.760961	0.328556	0.861253	4.298767	4.999991	3.524323	3.308200	2.681252	2.238860	2.096061	2.807151	2.912491	2.650218	0.464763	4.999991	33645.000000		1
11160.784180	1704.404053	2.997394	5.112839	6488.710449	73805.929688	1096.592896	661.730225	152.984283	72.014549	65.036049	239.998138	322.583740	157.505035	0.068078	99998.000000	4.047695	3.231573	0.476744	0.708662	3.812158	4.868091	3.040045	2.820681	2.184647	1.857420	1.813154	2.380208	2.508642	2.197294	0.000000	4.999991	33695.000000		1
8494.235352	1446.874756	2.078440	1.899583	4374.764648	54121.738281	733.988403	445.439880	110.169647	60.543041	22.320101	124.441193	176.318924	96.320580	0.279896	99998.000000	3.929124	3.160431	0.317737	0.278658	3.640955	4.733372	2.865689	2.648789	2.042062	1.782064	1.348696	2.094964	2.246299	1.983719	0.000000	4.999991	33749.000000		1
6323.992676	2079.729004	2.420735	5.106671	6368.204102	78019.398438	1101.545410	647.471069	161.458389	40.156445	53.749565	249.425125	318.278839	205.858063	0.198836	99998.000000	3.800991	3.318007	0.383947	0.708138	3.804017	4.892202	3.042002	2.811220	2.208061	1.603755	1.730375	2.396940	2.502808	2.313568	0.000000	4.999991	33817.000000		1
13728.410156	2777.511230	1.884164	4.792130	8860.198242	99998.000000	1490.367798	898.027893	214.326004	92.758865	53.496700	293.251221	365.971954	251.111923	2.316157	0.000000	4.137620	3.443656	0.275119	0.680529	3.947443	4.999991	3.173293	2.953290	2.331075	1.967355	1.728327	2.467240	2.563448	2.399867	0.364768	0.000000	33854.000000		1
8756.812500	1854.400146	3.037483	4.169215	3899.548096	48498.289062	661.221436	400.115112	76.741920	34.590298	28.623262	146.477585	168.739105	92.826706	0.421798	99998.000000	3.942346	3.268203	0.482514	0.620054	3.591014	4.685727	2.820347	2.602185	1.885033	1.538954	1.456719	2.165771	2.227216	1.967673	0.000000	4.999991	33901.000000		1
6103.323242	2142.538574	3.170084	3.392113	5888.109375	78598.179688	1016.252258	599.626831	139.983231	57.918781	42.635773	205.697708	276.222809	128.283539	1.442072	99998.000000	3.785566	3.330929	0.501071	0.530470	3.769976	4.895412	3.007002	2.777881	2.146076	1.762819	1.629774	2.313230	2.441260	2.108171	0.158987	4.999991	33964.000000		1
6369.120117	1447.300415	2.254213	4.696534	5148.233887	71193.390625	872.802917	519.921448	144.429993	83.526146	43.998783	245.027710	321.806641	201.676514	0.015320	0.000000	3.804080	3.160559	0.352995	0.671777	3.711658	4.852440	2.940916	2.715938	2.159657	1.921822	1.643441	2.389215	2.507595	2.304655	0.000000	0.000000	34107.000000		1
9258.315430	2911.246826	2.118529	3.188586	8187.058105	99998.000000	1397.192627	835.915222	223.731415	136.307419	61.147457	324.116364	395.736206	206.502563	0.967445	99998.000000	3.966532	3.464079	0.326034	0.503598	3.913128	4.999991	3.145256	2.922162	2.349727	2.134520	1.786378	2.510701	2.597406	2.314925	0.000000	4.999991	34165.000000		1
13660.827148	3736.609375	2.790784	3.148497	10418.395508	99998.000000	1746.194824	1059.621948	251.235275	128.067673	63.580524	365.342865	519.024048	274.557587	1.136921	99998.000000	4.135477	3.572478	0.445726	0.498103	4.017801	4.999991	3.242093	3.025151	2.400081	2.107440	1.803324	2.562701	2.715188	2.438633	0.055730	4.999991	34210.000000		1
14397.593750	3587.072754	3.888595	4.459086	9169.854492	99998.000000	1525.189453	934.678162	215.840134	80.880302	69.097336	281.045776	380.434692	277.632080	2.405195	99998.000000	4.158290	3.554740	0.589793	0.649246	3.962363	4.999991	3.183324	2.970662	2.334132	1.907843	1.839461	2.448777	2.580280	2.443470	0.381150	4.999991	34303.000000		1
20420.824219	5470.244141	2.541001	6.790393	20587.869141	99998.000000	3361.854980	2090.978516	481.023163	202.848328	140.260773	690.612549	962.410217	434.989105	4.594093	99998.000000	4.310073	3.738007	0.405005	0.831895	4.313612	4.999991	3.526579	3.320349	2.682166	2.307171	2.146936	2.839234	2.983360	2.638478	0.662200	4.999991	34348.000000		1
6983.567383	1554.398560	2.022933	4.141461	3355.373047	41298.093750	591.939087	346.097260	77.663963	29.529882	26.190193	108.991661	146.496094	69.300858	0.576233	99998.000000	3.844077	3.191562	0.305981	0.617154	3.525741	4.615930	2.772277	2.539198	1.890220	1.470262	1.418139	2.037393	2.165826	1.840739	0.000000	4.999991	34411.000000		1
10473.138672	2571.030273	3.012813	4.292564	6570.152344	84337.000000	1108.419067	668.391113	159.731506	98.343513	50.684330	261.393127	352.696442	184.678940	2.684717	0.000000	4.020077	3.410107	0.478972	0.632717	3.817575	4.926018	3.044704	2.825031	2.203391	1.992746	1.704874	2.417294	2.547401	2.266417	0.428898	0.000000	34437.000000		1
11040.697266	3192.190674	3.037483	7.071013	14323.621094	99998.000000	2423.180420	1463.489990	379.799438	123.775108	113.253387	555.510864	754.455200	429.675812	1.289095	0.000000	4.042996	3.504089	0.482514	0.849482	4.156053	4.999991	3.384386	3.165390	2.579554	2.092633	2.054051	2.744693	2.877634	2.633141	0.110285	0.000000	34554.000000		1
12922.471680	2024.967896	1.995179	4.489923	7388.116699	92933.390625	1232.033813	743.884155	184.089951	57.878693	61.832047	276.296814	400.867523	194.041183	1.930275	0.000000	4.111346	3.306418	0.299982	0.652239	3.868534	4.968172	3.090623	2.871505	2.265030	1.762519	1.791214	2.441376	2.603001	2.287894	0.285619	0.000000	34593.000000		1
8494.250977	2148.409912	1.751564	2.328223	4203.111328	51035.839844	660.142151	417.658478	111.285965	70.756386	17.968946	117.857414	155.845993	75.974075	2.201881	0.000000	3.929125	3.332117	0.243426	0.367025	3.623571	4.707875	2.819638	2.620821	2.046440	1.849766	1.254523	2.071357	2.192696	1.880665	0.342794	0.000000	34629.000000		1
17612.378906	4095.793945	1.427771	3.817669	11886.181641	99998.000000	2015.513184	1205.646240	346.266846	125.501999	106.654190	449.966827	573.066589	313.144409	5.073551	0.000000	4.245818	3.612338	0.154659	0.581798	4.075042	4.999991	3.304386	3.081220	2.539411	2.098651	2.027978	2.653181	2.758205	2.495745	0.705312	0.000000	34663.000000		1
3945.218262	1816.263550	2.349809	3.823836	3676.029297	45639.605469	609.291260	375.118317	86.603722	35.894718	32.311413	136.529449	182.767029	130.596329	1.447166	0.000000	3.596071	3.259179	0.371033	0.582499	3.565379	4.659342	2.784825	2.574168	1.937537	1.555031	1.509356	2.135226	2.261898	2.115931	0.160518	0.000000	34726.000000		1
32211.859375	7864.227539	3.987274	10.009816	25000.580078	99998.000000	4172.557617	2554.106689	645.864441	235.492798	189.076355	903.405945	1207.693848	633.325928	3.907773	0.000000	4.508016	3.895656	0.600676	1.000426	4.397950	4.999991	3.620402	3.407239	2.810141	2.371978	2.276637	2.955883	3.081957	2.801627	0.591929	0.000000	34798.000000		1
9663.863281	2052.715332	1.495613	3.607974	5212.970703	66516.398438	838.675171	523.131592	127.305984	73.710609	34.192493	159.854843	212.355499	122.242485	1.701249	0.000000	3.985151	3.312329	0.174819	0.557263	3.717085	4.822929	2.923594	2.718611	2.104849	1.867530	1.533931	2.203726	2.327064	2.087222	0.230768	0.000000	34838.000000		1
9810.745117	1954.788208	4.317234	3.015897	6959.813477	86061.054688	1190.683960	702.586731	162.994095	58.470772	52.257038	235.335526	321.748047	204.408707	1.495612	99998.000000	3.991702	3.291100	0.635206	0.479416	3.842597	4.934807	3.075797	2.846700	2.212172	1.766939	1.718145	2.371687	2.507516	2.310499	0.174819	4.999991	34956.000000		1
11111.623047	5079.543945	2.466991	5.550730	8615.241211	99998.000000	1447.004272	869.799377	202.172989	86.239838	73.318970	321.381073	436.965790	241.962479	0.567253	0.000000	4.045777	3.705825	0.392168	0.744350	3.935267	4.999991	3.160470	2.939419	2.305723	1.935708	1.865216	2.507020	2.640447	2.383748	0.000000	0.000000	34991.000000		1
19764.785156	4382.794434	1.452441	7.437978	18588.746094	99998.000000	2936.971191	1823.294434	391.844513	186.455185	106.870049	495.088074	677.355530	332.494873	1.412283	0.000000	4.295892	3.641751	0.162098	0.871455	4.269250	4.999991	3.467900	3.260857	2.593114	2.270575	2.028856	2.694682	2.830817	2.521785	0.149922	0.000000	35202.000000		1
3209.493652	575.909790	0.502649	2.211041	1557.843140	38981.312500	138.256348	79.640640	54.187458	31.287613	12.837605	42.395241	51.353500	19.766766	1.720812	0.000000	3.506437	2.760355	0.000000	0.344597	3.192524	4.590857	2.140685	1.901135	1.733899	1.495372	1.108484	1.627317	1.710570	1.295936	0.235733	0.000000	35240.000000		1
10203.890625	2301.961670	2.386814	3.040566	6749.514648	98644.367188	986.916687	607.175842	155.327927	51.868484	35.786789	168.658920	219.922989	116.839775	1.853704	99998.000000	4.008766	3.362098	0.377819	0.482955	3.829273	4.994072	2.994281	2.783314	2.191250	1.714904	1.553723	2.227009	2.342271	2.067591	0.268040	4.999991	35262.000000		1
9507.983398	1810.447632	2.130863	4.477589	10071.734375	99998.000000	1510.085327	943.352661	291.259125	114.668823	83.310287	411.114807	558.138184	390.681946	2.299198	0.000000	3.978088	3.257786	0.328556	0.651044	4.003104	4.999991	3.179002	2.974674	2.464280	2.059445	1.920699	2.613963	2.746742	2.591823	0.361576	0.000000	35300.000000		1
16219.145508	5000.066406	1.409269	6.284659	14383.812500	99998.000000	2263.556641	1371.798096	337.977753	174.407013	105.651970	530.640503	698.664185	386.444885	1.820138	0.000000	4.210028	3.698976	0.148994	0.798282	4.157874	4.999991	3.354791	3.137290	2.528888	2.241564	2.023878	2.724800	2.844269	2.587088	0.260104	0.000000	35385.000000		1
9346.328125	4270.207031	2.149366	2.460824	4366.737305	74470.796875	556.115295	333.805481	99.099030	23.405577	21.394979	93.572968	108.855980	72.578873	0.390249	0.000000	3.970641	3.630449	0.332310	0.391080	3.640157	4.871986	2.745165	2.523494	1.996069	1.369319	1.330312	1.971150	2.036852	1.860810	0.000000	0.000000	35412.000000		1
1531.085571	446.827576	2.926468	5.183765	1526.657349	34792.492188	115.168388	96.385338	49.290482	28.592426	22.964603	74.191673	93.782661	15.998437	1.942887	30726.691406	3.184999	2.650140	0.466344	0.714645	3.183742	4.541485	2.061333	1.984011	1.692763	1.456251	1.361059	1.870355	1.972123	1.204078	0.288448	4.487516	35459.000000		1
24787.404297	7122.224609	0.949792	11.304986	24482.480469	99998.000000	4034.214844	2435.432129	682.887756	320.351105	220.030930	1074.615112	1287.334473	705.898621	3.858309	0.000000	4.394231	3.852616	0.000000	1.053270	4.388855	4.999991	3.605759	3.386576	2.834349	2.505626	2.342484	3.031253	3.109691	2.848742	0.586397	0.000000	35500.000000		1
13599.463867	1146.685181	0.894284	2.719858	7805.941895	99998.000000	1222.720947	721.138489	204.877441	70.750221	43.092167	241.188461	287.651154	177.111450	1.958827	99998.000000	4.133522	3.059444	0.000000	0.434546	3.892425	4.999991	3.087327	2.858019	2.311494	1.849728	1.634398	2.382357	2.458866	2.248247	0.291996	4.999991	35524.000000		1
13655.519531	1428.859619	2.106194	3.725156	7775.749023	99998.000000	1110.454346	718.011536	173.047089	67.601723	40.504910	188.009384	297.195312	113.361320	1.951827	99998.000000	4.135308	3.154989	0.323498	0.571145	3.890742	4.999991	3.045501	2.856131	2.238164	1.829958	1.607508	2.274179	2.473042	2.054465	0.290441	4.999991	35598.000000		1
7015.971191	2571.344727	1.131732	2.152450	4248.022949	61175.621094	549.818298	354.833496	91.229324	47.033184	22.687065	78.734016	125.560593	100.076576	1.175352	99998.000000	3.846088	3.410160	0.053744	0.332933	3.628187	4.786578	2.740219	2.550025	1.960135	1.672404	1.355778	1.896162	2.098853	2.000332	0.070168	4.999991	35615.000000		1
16862.607422	2599.937256	2.821621	4.804465	8392.644531	99998.000000	1279.511108	779.451965	171.384949	57.702919	53.690975	221.696152	294.074585	185.511551	1.083682	99998.000000	4.226925	3.414963	0.450499	0.681645	3.923899	4.999991	3.107044	2.891789	2.233973	1.761198	1.729901	2.345758	2.468457	2.268371	0.034902	4.999991	35669.000000		1
8229.857422	1909.275269	1.933504	4.172298	4160.278320	68341.476562	590.307800	349.221069	93.474289	39.012379	31.941366	111.252045	133.140427	98.321930	0.200828	0.000000	3.915392	3.280869	0.286345	0.620375	3.619122	4.834684	2.771079	2.543100	1.970692	1.591202	1.504354	2.046308	2.124310	1.992650	0.000000	0.000000	35731.000000		1
4796.154297	1037.937134	1.797820	3.410615	2149.865479	41766.921875	231.147812	139.656357	39.844990	25.675209	14.598419	38.614578	54.276886	42.089951	0.347852	0.000000	3.680893	3.016171	0.254746	0.532833	3.332411	4.620832	2.363890	2.145061	1.600374	1.409514	1.164306	1.586751	1.734615	1.624178	0.000000	0.000000	35746.000000		1
21504.423828	5894.399902	3.327354	6.596117	14841.855469	99998.000000	2350.314697	1428.572754	345.745697	154.529236	115.991753	599.716248	780.213684	429.022064	1.703330	99998.000000	4.332528	3.770440	0.522099	0.819288	4.171488	4.999991	3.371126	3.154902	2.538757	2.189011	2.064427	2.777946	2.892214	2.632480	0.231299	4.999991	35773.000000		1
6633.072754	3792.357178	2.056854	4.758209	8665.459961	99998.000000	1294.707764	812.065613	218.162186	115.698792	57.431549	260.702362	285.033051	137.152359	1.279181	0.000000	3.821715	3.578909	0.313203	0.677444	3.937792	4.999991	3.112172	2.909591	2.338779	2.063329	1.759151	2.416145	2.454895	2.137203	0.106932	0.000000	35856.000000		1
7115.347656	2147.441650	2.497828	4.360406	6615.486328	87213.632812	964.383789	596.876160	136.603455	63.037788	37.057289	151.793961	200.958008	123.429726	0.411386	0.000000	3.852196	3.331921	0.397563	0.639527	3.820562	4.940584	2.984250	2.775884	2.135462	1.799601	1.568874	2.181254	2.303105	2.091420	0.000000	0.000000	35903.000000		1
13546.901367	4566.690430	2.784616	7.086432	10907.060547	99998.000000	1707.037476	1030.400513	292.116394	125.316978	109.913704	492.269562	644.516846	445.023590	3.156960	0.000000	4.131840	3.659602	0.444765	0.850428	4.037708	4.999991	3.232243	3.013006	2.465556	2.098010	2.041052	2.692203	2.809234	2.648383	0.499269	0.000000	35926.000000		1
7263.835938	1116.791382	2.244962	0.030837	2042.893677	44534.492188	165.680038	118.002350	59.309547	45.660919	6.503605	40.122524	76.686417	31.121092	0.424181	0.000000	3.861166	3.047972	0.351209	0.000000	3.310246	4.648696	2.219270	2.071891	1.773125	1.659545	0.813154	1.603388	1.884718	1.493055	0.000000	0.000000	35950.000000		1
6768.288574	1723.421387	2.525582	2.547168	3244.562012	51271.402344	404.216461	260.967560	52.596249	38.290783	14.243790	52.519154	73.809288	71.255951	1.160973	0.000000	3.830479	3.236392	0.402361	0.406058	3.511156	4.709875	2.606614	2.416587	1.720955	1.583094	1.153626	1.720318	1.868111	1.852821	0.064822	0.000000	36015.000000		1
10982.593750	2144.049561	1.427771	2.914133	6785.255371	94513.007812	981.023621	615.440247	139.970901	29.135164	32.810982	165.220551	208.651932	89.237228	1.580542	99998.000000	4.040705	3.331235	0.154659	0.464509	3.831566	4.975492	2.991679	2.789186	2.146038	1.464417	1.516019	2.218064	2.319422	1.950546	0.198806	4.999991	36042.000000		1
15224.926758	6355.378906	2.340558	5.044997	11285.780273	99998.000000	1811.042725	1065.323853	269.142548	147.905365	107.570061	457.836517	601.884155	321.177551	4.309649	0.000000	4.182555	3.803141	0.369319	0.702861	4.052532	4.999991	3.257929	3.027482	2.429982	2.169984	2.031691	2.660710	2.779513	2.506745	0.634442	0.000000	36064.000000		1
7593.799316	830.450867	2.007514	0.487231	3958.077393	59723.460938	508.727478	317.230377	73.078438	31.441801	13.975504	67.105240	79.683807	30.760294	2.292262	99998.000000	3.880459	2.919314	0.302659	0.000000	3.597484	4.776145	2.706485	2.501375	1.863789	1.497507	1.145368	1.826756	1.901370	1.487990	0.360264	4.999991	36107.000000		1
17250.933594	2222.391846	2.389898	5.587735	10675.265625	99998.000000	1594.632202	1000.842834	261.254333	97.921043	77.013290	378.044800	450.102509	315.830353	1.691475	0.000000	4.236813	3.346821	0.378379	0.747236	4.028378	4.999991	3.202661	3.000366	2.417063	1.990876	1.886566	2.577543	2.653311	2.499454	0.228266	0.000000	36130.000000		1
27761.404297	7473.252930	2.137031	7.949879	23127.332031	99998.000000	3710.872559	2283.194092	580.041992	222.689117	124.308594	604.024231	777.237854	478.105927	4.691394	99998.000000	4.443441	3.873510	0.329811	0.900361	4.364126	4.999991	3.569476	3.358543	2.763459	2.347699	2.094501	2.781054	2.890554	2.679524	0.671302	4.999991	36235.000000		1
19303.070312	8762.869141	2.442321	5.257774	20480.644531	99998.000000	3254.300293	2005.312134	516.239441	166.386215	121.363625	615.594421	757.107178	451.773895	2.094972	0.000000	4.285626	3.942646	0.387803	0.720802	4.311344	4.999991	3.512458	3.302182	2.712851	2.221117	2.084089	2.789295	2.879157	2.654921	0.321178	0.000000	36277.000000		1
7892.166504	1372.803345	2.260381	3.466122	4047.188232	60531.304688	548.137634	338.495850	76.865273	50.792259	37.303989	118.424820	126.402451	116.102760	0.189708	99998.000000	3.897196	3.137608	0.354182	0.539844	3.607153	4.781980	2.738890	2.529553	1.885730	1.705798	1.571755	2.073443	2.101755	2.064842	0.000000	4.999991	36379.000000		1
14827.966797	4702.504395	1.711475	6.318581	9990.333008	99998.000000	1526.259521	941.949585	225.634079	71.675339	78.555161	366.437592	498.085480	268.544312	2.384373	0.000000	4.171082	3.672329	0.233371	0.800620	3.999580	4.999991	3.183628	2.974028	2.353405	1.855370	1.895175	2.564000	2.697304	2.429016	0.377374	0.000000	36414.000000		1
23133.695312	8545.243164	1.415436	6.673211	28624.730469	99998.000000	4618.935059	2838.575439	697.159302	213.040085	160.289658	835.906006	1100.447632	559.254517	5.116879	99998.000000	4.364245	3.931724	0.150890	0.824335	4.456741	4.999991	3.664542	3.453100	2.843332	2.328461	2.204906	2.922158	3.041569	2.747610	0.709005	4.999991	36457.000000		1
4886.948730	1539.337646	3.154665	5.433547	3029.754883	52688.292969	352.141388	228.144241	55.707741	27.917088	24.250521	55.627563	65.171738	74.626480	0.357823	0.000000	3.689038	3.187334	0.498953	0.735083	3.481407	4.721714	2.546717	2.358210	1.745916	1.445870	1.384721	1.745290	1.814059	1.872893	0.000000	0.000000	36494.000000		1
16907.902344	1851.220825	2.161701	4.970987	7237.611816	98981.007812	1046.657959	666.679626	160.699799	72.054642	46.771065	211.365616	254.787750	161.113022	1.213988	99998.000000	4.228090	3.267458	0.334796	0.696443	3.859595	4.995552	3.019805	2.823917	2.206015	1.857662	1.669977	2.325034	2.406178	2.207131	0.084215	4.999991	36541.000000		1
6318.704102	2008.062866	2.636597	6.041044	3992.427246	61004.039062	528.090271	332.534973	74.262596	12.883861	34.593380	75.412834	94.763290	98.473030	0.394566	0.000000	3.800628	3.302777	0.421044	0.781112	3.601237	4.785358	2.722708	2.521837	1.870770	1.110046	1.538993	1.877445	1.976640	1.993317	0.000000	0.000000	36592.000000		1
6872.562012	1002.122559	1.563456	1.779317	4402.345215	61884.128906	581.364929	367.766693	81.688240	23.778709	17.364532	82.258728	82.764465	63.410919	0.523850	99998.000000	3.837119	3.000921	0.194086	0.250253	3.643684	4.791579	2.764449	2.565573	1.912160	1.376188	1.239663	1.915182	1.917844	1.802164	0.000000	4.999991	36609.000000		1
6849.717773	2314.666748	3.247177	2.935719	5243.397949	81455.867188	751.260437	447.527588	104.532578	71.388550	22.264593	112.892593	148.515945	103.058548	0.452770	18118.765625	3.835673	3.364488	0.511506	0.467715	3.719613	4.910923	2.875791	2.650820	2.019252	1.853629	1.347615	2.052665	2.171773	2.013084	0.000000	4.258129	36621.000000		1
6844.885254	318.485443	2.482410	2.914133	3091.984619	52734.894531	369.138947	222.275894	56.608192	26.452311	21.888378	48.007645	60.706482	6.189064	0.407397	99998.000000	3.835366	2.503090	0.394873	0.464509	3.490237	4.722098	2.567190	2.346892	1.752879	1.422464	1.340214	1.681310	1.783235	0.791625	0.000000	4.999991	36657.000000		1
13637.819336	5611.954102	1.652884	5.976286	10512.897461	99998.000000	1606.819092	974.800659	274.693268	89.046043	92.644760	454.391998	633.538696	348.163361	1.616833	99998.000000	4.134745	3.749114	0.218242	0.776431	4.021722	4.999991	3.205967	2.988916	2.438848	1.949615	1.966821	2.657431	2.801773	2.541783	0.208665	4.999991	36679.000000		1
23343.476562	10230.519531	1.224244	7.200530	22931.882812	99998.000000	3753.054932	2278.913818	566.939209	284.666077	143.446274	732.770325	911.377380	536.444092	3.363616	99998.000000	4.368165	4.009898	0.087868	0.857364	4.360440	4.999991	3.574385	3.357728	2.753536	2.454336	2.156689	2.864968	2.959698	2.729524	0.526806	4.999991	36743.000000		1
8116.634766	1944.053711	3.092990	4.018112	7694.649902	99998.000000	1171.897827	709.407959	178.622482	65.699051	54.905968	200.069885	244.262939	102.244446	1.352474	0.000000	3.909376	3.288708	0.490378	0.604022	3.886189	4.999991	3.068890	2.850896	2.251936	1.817559	1.739619	2.301182	2.387858	2.009640	0.131129	0.000000	36835.000000		1
7715.541992	2703.103516	3.179335	4.893893	6362.462402	93169.742188	922.188965	573.877625	115.677208	45.574574	39.730888	179.310150	197.414795	162.762817	1.272515	0.000000	3.887367	3.431863	0.502336	0.689654	3.803625	4.969275	2.964820	2.758819	2.063248	1.658723	1.599128	2.253605	2.295380	2.211555	0.104663	0.000000	36890.000000		1
11110.173828	2729.707031	2.140115	4.428249	7835.918945	99998.000000	1191.103394	714.483765	175.100861	128.585739	65.609627	304.562378	409.942993	229.763214	1.977004	0.000000	4.045721	3.436116	0.330437	0.646232	3.894090	4.999991	3.075949	2.853992	2.243288	2.109193	1.816968	2.483676	2.612723	2.361280	0.296008	0.000000	36912.000000		1
29503.185547	7630.421875	1.739229	10.521717	29073.859375	99998.000000	4698.606445	2882.777588	654.159668	306.437286	177.882385	931.162659	1230.744751	690.924011	3.299218	0.000000	4.469869	3.882549	0.240357	1.022087	4.463503	4.999991	3.671969	3.459811	2.815684	2.486342	2.250133	2.969026	3.090168	2.839430	0.518411	0.000000	36954.000000		1
16342.257812	3097.708008	2.574922	4.351155	11086.071289	99998.000000	1771.829956	1032.966187	252.838821	98.957176	68.104370	308.309113	380.184906	256.079834	2.826108	99998.000000	4.213312	3.491040	0.410764	0.638605	4.044778	4.999991	3.248422	3.014086	2.402844	1.995447	1.833175	2.488986	2.579995	2.408375	0.451189	4.999991	36985.000000		1
5283.804199	2603.804199	1.921169	1.702224	6245.705566	99998.000000	903.464539	530.051514	166.558899	72.526451	52.087433	240.895508	328.634033	161.131516	1.981595	99998.000000	3.722947	3.415608	0.283566	0.231017	3.795582	4.999991	2.955911	2.724318	2.221568	1.860496	1.716733	2.381829	2.516712	2.207181	0.297015	4.999991	37005.000000		1
3782.193359	1300.850464	2.568754	4.594771	3759.052979	56530.699219	469.474548	313.406525	73.137032	39.915913	35.105282	109.145851	147.772766	98.769066	0.829958	0.000000	3.577744	3.114227	0.409723	0.662264	3.575078	4.752285	2.671612	2.496108	1.864137	1.601146	1.545372	2.038007	2.169594	1.994621	0.000000	0.000000	37044.000000		1
8133.299316	1667.315918	2.747611	3.133079	5014.822266	69481.921875	699.783569	437.317322	90.202446	29.539133	29.314020	93.788834	106.697357	110.761726	0.306153	99998.000000	3.910267	3.222018	0.438955	0.495971	3.700256	4.841872	2.844964	2.640797	1.955218	1.470398	1.467075	1.972151	2.028154	2.044390	0.000000	4.999991	37089.000000		1
5888.892578	603.555542	3.197837	3.407531	3041.950928	51873.246094	366.625702	231.305069	51.569363	24.932028	11.095292	47.569756	60.176079	64.095512	1.365407	99998.000000	3.770034	2.780717	0.504856	0.532440	3.483152	4.714943	2.564223	2.364185	1.712392	1.396758	1.045139	1.677331	1.779424	1.806828	0.135262	4.999991	37114.000000		1
17675.841797	4085.528320	2.630429	3.527797	10627.775391	99998.000000	1620.850098	1010.164978	271.452271	80.867966	62.384033	262.275055	353.985443	213.558167	2.659164	99998.000000	4.247380	3.611248	0.420027	0.547504	4.026443	4.999991	3.209743	3.004392	2.433693	1.907776	1.795073	2.418757	2.548985	2.329516	0.424745	4.999991	37189.000000		1
7222.153320	419.628998	1.803987	2.682853	2406.827148	42376.511719	248.691193	169.106064	46.647717	36.974026	15.162744	47.184288	41.507122	64.767761	0.231364	99998.000000	3.858667	2.622865	0.256233	0.428597	3.381445	4.627125	2.395660	2.228159	1.668830	1.567897	1.180778	1.673797	1.618123	1.811359	0.000000	4.999991	37282.000000		1
11054.296875	955.003052	3.496960	2.642764	5382.755371	75581.820312	745.327332	467.815491	91.328011	49.910313	31.210520	161.224030	173.740921	129.998093	1.090218	99998.000000	4.043531	2.980005	0.543691	0.422058	3.731005	4.878417	2.872347	2.670075	1.960604	1.698190	1.494301	2.207430	2.239902	2.113937	0.037513	4.999991	37301.000000		1
7664.213379	1039.546875	1.970509	3.287266	5335.623535	86535.078125	768.800720	459.116272	114.659576	82.752129	38.318539	203.844376	236.713959	141.034790	1.241367	0.000000	3.884468	3.016844	0.294578	0.516835	3.727185	4.937192	2.885814	2.661923	2.059410	1.917779	1.583409	2.309299	2.374224	2.149326	0.093900	0.000000	37319.000000		1
4903.816895	934.622620	1.464776	1.819406	2710.874756	50006.066406	299.431030	190.063156	64.851028	33.807030	17.605064	53.401104	56.728458	48.396194	1.031686	0.000000	3.690534	2.970636	0.165771	0.259930	3.433110	4.699023	2.476297	2.278898	1.811917	1.529007	1.245638	1.727550	1.753801	1.684811	0.013548	0.000000	37352.000000		1
6159.709473	702.229004	2.827788	3.900929	3301.314941	51038.242188	377.184418	245.638290	48.371525	35.811459	10.814672	52.072014	55.729328	68.887642	0.173046	99998.000000	3.789560	2.846479	0.451447	0.591168	3.518687	4.707896	2.576554	2.390296	1.684590	1.554022	1.034013	1.716604	1.746084	1.838141	0.000000	4.999991	37383.000000		1
14011.522461	3566.794189	2.180203	5.686414	8777.600586	99998.000000	1356.888184	822.574951	200.125397	82.810722	71.974464	320.739655	407.812103	274.875214	1.040451	99998.000000	4.146485	3.552278	0.338497	0.754838	3.943376	4.999991	3.132544	2.915175	2.301302	1.918087	1.857178	2.506153	2.610460	2.439136	0.017221	4.999991	37433.000000		1
22585.236328	5843.240723	1.779317	6.932245	18946.658203	99998.000000	3053.024658	1852.448120	506.075439	245.983673	145.435287	816.981079	995.831726	657.360596	3.420238	0.000000	4.353825	3.766654	0.250253	0.840874	4.277533	4.999991	3.484730	3.267746	2.704215	2.390906	2.162670	2.912212	2.998186	2.817804	0.534056	0.000000	37499.000000		1
4788.524902	667.031189	1.791652	3.015897	2406.401611	40215.910156	247.423782	170.786697	35.959476	37.023369	22.212170	70.756386	90.951790	37.001781	0.774135	0.000000	3.680202	2.824146	0.253254	0.479416	3.381368	4.604398	2.393441	2.232454	1.555813	1.568476	1.346591	1.849766	1.958811	1.568223	0.000000	0.000000	37606.000000		1
9581.854492	1280.664429	1.797820	4.958652	7823.874023	99998.000000	1158.828979	716.179810	177.413651	86.424866	61.884468	256.301849	306.560638	175.532578	0.437294	0.000000	3.981450	3.107435	0.254746	0.695364	3.893422	4.999991	3.064019	2.855022	2.248987	1.936639	1.791582	2.408752	2.486516	2.244358	0.000000	0.000000	37630.000000		1
4330.818359	3165.911133	3.068320	2.997394	7293.859375	99998.000000	1031.023438	657.002869	170.071274	87.306808	37.868313	188.385605	297.306335	133.646149	1.726254	99998.000000	3.636570	3.500499	0.486901	0.476744	3.862957	4.999991	3.013268	2.817567	2.230631	1.941048	1.578276	2.275048	2.473204	2.125957	0.237105	4.999991	37670.000000		1
10413.224609	1649.824951	3.373610	5.957783	6654.467773	98192.148438	1021.639587	607.403992	159.361450	86.958351	62.087997	255.219467	342.942596	196.949142	0.300950	99998.000000	4.017585	3.217438	0.528095	0.775085	3.823113	4.992077	3.009298	2.783478	2.202383	1.939311	1.793008	2.406914	2.535221	2.294354	0.000000	4.999991	37715.000000		1
3777.049561	1213.189087	0.616748	1.375347	3881.011719	63334.765625	546.315186	319.666534	83.236275	34.892506	35.731281	133.319275	147.933121	85.946884	1.719437	0.000000	3.577153	3.083929	0.000000	0.138412	3.588945	4.801642	2.737443	2.504697	1.920313	1.542732	1.553049	2.124893	2.170065	1.934230	0.235386	0.000000	37770.000000		1
26166.169922	8090.629395	2.944971	7.074097	18778.763672	99998.000000	3076.707764	1843.872192	480.847382	189.992233	120.016029	498.726898	705.127686	332.393127	3.120145	99998.000000	4.417740	3.907982	0.469081	0.849671	4.273667	4.999991	3.488086	3.265731	2.682007	2.278736	2.079239	2.697863	2.848268	2.521652	0.494175	4.999991	37851.000000		1
12847.928711	1485.538696	3.074487	3.055985	6644.121582	96130.742188	963.440186	600.653748	140.461212	54.936806	51.112968	238.332916	312.462921	167.268158	1.548688	99998.000000	4.108833	3.171884	0.487773	0.485151	3.822438	4.982862	2.983825	2.778624	2.147556	1.739863	1.708531	2.377184	2.494798	2.223413	0.189964	4.999991	37904.000000		1
8106.254883	2027.009277	1.421604	2.232627	5301.162598	84373.984375	734.617493	456.988495	127.676033	60.971684	38.133514	144.855545	200.637299	143.847168	1.339550	0.000000	3.908820	3.306856	0.152779	0.348816	3.724371	4.926208	2.866061	2.659905	2.106109	1.785128	1.581307	2.160935	2.302412	2.157901	0.126959	0.000000	37950.000000		1
9680.250977	1743.752441	3.376694	4.998741	6861.488281	99717.085938	1017.149658	628.055847	143.504868	69.822014	58.233322	258.102753	303.467651	165.744797	1.586650	99998.000000	3.985887	3.241485	0.528492	0.698861	3.836418	4.998770	3.007385	2.797998	2.156867	1.843992	1.765172	2.411793	2.482112	2.219440	0.200481	4.999991	38020.000000		1
8024.973633	880.105225	2.050686	1.258165	3363.501709	54734.539062	406.640289	258.849030	40.841038	52.411224	23.013943	72.437027	107.206177	76.245438	1.061580	99998.000000	3.904444	2.944535	0.311899	0.099738	3.526792	4.738262	2.609210	2.413047	1.611097	1.719424	1.361991	1.859961	2.030220	1.882214	0.025953	4.999991	38039.000000		1
13868.423828	3777.388672	2.664350	3.577137	13130.239258	99998.000000	2041.635498	1256.595825	344.851410	126.127998	75.755127	373.838562	484.415283	310.239532	2.530822	99998.000000	4.142027	3.577192	0.425591	0.553536	4.118273	4.999991	3.309978	3.099196	2.537632	2.100811	1.879412	2.572684	2.685218	2.491697	0.403262	4.999991	38097.000000		1
9054.350586	1324.650757	2.784616	4.033530	8491.654297	99998.000000	1246.835693	778.933899	199.086166	109.922951	49.299732	252.764816	328.889984	176.158569	1.181529	99998.000000	3.956857	3.122101	0.444765	0.605685	3.928992	4.999991	3.095809	2.891501	2.299041	2.041088	1.692845	2.402717	2.517051	2.245904	0.072444	4.999991	38129.000000		1
28000.960938	9568.040039	0.922038	7.215949	19626.560547	99998.000000	3082.196777	1910.036987	485.491486	154.951706	132.921478	640.989014	835.828857	461.435242	2.084653	0.000000	4.447173	3.980823	0.000000	0.858293	4.292844	4.999991	3.488860	3.281042	2.686182	2.190196	2.123595	2.806851	2.922117	2.664111	0.319034	0.000000	38162.000000		1
5686.849121	2331.821533	0.906619	0.872698	6584.605469	99998.000000	950.988037	572.332642	177.660355	75.721207	35.907055	194.269379	256.712006	123.944710	1.057940	0.000000	3.754872	3.367695	0.000000	0.000000	3.818530	4.999991	2.978175	2.757648	2.249591	1.879218	1.555180	2.288404	2.409446	2.093228	0.024461	0.000000	38181.000000		1
6856.026855	1175.576660	2.392981	3.466122	6181.446777	92262.093750	874.480469	526.292419	111.779366	56.898064	27.503866	147.322540	227.512085	148.648544	1.920521	99998.000000	3.836072	3.070251	0.378939	0.539844	3.791090	4.965024	2.941750	2.721227	2.048362	1.755098	1.439394	2.168269	2.357004	2.172161	0.283419	4.999991	38201.000000		1
16064.441406	3148.309082	2.627345	5.603153	9743.402344	99998.000000	1518.981812	932.143311	236.757126	121.795349	97.356712	382.951019	458.530365	209.694229	2.282708	0.000000	4.205866	3.498077	0.419517	0.748433	3.988711	4.999991	3.181553	2.969483	2.374303	2.085631	1.988366	2.583143	2.661368	2.321586	0.358450	0.000000	38260.000000		1
12761.621094	2852.794434	2.359060	4.030447	5206.325684	81382.125000	748.034851	460.907928	153.391327	96.135559	44.072796	182.057770	274.967743	160.850891	0.785063	99998.000000	4.105906	3.455271	0.372739	0.605353	3.716531	4.910529	2.873922	2.663614	2.185801	1.982884	1.644171	2.260209	2.439282	2.206424	0.000000	4.999991	38283.000000		1
11321.500000	3344.351562	1.865662	3.015897	10894.281250	99998.000000	1678.186035	1035.756958	246.301300	153.308075	66.880127	319.228638	409.286133	246.461655	2.224583	99998.000000	4.053904	3.524312	0.270833	0.479416	4.037199	4.999991	3.224840	3.015258	2.391467	2.185565	1.825297	2.504102	2.612027	2.391749	0.347249	4.999991	38328.000000		1
9941.085938	2317.747314	1.810155	4.459086	5469.960449	84540.539062	825.708069	483.086182	120.697533	90.674255	28.965559	125.279968	167.903412	109.118095	1.187093	0.000000	3.997434	3.365066	0.257716	0.649246	3.737984	4.927065	2.916826	2.684025	2.081698	1.957484	1.461882	2.097882	2.225060	2.037897	0.074485	0.000000	38391.000000		1
22158.056641	4696.891602	1.862578	7.971465	14516.064453	99998.000000	2275.749756	1395.132690	325.932678	165.578262	112.026062	508.181641	688.167114	413.782227	2.199283	0.000000	4.345531	3.671811	0.270115	0.901538	4.161849	4.999991	3.357125	3.144615	2.513128	2.219003	2.049319	2.706019	2.837694	2.616772	0.342281	0.000000	38459.000000		1
19675.601562	3954.099365	2.682853	6.361753	13302.570312	99998.000000	2075.627441	1273.436035	346.565979	176.248001	102.472641	410.874268	520.824951	357.941895	1.554881	0.000000	4.293928	3.597048	0.428597	0.803577	4.123936	4.999991	3.317149	3.104977	2.539786	2.246124	2.010608	2.613709	2.716692	2.553813	0.191697	0.000000	38520.000000		1
11443.223633	3316.881836	2.969640	5.112839	8422.362305	99998.000000	1275.440552	787.950745	200.418350	68.699532	83.831436	347.204315	462.696503	263.890930	0.169889	99998.000000	4.058548	3.520730	0.472704	0.708662	3.925434	4.999991	3.105660	2.896499	2.301938	1.836954	1.923407	2.540585	2.665296	2.421424	0.000000	4.999991	38610.000000		1
6205.009766	1468.294434	1.933504	4.212387	5593.784668	81817.906250	794.244690	492.257202	125.813454	36.807507	43.237103	209.231674	271.772980	171.495956	0.902181	0.000000	3.792742	3.166813	0.286345	0.624528	3.747706	4.912848	2.899954	2.692192	2.099727	1.565936	1.635857	2.320627	2.434206	2.234254	0.000000	0.000000	38642.000000		1
4442.794922	4281.894531	2.143198	3.922516	5550.911621	75880.570312	768.837769	483.604248	106.136124	78.030922	24.454048	92.394981	116.626999	72.406189	0.255818	99998.000000	3.647656	3.631636	0.331062	0.593565	3.744364	4.880131	2.885835	2.684490	2.025863	1.892267	1.388351	1.965648	2.066799	1.859776	0.000000	4.999991	38674.000000		1
6737.494141	1456.610107	3.481541	1.807071	4342.418945	62876.871094	576.202759	366.977234	109.953789	21.681767	23.535093	81.271935	150.686890	68.277061	1.913822	99998.000000	3.828498	3.163343	0.541772	0.256975	3.637732	4.798491	2.760575	2.564639	2.041210	1.336095	1.371716	1.909941	2.178076	1.834275	0.281902	4.999991	38866.000000		1
13732.252930	4670.871094	2.297385	4.283313	11781.417969	99998.000000	1779.036621	1123.341309	265.947784	124.718727	88.324448	354.229065	478.016510	312.876129	3.091725	99998.000000	4.137742	3.669398	0.361234	0.631780	4.071198	4.999991	3.250185	3.050512	2.424796	2.095932	1.946081	2.549284	2.679443	2.495373	0.490201	4.999991	38906.000000		1
23946.023438	6247.944336	1.501781	5.630907	16122.717773	99998.000000	2519.870850	1570.307617	383.308716	155.731888	131.832916	587.406006	779.991638	506.846375	2.839517	99998.000000	4.379233	3.795737	0.176607	0.750578	4.207438	4.999991	3.401378	3.195985	2.583549	2.192378	2.120024	2.768938	2.892090	2.704876	0.453244	4.999991	38954.000000		1
9166.505859	568.376221	1.970509	2.676685	5522.495117	83946.390625	752.913330	478.571594	108.362579	80.948143	39.539700	159.790085	243.269989	178.209259	1.260949	0.000000	3.962204	2.754636	0.294578	0.427597	3.742135	4.924002	2.876745	2.679947	2.034879	1.908207	1.597033	2.203550	2.386089	2.250930	0.100697	0.000000	38985.000000		1
4290.600098	1705.332153	1.699140	3.934851	2382.126465	43104.406250	262.521759	168.544830	56.790134	36.388119	8.397020	28.814455	26.964212	63.376999	0.102310	0.000000	3.632518	3.231809	0.230229	0.594928	3.376965	4.634521	2.419165	2.226715	1.754273	1.560960	0.924125	1.459610	1.430788	1.801932	0.000000	0.000000	39058.000000		1
15366.603516	2986.601074	1.992095	5.125174	11149.312500	99998.000000	1680.227539	1059.603516	279.217133	119.735405	70.713211	308.734680	374.029755	208.766037	2.776978	0.000000	4.186578	3.475177	0.299310	0.709709	4.047248	4.999991	3.225368	3.025143	2.445942	2.078223	1.849501	2.489585	2.572906	2.319660	0.443572	0.000000	39094.000000		1
9917.035156	2083.367676	2.849375	2.355976	4879.097656	72288.101562	670.410950	419.252777	96.906487	106.197792	31.999956	142.881958	159.457047	101.997742	0.505794	0.000000	3.996382	3.318766	0.454750	0.372171	3.688339	4.859067	2.826341	2.622476	1.986353	2.026115	1.505149	2.154977	2.202644	2.008590	0.000000	0.000000	39142.000000		1
20669.998047	4975.079102	0.996048	3.009729	10687.267578	99998.000000	1712.359985	1015.601624	269.093201	114.872353	47.791782	281.653290	340.598938	249.890762	3.587884	0.000000	4.315341	3.696800	0.000000	0.478527	4.028867	4.999991	3.233595	3.006723	2.429903	2.060215	1.679353	2.449715	2.532243	2.397750	0.554838	0.000000	39178.000000		1
6908.715820	1195.645630	2.038351	3.965688	3187.870361	52540.539062	387.114075	252.169647	61.051861	33.150192	18.715210	66.917130	110.909744	80.393066	0.159091	0.000000	3.839397	3.077602	0.309279	0.598319	3.503501	4.720495	2.587839	2.401693	1.785699	1.520486	1.272195	1.825537	2.044970	1.905219	0.000000	0.000000	39246.000000		1
18816.603516	3338.208984	2.716774	6.389507	9213.656250	99998.000000	1388.342407	856.110657	227.977722	100.961609	49.207218	227.539825	297.747314	163.678680	2.163891	99998.000000	4.274541	3.523514	0.434053	0.805467	3.964432	4.999991	3.142497	2.932530	2.357893	2.004156	1.692029	2.357057	2.473848	2.213992	0.335235	4.999991	39282.000000		1
32602.439453	9573.183594	1.816322	10.558722	30699.238281	99998.000000	4955.118164	3059.226074	761.023560	315.343140	234.959305	1056.479614	1391.503174	781.188110	3.907073	0.000000	4.513250	3.981056	0.259193	1.023611	4.487128	4.999991	3.695054	3.485612	2.881398	2.498783	2.370993	3.023861	3.143484	2.892756	0.591852	0.000000	39343.000000		1
15194.894531	3303.233154	2.722941	4.721204	12240.145508	99998.000000	1880.655029	1167.589844	257.492188	79.504951	67.509209	293.374573	396.830933	199.903366	1.239859	0.000000	4.181698	3.518939	0.435038	0.674053	4.087787	4.999991	3.274309	3.067290	2.410764	1.900394	1.829363	2.467422	2.598606	2.300820	0.093372	0.000000	39386.000000		1
17349.447266	3221.754639	2.001346	3.885511	9255.934570	99998.000000	1396.754761	846.202576	202.546127	87.763206	64.496399	264.122223	350.522430	259.774139	4.821259	0.000000	4.239285	3.508092	0.301322	0.589448	3.966420	4.999991	3.145120	2.927474	2.306524	1.943313	1.809536	2.421805	2.544716	2.414596	0.683160	0.000000	39435.000000		1
10683.631836	1660.655029	2.759946	2.929552	7260.274414	99998.000000	1058.770874	649.512451	138.879257	55.383949	57.480892	224.647278	259.108063	144.676682	0.795195	0.000000	4.028719	3.220279	0.440901	0.466801	3.860953	4.999991	3.024802	2.812587	2.142637	1.743384	1.759524	2.351501	2.413481	2.160398	0.000000	0.000000	39462.000000		1
6849.221191	2568.720459	2.402232	2.602675	5146.408203	75048.773438	718.702332	425.993835	97.384468	48.763161	17.083912	110.922081	164.085739	83.982544	1.002847	0.000000	3.835641	3.409717	0.380615	0.415420	3.711504	4.875344	2.856549	2.629403	1.988490	1.688092	1.232587	2.045018	2.215071	1.924189	0.001235	0.000000	39493.000000		1
9647.473633	1819.738892	2.593424	1.992095	6360.679688	94640.796875	917.461609	542.593079	147.128265	47.218208	23.001608	120.817802	198.783966	115.615532	2.036187	0.000000	3.984414	3.260009	0.413874	0.299310	3.803504	4.976079	2.962588	2.734474	2.167696	1.674109	1.361758	2.082131	2.298381	2.063016	0.308818	0.000000	39516.000000		1
14047.207031	6602.102539	3.453787	5.091253	14011.192383	99998.000000	2275.805420	1359.712891	362.505829	165.411743	113.022110	532.635681	695.151794	422.509216	5.553946	0.000000	4.147590	3.819682	0.538296	0.706825	4.146475	4.999991	3.357135	3.133447	2.559315	2.218566	2.053164	2.726430	2.842080	2.625836	0.744602	0.000000	39623.000000		1
6531.349609	2730.425537	1.437022	3.845422	7854.751465	99998.000000	1165.807495	708.945374	162.294083	75.351158	36.110580	200.313507	296.353455	213.191193	1.315279	0.000000	3.815003	3.436230	0.157463	0.584944	3.895133	4.999991	3.066627	2.850613	2.210303	1.877090	1.557634	2.301710	2.471810	2.328769	0.119018	0.000000	39670.000000		1
4895.542969	726.809448	3.145414	3.675817	6494.045410	99998.000000	976.416565	595.010498	214.646713	102.182770	62.217514	341.789276	462.400452	260.785614	0.444814	99998.000000	3.689801	2.861421	0.497678	0.565354	3.812515	4.999991	2.989635	2.774525	2.331724	2.009378	1.793913	2.533758	2.665018	2.416284	0.000000	4.999991	39724.000000		1
4816.402344	773.084045	3.426034	5.624740	2933.474365	56032.910156	332.818665	224.021286	94.821884	68.338737	23.411745	94.732452	125.384819	80.229630	0.353526	0.000000	3.682723	2.888227	0.534792	0.750102	3.467382	4.748443	2.522208	2.350289	1.976909	1.834667	1.369434	1.976499	2.098245	1.904335	0.000000	0.000000	39755.000000		1
7151.646484	1179.468384	2.667434	3.552467	2536.439941	43808.695312	279.799957	182.125610	39.780231	44.553856	16.790958	44.260902	67.074402	67.324181	0.853675	99998.000000	3.854406	3.071686	0.426094	0.550530	3.404225	4.641561	2.446848	2.260371	1.599667	1.648885	1.225075	1.646020	1.826557	1.828171	0.000000	4.999991	39888.000000		1
4051.385254	967.134460	2.260381	4.024279	2279.545898	40498.710938	231.570282	150.566635	51.273323	26.409138	8.575877	12.883861	37.331741	20.568537	0.027875	99998.000000	3.607604	2.985487	0.354182	0.604688	3.357848	4.607441	2.364683	2.177729	1.709891	1.421754	0.933279	1.110046	1.572078	1.313203	0.000000	4.999991	39933.000000		1
9926.943359	2209.144287	2.482410	3.182418	0.000000	7157.030762	0.000000	0.000000	0.888117	22.338604	1.350678	0.000000	0.000000	0.000000	0.581319	0.000000	3.996815	3.344224	0.394873	0.502757	0.000000	3.854733	0.000000	0.000000	0.000000	1.349056	0.130552	0.000000	0.000000	0.000000	0.000000	0.000000	40016.000000		1
10331.483398	1333.525757	1.995179	6.858235	9658.916992	99998.000000	1519.216187	907.168091	221.224335	94.917480	80.978981	317.446228	407.300201	225.846863	2.208776	0.000000	4.014163	3.125001	0.299982	0.836212	3.984928	4.999991	3.181620	2.957688	2.344833	1.977346	1.908372	2.501670	2.609915	2.353814	0.344152	0.000000	40054.000000		1
7979.809082	1381.194214	3.382861	2.670518	6672.705078	96905.328125	1014.876953	594.674377	127.432419	95.632904	42.031361	209.675735	260.110291	187.404968	0.895052	99998.000000	3.901993	3.140255	0.529284	0.426595	3.824302	4.986348	3.006413	2.774279	2.105280	1.980607	1.623573	2.321548	2.415158	2.272781	0.000000	4.999991	40081.000000		1
22678.228516	9699.172852	1.350678	8.825661	24791.937500	99998.000000	4001.400879	2457.601074	606.571411	262.648193	176.540955	850.883728	1138.969604	608.147217	3.880352	99998.000000	4.355609	3.986735	0.130552	0.945747	4.394310	4.999991	3.602212	3.390511	2.782882	2.419374	2.246845	2.929870	3.056512	2.784009	0.588871	4.999991	40178.000000		1
8624.939453	1787.809814	3.284182	3.163916	5769.012207	79433.718750	840.935547	501.147644	120.817802	66.784531	26.137770	166.999878	217.246307	126.716995	3.206269	0.000000	3.935756	3.252321	0.516427	0.500225	3.761101	4.900005	2.924763	2.699966	2.082131	1.824676	1.417269	2.222716	2.336952	2.102835	0.506000	0.000000	40217.000000		1
7430.570801	3476.489990	2.704439	5.877606	13901.324219	99998.000000	2162.576660	1348.198242	338.699371	91.198486	99.351898	470.751221	622.791870	361.571442	1.104018	0.000000	3.871022	3.541141	0.432077	0.769200	4.143056	4.999991	3.334971	3.129754	2.529814	1.959988	1.997176	2.672791	2.794343	2.558194	0.042976	0.000000	40277.000000		1
17628.876953	1156.260132	3.688152	3.941018	9266.194336	99998.000000	1372.473389	866.885193	180.654663	116.179855	53.681725	232.350464	308.753174	237.454056	3.560288	99998.000000	4.246225	3.063056	0.566809	0.595608	3.966901	4.999991	3.137504	2.937962	2.256849	2.065131	1.729826	2.366143	2.489611	2.375580	0.551485	4.999991	40302.000000		1
13125.699219	3137.938477	2.519415	3.092990	7921.187500	99998.000000	1120.864990	724.401062	175.310547	70.938324	46.459606	220.243698	313.017975	208.753693	3.014832	0.000000	4.118123	3.496644	0.401300	0.490378	3.898790	4.999991	3.049553	2.859979	2.243808	1.850881	1.667076	2.342903	2.495569	2.319634	0.479263	0.000000	40319.000000		1
9960.495117	4625.675781	2.661267	2.738360	9526.865234	99998.000000	1469.429321	900.562744	215.750702	86.603722	59.895458	270.702911	308.784027	197.519638	2.313592	99998.000000	3.998281	3.665175	0.425088	0.437491	3.978950	4.999991	3.167149	2.954514	2.333952	1.937537	1.777394	2.432493	2.489655	2.295610	0.364287	4.999991	40371.000000		1
9073.164062	1784.562744	1.544953	2.664350	5445.864258	77667.789062	766.697632	480.640778	131.558456	69.044914	33.877953	127.534180	193.433685	144.266556	0.369532	99998.000000	3.957759	3.251532	0.188915	0.425591	3.736067	4.890241	2.884624	2.681821	2.119119	1.839132	1.529917	2.105627	2.286532	2.159166	0.000000	4.999991	40463.000000		1
5708.786621	2245.396729	1.961258	4.570101	4212.627441	62485.710938	553.389282	353.791168	93.147415	43.267937	29.215342	112.923431	147.319458	90.205528	2.613528	99998.000000	3.756544	3.351293	0.292535	0.659926	3.624553	4.795781	2.743031	2.548747	1.969171	1.636166	1.465611	2.052784	2.168260	1.955233	0.417227	4.999991	40509.000000		1
5777.394043	1024.007935	2.050686	3.342773	2618.911377	44612.609375	304.568542	191.308990	45.448143	33.304379	7.894371	38.787266	62.035572	18.653536	0.498753	99998.000000	3.761732	3.010303	0.311899	0.524107	3.418121	4.649457	2.483685	2.281735	1.657516	1.522501	0.897318	1.588689	1.792641	1.270761	0.000000	4.999991	40542.000000		1
5538.333008	2301.400391	3.546299	5.082002	6171.998047	84296.421875	907.593628	556.621033	128.265030	69.436546	37.041870	139.292480	158.004608	129.843903	0.734585	99998.000000	3.743379	3.361992	0.549775	0.706035	3.790426	4.925809	2.957891	2.745560	2.108108	1.841588	1.568693	2.143928	2.198670	2.113422	0.000000	4.999991	40603.000000		1
8974.987305	4136.687500	1.733061	7.000087	15573.299805	99998.000000	2459.380371	1514.121948	457.491150	149.067932	128.542572	594.328979	806.678284	395.656006	2.308205	0.000000	3.953034	3.616653	0.238814	0.845103	4.192380	4.999991	3.390826	3.180161	2.660383	2.173384	2.109047	2.774027	2.906700	2.597318	0.363274	0.000000	40666.000000		1
5429.101074	1749.676392	1.581958	2.429986	5918.410156	95515.648438	852.493408	530.002197	179.430420	77.500519	48.966686	226.475937	307.886658	164.289261	0.957324	99998.000000	3.734728	3.242958	0.199195	0.385604	3.772205	4.980074	2.930691	2.724278	2.253896	1.889305	1.689901	2.355022	2.488391	2.215609	0.000000	4.999991	40731.000000		1
10139.751953	851.608398	2.063021	2.843207	4419.725586	64118.812500	561.875732	371.535004	91.297173	29.317104	34.180161	111.412399	171.631653	109.919868	0.180100	0.000000	4.006027	2.930240	0.314504	0.453808	3.645395	4.806985	2.749640	2.570000	1.960457	1.467121	1.533774	2.046933	2.234597	2.041076	0.000000	0.000000	40746.000000		1
13201.905273	3457.370605	1.896499	3.219423	10896.883789	99998.000000	1628.195557	1028.651978	212.851990	91.821404	66.556335	308.987549	396.118591	263.024414	1.176080	0.000000	4.120636	3.538746	0.277953	0.507778	4.037302	4.999991	3.211707	3.012269	2.328078	1.962944	1.823189	2.489941	2.597825	2.419996	0.070437	0.000000	40769.000000		1
16390.234375	5224.615234	1.927337	2.075356	11707.784180	99998.000000	1825.351318	1107.598755	280.731232	122.964081	76.137512	338.252228	450.700745	262.740723	2.088100	99998.000000	4.214585	3.718054	0.284958	0.317093	4.068475	4.999991	3.261347	3.044383	2.448291	2.089778	1.881599	2.529241	2.653888	2.419527	0.319751	4.999991	40810.000000		1
20302.679688	5221.090332	4.221638	5.615488	18410.179688	99998.000000	2991.109375	1807.995972	394.999176	201.059769	120.463173	525.274780	677.608398	394.814148	3.113195	0.000000	4.307553	3.717761	0.625481	0.749388	4.265058	4.999991	3.475832	3.257197	2.596596	2.303325	2.080854	2.720387	2.830979	2.596393	0.493206	0.000000	40883.000000		1
4579.376953	1221.086548	2.174036	2.944971	3856.153564	59763.015625	512.646912	317.002167	78.000092	27.651886	26.911789	129.680466	178.628647	119.568886	0.366820	99998.000000	3.660806	3.086746	0.337267	0.469081	3.586154	4.776433	2.709818	2.501062	1.892095	1.441725	1.429943	2.112875	2.251951	2.077618	0.000000	4.999991	40991.000000		1
7648.609375	1694.384888	2.007514	4.354239	4163.238281	65725.164062	547.252625	344.006470	104.779274	66.226372	21.194536	102.269112	133.001648	104.896454	0.857258	0.000000	3.883583	3.229012	0.302659	0.638912	3.619431	4.817732	2.738188	2.536566	2.020275	1.821031	1.326224	2.009744	2.123857	2.020761	0.000000	0.000000	41025.000000		1
7982.646484	2678.372070	1.952007	4.079786	4624.010742	71067.562500	628.678711	387.333008	134.469513	29.394197	24.306028	89.431511	110.922081	125.505081	0.236663	0.000000	3.902147	3.427871	0.290481	0.610637	3.665019	4.851671	2.798429	2.588084	2.128624	1.468262	1.385714	1.951491	2.045018	2.098661	0.000000	0.000000	41076.000000		1
5387.038574	1945.142212	2.747611	3.216340	4837.778809	78392.890625	672.612732	422.228607	96.983582	40.100937	32.832565	116.192192	135.798599	67.466034	0.851629	99998.000000	3.731350	3.288951	0.438955	0.507362	3.684646	4.894277	2.827765	2.625548	1.986698	1.603155	1.516305	2.065177	2.132895	1.829085	0.000000	4.999991	41136.000000		1
6360.895996	2423.621338	3.336605	3.934851	329.152100	23459.703125	0.000000	0.000000	16.072447	11.255647	11.320405	23.189716	15.643806	19.479979	0.886461	0.000000	3.803518	3.384465	0.523305	0.594928	2.517397	4.370323	0.000000	0.000000	1.206082	1.051371	1.053862	1.365295	1.194342	1.289588	0.000000	0.000000	41195.000000		1
9983.234375	3103.943359	1.748480	4.514594	11340.403320	99998.000000	1694.468140	1076.551758	243.920654	95.509560	60.669476	319.253296	417.599915	285.862579	2.048909	0.000000	3.999271	3.491914	0.242661	0.654619	4.054628	4.999991	3.229033	3.032035	2.387249	1.980047	1.782970	2.504135	2.620760	2.456157	0.311523	0.000000	41226.000000		1
12754.121094	5401.220703	2.685936	2.969640	7566.486328	99998.000000	1122.487061	681.682007	221.178085	96.120140	77.121223	328.211578	470.390411	349.097717	1.567740	99998.000000	4.105650	3.732492	0.429096	0.472704	3.878894	4.999991	3.050181	2.833582	2.344742	1.982814	1.887174	2.516154	2.672458	2.542947	0.195274	4.999991	41253.000000		1
10357.559570	2875.062256	1.292086	3.885511	6745.672363	97298.710938	985.846619	607.515015	149.126526	79.427856	59.503822	263.702850	379.867279	227.237625	1.708524	0.000000	4.015257	3.458647	0.111292	0.589448	3.829025	4.988107	2.993809	2.783557	2.173555	1.899973	1.774545	2.421115	2.579632	2.356480	0.232621	0.000000	41301.000000		1
4796.873047	2211.574219	1.810155	3.330438	5679.654785	81062.476562	775.810059	492.090698	115.825226	58.532444	25.653624	105.877083	136.498611	76.735756	1.039949	99998.000000	3.680958	3.344702	0.257716	0.522501	3.754322	4.908820	2.889755	2.692045	2.063803	1.767397	1.409149	2.024802	2.135128	1.884998	0.017012	4.999991	41344.000000		1
6575.678223	2802.853271	2.152450	3.564802	4605.523926	70084.617188	604.579346	396.760010	92.805115	42.435329	41.778492	118.668434	158.858795	115.337997	1.025780	99998.000000	3.817940	3.447600	0.332933	0.552035	3.663279	4.845623	2.781453	2.598528	1.967572	1.627728	1.620953	2.074335	2.201011	2.061972	0.011054	4.999991	41405.000000		1
16076.150391	5026.978516	2.661267	5.032661	11178.182617	99998.000000	1764.188477	1067.306641	275.047913	109.759514	68.273979	317.446228	419.783203	215.269638	2.865306	0.000000	4.206182	3.701307	0.425088	0.701798	4.048371	4.999991	3.246545	3.028289	2.439408	2.040442	1.834255	2.501670	2.623025	2.332983	0.457171	0.000000	41469.000000		1
9316.141602	2385.654297	1.871829	4.169215	9812.345703	99998.000000	1519.746582	916.002991	209.737411	90.948708	66.843124	306.474304	400.938446	278.147064	2.230795	99998.000000	3.969236	3.377608	0.272266	0.620054	3.991773	4.999991	3.181771	2.961897	2.321676	1.958797	1.825057	2.486394	2.603078	2.444274	0.348460	4.999991	41509.000000		1
11426.766602	2955.708008	3.062153	4.508426	8561.803711	99998.000000	1309.867432	794.346436	186.103638	96.952744	53.089645	277.863373	354.158142	213.718521	1.374929	0.000000	4.057923	3.470662	0.486027	0.654025	3.932565	4.999991	3.117227	2.900010	2.269755	1.986560	1.725010	2.443831	2.549197	2.329842	0.138280	0.000000	41552.000000		1
14021.590820	3119.550293	2.445405	3.533965	10632.589844	99998.000000	1562.437866	1004.120850	225.671082	84.472855	65.245743	311.972595	412.027588	227.265381	1.776955	0.000000	4.146797	3.494092	0.388351	0.548262	4.026639	4.999991	3.193803	3.001786	2.353476	1.926717	1.814552	2.494117	2.614926	2.356533	0.249677	0.000000	41597.000000		1
4196.287109	0.000000	1.637465	2.867877	2164.833984	43308.648438	244.892029	144.429993	33.884121	31.170431	12.908530	62.300774	55.723160	32.077049	0.283161	8365.465820	3.622865	0.000000	0.214172	0.457561	3.335425	4.636575	2.388975	2.159657	1.529996	1.493743	1.110877	1.794493	1.746036	1.506194	0.000000	3.922490	41634.000000		0
21271.072266	7139.644531	2.883296	7.117269	16449.539062	99998.000000	2642.653076	1605.187744	351.046661	161.446060	120.672867	523.313538	664.733826	364.689117	1.165766	99998.000000	4.327789	3.853677	0.459889	0.852313	4.216154	4.999991	3.422040	3.205526	2.545365	2.208027	2.081610	2.718762	2.822648	2.561923	0.066611	4.999991	41721.000000		1
4640.678223	476.662750	1.893416	3.241009	2326.569824	41143.261719	240.016632	161.220947	34.106152	35.731281	18.227980	46.536701	71.700012	41.655144	0.518729	0.000000	3.666581	2.678211	0.277246	0.510680	3.366716	4.614299	2.380241	2.207422	1.532833	1.553049	1.260738	1.667796	1.855519	1.619669	0.000000	0.000000	41784.000000		1
9804.791016	5842.248047	2.121612	6.500521	14625.948242	99998.000000	2376.785400	1407.887085	370.628387	173.919785	125.677773	538.430054	658.572510	455.903015	6.816944	0.000000	3.991438	3.766580	0.326666	0.812948	4.165124	4.999991	3.375990	3.148568	2.568939	2.240349	2.099258	2.731129	2.818604	2.658872	0.833590	0.000000	41829.000000		1
7518.223145	5888.920410	1.301338	7.117269	11606.514648	99998.000000	1827.624023	1115.354370	285.063904	80.504082	93.202919	436.891785	633.930359	501.514587	2.407689	99998.000000	3.876115	3.770036	0.114390	0.852313	4.064702	4.999991	3.261887	3.047413	2.454942	1.905818	1.969429	2.640374	2.802042	2.700284	0.381600	4.999991	41880.000000		1
24834.480469	5529.970215	2.655099	7.194363	16230.885742	99998.000000	2652.490234	1581.236328	401.607635	169.426773	144.689026	623.282166	904.873779	447.000275	2.609855	99998.000000	4.395055	3.742723	0.424081	0.856992	4.210342	4.999991	3.423654	3.198997	2.603802	2.228982	2.160436	2.794685	2.956588	2.650308	0.416616	4.999991	41919.000000		1
15833.188477	2588.246582	2.948054	5.643242	10118.730469	99998.000000	1595.017578	949.393738	258.426544	119.223511	81.089996	349.131653	498.566559	375.790558	2.557690	99998.000000	4.199568	3.413006	0.469535	0.751529	4.005126	4.999991	3.202765	2.977446	2.412337	2.076362	1.908967	2.542989	2.697723	2.574946	0.407848	4.999991	41950.000000		1
9271.926758	296.994873	2.667434	1.874913	3981.859131	56723.320312	492.306549	320.653320	75.045868	59.642590	13.636292	77.451180	124.663223	46.145065	1.368619	99998.000000	3.967170	2.472749	0.426094	0.272981	3.600086	4.753762	2.692236	2.506036	1.875327	1.775556	1.134696	1.889028	2.095738	1.664125	0.136283	4.999991	41979.000000		0
6404.900879	741.818054	2.775365	3.355108	3228.446289	52730.824219	414.210876	254.183334	75.773628	51.017372	28.669519	80.041527	123.784355	54.326225	0.851471	0.000000	3.806512	2.870297	0.443320	0.525706	3.508994	4.722064	2.617222	2.405147	1.879518	1.707718	1.457420	1.903315	2.092666	1.735010	0.000000	0.000000	42085.000000		1
7967.869141	1955.256836	2.019849	3.614142	4815.294922	72859.937500	660.493652	412.992798	114.961784	76.556900	30.424166	97.205612	141.814972	91.963257	0.668988	0.000000	3.901342	3.291204	0.305319	0.558005	3.682623	4.862489	2.819869	2.615942	2.060554	1.883984	1.483219	1.987691	2.151722	1.963614	0.000000	0.000000	42172.000000		1
3360.362549	950.562500	3.339689	3.820752	1490.626831	30703.226562	109.115013	70.611450	28.265549	26.489315	9.858713	20.371178	31.981455	28.465992	1.353907	99998.000000	3.526386	2.977981	0.523706	0.582149	3.173369	4.487184	2.037884	1.848875	1.451257	1.423071	0.993820	1.309016	1.504898	1.454326	0.131589	4.999991	42212.000000		1
16109.328125	1747.329590	1.748480	4.280230	6865.296875	93629.539062	1003.294373	620.528442	129.816147	50.989620	36.542305	163.404236	220.632263	113.509338	0.498639	0.000000	4.207078	3.242375	0.242661	0.631467	3.836659	4.971413	3.001428	2.792762	2.113329	1.707482	1.562796	2.213263	2.343669	2.055032	0.000000	0.000000	42241.000000		1
14903.928711	3571.373535	1.989012	4.773628	9127.284180	99998.000000	1365.405518	851.229065	206.289795	106.500000	56.762379	279.920227	360.378052	201.078262	1.680199	0.000000	4.173301	3.552835	0.298637	0.678849	3.960341	4.999991	3.135262	2.930047	2.314478	2.027350	1.754061	2.447034	2.556758	2.303365	0.225361	0.000000	42285.000000		1
6970.347168	1310.373047	2.707523	3.586388	3599.512451	57447.937500	456.988495	280.836090	89.070709	60.928509	15.267591	70.543610	92.475159	101.313156	0.815717	7859.288086	3.843254	3.117395	0.432572	0.554657	3.556244	4.759274	2.659905	2.448453	1.949735	1.784821	1.183771	1.848458	1.966025	2.005666	0.000000	3.895383	42302.000000		1
15903.176758	3303.556885	2.602675	4.159964	10888.663086	99998.000000	1676.351196	1020.779175	248.481506	98.963341	58.254910	296.624817	391.992523	227.780365	1.961246	99998.000000	4.201484	3.518982	0.415420	0.619090	4.036974	4.999991	3.224365	3.008932	2.395294	1.995474	1.765333	2.472208	2.593278	2.357516	0.292532	4.999991	42320.000000		1
7205.374512	1571.060059	2.648932	2.297385	2719.314941	48903.941406	331.526581	194.423553	54.619183	51.140724	14.086518	69.575317	113.444580	82.406754	0.583813	0.000000	3.857656	3.196193	0.423071	0.361234	3.434459	4.689344	2.520518	2.288749	1.737345	1.708767	1.148804	1.842455	2.054784	1.915963	0.000000	0.000000	42351.000000		1
11571.452148	4444.842285	1.939672	4.428249	12477.809570	99998.000000	1931.074219	1187.116089	284.684601	107.196930	79.708481	361.938416	463.587708	251.975372	2.974240	99998.000000	4.063388	3.647856	0.287728	0.646232	4.096138	4.999991	3.285799	3.074493	2.454364	2.030182	1.901505	2.558635	2.666132	2.401358	0.473376	4.999991	42369.000000		1
24293.406250	3923.150879	1.992095	5.957783	14913.222656	99998.000000	2298.501709	1434.256104	287.583313	89.224899	66.503906	294.984283	407.824463	229.087875	1.827820	99998.000000	4.385489	3.593635	0.299310	0.775085	4.173572	4.999991	3.361445	3.156627	2.458764	1.950486	1.822847	2.469799	2.610473	2.360002	0.261933	4.999991	42396.000000		1
8925.421875	2232.818115	2.519415	4.588603	6376.644531	87583.781250	899.881226	577.291321	162.941666	65.782318	37.017200	156.089600	194.685684	137.997314	1.019250	99998.000000	3.950629	3.348853	0.401300	0.661681	3.804592	4.942424	2.954185	2.761395	2.212032	1.818109	1.568404	2.193374	2.289334	2.139871	0.008281	4.999991	42494.000000		1
7253.619629	555.584900	1.686805	2.698272	4070.824951	64849.003906	545.787842	334.634979	99.487579	27.895500	22.773411	114.237099	139.526840	121.462303	0.868131	0.000000	3.860555	2.744750	0.227065	0.431086	3.609682	4.811903	2.737024	2.524571	1.997769	1.445534	1.357428	2.057807	2.144658	2.084441	0.000000	0.000000	42514.000000		1
17970.568359	3729.868408	2.032184	6.044128	12404.530273	99998.000000	1963.521362	1190.986206	275.834259	102.019333	90.353546	437.419098	619.375122	338.153534	2.313035	0.000000	4.254562	3.571693	0.307963	0.781334	4.093580	4.999991	3.293036	3.075907	2.440648	2.008682	1.955945	2.640898	2.791954	2.529114	0.364182	0.000000	42555.000000		1
26107.048828	6818.395996	3.185502	5.643242	19422.648438	99998.000000	3084.056396	1906.182251	454.277893	178.471375	125.819626	610.204041	763.428894	472.953003	2.455022	99998.000000	4.416758	3.833682	0.503178	0.751529	4.288309	4.999991	3.489122	3.280164	2.657322	2.251569	2.099748	2.785475	2.882769	2.674818	0.390055	4.999991	42591.000000		1
15517.330078	3463.717041	4.085954	7.308461	7223.337402	99998.000000	1071.617676	661.357117	171.218430	67.422867	43.539307	178.344940	240.186249	129.541702	0.967429	0.000000	4.190817	3.539542	0.611293	0.863826	3.858738	4.999991	3.030040	2.820436	2.233551	1.828807	1.638882	2.251261	2.380548	2.112410	0.000000	0.000000	42702.000000		1
1715.008911	361.019470	2.550252	2.855542	1205.137451	31033.707031	83.973289	42.136208	30.874392	32.382339	13.192234	24.247438	36.566975	13.343338	0.339553	99998.000000	3.234266	2.557531	0.406583	0.455689	3.081037	4.491834	1.924141	1.624655	1.489598	1.510308	1.120318	1.384666	1.563089	1.125265	0.000000	4.999991	42744.000000		1
15240.894531	3822.651855	4.357323	4.323402	9718.226562	99998.000000	1446.072998	909.736877	223.170166	120.308983	55.217426	258.485138	329.007172	198.648285	1.889025	99998.000000	4.183011	3.582365	0.639220	0.635826	3.987587	4.999991	3.160190	2.958916	2.348636	2.080298	1.742076	2.412436	2.517205	2.298085	0.276238	4.999991	42773.000000		1
11428.912109	4207.468750	2.769197	3.444536	8775.191406	99998.000000	1303.052368	807.982727	201.038177	68.998657	72.736145	302.779968	425.435669	239.005173	2.179294	99998.000000	4.058005	3.624021	0.442354	0.537131	3.943257	4.999991	3.114962	2.907402	2.303278	1.838841	1.861750	2.481127	2.628834	2.378407	0.338316	4.999991	42800.000000		1
19954.931641	5759.403320	2.892547	7.067929	18139.503906	99998.000000	2918.061768	1759.458008	456.769562	227.290054	143.221161	669.199036	840.821472	568.299133	2.649438	99998.000000	4.300050	3.760377	0.461280	0.849292	4.258626	4.999991	3.465095	3.245379	2.659697	2.356580	2.156007	2.825555	2.924704	2.754577	0.423154	4.999991	42864.000000		1
5472.652344	0.000000	2.032184	2.994310	2798.409668	46467.941406	328.001862	202.367279	60.302513	45.793522	19.399801	57.292782	70.969162	84.586952	0.351881	0.000000	3.738198	0.000000	0.307963	0.476297	3.446911	4.667153	2.515876	2.306140	1.780335	1.660804	1.287797	1.758100	1.851070	1.927303	0.000000	0.000000	42897.000000		0
16145.209961	5399.274902	2.081524	8.979847	15440.683594	99998.000000	2438.157959	1505.906860	362.746368	136.615799	127.148720	590.014832	741.830383	511.259216	1.284368	0.000000	4.208044	3.732335	0.318381	0.953269	4.188666	4.999991	3.387062	3.177798	2.559603	2.135501	2.104312	2.770863	2.870305	2.708641	0.108689	0.000000	42967.000000		1
19025.662109	10177.522461	1.646716	13.753475	31223.896484	99998.000000	5077.110840	3113.478271	713.395203	306.711731	209.379700	1049.322266	1399.900269	761.353516	4.591551	0.000000	4.279340	4.007642	0.216619	1.138412	4.494487	4.999991	3.705617	3.493246	2.853330	2.486730	2.320935	3.020909	3.146097	2.881586	0.661959	0.000000	43030.000000		1
5834.174805	2543.184082	4.135293	2.346725	6075.116211	86839.304688	874.227600	530.939636	136.773071	43.597897	20.747395	109.916786	132.104279	103.582787	0.327145	99998.000000	3.765980	3.405378	0.616506	0.370462	3.783555	4.938716	2.941624	2.725045	2.136001	1.639466	1.316964	2.041064	2.120917	2.015288	0.000000	4.999991	43057.000000		1
4806.780762	1751.865845	2.346725	2.824705	3540.477539	55588.191406	437.542450	264.924011	54.517418	20.994093	19.193190	84.512947	128.191025	64.789352	0.096833	99998.000000	3.681854	3.243501	0.370462	0.450973	3.549062	4.744983	2.641020	2.423121	1.736535	1.322097	1.283147	1.926923	2.107858	1.811504	0.000000	4.999991	43078.000000		1
9503.761719	2916.809814	1.995179	4.872307	8222.921875	99998.000000	1190.267700	763.768066	182.051605	103.561195	48.880344	221.921265	270.887939	211.504395	1.346903	99998.000000	3.977895	3.464908	0.299982	0.687735	3.915026	4.999991	3.075645	2.882962	2.260195	2.015197	1.689134	2.346199	2.432790	2.325319	0.129336	4.999991	43186.000000		1
4165.452637	518.367249	2.260381	1.964342	2018.115845	45111.968750	201.183121	125.720947	53.385685	36.603977	23.717035	105.411438	156.126602	55.380863	0.602138	0.000000	3.619662	2.714638	0.354182	0.293217	3.304946	4.654292	2.303591	2.099408	1.727425	1.563528	1.375060	2.022888	2.193477	1.743360	0.000000	0.000000	43211.000000		1
9428.253906	1757.857544	1.033052	3.552467	9203.702148	99998.000000	1402.126709	851.629944	196.986145	86.804161	65.788483	286.439240	351.342682	204.584473	2.965917	99998.000000	3.974431	3.244984	0.014122	0.550530	3.963963	4.999991	3.146787	2.930251	2.294436	1.938541	1.818150	2.457032	2.545731	2.310873	0.472159	4.999991	43247.000000		1
6918.056641	1805.387207	2.291218	3.009729	3728.098389	59192.507812	514.207275	308.262848	74.173164	47.335388	23.226721	88.056160	93.764160	65.301254	0.514187	0.000000	3.839984	3.256570	0.360066	0.478527	3.571487	4.772267	2.711138	2.488921	1.870247	1.675186	1.365988	1.944760	1.972037	1.814921	0.000000	0.000000	43303.000000		1
13137.753906	2007.298096	1.890332	5.973202	8573.669922	99998.000000	1267.629395	797.963684	168.066849	109.707092	65.492447	250.831314	367.782104	215.911057	0.778100	0.000000	4.118521	3.302612	0.276538	0.776207	3.933167	4.999991	3.102992	2.901983	2.225482	2.040235	1.816191	2.399382	2.565591	2.334275	0.000000	0.000000	43468.000000		1
7598.933594	2274.726074	2.352893	3.089906	4661.780273	71996.523438	666.815308	393.670074	96.187981	33.057678	15.455699	76.960869	114.227852	93.165916	0.932519	99998.000000	3.880753	3.356929	0.371602	0.489945	3.668552	4.857312	2.824006	2.595132	1.983121	1.519272	1.189089	1.886270	2.057772	1.969257	0.000000	4.999991	43510.000000		1
11694.530273	4211.375488	2.846291	5.291696	11192.991211	99998.000000	1742.102661	1063.504395	312.478333	85.462738	95.324532	456.868225	603.533936	296.997955	1.703073	0.000000	4.067983	3.624424	0.454279	0.723595	4.048946	4.999991	3.241074	3.026739	2.494820	1.931777	1.979205	2.659791	2.780702	2.472754	0.231233	0.000000	43578.000000		1
14250.921875	1936.964111	2.618094	3.237926	6268.883301	93985.406250	910.958008	555.803833	145.598724	76.504478	44.695709	173.993790	192.434555	120.922646	0.582171	0.000000	4.153843	3.287122	0.417985	0.510267	3.797190	4.973061	2.959498	2.744921	2.163157	1.883687	1.650266	2.240534	2.284283	2.082508	0.000000	0.000000	43623.000000		1
3857.939209	1719.973755	1.168737	3.546299	4545.150391	72088.796875	622.131958	375.059723	90.575577	40.822533	33.057678	100.758080	182.104019	120.305901	0.656322	0.000000	3.586355	3.235522	0.067717	0.549775	3.657548	4.857868	2.793883	2.574100	1.957011	1.610900	1.519272	2.003280	2.260319	2.080287	0.000000	0.000000	43643.000000		1
8427.592773	1758.594482	2.115445	4.280230	6026.553711	82873.851562	885.347534	546.000610	145.897842	67.820663	42.259556	163.262375	258.633179	105.420692	0.569850	0.000000	3.925704	3.245166	0.325402	0.631467	3.780069	4.918417	2.947114	2.737193	2.164049	1.831362	1.625925	2.212886	2.412684	2.022926	0.000000	0.000000	43694.000000		1
5831.103516	1314.912354	1.834825	3.830003	5198.255371	77636.765625	724.203735	454.234711	105.584129	51.294910	41.972767	147.593903	150.113312	94.528931	0.261514	0.000000	3.765751	3.118897	0.263595	0.583199	3.715858	4.890068	2.859861	2.657280	2.023599	1.710074	1.622968	2.169068	2.176419	1.975565	0.000000	0.000000	43715.000000		1
11350.249023	1981.166504	2.713690	2.929552	6409.285645	93083.421875	966.110657	578.931885	139.236969	102.386292	51.060547	228.582138	316.561188	171.924606	0.813154	0.000000	4.055006	3.296921	0.433560	0.466801	3.806810	4.968873	2.985027	2.762627	2.143754	2.010242	1.708085	2.359042	2.500458	2.235338	0.000000	0.000000	43773.000000		1
19821.064453	7510.279297	2.044519	6.987752	15764.433594	99998.000000	2504.168457	1533.910278	383.666443	193.079056	129.109970	602.695129	860.578979	399.085144	3.409938	0.000000	4.297127	3.875656	0.310591	0.844337	4.197679	4.999991	3.398664	3.185800	2.583954	2.285735	2.110960	2.780098	2.934791	2.601066	0.532746	0.000000	43919.000000		1
10223.975586	1440.099854	3.808417	5.384208	5353.583008	72110.046875	764.255310	470.754303	87.220467	56.947403	41.211086	136.073059	173.059418	74.358192	1.375452	99998.000000	4.009620	3.158393	0.580745	0.731122	3.728645	4.857996	2.883239	2.672794	1.940618	1.755474	1.615014	2.133772	2.238195	1.871329	0.138446	4.999991	43977.000000		1
6735.961426	731.848328	2.007514	1.677554	2487.022949	42845.859375	275.710907	177.540085	52.152191	43.375870	16.630604	37.260815	72.020721	17.861015	0.074642	0.000000	3.828400	2.864421	0.302659	0.224676	3.395680	4.631909	2.440454	2.249296	1.717273	1.637248	1.220908	1.571252	1.857458	1.251906	0.000000	0.000000	44013.000000		1
14633.604492	2744.530518	2.174036	5.926946	9360.531250	99998.000000	1447.075195	880.308716	264.748230	85.783447	87.652191	362.444153	522.113953	322.935303	0.940727	0.000000	4.165351	3.438468	0.337267	0.772831	3.971301	4.999991	3.160491	2.944635	2.422833	1.933403	1.942763	2.559241	2.717765	2.509115	0.000000	0.000000	44085.000000		1
9925.414062	4250.042480	2.059937	3.817669	7379.553223	99998.000000	1072.401001	671.820251	154.865356	63.414005	38.620743	195.237671	274.680939	177.540085	1.553732	0.000000	3.996749	3.628393	0.313854	0.581798	3.868030	4.999991	3.030357	2.827253	2.189954	1.802185	1.586821	2.290564	2.438828	2.249296	0.191376	0.000000	44149.000000		1
7303.320312	3660.761719	2.500912	4.193885	9710.178711	99998.000000	1434.012573	899.566711	190.784744	96.752304	52.170692	241.817535	286.544098	212.019379	1.574956	0.000000	3.863520	3.563571	0.398098	0.622617	3.987227	4.999991	3.156553	2.954033	2.280544	1.985661	1.717427	2.383488	2.457191	2.326375	0.197269	0.000000	44198.000000		1
5447.356445	1733.986328	1.612795	2.800035	3779.504150	58828.347656	483.067688	287.703583	80.864883	35.660355	17.222681	55.272934	106.336563	138.293350	0.742892	0.000000	3.736186	3.239046	0.207579	0.447163	3.577435	4.769587	2.684008	2.458945	1.907760	1.552186	1.236101	1.742512	2.026683	2.140801	0.000000	0.000000	44222.000000		1
6756.816895	2098.465820	2.365228	2.565671	5156.754395	78431.882812	699.576965	449.467255	121.986534	75.434418	30.192886	140.199097	169.028976	114.927856	0.896271	0.000000	3.829742	3.321902	0.373873	0.409201	3.712376	4.894493	2.844836	2.652698	2.086312	1.877570	1.479905	2.146745	2.227961	2.060425	0.000000	0.000000	44259.000000		1
6889.060059	1789.700195	3.728240	2.793867	5099.899414	72808.835938	687.007629	438.051270	70.466515	30.569101	28.132948	123.084351	155.395767	98.991096	1.285016	99998.000000	3.838160	3.252780	0.571504	0.446206	3.707561	4.862184	2.836962	2.641525	1.847983	1.485283	1.449215	2.090203	2.191439	1.995596	0.108909	4.999991	44283.000000		1
8371.247070	1501.996582	1.455525	3.410615	4437.173340	70681.968750	634.084534	381.353638	106.234802	63.444839	26.646587	126.060158	171.030319	92.783531	1.107227	0.000000	3.922790	3.176669	0.163020	0.532833	3.647106	4.849308	2.802147	2.581328	2.026267	1.802396	1.425642	2.100578	2.233073	1.967471	0.044237	0.000000	44341.000000		1
27747.685547	8326.868164	4.135293	6.648541	17166.128906	99998.000000	2738.643799	1667.870972	403.741577	232.976456	114.005821	503.007141	662.467285	414.411316	3.206693	99998.000000	4.443227	3.920482	0.616506	0.822726	4.234673	4.999991	3.437536	3.222162	2.606103	2.367312	2.056927	2.701574	2.821164	2.617432	0.506057	4.999991	44414.000000		1
9851.287109	5535.705566	2.667434	3.879343	12048.241211	99998.000000	1865.492310	1135.278442	300.510345	113.355156	78.203613	366.927917	546.857910	256.604065	4.264333	99998.000000	3.993493	3.743173	0.426094	0.588758	4.080924	4.999991	3.270793	3.055102	2.477859	2.054441	1.893227	2.564581	2.737875	2.409264	0.629851	4.999991	44452.000000		1
9503.715820	3874.104004	2.491661	4.570101	7870.808594	99998.000000	1171.043579	735.752319	191.191803	73.843208	59.491489	222.140198	300.815643	223.361359	1.411327	99998.000000	3.977893	3.588171	0.396489	0.659926	3.896019	4.999991	3.068573	2.866732	2.281469	1.868311	1.774455	2.346627	2.478300	2.349008	0.149628	4.999991	44499.000000		1
6277.681152	1461.408447	2.914133	4.582436	2771.161621	48815.636719	366.338898	208.062943	61.739532	24.380039	18.379084	57.625828	60.728065	51.646458	1.307574	99998.000000	3.797799	3.164772	0.464509	0.661096	3.442662	4.688559	2.563883	2.318195	1.790563	1.387034	1.264324	1.760617	1.783389	1.713041	0.116466	4.999991	44581.000000		1
10945.511719	849.937012	1.742312	3.210172	5337.772949	80403.789062	713.256409	460.392944	120.756126	84.253914	27.818407	136.282745	177.666519	90.507729	1.252313	99998.000000	4.039236	2.929387	0.241126	0.506528	3.727360	4.905276	2.853246	2.663129	2.081909	1.925590	1.444332	2.134441	2.249606	1.956686	0.097713	4.999991	44619.000000		1
7715.356934	1642.575073	1.378431	2.926468	5952.103027	84604.320312	865.327942	530.224182	134.944412	46.703224	46.394848	201.796783	255.463089	282.846680	2.436751	99998.000000	3.887356	3.215525	0.139385	0.466344	3.774670	4.927392	2.937181	2.724460	2.130155	1.669347	1.666470	2.304914	2.407328	2.451551	0.386811	4.999991	44673.000000		1
5344.248535	0.000000	2.704439	2.439237	1851.519897	33077.730469	184.999649	115.486015	51.106804	10.231845	13.944667	14.394893	34.315845	18.101547	0.643977	0.000000	3.727887	0.000000	0.432077	0.387254	3.267528	4.519536	2.267171	2.062529	1.708479	1.009954	1.144408	1.158208	1.535495	1.257716	0.000000	0.000000	44711.000000		0
11443.057617	4157.798828	0.934373	7.117269	9828.646484	99998.000000	1528.313232	925.818542	222.954315	101.091125	74.006645	338.144287	457.657654	279.886292	2.397754	0.000000	4.058542	3.618864	0.000000	0.852313	3.992494	4.999991	3.184212	2.966526	2.348216	2.004713	1.869271	2.529102	2.660541	2.446982	0.379805	0.000000	44743.000000		1
16265.248047	3626.341064	2.069189	5.421213	7913.520996	99998.000000	1184.827881	724.743347	198.561935	49.802380	58.597202	259.832733	363.936676	265.068939	0.417344	99998.000000	4.211261	3.559469	0.315800	0.734096	3.898370	4.999991	3.073655	2.860184	2.297896	1.697250	1.767877	2.414694	2.561026	2.423359	0.000000	4.999991	44785.000000		1
13357.642578	3400.969238	2.581089	4.699618	12071.770508	99998.000000	1928.619507	1155.948730	314.809631	133.769501	86.209000	439.102814	547.656555	286.312805	2.282343	0.000000	4.125730	3.531603	0.411803	0.672063	4.081771	4.999991	3.285247	3.062939	2.498048	2.126357	1.935553	2.642566	2.738508	2.456841	0.358381	0.000000	44899.000000		1
13470.412109	3970.936523	1.396934	4.483756	10496.553711	99998.000000	1632.213623	989.904785	221.073227	95.093254	82.739792	315.127258	422.564728	258.827454	1.962638	0.000000	4.129381	3.598893	0.145176	0.651642	4.021047	4.999991	3.212777	2.995593	2.344536	1.978150	1.917714	2.498486	2.625893	2.413010	0.292840	0.000000	44920.000000		1
10333.959961	2724.563477	1.489446	4.385077	6390.129395	85637.515625	931.782471	580.338074	131.792831	44.775887	53.465862	203.980072	285.554199	169.556290	1.406118	0.000000	4.014267	3.435297	0.173025	0.641977	3.805510	4.932664	2.969315	2.763681	2.119892	1.651044	1.728077	2.309588	2.455688	2.229314	0.148022	0.000000	44981.000000		1
16463.714844	3479.943604	1.686805	4.748958	11089.710938	99998.000000	1733.215332	1056.165161	302.551788	119.414696	85.564499	372.645172	527.041809	273.308685	2.214485	0.000000	4.216528	3.541572	0.227065	0.676598	4.044920	4.999991	3.238853	3.023732	2.480800	2.077058	1.932294	2.571295	2.721845	2.436653	0.345273	0.000000	45019.000000		1
18695.470703	8362.452148	2.260381	6.654708	19489.892578	99998.000000	3188.351562	1917.077148	418.833405	245.015381	126.131081	562.776184	762.380371	458.795563	3.532330	99998.000000	4.271737	3.922334	0.354182	0.823129	4.289809	4.999991	3.503566	3.282640	2.622041	2.389193	2.100822	2.750336	2.882172	2.661619	0.548061	4.999991	45128.000000		1
12618.440430	3442.519531	2.815454	4.563933	12096.230469	99998.000000	1912.013672	1142.435791	271.529358	120.460083	87.029274	440.912964	560.919739	368.784332	1.997710	99998.000000	4.101006	3.536876	0.449548	0.659339	4.082650	4.999991	3.281491	3.057832	2.433817	2.080843	1.939665	2.644353	2.748901	2.566772	0.300532	4.999991	45185.000000		1
25291.314453	8552.114258	2.907966	7.690845	22871.833984	99998.000000	3609.065918	2268.126953	522.126282	278.887177	151.781616	737.439087	892.171875	508.730560	2.843669	99998.000000	4.402971	3.932074	0.463589	0.885974	4.359301	4.999991	3.557395	3.355667	2.717776	2.445429	2.181219	2.867726	2.950449	2.706488	0.453879	4.999991	45244.000000		1
9172.439453	1842.034302	2.800035	3.194753	5527.028320	78901.828125	749.160400	485.695007	127.990578	67.129906	43.761337	175.723770	273.361115	155.827484	0.428663	99998.000000	3.962485	3.265298	0.447163	0.504437	3.742492	4.897087	2.874575	2.686364	2.107178	1.826916	1.641091	2.244831	2.436737	2.192644	0.000000	4.999991	45268.000000		1
4497.293945	1724.315674	2.408400	2.784616	4159.146484	64781.535156	571.200928	340.691467	81.796173	37.630863	20.895414	116.697922	162.966339	71.080177	1.202338	0.000000	3.652951	3.236617	0.381729	0.444765	3.619004	4.811451	2.756789	2.532361	1.912733	1.575544	1.320051	2.067063	2.212098	1.851748	0.080027	0.000000	45289.000000		1
13793.372070	2756.208740	2.883296	5.322533	9255.789062	99998.000000	1397.063110	866.370239	190.205002	99.617096	67.706566	313.304779	374.933289	303.202454	2.508908	99998.000000	4.139670	3.440312	0.459889	0.726118	3.966413	4.999991	3.145216	2.937704	2.279222	1.998334	1.830631	2.495967	2.573954	2.481733	0.399485	4.999991	45335.000000		1
11821.219727	1435.144287	1.865662	4.829135	6672.714355	90372.171875	1035.059937	606.811951	123.392723	72.054642	46.089558	210.101288	290.685547	196.138123	1.561508	99998.000000	4.072662	3.156896	0.270833	0.683869	3.824302	4.956035	3.014966	2.783054	2.091290	1.857662	1.663603	2.322429	2.463423	2.292562	0.193544	4.999991	45446.000000		1
12477.075195	3370.973633	1.205742	3.521630	7097.341797	99998.000000	1048.366333	643.576294	178.116745	111.918129	32.231239	199.891037	267.347809	133.556732	1.832227	99998.000000	4.096113	3.527755	0.081254	0.546744	3.851096	4.999991	3.020513	2.808600	2.250705	2.048900	1.508277	2.300793	2.427077	2.125666	0.262979	4.999991	45467.000000		1
15542.980469	3733.596680	2.571838	4.437500	11411.233398	99998.000000	1800.280518	1085.130615	255.524765	120.487839	91.531532	404.241150	599.669983	272.115265	3.728923	99998.000000	4.191535	3.572127	0.410244	0.647138	4.057333	4.999991	3.255340	3.035482	2.407433	2.080943	1.961571	2.606641	2.777912	2.434753	0.571583	4.999991	45518.000000		1
4398.447754	1228.333374	2.029100	3.916348	2154.984375	42484.136719	252.191238	143.776230	50.255692	47.582088	9.473246	28.595509	33.433895	27.164654	0.818307	0.000000	3.643299	3.089316	0.307303	0.592881	3.333444	4.628227	2.401730	2.157687	1.701185	1.677444	0.976499	1.456298	1.524187	1.434004	0.000000	0.000000	45631.000000		1
14245.506836	2435.317871	1.791652	4.693450	9991.813477	99998.000000	1517.131592	935.520020	228.048645	78.922127	54.110363	298.431915	412.530243	237.222778	1.925594	0.000000	4.153678	3.386556	0.253254	0.671492	3.999644	4.999991	3.181023	2.971053	2.358027	1.897199	1.733280	2.474845	2.615456	2.375156	0.284565	0.000000	45661.000000		1
11827.038086	2052.308350	2.211041	3.281098	9059.901367	99998.000000	1358.667480	829.581238	188.675476	75.085953	55.069408	261.938934	396.787750	166.833344	3.404706	99998.000000	4.072876	3.312243	0.344597	0.516019	3.957124	4.999991	3.133113	2.918859	2.275715	1.875559	1.740910	2.418200	2.598558	2.222283	0.532080	4.999991	45700.000000		1
13057.625977	1718.339355	2.318972	2.349809	6509.026367	94619.500000	963.026917	590.338623	118.649933	49.780796	45.272369	190.831009	256.308044	165.297653	0.587156	0.000000	4.115864	3.235109	0.365295	0.371033	3.813516	4.975981	2.983639	2.771101	2.074267	1.697062	1.655833	2.280649	2.408762	2.218267	0.000000	0.000000	45785.000000		1
8694.891602	1792.065430	2.611927	4.554682	6847.762695	95234.148438	1009.782593	624.660645	146.989487	101.094208	38.700920	158.013855	211.492050	98.691978	0.826907	0.000000	3.939264	3.253354	0.416961	0.658458	3.835549	4.978793	3.004228	2.795644	2.167286	2.004726	1.587721	2.198695	2.325294	1.994282	0.000000	0.000000	45837.000000		1
6374.393066	488.680084	1.989012	3.669649	3507.777588	54724.464844	459.085449	283.136566	51.683460	28.743528	12.365792	76.704918	115.300995	46.351677	0.105718	99998.000000	3.804439	2.689025	0.298637	0.564625	3.545032	4.738182	2.661894	2.451996	1.713352	1.458540	1.092222	1.884823	2.061833	1.666065	0.000000	4.999991	45931.000000		1
16593.275391	3181.302002	2.204873	4.126042	9713.536133	99998.000000	1451.577515	908.851807	236.094116	128.733765	57.154015	266.200653	345.585358	198.318329	3.514043	99998.000000	4.219932	3.502605	0.343384	0.615534	3.987377	4.999991	3.161840	2.958493	2.373085	2.109693	1.757047	2.425209	2.538555	2.297363	0.545807	4.999991	45987.000000		1
6879.626953	976.872925	3.765245	4.909312	3308.315186	54238.269531	433.348541	264.547791	82.449921	37.035702	21.598507	82.545517	93.915260	44.307159	1.121981	0.000000	3.837565	2.989838	0.575793	0.691021	3.519607	4.734306	2.636837	2.422504	1.916190	1.568621	1.334424	1.916693	1.972736	1.646474	0.049985	0.000000	46047.000000		1
3914.319092	347.938232	1.289003	2.331306	1198.297729	34175.398438	60.126740	43.203178	50.931030	19.174688	10.669736	34.127735	31.972204	22.890593	0.884935	0.000000	3.592656	2.541502	0.110254	0.367599	3.078565	4.533714	1.779068	1.635516	1.706982	1.282728	1.028154	1.533108	1.504773	1.359657	0.000000	0.000000	46084.000000		1
9379.801758	1953.937012	3.055985	4.622524	7796.869629	99998.000000	1141.927002	714.974060	177.512344	79.696144	61.505169	238.955826	319.034363	190.417786	1.784417	99998.000000	3.972194	3.290910	0.485151	0.664879	3.891920	4.999991	3.057638	2.854290	2.249228	1.901437	1.788912	2.378318	2.503837	2.279707	0.251496	4.999991	46120.000000		1
17175.392578	1785.577271	2.889463	2.581089	7958.105957	99998.000000	1207.240601	725.764099	209.916260	113.953400	39.404015	233.633301	292.754730	168.165527	0.654386	0.000000	4.234907	3.251779	0.460817	0.411803	3.900810	4.999991	3.081794	2.860795	2.322046	2.056727	1.595541	2.368535	2.466504	2.225737	0.000000	0.000000	46138.000000		1
5834.615723	1328.505493	1.612795	2.451572	2974.549805	54462.476562	363.930511	218.082001	68.687195	50.431465	6.232236	40.174950	47.258297	65.347511	1.275088	99998.000000	3.766012	3.123363	0.207579	0.389445	3.473421	4.736097	2.561018	2.338620	1.836876	1.702702	0.794644	1.603955	1.674478	1.815229	0.105540	4.999991	46166.000000		1
12456.914062	3074.123535	2.118529	4.144545	8885.166992	99998.000000	1367.496338	836.624512	204.451874	111.711517	69.097336	317.945801	416.844391	217.323410	2.875034	99998.000000	4.095410	3.487721	0.326034	0.617477	3.948666	4.999991	3.135926	2.922531	2.310591	2.048098	1.839461	2.502353	2.619974	2.337106	0.458643	4.999991	46223.000000		1
16128.666016	6217.659180	2.204873	8.390853	19117.958984	99998.000000	3103.348145	1876.849731	496.642303	218.522980	204.439545	828.828796	1085.772095	516.880859	2.763677	0.000000	4.207599	3.793627	0.343384	0.923806	4.281442	4.999991	3.491831	3.273429	2.696044	2.339497	2.310565	2.918465	3.035739	2.713390	0.441487	0.000000	46272.000000		1
4327.737305	1477.428467	2.874044	1.301338	4362.768555	80486.343750	588.105957	357.340576	141.426422	71.095596	30.103458	184.037521	279.673523	204.029404	0.491376	0.000000	3.636261	3.169507	0.458493	0.114390	3.639762	4.905722	2.769456	2.553082	2.150531	1.851843	1.478616	2.264906	2.446651	2.309693	0.000000	0.000000	46297.000000		1
3927.317139	581.957031	0.468728	3.805334	2797.173096	48073.617188	349.887177	212.827316	55.593643	27.479197	20.216991	71.299126	81.669739	99.647934	1.379550	99998.000000	3.594096	2.764891	0.000000	0.580393	3.446719	4.681907	2.543928	2.328027	1.745025	1.439004	1.305717	1.853084	1.912061	1.998468	0.139738	4.999991	46342.000000		1
8299.256836	1837.014038	1.532618	3.540132	5231.066406	76175.726562	761.748230	456.451935	111.495659	51.991837	30.251476	125.563675	186.843735	99.604759	1.383082	99998.000000	3.919039	3.264112	0.185434	0.549019	3.718590	4.881816	2.881811	2.659395	2.047258	1.715935	1.480747	2.098864	2.271479	1.998280	0.140848	4.999991	46363.000000		1
10291.235352	2147.512695	2.870961	2.997394	5093.272461	77478.187500	714.903137	436.327454	124.472031	79.890419	26.631168	112.658226	156.838959	95.127174	0.626523	0.000000	4.012467	3.331936	0.458027	0.476744	3.706997	4.889179	2.854247	2.639812	2.095072	1.902495	1.425390	2.051763	2.195454	1.978305	0.000000	0.000000	46390.000000		1
23243.625000	4571.975586	2.883296	6.441930	12953.688477	99998.000000	1977.555420	1245.053345	277.826355	121.918694	73.383728	372.333710	498.174896	264.634125	1.464235	99998.000000	4.366304	3.660104	0.459889	0.809016	4.112393	4.999991	3.296129	3.095188	2.443774	2.086070	1.865600	2.570932	2.697382	2.422646	0.165611	4.999991	46629.000000		1
4747.711914	1641.165771	2.547168	6.111970	5776.798828	84720.476562	783.035278	506.377655	105.861664	91.593208	52.460564	205.321487	263.295776	144.164780	0.756962	0.000000	3.676484	3.215153	0.406058	0.786181	3.761687	4.927989	2.893781	2.704474	2.024739	1.961863	1.719833	2.312434	2.420444	2.158859	0.000000	0.000000	46698.000000		1
11016.298828	2154.444824	1.927337	4.280230	9081.271484	99998.000000	1476.031494	882.448853	266.783478	116.812027	78.117271	335.615631	474.519562	312.549255	2.081708	0.000000	4.042036	3.333335	0.284958	0.631467	3.958147	4.999991	3.169096	2.945689	2.426159	2.067487	1.892747	2.525842	2.676254	2.494919	0.318420	0.000000	46775.000000		1
7175.727539	1645.116089	3.274930	2.981975	4139.752930	63530.050781	580.387390	366.397491	84.445099	37.643200	19.436806	76.960869	112.282013	82.135384	2.162698	99998.000000	3.855866	3.216197	0.515202	0.474504	3.616974	4.802979	2.763718	2.563952	1.926574	1.575687	1.288625	1.886270	2.050310	1.914530	0.334996	4.999991	46820.000000		1
19056.490234	5165.352051	1.819406	6.589950	14301.532227	99998.000000	2284.051270	1413.160278	335.646454	144.997391	120.339821	515.514771	766.241211	442.094025	2.690011	0.000000	4.280043	3.713100	0.259930	0.818882	4.155383	4.999991	3.358706	3.150191	2.525882	2.161360	2.080409	2.712241	2.884366	2.645515	0.429754	0.000000	46897.000000		1
16339.133789	8408.285156	3.025148	4.249392	12106.286133	99998.000000	1906.712646	1170.285034	504.801880	213.391632	188.203659	944.240784	1241.870972	782.964355	5.048098	99998.000000	4.213229	3.924707	0.480747	0.628327	4.083011	4.999991	3.280285	3.068292	2.703121	2.329177	2.274628	2.975083	3.094076	2.893742	0.703128	4.999991	46953.000000		1
21898.013672	5859.304199	1.150235	6.864402	20478.671875	99998.000000	3328.365479	2018.939209	476.073761	183.433121	133.621490	619.791382	824.406738	512.400208	3.268458	0.000000	4.340405	3.767846	0.060786	0.836603	4.311302	4.999991	3.522231	3.305123	2.677674	2.263478	2.125876	2.792246	2.916142	2.709609	0.514343	0.000000	46977.000000		1
14843.714844	7196.206543	1.964342	8.171907	17612.310547	99998.000000	2863.788086	1763.386719	439.546875	228.665390	128.086166	581.747314	808.716675	442.686127	2.265196	0.000000	4.171543	3.857104	0.293217	0.912323	4.245816	4.999991	3.456941	3.246348	2.643005	2.359200	2.107502	2.764734	2.907796	2.646096	0.355106	0.000000	47034.000000		1
18328.074219	9972.500000	1.554204	15.357019	35645.609375	99998.000000	5892.374023	3597.458740	862.302795	328.868408	277.166443	1076.073730	1475.760132	727.420044	3.008653	99998.000000	4.263117	3.998804	0.191508	1.186307	4.552006	4.999991	3.770290	3.555996	2.935660	2.517022	2.442741	3.031842	3.169016	2.861785	0.478372	4.999991	47088.000000		1
7267.993164	2108.339844	2.294302	1.825573	4394.349121	65175.667969	628.342590	390.151550	107.866096	27.143068	14.832784	66.041351	103.027710	70.198227	1.383803	99998.000000	3.861414	3.323941	0.360651	0.261399	3.642895	4.814085	2.798197	2.591233	2.032885	1.433659	1.171223	1.819816	2.012954	1.846326	0.141074	4.999991	47116.000000		1
15556.481445	3927.631592	4.582436	5.902276	10106.796875	99998.000000	1602.082397	974.140747	242.579224	111.507996	79.535789	378.072540	486.543060	307.343903	2.654029	99998.000000	4.191911	3.594131	0.661096	0.771020	4.004613	4.999991	3.204685	2.988622	2.384854	2.047306	1.900563	2.577575	2.687121	2.487625	0.423906	4.999991	47164.000000		1
15292.210938	7703.907227	1.785485	8.356932	20675.669922	99998.000000	3333.641846	2067.868896	509.960968	230.154846	151.707611	707.514526	934.881653	560.386230	1.748530	0.000000	4.184470	3.886711	0.251756	0.922047	4.315460	4.999991	3.522919	3.315523	2.707537	2.362020	2.181007	2.849735	2.970757	2.748487	0.242673	0.000000	47209.000000		1
7045.343750	1537.234497	2.093859	2.115445	3885.665039	60124.906250	523.779175	335.600189	62.750999	39.548950	17.972029	72.144066	114.998787	73.149368	2.082562	0.000000	3.847902	3.186740	0.320947	0.325402	3.589465	4.779055	2.719148	2.525822	1.797621	1.597135	1.254597	1.858201	2.060693	1.864211	0.318598	0.000000	47254.000000		1
2964.595459	663.003845	2.463907	1.819406	1350.871826	28365.054688	135.860275	73.812370	7.524323	21.203787	0.000000	8.418607	3.549383	25.860233	0.336219	0.000000	3.471966	2.821516	0.391624	0.259930	3.130614	4.452784	2.133092	1.868129	0.876467	1.326413	0.000000	0.925240	0.550153	1.412632	0.000000	0.000000	47272.000000		1
9116.685547	3971.957275	1.403101	5.199183	11814.071289	99998.000000	1888.571045	1163.923218	294.675903	108.849808	82.169304	383.321075	481.584412	192.671997	2.632554	99998.000000	3.959837	3.599005	0.147089	0.715935	4.072400	4.999991	3.276133	3.065924	2.469345	2.036828	1.914710	2.583563	2.682673	2.284819	0.420377	4.999991	47313.000000		1
7863.490723	355.037018	1.659051	2.328223	2875.302734	49329.492188	387.382355	244.728592	76.569237	62.960693	19.307289	54.375565	123.223114	61.431160	1.641653	99998.000000	3.895615	2.550274	0.219860	0.367025	3.458683	4.693107	2.588140	2.388685	1.884054	1.799070	1.285721	1.735404	2.090692	1.788389	0.215281	4.999991	47336.000000		1
4641.569336	2299.519287	2.053770	4.591687	4686.940430	65295.699219	710.296021	431.769684	107.921608	45.509815	34.380604	115.769722	133.963776	134.003860	0.827800	16448.914062	3.666665	3.361637	0.312552	0.661972	3.670889	4.814885	2.851439	2.635252	2.033108	1.658105	1.536314	2.063595	2.126987	2.127117	0.000000	4.216137	47386.000000		1
4381.743164	662.680054	3.179335	3.839255	2817.516602	47484.511719	377.943024	234.542999	63.238232	42.937977	16.874218	74.416786	120.049950	97.406059	0.734227	99998.000000	3.641647	2.821304	0.502336	0.584247	3.449867	4.676552	2.577426	2.370223	1.800980	1.632842	1.227224	1.871671	2.079362	1.988586	0.000000	4.999991	47404.000000		1
15560.261719	2113.508301	1.763899	5.828266	7838.102051	99998.000000	1279.319824	749.191223	171.613144	70.488098	74.200920	326.315063	429.265686	270.493225	2.377690	99998.000000	4.192017	3.325004	0.246474	0.765539	3.894211	4.999991	3.106979	2.874593	2.234550	1.848116	1.870409	2.513637	2.632726	2.432156	0.376155	4.999991	47447.000000		1
11628.377930	4203.931641	2.685936	2.960389	13300.399414	99998.000000	2138.400146	1300.801147	302.332825	147.889938	92.555336	491.893341	679.002258	316.305237	3.647372	0.000000	4.065519	3.623656	0.429096	0.471349	4.123865	4.999991	3.330089	3.114211	2.480485	2.169939	1.966401	2.691871	2.831871	2.500106	0.561980	0.000000	47468.000000		1
14277.765625	2476.109619	2.130863	4.292564	7783.273438	99998.000000	1216.251221	747.381104	166.330704	102.787178	63.710041	248.092957	338.119629	176.852417	0.335788	99998.000000	4.154660	3.393770	0.328556	0.632717	3.891162	4.999991	3.085023	2.873542	2.220973	2.011939	1.804208	2.394614	2.529070	2.247611	0.000000	4.999991	47507.000000		1
29978.587891	8528.011719	3.225591	6.423428	16513.716797	99998.000000	2701.373535	1635.491699	422.419800	172.886734	121.795349	498.841003	653.105042	468.253387	3.137383	0.000000	4.476811	3.930848	0.508609	0.807767	4.217845	4.999991	3.431585	3.213648	2.625744	2.237762	2.085631	2.697962	2.814983	2.670481	0.496568	0.000000	47638.000000		1
3050.024170	210.782791	2.584173	4.224722	1621.664185	36059.121094	173.916702	111.233543	39.083305	24.392374	16.380819	38.296951	44.988667	47.023933	1.277453	99998.000000	3.484303	2.323835	0.412322	0.625798	3.209961	4.557015	2.240341	2.046236	1.591991	1.387254	1.214336	1.583164	1.653103	1.672319	0.106345	4.999991	47711.000000		1
6973.982910	2921.737549	3.028231	4.514594	7771.175781	99998.000000	1215.128784	742.474854	187.210693	106.049774	45.651669	193.162308	292.406281	199.175598	0.024286	99998.000000	3.843481	3.465641	0.481189	0.654619	3.890487	4.999991	3.084622	2.870682	2.272331	2.025510	1.659457	2.285922	2.465987	2.299236	0.000000	4.999991	47759.000000		1
7631.747559	1279.353760	2.608843	4.030447	2999.244385	49772.492188	412.363708	252.996094	38.651581	19.384382	14.629256	42.978065	64.234276	69.738754	0.772399	99998.000000	3.882624	3.106991	0.416448	0.605353	3.477012	4.696990	2.615280	2.403114	1.587167	1.287452	1.165222	1.633247	1.807767	1.843474	0.000000	4.999991	47784.000000		1
9411.990234	1688.840332	2.423819	4.656446	6896.917480	99628.015625	1044.511597	648.016846	180.266113	91.513031	51.751305	236.547440	332.081665	175.110107	0.785065	0.000000	3.973681	3.227589	0.384500	0.668055	3.838655	4.998382	3.018913	2.811586	2.255914	1.961483	1.713921	2.373918	2.521245	2.243311	0.000000	0.000000	47806.000000		1
9344.240234	1851.273193	3.296517	6.454265	7929.843262	99998.000000	1184.809448	750.625183	177.028183	81.114662	52.509903	259.431854	356.881073	205.599030	3.216033	99998.000000	3.970544	3.267471	0.518055	0.809847	3.899265	4.999991	3.073648	2.875423	2.248042	1.909099	1.720241	2.414023	2.552524	2.313021	0.507321	4.999991	47868.000000		1
11716.569336	3729.427490	2.204873	5.180681	8669.068359	99998.000000	1383.947998	830.361389	211.704834	109.654663	64.215775	301.423126	412.554901	216.555557	1.205304	0.000000	4.068800	3.571642	0.343384	0.714387	3.937973	4.999991	3.141120	2.919267	2.325731	2.040027	1.807642	2.479177	2.615482	2.335569	0.081097	0.000000	47908.000000		1
11182.333984	7174.028320	1.338343	7.727849	20622.597656	99998.000000	3376.931396	2060.702148	529.348450	193.973328	130.044342	593.246582	805.373901	499.522491	3.119733	99998.000000	4.048532	3.855763	0.126567	0.888059	4.314343	4.999991	3.528522	3.314015	2.723742	2.287742	2.114091	2.773235	2.905998	2.698555	0.494117	4.999991	48014.000000		1
13725.761719	2527.339844	1.896499	3.768329	8674.116211	99998.000000	1383.099976	834.672485	203.384903	109.950706	56.324490	264.779053	352.742706	245.366928	1.540446	0.000000	4.137537	3.402664	0.277953	0.576149	3.938225	4.999991	3.140854	2.921516	2.308319	2.041198	1.750697	2.422884	2.547458	2.389816	0.187646	0.000000	48064.000000		1
16078.663086	3646.508789	1.933504	6.768806	14545.298828	99998.000000	2339.583252	1437.765381	354.352417	127.028450	102.299950	432.586884	555.871643	377.227600	2.245710	0.000000	4.206250	3.561877	0.286345	0.830512	4.162723	4.999991	3.369138	3.157688	2.549435	2.103901	2.009876	2.636073	2.744975	2.576603	0.351354	0.000000	48115.000000		1
7592.106445	731.012634	1.600460	2.158617	3586.906250	56156.589844	523.544800	315.901276	60.182247	48.559635	17.783922	94.525841	105.827744	52.315628	0.853754	99998.000000	3.880362	2.863925	0.204245	0.334176	3.554720	4.749401	2.718954	2.499551	1.779468	1.686275	1.250028	1.975551	2.024600	1.718631	0.000000	4.999991	48156.000000		1
8811.928711	2136.253906	2.155533	2.439237	6039.178711	86805.585938	927.752075	562.063782	139.326401	68.249306	19.868528	129.612625	187.019501	146.385086	0.370755	99998.000000	3.945071	3.329653	0.333555	0.387254	3.780978	4.938548	2.967432	2.749786	2.144033	1.834098	1.298166	2.112647	2.271887	2.165497	0.000000	4.999991	48177.000000		1
8287.417969	614.499695	2.063021	2.429986	3138.132812	51977.402344	443.198029	274.508270	78.240616	59.349636	28.105194	90.988792	169.975677	82.853889	0.127225	0.000000	3.918419	2.788522	0.314504	0.385604	3.496671	4.715815	2.646598	2.438555	1.893432	1.773418	1.448787	1.958988	2.230387	1.918313	0.000000	0.000000	48246.000000		1
6128.409668	548.646484	2.087691	4.520761	3620.685547	54164.210938	480.884399	320.289429	72.936592	40.656013	28.786701	76.988625	128.564148	74.524712	0.825676	0.000000	3.787348	2.739293	0.319666	0.655212	3.558791	4.733712	2.682041	2.505543	1.862945	1.609125	1.459192	1.886427	2.109120	1.872300	0.000000	0.000000	48335.000000		1
10862.833984	5598.012695	1.763899	10.006732	16265.380859	99998.000000	2609.225342	1608.169800	499.824707	183.608887	152.099243	712.645874	904.821350	551.785706	1.867895	0.000000	4.035943	3.748034	0.246474	1.000292	4.211264	4.999991	3.416512	3.206332	2.698818	2.263894	2.182127	2.852874	2.956563	2.741771	0.271353	0.000000	48353.000000		1
7587.934082	1807.952881	1.921169	2.392981	3843.565918	58377.117188	558.687134	342.911743	77.062630	89.958824	31.235189	103.024628	143.819412	74.459953	1.050699	99998.000000	3.880124	3.257187	0.283566	0.378939	3.584734	4.766243	2.747169	2.535182	1.886844	1.954044	1.494644	2.012941	2.157818	1.871923	0.021478	4.999991	48423.000000		1
15706.967773	1285.370117	1.322924	4.459086	8433.828125	99998.000000	1335.468628	806.400757	207.350601	133.501221	47.634514	218.334869	297.719543	228.680817	2.237030	99998.000000	4.196092	3.109028	0.121535	0.649246	3.926025	4.999991	3.125634	2.906551	2.316705	2.125485	1.677922	2.339123	2.473807	2.359230	0.349672	4.999991	48449.000000		1
6639.206055	1797.745728	2.796951	3.644979	7257.634766	96739.335938	1091.834717	680.349854	150.039307	68.733452	36.045822	205.506516	265.688751	130.756683	0.960973	99998.000000	3.822116	3.254728	0.446685	0.561695	3.860795	4.985603	3.038157	2.832732	2.176205	1.837168	1.556855	2.312826	2.424373	2.116464	0.000000	4.999991	48471.000000		1
7632.197754	1440.087524	2.605759	4.841470	6232.735352	95089.812500	1003.300598	592.195007	169.241745	87.269806	64.789352	260.088684	335.970245	243.584518	1.391158	99998.000000	3.882650	3.158389	0.415934	0.684977	3.794679	4.978134	3.001431	2.772465	2.228508	1.940864	1.811504	2.415122	2.526301	2.386650	0.143376	4.999991	48536.000000		1
19012.248047	3298.166504	2.133947	5.464385	10619.924805	99998.000000	1687.452637	1026.317627	284.965210	166.364624	98.500786	425.318512	585.898010	337.940765	4.474830	99998.000000	4.279034	3.518273	0.329184	0.737541	4.026122	4.999991	3.227232	3.011282	2.454792	2.221061	1.993440	2.628714	2.767822	2.528841	0.650777	4.999991	48578.000000		1
9103.218750	2532.039307	1.455525	5.094337	6137.161133	85088.132812	886.796936	578.308960	170.237793	46.345509	48.235840	187.805862	302.446930	155.278580	0.613151	0.000000	3.959195	3.403471	0.163020	0.707088	3.787967	4.929869	2.947824	2.762160	2.231056	1.666008	1.683370	2.273709	2.480649	2.191112	0.000000	0.000000	48621.000000		1
9728.563477	763.098877	3.968772	2.849375	5033.102539	73376.210938	762.346497	465.626038	118.088692	33.436977	41.507122	156.385651	199.468552	146.884644	2.080244	99998.000000	3.988049	2.882581	0.598656	0.454750	3.701836	4.865555	2.882152	2.668037	2.072208	1.524227	1.618123	2.194197	2.299875	2.166976	0.318114	4.999991	48681.000000		1
4659.430664	570.001343	2.698272	3.552467	2304.619873	42404.183594	290.747223	183.445450	58.042130	30.929899	21.407314	73.149368	113.148544	124.339432	0.087404	99998.000000	3.668333	2.755876	0.431086	0.550530	3.362599	4.627409	2.463516	2.263507	1.763743	1.490378	1.330562	1.864211	2.053649	2.094609	0.000000	4.999991	48731.000000		1
9390.875977	12366.073242	1.261249	7.206697	24371.300781	99998.000000	3961.346191	2435.108154	601.023743	239.205612	144.343643	668.486694	835.875122	560.117981	2.513074	99998.000000	3.972706	4.092232	0.100801	0.857736	4.386878	4.999991	3.597843	3.386518	2.778892	2.378771	2.159398	2.825093	2.922141	2.748280	0.400205	4.999991	48754.000000		1
11114.571289	4097.610352	0.897368	4.545431	8956.830078	99998.000000	1335.610474	856.909302	188.120392	107.764336	65.868660	260.850372	343.398987	230.083908	0.794555	0.000000	4.045893	3.612531	0.000000	0.657575	3.952154	4.999991	3.125680	2.932935	2.274436	2.032475	1.818679	2.416391	2.535799	2.361886	0.000000	0.000000	48786.000000		1
4816.664062	979.768555	2.559503	2.738360	2213.905518	38220.621094	264.627960	180.549820	48.248177	35.191628	24.716166	56.565022	64.295952	47.097942	1.622452	99998.000000	3.682746	2.991123	0.408156	0.437491	3.345159	4.582298	2.422636	2.256597	1.683481	1.546439	1.392981	1.752548	1.808184	1.673002	0.210172	4.999991	48840.000000		1
8027.934082	2427.667236	3.129995	3.472290	5962.800293	85702.179688	909.995911	558.711792	148.284668	66.645760	37.683289	141.204391	214.011475	100.425034	0.696758	0.000000	3.904604	3.385189	0.495544	0.540616	3.775450	4.932992	2.959039	2.747188	2.171096	1.823773	1.576149	2.149848	2.330437	2.001842	0.000000	0.000000	48894.000000		1
7693.283691	2251.696777	2.056854	3.336605	4906.283691	71089.156250	726.494934	451.280487	104.122437	29.659399	33.008339	131.700317	171.076569	150.230499	0.362314	99998.000000	3.886112	3.352510	0.313203	0.523305	3.690753	4.851803	2.861233	2.654447	2.017544	1.472162	1.518624	2.119587	2.233191	2.176758	0.000000	4.999991	48932.000000		1
11594.049805	1218.459229	2.510163	3.817669	6479.154297	93895.359375	1025.287598	612.445923	150.804077	53.015636	37.245396	143.797821	200.526276	107.594727	0.526869	0.000000	4.064235	3.085811	0.399702	0.581798	3.811518	4.972644	3.010846	2.787068	2.178413	1.724404	1.571073	2.157752	2.302171	2.031791	0.000000	0.000000	49009.000000		1
12466.618164	4330.885742	3.419866	4.576268	9995.575195	99998.000000	1594.755493	963.927368	233.210831	87.417824	55.710823	299.575958	416.976990	213.101761	1.210545	0.000000	4.095748	3.636577	0.534009	0.660511	3.999808	4.999991	3.202694	2.984044	2.367749	1.941600	1.745940	2.476507	2.620112	2.328587	0.082981	0.000000	49050.000000		1
6847.355469	1792.343018	3.327354	4.280230	6230.500000	99998.000000	961.848938	589.620117	204.291519	106.987228	53.404186	233.519196	319.182373	203.264633	0.089507	99998.000000	3.835523	3.253421	0.522099	0.631467	3.794523	4.999991	2.983107	2.770572	2.310250	2.029332	1.727575	2.368323	2.504039	2.308062	0.000000	4.999991	49106.000000		1
9786.954102	1423.478516	1.242747	4.311067	4188.111816	63869.195312	630.926758	375.809082	89.221817	39.977589	24.176512	87.775543	133.735580	126.642982	2.093903	0.000000	3.990648	3.153351	0.094383	0.634585	3.622018	4.805292	2.799979	2.574967	1.950471	1.601817	1.383394	1.943374	2.126247	2.102581	0.320956	0.000000	49146.000000		1
9629.541992	3681.749756	1.791652	3.725156	6846.667969	89250.828125	1056.929810	643.267883	156.043350	36.863014	23.118790	134.944412	192.915619	100.896851	0.291943	99998.000000	3.983606	3.566054	0.253254	0.571145	3.835479	4.950612	3.024046	2.808392	2.193245	1.566591	1.363965	2.130155	2.285367	2.003878	0.000000	4.999991	49186.000000		1
22085.324219	11871.388672	1.276668	8.794823	24704.482422	99998.000000	4015.447266	2467.774170	610.398315	212.700882	184.592606	834.422729	1069.203125	550.391846	2.729185	99998.000000	4.344104	4.074502	0.106078	0.944227	4.392776	4.999991	3.603734	3.392305	2.785613	2.327769	2.266214	2.921386	3.029060	2.740672	0.436033	4.999991	49214.000000		1
11215.832031	1855.396118	1.924253	2.923384	10064.764648	99998.000000	1571.174194	970.116455	249.597809	141.093384	76.390373	364.072357	474.316010	343.312622	2.016191	99998.000000	4.049831	3.268437	0.284262	0.465886	4.002804	4.999991	3.196224	2.986824	2.397241	2.149507	1.883039	2.561188	2.676068	2.535690	0.304532	4.999991	49251.000000		1
19504.003906	6623.361816	2.519415	6.858235	22394.611328	99998.000000	3705.352539	2244.382080	516.467651	243.044876	172.229889	715.125183	966.745911	593.770813	3.088365	99998.000000	4.290124	3.821079	0.401300	0.836212	4.350143	4.999991	3.568830	3.351097	2.713043	2.385686	2.236109	2.854382	2.985312	2.773619	0.489729	4.999991	49326.000000		1
9472.687500	3250.340820	2.562587	3.830003	7921.612793	99998.000000	1218.656494	751.463989	181.333084	101.020195	44.967079	231.474686	272.571655	184.395248	3.079709	0.000000	3.976473	3.511929	0.408679	0.583199	3.898814	4.999991	3.085881	2.875908	2.258477	2.004408	1.652895	2.364504	2.435481	2.265750	0.488510	0.000000	49358.000000		1
9271.750977	2618.633789	2.722941	2.392981	5254.555176	78826.750000	786.865295	478.639435	116.013336	79.868835	23.818798	115.408920	176.254166	95.046997	1.120909	99998.000000	3.967162	3.418075	0.435038	0.378939	3.720536	4.896674	2.895900	2.680008	2.064508	1.902377	1.376920	2.062239	2.246139	1.977938	0.049570	4.999991	49399.000000		1
6045.376953	874.132019	1.421604	1.646716	3156.360840	48343.335938	431.519897	257.865326	57.493225	23.815714	6.293911	48.840256	66.506996	64.847939	0.467979	99998.000000	3.781423	2.941577	0.152779	0.216619	3.499187	4.684337	2.635001	2.411393	1.759617	1.376864	0.798921	1.688778	1.822867	1.811896	0.000000	4.999991	49416.000000		1
6939.019531	1763.250977	1.088560	2.414567	3194.876709	53937.429688	454.169952	279.244873	81.601898	40.020763	16.831045	67.974854	120.629692	71.980629	1.314720	99998.000000	3.841298	3.246314	0.036852	0.382839	3.504454	4.731890	2.657218	2.445985	1.911700	1.602285	1.226111	1.832348	2.081454	1.857216	0.118833	4.999991	49448.000000		1
18505.957031	4059.094482	2.895631	3.200921	10008.834961	99998.000000	1550.719727	971.106323	220.764862	83.840691	74.672737	269.342987	349.871735	206.329880	0.966411	99998.000000	4.267312	3.608429	0.461743	0.505275	4.000383	4.999991	3.190533	2.987267	2.343930	1.923455	1.873162	2.430306	2.543909	2.314562	0.000000	4.999991	49467.000000		1
26419.335938	9491.920898	2.001346	9.368399	24323.673828	99998.000000	3970.760742	2434.127686	558.807373	282.599976	183.837082	929.044128	1306.441284	799.002869	4.223135	99998.000000	4.421922	3.977354	0.301322	0.971665	4.386029	4.999991	3.598874	3.386343	2.747262	2.451172	2.264433	2.968036	3.116090	2.902548	0.625635	4.999991	49501.000000		1
20956.824219	5220.735840	1.853327	9.060024	20337.925781	99998.000000	3374.936279	2024.557739	488.794189	213.175781	168.695923	761.621826	957.661255	612.831421	2.464511	99998.000000	4.321325	3.717732	0.267952	0.957129	4.308307	4.999991	3.528265	3.306330	2.689126	2.328738	2.227105	2.881739	2.981212	2.787341	0.391731	4.999991	49548.000000		1
12866.347656	2592.573242	2.729109	3.817669	11184.998047	99998.000000	1815.440186	1081.195801	243.874390	108.001785	58.418346	333.968903	437.468445	217.813721	1.440752	0.000000	4.109455	3.413731	0.436021	0.581798	4.048636	4.999991	3.258982	3.033904	2.387166	2.033431	1.766549	2.523706	2.640947	2.338085	0.158589	0.000000	49583.000000		1
23625.326172	6052.256836	2.648932	5.248523	14920.169922	99998.000000	2406.808838	1476.022339	394.478027	188.848160	131.435120	590.727173	736.572571	354.266083	3.553503	0.000000	4.373378	3.781917	0.423071	0.720037	4.173774	4.999991	3.381442	3.169093	2.596023	2.276113	2.118711	2.771387	2.867216	2.549330	0.550657	0.000000	49652.000000		1
6412.471191	614.524353	1.662135	2.306637	3163.379395	50768.539062	430.613281	269.438599	55.920517	46.894417	12.405881	41.510208	67.089821	28.697273	0.376747	99998.000000	3.807025	2.788539	0.220666	0.362979	3.500151	4.705595	2.634087	2.430460	1.747571	1.671121	1.093628	1.618155	1.826657	1.457841	0.000000	4.999991	49689.000000		1
7007.876465	3275.938965	1.674470	2.948054	5813.347168	81577.007812	866.675537	534.976257	126.679985	40.002258	31.941366	143.060806	216.136169	130.920135	2.323057	0.000000	3.845587	3.515336	0.223877	0.469535	3.764426	4.911568	2.937856	2.728334	2.102708	1.602085	1.504354	2.155521	2.334728	2.117007	0.366060	0.000000	49707.000000		1
13913.749023	4279.424316	3.222507	4.369658	7420.813965	99998.000000	1147.206299	707.653259	166.392380	73.920303	60.336433	207.196411	291.832703	212.941406	1.856127	99998.000000	4.143444	3.631385	0.508194	0.640447	3.870451	4.999991	3.059642	2.849821	2.221133	1.868764	1.780580	2.316382	2.465134	2.328260	0.268608	4.999991	49860.000000		1
6275.861816	1050.296753	1.939672	2.652015	2598.271973	42058.300781	347.417084	208.349731	34.405273	20.488359	21.283964	38.771847	62.347031	90.156189	0.055426	99998.000000	3.797673	3.021312	0.287728	0.423576	3.414685	4.623852	2.540851	2.318793	1.536625	1.311507	1.328053	1.588516	1.794816	1.954996	0.000000	4.999991	49883.000000		1
7121.561523	2603.483398	2.069189	5.939281	5322.576172	76165.593750	786.297852	494.082794	106.179291	74.407532	56.913483	216.472290	261.501038	168.976547	1.381690	0.000000	3.852575	3.415555	0.315800	0.773734	3.726122	4.881759	2.895587	2.693800	2.026040	1.871617	1.755215	2.335402	2.417473	2.227826	0.140411	0.000000	49924.000000		1
5662.108398	1287.427002	2.673601	3.071404	5554.430176	83178.953125	856.378906	512.532776	113.567932	49.253475	37.914566	151.352982	217.462173	116.256950	1.603466	99998.000000	3.752978	3.109723	0.427097	0.487337	3.744639	4.920013	2.932666	2.709722	2.055256	1.692437	1.578806	2.179991	2.337384	2.065419	0.205060	4.999991	49951.000000		1
20925.623047	4727.448730	4.258643	7.037092	12482.623047	99998.000000	2055.768311	1221.626221	266.095825	145.438370	83.516899	365.074585	550.068054	274.804291	2.666630	0.000000	4.320678	3.674627	0.629271	0.847393	4.096306	4.999991	3.312974	3.086938	2.425038	2.162679	1.921774	2.562382	2.740417	2.439023	0.425963	0.000000	50040.000000		1
18114.226562	3491.341064	1.915002	3.330438	9627.398438	99998.000000	1541.826172	927.415955	229.679947	96.909576	63.716209	292.233582	389.636566	278.871735	2.388802	99998.000000	4.258020	3.542992	0.282169	0.522501	3.983509	4.999991	3.188035	2.967275	2.361123	1.986367	1.804250	2.465730	2.590660	2.445405	0.378180	4.999991	50073.000000		1
13939.575195	4020.304199	2.611927	7.404057	15924.488281	99998.000000	2666.286865	1572.395264	409.061035	174.302170	142.999130	600.280579	763.940796	354.013214	2.705770	99998.000000	4.144249	3.604259	0.416961	0.869470	4.202065	4.999991	3.425907	3.196562	2.611788	2.241303	2.155333	2.778354	2.883060	2.549020	0.432291	4.999991	50115.000000		1
11631.310547	3133.649170	2.093859	2.445405	7547.086914	99998.000000	1194.458496	726.001526	180.614578	81.324356	55.753998	207.359848	254.013733	132.033356	1.722597	0.000000	4.065629	3.496050	0.320947	0.388351	3.877779	4.999991	3.077171	2.860938	2.256753	1.910221	1.746276	2.316725	2.404857	2.120684	0.236184	0.000000	50160.000000		1
6757.347168	1520.388062	1.156402	2.935719	5270.966797	79235.828125	799.903320	481.550476	128.073837	33.174862	37.242313	170.447495	232.214783	165.686203	1.179199	0.000000	3.829776	3.181954	0.063109	0.467715	3.721890	4.898921	2.903038	2.682642	2.107460	1.520809	1.571037	2.231591	2.365890	2.219286	0.071587	0.000000	50200.000000		1
13332.325195	3419.613525	4.166131	4.693450	9501.708008	99998.000000	1468.772461	921.581482	229.251312	84.790482	77.346336	343.235535	508.169312	335.298004	1.576028	99998.000000	4.124906	3.533977	0.619733	0.671492	3.977802	4.999991	3.166955	2.964534	2.360312	1.928347	1.888440	2.535592	2.706008	2.525431	0.197564	4.999991	50242.000000		1
17219.001953	4530.835449	2.673601	5.208435	9918.669922	99998.000000	1567.575439	955.514954	246.797775	91.213905	45.232281	271.344330	395.545013	230.552643	3.636838	99998.000000	4.236008	3.656178	0.427097	0.716707	3.996454	4.999991	3.195228	2.980237	2.392341	1.960061	1.655448	2.433521	2.597196	2.362770	0.560724	4.999991	50263.000000		1
6754.223633	1696.694702	1.501781	3.133079	3258.987549	55493.710938	461.638763	275.319275	67.777496	24.077831	21.687935	103.986755	146.896973	114.141502	0.490831	0.000000	3.829576	3.229604	0.176607	0.495971	3.513083	4.744244	2.664302	2.439837	1.831086	1.381617	1.336218	2.016978	2.167013	2.057444	0.000000	0.000000	50290.000000		1
5678.082031	1980.494263	1.612795	2.322055	3331.424561	52503.753906	476.449982	292.110229	86.705482	52.519154	22.603806	84.179901	110.363930	101.905228	1.302521	99998.000000	3.754202	3.296774	0.207579	0.365873	3.522630	4.720191	2.678017	2.465547	1.938047	1.720318	1.354182	1.925208	2.042827	2.008196	0.114785	4.999991	50359.000000		1
21412.263672	4368.254883	2.593424	4.903145	12531.364258	99998.000000	2005.854858	1226.415283	273.419708	145.604889	76.655579	311.078308	420.504791	242.409622	4.076548	99998.000000	4.330663	3.640308	0.413874	0.690475	4.097998	4.999991	3.302299	3.088638	2.436830	2.163176	1.884544	2.492870	2.623771	2.384550	0.610293	4.999991	50392.000000		1
14676.767578	6891.163086	2.553336	5.584651	16956.230469	99998.000000	2729.790283	1677.399658	402.566681	165.454926	124.169823	558.283142	683.208496	428.522491	3.257876	99998.000000	4.166630	3.838293	0.407108	0.746996	4.229329	4.999991	3.436129	3.224637	2.604838	2.218680	2.094016	2.746855	2.834553	2.631974	0.512935	4.999991	50442.000000		1
18749.513672	5628.390625	1.591209	3.768329	14298.300781	99998.000000	2247.138916	1397.319092	379.207367	135.379211	89.813889	485.183105	622.582153	391.918518	2.076870	0.000000	4.272990	3.750384	0.201727	0.576149	4.155284	4.999991	3.351630	3.145296	2.578877	2.131552	1.953344	2.685906	2.794197	2.593196	0.317409	0.000000	50467.000000		1
5601.694824	2884.137695	3.022064	5.427380	5978.585938	83310.031250	893.056885	562.436951	118.606758	78.308464	53.829742	157.338516	250.532181	144.621185	0.132257	0.000000	3.748319	3.460016	0.480304	0.734590	3.776598	4.920697	2.950879	2.750074	2.074110	1.893809	1.731022	2.196835	2.398864	2.160232	0.000000	0.000000	50522.000000		1
13912.620117	3662.827881	2.426902	5.433547	11105.218750	99998.000000	1734.818970	1077.945557	289.936188	112.072319	93.952271	388.856384	504.737122	233.691895	4.344452	0.000000	4.143409	3.563817	0.385052	0.735083	4.045527	4.999991	3.239254	3.032597	2.462302	2.049498	1.972907	2.589789	2.703065	2.368644	0.637935	0.000000	50576.000000		1
7099.278320	1508.697632	1.387682	2.528666	4630.181152	72254.859375	736.236450	410.161926	89.915657	19.261032	23.717035	126.507301	138.780579	199.129349	1.450792	0.000000	3.851214	3.178602	0.142290	0.402891	3.665598	4.858867	2.867017	2.612955	1.953835	1.284680	1.375060	2.102116	2.142329	2.299135	0.161605	0.000000	50604.000000		1
4975.112793	459.973541	2.063021	3.293433	2271.688477	39690.386719	325.254272	186.091293	60.108234	40.952049	19.590992	42.345901	53.971596	50.160095	1.303153	0.000000	3.696803	2.662733	0.314504	0.517649	3.356349	4.598685	2.512223	2.269726	1.778934	1.612276	1.292056	1.626811	1.732165	1.700358	0.114995	0.000000	50683.000000		1
13693.341797	3637.393311	2.251129	6.269241	12393.524414	99998.000000	1991.623413	1217.941162	299.128815	100.736496	95.170349	413.566376	585.669861	301.808594	1.994009	0.000000	4.136509	3.560790	0.352400	0.797215	4.093195	4.999991	3.299207	3.085626	2.475858	2.003187	1.978502	2.616545	2.767653	2.479732	0.299727	0.000000	50742.000000		1
25287.841797	4201.562988	2.130863	5.957783	16428.039062	99998.000000	2681.816650	1624.855835	353.177521	154.896194	121.810768	508.496185	665.714417	422.429047	3.084772	0.000000	4.402912	3.623411	0.328556	0.775085	4.215586	4.999991	3.428429	3.210815	2.547993	2.190041	2.085686	2.706288	2.823288	2.625754	0.489223	0.000000	50792.000000		1
6976.977539	1448.980957	2.648932	2.716774	3632.530029	59830.031250	513.994507	319.629517	60.795910	68.347984	25.391504	64.804771	110.730888	81.062241	0.886076	99998.000000	3.843667	3.161063	0.423071	0.434053	3.560209	4.776919	2.710958	2.504647	1.783874	1.834726	1.404688	1.811607	2.044269	1.908819	0.000000	4.999991	50843.000000		1
5539.955078	1315.692505	1.600460	3.034399	3072.702148	46615.636719	420.239594	269.050049	62.636902	38.978458	20.223158	75.526932	90.464561	77.642372	0.378673	0.000000	3.743506	3.119154	0.204245	0.482073	3.487520	4.668531	2.623497	2.429833	1.796830	1.590825	1.305849	1.878102	1.956478	1.890099	0.000000	0.000000	50898.000000		1
7547.919434	2792.599854	2.855542	6.099635	12692.847656	99998.000000	2074.286133	1247.322998	323.502686	94.023193	90.128433	400.932281	552.100281	328.970154	1.561255	0.000000	3.877827	3.446009	0.455689	0.785304	4.103559	4.999991	3.316869	3.095979	2.509878	1.973235	1.954862	2.603071	2.742018	2.517157	0.193474	0.000000	50920.000000		1
23494.734375	8563.684570	1.847160	6.623871	23800.736328	99998.000000	3869.940918	2373.211426	574.389526	246.554169	131.928513	724.866699	934.480774	557.913086	1.869144	0.000000	4.370971	3.932661	0.266504	0.821112	4.376590	4.999991	3.587704	3.375336	2.759207	2.391912	2.120339	2.860258	2.970570	2.746567	0.271643	0.000000	50975.000000		1
13359.290039	2321.494141	2.753779	6.380256	7845.133301	99998.000000	1243.631714	754.917725	161.621826	74.006645	67.848419	267.933716	322.657745	195.623138	1.785102	0.000000	4.125783	3.365767	0.439929	0.804838	3.894600	4.999991	3.094692	2.877900	2.208500	1.869271	1.831540	2.428027	2.508742	2.291420	0.251663	0.000000	51022.000000		1
17414.033203	10924.194336	3.102241	7.888204	13754.307617	99998.000000	2257.170410	1346.693359	347.179657	136.819321	96.650543	394.354675	512.868896	298.943817	1.470814	0.000000	4.240900	4.038389	0.491676	0.896978	4.138439	4.999991	3.353564	3.129269	2.540554	2.136147	1.985204	2.595887	2.710006	2.475590	0.167558	0.000000	51076.000000		1
15607.526367	7749.398438	3.296517	9.436240	25756.312500	99998.000000	4380.392090	2569.583984	656.290527	287.922516	244.454132	1143.052490	1502.471558	972.142456	4.634782	99998.000000	4.193334	3.889268	0.518055	0.974799	4.410884	4.999991	3.641513	3.409863	2.817096	2.459276	2.388197	3.058066	3.176806	2.987730	0.666029	4.999991	51112.000000		1
20383.060547	7499.662109	2.778449	8.178075	20122.097656	99998.000000	3281.690186	2007.094482	426.959045	211.970032	137.910965	677.663940	907.587463	477.279510	2.356699	99998.000000	4.309269	3.875042	0.443802	0.912651	4.303673	4.999991	3.516098	3.302568	2.630386	2.326274	2.139599	2.831014	2.957889	2.678773	0.372304	4.999991	51262.000000		1
3236.969727	1154.792358	2.587257	5.078918	3144.935547	53939.785156	437.101471	268.997620	98.960258	41.827831	31.293781	152.598816	195.854416	106.888550	0.892633	0.000000	3.510139	3.062504	0.412840	0.705771	3.497612	4.731909	2.640582	2.429749	1.995461	1.621465	1.495458	2.183551	2.291933	2.028931	0.000000	0.000000	51305.000000		1
3106.169922	0.000000	2.500912	2.707523	1879.535645	43956.011719	245.551956	134.219727	56.666782	38.617661	24.651407	87.226631	138.240921	59.707348	0.057070	0.000000	3.492225	0.000000	0.398098	0.432572	3.274050	4.643018	2.390143	2.127816	1.753329	1.586786	1.391842	1.940649	2.140637	1.776028	0.000000	0.000000	51326.000000		0
3991.039551	2111.309570	2.204873	3.330438	4897.427246	72117.914062	721.792236	451.323669	120.355240	41.516376	28.481411	138.361191	181.749390	137.725937	0.521311	99998.000000	3.601086	3.324552	0.343384	0.522501	3.689968	4.858043	2.858412	2.654488	2.080465	1.618219	1.454561	2.141014	2.259473	2.139016	0.000000	4.999991	51370.000000		1
18443.896484	2807.984619	2.852458	5.455134	10124.981445	99998.000000	1644.730591	985.994629	275.525879	161.911697	84.435852	344.345673	517.213928	236.957565	4.016472	0.000000	4.265852	3.448395	0.455219	0.736805	4.005394	4.999991	3.216095	2.993875	2.440162	2.209278	1.926527	2.536995	2.713670	2.374671	0.603845	0.000000	51438.000000		1
7141.818848	790.507202	2.207957	2.553336	2739.112549	43993.667969	371.269806	239.884033	65.569534	30.482758	20.892330	63.845726	81.663567	89.422256	0.302652	0.000000	3.853809	2.897906	0.343991	0.407108	3.437610	4.643390	2.569690	2.380001	1.816702	1.484054	1.319987	1.805132	1.912028	1.951446	0.000000	0.000000	51545.000000		1
14577.650391	2203.534912	3.315019	7.209781	7363.980469	99998.000000	1129.163330	701.125000	160.894073	54.696274	44.819057	212.969162	275.057159	213.524231	0.183641	99998.000000	4.163688	3.343120	0.520486	0.857922	3.867113	4.999991	3.052757	2.845795	2.206540	1.737958	1.651463	2.328317	2.439423	2.329447	0.000000	4.999991	51600.000000		1
12163.468750	3607.530273	2.056854	8.504951	11564.513672	99998.000000	1864.943481	1124.062866	267.514343	116.250786	95.219688	467.676727	685.225281	446.587036	2.737239	0.000000	4.085057	3.557210	0.313203	0.929672	4.063128	4.999991	3.270666	3.050791	2.427347	2.065396	1.978727	2.669946	2.835833	2.649906	0.437313	0.000000	51629.000000		1
4257.804199	1797.057983	2.078440	2.645848	5472.498535	97503.406250	856.215454	493.355042	183.547211	105.220253	51.516941	306.227600	452.591095	242.684067	2.604964	99998.000000	3.629186	3.254562	0.317737	0.422565	3.738186	4.989020	2.932583	2.693160	2.263748	2.022099	1.711950	2.486044	2.655706	2.385041	0.415802	4.999991	51657.000000		1
8966.377930	1766.969971	2.069189	2.534833	6323.058105	88410.656250	927.126038	574.398743	125.761032	57.493225	22.588387	144.016769	217.511505	142.373138	1.866120	99998.000000	3.952617	3.247229	0.315800	0.403949	3.800927	4.946505	2.967139	2.759213	2.099546	1.759617	1.353885	2.158413	2.337482	2.153428	0.270940	4.999991	51694.000000		1
5705.107910	1109.865356	2.069189	1.177988	2154.793213	38095.746094	310.427643	178.813675	43.042824	52.139854	17.000652	42.974983	68.866051	0.000000	0.653241	99998.000000	3.756264	3.045270	0.315800	0.071141	3.333405	4.580876	2.491960	2.252401	1.633901	1.717170	1.230466	1.633216	1.838005	0.000000	0.000000	4.999991	51737.000000		1
19302.507812	2942.756348	1.708391	3.296517	10335.416016	99998.000000	1613.208618	1007.053467	304.599365	89.915657	70.873566	294.608063	378.297638	292.190399	2.159212	99998.000000	4.285614	3.468754	0.232587	0.518055	4.014328	4.999991	3.207690	3.003052	2.483729	1.953835	1.850484	2.469245	2.577834	2.465666	0.334295	4.999991	51766.000000		1
31615.562500	14896.625977	2.587257	17.959694	52203.347656	99998.000000	8703.365234	5287.727051	1222.218262	401.154327	365.484711	1730.803833	2224.319336	1255.519531	5.346805	99998.000000	4.499901	4.173088	0.412840	1.254299	4.717699	4.999991	3.939687	3.723269	3.087149	2.603312	2.562869	3.238248	3.347197	3.098824	0.728094	4.999991	51793.000000		1
9492.148438	2294.215332	1.754647	3.533965	5994.267090	83056.195312	900.402405	565.190735	140.020248	67.071320	69.063416	236.288391	288.048950	134.691544	0.856733	0.000000	3.977365	3.360634	0.244190	0.548262	3.777736	4.919372	2.954437	2.752195	2.146191	1.826537	1.839248	2.373442	2.459466	2.129340	0.000000	0.000000	51885.000000		1
4363.585938	1075.802368	1.523367	2.420735	2999.731445	50438.585938	399.239319	250.149811	71.144936	55.787918	19.735928	94.198967	119.803253	123.639420	1.276970	99998.000000	3.639843	3.031733	0.182805	0.383947	3.477082	4.702763	2.601233	2.398200	1.852144	1.746540	1.295258	1.974046	2.078469	2.092157	0.106181	4.999991	51916.000000		1
6259.896973	1828.854492	2.636597	5.846769	6176.053223	91034.000000	1015.959290	585.120911	151.349899	40.144112	50.647324	239.890198	338.921387	165.680038	1.135935	99998.000000	3.796567	3.262179	0.421044	0.766916	3.790711	4.959204	3.006876	2.767246	2.179982	1.603622	1.704556	2.380013	2.530099	2.219270	0.055354	4.999991	51979.000000		1
5667.819336	731.398071	2.590341	4.776711	7408.454102	99998.000000	1141.874512	704.449280	209.058990	95.392372	55.026234	202.866837	256.280273	141.081055	0.943629	0.000000	3.753416	2.864154	0.413357	0.679129	3.869728	4.999991	3.057618	2.847850	2.320269	1.979514	1.740570	2.307211	2.408715	2.149469	0.000000	0.000000	52027.000000		1
8322.557617	3160.567139	1.581958	3.607974	8086.331055	99998.000000	1237.044922	776.321960	188.407181	59.716602	55.673820	232.532410	339.112579	171.909180	1.776668	0.000000	3.920257	3.499765	0.199195	0.557263	3.907752	4.999991	3.092386	2.890042	2.275097	1.776095	1.745651	2.366483	2.530344	2.235299	0.249606	0.000000	52072.000000		1
8690.148438	1485.766968	1.088560	4.625608	6982.327637	99998.000000	1098.674438	663.022339	211.957703	74.231758	52.941628	244.947540	308.145691	189.683853	0.889130	0.000000	3.939027	3.171951	0.036852	0.665169	3.844000	4.999991	3.040869	2.821528	2.326249	1.870590	1.723797	2.389073	2.488756	2.278030	0.000000	0.000000	52117.000000		1
6044.383789	1195.220093	2.525582	3.191670	3050.718018	50235.949219	401.789581	258.923035	66.898628	13.383426	24.589733	65.776146	91.420517	57.332870	1.163542	0.000000	3.781352	3.077448	0.402361	0.504018	3.484402	4.701015	2.603999	2.413171	1.825417	1.126567	1.390754	1.818068	1.961044	1.758404	0.065782	0.000000	52145.000000		1
6812.336426	1813.300049	1.233495	3.941018	3379.349121	52250.062500	477.310333	295.274139	65.560287	46.360928	15.859669	58.948750	53.447361	90.328873	0.120545	0.000000	3.833296	3.258470	0.091138	0.595608	3.528833	4.718087	2.678801	2.470225	1.816641	1.666152	1.200294	1.770475	1.727926	1.955827	0.000000	0.000000	52284.000000		1
16517.140625	3661.952148	1.341426	5.828266	11924.518555	99998.000000	1884.300049	1162.658936	248.509262	97.369049	80.726112	316.857239	412.758423	242.489792	2.339726	99998.000000	4.217935	3.563713	0.127567	0.765539	4.076441	4.999991	3.275150	3.065452	2.395343	1.988421	1.907014	2.500864	2.615696	2.384693	0.369165	4.999991	52304.000000		1
19026.832031	4527.304688	2.192538	3.965688	7412.614258	99998.000000	1131.781494	694.797180	184.407578	92.105110	50.258774	228.776413	303.341217	173.818024	3.122893	99998.000000	4.279366	3.655840	0.340947	0.598319	3.869972	4.999991	3.053763	2.841858	2.265779	1.964284	1.701212	2.359411	2.481931	2.240095	0.494557	4.999991	52335.000000		1
10534.579102	2347.644043	1.822490	3.170084	4491.675293	67902.757812	650.693542	410.457977	94.069450	57.320538	38.494312	117.493530	177.247131	86.193581	1.459414	0.000000	4.022617	3.370632	0.260665	0.501071	3.652408	4.831887	2.813376	2.613269	1.973449	1.758310	1.585397	2.070014	2.248579	1.935475	0.164179	0.000000	52391.000000		1
20190.980469	5624.909180	1.544953	5.667912	14504.645508	99998.000000	2328.642090	1429.911133	335.967163	141.577530	99.567757	417.069489	572.039734	316.588959	2.224336	0.000000	4.305157	3.750116	0.188915	0.753423	4.161507	4.999991	3.367103	3.155309	2.526297	2.150994	1.998119	2.620209	2.757426	2.500496	0.347200	0.000000	52411.000000		1
6855.570801	1094.887573	3.543216	4.206220	3959.264648	59518.765625	550.074219	351.885437	83.985626	33.877953	26.877867	90.023582	135.780106	97.554077	0.333189	0.000000	3.836044	3.039370	0.549398	0.623892	3.597615	4.774654	2.740421	2.546401	1.924205	1.529917	1.429395	1.954356	2.132836	1.989245	0.000000	0.000000	52513.000000		1
9761.753906	1365.572021	2.195622	5.273193	6896.985352	95541.023438	1097.049316	652.414246	160.249573	104.501740	43.693493	196.227554	276.484924	161.772934	0.489420	0.000000	3.989528	3.135315	0.341558	0.722074	3.838659	4.980190	3.040226	2.814523	2.204797	2.019124	1.640417	2.292760	2.441671	2.208906	0.000000	0.000000	52554.000000		1
25570.560547	8259.291992	1.470943	7.006255	21848.599609	99998.000000	3630.368408	2182.250977	509.535400	241.672607	152.416870	736.547913	955.246643	547.604187	4.578372	0.000000	4.407740	3.916943	0.167596	0.845486	4.339424	4.999991	3.559951	3.338905	2.707174	2.383227	2.183033	2.867201	2.980115	2.738467	0.660711	0.000000	52639.000000		1
6094.004395	620.633240	2.241878	3.836171	5617.276855	80990.015625	891.111084	516.085266	135.616669	87.790962	38.645412	158.026199	229.757034	156.857452	1.604469	99998.000000	3.784903	2.792835	0.350612	0.583898	3.749526	4.908432	2.949932	2.712721	2.132313	1.943450	1.587098	2.198729	2.361269	2.195505	0.205331	4.999991	52659.000000		1
3863.631592	1859.920044	2.790784	6.660876	5398.269531	72861.421875	823.709778	502.976288	134.225891	39.437935	39.129562	149.200531	204.300781	93.273849	0.893617	99998.000000	3.586996	3.269494	0.445726	0.823531	3.732255	4.862498	2.915774	2.701548	2.127836	1.595914	1.592505	2.173770	2.310270	1.969760	0.000000	4.999991	52714.000000		1
13338.711914	3410.010742	2.001346	6.210650	13241.774414	99998.000000	2155.687500	1299.444336	330.607635	135.820190	123.691849	546.774658	711.446289	377.563721	1.067363	99998.000000	4.125114	3.532756	0.301322	0.793137	4.121946	4.999991	3.333586	3.113758	2.519313	2.132964	2.092341	2.737808	2.852142	2.576990	0.028312	4.999991	52738.000000		1
12568.967773	3072.927246	2.121612	7.518155	13228.653320	99998.000000	2052.444092	1299.049561	329.531403	112.957352	89.712128	380.943512	503.293915	344.580048	1.785128	99998.000000	4.099299	3.487552	0.326666	0.876111	4.121516	4.999991	3.312271	3.113626	2.517897	2.052915	1.952851	2.580861	2.701822	2.537290	0.251669	4.999991	52843.000000		1
9696.317383	1413.524170	3.065236	3.718989	4843.767090	72606.953125	732.369446	445.020508	123.916962	53.576878	27.411354	119.945099	157.998444	124.798904	0.119195	99998.000000	3.986607	3.150303	0.486464	0.570425	3.685183	4.860978	2.864730	2.648380	2.093131	1.728977	1.437930	2.078983	2.198653	2.096211	0.000000	4.999991	52961.000000		1
9068.686523	1743.490356	4.141461	5.143676	4494.953125	72711.062500	683.029602	405.397552	121.684334	40.890377	38.515896	164.943024	227.068024	106.222466	1.435003	0.000000	3.957544	3.241420	0.617154	0.711274	3.652725	4.861600	2.834440	2.607881	2.085235	1.611621	1.585640	2.217334	2.356156	2.026216	0.156853	0.000000	52980.000000		1
11331.305664	3121.933838	2.235711	4.422081	7906.126465	99998.000000	1230.846558	749.909729	159.176422	70.793388	53.246918	239.655838	274.767303	177.435242	1.370518	99998.000000	4.054280	3.494424	0.349416	0.645627	3.897964	4.999991	3.090204	2.875009	2.201879	1.849993	1.726295	2.379588	2.438965	2.249040	0.136885	4.999991	53021.000000		1
16331.909180	4269.645996	3.308852	4.456003	10778.348633	99998.000000	1673.739258	1052.921021	261.689148	101.640030	74.506210	327.921692	443.201111	162.556198	2.976225	0.000000	4.213037	3.630392	0.519677	0.648945	4.032552	4.999991	3.223688	3.022396	2.417786	2.007065	1.872193	2.515770	2.646601	2.211004	0.473666	0.000000	53065.000000		1
11949.857422	4187.229980	2.648932	4.502259	11020.751953	99998.000000	1739.796021	1068.478516	268.991455	99.361145	69.177513	319.718964	450.259766	286.158630	3.325662	0.000000	4.077363	3.621927	0.423071	0.653430	4.042211	4.999991	3.240498	3.028766	2.429739	1.997217	1.839965	2.504768	2.653463	2.456607	0.521878	0.000000	53098.000000		1
19739.708984	6146.051758	2.019849	7.795691	29919.791016	99998.000000	4954.550781	3013.398682	789.591309	388.150208	206.151016	912.216187	1236.616211	683.091309	4.144440	99998.000000	4.295341	3.788596	0.305319	0.891855	4.475958	4.999991	3.695004	3.479057	2.897402	2.589000	2.314185	2.960098	3.092235	2.834479	0.617466	4.999991	53151.000000		1
15326.178711	4959.139160	2.013681	4.847637	9906.220703	99998.000000	1596.177124	953.868225	244.225937	138.247086	86.350853	373.937256	523.409119	277.376129	3.688666	99998.000000	4.185434	3.695406	0.303991	0.685530	3.995908	4.999991	3.203081	2.979488	2.387792	2.140656	1.936267	2.572799	2.718841	2.443069	0.566869	4.999991	53199.000000		1
6423.942871	972.537170	1.421604	0.835693	5314.006348	86111.859375	763.367188	476.132355	145.857758	83.689583	32.468685	150.474121	189.233627	141.259903	1.445734	0.000000	3.807802	2.987906	0.152779	0.000000	3.725422	4.935063	2.882734	2.677728	2.163929	1.922671	1.511465	2.177462	2.276998	2.150019	0.160088	0.000000	53229.000000		1
7207.668945	3835.495605	1.680638	0.690757	310.156281	19279.318359	0.000000	0.000000	15.554379	33.726852	1.575791	0.000000	0.000000	0.000000	0.479048	0.000000	3.857795	3.583822	0.225474	0.000000	2.491580	4.285092	0.000000	0.000000	1.191853	1.527976	0.197498	0.000000	0.000000	0.000000	0.000000	0.000000	53247.000000		1
32055.779297	8723.477539	2.248045	11.181637	28399.419922	99998.000000	4650.234863	2838.313232	692.169861	277.517975	214.813248	1031.208374	1397.602783	788.644592	4.101738	0.000000	4.505906	3.940690	0.351805	1.048505	4.453310	4.999991	3.667475	3.453060	2.840213	2.443291	2.332061	3.013346	3.145384	2.896881	0.612968	0.000000	53273.000000		1
24369.837891	6096.276855	2.544085	4.459086	19894.410156	99998.000000	3158.291260	1951.692139	451.320587	224.286484	106.484581	612.307190	892.942810	416.810455	2.450431	0.000000	4.386853	3.785065	0.405532	0.649246	4.298731	4.999991	3.499452	3.290411	2.654485	2.350803	2.027287	2.786969	2.950824	2.619939	0.389243	0.000000	53334.000000		1
4747.764160	990.910095	1.618963	2.244962	2066.555176	39026.679688	238.178726	122.896240	27.167738	29.869093	0.172689	0.000000	0.000000	2.300469	0.952341	0.000000	3.676489	2.996034	0.209237	0.351209	3.315247	4.591362	2.376903	2.089539	1.434053	1.475222	0.000000	0.000000	0.000000	0.361816	0.000000	0.000000	53361.000000		1
7729.789062	564.768250	1.483278	1.387682	3724.181885	61333.363281	481.069427	285.646729	103.138725	60.219250	26.513987	66.371307	79.329178	37.822056	1.871672	99998.000000	3.888168	2.751870	0.171223	0.142290	3.571031	4.787697	2.682208	2.455829	2.013422	1.779735	1.423475	1.821980	1.899433	1.577745	0.272230	4.999991	53378.000000		1
9084.987305	810.505249	2.463907	2.843207	3978.846436	60699.652344	532.629517	311.969513	66.229454	36.403538	13.340254	24.605152	41.476288	65.538696	0.292800	0.000000	3.958324	2.908756	0.391624	0.453808	3.599757	4.783186	2.726425	2.494112	1.821051	1.561144	1.125164	1.391026	1.617800	1.816498	0.000000	0.000000	53396.000000		1
7972.571777	1707.022095	2.738360	5.004908	5824.417969	84702.992188	915.700806	560.117981	142.413223	60.570797	43.554726	188.539780	270.317444	113.839302	0.291740	0.000000	3.901598	3.232239	0.437491	0.699396	3.765253	4.927899	2.961754	2.748280	2.153550	1.782263	1.639035	2.275403	2.431874	2.056292	0.000000	0.000000	53438.000000		1
3223.228516	334.641174	0.101763	1.486362	2407.292969	49011.410156	309.508698	199.483978	79.711563	38.016331	15.976851	77.713303	101.109627	72.588127	2.132401	0.000000	3.508291	2.524579	0.000000	0.172125	3.381529	4.690297	2.490673	2.299908	1.901521	1.579970	1.203491	1.890495	2.004792	1.860866	0.328869	0.000000	53472.000000		1
8564.732422	2911.437988	2.303553	3.860841	8849.948242	99998.000000	1408.460693	854.429993	225.643326	110.348511	61.579178	297.818237	410.050903	238.311325	1.808739	99998.000000	3.932714	3.464108	0.362398	0.586682	3.946941	4.999991	3.148745	2.931676	2.353422	2.042767	1.789434	2.473951	2.612838	2.377145	0.257376	4.999991	53489.000000		1
12420.855469	3241.157471	2.032184	3.755994	9765.725586	99998.000000	1538.415527	936.475952	238.940414	109.833527	66.978806	351.691162	498.144073	218.433548	2.095399	0.000000	4.094151	3.510700	0.307963	0.574725	3.989705	4.999991	3.187074	2.971497	2.378290	2.040735	1.825937	2.546161	2.697355	2.339319	0.321267	0.000000	53522.000000		1
6064.767578	1634.504883	2.211041	3.663482	3804.544189	60258.742188	571.361267	344.539978	90.396721	51.054379	42.111538	141.386337	182.381561	128.237274	1.843493	99998.000000	3.782814	3.213386	0.344597	0.563894	3.580303	4.780020	2.756911	2.537240	1.956153	1.708033	1.624401	2.150408	2.260981	2.108014	0.265642	4.999991	53570.000000		1
7483.154785	2741.767578	2.500912	3.765245	6434.041992	87564.406250	1004.799255	607.866577	153.304993	51.208565	42.253387	158.790955	217.634857	152.484711	0.340859	99998.000000	3.874085	3.438031	0.398098	0.575793	3.808484	4.942327	3.002079	2.783808	2.185556	1.709343	1.625862	2.200826	2.337729	2.183226	0.000000	4.999991	53631.000000		1
12237.209961	4192.250488	2.266548	3.879343	10400.220703	99998.000000	1652.341187	1011.777771	242.147507	98.568626	68.761208	334.434540	413.458435	237.170349	3.060129	0.000000	4.087682	3.622447	0.355365	0.588758	4.017043	4.999991	3.218100	3.005085	2.384080	1.993739	1.837343	2.524311	2.616432	2.375060	0.485740	0.000000	53666.000000		1
10722.906250	1693.496826	1.655968	2.849375	8051.204102	99998.000000	1286.252075	773.080994	205.870392	53.425774	51.862320	226.435852	250.695633	148.472763	1.941384	99998.000000	4.030313	3.228784	0.219052	0.454750	3.905861	4.999991	3.109326	2.888225	2.313594	1.727751	1.714852	2.354945	2.399147	2.171647	0.288111	4.999991	53709.000000		1
21292.814453	5617.850586	1.655968	7.481150	17615.255859	99998.000000	2852.587891	1749.694824	454.132965	226.266251	108.997833	528.750183	652.216919	370.138092	1.452187	99998.000000	4.328233	3.749570	0.219052	0.873968	4.245889	4.999991	3.455239	3.242962	2.657183	2.354620	2.037418	2.723251	2.814392	2.568364	0.162023	4.999991	53783.000000		1
7976.219727	2349.997070	1.871829	2.405316	5904.992676	83890.484375	885.224243	554.422302	133.609146	93.622307	47.458740	148.494354	188.114227	149.875870	0.595752	99998.000000	3.901797	3.371067	0.272266	0.381172	3.771219	4.923713	2.947053	2.743841	2.125836	1.971379	1.676316	2.171710	2.274422	2.175732	0.000000	4.999991	53829.000000		1
14821.805664	6702.277832	2.741444	4.280230	12759.357422	99998.000000	2079.861572	1247.147217	331.064026	126.957527	88.312111	426.564331	568.629089	359.221649	2.012552	0.000000	4.170901	3.826222	0.437979	0.631467	4.105829	4.999991	3.318034	3.095918	2.519912	2.103658	1.946020	2.629985	2.754829	2.555362	0.303747	0.000000	53854.000000		1
16709.878906	3221.742188	1.020718	2.812370	11159.553711	99998.000000	1745.519531	1080.258301	277.320618	111.227371	76.529144	358.873169	478.084351	298.971558	3.748266	99998.000000	4.222973	3.508091	0.008906	0.449072	4.047647	4.999991	3.241925	3.033528	2.442982	2.046212	1.883827	2.554941	2.679505	2.475630	0.573830	4.999991	53900.000000		1
19460.742188	5807.731445	2.556419	5.621656	17208.064453	99998.000000	2793.669922	1696.281372	429.213257	186.815979	124.169823	579.338928	796.212097	385.245300	2.155390	0.000000	4.289159	3.764007	0.407632	0.749864	4.235732	4.999991	3.446175	3.229498	2.632673	2.271414	2.094016	2.762933	2.901029	2.585737	0.333526	0.000000	53931.000000		1
9004.166016	2019.805664	2.038351	2.436154	4348.398438	70723.265625	656.068481	389.611877	119.390030	71.690758	34.096901	124.216080	155.673294	63.719296	1.734400	0.000000	3.954443	3.305310	0.309279	0.386705	3.638329	4.849562	2.816949	2.590632	2.076968	1.855463	1.532715	2.094178	2.192214	1.804271	0.239149	0.000000	53968.000000		1
4440.053223	860.492615	3.228674	4.872307	7397.248047	99998.000000	1146.447754	690.368958	155.318665	76.014160	30.451920	174.965164	204.874344	142.006165	2.137961	99998.000000	3.647388	2.934747	0.509024	0.687735	3.869070	4.999991	3.059354	2.839081	2.191224	1.880895	1.483615	2.242952	2.311488	2.152307	0.330000	4.999991	54003.000000		1
5776.231445	2179.469482	2.938803	3.379778	4556.692871	65849.195312	635.660339	398.369720	111.467903	60.065063	23.704700	92.105110	126.809502	100.499046	0.078669	99998.000000	3.761645	3.338351	0.468170	0.528888	3.658650	4.818551	2.803225	2.600286	2.047150	1.778622	1.374834	1.964284	2.103152	2.002162	0.000000	4.999991	54032.000000		1
9540.770508	5014.381348	1.871829	1.958174	6241.311523	84413.296875	910.708252	565.474426	102.774841	58.270329	37.344078	136.214905	200.615707	118.378563	2.920324	99998.000000	3.979584	3.700217	0.272266	0.291851	3.795276	4.926411	2.959379	2.752413	2.011887	1.765447	1.572222	2.134225	2.302365	2.073273	0.465431	4.999991	54055.000000		1
4646.997070	1143.151245	1.729977	2.285050	2585.101318	45304.207031	308.645233	193.199310	50.416046	32.234322	3.638812	14.583000	30.664698	53.475113	0.678379	0.000000	3.667172	3.058104	0.238040	0.358896	3.412477	4.656138	2.489460	2.286005	1.702569	1.508319	0.560960	1.163847	1.486639	1.728152	0.000000	0.000000	54077.000000		1
14432.829102	1542.840698	1.942755	4.135293	6881.705078	99998.000000	1079.237671	660.502930	189.261383	99.709610	56.864143	263.409882	323.752472	221.686890	1.891133	99998.000000	4.159351	3.188321	0.288418	0.616506	3.837696	4.999991	3.033117	2.819875	2.277062	1.998737	1.754838	2.420632	2.510213	2.345740	0.276722	4.999991	54153.000000		1
41987.070312	18021.746094	4.061284	18.644285	51725.683594	99998.000000	8595.539062	5242.886230	1211.169189	544.455688	406.569366	1999.721313	2600.109863	1554.028564	4.953561	0.000000	4.623116	4.255797	0.608663	1.270546	4.713706	4.999991	3.934273	3.719570	3.083205	2.735963	2.609135	3.300969	3.414992	3.191459	0.694918	0.000000	54191.000000		1
20276.701172	2720.471191	2.204873	7.804943	12317.205078	99998.000000	1985.551514	1210.348999	348.428558	144.380646	87.337646	448.449615	582.493591	338.887482	5.525866	0.000000	4.306997	3.434644	0.343384	0.892370	4.090512	4.999991	3.297881	3.082911	2.542114	2.159509	1.941201	2.651714	2.765291	2.530056	0.742400	0.000000	54272.000000		1
17707.548828	7120.161621	2.124696	6.704048	19150.980469	99998.000000	3066.281738	1898.546875	462.930847	166.743927	113.937981	547.008972	774.921936	488.590637	2.389679	0.000000	4.248158	3.852490	0.327297	0.826337	4.282191	4.999991	3.486612	3.278421	2.665516	2.222050	2.056669	2.737994	2.889258	2.688945	0.378340	0.000000	54318.000000		1
5993.517578	591.303833	2.377563	5.038829	2614.328857	43779.785156	347.543518	218.088165	43.776756	17.244267	20.343424	62.636902	82.443756	103.496437	0.470697	9696.967773	3.777682	2.771811	0.376132	0.702330	3.417360	4.641273	2.541009	2.338632	1.641244	1.236645	1.308424	1.796830	1.916158	2.014925	0.000000	3.986636	54414.000000		1
12006.364258	1612.012085	1.477111	5.137509	8571.174805	99998.000000	1337.580933	824.042847	202.086655	90.103760	67.515373	263.832367	358.065247	252.644547	1.539293	0.000000	4.079412	3.207368	0.169413	0.710753	3.933040	4.999991	3.126320	2.915950	2.305538	1.954743	1.829403	2.421328	2.553962	2.402510	0.187321	0.000000	54438.000000		1
6420.649414	2037.259644	2.661267	5.501390	4400.618652	67821.984375	666.932495	391.992523	97.575661	33.998219	23.643024	86.495789	114.684242	106.203964	0.191184	0.000000	3.807579	3.309046	0.425088	0.740472	3.643514	4.831370	2.824082	2.593278	1.989341	1.531456	1.373703	1.936995	2.059504	2.026141	0.000000	0.000000	54485.000000		1
16288.807617	4349.391602	2.069189	5.988621	13132.884766	99998.000000	2177.492676	1280.087769	321.171387	121.079918	106.894722	470.886902	595.877014	403.723083	1.876173	0.000000	4.211889	3.638428	0.315800	0.777327	4.118360	4.999991	3.337957	3.107240	2.506737	2.083072	2.028956	2.672917	2.775157	2.606084	0.273273	0.000000	54539.000000		1
12915.900391	5195.630859	2.149366	4.511510	11823.119141	99998.000000	1830.889648	1138.386841	257.322571	88.848679	74.031319	313.677917	464.827362	226.420441	1.177494	99998.000000	4.111125	3.715638	0.332310	0.654322	4.072732	4.999991	3.262662	3.056290	2.410478	1.948651	1.869416	2.496484	2.667292	2.354916	0.070959	4.999991	54567.000000		1
7470.486816	1751.289185	2.180203	2.368311	3270.570068	54124.828125	444.015198	273.068146	101.430336	23.501173	15.720901	61.745701	63.410919	77.589951	0.827102	0.000000	3.873349	3.243358	0.338497	0.374439	3.514623	4.733397	2.647398	2.436271	2.006168	1.371090	1.196477	1.790607	1.802164	1.889805	0.000000	0.000000	54599.000000		1
2701.586426	530.390747	1.560372	1.329091	1745.405396	38892.554688	185.409790	115.177643	46.151234	31.608322	9.121699	47.504997	80.180290	17.706827	1.478318	99998.000000	3.431619	2.724596	0.193228	0.123555	3.241896	4.589867	2.268133	2.061368	1.664183	1.499801	0.960076	1.676739	1.904068	1.248141	0.169768	4.999991	54620.000000		1
9607.406250	2236.540039	2.429986	3.037483	4586.604980	65341.253906	672.187195	418.401672	98.500786	31.719337	27.744398	104.134773	178.360367	54.474243	2.324340	99998.000000	3.982606	3.349577	0.385604	0.482514	3.661491	4.815187	2.827490	2.621593	1.993440	1.501324	1.443175	2.017596	2.251298	1.736191	0.366300	4.999991	54745.000000		1
4556.369141	1650.762329	4.539263	4.943233	2145.807373	37656.144531	242.832092	166.521896	51.541611	32.496437	11.240228	34.069145	31.343121	38.074921	2.073476	0.000000	3.658619	3.217685	0.656985	0.694011	3.331591	4.575836	2.385306	2.221471	1.712158	1.511836	1.050775	1.532361	1.496142	1.580639	0.316699	0.000000	54768.000000		1
9785.270508	1903.252686	1.532618	3.284182	5875.465820	86712.984375	909.752258	546.543335	138.281006	102.907448	38.895195	149.697021	185.477631	122.119141	1.248945	99998.000000	3.990573	3.279496	0.185434	0.516427	3.769042	4.938084	2.958923	2.737625	2.140763	2.012447	1.589896	2.175213	2.268291	2.086784	0.096543	4.999991	54805.000000		1
8657.522461	2329.733887	1.177988	3.071404	5870.769531	82599.898438	887.052856	542.876770	149.801865	91.633293	34.735233	162.688812	188.786484	141.617615	0.684146	0.000000	3.937394	3.367306	0.071141	0.487337	3.768695	4.916979	2.947949	2.734701	2.175517	1.962053	1.540770	2.211358	2.275971	2.151117	0.000000	0.000000	54820.000000		1
6681.407227	1114.503296	2.550252	4.496091	3260.387695	52957.914062	423.014954	271.757568	39.703136	25.437761	12.686502	45.034920	58.665047	65.723724	0.117546	99998.000000	3.824868	3.047081	0.406583	0.652835	3.513269	4.723931	2.626356	2.434182	1.598825	1.405479	1.103342	1.653549	1.768379	1.817722	0.000000	4.999991	54835.000000		1
16801.546875	1668.737427	2.056854	4.243225	5484.626953	99998.000000	804.735535	503.216827	197.963699	94.439499	68.896889	280.549286	393.996979	258.380310	2.187073	99998.000000	4.225349	3.222388	0.313203	0.627696	3.739147	4.999991	2.905653	2.701755	2.296586	1.975154	1.838200	2.448009	2.595493	2.412259	0.339863	4.999991	54873.000000		1
7435.128418	2364.123535	2.038351	4.733539	7508.114258	99998.000000	1174.901367	717.086426	167.644379	70.882820	73.870964	273.302521	350.358978	208.824615	1.105938	99998.000000	3.871289	3.373670	0.309279	0.675186	3.875531	4.999991	3.070001	2.855572	2.224389	1.850541	1.868474	2.436644	2.544513	2.319782	0.043731	4.999991	55010.000000		1
3745.601562	1179.110718	2.667434	3.145414	4200.123047	75886.031250	658.464539	381.483154	178.955521	111.507996	37.911484	191.460083	274.560669	160.052216	1.500717	99998.000000	3.573522	3.071555	0.426094	0.497678	3.623262	4.880162	2.818532	2.581475	2.252745	2.047306	1.578771	2.282078	2.438638	2.204262	0.176299	4.999991	55078.000000		1
5746.747559	1319.053833	1.319840	5.979370	2573.305908	46142.148438	347.034698	208.362061	53.999348	15.455699	24.302944	68.258560	105.926430	135.678345	0.738709	0.000000	3.759422	3.120263	0.120521	0.776655	3.410491	4.664098	2.540373	2.318819	1.732388	1.189089	1.385659	1.834157	2.025004	2.132510	0.000000	0.000000	55108.000000		1
10527.791992	6966.606934	2.143198	6.182896	9935.439453	99998.000000	1571.679932	963.248962	242.505219	111.637512	56.713039	281.415833	379.885773	208.488495	5.222483	0.000000	4.022337	3.843021	0.331062	0.791192	3.997187	4.999991	3.196364	2.983739	2.384721	2.047810	1.753683	2.449348	2.579653	2.319082	0.717877	0.000000	55175.000000		1
8651.867188	2201.832520	3.123827	4.477589	6130.707031	99801.562500	957.716736	569.511047	143.474030	122.048210	45.932289	221.588211	288.375824	140.479721	1.349639	99998.000000	3.937110	3.342784	0.494687	0.651044	3.787511	4.999137	2.981237	2.755502	2.156773	2.086531	1.662118	2.345547	2.459959	2.147614	0.130218	4.999991	55203.000000		1
7841.827148	1984.583252	2.507080	5.217686	4771.635254	67638.195312	725.955261	436.879425	104.563416	50.523975	34.251087	109.355545	139.943146	106.910141	0.198686	0.000000	3.894417	3.297669	0.399168	0.717478	3.678667	4.830192	2.860910	2.640362	2.019380	1.703498	1.534674	2.038841	2.145952	2.029019	0.000000	0.000000	55339.000000		1
7444.475098	2030.228760	2.161701	4.625608	6860.985840	93660.437500	1070.741943	644.368774	156.397980	62.100330	47.708523	199.684418	268.846497	149.592163	0.936224	0.000000	3.871834	3.307545	0.334796	0.665169	3.836386	4.971556	3.029685	2.809134	2.194231	1.793094	1.678596	2.300344	2.429504	2.174909	0.000000	0.000000	55368.000000		1
6243.516113	794.071960	2.161701	3.867008	2987.785156	47868.507812	407.173767	244.651505	68.397324	30.683201	25.382254	85.620003	128.360626	96.261986	0.849790	0.000000	3.795429	2.899860	0.334796	0.587375	3.475349	4.680050	2.609780	2.388548	1.835039	1.486901	1.404530	1.932575	2.108432	1.983455	0.000000	0.000000	55407.000000		1
6808.885742	1682.608154	1.890332	3.811501	5884.911621	82765.429688	895.887756	550.552185	128.354462	39.317669	25.591948	123.226204	156.823532	135.379211	0.231380	0.000000	3.833076	3.225983	0.276538	0.581096	3.769740	4.917849	2.952254	2.740798	2.108411	1.594588	1.408103	2.090703	2.195411	2.131552	0.000000	0.000000	55466.000000		1
6841.974609	2372.511475	1.754647	5.322533	4311.202637	66314.117188	601.773132	386.626831	102.916695	57.564152	25.243484	90.902451	117.138901	86.631470	0.556985	0.000000	3.835181	3.375208	0.244190	0.726118	3.634598	4.821606	2.779433	2.587292	2.012486	1.760152	1.402149	1.958576	2.068701	1.937676	0.000000	0.000000	55493.000000		1
7352.623047	746.209290	1.634382	3.114576	3606.953613	56811.644531	518.549194	318.232574	82.564018	38.774933	36.681072	103.974419	154.347290	105.692062	0.713688	8677.089844	3.866442	2.872861	0.213353	0.493399	3.557141	4.754437	2.714790	2.502745	1.916791	1.588551	1.564442	2.016927	2.188499	2.024042	0.000000	3.938374	55525.000000		1
5764.774902	1810.068359	3.142330	3.441453	4293.615723	65957.890625	649.601929	383.083618	87.023109	42.302727	37.732628	127.352242	158.445587	134.765549	0.050336	0.000000	3.760782	3.257695	0.497252	0.536742	3.632823	4.819267	2.812647	2.583294	1.939635	1.626368	1.576717	2.105007	2.199880	2.129579	0.000000	0.000000	55563.000000		1
23882.962891	10548.973633	2.251129	7.345466	23532.742188	99998.000000	3852.502441	2361.249512	620.164551	324.501831	142.259033	726.417847	949.797729	492.485413	2.491463	99998.000000	4.378088	4.023210	0.352400	0.866019	4.371673	4.999991	3.585743	3.373142	2.792507	2.511217	2.153080	2.861187	2.977631	2.692393	0.396454	4.999991	55631.000000		1
20026.675781	6635.237305	3.638812	5.297863	21602.765625	99998.000000	3520.488770	2142.964111	524.007385	214.329102	135.203445	703.792419	887.678894	473.865784	3.076720	0.000000	4.301609	3.821856	0.560960	0.724101	4.334509	4.999991	3.546603	3.331015	2.719337	2.331081	2.130988	2.847445	2.948256	2.675655	0.488088	0.000000	55713.000000		1
8268.194336	2081.202881	3.586388	4.650278	4878.937500	77193.632812	753.924805	458.225067	139.761215	68.261642	38.691669	201.124527	225.825272	162.439026	0.497611	99998.000000	3.917411	3.318314	0.554657	0.667479	3.688325	4.887581	2.877328	2.661079	2.145387	1.834177	1.587618	2.303465	2.353773	2.210690	0.000000	4.999991	55788.000000		1
6816.055664	1893.150391	1.378431	3.163916	3598.023193	55007.570312	501.684204	322.824280	70.241402	39.900497	14.496655	67.910095	102.410965	71.400887	0.170710	0.000000	3.833533	3.277185	0.139385	0.500225	3.556064	4.740422	2.700430	2.508966	1.846593	1.600978	1.161268	1.831934	2.010346	1.853704	0.000000	0.000000	55804.000000		1
8750.078125	990.614075	2.451572	3.959521	4997.587402	68587.601562	768.051392	459.267365	83.800598	29.856758	24.080915	100.122833	102.744011	82.289566	0.196702	99998.000000	3.942012	2.995904	0.389445	0.597643	3.698761	4.836246	2.885390	2.662066	1.923247	1.475043	1.381673	2.000533	2.011756	1.915345	0.000000	4.999991	56228.000000		1
14051.277344	1562.382446	3.204005	5.741921	7137.433594	99998.000000	1119.320068	677.343201	171.819763	99.752785	60.052727	221.224335	284.801788	190.898849	0.944677	0.000000	4.147716	3.193787	0.505693	0.759057	3.853542	4.999991	3.048954	2.830809	2.235073	1.998925	1.778533	2.344833	2.454543	2.280803	0.000000	0.000000	56262.000000		1
5331.624023	1218.786011	2.855542	2.867877	2413.895264	42335.097656	306.662415	192.610321	37.399582	29.585390	22.625391	49.204136	65.285835	34.914089	0.944380	99998.000000	3.726860	3.085927	0.455689	0.457561	3.382718	4.626700	2.486660	2.284680	1.572867	1.471077	1.354596	1.692002	1.814819	1.543001	0.000000	4.999991	56286.000000		1
20994.632812	5055.752441	2.957305	5.322533	12585.148438	99998.000000	1958.935791	1231.996826	258.879883	101.982323	76.600067	287.231750	401.376343	268.430206	1.641111	99998.000000	4.322108	3.703786	0.470896	0.726118	4.099858	4.999991	3.292020	3.090610	2.413098	2.008525	1.884229	2.458232	2.603552	2.428831	0.215138	4.999991	56328.000000		1
7601.422363	933.987366	2.186371	2.183287	3362.292969	54301.726562	454.367310	285.828674	61.391071	32.866489	17.870266	77.614624	104.810112	35.580177	0.735225	0.000000	3.880895	2.970341	0.339724	0.339111	3.526636	4.734814	2.657407	2.456106	1.788105	1.516753	1.252131	1.889944	2.020403	1.551208	0.000000	0.000000	56352.000000		1
6568.292480	1279.264404	1.304422	2.883296	3860.705322	57250.714844	516.039001	334.027496	91.253998	50.246441	22.893677	79.924339	134.706955	55.612144	0.858365	0.000000	3.817452	3.106960	0.115418	0.459889	3.586667	4.757781	2.712682	2.523782	1.960252	1.701105	1.359716	1.902679	2.129390	1.745170	0.000000	0.000000	56374.000000		1
24325.656250	4358.445312	3.111492	3.786831	10892.446289	99998.000000	1716.217773	1046.559204	292.841095	116.130516	86.844254	437.372833	585.379944	368.731903	3.536955	99998.000000	4.386065	3.639332	0.492969	0.578276	4.037126	4.999991	3.234572	3.019764	2.466632	2.064946	1.938741	2.640852	2.767438	2.566711	0.548630	4.999991	56401.000000		1
17251.433594	6450.530762	1.828657	6.253822	13005.970703	99998.000000	2127.440430	1276.729492	285.899597	140.023331	100.579224	468.117706	570.960388	331.051697	4.257833	0.000000	4.236825	3.809595	0.262132	0.796146	4.114143	4.999991	3.327857	3.106099	2.456213	2.146200	2.002508	2.670355	2.756606	2.519896	0.629189	0.000000	56459.000000		1
5884.621582	955.706116	2.056854	3.580221	2919.239746	50174.734375	395.498749	248.826874	63.839561	36.344944	20.713472	52.105934	63.756298	63.506516	0.499855	0.000000	3.769719	2.980324	0.313203	0.553910	3.465270	4.700485	2.597145	2.395897	1.805090	1.560444	1.316253	1.716887	1.804523	1.802818	0.000000	0.000000	56565.000000		1
16611.675781	2083.383057	2.180203	4.792130	9542.454102	99998.000000	1469.666748	925.473145	230.379959	113.567932	61.798126	288.289490	330.404114	186.421265	1.458858	0.000000	4.220413	3.318769	0.338497	0.680529	3.979660	4.999991	3.167219	2.966364	2.362445	2.055256	1.790975	2.459829	2.519045	2.270495	0.164013	0.000000	56628.000000		1
11407.453125	1941.558960	1.958174	3.564802	7046.910645	99998.000000	1099.386841	669.892883	171.724167	49.888725	50.746006	228.350861	259.194397	146.079788	1.170198	99998.000000	4.057189	3.288151	0.291851	0.552035	3.847999	4.999991	3.041151	2.826005	2.234831	1.698002	1.705402	2.358603	2.413626	2.164590	0.068259	4.999991	56668.000000		1
6892.575684	1076.391357	0.989880	3.157748	2783.900635	49839.292969	396.892609	230.475555	49.108540	36.782837	17.950443	50.573315	69.803513	56.799385	0.627517	99998.000000	3.838382	3.031970	0.000000	0.499378	3.444654	4.697572	2.598673	2.362625	1.691157	1.565645	1.254075	1.703921	1.843877	1.754344	0.000000	4.999991	56691.000000		1
6421.990723	1645.187012	2.127780	3.244093	4343.273438	60672.535156	604.594727	394.922089	108.368744	33.384556	37.032619	114.326530	171.440460	79.825661	0.084717	99998.000000	3.807670	3.216215	0.327927	0.511093	3.637817	4.782992	2.781464	2.596511	2.034904	1.523546	1.568584	2.058147	2.234113	1.902143	0.000000	4.999991	56814.000000		1
5966.599609	2464.536377	2.241878	5.828266	16810.617188	99998.000000	2713.381836	1663.646240	437.915558	173.133423	149.000092	648.430054	807.914856	528.040894	2.039953	99998.000000	3.775727	3.391735	0.350612	0.765539	4.225584	4.999991	3.433511	3.221061	2.641390	2.238381	2.173187	2.811863	2.907366	2.722667	0.309620	4.999991	56854.000000		1
17968.470703	6222.846191	1.711475	4.964819	16700.736328	99998.000000	2713.159668	1645.902344	386.728607	179.550690	108.381081	576.335327	822.821655	511.277710	2.087285	0.000000	4.254511	3.793989	0.233371	0.695903	4.222735	4.999991	3.433475	3.216404	2.587406	2.254187	2.034954	2.760675	2.915306	2.708657	0.319582	0.000000	56876.000000		1
7013.513672	2198.159912	2.889463	1.381515	4694.190430	68502.765625	647.424805	402.915131	89.113884	48.032314	13.750391	99.950142	115.778969	40.841038	1.015667	0.000000	3.845936	3.342059	0.460817	0.140356	3.671561	4.835708	2.811189	2.605214	1.949945	1.681533	1.138315	1.999783	2.063630	1.611097	0.006751	0.000000	56924.000000		1
14111.780273	5555.404785	1.637465	7.838864	13884.737305	99998.000000	2263.097168	1377.453735	381.017517	182.748520	123.226204	582.237610	791.685181	465.752472	1.561086	0.000000	4.149582	3.744716	0.214172	0.894253	4.142538	4.999991	3.354703	3.139077	2.580945	2.261854	2.090703	2.765100	2.898552	2.668155	0.193427	0.000000	56978.000000		1
7220.043945	1156.944824	3.543216	3.213256	6589.200195	96861.117188	997.904053	620.657959	168.591080	65.769981	52.238533	237.435547	331.008514	260.717773	1.260314	0.000000	3.858540	3.063313	0.549398	0.506945	3.818833	4.986149	2.999089	2.792852	2.226835	1.818028	1.717991	2.375546	2.519839	2.416171	0.100479	0.000000	57001.000000		1
14319.340820	3419.622559	2.744528	4.418998	10935.970703	99998.000000	1719.168945	1057.130371	266.835907	96.487099	71.848030	339.081757	408.509033	272.124512	1.954256	99998.000000	4.155923	3.533978	0.438468	0.645324	4.038857	4.999991	3.235319	3.024128	2.426244	1.984469	1.856415	2.530304	2.611202	2.434768	0.290981	4.999991	57054.000000		1
8425.230469	1355.195190	2.164785	2.220292	3749.089355	58696.492188	526.295532	321.643188	83.590904	58.162395	18.992746	66.581001	105.491615	81.207176	0.824085	0.000000	3.925582	3.132002	0.335415	0.346410	3.573926	4.768612	2.721230	2.507374	1.922159	1.764642	1.278588	1.823350	2.023218	1.909594	0.000000	0.000000	57081.000000		1
15461.940430	2772.117676	2.241878	2.991227	7763.312500	99998.000000	1183.495728	724.993164	149.499649	56.494095	32.067799	161.467651	205.793304	140.926865	1.634419	99998.000000	4.189264	3.442812	0.350612	0.475849	3.890047	4.999991	3.073167	2.860334	2.174640	1.752003	1.506069	2.208086	2.313431	2.148994	0.213363	4.999991	57105.000000		1
12419.816406	2914.543213	2.574922	3.305768	7274.934570	99747.406250	1121.191895	698.602539	144.645844	43.625652	37.229977	155.608536	209.299515	91.278664	2.398561	99998.000000	4.094115	3.464571	0.410764	0.519272	3.861829	4.998902	3.049680	2.844230	2.160306	1.639742	1.570893	2.192034	2.320768	1.960369	0.379951	4.999991	57162.000000		1
16707.031250	4264.341797	1.686805	4.576268	13707.080078	99998.000000	2230.421875	1351.670532	344.613983	157.372437	92.848289	436.000580	552.578247	387.240479	3.247317	99998.000000	4.222899	3.629852	0.227065	0.660511	4.136945	4.999991	3.348387	3.130871	2.537333	2.196929	1.967774	2.639487	2.742394	2.587981	0.511525	4.999991	57221.000000		1
17224.857422	4413.666016	2.531749	7.459564	16988.283203	99998.000000	2758.120605	1687.727173	420.344421	173.932114	122.816063	552.562805	769.673462	452.295044	1.520483	99998.000000	4.236156	3.644799	0.403421	0.872713	4.230149	4.999991	3.440613	3.227302	2.623605	2.240380	2.089255	2.742382	2.886307	2.655422	0.181982	4.999991	57280.000000		1
8392.552734	3270.826172	1.563456	3.151581	6330.918945	94875.585938	964.920349	599.034729	179.257736	111.748528	42.000523	188.993103	282.516724	131.210007	1.272338	0.000000	3.923894	3.514657	0.194086	0.498528	3.801467	4.977154	2.984491	2.777452	2.253478	2.048242	1.623255	2.276446	2.451044	2.117967	0.104602	0.000000	57354.000000		1
21422.458984	3084.466553	2.075356	5.680247	11622.947266	99998.000000	1875.585449	1135.253784	295.684296	134.636032	97.998131	439.916931	573.695679	336.858368	2.834697	99998.000000	4.330869	3.489180	0.317093	0.754367	4.065316	4.999991	3.273137	3.055093	2.470828	2.129161	1.991218	2.643371	2.758682	2.527447	0.452507	4.999991	57429.000000		1
24207.718750	12291.501953	2.988143	8.782488	29399.199219	99998.000000	4780.479492	2953.845459	699.919250	285.406189	191.077698	981.887085	1261.187500	721.067566	7.413748	0.000000	4.383954	4.089605	0.475401	0.943618	4.468336	4.999991	3.679471	3.470388	2.845048	2.455463	2.281210	2.992062	3.100780	2.857976	0.870038	0.000000	57549.000000		1
10568.265625	1553.291504	2.652015	4.052033	5197.765137	76949.593750	799.052246	467.522552	136.375259	26.328962	30.007862	111.184204	142.918961	65.467773	0.714565	0.000000	4.024004	3.191253	0.423576	0.607673	3.715817	4.886206	2.902575	2.669803	2.134736	1.420434	1.477235	2.046043	2.155090	1.816028	0.000000	0.000000	57584.000000		1
12638.160156	5313.007324	2.204873	7.684677	12766.734375	99998.000000	2042.606934	1257.095337	299.946014	137.121521	102.284531	472.240662	579.705872	399.933167	3.450359	99998.000000	4.101684	3.725340	0.343384	0.885626	4.106080	4.999991	3.310185	3.099368	2.477043	2.137106	2.009810	2.674163	2.763208	2.601987	0.537864	4.999991	57680.000000		1
18921.072266	5064.165039	1.470943	5.094337	16850.421875	99998.000000	2666.854248	1662.647095	423.859894	153.853897	98.303421	494.341827	690.951782	390.500000	3.440125	0.000000	4.276946	3.704508	0.167596	0.707088	4.226611	4.999991	3.425999	3.220800	2.627222	2.187109	1.992569	2.694027	2.839448	2.591621	0.536574	0.000000	57712.000000		1
18659.083984	4238.049805	1.412352	1.751564	9801.502930	99998.000000	1577.387817	941.517883	230.127090	98.969513	47.736275	237.478714	297.044220	270.394562	2.222804	0.000000	4.270890	3.627166	0.149943	0.243426	3.991293	4.999991	3.197938	2.973829	2.361968	1.995501	1.678849	2.375625	2.472821	2.431998	0.346901	0.000000	57747.000000		1
2532.104248	314.411835	1.569623	1.585042	0.000000	7542.319336	0.000000	0.000000	16.328396	14.894458	2.960389	0.000000	0.000000	0.000000	0.412989	99998.000000	3.403481	2.497499	0.195795	0.200041	0.000000	3.877505	0.000000	0.000000	1.212944	1.173025	0.471349	0.000000	0.000000	0.000000	0.000000	4.999991	57789.000000		1
11725.422852	3925.784424	2.655099	4.178466	7632.426270	99998.000000	1168.817139	724.567566	225.742004	81.540222	59.257122	279.695099	390.003510	215.907974	1.742009	99998.000000	4.069129	3.593926	0.424081	0.621017	3.882663	4.999991	3.067747	2.860079	2.353612	1.911372	1.772741	2.446685	2.591069	2.334269	0.241050	4.999991	57843.000000		1
4983.436035	1815.054688	1.501781	3.219423	2915.582520	51609.500000	406.171570	247.901764	65.967339	40.640594	34.645805	81.293518	112.766159	53.552208	0.729577	99998.000000	3.697529	3.258890	0.176607	0.507778	3.464725	4.712729	2.608710	2.394280	1.819329	1.608960	1.539651	1.910056	2.052179	1.728777	0.000000	4.999991	57901.000000		1
9912.184570	3270.076660	4.863056	5.735754	7048.877930	99998.000000	1115.369751	671.126404	157.353943	103.046211	53.561459	205.599030	291.135773	199.052246	1.978516	0.000000	3.996169	3.514558	0.686909	0.758591	3.848120	4.999991	3.047419	2.826804	2.196878	2.013032	1.728852	2.313021	2.464096	2.298967	0.296340	0.000000	57945.000000		1
9367.118164	3808.781250	3.629560	6.531359	13654.906250	99998.000000	2192.396484	1346.792114	382.614899	123.602417	107.789001	448.813507	567.688538	324.030029	1.351393	0.000000	3.971606	3.580786	0.559854	0.815004	4.135289	4.999991	3.340919	3.129301	2.582762	2.092027	2.032574	2.652066	2.754110	2.510585	0.130782	0.000000	58013.000000		1
12679.093750	3084.065674	2.180203	2.784616	8615.328125	99998.000000	1358.531860	822.362183	205.691544	54.110363	57.536396	256.042816	339.791016	251.981552	2.332797	99998.000000	4.103088	3.489124	0.338497	0.444765	3.935272	4.999991	3.133070	2.915063	2.313216	1.733280	1.759943	2.408313	2.531212	2.401369	0.367877	4.999991	58040.000000		1
18499.083984	3812.148682	3.278014	5.415045	11479.223633	99998.000000	1867.361084	1125.376587	261.766235	131.422775	72.153320	321.627777	427.005310	263.634979	1.571646	0.000000	4.267150	3.581170	0.515611	0.733602	4.059913	4.999991	3.271228	3.051298	2.417914	2.118671	1.858256	2.507354	2.630433	2.421003	0.196355	0.000000	58112.000000		1
3694.676758	447.438171	0.959043	1.702224	2420.038086	45069.488281	315.466461	194.072021	79.014641	33.415394	13.596204	79.646805	101.929901	31.201269	0.663477	0.000000	3.567576	2.650733	0.000000	0.231017	3.383822	4.653883	2.498953	2.287963	1.897708	1.523947	1.133418	1.901168	2.008301	1.494172	0.000000	0.000000	58139.000000		1
3755.824219	1343.501709	1.532618	3.392113	2025.220703	35759.464844	239.307373	158.535004	34.747570	15.736319	19.501564	16.109451	55.223595	49.540264	0.280923	2345.449463	3.574705	3.128238	0.185434	0.530470	3.306472	4.553391	2.378956	2.200125	1.540924	1.196903	1.290069	1.207081	1.742125	1.694958	0.000000	3.370226	58208.000000		1
7720.081543	2395.580811	1.803987	2.433070	4648.239746	65168.769531	656.737671	422.580139	99.805206	56.247395	32.410095	108.985497	149.178940	97.917953	0.283309	99998.000000	3.887622	3.379411	0.256233	0.386155	3.667289	4.814040	2.817392	2.625909	1.999153	1.750102	1.510680	2.037369	2.173707	1.990862	0.000000	4.999991	58236.000000		1
7793.501953	4261.844238	3.287266	5.930029	5747.410645	83052.859375	852.481079	537.915039	135.496399	42.019024	33.399975	147.504471	206.610489	138.327271	0.224504	99998.000000	3.891733	3.629598	0.516835	0.773057	3.759472	4.919354	2.930685	2.730714	2.131928	1.623446	1.523746	2.168805	2.315152	2.140908	0.000000	4.999991	58320.000000		1
24794.261719	21164.371094	1.267417	29.054987	59361.527344	99998.000000	9809.986328	6021.397949	1426.358643	617.302795	461.888550	2075.464111	2643.556641	1531.134888	5.680554	0.000000	4.394351	4.325605	0.102919	1.463221	4.773505	4.999991	3.991668	3.779697	3.154229	2.790498	2.664537	3.317115	3.422189	3.185014	0.754391	0.000000	58373.000000		1
11866.405273	1810.749756	1.939672	4.409747	6555.356445	95854.687500	1028.232544	617.749939	167.736893	81.194839	43.446796	181.410187	257.658722	122.072884	1.074092	99998.000000	4.074319	3.257859	0.287728	0.644414	3.816596	4.981613	3.012091	2.790813	2.224629	1.909528	1.637958	2.258662	2.411045	2.086619	0.031041	4.999991	58449.000000		1
7748.460938	2267.297363	0.625999	3.743659	7273.827148	99998.000000	1208.803955	750.736206	174.715393	74.675819	51.183895	235.354019	342.291931	216.247177	3.594434	0.000000	3.889215	3.355509	0.000000	0.573296	3.861763	4.999991	3.082356	2.875487	2.242331	1.873180	1.709133	2.371722	2.534397	2.334950	0.555631	0.000000	58486.000000		1
26240.296875	12607.739258	2.525582	11.039784	31615.421875	99998.000000	5227.482910	3226.454102	781.971375	361.087311	237.167267	1202.152344	1620.711304	910.535522	4.093929	0.000000	4.418969	4.100637	0.402361	1.042961	4.499899	4.999991	3.718293	3.508725	2.893191	2.557612	2.375055	3.079959	3.209706	2.959297	0.612140	0.000000	58547.000000		1
7225.381836	1222.979980	2.078440	1.597377	3536.792480	56058.824219	577.063110	365.614227	88.339867	49.518677	28.681854	102.546646	119.797081	98.614883	1.322331	99998.000000	3.858861	3.087419	0.317737	0.203407	3.548609	4.748644	2.761223	2.563023	1.946157	1.694769	1.457607	2.010921	2.078446	1.993942	0.121340	4.999991	58580.000000		1
6182.217773	1600.546753	1.958174	2.719858	5602.943848	75381.812500	930.357788	593.021484	118.113365	54.662354	33.745354	155.315582	182.652924	95.978287	0.211282	13560.653320	3.791144	3.204268	0.291851	0.434546	3.748416	4.877266	2.968650	2.773070	2.072299	1.737688	1.528214	2.191215	2.261627	1.982173	0.000000	4.132281	58643.000000		1
7133.396973	1839.684570	1.945839	3.074487	5525.054688	77294.757812	906.798035	580.399719	110.055550	49.857887	32.194233	172.168213	195.703308	139.767380	0.388125	99998.000000	3.853296	3.264743	0.289107	0.487773	3.742337	4.888150	2.957510	2.763727	2.041612	1.697734	1.507778	2.235953	2.291598	2.145406	0.000000	4.999991	58660.000000		1
13685.388672	5634.459473	1.853327	8.048558	16255.904297	99998.000000	2690.617676	1677.399658	366.866241	141.420258	113.700531	511.925293	661.603821	359.126038	0.753169	0.000000	4.136257	3.750852	0.267952	0.905718	4.211011	4.999991	3.429852	3.224637	2.564508	2.150512	2.055763	2.709207	2.820598	2.555247	0.000000	0.000000	58713.000000		1
7469.700195	2159.619385	2.001346	3.355108	3713.271729	54727.914062	630.226746	395.625183	99.136032	59.602501	35.638767	120.512512	166.728500	94.417915	0.701266	99998.000000	3.873303	3.334377	0.301322	0.525706	3.569757	4.738209	2.799497	2.597284	1.996232	1.775265	1.551923	2.081032	2.222010	1.975054	0.000000	4.999991	58819.000000		1
15324.380859	4239.613281	1.168737	3.978023	9962.526367	99998.000000	1631.797363	1026.823364	214.948929	91.300255	62.414871	285.921173	386.349304	223.238022	2.444899	0.000000	4.185383	3.627326	0.067717	0.599667	3.998369	4.999991	3.212666	3.011496	2.332335	1.960472	1.795288	2.456246	2.586980	2.348768	0.388261	0.000000	58856.000000		1
3765.439209	1603.756958	1.958174	4.095205	3902.197021	66289.234375	661.532898	407.842957	121.157013	79.412437	35.648022	182.526489	224.622620	119.346855	0.199896	0.000000	3.575816	3.205138	0.291851	0.612276	3.591309	4.821443	2.820551	2.610493	2.083349	1.899889	1.552035	2.261326	2.351454	2.076811	0.000000	0.000000	58898.000000		1
10867.378906	867.286133	2.063021	3.885511	3375.929199	53230.523438	573.609314	356.467865	89.434593	69.556808	40.137943	100.665565	106.444496	77.330917	0.643059	0.000000	4.036125	2.938162	0.314504	0.589448	3.528393	4.726161	2.758616	2.552020	1.951506	1.842340	1.603555	2.002881	2.027123	1.888353	0.000000	0.000000	58928.000000		1
6026.439453	1733.486694	1.156402	3.410615	2634.965332	45018.835938	434.939758	275.430298	72.005302	45.929207	17.392286	71.703094	94.473419	53.946926	1.099968	0.000000	3.780061	3.238920	0.063109	0.532833	3.420775	4.653394	2.638429	2.440012	1.857365	1.662089	1.240357	1.855538	1.975310	1.731967	0.041380	0.000000	58955.000000		1
8113.217773	3306.680664	1.717642	3.034399	9753.027344	99998.000000	1642.935791	992.374878	255.666611	102.707001	82.773712	361.784241	511.564514	330.225250	1.682497	99998.000000	3.909193	3.519392	0.234933	0.482073	3.989140	4.999991	3.215621	2.996676	2.407674	2.011600	1.917892	2.558450	2.708900	2.518810	0.225954	4.999991	58998.000000		1
12990.591797	871.563232	1.643633	5.014159	8053.958008	99998.000000	1339.354126	816.577087	182.625183	43.036659	38.176685	160.252655	241.592422	92.450485	0.589452	0.000000	4.113629	2.940299	0.215805	0.700198	3.906009	4.999991	3.126895	2.911997	2.261561	1.633839	1.581798	2.204805	2.383083	1.965909	0.000000	0.000000	59028.000000		1
20161.539062	2974.593018	2.954222	5.556897	9335.550781	99998.000000	1559.801270	965.956482	241.660278	106.185463	68.724205	285.711487	385.590698	249.511475	0.950125	0.000000	4.304523	3.473428	0.470443	0.744832	3.970140	4.999991	3.193069	2.984957	2.383205	2.026065	1.837110	2.455928	2.586127	2.397090	0.000000	0.000000	59303.000000		1
12922.453125	2941.038818	2.396065	4.625608	9279.166992	99998.000000	1495.200073	962.040161	201.855377	109.599159	64.838692	300.544250	357.004425	298.080353	1.750554	99998.000000	4.111345	3.468501	0.379499	0.665169	3.967509	4.999991	3.174699	2.983193	2.305040	2.039807	1.811834	2.477908	2.552674	2.474333	0.243176	4.999991	59405.000000		1
6025.147461	3096.348145	3.567886	3.167000	5021.594238	72976.789062	827.712463	511.758789	97.766853	61.508255	30.744875	174.653717	195.598465	101.877480	2.950756	0.000000	3.779968	3.490850	0.552411	0.500648	3.700842	4.863185	2.917880	2.709065	1.990192	1.788933	1.487773	2.242178	2.291365	2.008078	0.469933	0.000000	59453.000000		1
18968.281250	5666.018555	1.828657	4.711953	13849.823242	99998.000000	2347.813721	1408.935547	361.808899	188.061813	108.294739	526.369507	746.258606	351.749756	2.905408	0.000000	4.278028	3.753278	0.262132	0.673201	4.141444	4.999991	3.370664	3.148891	2.558479	2.274301	2.034607	2.721291	2.872889	2.546234	0.463207	0.000000	59470.000000		1
29942.710938	13327.258789	2.710606	10.099244	35482.535156	99998.000000	5907.179199	3618.727295	852.823364	312.783630	229.824875	1156.719604	1479.966431	691.602417	4.885937	99998.000000	4.476291	4.124741	0.433066	1.004289	4.550014	4.999991	3.771380	3.558556	2.930859	2.495244	2.361397	3.063228	3.170252	2.839856	0.688948	4.999991	59497.000000		1
12660.437500	2976.190186	1.976677	4.064368	6982.176758	97735.648438	1160.830322	724.882141	164.862839	57.804684	47.014683	210.246231	299.563629	152.685150	1.011609	0.000000	4.102449	3.473661	0.295936	0.608993	3.843991	4.990053	3.064769	2.860267	2.217123	1.761963	1.672233	2.322728	2.476489	2.183797	0.005013	0.000000	59539.000000		1
16230.605469	10783.559570	2.436154	8.480282	31891.533203	99998.000000	5349.817871	3280.253174	775.930359	341.046082	222.904968	1032.799561	1400.708130	831.924866	3.085328	0.000000	4.210335	4.032762	0.386705	0.928410	4.503675	4.999991	3.728339	3.515907	2.889823	2.532813	2.348120	3.014016	3.146348	2.920084	0.489301	0.000000	59596.000000		1
6738.777344	2094.028320	2.926468	6.506689	3771.727051	59686.847656	655.399353	403.840271	109.161270	52.238533	39.292999	122.646454	170.549255	128.977371	0.152795	0.000000	3.828581	3.320982	0.466344	0.813360	3.576540	4.775878	2.816506	2.606210	2.038069	1.717991	1.594315	2.088655	2.231850	2.110513	0.000000	0.000000	59668.000000		1
21467.900391	4406.896973	2.951138	9.053857	16942.066406	99998.000000	2857.540283	1740.986328	403.063171	135.252777	136.036057	631.568176	805.309143	547.070679	2.620492	99998.000000	4.331789	3.644133	0.469990	0.956834	4.228966	4.999991	3.455992	3.240795	2.605373	2.131146	2.133654	2.800420	2.905963	2.738044	0.418383	4.999991	59699.000000		1
3008.458496	1461.029175	3.567886	3.947186	3304.485107	52964.945312	579.015137	359.588623	91.358841	55.562805	31.321535	163.197617	192.816940	100.770416	0.238103	99998.000000	3.478344	3.164659	0.552411	0.596288	3.519104	4.723989	2.762690	2.555806	1.960751	1.744784	1.495843	2.212714	2.285145	2.003333	0.000000	4.999991	59755.000000		1
13949.387695	3043.354004	2.383730	4.230890	10588.911133	99998.000000	1779.459106	1088.621460	262.210297	117.730980	70.697792	310.008270	425.460358	232.739014	2.585399	0.000000	4.144555	3.483352	0.377257	0.626432	4.024851	4.999991	3.250288	3.036877	2.418650	2.070891	1.849406	2.491373	2.628859	2.366869	0.412528	0.000000	59856.000000		1
6254.158203	3186.729492	2.454656	5.273193	6486.585938	90552.695312	1158.745728	683.433594	152.719070	64.317535	63.050121	257.156067	282.451965	173.084091	0.525809	99998.000000	3.796169	3.503345	0.389991	0.722074	3.812016	4.956902	3.063988	2.834696	2.183893	1.808329	1.799686	2.410197	2.450945	2.238257	0.000000	4.999991	59916.000000		1
13421.202148	6080.121582	1.076225	4.773628	18342.638672	99998.000000	3117.135742	1889.246338	453.355865	165.026276	136.307419	621.808167	780.774902	381.042175	2.547947	0.000000	4.127791	3.783912	0.031903	0.678849	4.263462	4.999991	3.493756	3.276289	2.656439	2.217553	2.134520	2.793656	2.892526	2.580973	0.406190	0.000000	59946.000000		1
9689.196289	2394.742188	3.345856	4.502259	6714.286133	95477.093750	1079.043335	707.533020	211.359451	76.125175	51.788307	262.549530	325.926514	180.861282	0.626129	99998.000000	3.986288	3.379259	0.524507	0.653430	3.827000	4.979899	3.033039	2.849747	2.325022	1.881528	1.714232	2.419211	2.513120	2.257346	0.000000	4.999991	60038.000000		1
7572.262207	2965.042480	2.192538	5.325617	7033.804688	93749.718750	1205.430420	732.264587	175.359894	62.192844	54.344727	184.207138	237.632904	120.056114	0.562400	0.000000	3.879226	3.472031	0.340947	0.726370	3.847190	4.971970	3.081142	2.864668	2.243930	1.793740	1.735157	2.265306	2.375906	2.079384	0.000000	0.000000	60079.000000		1
18099.326172	3994.881836	2.494745	8.073228	12894.104492	99998.000000	2192.149658	1330.216919	388.393799	157.705490	127.043869	584.818726	755.374146	446.266327	2.726227	99998.000000	4.257662	3.601504	0.397026	0.907047	4.110391	4.999991	3.340870	3.123923	2.589272	2.197847	2.103954	2.767021	2.878162	2.649594	0.435562	4.999991	60181.000000		1
1757.219238	384.147491	1.813238	3.003561	1807.191162	33873.753906	264.590942	188.931427	47.249046	25.058460	17.093164	75.773628	90.113014	98.155403	0.816407	0.000000	3.244826	2.584498	0.258455	0.477637	3.257004	4.529863	2.422575	2.276304	1.674393	1.398954	1.232822	1.879518	1.954787	1.991914	0.000000	0.000000	60214.000000		1
12043.452148	3093.421631	2.485493	4.385077	8699.875000	99998.000000	1426.824341	907.075562	191.907227	87.834129	64.554985	297.738068	373.129303	215.676682	2.599618	0.000000	4.080751	3.490439	0.395413	0.641977	3.939513	4.999991	3.154371	2.957644	2.283091	1.943663	1.809930	2.473834	2.571859	2.333803	0.414910	0.000000	60280.000000		1
4594.826172	1078.383423	3.265679	4.949401	2559.336670	39571.457031	415.176086	277.382294	67.718903	31.651495	33.800861	90.439888	139.570023	101.892899	0.222019	99998.000000	3.662269	3.032773	0.513974	0.694553	3.408127	4.597382	2.618232	2.443079	1.830710	1.500394	1.528928	1.956360	2.144792	2.008144	0.000000	4.999991	60334.000000		1
22518.039062	8370.694336	2.741444	8.141070	19501.486328	99998.000000	3282.013916	2003.767212	487.014862	188.663132	154.566238	654.190491	891.151184	532.666504	4.984333	99998.000000	4.352530	3.922761	0.437979	0.910681	4.290068	4.999991	3.516140	3.301847	2.687542	2.275687	2.189115	2.815704	2.949951	2.726455	0.697607	4.999991	60460.000000		1
7729.517578	1659.103882	1.585042	2.648932	4694.526367	66658.726562	769.466858	478.920044	114.835350	46.157402	27.553205	118.101028	168.165527	118.572838	0.959610	99998.000000	3.888152	3.219874	0.200041	0.423071	3.671592	4.823857	2.886190	2.680263	2.060076	1.664241	1.440172	2.072254	2.225737	2.073985	0.000000	4.999991	60487.000000		1
6493.218750	1093.786743	2.087691	2.602675	2642.973877	43157.085938	446.836823	289.140594	57.064587	27.408270	25.946577	98.056725	124.613884	86.850418	0.501753	8606.052734	3.812460	3.038933	0.319666	0.415420	3.422093	4.635052	2.650149	2.461109	1.756367	1.437882	1.414080	1.991477	2.095567	1.938772	0.000000	3.934804	60522.000000		1
5583.528320	1412.025513	1.822490	3.034399	2361.067627	41477.593750	400.574585	257.634033	76.785095	31.364706	14.182115	58.813065	62.063328	93.551384	1.058160	0.000000	3.746909	3.149843	0.260665	0.482073	3.373108	4.617814	2.602683	2.411003	1.885277	1.496441	1.151741	1.769474	1.792835	1.971050	0.024551	0.000000	60550.000000		1
13381.224609	2946.759033	3.577137	6.016374	10920.758789	99998.000000	1846.854248	1126.656250	273.774323	122.911659	93.209091	378.414825	528.016235	251.811935	2.314207	0.000000	4.126496	3.469345	0.553536	0.779335	4.038253	4.999991	3.266433	3.051791	2.437393	2.089593	1.969458	2.577968	2.722647	2.401076	0.364402	0.000000	60610.000000		1
12970.880859	6468.728027	2.510163	6.081133	12270.060547	99998.000000	2093.315918	1265.708252	300.692291	123.244705	79.763985	392.587708	476.536316	290.796570	1.158122	99998.000000	4.112969	3.810819	0.399702	0.783984	4.088847	4.999991	3.320835	3.102334	2.478122	2.090768	1.901807	2.593937	2.678096	2.463589	0.063754	4.999991	60658.000000		1
24055.740234	8347.983398	2.426902	11.255647	28957.466797	99998.000000	4946.276855	2974.571289	766.093201	249.098251	232.328873	1095.923706	1445.746094	689.076843	3.285017	99998.000000	4.381219	3.921582	0.385052	1.051371	4.461761	4.999991	3.694278	3.473424	2.884282	2.396371	2.366103	3.039780	3.160092	2.838268	0.516538	4.999991	60734.000000		1
8409.611328	4307.261230	2.562587	5.686414	7844.988281	99998.000000	1344.528564	807.304321	183.716827	91.556206	52.084347	225.683426	308.306030	145.715912	2.031173	99998.000000	3.924776	3.634201	0.408679	0.754838	3.894592	4.999991	3.128570	2.907037	2.264149	1.961688	1.716707	2.353500	2.488982	2.163507	0.307747	4.999991	60767.000000		1
4811.702637	922.500427	2.726025	2.365228	2386.061279	39110.792969	377.825836	248.228638	57.887943	12.180768	18.869398	73.615013	84.025711	33.773106	0.417538	99998.000000	3.682299	2.964967	0.435530	0.373873	3.377681	4.592297	2.577292	2.394852	1.762588	1.085675	1.275758	1.866966	1.924412	1.528571	0.000000	4.999991	60794.000000		1
17229.873047	7451.432129	2.645848	7.909790	14923.673828	99998.000000	2480.547119	1527.807495	376.570770	182.834869	117.712479	492.201721	675.887695	421.633423	0.243223	0.000000	4.236282	3.872240	0.422565	0.898165	4.173876	4.999991	3.394547	3.184069	2.575847	2.262059	2.070822	2.692143	2.829875	2.624935	0.000000	0.000000	60814.000000		1
11545.570312	5068.164551	2.075356	5.433547	11204.215820	99998.000000	1925.097900	1161.918823	300.238983	117.857414	82.705872	386.253693	531.929504	238.934250	2.297779	0.000000	4.062416	3.704851	0.317093	0.735083	4.049381	4.999991	3.284453	3.065176	2.477467	2.071357	1.917536	2.586873	2.725854	2.378278	0.361308	0.000000	60910.000000		1
13689.644531	8589.739258	1.736145	6.130473	15282.333984	99998.000000	2554.988525	1572.293579	343.584015	152.891769	95.269028	482.580444	620.744263	399.609375	2.829096	99998.000000	4.136392	3.933980	0.239586	0.787494	4.184190	4.999991	3.407389	3.196534	2.536033	2.184384	1.978952	2.683570	2.792913	2.601636	0.451648	4.999991	60945.000000		1
8438.614258	1446.147095	2.032184	4.203136	5616.512207	77451.312500	975.087463	578.432312	124.718727	53.200661	40.181114	171.156754	227.339386	99.487579	0.325754	0.000000	3.926271	3.160213	0.307963	0.623573	3.749467	4.889029	2.989043	2.762253	2.095932	1.725917	1.604022	2.233394	2.356675	1.997769	0.000000	0.000000	60974.000000		1
15987.677734	5706.069824	2.559503	5.393459	11942.194336	99998.000000	1984.786743	1229.048706	326.666626	116.133598	74.574051	398.345032	518.028015	271.415253	1.204426	99998.000000	4.203785	3.756337	0.408156	0.731867	4.077084	4.999991	3.297714	3.089569	2.514105	2.064958	1.872588	2.600259	2.714353	2.433634	0.080780	4.999991	61007.000000		1
17730.314453	7265.849609	3.506211	6.543694	19418.404297	99998.000000	3223.333496	2000.368896	491.779236	220.900543	139.499084	661.545227	895.887756	448.921448	2.609526	0.000000	4.248716	3.861286	0.544838	0.815823	4.288214	4.999991	3.508305	3.301110	2.691770	2.344197	2.144571	2.820560	2.952254	2.652170	0.416562	0.000000	61084.000000		1
17847.064453	4305.824219	2.214124	5.038829	14834.417969	99998.000000	2522.541504	1522.411011	375.078217	148.007126	105.096901	482.639038	683.982483	298.314728	3.377250	0.000000	4.251567	3.634056	0.345202	0.702330	4.171270	4.999991	3.401838	3.182532	2.574122	2.170283	2.021590	2.683622	2.835045	2.474675	0.528563	0.000000	61125.000000		1
27277.750000	8262.014648	2.907966	7.727849	21861.693359	99998.000000	3638.195068	2248.798096	516.985718	222.445496	136.961166	639.135681	815.210999	414.343475	3.732861	99998.000000	4.435809	3.917086	0.463589	0.888059	4.339684	4.999991	3.560886	3.351950	2.713479	2.347224	2.136597	2.805593	2.911270	2.617361	0.572042	4.999991	61318.000000		1
4278.280273	2716.749268	0.274453	0.968294	3853.390625	58404.777344	626.523193	398.884705	97.020592	25.043043	26.816193	128.986618	135.468643	88.151756	2.168119	0.000000	3.631269	3.434050	0.000000	0.000000	3.585843	4.766448	2.796937	2.600847	1.986864	1.398687	1.428397	2.110545	2.131839	1.945231	0.336083	0.000000	61341.000000		1
38648.640625	12578.499023	2.948054	12.945536	38685.535156	99998.000000	6441.911621	3964.574707	987.971313	371.831055	323.718567	1557.537842	2012.133423	1063.081909	3.813182	99998.000000	4.587134	4.099629	0.469535	1.112120	4.587549	4.999991	3.809015	3.598197	2.994744	2.570346	2.510168	3.192439	3.303657	3.026567	0.581288	4.999991	61390.000000		1
10174.928711	3150.529541	2.957305	3.830003	5497.615234	68625.742188	927.693481	577.334473	126.498047	23.368572	41.692146	152.885605	196.116531	123.096680	1.899461	99998.000000	4.007531	3.498384	0.470896	0.583199	3.740174	4.836487	2.967405	2.761427	2.102084	1.368632	1.620054	2.184367	2.292514	2.090246	0.278630	4.999991	61474.000000		1
4764.882324	1692.744385	1.054639	3.848506	4143.690918	62617.183594	687.723083	436.867096	94.664612	21.317886	45.947708	153.826141	223.685150	145.034393	1.098369	0.000000	3.678052	3.228591	0.023104	0.585292	3.617387	4.796693	2.837414	2.640349	1.976188	1.328744	1.662264	2.187030	2.349637	2.161471	0.040748	0.000000	61549.000000		1
5899.414062	1979.482788	2.550252	5.051164	5667.514160	76417.515625	956.896484	589.826721	133.106506	74.564804	58.402927	208.312714	284.111023	212.522018	1.614580	0.000000	3.770809	3.296552	0.406583	0.703391	3.753393	4.883193	2.980865	2.770725	2.124199	1.872534	1.766435	2.318716	2.453488	2.327404	0.208060	0.000000	61600.000000		1
13740.587891	5511.646484	3.327354	6.414176	10357.140625	99998.000000	1740.807495	1071.716431	275.886688	97.979630	83.079002	352.915405	447.317902	203.045700	2.651956	99998.000000	4.138005	3.741281	0.522099	0.807141	4.015240	4.999991	3.240751	3.030080	2.440731	1.991136	1.919491	2.547671	2.650616	2.307594	0.423566	4.999991	61634.000000		1
3810.551270	1421.927368	2.938803	5.769675	2257.916504	43752.105469	417.038666	248.654190	80.636688	48.087822	28.006516	157.986099	205.389343	109.568321	1.303813	17756.007812	3.580988	3.152877	0.468170	0.761151	3.353708	4.640999	2.620176	2.395596	1.906533	1.682035	1.447259	2.198619	2.312578	2.039685	0.115215	4.249345	61688.000000		1
20066.251953	4508.830078	1.076225	7.727849	14743.049805	99998.000000	2474.684814	1521.652344	344.046570	134.105637	118.594421	497.903534	666.947937	393.811951	1.534386	0.000000	4.302466	3.654064	0.031903	0.888059	4.168587	4.999991	3.393520	3.182315	2.536617	2.127447	2.074064	2.697145	2.824092	2.595289	0.185935	0.000000	61730.000000		1
15465.156250	4426.460449	2.368311	3.681984	12201.537109	99998.000000	1995.527466	1261.890625	282.562988	127.105545	82.443756	379.577393	474.556549	206.613586	3.347971	99998.000000	4.189354	3.646057	0.374439	0.566082	4.086414	4.999991	3.300058	3.101022	2.451115	2.104165	1.916158	2.579300	2.676288	2.315159	0.524782	4.999991	61781.000000		1
18960.818359	6409.319824	3.068320	5.051164	15077.277344	99998.000000	2509.583496	1551.959351	339.615234	116.907623	102.935196	487.104279	680.695251	399.119049	2.169949	99998.000000	4.277857	3.806812	0.486901	0.703391	4.178323	4.999991	3.399602	3.190880	2.530987	2.067843	2.012564	2.687622	2.832953	2.601102	0.336450	4.999991	61804.000000		1
14831.639648	4536.062500	1.979760	4.600938	8866.852539	99998.000000	1512.919189	921.828186	233.624054	141.740967	95.870354	422.102173	521.676086	302.283478	2.007288	99998.000000	4.171189	3.656679	0.296613	0.662846	3.947769	4.999991	3.179816	2.964650	2.368518	2.151495	1.981684	2.625417	2.717401	2.480414	0.302610	4.999991	61880.000000		1
7391.290039	1567.143677	1.942755	4.434416	5524.406738	76740.695312	914.294617	578.657410	153.480759	62.874348	48.220425	208.173950	262.222626	190.901932	2.222710	0.000000	3.868720	3.195109	0.288418	0.646836	3.742286	4.885026	2.961086	2.762422	2.186054	1.798473	1.683231	2.318426	2.418670	2.280810	0.346883	0.000000	61959.000000		1
36073.839844	12539.964844	1.557288	12.242443	34589.750000	99998.000000	5740.709473	3533.168945	785.622559	359.477600	254.174088	1148.513794	1439.236328	945.224548	5.047808	0.000000	4.557192	4.098296	0.192369	1.087868	4.538948	4.999991	3.758965	3.548164	2.895214	2.555672	2.405131	3.060136	3.158132	2.975535	0.703103	0.000000	62013.000000		1
29505.511719	5651.166992	4.024279	6.389507	14515.136719	99998.000000	2421.012451	1498.040161	420.322845	189.119537	106.037437	521.349182	649.148621	368.485199	2.071218	99998.000000	4.469903	3.752138	0.604688	0.805467	4.161821	4.999991	3.383997	3.175524	2.623583	2.276736	2.025459	2.717129	2.812344	2.566420	0.316226	4.999991	62071.000000		1
3525.250000	813.296021	1.230412	2.140115	2860.655029	51080.914062	465.311493	299.730164	95.595901	33.304379	25.406923	130.852280	174.508774	95.145676	1.264031	99998.000000	3.547190	2.910249	0.090050	0.330437	3.456465	4.708259	2.667744	2.476730	1.980439	1.522501	1.404952	2.116781	2.241817	1.978389	0.101758	4.999991	62095.000000		1
16701.935547	5200.824219	1.958174	7.468815	18698.921875	99998.000000	3089.227783	1918.082397	468.290405	191.339828	131.176086	667.222412	884.641357	524.217102	2.009962	99998.000000	4.222767	3.716072	0.291851	0.873252	4.271817	4.999991	3.489850	3.282867	2.670515	2.281805	2.117855	2.824271	2.946767	2.719511	0.303188	4.999991	62122.000000		1
11802.695312	2207.670166	2.007514	4.064368	6630.087891	88465.273438	1146.145508	697.732910	139.600861	69.618484	47.079441	175.800858	200.159317	146.218552	1.271632	99998.000000	4.071981	3.343934	0.302659	0.608993	3.821519	4.946773	3.059240	2.843689	2.144888	1.842725	1.672831	2.245021	2.301376	2.165003	0.104361	4.999991	62168.000000		1
2622.278809	2017.039551	1.952007	4.227806	4069.659424	65647.226562	702.050110	431.038849	120.339821	85.373306	56.296734	198.796295	289.408875	179.378006	0.309700	0.000000	3.418679	3.304714	0.290481	0.626115	3.609558	4.817216	2.846368	2.634516	2.080409	1.931322	1.750483	2.298408	2.461512	2.253769	0.000000	0.000000	62247.000000		1
10169.636719	3271.529297	1.686805	2.911049	9453.808594	99998.000000	1617.328491	966.795288	234.592346	95.657578	56.534184	254.587311	379.179596	231.823151	3.514088	0.000000	4.007306	3.514751	0.227065	0.464050	3.975607	4.999991	3.208798	2.985335	2.370314	1.980719	1.752311	2.405837	2.578845	2.365157	0.545813	0.000000	62299.000000		1
16001.779297	3332.907959	2.963473	2.978892	7411.590332	99998.000000	1276.714111	777.663391	192.474640	66.146194	60.327183	249.736588	298.339386	184.228714	1.137364	99998.000000	4.204168	3.522823	0.471801	0.474055	3.869911	4.999991	3.106094	2.890792	2.284374	1.820505	1.780513	2.397482	2.474711	2.265357	0.055899	4.999991	62346.000000		1
10205.165039	4032.935059	2.198706	3.046734	7855.004395	99998.000000	1332.841187	812.491150	201.981812	53.120483	49.605022	226.491364	319.604858	143.202667	2.877704	0.000000	4.008820	3.605621	0.342167	0.483835	3.895146	4.999991	3.124779	2.909819	2.305312	1.725262	1.695526	2.355052	2.504613	2.155951	0.459046	0.000000	62376.000000		1
15032.116211	3990.737305	2.124696	4.187717	7260.382324	99319.570312	1227.164551	748.370972	180.266113	71.511902	56.598942	210.767380	262.716034	224.237152	0.520245	0.000000	4.177020	3.601053	0.327297	0.621977	3.860960	4.997035	3.088903	2.874117	2.255914	1.854378	1.752808	2.323803	2.419487	2.350708	0.000000	0.000000	62407.000000		1
13948.774414	3403.695068	2.426902	5.507557	11103.192383	99998.000000	1919.411499	1134.461182	250.689453	128.255783	74.330437	415.358032	546.648193	315.299957	2.025724	0.000000	4.144536	3.531951	0.385052	0.740959	4.045448	4.999991	3.283168	3.054790	2.399136	2.108077	1.871167	2.618423	2.737708	2.498724	0.306580	0.000000	62481.000000		1
9329.820312	1642.679932	2.140115	0.894284	3826.472656	52843.101562	598.889832	386.006989	67.330353	22.175165	13.944667	85.203705	93.566803	83.954788	2.159730	99998.000000	3.969873	3.215553	0.330437	0.000000	3.582799	4.722988	2.777347	2.586595	1.828211	1.345867	1.144408	1.930458	1.971122	1.924045	0.334400	4.999991	62494.000000		1
6457.873047	1080.239868	1.933504	3.299600	4616.492676	75506.148438	803.387939	495.791168	167.860229	35.937893	43.446796	206.425476	279.380554	270.369873	0.915300	99998.000000	3.810090	3.033520	0.286345	0.518461	3.664312	4.877982	2.904925	2.695299	2.224948	1.555553	1.637958	2.314763	2.446196	2.431958	0.000000	4.999991	62545.000000		1
9014.150391	2439.203369	2.870961	4.915480	7381.228027	99998.000000	1249.947266	769.300293	240.667313	137.935638	66.207870	322.201355	465.579803	261.476379	1.335413	0.000000	3.954925	3.387248	0.458027	0.691566	3.868129	4.999991	3.096892	2.886096	2.381417	2.139677	1.820910	2.508127	2.667994	2.417433	0.125616	0.000000	62606.000000		1
18730.277344	7384.240723	2.078440	6.078049	15692.005859	99998.000000	2673.305420	1613.106812	424.427307	160.480850	117.990013	562.110046	764.825806	410.778687	3.168510	99998.000000	4.272544	3.868306	0.317737	0.783764	4.195678	4.999991	3.427049	3.207663	2.627803	2.205423	2.071845	2.749821	2.883563	2.613608	0.500855	4.999991	62719.000000		1
[truncated: 8,817 more rows]
