# Supplementary material for: Distinct elongation stalls during translation are linked with distinct pathways for mRNA degradation
Source: eLife. 2022 Jul 27;11:e76038. doi: 10.7554/eLife.76038 (PMC9352352; doi:10.7554/eLife.76038)
Supplement: Figure 3—source data 1. [file elife-76038-fig3-data1.zip › 3B_flow_cytometry_data/list_mode_data.SYH1_NON_2.CSV]

FSC-HLin	SSC-HLin	BLU-V-HLin	GRN-V-HLin	YEL-V-HLin	ORG-V-HLin	GRN-B-HLin	YEL-B-HLin	RED-B-HLin	NIR-B-HLin	YEL-G-HLin	ORG-G-HLin	RED-G-HLin	NIR-G-HLin	BLU-V-ALin	BLU-V-W	FSC-HLog	SSC-HLog	BLU-V-HLog	GRN-V-HLog	YEL-V-HLog	ORG-V-HLog	GRN-B-HLog	YEL-B-HLog	RED-B-HLog	NIR-B-HLog	YEL-G-HLog	ORG-G-HLog	RED-G-HLog	NIR-G-HLog	BLU-V-ALog	BLU-V-WLog	TIME		P01.R1
11146.605469	1339.428101	1.529534	3.503127	1813.781128	41971.964844	279.485413	180.892120	86.406357	36.795170	20.392765	139.230804	187.293961	104.930382	0.677804	42927.847656	4.047143	3.126920	0.184559	0.544456	3.258585	4.622959	2.446359	2.257420	1.936546	1.565791	1.309476	2.143735	2.272524	2.020901	0.000000	4.632739	12.000000		1
10453.556641	2584.546143	2.389898	3.953353	2531.601562	62394.410156	404.074615	255.715958	111.958221	59.109104	55.171169	223.493973	311.025879	153.745956	1.087255	0.000000	4.019264	3.412384	0.378379	0.596966	3.403395	4.795146	2.606462	2.407758	2.049056	1.771654	1.741712	2.349266	2.492796	2.186804	0.036331	0.000000	98.000000		1
8555.216797	1741.381104	2.503996	2.886379	1537.700195	43488.183594	246.415390	153.712036	90.162354	46.027885	35.833046	156.595337	228.730148	177.808380	0.287495	0.000000	3.932231	3.240894	0.398634	0.460353	3.186872	4.638371	2.391668	2.186708	1.955025	1.663021	1.554284	2.194779	2.359324	2.249952	0.000000	0.000000	117.000000		1
4954.710938	2178.763184	2.232627	2.460824	1653.287964	42295.519531	257.553864	175.261215	76.193016	50.752171	31.111841	121.576401	170.123703	88.589645	0.429385	99998.000000	3.695018	3.338210	0.348816	0.391080	3.218349	4.626294	2.410868	2.243686	1.881915	1.705455	1.492926	2.084849	2.230765	1.947383	0.000000	4.999991	191.000000		1
9703.298828	3297.922852	2.476242	4.425165	2680.058838	65870.703125	421.127686	274.625427	154.581650	55.544304	59.509991	246.853287	284.311462	227.240707	0.120489	0.000000	3.986919	3.518240	0.393793	0.645930	3.428144	4.818692	2.624414	2.438741	2.189158	1.744640	1.774590	2.392439	2.453794	2.356486	0.000000	0.000000	211.000000		1
6653.841797	1409.527588	3.025148	5.408878	989.106140	30070.306641	158.396240	106.009689	49.802380	40.116356	15.008556	70.407921	61.662441	68.699532	1.165054	0.000000	3.823072	3.149074	0.480747	0.733107	2.995243	4.478138	2.199745	2.025346	1.697250	1.603321	1.176339	1.847622	1.790021	1.836954	0.066346	0.000000	304.000000		1
6091.303223	1094.949341	2.100026	0.588994	624.531128	25371.261719	102.414047	68.055031	46.949921	29.258512	11.823054	55.667652	79.233582	28.974810	0.079547	0.000000	3.784710	3.039394	0.322225	0.000000	2.795554	4.404342	2.010360	1.832860	1.671635	1.466252	1.072730	1.745603	1.898909	1.462021	0.000000	0.000000	372.000000		1
20719.363281	6539.062012	2.840123	3.503127	5357.212891	99998.000000	825.078979	542.358704	290.195221	119.359192	111.409317	523.369080	725.286133	499.439240	2.244306	99998.000000	4.316376	3.815516	0.453337	0.544456	3.728939	4.999991	2.916496	2.734287	2.462690	2.076856	2.046921	2.718808	2.860509	2.698483	0.351082	4.999991	409.000000		1
32511.328125	8337.615234	2.796951	5.112839	7717.679199	99998.000000	1205.803467	765.707764	391.289429	215.479324	151.806290	820.906677	1029.549316	776.337402	2.548252	0.000000	4.512035	3.921042	0.446685	0.708662	3.887487	4.999991	3.081276	2.884063	2.592498	2.333405	2.181290	2.914294	3.012647	2.890050	0.406242	0.000000	491.000000		1
11277.383789	2361.533203	2.226459	2.732193	2027.061768	51463.996094	274.745697	189.236710	85.234543	81.873260	23.282228	130.695023	195.290085	110.317673	0.849401	99998.000000	4.052208	3.373194	0.347615	0.436511	3.306867	4.711504	2.438931	2.277005	1.930616	1.913142	1.367025	2.116259	2.290680	2.042645	0.000000	4.999991	519.000000		1
15893.608398	3759.928711	3.284182	3.913265	2584.432129	64795.402344	409.168945	276.417084	170.567764	68.705696	48.090904	251.725601	339.100250	225.905457	0.558620	0.000000	4.201222	3.575180	0.516427	0.592539	3.412365	4.811544	2.611903	2.441565	2.231897	1.836993	1.682063	2.400927	2.530328	2.353927	0.000000	0.000000	570.000000		1
23253.378906	6647.381348	3.339689	4.718120	5321.700684	99998.000000	830.938049	548.211670	266.185242	144.929550	94.982239	481.979126	693.757935	406.273315	2.485032	0.000000	4.366486	3.822651	0.523706	0.673769	3.726050	4.999991	2.919569	2.738948	2.425184	2.161157	1.977642	2.683028	2.841208	2.608818	0.395332	0.000000	656.000000		1
7870.755859	2042.699341	2.026016	2.442321	1985.918457	60604.667969	314.871307	210.286316	142.203522	79.375435	55.198925	247.954178	319.475342	157.196671	0.540974	99998.000000	3.896016	3.310205	0.306643	0.387803	3.297961	4.782506	2.498133	2.322811	2.152910	1.899686	1.741931	2.394372	2.504437	2.196443	0.000000	4.999991	720.000000		1
8524.378906	3253.995117	2.463907	2.948054	1859.836792	47401.480469	284.570496	194.485229	115.322578	44.812893	25.480934	134.059372	172.504349	115.751221	1.616841	99998.000000	3.930663	3.512417	0.391624	0.469535	3.269475	4.675792	2.454190	2.288887	2.061914	1.651403	1.406215	2.127297	2.236800	2.063526	0.208667	4.999991	756.000000		1
13222.452148	3638.457031	4.511510	6.802728	3017.065186	78593.796875	478.947815	306.202911	154.856110	124.838997	78.444145	351.318024	463.149811	306.344788	0.427896	0.000000	4.121312	3.560917	0.654322	0.832683	3.479585	4.895388	2.680288	2.486009	2.189928	2.096350	1.894561	2.545701	2.665721	2.486211	0.000000	0.000000	800.000000		1
7281.040039	1646.438965	1.427771	3.626477	1133.391113	34175.671875	191.389160	117.656967	88.583481	21.962387	24.398540	100.927689	161.871613	103.903496	0.192551	99998.000000	3.862193	3.216546	0.154659	0.559485	3.054380	4.533717	2.281917	2.070618	1.947353	1.341680	1.387364	2.004010	2.209171	2.016630	0.000000	4.999991	835.000000		1
16421.935547	3927.159912	1.890332	5.569232	4284.207520	99998.000000	676.547607	441.918274	279.281891	103.585869	81.783836	416.671692	555.211731	393.346283	2.950553	99998.000000	4.215425	3.594079	0.276538	0.745795	3.631871	4.999991	2.830298	2.645342	2.446043	2.015301	1.912668	2.619794	2.744459	2.594775	0.469903	4.999991	888.000000		1
4928.283203	1433.984741	1.470943	0.814107	595.457642	22366.826172	80.531837	57.018330	21.422733	20.463690	7.882036	24.935112	63.691540	7.823445	0.907348	99998.000000	3.692696	3.156544	0.167596	0.000000	2.774851	4.349604	1.905968	1.756014	1.330875	1.310984	0.896638	1.396811	1.804082	0.893398	0.000000	4.999991	919.000000		1
14078.541016	7287.053711	2.941887	4.138377	5772.792969	99998.000000	908.013062	583.535889	284.653748	165.331573	114.132256	552.174255	760.823120	435.078522	2.346012	0.000000	4.148558	3.862552	0.468626	0.616830	3.761386	4.999991	2.958092	2.766068	2.454317	2.218356	2.057408	2.742076	2.881284	2.638568	0.370330	0.000000	954.000000		1
13029.560547	1752.205078	1.618963	3.500043	2773.385010	69719.234375	436.793091	280.358093	161.698929	47.415565	76.115921	326.900970	374.988800	341.024506	0.740543	0.000000	4.114930	3.243585	0.209237	0.544073	3.443010	4.843353	2.640276	2.447713	2.208707	1.675921	1.881475	2.514416	2.574018	2.532786	0.000000	0.000000	1011.000000		1
15656.147461	4430.860840	2.975808	3.299600	4674.879883	99998.000000	721.428345	475.339813	276.213562	155.716476	93.539047	457.737854	577.972839	370.776398	2.444097	0.000000	4.194685	3.646488	0.473605	0.518461	3.669770	4.999991	2.858193	2.677004	2.441245	2.192335	1.970993	2.660617	2.761907	2.569112	0.388118	0.000000	1134.000000		1
13977.277344	5040.349609	1.455525	1.353761	2385.361328	60245.222656	381.039093	238.120132	133.698578	62.883602	37.331741	193.085220	246.147110	100.844421	1.824856	99998.000000	4.145422	3.702461	0.163020	0.131542	3.377554	4.779922	2.580970	2.376796	2.126127	1.798537	1.572078	2.285749	2.391195	2.003652	0.261229	4.999991	1160.000000		1
5965.563477	1673.326050	1.890332	5.069666	1696.685425	46360.039062	274.483582	180.435715	115.597031	47.816452	34.325096	135.450134	219.895248	138.968689	0.302127	0.000000	3.775651	3.223581	0.276538	0.704979	3.229601	4.666144	2.438516	2.256323	2.062947	1.679577	1.535612	2.131779	2.342216	2.142917	0.000000	0.000000	1202.000000		1
11002.286133	2671.705078	2.207957	2.830872	2734.270996	68166.203125	413.569458	281.958557	170.688019	66.784531	44.945492	229.800217	295.718201	214.948929	0.545237	99998.000000	4.041483	3.426789	0.343991	0.451920	3.436841	4.833569	2.616549	2.450185	2.232203	1.824676	1.652686	2.361351	2.470878	2.332335	0.000000	4.999991	1234.000000		1
8159.579102	603.993408	1.560372	2.793867	874.767273	27596.476562	126.044739	88.410789	44.720379	29.008730	12.088256	49.074619	57.625828	35.968727	0.853781	0.000000	3.911668	2.781032	0.193228	0.446206	2.941893	4.440854	2.100525	1.946505	1.650505	1.462529	1.082364	1.690857	1.760617	1.555925	0.000000	0.000000	1263.000000		1
24747.187500	8558.756836	4.585519	7.021673	5496.400391	99998.000000	886.519409	560.090210	336.340302	124.327095	95.392372	474.649078	699.546143	394.888153	0.123939	0.000000	4.393526	3.932411	0.661389	0.846441	3.740078	4.999991	2.947688	2.748258	2.526779	2.094566	1.979514	2.676373	2.844816	2.596474	0.000000	0.000000	1296.000000		1
3791.694336	1002.233582	0.138768	2.769197	551.199829	23466.724609	79.585129	57.918781	28.351894	17.648237	13.130560	50.471554	56.235062	49.777710	2.200941	0.000000	3.578833	3.000969	0.000000	0.442354	2.741309	4.370452	1.900832	1.762819	1.452582	1.246701	1.118283	1.703047	1.750007	1.697035	0.342608	0.000000	1327.000000		1
22174.724609	4714.450684	3.080655	4.668780	5783.182129	99998.000000	880.336487	587.779114	285.628204	153.132294	108.621613	534.936157	712.389893	474.541138	1.579684	0.000000	4.345858	3.673431	0.488643	0.669203	3.762167	4.999991	2.944649	2.769214	2.455801	2.185067	2.035916	2.728302	2.852718	2.676274	0.198570	0.000000	1349.000000		1
7823.244629	1524.458618	2.981975	3.222507	1283.248535	34597.933594	199.792343	142.576660	68.280144	39.172733	29.961605	116.441978	148.321671	66.266464	0.115737	0.000000	3.893387	3.183116	0.474504	0.508194	3.108311	4.539050	2.300579	2.154048	1.834294	1.592984	1.476565	2.066110	2.171205	1.821294	0.000000	0.000000	1425.000000		1
13316.000000	2286.086670	2.044519	3.632644	2818.345947	82192.812500	449.680023	289.069672	214.196487	89.776886	80.741531	430.508423	530.825562	298.684753	1.136056	0.000000	4.124374	3.359093	0.310591	0.560223	3.449994	4.914834	2.652904	2.461003	2.330812	1.953165	1.907097	2.633982	2.724952	2.475213	0.055400	0.000000	1474.000000		1
11299.454102	1027.699097	1.847160	3.564802	1971.449585	51200.714844	309.440857	203.742615	104.470901	47.088692	33.625088	191.284317	278.936493	121.440712	0.508424	0.000000	4.053058	3.011866	0.266504	0.552035	3.294786	4.709276	2.490578	2.309082	2.018995	1.672917	1.526663	2.281679	2.445505	2.084364	0.000000	0.000000	1510.000000		1
8067.677246	1857.533203	2.488577	3.352024	928.082031	29270.349609	149.835785	96.101631	55.633732	35.564758	27.673471	93.995438	117.407188	109.589905	0.624577	61274.511719	3.906749	3.268937	0.395951	0.525307	2.967586	4.466428	2.175616	1.982731	1.745338	1.551020	1.442064	1.973107	2.069695	2.039771	0.000000	4.787280	1549.000000		1
13788.459961	2242.093994	2.494745	3.163916	2650.322266	67354.968750	414.830719	273.737335	154.960953	68.024193	62.115749	299.190491	417.932953	311.272583	0.597761	99998.000000	4.139516	3.350654	0.397026	0.500225	3.423299	4.828370	2.617871	2.437334	2.190222	1.832663	1.793202	2.475948	2.621107	2.493141	0.000000	4.999991	1628.000000		1
7856.604492	1637.292603	0.650669	0.869614	1170.328247	31515.230469	173.509644	122.103722	54.205959	29.418867	13.256993	94.454918	150.794830	129.174728	1.583406	0.000000	3.895235	3.214126	0.000000	0.000000	3.068308	4.498520	2.239324	2.086729	1.734047	1.468626	1.122445	1.975225	2.178386	2.111177	0.199592	0.000000	1659.000000		1
12966.936523	3585.157715	2.920300	4.900061	2199.846680	57107.238281	331.535828	225.788269	148.506683	67.987190	48.716904	275.377869	344.188416	207.372177	1.154034	0.000000	4.112837	3.554508	0.465428	0.690201	3.342392	4.756691	2.520530	2.353701	2.171746	1.832427	1.687680	2.439929	2.536796	2.316751	0.062219	0.000000	1764.000000		1
6929.580566	1791.016968	2.470075	3.922516	1119.218262	28406.470703	160.268066	115.572357	49.663612	28.231628	16.414742	76.137512	82.875481	74.894760	0.513597	0.000000	3.840707	3.253100	0.392710	0.593565	3.048915	4.453417	2.204847	2.062854	1.696038	1.450736	1.215234	1.881599	1.918426	1.874451	0.000000	0.000000	1807.000000		1
15081.893555	5227.489258	1.785485	3.944102	4193.782715	91402.390625	641.158630	431.217682	255.043701	94.436417	76.436630	375.725800	514.453979	318.050659	2.527802	0.000000	4.178456	3.718293	0.251756	0.595948	3.622606	4.960958	2.806966	2.634696	2.406615	1.975139	1.883301	2.574871	2.711347	2.502496	0.402743	0.000000	1888.000000		1
2792.695557	0.000000	2.263464	3.860841	100.178337	19655.929688	6.904491	12.735841	35.913223	35.043606	14.302381	43.711998	73.189453	57.986622	0.922406	0.000000	3.446024	0.000000	0.354774	0.586682	2.000774	4.293494	0.839132	1.105028	1.555254	1.544609	1.155408	1.640601	1.864449	1.763328	0.000000	0.000000	1923.000000		0
7176.449219	1314.351074	3.413699	3.373610	888.489868	26625.910156	130.661087	95.891937	45.651669	23.066366	21.761944	64.184937	93.761078	77.543694	0.765669	0.000000	3.855910	3.118711	0.533225	0.528095	2.948653	4.425304	2.116146	1.981782	1.659457	1.362979	1.337698	1.807433	1.972023	1.889547	0.000000	0.000000	1964.000000		1
6435.676270	1100.570923	3.537048	2.602675	1147.693604	34553.097656	181.789490	119.451706	83.328789	22.165915	19.088343	88.577309	117.305420	123.207695	0.131329	0.000000	3.808594	3.041618	0.548641	0.415420	3.059826	4.538487	2.259569	2.077192	1.920795	1.345686	1.280768	1.947322	2.069318	2.090638	0.000000	0.000000	1993.000000		1
19108.562500	7097.381836	1.548037	4.588603	6067.006348	99998.000000	977.224487	621.527527	324.776276	142.656845	97.310463	521.182678	685.909851	380.299011	1.569374	0.000000	4.281228	3.851098	0.189781	0.661681	3.782974	4.999991	2.989994	2.793460	2.511584	2.154293	1.988160	2.716990	2.836267	2.580125	0.195727	0.000000	2140.000000		1
8004.497559	1339.835205	1.671386	2.143198	1496.174561	40707.500000	218.544571	146.983322	81.268852	74.028229	29.425035	124.280838	174.110977	134.824142	0.438967	0.000000	3.903334	3.127051	0.223077	0.331062	3.174982	4.609674	2.339540	2.167268	1.909924	1.869397	1.468717	2.094404	2.240826	2.129768	0.000000	0.000000	2172.000000		1
7530.891113	633.899475	2.177119	3.250261	1692.695068	42605.335938	252.441025	164.187500	78.172775	74.879341	32.342251	163.123611	198.136383	152.108490	1.426076	99998.000000	3.876846	2.802020	0.337882	0.511918	3.228579	4.629464	2.402160	2.215340	1.893056	1.874362	1.509770	2.212517	2.296964	2.182153	0.154143	4.999991	2214.000000		1
6938.156250	1714.145508	2.735276	1.868746	1505.570679	37543.453125	227.077271	163.259293	93.455788	41.544128	21.672516	105.963432	123.892288	82.058289	0.494493	0.000000	3.841244	3.234048	0.437001	0.271550	3.177701	4.574534	2.356174	2.212878	1.970606	1.618510	1.335909	2.025156	2.093044	1.914122	0.000000	0.000000	2273.000000		1
11896.129883	3447.216064	2.840123	2.886379	3647.742188	78074.046875	572.921631	374.029755	210.887650	79.030060	60.139072	304.432861	372.219604	259.730988	3.053272	99998.000000	4.075406	3.537468	0.453337	0.460353	3.562024	4.892507	2.758095	2.572906	2.324051	1.897792	1.779157	2.483491	2.570799	2.414524	0.484765	4.999991	2306.000000		1
22337.175781	15060.616211	2.211041	5.032661	10470.227539	99998.000000	1648.252197	1075.737549	576.279846	267.884399	216.311935	1028.766113	1357.689941	716.867493	3.319777	0.000000	4.349028	4.177843	0.344597	0.701798	4.019956	4.999991	3.217024	3.031706	2.760633	2.427948	2.335080	3.012317	3.132801	2.855439	0.521109	0.000000	2358.000000		1
24773.376953	5400.977051	1.464776	5.581567	4639.897949	99998.000000	737.525452	475.762299	232.720505	132.711777	95.848770	475.160980	669.763367	373.724457	2.596746	0.000000	4.393985	3.732472	0.165771	0.746756	3.666508	4.999991	2.867777	2.677390	2.366835	2.122910	1.981587	2.676841	2.825921	2.572551	0.414430	0.000000	2410.000000		1
14591.243164	6470.941895	1.310589	5.661744	4818.909180	99998.000000	783.195618	496.407928	236.701614	99.487579	126.590561	544.088684	718.486450	441.680817	1.522461	0.000000	4.164092	3.810967	0.117467	0.752950	3.682949	4.999991	2.893870	2.695839	2.374201	1.997769	2.102401	2.735670	2.856419	2.645108	0.182546	0.000000	2517.000000		1
27940.849609	5637.157715	2.880212	3.873176	4626.125977	99998.000000	706.610962	460.880188	263.798431	104.110107	83.843773	424.078827	594.017517	408.256165	2.863511	0.000000	4.446239	3.751060	0.459424	0.588067	3.665217	4.999991	2.849180	2.663588	2.421272	2.017493	1.923471	2.627447	2.773799	2.610933	0.456899	0.000000	2576.000000		1
16217.730469	3595.312500	2.815454	2.078440	3217.739502	74730.093750	480.699371	311.809174	187.947708	87.547340	47.622177	252.993011	387.706146	149.166611	1.356246	0.000000	4.209990	3.555737	0.449548	0.317737	3.507551	4.873496	2.681874	2.493889	2.274037	1.942243	1.677809	2.403109	2.588503	2.173672	0.132338	0.000000	2610.000000		1
6528.632812	2588.382324	1.329091	1.233495	1050.864136	33360.007812	140.618484	90.020500	40.076267	4.008861	4.684199	47.976807	78.647675	50.548645	0.572622	27463.650391	3.814822	3.413028	0.123555	0.091138	3.021547	4.523226	2.148042	1.954341	1.602887	0.603021	0.670635	1.681031	1.895686	1.703709	0.000000	4.438758	2632.000000		1
8245.362305	1933.386963	3.200921	5.889941	1475.316162	35409.019531	227.826614	161.634171	67.984108	19.393633	27.784487	106.614098	159.225769	136.378342	0.367892	0.000000	3.916210	3.286319	0.505275	0.770111	3.168885	4.549114	2.357605	2.208533	1.832407	1.287659	1.443802	2.027815	2.202013	2.134745	0.000000	0.000000	2689.000000		1
7159.534668	616.377686	2.420735	3.416783	951.993347	30216.458984	150.563538	101.057205	66.806114	35.166958	22.847420	86.350853	110.496529	85.900627	0.288797	0.000000	3.854885	2.789847	0.383947	0.533617	2.978634	4.480244	2.177720	2.004567	1.824816	1.546135	1.358837	1.936267	2.043349	1.933996	0.000000	0.000000	2817.000000		1
9631.958984	1101.881470	3.278014	4.295648	1347.788086	37145.238281	213.869614	137.528580	81.780754	42.524757	26.729847	129.985748	175.239624	97.896370	0.600266	99998.000000	3.983715	3.042135	0.515611	0.633029	3.129622	4.569903	2.330149	2.138393	1.912651	1.628642	1.426996	2.113896	2.243632	1.990767	0.000000	4.999991	2909.000000		1
18536.150391	8664.738281	1.705307	4.323402	8634.070312	99998.000000	1395.274658	884.144897	408.317841	199.030670	151.861801	731.919250	965.848572	543.080322	3.171310	99998.000000	4.268020	3.937755	0.231803	0.635826	3.936216	4.999991	3.144660	2.946523	2.610998	2.298920	2.181448	2.864463	2.984909	2.734864	0.501239	4.999991	2960.000000		1
13244.072266	4939.794922	1.600460	2.420735	4743.616699	98776.531250	725.739441	485.596344	260.982971	117.040222	94.991486	476.866272	654.905945	377.264587	4.014098	0.000000	4.122022	3.693709	0.204245	0.383947	3.676110	4.994654	2.860781	2.686275	2.416612	2.068335	1.977685	2.678397	2.816179	2.576646	0.603588	0.000000	3005.000000		1
7843.396973	2392.050049	1.702224	2.004430	1433.340332	39309.882812	214.168747	150.853409	76.840599	35.928638	41.346767	140.152847	174.194229	124.860580	0.385830	0.000000	3.894504	3.378770	0.231017	0.301991	3.156349	4.594502	2.330756	2.178555	1.885591	1.555441	1.616442	2.146602	2.241034	2.096425	0.000000	0.000000	3056.000000		1
19141.777344	9478.669922	3.250261	6.284659	5563.786133	99998.000000	894.247253	565.878418	346.677002	158.868057	129.649628	654.168945	855.330444	447.922302	2.387578	0.000000	4.281982	3.976748	0.511918	0.798282	3.745370	4.999991	2.951458	2.752723	2.539925	2.201037	2.112771	2.815690	2.932134	2.651203	0.377958	0.000000	3094.000000		1
6194.441895	1062.193848	1.378431	1.467860	771.637756	26309.238281	119.217339	76.963951	43.943275	33.514072	2.676685	45.173691	47.477242	30.729456	1.940948	99998.000000	3.792002	3.026204	0.139385	0.166685	2.887414	4.420108	2.076339	1.886287	1.642892	1.525227	0.427597	1.654886	1.676485	1.487555	0.288014	4.999991	3123.000000		1
10988.467773	2221.802979	2.667434	3.848506	1906.681885	48576.003906	303.356628	198.062378	118.705437	48.760078	35.580177	186.322586	248.839218	155.636292	1.845791	0.000000	4.040937	3.346705	0.426094	0.585292	3.280278	4.686422	2.481953	2.296802	2.074471	1.688064	1.551208	2.270266	2.395919	2.192111	0.266183	0.000000	3161.000000		1
3982.414307	771.169067	0.872698	1.535702	513.979065	25820.816406	65.165565	48.704571	38.034832	7.567495	13.121308	67.555466	79.868835	70.481934	1.821737	0.000000	3.600147	2.887150	0.000000	0.186307	2.710945	4.411970	1.814018	1.687570	1.580181	0.878952	1.117977	1.829661	1.902377	1.848078	0.260486	0.000000	3190.000000		1
16148.368164	1454.596436	1.233495	2.584173	2758.243896	67895.273438	435.978973	285.301331	158.602844	60.817497	55.266766	227.820450	298.965393	201.972549	2.134146	99998.000000	4.208128	3.162743	0.091138	0.412322	3.440633	4.831840	2.639466	2.455304	2.200311	1.784029	1.742464	2.357593	2.475621	2.305292	0.329224	4.999991	3418.000000		1
5793.975098	1072.888184	0.946708	1.844076	579.958740	22084.564453	82.789131	61.236885	27.682722	20.127563	7.838864	32.841816	31.885859	51.874653	0.867092	0.000000	3.762977	3.030555	0.000000	0.265779	2.763397	4.344089	1.917973	1.787013	1.442209	1.303791	0.894253	1.516427	1.503598	1.714955	0.000000	0.000000	3450.000000		1
8327.198242	2192.343994	1.612795	3.129995	1844.377930	47675.792969	270.931122	186.384247	106.598679	44.023453	29.280100	151.291306	167.847900	134.395508	0.714752	99998.000000	3.920499	3.340909	0.207579	0.495544	3.265850	4.678298	2.432859	2.270409	2.027752	1.643684	1.466573	2.179814	2.224916	2.128385	0.000000	4.999991	3471.000000		1
5297.209473	1346.918457	3.404448	4.344988	683.550781	25832.408203	94.171211	76.149841	60.601635	13.411180	18.810806	82.739792	99.123695	47.242878	0.158412	0.000000	3.724047	3.129341	0.532047	0.637989	2.834771	4.412165	1.973918	1.881669	1.782484	1.127467	1.274407	1.917714	1.996177	1.674336	0.000000	0.000000	3529.000000		1
6754.831055	213.783279	1.292086	1.674470	975.075134	28474.000000	140.325531	103.410095	49.355240	31.340036	17.037657	67.114487	112.988190	43.782925	1.078864	0.000000	3.829614	2.329974	0.111292	0.223877	2.989038	4.454449	2.147137	2.014563	1.693333	1.496099	1.231410	1.826816	2.053033	1.641305	0.032967	0.000000	3565.000000		0
4601.320801	920.212341	1.307505	3.120744	614.428772	21913.882812	83.646416	68.088951	44.257820	3.065236	12.883861	31.077919	49.441582	35.080612	0.057605	99998.000000	3.662883	2.963888	0.116443	0.494258	2.788471	4.340719	1.922447	1.833077	1.645990	0.486464	1.110046	1.492452	1.694092	1.545067	0.000000	4.999991	3653.000000		1
5188.584961	1553.973022	1.631298	2.368311	544.415588	22895.064453	94.377823	60.083565	38.663918	32.795563	12.529230	54.551338	63.762466	32.844902	0.402823	99998.000000	3.715049	3.191443	0.212533	0.374439	2.735930	4.359742	1.974870	1.778756	1.587306	1.515815	1.097924	1.736805	1.804565	1.516468	0.000000	4.999991	3707.000000		1
12926.367188	6340.376465	1.335259	3.145414	3124.086426	78604.375000	469.881622	319.197784	216.225601	100.492882	65.597290	348.795532	456.430328	241.814453	1.850006	99998.000000	4.111476	3.802115	0.125565	0.497678	3.494723	4.895447	2.671988	2.504060	2.334907	2.002135	1.816886	2.542571	2.659374	2.383482	0.267173	4.999991	3742.000000		1
5921.524902	1896.277344	1.939672	2.855542	1039.374146	38202.273438	156.931458	110.518112	73.297386	37.078876	23.223637	97.347466	120.860970	77.380257	1.306624	0.000000	3.772434	3.277902	0.287728	0.455689	3.016772	4.582089	2.195710	2.043433	1.865088	1.569127	1.365930	1.988325	2.082286	1.888630	0.116151	0.000000	3797.000000		1
18570.623047	7178.437988	2.130863	3.694319	5879.298828	99998.000000	914.371704	603.210144	347.654541	160.915649	113.728287	607.222107	864.091370	539.080688	1.274143	0.000000	4.268826	3.856030	0.328556	0.567534	3.769325	4.999991	2.961123	2.780469	2.541148	2.206598	2.055868	2.783348	2.936560	2.731654	0.105218	0.000000	3854.000000		1
15446.494141	2385.481689	1.924253	2.929552	2599.579346	65155.027344	390.327301	256.653412	129.578705	83.516899	56.429337	285.773163	406.634125	289.899200	3.779571	99998.000000	4.188830	3.377576	0.284262	0.466801	3.414903	4.813948	2.591429	2.409347	2.112534	1.921774	1.751505	2.456022	2.609204	2.462247	0.577442	4.999991	3909.000000		1
14620.041992	1930.528442	1.026885	1.791652	2143.075195	48953.964844	319.780640	205.407837	106.851547	64.209610	20.334173	161.409058	173.503479	174.511856	0.607961	99998.000000	4.164948	3.285676	0.011522	0.253254	3.331038	4.689788	2.504852	2.312617	2.028781	1.807600	1.308226	2.207928	2.239308	2.241825	0.000000	4.999991	3940.000000		1
20941.533203	10152.719727	2.781532	3.145414	9841.327148	99998.000000	1541.098389	1005.693542	560.802551	224.668869	172.957657	884.382324	1154.937256	674.546265	4.288641	0.000000	4.321009	4.006582	0.444284	0.497678	3.993054	4.999991	3.187830	3.002466	2.748810	2.351543	2.237940	2.946640	3.062558	2.829012	0.632320	0.000000	4005.000000		1
10070.275391	1854.079468	1.023801	2.201789	1876.202148	50861.179688	282.541382	196.323151	96.490189	55.584393	31.229023	149.817276	177.478409	113.651192	0.998115	99998.000000	4.003041	3.268128	0.010216	0.342776	3.273280	4.706387	2.451082	2.292972	1.984483	1.744953	1.494558	2.175562	2.249146	2.055574	0.000000	4.999991	4052.000000		1
15928.741211	4841.398926	1.125565	4.249392	3094.599609	77908.484375	490.471741	319.493835	182.739273	67.842255	76.263947	346.380951	477.785217	327.998779	0.950917	0.000000	4.202181	3.684971	0.051370	0.628327	3.490604	4.891585	2.690614	2.504462	2.261832	1.831500	1.882319	2.539554	2.679233	2.515872	0.000000	0.000000	4143.000000		1
6288.174805	881.591553	2.581089	5.199183	1342.363770	36190.808594	212.935242	142.197357	82.027451	21.669432	32.360756	127.025368	165.695450	100.227676	0.552391	10145.472656	3.798525	2.945267	0.411803	0.715935	3.127870	4.558599	2.328248	2.152892	1.913959	1.335847	1.510019	2.103890	2.219311	2.000988	0.000000	4.006272	4222.000000		1
4506.057617	609.908020	2.630429	2.695188	672.091614	24067.490234	103.086304	70.620705	36.893852	39.721638	13.516026	54.076443	50.536312	37.516766	0.413372	0.000000	3.653797	2.785264	0.420027	0.430589	2.827429	4.381431	2.013201	1.848932	1.566954	1.599027	1.130849	1.733008	1.703604	1.574225	0.000000	0.000000	4243.000000		1
3805.790039	0.000000	2.352893	3.157748	498.791656	21360.052734	75.187721	56.993660	35.123783	39.487274	12.572403	31.019327	46.333176	29.344858	1.479428	99998.000000	3.580445	0.000000	0.371602	0.499378	2.697919	4.329602	1.876147	1.755827	1.545601	1.596457	1.099418	1.491632	1.665892	1.467532	0.170094	4.999991	4319.000000		0
5770.785156	896.738892	2.211041	3.496960	874.634644	28625.681641	118.134949	89.197144	38.910614	25.434677	17.213430	38.694756	37.115879	61.582264	0.686641	0.000000	3.761235	2.952666	0.344597	0.543691	2.941827	4.456756	2.072378	1.950351	1.590068	1.405426	1.235867	1.587652	1.569560	1.789456	0.000000	0.000000	4354.000000		1
3513.513184	743.585022	2.534833	5.223854	474.408539	19050.826172	73.981979	52.072014	22.082653	20.534616	14.475070	34.636555	43.619484	45.506733	0.565514	0.000000	3.545742	2.871331	0.403949	0.717991	2.676152	4.279914	1.869126	1.716604	1.344051	1.312487	1.160621	1.539535	1.639681	1.658076	0.000000	0.000000	4392.000000		1
5031.474609	3059.435791	1.433939	4.027363	1935.397583	45633.027344	284.878876	201.349640	113.598770	62.155838	26.054508	119.066238	184.493927	89.422256	2.036052	99998.000000	3.701695	3.485641	0.156531	0.605021	3.286770	4.659279	2.454660	2.303951	2.055374	1.793482	1.415883	2.075789	2.265982	1.951446	0.308789	4.999991	4430.000000		1
24168.730469	5874.559082	2.127780	2.482410	4856.879395	99998.000000	765.414795	497.481079	261.208099	121.024414	103.866486	442.340729	603.922485	308.238190	1.262616	0.000000	4.383254	3.768975	0.327927	0.394873	3.686357	4.999991	2.883897	2.696777	2.416987	2.082873	2.016475	2.645757	2.780981	2.488886	0.101271	0.000000	4511.000000		1
4385.175293	622.551331	0.829526	0.030837	253.532669	16015.687500	23.390158	22.489706	12.738925	4.119875	0.900452	15.677728	10.228762	15.264506	1.229513	0.000000	3.641987	2.794175	0.000000	0.000000	2.404034	4.204545	1.369033	1.351984	1.105133	0.614884	0.000000	1.195283	1.009823	1.183683	0.089733	0.000000	4540.000000		1
10397.343750	1799.879639	2.072273	2.442321	1578.023071	44510.183594	239.227203	156.891373	86.104156	37.535267	31.380125	146.048950	212.839645	113.089951	0.055630	0.000000	4.016922	3.255244	0.316447	0.387803	3.198113	4.648459	2.378811	2.195599	1.935024	1.574440	1.496655	2.164498	2.328053	2.053424	0.000000	0.000000	4555.000000		1
7341.330566	724.789612	2.254213	2.658183	967.624817	30379.539062	151.386902	107.178421	62.636902	16.038525	23.979153	67.203918	70.629951	77.349419	1.060647	0.000000	3.865775	2.860212	0.352995	0.424585	2.985707	4.482581	2.180088	2.030107	1.796830	1.205164	1.379834	1.827395	1.848989	1.888457	0.025571	0.000000	4602.000000		1
10385.587891	2399.435547	2.565671	3.885511	2723.764648	64157.121094	416.261566	281.761200	153.810715	58.618790	55.124912	252.268326	347.731628	193.806808	1.340443	99998.000000	4.016431	3.380109	0.409201	0.589448	3.435170	4.807245	2.619366	2.449881	2.186987	1.768037	1.741348	2.401863	2.541244	2.287369	0.127248	4.999991	4665.000000		1
5185.753906	4259.599121	2.889463	4.465254	2382.712402	63159.343750	361.722565	243.350159	129.742142	73.948051	36.856846	189.828796	255.780716	141.762558	0.641549	0.000000	3.714812	3.629369	0.460817	0.649846	3.377072	4.800437	2.558376	2.386232	2.113081	1.868927	1.566518	2.278362	2.407868	2.151561	0.000000	0.000000	4690.000000		1
19946.457031	3601.954834	2.026016	3.330438	3676.507324	85040.882812	592.506470	378.208221	212.435684	71.154190	66.016678	295.903229	362.962219	261.698395	1.916311	99998.000000	4.299866	3.556538	0.306643	0.522501	3.565435	4.929628	2.772693	2.577731	2.327227	1.852201	1.819654	2.471150	2.559861	2.417801	0.282466	4.999991	4727.000000		1
4754.714844	647.282959	1.544953	2.053770	621.225342	22006.484375	82.277237	67.897758	44.242401	21.330221	10.534052	50.853935	72.066971	32.996006	0.734344	0.000000	3.677125	2.811094	0.188915	0.312552	2.793249	4.342551	1.915280	1.831855	1.645839	1.328995	1.022595	1.706325	1.857736	1.518461	0.000000	0.000000	4827.000000		1
8129.314941	1677.942383	2.433070	3.028231	1058.406982	38393.015625	188.194412	110.231323	93.921432	42.068363	29.573055	158.201965	174.221985	139.425079	0.542727	99998.000000	3.910054	3.224777	0.386155	0.481189	3.024653	4.584252	2.274607	2.042305	1.972765	1.623956	1.470896	2.199212	2.241103	2.144341	0.000000	4.999991	4840.000000		1
8531.234375	1327.676025	1.847160	2.713690	1195.010498	36034.871094	176.793823	127.546516	56.685287	53.435024	23.470335	85.253044	107.169174	112.750740	0.227195	0.000000	3.931012	3.123092	0.266504	0.433560	3.077372	4.556723	2.247467	2.105669	1.753470	1.727826	1.370519	1.930710	2.030070	2.052119	0.000000	0.000000	4890.000000		1
4957.695801	852.629089	3.734408	3.422950	452.489319	25470.058594	77.608452	49.697533	55.365444	34.010555	11.696621	49.503258	63.469509	33.834782	0.409840	99998.000000	3.695280	2.930760	0.572222	0.534401	2.655608	4.406030	1.889909	1.696335	1.743239	1.531614	1.068060	1.694634	1.802565	1.529363	0.000000	4.999991	4940.000000		1
31883.310547	12155.632812	4.881558	6.275408	12426.757812	99998.000000	1944.584106	1263.870361	609.553406	234.351807	195.777328	1124.102905	1475.932861	855.811523	3.949402	99998.000000	4.503563	4.084777	0.688559	0.797642	4.094358	4.999991	3.288827	3.101702	2.785012	2.369868	2.291762	3.050806	3.169067	2.932378	0.596531	4.999991	4981.000000		1
9096.350586	3708.356201	1.754647	3.194753	3328.325439	69564.859375	499.800049	322.713257	150.942841	63.330742	53.472031	222.220383	355.185028	197.399368	1.340060	0.000000	3.958867	3.569181	0.244190	0.504437	3.522226	4.842390	2.698796	2.508817	2.178813	1.801615	1.728127	2.346784	2.550455	2.295346	0.127124	0.000000	5021.000000		1
6159.811523	2480.288086	0.000000	0.459477	1151.677734	35256.699219	175.544907	114.708916	48.948185	27.713560	18.826225	67.274841	86.838081	77.953835	2.284342	0.000000	3.789567	3.394502	0.000000	0.000000	3.061331	4.547242	2.244388	2.059597	1.689737	1.442692	1.274763	1.827853	1.938710	1.891837	0.358761	0.000000	5063.000000		1
20437.095703	2357.737305	4.246308	4.952485	3174.934082	74091.929688	497.922058	331.782532	167.172562	97.606499	62.855846	279.741364	346.131165	255.719040	1.285404	99998.000000	4.310419	3.372495	0.628012	0.694823	3.501735	4.869771	2.697161	2.520854	2.223165	1.989479	1.798346	2.446757	2.539241	2.407763	0.109040	4.999991	5101.000000		1
16616.572266	6403.997070	2.063021	3.956437	6788.955566	99998.000000	1082.870239	695.500244	318.291168	183.229584	110.404015	576.788635	787.907593	572.856873	2.364456	99998.000000	4.220541	3.806451	0.314504	0.597304	3.831803	4.999991	3.034576	2.842297	2.502825	2.262995	2.042985	2.761017	2.896475	2.758046	0.373731	4.999991	5209.000000		1
10611.287109	2822.913086	2.645848	3.028231	1933.402466	48615.421875	285.415436	196.020935	110.814156	31.558983	37.994743	190.975937	276.854980	139.206131	1.606043	0.000000	4.025768	3.450697	0.422565	0.481189	3.286322	4.686774	2.455477	2.292302	2.044595	1.499123	1.579723	2.280979	2.442252	2.143658	0.205757	0.000000	5226.000000		1
6441.695801	249.529968	2.186371	2.664350	818.229980	26739.517578	132.017944	89.607277	39.626041	25.632036	21.811285	79.804077	119.245094	83.640244	0.423587	0.000000	3.809000	2.397123	0.339724	0.425591	2.912875	4.427154	2.120633	1.952343	1.597981	1.408783	1.338681	1.902025	2.076441	1.922415	0.000000	0.000000	5295.000000		0
9622.097656	1257.462280	1.726894	3.065236	1663.800415	44733.539062	240.821487	173.164261	99.712692	28.395067	27.664221	111.680679	145.046738	100.388031	0.036805	0.000000	3.983270	3.099495	0.237266	0.486464	3.221101	4.650633	2.381695	2.238458	1.998750	1.453243	1.441918	2.047978	2.161508	2.001682	0.000000	0.000000	5337.000000		1
14706.029297	2306.050781	2.775365	1.936588	2871.666992	67086.789062	447.197632	292.295258	148.007126	88.037659	47.640678	248.484589	309.946594	174.329926	0.586281	0.000000	4.167495	3.362869	0.443320	0.287037	3.458134	4.826637	2.650500	2.465822	2.170283	1.944669	1.677978	2.395299	2.491287	2.241372	0.000000	0.000000	5360.000000		1
14672.225586	1626.385376	1.853327	4.378909	2558.386963	62623.843750	397.176300	255.783798	119.408531	46.505863	35.601765	190.115570	258.778107	137.877045	1.052913	99998.000000	4.166496	3.211223	0.267952	0.641366	3.407966	4.796740	2.598983	2.407873	2.077035	1.667508	1.551471	2.279018	2.412928	2.139492	0.022392	4.999991	5405.000000		1
7032.842285	900.386963	1.757731	4.036614	1264.348267	36824.035156	182.147202	122.523109	84.821320	43.326530	28.305637	125.082611	167.928070	154.439804	0.190315	0.000000	3.847131	2.954429	0.244952	0.606017	3.101867	4.566132	2.260422	2.088218	1.928505	1.636754	1.451873	2.097197	2.225123	2.188759	0.000000	0.000000	5425.000000		1
7166.815430	1501.719116	2.038351	3.311935	1879.634399	48494.343750	307.384003	201.636429	102.401711	61.523670	46.459606	240.741318	301.608154	172.032532	0.377546	0.000000	3.855326	3.176589	0.309279	0.520082	3.274073	4.685691	2.487681	2.304569	2.010307	1.789042	1.667076	2.381551	2.479443	2.235610	0.000000	0.000000	5481.000000		1
11578.966797	1928.712036	1.844076	2.800035	1930.938477	53377.218750	314.840485	199.086166	116.004082	94.115707	38.003998	200.776062	256.915527	178.459045	0.799909	0.000000	4.063670	3.285267	0.265779	0.447163	3.285769	4.727356	2.498091	2.299041	2.064473	1.973662	1.579829	2.302712	2.409790	2.251539	0.000000	0.000000	5526.000000		1
10999.967773	1517.458496	2.796951	2.223376	1626.687622	44309.898438	249.859940	171.264679	89.409920	28.755863	33.560329	128.252701	160.628860	120.416916	0.948540	0.000000	4.041391	3.181117	0.446685	0.347013	3.211304	4.646501	2.397697	2.233668	1.951386	1.458726	1.525826	2.108067	2.205824	2.080688	0.000000	0.000000	5634.000000		1
10674.148438	6984.526367	2.587257	3.231758	5735.821777	99998.000000	880.712708	588.883057	315.774841	140.236099	109.457306	582.055664	754.763550	409.384827	2.198239	99998.000000	4.028333	3.844137	0.412840	0.509439	3.758596	4.999991	2.944834	2.770029	2.499377	2.146860	2.039245	2.764965	2.877811	2.612132	0.342075	4.999991	5686.000000		1
6442.636230	2794.860352	2.010598	2.843207	1690.295898	42118.214844	259.095734	170.610931	98.229416	57.351372	27.210911	140.609238	180.182861	124.539871	1.924619	99998.000000	3.809064	3.446360	0.303325	0.453808	3.227963	4.624470	2.413460	2.232007	1.992242	1.758544	1.434743	2.148014	2.255713	2.095308	0.284345	4.999991	5714.000000		1
8041.150879	1377.669556	2.907966	3.996526	1096.768677	31556.308594	184.984238	111.717690	69.797340	42.117702	22.280012	64.712257	94.393242	35.277973	0.753853	0.000000	3.905318	3.139145	0.463589	0.601683	3.040115	4.499086	2.267135	2.048122	1.843839	1.624465	1.347915	1.810987	1.974941	1.547504	0.000000	0.000000	5753.000000		1
15224.915039	5606.252441	1.964342	2.087691	4143.675293	88976.351562	635.111389	416.906067	215.192535	89.761467	75.344986	361.620789	474.562714	297.596222	2.443437	0.000000	4.182555	3.748673	0.293217	0.319666	3.617386	4.949275	2.802850	2.620038	2.332827	1.953090	1.877054	2.558253	2.676294	2.473627	0.388001	0.000000	5772.000000		1
18358.085938	3691.864258	2.716774	3.626477	3925.374268	93064.046875	620.312561	402.579010	226.620880	126.026237	63.056290	368.586945	501.345001	363.575897	1.345441	0.000000	4.263827	3.567246	0.434053	0.559485	3.593881	4.968782	2.792611	2.604851	2.355300	2.100461	1.799728	2.566540	2.700137	2.560595	0.128865	0.000000	5805.000000		1
3394.851074	1683.486938	3.882427	6.858235	1499.862671	37706.359375	211.781921	150.165741	73.189453	44.967079	25.021456	119.994446	173.657669	153.212479	0.145180	0.000000	3.530821	3.226210	0.589103	0.836212	3.176051	4.576415	2.325889	2.176571	1.864449	1.652895	1.398313	2.079161	2.239694	2.185294	0.000000	0.000000	5868.000000		1
13046.595703	1938.213013	2.500912	3.626477	2355.026611	61123.863281	383.530762	242.536057	149.095688	76.970116	42.022106	213.709259	272.843048	192.693588	0.878082	0.000000	4.115497	3.287401	0.398098	0.559485	3.371996	4.786211	2.583800	2.384776	2.173465	1.886322	1.623478	2.329823	2.435913	2.284867	0.000000	0.000000	6018.000000		1
6461.832520	1774.414062	3.185502	4.570101	3212.250488	76295.546875	488.396362	325.167908	160.798477	95.969032	56.531097	250.300903	353.414978	199.650497	0.786733	0.000000	3.810356	3.249055	0.503178	0.659926	3.506809	4.882499	2.688772	2.512108	2.206282	1.982131	1.752287	2.398463	2.548285	2.300270	0.000000	0.000000	6048.000000		1
6186.167969	1407.276489	3.204005	3.971855	792.027466	26118.949219	130.059769	82.823059	45.466644	31.941366	22.683983	51.439846	78.126518	66.608757	0.080449	99998.000000	3.791422	3.148379	0.505693	0.598993	2.898740	4.416955	2.114143	1.918151	1.657693	1.504354	1.355719	1.711300	1.892798	1.823531	0.000000	4.999991	6091.000000		1
7065.123047	666.149231	2.901798	3.842339	871.483093	28085.742188	139.110535	94.063286	63.799473	46.434937	21.438152	79.480286	107.665657	68.483673	0.033261	0.000000	3.849120	2.823571	0.462667	0.584596	2.940259	4.448486	2.143360	1.973420	1.804817	1.666845	1.331187	1.900259	2.032077	1.835587	0.000000	0.000000	6166.000000		1
8661.488281	3107.190674	3.148497	3.762161	1711.752563	39924.000000	239.711349	175.214951	80.115532	41.491703	23.223637	124.509033	177.792953	81.688240	1.117528	99998.000000	3.937593	3.492368	0.498103	0.575437	3.233441	4.601234	2.379689	2.243571	1.903717	1.617961	1.365930	2.095201	2.249915	1.912160	0.048258	4.999991	6213.000000		1
4746.718750	769.229370	1.557288	2.466991	859.808044	27048.378906	131.077393	85.937630	49.358322	36.970943	32.502605	95.065498	153.033615	97.187111	0.024400	0.000000	3.676394	2.886056	0.192369	0.392168	2.934402	4.432141	2.117528	1.934183	1.693360	1.567860	1.511918	1.978023	2.184787	1.987609	0.000000	0.000000	6271.000000		1
4577.045410	654.634583	1.840992	1.862578	630.402527	25651.361328	97.961128	66.584084	47.822620	22.057983	21.425817	55.445621	54.366314	50.721336	0.849616	99998.000000	3.660585	2.815999	0.265052	0.270115	2.799618	4.409111	1.991054	1.823370	1.679633	1.343566	1.330937	1.743867	1.735330	1.705191	0.000000	4.999991	6306.000000		1
7149.790039	2137.370117	2.642764	4.076703	1853.638428	46086.265625	287.453796	187.648590	96.459351	31.861189	35.820709	152.244186	185.671906	147.020325	0.832964	0.000000	3.854293	3.329880	0.422058	0.610309	3.268025	4.663571	2.458568	2.273345	1.984344	1.503262	1.554134	2.182541	2.268746	2.167377	0.000000	0.000000	6338.000000		1
5718.562012	1526.768311	2.809286	2.059937	1466.552124	48964.523438	213.468735	146.847641	101.723289	37.948490	37.966991	185.190842	259.943756	159.194931	0.100456	99998.000000	3.757287	3.183773	0.448596	0.313854	3.166297	4.689881	2.329334	2.166867	2.007420	1.579195	1.579406	2.267620	2.414879	2.201929	0.000000	4.999991	6365.000000		1
15561.869141	2070.746094	2.189455	3.484625	2393.123047	61018.578125	355.040100	244.259857	140.544479	52.809025	59.830700	271.322754	400.503662	178.058167	0.548594	99998.000000	4.192062	3.316127	0.340336	0.542156	3.378965	4.785462	2.550277	2.387852	2.147814	1.722708	1.776924	2.433486	2.602607	2.250562	0.000000	4.999991	6464.000000		1
20670.355469	3061.054688	3.173167	5.476720	3290.139648	71257.117188	502.211517	334.906372	157.838089	72.202660	55.976025	273.539948	391.733490	187.815109	2.277385	99998.000000	4.315348	3.485871	0.501493	0.738521	3.517214	4.852828	2.700887	2.524923	2.198212	1.858553	1.748002	2.437021	2.592991	2.273731	0.357436	4.999991	6656.000000		1
19081.195312	6036.434082	3.549383	4.425165	6033.902344	99998.000000	931.190430	614.512024	365.823914	160.366745	140.159012	734.598999	928.501404	669.368652	2.614403	99998.000000	4.280606	3.780781	0.550153	0.645930	3.780598	4.999991	2.969038	2.788530	2.563272	2.205114	2.146621	2.866050	2.967782	2.825665	0.417373	4.999991	6702.000000		1
10589.827148	2967.984375	1.856411	2.664350	2032.112915	63035.511719	293.553436	203.539093	145.126907	81.944191	54.279968	288.462189	398.801422	239.051422	0.395396	0.000000	4.024889	3.472462	0.268674	0.425591	3.307948	4.799585	2.467687	2.308648	2.161748	1.913518	1.734640	2.460089	2.600757	2.378491	0.000000	0.000000	6743.000000		1
10676.736328	2539.770264	1.643633	2.744528	3757.396973	77331.203125	605.529114	384.329437	179.822052	58.988838	74.654228	327.163086	411.851807	217.872314	1.128233	0.000000	4.028439	3.404794	0.215805	0.438468	3.574887	4.888355	2.782135	2.584704	2.254843	1.770770	1.873054	2.514764	2.614741	2.338202	0.052399	0.000000	6778.000000		1
5444.911133	2936.854004	3.672733	2.380646	1371.030273	38378.621094	220.308456	145.444534	103.653709	35.537006	40.060848	162.972504	196.754868	168.378296	0.809240	0.000000	3.735991	3.467882	0.564989	0.376695	3.137047	4.584089	2.343031	2.162697	2.015585	1.550681	1.602720	2.212114	2.293926	2.226286	0.000000	0.000000	6852.000000		1
13960.920898	3308.728271	2.056854	2.991227	2861.299316	62768.257812	452.350555	293.007599	150.776321	67.891594	45.867531	257.214661	345.406494	276.885834	1.608260	0.000000	4.144914	3.519661	0.313203	0.475849	3.456563	4.797740	2.655475	2.466879	2.178333	1.831816	1.661505	2.410296	2.538331	2.442301	0.206356	0.000000	6894.000000		1
4746.126953	1395.268433	3.934851	3.885511	542.247681	23217.904297	86.323097	63.376999	19.643415	36.647152	19.137682	48.016895	37.183723	45.408054	2.394717	0.000000	3.676339	3.144658	0.594928	0.589448	2.734198	4.365823	1.936127	1.801932	1.293217	1.564040	1.281889	1.681394	1.570353	1.657133	0.379254	0.000000	6940.000000		1
6920.504883	2332.601562	1.976677	3.971855	1893.079468	44213.636719	299.360107	197.905106	89.884819	52.824444	34.516289	158.195801	191.685196	136.510941	0.415509	0.000000	3.840138	3.367841	0.295936	0.598993	3.277169	4.645556	2.476194	2.296457	1.953686	1.722835	1.538024	2.199195	2.282588	2.135167	0.000000	0.000000	6983.000000		1
4809.658203	647.825684	1.326008	1.615879	679.507996	21105.404297	106.311890	75.190804	38.383297	47.128780	9.559590	49.531013	54.477329	68.088951	1.203629	99998.000000	3.682114	2.811458	0.122546	0.208409	2.832195	4.324394	2.026582	1.876165	1.584142	1.673286	0.980439	1.694877	1.736216	1.833077	0.080493	4.999991	7076.000000		1
23129.236328	7755.652344	2.352893	3.910181	8289.028320	99998.000000	1323.750366	846.591125	438.279449	194.146027	169.679642	834.250000	1091.242676	682.764404	3.127159	0.000000	4.364161	3.889618	0.371602	0.592197	3.918504	4.999991	3.121806	2.927674	2.641751	2.288129	2.229630	2.921296	3.037921	2.834271	0.495150	0.000000	7105.000000		1
5543.011230	717.394836	2.658183	2.621178	439.916931	22178.097656	68.092033	39.376259	26.205612	24.620569	8.255169	27.719728	31.216688	41.411530	1.545340	99998.000000	3.743746	2.855758	0.424585	0.418496	2.643371	4.345924	1.833096	1.595234	1.418394	1.391298	0.916726	1.442789	1.494387	1.617121	0.189024	4.999991	7132.000000		1
11896.055664	3263.005615	0.410137	1.893416	1927.700562	49639.046875	287.996521	191.315155	109.852028	58.486191	28.910051	134.737793	185.971039	121.440712	1.665317	0.000000	4.075403	3.513618	0.000000	0.277246	3.285040	4.695824	2.459387	2.281749	2.040808	1.767053	1.461049	2.129489	2.269445	2.084364	0.221497	0.000000	7159.000000		1
7178.700195	948.061584	2.488577	2.553336	773.087158	26431.710938	130.636429	88.114754	68.625519	19.137682	15.424861	49.762291	79.289093	25.736883	2.259704	99998.000000	3.856046	2.976836	0.395951	0.407108	2.888228	4.422125	2.116064	1.945049	1.836486	1.281889	1.188221	1.696900	1.899213	1.410556	0.354052	4.999991	7223.000000		1
7127.972656	1277.605347	1.807071	2.695188	1247.292114	37055.960938	178.613235	131.709564	61.021023	35.031273	28.154535	109.318542	139.526840	97.378304	1.917951	99998.000000	3.852966	3.106397	0.256975	0.430589	3.095968	4.568858	2.251914	2.119617	1.785479	1.544456	1.449548	2.038694	2.144658	1.988462	0.282838	4.999991	7246.000000		1
10443.146484	2570.108154	0.774018	2.029100	2034.188232	52367.066406	315.441803	208.247955	111.816368	21.487492	37.448925	182.612839	257.584686	195.919174	0.963524	0.000000	4.018831	3.409951	0.000000	0.307303	3.308391	4.719058	2.498919	2.318581	2.048505	1.332186	1.573439	2.261531	2.410920	2.292077	0.000000	0.000000	7267.000000		1
17257.822266	3082.893799	4.147629	4.903145	2492.471924	62341.226562	375.457520	253.677597	125.412575	70.987663	51.578613	234.237717	303.942535	232.088348	0.631374	99998.000000	4.236986	3.488959	0.617800	0.690475	3.396630	4.794775	2.574561	2.404282	2.098341	1.851183	1.712470	2.369657	2.482791	2.365653	0.000000	4.999991	7373.000000		1
7943.119141	2185.673828	0.835693	2.297385	1477.092407	41584.941406	226.722641	143.887253	81.894852	27.846161	25.934242	145.142334	167.194153	122.973335	2.438042	99998.000000	3.899991	3.339585	0.000000	0.361234	3.169408	4.618936	2.355495	2.158022	1.913257	1.444765	1.413874	2.161794	2.223221	2.089811	0.387041	4.999991	7399.000000		1
10700.450195	1641.486450	0.918954	1.881081	2198.795166	53996.214844	321.482849	214.677551	102.552818	68.391159	25.502520	148.102722	276.346161	98.325012	1.427743	0.000000	4.029402	3.215237	0.000000	0.274407	3.342185	4.732363	2.507158	2.331787	2.010948	1.835000	1.406583	2.170563	2.441453	1.992664	0.154650	0.000000	7421.000000		1
20947.460938	5107.439453	2.618094	3.675817	5410.561523	99998.000000	835.156616	548.708130	306.239929	146.459091	111.202705	598.081909	791.759155	481.454895	1.856441	99998.000000	4.321131	3.708203	0.417985	0.565354	3.733242	4.999991	2.921768	2.739341	2.486062	2.165716	2.046115	2.776761	2.898593	2.682556	0.268681	4.999991	7560.000000		1
8555.318359	2502.120850	1.655968	1.541869	2632.421143	63493.957031	459.070007	275.047913	158.871140	74.262596	53.731064	256.295685	339.547394	272.106018	2.505948	0.000000	3.932236	3.398308	0.219052	0.188048	3.420355	4.802732	2.661879	2.439408	2.201045	1.870770	1.730225	2.408741	2.530900	2.434738	0.398972	0.000000	7620.000000		1
5393.601074	1576.848267	1.606628	3.469206	1311.770020	34179.167969	205.525024	139.243134	57.234192	53.175991	35.410572	87.402405	112.975853	75.711952	1.416737	99998.000000	3.731879	3.197790	0.205915	0.540230	3.117858	4.533762	2.312865	2.143774	1.757656	1.725716	1.549133	1.941523	2.052986	1.879164	0.151289	4.999991	7689.000000		1
11186.817383	2549.514893	3.043650	3.170084	1840.634277	48808.078125	278.964264	191.179474	123.059677	57.073837	56.475590	208.636505	281.400421	214.245834	2.930739	0.000000	4.048707	3.406458	0.483395	0.501071	3.264967	4.688492	2.445549	2.281441	2.090116	1.756437	1.751861	2.319390	2.449325	2.330912	0.466977	0.000000	7790.000000		1
13059.282227	376.512177	2.500912	2.510163	1731.383667	51123.070312	278.270416	174.817154	112.423866	48.254345	42.971901	195.727982	267.360138	164.400284	0.446701	0.000000	4.115919	2.575779	0.398098	0.399702	3.238393	4.708617	2.444467	2.242584	2.050858	1.683536	1.633185	2.291653	2.427097	2.215903	0.000000	0.000000	7817.000000		0
16543.697266	8823.486328	1.214993	1.634382	8131.600098	99998.000000	1277.611450	824.927856	454.836060	255.956482	132.005600	802.493652	1058.826416	543.413330	3.013299	0.000000	4.218633	3.945640	0.084574	0.213353	3.910176	4.999991	3.106399	2.916416	2.657855	2.408166	2.120592	2.904442	3.024825	2.735130	0.479042	0.000000	7849.000000		1
6984.791504	1650.460205	3.426034	2.685936	1030.536133	32073.972656	154.020416	103.477936	67.663399	89.601112	7.410224	57.277363	81.022148	75.200050	2.030058	99998.000000	3.844153	3.217605	0.534792	0.429096	3.013063	4.506153	2.187578	2.014848	1.830354	1.952313	0.869831	1.757983	1.908604	1.876218	0.307508	4.999991	7878.000000		1
10424.693359	2692.973633	1.659051	3.055985	1935.665894	45185.964844	286.386810	198.342987	103.891159	63.124134	30.384077	157.233673	207.723724	134.642197	0.401216	99998.000000	4.018063	3.430232	0.219860	0.485151	3.286830	4.655004	2.456953	2.297417	2.016579	1.800195	1.482646	2.196546	2.317486	2.129181	0.000000	4.999991	8036.000000		1
13359.388672	6565.945801	1.637465	3.638812	6001.859375	99998.000000	920.119812	606.870544	321.522949	125.616096	108.017204	508.163147	708.408813	422.299530	2.021489	0.000000	4.125787	3.817297	0.214172	0.560960	3.778286	4.999991	2.963844	2.783096	2.507212	2.099045	2.033493	2.706003	2.850284	2.625621	0.305671	0.000000	8062.000000		1
10009.134766	957.278870	3.092990	3.052901	1201.390747	39386.941406	162.679550	114.776756	83.550819	33.390724	17.981281	96.894157	124.808159	115.174561	0.852761	99998.000000	4.000397	2.981039	0.490378	0.484713	3.079684	4.595352	2.211333	2.059854	1.921951	1.523626	1.254821	1.986298	2.096243	2.061357	0.000000	4.999991	8096.000000		1
12434.892578	2681.720947	2.655099	2.331306	3176.975586	73866.500000	468.268799	315.848846	176.389862	78.037094	49.839386	288.055115	346.380951	232.742096	1.738452	0.000000	4.094642	3.428414	0.424081	0.367599	3.502014	4.868447	2.670495	2.499479	2.246474	1.892301	1.697573	2.459476	2.539554	2.366875	0.240163	0.000000	8141.000000		1
7086.005859	1326.624390	3.216340	3.142330	1024.316284	27839.792969	147.378036	108.615448	56.728458	41.985104	16.501085	62.695492	92.018761	71.758598	0.821661	99998.000000	3.850401	3.122748	0.507362	0.497252	3.010434	4.444666	2.168433	2.035892	1.753801	1.623095	1.217512	1.797236	1.963876	1.855874	0.000000	4.999991	8191.000000		1
9554.693359	691.830627	2.198706	3.873176	1416.999512	37527.308594	213.336136	150.326096	110.934418	37.871395	27.460693	115.464432	192.730591	102.062500	1.336853	99998.000000	3.980217	2.840000	0.342167	0.588067	3.151370	4.574347	2.329064	2.177034	2.045066	1.578311	1.438712	2.062448	2.284951	2.008866	0.126084	4.999991	8247.000000		1
4543.648438	1295.139404	2.269632	2.874044	891.737061	30701.955078	127.457092	93.212173	58.079136	43.613316	27.368181	92.987061	120.531013	93.474289	0.417349	0.000000	3.657405	3.112317	0.355955	0.458493	2.950237	4.487166	2.105364	1.969473	1.764020	1.639619	1.437246	1.968423	2.081099	1.970692	0.000000	0.000000	8305.000000		1
16745.867188	3771.763916	2.830872	3.959521	4117.115234	95370.125000	647.171936	415.601654	222.874130	112.124741	71.518066	389.309692	514.065430	335.627960	0.706240	99998.000000	4.223907	3.576545	0.451920	0.597643	3.614593	4.979413	2.811020	2.618677	2.348060	2.049701	1.854416	2.590295	2.711018	2.525858	0.000000	4.999991	8416.000000		1
8517.909180	1665.761719	2.513247	3.755994	1452.185059	41301.488281	234.117447	154.045090	88.083916	33.834782	29.736492	152.052994	218.482895	76.325615	1.193769	0.000000	3.930333	3.221613	0.400235	0.574725	3.162022	4.615966	2.369434	2.187648	1.944897	1.529363	1.473290	2.181995	2.339417	1.882670	0.076920	0.000000	8464.000000		1
10099.827148	1905.913940	2.322055	1.153318	1637.169189	39399.820312	239.476990	170.854538	56.420086	33.449314	33.165611	117.456528	140.929947	141.626877	0.625354	0.000000	4.004314	3.280103	0.365873	0.061949	3.214093	4.595494	2.379264	2.232626	1.751434	1.524387	1.520688	2.069877	2.149003	2.151146	0.000000	0.000000	8502.000000		1
7550.879883	2432.675049	3.142330	2.880212	1539.140259	56203.218750	234.287048	158.633682	112.550301	49.472420	35.139202	260.196625	370.338531	220.949875	2.713130	99998.000000	3.877998	3.386084	0.497252	0.459424	3.187278	4.749761	2.369748	2.200395	2.051347	1.694363	1.545792	2.415302	2.568599	2.344294	0.433471	4.999991	8537.000000		1
9372.465820	2171.328369	4.104456	2.553336	2245.883789	55618.421875	344.971680	229.260559	124.185242	63.592861	38.839691	178.949356	224.443756	96.280495	1.911276	0.000000	3.971854	3.336725	0.613256	0.407108	3.351387	4.745219	2.537783	2.360329	2.094070	1.803408	1.589276	2.252730	2.351108	1.983538	0.281323	0.000000	8595.000000		1
7901.756836	1582.476074	2.864793	4.425165	1303.206543	33279.406250	193.643372	133.593735	93.733322	54.958393	32.817146	86.070229	118.720856	90.449142	0.297173	0.000000	3.897724	3.199337	0.457093	0.645930	3.115013	4.522176	2.287003	2.125786	1.971894	1.740034	1.516101	1.934853	2.074527	1.956404	0.000000	0.000000	8635.000000		1
6159.903809	1054.629395	2.673601	4.166131	1195.093750	36343.761719	184.327393	124.182159	83.779015	75.758209	27.661137	114.449883	171.243103	98.762901	0.202494	0.000000	3.789574	3.023100	0.427097	0.619733	3.077402	4.560430	2.265590	2.094059	1.923135	1.879430	1.441870	2.058615	2.233613	1.994594	0.000000	0.000000	8779.000000		1
20035.546875	2618.306885	2.889463	5.115922	3357.019775	76616.867188	515.187927	343.398987	169.559372	67.808334	60.913090	281.705688	369.669342	305.203796	1.580568	0.000000	4.301801	3.418020	0.460817	0.708924	3.525954	4.884325	2.711966	2.535799	2.229322	1.831283	1.784711	2.449796	2.567813	2.484590	0.198813	0.000000	8814.000000		1
6793.883301	1144.218140	2.146282	1.523367	809.450562	30180.384766	130.090607	87.747787	44.375000	28.641766	18.681290	56.093208	79.825661	37.485928	0.857092	99998.000000	3.832118	3.058509	0.331687	0.182805	2.908190	4.479725	2.114246	1.943236	1.647138	1.457000	1.271407	1.748910	1.902143	1.573868	0.000000	4.999991	8853.000000		1
11894.047852	2266.100830	2.337474	2.920300	3123.139648	84374.781250	489.768646	322.990784	219.512863	96.943497	84.204567	407.300201	565.329468	326.000519	1.723748	99998.000000	4.075330	3.355279	0.368747	0.465428	3.494591	4.926213	2.689991	2.509190	2.341460	1.986519	1.925336	2.609915	2.752302	2.513218	0.236474	4.999991	8924.000000		1
17875.544922	3708.254395	3.086823	3.287266	3524.386475	80047.453125	564.774414	358.703583	174.107895	69.775757	70.953743	375.210815	481.316101	253.915054	1.714318	0.000000	4.252259	3.569170	0.489512	0.516835	3.547084	4.903347	2.751875	2.554736	2.240819	1.843705	1.850975	2.574275	2.682431	2.404688	0.234091	0.000000	8951.000000		1
7961.402344	1957.708496	2.981975	4.952485	2410.700439	60577.660156	392.214569	251.090347	141.901321	57.921864	50.274193	203.591522	286.167877	218.347198	0.116728	0.000000	3.900990	3.291748	0.474504	0.694823	3.382143	4.782312	2.593524	2.399830	2.151986	1.762843	1.701345	2.308760	2.456621	2.339148	0.000000	0.000000	9012.000000		1
11042.575195	1758.643921	2.599592	3.848506	1770.553223	46228.597656	289.356445	181.777145	99.290222	44.553856	29.973940	150.282928	209.953262	71.780190	2.164045	0.000000	4.043070	3.245178	0.414905	0.585292	3.248109	4.664911	2.461433	2.259539	1.996907	1.648885	1.476744	2.176910	2.322123	1.856005	0.335266	0.000000	9033.000000		1
5887.353516	1336.837769	1.834825	1.696056	717.252991	26504.117188	117.894417	81.423035	57.246525	41.843250	20.090557	60.774323	81.833176	76.399628	2.377251	0.000000	3.769920	3.126079	0.263595	0.229440	2.855672	4.423313	2.071493	1.910747	1.757749	1.621625	1.302992	1.783720	1.912929	1.883091	0.376075	0.000000	9092.000000		1
9573.143555	1081.917358	2.759946	3.811501	2117.982666	50205.933594	346.473480	220.786438	100.542221	68.940063	35.851547	158.636780	243.982330	112.411530	0.270869	1709.953735	3.981055	3.034194	0.440901	0.581096	3.325922	4.700755	2.539670	2.343972	2.002348	1.838472	1.554508	2.200404	2.387358	2.050811	0.000000	3.232984	9142.000000		1
14597.792969	4284.262695	1.865662	4.042781	4444.475586	92568.843750	677.796509	456.566010	212.808807	88.093163	66.300385	372.552643	478.901550	278.134735	2.181655	99998.000000	4.164287	3.631876	0.270833	0.606680	3.647820	4.966465	2.831099	2.659503	2.327990	1.944942	1.821516	2.571188	2.680246	2.444255	0.338786	4.999991	9253.000000		1
6790.799805	745.203979	2.722941	3.789915	781.703125	25784.656250	113.555595	79.020805	40.184200	24.602068	19.122265	55.670734	76.766594	71.992966	0.169443	0.000000	3.831921	2.872275	0.435038	0.578629	2.893042	4.411361	2.055208	1.897741	1.604055	1.390972	1.281539	1.745627	1.885172	1.857290	0.000000	0.000000	9284.000000		1
14030.832031	3666.756592	3.092990	5.461301	2350.496582	51903.105469	359.619446	242.492874	136.988922	71.391632	56.053120	199.727585	293.084686	156.376389	2.476695	99998.000000	4.147083	3.564282	0.490378	0.737296	3.371160	4.715193	2.555843	2.384699	2.136685	1.853647	1.748600	2.300438	2.466993	2.194171	0.393872	4.999991	9351.000000		1
11102.458984	4119.202637	1.551121	4.311067	2517.240479	64178.503906	385.553680	254.204926	168.267288	79.834915	49.463169	244.737839	338.165863	202.336441	0.181922	0.000000	4.045419	3.614813	0.190646	0.634585	3.400925	4.807390	2.586085	2.405184	2.226000	1.902193	1.694282	2.388701	2.529130	2.306074	0.000000	0.000000	9403.000000		1
11752.877930	4341.651367	1.477111	1.640549	2595.021729	63754.601562	406.063629	258.108948	138.268677	44.597031	54.150452	239.119263	311.038239	220.120361	1.938820	99998.000000	4.070144	3.637655	0.169413	0.214989	3.414141	4.804512	2.608594	2.411803	2.140724	1.649306	1.733602	2.378615	2.492814	2.342660	0.287537	4.999991	9424.000000		1
5401.217773	1631.889893	1.742312	4.570101	1598.348022	38744.839844	229.612106	154.643326	75.119873	50.761425	28.317972	108.192970	161.251785	85.912964	0.248824	0.000000	3.732492	3.212691	0.241126	0.659926	3.203671	4.588214	2.360995	2.189331	1.875755	1.705534	1.452062	2.034199	2.207505	1.934059	0.000000	0.000000	9451.000000		1
5267.741211	1632.599121	2.063021	2.513247	503.747223	23336.044922	83.643333	57.107758	37.803555	26.369051	17.669823	59.516159	66.395981	50.810764	0.286542	0.000000	3.721624	3.212880	0.314504	0.400235	2.702213	4.368027	1.922431	1.756695	1.577533	1.421095	1.247232	1.774635	1.822142	1.705956	0.000000	0.000000	9543.000000		1
7568.975098	2991.127930	2.174036	3.891678	4254.729980	95133.921875	664.761536	437.517761	242.884521	119.969772	73.309723	390.413666	511.037201	305.536835	1.257139	0.000000	3.879037	3.475835	0.337267	0.590137	3.628872	4.978335	2.822666	2.640996	2.385400	2.079072	1.865162	2.591525	2.708452	2.485064	0.099383	0.000000	9574.000000		1
8045.088867	1518.704346	1.964342	3.848506	960.118958	30500.146484	140.140503	96.434677	55.531967	22.350939	9.615097	69.458130	98.035141	34.503952	0.163138	0.000000	3.905531	3.181473	0.293217	0.585292	2.982325	4.484302	2.146564	1.984233	1.744543	1.349296	0.982954	1.841723	1.991382	1.537869	0.000000	0.000000	9590.000000		1
13362.805664	2163.267334	3.114576	3.404448	2753.186523	81539.023438	444.163239	285.541870	197.815674	104.208786	68.912308	328.708038	403.969788	307.309998	0.250360	99998.000000	4.125898	3.335110	0.493399	0.532047	3.439836	4.911366	2.647543	2.455670	2.296261	2.017904	1.838297	2.516810	2.606349	2.487577	0.000000	4.999991	9638.000000		1
20610.626953	6216.620117	2.087691	3.860841	4981.918945	99998.000000	821.162598	505.905853	256.930939	116.691757	91.001129	426.024689	588.392761	322.885956	1.792012	0.000000	4.314091	3.793554	0.319666	0.586682	3.697397	4.999991	2.914429	2.704070	2.409817	2.067040	1.959047	2.629435	2.769667	2.509049	0.253341	0.000000	9684.000000		1
22572.070312	4917.009277	3.666565	4.261727	4287.285156	97357.734375	645.876770	420.245758	205.531189	97.455399	69.075745	337.805084	463.242310	273.361115	3.640715	99998.000000	4.353571	3.691701	0.564259	0.629586	3.632182	4.988370	2.810150	2.623503	2.312878	1.988806	1.839326	2.528666	2.665808	2.436737	0.561187	4.999991	9747.000000		1
10836.683594	4201.082031	2.824705	1.822490	2574.132324	62082.011719	392.054199	272.013519	147.344116	50.659660	51.655708	233.852249	272.772125	248.379730	0.352267	99998.000000	4.034896	3.623361	0.450973	0.260665	3.410631	4.792966	2.593346	2.434591	2.168333	1.704662	1.713118	2.368942	2.435800	2.395116	0.000000	4.999991	9821.000000		1
6241.320801	1274.262573	2.063021	4.613273	1111.808105	33768.777344	174.579697	117.194405	87.337646	34.482368	28.552338	117.783401	121.366707	120.207222	0.009018	0.000000	3.795276	3.105259	0.314504	0.664009	3.046030	4.528515	2.241994	2.068907	1.941201	1.537597	1.455642	2.071084	2.084100	2.079931	0.000000	0.000000	9895.000000		1
23840.564453	6455.341309	2.531749	2.800035	4969.734863	99998.000000	790.994385	508.924835	280.604797	133.575226	92.771194	493.392029	678.009277	291.672333	2.079949	99998.000000	4.377316	3.809919	0.403421	0.447163	3.696333	4.999991	2.898173	2.706654	2.448095	2.125726	1.967413	2.693192	2.831236	2.464895	0.318053	4.999991	9929.000000		1
6623.460938	4039.814941	0.996048	1.369180	2278.500488	54593.777344	350.741364	236.880478	109.990791	66.633430	47.662266	177.947144	239.261124	122.942497	1.166545	99998.000000	3.821085	3.606361	0.000000	0.136461	3.357649	4.737143	2.544987	2.374529	2.041356	1.823692	1.678175	2.250291	2.378872	2.089702	0.066902	4.999991	10013.000000		1
1816.390015	1020.742188	1.933504	3.419866	236.285309	18017.037109	32.274410	30.701702	25.823229	21.188370	11.246395	22.249176	27.309591	43.634903	0.188955	99998.000000	3.259209	3.008916	0.286345	0.534009	2.373437	4.255683	1.508858	1.487162	1.412011	1.326097	1.051013	1.347314	1.436315	1.639834	0.000000	4.999991	10065.000000		1
14068.462891	6893.611816	3.814585	4.360406	5664.510254	99998.000000	886.454651	579.856995	298.114288	151.090866	133.673904	620.849121	830.083862	475.160980	1.761726	0.000000	4.148247	3.838447	0.581447	0.639527	3.753162	4.999991	2.947657	2.763321	2.474383	2.179238	2.126047	2.792986	2.919122	2.676841	0.245938	0.000000	10108.000000		1
9475.878906	1272.313599	1.489446	2.442321	1683.499268	41459.125000	248.456833	168.816193	71.906624	47.051685	25.113968	97.251869	142.252869	116.411140	0.738721	0.000000	3.976619	3.104594	0.173025	0.387803	3.226213	4.617620	2.395251	2.227414	1.856769	1.672575	1.399915	1.987898	2.153061	2.065995	0.000000	0.000000	10137.000000		1
10758.340820	2112.968506	1.427771	2.837040	2099.674561	55432.074219	343.553162	207.369095	97.069931	68.233887	28.555420	146.832214	205.407837	147.159103	0.843781	0.000000	4.031745	3.324893	0.154659	0.452865	3.322152	4.743761	2.535994	2.316744	1.987085	1.834000	1.455689	2.166821	2.312617	2.167787	0.000000	0.000000	10158.000000		1
10118.000000	2160.140381	1.255082	2.325139	3260.054688	75591.835938	502.097412	333.497101	158.029282	92.413483	57.172516	265.152191	328.442841	192.742920	0.178370	0.000000	4.005095	3.334482	0.098672	0.366449	3.513225	4.878475	2.700788	2.523092	2.198738	1.965735	1.757187	2.423495	2.516460	2.284978	0.000000	0.000000	10190.000000		1
17939.718750	2989.018555	2.960389	3.244093	3615.403076	77705.859375	561.277466	364.109375	178.900024	86.739403	55.744747	276.386261	385.966919	241.740448	0.241333	0.000000	4.253816	3.475529	0.471349	0.511093	3.558157	4.890454	2.749178	2.561232	2.252610	1.938216	1.746204	2.441516	2.586550	2.383349	0.000000	0.000000	10219.000000		1
8134.230469	2755.628906	3.176251	2.621178	3061.270508	72274.984375	487.286224	316.699982	192.786102	95.734673	63.648369	298.906799	433.613770	168.655838	0.933338	0.000000	3.910316	3.440221	0.501915	0.418496	3.485902	4.858988	2.687784	2.500648	2.285076	1.981069	1.803787	2.475536	2.637103	2.227001	0.000000	0.000000	10403.000000		1
23101.070312	12965.002930	2.963473	4.946317	9841.623047	99998.000000	1542.196289	1000.386414	516.671204	189.168869	176.229507	950.352783	1333.494995	654.671570	3.153529	99998.000000	4.363632	4.112772	0.471801	0.694282	3.993067	4.999991	3.188140	3.000168	2.713214	2.276850	2.246079	2.977885	3.124991	2.816024	0.498797	4.999991	10493.000000		1
6477.655273	2925.761963	2.491661	2.732193	1482.393311	40477.890625	236.214386	157.708572	79.881172	44.819057	34.479282	137.029022	172.091125	92.906883	0.684331	0.000000	3.811418	3.466239	0.396489	0.436511	3.170964	4.607218	2.373306	2.197855	1.902444	1.651463	1.537558	2.136812	2.235759	1.968048	0.000000	0.000000	10529.000000		1
22710.976562	4350.168457	1.791652	2.158617	4023.680908	96849.750000	630.171265	413.035980	207.992004	129.772980	55.753998	348.727692	458.807892	303.859283	2.822811	99998.000000	4.356236	3.638506	0.253254	0.334176	3.604624	4.986098	2.799459	2.615988	2.318047	2.113184	1.746276	2.542486	2.661631	2.482672	0.450682	4.999991	10551.000000		1
6012.427246	1491.511963	2.537917	4.403579	1338.428955	42195.128906	214.936584	141.765640	118.159615	40.329136	45.497482	171.011810	221.757828	119.815582	0.427962	7620.703613	3.779050	3.173627	0.404477	0.643806	3.126595	4.625262	2.332310	2.151571	2.072469	1.605619	1.657987	2.233026	2.345879	2.078513	0.000000	3.881995	10629.000000		1
9237.166992	2892.883057	1.896499	3.490792	2493.221191	71867.796875	396.673645	252.496536	158.732361	71.141853	47.242878	281.921570	346.088013	148.787308	1.656470	0.000000	3.965539	3.461331	0.277953	0.542924	3.396761	4.856534	2.598433	2.402256	2.200665	1.852125	1.674336	2.450128	2.539186	2.172566	0.219184	0.000000	10659.000000		1
21136.392578	7790.079102	2.312804	3.225591	6072.455078	99998.000000	957.679749	618.499329	343.297211	161.920959	131.321014	653.848206	849.162964	490.974396	3.506485	0.000000	4.325031	3.891542	0.364139	0.508609	3.783364	4.999991	2.981220	2.791339	2.535670	2.209303	2.118334	2.815477	2.928991	2.691059	0.544872	0.000000	10698.000000		1
8104.404785	1075.201050	2.019849	3.012813	956.652832	30430.697266	154.526154	106.752869	57.631992	16.738533	21.558418	67.407448	85.829704	61.135120	1.429448	99998.000000	3.908721	3.031490	0.305319	0.478972	2.980754	4.483312	2.189002	2.028379	1.760664	1.223717	1.333617	1.828708	1.933638	1.786291	0.155168	4.999991	10763.000000		1
11539.384766	4295.000488	1.501781	2.152450	3240.494385	80809.289062	519.443481	334.977295	201.402069	71.206612	61.804291	304.133728	417.251434	238.595032	1.199659	99998.000000	4.062182	3.632963	0.176607	0.332933	3.510611	4.907461	2.715538	2.525015	2.304064	1.852520	1.791019	2.483065	2.620398	2.377661	0.079058	4.999991	10828.000000		1
6912.379395	1586.583618	1.757731	1.893416	1554.151855	39634.222656	253.622101	162.981766	89.295822	28.277884	25.456263	120.080788	126.451790	64.101677	1.031492	0.000000	3.839628	3.200463	0.244952	0.277246	3.191494	4.598070	2.404187	2.212139	1.950831	1.451447	1.405795	2.079473	2.101925	1.806869	0.013466	0.000000	10870.000000		1
5878.191895	841.102051	2.732193	3.796082	1194.603394	35590.445312	179.492096	125.890549	58.652710	37.415001	23.408661	94.954483	126.272934	92.561501	0.337356	0.000000	3.769244	2.924849	0.436511	0.579336	3.077224	4.551333	2.254045	2.099993	1.768288	1.573046	1.369377	1.977515	2.101310	1.966430	0.000000	0.000000	10966.000000		1
5634.736816	1831.309082	2.124696	3.765245	1436.639893	40460.371094	216.478455	147.202271	82.527016	53.755733	32.006123	148.179810	221.480286	155.614716	0.082831	0.000000	3.750874	3.262762	0.327297	0.575793	3.157348	4.607030	2.335415	2.167914	1.916596	1.730425	1.505233	2.170789	2.345335	2.192051	0.000000	0.000000	11027.000000		1
6457.429199	3111.381348	3.315019	3.722073	1326.285156	34137.667969	202.953186	136.301254	65.689804	40.939716	16.217382	73.917221	107.163002	78.660011	0.830556	0.000000	3.810060	3.492953	0.520486	0.570785	3.122637	4.533234	2.307396	2.134500	1.817498	1.612145	1.209981	1.868746	2.030045	1.895754	0.000000	0.000000	11057.000000		1
4781.256836	1357.801025	2.932636	2.300469	940.638977	30874.263672	158.029282	100.492882	48.047733	39.607540	25.212648	96.366837	147.877609	77.142807	0.268591	0.000000	3.679542	3.132836	0.467258	0.361816	2.973423	4.489597	2.198738	2.002135	1.681673	1.597778	1.401618	1.983928	2.169902	1.887295	0.000000	0.000000	11151.000000		1
5123.375977	771.893738	1.088560	2.109277	566.747986	25501.304688	103.447098	58.634209	37.374912	41.087734	18.739880	69.233017	107.662575	61.011772	0.639019	0.000000	3.709556	2.887558	0.036852	0.324134	2.753390	4.406562	2.014718	1.768151	1.572580	1.613712	1.272767	1.840313	2.032065	1.785414	0.000000	0.000000	11171.000000		1
6224.748535	3022.865723	1.335259	1.748480	1037.909424	31606.910156	158.966736	102.929031	62.723248	27.661137	11.915566	83.572403	112.229591	105.787659	0.735415	0.000000	3.794122	3.480419	0.125565	0.242661	3.016160	4.499782	2.201306	2.012538	1.797428	1.441870	1.076115	1.922063	2.050107	2.024435	0.000000	0.000000	11195.000000		1
9224.872070	3148.121094	1.665219	3.151581	2291.513916	54834.191406	364.840210	239.439972	145.043655	74.823837	33.674427	195.962341	263.169342	163.913055	0.712003	99998.000000	3.964960	3.498051	0.221471	0.498528	3.360122	4.739051	2.562103	2.379197	2.161499	1.874040	1.527300	2.292173	2.420235	2.214613	0.000000	4.999991	11279.000000		1
10366.891602	3919.595459	2.904882	3.718989	3082.594727	73247.726562	450.904266	303.939453	161.273376	121.141594	72.646721	312.561584	397.167053	235.779587	3.176027	0.000000	4.015648	3.593241	0.463128	0.570425	3.488916	4.864794	2.654084	2.482787	2.207563	2.083293	1.861216	2.494936	2.598973	2.372506	0.501884	0.000000	11355.000000		1
10558.166016	2732.611816	2.479326	3.660398	2074.116455	53581.167969	358.527802	215.658188	115.430511	54.847378	38.892113	169.482285	236.171219	197.063248	0.131530	99998.000000	4.023589	3.436578	0.394334	0.563528	3.316833	4.729012	2.554523	2.333766	2.062321	1.739156	1.589862	2.229124	2.373227	2.294606	0.000000	4.999991	11473.000000		1
10835.767578	1325.094849	1.353761	1.433939	1693.669556	46670.972656	261.356110	177.413651	113.410660	55.766331	31.756342	139.449753	184.200974	100.921516	1.542187	0.000000	4.034860	3.122247	0.131542	0.156531	3.228829	4.669047	2.417233	2.248987	2.054654	1.746372	1.501830	2.144418	2.265292	2.003984	0.188137	0.000000	11520.000000		1
11198.406250	2489.409668	0.860363	1.511032	1806.642212	43781.835938	285.103973	188.484283	91.075142	54.791870	23.846552	139.292480	214.048477	116.176773	1.518649	0.000000	4.049156	3.396096	0.000000	0.179274	3.256872	4.641294	2.455003	2.275275	1.959400	1.738716	1.377426	2.143928	2.330512	2.065119	0.181457	0.000000	11561.000000		1
10354.828125	3266.456543	2.260381	4.613273	3695.250244	86555.117188	592.691528	381.535583	202.817505	101.855888	67.725067	340.999817	485.398987	274.101196	3.404061	0.000000	4.015143	3.514077	0.354182	0.664009	3.567644	4.937293	2.772829	2.581535	2.307106	2.007986	1.830749	2.532754	2.686099	2.437911	0.531997	0.000000	11643.000000		1
14244.572266	2149.359863	3.327354	3.438369	2534.201172	66091.070312	383.543091	259.216003	149.151199	107.005737	45.870613	213.462570	288.246307	187.330963	0.953840	99998.000000	4.153649	3.332309	0.522099	0.536352	3.403841	4.820143	2.583814	2.413662	2.173627	2.029407	1.661535	2.329322	2.459764	2.272609	0.000000	4.999991	11677.000000		1
5584.324219	1322.473755	2.124696	3.157748	1591.144409	41873.300781	228.816498	165.787964	79.825661	38.546734	21.419649	111.036179	150.264420	119.390030	0.995187	99998.000000	3.746971	3.121387	0.327297	0.499378	3.201710	4.621937	2.359487	2.219553	1.902143	1.585988	1.330812	2.045465	2.176856	2.076968	0.000000	4.999991	11724.000000		1
9805.750000	2491.158203	2.531749	3.342773	1803.903931	49686.781250	299.378601	190.935852	127.595856	57.897194	44.788223	172.689377	207.862488	149.043259	0.341909	99998.000000	3.991481	3.396401	0.403421	0.524107	3.256213	4.696241	2.476221	2.280887	2.105837	1.762658	1.651164	2.237266	2.317776	2.173312	0.000000	4.999991	11779.000000		1
8310.515625	1261.563721	2.914133	3.527797	1430.531006	46549.468750	204.047913	146.169220	113.333565	59.954048	31.195101	175.850204	217.366577	179.886810	1.436936	99998.000000	3.919628	3.100909	0.464509	0.547504	3.155497	4.667915	2.309732	2.164856	2.054358	1.777819	1.494086	2.245143	2.337193	2.254999	0.157437	4.999991	11813.000000		1
18852.583984	3696.224854	1.177988	3.879343	3679.214844	88776.648438	571.478455	380.888000	226.004135	83.489143	64.829437	314.146637	378.177399	218.655579	2.348703	0.000000	4.275371	3.567758	0.071141	0.588758	3.565755	4.948299	2.757000	2.580797	2.354116	1.921630	1.811772	2.497132	2.577696	2.339761	0.370828	0.000000	11861.000000		1
4964.504883	2208.783447	2.673601	3.204005	1584.091919	41107.464844	240.266418	163.641678	85.996223	41.516376	33.899540	142.983719	194.580826	130.032013	0.460855	99998.000000	3.695876	3.344153	0.427097	0.505693	3.199780	4.613921	2.380693	2.213894	1.934479	1.618219	1.530194	2.155287	2.289100	2.114050	0.000000	4.999991	11883.000000		1
7738.124512	2021.140991	2.473158	3.416783	1035.383789	35449.609375	179.606201	103.817146	61.961563	50.554813	22.452702	109.959953	142.946716	136.776154	0.183592	99998.000000	3.888636	3.305597	0.393252	0.533617	3.015101	4.549612	2.254321	2.016269	1.792122	1.703763	1.351269	2.041234	2.155174	2.136010	0.000000	4.999991	11895.000000		1
8224.127930	1991.244141	2.389898	2.917217	2466.065918	55741.050781	370.313843	257.035797	128.209518	58.948750	46.906750	176.565628	243.960739	173.321533	0.497515	99998.000000	3.915090	3.299124	0.378379	0.464969	3.392005	4.746175	2.568570	2.409994	2.107920	1.770475	1.671235	2.246906	2.387320	2.238853	0.000000	4.999991	11961.000000		1
7055.384766	1743.040161	2.994310	3.139246	1137.295166	33862.105469	179.868317	120.805466	81.965775	27.802988	21.789698	97.843948	130.411316	96.965080	0.387119	0.000000	3.848521	3.241307	0.476297	0.496825	3.055873	4.529714	2.254955	2.082087	1.913633	1.444091	1.338251	1.990534	2.115315	1.986615	0.000000	0.000000	11992.000000		1
15781.153320	3177.487549	1.840992	2.565671	4119.853516	94422.328125	679.199646	420.060730	252.351593	129.125397	77.673210	374.359711	498.005310	324.375397	1.853782	0.000000	4.198139	3.502084	0.265052	0.409201	3.614882	4.975075	2.831997	2.623312	2.402006	2.111012	1.890271	2.573289	2.697234	2.511048	0.268059	0.000000	12017.000000		1
11749.402344	2249.007568	3.179335	5.902276	1945.401245	57396.617188	313.847504	204.556732	169.109146	49.386078	43.789089	193.233231	260.563599	182.193451	2.494868	99998.000000	4.070016	3.351991	0.502336	0.771020	3.289009	4.758886	2.496719	2.310814	2.228167	1.693605	1.641366	2.286082	2.415914	2.260533	0.397048	4.999991	12068.000000		1
17839.070312	6729.402344	1.378431	4.021195	5586.815430	99998.000000	864.390503	573.458252	277.505646	150.137985	127.913483	637.174438	788.385559	521.087097	1.487943	0.000000	4.251372	3.827976	0.139385	0.604355	3.747164	4.999991	2.936710	2.758502	2.443272	2.176491	2.106916	2.804258	2.896739	2.716910	0.172586	0.000000	12135.000000		1
23089.599609	7334.317871	2.248045	3.200921	8866.467773	99998.000000	1407.446167	908.521851	500.500061	205.050125	135.810944	735.447021	963.736206	535.953796	2.464345	0.000000	4.363416	3.865360	0.351805	0.505275	3.947751	4.999991	3.148432	2.958335	2.699404	2.311860	2.132935	2.866551	2.983958	2.729127	0.391701	0.000000	12180.000000		1
13086.240234	4020.319580	1.255082	2.140115	3479.709229	80378.593750	548.547791	348.419312	196.431076	84.152145	73.232628	343.559326	449.467255	307.177399	1.136135	0.000000	4.116815	3.604261	0.098672	0.330437	3.541543	4.905140	2.739214	2.542102	2.293210	1.925065	1.864705	2.536002	2.652698	2.487389	0.055430	0.000000	12225.000000		1
4106.701172	224.119965	2.075356	2.349809	295.527008	17493.957031	51.109886	39.163483	25.841730	23.461084	14.209868	13.463603	1.344510	20.488359	0.357666	0.000000	3.613493	2.350481	0.317093	0.371033	2.470597	4.242888	1.708505	1.592881	1.412322	1.370348	1.152590	1.129161	0.128564	1.311507	0.000000	0.000000	12267.000000		1
3092.965332	621.687927	1.214993	3.540132	207.880997	14988.835938	30.621527	27.611797	5.276277	33.344467	6.025626	2.152450	4.341904	58.057549	0.182391	0.000000	3.490375	2.793572	0.084574	0.549019	2.317815	4.175768	1.486027	1.441095	0.722328	1.523024	0.780002	0.332933	0.637680	1.763859	0.000000	0.000000	12288.000000		1
12083.815430	4049.590332	2.519415	2.349809	2423.411621	58764.156250	382.488464	250.852890	177.321152	70.497353	35.740532	185.215515	306.236847	171.030319	0.155841	0.000000	4.082204	3.607411	0.401300	0.371033	3.384427	4.769113	2.582618	2.399419	2.248760	1.848173	1.553161	2.267677	2.486058	2.233073	0.000000	0.000000	12319.000000		1
8527.758789	1785.441528	2.318972	2.306637	1693.398071	43255.765625	265.019592	176.170914	79.930511	49.971985	36.104412	163.157532	242.989365	151.251221	0.479279	99998.000000	3.930835	3.251746	0.365295	0.362979	3.228759	4.636044	2.423278	2.245934	1.902713	1.698727	1.557560	2.212607	2.385587	2.179699	0.000000	4.999991	12366.000000		1
5290.687500	1096.996948	3.080655	2.362144	1120.069458	34132.671875	149.980713	117.360931	75.372742	34.840080	28.219294	117.968430	166.222763	131.512207	1.108757	0.000000	3.723512	3.040205	0.488643	0.373306	3.049245	4.533170	2.176035	2.069524	1.877214	1.542079	1.450546	2.071766	2.220690	2.118966	0.044836	0.000000	12395.000000		1
2740.034424	873.018799	1.955090	3.472290	369.450409	17149.960938	58.433765	42.367485	29.064238	10.678988	11.878562	18.311241	17.330612	65.603455	0.507290	99998.000000	3.437756	2.941024	0.291167	0.540616	2.567556	4.234263	1.766664	1.627033	1.463359	1.028530	1.074764	1.262718	1.238814	1.816927	0.000000	4.999991	12436.000000		1
9031.878906	1824.725342	2.883296	4.446751	1181.071899	35965.289062	192.650406	126.383949	53.502869	20.247829	24.688412	91.124481	120.019112	103.101723	0.773862	0.000000	3.955778	3.261198	0.459889	0.648043	3.072276	4.555883	2.284770	2.101692	1.728377	1.306378	1.392493	1.959635	2.079250	2.013266	0.000000	0.000000	12497.000000		1
23586.027344	8411.082031	1.526451	4.190801	7083.656250	99998.000000	1139.842407	722.153015	407.078186	182.637512	138.102158	673.149353	909.064575	511.438080	2.240548	0.000000	4.372655	3.924852	0.183683	0.622297	3.850257	4.999991	3.056845	2.858629	2.609678	2.261590	2.140200	2.828111	2.958595	2.708793	0.350354	0.000000	12537.000000		1
8414.194336	2513.549316	2.130863	3.725156	2188.714355	57191.582031	328.356506	230.204178	149.740189	81.867096	49.601936	226.913834	311.146149	175.014511	1.099324	99998.000000	3.925013	3.400287	0.328556	0.571145	3.340189	4.757332	2.516346	2.362113	2.175338	1.913109	1.695499	2.355861	2.492965	2.243074	0.041126	4.999991	12594.000000		1
3953.359131	0.000000	2.013681	2.306637	656.531067	21341.501953	100.758080	70.250656	33.662090	14.166696	13.463603	49.342903	61.091949	78.721680	0.382881	0.000000	3.596966	0.000000	0.303991	0.362979	2.817255	4.329225	2.003280	1.846650	1.527141	1.151269	1.129161	1.693225	1.785984	1.896094	0.000000	0.000000	12717.000000		0
16966.441406	7854.085449	0.413221	3.265679	4927.120605	99998.000000	746.468323	506.272797	272.849213	116.441978	101.633865	537.162598	727.059265	402.212036	2.195431	99998.000000	4.229591	3.895096	0.000000	0.513974	3.692593	4.999991	2.873011	2.704385	2.435923	2.066110	2.007038	2.730106	2.861570	2.604455	0.341520	4.999991	12797.000000		1
10167.780273	1624.713989	1.822490	1.797820	1384.718994	41614.738281	213.046265	146.995651	106.968727	42.737534	30.566019	136.085388	156.225296	88.049995	0.677397	0.000000	4.007226	3.210777	0.260665	0.254746	3.141362	4.619247	2.328474	2.167305	2.029257	1.630809	1.485239	2.133811	2.193751	1.944729	0.000000	0.000000	12842.000000		1
6894.018555	2005.953613	2.041435	3.385945	1880.260376	45024.070312	281.307892	191.358322	95.016159	43.998783	23.630690	116.738014	143.396942	114.597900	1.780024	99998.000000	3.838472	3.302321	0.309936	0.529680	3.274218	4.653445	2.449182	2.281847	1.977798	1.643441	1.373476	2.067212	2.156540	2.059177	0.250426	4.999991	12862.000000		1
9863.363281	1365.704590	3.552467	3.867008	1404.602905	46812.371094	217.184631	146.082870	108.461258	39.610622	51.035877	236.908234	334.823090	147.029587	0.958222	0.000000	3.994025	3.135357	0.550530	0.587375	3.147553	4.670361	2.336829	2.164599	2.035275	1.597812	1.707876	2.374580	2.524815	2.167405	0.000000	0.000000	12931.000000		1
7664.259766	1052.258057	1.618963	1.924253	965.413757	31147.623047	148.047211	99.700356	54.005516	16.707697	15.378605	56.571186	61.508255	52.435894	0.653598	99998.000000	3.884470	3.022122	0.209237	0.284262	2.984714	4.493425	2.170400	1.998697	1.732438	1.222917	1.186917	1.752595	1.788933	1.719629	0.000000	4.999991	12966.000000		1
6729.556641	482.629791	0.564324	1.992095	1197.064209	34395.011719	168.958054	120.105453	75.896980	24.867270	18.144718	98.688889	144.892548	92.182205	1.354278	0.000000	3.827986	2.683614	0.000000	0.299310	3.078117	4.536496	2.227779	2.079563	1.880224	1.395628	1.258750	1.994268	2.161046	1.964647	0.131708	0.000000	12986.000000		1
5094.752930	398.419037	3.247177	3.552467	839.245667	26219.433594	110.755562	88.404625	44.220814	31.386293	17.321360	52.543823	66.004341	76.402710	1.085009	99998.000000	3.707123	2.600340	0.511506	0.550530	2.923889	4.418623	2.044366	1.946475	1.645627	1.496740	1.238582	1.720522	1.819572	1.883109	0.035433	4.999991	13020.000000		1
9855.746094	6358.768066	1.609712	4.061284	4619.644043	99998.000000	723.710327	474.010742	257.072784	113.395241	98.337341	513.951294	707.859924	404.543365	1.671436	0.000000	3.993690	3.803373	0.206748	0.608663	3.664608	4.999991	2.859565	2.675788	2.410056	2.054595	1.992718	2.710922	2.849947	2.606965	0.223090	0.000000	13149.000000		1
22194.546875	6565.403320	1.289003	3.139246	4202.143066	92143.460938	653.604614	432.164398	223.715988	132.125870	75.311066	372.685242	502.060425	268.972931	1.581979	99998.000000	4.346246	3.817261	0.110254	0.496825	3.623471	4.964465	2.815315	2.635649	2.349697	2.120988	1.876859	2.571342	2.700756	2.429708	0.199201	4.999991	13221.000000		1
13625.654297	3556.855225	2.710606	2.251129	2905.658936	68728.484375	463.350250	293.220398	145.617233	88.947357	49.481670	257.162231	306.745667	181.604462	1.491085	0.000000	4.134357	3.551066	0.433066	0.352400	3.463245	4.837137	2.665909	2.467194	2.163213	1.949133	1.694444	2.410207	2.486778	2.259126	0.173502	0.000000	13246.000000		1
4917.218750	1346.619385	1.970509	2.596508	673.679749	24214.460938	92.179115	64.406967	29.375696	27.963343	19.998045	32.323750	41.393024	14.613838	0.887767	0.000000	3.691720	3.129245	0.294578	0.414390	2.828454	4.384075	1.964633	1.808933	1.467988	1.446589	1.300987	1.509522	1.616927	1.164764	0.000000	0.000000	13264.000000		1
9378.235352	2813.711182	2.753779	3.336605	1237.991577	36156.714844	179.788132	121.268028	62.263767	27.075226	25.792391	76.109756	91.654884	79.227417	1.781105	99998.000000	3.972121	3.449280	0.439929	0.523305	3.092718	4.558189	2.254761	2.083746	1.794235	1.432572	1.411492	1.881440	1.962156	1.898875	0.250690	4.999991	13288.000000		1
4395.690918	667.358093	1.803987	4.264811	590.320129	21709.820312	96.619705	66.722855	41.288177	30.371742	10.987361	44.837563	57.912613	57.228024	0.177080	0.000000	3.643027	2.824359	0.256233	0.629900	2.771088	4.336656	1.985066	1.824275	1.615826	1.482470	1.040893	1.651642	1.762773	1.757609	0.000000	0.000000	13374.000000		1
11552.583008	1087.665527	3.925599	2.251129	1887.143311	47071.003906	298.943817	195.376434	95.164177	23.991488	25.126303	109.713257	134.922821	153.280319	2.771732	99998.000000	4.062679	3.036495	0.593906	0.352400	3.275805	4.672753	2.475590	2.290872	1.978474	1.380057	1.400129	2.040259	2.130085	2.185486	0.442751	4.999991	13461.000000		1
6680.173828	1688.871216	2.525582	4.002693	1064.685425	31763.447266	141.259903	113.793045	37.350243	42.265724	18.850895	85.434982	122.597115	122.230156	0.135014	0.000000	3.824788	3.227597	0.402361	0.602352	3.027221	4.501928	2.150019	2.056116	1.572293	1.625988	1.275332	1.931636	2.088480	2.087178	0.000000	0.000000	13528.000000		1
3616.843262	318.399109	2.837040	3.096074	386.380127	28038.318359	71.872696	43.992619	59.750523	40.656013	12.134512	63.414005	80.522583	62.248352	0.337409	99998.000000	3.558330	2.502972	0.452865	0.490811	2.587015	4.447752	1.856564	1.643380	1.776342	1.609125	1.084022	1.802185	1.905918	1.794128	0.000000	4.999991	13634.000000		1
5852.732422	2111.935547	2.636597	5.257774	1706.288208	46549.417969	282.735657	175.828613	93.246094	63.774799	32.786312	150.939758	208.007431	112.661308	0.301129	0.000000	3.767359	3.324681	0.421044	0.720802	3.232052	4.667914	2.451380	2.245090	1.969631	1.804649	1.515693	2.178804	2.318079	2.051775	0.000000	0.000000	13676.000000		1
11779.338867	1827.488281	1.896499	2.991227	1901.556641	50445.968750	278.557190	188.804993	77.241486	44.967079	27.685806	145.503128	229.464081	106.068275	1.174800	99998.000000	4.071121	3.261855	0.277953	0.475849	3.279109	4.702826	2.444914	2.276013	1.887851	1.652895	1.442257	2.162872	2.360715	2.025585	0.069964	4.999991	13744.000000		1
8965.007812	3930.554932	3.034399	4.385077	2520.506104	61988.546875	408.401123	263.172424	165.359329	72.927338	68.415825	286.692108	373.971161	239.893295	1.197351	0.000000	3.952551	3.594454	0.482073	0.641977	3.401488	4.792312	2.611087	2.420240	2.218429	1.862890	1.835157	2.457416	2.572838	2.380018	0.078222	0.000000	13795.000000		1
11046.415039	1359.617310	1.896499	2.127780	1474.317017	35803.230469	225.708084	157.187408	77.185982	23.158878	30.186718	119.710739	147.877609	86.316933	0.261197	0.000000	4.043221	3.133417	0.277953	0.327927	3.168591	4.553922	2.353547	2.196418	1.887538	1.364717	1.479816	2.078133	2.169902	1.936096	0.000000	0.000000	13892.000000		1
22659.535156	5971.616699	3.601807	3.509295	4759.914062	99998.000000	746.631714	488.239105	271.655792	140.303940	104.538742	532.962585	678.915894	449.673859	3.453269	0.000000	4.355251	3.776092	0.556520	0.545220	3.677599	4.999991	2.873106	2.688632	2.434019	2.147070	2.019277	2.726697	2.831816	2.652898	0.538230	0.000000	13946.000000		1
9045.191406	1348.192139	2.920300	2.386814	1320.962646	35471.539062	215.491669	144.140121	77.747223	32.866489	33.137856	118.825706	159.762344	76.353371	0.002661	0.000000	3.956418	3.129752	0.465428	0.377819	3.120891	4.549880	2.333431	2.158785	1.890685	1.516753	1.520324	2.074910	2.203475	1.882828	0.000000	0.000000	14016.000000		1
7914.930664	2517.009277	2.790784	2.343642	2428.512207	64502.593750	365.589569	251.417221	142.999130	46.502781	81.330528	358.463043	532.228638	361.950745	0.638953	99998.000000	3.898447	3.400885	0.445726	0.369891	3.385340	4.809577	2.562994	2.400395	2.155333	1.667479	1.910254	2.554444	2.726098	2.558650	0.000000	4.999991	14043.000000		1
8858.153320	2736.799561	0.829526	2.460824	2401.455322	62671.292969	375.920074	247.886337	134.700790	55.029320	40.184200	233.494537	291.589081	191.820892	1.601725	0.000000	3.947343	3.437243	0.000000	0.391080	3.380475	4.797069	2.575095	2.394253	2.129370	1.740594	1.604055	2.368277	2.464771	2.282896	0.204588	0.000000	14079.000000		1
9469.334961	2466.395752	1.606628	3.318103	1905.725830	46890.164062	292.443268	200.979584	115.942413	56.984409	26.806940	149.841949	190.205002	181.582870	1.420371	0.000000	3.976320	3.392063	0.205915	0.520890	3.280061	4.671082	2.466042	2.303152	2.064242	1.755756	1.428247	2.175633	2.279222	2.259075	0.152402	0.000000	14126.000000		1
11311.585938	1447.010498	1.748480	3.663482	1740.348022	42977.105469	274.486664	176.451538	99.527672	67.450615	51.516941	199.931122	265.525330	144.149368	1.482316	0.000000	4.053524	3.160472	0.242661	0.563894	3.240636	4.633237	2.438521	2.246625	1.997944	1.828986	1.711950	2.300880	2.424106	2.158813	0.170941	0.000000	14173.000000		1
7057.848633	1751.122681	2.232627	3.546299	794.198425	29240.843750	135.126343	90.393631	71.542740	52.876869	17.056160	59.525410	97.480064	63.617531	0.961487	0.000000	3.848672	3.243317	0.348816	0.549775	2.899929	4.465990	2.130740	1.956138	1.854566	1.723266	1.231881	1.774702	1.988916	1.803577	0.000000	0.000000	14227.000000		1
7021.524902	1407.791504	2.510163	2.960389	1544.650879	44044.027344	256.992615	162.849167	96.104721	39.296082	26.517069	138.324188	198.429337	67.453705	0.648732	0.000000	3.846431	3.148538	0.399702	0.471349	3.188830	4.643887	2.409921	2.211786	1.982745	1.594349	1.423526	2.140898	2.297606	1.829006	0.000000	0.000000	14256.000000		1
6350.873535	2087.370361	0.937457	2.741444	1068.268799	30273.796875	159.531052	111.896545	62.698578	18.724463	22.199835	69.957695	105.664307	91.809067	1.186952	99998.000000	3.802834	3.319600	0.000000	0.437979	3.028681	4.481067	2.202845	2.048817	1.797258	1.272409	1.346350	1.844836	2.023928	1.962886	0.074433	4.999991	14311.000000		1
13875.230469	3822.664307	3.222507	5.007992	2607.011230	60316.636719	394.265259	268.642975	138.672653	80.670609	36.277103	202.765076	268.911285	143.686813	0.888997	0.000000	4.142240	3.582366	0.508194	0.699664	3.416143	4.780437	2.595788	2.429175	2.141991	1.906715	1.559633	2.306993	2.429609	2.157417	0.000000	0.000000	14424.000000		1
8162.863281	2551.022949	1.437022	3.885511	879.457642	30282.619141	163.468994	91.340340	59.028927	26.640419	18.258818	86.970680	109.577576	125.844292	0.473352	0.000000	3.911843	3.406714	0.157463	0.589448	2.944215	4.481194	2.213435	1.960663	1.771065	1.425541	1.261473	1.939373	2.039722	2.099833	0.000000	0.000000	14463.000000		1
13748.959961	5021.517090	2.377563	3.774496	3127.854736	73868.617188	483.530243	319.870056	145.367447	105.833916	64.610497	320.505310	428.411499	292.356934	3.167558	0.000000	4.138270	3.700835	0.376132	0.576859	3.495247	4.868460	2.684424	2.504974	2.162467	2.024625	1.810303	2.505835	2.631861	2.465913	0.500725	0.000000	14547.000000		1
23263.833984	8874.022461	2.026016	4.798297	6872.364746	99998.000000	1046.546875	693.560608	346.112671	162.796738	140.263855	660.666382	875.664612	440.459656	2.812507	0.000000	4.366681	3.948121	0.306643	0.681087	3.837106	4.999991	3.019759	2.841084	2.539217	2.211646	2.146946	2.819982	2.942338	2.643906	0.449094	0.000000	14591.000000		1
8364.024414	755.503662	1.557288	1.659051	1097.311401	34501.273438	147.119003	95.969032	55.451790	47.323055	7.209781	66.130775	97.069931	80.578094	0.389054	0.000000	3.922415	2.878237	0.192369	0.219860	3.040330	4.537835	2.167669	1.982131	1.743916	1.675073	0.857922	1.820404	1.987085	1.906217	0.000000	0.000000	14623.000000		1
8985.046875	2637.290527	1.322924	2.975808	1585.815796	46321.042969	229.223557	144.115448	88.164093	65.282753	22.005560	117.351677	200.344345	107.878433	1.179374	0.000000	3.953520	3.421158	0.121535	0.473605	3.200253	4.665778	2.360259	2.158710	1.945292	1.814798	1.342532	2.069489	2.301777	2.032935	0.071652	0.000000	14641.000000		1
11770.170898	3771.600586	1.424687	2.911049	2929.570312	72002.445312	445.791443	310.961121	171.443542	76.732674	57.110840	245.521118	342.436859	250.652451	1.216828	99998.000000	4.070783	3.576526	0.153720	0.464050	3.466804	4.857347	2.649132	2.492706	2.234121	1.884980	1.756719	2.390089	2.534580	2.399072	0.085229	4.999991	14693.000000		1
9002.435547	633.443115	1.372264	3.318103	1135.559082	32669.205078	175.079269	122.652626	74.830002	47.551250	19.442972	73.710609	98.217079	41.285095	0.731136	99998.000000	3.954360	2.801708	0.137438	0.520890	3.055210	4.514139	2.243235	2.088677	1.874076	1.677162	1.288763	1.867530	1.992187	1.615793	0.000000	4.999991	14749.000000		1
12294.237305	4904.119141	4.166131	3.885511	2810.470215	65934.281250	415.166840	287.173157	158.032364	94.128044	56.096291	260.545074	368.778137	170.441330	2.647861	0.000000	4.089702	3.690561	0.619733	0.589448	3.448779	4.819111	2.618223	2.458144	2.198746	1.973719	1.748934	2.415883	2.566765	2.231575	0.422895	0.000000	14771.000000		1
9922.182617	1136.089478	2.093859	2.109277	1482.772583	40005.546875	212.728638	143.551117	77.222984	19.843859	23.874306	124.034142	167.527191	103.632126	0.508968	0.000000	3.996607	3.055413	0.320947	0.324134	3.171075	4.602120	2.327826	2.157007	1.887747	1.297626	1.377931	2.093541	2.224085	2.015494	0.000000	0.000000	14809.000000		1
6096.212402	3401.918945	1.680638	3.167000	1801.076172	42977.066406	272.352722	194.522247	111.076271	25.801641	37.411919	126.479546	207.258087	98.288002	0.127211	0.000000	3.785060	3.531724	0.225474	0.500648	3.255532	4.633237	2.435132	2.288969	2.045621	1.411647	1.573010	2.102020	2.316511	1.992501	0.000000	0.000000	14864.000000		1
10947.944336	6619.528809	1.600460	3.549383	3401.209717	79943.226562	538.473206	352.665619	168.378296	68.206131	68.434334	293.917297	372.953522	234.620102	0.485107	0.000000	4.039332	3.820827	0.204245	0.550153	3.531633	4.902781	2.731164	2.547363	2.226286	1.833823	1.835274	2.468225	2.571655	2.370365	0.000000	0.000000	14886.000000		1
7127.975586	845.980530	2.013681	3.910181	1605.021240	44982.746094	254.241928	162.389679	93.375610	31.299948	43.829178	178.095169	243.778793	122.584785	1.101656	0.000000	3.852966	2.927360	0.303991	0.592197	3.205481	4.653046	2.405247	2.210558	1.970233	1.495544	1.641763	2.250652	2.386996	2.088437	0.042046	0.000000	14906.000000		1
5476.402344	1064.540527	1.020718	2.565671	624.053101	26741.244141	106.688110	63.882732	50.055248	6.815063	17.463213	45.960041	81.897934	20.392765	0.868614	0.000000	3.738495	3.027162	0.008906	0.409201	2.795222	4.427182	2.028116	1.805383	1.699450	0.833470	1.242124	1.662380	1.913273	1.309476	0.000000	0.000000	14943.000000		1
13148.417969	9637.253906	2.306637	4.274062	10736.214844	99998.000000	1668.327393	1091.171753	566.593811	228.372437	172.535187	1033.817261	1402.333252	726.609009	3.261303	99998.000000	4.118874	3.983953	0.362979	0.630841	4.030851	4.999991	3.222281	3.037893	2.753272	2.358644	2.236878	3.014444	3.146851	2.861301	0.513391	4.999991	14998.000000		1
8452.678711	4543.034668	2.581089	1.301338	3262.003418	73343.062500	487.801208	324.085510	168.433807	86.517372	40.689934	261.963593	370.202850	176.318924	0.665387	0.000000	3.926994	3.657346	0.411803	0.114390	3.513484	4.865359	2.688243	2.510660	2.226429	1.937103	1.609487	2.418241	2.568440	2.246299	0.000000	0.000000	15023.000000		1
7816.479004	1928.718262	0.878866	2.019849	1379.590698	38277.968750	234.592346	144.886383	76.100502	14.660094	25.601198	104.088516	133.757172	96.089302	1.009071	99998.000000	3.893011	3.285269	0.000000	0.305319	3.139750	4.582949	2.370314	2.161028	1.881387	1.166137	1.408260	2.017403	2.126317	1.982675	0.003922	4.999991	15055.000000		1
12639.723633	3234.428711	3.204005	3.102241	2860.309570	64870.167969	421.103027	293.232727	154.809860	72.714561	50.184765	264.560120	340.432434	184.200974	1.047109	0.000000	4.101737	3.509798	0.505693	0.491676	3.456413	4.812045	2.624388	2.467212	2.189799	1.861621	1.700572	2.422524	2.532031	2.265292	0.019992	0.000000	15112.000000		1
13007.478516	4641.745117	2.399149	3.873176	3939.963379	90971.273438	613.062683	397.247223	202.638641	97.412224	62.081829	362.570587	493.527710	421.577911	1.694132	0.000000	4.114193	3.666681	0.380057	0.588067	3.595492	4.958904	2.787505	2.599061	2.306722	1.988613	1.792964	2.559392	2.693311	2.624878	0.228947	0.000000	15234.000000		1
16381.412109	4388.542480	1.902667	3.879343	3302.175293	77881.757812	493.706573	321.590790	180.611496	70.370918	58.202484	284.798706	378.075623	282.131256	0.973036	0.000000	4.214351	3.642320	0.279363	0.588758	3.518800	4.891436	2.693469	2.507304	2.256745	1.847393	1.764942	2.454538	2.577579	2.450451	0.000000	0.000000	15295.000000		1
9595.481445	1307.017944	2.192538	3.194753	1122.598145	34113.003906	166.885773	117.126564	61.909138	73.988144	28.000347	86.674644	108.729546	47.572838	1.290693	0.000000	3.982067	3.116282	0.340947	0.504437	3.050224	4.532920	2.222419	2.068655	1.791755	1.869162	1.447163	1.937892	2.036348	1.677359	0.110823	0.000000	15326.000000		1
13392.282227	2970.688965	2.026016	2.590341	3409.215088	73018.671875	524.661133	347.999908	171.542221	113.913307	53.120483	233.204666	334.779938	175.066925	1.506449	99998.000000	4.126854	3.472857	0.306643	0.413357	3.532654	4.863434	2.719879	2.541579	2.234371	2.056574	1.725262	2.367737	2.524760	2.243204	0.177954	4.999991	15342.000000		1
8212.313477	1628.593384	2.155533	3.500043	1075.022217	30765.925781	136.529449	106.641853	63.191975	12.711171	13.719554	49.367573	77.090385	50.749088	0.134148	0.000000	3.914465	3.211813	0.333555	0.544073	3.031417	4.488070	2.135226	2.027928	1.800662	1.104186	1.137340	1.693442	1.887000	1.705428	0.000000	0.000000	15365.000000		1
13197.775391	3692.388672	2.285050	2.824705	3115.109619	75698.750000	482.284393	323.508850	178.036575	72.301338	66.294212	325.843262	407.337219	266.478210	0.785543	0.000000	4.120501	3.567307	0.358896	0.450973	3.493473	4.879089	2.683303	2.509886	2.250509	1.859146	1.821476	2.513009	2.609954	2.425662	0.000000	0.000000	15424.000000		1
6868.081543	2809.628418	4.856888	4.742790	2445.043945	58900.765625	377.591461	247.433029	117.089561	81.845512	52.435894	231.900238	270.955780	211.189850	1.174637	0.000000	3.836835	3.448649	0.686358	0.676034	3.388287	4.770121	2.577022	2.393458	2.068518	1.912995	1.719629	2.365301	2.432899	2.324673	0.069904	0.000000	15449.000000		1
8766.273438	1314.619385	0.974461	0.730846	1750.431885	45468.781250	272.204712	176.315842	82.693535	45.127434	11.964907	105.747566	106.324226	78.530495	2.192520	99998.000000	3.942815	3.118800	0.000000	0.000000	3.243145	4.657713	2.434896	2.246291	1.917472	1.654441	1.077909	2.024270	2.026632	1.895038	0.340944	4.999991	15488.000000		1
14543.959961	5405.500977	2.075356	2.904882	4406.992676	97542.828125	708.236084	447.111267	225.489151	132.471252	61.517506	347.660706	506.053864	348.144867	2.961143	0.000000	4.162683	3.732836	0.317093	0.463128	3.644142	4.989195	2.850178	2.650416	2.353126	2.122122	1.788999	2.541156	2.704197	2.541760	0.471459	0.000000	15529.000000		1
16865.750000	5657.720215	2.004430	3.709738	5758.993164	99998.000000	911.793701	592.546570	314.584534	137.901718	132.082703	657.807739	868.917419	422.126831	3.023101	0.000000	4.227005	3.752641	0.301991	0.569343	3.760347	4.999991	2.959897	2.772722	2.497737	2.139570	2.120846	2.818099	2.938978	2.625443	0.480453	0.000000	15625.000000		1
16010.161133	2394.085205	2.133947	1.782401	2794.465576	68434.468750	455.653229	284.052429	147.489059	72.609711	56.201138	256.033569	353.963867	203.387985	0.931002	99998.000000	4.204396	3.379140	0.329184	0.251005	3.446299	4.835275	2.658634	2.453398	2.168760	1.860995	1.749745	2.408297	2.548959	2.308325	0.000000	4.999991	15656.000000		1
5553.696289	1307.388062	2.633513	2.895631	836.007751	32409.082031	137.907883	87.861885	92.635513	37.840557	27.941757	118.064018	152.953445	121.206352	0.222771	0.000000	3.744582	3.116405	0.420535	0.461743	2.922210	4.510667	2.139589	1.943801	1.966778	1.577958	1.446254	2.072118	2.184559	2.083525	0.000000	0.000000	15695.000000		1
11163.063477	2331.362061	2.392981	3.422950	1911.665161	52573.730469	303.779114	194.355713	112.041481	69.094254	29.443537	131.324097	212.204391	112.109322	0.273374	99998.000000	4.047783	3.367610	0.378939	0.534401	3.281412	4.720769	2.482558	2.288597	2.049379	1.839442	1.468990	2.118344	2.326754	2.049642	0.000000	4.999991	15728.000000		1
7492.738770	2288.639893	2.127780	3.712821	2163.477051	55944.410156	355.086365	225.482971	126.627563	61.801208	43.382038	197.232849	269.611267	145.274933	0.572904	0.000000	3.874641	3.359577	0.327927	0.569704	3.335152	4.747756	2.550334	2.353114	2.102528	1.790997	1.637310	2.294979	2.430738	2.162191	0.000000	0.000000	15844.000000		1
5155.878418	930.980713	3.086823	4.604022	971.473328	25591.599609	128.739929	104.782356	51.251740	22.622307	31.728588	93.252258	108.208389	92.132866	1.631725	99998.000000	3.712303	2.968941	0.489512	0.663137	2.987431	4.408097	2.109713	2.020288	1.709709	1.354537	1.501451	1.969659	2.034261	1.964415	0.212647	4.999991	15894.000000		1
9967.636719	560.673035	3.068320	5.760424	1474.588379	38755.363281	234.105118	151.827881	70.907486	54.172039	27.670387	111.874962	126.106415	152.305862	0.262906	99998.000000	3.998592	2.748710	0.486901	0.760454	3.168671	4.588332	2.369411	2.181351	1.850692	1.733775	1.442015	2.048733	2.100737	2.182717	0.000000	4.999991	15910.000000		1
5274.951172	1547.210449	3.154665	3.515462	1109.482910	41077.964844	183.726074	118.785614	89.968079	27.648802	21.542999	131.502960	194.198441	156.555252	1.750955	0.000000	3.722219	3.189549	0.498953	0.545982	3.045121	4.613609	2.264171	2.074764	1.954088	1.441676	1.333306	2.118936	2.288246	2.194668	0.243275	0.000000	15976.000000		1
20626.156250	7686.708984	2.266548	4.819884	7053.700684	99998.000000	1082.222656	720.799255	393.781097	145.022064	162.136810	828.693115	1022.968628	588.759766	2.227176	99998.000000	4.314418	3.885741	0.355365	0.683037	3.848417	4.999991	3.034317	2.857814	2.595255	2.161434	2.209882	2.918394	3.009862	2.769938	0.347755	4.999991	16084.000000		1
5952.257324	1443.417969	1.430855	3.207088	1748.393555	44617.304688	266.811249	177.314972	77.870567	41.587299	33.625088	151.090866	170.401230	138.268677	0.975975	99998.000000	3.774682	3.159392	0.155596	0.506111	3.242639	4.649503	2.426204	2.248745	1.891373	1.618961	1.526663	2.179238	2.231473	2.140724	0.000000	4.999991	16109.000000		1
5225.302734	1423.355103	3.142330	1.955090	1353.835327	36934.945312	182.674515	134.124130	84.475937	52.522240	17.093164	119.285179	162.562378	90.578659	1.085831	99998.000000	3.718112	3.153313	0.497252	0.291167	3.131566	4.567438	2.261678	2.127507	1.926733	1.720343	1.232822	2.076586	2.211020	1.957026	0.035762	4.999991	16124.000000		1
18917.066406	2879.490479	3.444536	3.466122	4283.078613	85665.484375	657.607300	435.010681	207.510941	119.513382	59.633339	295.517761	428.281982	233.414352	2.588831	99998.000000	4.276854	3.459316	0.537131	0.539844	3.631756	4.932806	2.817967	2.638500	2.317041	2.077416	1.775489	2.470584	2.631730	2.368128	0.413104	4.999991	16172.000000		1
7548.175293	1245.907593	1.600460	2.004430	1082.910400	32710.265625	159.928864	107.344948	37.908401	10.305855	9.988230	85.357887	113.130043	57.721420	0.273815	0.000000	3.877842	3.095486	0.204245	0.301991	3.034593	4.514684	2.203927	2.030782	1.578735	1.013084	0.999489	1.931244	2.053578	1.761337	0.000000	0.000000	16204.000000		1
9966.569336	2430.297607	1.702224	4.150712	2020.049316	51144.285156	281.468262	204.017075	92.484406	45.170605	32.755474	126.229759	172.806549	118.474159	0.689436	0.000000	3.998546	3.385659	0.231017	0.618123	3.305362	4.708797	2.449430	2.309667	1.966069	1.654856	1.515284	2.101162	2.237560	2.073624	0.000000	0.000000	16231.000000		1
9501.337891	2765.490723	3.487709	4.539263	3005.985352	68443.593750	451.675201	309.866394	183.096985	113.432243	55.544304	289.461304	367.251709	240.491531	1.498611	0.000000	3.977785	3.441772	0.542540	0.656985	3.477987	4.835333	2.654826	2.491174	2.262681	2.054737	1.744640	2.461591	2.564964	2.381100	0.175689	0.000000	16313.000000		1
7502.822754	3163.114258	2.861710	2.325139	1992.853882	49280.312500	316.687622	208.346634	131.256256	51.917824	36.344944	165.689285	189.973724	134.540436	0.804275	99998.000000	3.875225	3.500115	0.456626	0.366449	3.299475	4.692674	2.500631	2.318786	2.118120	1.715317	1.560444	2.219294	2.278693	2.128853	0.000000	4.999991	16368.000000		1
17411.013672	4916.065430	2.809286	2.818537	3202.734131	85381.031250	515.369812	330.249908	212.614532	112.106239	72.165657	372.330627	506.544189	290.380249	0.845174	0.000000	4.240824	3.691618	0.448596	0.450024	3.505521	4.931361	2.712119	2.518843	2.327593	2.049630	1.858331	2.570929	2.704617	2.462967	0.000000	0.000000	16465.000000		1
9172.392578	3606.191895	2.855542	3.691235	2749.677246	69260.078125	433.687775	271.920990	136.955002	65.588043	50.820015	229.430161	350.873962	185.166183	1.155377	0.000000	3.962483	3.557049	0.455689	0.567172	3.439282	4.840483	2.637177	2.434443	2.136578	1.816825	1.706035	2.360651	2.545151	2.267562	0.062724	0.000000	16515.000000		1
4186.018066	2531.989990	2.130863	3.922516	1423.160889	36647.484375	236.942154	151.473251	108.948486	67.355019	30.368660	139.887634	182.976715	108.202225	1.608714	99998.000000	3.621801	3.403462	0.328556	0.593565	3.153254	4.564044	2.374642	2.180336	2.037221	1.828370	1.482426	2.145779	2.262396	2.034236	0.206479	4.999991	16604.000000		1
8098.040039	1841.806152	3.167000	3.663482	1563.150269	38701.625000	236.217468	161.757523	83.634079	50.123089	26.119267	143.486359	200.415268	114.715080	1.367880	0.000000	3.908380	3.265244	0.500648	0.563894	3.194001	4.587729	2.373312	2.208864	1.922383	1.700038	1.416961	2.156811	2.301931	2.059621	0.136048	0.000000	16622.000000		1
7770.704102	1928.668945	3.805334	5.180681	1692.762939	43985.300781	267.181305	172.994659	74.490791	37.374912	23.405577	124.592300	163.654022	98.035141	1.614800	99998.000000	3.890460	3.285258	0.580393	0.714387	3.228596	4.643308	2.426806	2.238033	1.872103	1.572580	1.369319	2.095491	2.213927	1.991382	0.208119	4.999991	16692.000000		1
7344.962891	1189.490601	3.342773	3.268763	1063.075806	37395.371094	168.618835	116.152107	58.208652	37.356411	29.394197	115.180725	131.925430	115.399673	0.880835	99998.000000	3.865990	3.075361	0.524107	0.514383	3.026564	4.572818	2.226906	2.065027	1.764988	1.572365	1.468262	2.061380	2.120328	2.062205	0.000000	4.999991	16733.000000		1
11991.068359	2261.317871	1.797820	3.318103	1631.334839	41181.183594	257.115967	169.488449	92.475159	24.565063	36.110580	152.820847	159.022247	164.881348	1.315035	99998.000000	4.078858	3.354362	0.254746	0.520890	3.212543	4.614699	2.410129	2.229140	1.966025	1.390318	1.557634	2.184183	2.201458	2.217171	0.118937	4.999991	16790.000000		1
9008.039062	2200.071777	0.875782	2.004430	1818.998779	46853.335938	286.994324	186.412003	97.110016	49.472420	28.139116	151.667526	185.511551	93.668564	1.142745	0.000000	3.954630	3.342437	0.000000	0.301991	3.259832	4.670741	2.457873	2.270474	1.987264	1.694363	1.449310	2.180893	2.268371	1.971594	0.057949	0.000000	16818.000000		1
22247.199219	3707.813477	2.710606	2.692104	3653.209717	80858.609375	550.074219	374.100677	169.161575	76.532227	57.042999	294.716003	359.557770	184.487747	0.607945	0.000000	4.347275	3.569118	0.433066	0.430092	3.562675	4.907726	2.740421	2.572989	2.228302	1.883844	1.756202	2.469404	2.555769	2.265968	0.000000	0.000000	16854.000000		1
13186.417969	3820.070801	2.513247	3.814585	3814.214844	84556.414062	607.132629	386.922882	178.881516	79.033142	66.892464	344.681824	443.059235	272.614838	3.684089	0.000000	4.120127	3.582071	0.400235	0.581447	3.581405	4.927146	2.783283	2.587624	2.252565	1.897809	1.825377	2.537418	2.646462	2.435549	0.566330	0.000000	16924.000000		1
5719.009277	145.910187	3.207088	4.089037	440.561432	25939.408203	50.385208	43.736668	30.220640	39.222073	8.030056	34.078396	43.789089	31.898193	0.750509	99998.000000	3.757321	2.164086	0.506111	0.611621	2.644006	4.413960	1.702303	1.640846	1.480304	1.593531	0.904719	1.532479	1.641366	1.503766	0.000000	4.999991	16953.000000		0
8766.770508	2686.929443	1.384599	2.038351	1782.690918	46410.601562	274.381836	177.644943	101.097290	51.387421	36.397369	136.816238	163.546082	147.156006	2.459031	0.000000	3.942840	3.429256	0.141324	0.309279	3.251076	4.666617	2.438355	2.249553	2.004740	1.710857	1.561070	2.136138	2.213640	2.167778	0.390764	0.000000	16981.000000		1
10216.605469	1888.105347	1.051555	2.954222	1594.197388	41668.242188	234.956223	169.513123	74.197838	50.998871	24.537310	112.827835	142.690765	65.640465	0.425545	99998.000000	4.009306	3.276026	0.021832	0.470443	3.202542	4.619805	2.370987	2.229203	1.870391	1.707561	1.389827	2.052416	2.154396	1.817172	0.000000	4.999991	17049.000000		1
22705.781250	3379.580322	1.927337	3.876260	3713.786621	89862.937500	590.357117	380.672119	223.046829	104.227287	80.081612	356.335266	437.274170	257.513763	0.633444	0.000000	4.356136	3.528863	0.284958	0.588413	3.569817	4.953580	2.771115	2.580551	2.348396	2.017982	1.903533	2.551859	2.640754	2.410800	0.000000	0.000000	17074.000000		1
8241.809570	1872.625000	2.365228	3.228674	1166.880615	33623.023438	176.904846	122.236320	64.027664	23.775625	22.865923	81.321274	134.275238	74.173164	0.402439	99998.000000	3.916023	3.272451	0.373873	0.509024	3.067026	4.526637	2.247740	2.087200	1.806368	1.376132	1.359189	1.910204	2.127996	1.870247	0.000000	4.999991	17180.000000		1
7421.970215	1599.424316	0.740097	2.059937	1169.282837	32361.419922	173.602158	118.458740	57.064587	17.765419	20.947838	86.816498	125.949142	57.107758	1.997838	99998.000000	3.870519	3.203964	0.000000	0.313854	3.067919	4.510027	2.239555	2.073567	1.756367	1.249575	1.321139	1.938602	2.100195	1.756695	0.300560	4.999991	17201.000000		1
6450.290039	2368.891113	3.148497	3.083739	1564.664429	36975.515625	224.647278	160.169388	72.029968	48.575054	15.653058	89.234146	118.751694	72.430855	0.800200	99998.000000	3.809579	3.374545	0.498103	0.489078	3.194421	4.567914	2.351501	2.204580	1.857513	1.686413	1.194599	1.950531	2.074640	1.859924	0.000000	4.999991	17245.000000		1
6035.336426	1524.569580	1.686805	4.307983	937.718689	31468.677734	142.252869	99.450577	64.974373	29.850592	23.035528	85.478157	98.574791	76.587738	0.357585	0.000000	3.780701	3.183147	0.227065	0.634274	2.972073	4.497879	2.153061	1.997607	1.812742	1.474953	1.362398	1.931855	1.993766	1.884159	0.000000	0.000000	17313.000000		1
5548.016113	1419.284546	1.427771	2.806202	869.614319	29254.929688	144.988144	94.488838	43.209347	22.381775	18.009035	63.284485	100.027237	91.633293	1.769747	99998.000000	3.744138	3.152070	0.154659	0.448119	2.939327	4.466199	2.161333	1.975381	1.635578	1.349895	1.255490	1.801297	2.000118	1.962053	0.247911	4.999991	17379.000000		1
6740.097168	2627.724609	1.575791	2.571838	1495.810669	40668.597656	232.402893	154.680328	88.583481	25.076963	21.950052	85.598419	125.890549	118.745529	1.051605	0.000000	3.828666	3.419580	0.197498	0.410244	3.174877	4.609259	2.366241	2.189435	1.947353	1.399275	1.341436	1.932466	2.099993	2.074617	0.021853	0.000000	17426.000000		1
11107.093750	3110.807861	2.537917	2.824705	2816.810303	64309.218750	424.905273	290.574524	129.535522	74.675819	62.587563	298.185211	370.548218	184.574097	0.297597	99998.000000	4.045600	3.492873	0.404477	0.450973	3.449758	4.808273	2.628292	2.463258	2.112389	1.873180	1.796488	2.474486	2.568845	2.266171	0.000000	4.999991	17498.000000		1
6753.381836	934.527039	1.628214	2.362144	868.044678	28720.794922	137.414490	94.380905	53.253086	31.349289	18.107714	67.364273	74.891678	50.089169	0.170901	0.000000	3.829521	2.970592	0.211711	0.373306	2.938542	4.458197	2.138032	1.974884	1.726345	1.496228	1.257864	1.828430	1.874434	1.699744	0.000000	0.000000	17555.000000		1
11121.078125	4468.682617	2.081524	2.756862	4997.812500	99998.000000	774.505676	511.916046	257.399689	116.605415	91.587044	415.364197	502.643250	291.616852	2.347709	0.000000	4.046147	3.650180	0.318381	0.440415	3.698780	4.999991	2.889024	2.709199	2.410608	2.066719	1.961834	2.618429	2.701260	2.464813	0.370644	0.000000	17611.000000		1
8097.065430	2394.948730	2.214124	3.697403	1043.463135	36719.328125	191.601944	106.234802	69.458130	48.038483	28.555420	111.822533	142.897369	107.415871	1.290556	0.000000	3.908328	3.379296	0.345202	0.567897	3.018477	4.564895	2.282400	2.026267	1.841723	1.681589	1.455689	2.048529	2.155024	2.031069	0.110777	0.000000	17713.000000		1
7660.105957	2218.028320	1.890332	2.337474	1871.484009	50199.351562	295.200134	183.451614	88.907272	54.421822	26.085346	186.671036	254.568802	111.871872	1.560094	0.000000	3.884235	3.345967	0.276538	0.368747	3.272186	4.700698	2.470117	2.263521	1.948937	1.735773	1.416397	2.271077	2.405805	2.048721	0.193151	0.000000	17730.000000		1
16453.375000	2523.414062	3.092990	4.847637	2914.743652	70739.671875	448.591461	299.449524	143.147156	77.759560	46.114231	217.551605	326.623444	159.065414	1.771724	99998.000000	4.216255	3.401989	0.490378	0.685530	3.464600	4.849663	2.651851	2.476324	2.155783	1.890754	1.663835	2.337562	2.514047	2.201576	0.248396	4.999991	17774.000000		1
11861.040039	1993.649414	1.119397	2.448488	1729.588867	42640.804688	259.949921	175.773102	95.928947	73.559502	27.988012	157.788742	204.390198	143.791656	1.625334	0.000000	4.074123	3.299649	0.048984	0.388898	3.237943	4.629826	2.414890	2.244952	1.981950	1.866639	1.446972	2.198076	2.310460	2.157734	0.210943	0.000000	17800.000000		1
4929.165039	1036.315063	1.218077	3.197837	1300.628540	37814.054688	197.809509	128.215683	80.889549	47.252129	20.047386	86.369354	120.765373	97.662003	1.172382	0.000000	3.692773	3.015492	0.085675	0.504856	3.114153	4.577653	2.296247	2.107941	1.907892	1.674421	1.302058	1.936360	2.081942	1.989726	0.069069	0.000000	17820.000000		1
28724.388672	4906.160645	1.560372	2.907966	6143.449219	99998.000000	972.395325	630.532043	328.140656	152.715988	115.054291	623.032410	868.590515	467.087738	3.637459	0.000000	4.458251	3.690742	0.193228	0.463589	3.788412	4.999991	2.987843	2.799707	2.516060	2.183885	2.060903	2.794511	2.938815	2.669399	0.560798	0.000000	17937.000000		1
5882.506348	1322.720337	2.112361	1.119397	854.356018	26182.287109	145.185501	88.703743	64.117096	54.446491	19.905533	75.274063	103.588951	53.040306	0.488631	0.000000	3.769562	3.121468	0.324768	0.048984	2.931639	4.418007	2.161923	1.947942	1.806974	1.735970	1.298974	1.876645	2.015313	1.724606	0.000000	0.000000	17976.000000		1
7315.463867	4101.008789	1.890332	1.948923	2687.629395	64368.144531	418.876556	278.430786	164.560638	55.562805	49.753040	234.185287	306.017914	234.687943	1.664132	99998.000000	3.864242	3.612891	0.276538	0.289795	3.429369	4.808671	2.622086	2.444717	2.216326	1.744784	1.696820	2.369560	2.485747	2.370491	0.221188	4.999991	18092.000000		1
14264.644531	5318.070801	1.541869	3.848506	4493.389648	99998.000000	699.762024	456.186737	242.761169	125.347816	69.862099	407.571594	568.962158	303.365875	3.924576	0.000000	4.154261	3.725754	0.188048	0.585292	3.652574	4.999991	2.844950	2.659143	2.385179	2.098117	1.844242	2.610204	2.755083	2.481967	0.593793	0.000000	18123.000000		1
13121.456055	2782.716553	2.269632	1.776234	2642.366211	60132.003906	399.708038	271.988831	130.028931	37.097378	49.432331	204.498138	303.701996	208.016678	0.104363	99998.000000	4.117982	3.444469	0.355955	0.249500	3.421993	4.779106	2.601743	2.434551	2.114040	1.569343	1.694011	2.310689	2.482448	2.318098	0.000000	4.999991	18159.000000		1
4004.031250	1489.674072	1.689889	3.271847	1293.064087	38626.425781	198.931992	130.257126	71.582825	32.514942	22.471205	116.713341	141.469604	176.355942	0.744638	0.000000	3.602497	3.173091	0.227858	0.514793	3.111620	4.586884	2.298705	2.114801	1.854809	1.512083	1.351626	2.067121	2.150663	2.246390	0.000000	0.000000	18179.000000		1
6435.617676	2112.987061	2.389898	2.981975	1046.963257	33256.347656	157.252167	104.097771	77.722549	56.885727	21.888378	108.276237	173.040909	114.937111	0.489991	0.000000	3.808590	3.324897	0.378379	0.474504	3.019932	4.521874	2.196597	2.017442	1.890547	1.755003	1.340214	2.034533	2.238149	2.060460	0.000000	0.000000	18220.000000		1
6923.967773	1153.768555	2.747611	3.638812	1812.553833	45718.316406	276.358490	192.853943	95.161095	37.026451	29.135164	150.973679	194.685684	125.912140	1.441103	99998.000000	3.840355	3.062119	0.438955	0.560960	3.258291	4.660090	2.441473	2.285228	1.978459	1.568512	1.464417	2.178901	2.289334	2.100068	0.158695	4.999991	18269.000000		1
14935.274414	4192.484863	2.516331	2.365228	4093.965332	92640.976562	628.210022	418.025452	248.712784	72.227325	62.692410	371.205048	486.527618	212.592957	1.082148	0.000000	4.174213	3.622472	0.400768	0.373873	3.612144	4.966803	2.798105	2.621203	2.395698	1.858702	1.797215	2.569614	2.687108	2.327549	0.034287	0.000000	18292.000000		1
8565.442383	1130.800781	2.130863	3.281098	1346.545410	50153.027344	217.505341	134.845734	123.059677	40.585087	24.740835	156.416473	194.793610	138.885422	2.578835	0.000000	3.932750	3.053386	0.328556	0.516019	3.129221	4.700297	2.337470	2.129837	2.090116	1.608366	1.393414	2.194283	2.289575	2.142657	0.411423	0.000000	18309.000000		1
13438.791992	4004.071289	2.251129	3.503127	3318.300293	83377.539062	522.632019	343.016602	205.756302	82.964905	86.730156	405.283447	542.038025	332.772430	2.207295	0.000000	4.128360	3.602502	0.352400	0.544456	3.520916	4.921049	2.718196	2.535315	2.313353	1.918894	1.938170	2.607759	2.734030	2.522147	0.343860	0.000000	18400.000000		1
5920.818359	2817.091064	3.657314	4.637943	1019.628967	33715.472656	166.250519	102.959869	70.370918	43.764420	18.622698	85.086517	99.789787	73.377563	0.418755	99998.000000	3.772382	3.449801	0.563162	0.666325	3.008442	4.527829	2.220763	2.012668	1.847393	1.641121	1.270043	1.929861	1.999086	1.865563	0.000000	4.999991	18441.000000		1
5919.597168	1360.496216	0.672255	2.183287	736.171692	25877.900391	107.036575	74.830002	45.602329	5.963951	12.816018	48.269764	76.504478	26.695927	1.198552	99998.000000	3.772292	3.133697	0.000000	0.339111	2.866979	4.412929	2.029532	1.874076	1.658987	0.775534	1.107753	1.683675	1.883687	1.426445	0.078657	4.999991	18468.000000		1
10394.718750	3016.775391	1.739229	2.152450	1057.025513	36518.695312	185.514633	109.324707	57.231106	19.489229	21.684851	111.292130	153.681198	89.761467	1.029822	99998.000000	4.016813	3.479543	0.240357	0.332933	3.024086	4.562515	2.268378	2.038718	1.757632	1.289795	1.336156	2.046464	2.186621	1.953090	0.012762	4.999991	18491.000000		1
12765.288086	4767.817871	1.757731	2.244962	4357.544922	98094.812500	709.386353	449.732452	244.068665	120.429253	87.985237	413.236420	589.984009	352.912323	2.059494	0.000000	4.106030	3.678320	0.244952	0.351209	3.639242	4.991646	2.850883	2.652954	2.387512	2.080732	1.944410	2.616199	2.770840	2.547667	0.313761	0.000000	18574.000000		1
22035.996094	4785.083496	2.241878	3.040566	4585.581055	99998.000000	738.632507	469.745911	279.288055	112.331352	98.173904	477.190063	565.243164	453.328094	1.068218	0.000000	4.343132	3.679889	0.350612	0.482955	3.661394	4.999991	2.868428	2.671863	2.446052	2.050501	1.991996	2.678691	2.752235	2.656413	0.028660	0.000000	18643.000000		1
8938.429688	1665.397827	2.590341	3.133079	2482.122803	55558.914062	398.271027	260.979889	117.101898	64.332954	46.277668	218.291702	245.823318	170.808289	1.003343	0.000000	3.951261	3.221518	0.413357	0.495971	3.394823	4.744754	2.600179	2.416607	2.068564	1.808434	1.665371	2.339037	2.390623	2.232509	0.001450	0.000000	18718.000000		1
7881.302246	1235.570801	2.864793	4.348072	1042.279053	30056.125000	162.815231	111.131775	47.390896	29.172169	20.670301	74.055984	81.364449	88.725334	0.548325	0.000000	3.896598	3.091868	0.457093	0.638297	3.017984	4.477933	2.211695	2.045838	1.675695	1.464969	1.315347	1.869560	1.910435	1.948048	0.000000	0.000000	18818.000000		1
20652.417969	5004.759766	2.534833	4.761292	6480.359863	99998.000000	1008.108093	654.045593	310.421478	166.901199	116.207611	632.780090	760.064514	501.067444	3.342352	99998.000000	4.314971	3.699383	0.403949	0.677725	3.811599	4.999991	3.003507	2.815608	2.491952	2.222460	2.065235	2.801253	2.880851	2.699896	0.524052	4.999991	18878.000000		1
4583.373047	480.671600	2.981975	2.827788	527.340942	30565.351562	74.614143	44.310242	66.127693	17.046907	8.850330	82.847725	115.621704	78.064850	0.428843	0.000000	3.661185	2.681849	0.474504	0.451447	2.722091	4.485229	1.872821	1.646504	1.820383	1.231646	0.946959	1.918281	2.063039	1.892456	0.000000	0.000000	18909.000000		1
6411.068359	964.383789	2.553336	2.294302	847.972656	30228.718750	138.675735	97.190193	64.983627	19.143850	24.306028	87.035446	141.441849	68.585434	0.004321	99998.000000	3.806930	2.984250	0.407108	0.360651	2.928382	4.480420	2.142000	1.987622	1.812804	1.282029	1.385714	1.939696	2.150578	1.836232	0.000000	4.999991	18977.000000		1
7578.072266	2072.716553	1.489446	2.288134	1508.416992	37367.789062	226.784317	156.666260	84.025711	54.690105	21.385729	115.729630	169.380524	124.817413	1.938864	0.000000	3.879559	3.316540	0.173025	0.359481	3.178521	4.572497	2.355613	2.194975	1.924412	1.737909	1.330124	2.063445	2.228863	2.096275	0.287547	0.000000	19021.000000		1
10577.915039	3889.251465	0.891200	2.158617	2558.608887	59184.156250	382.090637	265.957062	147.655579	71.259033	43.542393	216.820755	289.735748	245.992920	2.046520	99998.000000	4.024400	3.589866	0.000000	0.334176	3.408004	4.772205	2.582166	2.424812	2.169250	1.852840	1.638912	2.336101	2.462002	2.390923	0.311016	4.999991	19062.000000		1
11996.637695	3055.362305	3.805334	4.286397	2622.050537	64447.625000	410.932861	272.713531	136.184067	52.096684	54.542088	240.007385	298.114288	203.884476	1.443679	0.000000	4.079060	3.485063	0.580393	0.632092	3.418641	4.809207	2.613771	2.435707	2.134126	1.716810	1.736732	2.380225	2.474383	2.309384	0.159471	0.000000	19158.000000		1
5970.103027	1440.793701	2.223376	2.312804	1588.082275	40870.601562	235.566803	155.787399	74.808418	53.228416	21.163698	116.108932	165.017029	75.055115	0.643443	0.000000	3.775982	3.158602	0.347013	0.364139	3.200873	4.611411	2.372114	2.192532	1.873950	1.726144	1.325592	2.064866	2.217529	1.875380	0.000000	0.000000	19183.000000		1
10884.388672	3475.278076	1.242747	4.045865	2639.304199	56427.042969	411.136383	276.907410	129.214828	45.664005	45.438892	270.120087	351.037415	153.804550	1.789478	0.000000	4.036804	3.540990	0.094383	0.607011	3.421489	4.751487	2.613986	2.442335	2.111312	1.659574	1.657428	2.431557	2.545353	2.186969	0.252726	0.000000	19243.000000		1
15543.341797	2479.945801	2.747611	2.701355	1930.216919	54715.832031	298.339386	196.027100	95.916611	56.487926	37.239227	174.965164	205.636032	139.310989	2.046985	0.000000	4.191545	3.394442	0.438955	0.431582	3.285606	4.738113	2.474711	2.292316	1.981894	1.751956	1.571001	2.242952	2.313099	2.143985	0.311115	0.000000	19315.000000		1
25981.208984	8277.375000	2.124696	3.126911	8191.600586	99998.000000	1319.211060	840.929382	480.261475	217.311066	164.869003	798.133240	1087.338623	628.123657	3.880835	0.000000	4.414660	3.917893	0.327297	0.495116	3.913369	4.999991	3.120314	2.924760	2.681478	2.337082	2.217139	2.902075	3.036365	2.798045	0.588925	0.000000	19377.000000		1
7374.937012	2325.614014	1.489446	0.604413	1355.139771	33500.464844	201.476074	141.549774	72.313675	37.300903	12.782097	83.045082	95.592819	99.395065	0.763620	99998.000000	3.867758	3.366538	0.173025	0.000000	3.131984	4.525051	2.304224	2.150909	1.859220	1.571719	1.106602	1.919314	1.980425	1.997365	0.000000	4.999991	19410.000000		1
5840.601074	1741.109741	1.686805	2.596508	1571.161865	44155.644531	245.709213	162.775146	77.124306	31.574402	30.291565	139.896896	188.040222	121.594902	0.241312	0.000000	3.766458	3.240826	0.227065	0.414390	3.196221	4.644986	2.390421	2.211588	1.887191	1.499335	1.481322	2.145808	2.274251	2.084915	0.000000	0.000000	19434.000000		1
11312.270508	4287.951172	2.365228	3.284182	2895.482666	63095.753906	428.710602	296.874603	135.080093	106.552422	40.841038	192.798431	238.755386	116.882950	1.934256	0.000000	4.053550	3.632250	0.373873	0.516427	3.461721	4.800000	2.632164	2.472573	2.130591	2.027563	1.611097	2.285104	2.377953	2.067751	0.286514	0.000000	19512.000000		1
8616.517578	2764.041504	1.813238	4.212387	2121.886719	48304.191406	309.527191	216.231766	90.523148	55.155750	35.120701	145.607971	199.138596	85.339386	0.443116	0.000000	3.935332	3.441545	0.258455	0.624528	3.326722	4.683985	2.490699	2.334919	1.956760	1.741591	1.545563	2.163185	2.299155	1.931149	0.000000	0.000000	19538.000000		1
7190.174805	2426.822266	2.423819	4.514594	1168.243530	35215.613281	180.127350	117.607628	58.387508	55.723160	20.010382	67.845337	105.833916	92.172951	0.277162	0.000000	3.856740	3.385038	0.384500	0.654619	3.067533	4.546735	2.255580	2.070436	1.766320	1.746036	1.301255	1.831520	2.024625	1.964604	0.000000	0.000000	19573.000000		1
5859.911621	482.191895	3.096074	4.767460	728.946472	21451.337891	93.643898	70.118050	38.272282	6.074965	8.449444	17.712996	15.091818	35.034355	2.015535	99998.000000	3.767891	2.683220	0.490811	0.678287	2.862696	4.331454	1.971480	1.845830	1.582884	0.783544	0.926828	1.248292	1.178742	1.544494	0.304390	4.999991	19593.000000		1
21476.640625	4804.211914	1.871829	2.133947	3712.065918	87447.070312	568.397827	369.906799	232.415222	71.761688	58.837734	334.215607	483.681335	234.811295	0.947544	0.000000	4.331966	3.681622	0.272266	0.329184	3.569616	4.941745	2.754653	2.568092	2.366265	1.855893	1.769656	2.524027	2.684559	2.370719	0.000000	0.000000	19609.000000		1
16525.847656	4192.830078	2.241878	2.960389	3405.085938	81645.296875	541.122131	352.166046	185.582489	91.186157	75.320320	432.519043	576.292175	326.808472	3.013054	0.000000	4.218164	3.622507	0.350612	0.471349	3.532128	4.911931	2.733295	2.546747	2.268537	1.959929	1.876912	2.636005	2.760643	2.514293	0.479007	0.000000	19648.000000		1
18580.457031	2844.779785	1.776234	2.790784	2792.125000	66807.828125	433.404053	281.048859	154.985626	85.505905	69.667824	325.778503	452.390656	298.283875	1.605672	2658.390137	4.269056	3.454049	0.249500	0.445726	3.445935	4.824827	2.636893	2.448782	2.190291	1.931996	1.843032	2.512923	2.655514	2.474630	0.205657	3.424619	19701.000000		1
19431.199219	3968.491211	1.446273	2.174036	2993.304932	76509.984375	472.755646	297.340271	175.298218	56.691452	51.199314	271.103821	382.951019	192.875519	0.797717	99998.000000	4.288500	3.598625	0.160250	0.337267	3.476151	4.883718	2.674637	2.473254	2.243778	1.753518	1.709264	2.433136	2.583143	2.285277	0.000000	4.999991	19716.000000		1
11746.771484	3472.520996	1.717642	2.118529	2829.283936	61968.187500	440.200623	298.185211	159.148666	77.799644	49.222637	234.959305	342.159302	167.786224	0.888072	0.000000	4.069919	3.540645	0.234933	0.326034	3.451677	4.792169	2.643651	2.474486	2.201803	1.890978	1.692165	2.370993	2.534228	2.224756	0.000000	0.000000	19766.000000		1
4608.888184	2398.698486	1.378431	1.961258	1779.425171	46400.851562	311.047485	185.875443	87.050858	36.240097	40.150280	178.742752	227.570663	144.457748	0.419126	0.000000	3.663596	3.379976	0.139385	0.292535	3.250280	4.666526	2.492827	2.269222	1.939773	1.559189	1.603689	2.252228	2.357116	2.159741	0.000000	0.000000	19796.000000		1
15563.518555	5594.028320	2.482410	4.033530	4076.875244	99079.328125	658.350464	411.583527	278.066895	118.378563	96.807808	480.045624	638.488098	320.542297	2.085844	99998.000000	4.192108	3.747725	0.394873	0.605685	3.610327	4.995983	2.818457	2.614458	2.444149	2.073273	1.985910	2.681283	2.805153	2.505885	0.319282	4.999991	19880.000000		1
6511.474609	1466.866699	2.759946	3.774496	1683.437622	46889.812500	256.986450	166.842606	94.541260	48.889595	22.054899	131.188416	163.829788	95.549644	1.113130	0.000000	3.813679	3.166391	0.440901	0.576859	3.226197	4.671079	2.409910	2.222307	1.975621	1.689216	1.343505	2.117896	2.214393	1.980229	0.046546	0.000000	19918.000000		1
10334.407227	1629.521606	2.204873	3.102241	1709.119019	46460.562500	291.077179	171.696411	111.033096	28.339560	37.677120	160.989670	186.162231	116.404968	0.621805	99998.000000	4.014286	3.212060	0.343384	0.491676	3.232772	4.667085	2.464008	2.234761	2.045452	1.452393	1.576078	2.206798	2.269892	2.065972	0.000000	4.999991	19945.000000		1
8991.241211	2664.072754	2.507080	3.244093	2856.976074	72631.687500	452.359802	284.937469	152.382950	74.419868	52.617836	262.114716	356.877991	215.645844	1.783205	99998.000000	3.953820	3.425546	0.399168	0.511093	3.455907	4.861126	2.655484	2.454750	2.182936	1.871689	1.721133	2.418491	2.552520	2.333741	0.251201	4.999991	19969.000000		1
4661.552246	1017.165039	1.461692	3.022064	908.642151	28938.843750	154.476807	100.764244	61.625435	57.570320	32.027710	106.863884	133.279190	71.268288	0.142622	0.000000	3.668530	3.007391	0.164856	0.480304	2.958393	4.461481	2.188863	2.003306	1.789760	1.760199	1.505526	2.028831	2.124762	1.852896	0.000000	0.000000	20029.000000		1
22763.896484	1939.906006	1.597377	2.534833	3200.455078	77270.687500	491.609619	331.227478	199.878693	81.099243	62.741749	300.242065	378.377838	232.211700	0.863399	0.000000	4.357246	3.287781	0.203407	0.403949	3.505212	4.888015	2.691620	2.520126	2.300766	1.909017	1.797557	2.477472	2.577926	2.365884	0.000000	0.000000	20049.000000		1
19499.988281	3179.627686	2.087691	2.985059	4114.469238	94344.523438	653.561401	417.448792	223.037567	115.800560	86.927513	390.392059	478.090515	232.769852	2.080250	0.000000	4.290034	3.502376	0.319666	0.474953	3.614314	4.974717	2.815286	2.620603	2.348378	2.063711	1.939157	2.591501	2.679510	2.366927	0.318115	0.000000	20090.000000		1
6387.835449	2296.901123	2.007514	4.156880	1749.910767	44377.632812	259.774139	171.788925	80.269722	30.911398	23.470335	114.462212	155.867569	105.442276	0.703695	0.000000	3.805354	3.361142	0.302659	0.618767	3.243016	4.647164	2.414596	2.234995	1.904552	1.490119	1.370519	2.058662	2.192756	2.023015	0.000000	0.000000	20110.000000		1
4569.434570	1277.919800	3.678900	4.798297	572.946350	23139.261719	82.819969	50.582565	24.022326	15.804161	12.307201	26.162439	19.961040	26.480064	1.810945	9562.244141	3.659863	3.106503	0.565718	0.681087	2.758114	4.364349	1.918135	1.704001	1.380615	1.198771	1.090159	1.417678	1.300183	1.422919	0.257905	3.980560	20128.000000		1
10222.149414	2065.047119	2.414567	3.700486	2247.740234	59883.714844	356.729980	221.523453	128.191025	64.946625	33.430813	197.895844	248.651108	111.637512	1.826508	0.000000	4.009542	3.314930	0.382839	0.568259	3.351746	4.777309	2.552340	2.345420	2.107858	1.812557	1.524147	2.296437	2.395590	2.047810	0.261622	0.000000	20148.000000		1
6797.565430	1895.845581	1.995179	0.878866	963.270569	29422.654297	129.843903	93.961517	46.576790	29.258512	8.310676	44.973248	64.067757	29.625479	1.956934	0.000000	3.832353	3.277803	0.299982	0.000000	2.983748	4.468682	2.113422	1.972950	1.668169	1.466252	0.919636	1.652954	1.806640	1.471665	0.291576	0.000000	20170.000000		1
2978.231689	1012.224915	2.815454	2.763030	548.849976	22696.199219	78.061760	59.590168	27.716644	34.544041	15.011641	52.001087	78.539742	88.549561	0.360410	0.000000	3.473958	3.005277	0.449548	0.441386	2.739454	4.355953	1.892438	1.775175	1.442741	1.538373	1.176428	1.716012	1.895090	1.947186	0.000000	0.000000	20200.000000		1
17109.298828	3512.338379	1.455525	3.404448	4741.189941	99998.000000	737.679626	482.013031	245.712311	129.649628	78.826530	437.206299	556.096802	344.024994	1.739519	0.000000	4.233232	3.545596	0.163020	0.532047	3.675887	4.999991	2.867868	2.683059	2.390427	2.112771	1.896672	2.640687	2.745150	2.536590	0.240429	0.000000	20223.000000		1
10566.536133	1807.357666	3.253344	4.332653	2321.389160	56313.714844	362.252960	238.317505	127.953575	51.288742	31.947533	149.937546	205.207397	155.062714	0.197437	0.000000	4.023932	3.257044	0.512330	0.636754	3.365748	4.750614	2.559012	2.377156	2.107052	1.710022	1.504437	2.175910	2.312193	2.190507	0.000000	0.000000	20263.000000		1
7605.061035	37.455090	2.685936	4.249392	1107.799194	33634.164062	186.233154	118.819534	72.874916	39.552032	21.055769	95.922775	143.409271	104.819366	0.148098	0.000000	3.881103	1.573511	0.429096	0.628327	3.044461	4.526781	2.270057	2.074888	1.862578	1.597169	1.323371	1.981922	2.156577	2.020442	0.000000	0.000000	20312.000000		0
5514.628418	1772.576172	1.588125	2.624262	1270.663818	33618.890625	197.476456	134.281403	48.408531	50.215603	22.930681	76.226936	104.116272	51.356586	1.770822	0.000000	3.741516	3.248605	0.200885	0.419007	3.104031	4.526583	2.295515	2.128016	1.684922	1.700839	1.360417	1.882108	2.017519	1.710596	0.248175	0.000000	20346.000000		1
9735.807617	2855.659180	2.618094	3.043650	1439.332031	42333.550781	218.951614	152.086914	75.132210	56.598942	25.730717	131.172989	186.378082	101.516678	0.026596	99998.000000	3.988372	3.455706	0.417985	0.483395	3.158161	4.626685	2.340348	2.182092	1.875826	1.752808	1.410452	2.117844	2.270395	2.006537	0.000000	4.999991	20426.000000		1
23341.300781	7250.881348	2.692104	3.287266	5187.391113	99998.000000	824.659607	529.564270	305.746521	137.590256	99.478325	439.805908	654.717834	399.960907	2.478216	0.000000	4.368125	3.860391	0.430092	0.516835	3.714949	4.999991	2.916275	2.723919	2.485362	2.138588	1.997728	2.643261	2.816054	2.602018	0.394139	0.000000	20457.000000		1
6033.137695	1492.578857	3.574053	3.752910	645.361755	27733.021484	103.083221	71.407051	23.411745	32.971336	10.965775	34.877087	60.657143	78.746353	0.030378	99998.000000	3.780543	3.173937	0.553161	0.574368	2.809803	4.442997	2.013188	1.853741	1.369434	1.518137	1.040039	1.542540	1.782882	1.896230	0.000000	4.999991	20508.000000		1
20728.019531	4050.682129	1.409269	2.109277	2942.182861	71775.484375	470.738892	303.387482	159.401535	110.471855	60.743484	255.139297	358.352020	191.938065	1.134633	99998.000000	4.316558	3.607528	0.148994	0.324134	3.468670	4.855976	2.672780	2.481998	2.202492	2.043252	1.783500	2.406777	2.554310	2.283161	0.054855	4.999991	20541.000000		1
14411.578125	7088.220215	2.340558	4.224722	8086.451172	99998.000000	1248.322144	822.599670	418.321503	165.180466	163.808197	797.430176	1160.867310	714.474487	2.654603	0.000000	4.158711	3.850537	0.369319	0.625798	3.907758	4.999991	3.096327	2.915189	2.621510	2.217959	2.214336	2.901693	3.064783	2.853987	0.424000	0.000000	20568.000000		1
5239.506348	1139.222534	2.972724	1.955090	602.852417	24194.970703	68.125954	50.573315	29.751911	24.355370	1.921169	28.638681	36.628651	38.074921	0.013281	0.000000	3.719290	3.056609	0.473155	0.291167	2.780211	4.383725	1.833313	1.703921	1.473515	1.386595	0.283566	1.456953	1.563821	1.580639	0.000000	0.000000	20608.000000		1
9953.263672	1876.408813	1.995179	3.472290	1703.053345	44449.312500	257.495270	182.070099	112.790825	50.465385	30.603024	141.728638	161.618744	112.356018	1.718472	0.000000	3.997966	3.273327	0.299982	0.540616	3.231228	4.647865	2.410769	2.260239	2.052274	1.702994	1.485764	2.151458	2.208492	2.050596	0.235142	0.000000	20645.000000		1
4745.627441	3574.059326	1.039220	1.622047	1296.792358	34839.796875	181.243668	138.176163	72.828659	42.765289	22.128910	105.318932	150.541962	50.884773	0.274112	0.000000	3.676294	3.553162	0.016707	0.210063	3.112870	4.542076	2.258263	2.140433	1.862302	1.631091	1.344960	2.022506	2.177658	1.706588	0.000000	0.000000	20693.000000		1
8253.762695	2539.061035	2.525582	2.880212	1958.134033	47062.027344	293.470154	198.395416	94.331566	46.299255	37.017200	142.721603	182.637512	125.205963	0.140222	0.000000	3.916652	3.404673	0.402361	0.459424	3.291842	4.672671	2.467564	2.297532	1.974657	1.665574	1.568404	2.154490	2.261590	2.097625	0.000000	0.000000	20722.000000		1
17019.443359	5291.600098	4.206220	4.597855	5824.735352	99998.000000	922.512756	583.517395	269.882660	152.450790	98.482277	554.268127	740.205261	447.191467	3.029066	0.000000	4.230946	3.723587	0.623892	0.662555	3.765276	4.999991	2.964972	2.766054	2.431175	2.183130	1.993358	2.743720	2.869352	2.650494	0.481309	0.000000	20747.000000		1
8155.798340	2038.610352	3.817669	4.156880	2265.955811	54614.503906	354.830414	242.270859	150.794830	56.857975	39.598289	189.233627	245.360764	144.269638	1.682930	99998.000000	3.911466	3.309334	0.581798	0.618767	3.355252	4.737308	2.550021	2.384301	2.178386	1.754791	1.597676	2.276998	2.389805	2.159175	0.226066	4.999991	20813.000000		1
14584.227539	5848.547852	3.833087	2.602675	4714.071289	99998.000000	744.840088	482.355347	265.411224	116.713341	83.954788	458.724640	575.024780	339.322266	1.421374	0.000000	4.163883	3.767048	0.583549	0.415420	3.673396	4.999991	2.872063	2.683367	2.423919	2.067121	1.924045	2.661552	2.759686	2.530612	0.152708	0.000000	20863.000000		1
6857.223633	379.558899	1.952007	3.003561	1199.161133	37684.785156	182.958221	119.316017	73.929550	28.885382	15.708565	122.671127	164.483536	101.988495	0.773777	0.000000	3.836148	2.579279	0.290481	0.477637	3.078877	4.576166	2.262352	2.076699	1.868818	1.460678	1.196136	2.088742	2.216122	2.008551	0.000000	0.000000	20881.000000		1
6672.079102	1597.475342	1.711475	2.004430	722.430542	29803.083984	126.809502	80.300560	54.360146	35.401321	17.975113	51.998001	64.268196	98.167740	1.232508	99998.000000	3.824261	3.203434	0.233371	0.301991	2.858796	4.474261	2.103152	1.904719	1.735281	1.549019	1.254672	1.715987	1.807996	1.991969	0.090790	4.999991	20916.000000		1
16322.315430	3114.835205	2.056854	2.362144	2650.593750	64807.976562	404.090027	274.711792	137.972641	76.100502	51.233234	259.502777	318.115417	239.341293	1.286472	0.000000	4.212782	3.493435	0.313203	0.373306	3.423343	4.811628	2.606478	2.438877	2.139793	1.881387	1.709552	2.414142	2.502585	2.379018	0.109400	0.000000	20960.000000		1
12522.560547	9457.222656	1.366096	4.150712	6638.771484	99998.000000	1065.761719	678.428711	478.639435	193.507690	159.669830	815.103088	1039.293945	730.355774	2.544224	0.000000	4.097693	3.975764	0.135481	0.618123	3.822088	4.999991	3.027660	2.831504	2.680008	2.286698	2.203223	2.911212	3.016738	2.863534	0.405555	0.000000	20997.000000		1
8492.135742	1990.204956	0.622915	1.437022	1389.168823	38261.351562	230.318283	138.820663	60.262424	46.789570	27.198576	97.936462	108.001785	154.316452	1.218378	0.000000	3.929017	3.298898	0.000000	0.157463	3.142755	4.582760	2.362329	2.142454	1.780047	1.670149	1.434546	1.990944	2.033431	2.188412	0.085782	0.000000	21036.000000		1
7573.955566	2040.176880	2.016765	3.379778	1735.114990	46741.046875	255.367493	182.322968	97.372131	66.090691	25.410007	129.939499	172.365570	74.830002	0.296574	0.000000	3.879323	3.309668	0.304655	0.528888	3.239328	4.669698	2.407166	2.260841	1.988435	1.820140	1.405005	2.113741	2.236450	1.874076	0.000000	0.000000	21116.000000		1
24245.136719	7492.356445	2.994310	4.015028	5935.148438	99998.000000	934.178589	608.844116	312.274811	173.913620	128.832443	593.351440	729.119202	496.802643	3.041768	99998.000000	4.384624	3.874619	0.476297	0.603689	3.773432	4.999991	2.970430	2.784506	2.494537	2.240334	2.110025	2.773312	2.862798	2.696184	0.483126	4.999991	21172.000000		1
8263.093750	1341.525024	2.214124	3.015897	1843.866089	55649.160156	297.648621	192.616486	135.468643	66.972641	36.813675	198.333740	284.659912	168.319717	0.697229	99998.000000	3.917143	3.127599	0.345202	0.479416	3.265729	4.745459	2.473704	2.284693	2.131839	1.825897	1.566009	2.297397	2.454326	2.226135	0.000000	4.999991	21275.000000		1
10373.891602	3889.424072	2.753779	3.099157	3137.173828	90284.835938	495.482819	321.362579	244.555908	113.487755	80.744614	441.757904	608.810181	315.327698	1.723762	99998.000000	4.015942	3.589885	0.439929	0.491244	3.496539	4.955615	2.695029	2.506995	2.388378	2.054949	1.907114	2.645184	2.784482	2.498762	0.236477	4.999991	21307.000000		1
6881.649902	497.804871	2.689020	4.610189	1209.146240	32498.027344	175.995132	126.895851	83.072838	31.192017	28.385815	101.482758	123.503738	107.582397	0.186863	0.000000	3.837692	2.697059	0.429594	0.663719	3.082479	4.511857	2.245501	2.103447	1.919459	1.494043	1.453101	2.006392	2.091680	2.031741	0.000000	0.000000	21381.000000		1
9324.460938	1370.367188	2.661267	2.491661	1830.007812	43290.972656	278.708313	184.484665	94.803383	53.687893	25.684460	127.851807	181.780228	97.458481	2.018301	0.000000	3.969624	3.136837	0.425088	0.396489	3.262453	4.636397	2.445150	2.265960	1.976824	1.729876	1.409670	2.106707	2.259547	1.988820	0.304986	0.000000	21421.000000		1
5746.010742	2698.431641	2.692104	2.500912	2140.990479	69416.429688	337.851349	218.640167	163.925385	82.119965	54.804207	252.061722	354.518951	214.159485	0.616434	99998.000000	3.759367	3.431111	0.430092	0.398098	3.330615	4.841462	2.528726	2.339730	2.214646	1.914449	1.738814	2.401507	2.549639	2.330737	0.000000	4.999991	21456.000000		1
11898.245117	2538.216064	2.118529	4.015028	2040.087402	50863.414062	312.092865	215.722946	122.338081	68.551514	42.416828	184.237976	253.067017	162.065887	1.437983	99998.000000	4.075483	3.404529	0.326034	0.603689	3.309649	4.706406	2.494284	2.333896	2.087562	1.836017	1.627538	2.265379	2.403235	2.209692	0.157754	4.999991	21510.000000		1
22442.287109	4211.834961	3.074487	5.926946	4724.041016	99998.000000	734.386230	479.382599	265.796692	101.612274	109.565239	491.073059	715.270142	385.957672	2.636455	99998.000000	4.351067	3.624471	0.487773	0.772831	3.674314	4.999991	2.865925	2.680682	2.424550	2.006946	2.039673	2.691146	2.854470	2.586540	0.421020	4.999991	21615.000000		1
12558.026367	2815.703369	2.204873	3.432201	1688.720093	43159.156250	256.036652	164.196747	104.341385	46.983845	23.855803	142.218948	237.719254	145.379776	0.419784	0.000000	4.098921	3.449587	0.343384	0.535573	3.227558	4.635073	2.408302	2.215364	2.018457	1.671949	1.377594	2.152957	2.376064	2.162504	0.000000	0.000000	21645.000000		1
8524.477539	1101.307983	3.247177	3.410615	1076.443726	31899.785156	180.105759	116.075012	73.386818	46.946838	27.358931	81.410706	97.594162	48.195751	0.119426	99998.000000	3.930668	3.041909	0.511506	0.532833	3.031991	4.503788	2.255527	2.064739	1.865618	1.671606	1.437099	1.910681	1.989424	1.683009	0.000000	4.999991	21734.000000		1
8746.032227	641.806213	1.532618	4.483756	1356.108032	36548.562500	221.603638	142.767853	64.252777	23.593685	25.400757	96.958916	124.209915	84.972420	1.443924	0.000000	3.941811	2.807404	0.185434	0.651642	3.132294	4.562871	2.345577	2.154630	1.807892	1.372796	1.404847	1.986588	2.094156	1.929278	0.159544	0.000000	21789.000000		1
21609.218750	6749.385254	1.711475	5.368789	3122.902344	74079.039062	464.195190	320.533051	204.211349	99.166870	57.141678	242.128998	350.704346	156.305466	0.648590	0.000000	4.334639	3.829264	0.233371	0.729876	3.494558	4.869695	2.666701	2.505873	2.310080	1.996367	1.756953	2.384047	2.544941	2.193974	0.000000	0.000000	21838.000000		1
7577.144043	1711.524292	1.100895	1.159486	1310.848022	32061.181641	170.009598	138.132996	62.421040	37.923820	26.393721	96.521027	104.153275	93.841255	1.022992	99998.000000	3.879506	3.233383	0.041746	0.064265	3.117552	4.505980	2.230474	2.140297	1.795331	1.578912	1.421501	1.984622	2.017673	1.972394	0.009872	4.999991	21888.000000		1
24402.888672	3493.441162	3.216340	5.069666	4209.741211	99998.000000	617.278137	432.062622	296.137604	171.449707	124.811241	515.601135	643.631775	329.155182	1.213091	0.000000	4.387441	3.543253	0.507362	0.704979	3.624255	4.999991	2.790481	2.635547	2.471493	2.234137	2.096254	2.712314	2.808637	2.517401	0.083893	0.000000	21936.000000		1
5335.731445	983.987122	2.426902	2.867877	768.652710	24763.427734	120.879478	84.161400	47.070187	18.021370	18.628866	51.430595	43.776756	38.078007	0.085628	99998.000000	3.727194	2.992989	0.385052	0.457561	2.885730	4.393811	2.082353	1.925113	1.672746	1.255788	1.270186	1.711222	1.641244	1.580674	0.000000	4.999991	22021.000000		1
6827.391602	2433.486084	3.123827	4.567017	2060.202637	53906.972656	328.634033	212.087219	120.564934	93.128914	52.429726	199.295868	277.644409	222.667526	1.270859	99998.000000	3.834255	3.386229	0.494687	0.659633	3.313910	4.731645	2.516712	2.326514	2.081221	1.969085	1.719578	2.299498	2.443489	2.347657	0.104097	4.999991	22043.000000		1
4093.953125	2243.626465	2.627345	2.516331	1749.028809	43147.468750	276.043945	182.014603	91.494530	36.048904	41.917259	182.137939	201.374313	134.777893	0.253682	0.000000	3.612143	3.350950	0.419517	0.400768	3.242797	4.634955	2.440978	2.260106	1.961395	1.556892	1.622393	2.260401	2.304004	2.129619	0.000000	0.000000	22084.000000		1
6656.475098	1660.130737	1.384599	3.009729	1332.205933	45942.902344	206.628998	135.628998	101.763382	50.906361	30.627693	148.848984	188.780319	141.673126	1.225590	0.000000	3.823244	3.220142	0.141324	0.478527	3.124571	4.662219	2.315191	2.132353	2.007591	1.706772	1.486114	2.172746	2.275957	2.151288	0.088345	0.000000	22104.000000		1
12104.532227	4336.890137	2.414567	2.152450	5714.025879	99998.000000	875.535095	580.035828	274.739532	166.121002	98.081398	519.554443	655.103271	379.355377	3.889801	99998.000000	4.082948	3.637178	0.382839	0.332933	3.756942	4.999991	2.942274	2.763455	2.438921	2.220425	1.991587	2.715631	2.816310	2.579046	0.589927	4.999991	22148.000000		1
4882.316895	792.564026	2.084607	1.868746	399.852997	21911.185547	71.268288	47.674603	33.578831	9.220379	8.529621	27.972593	28.228544	47.535831	0.798581	0.000000	3.688626	2.899034	0.319024	0.271550	2.601900	4.340666	1.852896	1.678287	1.526066	0.964749	0.930930	1.446733	1.450688	1.677021	0.000000	0.000000	22192.000000		1
16577.242188	5452.925781	3.092990	5.236188	4284.793457	96433.976562	669.843567	437.298828	226.007217	129.325836	80.818626	426.240540	544.822632	321.541443	0.839214	0.000000	4.219512	3.736629	0.490378	0.719015	3.631930	4.984230	2.825973	2.640778	2.354122	2.111685	1.907511	2.629655	2.736255	2.507237	0.000000	0.000000	22231.000000		1
7641.187012	1593.127319	3.043650	3.762161	989.762939	34032.566406	150.572800	100.674820	69.377953	37.085041	19.637249	99.290222	140.846680	84.722641	0.113773	0.000000	3.883161	3.202250	0.483395	0.575437	2.995531	4.531895	2.177747	2.002921	1.841221	1.569199	1.293081	1.996907	2.148747	1.927999	0.000000	0.000000	22256.000000		1
14777.522461	2004.457886	2.494745	4.940149	2618.125000	64223.070312	415.842163	268.260590	123.161446	97.063759	50.536312	238.209564	370.283020	265.250885	0.862508	99998.000000	4.169601	3.301997	0.397026	0.693740	3.417990	4.807691	2.618928	2.428557	2.090475	1.987057	1.703604	2.376959	2.568534	2.423657	0.000000	4.999991	22360.000000		1
6111.791504	2190.052734	1.770066	2.368311	1277.740967	34955.601562	185.977203	133.384033	72.298256	42.962646	17.543390	67.669563	97.473900	70.993835	1.877790	99998.000000	3.786169	3.340455	0.247989	0.374439	3.106443	4.543517	2.269460	2.125104	1.859128	1.633091	1.244114	1.830393	1.988888	1.851221	0.273647	4.999991	22400.000000		1
12192.909180	3397.817627	1.557288	2.732193	3107.551270	74791.078125	507.771515	316.752380	181.718552	69.488968	57.656662	282.939209	411.031525	210.570023	2.163844	99998.000000	4.086107	3.531200	0.192369	0.436511	3.492418	4.873850	2.705668	2.500720	2.259399	1.841916	1.760849	2.451693	2.613875	2.323396	0.335226	4.999991	22422.000000		1
6046.823242	1702.566040	1.387682	3.259512	990.092896	32532.238281	145.968781	103.289833	60.465950	43.813759	14.919128	74.734406	109.756432	52.244701	0.646429	0.000000	3.781527	3.231104	0.142290	0.513153	2.995676	4.512314	2.164260	2.014058	1.781511	1.641611	1.173743	1.873521	2.040430	1.718042	0.000000	0.000000	22464.000000		1
23776.853516	6108.004395	3.370527	4.841470	4041.208740	94425.960938	621.681702	408.324005	223.904099	112.747658	81.407616	394.530457	510.127472	349.227234	1.687937	99998.000000	4.376154	3.785899	0.527698	0.684977	3.606511	4.975091	2.793568	2.611005	2.350062	2.052108	1.910665	2.596081	2.707679	2.543108	0.227356	4.999991	22621.000000		1
9398.097656	1311.563477	3.870092	3.176251	1101.869141	29082.890625	179.994751	115.029625	64.807854	44.671040	13.207653	41.763073	64.104759	53.694057	0.264732	99998.000000	3.973040	3.117789	0.587721	0.501915	3.042130	4.463637	2.255260	2.060810	1.811628	1.650026	1.120826	1.620792	1.806890	1.729926	0.000000	4.999991	22699.000000		1
16230.778320	5167.445801	0.872698	1.782401	3858.355469	95229.125000	609.180237	396.855591	213.234360	112.106239	75.551598	389.966522	484.958008	307.220551	2.180308	0.000000	4.210340	3.713276	0.000000	0.251005	3.586402	4.978770	2.784746	2.598633	2.328857	2.049630	1.878244	2.591027	2.685704	2.487450	0.338518	0.000000	22747.000000		1
10292.681641	3575.397705	2.130863	3.401364	3315.981201	82234.273438	512.668457	339.325348	186.479843	89.249565	78.894371	394.909760	519.832031	245.400848	1.687318	0.000000	4.012528	3.553324	0.328556	0.531653	3.520612	4.915053	2.709836	2.530616	2.270632	1.950606	1.897046	2.596498	2.715863	2.389876	0.227197	0.000000	22816.000000		1
19824.554688	5963.697754	3.265679	4.721204	5093.103027	99998.000000	814.267395	521.922791	292.221252	124.342514	92.382645	491.412262	639.185059	399.640198	2.234169	99998.000000	4.297204	3.775516	0.513974	0.674053	3.706982	4.999991	2.910767	2.717606	2.465712	2.094620	1.965590	2.691446	2.805627	2.601669	0.349116	4.999991	22880.000000		1
6065.239258	2051.056396	2.426902	2.423819	1275.258545	40608.023438	186.812897	125.983063	68.850632	16.519588	15.659225	135.638245	171.474380	111.918129	0.614794	0.000000	3.782848	3.311978	0.385052	0.384500	3.105598	4.608612	2.271407	2.100312	1.837908	1.217999	1.194770	2.132382	2.234199	2.048900	0.000000	0.000000	22923.000000		1
29762.230469	5295.062988	3.521630	4.730455	6938.557129	99998.000000	1070.723389	707.082764	433.129608	207.270416	177.000443	832.242493	1106.127808	595.534729	3.928320	99998.000000	4.473665	3.723871	0.546744	0.674903	3.841269	4.999991	3.029677	2.849470	2.636618	2.316537	2.247974	2.920250	3.043805	2.774907	0.594207	4.999991	22990.000000		1
9237.577148	1014.932434	2.476242	3.176251	2295.306885	51364.503906	342.446106	228.113403	102.173515	44.260902	26.039089	153.308075	251.867447	156.370224	0.137718	99998.000000	3.965558	3.006437	0.393793	0.501915	3.360841	4.710663	2.534592	2.358151	2.009338	1.646020	1.415626	2.185565	2.401172	2.194154	0.000000	4.999991	23039.000000		1
13384.274414	3495.134277	2.581089	3.324270	2254.342529	55412.539062	336.540741	223.552551	111.714607	49.620441	39.613708	178.045822	259.626129	215.069199	0.012487	0.000000	4.126595	3.543464	0.411803	0.521696	3.353020	4.743608	2.527038	2.349380	2.048110	1.695661	1.597846	2.250532	2.414348	2.332578	0.000000	0.000000	23066.000000		1
4777.513184	1266.250977	1.202658	1.859494	736.365967	28239.183594	106.916306	67.382774	37.917652	24.484886	7.872785	43.116837	61.798126	68.027275	1.520869	0.000000	3.679202	3.102520	0.080142	0.269395	2.867094	4.450852	2.029044	1.828549	1.578841	1.388898	0.896128	1.634647	1.790975	1.832683	0.182092	0.000000	23104.000000		1
2807.830566	581.861389	2.093859	2.830872	448.375610	20072.169922	50.564064	37.609280	14.179030	14.364055	0.000000	5.902276	5.772759	13.001042	0.126003	0.000000	3.448371	2.764820	0.320947	0.451920	2.651642	4.302594	1.703842	1.575295	1.151646	1.157277	0.000000	0.771020	0.761383	1.113978	0.000000	0.000000	23124.000000		1
6707.101074	1789.820435	0.604413	0.962126	1311.699097	33273.250000	201.016602	142.135681	63.500347	59.195450	21.691019	108.322495	140.217606	91.778236	1.836011	99998.000000	3.826535	3.252810	0.000000	0.000000	3.117834	4.522095	2.303232	2.152703	1.802776	1.772288	1.336280	2.034719	2.146803	1.962740	0.263875	4.999991	23187.000000		1
6439.592773	1525.019775	1.350678	0.838777	826.756531	29791.380859	144.294296	90.532402	51.122223	20.676468	20.275581	61.175209	100.499046	30.566019	0.142581	99998.000000	3.808858	3.183275	0.130552	0.000000	2.917378	4.474091	2.159249	1.956804	1.708610	1.315476	1.306973	1.786575	2.002162	1.485239	0.000000	4.999991	23207.000000		1
8726.191406	2027.083374	2.063021	2.988143	1720.510376	62363.625000	274.144379	173.685425	166.228943	80.818626	45.226112	221.856506	291.515076	202.650970	1.208081	0.000000	3.940825	3.306872	0.314504	0.475401	3.235657	4.794931	2.437979	2.239763	2.220707	1.907511	1.655389	2.346072	2.464661	2.306749	0.082096	0.000000	23271.000000		1
25812.839844	5455.951172	2.081524	2.611927	6069.198730	99998.000000	995.477112	621.946960	340.426270	119.760078	106.142288	511.882141	663.984436	348.558075	2.847246	99998.000000	4.411836	3.736871	0.318381	0.416961	3.783131	4.999991	2.998031	2.793753	2.532023	2.078312	2.025888	2.709170	2.822158	2.542275	0.454425	4.999991	23310.000000		1
11018.376953	2060.048584	2.198706	4.323402	1503.911621	41667.210938	243.152802	156.074188	92.419647	67.049728	45.997047	161.122269	200.285751	192.863190	0.407364	0.000000	4.042118	3.313877	0.342167	0.635826	3.177222	4.619794	2.385879	2.193331	1.965764	1.826397	1.662730	2.207155	2.301650	2.285249	0.000000	0.000000	23347.000000		1
21599.937500	6324.766602	2.574922	3.506211	4124.368164	94246.757812	654.326172	421.722870	262.392242	115.310242	88.737663	426.552002	513.097107	354.435669	2.059529	99998.000000	4.334453	3.801044	0.410764	0.544838	3.615357	4.974267	2.815794	2.625027	2.418951	2.061868	1.948108	2.629972	2.710200	2.549537	0.313768	4.999991	23436.000000		1
21913.654297	5184.584961	2.516331	5.535311	5009.773926	99998.000000	810.856750	507.851685	260.859619	143.615875	80.257385	426.696930	513.053955	353.260773	1.727152	99998.000000	4.340715	3.714714	0.400768	0.743142	3.699818	4.999991	2.908944	2.705737	2.416407	2.157202	1.904485	2.630120	2.710163	2.548095	0.237331	4.999991	23496.000000		1
7089.160645	2054.688965	1.600460	2.269632	2031.465332	48298.531250	320.311035	206.369965	108.325577	78.915955	29.936935	151.269714	179.892990	103.767807	0.042964	0.000000	3.850595	3.312746	0.204245	0.355955	3.307809	4.683934	2.505572	2.314646	2.034731	1.897165	1.476207	2.179752	2.255014	2.016063	0.000000	0.000000	23544.000000		1
6669.916992	1196.182251	1.890332	2.457740	940.077759	26940.812500	137.106110	94.575180	44.695709	46.761814	12.708087	50.952614	87.316063	22.514376	0.695100	0.000000	3.824121	3.077797	0.276538	0.390536	2.973164	4.430411	2.137057	1.975777	1.650266	1.669891	1.104080	1.707166	1.941094	1.352460	0.000000	0.000000	23569.000000		1
7415.854980	2362.341309	3.339689	2.621178	1963.163574	44930.382812	298.718689	196.440323	92.666351	46.447273	33.584999	189.307632	235.767242	118.316887	0.662337	99998.000000	3.870161	3.373343	0.523706	0.418496	3.292957	4.652540	2.475262	2.293231	1.966922	1.666960	1.526145	2.277168	2.372483	2.073047	0.000000	4.999991	23591.000000		1
6870.199707	1246.579834	2.689020	3.774496	1256.090088	29752.857422	178.690323	129.486191	62.784920	37.356411	25.854065	98.016640	137.571747	92.404228	1.579469	0.000000	3.836969	3.095720	0.429594	0.576859	3.099021	4.473529	2.252101	2.112223	1.797855	1.572365	1.412529	1.991300	2.138529	1.965692	0.198511	0.000000	23663.000000		1
9111.430664	2582.803955	1.708391	2.251129	2568.390381	57704.460938	387.320679	260.569763	120.080788	55.211258	41.568798	199.292786	273.589294	156.481232	0.259091	0.000000	3.959587	3.412091	0.232587	0.352400	3.409661	4.761209	2.588071	2.415924	2.079473	1.742028	1.618767	2.299492	2.437099	2.194462	0.000000	0.000000	23692.000000		1
17737.197266	4885.320801	1.803987	3.805334	4957.748535	99998.000000	783.386841	501.563934	270.647400	109.815018	98.152321	446.312592	557.965515	324.353821	1.730670	99998.000000	4.248885	3.688893	0.256233	0.580393	3.695285	4.999991	2.893976	2.700326	2.432404	2.040662	1.991901	2.649639	2.746607	2.511019	0.238214	4.999991	23758.000000		1
7096.148438	1659.313599	2.248045	2.337474	1061.965576	30690.613281	154.908539	105.920258	72.412354	23.587517	24.898108	73.053772	116.284706	122.122223	0.192484	0.000000	3.851023	3.219929	0.351805	0.368747	3.026110	4.487006	2.190075	2.024979	1.859813	1.372682	1.396166	1.863643	2.065523	2.086795	0.000000	0.000000	23792.000000		1
11606.366211	1582.994141	2.149366	3.015897	1655.702515	45703.304688	272.614838	168.674347	110.863495	28.814455	35.025105	176.799988	205.950577	173.229019	0.561134	0.000000	4.064696	3.199479	0.332310	0.479416	3.218982	4.659947	2.435549	2.227049	2.044789	1.459610	1.544379	2.247482	2.313763	2.238621	0.000000	0.000000	23833.000000		1
9248.166016	1794.760620	2.241878	4.193885	1492.424683	42761.984375	234.493668	144.411484	70.938324	36.829090	31.238274	131.931595	200.523193	172.183640	0.248491	0.000000	3.966056	3.254007	0.350612	0.622617	3.173892	4.631058	2.370131	2.159602	1.850881	1.566191	1.494687	2.120349	2.302165	2.235992	0.000000	0.000000	23872.000000		1
5841.474121	1805.387207	2.130863	3.216340	962.450256	29179.703125	151.026108	89.002869	45.457394	38.201355	18.058374	64.891113	88.549561	49.136292	0.506557	0.000000	3.766522	3.256570	0.328556	0.507362	2.983378	4.465081	2.179052	1.949404	1.657605	1.582079	1.256679	1.812185	1.947186	1.691402	0.000000	0.000000	23887.000000		1
6185.356934	828.634521	1.005299	2.118529	1093.552368	31955.167969	173.697754	118.933640	54.927555	46.095726	31.003910	99.586258	129.575623	74.373611	1.793371	99998.000000	3.791365	2.918363	0.002295	0.326034	3.038840	4.504541	2.239794	2.075305	1.739790	1.663661	1.491416	1.998199	2.112523	1.871419	0.253670	4.999991	23932.000000		1
10327.490234	3508.366455	2.630429	2.365228	0.000000	3544.964355	0.000000	0.000000	0.000000	6.500521	5.396543	0.000000	0.000000	9.849462	0.195836	99998.000000	4.013995	3.545105	0.420027	0.373873	0.000000	3.549612	0.000000	0.000000	0.000000	0.812948	0.732116	0.000000	0.000000	0.993412	0.000000	4.999991	23946.000000		1
16279.963867	4286.560059	2.704439	3.062153	3245.394531	93353.937500	534.923828	330.200592	237.965958	141.500443	88.898018	439.701050	616.818665	313.246185	3.089135	0.000000	4.211653	3.632109	0.432077	0.486027	3.511267	4.970133	2.728292	2.518778	2.376515	2.150758	1.948892	2.643157	2.790158	2.495886	0.489837	0.000000	23996.000000		1
7109.525879	2530.318604	2.679769	3.250261	1086.863770	32173.222656	176.118484	106.663437	73.143196	22.875174	24.241270	94.313065	114.249435	114.992615	0.815177	99998.000000	3.851841	3.403175	0.428097	0.511918	3.036175	4.507494	2.245805	2.028016	1.864174	1.359364	1.384555	1.974572	2.057854	2.060670	0.000000	4.999991	24020.000000		1
42664.921875	13609.705078	3.129995	4.896977	12739.294922	99998.000000	2021.868774	1299.533813	751.217285	259.212921	227.851288	1172.795166	1512.829834	793.544678	2.696317	0.000000	4.630071	4.133849	0.495544	0.689928	4.105145	4.999991	3.305753	3.113788	2.875766	2.413657	2.357651	3.069222	3.179790	2.899571	0.430771	0.000000	24088.000000		1
5911.724609	2448.445312	2.445405	1.329091	2139.257324	48346.308594	327.647247	219.975418	102.312286	35.666523	37.495178	180.182861	194.213867	140.902191	1.082077	0.000000	3.771714	3.388891	0.388351	0.123555	3.330263	4.684363	2.515407	2.342374	2.009928	1.552261	1.573975	2.255713	2.288280	2.148918	0.034258	0.000000	24141.000000		1
20068.968750	4734.488770	3.527797	3.811501	4193.252441	99424.976562	666.775269	419.292877	226.562286	96.999001	110.419434	515.524048	705.676636	411.176483	1.592408	0.000000	4.302525	3.675273	0.547504	0.581096	3.622551	4.997496	2.823979	2.622518	2.355188	1.986767	2.043046	2.712249	2.848606	2.614028	0.202054	0.000000	24216.000000		1
14172.444336	3695.478516	2.457740	3.601807	3368.559082	72296.265625	515.520935	349.156311	183.562637	87.757034	81.435371	344.259338	419.869537	346.852753	2.276438	0.000000	4.151445	3.567671	0.390536	0.556520	3.527444	4.859116	2.712246	2.543020	2.263784	1.943282	1.910813	2.536886	2.623114	2.540145	0.357256	0.000000	24283.000000		1
8014.137207	2191.298584	1.079309	3.348940	1075.990479	30400.724609	159.953522	112.106239	65.998177	27.920170	14.456567	86.535873	80.460915	83.951706	1.414904	99998.000000	3.903857	3.340702	0.033146	0.524907	3.031808	4.482884	2.203994	2.049630	1.819532	1.445918	1.160065	1.937196	1.905585	1.924029	0.150727	4.999991	24383.000000		1
3450.459961	688.827087	3.697403	2.763030	384.499054	20150.601562	66.155449	40.359974	56.268982	9.201877	10.904100	61.113533	81.500130	51.409008	1.587558	99998.000000	3.537877	2.838110	0.567897	0.441386	2.584895	4.304288	1.820566	1.605951	1.750269	0.963876	1.037590	1.786137	1.911158	1.711039	0.200730	4.999991	24471.000000		1
5068.935547	2402.210938	0.983713	4.064368	2072.849121	47690.000000	331.662262	210.301727	108.717209	63.457176	40.267460	216.879349	297.475952	141.599121	1.233374	0.000000	3.704917	3.380611	0.000000	0.608993	3.316568	4.678427	2.520696	2.322843	2.036298	1.802481	1.604954	2.336218	2.473452	2.151061	0.091095	0.000000	24509.000000		1
7636.570801	709.546692	1.797820	3.092990	1627.637451	43790.449219	249.755081	164.671646	108.350243	52.855282	31.756342	191.651276	271.683563	192.215607	0.497425	99998.000000	3.882898	2.850981	0.254746	0.490378	3.211558	4.641379	2.397514	2.216619	2.034830	1.723088	1.501830	2.282512	2.434063	2.283789	0.000000	4.999991	24543.000000		1
7663.170898	2618.316162	4.116791	5.464385	2227.566406	56246.476562	362.545898	219.833572	116.583824	71.743179	45.833611	218.279358	286.445404	178.101334	3.009971	99998.000000	3.884408	3.418022	0.614559	0.737541	3.347831	4.750095	2.559363	2.342094	2.066638	1.855781	1.661184	2.339013	2.457042	2.250667	0.478562	4.999991	24588.000000		1
10683.872070	4953.773438	1.372264	4.132210	3816.897705	92803.539062	630.010925	393.337036	235.616150	129.714386	101.532097	467.389954	634.818481	359.813721	1.213197	0.000000	4.028728	3.694936	0.137438	0.616182	3.581711	4.967565	2.799348	2.594765	2.372205	2.112988	2.006603	2.669679	2.802649	2.556078	0.083931	0.000000	24665.000000		1
7640.471680	3233.919922	1.347594	0.391635	1994.855225	47416.703125	321.766541	200.865494	110.021629	53.450443	39.157314	187.386475	231.268066	158.880386	0.867664	99998.000000	3.883120	3.509729	0.129559	0.000000	3.299911	4.675931	2.507541	2.302905	2.041478	1.727951	1.592813	2.272738	2.364116	2.201070	0.000000	4.999991	24687.000000		1
9113.002930	1599.461304	2.729109	3.142330	1116.125366	32173.562500	173.654587	112.473206	55.396282	4.847637	21.357975	73.827789	98.402107	86.705482	0.421901	99998.000000	3.959661	3.203974	0.436021	0.497252	3.047713	4.507499	2.239686	2.051049	1.743481	0.685530	1.329560	1.868220	1.993004	1.938047	0.000000	4.999991	24712.000000		1
8825.629883	822.470154	2.053770	3.006645	1241.093872	34186.105469	197.427124	122.319580	60.962433	69.168259	22.243008	88.031487	103.570450	93.424950	0.516230	0.000000	3.945746	2.915120	0.312552	0.478082	3.093805	4.533850	2.295407	2.087496	1.785062	1.839907	1.347193	1.944638	2.015236	1.970463	0.000000	0.000000	24736.000000		1
13954.682617	2718.469971	1.449357	3.102241	2557.776367	60002.660156	401.878998	254.883347	127.617447	75.496094	38.333958	206.144852	293.744629	158.229721	0.897320	99998.000000	4.144720	3.434325	0.161175	0.491676	3.407863	4.778171	2.604095	2.406342	2.105910	1.877924	1.583584	2.314173	2.467970	2.199288	0.000000	4.999991	24760.000000		1
11176.853516	3460.096680	1.939672	4.434416	2544.719727	58289.292969	386.130341	249.095169	111.745438	55.501129	60.743484	277.357635	393.645416	200.470779	2.149751	99998.000000	4.048319	3.539088	0.287728	0.646836	3.405640	4.765589	2.586734	2.396365	2.048230	1.744302	1.783500	2.443040	2.595105	2.302051	0.332388	4.999991	24825.000000		1
5001.331055	1301.982300	2.346725	3.675817	876.682251	29428.333984	145.318100	95.648323	57.678249	31.022411	27.232496	80.414658	98.513115	57.573402	1.258995	99998.000000	3.699086	3.114605	0.370462	0.565354	2.942842	4.468766	2.162320	1.980677	1.761012	1.491675	1.435087	1.905335	1.993494	1.760222	0.100024	4.999991	24860.000000		1
14697.398438	2281.707520	1.572707	2.562587	2789.941650	73200.632812	487.085785	286.608856	191.117798	116.626999	66.581001	313.480560	425.167389	188.838913	0.450855	0.000000	4.167241	3.358260	0.196648	0.408679	3.445595	4.864515	2.687605	2.457290	2.281301	2.066799	1.823350	2.496211	2.628560	2.276092	0.000000	0.000000	24880.000000		1
7419.438477	1740.085938	2.315888	2.522498	1125.712646	37003.636719	183.525635	112.969688	68.286308	39.262161	27.386684	108.806641	140.704834	79.147240	0.344834	0.000000	3.870371	3.240571	0.364717	0.401831	3.051428	4.568244	2.263697	2.052962	1.834334	1.593974	1.437539	2.036655	2.148309	1.898436	0.000000	0.000000	24898.000000		1
11140.598633	949.739136	2.726025	2.355976	1794.171631	45304.601562	289.726501	178.258606	101.880562	65.992012	26.739100	128.135513	182.693024	80.238884	1.274657	99998.000000	4.046908	2.977604	0.435530	0.372171	3.253864	4.656142	2.461988	2.251050	2.008091	1.819491	1.427147	2.107670	2.261722	1.904385	0.105393	4.999991	24925.000000		1
5414.005859	2222.290283	0.891200	1.483278	1610.982178	42445.085938	265.901550	167.261993	85.425728	33.119354	42.549427	159.956619	221.665314	115.291740	1.622451	99998.000000	3.733519	3.346801	0.000000	0.171223	3.207091	4.627828	2.424721	2.223397	1.931589	1.520082	1.628894	2.204002	2.345698	2.061798	0.210171	4.999991	24963.000000		1
15203.122070	5937.979492	4.153796	3.601807	4259.309082	94420.414062	659.756653	434.998352	237.139511	129.646545	90.846947	464.358643	612.267090	375.947845	0.837858	99998.000000	4.181933	3.773639	0.618445	0.556520	3.629339	4.975066	2.819384	2.638488	2.375004	2.112761	1.958310	2.666853	2.786941	2.575128	0.000000	4.999991	25004.000000		1
23154.894531	7090.646973	2.648932	4.520761	6171.307617	99998.000000	1001.252991	625.598083	346.112671	200.254913	151.880295	654.431030	844.022400	453.852325	2.732315	0.000000	4.364643	3.850686	0.423071	0.655212	3.790377	4.999991	3.000544	2.796295	2.539217	2.301583	2.181501	2.815864	2.926354	2.656914	0.436531	0.000000	25069.000000		1
13526.999023	3310.072754	2.550252	3.589472	2311.545898	57136.757812	378.390167	237.318359	134.013123	48.189587	46.724808	192.369797	242.471298	193.344254	1.152595	99998.000000	4.131201	3.519838	0.406583	0.555031	3.363903	4.756916	2.577940	2.375331	2.127147	1.682953	1.669548	2.284137	2.384660	2.286331	0.061677	4.999991	25118.000000		1
12917.799805	2326.446533	2.596508	4.144545	2467.734131	62781.824219	397.552521	245.009216	158.948227	49.364491	44.970161	208.707443	267.320068	177.866974	0.340763	0.000000	4.111188	3.366693	0.414390	0.617477	3.392298	4.797834	2.599395	2.389182	2.201256	1.693415	1.652924	2.319538	2.427032	2.250095	0.000000	0.000000	25154.000000		1
9212.154297	1880.975830	2.377563	3.503127	2564.523438	64057.769531	407.768951	265.031921	148.762634	79.696144	48.319103	224.866226	307.103363	207.970428	0.277799	99998.000000	3.964361	3.274383	0.376132	0.544456	3.409007	4.806572	2.610414	2.423298	2.172494	1.901437	1.684119	2.351924	2.487285	2.318002	0.000000	4.999991	25214.000000		1
8279.927734	3008.399902	1.921169	2.874044	2487.497803	56751.734375	403.380768	253.831787	123.343384	76.516808	58.014378	248.944061	351.231689	203.033356	1.741094	99998.000000	3.918026	3.478336	0.283566	0.458493	3.395763	4.753979	2.605715	2.404546	2.091116	1.883757	1.763536	2.396102	2.545594	2.307567	0.240822	4.999991	25262.000000		1
5879.104980	1977.336426	2.895631	3.037483	737.368164	26378.220703	121.607239	76.035744	51.609451	38.337040	15.298428	57.548733	93.295433	70.500435	0.588495	99998.000000	3.769311	3.296081	0.461743	0.482514	2.867684	4.421246	2.084960	1.881018	1.712729	1.583619	1.184647	1.760036	1.969860	1.848192	0.000000	4.999991	25341.000000		1
9124.388672	2988.710205	2.803118	3.617226	1259.932373	34729.785156	204.973038	127.235062	74.953354	45.919952	24.343033	104.418480	174.514938	120.475502	0.232836	99998.000000	3.960204	3.475484	0.447641	0.558376	3.100347	4.540702	2.311697	2.104607	1.874791	1.662001	1.386375	2.018777	2.241832	2.080899	0.000000	4.999991	25385.000000		1
8816.436523	3883.558838	2.047602	2.661267	1820.229248	45992.121094	282.988525	186.279404	123.725769	53.040306	42.367485	184.361328	232.119186	155.623962	0.043151	0.000000	3.945293	3.589230	0.311246	0.425088	3.260126	4.662683	2.451769	2.270165	2.092460	1.724606	1.627033	2.265670	2.365711	2.192076	0.000000	0.000000	25469.000000		1
11960.672852	5530.161133	2.698272	3.256428	3727.019043	84704.507812	593.952759	377.912170	181.730896	94.812630	73.840126	340.811737	501.107544	224.742874	0.603390	99998.000000	4.077755	3.742738	0.431086	0.512742	3.571362	4.927907	2.773752	2.577391	2.259429	1.976866	1.868292	2.532515	2.699931	2.351686	0.000000	4.999991	25507.000000		1
6795.718262	531.170898	2.069189	2.038351	1239.940552	30823.994141	180.704010	123.152191	61.391071	51.153057	34.315845	114.403625	161.372055	157.218246	0.003639	99998.000000	3.832235	2.725234	0.315800	0.309279	3.093401	4.488889	2.256968	2.090442	1.788105	1.708872	1.535495	2.058440	2.207828	2.196503	0.000000	4.999991	25532.000000		1
12751.931641	4285.462402	2.069189	4.107540	2480.226318	60072.273438	375.272491	247.630386	136.110062	77.204483	49.568016	222.464005	270.354462	117.009384	0.594129	0.000000	4.105576	3.631998	0.315800	0.613582	3.394491	4.778674	2.574347	2.393804	2.133890	1.887643	1.695202	2.347260	2.431934	2.068221	0.000000	0.000000	25554.000000		1
3607.055420	0.000000	1.717642	3.352024	552.254456	21484.855469	94.331566	61.508255	37.751129	44.378086	14.687848	63.084045	65.982758	60.086651	0.099809	0.000000	3.557153	0.000000	0.234933	0.525307	2.742139	4.332132	1.974657	1.788933	1.576930	1.647169	1.166958	1.799919	1.819430	1.778778	0.000000	0.000000	25621.000000		0
14570.677734	4235.145020	2.112361	3.783747	3098.395752	75594.343750	525.931641	311.975677	152.971939	66.836952	76.007996	317.982819	439.309418	241.231628	0.839212	99998.000000	4.163480	3.626868	0.324768	0.577922	3.491137	4.878489	2.720929	2.494121	2.184612	1.825017	1.880859	2.502404	2.642771	2.382434	0.000000	4.999991	25660.000000		1
29900.982422	5795.498535	1.871829	3.854673	5276.104492	99998.000000	831.678162	537.498718	305.583099	157.387863	99.953224	487.280060	641.966553	433.376312	6.193845	0.000000	4.475686	3.763091	0.272266	0.585988	3.722313	4.999991	2.919955	2.730377	2.485129	2.196971	1.999797	2.687779	2.807512	2.636865	0.791960	0.000000	25823.000000		1
3684.488037	964.849426	1.193407	2.664350	493.595551	23553.994141	88.268936	54.341644	58.208652	29.024149	15.582132	67.885422	88.620483	99.089775	0.778674	99998.000000	3.566377	2.984460	0.076789	0.425591	2.693371	4.372065	1.945808	1.735133	1.764988	1.462759	1.192627	1.831776	1.947534	1.996029	0.000000	4.999991	25927.000000		1
7603.691895	2961.228027	2.476242	2.288134	2481.740479	56345.320312	376.154449	250.704880	120.265808	55.883514	50.369789	194.318710	283.420258	167.326752	1.474416	0.000000	3.881025	3.471472	0.393793	0.359481	3.394756	4.750858	2.575366	2.399163	2.080142	1.747284	1.702170	2.288515	2.452431	2.223565	0.168620	0.000000	25952.000000		1
18130.361328	3922.891846	3.111492	5.600070	3646.915771	86253.398438	583.523560	369.805023	214.828659	80.571922	90.575577	398.850769	491.566467	319.759033	0.590331	0.000000	4.258407	3.593606	0.492969	0.748193	3.561926	4.935776	2.766058	2.567973	2.332092	1.906184	1.957011	2.600811	2.691582	2.504823	0.000000	0.000000	26018.000000		1
12688.107422	2620.191162	2.445405	2.997394	2225.488037	55658.093750	351.367371	227.068024	108.729546	55.664570	59.941715	228.119568	311.778320	176.568710	1.199635	0.000000	4.103397	3.418333	0.388351	0.476744	3.347425	4.745528	2.545761	2.356156	2.036348	1.745579	1.777729	2.358163	2.493846	2.246914	0.079049	0.000000	26110.000000		1
14685.849609	3338.979736	2.457740	3.552467	2863.917480	70104.125000	462.391205	278.628143	137.476151	69.202179	48.911179	267.946045	349.116241	199.246521	1.550408	99998.000000	4.166899	3.523614	0.390536	0.550530	3.456960	4.845744	2.665009	2.445025	2.138227	1.840120	1.689408	2.428047	2.542970	2.299391	0.190446	4.999991	26165.000000		1
6392.007812	1607.818237	3.111492	3.179335	1344.729004	46999.960938	199.672089	119.257431	93.569885	44.606281	16.146456	158.692276	195.635468	132.255386	0.699555	99998.000000	3.805637	3.206237	0.492969	0.502336	3.128635	4.672098	2.300317	2.076485	1.971136	1.649396	1.208077	2.200556	2.291448	2.121413	0.000000	4.999991	26187.000000		1
10294.892578	1852.321655	1.520283	2.793867	2034.795776	55854.402344	341.166351	212.025543	123.263206	54.545170	46.783401	189.828796	275.982269	171.354111	0.511703	0.000000	4.012622	3.267716	0.181925	0.446206	3.308521	4.747057	2.532966	2.326388	2.090833	1.736756	1.670092	2.278362	2.440881	2.233895	0.000000	0.000000	26256.000000		1
18481.542969	2623.327393	2.352893	3.626477	3836.186523	88745.070312	632.715332	390.268738	194.528412	90.495399	92.552254	420.689819	546.990479	353.674011	1.151228	0.000000	4.266738	3.418853	0.371602	0.559485	3.583900	4.948144	2.801208	2.591364	2.288983	1.956627	1.966387	2.623962	2.737980	2.548603	0.061161	0.000000	26312.000000		1
6542.274902	1449.289429	2.032184	2.615010	1474.572998	38762.757812	246.119354	152.157837	90.008163	51.109886	48.707653	168.569489	224.138474	115.584694	0.003828	0.000000	3.815729	3.161155	0.307963	0.417473	3.168666	4.588415	2.391146	2.182294	1.954282	1.708505	1.687597	2.226779	2.350516	2.062900	0.000000	0.000000	26363.000000		1
7316.361328	1650.981323	1.585042	2.584173	1179.628784	29606.359375	168.816193	117.570625	44.202312	12.584738	18.909487	69.507469	112.143242	54.909054	1.668582	99998.000000	3.864295	3.217742	0.200041	0.412322	3.071745	4.471385	2.227414	2.070299	1.645445	1.099844	1.276680	1.842031	2.049773	1.739644	0.222347	4.999991	26384.000000		1
13789.450195	5355.689453	3.922516	3.965688	4098.504883	91797.968750	639.228210	419.299042	228.045563	103.311417	82.675034	399.236237	566.532166	305.546082	0.327991	0.000000	4.139547	3.728815	0.593565	0.598319	3.612625	4.962833	2.805656	2.622524	2.358022	2.014148	1.917374	2.601230	2.753225	2.485077	0.000000	0.000000	26425.000000		1
11233.338867	2637.524902	2.309720	3.663482	2508.322266	56188.031250	421.516235	255.632690	130.361969	60.018806	52.765854	249.921600	352.835205	200.695892	0.286971	0.000000	4.050509	3.421196	0.363559	0.563894	3.399383	4.749644	2.624814	2.407616	2.115151	1.778287	1.722353	2.397804	2.547572	2.302538	0.000000	0.000000	26507.000000		1
8486.618164	2892.145996	2.433070	2.701355	1471.683472	38595.652344	221.421692	152.984283	66.244873	46.783401	29.403448	138.789825	167.570358	155.741135	0.493647	99998.000000	3.928735	3.461220	0.386155	0.431582	3.167814	4.586538	2.345220	2.184647	1.821152	1.670092	1.468398	2.142358	2.224197	2.192403	0.000000	4.999991	26558.000000		1
13573.230469	3846.520020	2.229543	4.933982	3247.910889	72074.757812	522.382263	330.471954	177.425995	128.770767	54.702442	240.836914	299.434113	241.021942	0.439194	0.000000	4.132683	3.585068	0.348216	0.693198	3.511604	4.857783	2.717988	2.519135	2.249017	2.109817	1.738007	2.381723	2.476301	2.382056	0.000000	0.000000	26577.000000		1
15995.833984	2556.758545	2.611927	2.288134	4680.646484	99998.000000	741.395569	480.316986	274.310883	145.191666	102.676163	494.255493	623.115662	337.348694	1.271051	0.000000	4.204007	3.407690	0.416961	0.359481	3.670306	4.999991	2.870050	2.681528	2.438243	2.161942	2.011470	2.693952	2.794569	2.528079	0.104163	0.000000	26646.000000		1
7975.948242	1405.746948	2.827788	3.003561	1063.149780	24618.328125	161.347382	109.278450	67.540047	38.478893	15.230586	54.881298	70.044044	56.025364	1.951955	99998.000000	3.901782	3.147907	0.451447	0.477637	3.026594	4.391259	2.207762	2.038535	1.829561	1.585223	1.182717	1.739424	1.845371	1.748385	0.290470	4.999991	26764.000000		1
5119.268555	1328.773804	1.680638	2.294302	727.962769	21438.183594	108.461258	74.907097	41.035313	25.231150	11.224809	40.134861	83.692673	39.721638	0.284902	0.000000	3.709208	3.123451	0.225474	0.360651	2.862109	4.331188	2.035275	1.874523	1.613158	1.401937	1.050179	1.603522	1.922687	1.599027	0.000000	0.000000	26842.000000		1
8364.875977	1822.104126	1.748480	4.036614	1496.180664	39536.066406	256.705841	150.060898	70.155060	41.547211	37.707958	171.017990	224.601028	182.757782	0.139981	0.000000	3.922460	3.260573	0.242661	0.606017	3.174984	4.596993	2.409436	2.176268	1.846059	1.618542	1.576433	2.233042	2.351412	2.261876	0.000000	0.000000	26856.000000		1
17447.087891	7970.940430	2.482410	3.993442	6605.611816	99998.000000	1025.222900	662.698547	325.463959	190.649063	97.578743	503.290833	717.774109	316.888092	2.339772	99998.000000	4.241723	3.901510	0.394873	0.601347	3.819913	4.999991	3.010818	2.821316	2.512503	2.280235	1.989355	2.701819	2.855988	2.500906	0.369174	4.999991	26907.000000		1
13901.006836	4797.394043	2.673601	3.176251	2938.254150	65146.472656	422.197754	290.808899	148.808899	53.712563	39.897411	221.227417	340.404663	215.140121	0.562984	99998.000000	4.143046	3.681005	0.427097	0.501915	3.468089	4.813891	2.625516	2.463608	2.172629	1.730076	1.600945	2.344839	2.531996	2.332721	0.000000	4.999991	26934.000000		1
7085.691406	952.949280	2.155533	2.442321	1883.828247	45251.660156	306.526703	194.201538	113.413742	42.352070	34.380604	149.200531	220.616837	89.354416	1.312113	99998.000000	3.850382	2.979070	0.333555	0.387803	3.275041	4.655634	2.486468	2.288253	2.054666	1.626875	1.536314	2.173770	2.343639	1.951116	0.117971	4.999991	26977.000000		1
18690.380859	5522.328613	1.773150	4.415914	3742.786133	78592.156250	586.212585	382.149231	200.883987	125.853546	77.414177	396.059998	481.775574	292.844177	2.755016	0.000000	4.271618	3.742122	0.248745	0.645021	3.573195	4.895379	2.768055	2.582233	2.302945	2.099865	1.888821	2.597761	2.682845	2.466637	0.440124	0.000000	27054.000000		1
7353.856445	1117.269409	2.198706	3.484625	895.869263	28497.101562	153.045959	95.111755	63.959824	23.926729	19.763681	58.603371	89.064545	114.967949	0.300945	99998.000000	3.866515	3.048158	0.342167	0.542156	2.952245	4.454801	2.184822	1.978234	1.805907	1.378883	1.295868	1.767923	1.949705	2.060577	0.000000	4.999991	27105.000000		1
3595.657959	1319.476318	1.877997	3.691235	1269.883667	39362.718750	206.678345	130.102936	77.660873	31.996874	46.626129	168.917953	217.163055	131.419693	0.877631	0.000000	3.555778	3.120402	0.273695	0.567172	3.103764	4.595085	2.315295	2.114287	1.890202	1.505108	1.668629	2.227676	2.336786	2.118660	0.000000	0.000000	27128.000000		1
21833.042969	5992.259277	0.891200	2.738360	4594.203125	99998.000000	737.081421	467.439301	258.565338	116.219948	92.179115	453.013550	598.815796	363.184235	2.444698	0.000000	4.339114	3.777591	0.000000	0.437491	3.662210	4.999991	2.867516	2.669725	2.412570	2.065281	1.964633	2.656111	2.777293	2.560127	0.388225	0.000000	27168.000000		1
17558.105469	6849.070312	1.692973	3.305768	5084.055176	99998.000000	807.165527	518.145203	336.263214	163.678680	131.632477	644.082031	852.308411	443.509460	1.913232	0.000000	4.244478	3.835632	0.228650	0.519272	3.706210	4.999991	2.906963	2.714452	2.526679	2.213992	2.119363	2.808941	2.930597	2.646903	0.281768	0.000000	27238.000000		1
11723.400391	3363.927246	2.531749	4.187717	2426.393555	65589.500000	403.396210	245.040054	135.453232	76.547646	61.310894	271.183990	395.122528	196.893631	3.668575	0.000000	4.069054	3.526847	0.403421	0.621977	3.384961	4.816834	2.605732	2.389237	2.131789	1.883932	1.787538	2.433264	2.596732	2.294232	0.564497	0.000000	27291.000000		1
18467.746094	5508.994629	2.470075	4.397411	4871.721191	99998.000000	768.461548	489.136475	270.573395	106.197792	86.653061	469.789093	643.582458	321.559937	1.897950	0.000000	4.266414	3.741072	0.392710	0.643197	3.687682	4.999991	2.885622	2.689430	2.432285	2.026115	1.937784	2.671903	2.808604	2.507262	0.278285	0.000000	27329.000000		1
8123.116699	999.436646	2.503996	2.140115	1368.387451	37501.785156	216.956436	141.901321	66.525497	48.155663	29.751911	128.832443	177.789871	140.488968	0.325014	0.000000	3.909723	2.999755	0.398634	0.330437	3.136209	4.574052	2.336373	2.151986	1.822988	1.682647	1.473515	2.110025	2.249907	2.147642	0.000000	0.000000	27407.000000		1
11087.141602	3680.312744	1.924253	2.355976	2074.779541	54886.921875	355.252869	211.859024	129.877823	70.821144	38.725590	162.833740	224.557861	188.197495	0.979132	0.000000	4.044820	3.565885	0.284262	0.372171	3.316972	4.739469	2.550538	2.326047	2.113535	1.850163	1.587998	2.211744	2.351328	2.274614	0.000000	0.000000	27446.000000		1
6476.477539	1310.699951	2.815454	4.459086	1029.358154	31812.792969	154.942459	97.760689	64.561157	32.095554	24.182680	99.018852	137.917130	100.745743	0.409437	0.000000	3.811339	3.117503	0.449548	0.649246	3.012567	4.502602	2.190171	1.990164	1.809971	1.506445	1.383504	1.995718	2.139618	2.003227	0.000000	0.000000	27475.000000		1
16209.151367	4792.416992	2.189455	2.941887	4450.828125	99217.679688	724.074219	457.053253	251.741013	149.804947	81.981194	358.130005	456.300812	308.503387	0.932550	99998.000000	4.209760	3.680555	0.340336	0.468626	3.648441	4.996589	2.859783	2.659967	2.400954	2.175526	1.913714	2.554041	2.659251	2.489260	0.000000	4.999991	27546.000000		1
6750.075684	1022.919312	1.517200	4.052033	839.159302	25636.132812	135.767761	82.961823	42.734451	25.258904	18.570274	56.722290	62.871265	19.217859	0.721433	0.000000	3.829309	3.009841	0.181043	0.607673	2.923844	4.408853	2.132797	1.918878	1.630778	1.402414	1.268818	1.753754	1.798452	1.283705	0.000000	0.000000	27569.000000		1
10150.623047	3770.031006	4.085954	4.616357	2680.731201	64901.816406	424.171356	267.535919	156.524414	63.444839	54.992313	256.468384	353.849762	274.643951	0.880703	0.000000	4.006493	3.576345	0.611293	0.664299	3.428253	4.812257	2.627541	2.427382	2.194582	1.802396	1.740302	2.409034	2.548819	2.438770	0.000000	0.000000	27583.000000		1
4602.338379	807.399902	1.711475	2.985059	702.182739	29626.945312	112.954269	75.070534	52.038090	47.730110	23.717035	80.793953	116.543739	91.152237	0.611811	99998.000000	3.662979	2.907089	0.233371	0.474953	2.846450	4.471687	2.052903	1.875469	1.716321	1.678792	1.375060	1.907379	2.066489	1.959767	0.000000	4.999991	27656.000000		1
17526.685547	3807.174561	2.747611	3.441453	3754.340820	79601.320312	582.616943	382.957184	182.104019	86.122658	60.823662	301.879517	379.065491	188.021713	2.730321	99998.000000	4.243700	3.580603	0.438955	0.536742	3.574534	4.900920	2.765383	2.583150	2.260319	1.935117	1.784073	2.479834	2.578714	2.274208	0.436214	4.999991	27678.000000		1
9469.637695	704.372192	2.318972	2.312804	1597.130005	39660.667969	245.844910	158.245132	117.848160	32.635208	16.716948	101.467339	164.619232	65.464691	1.133360	99998.000000	3.976333	2.847802	0.365295	0.364139	3.203340	4.598360	2.390661	2.199330	2.071323	1.513686	1.223157	2.006326	2.216480	1.816007	0.054368	4.999991	27698.000000		1
7016.887207	844.469543	2.408400	4.372742	897.824341	26252.515625	145.157745	96.206482	56.679119	18.776886	18.292738	68.801292	87.442497	108.794304	0.789605	99998.000000	3.846144	2.926584	0.381729	0.640754	2.953191	4.419171	2.161840	1.983204	1.753423	1.273624	1.262279	1.837597	1.941723	2.036606	0.000000	4.999991	27750.000000		1
8686.583984	4050.756104	3.120744	4.718120	3207.513916	72291.179688	500.771423	326.728302	147.131348	120.136292	61.520588	279.266479	375.217010	223.108505	1.676508	99998.000000	3.938849	3.607536	0.494258	0.673769	3.506169	4.859085	2.699640	2.514187	2.167705	2.079674	1.789020	2.446019	2.574282	2.348516	0.224406	4.999991	27842.000000		1
8996.444336	1579.194946	2.303553	5.273193	1552.699463	40824.703125	220.228287	153.687378	88.851761	59.997223	29.499044	126.538139	161.032837	114.505386	0.351912	0.000000	3.954071	3.198436	0.362398	0.722074	3.191087	4.610923	2.342873	2.186638	1.948666	1.778131	1.469808	2.102221	2.206914	2.058826	0.000000	0.000000	27867.000000		1
8869.070312	2328.617432	2.211041	4.375825	1414.341309	39722.449219	224.644196	132.058029	59.460651	40.600506	24.420128	93.560631	167.638199	91.186157	0.053998	0.000000	3.947878	3.367098	0.344597	0.641060	3.150554	4.599036	2.351495	2.120765	1.774230	1.608531	1.387748	1.971093	2.224373	1.959929	0.000000	0.000000	27910.000000		1
17336.562500	2933.202881	2.241878	3.003561	3217.354004	86143.437500	499.214142	312.509155	180.361710	114.224770	67.058983	356.403107	471.127441	268.605988	1.682195	0.000000	4.238963	3.467342	0.350612	0.477637	3.507499	4.935222	2.698287	2.494863	2.256144	2.057760	1.826457	2.551941	2.673138	2.429116	0.225876	0.000000	27931.000000		1
16127.457031	11209.625000	3.330438	5.470552	6659.081055	99998.000000	1022.179199	663.904297	376.314819	142.345383	136.609619	717.391724	932.007629	527.078796	3.521669	0.000000	4.207566	4.049591	0.522501	0.738031	3.823414	4.999991	3.009527	2.822105	2.575551	2.153343	2.135481	2.855756	2.969419	2.721875	0.546749	0.000000	27985.000000		1
4136.305176	0.000000	3.709738	4.348072	710.030823	27649.140625	107.147583	67.928596	51.100636	42.207130	18.049124	79.945930	125.495834	47.939804	0.738729	0.000000	3.616613	0.000000	0.569343	0.638297	2.851277	4.441682	2.029982	1.832053	1.708426	1.625386	1.256456	1.902796	2.098629	1.680696	0.000000	0.000000	28032.000000		0
6665.307129	2913.843262	2.507080	2.315888	2276.699707	54151.554688	369.468903	221.363098	136.116226	52.901539	40.939716	228.600632	311.485382	181.373184	0.724597	0.000000	3.823820	3.464466	0.399168	0.364717	3.357306	4.733611	2.567578	2.345105	2.133910	1.723468	1.612145	2.359077	2.493438	2.258573	0.000000	0.000000	28058.000000		1
5011.198730	687.636719	2.112361	1.760815	700.082703	25666.898438	102.669998	63.050121	29.634729	31.414047	10.805421	51.812977	79.033142	19.137682	0.209572	0.000000	3.699942	2.837359	0.324768	0.245714	2.845149	4.409373	2.011444	1.799686	1.471801	1.497124	1.033642	1.714439	1.897809	1.281889	0.000000	0.000000	28080.000000		1
16459.535156	3120.478516	2.735276	4.409747	3207.544678	66971.117188	475.657440	322.907532	142.037003	89.958824	41.537960	198.503342	254.476288	172.686279	1.306120	99998.000000	4.216418	3.494221	0.437001	0.644414	3.506173	4.825888	2.677294	2.509078	2.152401	1.954044	1.618445	2.297768	2.405647	2.237258	0.115983	4.999991	28106.000000		1
29225.183594	6981.997559	3.469206	5.038829	6173.034180	99998.000000	945.986206	631.114868	324.582001	135.360718	104.622002	538.208008	696.992798	407.516083	2.223861	99998.000000	4.465757	3.843980	0.540230	0.702330	3.790499	4.999991	2.975885	2.800108	2.511324	2.131493	2.019623	2.730950	2.843228	2.610145	0.347108	4.999991	28148.000000		1
8306.485352	2159.048828	1.612795	3.839255	1787.896240	43703.078125	274.462006	180.497391	108.017204	72.048470	31.336954	156.360977	232.911697	146.887726	2.098031	0.000000	3.919417	3.334262	0.207579	0.584247	3.252342	4.640512	2.438482	2.256471	2.033493	1.857625	1.496057	2.194128	2.367191	2.166986	0.321812	0.000000	28258.000000		1
14136.947266	3046.394775	3.802250	5.297863	2324.957031	59494.343750	370.369354	233.139908	136.507858	62.087997	49.931896	227.317795	280.222412	192.955704	1.331133	99998.000000	4.150356	3.483786	0.580041	0.724101	3.366415	4.774476	2.568635	2.367617	2.135158	1.793008	1.698378	2.356633	2.447503	2.285458	0.124222	4.999991	28293.000000		1
6916.366699	2931.673340	3.210172	3.515462	1750.848145	43426.031250	264.698883	177.364319	92.669434	43.042824	32.912743	159.293610	229.901978	152.712906	0.863552	14950.901367	3.839878	3.467116	0.506528	0.545982	3.243248	4.637750	2.422752	2.248866	1.966936	1.633901	1.517364	2.202198	2.361543	2.183876	0.000000	4.174667	28333.000000		1
6398.733398	2191.977051	1.748480	1.936588	1074.510254	31380.064453	163.536835	109.497398	54.455742	51.797562	25.302076	79.452530	98.087563	65.236496	0.122132	0.000000	3.806094	3.340836	0.242661	0.287037	3.031211	4.496654	2.213616	2.039404	1.736044	1.714309	1.403156	1.900108	1.991614	1.814491	0.000000	0.000000	28374.000000		1
6219.207031	830.934998	2.056854	4.042781	859.157349	26238.824219	132.363312	85.327049	30.627693	37.664783	16.380819	77.932243	95.919693	124.987015	0.239122	0.000000	3.793735	2.919567	0.313203	0.606680	2.934073	4.418944	2.121768	1.931087	1.486114	1.575935	1.214336	1.891717	1.981908	2.096865	0.000000	0.000000	28396.000000		1
5617.190430	1189.965454	3.456871	4.563933	827.268433	26945.478516	139.236969	87.615189	31.225939	58.816151	20.405100	81.500130	134.916656	104.461647	0.567777	0.000000	3.749519	3.075534	0.538683	0.659339	2.917646	4.430486	2.143754	1.942579	1.494516	1.769497	1.309739	1.911158	2.130066	2.018957	0.000000	0.000000	28435.000000		1
3729.997803	1255.084717	1.634382	3.151581	416.209137	23973.281250	83.772850	44.180725	31.361624	19.908617	21.919214	81.509384	113.796127	111.366142	0.321074	99998.000000	3.571709	3.098673	0.213353	0.498528	2.619312	4.379727	1.923103	1.645233	1.496399	1.299041	1.340825	1.911208	2.056128	2.046753	0.000000	4.999991	28479.000000		1
9816.404297	2023.789917	1.526451	3.018980	1514.288452	42743.171875	242.366440	153.403671	87.769371	39.644547	27.087561	157.381683	206.777023	115.899239	1.030611	0.000000	3.991952	3.306165	0.183683	0.479860	3.180209	4.630867	2.384472	2.185836	1.943343	1.598184	1.432770	2.196954	2.315502	2.064080	0.013095	0.000000	28491.000000		1
4926.587402	1427.838867	3.629560	5.131341	701.630737	23849.107422	112.346771	67.219337	42.265724	39.052467	16.365402	76.307114	109.318542	79.332260	0.144259	0.000000	3.692546	3.154679	0.559854	0.710231	2.846109	4.377472	2.050561	1.827494	1.625988	1.591648	1.213927	1.882565	2.038694	1.899450	0.000000	0.000000	28509.000000		1
8799.436523	3473.461670	3.200921	3.484625	2811.191650	66605.875000	448.119659	281.989410	149.928299	77.142807	60.280926	296.128357	398.604065	213.511902	1.569577	99998.000000	3.944455	3.540762	0.505275	0.542156	3.448890	4.823513	2.651394	2.450233	2.175884	1.887295	1.780180	2.471480	2.600542	2.329422	0.195783	4.999991	28578.000000		1
5713.301270	874.233765	2.716774	2.938803	3101.488770	76568.554688	485.155365	313.406525	147.513733	67.262512	72.326012	332.235840	435.417755	188.555206	0.317991	0.000000	3.756887	2.941628	0.434053	0.468170	3.491570	4.884050	2.685881	2.496108	2.168833	1.827773	1.859295	2.521446	2.638906	2.275439	0.000000	0.000000	28633.000000		1
8381.244141	2853.636230	2.716774	4.385077	1587.974365	44329.484375	260.218201	161.948715	108.732628	56.364578	44.193062	174.672211	206.055420	153.576355	1.701693	0.000000	3.923308	3.455399	0.434053	0.641977	3.200844	4.646693	2.415338	2.209378	2.036360	1.751006	1.645354	2.242224	2.313984	2.186324	0.230881	0.000000	28714.000000		1
7988.616211	4325.254883	2.639680	3.484625	2563.900635	57351.035156	423.462097	262.197968	143.973602	56.031532	47.939804	235.773407	298.364044	158.531921	0.403523	99998.000000	3.902472	3.636012	0.421551	0.542156	3.408901	4.758541	2.626815	2.418629	2.158283	1.748433	1.680696	2.372495	2.474746	2.200117	0.000000	4.999991	28769.000000		1
4265.088379	1304.387573	1.430855	3.074487	472.626129	19971.550781	69.328613	46.231411	16.787874	31.528145	3.867008	26.510902	32.980587	45.466644	0.322797	0.000000	3.629928	3.115407	0.155596	0.487773	2.674518	4.300412	1.840912	1.664937	1.224996	1.498698	0.587375	1.423424	1.518258	1.657693	0.000000	0.000000	28787.000000		1
9392.102539	1623.002563	2.766114	2.429986	1611.682129	42046.656250	267.030182	164.576050	77.543694	63.586693	25.709129	137.143112	172.754135	101.735626	1.240911	99998.000000	3.972763	3.210319	0.441870	0.385604	3.207279	4.623732	2.426560	2.216367	1.889547	1.803366	1.410087	2.137174	2.237428	2.007473	0.093740	4.999991	28827.000000		1
11089.578125	6740.929688	2.143198	3.919432	4965.485352	99998.000000	766.352234	504.814209	266.783478	124.533707	97.119270	478.587006	629.748779	415.256256	0.273710	0.000000	4.044915	3.828720	0.331062	0.593223	3.695962	4.999991	2.884429	2.703132	2.426159	2.095287	1.987305	2.679961	2.799167	2.618316	0.000000	0.000000	28871.000000		1
15887.403320	3891.373047	2.864793	4.816800	3285.285645	75971.875000	529.231262	335.356598	191.860977	88.626648	71.656837	270.850952	382.747498	185.511551	1.132891	0.000000	4.201053	3.590103	0.457093	0.682759	3.516573	4.880653	2.723645	2.525507	2.282987	1.947564	1.855258	2.432730	2.582912	2.268371	0.054188	0.000000	28944.000000		1
6321.908203	640.421631	1.350678	2.815454	844.537354	29431.806641	134.666870	79.286011	41.328266	40.384644	14.268459	68.533012	83.893112	91.503777	1.634540	99998.000000	3.800848	2.806466	0.130552	0.449548	2.926619	4.468817	2.129261	1.899197	1.616247	1.606216	1.154377	1.835900	1.923726	1.961439	0.213396	4.999991	28987.000000		1
6335.898926	1129.311401	1.400017	2.898715	756.804993	24887.089844	114.295692	69.877518	41.513290	25.194145	15.575964	50.181683	74.376694	51.165394	0.039262	99998.000000	3.801808	3.052814	0.146133	0.462205	2.878984	4.395974	2.058030	1.844337	1.618187	1.401300	1.192455	1.700545	1.871437	1.708976	0.000000	4.999991	29005.000000		1
6849.063965	2019.639160	2.383730	3.077571	2352.867920	53441.457031	372.469391	244.022415	118.871964	72.652885	49.827049	218.060425	297.013367	180.657745	0.488160	0.000000	3.835631	3.305274	0.377257	0.488208	3.371598	4.727878	2.571091	2.387430	2.075079	1.861253	1.697465	2.338577	2.472776	2.256857	0.000000	0.000000	29046.000000		1
5924.892090	2053.088623	1.171821	1.273584	3362.490234	78099.929688	517.929321	343.386658	183.356018	67.373528	57.579571	321.001770	429.521637	169.001221	1.141214	99998.000000	3.772681	3.312408	0.068861	0.105028	3.526661	4.892651	2.714271	2.535784	2.263295	1.828489	1.760268	2.506507	2.632985	2.227890	0.057367	4.999991	29065.000000		1
10271.823242	1608.496582	1.649800	2.189455	1801.603394	47074.648438	279.984985	179.809723	82.983406	46.178989	28.456741	139.499084	164.144333	116.386467	1.481333	99998.000000	4.011648	3.206420	0.217431	0.340336	3.255659	4.672787	2.447135	2.254813	1.918991	1.664444	1.454185	2.144571	2.215226	2.065902	0.170653	4.999991	29083.000000		1
7038.130859	3858.056396	3.006645	4.230890	1927.133179	52246.800781	334.536316	198.321411	121.385208	49.543346	46.404102	178.551559	261.448608	127.663704	0.186280	0.000000	3.847457	3.586369	0.478082	0.626432	3.284912	4.718060	2.524443	2.297370	2.084166	1.694985	1.666556	2.251764	2.417386	2.106067	0.000000	0.000000	29145.000000		1
8772.271484	1666.415405	0.906619	2.516331	1412.515747	34113.929688	228.946014	145.102249	80.621269	38.599159	26.662004	131.897675	164.687073	137.667343	0.962959	0.000000	3.943112	3.221783	0.000000	0.400768	3.149993	4.532932	2.359733	2.161674	1.906450	1.586578	1.425893	2.120237	2.216660	2.138831	0.000000	0.000000	29181.000000		1
12799.180664	3327.141357	1.147151	1.939672	3129.063477	76781.070312	507.934937	319.493835	187.102768	56.518764	67.965599	322.170532	384.523712	260.477234	1.446811	0.000000	4.107182	3.522071	0.059621	0.287728	3.495414	4.885254	2.705808	2.504462	2.272080	1.752193	1.832289	2.508086	2.584923	2.415770	0.160412	0.000000	29210.000000		1
13553.365234	3809.157471	2.571838	4.434416	4322.578613	98994.289062	689.231018	441.171997	230.379959	146.721207	100.653236	459.807037	591.507324	399.754303	0.416791	99998.000000	4.132047	3.580829	0.410244	0.646836	3.635743	4.995610	2.838365	2.644608	2.362445	2.166493	2.002828	2.662576	2.771960	2.601793	0.000000	4.999991	29256.000000		1
5563.182129	1446.674316	2.507080	4.607106	1221.228394	33302.527344	186.834473	125.779533	56.420086	38.932201	29.668650	125.949142	148.460434	134.195053	1.342823	0.000000	3.745323	3.160371	0.399168	0.663428	3.086797	4.522477	2.271457	2.099610	1.751434	1.590309	1.472298	2.100195	2.171611	2.127737	0.128019	0.000000	29352.000000		1
6250.911133	1925.051636	3.614142	5.279361	939.491821	27976.705078	157.341599	94.504257	55.852676	37.374912	20.161484	65.637383	99.327225	83.301033	1.284649	99998.000000	3.795943	3.284442	0.558005	0.722581	2.972893	4.446796	2.196844	1.975451	1.747044	1.572580	1.304523	1.817151	1.997068	1.920650	0.108785	4.999991	29406.000000		1
17843.955078	2796.439209	3.247177	2.522498	2573.771729	57346.562500	380.335999	262.712952	133.883606	56.401581	44.186893	199.184860	260.634521	174.126389	0.122750	99998.000000	4.251491	3.446605	0.511506	0.401831	3.410570	4.758507	2.580168	2.419482	2.126727	1.751291	1.645293	2.299256	2.416032	2.240865	0.000000	4.999991	29468.000000		1
7188.978516	1662.980103	0.588994	1.578874	1011.703735	29836.560547	169.812241	98.710480	50.030579	53.798904	9.642851	68.341820	93.554466	77.978500	1.380184	99998.000000	3.856667	3.220887	0.000000	0.198348	3.005053	4.474749	2.229969	1.994363	1.699236	1.730773	0.984205	1.834687	1.971065	1.891975	0.139937	4.999991	29485.000000		1
12221.173828	2090.787109	2.029100	2.442321	2085.224121	49066.625000	314.926819	206.030746	86.566711	70.867401	29.446621	146.008865	211.396454	127.756210	0.306698	99998.000000	4.087113	3.320310	0.307303	0.387803	3.319153	4.690786	2.498210	2.313932	1.937351	1.850446	1.469036	2.164379	2.325098	2.106382	0.000000	4.999991	29504.000000		1
6979.296387	1563.810181	2.118529	3.731324	1009.415649	29251.519531	139.104370	96.329834	41.217251	34.507038	15.196665	61.449661	112.834000	73.158615	0.304705	0.000000	3.843812	3.194184	0.326034	0.571863	3.004070	4.466148	2.143341	1.983761	1.615079	1.537908	1.181748	1.788520	2.052440	1.864265	0.000000	0.000000	29532.000000		1
6291.418945	388.785461	1.902667	2.417651	826.627014	25123.568359	121.838516	85.450401	48.908096	27.392851	19.702007	62.760250	79.665306	41.756905	0.020714	0.000000	3.798748	2.589710	0.279363	0.383394	2.917310	4.400081	2.085785	1.931714	1.689381	1.437637	1.294510	1.797685	1.901269	1.620728	0.000000	0.000000	29613.000000		1
8396.810547	1924.801880	2.303553	2.590341	1881.546265	43703.640625	284.209686	188.817322	110.820320	31.975286	29.280100	141.287659	211.794266	109.269196	0.864625	99998.000000	3.924114	3.284386	0.362398	0.413357	3.274515	4.640518	2.453639	2.276042	2.044619	1.504814	1.466573	2.150104	2.325914	2.038498	0.000000	4.999991	29635.000000		1
12949.889648	2907.823730	2.044519	3.934851	4329.760254	99998.000000	659.916992	435.729187	278.495544	140.896027	95.469467	501.159973	684.947693	401.265350	1.361443	99998.000000	4.112266	3.463568	0.310591	0.594928	3.636464	4.999991	2.819489	2.639217	2.444818	2.148899	1.979864	2.699976	2.835657	2.603432	0.134000	4.999991	29666.000000		1
8038.745605	4160.607910	3.549383	4.816800	3266.980713	76782.015625	518.617004	333.450836	172.473511	83.038918	61.499001	348.283630	496.420258	230.444717	0.076557	0.000000	3.905188	3.619157	0.550153	0.682759	3.514147	4.885260	2.714847	2.523032	2.236722	1.919282	1.788868	2.541933	2.695849	2.362567	0.000000	0.000000	29708.000000		1
9152.348633	1579.546509	1.483278	2.275799	2774.094482	65377.617188	406.671143	278.742218	157.905930	97.057594	51.683460	222.541092	326.783783	168.850113	1.017092	99998.000000	3.961533	3.198532	0.171223	0.357134	3.443121	4.815429	2.609243	2.445203	2.198398	1.987030	1.713352	2.347410	2.514261	2.227501	0.007360	4.999991	29753.000000		1
4317.733887	1121.404663	2.389898	1.850243	1063.245361	27778.201172	165.528931	110.222076	42.783791	32.635208	23.346987	79.680725	106.586349	68.579269	0.652244	99998.000000	3.635256	3.049762	0.378379	0.267229	3.026634	4.443704	2.218874	2.042269	1.631279	1.513686	1.368231	1.901353	2.027702	1.836193	0.000000	4.999991	29873.000000		1
7891.975098	1999.517822	2.636597	2.288134	1139.231812	31356.976562	172.683197	114.227852	62.192844	31.555899	20.895414	85.246872	107.955528	78.326965	0.449576	99998.000000	3.897186	3.300925	0.421044	0.359481	3.056612	4.496334	2.237250	2.057772	1.793740	1.499081	1.320051	1.930678	2.033245	1.893911	0.000000	4.999991	29892.000000		1
5362.862305	1980.879639	2.935719	4.280230	1932.313843	49041.003906	305.398071	191.321320	85.811195	32.243572	42.740620	178.696487	225.273285	116.522156	0.481705	99998.000000	3.729397	3.296858	0.467715	0.631467	3.286078	4.690559	2.484866	2.281763	1.933544	1.508443	1.630841	2.252116	2.352710	2.066408	0.000000	4.999991	29911.000000		1
14919.886719	2494.214355	1.452441	3.937934	2678.464600	62495.531250	440.410309	273.931610	150.560455	57.980457	60.299427	225.871521	351.916260	152.715988	0.033288	99998.000000	4.173766	3.396934	0.162098	0.595268	3.427886	4.795849	2.643857	2.437642	2.177711	1.763282	1.780313	2.353862	2.546439	2.183885	0.000000	4.999991	29984.000000		1
16605.759766	2968.558105	2.818537	4.816800	3774.533203	84903.546875	585.275085	384.992462	181.774063	113.151627	67.028145	359.095215	458.854156	234.613922	0.035364	99998.000000	4.220259	3.472546	0.450024	0.682759	3.576863	4.928926	2.767360	2.585452	2.259532	2.053661	1.826257	2.555210	2.661675	2.370354	0.000000	4.999991	30029.000000		1
15492.907227	3723.352539	3.117660	5.044997	3778.218262	79752.367188	598.843567	380.410004	194.984802	98.309593	66.877045	309.863312	412.536407	191.564941	1.993560	99998.000000	4.190133	3.570934	0.493829	0.702861	3.577287	4.901743	2.777313	2.580252	2.290001	1.992596	1.825277	2.491170	2.615462	2.282316	0.299629	4.999991	30089.000000		1
8278.392578	1508.891846	0.533487	1.517200	1189.299316	34951.339844	192.678162	113.244141	57.107758	49.931896	12.011163	83.529228	96.329834	44.658703	2.114568	0.000000	3.917946	3.178658	0.000000	0.181043	3.075291	4.543464	2.284832	2.054016	1.756695	1.698378	1.079585	1.921839	1.983761	1.649906	0.325222	0.000000	30109.000000		1
21613.361328	4828.592285	2.741444	2.522498	3621.730957	85527.390625	587.177795	373.462341	246.896454	96.968163	81.197922	367.612488	519.998535	257.856079	0.837280	99998.000000	4.334723	3.683820	0.437979	0.401831	3.558916	4.932105	2.768770	2.572247	2.392515	1.986629	1.909545	2.565390	2.716002	2.411377	0.000000	4.999991	30153.000000		1
6470.911133	1444.679199	1.646716	2.772281	846.322876	28840.050781	137.547089	86.609886	36.385033	45.176773	12.112926	85.077271	136.541779	62.683159	0.537167	0.000000	3.810966	3.159771	0.216619	0.442837	2.927536	4.459996	2.138451	1.937567	1.560923	1.654915	1.083249	1.929814	2.135266	1.797151	0.000000	0.000000	30181.000000		1
9599.462891	4091.393555	1.464776	1.726894	4245.509766	99283.281250	678.848083	430.113708	243.868225	122.381256	99.728111	424.094269	547.496216	304.281769	1.126599	0.000000	3.982247	3.611871	0.165771	0.237266	3.627930	4.996876	2.831773	2.633583	2.387155	2.087715	1.998818	2.627462	2.738381	2.483276	0.051770	0.000000	30207.000000		1
8181.954590	2148.413086	1.985928	2.966557	1226.501587	34091.710938	186.282486	123.010338	75.903145	33.390724	27.676556	105.587212	158.568924	140.390289	0.359734	0.000000	3.912857	3.332118	0.297963	0.472253	3.088668	4.532649	2.270172	2.089942	1.880260	1.523626	1.442112	2.023611	2.200218	2.147337	0.000000	0.000000	30312.000000		1
9106.224609	828.714722	2.056854	2.824705	1148.060547	33749.378906	174.632126	114.147675	61.668606	56.275150	31.558983	95.666824	147.692581	92.382645	0.325029	0.000000	3.959338	2.918405	0.313203	0.450973	3.059965	4.528266	2.242124	2.057467	1.790064	1.750317	1.499123	1.980761	2.169359	1.965590	0.000000	0.000000	30337.000000		1
16584.230469	1396.168945	2.593424	3.638812	2759.520508	63407.273438	440.274628	281.156799	159.965866	75.650276	42.746788	217.286392	300.609009	173.830353	1.953139	0.000000	4.219695	3.144938	0.413874	0.560960	3.440834	4.802139	2.643724	2.448949	2.204027	1.878811	1.630903	2.337033	2.478002	2.240126	0.290733	0.000000	30378.000000		1
4338.259277	2824.902100	0.434807	2.516331	2568.871582	61634.902344	435.158722	262.638947	123.849113	82.613358	65.347511	279.118439	333.185638	247.695145	1.984834	0.000000	3.637316	3.451003	0.000000	0.400768	3.409742	4.789827	2.638648	2.419359	2.092893	1.917050	1.815229	2.445789	2.522686	2.393918	0.297724	0.000000	30429.000000		1
13358.481445	4200.798340	2.821621	3.046734	1845.142700	52286.855469	287.888611	188.364014	114.419044	52.861450	50.881691	228.320023	279.991150	225.655670	0.340757	99998.000000	4.125757	3.623332	0.450499	0.483835	3.266030	4.718392	2.459224	2.274998	2.058498	1.723139	1.706562	2.358544	2.447144	2.353446	0.000000	4.999991	30481.000000		1
13318.149414	3498.609619	3.194753	3.993442	3023.093994	73132.664062	473.862701	301.108582	167.002960	114.452965	74.734406	351.552399	453.981842	336.935455	1.080578	0.000000	4.124444	3.543895	0.504437	0.601347	3.480452	4.864111	2.675653	2.478723	2.222724	2.058627	1.873521	2.545990	2.657038	2.527547	0.033656	0.000000	30567.000000		1
13896.794922	3270.234131	3.123827	4.163047	4129.896973	91465.835938	648.491760	422.527710	216.919434	122.353500	66.944885	361.118134	500.931763	246.224197	1.446398	0.000000	4.142915	3.514579	0.494687	0.619411	3.615939	4.961259	2.811904	2.625855	2.336298	2.087616	1.825717	2.557649	2.699779	2.391331	0.160288	0.000000	30666.000000		1
4797.551270	1535.390381	3.117660	3.515462	1341.521973	35357.957031	212.441849	132.742615	48.797081	39.505775	19.106846	86.440277	124.006386	154.322617	0.774269	0.000000	3.681020	3.186219	0.493829	0.545982	3.127598	4.548487	2.327240	2.123010	1.688394	1.596661	1.281189	1.936716	2.093444	2.188430	0.000000	0.000000	30685.000000		1
1137.958130	529.582764	2.013681	2.448488	89.727547	17061.824219	18.332827	8.572794	22.810415	31.861189	10.308939	30.257645	25.533358	43.314194	0.694241	0.000000	3.056126	2.723934	0.303991	0.388898	1.952926	4.232026	1.263229	0.933122	1.358133	1.503262	1.013214	1.480835	1.407108	1.636630	0.000000	0.000000	30712.000000		1
7318.257812	3815.710449	3.604891	4.594771	2640.556152	64923.332031	406.791412	263.659668	153.169296	46.234493	53.212997	270.693665	363.144165	266.123566	0.474773	99998.000000	3.864408	3.581575	0.556892	0.662264	3.421695	4.812401	2.609372	2.421044	2.185172	1.664966	1.726018	2.432478	2.560079	2.425083	0.000000	4.999991	30752.000000		1
32791.039062	6430.989258	2.439237	3.700486	5539.739258	99998.000000	864.523071	568.838806	316.336090	134.876572	128.579575	578.410706	736.766846	460.747589	4.886303	0.000000	4.515755	3.808278	0.387254	0.568259	3.743489	4.999991	2.936777	2.754989	2.500149	2.129936	2.109172	2.762236	2.867330	2.663463	0.688980	0.000000	30829.000000		1
6186.460938	2051.420166	1.819406	1.742312	910.788391	23561.679688	128.329788	94.078705	36.005733	23.097202	19.224028	62.439541	88.564980	68.983238	0.203409	0.000000	3.791442	3.312055	0.259930	0.241126	2.959418	4.372206	2.108327	1.973491	1.556372	1.363559	1.283844	1.795460	1.947262	1.838744	0.000000	0.000000	30937.000000		1
4989.578613	2264.525146	1.853327	3.651147	1733.665649	43681.097656	277.616669	177.629517	96.928078	78.530495	28.740446	177.154617	206.977463	173.793350	1.059001	99998.000000	3.698064	3.354977	0.267952	0.562429	3.238965	4.640294	2.443445	2.249515	1.986450	1.895038	1.458493	2.248353	2.315923	2.240033	0.024896	4.999991	31006.000000		1
24298.708984	3113.749756	2.975808	3.404448	3484.470703	86564.343750	533.360352	345.132050	231.977325	117.404099	83.020416	396.830933	559.834290	380.702972	2.171350	99998.000000	4.385583	3.493284	0.473605	0.532047	3.542137	4.937339	2.727021	2.537985	2.365446	2.069683	1.919185	2.598606	2.748060	2.580586	0.336730	4.999991	31059.000000		1
6344.092285	661.511292	2.500912	3.426034	631.993774	20517.781250	99.922386	71.129517	36.878433	41.414612	14.382558	56.740791	63.562023	67.894676	0.476401	0.000000	3.802370	2.820537	0.398098	0.534792	2.800713	4.312130	1.999663	1.852050	1.566772	1.617154	1.157836	1.753895	1.803198	1.831836	0.000000	0.000000	31111.000000		1
28231.453125	7677.069336	3.891678	4.243225	6725.116211	99998.000000	1029.200928	677.133545	380.323669	153.715118	114.332695	641.294312	855.034424	486.694153	2.939040	99998.000000	4.450733	3.885195	0.590137	0.627696	3.827700	4.999991	3.012500	2.830674	2.580153	2.186717	2.058171	2.807057	2.931984	2.687256	0.468206	4.999991	31174.000000		1
20592.332031	6930.268066	2.436154	2.547168	3654.008301	95665.195312	575.740173	368.491364	240.756729	121.560982	80.713776	383.083618	541.948608	374.880859	1.998417	99998.000000	4.313705	3.840750	0.386705	0.406058	3.562769	4.980754	2.760226	2.566427	2.381578	2.084794	1.906948	2.583294	2.733958	2.573893	0.300686	4.999991	31245.000000		1
33082.867188	6504.727539	2.821621	3.657314	6043.872070	99998.000000	947.080933	618.431458	338.283051	152.931854	109.429550	519.619202	720.904114	296.054352	1.897440	0.000000	4.519603	3.813229	0.450499	0.563162	3.781315	4.999991	2.976387	2.791291	2.529280	2.184498	2.039135	2.715685	2.857877	2.471371	0.278168	0.000000	31294.000000		1
6000.067383	2262.505127	1.603544	2.482410	1460.785522	49432.984375	226.337173	147.316360	120.796211	72.714561	42.814629	215.417648	287.823853	185.810684	0.032808	0.000000	3.778156	3.354589	0.205081	0.394873	3.164587	4.694017	2.354756	2.168251	2.082053	1.861621	1.631592	2.333281	2.459127	2.269071	0.000000	0.000000	31332.000000		1
7691.189941	1358.898804	0.996048	1.289003	1043.552612	26590.126953	170.570847	109.497398	60.009556	45.947708	14.256124	68.718033	69.936111	58.800732	1.295526	0.000000	3.885993	3.133187	0.000000	0.110254	3.018514	4.424720	2.231905	2.039404	1.778220	1.662264	1.154001	1.837071	1.844702	1.769383	0.112446	0.000000	31372.000000		1
8151.098633	2368.126221	3.136162	4.196969	2353.984375	54801.355469	379.031586	238.736893	136.924164	60.539959	33.307461	185.073669	247.352859	156.111191	1.445011	0.000000	3.911216	3.374405	0.496399	0.622936	3.371804	4.738791	2.578676	2.377919	2.136480	1.782042	1.522542	2.267345	2.393317	2.193434	0.159871	0.000000	31437.000000		1
14368.403320	1300.952271	1.751564	2.713690	2486.470947	59374.347656	389.294250	254.362198	150.252090	65.094643	45.913788	202.632477	284.444061	227.903717	0.918072	99998.000000	4.157409	3.114261	0.243426	0.433560	3.395583	4.773599	2.590278	2.405452	2.176821	1.813545	1.661943	2.306709	2.453997	2.357751	0.000000	4.999991	31502.000000		1
14672.780273	4908.766113	2.309720	4.002693	4480.712402	99998.000000	695.016113	455.714905	250.041870	123.682594	92.752693	466.082428	589.311707	367.667999	1.259987	0.000000	4.166512	3.690972	0.363559	0.602352	3.651347	4.999991	2.841995	2.658693	2.398013	2.092309	1.967327	2.668463	2.770345	2.565456	0.100366	0.000000	31582.000000		1
6240.414062	2374.990723	2.294302	3.521630	864.498413	30602.298828	140.661667	87.057030	52.016506	44.242401	16.143372	71.650673	114.665741	42.093033	0.642129	3326.757812	3.795213	3.375662	0.360651	0.546744	2.936764	4.485754	2.148176	1.939804	1.716141	1.645839	1.207994	1.855220	2.059434	1.624210	0.000000	3.522021	31635.000000		1
12750.920898	3808.102783	3.743659	4.354239	2096.877686	49937.042969	310.076111	213.209702	132.569931	67.392029	55.269848	242.764252	318.975769	188.465775	0.919710	0.000000	4.105542	3.580709	0.573296	0.638912	3.321573	4.698423	2.491468	2.328807	2.122445	1.828609	1.742488	2.385185	2.503758	2.275233	0.000000	0.000000	31683.000000		1
6853.479980	2081.363281	3.194753	3.071404	1336.751465	32920.996094	190.593552	129.168564	40.082436	9.556506	9.266635	68.008774	104.600418	109.879776	0.363684	99998.000000	3.835911	3.318348	0.504437	0.487337	3.126051	4.517473	2.280108	2.111157	1.602954	0.980299	0.966922	1.832565	2.019533	2.040918	0.000000	4.999991	31720.000000		1
6453.975098	1580.403809	1.964342	3.481541	1337.972534	37051.324219	220.715515	127.145630	71.363884	50.915611	19.868528	107.677986	150.708481	46.996178	0.866084	99998.000000	3.809827	3.198768	0.293217	0.541772	3.126447	4.568804	2.343833	2.104301	1.853478	1.706851	1.298166	2.032127	2.178138	1.672063	0.000000	4.999991	31734.000000		1
20546.419922	5441.599121	3.102241	4.739707	4562.163086	99998.000000	729.988831	458.900421	227.524414	114.721252	116.152107	517.146057	704.316650	339.652252	2.167844	0.000000	4.312736	3.735727	0.491676	0.675751	3.659171	4.999991	2.863316	2.661718	2.357028	2.059644	2.065027	2.713613	2.847768	2.531034	0.336028	0.000000	31765.000000		1
6243.266602	962.302246	2.075356	4.101373	679.224304	23888.269531	125.295387	76.137512	56.275150	22.973854	21.731108	69.470467	67.712738	40.273628	1.098329	99998.000000	3.795412	2.983311	0.317093	0.612929	2.832013	4.378185	2.097935	1.881599	1.750317	1.361234	1.337082	1.841800	1.830670	1.605021	0.040733	4.999991	31829.000000		1
8983.800781	2471.379150	2.861710	2.775365	2163.409180	49262.101562	357.642761	223.009811	146.483765	58.594120	39.037048	183.130905	235.215256	140.584564	1.322322	0.000000	3.953460	3.392939	0.456626	0.443320	3.335139	4.692513	2.553449	2.348324	2.165790	1.767854	1.591477	2.262762	2.371465	2.147938	0.121337	0.000000	31854.000000		1
12399.787109	2191.452881	2.593424	2.035268	1805.171265	42747.648438	285.776245	181.200485	93.162834	39.311501	37.115879	127.830223	181.283752	158.636780	1.900884	99998.000000	4.093414	3.340732	0.413874	0.308622	3.256518	4.630912	2.456026	2.258159	1.969243	1.594520	1.569560	2.106634	2.258359	2.200404	0.278956	4.999991	31900.000000		1
15729.256836	3381.896240	1.995179	3.638812	2971.833008	71200.359375	485.676514	297.503693	158.633682	81.071495	54.625347	257.584686	359.807556	190.596634	1.893890	99998.000000	4.196708	3.529160	0.299982	0.560960	3.473024	4.852482	2.686347	2.473492	2.200395	1.908868	1.737394	2.410920	2.556070	2.280115	0.277355	4.999991	32018.000000		1
8779.302734	2454.245850	1.187239	3.219423	1652.723633	49096.628906	260.440247	164.865921	116.886032	49.293564	39.761726	156.129700	223.598816	131.459778	0.393117	0.000000	3.943460	3.389918	0.074538	0.507778	3.218200	4.691051	2.415708	2.217131	2.067763	1.692790	1.599465	2.193485	2.349469	2.118793	0.000000	0.000000	32060.000000		1
15111.032227	2993.163086	2.211041	4.767460	3035.740479	82726.210938	467.402283	300.538086	184.062195	85.684769	66.204788	372.016083	489.981415	278.073059	0.326163	0.000000	4.179294	3.476130	0.344597	0.678287	3.482265	4.917643	2.669691	2.477900	2.264965	1.932904	1.820889	2.570562	2.690180	2.444159	0.000000	0.000000	32085.000000		1
12227.024414	3821.254883	3.863925	2.433070	2476.072510	59657.964844	391.061249	248.971817	125.896721	66.923302	50.678162	239.193283	336.913879	169.617966	1.331664	0.000000	4.087321	3.582206	0.587029	0.386155	3.393763	4.775669	2.592245	2.396150	2.100014	1.825577	1.704821	2.378749	2.527519	2.229472	0.124395	0.000000	32116.000000		1
6043.394043	1767.966064	1.594293	4.064368	1428.801025	37262.328125	208.183197	142.185028	80.044609	70.494270	25.061544	107.998695	182.544998	104.390724	0.532720	0.000000	3.781281	3.247474	0.202568	0.608993	3.154972	4.571270	2.318446	2.152854	1.903332	1.848154	1.399008	2.033418	2.261370	2.018662	0.000000	0.000000	32175.000000		1
7197.563477	938.461853	2.019849	3.148497	1262.288330	35013.492188	214.048477	130.368134	79.597466	57.952702	28.737362	134.854980	194.617844	148.830490	1.349102	99998.000000	3.857186	2.972417	0.305319	0.498103	3.101159	4.544235	2.330512	2.115171	1.900899	1.763074	1.458447	2.129867	2.289183	2.172692	0.130045	4.999991	32260.000000		1
11677.992188	1766.106567	1.242747	2.454656	2065.065674	52142.234375	316.465607	211.285446	107.730415	69.307030	44.825226	211.911438	259.308502	198.947403	1.022237	0.000000	4.067368	3.247017	0.094383	0.389991	3.314934	4.717190	2.500327	2.324870	2.032338	1.840777	1.651523	2.326154	2.413817	2.298738	0.009552	0.000000	32369.000000		1
20105.210938	6121.785645	4.064368	4.304899	5362.458008	99998.000000	839.970337	535.824280	268.143433	164.030228	69.411873	425.805725	538.883362	301.546478	0.776667	0.000000	4.303308	3.786878	0.608993	0.633963	3.729364	4.999991	2.924264	2.729023	2.428367	2.214924	1.841434	2.629211	2.731495	2.479354	0.000000	0.000000	32425.000000		1
9204.991211	1765.977051	1.915002	3.225591	1721.299805	44489.871094	265.587006	154.362717	106.524673	23.855803	33.659008	153.992661	218.507553	98.284920	0.361582	0.000000	3.964023	3.246985	0.282169	0.508609	3.235857	4.648261	2.424207	2.188542	2.027450	1.377594	1.527101	2.187500	2.339467	1.992487	0.000000	0.000000	32477.000000		1
12149.674805	1911.692871	3.006645	3.170084	1862.134155	45965.335938	275.698578	192.853943	92.283966	43.218597	44.923904	138.959442	200.350510	111.674515	0.010480	99998.000000	4.084565	3.281418	0.478082	0.501071	3.270011	4.662430	2.440434	2.285228	1.965126	1.635671	1.652478	2.142888	2.301790	2.047954	0.000000	4.999991	32513.000000		1
2052.490234	560.093323	2.541001	3.537048	473.190460	20916.130859	71.477982	45.007168	40.588169	17.771585	11.619528	40.104023	62.754082	94.621437	0.159110	0.000000	3.312281	2.748260	0.405005	0.548641	2.675036	4.320481	1.854172	1.653282	1.608400	1.249726	1.065189	1.603188	1.797642	1.975990	0.000000	0.000000	32540.000000		1
11266.332031	6559.766113	2.883296	2.812370	5505.534668	99998.000000	864.822205	563.041382	274.838226	145.065231	119.457870	499.365234	705.704346	367.828369	2.301926	0.000000	4.051783	3.816888	0.459889	0.449072	3.740799	4.999991	2.936927	2.750540	2.439077	2.161563	2.077215	2.698418	2.848623	2.565645	0.362091	0.000000	32613.000000		1
3729.698730	848.796021	1.992095	0.789437	514.197998	24176.783203	83.856110	48.538048	62.211346	43.610233	10.981194	65.594208	80.880302	60.712650	0.697627	99998.000000	3.571674	2.928803	0.299310	0.000000	2.711130	4.383399	1.923535	1.686082	1.793870	1.639588	1.040650	1.816865	1.907843	1.783279	0.000000	4.999991	32641.000000		1
9346.871094	949.211792	1.828657	2.747611	1468.645996	35983.925781	231.924911	147.621658	72.844078	16.911222	23.393242	95.238190	127.753128	56.827137	0.609254	0.000000	3.970666	2.977363	0.262132	0.438955	3.166917	4.556108	2.365347	2.169150	1.862394	1.228175	1.369090	1.978811	2.106372	1.754556	0.000000	0.000000	32672.000000		1
7027.439941	2458.470703	2.349809	4.252476	2027.687744	44972.269531	325.167908	209.703491	92.515244	57.758427	33.733017	157.514297	196.973816	134.441757	0.709729	99998.000000	3.846797	3.390665	0.371033	0.628642	3.307001	4.652945	2.512108	2.321606	1.966213	1.761615	1.528055	2.197320	2.294409	2.128534	0.000000	4.999991	32735.000000		1
4389.032715	1219.196167	2.291218	2.806202	588.136841	25675.794922	88.768501	56.006863	44.260902	21.617008	8.594379	89.079964	126.454872	89.927986	0.359178	99998.000000	3.642369	3.086074	0.360066	0.448119	2.769478	4.409524	1.948259	1.748241	1.646020	1.334796	0.934215	1.949780	2.101936	1.953895	0.000000	4.999991	32764.000000		1
23292.021484	5549.758301	2.155533	3.928683	5447.732910	99998.000000	844.025452	547.160095	248.197800	129.072968	81.164001	446.991028	599.725525	405.095337	2.057982	99998.000000	4.367207	3.744274	0.333555	0.594247	3.736216	4.999991	2.926356	2.738114	2.394798	2.110835	1.909364	2.650299	2.777952	2.607557	0.313442	4.999991	32782.000000		1
14232.021484	4838.697754	2.880212	4.187717	3222.324951	76402.648438	500.404449	319.518494	168.532486	90.399803	63.395500	304.448273	421.420654	231.342087	1.106822	0.000000	4.153266	3.684728	0.459424	0.621977	3.508169	4.883109	2.699321	2.504496	2.226684	1.956167	1.802058	2.483514	2.624716	2.364255	0.044078	0.000000	32816.000000		1
11687.502930	2562.845947	4.153796	3.873176	25.021456	8976.590820	0.000000	10.712909	0.000000	19.261032	10.460042	0.000000	0.000000	31.676165	0.613359	0.000000	4.067722	3.408722	0.618445	0.588067	1.398313	3.953111	0.000000	1.029907	0.000000	1.284680	1.019533	0.000000	0.000000	1.500733	0.000000	0.000000	32899.000000		1
8077.736328	1437.481689	1.819406	3.675817	1180.828369	34520.648438	204.232941	123.867615	76.310196	73.738358	28.132948	96.373001	146.949402	113.093033	0.355321	0.000000	3.907290	3.157602	0.259930	0.565354	3.072187	4.538079	2.310126	2.092958	1.882583	1.867693	1.449215	1.983955	2.167168	2.053436	0.000000	0.000000	32924.000000		1
12597.926758	1653.312622	1.424687	2.315888	2188.825439	49867.785156	347.000793	222.772369	99.543083	31.552814	39.659966	176.525543	240.753647	149.114182	2.125053	99998.000000	4.100299	3.218355	0.153720	0.364717	3.340211	4.697820	2.540330	2.347861	1.998011	1.499038	1.598352	2.246808	2.381573	2.173519	0.327370	4.999991	32941.000000		1
6122.615234	1572.867065	3.592556	3.657314	1033.465698	27394.736328	148.429596	104.279709	45.935371	42.382904	29.085823	78.465729	110.049385	98.648804	0.372730	0.000000	3.786937	3.196692	0.555404	0.563162	3.014296	4.437667	2.171520	2.018200	1.662147	1.627191	1.463681	1.894680	2.041588	1.994092	0.000000	0.000000	32968.000000		1
5831.966797	741.037842	2.380646	2.232627	798.663696	27747.906250	127.087044	78.024757	37.273151	28.068190	4.795214	56.774715	74.290352	72.279755	1.247549	99998.000000	3.765815	2.869840	0.376695	0.348816	2.902364	4.443230	2.104101	1.892232	1.571396	1.448214	0.680808	1.754155	1.870932	1.859017	0.096058	4.999991	32981.000000		1
11825.718750	3263.061279	2.229543	3.799166	3033.856201	75789.179688	490.644409	305.324066	159.882599	95.265938	66.596420	316.209656	415.034241	259.990021	1.358067	0.000000	4.072827	3.513625	0.348216	0.579688	3.481995	4.879607	2.690767	2.484761	2.203801	1.978938	1.823451	2.499975	2.618084	2.414957	0.132921	0.000000	33009.000000		1
6602.136719	1590.626343	2.211041	5.143676	879.460693	27349.351562	154.146851	95.438629	54.767200	32.286743	18.283487	68.082787	98.806076	90.856194	0.002367	0.000000	3.819685	3.201568	0.344597	0.711274	2.944216	4.436947	2.187935	1.979724	1.738521	1.509024	1.262059	1.833037	1.994784	1.958355	0.000000	0.000000	33063.000000		1
17514.621094	6495.377441	2.075356	3.561718	4644.786133	99998.000000	754.288696	467.013733	251.781097	141.620697	89.733711	472.465790	622.070312	416.995483	1.228850	99998.000000	4.243401	3.812604	0.317093	0.551660	3.666966	4.999991	2.877537	2.669330	2.401023	2.151127	1.952956	2.674370	2.793839	2.620131	0.089499	4.999991	33152.000000		1
10942.357422	2812.597900	2.627345	3.700486	2074.208984	47489.632812	298.792694	209.361191	114.715080	66.315804	37.461258	180.161270	227.111191	168.467728	1.329945	0.000000	4.039111	3.449108	0.419517	0.568259	3.316853	4.676599	2.475370	2.320896	2.059621	1.821617	1.573582	2.255661	2.356239	2.226517	0.123834	0.000000	33274.000000		1
28368.132812	5869.594727	1.532618	3.607974	6539.283691	99998.000000	1055.915283	658.578674	345.252319	195.179077	128.311279	639.277527	837.783997	417.010895	0.405827	0.000000	4.452831	3.768608	0.185434	0.557263	3.815530	4.999991	3.023629	2.818608	2.538137	2.290433	2.108265	2.805689	2.923132	2.620147	0.000000	0.000000	33313.000000		1
16238.542969	4318.572754	3.179335	3.404448	6178.307617	99998.000000	982.158447	611.252502	319.669617	179.970078	135.144852	664.039978	863.890930	504.064850	3.910286	0.000000	4.210547	3.635340	0.502336	0.532047	3.790869	4.999991	2.992182	2.786221	2.504701	2.255200	2.130800	2.822194	2.936459	2.702487	0.592209	0.000000	33356.000000		1
18959.392578	2980.347168	2.630429	4.070535	3107.872070	69927.101562	483.224945	291.145020	146.270981	73.115448	44.334911	214.532623	270.258850	190.482544	0.496102	99998.000000	4.277824	3.474267	0.420027	0.609652	3.492463	4.844646	2.684149	2.464109	2.165158	1.864009	1.646746	2.331493	2.431780	2.279855	0.000000	4.999991	33388.000000		1
3751.072266	929.004028	2.269632	2.528666	538.550293	18942.009766	97.310463	66.448402	16.985233	33.560329	17.413874	26.406055	48.414700	20.654882	0.854447	10220.115234	3.574155	2.968018	0.355955	0.402891	2.731226	4.277426	1.988160	1.822484	1.230072	1.525826	1.240895	1.421704	1.684977	1.315023	0.000000	4.009456	33425.000000		1
13631.781250	3729.026611	3.114576	5.125174	4498.875488	95232.000000	724.117371	462.227783	249.397369	133.775665	77.404930	428.439240	549.220032	340.056213	1.347936	99998.000000	4.134552	3.571595	0.493399	0.709709	3.653104	4.978783	2.859809	2.664856	2.396892	2.126377	1.888769	2.631889	2.739746	2.531551	0.129669	4.999991	33466.000000		1
7403.915039	2890.900146	2.513247	4.520761	1637.859985	42724.097656	258.090424	163.792786	81.281189	59.476070	27.500782	118.258301	175.307465	143.174911	0.542178	0.000000	3.869462	3.461033	0.400235	0.655212	3.214277	4.630673	2.411772	2.214295	1.909990	1.774342	1.439345	2.072832	2.243800	2.155867	0.000000	0.000000	33500.000000		1
5792.121582	1225.147827	1.723810	3.987274	749.289917	26814.619141	114.856934	70.198227	43.264854	35.857716	21.453571	72.785484	90.217857	99.555420	0.223060	0.000000	3.762838	3.088188	0.236489	0.600676	2.874650	4.428371	2.060157	1.846326	1.636135	1.554583	1.331500	1.862045	1.955292	1.998065	0.000000	0.000000	33537.000000		1
21593.529297	7014.950684	1.942755	3.271847	5928.602051	99998.000000	945.233765	606.522095	344.311768	119.013817	144.516327	627.081360	820.752502	497.684601	1.958716	99998.000000	4.334323	3.846025	0.288418	0.514793	3.772952	4.999991	2.975539	2.782847	2.536952	2.075597	2.159917	2.797324	2.914212	2.696954	0.291971	4.999991	33590.000000		1
6187.506348	763.416504	1.942755	2.053770	1086.672485	33170.476562	176.155487	115.791306	72.239662	32.749306	40.150280	128.838608	185.903183	105.537872	0.255758	0.000000	3.791516	2.882761	0.288418	0.312552	3.036099	4.520751	2.245896	2.063676	1.858776	1.515202	1.603689	2.110046	2.269287	2.023408	0.000000	0.000000	33669.000000		1
19450.734375	5158.817383	3.293433	3.361275	3662.553467	85802.554688	567.084167	374.455322	213.915878	109.226028	62.109581	322.003998	484.958008	232.560165	1.307238	99998.000000	4.288936	3.712550	0.517649	0.526504	3.563784	4.933500	2.753648	2.573400	2.330243	2.038326	1.793159	2.507861	2.685704	2.366535	0.116355	4.999991	33714.000000		1
5813.605957	2944.640625	2.392981	4.175382	1952.866943	52155.445312	308.136414	195.909927	119.587387	39.218990	47.301468	192.237183	282.100433	116.161354	0.302559	99998.000000	3.764446	3.469032	0.378939	0.620696	3.290673	4.717299	2.488743	2.292057	2.077685	1.593496	1.674875	2.283837	2.450404	2.065062	0.000000	4.999991	33736.000000		1
12720.854492	2836.136230	2.778449	4.489923	3093.026855	72644.546875	474.559631	308.302948	179.455093	62.491966	50.456135	275.535156	370.427948	232.831528	1.321731	99998.000000	4.104517	3.452727	0.443802	0.652239	3.490384	4.861203	2.676291	2.488978	2.253956	1.795824	1.702914	2.440177	2.568704	2.367042	0.121143	4.999991	33760.000000		1
8496.320312	1632.956909	1.930420	2.503996	2249.923584	55180.105469	349.998169	223.947281	117.986931	54.841209	40.942799	202.293259	237.555817	111.677597	2.704717	0.000000	3.929231	3.212975	0.285652	0.398634	3.352168	4.741783	2.544066	2.350146	2.071834	1.739107	1.612177	2.305981	2.375766	2.047966	0.432122	0.000000	33805.000000		1
15609.092773	5644.074707	2.439237	3.959521	6994.493164	99998.000000	1119.039429	718.270569	388.995148	198.623611	135.308289	599.592896	766.783997	429.725159	1.625593	0.000000	4.193377	3.751593	0.387254	0.597643	3.844756	4.999991	3.048845	2.856288	2.589944	2.298031	2.131324	2.777857	2.884673	2.633191	0.211012	0.000000	33853.000000		1
11890.609375	1870.287598	2.207957	2.837040	2593.720215	57091.742188	391.295624	263.721344	124.891418	54.643852	46.212910	213.215866	282.109680	178.912354	1.573599	99998.000000	4.075204	3.271908	0.343991	0.452865	3.413923	4.756573	2.592505	2.421145	2.096533	1.737541	1.664763	2.328820	2.450418	2.252640	0.196894	4.999991	33876.000000		1
5719.395020	1759.087891	2.291218	3.333522	791.638916	23236.046875	114.847679	78.416389	42.130039	21.135946	24.164177	57.730675	61.761120	41.032227	0.230670	0.000000	3.757350	3.245288	0.360066	0.522903	2.898527	4.366162	2.060122	1.894407	1.624592	1.325022	1.383172	1.761407	1.790715	1.613125	0.000000	0.000000	33909.000000		1
13520.004883	4063.269775	1.310589	3.478457	3812.494141	79217.945312	607.138794	391.471375	211.538315	95.503387	69.242271	344.906921	448.554474	285.005310	1.088843	0.000000	4.130977	3.608876	0.117467	0.541387	3.581209	4.898824	2.783288	2.592700	2.325389	1.980019	1.840371	2.537702	2.651815	2.454853	0.036965	0.000000	33977.000000		1
24752.478516	3814.517090	2.272716	3.003561	4107.598633	93857.281250	647.446350	417.479645	233.149155	91.139900	87.402405	439.549957	541.967102	321.078888	2.727315	0.000000	4.393619	3.581439	0.356545	0.477637	3.613588	4.972468	2.811204	2.620635	2.367634	1.959709	1.941523	2.643008	2.733973	2.506612	0.435735	0.000000	34040.000000		1
12888.923828	4952.379395	1.427771	3.712821	5809.880859	99998.000000	876.669922	585.231934	323.299164	156.919128	106.052856	534.911499	664.089294	325.809326	0.872372	99998.000000	4.110217	3.694814	0.154659	0.569704	3.764167	4.999991	2.942836	2.767328	2.509605	2.195676	2.025522	2.728282	2.822227	2.512964	0.000000	4.999991	34069.000000		1
3858.124023	1024.868286	2.257297	2.732193	818.596924	27687.384766	121.033661	74.003563	49.931896	15.924427	15.122655	52.923126	82.267982	82.841560	0.737344	0.000000	3.586376	3.010668	0.353589	0.436511	2.913070	4.442282	2.082906	1.869253	1.698378	1.202064	1.179628	1.723645	1.915231	1.918248	0.000000	0.000000	34089.000000		1
16860.156250	4653.852051	2.716774	3.885511	4257.854004	89995.648438	657.268066	434.045471	214.270508	102.740921	69.038742	332.568878	458.003052	260.699280	2.212584	99998.000000	4.226861	3.667813	0.434053	0.589448	3.629191	4.954222	2.817743	2.637535	2.330962	2.011744	1.839093	2.521882	2.660868	2.416140	0.344900	4.999991	34172.000000		1
6770.730957	1863.706909	2.161701	2.904882	1651.298950	43486.792969	269.469421	169.337341	108.226898	59.479153	44.615532	165.220551	218.097427	170.694199	0.325841	0.000000	3.830636	3.270378	0.334796	0.463128	3.217826	4.638357	2.430510	2.228753	2.034335	1.774365	1.649486	2.218064	2.338650	2.232219	0.000000	0.000000	34287.000000		1
9102.462891	2463.913330	1.853327	3.133079	2011.146606	47279.882812	310.708252	201.213959	110.872742	36.853764	25.687544	162.864578	216.595642	144.565674	0.216703	99998.000000	3.959159	3.391625	0.267952	0.495971	3.303444	4.674676	2.492353	2.303658	2.044825	1.566482	1.409723	2.211827	2.335650	2.160065	0.000000	4.999991	34311.000000		1
7835.308594	472.336273	2.026016	3.715905	1736.564331	56206.601562	280.669556	178.526886	158.905060	60.280926	54.024017	276.259827	348.595093	160.662796	0.962727	0.000000	3.894056	2.674251	0.306643	0.570065	3.239691	4.749787	2.448195	2.251704	2.201138	1.780180	1.732587	2.441318	2.542321	2.205915	0.000000	0.000000	34369.000000		1
9099.663086	1876.421143	2.556419	4.742790	1510.199341	37216.152344	234.691025	150.261337	74.401367	50.258774	35.623348	144.593430	183.488617	90.390549	0.137006	99998.000000	3.959025	3.273330	0.407632	0.676034	3.179034	4.570732	2.370497	2.176847	1.871581	1.701212	1.551735	2.160149	2.263609	1.956123	0.000000	4.999991	34394.000000		1
10589.444336	4355.336914	1.544953	2.904882	4103.636230	81887.187500	641.328247	412.524078	201.614838	106.318062	64.234276	316.564270	410.461060	204.118835	1.083932	0.000000	4.024873	3.639022	0.188915	0.463128	3.613169	4.913216	2.807080	2.615449	2.304523	2.026607	1.807767	2.500462	2.613272	2.309883	0.035002	0.000000	34428.000000		1
13162.143555	1639.460449	2.140115	2.800035	2353.975098	55535.558594	377.474304	243.994659	131.984024	61.696362	44.470596	175.199539	296.914703	107.545387	0.920419	0.000000	4.119327	3.214701	0.330437	0.447163	3.371802	4.744571	2.576887	2.387380	2.120521	1.790260	1.648073	2.243533	2.472632	2.031592	0.000000	0.000000	34482.000000		1
12708.173828	3566.670654	2.365228	3.441453	2873.498779	65518.878906	421.577911	288.514587	137.315796	77.821228	49.870224	252.934418	302.736786	186.566193	1.378605	99998.000000	4.104083	3.552263	0.373873	0.536742	3.458411	4.816367	2.624878	2.460168	2.137721	1.891098	1.697841	2.403008	2.481065	2.270833	0.139440	4.999991	34514.000000		1
24505.136719	11531.388672	3.302684	4.015028	10224.419922	99998.000000	1630.005737	1037.964844	568.243652	261.223511	204.951447	1045.840698	1359.620361	736.008240	3.411574	0.000000	4.389257	4.061882	0.518867	0.603689	4.009639	4.999991	3.212189	3.016183	2.754534	2.417012	2.311651	3.019465	3.133418	2.866883	0.532955	0.000000	34545.000000		1
4234.503906	2196.577881	1.791652	2.568754	1751.131836	42149.812500	268.618317	179.152893	98.374352	62.337780	26.964212	145.981110	182.551163	114.351204	2.067097	99998.000000	3.626802	3.341747	0.253254	0.409723	3.243319	4.624795	2.429136	2.253224	1.992882	1.794751	1.430788	2.164297	2.261384	2.058241	0.315361	4.999991	34587.000000		1
5912.202637	2416.633545	3.204005	3.071404	1362.482178	35766.730469	241.333389	133.969940	65.023712	48.013813	16.827963	95.158012	133.060242	72.461693	0.852621	0.000000	3.771749	3.383211	0.505693	0.487337	3.134331	4.553479	2.382617	2.127007	1.813072	1.681366	1.226032	1.978445	2.124048	1.860108	0.000000	0.000000	34613.000000		1
14079.497070	5156.905273	1.381515	3.931767	4174.632812	92859.281250	633.680542	421.984985	245.373093	150.856506	91.025803	367.307220	491.640472	237.343033	2.735220	99998.000000	4.148587	3.712389	0.140356	0.594588	3.620618	4.967825	2.801870	2.625297	2.389827	2.178564	1.959165	2.565029	2.691648	2.375376	0.436992	4.999991	34656.000000		1
8852.402344	2804.854736	1.282835	3.447620	2425.011963	53492.929688	390.648010	250.445847	122.520027	55.513466	41.155579	168.933380	238.163315	161.538574	0.368007	99998.000000	3.947061	3.447910	0.108171	0.537519	3.384714	4.728296	2.591786	2.398714	2.088207	1.744398	1.614429	2.227715	2.376875	2.208276	0.000000	4.999991	34697.000000		1
15700.705078	5867.059570	1.773150	3.746742	6644.603027	99998.000000	1053.439087	676.106628	367.560059	200.825409	113.882469	605.683289	757.440247	337.777313	1.870294	99998.000000	4.195919	3.768420	0.248745	0.573654	3.822469	4.999991	3.022609	2.830015	2.565328	2.302819	2.056457	2.782246	2.879348	2.528630	0.271910	4.999991	34724.000000		1
6080.626953	1706.093872	2.981975	3.268763	1597.194702	41600.378906	251.867447	156.157440	72.384598	38.922951	27.186241	110.980675	173.972198	154.399719	0.183712	0.000000	3.783948	3.232003	0.474504	0.514383	3.203358	4.619097	2.401172	2.193563	1.859646	1.590206	1.434349	2.045247	2.240480	2.188647	0.000000	0.000000	34745.000000		1
13522.465820	6550.453125	2.038351	4.900061	4569.767578	99998.000000	706.725098	467.084656	264.714294	152.463135	89.030624	465.357758	589.968567	305.573853	1.181160	0.000000	4.131056	3.816271	0.309279	0.690201	3.659894	4.999991	2.849251	2.669396	2.422777	2.183165	1.949539	2.667787	2.770829	2.485116	0.072309	0.000000	34793.000000		1
4073.578857	1190.221436	2.685936	2.460824	894.518616	24412.703125	119.491791	86.104156	38.731758	24.531141	9.630516	52.645588	51.600201	14.043346	0.119552	0.000000	3.609976	3.075628	0.429096	0.391080	2.951589	4.387616	2.077338	1.935024	1.588067	1.389718	0.983650	1.721362	1.712651	1.147471	0.000000	0.000000	34827.000000		1
13924.307617	3296.467285	1.800903	4.101373	2142.643311	56665.093750	325.926514	222.047699	132.175217	70.642288	56.602024	247.827744	332.778595	188.786484	0.221710	0.000000	4.143774	3.518049	0.255490	0.612929	3.330950	4.753315	2.513120	2.346446	2.121150	1.849065	1.752832	2.394150	2.522155	2.275971	0.000000	0.000000	34875.000000		1
13356.332031	3267.844238	1.692973	2.645848	3788.511719	86729.671875	589.876038	389.038300	210.280151	104.039177	72.770065	343.559326	507.521729	311.028961	1.556277	0.000000	4.125687	3.514261	0.228650	0.422565	3.578469	4.938168	2.770761	2.589992	2.322798	2.017197	1.861953	2.536002	2.705455	2.492801	0.192087	0.000000	34956.000000		1
11079.096680	2824.985352	3.965688	3.836171	2124.692871	62081.753906	333.743805	213.237457	136.359848	114.693497	46.256081	235.366364	287.197845	167.542603	0.171213	0.000000	4.044504	3.451016	0.598319	0.583898	3.327296	4.792964	2.523413	2.328863	2.134686	2.059539	1.665169	2.371744	2.458181	2.224125	0.000000	0.000000	34981.000000		1
18982.730469	4188.821289	2.433070	3.139246	4666.014160	97937.054688	712.207947	475.268890	257.100555	111.649849	89.163223	444.169403	573.048096	300.997559	1.490623	0.000000	4.278358	3.622092	0.386155	0.496825	3.668946	4.990947	2.852607	2.676939	2.410103	2.047858	1.950186	2.647549	2.758191	2.478563	0.173368	0.000000	35028.000000		1
10606.389648	2599.715088	2.738360	2.309720	2010.708740	48184.726562	332.100159	212.747131	109.195190	63.068626	50.295780	187.395721	272.180023	196.696274	1.137192	9440.042969	4.025568	3.414926	0.437491	0.363559	3.303349	4.682909	2.521269	2.327864	2.038203	1.799813	1.701532	2.272760	2.434856	2.293796	0.055834	3.974974	35111.000000		1
22968.873047	10423.450195	2.772281	4.052033	8728.087891	99998.000000	1330.226196	884.971375	433.175873	232.452225	150.104065	744.544067	981.486206	587.998047	3.980280	0.000000	4.361140	4.018012	0.442837	0.607673	3.940919	4.999991	3.123925	2.946929	2.636664	2.366334	2.176393	2.871890	2.991884	2.769376	0.599914	0.000000	35162.000000		1
9751.374023	2339.521484	2.143198	3.589472	2159.378906	56334.703125	349.822418	206.234283	91.195404	53.549122	35.456829	230.355286	290.950745	188.663132	0.870542	0.000000	3.989066	3.369127	0.331062	0.555031	3.334329	4.750776	2.543848	2.314361	1.959973	1.728752	1.549700	2.362398	2.463820	2.275687	0.000000	0.000000	35192.000000		1
5467.832520	465.271423	2.682853	4.067451	625.089233	23213.681641	108.889900	68.471336	46.527451	25.363750	13.275496	51.698879	74.197838	37.075790	0.926493	99998.000000	3.737815	2.667706	0.428597	0.609322	2.795942	4.365744	2.036988	1.835509	1.667709	1.404213	1.123051	1.713481	1.870391	1.569090	0.000000	4.999991	35334.000000		1
29229.722656	7656.253906	3.527797	3.752910	8340.829102	99998.000000	1308.186768	854.923401	442.269806	168.862457	153.730545	757.665344	1028.170898	722.405884	2.679667	0.000000	4.465825	3.884016	0.547504	0.574368	3.921209	4.999991	3.116670	2.931927	2.645687	2.227533	2.186760	2.879478	3.012065	2.858781	0.428081	0.000000	35378.000000		1
6577.479004	1396.400146	1.766982	3.077571	959.949341	30657.818359	158.451752	98.917091	74.792999	24.454048	15.400191	59.710434	84.889160	62.482716	0.592523	99998.000000	3.818059	3.145010	0.247232	0.488208	2.982248	4.486541	2.199897	1.995271	1.873861	1.388351	1.187526	1.776050	1.928852	1.795760	0.000000	4.999991	35417.000000		1
2991.464111	16.794041	1.717642	3.379778	529.536560	23284.660156	83.060501	56.740791	59.553162	48.516460	25.699879	87.427078	125.440323	97.954964	0.089064	0.000000	3.475884	1.225155	0.234933	0.528888	2.723896	4.367070	1.919394	1.753895	1.774905	1.685889	1.409931	1.941646	2.098437	1.991026	0.000000	0.000000	35520.000000		0
13793.004883	3450.244141	2.201789	2.232627	2546.378662	53807.503906	422.422882	258.429657	115.630951	40.063934	39.277580	175.298218	224.712036	192.736755	2.159651	99998.000000	4.139659	3.537850	0.342776	0.348816	3.405923	4.730843	2.625747	2.412342	2.063074	1.602754	1.594145	2.243778	2.351626	2.284965	0.334383	4.999991	35550.000000		1
12412.440430	2067.625244	2.772281	2.584173	1971.659302	44428.304688	311.917084	197.679993	93.307770	20.090557	23.461084	129.751389	199.098511	131.339523	0.259558	0.000000	4.093857	3.315472	0.442837	0.412322	3.294832	4.647660	2.494039	2.295963	1.969918	1.302992	1.370348	2.113112	2.299068	2.118395	0.000000	0.000000	35569.000000		1
12628.622070	5842.818359	2.827788	5.217686	5162.530273	99998.000000	795.734131	525.466003	292.693054	153.847733	117.811157	558.536011	714.684204	438.717346	1.935788	0.000000	4.101356	3.766622	0.451447	0.717478	3.712863	4.999991	2.900768	2.720545	2.466412	2.187091	2.071186	2.747051	2.854114	2.642185	0.286858	0.000000	35598.000000		1
14188.846680	2641.342529	2.790784	4.011944	2230.301758	53834.109375	356.628204	213.203537	95.392372	68.896889	25.604282	169.951004	245.659882	109.879776	0.456235	99998.000000	4.151947	3.421825	0.445726	0.603355	3.348364	4.731058	2.552216	2.328794	1.979514	1.838200	1.408313	2.230324	2.390334	2.040918	0.000000	4.999991	35651.000000		1
17600.023438	2923.674316	1.581958	3.012813	2227.927246	55039.468750	359.270996	231.366745	109.466560	52.824444	42.793041	200.190155	265.657928	155.300171	0.564680	0.000000	4.245513	3.465929	0.199195	0.478972	3.347901	4.740674	2.555422	2.364301	2.039281	1.722835	1.631373	2.301443	2.424323	2.191172	0.000000	0.000000	35695.000000		1
10136.005859	8436.067383	0.897368	2.479326	8133.006348	99998.000000	1270.685425	834.354858	436.561798	185.548553	167.080048	776.411438	1084.785278	584.269836	1.924229	0.000000	4.005867	3.926140	0.000000	0.394334	3.910251	4.999991	3.104038	2.921351	2.640046	2.268458	2.222925	2.890092	3.035344	2.766613	0.284257	0.000000	35740.000000		1
20634.621094	6480.902344	2.127780	3.774496	5223.501953	99998.000000	832.233276	530.877991	297.068878	126.454872	101.677032	538.692139	643.360413	392.997833	2.538752	99998.000000	4.314597	3.811635	0.327927	0.576859	3.717962	4.999991	2.920245	2.724995	2.472857	2.101936	2.007223	2.731341	2.808454	2.594390	0.404620	4.999991	35815.000000		1
5765.018555	707.570007	1.443190	1.770066	727.034607	25906.242188	118.933640	74.133080	35.123783	33.625088	17.552641	70.710129	95.848770	38.855106	0.085660	99998.000000	3.760801	2.849769	0.159323	0.247989	2.861555	4.413404	2.075305	1.870012	1.545601	1.526663	1.244342	1.849482	1.981587	1.589448	0.000000	4.999991	35841.000000		1
24278.990234	6012.914551	2.994310	4.952485	6056.919434	99998.000000	963.227356	621.755737	349.347504	139.125961	109.404884	512.693176	723.093567	328.920837	2.147130	99998.000000	4.385231	3.779085	0.476297	0.694823	3.782252	4.999991	2.983729	2.793620	2.543258	2.143408	2.039037	2.709857	2.859195	2.517091	0.331858	4.999991	35909.000000		1
6771.920898	4567.825195	2.581089	2.781532	2072.173828	52161.804688	308.595917	209.351944	115.387337	84.944664	29.594641	158.158798	236.124954	138.493790	0.809713	0.000000	3.830712	3.659709	0.411803	0.444284	3.316426	4.717352	2.489390	2.320877	2.062158	1.929136	1.471213	2.199093	2.373142	2.141430	0.000000	0.000000	35940.000000		1
4516.163086	2034.126587	1.791652	5.236188	2527.586426	63294.410156	412.308197	261.710754	145.558640	84.028801	50.351288	234.712601	292.421692	224.212479	0.506498	0.000000	3.654770	3.308378	0.253254	0.719015	3.402706	4.801365	2.615222	2.417822	2.163038	1.924428	1.702011	2.370536	2.466010	2.350660	0.000000	0.000000	35980.000000		1
4408.926270	1427.240601	2.636597	2.124696	698.226318	21238.566406	100.172173	76.328705	36.311024	18.539438	17.312109	41.414612	77.383339	29.992443	0.112834	0.000000	3.644333	3.154497	0.421044	0.327297	2.843996	4.327125	2.000747	1.882688	1.560038	1.268097	1.238350	1.617154	1.888647	1.477012	0.000000	0.000000	36056.000000		1
10401.154297	1525.655029	1.853327	1.800903	1354.600098	35268.570312	217.277145	141.155060	73.960388	45.824356	21.869875	115.276321	153.742874	108.411919	1.143371	99998.000000	4.017082	3.183456	0.267952	0.255490	3.131811	4.547388	2.337014	2.149696	1.868999	1.661096	1.339846	2.061740	2.186795	2.035077	0.058187	4.999991	36087.000000		1
13869.145508	3413.242432	2.315888	3.533965	3098.599365	69169.914062	466.097870	313.128998	191.228806	83.538483	63.602112	329.543732	467.269684	217.375824	2.219982	0.000000	4.142050	3.533167	0.364717	0.548262	3.491165	4.839917	2.668477	2.495723	2.281553	1.921887	1.803472	2.517913	2.669568	2.337211	0.346349	0.000000	36157.000000		1
8127.905762	1713.306763	2.710606	3.052901	1476.941284	41842.945312	195.758820	143.066971	86.030144	31.176600	29.551468	183.056900	262.543335	185.477631	0.903141	0.000000	3.909979	3.233835	0.433066	0.484713	3.169363	4.621622	2.291721	2.155539	1.934651	1.493829	1.470579	2.262586	2.419201	2.268291	0.000000	0.000000	36184.000000		1
3719.624268	1775.493408	2.275799	2.368311	1427.379395	36059.367188	219.229156	152.583389	75.052032	38.552902	28.330307	127.222725	177.089859	92.188370	0.075729	0.000000	3.570499	3.249319	0.357134	0.374439	3.154539	4.557018	2.340898	2.183507	1.875363	1.586057	1.452251	2.104565	2.248194	1.964676	0.000000	0.000000	36232.000000		1
16150.606445	5857.620117	2.106194	2.855542	5015.954102	99998.000000	806.832520	512.054810	275.199005	118.279884	98.611801	502.920776	691.047363	424.720245	2.687638	0.000000	4.208189	3.767721	0.323498	0.455689	3.700354	4.999991	2.906783	2.709316	2.439647	2.072911	1.993929	2.701499	2.839508	2.628103	0.429371	0.000000	36306.000000		1
14557.541016	3135.718262	3.487709	4.782879	3042.425781	66555.945312	471.269287	309.154053	161.134598	87.726196	55.491879	277.995972	384.125916	276.352325	2.742497	0.000000	4.163088	3.496337	0.542540	0.679689	3.483220	4.823187	2.673269	2.490175	2.207189	1.943129	1.744229	2.444038	2.584474	2.441463	0.438146	0.000000	36400.000000		1
26663.558594	7914.097656	1.498697	2.750695	5323.433594	99998.000000	831.453064	541.618652	289.162170	115.982498	101.698624	541.424377	733.220581	472.946838	3.348331	99998.000000	4.425918	3.898401	0.175714	0.439442	3.726192	4.999991	2.919838	2.733694	2.461142	2.064393	2.007315	2.733538	2.865235	2.674812	0.524828	4.999991	36442.000000		1
6816.157227	2692.702148	1.372264	1.341426	1750.650879	42300.539062	272.503815	183.211090	109.195190	52.031925	30.596855	151.991318	199.776932	119.167999	1.264970	99998.000000	3.833539	3.430188	0.137438	0.127567	3.243200	4.626346	2.435373	2.262952	2.038203	1.716270	1.485677	2.181819	2.300545	2.076160	0.102080	4.999991	36518.000000		1
6960.843262	3921.985352	1.828657	2.362144	3239.526123	74654.718750	520.306885	332.149506	139.859894	66.762947	63.080959	286.562592	365.913361	255.253387	2.110234	99998.000000	3.842662	3.593506	0.262132	0.373306	3.510482	4.873057	2.716259	2.521334	2.145693	1.824535	1.799898	2.457220	2.563378	2.406971	0.324331	4.999991	36548.000000		1
4480.142090	1190.582153	3.635728	2.732193	2383.211914	52754.855469	367.674164	241.364227	126.828011	70.512772	28.681854	138.709656	204.189758	138.021973	1.985685	99998.000000	3.651292	3.075759	0.560591	0.436511	3.377163	4.722262	2.565463	2.382673	2.103215	1.848268	1.457607	2.142107	2.310034	2.139948	0.297910	4.999991	36572.000000		1
7584.936523	2746.784668	1.989012	2.152450	1660.769043	49679.609375	270.625824	162.365005	100.030319	50.268024	32.595119	185.637985	224.884735	154.553909	1.582428	0.000000	3.879952	3.438825	0.298637	0.332933	3.220309	4.696178	2.432369	2.210492	2.000132	1.701292	1.513153	2.268667	2.351960	2.189080	0.199324	0.000000	36586.000000		1
19409.005859	4432.412109	2.414567	3.274930	4141.843750	99998.000000	618.625732	426.555084	267.042511	127.194969	75.129128	414.010437	591.396362	340.725372	3.491379	99998.000000	4.288003	3.646640	0.382839	0.515202	3.617194	4.999991	2.791428	2.629975	2.426580	2.104470	1.875808	2.617011	2.771879	2.532404	0.542997	4.999991	36655.000000		1
6167.308105	1516.015259	3.789915	5.322533	854.917236	25614.519531	119.686066	93.807335	51.159225	37.825138	20.349592	60.160660	86.279930	94.214386	0.077362	99998.000000	3.790096	3.180704	0.578629	0.726118	2.931924	4.408486	2.078044	1.972237	1.708924	1.577780	1.308556	1.779313	1.935910	1.974117	0.000000	4.999991	36715.000000		1
7965.223145	2885.352539	1.051555	3.105325	3399.710938	76640.710938	548.917847	347.330750	189.224380	95.891937	57.499393	256.918610	342.899414	227.117355	1.764429	0.000000	3.901198	3.460199	0.021832	0.492107	3.531442	4.884459	2.739507	2.540743	2.276977	1.981782	1.759663	2.409796	2.535167	2.356250	0.246604	0.000000	36759.000000		1
16214.036133	4484.946289	2.087691	3.034399	3769.272461	83645.312500	580.523071	388.803955	209.546219	89.863228	70.858147	344.401184	422.768250	228.295349	0.509779	99998.000000	4.209891	3.651757	0.319666	0.482073	3.576257	4.922441	2.763819	2.589731	2.321280	1.953582	1.850390	2.537065	2.626102	2.358497	0.000000	4.999991	36838.000000		1
18854.863281	6907.060059	2.642764	3.916348	4991.990234	99998.000000	764.724060	508.782959	304.941681	154.957870	100.030319	521.959778	656.494080	330.545959	0.751932	0.000000	4.275424	3.839293	0.422058	0.592881	3.698274	4.999991	2.883505	2.706532	2.484217	2.190214	2.000132	2.717637	2.817231	2.519232	0.000000	0.000000	36879.000000		1
16711.359375	3506.513184	3.123827	3.330438	3194.475830	71401.554688	487.415741	326.860901	180.441895	61.708694	49.395329	238.443924	302.906403	166.364624	1.055593	0.000000	4.223012	3.544875	0.494687	0.522501	3.504400	4.853708	2.687900	2.514363	2.256337	1.790346	1.693686	2.377386	2.481308	2.221061	0.023496	0.000000	36922.000000		1
12362.986328	3971.423828	1.958174	3.811501	6762.031738	99998.000000	1116.640259	692.595398	304.041229	158.676865	118.677689	638.299988	761.942505	485.744354	1.312403	0.000000	4.092124	3.598946	0.291851	0.581096	3.830077	4.999991	3.047913	2.840480	2.482933	2.200514	2.074369	2.805025	2.881922	2.686408	0.118067	0.000000	37020.000000		1
4248.004395	1466.586060	2.137031	3.284182	661.591492	18680.701172	95.302948	66.522415	45.577660	16.797125	13.654796	10.410702	24.956697	35.974895	0.495467	0.000000	3.628185	3.166307	0.329811	0.516427	2.820590	4.271393	1.979106	1.822968	1.658752	1.225235	1.135285	1.017480	1.397187	1.556000	0.000000	0.000000	37049.000000		1
6157.412109	1942.169556	2.322055	3.567886	1144.797974	30502.527344	171.344864	121.622658	70.993835	38.247612	21.780447	74.796082	106.401321	62.414871	0.851151	99998.000000	3.789398	3.288287	0.365873	0.552411	3.058729	4.484336	2.233871	2.085015	1.851221	1.582604	1.338067	1.873879	2.026947	1.795288	0.000000	4.999991	37083.000000		1
5513.046387	1269.831177	2.214124	3.463039	800.994995	25567.017578	132.711777	82.890900	52.636337	25.644371	20.355759	88.259689	86.045563	78.148109	0.245112	99998.000000	3.741392	3.103746	0.345202	0.539457	2.903630	4.407680	2.122910	1.918507	1.721286	1.408992	1.308687	1.945762	1.934729	1.892918	0.000000	4.999991	37117.000000		1
9359.023438	4663.130859	1.298254	3.922516	3493.441162	85586.359375	576.039307	354.263000	200.504700	82.465340	75.674950	395.030029	495.344025	225.501480	1.129324	0.000000	3.971231	3.668678	0.113360	0.593565	3.543253	4.932405	2.760452	2.549326	2.302125	1.916271	1.878952	2.596630	2.694907	2.353149	0.052819	0.000000	37138.000000		1
25266.177734	9246.914062	3.762161	5.014159	10626.088867	99998.000000	1642.821777	1081.593628	559.966858	262.910309	203.384903	1080.542114	1365.966797	865.405029	2.106928	99998.000000	4.402540	3.965997	0.575437	0.700198	4.026373	4.999991	3.215590	3.034064	2.748162	2.419808	2.308319	3.033642	3.135440	2.937219	0.323650	4.999991	37174.000000		1
11690.570312	3010.382812	2.497828	4.755125	2113.779541	51867.757812	325.667480	220.089523	114.311111	57.123177	48.464039	234.351807	326.743713	213.172699	0.393685	0.000000	4.067836	3.478622	0.397563	0.677162	3.325060	4.714898	2.512774	2.342599	2.058089	1.756812	1.685420	2.369868	2.514207	2.328732	0.000000	0.000000	37330.000000		1
7653.913574	2651.414062	2.482410	4.502259	964.812439	28558.593750	155.161392	102.438721	65.742226	15.138074	20.053553	72.893417	89.690544	109.232193	0.153303	0.000000	3.883883	3.423478	0.394873	0.653430	2.984443	4.455737	2.190784	2.010464	1.817844	1.180071	1.302191	1.862688	1.952747	2.038351	0.000000	0.000000	37381.000000		1
19335.593750	8641.567383	2.167868	4.693450	7106.068848	99998.000000	1073.656128	723.257019	369.573761	163.234634	139.258560	674.931763	905.931519	587.803772	2.915897	0.000000	4.286357	3.936593	0.336033	0.671492	3.851629	4.999991	3.030865	2.859293	2.567701	2.212812	2.143822	2.829260	2.957095	2.769232	0.464772	0.000000	37417.000000		1
2929.132324	476.721344	2.519415	2.719858	415.231598	18626.681641	51.399757	32.484104	18.286572	40.511074	9.494832	21.160616	47.375477	21.505995	1.180224	99998.000000	3.466739	2.678265	0.401300	0.434546	2.618290	4.270135	1.710961	1.511671	1.262132	1.607574	0.977487	1.325528	1.675554	1.332560	0.071964	4.999991	37457.000000		1
9502.139648	2489.619385	3.222507	3.509295	2168.389404	57304.585938	340.336823	227.200623	153.977249	82.323486	59.907791	242.816666	302.403748	209.058990	0.999251	0.000000	3.977821	3.396133	0.508194	0.545220	3.336137	4.758189	2.531909	2.356410	2.187457	1.915524	1.777483	2.385278	2.480587	2.320269	0.000000	0.000000	37525.000000		1
11592.020508	4395.252930	2.611927	2.698272	2320.285156	53428.308594	348.262024	239.236450	116.016418	60.120571	40.507992	176.991180	240.661133	153.514679	1.246409	99998.000000	4.064159	3.642984	0.416961	0.431086	3.365541	4.727771	2.541906	2.378827	2.064519	1.779023	1.607541	2.247952	2.381406	2.186150	0.095661	4.999991	37562.000000		1
7901.871094	1023.240051	3.792999	4.594771	1375.495483	33384.828125	204.522812	142.715424	74.879341	17.201096	34.204830	108.757301	151.315979	198.623611	0.909213	99998.000000	3.897730	3.009978	0.578983	0.662264	3.138459	4.523549	2.310742	2.154471	1.874362	1.235556	1.534087	2.036458	2.179885	2.298031	0.000000	4.999991	37599.000000		1
8278.771484	3850.060059	3.207088	2.932636	3317.597168	72040.796875	506.161804	340.956665	170.416656	68.631691	75.418999	313.347931	382.152313	246.023758	1.300275	99998.000000	3.917966	3.585468	0.506111	0.467258	3.520824	4.857578	2.704289	2.532699	2.231512	1.836525	1.877481	2.496027	2.582237	2.390977	0.114035	4.999991	37665.000000		1
8946.990234	2627.206543	2.920300	4.163047	1599.809692	42804.781250	243.371750	160.530182	106.583260	76.402710	48.303684	239.264206	323.798737	226.960083	2.165687	0.000000	3.951677	3.419494	0.465428	0.619411	3.204068	4.631492	2.386270	2.205557	2.027689	1.883109	1.683980	2.378878	2.510275	2.355949	0.335596	0.000000	37722.000000		1
3838.119873	865.673340	1.600460	2.652015	812.306152	28007.949219	135.536484	86.764076	72.763901	25.428511	23.704700	84.090469	137.540909	109.808853	1.134646	99998.000000	3.584119	2.937354	0.204245	0.423576	2.909720	4.447281	2.132056	1.938340	1.861916	1.405321	1.374834	1.924747	2.138432	2.040637	0.054861	4.999991	37840.000000		1
13640.057617	2484.031738	2.787700	5.563065	2334.232910	57182.996094	353.421143	238.918823	118.495743	82.277237	42.222549	245.789398	386.756348	180.022507	2.899062	0.000000	4.134816	3.395157	0.445246	0.745314	3.368144	4.757267	2.548293	2.378250	2.073703	1.915280	1.625544	2.390563	2.587437	2.255327	0.462258	0.000000	37877.000000		1
7528.297363	1364.554443	3.136162	2.766114	1148.812988	28627.460938	179.612366	108.522934	38.044086	37.103546	3.099157	55.433289	80.454742	113.771454	0.118204	99998.000000	3.876697	3.134991	0.496399	0.441870	3.060249	4.456783	2.254336	2.035522	1.580287	1.569415	0.491244	1.743771	1.905552	2.056033	0.000000	4.999991	37920.000000		1
4734.470215	136.797729	2.019849	2.682853	520.744812	21089.566406	108.880646	49.672863	24.059330	23.997656	17.272020	49.105457	57.234192	56.074707	0.293789	0.000000	3.675271	2.136079	0.305319	0.428597	2.716625	4.324068	2.036951	1.696119	1.381284	1.380169	1.237343	1.691130	1.757656	1.748767	0.000000	0.000000	37943.000000		0
7657.348633	1382.822510	3.142330	4.335737	917.739136	27051.291016	163.629349	88.808594	38.577572	36.727329	20.121395	54.505081	113.046776	82.440674	0.815917	99998.000000	3.884079	3.140766	0.497252	0.637063	2.962719	4.432188	2.213861	1.948455	1.586335	1.564989	1.303658	1.736437	2.053258	1.916142	0.000000	4.999991	37963.000000		1
6182.362793	1438.638184	1.754647	1.295170	867.844238	25383.378906	121.157013	80.581177	22.017895	28.179205	6.725634	48.399281	74.188583	48.214256	1.028857	99998.000000	3.791154	3.157952	0.244190	0.112327	2.938442	4.404550	2.083349	1.906234	1.342776	1.449929	0.827733	1.684839	1.870337	1.683175	0.012355	4.999991	37977.000000		1
9135.249023	2157.278809	2.618094	3.086823	2433.270264	58767.171875	376.950043	238.403839	133.041748	96.305161	39.641460	193.436768	278.366028	172.880554	1.180557	0.000000	3.960720	3.333906	0.417985	0.489512	3.386190	4.769135	2.576284	2.377313	2.123988	1.983650	1.598150	2.286539	2.444616	2.237746	0.072087	0.000000	37997.000000		1
15621.720703	3438.347168	2.624262	3.894762	2390.193604	59911.023438	374.680420	227.105026	126.396286	68.631691	41.855587	196.492752	272.534668	182.730026	0.255601	99998.000000	4.193729	3.536350	0.419007	0.590481	3.378433	4.777507	2.573661	2.356227	2.101734	1.836525	1.621753	2.293347	2.435422	2.261810	0.000000	4.999991	38036.000000		1
8903.805664	1766.257568	1.890332	1.338343	2174.066650	54916.355469	317.307465	205.241318	127.981323	60.752739	26.970379	154.100586	187.950790	155.926163	1.513691	99998.000000	3.949576	3.247054	0.276538	0.126567	3.337273	4.739702	2.501480	2.312265	2.107147	1.783566	1.430887	2.187804	2.274044	2.192919	0.180037	4.999991	38087.000000		1
3503.269043	649.638916	1.659051	1.110146	657.681274	25785.958984	93.878258	73.124695	79.763985	57.903362	17.888769	77.395676	103.243576	31.855021	1.935023	99998.000000	3.544473	2.812672	0.219860	0.045380	2.818016	4.411383	1.972565	1.864064	1.901807	1.762704	1.252580	1.888717	2.013863	1.503178	0.286686	4.999991	38204.000000		1
14325.360352	3941.903076	1.810155	2.843207	2844.434570	63821.191406	447.157532	293.534912	166.164185	65.594208	54.098030	233.019638	282.809692	171.616226	1.623913	99998.000000	4.156106	3.595706	0.257716	0.453808	3.453996	4.804965	2.650460	2.467660	2.220537	1.816865	1.733181	2.367393	2.451494	2.234558	0.210563	4.999991	38235.000000		1
17335.910156	4957.884277	1.819406	3.059069	3387.190918	85349.164062	522.286682	343.580933	230.959702	72.202660	73.870964	333.123962	448.671661	337.820496	1.334227	0.000000	4.238946	3.695296	0.259930	0.485589	3.529840	4.931199	2.717909	2.536029	2.363536	1.858553	1.868474	2.522606	2.651929	2.528686	0.125230	0.000000	38258.000000		1
12993.462891	1073.992188	2.380646	4.838386	2056.600830	50310.730469	323.795654	213.252869	113.500092	74.651146	52.879951	215.790787	291.474976	230.722244	1.440140	0.000000	4.113725	3.031001	0.376695	0.684700	3.313150	4.701661	2.510271	2.328895	2.054996	1.873037	1.723291	2.334033	2.464601	2.363090	0.158405	0.000000	38355.000000		1
7013.581543	1117.179932	1.674470	2.044519	920.199951	27404.656250	152.176346	97.979630	63.814888	17.608149	19.476894	72.239662	119.026146	91.115227	0.284055	99998.000000	3.845940	3.048123	0.223877	0.310591	2.963882	4.437824	2.182347	1.991136	1.804922	1.245714	1.289520	1.858776	2.075642	1.959591	0.000000	4.999991	38437.000000		1
8887.908203	1314.881592	2.519415	3.459955	1818.431396	45910.390625	274.909149	187.087341	90.631081	54.628433	30.871309	132.366409	197.143417	139.508347	0.749257	99998.000000	3.948800	3.118887	0.401300	0.539070	3.259697	4.661911	2.439189	2.272044	1.957277	1.737419	1.489555	2.121778	2.294782	2.144600	0.000000	4.999991	38483.000000		1
10225.927734	1847.252075	2.525582	2.198706	1623.539062	40504.152344	263.474640	169.411362	103.912743	38.441887	18.197142	112.109322	125.828873	91.398933	1.563591	0.000000	4.009703	3.266526	0.402361	0.342167	3.210463	4.607500	2.420739	2.228943	2.016669	1.584805	1.260003	2.049642	2.099780	1.960941	0.194123	0.000000	38534.000000		1
16791.632812	2901.816650	2.562587	4.070535	3002.035156	64747.757812	456.985413	304.562378	177.826874	53.801991	45.189106	252.123398	343.624084	139.542267	0.836971	0.000000	4.225093	3.462670	0.408679	0.609652	3.477416	4.811225	2.659902	2.483676	2.249997	1.730798	1.655034	2.401613	2.536084	2.144706	0.000000	0.000000	38555.000000		1
7078.019043	1293.690063	1.631298	2.676685	2307.823730	56939.472656	360.131348	230.783920	144.331314	63.114880	32.921993	196.101120	270.246521	166.611328	1.649731	99998.000000	3.849912	3.111830	0.212533	0.427597	3.363203	4.755414	2.556461	2.363205	2.159361	1.800132	1.517486	2.292480	2.431760	2.221704	0.217413	4.999991	38578.000000		1
22519.373047	4697.431641	1.557288	4.554682	4344.398926	97679.828125	688.956604	447.814362	233.608627	114.863098	86.736320	431.489075	554.878723	314.044861	1.467822	0.000000	4.352556	3.671860	0.192369	0.658458	3.637930	4.989805	2.838192	2.651098	2.368489	2.060180	1.938201	2.634970	2.744198	2.496992	0.166673	0.000000	38635.000000		1
6361.876465	1410.687134	2.161701	3.941018	884.555054	28785.203125	138.647980	93.699402	61.856716	52.651756	13.818233	49.925732	95.676079	79.813324	1.375775	0.000000	3.803585	3.149431	0.334796	0.595608	2.946725	4.459169	2.141914	1.971737	1.791387	1.721413	1.140453	1.698324	1.980803	1.902075	0.138547	0.000000	38716.000000		1
11225.419922	2147.287354	2.149366	4.366574	2244.820068	59020.722656	359.240143	233.075150	117.764900	72.548035	34.698227	154.094421	204.337784	92.604675	2.001107	99998.000000	4.050202	3.331890	0.332310	0.640141	3.351182	4.771005	2.555385	2.367496	2.071016	1.860626	1.540307	2.187787	2.310349	1.966633	0.301270	4.999991	38757.000000		1
11586.312500	3532.922363	2.248045	4.687283	2330.939453	63919.941406	381.156281	240.642639	175.255035	106.672691	67.768242	328.442841	405.875519	277.092438	0.579252	99998.000000	4.063945	3.548134	0.351805	0.670921	3.367531	4.805636	2.581103	2.381373	2.243670	2.028053	1.831026	2.516460	2.608393	2.442625	0.000000	4.999991	38839.000000		1
7917.918457	2124.837891	1.597377	2.874044	2356.839844	55659.757812	378.898987	240.966431	127.407753	70.707047	45.312458	207.017548	292.591309	186.902328	1.460429	99998.000000	3.898611	3.327326	0.203407	0.458493	3.372330	4.745541	2.578523	2.381957	2.105196	1.849463	1.656218	2.316007	2.466261	2.271615	0.164480	4.999991	38869.000000		1
10983.984375	3317.103760	1.292086	3.540132	2648.102051	58519.710938	424.914520	271.008209	130.355804	46.934505	43.724331	235.024063	295.446838	213.949799	0.984251	99998.000000	4.040760	3.520759	0.111292	0.549019	3.422935	4.767302	2.628302	2.432982	2.115130	1.671492	1.640723	2.371112	2.470479	2.330312	0.000000	4.999991	38898.000000		1
5406.654297	2461.458740	1.785485	3.700486	2088.819824	47895.777344	328.680298	219.013290	91.213905	66.904793	37.757298	174.030792	230.867188	137.664261	1.512876	0.000000	3.732929	3.391193	0.251756	0.568259	3.319901	4.680297	2.516774	2.340471	1.960061	1.825457	1.577001	2.240626	2.363362	2.138821	0.179803	0.000000	38973.000000		1
15564.490234	3879.306396	1.507948	4.101373	4466.653809	94569.148438	687.454773	455.132080	265.423553	136.085388	78.555161	447.542999	599.370911	410.467224	2.145538	0.000000	4.192135	3.588754	0.178386	0.612929	3.649982	4.975749	2.837244	2.658138	2.423939	2.133811	1.895175	2.650835	2.777696	2.613278	0.331536	0.000000	39012.000000		1
21554.763672	5059.804688	2.611927	3.490792	5133.768066	99998.000000	827.768005	527.917542	328.945496	107.770500	108.596947	580.837585	762.633240	437.730560	2.083148	0.000000	4.333543	3.704134	0.416961	0.542924	3.710436	4.999991	2.917909	2.722566	2.517124	2.032500	2.035818	2.764055	2.882316	2.641207	0.318720	0.000000	39072.000000		1
26812.535156	6731.536621	2.174036	2.186371	5732.987793	99998.000000	889.186829	581.189148	298.521332	124.407272	120.728371	564.536987	714.785950	454.173035	2.709068	0.000000	4.428338	3.828114	0.337267	0.339724	3.758381	4.999991	2.948993	2.764318	2.474975	2.094846	2.081809	2.751692	2.854176	2.657221	0.432820	0.000000	39101.000000		1
8546.742188	1851.708008	1.585042	3.197837	2255.539062	49060.125000	347.740875	232.597168	94.510422	44.911572	33.057678	145.348938	145.811508	92.641678	0.938830	0.000000	3.931801	3.267572	0.200041	0.504856	3.353250	4.690729	2.541256	2.366604	1.975480	1.652358	1.519272	2.162412	2.163792	1.966806	0.000000	0.000000	39143.000000		1
22547.564453	4025.179443	1.736145	3.170084	4980.756348	99998.000000	788.549011	511.468903	299.147339	152.404541	112.137077	518.145203	663.413940	459.464752	1.483324	0.000000	4.353100	3.604785	0.239586	0.501071	3.697295	4.999991	2.896829	2.708819	2.475885	2.182998	2.049749	2.714452	2.821784	2.662252	0.171236	0.000000	39189.000000		1
8936.687500	2425.961914	1.952007	2.281967	1249.651245	36498.394531	196.347809	127.222725	70.555946	42.247219	25.857149	87.963646	137.328140	100.193756	0.280353	0.000000	3.951177	3.384884	0.290481	0.358309	3.096789	4.562274	2.293026	2.104565	1.848534	1.625798	1.412581	1.944303	2.137759	2.000841	0.000000	0.000000	39236.000000		1
8773.280273	1232.246582	2.312804	3.231758	2104.287842	50293.289062	322.855103	221.659134	108.199142	76.106674	43.582481	200.424515	250.670959	100.884514	0.983243	99998.000000	3.943162	3.090698	0.364139	0.509439	3.323105	4.701510	2.509008	2.345686	2.034224	1.881423	1.639312	2.301951	2.399104	2.003824	0.000000	4.999991	39300.000000		1
12683.541016	4563.359863	1.733061	2.803118	4058.230957	87674.343750	630.994629	416.113525	219.876740	143.430862	78.949883	361.241486	466.375397	321.245392	0.628927	0.000000	4.103240	3.659285	0.238814	0.447641	3.608337	4.942873	2.800026	2.619212	2.342179	2.156643	1.897352	2.557798	2.668736	2.506837	0.000000	0.000000	39384.000000		1
8125.997070	1286.054688	2.735276	4.021195	1244.600098	34260.796875	193.276413	132.061111	61.906055	25.400757	26.655838	109.152016	124.169823	79.745483	0.243659	0.000000	3.909877	3.109259	0.437001	0.604355	3.095030	4.534798	2.286179	2.120775	1.791733	1.404847	1.425792	2.038032	2.094016	1.901706	0.000000	0.000000	39436.000000		1
11911.375977	3749.579590	4.514594	6.235320	2897.715332	65674.820312	427.140991	296.550812	135.012253	74.830002	53.046474	229.763214	306.156677	153.995743	0.725158	0.000000	4.075962	3.573982	0.654619	0.794859	3.462056	4.817399	2.630571	2.472099	2.130373	1.874076	1.724657	2.361280	2.485944	2.187509	0.000000	0.000000	39467.000000		1
13959.493164	1789.990112	2.463907	4.508426	2435.111328	57647.765625	394.601379	247.574875	127.685287	66.170868	55.960606	221.208908	307.078705	246.575745	0.261920	0.000000	4.144870	3.252851	0.391624	0.654025	3.386519	4.760782	2.596159	2.393707	2.106141	1.820667	1.747882	2.344803	2.487250	2.391950	0.000000	0.000000	39501.000000		1
11003.369141	4429.253906	3.333522	4.366574	2586.473633	58381.207031	410.895844	261.325287	137.651932	59.158443	47.076355	245.625961	354.130402	227.194458	2.230404	0.000000	4.041526	3.646331	0.522903	0.640141	3.412708	4.766273	2.613732	2.417181	2.138782	1.772017	1.672803	2.390274	2.549163	2.356398	0.348384	0.000000	39627.000000		1
11050.121094	1867.105103	2.633513	2.497828	1406.203369	39427.808594	230.679077	148.334000	85.314713	26.196362	23.257557	108.229980	148.580704	87.467163	1.476200	99998.000000	4.043367	3.271169	0.420535	0.397563	3.148048	4.595803	2.363008	2.171241	1.931024	1.418241	1.366564	2.034348	2.171962	1.941845	0.169145	4.999991	39682.000000		1
6105.799805	370.258331	0.931289	2.772281	836.606018	22507.671875	121.434547	89.397583	45.010250	33.995136	24.932028	79.850334	110.271416	66.155449	0.895050	0.000000	3.785743	2.568505	0.000000	0.442837	2.922521	4.352331	2.084342	1.951326	1.653311	1.531417	1.396758	1.902277	2.042463	1.820566	0.000000	0.000000	39740.000000		1
18519.109375	5684.767578	1.868746	2.571838	4339.054688	95095.273438	670.454163	443.873352	261.297516	125.492752	90.378212	471.895294	630.470398	384.412720	2.570938	99998.000000	4.267620	3.754713	0.271550	0.410244	3.637395	4.978159	2.826369	2.647259	2.417135	2.098619	1.956064	2.673846	2.799665	2.584798	0.410092	4.999991	39767.000000		1
21757.976562	4607.244629	1.538786	2.217208	4655.865723	99998.000000	705.500854	473.847290	270.234192	94.874306	87.115623	447.617004	572.681152	339.374695	3.090050	0.000000	4.337618	3.663441	0.187178	0.345806	3.668000	4.999991	2.848498	2.675638	2.431740	1.977149	1.940096	2.650907	2.757913	2.530679	0.489966	0.000000	39807.000000		1
8334.439453	1339.714844	4.955568	3.996526	1774.802612	46150.175781	269.568115	180.744095	105.963432	66.186287	34.204830	144.846298	263.169342	138.305679	0.763511	0.000000	3.920877	3.127012	0.695093	0.601683	3.249150	4.664173	2.430669	2.257064	2.025156	1.820768	1.534087	2.160908	2.420235	2.140840	0.000000	0.000000	39836.000000		1
7563.973145	1050.959717	1.837908	3.429117	1547.728516	36430.855469	239.584915	162.072052	91.747398	42.062195	29.169085	153.375916	205.666870	145.194748	0.942452	2249.116943	3.878750	3.021586	0.264324	0.535182	3.189695	4.561470	2.379459	2.209708	1.962594	1.623892	1.464923	2.185757	2.313164	2.161951	0.000000	3.352012	39972.000000		1
4025.050049	2535.320557	1.896499	3.296517	1551.743530	37230.101562	226.898407	161.951797	80.568840	31.472637	34.531708	140.103500	194.565414	114.415962	0.054928	0.000000	3.604771	3.404033	0.277953	0.518055	3.190820	4.570894	2.355831	2.209386	1.906167	1.497933	1.538218	2.146449	2.289066	2.058487	0.000000	0.000000	40070.000000		1
12925.879883	2723.974365	3.398280	2.639680	2050.186768	48486.128906	316.918915	209.863846	103.237404	48.571968	41.948097	162.842987	206.925034	138.660309	0.305768	0.000000	4.111460	3.435203	0.531259	0.421551	3.311793	4.685617	2.500948	2.321938	2.013837	1.686386	1.622712	2.211769	2.315813	2.141952	0.000000	0.000000	40102.000000		1
28550.806641	4119.992188	1.310589	1.961258	5357.650879	99998.000000	819.259949	541.319519	252.163483	126.090996	85.694016	457.552826	604.906189	309.480927	2.209041	0.000000	4.455618	3.614896	0.117467	0.292535	3.728974	4.999991	2.913422	2.733454	2.401682	2.100684	1.932950	2.660441	2.781688	2.490634	0.344204	0.000000	40131.000000		1
7877.595703	2691.471680	2.667434	4.452919	2310.491211	52831.816406	361.398773	232.100677	108.757301	89.027534	41.359104	190.587387	271.199402	122.587868	1.837962	99998.000000	3.896394	3.429990	0.426094	0.648645	3.363704	4.722896	2.557987	2.365676	2.036458	1.949524	1.616571	2.280094	2.433289	2.088448	0.264336	4.999991	40166.000000		1
12277.872070	791.913391	2.525582	4.816800	2257.108643	51946.707031	356.581970	234.228455	131.857590	71.659920	44.356499	186.732712	255.308899	147.544571	1.128296	0.000000	4.089123	2.898678	0.402361	0.682759	3.353553	4.715558	2.552159	2.369640	2.120105	1.855276	1.646957	2.271220	2.407066	2.168923	0.052423	0.000000	40269.000000		1
28161.632812	3553.543213	2.525582	2.608843	4319.836914	98892.781250	690.609436	441.983032	219.913742	126.279099	76.754257	366.076782	520.491943	277.854126	2.225713	0.000000	4.449658	3.550662	0.402361	0.416448	3.635467	4.995164	2.839232	2.645406	2.342252	2.101331	1.885103	2.563572	2.716414	2.443817	0.347469	0.000000	40303.000000		1
11758.431641	2408.295166	2.026016	3.333522	2774.365723	61526.582031	429.907104	275.125000	126.439453	60.765072	36.739662	239.483154	285.242737	199.875610	1.198539	99998.000000	4.070349	3.381710	0.306643	0.522903	3.443164	4.789063	2.633375	2.439530	2.101883	1.783654	1.565135	2.379275	2.455215	2.300760	0.078652	4.999991	40357.000000		1
6227.684570	2985.435303	1.896499	4.021195	1051.215698	31857.328125	147.078918	95.244354	67.265594	39.181984	10.089993	40.615925	78.080269	44.486015	0.284899	0.000000	3.794327	3.475008	0.277953	0.604355	3.021692	4.503209	2.167550	1.978839	1.827793	1.593086	1.003891	1.608696	1.892541	1.648224	0.000000	0.000000	40377.000000		1
15928.515625	5743.127441	3.265679	6.500521	3660.292969	78380.507812	561.345276	369.271545	187.719513	89.459259	61.610016	313.073486	409.218292	260.190460	1.317723	0.000000	4.202175	3.759148	0.513974	0.812948	3.563516	4.894208	2.749230	2.567346	2.273510	1.951625	1.789651	2.495646	2.611955	2.415291	0.119824	0.000000	40462.000000		1
11131.492188	4497.250488	2.383730	2.707523	3867.335205	88823.718750	605.812805	403.093994	232.557068	116.340210	74.410614	408.931519	551.279968	338.224457	0.989525	0.000000	4.046554	3.652947	0.377257	0.432572	3.587412	4.948529	2.782338	2.605406	2.366529	2.065730	1.871635	2.611650	2.741372	2.529205	0.000000	0.000000	40516.000000		1
12009.821289	3252.468506	2.112361	3.163916	3296.633789	72436.578125	505.767090	334.662750	183.759995	45.741096	41.611969	244.916702	293.726105	167.672134	0.811978	0.000000	4.079536	3.512213	0.324768	0.500225	3.518071	4.859958	2.703951	2.524607	2.264251	1.660307	1.619218	2.389018	2.467942	2.224461	0.000000	0.000000	40557.000000		1
11756.199219	4757.937500	3.046734	4.551599	2535.144775	60552.246094	391.582397	250.029541	126.211258	78.974548	50.813847	246.347549	323.909760	219.670135	3.047848	0.000000	4.070267	3.677419	0.483835	0.658164	3.404003	4.782130	2.592823	2.397991	2.101098	1.897487	1.705982	2.391548	2.510424	2.341771	0.483993	0.000000	40593.000000		1
7293.418457	2554.273193	1.532618	2.386814	3041.685791	76584.398438	458.342255	300.831055	189.122620	48.417782	54.831959	282.214508	390.271820	209.231674	2.051958	0.000000	3.862931	3.407267	0.185434	0.377819	3.483114	4.884140	2.661190	2.478323	2.276743	1.685005	1.739034	2.450579	2.591367	2.320627	0.312168	0.000000	40626.000000		1
4464.057129	2630.564941	2.248045	3.015897	2201.249756	58084.019531	373.514771	233.938583	146.536179	51.264072	53.660137	244.999954	333.907227	160.705963	0.843973	99998.000000	3.649730	3.420049	0.351805	0.479416	3.342669	4.764057	2.572308	2.369102	2.165945	1.709813	1.729652	2.389166	2.523626	2.206032	0.000000	4.999991	40677.000000		1
7269.799805	1685.978638	3.617226	7.117269	1401.451294	38278.855469	210.998657	147.374954	69.710999	41.278927	31.602154	115.590866	154.563156	98.007385	0.798132	0.000000	3.861522	3.226852	0.558376	0.852313	3.146578	4.582959	2.324280	2.168424	1.843301	1.615728	1.499717	2.062923	2.189106	1.991259	0.000000	0.000000	40701.000000		1
31713.287109	5063.656250	1.242747	3.509295	4994.559082	99998.000000	798.293640	507.466217	291.169708	124.206833	92.200706	482.306000	615.878113	339.476471	2.290274	99998.000000	4.501241	3.704464	0.094383	0.545220	3.698497	4.999991	2.902163	2.705407	2.464146	2.094146	1.964734	2.683323	2.789495	2.530810	0.359887	4.999991	40734.000000		1
3019.168457	938.619141	1.915002	3.836171	274.462006	25038.164062	57.770763	38.232193	56.617443	11.687370	24.913525	87.035446	110.718559	108.615448	0.329852	0.000000	3.479887	2.972489	0.282169	0.583898	2.438482	4.398602	1.761708	1.582429	1.752950	1.067717	1.396435	1.939696	2.044220	2.035892	0.000000	0.000000	40789.000000		1
13396.122070	2829.672607	2.645848	4.391244	2399.879639	73117.398438	382.775238	247.062988	189.332306	75.341904	56.759296	287.225586	354.703979	204.128082	1.008982	99998.000000	4.126979	3.451736	0.422565	0.642588	3.380189	4.864021	2.582944	2.392808	2.277225	1.877037	1.754037	2.458223	2.549866	2.309903	0.003883	4.999991	40849.000000		1
15142.196289	6056.675781	1.766982	5.100504	5099.146973	99998.000000	841.509155	519.465027	308.497223	153.967987	103.826401	532.885498	652.321777	315.728607	1.619293	99998.000000	4.180189	3.782234	0.247232	0.707613	3.707498	4.999991	2.925059	2.715556	2.489251	2.187430	2.016308	2.726634	2.814462	2.499314	0.209326	4.999991	40875.000000		1
9323.856445	2587.515869	1.905751	2.991227	2172.937988	49357.941406	324.100952	224.795303	122.695801	94.772545	39.656879	189.458740	264.658783	113.830048	2.193831	99998.000000	3.969596	3.412883	0.280066	0.475849	3.337047	4.693357	2.510680	2.351787	2.088830	1.976683	1.598319	2.277515	2.422686	2.056257	0.341203	4.999991	40957.000000		1
19280.056641	8722.219727	2.994310	5.911527	7272.448730	99998.000000	1147.298828	744.035217	390.870056	184.722122	127.484840	593.551880	802.595459	448.153595	1.438940	0.000000	4.285108	3.940627	0.476297	0.771700	3.861681	4.999991	3.059677	2.871593	2.592032	2.266519	2.105458	2.773459	2.904497	2.651427	0.158043	0.000000	41090.000000		1
3742.567139	583.366272	3.278014	3.811501	759.139404	25096.074219	117.795738	79.258255	39.163483	21.283964	20.513031	70.611450	118.150368	71.437889	1.072969	99998.000000	3.573170	2.765941	0.515611	0.581096	2.880322	4.399606	2.071130	1.899045	1.592881	1.328053	1.312030	1.848875	2.072435	1.853929	0.030587	4.999991	41139.000000		1
11239.198242	5075.365234	1.927337	2.972724	3571.882324	86521.976562	551.757935	362.542816	191.975067	82.468422	61.967731	300.312988	430.906219	228.215164	1.723401	99998.000000	4.050735	3.705467	0.284958	0.473155	3.552897	4.937127	2.741749	2.559359	2.283245	1.916288	1.792166	2.477574	2.634383	2.358345	0.236386	4.999991	41163.000000		1
6435.368164	2024.863037	2.948054	2.793867	1264.743042	34135.562500	209.092911	136.504776	71.175774	54.279968	27.016636	128.033752	180.818100	157.085648	1.162145	99998.000000	3.808573	3.306396	0.469535	0.446206	3.102002	4.533207	2.320339	2.135148	1.852332	1.734640	1.431631	2.107324	2.257242	2.196136	0.065260	4.999991	41204.000000		1
15916.939453	1837.852783	1.082392	2.793867	2624.915527	55805.828125	420.375275	270.998962	136.504776	56.278233	41.238838	204.886688	275.047913	143.307510	1.427613	0.000000	4.201859	3.264311	0.034385	0.446206	3.419115	4.746680	2.623637	2.432968	2.135148	1.750340	1.615306	2.311514	2.439408	2.156269	0.154611	0.000000	41244.000000		1
7210.104980	1466.175903	1.236579	3.830003	1015.317871	30731.824219	159.290527	109.318542	51.492271	36.616314	19.483061	78.138855	112.414612	100.128998	0.357622	99998.000000	3.857942	3.166186	0.092222	0.583199	3.006602	4.487588	2.202190	2.038694	1.711742	1.563675	1.289657	1.892867	2.050823	2.000560	0.000000	4.999991	41304.000000		1
8842.213867	2061.744629	2.078440	2.605759	1759.229736	42580.140625	265.846039	176.673553	89.403755	49.734539	35.274887	181.922089	258.568420	153.801468	1.569064	99998.000000	3.946561	3.314235	0.317737	0.415934	3.245322	4.629207	2.424630	2.247172	1.951356	1.696658	1.547466	2.259886	2.412575	2.186960	0.195641	4.999991	41342.000000		1
8308.622070	1911.073120	2.985059	2.923384	1777.753784	43694.691406	289.936188	185.570145	103.166481	53.064976	27.988012	130.784439	158.060120	118.122612	1.393792	99998.000000	3.919529	3.281277	0.474953	0.465886	3.249872	4.640429	2.462302	2.268508	2.013539	1.724808	1.446972	2.116556	2.198822	2.072333	0.144198	4.999991	41417.000000		1
18817.158203	5380.852539	1.430855	2.204873	4228.067871	87379.695312	644.976318	434.865753	223.167084	115.701881	84.414261	334.968048	435.189545	327.610229	2.841117	0.000000	4.274554	3.730851	0.155596	0.343384	3.626142	4.941411	2.809544	2.638355	2.348630	2.063340	1.926416	2.525003	2.638679	2.515357	0.453489	0.000000	41495.000000		1
4871.554688	1691.843872	2.004430	3.700486	1321.061401	33680.488281	200.621872	137.571747	85.980804	26.988882	28.432072	123.004173	153.909409	144.315887	1.160862	0.000000	3.687668	3.228360	0.301991	0.568259	3.120923	4.527379	2.302378	2.138529	1.934402	1.431185	1.453809	2.089920	2.187265	2.159314	0.064780	0.000000	41596.000000		1
9534.963867	3126.090820	3.826920	5.556897	3057.594727	67631.921875	501.480682	315.259857	176.614975	80.155624	62.128086	335.646454	401.903687	243.205231	0.751606	0.000000	3.979319	3.495002	0.582849	0.744832	3.485380	4.830152	2.700254	2.498669	2.247028	1.903934	1.793288	2.525882	2.604122	2.385973	0.000000	0.000000	41676.000000		1
31207.968750	13249.338867	2.914133	4.594771	10627.510742	99998.000000	1641.591309	1083.887939	599.478821	242.924606	199.937286	1051.887939	1315.559937	656.460144	3.904425	99998.000000	4.494266	4.122194	0.464509	0.662264	4.026432	4.999991	3.215265	3.034984	2.777774	2.385472	2.300894	3.021970	3.119111	2.817208	0.591557	4.999991	41742.000000		1
12799.279297	4798.676758	1.902667	4.742790	3201.398682	69267.343750	491.436951	324.461731	173.898193	127.309067	47.437153	280.826843	375.553131	208.972641	1.812039	99998.000000	4.107185	3.681122	0.279363	0.676034	3.505340	4.840528	2.691468	2.511163	2.240295	2.104859	1.676119	2.448439	2.574671	2.320089	0.258167	4.999991	41774.000000		1
5239.333984	1374.662842	2.038351	2.710606	870.977356	22790.500000	139.233887	92.706436	60.148323	52.460564	21.185286	63.777885	83.449051	100.600807	0.841492	0.000000	3.719276	3.138196	0.309279	0.433066	2.940007	4.357754	2.143745	1.967110	1.779224	1.719833	1.326034	1.804670	1.921421	2.002601	0.000000	0.000000	41845.000000		1
12240.407227	2637.450928	1.890332	4.533096	2283.903320	58776.074219	367.609406	229.457916	131.962433	59.096771	56.268982	260.245972	377.890594	227.912964	1.712719	0.000000	4.087796	3.421184	0.276538	0.656395	3.358678	4.769201	2.565387	2.360703	2.120450	1.771564	1.750269	2.415384	2.577366	2.357769	0.233686	0.000000	41862.000000		1
16520.966797	4422.217285	2.315888	3.129995	4202.331055	91983.820312	644.840637	433.801880	216.956436	91.513031	78.524323	347.737793	468.626526	224.249481	2.143984	0.000000	4.218035	3.645640	0.364717	0.495544	3.623490	4.963711	2.809452	2.637291	2.336373	1.961483	1.895004	2.541252	2.670827	2.350731	0.331222	0.000000	41923.000000		1
8458.886719	3498.631104	3.833087	6.068798	1783.264404	43406.531250	256.409790	181.508865	87.023109	62.211346	29.866011	105.399109	179.430420	81.105415	0.734563	99998.000000	3.927313	3.543898	0.583549	0.783103	3.251216	4.637555	2.408935	2.258898	1.939635	1.793870	1.475177	2.022837	2.253896	1.909050	0.000000	4.999991	41950.000000		1
6591.874023	3238.453125	2.408400	2.815454	963.347656	30646.269531	162.929337	100.591560	56.623611	13.950834	28.447491	86.357018	97.563324	63.043957	0.956021	99998.000000	3.819009	3.510338	0.381729	0.449548	2.983783	4.486378	2.211999	2.002562	1.752998	1.144600	1.454044	1.936298	1.989287	1.799644	0.000000	4.999991	41989.000000		1
5248.322754	1696.759399	2.346725	3.003561	1330.340332	33628.152344	204.578308	139.067368	68.162964	54.051773	24.404709	99.675690	120.901062	121.900192	1.674428	0.000000	3.720021	3.229620	0.370462	0.477637	3.123963	4.526703	2.310860	2.143225	1.833548	1.732810	1.387474	1.998589	2.082430	2.086004	0.223867	0.000000	42079.000000		1
6672.862305	520.701599	1.760815	1.942755	767.191040	30613.636719	147.920776	82.816887	76.529144	46.515114	31.386293	118.797951	137.880127	103.783226	0.444904	0.000000	3.824312	2.716589	0.245714	0.288418	2.884903	4.485915	2.170029	1.918119	1.883827	1.667594	1.496740	2.074809	2.139502	2.016127	0.000000	0.000000	42142.000000		1
6044.202148	819.549805	2.325139	3.305768	2522.390381	49261.683594	383.869965	260.304565	123.337212	63.703876	46.619961	163.771194	228.039398	97.655838	0.562113	0.000000	3.781339	2.913575	0.366449	0.519272	3.401812	4.692509	2.584184	2.415482	2.091094	1.804166	1.668572	2.214237	2.358010	1.989698	0.000000	0.000000	42187.000000		1
6265.549805	2200.531250	1.560372	2.578006	908.851807	28643.035156	141.959915	93.098076	65.029884	25.493269	19.180855	72.696060	92.416565	68.730370	0.677049	99998.000000	3.796959	3.342528	0.193228	0.411284	2.958493	4.457019	2.152166	1.968941	1.813113	1.406425	1.282868	1.861511	1.965750	1.837149	0.000000	4.999991	42204.000000		1
14619.375977	2158.558594	2.112361	3.305768	2777.964355	70375.359375	441.989197	286.692108	158.670700	79.467949	62.131168	320.810608	412.872528	254.084656	3.196213	0.000000	4.164929	3.334164	0.324768	0.519272	3.443727	4.847421	2.645412	2.457416	2.200497	1.900192	1.793310	2.506249	2.615816	2.404979	0.504636	0.000000	42284.000000		1
7964.039062	1512.950073	1.600460	5.970118	1247.915039	40591.363281	194.361893	129.014374	99.419739	62.528969	36.014984	174.505692	234.533752	212.642288	0.707720	2560.567627	3.901133	3.179825	0.204245	0.775983	3.096185	4.608434	2.288611	2.110638	1.997473	1.796081	1.556483	2.241810	2.370205	2.327650	0.000000	3.408336	42395.000000		1
7347.161621	2339.271729	1.335259	2.605759	2157.439209	55834.093750	329.528320	218.461304	160.212570	67.965599	38.589909	219.124313	314.717133	224.317322	1.179654	0.000000	3.866120	3.369081	0.125565	0.415934	3.333939	4.746900	2.517893	2.339375	2.204697	1.832289	1.586474	2.340691	2.497920	2.350863	0.071755	0.000000	42411.000000		1
13572.480469	3071.557861	1.810155	5.593902	3104.597168	67950.046875	463.337921	319.302643	158.821793	114.107582	63.950573	268.149597	362.675446	294.444641	1.467557	0.000000	4.132659	3.487359	0.257716	0.747715	3.492005	4.832190	2.665898	2.504203	2.200910	2.057314	1.805844	2.428377	2.559518	2.469004	0.166595	0.000000	42478.000000		1
5850.774414	2476.717041	3.703570	3.120744	1824.851685	60345.941406	301.783936	188.496613	132.569931	95.811760	49.133209	234.919220	317.489410	189.856537	0.288815	99998.000000	3.767213	3.393876	0.568621	0.494258	3.261228	4.780648	2.479696	2.275304	2.122445	1.981419	1.691375	2.370919	2.501729	2.278425	0.000000	4.999991	42643.000000		1
7234.922852	1605.351196	2.630429	3.200921	1188.022705	30576.351562	189.841125	123.842949	67.527710	28.832958	26.362883	109.016335	152.506302	150.652969	0.715438	0.000000	3.859434	3.205570	0.420027	0.505275	3.074825	4.485386	2.278390	2.092871	1.829482	1.459889	1.420993	2.037492	2.183288	2.177978	0.000000	0.000000	42720.000000		1
13035.488281	4751.917969	1.890332	2.195622	4632.731445	93868.421875	697.714417	467.297424	234.530670	121.872437	86.683899	436.975037	574.762634	305.225372	2.705064	0.000000	4.115127	3.676869	0.276538	0.341558	3.665837	4.972519	2.843678	2.669593	2.370200	2.085906	1.937938	2.640457	2.759489	2.484621	0.432178	0.000000	42759.000000		1
9165.666992	523.927185	1.976677	3.219423	1345.317993	36317.453125	202.687973	144.473160	79.116402	46.317757	29.788916	136.073059	182.544998	172.168213	1.032687	99998.000000	3.962164	2.719271	0.295936	0.507778	3.128825	4.560115	2.306828	2.159787	1.898267	1.665748	1.474055	2.133772	2.261370	2.235953	0.013969	4.999991	42819.000000		1
18008.947266	2474.910156	0.841861	3.737491	3147.171143	70722.890625	494.835236	325.140167	156.064941	64.191109	52.861450	251.756424	356.862579	226.457443	1.760058	0.000000	4.255488	3.393559	0.000000	0.572580	3.497920	4.849560	2.694461	2.512071	2.193305	1.807475	1.723139	2.400980	2.552501	2.354987	0.245527	0.000000	42879.000000		1
14200.154297	4083.869141	1.548037	3.080655	2905.739258	89540.625000	440.080353	293.399231	229.704620	100.267769	63.392418	385.609192	498.646729	267.070282	2.112597	0.000000	4.152293	3.611072	0.189781	0.488643	3.463257	4.952020	2.643532	2.467459	2.361170	2.001161	1.802037	2.586147	2.697793	2.426625	0.324817	0.000000	43035.000000		1
5222.040039	912.117493	0.909703	3.126911	722.957886	23008.912109	106.648018	65.307419	19.156185	6.025626	5.455134	50.499306	92.385727	40.005344	0.609161	0.000000	3.717840	2.960051	0.000000	0.495116	2.859113	4.361896	2.027953	1.814963	1.282309	0.780002	0.736805	1.703285	1.965605	1.602118	0.000000	0.000000	43060.000000		1
16171.354492	6311.814941	3.111492	4.243225	4527.798340	99728.703125	721.397522	461.207062	204.279190	106.826881	76.162178	377.233765	503.142822	347.201233	2.565180	99998.000000	4.208746	3.800154	0.492969	0.627696	3.655887	4.998820	2.858175	2.663896	2.310224	2.028681	1.881739	2.576611	2.701691	2.540581	0.409118	4.999991	43107.000000		1
4072.989746	1813.472778	1.680638	2.109277	1250.147705	44337.652344	202.098984	133.266861	96.662872	31.497307	28.546169	140.760345	208.701279	108.852898	0.236458	99998.000000	3.609913	3.258511	0.225474	0.324134	3.096961	4.646773	2.305564	2.124722	1.985260	1.498273	1.455548	2.148480	2.319525	2.036840	0.000000	4.999991	43154.000000		1
7957.951660	2822.114258	1.600460	3.789915	1403.804199	37131.421875	242.452789	145.953354	84.593124	32.061630	23.741705	117.246834	153.234070	108.424255	0.022968	0.000000	3.900801	3.450575	0.204245	0.578629	3.147306	4.569742	2.384627	2.164214	1.927335	1.505986	1.375512	2.069101	2.185355	2.035126	0.000000	0.000000	43202.000000		1
6656.003418	2283.206299	0.348462	3.114576	1269.242188	34040.921875	175.992050	128.258865	54.304638	56.845638	23.976068	78.715515	114.764420	103.968254	1.415665	0.000000	3.823214	3.358545	0.000000	0.493399	3.103544	4.532001	2.245493	2.108087	1.734837	1.754697	1.379778	1.896060	2.059807	2.016901	0.150961	0.000000	43223.000000		1
3581.919922	773.867310	1.625130	3.641896	366.012024	18998.890625	62.615314	40.514160	28.210043	25.434677	7.163525	14.225286	9.726112	45.577660	0.402529	0.000000	3.554116	2.888666	0.210888	0.561327	2.563495	4.278728	1.796681	1.607607	1.450404	1.405426	0.855127	1.153061	0.987939	1.658752	0.000000	0.000000	43251.000000		1
8369.791016	764.005554	2.106194	3.863925	1163.584106	33009.839844	193.782150	121.190933	97.998131	54.600677	23.544346	87.510338	144.553345	80.195709	0.297328	0.000000	3.922715	2.883096	0.323498	0.587029	3.065798	4.518643	2.287314	2.083470	1.991218	1.737198	1.371887	1.942059	2.160028	1.904151	0.000000	0.000000	43283.000000		1
5497.236328	1447.448364	1.597377	3.786831	917.291992	26920.011719	144.537918	97.896370	55.932854	46.453442	28.762032	81.808502	115.812889	91.315674	0.534413	0.000000	3.740144	3.160603	0.203407	0.578276	2.962507	4.430075	2.159982	1.990767	1.747667	1.667018	1.458820	1.912798	2.063757	1.960545	0.000000	0.000000	43384.000000		1
6455.178223	2080.629395	2.476242	2.692104	1505.700195	41901.441406	232.606415	153.678116	83.375046	37.072708	34.136990	143.396942	200.862411	171.702576	0.323046	99998.000000	3.809908	3.318195	0.393793	0.430092	3.177738	4.622229	2.366622	2.186612	1.921036	1.569054	1.533225	2.156540	2.302899	2.234777	0.000000	4.999991	43420.000000		1
23874.589844	9697.852539	1.002215	4.869224	5823.942871	99998.000000	884.110962	597.690247	334.798431	151.917313	102.605240	567.389404	793.378113	460.932587	1.324598	0.000000	4.377936	3.986676	0.000961	0.687460	3.765217	4.999991	2.946507	2.776476	2.524783	2.181607	2.011169	2.753881	2.899480	2.663637	0.122084	0.000000	43506.000000		1
5503.228027	1520.129028	3.370527	4.785963	1422.494751	40025.476562	237.269028	149.064850	101.343987	47.834957	40.856453	200.282669	240.954102	193.853073	0.202103	0.000000	3.740618	3.181880	0.527698	0.679969	3.153051	4.602336	2.375241	2.173375	2.005798	1.679745	1.611261	2.301643	2.381934	2.287473	0.000000	0.000000	43630.000000		1
17200.267578	4086.539795	2.920300	3.552467	4069.983154	95485.000000	643.912415	416.014862	246.002182	104.674431	91.772064	467.291260	580.843750	336.571594	3.670537	99998.000000	4.235535	3.611356	0.465428	0.550530	3.609593	4.979935	2.808827	2.619109	2.390939	2.019841	1.962710	2.669588	2.764059	2.527077	0.564730	4.999991	43666.000000		1
13987.105469	3592.531006	1.652884	2.978892	2372.539062	58760.347656	378.988403	242.825928	152.324356	60.530708	38.124264	199.351379	275.488892	143.631302	2.926235	99998.000000	4.145728	3.555401	0.218242	0.474055	3.375213	4.769084	2.578626	2.385295	2.182769	1.781976	1.581201	2.299619	2.440104	2.157249	0.466309	4.999991	43699.000000		1
8610.084961	1633.940552	2.692104	2.855542	1673.424805	43905.953125	248.247131	171.212265	90.504646	62.661572	29.711823	141.673126	235.865921	127.346077	0.703120	99998.000000	3.935007	3.213236	0.430092	0.455689	3.223606	4.642523	2.394884	2.233535	1.956671	1.797001	1.472929	2.151288	2.372665	2.104985	0.000000	4.999991	43733.000000		1
13069.776367	1704.003052	1.298254	3.225591	2244.206299	49111.664062	342.920990	232.880859	105.112320	47.276798	36.261684	184.173218	220.212875	126.976028	3.873711	0.000000	4.116268	3.231470	0.113360	0.508609	3.351063	4.691185	2.535194	2.367134	2.021654	1.674648	1.559448	2.265226	2.342843	2.103722	0.588127	0.000000	43828.000000		1
5701.253418	298.348633	1.717642	4.274062	822.254272	25865.207031	118.794868	87.544258	41.470119	35.086781	12.338038	52.772022	88.996704	73.867882	0.159336	0.000000	3.755970	2.474724	0.234933	0.630841	2.915006	4.412716	2.074798	1.942228	1.617735	1.545143	1.091246	1.722404	1.949374	1.868456	0.000000	0.000000	43868.000000		1
5912.591309	929.722534	1.939672	1.424687	728.545593	28950.533203	121.705917	74.410614	56.987492	26.745266	12.421300	77.938416	95.799431	100.788918	0.656252	0.000000	3.771778	2.968353	0.287728	0.153720	2.862457	4.461657	2.085312	1.871635	1.755780	1.427247	1.094167	1.891752	1.981363	2.003413	0.000000	0.000000	43889.000000		1
4674.405273	2359.806396	2.007514	3.503127	1495.668823	39547.957031	223.759171	156.370224	86.782578	26.461563	31.417130	141.577530	188.878998	91.846077	1.443379	0.000000	3.669726	3.372876	0.302659	0.544456	3.174835	4.597124	2.349781	2.194154	1.938433	1.422616	1.497167	2.150994	2.276184	1.963061	0.159380	0.000000	43969.000000		1
7226.167969	916.033875	1.810155	2.880212	1196.663330	33836.156250	178.714996	121.613403	65.825485	20.096725	17.518721	69.680161	90.957954	103.613625	0.746577	0.000000	3.858908	2.961911	0.257716	0.459424	3.077972	4.529381	2.252161	2.084981	1.818394	1.303125	1.243502	1.843109	1.958841	2.015417	0.000000	0.000000	43989.000000		1
5961.416016	1850.144531	1.763899	2.090775	1164.203857	32607.876953	178.863022	117.145065	99.438240	44.640202	18.576443	86.431030	106.678856	64.724594	1.555981	99998.000000	3.775349	3.267206	0.246474	0.320307	3.066029	4.513322	2.252521	2.068724	1.997553	1.649726	1.268963	1.936670	2.028078	1.811069	0.192004	4.999991	44020.000000		1
14360.092773	5553.246094	1.347594	3.160832	3728.826172	81589.148438	586.052185	374.526245	190.547302	109.676254	71.382385	299.872009	457.599091	244.959869	1.062443	0.000000	4.157157	3.744547	0.129559	0.499801	3.571572	4.911633	2.767936	2.573482	2.280003	2.040112	1.853591	2.476936	2.660485	2.389095	0.026306	0.000000	44040.000000		1
13838.284180	5785.340820	2.368311	4.317234	7385.255371	99998.000000	1149.907715	754.177673	508.761383	213.524231	195.216080	1011.959717	1378.690308	819.361694	3.797911	99998.000000	4.141082	3.762329	0.374439	0.635206	3.868366	4.999991	3.060663	2.877474	2.706514	2.329447	2.290516	3.005163	3.139467	2.913476	0.579545	4.999991	44075.000000		1
15386.138672	3988.436768	2.528666	2.707523	3732.020752	79443.367188	588.954041	384.940033	190.121750	116.778099	84.750389	456.010956	599.682312	335.153076	0.569338	0.000000	4.187129	3.600803	0.402891	0.432572	3.571944	4.900058	2.770082	2.585393	2.279032	2.067361	1.928142	2.658975	2.777921	2.525243	0.000000	0.000000	44131.000000		1
8022.624023	1320.641968	2.525582	2.571838	1752.877319	41527.257812	274.338654	179.911484	107.597809	34.944927	21.743443	112.941933	168.476990	138.046646	0.073084	0.000000	3.904316	3.120785	0.402361	0.410244	3.243752	4.618333	2.438287	2.255059	2.031803	1.543384	1.337328	2.052855	2.226541	2.140026	0.000000	0.000000	44162.000000		1
3979.524658	930.660034	2.001346	2.985059	542.950806	26712.486328	87.960564	52.244701	46.946838	27.312674	13.701052	62.152756	75.338821	62.544388	0.138718	99998.000000	3.599831	2.968791	0.301322	0.474953	2.734761	4.426714	1.944288	1.718042	1.671606	1.436364	1.136754	1.793460	1.877019	1.796188	0.000000	4.999991	44185.000000		1
4517.301270	1041.505005	1.378431	2.420735	770.999451	26872.142578	118.030098	79.091728	61.165958	28.444407	16.516504	81.077660	121.067581	42.330482	1.436813	99998.000000	3.654879	3.017661	0.139385	0.383947	2.887054	4.429302	2.071993	1.898131	1.786510	1.453997	1.217918	1.908901	2.083028	1.626653	0.157400	4.999991	44209.000000		1
8222.024414	2249.840332	2.254213	4.200052	1967.613403	50177.605469	315.892029	199.366791	91.263245	63.645283	43.382038	189.273712	274.619263	167.554947	1.145404	0.000000	3.914979	3.352152	0.352995	0.623255	3.293940	4.700510	2.499539	2.299653	1.960296	1.803766	1.637310	2.277090	2.438731	2.224157	0.058959	0.000000	44278.000000		1
8760.926758	580.723511	3.191670	3.712821	1925.680786	56927.367188	304.167664	189.822617	117.891335	50.579483	41.362186	181.070969	277.946625	141.818054	0.678939	99998.000000	3.942550	2.763969	0.504018	0.569704	3.284584	4.755321	2.483113	2.278348	2.071482	1.703974	1.616603	2.257849	2.443961	2.151731	0.000000	4.999991	44301.000000		1
6288.794922	2963.830566	1.440106	3.062153	1135.435669	33294.246094	193.742050	121.597984	61.983150	35.456829	16.701529	106.577095	130.546997	97.418388	0.098700	99998.000000	3.798568	3.471853	0.158394	0.486027	3.055162	4.522369	2.287224	2.084926	1.792274	1.549700	1.222756	2.027664	2.115767	1.988641	0.000000	4.999991	44334.000000		1
9666.583984	819.593018	1.477111	3.336605	1661.469116	43147.156250	260.489594	174.339172	83.939369	53.354847	32.453266	166.669907	202.021896	144.516327	0.546586	0.000000	3.985273	2.913598	0.169413	0.523305	3.220492	4.634952	2.415790	2.241395	1.923966	1.727174	1.511258	2.221857	2.305398	2.159917	0.000000	0.000000	44385.000000		1
5212.178223	747.448914	3.385945	5.596986	710.567444	22912.564453	115.180725	73.053772	27.121483	33.267372	9.060024	55.288353	71.342293	67.573967	0.088117	0.000000	3.717019	2.873581	0.529680	0.747954	2.851605	4.360074	2.061380	1.863643	1.433313	1.522019	0.957129	1.742634	1.853347	1.829779	0.000000	0.000000	44413.000000		1
21774.414062	9218.170898	2.143198	5.069666	8034.261719	99998.000000	1282.372803	821.640625	432.531372	188.456528	178.486801	880.971741	1205.689453	810.912292	2.007782	99998.000000	4.337946	3.964645	0.331062	0.704979	3.904946	4.999991	3.108014	2.914682	2.636018	2.275211	2.251606	2.944962	3.081235	2.908974	0.302716	4.999991	44530.000000		1
8608.664062	2436.298584	2.158617	2.981975	1421.409302	36327.386719	223.746826	145.688156	82.496178	40.433983	24.466383	107.603981	160.687454	115.026543	1.174341	99998.000000	3.934936	3.386730	0.334176	0.474504	3.152719	4.560234	2.349757	2.163424	1.916434	1.606747	1.388570	2.031828	2.205982	2.060798	0.069794	4.999991	44598.000000		1
6905.505371	2151.950195	2.852458	3.540132	2022.633545	47305.265625	301.305939	203.952316	97.187111	68.190712	44.886902	184.006699	224.884735	157.406357	1.222274	99998.000000	3.839195	3.332832	0.455219	0.549019	3.305917	4.674910	2.479008	2.309529	1.987609	1.833725	1.652120	2.264834	2.351960	2.197022	0.087169	4.999991	44673.000000		1
30939.527344	5317.235352	1.680638	2.503996	6503.833008	99998.000000	1023.375732	660.549194	343.691925	133.411789	122.304161	662.504272	885.347534	520.929810	3.389924	0.000000	4.490514	3.725686	0.225474	0.398634	3.813169	4.999991	3.010035	2.819905	2.536169	2.125194	2.087441	2.821189	2.947114	2.716779	0.530190	0.000000	44700.000000		1
4501.833008	2745.828857	1.840992	1.572707	1302.617554	41664.531250	215.901794	125.449577	76.334869	51.186981	25.135555	142.740097	211.495132	100.394196	2.641155	99998.000000	3.653389	3.438673	0.265052	0.196648	3.114817	4.619767	2.334256	2.098469	1.882723	1.709159	1.400288	2.154546	2.325300	2.001709	0.421794	4.999991	44731.000000		1
12897.135742	3806.160156	3.857757	3.355108	4163.349609	94636.664062	650.782959	411.660614	208.568665	95.864189	68.178383	322.139679	496.753296	265.105927	1.348158	0.000000	4.110493	3.580487	0.586335	0.525706	3.619443	4.976059	2.813436	2.614539	2.319249	1.981656	1.833647	2.508044	2.696141	2.423419	0.129741	0.000000	44763.000000		1
13724.838867	5611.485352	1.033052	3.722073	5539.214844	99998.000000	912.533813	571.626465	277.218872	122.504608	113.752953	549.540771	723.815186	421.318878	2.976959	99998.000000	4.137507	3.749078	0.014122	0.570785	3.743448	4.999991	2.960249	2.757112	2.442823	2.088152	2.055963	2.740000	2.859628	2.624611	0.473773	4.999991	44862.000000		1
8531.826172	1980.700806	2.556419	3.077571	1302.376953	34159.242188	191.663620	135.089340	95.238190	48.346855	23.667694	121.585655	158.750870	142.342300	0.563421	0.000000	3.931042	3.296819	0.407632	0.488208	3.114737	4.533508	2.282540	2.130621	1.978811	1.684368	1.374156	2.084882	2.200716	2.153334	0.000000	0.000000	44885.000000		1
12288.223633	4586.598633	2.118529	3.253344	4028.121338	92696.171875	634.852356	412.450043	240.624130	115.970161	86.011642	452.699005	577.282043	392.584625	2.452061	99998.000000	4.089489	3.661491	0.326034	0.512330	3.605103	4.967062	2.802673	2.615371	2.381339	2.064346	1.934557	2.655810	2.761388	2.593933	0.389531	4.999991	44923.000000		1
4492.026855	1156.540771	2.053770	1.498697	513.325317	21914.730469	92.971642	52.429726	44.708046	23.689281	1.674470	24.706915	30.017113	39.431767	1.825920	99998.000000	3.652442	3.063161	0.312552	0.175714	2.710393	4.340736	1.968351	1.719578	1.650386	1.374552	0.223877	1.392819	1.477369	1.595846	0.261482	4.999991	44959.000000		1
2642.674561	300.177307	3.620309	3.984190	244.256775	13893.716797	40.483322	27.380516	16.797125	21.382645	16.655273	15.097985	15.156576	64.962044	1.020820	0.000000	3.422044	2.477378	0.558746	0.600340	2.387847	4.142818	1.607276	1.437442	1.225235	1.330061	1.221552	1.178919	1.180601	1.812660	0.008949	0.000000	45004.000000		1
11027.530273	2585.674805	2.470075	4.212387	2416.408447	64357.417969	388.230377	242.600815	166.071671	60.681812	42.882469	217.872314	325.908020	135.382294	2.999591	0.000000	4.042478	3.412574	0.392710	0.624528	3.383170	4.808599	2.589090	2.384892	2.220296	1.783059	1.632280	2.338202	2.513095	2.131562	0.477062	0.000000	45052.000000		1
8817.087891	2211.207275	1.702224	4.243225	2545.203857	61336.937500	395.634430	250.717209	167.021454	62.871265	56.512596	227.697098	335.291840	196.067200	0.321181	99998.000000	3.945325	3.344630	0.231017	0.627696	3.405723	4.787722	2.597294	2.399184	2.222772	1.798452	1.752145	2.357358	2.525423	2.292405	0.000000	4.999991	45107.000000		1
14741.150391	3294.074463	3.348940	3.648063	2568.458252	58235.914062	415.404266	270.160187	140.014069	78.552078	44.294823	233.781311	334.465393	207.292007	0.917531	0.000000	4.168531	3.517733	0.524907	0.562062	3.409672	4.765191	2.618471	2.431621	2.146172	1.895158	1.646353	2.368810	2.524351	2.316582	0.000000	0.000000	45165.000000		1
18145.585938	3098.537598	3.974939	4.718120	3198.046875	75746.414062	518.052673	326.641937	176.904846	100.264679	63.592861	308.108673	411.706879	270.604248	0.284083	0.000000	4.258771	3.491157	0.599330	0.673769	3.504885	4.879362	2.714374	2.514072	2.247740	2.001148	1.803408	2.488704	2.614588	2.432335	0.000000	0.000000	45318.000000		1
2449.095947	586.505554	1.958174	3.167000	436.238007	17653.140625	65.945755	46.774151	28.401234	31.127258	13.990923	37.143635	53.792740	21.950052	0.334039	0.000000	3.389006	2.768272	0.291851	0.500648	2.639724	4.246822	1.819187	1.670006	1.453337	1.493141	1.145846	1.569884	1.730724	1.341436	0.000000	0.000000	45410.000000		1
3822.858398	1257.890991	1.862578	3.342773	766.771667	21398.744141	100.733414	75.829132	35.207047	24.148758	21.068104	56.870312	102.589821	84.768898	0.520829	99998.000000	3.582388	3.099643	0.270115	0.524107	2.884666	4.330388	2.003174	1.879836	1.546630	1.382895	1.323625	1.754886	2.011104	1.928236	0.000000	4.999991	45434.000000		1
6308.669434	1005.579468	0.866531	2.306637	1108.249512	29592.691406	153.579437	107.739662	64.820190	57.857105	24.293694	88.321365	141.229065	135.934280	1.055186	0.000000	3.799938	3.002416	0.000000	0.362979	3.044637	4.471184	2.186333	2.032376	1.811710	1.762357	1.385494	1.946066	2.149924	2.133329	0.023329	0.000000	45454.000000		1
10435.843750	2370.303467	2.112361	2.016765	2299.581055	52256.871094	347.460266	236.479584	142.003082	53.604630	40.674515	236.158875	290.346344	202.302521	1.831601	99998.000000	4.018528	3.374804	0.324768	0.304655	3.361649	4.718143	2.540905	2.373794	2.152298	1.729202	1.609322	2.373204	2.462916	2.306001	0.262831	4.999991	45493.000000		1
19204.193359	6444.622559	2.503996	3.706654	4570.677246	99991.351562	735.817078	463.880646	244.870438	95.756256	78.237534	398.212433	572.190796	306.927612	0.604314	99998.000000	4.283396	3.809197	0.398634	0.568982	3.659981	4.999962	2.866770	2.666406	2.388936	1.981167	1.893415	2.600115	2.757541	2.487036	0.000000	4.999991	45519.000000		1
25896.238281	6978.229492	1.868746	3.718989	6881.816406	99998.000000	1066.933472	692.425781	404.515594	173.164261	149.314636	794.004150	1014.152222	600.280579	3.752942	0.000000	4.413237	3.843745	0.271550	0.570425	3.837703	4.999991	3.028137	2.840373	2.606935	2.238458	2.174102	2.899823	3.006103	2.778354	0.574372	0.000000	45559.000000		1
16045.451172	3796.705322	3.688152	3.404448	2551.140137	58514.824219	409.742523	271.535522	144.787704	65.840904	40.326050	200.443024	258.845947	132.585342	0.944804	0.000000	4.205352	3.579407	0.566809	0.532047	3.406734	4.767266	2.612511	2.433827	2.160732	1.818496	1.605586	2.301991	2.413041	2.122495	0.000000	0.000000	45614.000000		1
25827.378906	8132.035156	1.646716	3.244093	6204.463867	99998.000000	956.452393	632.428589	308.330688	152.487793	97.387550	539.675842	699.216187	442.855713	2.645103	0.000000	4.412080	3.910199	0.216619	0.511093	3.792704	4.999991	2.980663	2.801012	2.489017	2.183235	1.988503	2.732133	2.844611	2.646262	0.422443	0.000000	45718.000000		1
12320.069336	5714.460938	1.674470	3.459955	4400.939453	99404.070312	711.344543	454.956299	272.954041	157.350861	68.018028	421.044434	532.422913	272.349640	1.682730	0.000000	4.090613	3.756975	0.223877	0.539070	3.643545	4.997404	2.852080	2.657970	2.436090	2.196869	1.832624	2.624328	2.726257	2.435127	0.226015	0.000000	45769.000000		1
8075.648926	1876.155884	2.741444	3.993442	2317.152100	50527.382812	365.749908	238.302078	121.820015	52.482151	42.586433	214.289001	317.415405	140.411880	0.342788	0.000000	3.907177	3.273269	0.437979	0.601347	3.364954	4.703527	2.563184	2.377128	2.085719	1.720012	1.629271	2.331000	2.501628	2.147404	0.000000	0.000000	45859.000000		1
6653.283691	1364.366333	1.948923	3.324270	1189.786621	29848.873047	185.671906	124.746483	50.890942	53.441193	33.581917	114.499222	158.131042	98.380516	1.160849	0.000000	3.823036	3.134931	0.289795	0.521696	3.075469	4.474928	2.268746	2.096028	1.706640	1.727876	1.526106	2.058803	2.199017	1.992909	0.064776	0.000000	45964.000000		1
5804.462891	2030.549438	1.184156	2.463907	1548.366821	41538.972656	223.635818	161.372055	97.658920	44.452095	27.611797	134.987579	151.093948	129.153152	0.971410	0.000000	3.763762	3.307614	0.073409	0.391624	3.189874	4.618456	2.349541	2.207828	1.989712	1.647892	1.441095	2.130294	2.179247	2.111105	0.000000	0.000000	46024.000000		1
6064.974121	1859.210815	1.600460	1.560372	1423.450684	35514.449219	221.227417	144.618103	80.827873	30.828136	16.390072	131.459778	125.205963	122.868484	0.436291	0.000000	3.782829	3.269329	0.204245	0.193228	3.153342	4.550405	2.344839	2.160223	1.907561	1.488947	1.214581	2.118793	2.097625	2.089441	0.000000	0.000000	46039.000000		1
6521.111328	1015.404236	1.803987	4.964819	833.673340	25909.710938	121.283447	85.536743	38.411049	28.715775	16.763205	51.128387	58.304249	69.270027	0.150149	0.000000	3.814322	3.006639	0.256233	0.695903	2.920996	4.413463	2.083802	1.932153	1.584456	1.458121	1.224357	1.708662	1.765700	1.840545	0.000000	0.000000	46067.000000		1
7260.576660	765.396301	1.134816	4.576268	1216.686035	35628.851562	192.271118	125.730194	101.960739	60.897675	28.447491	111.366142	145.830002	79.233582	0.504852	0.000000	3.860971	2.883886	0.054925	0.660511	3.085179	4.551802	2.283914	2.099440	2.008433	1.784601	1.454044	2.046753	2.163847	1.898909	0.000000	0.000000	46095.000000		1
7651.011719	2351.868896	1.655968	2.522498	1702.106567	38815.878906	246.199539	179.760376	80.568840	48.982105	24.679161	107.505302	133.026321	94.590599	0.307561	99998.000000	3.883719	3.371413	0.219052	0.401831	3.230987	4.589009	2.391287	2.254694	1.906167	1.690037	1.392330	2.031430	2.123938	1.975848	0.000000	4.999991	46139.000000		1
7001.098633	2642.912109	0.774018	1.837908	3333.762207	73183.710938	537.816345	342.079132	151.115540	89.551773	62.485798	275.908264	354.713226	179.911484	2.241907	0.000000	3.845166	3.422083	0.000000	0.264324	3.522935	4.864414	2.730634	2.534127	2.179309	1.952074	1.795781	2.440765	2.549877	2.255059	0.350618	0.000000	46175.000000		1
4719.631348	1515.916626	1.026885	2.044519	762.186096	24638.929688	121.018242	78.931374	46.968426	28.888464	7.058678	36.011902	69.495140	79.871918	1.720960	0.000000	3.673908	3.180675	0.011522	0.310591	2.882061	4.391622	2.082851	1.897250	1.671806	1.460724	0.848723	1.556446	1.841954	1.902394	0.235771	0.000000	46202.000000		1
6268.266602	2302.954590	2.047602	4.011944	893.895691	29167.712891	142.588989	94.155792	61.566845	31.383209	27.337343	91.676468	134.710037	108.396500	0.324217	0.000000	3.797148	3.362285	0.311246	0.603355	2.951287	4.464902	2.154086	1.973847	1.789347	1.496697	1.436756	1.962258	2.129400	2.035015	0.000000	0.000000	46235.000000		1
14055.545898	4547.089844	2.309720	4.693450	2553.625488	62322.878906	397.031372	264.927094	146.193893	80.325226	55.161919	235.434204	278.939575	177.641861	1.173515	0.000000	4.147848	3.657733	0.363559	0.671492	3.407157	4.794648	2.598825	2.423126	2.164929	1.904852	1.741639	2.371870	2.445510	2.249545	0.069488	0.000000	46296.000000		1
7734.766113	1302.928955	2.026016	2.429986	1096.839600	27986.964844	157.656143	109.781097	41.917259	31.821100	12.822186	59.186199	71.965210	46.293087	0.100191	99998.000000	3.888447	3.114921	0.306643	0.385604	3.040143	4.446956	2.197711	2.040528	1.622393	1.502715	1.107962	1.772220	1.857123	1.665516	0.000000	4.999991	46334.000000		1
16834.826172	2316.597168	2.275799	4.224722	3319.761963	80783.039062	520.942139	340.299835	199.875610	79.375435	77.623871	353.091156	515.965027	291.780273	1.606231	0.000000	4.226209	3.364851	0.357134	0.625798	3.521107	4.907320	2.716789	2.531862	2.300760	1.899686	1.889995	2.547887	2.712620	2.465056	0.205808	0.000000	46421.000000		1
12099.424805	883.003906	2.525582	2.485493	2279.231445	50903.664062	351.672638	233.648712	91.722725	21.114359	30.818886	150.582047	195.916092	125.868965	1.398038	0.000000	4.082765	2.945963	0.402361	0.395413	3.357788	4.706749	2.546139	2.368563	1.962477	1.324578	1.488817	2.177773	2.292070	2.099919	0.145519	0.000000	46466.000000		1
25359.990234	3921.784912	1.489446	3.293433	4689.293457	99998.000000	722.735840	477.230164	279.093781	100.159836	76.140594	413.433777	539.867065	237.975204	1.783830	0.000000	4.404149	3.593484	0.173025	0.517649	3.671108	4.999991	2.858980	2.678728	2.445750	2.000694	1.881616	2.616406	2.732287	2.376532	0.251354	0.000000	46487.000000		1
11628.057617	3914.572021	1.279752	2.473158	2295.300781	53290.601562	359.141479	239.106934	127.642113	88.207260	42.043694	219.808899	328.856079	182.433990	1.165674	0.000000	4.065507	3.592684	0.107126	0.393252	3.360840	4.726651	2.555266	2.378592	2.105994	1.945504	1.623701	2.342045	2.517006	2.261106	0.066577	0.000000	46574.000000		1
6108.917480	1673.356934	3.043650	4.064368	1430.398438	37358.871094	227.888290	142.271378	95.025406	34.433025	33.464733	138.163834	194.176865	147.751175	0.385897	0.000000	3.785964	3.223589	0.483395	0.608993	3.155457	4.572394	2.357722	2.153117	1.977840	1.536975	1.524587	2.140394	2.288198	2.169531	0.000000	0.000000	46617.000000		1
3397.697266	1217.102295	2.507080	5.772759	1103.349365	28076.615234	151.174118	105.167824	53.138985	26.686676	17.722246	75.909309	115.359581	111.807114	1.413343	0.000000	3.531185	3.085327	0.399168	0.761383	3.042713	4.448345	2.179477	2.021883	1.725413	1.426294	1.248519	1.880295	2.062054	2.048470	0.150248	0.000000	46656.000000		1
1961.880737	1082.225830	2.750695	2.362144	376.632446	20113.167969	32.453266	29.690237	33.594250	21.225374	3.839255	14.521326	47.171951	40.433983	0.285132	0.000000	3.292673	3.034318	0.439442	0.373306	2.575918	4.303481	1.511258	1.472614	1.526265	1.326855	0.584247	1.162006	1.673684	1.606747	0.000000	0.000000	46683.000000		1
17377.978516	3153.273926	2.137031	3.928683	3392.862061	72259.273438	527.374817	342.288849	160.977325	59.738186	56.481758	284.573578	353.633911	302.033722	1.415293	0.000000	4.239999	3.498762	0.329811	0.594247	3.530566	4.858893	2.722119	2.534393	2.206765	1.776252	1.751908	2.454195	2.548554	2.480055	0.150846	0.000000	46710.000000		1
10308.142578	2392.278076	3.256428	3.904013	2710.791504	57690.382812	390.993408	263.311188	132.976990	53.228416	36.357281	186.871490	232.541656	143.378433	0.999579	0.000000	4.013180	3.378812	0.512742	0.591511	3.433096	4.761104	2.592170	2.420469	2.123776	1.726144	1.560591	2.271543	2.366501	2.156484	0.000000	0.000000	46762.000000		1
10401.308594	3467.923340	2.781532	2.386814	2990.683838	64857.625000	437.036713	287.028229	141.389420	94.898979	43.400539	223.938019	300.769379	263.061432	1.807683	0.000000	4.017088	3.540070	0.444284	0.377819	3.475770	4.811961	2.640518	2.457925	2.150417	1.977262	1.637495	2.350128	2.478234	2.420057	0.257122	0.000000	46804.000000		1
21138.138672	7813.623535	2.124696	4.459086	5749.905273	99998.000000	951.984070	593.274353	362.903625	148.972336	138.965607	653.663208	835.366333	424.162109	1.259218	99998.000000	4.325067	3.892853	0.327297	0.649246	3.759661	4.999991	2.978630	2.773256	2.559791	2.173106	2.142907	2.815354	2.921877	2.627532	0.100101	4.999991	46863.000000		1
9200.050781	2191.366455	1.486362	3.426034	1459.669189	38532.167969	255.848557	152.404541	88.854851	49.080788	37.263901	135.465561	205.250565	141.623779	1.033258	99998.000000	3.963790	3.340715	0.172125	0.534792	3.164254	4.585824	2.407983	2.182998	1.948681	1.690912	1.571288	2.131829	2.312284	2.151136	0.014209	4.999991	46916.000000		1
9479.961914	1656.226685	2.667434	3.231758	1641.646851	41394.777344	268.710815	173.244446	111.924301	53.391853	33.218033	135.425476	179.572281	81.154755	0.679184	99998.000000	3.976807	3.219120	0.426094	0.509439	3.215280	4.616946	2.429285	2.238659	2.048924	1.727475	1.521374	2.131700	2.254239	1.909314	0.000000	4.999991	47090.000000		1
19278.322266	4667.626953	2.519415	3.348940	3480.443359	76398.382812	535.552917	359.018127	175.671341	106.290306	68.449753	318.152405	426.283722	213.089432	0.483167	0.000000	4.285069	3.669096	0.401300	0.524907	3.541635	4.883084	2.728802	2.555116	2.244701	2.026494	1.835372	2.502635	2.629699	2.328562	0.000000	0.000000	47168.000000		1
6673.380371	2008.198486	1.575791	3.607974	1033.672363	27095.841797	178.603973	111.267464	68.872223	82.348160	27.516201	125.501999	182.680679	148.420349	0.363860	0.000000	3.824346	3.302807	0.197498	0.557263	3.014383	4.432903	2.251891	2.046368	1.838044	1.915654	1.439588	2.098651	2.261693	2.171494	0.000000	0.000000	47237.000000		1
11990.023438	3201.697998	2.170952	4.360406	2431.068604	56564.281250	391.998688	253.828705	150.677643	78.277626	40.612839	210.289398	264.393585	230.805511	0.029958	0.000000	4.078820	3.505380	0.336650	0.639527	3.385797	4.752542	2.593285	2.404541	2.178049	1.893638	1.608663	2.322817	2.422251	2.363246	0.000000	0.000000	47304.000000		1
8068.602539	2967.605225	2.574922	4.082870	2584.055908	59203.847656	397.919495	270.520996	147.649414	71.548904	50.138508	246.199539	330.906769	173.318451	0.760647	0.000000	3.906798	3.472406	0.410764	0.610966	3.412302	4.772350	2.599795	2.432201	2.169232	1.854603	1.700171	2.391287	2.519706	2.238845	0.000000	0.000000	47384.000000		1
4019.366699	485.448334	1.341426	2.454656	630.236023	18185.824219	108.285484	63.352329	37.939240	17.102415	6.796560	40.810200	61.489750	38.916782	1.023926	0.000000	3.604158	2.686143	0.127567	0.389991	2.799503	4.259733	2.034570	1.801763	1.579089	1.233057	0.832289	1.610769	1.788803	1.590137	0.010268	0.000000	47423.000000		1
10920.493164	1151.150391	1.754647	3.237926	1807.977539	39649.183594	272.488403	189.412491	120.025276	48.571968	36.603977	144.026016	193.862320	129.480026	0.648432	0.000000	4.038242	3.061132	0.244190	0.510267	3.257193	4.598234	2.435348	2.277409	2.079273	1.686386	1.563528	2.158441	2.287493	2.112203	0.000000	0.000000	47453.000000		1
8745.076172	971.285217	2.559503	2.602675	1378.819824	36505.906250	223.407623	143.998260	89.699791	34.500870	24.022326	121.224854	151.877213	124.959259	0.908037	0.000000	3.941764	2.987347	0.408156	0.415420	3.139508	4.562363	2.349098	2.158357	1.952791	1.537830	1.380615	2.083592	2.181493	2.096768	0.000000	0.000000	47470.000000		1
16318.232422	8125.997070	3.407531	4.323402	6277.776855	99998.000000	997.453796	633.190247	333.182556	169.204742	117.792656	571.336609	772.917542	417.217529	2.913162	99998.000000	4.212673	3.909877	0.532440	0.635826	3.797806	4.999991	2.998893	2.801534	2.522682	2.228413	2.071118	2.756892	2.888133	2.620363	0.464365	4.999991	47538.000000		1
13672.952148	4286.446289	0.419388	2.941887	3575.672119	76278.101562	570.278870	370.594482	195.336349	77.617706	71.434807	339.436371	453.318848	243.128128	1.757765	99998.000000	4.135862	3.632097	0.000000	0.468626	3.553358	4.882400	2.756087	2.568899	2.290783	1.889961	1.853910	2.530758	2.656404	2.385835	0.244961	4.999991	47697.000000		1
7509.338867	926.336609	1.504864	1.952007	1303.465576	28748.308594	206.388474	137.679688	69.451965	34.562546	19.834608	85.894463	128.891022	83.378128	0.766017	0.000000	3.875602	2.966769	0.177497	0.290481	3.115100	4.458612	2.314685	2.138870	1.841685	1.538606	1.297424	1.933965	2.110223	1.921052	0.000000	0.000000	47791.000000		1
7090.563965	1630.274048	2.587257	3.922516	1919.059937	47006.101562	302.218719	197.473373	124.879082	51.510773	38.639248	227.105026	299.653076	231.863235	0.039862	0.000000	3.850681	3.212261	0.412840	0.593565	3.283088	4.672154	2.480321	2.295509	2.096490	1.711898	1.587029	2.356227	2.476619	2.365232	0.000000	0.000000	47816.000000		1
13163.721680	5148.650391	2.593424	4.039698	4943.562988	99998.000000	779.353271	500.086823	292.051636	148.210648	95.481804	540.813782	621.256165	386.262939	2.466283	0.000000	4.119379	3.711693	0.413874	0.606349	3.694040	4.999991	2.891734	2.699045	2.465460	2.170879	1.979921	2.733048	2.793271	2.586883	0.392043	0.000000	47848.000000		1
17073.037109	9068.584961	2.846291	4.332653	4608.820312	96975.554688	735.820129	478.451324	240.241745	130.044342	111.378479	538.340637	683.664856	367.137604	1.764284	99998.000000	4.232311	3.957540	0.454279	0.636754	3.663590	4.986662	2.866772	2.679838	2.380648	2.114091	2.046801	2.731057	2.834843	2.564829	0.246569	4.999991	47920.000000		1
8980.793945	1648.875122	3.068320	2.201789	1627.251953	36999.195312	270.295868	170.863800	96.471680	34.195580	27.047472	153.462265	197.516556	128.126266	0.341161	0.000000	3.953315	3.217188	0.486901	0.342776	3.211455	4.568192	2.431839	2.232650	1.984400	1.533970	1.432127	2.186002	2.295604	2.107638	0.000000	0.000000	47965.000000		1
13538.932617	2443.690186	1.378431	2.713690	1905.065918	47248.335938	316.598206	196.276886	115.590866	63.525017	34.830830	161.760605	249.912354	137.787613	0.104548	0.000000	4.131585	3.388046	0.139385	0.433560	3.279910	4.674387	2.500509	2.292869	2.062923	1.802945	1.541964	2.208873	2.397788	2.139210	0.000000	0.000000	47988.000000		1
5777.927246	1449.357178	3.472290	4.249392	807.177856	24074.056641	132.153625	80.855629	45.926121	16.343815	11.005863	47.430984	52.001087	54.761032	0.045187	99998.000000	3.761772	3.161175	0.540616	0.628327	2.906969	4.381549	2.121079	1.907710	1.662060	1.213353	1.041624	1.676062	1.716012	1.738472	0.000000	4.999991	48005.000000		1
13149.928711	1970.256226	1.961258	2.907966	2031.496216	48564.230469	312.490662	201.978714	115.621704	55.115662	39.474941	192.197098	268.720093	130.374313	1.192688	99998.000000	4.118923	3.294523	0.292535	0.463589	3.307816	4.686316	2.494837	2.305306	2.063039	1.741275	1.596321	2.283747	2.429300	2.115192	0.076527	4.999991	48027.000000		1
14413.913086	3599.876465	1.643633	3.373610	2905.850098	63622.242188	462.970947	286.766113	165.260651	57.221855	46.946838	254.337524	347.302979	208.103027	0.191589	99998.000000	4.158782	3.556288	0.215805	0.528095	3.463273	4.803609	2.665554	2.457528	2.218169	1.757562	1.671606	2.405411	2.540709	2.318278	0.000000	4.999991	48074.000000		1
10919.328125	2330.063721	3.641896	4.653362	2311.058594	54086.781250	369.826630	239.680511	124.546043	62.754082	44.507603	229.525757	334.749084	243.800385	0.028156	0.000000	4.038196	3.367368	0.561327	0.667767	3.363811	4.733091	2.567998	2.379633	2.095330	1.797642	1.648434	2.360831	2.524719	2.387034	0.000000	0.000000	48181.000000		1
18740.056641	6430.952148	4.110624	5.177598	7898.969238	99998.000000	1273.966431	810.998596	407.226196	162.614792	135.477890	670.626831	870.277344	496.423340	1.793836	99998.000000	4.272771	3.808275	0.613908	0.714128	3.897570	4.999991	3.105158	2.909020	2.609836	2.211160	2.131868	2.826481	2.939658	2.695852	0.253783	4.999991	48303.000000		1
30451.455078	5160.396484	2.840123	3.749826	5445.882812	99998.000000	851.179749	557.712646	274.730286	125.304642	99.805206	532.916321	717.037109	310.575653	1.885923	99998.000000	4.483608	3.712683	0.453337	0.574011	3.736068	4.999991	2.930021	2.746411	2.438906	2.097967	1.999153	2.726659	2.855542	2.492167	0.275524	4.999991	48378.000000		1
13409.767578	2673.182129	1.819406	2.214124	2635.110352	51422.519531	407.867615	271.899414	132.132034	42.709782	37.199139	163.654022	215.164795	120.694450	0.613549	99998.000000	4.127421	3.427029	0.259930	0.345202	3.420799	4.711154	2.610519	2.434408	2.121008	1.630527	1.570533	2.213927	2.332771	2.081687	0.000000	4.999991	48423.000000		1
5319.868652	1636.247192	1.282835	1.165653	970.119568	26193.117188	157.501953	104.877953	65.399933	12.004995	21.401148	109.898285	134.028534	95.756256	0.945418	0.000000	3.725901	3.213849	0.108171	0.066569	2.986825	4.418187	2.197286	2.020684	1.815577	1.079362	1.330437	2.040991	2.127197	1.981167	0.000000	0.000000	48490.000000		1
4356.675293	461.429077	1.773150	4.187717	858.593018	22609.820312	134.373917	92.324051	42.601852	20.864576	21.296299	77.417259	106.617180	48.738491	1.464237	0.000000	3.639155	2.664105	0.248745	0.621977	2.933787	4.354297	2.128315	1.965315	1.629429	1.319410	1.328304	1.888838	2.027827	1.687872	0.165611	0.000000	48559.000000		1
14162.378906	3570.402100	2.426902	3.718989	2867.164795	58207.652344	455.563812	297.839813	153.323486	93.980019	49.241138	224.449921	287.848511	208.229462	1.502061	0.000000	4.151136	3.552717	0.385052	0.570425	3.457453	4.764980	2.658549	2.473983	2.185609	1.973036	1.692328	2.351120	2.459164	2.318542	0.176688	0.000000	48646.000000		1
6038.747070	2128.168213	0.764767	2.756862	1771.429077	48793.832031	286.408417	188.453445	156.098862	52.741184	53.583046	215.858627	256.832275	198.518768	1.494518	99998.000000	3.780947	3.328006	0.000000	0.440415	3.248324	4.688365	2.456986	2.275204	2.193400	1.722150	1.729027	2.334169	2.409650	2.297801	0.174501	4.999991	48722.000000		1
13590.215820	2576.655029	1.520283	2.334390	3326.734375	72212.500000	528.636108	343.257141	165.029358	67.277931	46.327007	293.380737	401.598389	232.544739	1.782444	0.000000	4.133226	3.411056	0.181925	0.368173	3.522018	4.858613	2.723157	2.535619	2.217561	1.827873	1.665834	2.467432	2.603792	2.366507	0.251016	0.000000	48736.000000		1
15676.672852	11603.372070	2.793867	2.769197	8822.730469	99998.000000	1356.043335	900.118652	544.816467	273.826752	173.879700	871.242554	1176.659058	693.585266	1.418015	0.000000	4.195254	4.064584	0.446206	0.442354	3.945603	4.999991	3.132274	2.954300	2.736250	2.437476	2.240249	2.940139	3.070651	2.841100	0.151681	0.000000	48761.000000		1
4381.727539	1708.921631	2.556419	2.503996	641.198730	23275.716797	104.745354	59.466820	26.958044	14.339385	1.643633	34.072231	58.911747	53.379517	0.222735	0.000000	3.641645	3.232722	0.407632	0.398634	2.806993	4.366903	2.020135	1.774275	1.430688	1.156530	0.215805	1.532401	1.770202	1.727375	0.000000	0.000000	48782.000000		1
4170.981934	681.500122	1.615879	1.819406	798.725342	20150.191406	119.645981	81.820839	39.200485	35.808372	8.110233	35.432159	48.368443	48.140247	1.005124	99998.000000	3.620238	2.833466	0.208409	0.259930	2.902397	4.304279	2.077898	1.912864	1.593291	1.553985	0.909033	1.549398	1.684562	1.682508	0.002220	4.999991	48809.000000		1
11786.746094	2174.658691	2.112361	3.503127	2069.040771	48249.382812	341.194092	219.586868	120.583435	57.678249	35.336563	195.657059	230.438553	160.243393	0.986994	99998.000000	4.071394	3.337391	0.324768	0.544456	3.315769	4.683492	2.533001	2.341606	2.081288	1.761012	1.548224	2.291496	2.362555	2.204780	0.000000	4.999991	48862.000000		1
8191.224121	2344.720703	3.413699	4.082870	2750.793701	65755.234375	420.763824	279.130768	160.878647	76.193016	54.323143	285.640564	377.881348	222.399246	0.164605	0.000000	3.913349	3.370091	0.533225	0.610966	3.439458	4.817930	2.624038	2.445808	2.206498	1.881915	1.734985	2.455820	2.577355	2.347133	0.000000	0.000000	48992.000000		1
11509.694336	2630.142334	2.661267	2.590341	2244.946289	50985.925781	363.696136	235.949188	116.118179	56.210388	39.996090	181.558197	223.888687	134.087128	0.938371	99998.000000	4.061064	3.419979	0.425088	0.413357	3.351206	4.707450	2.560739	2.372818	2.064900	1.749817	1.602018	2.259016	2.350032	2.127387	0.000000	4.999991	49041.000000		1
8213.053711	1961.714233	1.618963	2.396065	1280.531738	32764.416016	230.799347	134.518845	72.326012	48.877258	24.133339	120.703705	147.566147	118.730110	0.206779	0.000000	3.914505	3.292636	0.209237	0.379499	3.107390	4.515402	2.363235	2.128783	1.859295	1.689107	1.382617	2.081721	2.168987	2.074561	0.000000	0.000000	49160.000000		1
12914.555664	3454.530518	1.757731	3.496960	2745.834961	62280.027344	430.206238	280.540039	164.714828	91.657967	64.545738	277.092438	390.009705	228.363190	1.483832	99998.000000	4.111080	3.538389	0.244952	0.543691	3.438674	4.794349	2.633677	2.447995	2.216733	1.962170	1.809868	2.442625	2.591075	2.358626	0.171385	4.999991	49186.000000		1
5200.780762	1910.647583	1.748480	1.045387	776.954163	22622.240234	118.964470	75.193886	34.547127	28.228544	9.895718	59.229370	97.452309	70.685463	0.051763	0.000000	3.716069	3.281181	0.242661	0.019277	2.890395	4.354536	2.075417	1.876183	1.538412	1.450688	0.995447	1.772537	1.988792	1.849330	0.000000	0.000000	49203.000000		1
25278.773438	8902.969727	3.253344	2.833956	6221.029785	99998.000000	980.776917	638.068726	322.531311	150.720810	107.400452	590.246094	755.719543	406.473785	3.113561	0.000000	4.402756	3.949535	0.512330	0.452393	3.793862	4.999991	2.991570	2.804868	2.508572	2.178173	2.031006	2.771033	2.878361	2.609033	0.493257	0.000000	49247.000000		1
7867.585938	1120.075562	2.056854	0.999131	1326.692261	34023.199219	207.880997	133.963776	98.383598	20.920084	13.759643	103.773979	147.593903	83.004997	0.108966	99998.000000	3.895842	3.049247	0.313203	0.000000	3.122770	4.531775	2.317815	2.126987	1.992923	1.320563	1.138607	2.016088	2.169068	1.919104	0.000000	4.999991	49269.000000		1
18609.064453	5195.402832	2.541001	3.663482	4374.400391	87580.687500	665.039124	448.986206	235.631561	80.362228	89.730629	419.138702	561.511841	295.345093	2.120133	99998.000000	4.269724	3.715619	0.405005	0.563894	3.640918	4.942409	2.822847	2.652233	2.372233	1.905052	1.952941	2.622358	2.749359	2.470330	0.326363	4.999991	49328.000000		1
11676.628906	2389.459717	3.216340	5.624740	2937.221191	62597.015625	483.854034	303.338135	142.690765	86.042480	43.289524	218.606247	335.905487	176.815414	1.894602	99998.000000	4.067317	3.378300	0.507362	0.750102	3.467937	4.796554	2.684714	2.481927	2.154396	1.934713	1.636383	2.339663	2.526217	2.247520	0.277518	4.999991	49371.000000		1
9230.888672	2036.988281	1.859494	5.094337	2572.029297	60782.007812	432.802734	263.857025	162.920090	68.434334	57.931118	272.876953	365.416870	191.783875	0.996732	99998.000000	3.965244	3.308989	0.269395	0.707088	3.410276	4.783775	2.636290	2.421369	2.211975	1.835274	1.762912	2.435967	2.562788	2.282812	0.000000	4.999991	49407.000000		1
8972.875000	2851.687500	2.775365	5.550730	1977.703369	48228.593750	311.627228	204.248352	118.813370	76.439713	42.802296	212.121140	285.751556	212.034790	0.066258	0.000000	3.952932	3.455102	0.443320	0.744350	3.296161	4.683305	2.493635	2.310158	2.074865	1.883319	1.631467	2.326584	2.455989	2.326407	0.000000	0.000000	49475.000000		1
9654.023438	3833.812012	4.718120	6.956914	2370.198486	53018.468750	369.786530	239.513992	119.309853	55.716991	59.704266	248.200882	349.967346	200.227158	0.179734	0.000000	3.984708	3.583631	0.673769	0.842417	3.374785	4.724427	2.567951	2.379331	2.076676	1.745988	1.776005	2.394803	2.544028	2.301523	0.000000	0.000000	49499.000000		1
10720.991211	3096.400635	1.711475	4.748958	2609.496826	59741.238281	403.695312	274.132050	151.898804	55.174255	54.082611	255.934891	317.779266	253.464828	0.891890	0.000000	4.030235	3.490857	0.233371	0.676598	3.416557	4.776274	2.606054	2.437960	2.181554	1.741737	1.733058	2.408129	2.502126	2.403918	0.000000	0.000000	49578.000000		1
6367.735352	1041.187378	2.466991	2.732193	948.203430	24291.726562	153.853897	102.358543	57.850941	45.494396	17.136335	67.644890	102.469559	114.345032	0.258187	0.000000	3.803985	3.017529	0.392168	0.436511	2.976902	4.385458	2.187109	2.010124	1.762310	1.657958	1.233918	1.830235	2.010595	2.058217	0.000000	0.000000	49632.000000		1
11533.463867	2218.737793	2.944971	2.127780	2124.646729	49880.761719	355.033936	222.303650	131.058899	62.313110	38.003998	204.140427	266.940765	173.676163	0.516989	99998.000000	4.061960	3.346106	0.469081	0.327927	3.327287	4.697933	2.550270	2.346946	2.117466	1.794579	1.579829	2.309929	2.426415	2.239740	0.000000	4.999991	49680.000000		1
13915.901367	1309.114990	1.196491	2.861710	2389.983887	53629.386719	371.195801	248.506165	127.660614	60.185329	33.199532	197.633728	260.733185	218.951614	2.355010	99998.000000	4.143511	3.116978	0.077909	0.456626	3.378395	4.729403	2.569603	2.395337	2.106057	1.779491	1.521132	2.295861	2.416196	2.340348	0.371993	4.999991	49760.000000		1
13928.630859	5910.124023	1.970509	3.697403	4850.782715	99998.000000	791.213379	497.425568	249.434372	115.917740	87.575096	491.763824	661.141235	368.204559	1.787734	99998.000000	4.143909	3.771597	0.294578	0.567897	3.685812	4.999991	2.898294	2.696728	2.396956	2.064150	1.942381	2.691756	2.820294	2.566089	0.252303	4.999991	49819.000000		1
14020.313477	5464.391113	2.007514	3.533965	4491.838379	91413.414062	720.164001	460.010559	249.813675	90.202446	83.217773	424.492065	547.110779	282.399536	2.904123	99998.000000	4.146758	3.737542	0.302659	0.548262	3.652424	4.961010	2.857431	2.662768	2.397616	1.955218	1.920216	2.627870	2.738075	2.450864	0.463015	4.999991	49888.000000		1
18793.658203	2133.589600	1.757731	2.161701	3226.944580	69675.296875	516.193176	331.591339	163.635513	58.541695	65.785400	279.975739	385.772644	216.515472	1.961278	0.000000	4.274011	3.329111	0.244952	0.334796	3.508791	4.843079	2.712812	2.520603	2.213878	1.767465	1.818130	2.447120	2.586331	2.335489	0.292539	0.000000	49925.000000		1
4983.679688	1340.815796	1.612795	2.676685	1040.000122	29898.638672	181.289917	114.523888	84.639374	23.972984	24.626738	114.027405	184.601852	75.409744	0.339093	0.000000	3.697550	3.127369	0.207579	0.427597	3.017033	4.475651	2.258374	2.058896	1.927572	1.379722	1.391407	2.057009	2.266236	1.877427	0.000000	0.000000	49986.000000		1
10857.603516	2941.513672	2.081524	4.348072	1755.640259	40386.648438	295.193970	179.812805	108.220726	52.796692	35.367401	182.807114	261.100159	148.167480	0.527259	99998.000000	4.035734	3.468571	0.318381	0.638297	3.244436	4.606238	2.470108	2.254821	2.034310	1.722607	1.548603	2.261993	2.416807	2.170753	0.000000	4.999991	50084.000000		1
8504.581055	9215.108398	2.550252	3.654230	5760.393066	99998.000000	904.960144	585.521790	270.123169	150.868835	107.348030	519.847412	660.259277	377.079559	2.036564	0.000000	3.929653	3.964500	0.406583	0.562796	3.760452	4.999991	2.956630	2.767543	2.431562	2.178600	2.030794	2.715876	2.819715	2.576433	0.308898	0.000000	50116.000000		1
15846.658203	9624.718750	1.372264	4.039698	7270.574219	99998.000000	1135.833496	748.306213	341.884857	135.487152	139.175293	615.464905	837.130249	471.176788	2.966901	99998.000000	4.199938	3.983388	0.137438	0.606349	3.861569	4.999991	3.055315	2.874079	2.533880	2.131898	2.143562	2.789203	2.922793	2.673184	0.472303	4.999991	50160.000000		1
6059.219727	1443.297607	1.526451	3.207088	1764.432007	37287.093750	263.875519	182.313721	91.901581	53.644718	27.547039	127.654449	172.723297	100.347946	1.995117	99998.000000	3.782417	3.159356	0.183683	0.506111	3.246605	4.571558	2.421399	2.260819	1.963323	1.729527	1.440075	2.106036	2.237351	2.001508	0.299968	4.999991	50185.000000		1
19934.667969	3331.356689	2.476242	2.824705	3094.920410	73726.101562	495.189850	313.369537	183.858673	96.172562	74.376694	382.707397	445.643433	240.852325	0.824168	0.000000	4.299609	3.522621	0.393793	0.450973	3.490649	4.867621	2.694772	2.496057	2.264484	1.983051	1.871437	2.582867	2.648988	2.381751	0.000000	0.000000	50228.000000		1
5152.251953	994.860352	3.099157	4.955568	1006.063599	31862.693359	164.902924	95.824097	65.369095	38.522064	27.602545	106.487663	137.698181	75.206223	0.118363	0.000000	3.711997	2.997762	0.491244	0.695093	3.002625	4.503283	2.217228	1.981475	1.815372	1.585710	1.440949	2.027299	2.138928	1.876254	0.000000	0.000000	50253.000000		1
15599.252930	1936.905518	2.667434	3.830003	2903.352295	71717.554688	422.250183	286.559509	168.924118	111.433983	50.523975	246.689850	355.018494	233.488358	1.527459	0.000000	4.193104	3.287108	0.426094	0.583199	3.462900	4.855626	2.625570	2.457215	2.227692	2.047018	1.703498	2.392151	2.550251	2.368265	0.183969	0.000000	50278.000000		1
16188.034180	5306.867676	2.698272	3.059069	4136.496094	95246.757812	677.423401	428.383728	244.836517	117.339340	75.863060	376.641693	540.622559	295.286499	0.944149	0.000000	4.209194	3.724838	0.431086	0.485589	3.616633	4.978850	2.830860	2.631833	2.388876	2.069444	1.880030	2.575928	2.732894	2.470244	0.000000	0.000000	50316.000000		1
10026.909180	4600.475586	1.803987	1.733061	3306.384766	68224.867188	508.832306	342.939514	175.224197	77.815063	55.020065	242.986282	338.427979	234.160614	1.637388	99998.000000	4.001167	3.662803	0.256233	0.238814	3.519353	4.833943	2.706575	2.535218	2.243594	1.891064	1.740521	2.385582	2.529466	2.369514	0.214152	4.999991	50460.000000		1
11583.521484	2541.457031	3.102241	2.923384	2940.067383	61521.378906	462.782837	299.653076	169.155411	81.854759	61.014854	302.286560	421.704346	195.690979	0.730157	99998.000000	4.063840	3.405083	0.491676	0.465886	3.468357	4.789026	2.665377	2.476619	2.228286	1.913044	1.785436	2.480419	2.625008	2.291571	0.000000	4.999991	50492.000000		1
11126.095703	3237.068359	2.790784	6.321664	3249.915283	71903.585938	519.307800	334.431458	179.276230	101.455002	66.602592	355.989899	474.359192	272.488403	0.495016	99998.000000	4.046343	3.510152	0.445726	0.800831	3.511872	4.856750	2.715425	2.524307	2.253523	2.006274	1.823491	2.551438	2.676107	2.435348	0.000000	4.999991	50561.000000		1
6814.618652	1557.380615	1.440106	2.806202	1123.344360	28178.064453	179.883728	113.506256	67.139160	29.517548	18.635033	75.388161	139.770462	78.542824	0.262981	1686.958374	3.833441	3.192395	0.158394	0.448119	3.050513	4.449911	2.254992	2.055020	1.826976	1.470080	1.270330	1.877303	2.145415	1.895107	0.000000	3.227104	50587.000000		1
11773.470703	1534.326538	2.883296	3.626477	2647.602539	55710.503906	414.540833	277.952789	122.288742	53.160572	49.312065	212.583694	275.840424	201.010422	0.777010	0.000000	4.070905	3.185918	0.459889	0.559485	3.422853	4.745937	2.617567	2.443971	2.087386	1.725590	1.692953	2.327530	2.440658	2.303219	0.000000	0.000000	50631.000000		1
9477.368164	1950.803955	2.365228	3.373610	1873.408325	50594.199219	313.884521	196.489670	121.582565	71.129517	49.571102	222.356064	310.560242	217.459091	1.065376	99998.000000	3.976688	3.290214	0.373873	0.528095	3.272632	4.704101	2.496770	2.293340	2.084871	1.852050	1.695229	2.347049	2.492146	2.337378	0.027503	4.999991	50660.000000		1
12075.662109	2661.605713	1.572707	0.980629	2741.150879	63627.140625	454.055847	284.943634	172.091125	78.894371	51.168476	277.302124	345.431152	233.050476	1.395937	0.000000	4.081911	3.425144	0.196648	0.000000	3.437933	4.803642	2.657109	2.454759	2.235759	1.897046	1.709002	2.442953	2.538362	2.367450	0.144866	0.000000	50705.000000		1
5118.229004	1367.311279	1.544953	2.664350	1298.528442	33663.824219	213.514984	132.687119	65.221077	29.600809	31.293781	107.533051	134.694626	116.845947	1.337375	99998.000000	3.709120	3.135867	0.188915	0.425591	3.113451	4.527164	2.329428	2.122829	1.814388	1.471304	1.495458	2.031542	2.129350	2.067614	0.126253	4.999991	50729.000000		1
24177.320312	17562.330078	1.686805	4.878475	11731.815430	99998.000000	1810.524658	1199.691528	669.248413	317.754608	278.899506	1451.207397	1910.585815	978.572083	4.484429	0.000000	4.383408	4.244582	0.227065	0.688284	4.069365	4.999991	3.257804	3.079070	2.825587	2.502092	2.445448	3.161730	3.281167	2.990593	0.651707	0.000000	50760.000000		1
9109.278320	3080.269531	0.724679	1.492530	1862.165039	43164.375000	277.406982	180.139679	97.384468	30.467339	17.987448	142.733932	211.689407	87.605934	1.701509	99998.000000	3.959484	3.488589	0.000000	0.173923	3.270018	4.635126	2.443117	2.255609	1.988490	1.483835	1.254970	2.154527	2.325699	1.942533	0.230834	4.999991	50813.000000		1
5498.411133	2376.458496	3.092990	3.290349	1675.651245	37897.535156	262.056122	180.938370	91.836823	6.330915	26.359798	111.526497	168.236450	110.453354	0.163722	99998.000000	3.740237	3.375930	0.490378	0.517242	3.224184	4.578611	2.418394	2.257531	1.963017	0.801467	1.420942	2.047378	2.225920	2.043179	0.000000	4.999991	50850.000000		1
4395.595215	1329.646484	2.251129	5.103588	1467.042480	37556.445312	228.554382	155.990921	75.687286	59.130692	41.562630	170.111359	239.550995	144.818542	1.007610	0.000000	3.643018	3.123736	0.352400	0.707876	3.166443	4.574685	2.358989	2.193099	1.879023	1.771813	1.618703	2.230733	2.379398	2.160824	0.003292	0.000000	50865.000000		1
5475.640625	2151.231689	0.758600	1.797820	1472.479126	38763.519531	240.565536	151.716858	88.148674	29.946186	27.778318	138.311844	160.721375	125.791870	0.917919	0.000000	3.738435	3.332687	0.000000	0.254746	3.168049	4.588423	2.381233	2.181034	1.945216	1.476341	1.443706	2.140859	2.206074	2.099653	0.000000	0.000000	50890.000000		1
4270.151855	746.579346	2.652015	3.466122	749.894348	24916.068359	108.726463	77.645454	43.653404	24.324532	14.222203	65.285835	100.443535	108.458176	0.455197	0.000000	3.630443	2.873076	0.423576	0.539844	2.875000	4.396480	2.036335	1.890116	1.640018	1.386045	1.152967	1.814819	2.001922	2.035262	0.000000	0.000000	50920.000000		1
14868.977539	6291.172363	3.928683	5.230021	6105.987793	99998.000000	1002.477234	630.060242	348.450134	107.878433	104.800865	551.440308	712.053772	452.563324	0.249915	0.000000	4.172281	3.798732	0.594247	0.718503	3.785756	4.999991	3.001075	2.799382	2.542141	2.032935	2.020365	2.741498	2.852513	2.655679	0.000000	0.000000	50964.000000		1
11293.585938	2923.051270	2.593424	3.725156	3804.306641	99977.757812	577.837158	392.510590	300.861877	98.102982	112.140160	530.810120	694.849609	450.580475	2.138004	99998.000000	4.052832	3.465837	0.413874	0.571145	3.580276	4.999903	2.761806	2.593851	2.478367	1.991682	2.049761	2.724939	2.841891	2.653772	0.330009	4.999991	51006.000000		1
9285.791016	394.265259	2.112361	1.788568	1405.882690	39669.304688	234.555344	146.619446	101.538269	41.368355	37.405750	131.077393	192.696671	178.381958	1.822600	99998.000000	3.967819	2.595788	0.324768	0.252506	3.147949	4.598454	2.370245	2.166192	2.006630	1.616668	1.572938	2.117528	2.284874	2.251351	0.260691	4.999991	51037.000000		1
13697.027344	4740.363281	2.451572	3.897846	5129.962891	99998.000000	820.977600	528.392456	273.953186	114.749001	101.482758	540.237122	710.659912	380.231140	2.784390	0.000000	4.136626	3.675812	0.389445	0.590825	3.710114	4.999991	2.914331	2.722957	2.437676	2.059749	2.006392	2.732584	2.851662	2.580048	0.444730	0.000000	51144.000000		1
14692.855469	4454.072266	2.130863	5.399627	4051.412842	76586.960938	626.476929	416.943054	197.593643	81.743744	80.744614	383.142212	506.325226	253.193451	1.846554	0.000000	4.167106	3.648757	0.328556	0.732364	3.607606	4.884155	2.796905	2.620077	2.295773	1.912454	1.907114	2.583360	2.704430	2.403452	0.266362	0.000000	51238.000000		1
6111.143555	1690.394531	2.963473	3.389029	1057.336914	26760.500000	161.637253	112.926514	55.383949	20.491444	13.549948	70.204399	86.461868	38.855106	0.935294	99998.000000	3.786123	3.227988	0.471801	0.530075	3.024213	4.427494	2.208541	2.052796	1.743384	1.311573	1.131938	1.846364	1.936825	1.589448	0.000000	4.999991	51416.000000		1
5489.687012	3115.926758	2.257297	4.514594	1327.987427	30429.619141	217.742798	138.034317	75.409744	25.749218	22.535963	101.492012	155.358765	75.249390	1.040573	99998.000000	3.739547	3.493587	0.353589	0.654619	3.123194	4.483296	2.337944	2.139987	1.877427	1.410764	1.352876	2.006432	2.191336	1.876503	0.017273	4.999991	51428.000000		1
7462.580078	2779.836182	1.085476	3.370527	1661.672607	38123.484375	270.163269	174.749313	83.822189	68.421997	41.047646	160.863235	232.492310	139.764297	1.273196	0.000000	3.872889	3.444019	0.035620	0.527698	3.220546	4.581192	2.431626	2.242415	1.923359	1.835196	1.613288	2.206457	2.366409	2.145396	0.104895	0.000000	51484.000000		1
5911.370117	4381.394531	2.889463	3.598723	2490.088135	55465.335938	401.743317	253.952057	142.820282	63.213562	46.425686	246.461655	316.413177	209.570892	0.234760	0.000000	3.771688	3.641612	0.460817	0.556148	3.396215	4.744021	2.603949	2.404752	2.154790	1.800810	1.666758	2.391749	2.500255	2.321331	0.000000	0.000000	51509.000000		1
18597.349609	9103.061523	1.544953	4.363490	8901.967773	99998.000000	1352.493896	905.475098	512.431030	211.883682	166.417038	793.109863	1039.645508	644.803589	2.395817	99998.000000	4.269451	3.959188	0.188915	0.639834	3.949486	4.999991	3.131135	2.956877	2.709635	2.326097	2.221198	2.899333	3.016885	2.809427	0.379454	4.999991	51535.000000		1
10413.243164	2800.065674	2.223376	3.595639	1875.437378	44140.511719	285.529541	192.298859	95.546562	55.026234	38.389465	184.999649	264.714294	131.015732	1.414568	0.000000	4.017586	3.447168	0.347013	0.555776	3.273103	4.644837	2.455651	2.283977	1.980215	1.740570	1.584212	2.267171	2.422777	2.117323	0.150624	0.000000	51575.000000		1
8105.786133	2374.873535	1.844076	3.863925	2445.392578	51604.847656	404.682129	252.200485	118.504997	51.652622	44.997917	190.818665	261.063141	175.652847	0.538968	0.000000	3.908795	3.375640	0.265779	0.587029	3.388349	4.712690	2.607114	2.401746	2.073737	1.713092	1.653192	2.280621	2.416746	2.244655	0.000000	0.000000	51629.000000		1
7262.827637	1895.645142	1.054639	2.602675	1151.264526	29763.558594	203.249222	116.334045	63.531185	18.243399	16.738533	103.237404	128.635071	51.970249	0.283530	0.000000	3.861106	3.277757	0.023104	0.415420	3.061175	4.473685	2.308029	2.065707	1.802987	1.261106	1.223717	2.013837	2.109360	1.715755	0.000000	0.000000	51644.000000		1
8667.976562	2175.102783	2.926468	4.030447	2104.614746	47705.886719	345.955414	221.696152	116.133598	78.265289	42.749870	214.637466	244.472641	135.965118	2.833979	28224.322266	3.937918	3.337480	0.466344	0.605353	3.323173	4.678572	2.539020	2.345758	2.064958	1.893569	1.630935	2.331706	2.388230	2.133428	0.452397	4.450624	51703.000000		1
7409.718262	2435.610840	1.751564	3.089906	1684.523071	38670.234375	263.773773	176.938766	109.901367	54.736362	33.480152	158.516510	196.727112	123.645592	1.196776	99998.000000	3.869802	3.386608	0.243426	0.489945	3.226477	4.587377	2.421232	2.247823	2.041003	1.738276	1.524787	2.200074	2.293864	2.092179	0.078013	4.999991	51743.000000		1
8320.512695	2427.448242	3.133079	4.520761	1807.746216	43192.160156	304.226257	188.592209	106.077530	57.456219	40.948967	163.879135	201.176956	189.878128	0.927751	0.000000	3.920150	3.385150	0.495971	0.655212	3.257138	4.635405	2.483197	2.275524	2.025623	1.759337	1.612243	2.214524	2.303578	2.278475	0.000000	0.000000	51802.000000		1
7609.304199	1982.770020	2.260381	2.978892	2295.300781	57584.789062	391.329529	238.829391	140.933029	79.619049	51.516941	265.398895	351.712738	226.327927	2.595855	99998.000000	3.881345	3.297272	0.354182	0.474055	3.360840	4.760308	2.592543	2.378088	2.149013	1.901017	1.711950	2.423899	2.546188	2.354738	0.414281	4.999991	51858.000000		1
11759.110352	4067.741211	1.538786	3.268763	3355.141602	70851.171875	542.025696	343.630249	178.295609	71.086342	54.566757	303.627991	398.807587	197.883514	1.591486	99998.000000	4.070374	3.609353	0.187178	0.514383	3.525711	4.850347	2.734020	2.536091	2.251141	1.851786	1.736928	2.482342	2.600763	2.296410	0.201803	4.999991	51885.000000		1
14972.889648	3898.678467	2.470075	2.991227	3084.673096	66579.359375	501.841492	314.911407	169.436020	97.501656	60.607800	269.882660	397.244141	217.363495	0.385787	0.000000	4.175306	3.590917	0.392710	0.475849	3.489209	4.823339	2.700567	2.498188	2.229006	1.989012	1.782529	2.431175	2.599057	2.337187	0.000000	0.000000	51916.000000		1
28368.591797	6262.891602	3.703570	3.342773	4685.078125	99515.945312	729.005066	474.655243	245.588959	109.833527	90.649582	420.285828	542.512878	287.885529	2.664892	99998.000000	4.452838	3.796775	0.568621	0.524107	3.670717	4.997893	2.862731	2.676378	2.390209	2.040735	1.957366	2.623545	2.734410	2.459220	0.425680	4.999991	51955.000000		1
12010.280273	4547.937988	2.618094	4.844553	3549.682373	73748.820312	552.498047	364.106293	216.469208	82.607193	88.318275	371.698456	510.688721	429.311951	1.544055	0.000000	4.079553	3.657815	0.417985	0.685254	3.550189	4.867755	2.742331	2.561228	2.335396	1.917018	1.946051	2.570191	2.708156	2.632773	0.188663	0.000000	52079.000000		1
8209.622070	3101.852539	1.366096	3.274930	2095.986328	48533.007812	342.088379	218.828262	130.121445	101.288483	33.190281	172.612274	231.539444	120.623528	1.193350	0.000000	3.914323	3.491621	0.135481	0.515202	3.321388	4.686037	2.534138	2.340103	2.114349	2.005560	1.521011	2.237072	2.364625	2.081432	0.076768	0.000000	52122.000000		1
11376.708008	2324.423584	2.624262	2.559503	2461.187500	50426.984375	363.529633	251.441895	118.736275	64.443970	45.907619	234.931549	322.047180	154.930115	1.618322	0.000000	4.056016	3.366315	0.419007	0.408156	3.391145	4.702663	2.560540	2.400438	2.074584	1.809182	1.661885	2.370941	2.507920	2.190136	0.209065	0.000000	52170.000000		1
11234.840820	4243.135254	2.063021	3.879343	3824.092041	84213.257812	616.846436	392.794312	218.273193	105.232582	92.709518	378.997650	499.840118	405.773773	1.185340	0.000000	4.050567	3.627687	0.314504	0.588758	3.582528	4.925381	2.790177	2.594165	2.339000	2.022150	1.967124	2.578636	2.698831	2.608284	0.073843	0.000000	52204.000000		1
8049.452637	3680.059814	1.945839	2.787700	1294.972900	34833.019531	202.925430	127.857979	88.534142	54.964558	17.987448	85.508995	138.419785	65.418434	0.844859	0.000000	3.905766	3.565855	0.289107	0.445246	3.112261	4.541991	2.307337	2.106728	1.947111	1.740083	1.254970	1.932012	2.141198	1.815700	0.000000	0.000000	52244.000000		1
15927.732422	6972.074219	2.988143	4.024279	5504.600098	99998.000000	827.983826	566.488953	299.779480	152.583389	110.700050	486.336426	645.845886	384.317108	2.614943	99998.000000	4.202154	3.843362	0.475401	0.604688	3.740726	4.999991	2.918022	2.753191	2.476802	2.183507	2.044148	2.686937	2.810129	2.584690	0.417462	4.999991	52370.000000		1
5211.746582	1422.704468	0.656836	1.733061	1835.120605	40941.753906	280.006561	182.804031	85.746437	23.652277	26.011337	164.671646	218.911530	107.742744	1.837653	0.000000	3.716983	3.153115	0.000000	0.238814	3.263665	4.612166	2.447168	2.261986	1.933216	1.373873	1.415163	2.216619	2.340269	2.032388	0.264263	0.000000	52409.000000		1
7298.376953	2331.426758	2.365228	2.883296	2100.667480	44676.699219	315.793365	207.060715	83.001915	73.442322	22.168999	145.222504	191.777710	118.982979	0.195058	18330.462891	3.863226	3.367622	0.373873	0.459889	3.322357	4.650081	2.499403	2.316098	1.919088	1.865946	1.345746	2.162034	2.282798	2.075485	0.000000	4.263174	52430.000000		1
8739.624023	3849.529785	2.568754	2.207957	3066.611572	71619.171875	476.502380	323.345428	181.453354	77.198318	70.707047	294.725250	429.373627	170.987152	1.096340	0.000000	3.941493	3.585408	0.409723	0.343991	3.486659	4.855029	2.678065	2.509667	2.258765	1.887608	1.849463	2.469417	2.632835	2.232964	0.039945	0.000000	52489.000000		1
23173.253906	7922.735352	2.793867	4.129126	6199.717773	99998.000000	965.993469	631.077881	327.363525	165.152710	117.666222	617.219543	802.592346	513.220459	2.189390	0.000000	4.364987	3.898875	0.446206	0.615858	3.792372	4.999991	2.984974	2.800083	2.515030	2.217886	2.070652	2.790440	2.904495	2.710304	0.340323	0.000000	52622.000000		1
7690.594727	2965.730225	1.662135	2.837040	3053.431885	63310.488281	476.261871	316.891174	154.162262	59.198532	54.418739	285.677551	344.626312	222.997482	0.663626	0.000000	3.885960	3.472132	0.220666	0.452865	3.484788	4.801476	2.677846	2.500910	2.187978	1.772311	1.735749	2.455876	2.537349	2.348300	0.000000	0.000000	52683.000000		1
9596.548828	6921.350098	2.106194	3.860841	4646.586914	96025.500000	731.536865	479.259247	260.683868	95.839516	84.821320	415.216187	541.886902	357.454651	1.586522	99998.000000	3.982115	3.840191	0.323498	0.586682	3.667134	4.982387	2.864236	2.680571	2.416114	1.981545	1.928505	2.618274	2.733909	2.553221	0.200446	4.999991	52747.000000		1
44892.527344	12553.354492	2.988143	3.490792	9318.472656	99998.000000	1418.618530	950.451477	719.516418	330.166656	255.426086	1379.488892	1864.927979	978.205078	3.512071	0.000000	4.652174	4.098760	0.475401	0.542924	3.969345	4.999991	3.151866	2.977930	2.857041	2.518733	2.407265	3.139718	3.270662	2.990430	0.545563	0.000000	52807.000000		1
8177.988770	1730.165527	2.396065	3.142330	1423.675781	36657.308594	228.369354	145.648071	83.032753	38.078007	35.755951	151.454742	179.448929	144.787704	0.371642	0.000000	3.912647	3.238088	0.379499	0.497252	3.153411	4.564160	2.358638	2.163305	1.919249	1.580674	1.553348	2.180283	2.253941	2.160732	0.000000	0.000000	52843.000000		1
7618.500000	2120.329346	0.619832	3.422950	1471.307251	34493.128906	219.636215	151.892639	62.797256	30.310068	31.447968	137.402145	151.174118	122.248657	0.966833	0.000000	3.881870	3.326403	0.000000	0.534401	3.167703	4.537733	2.341704	2.181537	1.797941	1.481587	1.497593	2.137994	2.179477	2.087244	0.000000	0.000000	52871.000000		1
6945.844238	3535.204346	2.019849	2.460824	1957.853394	45155.585938	293.192627	198.765472	85.894463	52.620918	29.816669	172.467346	259.949921	191.130127	1.596804	99998.000000	3.841725	3.548414	0.305319	0.391080	3.291780	4.654711	2.467153	2.298341	1.933965	1.721158	1.474459	2.236707	2.414890	2.281329	0.203252	4.999991	52887.000000		1
13809.494141	3784.626221	2.204873	3.777580	2860.494629	64861.066406	452.973480	295.089142	158.914307	86.653061	51.334999	235.178253	336.910797	212.259903	0.459841	0.000000	4.140178	3.578023	0.343384	0.577214	3.456441	4.811984	2.656073	2.469953	2.201163	1.937784	1.710414	2.371397	2.527515	2.326868	0.000000	0.000000	52918.000000		1
18124.634766	4496.242188	3.293433	3.774496	3546.478516	77457.312500	588.741211	368.950836	186.245483	95.753174	69.754173	359.144562	422.200836	329.272369	1.444889	0.000000	4.258269	3.652850	0.517649	0.576859	3.549797	4.889062	2.769924	2.566968	2.270086	1.981153	1.843570	2.555269	2.625519	2.517555	0.159835	0.000000	52968.000000		1
25596.595703	10357.486328	1.372264	3.728240	5973.158691	99998.000000	904.657959	604.307922	326.358246	125.853546	104.921127	537.150269	743.353699	368.025726	2.068550	0.000000	4.408182	4.015254	0.137438	0.571504	3.776204	4.999991	2.956484	2.781258	2.513695	2.099865	2.020863	2.730096	2.871196	2.565878	0.315666	0.000000	53059.000000		1
5662.395020	1568.519043	1.181072	0.419388	1210.592529	30535.220703	203.384903	135.517990	70.478851	44.097466	20.485277	91.725807	130.904709	116.963127	1.347028	0.000000	3.753000	3.195490	0.072276	0.000000	3.082998	4.484801	2.308319	2.131997	1.848059	1.644414	1.311442	1.962492	2.116955	2.068049	0.129377	0.000000	53120.000000		1
1805.923706	733.473450	0.777102	0.185024	380.749237	18605.142578	76.054245	45.867531	45.244614	22.761076	6.512856	50.212517	83.680336	51.350418	1.639946	99998.000000	3.256699	2.865384	0.000000	0.000000	2.580639	4.269633	1.881123	1.661505	1.655567	1.357193	0.813771	1.700812	1.922623	1.710544	0.214830	4.999991	53174.000000		1
6377.079102	2298.575684	4.505342	6.148975	1635.192505	40924.906250	271.584869	164.375610	100.727242	38.904449	30.140463	174.043137	262.457001	127.864143	0.526435	0.000000	3.804622	3.361459	0.653728	0.788803	3.213569	4.611988	2.433906	2.215837	2.003147	1.589999	1.479150	2.240657	2.419058	2.106749	0.000000	0.000000	53209.000000		1
3350.426758	920.607056	1.390766	2.692104	743.144043	19253.677734	104.560333	69.951530	29.085823	27.192408	8.837996	24.870354	36.699574	67.237839	1.241631	99998.000000	3.525100	2.964074	0.143254	0.430092	2.871073	4.284513	2.019367	1.844797	1.463681	1.434448	0.946354	1.395682	1.564661	1.827614	0.093992	4.999991	53237.000000		1
9070.747070	3522.187744	2.211041	2.460824	2709.619629	60831.867188	424.757263	276.466431	157.236755	93.024063	60.071232	266.817413	372.219604	231.348251	1.813087	0.000000	3.957643	3.546813	0.344597	0.391080	3.432908	4.784131	2.628141	2.441643	2.196554	1.968595	1.778666	2.426214	2.570799	2.364266	0.258419	0.000000	53375.000000		1
13457.793945	6853.017090	1.779317	4.237057	7029.968262	99998.000000	1099.281982	722.359619	422.802155	174.160309	113.666611	610.432251	747.362610	459.911896	2.386855	99998.000000	4.128974	3.835882	0.250253	0.627064	3.846953	4.999991	3.041109	2.858753	2.626137	2.240949	2.055633	2.785637	2.873531	2.662675	0.377826	4.999991	53471.000000		1
26779.447266	8977.559570	1.819406	4.119875	8854.727539	99998.000000	1396.282959	904.059692	467.001404	208.809204	218.267029	1039.186035	1347.883667	712.349792	2.210595	99998.000000	4.427802	3.953158	0.259930	0.614884	3.947175	4.999991	3.144974	2.956197	2.669318	2.319750	2.338988	3.016693	3.129653	2.852693	0.344509	4.999991	53510.000000		1
11154.042969	3957.118408	1.958174	3.015897	2208.789551	51258.917969	350.947968	226.152145	133.081833	56.296734	45.312458	227.845123	298.259216	184.802292	1.717491	99998.000000	4.047432	3.597379	0.291851	0.479416	3.344154	4.709769	2.545243	2.354401	2.124119	1.750483	1.656218	2.357640	2.474594	2.266707	0.234895	4.999991	53555.000000		1
24869.177734	9608.060547	1.964342	3.601807	9325.028320	99998.000000	1464.498413	949.066833	552.679993	247.143158	196.501999	1033.009277	1365.652222	698.787537	2.342102	99998.000000	4.395661	3.982636	0.293217	0.556520	3.969650	4.999991	3.165689	2.977297	2.742474	2.392949	2.293367	3.014104	3.135340	2.844345	0.369606	4.999991	53573.000000		1
7171.255859	2712.206787	2.837040	3.509295	1827.587036	43193.933594	260.797943	178.055069	96.712212	69.525970	21.632427	149.783356	204.377869	129.668137	0.652691	0.000000	3.855595	3.433323	0.452865	0.545220	3.261878	4.635423	2.416304	2.250554	1.985481	1.842147	1.335105	2.175463	2.310434	2.112833	0.000000	0.000000	53595.000000		1
9155.897461	851.497375	1.961258	3.040566	1653.531616	53030.246094	275.044830	176.226425	143.381516	57.147846	54.199791	264.849976	364.220398	235.329361	0.419926	0.000000	3.961701	2.930183	0.292535	0.482955	3.218412	4.724524	2.439404	2.246071	2.156493	1.757000	1.733998	2.423000	2.561364	2.371676	0.000000	0.000000	53700.000000		1
9609.275391	1842.959473	2.207957	3.055985	2114.951416	46144.414062	335.914734	219.004044	111.375389	111.304466	32.098637	155.408096	219.694794	98.022804	1.056622	99998.000000	3.982691	3.265516	0.343991	0.485151	3.325300	4.664119	2.526229	2.340452	2.046789	2.046513	1.506487	2.191474	2.341820	1.991327	0.023920	4.999991	53717.000000		1
12321.090820	2209.424805	4.431333	5.408878	2014.566406	46799.566406	322.774933	206.780106	106.373566	36.369614	35.799122	166.037750	240.457611	176.571793	0.155213	0.000000	4.090649	3.344279	0.646534	0.733107	3.304182	4.670242	2.508900	2.315509	2.026834	1.560739	1.553872	2.220207	2.381038	2.246921	0.000000	0.000000	53734.000000		1
18545.595703	5006.456055	2.124696	3.681984	5602.049316	99998.000000	877.703003	576.508057	310.643494	181.135727	119.158752	626.988831	883.858093	562.369080	0.461483	99998.000000	4.268241	3.699530	0.327297	0.566082	3.748347	4.999991	2.943348	2.760805	2.492262	2.258004	2.076126	2.797260	2.946383	2.750021	0.000000	4.999991	53769.000000		1
21858.617188	4636.123535	2.581089	4.280230	4540.028320	99998.000000	715.180664	465.675385	269.894989	160.144714	119.257431	596.826782	857.180664	505.908936	2.293234	0.000000	4.339622	3.666155	0.411803	0.631467	3.657058	4.999991	2.854416	2.668083	2.431195	2.204513	2.076485	2.775848	2.933072	2.704072	0.360448	0.000000	53840.000000		1
5790.447266	1271.524170	2.137031	3.651147	1258.905518	28750.195312	183.726074	126.097160	51.276409	36.992531	24.179596	93.350937	144.615005	115.078964	0.175714	0.000000	3.762712	3.104325	0.329811	0.562429	3.099993	4.458641	2.264171	2.100705	1.709918	1.568114	1.383449	1.970119	2.160213	2.060996	0.000000	0.000000	53864.000000		1
8369.322266	1895.157959	2.451572	5.304030	1740.147583	38969.226562	280.237854	182.619003	112.812416	64.484062	38.441887	134.848816	170.703445	137.170868	0.409177	0.000000	3.922690	3.277645	0.389445	0.724606	3.240586	4.590722	2.447527	2.261546	2.052357	1.809452	1.584805	2.129847	2.232242	2.137262	0.000000	0.000000	54019.000000		1
16196.471680	5347.113770	1.606628	4.505342	3436.271729	74293.054688	553.623596	349.905670	142.447144	83.809853	59.966385	322.802704	408.009460	288.107544	1.235514	0.000000	4.209420	3.728119	0.205915	0.653728	3.536088	4.870948	2.743215	2.543951	2.153654	1.923295	1.777908	2.508937	2.610670	2.459555	0.091848	0.000000	54047.000000		1
3156.989990	2834.973633	1.446273	2.880212	1774.963013	41610.781250	281.301727	188.265335	93.486626	57.770763	39.604458	182.955139	269.336823	145.450699	1.473832	0.000000	3.499273	3.452549	0.160250	0.459424	3.249189	4.619206	2.449172	2.274770	1.970749	1.761708	1.597744	2.262345	2.430296	2.162716	0.168448	0.000000	54127.000000		1
7347.627441	1751.582153	2.753779	3.743659	1621.839966	35452.054688	256.866180	169.170822	76.223854	46.163570	28.330307	156.684769	206.012253	142.869614	0.634985	0.000000	3.866147	3.243431	0.439929	0.573296	3.210008	4.549642	2.409707	2.228325	1.882091	1.664299	1.452251	2.195027	2.313893	2.154940	0.000000	0.000000	54160.000000		1
16778.703125	5376.399902	2.679769	4.298732	3674.660156	79261.539062	571.009766	373.675140	185.385117	87.979065	67.977936	335.899323	495.781921	263.079926	1.697004	99998.000000	4.224759	3.730492	0.428097	0.633340	3.565217	4.899063	2.756644	2.572494	2.268075	1.944379	1.832368	2.526209	2.695291	2.420088	0.229683	4.999991	54185.000000		1
6000.561035	2840.012451	2.642764	1.797820	1823.877319	46681.324219	274.458923	178.536133	117.401016	49.592686	22.924515	141.673126	230.117844	146.015030	0.353400	0.000000	3.778192	3.453320	0.422058	0.254746	3.260996	4.669143	2.438477	2.251726	2.069672	1.695418	1.360300	2.151288	2.361950	2.164397	0.000000	0.000000	54212.000000		1
9241.410156	3838.594727	2.232627	3.808417	3703.218750	83242.960938	615.887390	387.915833	193.032791	71.891205	78.715515	413.319672	493.814514	353.544495	0.561798	99998.000000	3.965738	3.584172	0.348816	0.580745	3.568579	4.920348	2.789501	2.588737	2.285631	1.856676	1.896060	2.616286	2.693564	2.548444	0.000000	4.999991	54264.000000		1
25321.833984	8036.771973	2.729109	3.867008	4572.148438	95967.953125	701.013977	466.501831	274.400330	116.022583	73.611931	359.798309	489.016205	277.499481	1.940054	99998.000000	4.403495	3.905082	0.436021	0.587375	3.660120	4.982126	2.845727	2.668853	2.438385	2.064543	1.866948	2.556059	2.689323	2.443262	0.287814	4.999991	54359.000000		1
9755.913086	4925.254883	2.840123	3.133079	5162.045898	99998.000000	782.773132	519.764160	267.178223	118.165787	93.304680	503.759552	645.704041	348.548828	2.532279	0.000000	3.989268	3.692429	0.453337	0.495971	3.712822	4.999991	2.893636	2.715806	2.426801	2.072492	1.969903	2.702223	2.810034	2.542264	0.403512	0.000000	54392.000000		1
4220.093262	1431.782959	1.446273	1.131732	627.244812	17986.312500	88.527969	76.976288	35.376652	45.929207	19.384382	66.759857	71.419388	46.228329	1.744569	99998.000000	3.625322	3.155877	0.160250	0.053744	2.797437	4.254942	1.947080	1.886357	1.548717	1.662089	1.287452	1.824515	1.853816	1.664908	0.241688	4.999991	54441.000000		1
14711.805664	2919.236816	1.785485	3.102241	3004.193604	68966.062500	457.617584	312.317963	151.063110	106.697357	70.133469	348.406982	499.574921	347.302979	2.158729	0.000000	4.167666	3.465269	0.251756	0.491676	3.477728	4.838635	2.660503	2.494597	2.179158	2.028154	1.845925	2.542087	2.698601	2.540709	0.334198	0.000000	54474.000000		1
14003.189453	5058.888672	2.149366	3.768329	3789.763916	82763.156250	609.288208	390.068268	192.764511	143.208832	71.200447	368.830566	473.717773	341.662842	3.034974	0.000000	4.146227	3.704055	0.332310	0.576149	3.578612	4.917837	2.784823	2.591141	2.285027	2.155970	1.852483	2.566827	2.675520	2.533598	0.482155	0.000000	54515.000000		1
18489.968750	4681.078613	1.902667	3.274930	3998.813477	88808.570312	595.365112	406.738983	235.209091	99.965561	76.920776	423.776642	598.458069	399.997925	2.405202	0.000000	4.266936	3.670346	0.279363	0.515202	3.601931	4.948455	2.774783	2.609316	2.371454	1.999850	1.886044	2.627137	2.777034	2.602058	0.381152	0.000000	54574.000000		1
18142.375000	4582.102539	2.170952	4.215471	5197.610840	99998.000000	845.073914	540.209351	297.210754	142.237457	104.230370	494.224640	626.529358	483.736847	0.273969	0.000000	4.258694	3.661065	0.336650	0.624846	3.715804	4.999991	2.926895	2.732562	2.473064	2.153014	2.017994	2.693924	2.796942	2.684609	0.000000	0.000000	54645.000000		1
9143.122070	3248.949951	2.059937	2.985059	3179.855713	66281.304688	515.773804	329.759613	171.779663	76.852936	66.053680	313.918427	409.989227	313.415802	0.396873	0.000000	3.961095	3.511743	0.313854	0.474953	3.502407	4.821391	2.712459	2.518198	2.234972	1.885660	1.819897	2.496817	2.612772	2.496121	0.000000	0.000000	54714.000000		1
6670.398438	2244.187744	1.677554	2.639680	1397.886475	34586.542969	217.095215	148.747223	71.780190	43.468380	23.473419	104.652840	126.288353	50.971119	0.760846	0.000000	3.824152	3.351059	0.224676	0.421551	3.145472	4.538907	2.336650	2.172449	1.856005	1.638173	1.370576	2.019751	2.101363	1.707324	0.000000	0.000000	54760.000000		1
5335.314941	2097.340088	2.507080	2.343642	955.339172	22502.001953	137.343552	102.805679	52.960129	34.386772	23.374741	84.136726	127.716125	78.999222	1.692832	99998.000000	3.727160	3.321669	0.399168	0.369891	2.980158	4.352221	2.137808	2.012017	1.723949	1.536391	1.368747	1.924986	2.106246	1.897623	0.228614	4.999991	54867.000000		1
9890.373047	2669.345947	3.000478	3.355108	1947.976196	43896.417969	296.267120	201.469910	104.026840	31.484972	43.631821	159.216522	210.323318	145.361282	0.156666	99998.000000	3.995213	3.426405	0.477190	0.525706	3.289584	4.642429	2.471684	2.304210	2.017145	1.498103	1.639803	2.201988	2.322887	2.162449	0.000000	4.999991	54968.000000		1
7476.996582	2311.126465	2.217208	2.991227	1824.080811	42469.550781	279.679688	189.378571	108.054207	54.313892	43.511555	195.579956	269.965912	185.826096	0.117556	0.000000	3.873727	3.363824	0.345806	0.475849	3.261044	4.628078	2.446661	2.277331	2.033642	1.734911	1.638605	2.291324	2.431309	2.269107	0.000000	0.000000	55003.000000		1
14349.330078	3597.514404	3.000478	3.342773	3069.004639	74952.085938	529.749329	319.080627	188.838913	76.920776	55.081741	321.263916	412.709106	259.416443	0.537715	0.000000	4.156832	3.556003	0.477190	0.524107	3.486998	4.874784	2.724070	2.503901	2.276092	1.886044	1.741008	2.506862	2.615644	2.413997	0.000000	0.000000	55051.000000		1
13909.540039	3937.672363	1.310589	3.102241	2985.746826	62536.000000	466.825623	308.682251	161.409058	96.107803	60.006474	279.710510	391.113678	227.043350	1.541906	0.000000	4.143313	3.595240	0.117467	0.491676	3.475053	4.796130	2.669155	2.489512	2.207928	1.982759	1.778198	2.446709	2.592303	2.356109	0.188058	0.000000	55096.000000		1
6141.574219	2572.596680	3.065236	4.341904	1395.583008	36112.703125	227.968475	144.880219	88.817841	32.992920	26.717512	144.436157	189.378571	109.750259	0.693548	0.000000	3.788280	3.410372	0.486464	0.637680	3.144756	4.557660	2.357875	2.161009	1.948500	1.518421	1.426796	2.159676	2.277331	2.040406	0.000000	0.000000	55175.000000		1
11866.208008	1588.307373	1.366096	2.146282	2032.045044	44471.636719	336.651764	212.065628	102.367790	50.394459	46.323925	216.762161	283.932159	140.880600	0.308799	0.000000	4.074312	3.200935	0.135481	0.331687	3.307933	4.648083	2.527181	2.326470	2.010163	1.702383	1.665805	2.335984	2.453215	2.148851	0.000000	0.000000	55228.000000		1
6513.312500	1559.853760	1.033052	1.921169	1109.233154	31433.091797	171.243103	117.132736	81.722160	36.332611	26.739100	133.482712	150.384689	198.034622	3.201815	99998.000000	3.813802	3.193084	0.014122	0.283566	3.045023	4.497387	2.233613	2.068678	1.912340	1.560297	1.427147	2.125425	2.177204	2.296741	0.505396	4.999991	55257.000000		1
10940.109375	2309.189941	1.785485	4.200052	1530.573608	41078.242188	255.139297	159.706833	95.602066	50.187847	31.595987	186.078964	236.032440	161.205521	0.526302	0.000000	4.039021	3.363460	0.251756	0.623255	3.184854	4.613612	2.406777	2.203324	1.980467	1.700599	1.499632	2.269697	2.372972	2.207380	0.000000	0.000000	55278.000000		1
9130.707031	3369.996094	2.414567	3.786831	1762.806885	46799.933594	291.940643	186.371918	112.685982	44.621700	39.333088	175.640503	235.779587	144.864792	0.769147	99998.000000	3.960504	3.527629	0.382839	0.578276	3.246205	4.670245	2.465295	2.270380	2.051870	1.649546	1.594758	2.244625	2.372506	2.160963	0.000000	4.999991	55328.000000		1
4630.113281	1491.511963	1.350678	2.756862	895.499207	30743.019531	142.740097	97.587997	73.682854	54.545170	27.383600	120.056114	180.034836	134.713135	0.820865	99998.000000	3.665592	3.173627	0.130552	0.440415	2.952065	4.487747	2.154546	1.989396	1.867366	1.736756	1.437491	2.079384	2.255357	2.129410	0.000000	4.999991	55403.000000		1
5167.562988	1226.458374	2.793867	3.777580	709.210571	24114.691406	112.985107	76.353371	47.236710	15.739403	22.193668	82.903229	99.071274	52.377304	1.258548	99998.000000	3.713286	3.088653	0.446206	0.577214	2.850775	4.382282	2.053021	1.882828	1.674280	1.196988	1.346229	1.918571	1.995948	1.719143	0.099870	4.999991	55444.000000		1
8060.917969	1912.399048	1.736145	3.028231	2170.230469	48155.875000	345.847473	224.311157	101.279228	85.000175	47.326138	211.994705	305.166779	136.529449	0.732509	0.000000	3.906384	3.281579	0.239586	0.481189	3.336506	4.682649	2.538885	2.350851	2.005520	1.929420	1.675101	2.326325	2.484537	2.135226	0.000000	0.000000	55492.000000		1
7585.124512	2931.904785	2.112361	3.472290	1468.063232	37064.570312	229.448669	154.239365	104.406143	33.520241	28.370396	107.314110	173.210526	100.711823	0.715478	0.000000	3.879963	3.467150	0.324768	0.540616	3.166745	4.568959	2.360686	2.188195	2.018726	1.525307	1.452865	2.030657	2.238574	2.003080	0.000000	0.000000	55542.000000		1
7146.123535	1538.705444	3.493876	2.423819	1378.301758	31747.111328	206.724594	142.222031	63.093296	46.589127	11.206306	86.566711	111.332222	67.351936	1.190555	0.000000	3.854070	3.187155	0.543307	0.384500	3.139344	4.501704	2.315392	2.152967	1.799983	1.668285	1.049462	1.937351	2.046621	1.828350	0.075750	0.000000	55570.000000		1
9733.371094	3122.846680	1.995179	2.726025	1777.349854	45270.796875	277.656738	187.263123	115.751221	77.189064	35.925556	171.569977	242.499054	163.539917	0.014428	0.000000	3.988263	3.494551	0.299982	0.435530	3.249773	4.655818	2.443508	2.272452	2.063526	1.887556	1.555403	2.234441	2.384710	2.213624	0.000000	0.000000	55683.000000		1
7866.685547	549.750427	4.172298	5.479804	1539.750854	37888.359375	247.118484	158.769379	85.105019	46.268417	25.595032	144.109283	199.844772	166.898102	0.833731	0.000000	3.895792	2.740165	0.620375	0.738765	3.187450	4.578506	2.392905	2.200767	1.929955	1.665285	1.408156	2.158692	2.300693	2.222451	0.000000	0.000000	55705.000000		1
7292.073730	1735.238281	2.189455	2.809286	1368.547852	37066.679688	220.878952	137.355896	70.423340	42.419910	16.837214	89.203308	147.122086	148.312408	0.031848	99998.000000	3.862851	3.239359	0.340336	0.448596	3.136260	4.568984	2.344154	2.137847	1.847717	1.627570	1.226270	1.950381	2.167678	2.171177	0.000000	4.999991	55727.000000		1
6233.784180	1560.800415	4.221638	4.829135	1337.510010	30450.316406	208.593338	145.469208	92.848289	32.178814	24.219685	104.822449	148.161316	90.498482	0.481194	99998.000000	3.794752	3.193347	0.625481	0.683869	3.126297	4.483592	2.319300	2.162771	1.967774	1.507570	1.384169	2.020454	2.170735	1.956641	0.000000	4.999991	55789.000000		1
7423.647949	1217.913330	3.567886	4.360406	1260.515259	33716.195312	204.525894	132.721039	93.406448	51.677296	30.806551	111.008430	135.622833	126.186592	0.046282	0.000000	3.870617	3.085616	0.552411	0.639527	3.100548	4.527839	2.310748	2.122940	1.970377	1.713300	1.488643	2.045356	2.132333	2.101013	0.000000	0.000000	55820.000000		1
5757.071777	3407.697754	2.174036	3.083739	1731.445312	41758.527344	279.497742	183.525635	94.331566	47.711605	33.436977	169.448364	218.066589	127.056206	0.696650	0.000000	3.760202	3.532461	0.337267	0.489078	3.238409	4.620745	2.446378	2.263697	1.974657	1.678624	1.524227	2.229037	2.338589	2.103996	0.000000	0.000000	55859.000000		1
5303.895020	433.219025	1.384599	2.386814	891.656921	24150.152344	144.722946	96.718384	63.673038	29.082741	16.201963	82.955658	107.890770	69.131256	0.194806	99998.000000	3.724595	2.636708	0.141324	0.377819	2.950198	4.382920	2.160537	1.985509	1.803956	1.463635	1.209568	1.918846	2.032984	1.839674	0.000000	4.999991	55883.000000		1
5593.914551	1764.774292	3.635728	4.366574	1259.198486	32033.794922	212.592957	128.625824	56.068539	41.488621	22.443451	108.319405	139.992493	103.043129	1.389437	99998.000000	3.747716	3.246689	0.560591	0.640141	3.100094	4.505609	2.327549	2.109328	1.748719	1.617929	1.351090	2.034706	2.146105	2.013019	0.142839	4.999991	55897.000000		1
7767.237793	2389.737061	4.166131	5.988621	1998.897949	46330.332031	307.442596	202.706482	108.128212	85.598419	26.085346	132.980072	192.517807	154.165344	0.874230	0.000000	3.890267	3.378350	0.619733	0.777327	3.300791	4.665865	2.487764	2.306868	2.033939	1.932466	1.416397	2.123786	2.284471	2.187987	0.000000	0.000000	55939.000000		1
8493.865234	3298.666016	2.109277	3.595639	1937.432861	45781.433594	326.278076	205.185806	113.453835	54.199791	46.462692	166.632904	229.433243	125.708611	0.374369	0.000000	3.929105	3.518338	0.324134	0.555776	3.287227	4.660689	2.513588	2.312147	2.054819	1.733998	1.667104	2.221761	2.360656	2.099365	0.000000	0.000000	56004.000000		1
21509.767578	6693.782227	1.773150	3.644979	4699.630371	99998.000000	763.114319	471.408051	311.954102	148.818146	125.390984	615.437134	848.712769	478.374237	2.477751	99998.000000	4.332636	3.825672	0.248745	0.561695	3.672064	4.999991	2.882590	2.673397	2.494091	2.172656	2.098266	2.789184	2.928761	2.679768	0.394058	4.999991	56066.000000		1
20917.996094	7253.249512	2.041435	4.002693	5914.222168	99998.000000	938.449524	602.210999	344.835999	203.813538	108.498260	581.112061	776.090698	448.542145	2.302472	99998.000000	4.320520	3.860533	0.309936	0.602352	3.771898	4.999991	2.972411	2.779749	2.537613	2.309233	2.035423	2.764260	2.889912	2.651803	0.362194	4.999991	56103.000000		1
22673.316406	5595.668945	3.302684	3.728240	4305.923340	89315.718750	649.342896	443.780853	230.968948	109.472725	73.371399	398.308044	559.513550	373.181732	0.986457	0.000000	4.355515	3.747852	0.518867	0.571504	3.634066	4.950928	2.812474	2.647169	2.363554	2.039306	1.865527	2.600219	2.747811	2.571920	0.000000	0.000000	56167.000000		1
5437.097168	2388.278564	2.127780	2.602675	1267.465942	33803.468750	217.986404	130.728943	81.096161	34.460781	28.678770	98.186241	121.983452	88.796257	0.074213	0.000000	3.735367	3.378085	0.327927	0.415420	3.102936	4.528961	2.338429	2.116372	1.909000	1.537325	1.457561	1.992051	2.086301	1.948395	0.000000	0.000000	56195.000000		1
4869.652344	1460.464844	2.550252	1.948923	824.101440	23192.080078	122.594032	90.760597	61.517506	25.024540	16.596682	74.194756	126.784836	97.498566	0.009869	99998.000000	3.687498	3.164491	0.406583	0.289795	2.915981	4.365340	2.088469	1.957897	1.788999	1.398366	1.220021	1.870373	2.103067	1.988998	0.000000	4.999991	56229.000000		1
9018.986328	1958.457764	2.414567	4.193885	1466.875977	34314.910156	255.996567	155.438934	95.306030	39.317669	26.350548	134.713135	172.128128	139.835220	0.031223	99998.000000	3.955158	3.291914	0.382839	0.622617	3.166393	4.535483	2.408234	2.191560	1.979120	1.594588	1.420790	2.129410	2.235852	2.145617	0.000000	4.999991	56269.000000		1
8688.001953	2793.728516	2.833956	2.710606	2085.486328	50510.535156	345.810455	217.264816	121.986534	81.611145	42.389072	214.588135	282.094238	216.737488	0.847589	0.000000	3.938920	3.446184	0.452393	0.433066	3.319207	4.703382	2.538838	2.336989	2.086312	1.911749	1.627254	2.331606	2.450394	2.335934	0.000000	0.000000	56326.000000		1
15468.073242	6037.831055	2.618094	3.663482	5740.654297	99998.000000	875.963745	583.264526	312.028107	130.960220	122.026627	581.836731	774.120178	344.817505	0.334777	0.000000	4.189436	3.780881	0.417985	0.563894	3.758961	4.999991	2.942486	2.765866	2.494194	2.117139	2.086455	2.764801	2.888808	2.537589	0.000000	0.000000	56351.000000		1
5233.514648	1982.350586	0.999131	1.782401	961.417236	27073.251953	167.696793	107.135254	72.322922	39.888161	20.281750	78.647675	118.455658	49.265812	1.066921	0.000000	3.718793	3.297180	0.000000	0.251005	2.982912	4.432540	2.224525	2.029932	1.859276	1.600844	1.307105	1.895686	2.073556	1.692546	0.028132	0.000000	56397.000000		1
13698.149414	5134.082520	3.385945	3.262596	4648.011719	99391.859375	749.811096	479.524445	265.355713	113.271889	108.344078	504.462646	677.922974	417.661591	2.398969	0.000000	4.136662	3.710463	0.529680	0.513563	3.667267	4.997351	2.874952	2.680811	2.423828	2.054122	2.034805	2.702829	2.831180	2.620825	0.380025	0.000000	56421.000000		1
6141.484863	1509.730591	0.866531	1.905751	664.875671	21408.843750	123.960129	75.890808	52.238533	30.356325	18.964993	52.300209	78.626083	64.752350	0.705573	0.000000	3.788273	3.178900	0.000000	0.280066	2.822741	4.330593	2.093282	1.880189	1.717991	1.482249	1.277953	1.718503	1.895567	1.811256	0.000000	0.000000	56480.000000		1
6317.954590	1494.040527	2.470075	4.212387	928.760437	24469.533203	154.116013	101.325485	47.045517	22.878258	19.193190	74.910179	120.453918	60.385773	2.011175	45176.398438	3.800576	3.174362	0.392710	0.624528	2.967904	4.388626	2.187848	2.005719	1.672518	1.359423	1.283147	1.874541	2.080821	1.780935	0.303450	4.654912	56499.000000		1
16715.683594	4149.448242	2.278883	4.782879	6080.355957	99998.000000	943.987915	625.813965	322.460388	171.344864	123.016510	603.527771	832.652649	369.900635	1.506940	0.000000	4.223124	3.617990	0.357722	0.679689	3.783929	4.999991	2.974967	2.796445	2.508476	2.233871	2.089963	2.780697	2.920464	2.568085	0.178096	0.000000	56532.000000		1
4616.372559	1992.971069	2.118529	2.004430	1970.539917	46465.265625	326.700531	208.170868	90.224030	59.192364	36.375782	175.859451	206.727676	135.443970	1.773346	99998.000000	3.664301	3.299501	0.326034	0.301991	3.294585	4.667129	2.514150	2.318420	1.955322	1.772266	1.560812	2.245166	2.315399	2.131760	0.248793	4.999991	56588.000000		1
8883.634766	3011.499023	3.278014	3.379778	1439.569458	34342.410156	232.294952	150.356934	77.330917	33.378387	28.237795	120.743790	166.540390	98.932510	0.817590	0.000000	3.948591	3.478783	0.515611	0.528888	3.158233	4.535831	2.366040	2.177124	1.888353	1.523465	1.450831	2.081865	2.221519	1.995339	0.000000	0.000000	56616.000000		1
9065.858398	1156.155273	2.158617	2.537917	2007.988770	43165.375000	307.874298	210.693359	119.143333	59.738186	42.660442	182.680679	216.219421	172.828140	1.101437	0.000000	3.957409	3.063016	0.334176	0.404477	3.302761	4.635136	2.488374	2.323651	2.076070	1.776252	1.630025	2.261693	2.334895	2.237614	0.041960	0.000000	56690.000000		1
7814.576172	2820.174805	1.378431	1.251998	1376.173950	33618.246094	193.442932	141.438766	84.016464	52.343380	22.674730	112.784660	175.813202	177.330399	1.828079	0.000000	3.892905	3.450276	0.139385	0.097604	3.138673	4.526575	2.286553	2.150568	1.924364	1.718862	1.355542	2.052250	2.245051	2.248783	0.261995	0.000000	56721.000000		1
15850.855469	5109.163086	3.540132	3.910181	4116.843750	90952.507812	664.160217	418.972168	189.360062	118.711609	75.742790	362.333130	508.681213	292.791748	0.409230	0.000000	4.200053	3.708350	0.549019	0.592197	3.614564	4.958815	2.822273	2.622185	2.277288	2.074493	1.879341	2.559108	2.706446	2.466559	0.000000	0.000000	56742.000000		1
8890.810547	2404.418945	3.216340	4.311067	1910.736938	55297.042969	306.517456	189.409409	136.233414	81.928772	48.087822	235.455795	304.827576	185.415955	1.061499	99998.000000	3.948941	3.381010	0.507362	0.634585	3.281201	4.742702	2.486455	2.277401	2.134284	1.913436	1.682035	2.371909	2.484054	2.268147	0.025919	4.999991	56788.000000		1
6377.992188	956.779297	1.822490	2.775365	1242.401367	30916.572266	197.843430	134.543518	74.700485	21.197620	26.689758	131.265503	161.982635	124.919174	0.510276	0.000000	3.804684	2.980812	0.260665	0.443320	3.094262	4.490191	2.296322	2.128863	1.873323	1.326287	1.426345	2.118151	2.209468	2.096629	0.000000	0.000000	56868.000000		1
5564.054688	1658.200317	2.103110	1.646716	860.356934	23992.460938	140.849762	91.821404	48.510296	35.182377	12.038916	63.540436	105.476204	88.201096	0.675445	99998.000000	3.745391	3.219637	0.322862	0.216619	2.934679	4.380075	2.148756	1.962944	1.685834	1.546325	1.080587	1.803050	2.023154	1.945474	0.000000	4.999991	56884.000000		1
8232.071289	3266.724609	2.722941	4.385077	1452.160278	38848.652344	237.891937	149.302292	77.219902	52.389637	17.642069	112.920349	143.430862	74.308853	0.149359	0.000000	3.915509	3.514112	0.435038	0.641977	3.162014	4.589376	2.376380	2.174067	1.887729	1.719245	1.246549	2.052772	2.156643	1.871041	0.000000	0.000000	56908.000000		1
15354.697266	2950.570557	4.129126	5.267026	2329.746094	54546.453125	376.524506	238.971252	145.200928	80.960480	63.272152	271.356689	377.674744	240.735153	1.066519	99998.000000	4.186241	3.469906	0.615858	0.721565	3.367309	4.736766	2.575793	2.378346	2.161969	1.908273	1.801213	2.433541	2.577118	2.381540	0.027969	4.999991	56946.000000		1
19881.732422	6385.152344	2.510163	4.209303	5967.870117	99998.000000	945.930664	611.320374	361.864410	174.585876	149.367050	700.317078	944.943909	552.063232	1.105261	99998.000000	4.298454	3.805171	0.399702	0.624210	3.775819	4.999991	2.975859	2.786269	2.558546	2.242009	2.174255	2.845295	2.975406	2.741989	0.043465	4.999991	56996.000000		1
9577.432617	1196.031128	3.043650	2.941887	1630.588501	39421.003906	271.208649	170.271713	108.633949	31.176600	21.499826	115.717300	196.813461	159.481720	0.047443	99998.000000	3.981249	3.077743	0.483395	0.468626	3.212344	4.595727	2.433304	2.231143	2.035966	1.493829	1.332435	2.063398	2.294055	2.202711	0.000000	4.999991	57034.000000		1
12716.271484	2134.505371	2.689020	3.780664	3326.203857	72036.546875	530.002197	344.851410	175.029922	96.024544	62.454960	328.356506	468.697449	251.275375	2.855865	99998.000000	4.104360	3.329297	0.429594	0.577568	3.521949	4.857553	2.724278	2.537632	2.243112	1.982382	1.795567	2.516346	2.670892	2.400150	0.455738	4.999991	57077.000000		1
5924.111816	2922.184814	3.031315	0.906619	1472.355713	34857.699219	225.498398	157.501953	72.310593	50.283443	23.652277	134.111801	189.992233	122.825317	2.399063	99998.000000	3.772623	3.465708	0.481631	0.000000	3.168013	4.542299	2.353143	2.197286	1.859202	1.701425	1.373873	2.127467	2.278736	2.089288	0.380042	4.999991	57154.000000		1
5635.517090	934.052124	1.242747	1.443190	1082.861084	29486.173828	180.845856	115.800560	64.487144	38.358627	24.657576	122.816063	169.917084	89.462341	0.145762	99998.000000	3.750934	2.970371	0.094383	0.159323	3.034573	4.469618	2.257308	2.063711	1.809473	1.583863	1.391950	2.089255	2.230237	1.951640	0.000000	4.999991	57168.000000		1
4610.010742	1898.220093	0.959043	2.800035	794.189148	21490.603516	122.094467	87.349983	42.315063	23.343903	18.662786	69.174431	128.983536	59.830700	1.372699	0.000000	3.663702	3.278347	0.000000	0.447163	2.899924	4.332249	2.086696	1.941263	1.626495	1.368173	1.270977	1.839946	2.110534	1.776924	0.137575	0.000000	57264.000000		1
12927.310547	2015.833862	2.328223	2.516331	2004.331543	47411.664062	325.608887	207.905670	119.198837	66.676598	38.870525	211.936111	238.817062	170.166870	1.376673	99998.000000	4.111508	3.304455	0.367025	0.400768	3.301970	4.675885	2.512696	2.317866	2.076272	1.823973	1.589620	2.326205	2.378065	2.230875	0.138831	4.999991	57282.000000		1
7196.252930	1282.600952	2.371395	2.892547	1014.494568	26026.890625	167.903412	105.408356	55.942104	37.855976	16.975983	55.914352	68.517593	82.382080	0.338848	0.000000	3.857106	3.108092	0.375004	0.461280	3.006250	4.415422	2.225060	2.022875	1.747739	1.578134	1.229835	1.747523	1.835802	1.915833	0.000000	0.000000	57313.000000		1
4191.812500	1930.167603	2.106194	3.580221	1282.659546	34151.300781	199.416138	127.913483	78.623001	48.713821	24.389290	125.258385	183.605804	173.222855	1.175755	0.000000	3.622402	3.285595	0.323498	0.553910	3.108111	4.533407	2.299760	2.106916	1.895550	1.687652	1.387199	2.097807	2.263886	2.238605	0.070317	0.000000	57334.000000		1
15935.262695	2963.685791	1.569623	2.103110	4157.851074	96036.867188	631.676147	426.727783	251.059509	137.553253	96.465515	472.983856	641.652039	419.854126	1.064249	0.000000	4.202359	3.471832	0.195795	0.322862	3.618869	4.982438	2.800494	2.630151	2.399777	2.138471	1.984372	2.674846	2.807300	2.623098	0.027043	0.000000	57373.000000		1
15477.651367	8330.375000	1.372264	2.503996	6950.331055	99998.000000	1081.630615	715.183777	365.620392	140.297775	139.403488	700.039551	933.478577	557.724976	2.000899	99998.000000	4.189705	3.920665	0.137438	0.398634	3.842005	4.999991	3.034079	2.854418	2.563030	2.147051	2.144274	2.845123	2.970104	2.746420	0.301225	4.999991	57424.000000		1
6647.378418	3549.691650	1.548037	3.475374	1425.831421	33975.250000	220.903625	152.885605	73.096947	39.061718	26.853197	105.750656	148.882904	124.869835	0.856080	0.000000	3.822650	3.550191	0.189781	0.541001	3.154068	4.531163	2.344203	2.184367	1.863899	1.591751	1.428996	2.024283	2.172845	2.096457	0.000000	0.000000	57484.000000		1
11034.203125	2244.662598	2.821621	4.341904	1688.476440	38638.988281	265.836792	179.140549	116.346382	43.382038	36.826008	145.765244	176.769150	149.629166	0.072264	99998.000000	4.042741	3.351151	0.450499	0.637680	3.227495	4.587026	2.424615	2.253194	2.065753	1.637310	1.566155	2.163654	2.247406	2.175016	0.000000	4.999991	57541.000000		1
6990.379395	1165.455933	2.692104	1.776234	1112.165771	26728.179688	174.308334	119.760078	65.961174	36.255516	23.038612	90.600243	130.621002	55.895847	1.290181	99998.000000	3.844501	3.066496	0.430092	0.249500	3.046170	4.426970	2.241318	2.078312	1.819288	1.559374	1.362456	1.957129	2.116013	1.747380	0.110650	4.999991	57586.000000		1
16666.390625	4861.600586	2.152450	4.138377	3648.254150	85380.976562	621.539856	377.446533	230.139420	102.472641	79.745483	389.729065	527.186707	287.873169	0.599821	99998.000000	4.221841	3.686779	0.332933	0.616830	3.562085	4.931361	2.793469	2.576855	2.361991	2.010608	1.901706	2.590763	2.721964	2.459201	0.000000	4.999991	57664.000000		1
3427.381348	941.705994	2.500912	3.160832	811.991577	23522.812500	127.093208	79.424774	34.988098	16.100201	9.291305	67.771324	101.529015	102.207436	1.884881	26008.732422	3.534962	2.973915	0.398098	0.499801	2.909552	4.371489	2.104122	1.899956	1.543920	1.206831	0.968077	1.831046	2.006590	2.009482	0.275284	4.415119	57687.000000		1
10666.020508	4136.120117	3.592556	2.806202	3837.373779	88758.718750	620.263184	399.350342	205.697708	94.572098	68.335648	352.455933	455.909180	296.458313	1.440914	99998.000000	4.028002	3.616593	0.555404	0.448119	3.584034	4.948211	2.792576	2.601354	2.313230	1.975763	1.834647	2.547105	2.658878	2.471964	0.158638	4.999991	57734.000000		1
24239.855469	5422.128418	2.568754	4.008861	8661.309570	99998.000000	1368.550903	877.554932	460.830841	197.942108	166.025406	783.186401	1006.430542	691.189209	3.203498	99998.000000	4.384530	3.734170	0.409723	0.603021	3.937583	4.999991	3.136261	2.943274	2.663542	2.296538	2.220175	2.893865	3.002784	2.839597	0.505625	4.999991	57810.000000		1
16899.554688	6970.964355	2.269632	3.947186	5199.868164	99998.000000	832.680359	521.121033	273.108246	129.760635	73.112366	465.922089	633.076172	302.804657	0.481618	99998.000000	4.227875	3.843293	0.355955	0.596288	3.715992	4.999991	2.920478	2.716938	2.436335	2.113143	1.863991	2.668313	2.801456	2.481163	0.000000	4.999991	57883.000000		1
6055.266602	2759.385010	2.429986	3.558635	1373.238159	37841.574219	239.606506	150.924347	95.885773	29.906099	38.078007	119.386948	174.431686	105.164742	0.529368	0.000000	3.782133	3.440812	0.385604	0.551283	3.137746	4.577969	2.379499	2.178759	1.981754	1.475760	1.580674	2.076957	2.241625	2.021870	0.000000	0.000000	57923.000000		1
16048.871094	4575.010254	3.302684	3.592556	2756.276611	58142.968750	444.601105	286.991241	140.957703	70.398674	48.809418	216.222504	298.444244	230.244263	1.846988	99998.000000	4.205444	3.660392	0.518867	0.555404	3.440323	4.764497	2.647970	2.457869	2.149089	1.847564	1.688504	2.334901	2.474863	2.362189	0.266464	4.999991	57973.000000		1
7988.249512	1651.446899	1.643633	1.942755	1243.832153	32968.097656	191.090042	129.967255	76.390373	26.822359	20.201572	84.195320	125.828873	75.477592	0.351818	0.000000	3.902452	3.217865	0.215805	0.288418	3.094762	4.518094	2.281238	2.113834	1.883039	1.428497	1.305385	1.925288	2.099780	1.877818	0.000000	0.000000	58011.000000		1
10820.928711	3918.019531	2.926468	3.681984	3285.091553	73263.671875	513.516541	340.247406	201.164612	54.693192	68.378822	339.146515	457.867371	266.647797	0.960859	0.000000	4.034265	3.593067	0.466344	0.566082	3.516547	4.864889	2.710554	2.531795	2.303552	1.737933	1.834922	2.530387	2.660740	2.425938	0.000000	0.000000	58062.000000		1
16395.335938	4221.792480	2.241878	3.527797	3348.295898	68921.906250	522.807800	347.435608	157.736328	83.017334	70.592949	310.165527	387.555023	352.588531	1.005871	0.000000	4.214720	3.625497	0.350612	0.547504	3.524824	4.838357	2.718342	2.540874	2.197932	1.919169	1.848761	2.491594	2.588333	2.547268	0.002542	0.000000	58137.000000		1
10499.334961	3496.864258	1.797820	4.129126	1658.376099	38603.105469	264.270233	175.159439	93.283096	48.895763	31.962952	140.535233	224.264908	104.649757	0.310916	0.000000	4.021162	3.543679	0.254746	0.615858	3.219683	4.586622	2.422048	2.243433	1.969803	1.689271	1.504647	2.147785	2.350761	2.019738	0.000000	0.000000	58204.000000		1
10150.986328	3990.268555	1.887248	3.762161	2828.491455	58958.285156	446.294098	293.158722	149.394806	70.938324	62.192844	279.235626	348.271301	206.240448	0.683680	0.000000	4.006508	3.601002	0.275829	0.575437	3.451555	4.770545	2.649621	2.467103	2.174335	1.850881	1.793740	2.445971	2.541918	2.314374	0.000000	0.000000	58236.000000		1
21819.462891	8896.558594	2.402232	5.310198	7648.550781	99998.000000	1190.236816	783.294312	460.769165	176.525543	126.168091	702.987610	870.224915	551.156616	2.544669	0.000000	4.338844	3.949222	0.380615	0.725111	3.883579	4.999991	3.075633	2.893925	2.663483	2.246808	2.100950	2.846948	2.939631	2.741275	0.405631	0.000000	58282.000000		1
2686.639648	1167.592896	1.594293	2.503996	601.985901	22763.148438	98.260254	69.347115	64.900368	34.766071	15.745570	74.712822	113.845467	59.479153	0.715083	0.000000	3.429209	3.067291	0.202568	0.398634	2.779586	4.357232	1.992378	1.841028	1.812247	1.541156	1.197158	1.873395	2.056316	1.774365	0.000000	0.000000	58372.000000		1
7753.906738	668.973938	1.498697	1.745396	1169.119385	31501.470703	190.504135	125.181290	64.197273	33.026840	15.067147	88.219597	116.799690	60.761990	0.262594	0.000000	3.889521	2.825409	0.175714	0.241894	3.067859	4.498331	2.279904	2.097539	1.807517	1.518867	1.178031	1.945565	2.067442	1.783632	0.000000	0.000000	58411.000000		1
3605.729492	2046.328979	1.964342	2.362144	1283.896118	32819.003906	205.814896	135.798599	65.427689	49.099289	24.830265	106.148453	175.467819	137.238708	0.528143	0.000000	3.556993	3.310976	0.293217	0.373306	3.108530	4.516125	2.313477	2.132895	1.815762	1.691075	1.394981	2.025914	2.244197	2.137477	0.000000	0.000000	58452.000000		1
10965.762695	3044.054199	2.315888	4.354239	2223.347900	50165.433594	369.354797	235.372528	131.469040	79.113319	39.138813	204.347031	253.039261	153.163132	0.056217	0.000000	4.040039	3.483452	0.364717	0.638912	3.347008	4.700405	2.567444	2.371756	2.118824	1.898250	1.592608	2.310368	2.403188	2.185154	0.000000	0.000000	58509.000000		1
9576.090820	1470.067627	2.380646	4.508426	1457.708008	35868.730469	229.158798	151.254303	73.368309	48.035400	23.513508	127.025368	160.018280	151.319061	0.124540	0.000000	3.981188	3.167337	0.376695	0.654025	3.163671	4.554716	2.360137	2.179708	1.865509	1.681561	1.371317	2.103890	2.204170	2.179894	0.000000	0.000000	58537.000000		1
8682.368164	2338.004395	2.257297	3.937934	1441.308594	40979.476562	242.603897	156.598419	91.876915	80.430077	28.425903	122.467598	139.681030	67.684982	1.065908	0.000000	3.938638	3.368845	0.353589	0.595268	3.158757	4.612566	2.384898	2.194787	1.963206	1.905419	1.453714	2.088021	2.145138	1.830492	0.027720	0.000000	58600.000000		1
15878.053711	4532.867676	2.994310	4.625608	4391.934570	99998.000000	704.514038	454.247040	240.654968	77.352501	82.049034	434.856506	511.132782	308.734680	1.483226	0.000000	4.200797	3.656373	0.476297	0.665169	3.642656	4.999991	2.847890	2.657292	2.381395	1.888474	1.914073	2.638346	2.708534	2.489585	0.171207	0.000000	58710.000000		1
3638.817871	1508.808594	1.492530	2.590341	842.424988	30721.748047	152.382950	92.521416	60.126740	38.904449	24.404709	98.707397	148.136642	87.013855	0.801363	99998.000000	3.560960	3.178634	0.173923	0.413357	2.925531	4.487446	2.182936	1.966242	1.779068	1.589999	1.387474	1.994350	2.170662	1.939588	0.000000	4.999991	58739.000000		1
9439.709961	2192.162109	2.812370	4.539263	2279.376221	51999.976562	363.640656	238.379166	134.056290	80.309807	38.380211	188.555206	240.044388	194.546906	1.130362	99998.000000	3.974959	3.340873	0.449072	0.656985	3.357816	4.716003	2.560673	2.377268	2.127287	1.904769	1.584107	2.275439	2.380291	2.289024	0.053218	4.999991	58807.000000		1
10137.205078	1524.939697	2.044519	2.084607	1908.488892	48144.667969	294.278107	196.054855	112.537964	47.998394	30.976156	164.869003	222.562683	142.160355	0.055327	0.000000	4.005918	3.183253	0.310591	0.319024	3.280690	4.682548	2.468758	2.292378	2.051299	1.681227	1.491027	2.217139	2.347452	2.152778	0.000000	0.000000	58827.000000		1
8456.450195	3114.850586	1.828657	2.615010	1509.107788	41192.457031	232.705093	152.441544	68.721115	42.025192	18.749132	111.797867	152.700577	78.573662	2.175851	99998.000000	3.927188	3.493437	0.262132	0.417473	3.178720	4.614818	2.366806	2.183103	1.837090	1.623510	1.272981	2.048434	2.183841	1.895277	0.337629	4.999991	58849.000000		1
5315.557617	1512.166748	1.970509	2.997394	714.477600	22180.068359	121.539398	80.164871	55.393200	33.908791	15.471117	43.465298	74.484627	38.904449	0.630686	99998.000000	3.725549	3.179600	0.294578	0.476744	2.853989	4.345963	2.084717	1.903984	1.743456	1.530312	1.189522	1.638143	1.872067	1.589999	0.000000	4.999991	58972.000000		1
6889.639648	1780.402710	1.193407	2.960389	1334.679077	33598.039062	222.639771	143.097809	101.340904	48.155663	26.914871	104.427727	146.366577	97.381386	1.479708	0.000000	3.838197	3.250518	0.076789	0.471349	3.125377	4.526314	2.347603	2.155633	2.005785	1.682647	1.429992	2.018816	2.165442	1.988476	0.170176	0.000000	59013.000000		1
13038.824219	4225.767578	1.797820	4.613273	3340.312012	80799.718750	515.533264	346.695496	207.372177	101.664696	91.321838	384.400360	512.205933	362.863525	1.628792	99998.000000	4.115239	3.625906	0.254746	0.664009	3.523787	4.907410	2.712257	2.539948	2.316751	2.007170	1.960575	2.584784	2.709445	2.559743	0.211866	4.999991	59071.000000		1
28255.750000	10326.454102	2.877128	3.416783	8644.255859	99998.000000	1404.439453	889.387268	459.930389	208.368225	187.944626	938.258362	1306.740479	670.626831	2.307049	99998.000000	4.451107	4.013951	0.458959	0.533617	3.936728	4.999991	3.147503	2.949091	2.662692	2.318831	2.274030	2.972322	3.116189	2.826481	0.363057	4.999991	59148.000000		1
12413.411133	3950.836670	1.628214	3.848506	4787.708008	99998.000000	742.610535	488.359375	263.668915	98.648804	84.815147	402.218201	512.116516	351.293365	1.018502	0.000000	4.093891	3.596689	0.211711	0.585292	3.680128	4.999991	2.870761	2.688740	2.421059	1.994092	1.928473	2.604462	2.709369	2.545670	0.007962	0.000000	59183.000000		1
12036.150391	2309.967041	2.830872	3.922516	1862.818726	49080.839844	301.713013	190.497955	109.953789	65.412270	43.727417	203.403412	311.432953	215.503998	1.905402	0.000000	4.080488	3.363606	0.451920	0.593565	3.270171	4.690912	2.479594	2.279890	2.041210	1.815659	1.640754	2.308358	2.493365	2.333455	0.279987	0.000000	59229.000000		1
11568.223633	3636.745605	2.288134	2.738360	2703.516846	70262.414062	437.958740	286.608856	178.147583	94.257561	73.362144	314.720215	393.300049	258.929199	0.974196	99998.000000	4.063267	3.560713	0.359481	0.437491	3.431929	4.846723	2.641433	2.457290	2.250780	1.974316	1.865472	2.497925	2.594724	2.413181	0.000000	4.999991	59282.000000		1
9786.460938	1798.837280	2.827788	3.185502	1868.258423	56472.445312	321.220734	198.537262	160.385254	51.831482	54.745613	231.875565	330.391785	189.390900	1.006329	99998.000000	3.990626	3.254992	0.451447	0.503178	3.271437	4.751837	2.506804	2.297842	2.205164	1.714594	1.738349	2.365255	2.519029	2.277359	0.002740	4.999991	59306.000000		1
7578.602539	1010.535034	2.954222	4.878475	1641.859619	42577.882812	263.459229	177.860794	77.855156	71.663002	41.908009	171.536057	273.576965	177.691193	0.039259	0.000000	3.879589	3.004551	0.470443	0.688284	3.215336	4.629184	2.420713	2.250080	1.891287	1.855295	1.622297	2.234355	2.437079	2.249666	0.000000	0.000000	59355.000000		1
3570.550049	980.705994	2.732193	4.116791	494.486755	17331.308594	81.530968	58.362839	30.078787	28.848375	10.648149	36.277103	52.445145	57.191017	0.896139	30458.984375	3.552735	2.991539	0.436511	0.614559	2.694155	4.238832	1.911323	1.766136	1.478260	1.460121	1.027274	1.559633	1.719705	1.757328	0.000000	4.483716	59405.000000		1
5302.908203	2445.602295	1.458608	1.726894	880.055847	27039.861328	126.683075	93.603806	54.890549	18.237230	15.057897	70.870483	71.539658	63.870396	0.507427	0.000000	3.724514	3.388386	0.163939	0.237266	2.944510	4.432004	2.102719	1.971293	1.739498	1.260959	1.177764	1.850465	1.854547	1.805300	0.000000	0.000000	59430.000000		1
21269.572266	5221.404785	2.106194	3.796082	5688.541992	99998.000000	901.611206	583.742493	350.858551	174.684555	141.861237	627.984924	819.852051	509.458313	4.720778	99998.000000	4.327759	3.717787	0.323498	0.579336	3.755001	4.999991	2.955019	2.766221	2.545132	2.242254	2.151864	2.797949	2.913735	2.707109	0.674014	4.999991	59506.000000		1
6517.981445	1564.689087	2.112361	2.682853	1937.254028	47501.417969	310.224121	209.928604	104.668259	64.579659	53.361015	209.552383	300.864960	187.121262	0.614654	99998.000000	3.814113	3.194428	0.324768	0.428597	3.287187	4.676707	2.491676	2.322072	2.019815	1.810096	1.727224	2.321293	2.478372	2.272123	0.000000	4.999991	59585.000000		1
15059.080078	2448.121582	1.899583	1.896499	2071.177734	52454.234375	331.841125	219.392593	118.341560	53.481281	38.108845	154.251694	200.288834	102.614494	0.859860	0.000000	4.177798	3.388833	0.278658	0.277953	3.316217	4.719780	2.520930	2.341222	2.073137	1.728202	1.581026	2.188230	2.301657	2.011209	0.000000	0.000000	59610.000000		1
10832.353516	2052.203369	2.630429	2.479326	1357.838013	37265.625000	212.337006	142.693848	93.838173	44.960911	24.151842	109.756432	155.099731	98.229416	0.205179	99998.000000	4.034723	3.312220	0.420027	0.394334	3.132848	4.571309	2.327026	2.154405	1.972380	1.652835	1.382950	2.040430	2.190611	1.992242	0.000000	4.999991	59630.000000		1
7169.094238	1472.398926	1.477111	2.244962	1272.073120	35783.437500	202.330261	130.553162	95.013077	20.528448	26.643503	113.062195	125.369400	114.619484	0.626309	99998.000000	3.855464	3.168025	0.169413	0.351209	3.104512	4.553682	2.306061	2.115788	1.977783	1.312356	1.425591	2.053317	2.098191	2.059258	0.000000	4.999991	59646.000000		1
8586.528320	1968.803711	1.489446	2.553336	2483.263916	63509.562500	391.499146	255.435333	146.082870	72.196495	51.122223	278.329010	384.024139	224.773712	2.594388	0.000000	3.933818	3.294202	0.173025	0.407108	3.395023	4.802839	2.592731	2.407281	2.164599	1.858516	1.708610	2.444558	2.584358	2.351746	0.414035	0.000000	59677.000000		1
8348.722656	2169.842041	2.692104	3.860841	1230.313110	35236.808594	191.568024	131.802078	68.788963	27.112230	18.727545	89.274239	104.107018	97.387550	0.143667	99998.000000	3.921620	3.336428	0.430092	0.586682	3.090016	4.546997	2.282323	2.119922	1.837519	1.433165	1.272481	1.950726	2.017480	1.988503	0.000000	4.999991	59744.000000		1
15822.752930	4432.285645	3.358191	4.890810	2684.656738	71496.875000	428.707520	276.731628	164.628479	68.320229	59.824532	298.450409	384.492889	199.721420	1.170462	99998.000000	4.199282	3.646628	0.526105	0.689381	3.428889	4.854287	2.632161	2.442059	2.216505	1.834549	1.776879	2.474872	2.584888	2.300425	0.068357	4.999991	59850.000000		1
5700.735352	1316.426514	1.745396	1.005299	675.018066	22811.027344	93.674728	65.557205	35.873135	13.380342	8.745483	30.948402	63.383167	74.521629	0.099544	99998.000000	3.755931	3.119397	0.241894	0.002295	2.829315	4.358145	1.971622	1.816620	1.554769	1.126467	0.941784	1.490638	1.801974	1.872282	0.000000	4.999991	59881.000000		1
12883.897461	4273.769043	1.976677	3.367443	2783.222168	60147.281250	418.253662	294.484711	152.102325	75.477592	55.581306	230.432373	303.890106	184.703613	0.456093	0.000000	4.110047	3.630811	0.295936	0.527300	3.444548	4.779216	2.621440	2.469063	2.182136	1.877818	1.744929	2.362544	2.482717	2.266475	0.000000	0.000000	59950.000000		1
7917.915527	1649.664551	1.079309	3.968772	1431.690430	39970.828125	242.335617	154.415131	94.467255	68.138290	36.798256	157.131912	184.580261	93.224503	1.037214	0.000000	3.898611	3.217396	0.033146	0.598656	3.155849	4.601743	2.384417	2.188690	1.975281	1.833391	1.565827	2.196265	2.266185	1.969530	0.015868	0.000000	60020.000000		1
7950.291504	3570.756592	2.405316	3.873176	3508.048828	89261.062500	544.051697	354.660797	208.466904	85.246872	80.093948	357.473175	458.650635	279.682770	0.996302	0.000000	3.900383	3.552760	0.381172	0.588067	3.545066	4.950662	2.735640	2.549813	2.319037	1.930678	1.903600	2.553243	2.661482	2.446666	0.000000	0.000000	60079.000000		1
14162.603516	2457.986572	2.346725	3.049818	2315.816895	66921.531250	349.763824	229.041611	168.779190	79.434029	54.486580	288.496094	389.935669	213.635254	0.630736	0.000000	4.151143	3.390579	0.370462	0.484274	3.364704	4.825566	2.543775	2.359914	2.227319	1.900007	1.736290	2.460140	2.590993	2.329673	0.000000	0.000000	60121.000000		1
3878.911621	3991.218262	2.470075	3.638812	3560.737549	78551.398438	574.435791	370.683899	202.040390	68.477501	52.392723	261.954346	358.934845	217.970993	1.587057	0.000000	3.588710	3.601105	0.392710	0.560960	3.551540	4.895154	2.759242	2.569004	2.305438	1.835548	1.719271	2.418226	2.555016	2.338399	0.200592	0.000000	60153.000000		1
4771.308594	458.305267	2.537917	1.625130	722.282532	23082.197266	114.030495	76.877609	43.110668	33.103935	13.321752	50.138508	57.302032	65.658966	0.509451	99998.000000	3.678638	2.661155	0.404477	0.210888	2.858707	4.363277	2.057021	1.885800	1.634585	1.519880	1.124561	1.700171	1.758170	1.817294	0.000000	4.999991	60172.000000		1
4862.115234	1095.288452	1.686805	1.560372	702.161133	22932.785156	116.855194	79.221245	35.709694	30.183636	16.572012	41.411530	63.716209	61.465080	1.073731	99998.000000	3.686825	3.039529	0.227065	0.193228	2.846437	4.360457	2.067648	1.898842	1.552786	1.479771	1.219375	1.617121	1.804250	1.788628	0.030896	4.999991	60205.000000		1
6538.972656	517.599365	2.772281	2.254213	759.796204	25422.525391	126.954437	82.311157	47.097942	23.926729	21.752693	68.079697	92.123611	106.157707	0.199528	0.000000	3.815510	2.713994	0.442837	0.352995	2.880697	4.405219	2.103648	1.915459	1.673002	1.378883	1.337513	1.833018	1.964371	2.025952	0.000000	0.000000	60235.000000		1
16334.875977	2166.730469	2.359060	2.886379	2944.770020	66378.265625	489.438690	307.541260	163.438156	71.968292	42.959564	209.117569	308.068573	128.357544	0.460713	99998.000000	4.213116	3.335805	0.372739	0.460353	3.469051	4.822026	2.689698	2.487903	2.213353	1.857141	1.633060	2.320390	2.488647	2.108421	0.000000	4.999991	60275.000000		1
5153.266602	1121.608154	1.634382	2.072273	822.377625	28826.312500	144.568756	87.081696	45.115097	34.365185	14.657010	66.029015	87.494919	41.793911	0.924781	99998.000000	3.712083	3.049841	0.213353	0.316447	2.915071	4.459789	2.160074	1.939927	1.654322	1.536119	1.166045	1.819735	1.941983	1.621113	0.000000	4.999991	60297.000000		1
4821.132812	1105.261353	1.396934	2.547168	1240.686768	36134.238281	191.475510	128.601151	89.508598	57.561066	25.181810	121.067581	145.897842	92.903801	1.449554	0.000000	3.683149	3.043465	0.145176	0.406058	3.093662	4.557919	2.282113	2.109245	1.951865	1.760129	1.401087	2.083028	2.164049	1.968033	0.161234	0.000000	60321.000000		1
8624.733398	1522.299927	2.451572	3.897846	1783.686890	45857.250000	271.307343	183.167908	92.256210	39.404015	21.626261	142.299118	219.000961	187.963135	0.339176	0.000000	3.935746	3.182500	0.389445	0.590825	3.251319	4.661408	2.433462	2.262849	1.964996	1.595541	1.334981	2.153202	2.340446	2.274073	0.000000	0.000000	60345.000000		1
16566.400391	3775.436768	2.630429	3.586388	2559.025146	60743.867188	402.628357	257.091309	133.581390	58.014378	64.992874	296.227020	370.924438	230.256607	0.093222	0.000000	4.219228	3.576967	0.420027	0.554657	3.408075	4.783503	2.604904	2.410087	2.125746	1.763536	1.812866	2.471625	2.569285	2.362212	0.000000	0.000000	60436.000000		1
6731.755371	703.021484	2.355976	3.237926	1503.384277	39779.988281	248.725113	161.994965	97.557159	44.658703	33.421562	129.261078	184.737534	175.902618	0.165765	0.000000	3.828128	2.846969	0.372171	0.510267	3.177070	4.599665	2.395720	2.209502	1.989259	1.649906	1.524027	2.111468	2.266555	2.245272	0.000000	0.000000	60566.000000		1
17881.738281	3077.207275	2.911049	4.039698	3481.861816	85781.828125	576.455627	360.575409	215.574921	93.347855	64.687592	364.100128	466.668365	264.137634	1.307579	0.000000	4.252410	3.488157	0.464050	0.606349	3.541811	4.933395	2.760766	2.556996	2.333598	1.970104	1.810821	2.561221	2.669008	2.421830	0.116468	0.000000	60654.000000		1
8711.987305	2618.242188	2.550252	5.337952	1689.484863	42830.949219	279.997314	178.159927	95.139511	74.324272	29.344858	144.170959	221.042389	138.496872	0.597780	0.000000	3.940117	3.418010	0.406583	0.727375	3.227754	4.631758	2.447154	2.250810	1.978361	1.871131	1.467532	2.158878	2.344476	2.141440	0.000000	0.000000	60706.000000		1
14843.428711	3282.208252	1.760815	4.354239	2425.440674	62541.730469	400.127441	251.719421	166.380035	47.082523	55.266766	291.388641	331.834961	318.661224	0.844948	0.000000	4.171534	3.516166	0.245714	0.638912	3.384791	4.796170	2.602198	2.400917	2.221101	1.672860	1.742464	2.464473	2.520922	2.503329	0.000000	0.000000	60748.000000		1
[truncated: 8,808 more rows]
