# Supplementary material for: Distinct elongation stalls during translation are linked with distinct pathways for mRNA degradation
Source: eLife. 2022 Jul 27;11:e76038. doi: 10.7554/eLife.76038 (PMC9352352; doi:10.7554/eLife.76038)
Supplement: Figure 3—source data 1. [file elife-76038-fig3-data1.zip › 3B_flow_cytometry_data/list_mode_data.SYH1_CGA_2.CSV]

FSC-HLin	SSC-HLin	BLU-V-HLin	GRN-V-HLin	YEL-V-HLin	ORG-V-HLin	GRN-B-HLin	YEL-B-HLin	RED-B-HLin	NIR-B-HLin	YEL-G-HLin	ORG-G-HLin	RED-G-HLin	NIR-G-HLin	BLU-V-ALin	BLU-V-W	FSC-HLog	SSC-HLog	BLU-V-HLog	GRN-V-HLog	YEL-V-HLog	ORG-V-HLog	GRN-B-HLog	YEL-B-HLog	RED-B-HLog	NIR-B-HLog	YEL-G-HLog	ORG-G-HLog	RED-G-HLog	NIR-G-HLog	BLU-V-ALog	BLU-V-WLog	TIME		P01.R1
7252.364746	4051.980225	2.803118	6.247655	7768.875488	99998.000000	1256.185669	789.301453	206.157181	84.019547	62.322361	326.049866	424.131256	263.727509	0.344712	0.000000	3.860480	3.607667	0.447641	0.795717	3.890358	4.999991	3.099054	2.897243	2.314198	1.924380	1.794644	2.513284	2.627500	2.421155	0.000000	0.000000	50.000000		1
19628.341797	10552.041992	2.479326	3.860841	15202.647461	99998.000000	2517.323730	1542.011230	467.362183	207.865585	153.240234	705.796875	936.827515	546.111633	5.067125	0.000000	4.292883	4.023336	0.394334	0.586682	4.181919	4.999991	3.400939	3.188087	2.669654	2.317783	2.185373	2.848680	2.971660	2.737281	0.704762	0.000000	115.000000		1
5862.313965	2751.123535	5.122090	3.583304	6348.378906	94803.195312	987.690674	639.157288	171.233841	98.901672	40.714603	206.431641	277.545746	244.318451	1.143815	99998.000000	3.768069	3.439510	0.709447	0.554284	3.802663	4.976823	2.994621	2.805608	2.233590	1.995204	1.609750	2.314776	2.443335	2.387956	0.058356	4.999991	169.000000		1
6258.571289	752.478516	1.255082	1.825573	1640.727905	40191.710938	237.534225	152.419952	62.118832	68.261642	7.114185	43.493050	64.928116	36.576225	1.008361	0.000000	3.796475	2.876494	0.098672	0.261399	3.215037	4.604136	2.375726	2.183042	1.793223	1.834177	0.852125	1.638420	1.812433	1.563199	0.003616	0.000000	189.000000		1
17011.339844	3313.162842	3.139246	2.806202	8081.359863	99998.000000	1344.177002	817.798279	237.432465	106.796043	95.524979	390.694275	490.117096	320.039673	1.954310	0.000000	4.230739	3.520243	0.496825	0.448119	3.907485	4.999991	3.128456	2.912646	2.375540	2.028555	1.980117	2.591837	2.690300	2.505204	0.290993	0.000000	227.000000		1
4861.837891	3225.738770	1.840992	3.842339	3447.178955	58362.390625	535.710205	345.862885	106.166954	68.162964	32.527275	124.197578	145.435287	115.880737	0.029916	0.000000	3.686800	3.508629	0.265052	0.584596	3.537464	4.766133	2.728930	2.538904	2.025989	1.833548	1.512248	2.094113	2.162670	2.064011	0.000000	0.000000	263.000000		1
24162.490234	10364.776367	2.288134	6.028709	14771.704102	99998.000000	2413.521973	1496.223877	476.218689	197.192764	127.851807	631.836487	840.010437	464.787262	3.407992	99998.000000	4.383142	4.015560	0.359481	0.780224	4.169431	4.999991	3.382651	3.174997	2.677806	2.294891	2.106707	2.800605	2.924285	2.667254	0.532499	4.999991	290.000000		1
11122.777344	2047.685791	2.587257	5.902276	4007.654541	71692.632812	635.203918	402.051697	123.220032	86.332352	42.126957	155.765808	254.679810	115.436676	1.969709	99998.000000	4.046213	3.311263	0.412840	0.771020	3.602890	4.855474	2.802913	2.604282	2.090681	1.936174	1.624560	2.192472	2.405994	2.062344	0.294402	4.999991	477.000000		1
8008.247559	1681.877319	1.720726	2.318972	2233.126465	51616.023438	366.502350	216.990356	85.971550	66.183205	20.987926	102.324615	143.066971	123.257034	0.484987	25760.457031	3.903538	3.225794	0.235712	0.365295	3.348913	4.712785	2.564077	2.336440	1.934355	1.820748	1.321970	2.009980	2.155539	2.090812	0.000000	4.410954	515.000000		1
12408.160156	3880.132812	2.257297	2.337474	5533.984863	93679.406250	867.872009	553.756226	192.419128	105.944931	48.914265	245.743134	305.567688	197.032410	2.013626	0.000000	4.093708	3.588847	0.353589	0.368747	3.743038	4.971644	2.938456	2.743319	2.284248	2.025080	1.689435	2.390481	2.485107	2.294538	0.303979	0.000000	542.000000		1
19526.314453	7502.082520	2.038351	6.284659	11177.769531	99998.000000	1743.647705	1126.613159	328.859161	157.819580	99.376564	421.929474	502.452057	325.198761	1.354490	0.000000	4.290620	3.875182	0.309279	0.798282	4.048355	4.999991	3.241459	3.051775	2.517010	2.198161	1.997284	2.625240	2.701095	2.512149	0.131776	0.000000	570.000000		1
12915.567383	1815.511108	2.170952	3.774496	3687.417725	66641.296875	575.746338	363.560455	131.916183	77.216820	26.106932	129.486191	169.143066	89.872482	0.117760	0.000000	4.111114	3.258999	0.336650	0.576859	3.566722	4.823743	2.760231	2.560577	2.120298	1.887712	1.416756	2.112223	2.228254	1.953627	0.000000	0.000000	598.000000		1
13781.191406	4442.378418	2.238794	2.991227	7483.833008	99998.000000	1226.501587	751.766174	222.639771	86.246002	83.026581	374.362793	489.759399	337.700226	2.854074	99998.000000	4.139287	3.647615	0.350014	0.475849	3.874124	4.999991	3.088668	2.876083	2.347603	1.935739	1.919217	2.573293	2.689983	2.528531	0.455465	4.999991	625.000000		1
15390.501953	4437.968750	2.972724	4.989489	8128.994141	99998.000000	1346.002686	828.171936	221.489532	118.674599	86.579048	382.457611	469.036652	303.988800	4.216220	0.000000	4.187253	3.647184	0.473155	0.698056	3.910037	4.999991	3.129046	2.918121	2.345353	2.074358	1.937413	2.582583	2.671207	2.482857	0.624923	0.000000	694.000000		1
10323.037109	4288.783691	2.146282	4.163047	5288.198730	85642.640625	820.305359	525.931641	158.124878	91.297173	61.070362	279.531677	384.455872	280.512299	1.282070	0.000000	4.013807	3.632334	0.331687	0.619411	3.723308	4.932690	2.913975	2.720929	2.199000	1.960457	1.785830	2.446431	2.584846	2.447952	0.107912	0.000000	776.000000		1
7979.729004	2226.030762	2.328223	4.909312	5312.637207	91471.304688	867.202820	544.591370	187.546829	89.490097	62.775669	244.531235	311.432953	209.083649	0.480578	0.000000	3.901988	3.347531	0.367025	0.691021	3.725310	4.961285	2.938121	2.736071	2.273110	1.951775	1.797791	2.388334	2.493365	2.320320	0.000000	0.000000	838.000000		1
8347.708984	2201.357666	2.988143	2.411484	3853.322754	67739.804688	644.720337	389.957275	143.233490	48.306767	56.931984	190.920441	275.976105	225.760513	0.016914	99998.000000	3.921567	3.342691	0.475401	0.382284	3.585835	4.830844	2.809371	2.591017	2.156044	1.684008	1.755356	2.280852	2.440871	2.353648	0.000000	4.999991	862.000000		1
33197.507812	12803.125000	1.942755	7.962214	24991.728516	99998.000000	4112.301270	2551.744385	849.403503	326.401398	266.040314	1263.256714	1715.564087	880.462891	3.011238	99998.000000	4.521105	4.107316	0.288418	0.901034	4.397796	4.999991	3.614085	3.406837	2.929114	2.513752	2.424948	3.101492	3.234407	2.944711	0.478745	4.999991	914.000000		1
12235.939453	2626.623779	1.594293	2.365228	6782.427246	99998.000000	1096.756348	679.785522	223.382950	87.269806	66.096855	334.119995	449.454926	271.245667	1.437011	0.000000	4.087637	3.419398	0.202568	0.373873	3.831385	4.999991	3.040110	2.832372	2.349050	1.940864	1.820181	2.523902	2.652686	2.433363	0.157460	0.000000	952.000000		1
15166.388672	3177.891357	2.741444	3.722073	6463.676758	99998.000000	1000.269226	638.349365	241.000351	95.901192	77.050293	301.250427	407.898468	206.666000	1.028644	99998.000000	4.180882	3.502139	0.437979	0.570785	3.810480	4.999991	3.000117	2.805058	2.382018	1.981824	1.886774	2.478928	2.610552	2.315269	0.012265	4.999991	994.000000		1
9349.303711	699.984009	2.821621	3.947186	2927.917480	57899.125000	461.703522	304.062805	112.411530	47.141113	28.777451	142.999130	162.713470	128.345200	1.676271	99998.000000	3.970779	2.845088	0.450499	0.596288	3.466559	4.762672	2.664363	2.482963	2.050811	1.673400	1.459052	2.155333	2.211423	2.108380	0.224344	4.999991	1046.000000		1
4748.513672	2706.443359	1.671386	2.571838	3379.805420	60542.617188	544.924377	340.851807	114.560898	64.391548	44.834476	177.854630	240.183167	116.904533	2.453755	99998.000000	3.676558	3.432399	0.223077	0.410244	3.528892	4.782061	2.736336	2.532566	2.059036	1.808829	1.651612	2.250065	2.380543	2.067831	0.389831	4.999991	1115.000000		1
4980.219727	1597.034424	2.066105	1.911918	2611.880371	47877.632812	387.860321	257.072784	69.131256	37.667870	32.191151	106.466080	143.233490	71.400887	0.373127	0.000000	3.697248	3.203314	0.315152	0.281469	3.416953	4.680133	2.588675	2.410056	1.839674	1.575971	1.507736	2.027211	2.156044	1.853704	0.000000	0.000000	1142.000000		1
19396.566406	4180.831055	3.207088	3.318103	9078.002930	99998.000000	1481.613159	915.694641	293.689117	109.358627	82.588692	357.763031	457.454132	302.502441	1.199576	0.000000	4.287725	3.621263	0.506111	0.520890	3.957990	4.999991	3.170735	2.961751	2.467888	2.038853	1.916921	2.553596	2.660347	2.480729	0.079028	0.000000	1173.000000		1
7346.131836	813.407043	3.123827	2.195622	3547.749023	69353.382812	536.123413	343.809113	118.656097	89.323578	36.662571	155.685638	212.485016	98.809158	0.443747	0.000000	3.866059	2.910308	0.494687	0.341558	3.549953	4.841068	2.729265	2.536317	2.074290	1.950966	1.564223	2.192249	2.327328	1.994797	0.000000	0.000000	1202.000000		1
11943.791992	1455.728271	3.204005	3.160832	3553.614258	63343.601562	553.713074	345.378754	102.136513	31.916697	20.818321	84.583870	116.673256	95.336868	0.954142	99998.000000	4.077142	3.163080	0.505693	0.499801	3.550670	4.801703	2.743285	2.538296	2.009181	1.504018	1.318446	1.927288	2.066971	1.979261	0.000000	4.999991	1224.000000		1
11125.003906	5696.279297	2.254213	7.875869	11919.165039	99998.000000	1905.340454	1202.133911	398.903198	172.380997	146.881561	700.761108	887.466064	512.659241	0.960701	0.000000	4.046300	3.755591	0.352995	0.896298	4.076246	4.999991	3.279973	3.079953	2.600868	2.236489	2.166967	2.845570	2.948152	2.709829	0.000000	0.000000	1252.000000		1
6145.505859	2583.284912	2.075356	2.362144	3695.441406	61909.378906	581.411194	373.369843	112.442368	60.780491	34.796909	109.407967	133.535141	107.887688	0.914904	0.000000	3.788558	3.412172	0.317093	0.373306	3.567666	4.791757	2.764483	2.572139	2.050930	1.783764	1.541541	2.039049	2.125596	2.032972	0.000000	0.000000	1364.000000		1
4472.944336	2081.008789	2.281967	3.096074	2772.617188	49042.250000	425.241394	273.521454	97.757599	28.536919	26.557158	122.042046	146.711960	111.791695	0.200519	0.000000	3.650594	3.318274	0.358309	0.490811	3.442890	4.690570	2.628636	2.436991	1.990151	1.455407	1.424182	2.086509	2.166466	2.048409	0.000000	0.000000	1394.000000		1
31338.283203	7099.303223	2.445405	5.695665	15170.141602	99998.000000	2468.113525	1521.880615	445.310364	204.063324	126.929771	666.238647	892.887329	430.045868	2.591964	99998.000000	4.496075	3.851216	0.388351	0.755544	4.180990	4.999991	3.392365	3.182381	2.648663	2.309765	2.103564	2.823630	2.950797	2.633515	0.413629	4.999991	1466.000000		1
4174.777832	1968.368896	1.097811	3.416783	1031.689453	28786.566406	143.230408	111.800949	38.361710	47.042435	21.419649	65.347511	68.446663	83.911613	0.491088	99998.000000	3.620633	3.294106	0.040528	0.533617	3.013549	4.459190	2.156035	2.048445	1.583898	1.672490	1.330812	1.815229	1.835352	1.923822	0.000000	4.999991	1534.000000		1
14679.638672	4401.025391	2.396065	4.909312	5332.820312	88015.742188	834.228455	533.249329	164.221420	88.358368	60.132904	247.180161	384.400360	170.481415	0.836784	0.000000	4.166715	3.643554	0.379499	0.691021	3.726957	4.944561	2.921285	2.726930	2.215430	1.946248	1.779112	2.393014	2.584784	2.231677	0.000000	0.000000	1594.000000		1
24250.582031	6480.649902	2.719858	4.733539	10905.469727	99998.000000	1765.884521	1109.054321	387.625946	176.537872	126.926689	548.544678	691.562317	467.365265	2.435550	0.000000	4.384722	3.811619	0.434546	0.675186	4.037644	4.999991	3.246962	3.044953	2.588413	2.246838	2.103553	2.739212	2.839831	2.669657	0.386597	0.000000	1734.000000		1
10638.655273	2061.232666	2.759946	5.452050	9074.240234	99998.000000	1492.563477	915.000793	341.123169	151.399231	95.497223	455.613159	614.342407	364.763123	2.201734	99998.000000	4.026887	3.314127	0.440901	0.736560	3.957810	4.999991	3.173933	2.961421	2.532911	2.180124	1.979991	2.658596	2.788410	2.562011	0.342765	4.999991	1761.000000		1
6926.416504	1971.967651	2.352893	3.392113	2456.265869	50629.132812	376.758881	236.035538	70.420258	24.009991	20.176903	95.059334	145.823837	54.381733	0.277386	99998.000000	3.840509	3.294900	0.371602	0.530470	3.390275	4.704401	2.576063	2.372977	1.847698	1.380392	1.304855	1.977995	2.163829	1.735453	0.000000	4.999991	1789.000000		1
5465.482910	1209.371460	3.006645	4.141461	2517.178955	50623.750000	431.344116	254.599640	76.859108	46.471943	34.396023	114.600983	158.180374	51.082134	1.428832	99998.000000	3.737628	3.082560	0.478082	0.617154	3.400914	4.704354	2.634824	2.405858	1.885695	1.667191	1.536508	2.059188	2.199153	1.708269	0.154981	4.999991	1875.000000		1
3385.152588	552.026245	2.340558	2.553336	1103.296997	32781.328125	165.161957	105.951096	57.758427	39.360840	13.232323	58.335087	74.145416	52.257038	0.900947	0.000000	3.529578	2.741960	0.369319	0.407108	3.042692	4.515626	2.217910	2.025105	1.761615	1.595064	1.121636	1.765930	1.870084	1.718145	0.000000	0.000000	1894.000000		1
23128.373047	5990.026855	1.902667	4.520761	9782.476562	99998.000000	1574.507690	992.649353	315.984528	164.906006	94.328484	448.828918	644.939270	411.410828	2.974268	0.000000	4.364145	3.777429	0.279363	0.655212	3.990449	4.999991	3.197145	2.996796	2.499666	2.217237	1.974643	2.652081	2.809519	2.614276	0.473380	0.000000	1943.000000		1
6738.968262	1817.231812	2.368311	4.277146	2513.095947	52512.562500	414.488403	251.142761	123.673340	52.984798	36.486797	135.894196	173.358536	88.512550	1.139145	1585.803833	3.828593	3.259410	0.374439	0.631154	3.400209	4.720263	2.617512	2.399921	2.092276	1.724151	1.562136	2.133201	2.238945	1.947005	0.056579	3.200249	2005.000000		1
5825.151855	1501.497070	2.636597	2.300469	1917.666138	40011.914062	277.329865	187.556076	54.094944	24.558895	22.668564	77.953835	142.727768	61.964645	0.616803	99998.000000	3.765307	3.176524	0.421044	0.361816	3.282773	4.602190	2.442997	2.273131	1.733157	1.390209	1.355424	1.891837	2.154509	1.792144	0.000000	4.999991	2021.000000		1
6771.184082	1557.981934	4.610189	6.192147	4394.195312	72211.117188	702.290649	439.614716	113.617271	66.318886	38.676250	160.998917	202.663315	99.740448	0.692784	99998.000000	3.830665	3.192562	0.663719	0.791841	3.642879	4.858604	2.846517	2.643072	2.055444	1.821637	1.587444	2.206823	2.306775	1.998871	0.000000	4.999991	2049.000000		1
7857.252441	2788.655762	2.334390	3.040566	3817.107422	66624.468750	625.246521	389.735229	124.496704	64.212692	33.908791	157.961441	208.707443	95.013077	0.815558	99998.000000	3.895271	3.445395	0.368173	0.482955	3.581734	4.823634	2.796051	2.590770	2.095158	1.807621	1.530312	2.198551	2.319538	1.977783	0.000000	4.999991	2094.000000		1
6185.063965	2298.387695	2.719858	2.769197	2668.235840	50727.078125	397.382904	268.661499	82.465340	26.936459	24.438629	80.966644	98.420609	150.720810	1.068241	99998.000000	3.791344	3.361423	0.434546	0.442354	3.426224	4.705240	2.599209	2.429205	1.916271	1.430341	1.388077	1.908306	1.993086	2.178173	0.028669	4.999991	2160.000000		1
4984.916016	1628.901733	1.446273	3.897846	3061.153564	51147.527344	511.351715	306.239929	103.110970	32.764725	33.683678	106.694275	145.601807	143.686813	0.997368	99998.000000	3.697658	3.211895	0.160250	0.590825	3.485885	4.708825	2.708720	2.486062	2.013305	1.515406	1.527419	2.028141	2.163167	2.157417	0.000000	4.999991	2192.000000		1
14362.115234	3385.260498	2.294302	2.806202	7605.837891	99998.000000	1216.883423	766.694519	239.896378	111.036179	47.298386	316.027710	375.346527	190.007645	3.065527	99998.000000	4.157218	3.529592	0.360651	0.448119	3.881147	4.999991	3.085249	2.884622	2.380024	2.045465	1.674846	2.499725	2.574432	2.278771	0.486505	4.999991	2400.000000		1
5721.871094	1905.642578	2.251129	3.632644	3216.873047	53701.757812	524.981873	322.630005	79.276756	45.025669	24.654491	79.726982	112.383774	98.278755	0.495603	0.000000	3.757538	3.280041	0.352400	0.560223	3.507434	4.729989	2.720144	2.508705	1.899146	1.653460	1.391896	1.901605	2.050704	1.992460	0.000000	0.000000	2435.000000		1
9252.523438	1184.858765	1.060806	3.114576	2177.014648	45534.289062	329.204529	216.281097	70.682373	22.566801	25.850983	74.290352	90.433723	110.903580	0.723532	0.000000	3.966260	3.073667	0.025636	0.493399	3.337861	4.658339	2.517466	2.335019	1.849311	1.353470	1.412477	1.870932	1.956330	2.044945	0.000000	0.000000	2489.000000		1
8906.581055	1660.429932	3.086823	4.348072	3955.887939	71531.554688	634.833862	394.875824	104.563416	39.163483	36.045822	136.708313	173.892029	131.660233	0.203551	0.000000	3.949711	3.220221	0.489512	0.638297	3.597244	4.854497	2.802660	2.596461	2.019380	1.592881	1.556855	2.135795	2.240280	2.119455	0.000000	0.000000	2518.000000		1
5917.962891	1107.814697	2.726025	3.651147	1168.601318	30007.423828	178.381958	116.408051	47.739361	21.999392	9.263551	22.520544	40.042347	66.642677	1.276952	0.000000	3.772172	3.044467	0.435530	0.562429	3.067666	4.477229	2.251351	2.065983	1.678877	1.342411	0.966778	1.352579	1.602520	1.823752	0.106175	0.000000	2604.000000		1
16189.289062	6636.875000	1.853327	5.630907	11191.532227	99998.000000	1817.342896	1133.792114	380.971252	156.314713	105.753738	528.133423	690.544678	457.842682	2.546651	99998.000000	4.209228	3.821964	0.267952	0.750578	4.048890	4.999991	3.259437	3.054533	2.580892	2.194000	2.024296	2.722744	2.839192	2.660716	0.405969	4.999991	2629.000000		1
10199.740234	2604.661377	3.049818	4.002693	3633.032715	70763.476562	589.761963	365.336700	132.474335	71.983711	45.078094	163.768112	226.960083	181.259079	1.206807	99998.000000	4.008589	3.415751	0.484274	0.602352	3.560269	4.849809	2.770677	2.562693	2.122132	1.857234	1.653966	2.214229	2.355949	2.258300	0.081638	4.999991	2676.000000		1
7476.950195	3080.944824	1.964342	3.444536	3229.618164	57567.039062	533.385071	319.324219	112.365273	36.832176	25.773888	108.196060	167.508682	149.154282	1.847990	0.000000	3.873724	3.488684	0.293217	0.537131	3.509151	4.760174	2.727041	2.504232	2.050632	1.566227	1.411180	2.034211	2.224037	2.173636	0.266700	0.000000	2720.000000		1
14120.396484	4243.776367	2.389898	2.784616	7390.186035	99998.000000	1204.258545	749.601379	244.361633	118.227463	63.725460	292.597473	383.943970	241.598602	2.618989	0.000000	4.149847	3.627753	0.378379	0.444765	3.868655	4.999991	3.080720	2.874830	2.388033	2.072718	1.804313	2.466271	2.584268	2.383094	0.418134	0.000000	2848.000000		1
17530.031250	5209.116211	1.803987	4.983322	8444.926758	99998.000000	1360.853882	851.444946	261.439362	130.614838	84.371094	429.971863	584.565857	337.814331	2.060633	0.000000	4.243783	3.716764	0.256233	0.697519	3.926596	4.999991	3.133811	2.930156	2.417371	2.115993	1.926194	2.633440	2.766834	2.528678	0.314001	0.000000	2949.000000		1
8747.358398	2653.686768	1.748480	2.689020	4552.834961	80412.773438	758.359192	454.666443	155.778152	76.670998	47.245960	178.119827	238.385345	135.585831	0.179441	0.000000	3.941877	3.423850	0.242661	0.429594	3.658282	4.905325	2.879875	2.657693	2.192507	1.884631	1.674365	2.250712	2.377280	2.132214	0.000000	0.000000	2991.000000		1
15264.626953	9143.482422	2.414567	6.050295	16616.326172	99998.000000	2715.836426	1692.275635	528.518921	222.504089	175.292038	754.600098	1036.493896	703.881897	2.331985	99998.000000	4.183686	3.961112	0.382839	0.781777	4.220535	4.999991	3.433904	3.228471	2.723061	2.347338	2.243762	2.877717	3.015567	2.847500	0.367726	4.999991	3141.000000		1
4134.664551	1630.792114	0.897368	1.344510	3137.025635	52811.351562	470.285583	307.658447	88.833260	47.699272	20.830656	102.176598	130.106018	91.463692	2.128319	99998.000000	3.616440	3.212399	0.000000	0.128564	3.496518	4.722727	2.672362	2.488069	1.948576	1.678512	1.318703	2.009351	2.114297	1.961249	0.328037	4.999991	3193.000000		1
17741.023438	6520.460938	1.803987	4.859972	8993.976562	99998.000000	1464.970215	910.584900	325.303589	146.452927	104.403061	485.627167	657.366760	320.304871	2.079972	99998.000000	4.248979	3.814278	0.256233	0.686634	3.953952	4.999991	3.165829	2.959321	2.512289	2.165698	2.018713	2.686303	2.817808	2.505563	0.318058	4.999991	3291.000000		1
19519.726562	3809.511963	2.408400	4.428249	9073.204102	99998.000000	1504.358765	915.790222	270.524078	145.256424	79.656059	371.272888	541.436707	307.384003	1.463629	0.000000	4.290474	3.580869	0.381729	0.646232	3.957761	4.999991	3.177351	2.961796	2.432206	2.162135	1.901219	2.569693	2.733548	2.487681	0.165431	0.000000	3332.000000		1
6861.361816	1951.917236	1.945839	3.691235	2855.751709	53264.230469	435.010681	289.365723	105.599548	78.018593	28.314890	114.715080	146.869232	124.789658	1.028956	0.000000	3.836410	3.290461	0.289107	0.567172	3.455720	4.726436	2.638500	2.461447	2.023662	1.892198	1.452015	2.059621	2.166931	2.096179	0.012397	0.000000	3383.000000		1
5529.809570	1998.978149	2.146282	1.622047	3315.345947	53514.777344	521.179626	331.976807	67.231674	14.166696	22.202919	105.608803	118.714691	95.090172	0.723016	99998.000000	3.742710	3.300808	0.331687	0.210063	3.520529	4.728474	2.716987	2.521108	1.827574	1.151269	1.346410	2.023700	2.074504	1.978136	0.000000	4.999991	3401.000000		1
15131.456055	2151.472168	2.038351	2.408400	5452.802734	88173.757812	909.132446	554.320557	179.720291	40.440151	58.313499	215.969650	246.156357	115.337997	0.042613	99998.000000	4.179881	3.332736	0.309279	0.381729	3.736620	4.945339	2.958627	2.743761	2.254597	1.606813	1.765769	2.334393	2.391211	2.061972	0.000000	4.999991	3440.000000		1
6125.597168	2699.948975	3.660398	7.098767	4760.497070	81687.617188	761.732788	479.620056	148.056458	72.945839	42.965733	219.182892	255.762207	146.952484	0.791684	0.000000	3.787148	3.431355	0.563528	0.851183	3.677652	4.912156	2.881803	2.680897	2.170427	1.863001	1.633122	2.340807	2.407836	2.167177	0.000000	0.000000	3463.000000		1
4257.782715	1094.782715	1.967425	2.695188	1106.686035	29066.541016	170.348816	111.538834	38.855106	23.439499	12.146847	24.543476	23.134209	35.974895	1.446667	99998.000000	3.629184	3.039328	0.293898	0.430589	3.044024	4.463393	2.231339	2.047426	1.589448	1.369948	1.084464	1.389936	1.364255	1.556000	0.160369	4.999991	3521.000000		1
14869.084961	3335.411865	2.593424	3.712821	5542.027344	92763.257812	885.322876	559.914429	171.887604	89.015205	56.494095	260.097931	365.786926	258.232269	1.092529	99998.000000	4.172284	3.523149	0.413874	0.569704	3.743669	4.967376	2.947102	2.748122	2.235245	1.949464	1.752003	2.415137	2.563228	2.412010	0.038433	4.999991	3543.000000		1
14340.156250	4151.366211	2.297385	4.650278	5852.282227	99528.210938	931.976807	590.264587	161.655746	94.658447	54.273804	276.000793	347.747040	198.250473	2.247792	0.000000	4.156554	3.618191	0.361234	0.667479	3.767325	4.997946	2.969405	2.771047	2.208591	1.976159	1.734590	2.440910	2.541263	2.297214	0.351756	0.000000	3600.000000		1
3055.269775	798.870300	1.541869	3.231758	1048.224487	32991.882812	144.306641	105.380608	54.508167	60.613968	8.850330	36.159920	56.154884	49.071533	0.988705	0.000000	3.485049	2.902476	0.188048	0.509439	3.020454	4.518407	2.159286	2.022761	1.736462	1.782573	0.946959	1.558227	1.749388	1.690830	0.000000	0.000000	3690.000000		1
7858.038574	1459.737061	2.796951	6.451181	3098.130615	55703.558594	487.825897	310.905640	97.418388	68.742706	30.689367	95.235107	140.023331	169.260254	0.285470	0.000000	3.895314	3.164275	0.446685	0.809639	3.491100	4.745883	2.688265	2.492629	1.988641	1.837227	1.486988	1.978797	2.146200	2.228555	0.000000	0.000000	3715.000000		1
26205.972656	10809.704102	2.022933	5.584651	11700.105469	99998.000000	1933.886597	1183.782593	355.481079	196.727112	121.955704	510.445099	640.073120	438.356537	1.005992	99998.000000	4.418400	4.033814	0.305981	0.746996	4.068190	4.999991	3.286431	3.073272	2.550817	2.293864	2.086202	2.707949	2.806230	2.641828	0.002595	4.999991	3747.000000		1
10258.969727	532.765198	1.890332	3.022064	3480.276611	60632.101562	520.578247	344.573883	131.077393	35.688110	38.435719	142.564331	194.861450	110.376259	0.289594	99998.000000	4.011104	2.726536	0.276538	0.480304	3.541614	4.782702	2.716486	2.537282	2.117528	1.552523	1.584735	2.154011	2.289726	2.042876	0.000000	4.999991	3781.000000		1
6418.166992	354.293823	1.828657	3.318103	1360.172363	33381.769531	209.136078	136.239578	54.375565	27.032053	18.801556	40.498741	46.996178	18.659702	0.773937	99998.000000	3.807411	2.549364	0.262132	0.520890	3.133594	4.523510	2.320429	2.134303	1.735404	1.431879	1.274194	1.607442	1.672063	1.270905	0.000000	4.999991	3834.000000		1
18482.132812	5216.236816	2.584173	4.471421	6742.983398	99998.000000	1101.375854	681.925659	230.793182	96.496353	80.303642	360.991699	520.565918	366.092224	2.628364	0.000000	4.266752	3.717357	0.412322	0.650446	3.828852	4.999991	3.041935	2.833737	2.363223	1.984511	1.904735	2.557497	2.716476	2.563591	0.419686	0.000000	3975.000000		1
6498.205566	1243.992554	1.008383	3.879343	2033.994019	41390.433594	300.084778	206.703003	79.067062	35.635685	14.558331	70.642288	94.205132	75.172302	1.087927	0.000000	3.812793	3.094818	0.003625	0.588758	3.308350	4.616900	2.477244	2.315347	1.897996	1.551885	1.163112	1.849065	1.974075	1.876058	0.036600	0.000000	4053.000000		1
8696.155273	638.818054	0.909703	2.244962	2277.464355	42936.468750	376.431976	228.307678	65.359840	51.334999	19.683504	82.696625	76.017242	70.235237	1.219182	99998.000000	3.939327	2.805377	0.000000	0.351209	3.357452	4.632826	2.575686	2.358521	1.815311	1.710414	1.294102	1.917488	1.880912	1.846555	0.086068	4.999991	4252.000000		1
9616.747070	2646.433838	2.281967	3.219423	4587.558105	82737.148438	724.653931	459.184113	180.133514	75.995659	51.846901	219.309326	265.833710	167.940414	0.616539	0.000000	3.983028	3.422661	0.358309	0.507778	3.661582	4.917701	2.860131	2.661987	2.255594	1.880789	1.714723	2.341057	2.424610	2.225155	0.000000	0.000000	4280.000000		1
8151.290039	679.446350	3.197837	4.298732	2479.856445	49606.250000	367.276367	242.332520	76.128258	63.660702	17.561892	70.454178	105.038307	70.192062	0.155653	0.000000	3.911226	2.832155	0.504856	0.633340	3.394427	4.695537	2.564993	2.384412	1.881546	1.803871	1.244571	1.847907	2.021348	1.846288	0.000000	0.000000	4311.000000		1
4539.510254	1227.198486	1.729977	1.902667	1517.224121	37090.722656	244.851944	148.500519	30.942234	37.303989	17.845596	37.177555	52.068928	86.461868	0.210571	99998.000000	3.657009	3.088915	0.238040	0.279363	3.181050	4.569265	2.388904	2.171728	1.490552	1.571755	1.251531	1.570281	1.716579	1.936825	0.000000	4.999991	4349.000000		1
11076.357422	1632.605347	1.193407	4.600938	4083.422119	68736.226562	628.684875	412.977386	112.951180	57.440804	47.082523	159.336777	210.153717	149.006256	1.227508	0.000000	4.044397	3.212881	0.076789	0.662846	3.611024	4.837186	2.798433	2.615926	2.052891	1.759220	1.672860	2.202316	2.322537	2.173204	0.089024	0.000000	4488.000000		1
6234.999023	1539.901978	2.935719	5.529144	1583.432007	38326.382812	239.584915	154.322617	53.724895	33.384556	15.412526	43.030491	43.156925	26.850113	0.862101	0.000000	3.794836	3.187493	0.467715	0.742658	3.199600	4.583498	2.379459	2.188430	1.730176	1.523546	1.187874	1.633776	1.635051	1.428946	0.000000	0.000000	4526.000000		1
9037.072266	2542.040039	0.798688	3.965688	3652.919922	64706.804688	558.169067	367.859192	112.238838	75.792130	43.092167	120.598854	178.724243	127.105545	1.563334	0.000000	3.956028	3.405182	0.000000	0.598319	3.562640	4.810950	2.746766	2.565682	2.050143	1.879624	1.634398	2.081343	2.252183	2.104165	0.194052	0.000000	4562.000000		1
8540.772461	3248.706543	1.773150	3.614142	4991.197754	83456.867188	827.616882	504.709351	167.530273	64.863358	40.989056	244.315369	351.817596	155.833649	2.340668	99998.000000	3.931497	3.511710	0.248745	0.558005	3.698205	4.921462	2.917829	2.703041	2.224093	1.811999	1.612668	2.387951	2.546318	2.192661	0.369340	4.999991	4614.000000		1
9274.122070	1709.316406	1.612795	1.948923	2589.202637	50227.050781	431.078918	260.199707	73.639679	38.050251	21.771196	84.867577	111.760857	131.290176	0.871261	0.000000	3.967273	3.232822	0.207579	0.289795	3.413166	4.700938	2.634557	2.415307	1.867112	1.580358	1.337882	1.928742	2.048290	2.118232	0.000000	0.000000	4647.000000		1
6396.183105	196.215210	0.885033	2.244962	1652.199341	39189.265625	232.717422	161.834610	67.573967	12.445970	4.795214	39.373177	55.633732	41.026062	1.925853	0.000000	3.805921	2.292733	0.000000	0.351209	3.218062	4.593167	2.366829	2.209071	1.829779	1.095029	0.680808	1.595200	1.745338	1.613060	0.284623	0.000000	4665.000000		0
12814.948242	3743.597168	2.118529	2.244962	5985.496582	99998.000000	964.059998	599.777954	259.475037	143.893417	57.780014	324.634430	438.692688	180.010162	0.887119	0.000000	4.107717	3.573289	0.326034	0.351209	3.777100	4.999991	2.984104	2.777991	2.414096	2.158041	1.761778	2.511395	2.642160	2.255297	0.000000	0.000000	4676.000000		1
7915.463867	646.888184	2.975808	3.022064	1827.183105	40643.558594	284.860382	183.488617	67.302597	41.349854	18.042955	55.837257	49.753040	67.287178	0.088056	99998.000000	3.898476	2.810829	0.473605	0.480304	3.261782	4.608992	2.454632	2.263609	1.828032	1.616474	1.256308	1.746924	1.696820	1.827932	0.000000	4.999991	4746.000000		1
16358.502930	3750.437012	2.291218	3.114576	5087.003418	90475.257812	820.197388	508.036713	153.625702	93.168999	51.011208	226.466690	323.330017	210.674866	1.890222	99998.000000	4.213744	3.574082	0.360066	0.493399	3.706462	4.956530	2.913918	2.705895	2.186464	1.969271	1.707666	2.355004	2.509646	2.323613	0.276513	4.999991	4819.000000		1
20108.785156	5531.138672	1.082392	6.512856	9471.468750	99998.000000	1537.959229	960.319397	274.946136	139.613190	92.327141	416.690186	587.254883	351.058990	0.942944	99998.000000	4.303386	3.742815	0.034385	0.813771	3.976417	4.999991	3.186945	2.982416	2.439248	2.144927	1.965329	2.619813	2.768827	2.545380	0.000000	4.999991	4926.000000		1
8477.015625	2267.013672	1.958174	3.358191	3115.174316	56034.445312	495.818939	312.034271	92.499825	67.003479	28.540003	137.056763	185.042831	91.062805	0.965060	0.000000	3.928243	3.355454	0.291851	0.526105	3.493482	4.748455	2.695323	2.494202	1.966141	1.826097	1.455454	2.136900	2.267272	1.959341	0.000000	0.000000	4984.000000		1
19270.724609	5774.235840	1.884164	4.045865	7113.716797	99998.000000	1139.663452	716.000977	263.816925	122.982582	64.943535	300.966736	403.979034	278.282745	2.824247	0.000000	4.284898	3.761495	0.275119	0.607011	3.852097	4.999991	3.056777	2.854914	2.421303	2.089844	1.812536	2.478518	2.606359	2.444486	0.450903	0.000000	5019.000000		1
17781.099609	4517.853027	3.561718	3.805334	7003.062988	99998.000000	1129.746216	701.797241	221.986023	102.805679	59.405144	274.634705	398.209351	269.589691	0.853464	99998.000000	4.249959	3.654932	0.551660	0.580393	3.845288	4.999991	3.052981	2.846212	2.346326	2.012017	1.773824	2.438756	2.600111	2.430703	0.000000	4.999991	5073.000000		1
4665.730469	817.471375	2.420735	3.836171	1679.138916	37336.609375	251.201355	173.602158	73.753777	37.855976	18.736797	61.517506	82.850807	96.089302	1.553998	0.000000	3.668920	2.912472	0.383947	0.583898	3.225087	4.572135	2.400022	2.239555	1.867784	1.578134	1.272695	1.788999	1.918297	1.982675	0.191450	0.000000	5162.000000		1
11585.966797	2198.989502	1.551121	3.546299	3959.014893	64093.492188	620.013428	400.124359	84.645546	62.063328	25.795475	107.853760	123.559242	126.812592	1.861856	99998.000000	4.063932	3.342223	0.190646	0.549775	3.597587	4.806814	2.792401	2.602195	1.927604	1.792835	1.411543	2.032835	2.091875	2.103162	0.269946	4.999991	5226.000000		1
7144.177734	3199.354248	2.559503	3.718989	4850.671875	80715.687500	777.373535	486.379608	127.805550	79.301422	35.364315	164.323181	204.812683	106.598679	1.930472	0.000000	3.853952	3.505062	0.408156	0.570425	3.685802	4.906958	2.890630	2.686975	2.106550	1.899281	1.548565	2.215699	2.311357	2.027752	0.285663	0.000000	5269.000000		1
8774.686523	1864.484009	2.232627	4.024279	3422.123535	62995.933594	514.170288	349.791565	98.775238	45.707176	27.081394	111.489494	167.493271	87.337646	0.565047	0.000000	3.943232	3.270559	0.348816	0.604688	3.534296	4.799313	2.711107	2.543809	1.994648	1.659984	1.432671	2.047234	2.223997	1.941201	0.000000	0.000000	5332.000000		1
11507.846680	3266.746338	2.241878	2.621178	6042.012695	96319.335938	949.970398	610.796143	211.026413	67.786743	52.469814	276.651459	362.906708	256.881592	0.883781	0.000000	4.060994	3.514115	0.350612	0.418496	3.781182	4.983714	2.977710	2.785896	2.324337	1.831145	1.719910	2.441933	2.559795	2.409733	0.000000	0.000000	5378.000000		1
14929.600586	3032.055176	1.662135	3.552467	5215.641602	87684.906250	818.254639	530.908813	182.554245	83.692673	48.815586	199.554901	270.980469	188.811157	2.430808	99998.000000	4.174048	3.481737	0.220666	0.550530	3.717308	4.942925	2.912889	2.725020	2.261392	1.922687	1.688558	2.300062	2.432938	2.276028	0.385751	4.999991	5431.000000		1
9654.976562	2726.203857	2.531749	4.055117	4812.272949	81652.304688	783.843201	486.567719	160.995834	95.811760	58.979588	257.307159	366.992676	237.441711	0.399787	0.000000	3.984751	3.435558	0.403421	0.608003	3.682350	4.911968	2.894229	2.687143	2.206815	1.981419	1.770702	2.410452	2.564657	2.375557	0.000000	0.000000	5520.000000		1
8011.041504	3223.398193	1.915002	3.308852	2346.774414	47646.761719	371.411652	237.475632	76.057335	45.004082	28.987144	71.530403	92.684853	117.172821	0.104410	99998.000000	3.903689	3.508314	0.282169	0.519677	3.370471	4.678033	2.569855	2.375619	1.881141	1.653252	1.462205	1.854491	1.967009	2.068827	0.000000	4.999991	5607.000000		1
6954.786621	1823.578125	1.507948	3.688152	3440.089355	53242.839844	525.512268	344.882263	90.276451	39.946751	27.670387	109.713257	123.269371	45.670170	0.338885	0.000000	3.842284	3.260924	0.178386	0.566809	3.536570	4.726261	2.720583	2.537671	1.955575	1.601481	1.442015	2.040259	2.090855	1.659633	0.000000	0.000000	5642.000000		1
12582.783203	4273.611816	1.853327	2.590341	5385.475098	84632.851562	842.403442	541.686462	169.028976	68.132126	47.653015	172.303909	226.710312	137.081436	1.081999	0.000000	4.099777	3.630795	0.267952	0.413357	3.731224	4.927539	2.925520	2.733748	2.227961	1.833352	1.678090	2.236295	2.355471	2.136979	0.034227	0.000000	5680.000000		1
5013.468262	1946.816650	2.146282	2.174036	3506.531738	63220.121094	553.898071	347.694641	108.501350	55.346943	40.936630	145.823837	213.789444	132.255386	1.032922	99998.000000	3.700138	3.289325	0.331687	0.337267	3.544878	4.800855	2.743430	2.541198	2.035435	1.743094	1.612112	2.163829	2.329986	2.121413	0.014068	4.999991	5716.000000		1
6855.672363	1606.868408	3.882427	3.509295	2951.865723	49487.402344	465.367004	299.927521	102.121094	77.519028	22.915262	77.519028	80.124786	85.370224	1.160742	99998.000000	3.836050	3.205980	0.589103	0.545220	3.470097	4.694495	2.667796	2.477016	2.009115	1.889408	1.360125	1.889408	1.903767	1.931306	0.064736	4.999991	5765.000000		1
6104.492188	1902.330688	2.960389	4.385077	1263.352295	35982.347656	176.275757	124.552208	40.970554	21.034182	17.657488	33.230370	27.377432	62.569057	0.372665	0.000000	3.785650	3.279286	0.471349	0.641977	3.101525	4.556089	2.246193	2.095351	1.612472	1.322926	1.246929	1.521535	1.437393	1.796360	0.000000	0.000000	5819.000000		1
17427.552734	5507.945801	1.440106	4.588603	7855.213867	99998.000000	1280.843262	790.534912	254.192581	108.041870	55.149582	324.720764	392.223816	251.990799	2.284115	99998.000000	4.241236	3.740990	0.158394	0.661681	3.895158	4.999991	3.107496	2.897921	2.405163	2.033592	1.741542	2.511510	2.593534	2.401385	0.358718	4.999991	5902.000000		1
11687.708984	2442.392090	3.296517	3.361275	6954.096191	99998.000000	1091.023682	691.161438	248.971817	109.824272	65.569534	271.621887	370.529724	294.965790	0.998681	0.000000	4.067729	3.387815	0.518055	0.526504	3.842241	4.999991	3.037834	2.839580	2.396150	2.040698	1.816702	2.433965	2.568823	2.469772	0.000000	0.000000	5930.000000		1
10412.419922	1528.677124	3.018980	2.362144	3416.153564	60706.605469	529.323730	348.289795	108.122047	35.977982	29.098160	112.519463	148.836655	80.945061	0.090787	0.000000	4.017552	3.184316	0.479860	0.373306	3.533537	4.783236	2.723721	2.541941	2.033914	1.556037	1.463866	2.051228	2.172710	1.908190	0.000000	0.000000	5971.000000		1
5560.258301	1200.215820	2.312804	3.857757	1737.911865	37367.601562	243.038696	171.653229	42.130039	21.246960	13.873740	53.801991	85.589172	48.538048	0.141492	99998.000000	3.745095	3.079259	0.364139	0.586335	3.240028	4.572495	2.385675	2.234652	1.624592	1.327297	1.142194	1.730798	1.932419	1.686082	0.000000	4.999991	5998.000000		1
12262.956055	1619.101562	2.186371	4.039698	3487.492676	64618.886719	537.316833	342.276489	105.096901	65.924164	29.714907	166.904282	242.335617	199.456223	1.072306	99998.000000	4.088595	3.209274	0.339724	0.606349	3.542513	4.810359	2.730230	2.534377	2.021590	1.819045	1.472974	2.222467	2.384417	2.299848	0.030319	4.999991	6016.000000		1
16643.609375	5007.232910	2.334390	5.633991	10739.894531	99998.000000	1750.542847	1098.964355	359.684204	194.109024	128.086166	589.058838	739.622375	417.772583	2.437451	0.000000	4.221248	3.699598	0.368173	0.750816	4.031000	4.999991	3.243173	3.040984	2.555921	2.288046	2.107502	2.770159	2.869010	2.620940	0.386936	0.000000	6089.000000		1
4732.869629	1530.582886	2.510163	4.903145	1306.808350	35606.359375	181.058640	131.348770	41.423862	33.988968	17.117834	29.943104	28.910051	30.769545	0.097487	99998.000000	3.675125	3.184857	0.399702	0.690475	3.116212	4.551528	2.257819	2.118426	1.617251	1.531338	1.233449	1.476297	1.461049	1.488121	0.000000	4.999991	6131.000000		1
11468.029297	2119.293213	2.698272	4.055117	2966.945312	58574.335938	473.856537	292.517303	103.986755	41.676731	34.562546	104.319801	161.877777	173.953705	0.169270	99998.000000	4.059489	3.326191	0.431086	0.608003	3.472310	4.767707	2.675647	2.466151	2.016978	1.619894	1.538606	2.018367	2.209187	2.240434	0.000000	4.999991	6161.000000		1
8147.373535	2380.976318	3.071404	4.792130	3982.093506	70145.062500	646.231384	405.227936	155.839828	63.602112	43.838428	173.910538	215.488586	121.690498	0.252709	0.000000	3.911018	3.376755	0.487337	0.680529	3.600111	4.845997	2.810388	2.607699	2.192678	1.803472	1.641855	2.240326	2.333424	2.085257	0.000000	0.000000	6223.000000		1
7088.793945	1462.299683	2.038351	5.094337	2591.919434	46154.117188	415.105164	257.341095	60.425861	52.121353	32.104805	98.722809	143.054642	86.557465	1.202763	0.000000	3.850572	3.165036	0.309279	0.707088	3.413621	4.664210	2.618158	2.410509	1.781223	1.717016	1.506570	1.994418	2.155502	1.937304	0.080180	0.000000	6306.000000		1
13550.145508	1293.295410	1.412352	2.007514	3821.239502	76798.937500	625.221863	386.491150	128.277359	91.065887	46.314671	186.859146	243.088043	72.705307	2.937170	99998.000000	4.131944	3.111698	0.149943	0.302659	3.582204	4.885355	2.796034	2.587140	2.108150	1.959356	1.665719	2.271514	2.385764	1.861566	0.467929	4.999991	6361.000000		1
6324.714355	5262.982910	1.976677	4.619441	5187.610352	91891.640625	801.802917	522.857178	180.836609	91.876915	54.810371	222.275894	301.013000	132.893723	1.011907	0.000000	3.801041	3.721232	0.295936	0.664589	3.714967	4.963276	2.904068	2.718383	2.257286	1.963206	1.738863	2.346892	2.478585	2.123504	0.005140	0.000000	6390.000000		1
11895.938477	4264.539551	2.389898	3.981107	8352.343750	99998.000000	1335.826294	850.273132	239.757599	119.365356	97.868614	409.329315	519.326294	244.441803	2.674315	0.000000	4.075399	3.629872	0.378379	0.600004	3.921808	4.999991	3.125750	2.929559	2.379772	2.076878	1.990643	2.612073	2.715440	2.388175	0.427213	0.000000	6446.000000		1
12722.149414	4205.294434	3.182418	3.941018	4989.125488	81202.726562	756.848145	499.975800	150.205826	75.850723	44.427425	188.114227	279.309631	191.830139	1.268461	0.000000	4.104560	3.623796	0.502757	0.595608	3.698025	4.909571	2.879009	2.698949	2.176687	1.879960	1.647651	2.274422	2.446086	2.282917	0.103277	0.000000	6586.000000		1
6758.876953	1371.733398	1.569623	2.485493	2556.185059	48185.250000	410.038574	257.233154	67.811417	51.082134	18.520935	71.604416	81.049904	74.496964	0.244073	0.000000	3.829875	3.137270	0.195795	0.395413	3.407592	4.682914	2.612825	2.410327	1.831303	1.708269	1.267663	1.854940	1.908753	1.872139	0.000000	0.000000	6719.000000		1
7718.351562	2085.995117	2.220292	3.694319	3072.307373	59436.339844	451.012207	307.501190	106.342728	58.517025	18.147802	103.598206	99.136032	111.088608	0.091976	0.000000	3.887525	3.319313	0.346410	0.567534	3.487465	4.774052	2.654188	2.487847	2.026708	1.767282	1.258824	2.015352	1.996232	2.045670	0.000000	0.000000	6806.000000		1
5060.908691	2240.178955	1.359929	1.526451	3317.439941	67131.164062	512.535889	330.475037	158.769379	94.118790	40.051598	222.164871	249.381958	175.412308	0.008880	0.000000	3.704228	3.350283	0.133516	0.183683	3.520803	4.826924	2.709724	2.519139	2.200767	1.973676	1.602620	2.346675	2.396865	2.244060	0.000000	0.000000	6832.000000		1
13953.739258	3606.950439	2.130863	4.431333	6131.604492	99582.414062	956.366089	609.615051	176.948013	53.459694	47.218208	226.886078	314.670868	176.405273	1.726521	0.000000	4.144691	3.557140	0.328556	0.646534	3.787574	4.998183	2.980624	2.785056	2.247846	1.728027	1.674109	2.355808	2.497857	2.246511	0.237172	0.000000	6866.000000		1
8345.672852	784.385986	2.735276	3.833087	3610.521484	76758.664062	593.064636	363.588226	129.834656	83.008080	44.926991	179.041870	227.657013	168.853195	0.661128	99998.000000	3.921461	2.894530	0.437001	0.583549	3.557570	4.885128	2.773102	2.560610	2.113391	1.919120	1.652507	2.252955	2.357281	2.227509	0.000000	4.999991	6918.000000		1
7228.431641	2056.347900	2.075356	6.062630	4486.445312	80696.007812	713.040588	453.056732	149.644592	91.540787	55.313023	249.789001	291.234467	255.719040	0.247385	0.000000	3.859044	3.313097	0.317093	0.782661	3.651902	4.906852	2.853114	2.656152	2.175061	1.961615	1.742827	2.397573	2.464243	2.407763	0.000000	0.000000	6991.000000		1
16776.699219	5009.610840	3.043650	4.856888	9734.721680	99998.000000	1629.715820	989.103027	321.877563	164.946106	88.990532	461.607941	614.764893	354.272247	3.589824	0.000000	4.224707	3.699804	0.483395	0.686358	3.988323	4.999991	3.212112	2.995242	2.507691	2.217342	1.949344	2.664273	2.788709	2.549337	0.555073	0.000000	7053.000000		1
10103.835938	2024.588623	2.759946	4.653362	3271.094482	59509.929688	484.446106	334.477722	110.690804	74.225594	25.699879	112.170998	153.064453	145.478455	0.690480	0.000000	4.004486	3.306337	0.440901	0.667767	3.514693	4.774590	2.685246	2.524367	2.044111	1.870554	1.409931	2.049881	2.184874	2.162799	0.000000	0.000000	7135.000000		1
9103.131836	2620.653809	2.217208	3.392113	5567.986328	95980.320312	858.445007	554.921875	162.969421	78.034012	57.530231	288.560852	343.291046	220.262207	2.429806	0.000000	3.959191	3.418410	0.345806	0.530470	3.745698	4.982182	2.933712	2.744232	2.212106	1.892284	1.759896	2.460238	2.535662	2.342940	0.385572	0.000000	7159.000000		1
13320.264648	1911.415405	3.278014	3.913265	3930.261963	71056.875000	681.987305	401.397949	148.691711	98.799904	39.064804	158.192719	187.303207	93.798080	1.066016	0.000000	4.124513	3.281355	0.515611	0.592539	3.594421	4.851606	2.833776	2.603575	2.172287	1.994757	1.591786	2.199187	2.272545	1.972194	0.027764	0.000000	7242.000000		1
13612.572266	1440.263306	3.370527	3.934851	5954.163086	93004.445312	932.423889	601.538757	179.763474	92.401146	47.915134	247.223343	290.044128	258.515991	2.041667	99998.000000	4.133940	3.158442	0.527698	0.594928	3.774821	4.968503	2.969613	2.779263	2.254701	1.965677	1.680473	2.393090	2.462464	2.412488	0.309985	4.999991	7328.000000		1
5096.963867	2288.633789	2.636597	5.698749	3477.948486	66743.468750	583.073303	349.492462	155.019547	78.573662	47.467991	210.249313	309.616608	175.921127	0.688260	0.000000	3.707312	3.359576	0.421044	0.755780	3.541323	4.824409	2.765723	2.543438	2.190387	1.895277	1.676401	2.322735	2.490824	2.245318	0.000000	0.000000	7388.000000		1
18563.597656	7255.124512	1.828657	4.317234	8499.381836	99998.000000	1407.325806	855.389038	274.267731	133.550552	87.683029	397.543274	562.424622	347.491089	1.967642	0.000000	4.268662	3.860645	0.262132	0.635206	3.929387	4.999991	3.148395	2.932164	2.438175	2.125646	1.942916	2.599384	2.750064	2.540944	0.293946	0.000000	7415.000000		1
24895.423828	5659.129395	2.766114	3.518546	9825.590820	99998.000000	1638.217651	973.952637	322.485077	107.730415	108.556854	521.318359	645.716370	575.108032	1.642241	0.000000	4.396120	3.752750	0.441870	0.546363	3.992359	4.999991	3.214372	2.988538	2.508510	2.032338	2.035657	2.717103	2.810042	2.759749	0.215437	0.000000	7515.000000		1
6750.988770	1495.678101	1.048471	1.989012	1373.586670	35219.472656	181.848068	113.950317	32.601288	28.577007	0.000000	0.018502	16.556593	22.239923	1.841651	0.000000	3.829367	3.174838	0.020557	0.298637	3.137856	4.546783	2.259709	2.056715	1.513235	1.456017	0.000000	0.000000	1.218971	1.347133	0.265207	0.000000	7537.000000		1
7047.249512	1580.773804	1.637465	3.558635	1687.341675	38434.960938	271.430695	174.656799	47.643764	39.607540	17.598898	81.478546	82.357414	52.226200	0.223346	99998.000000	3.848020	3.198870	0.214172	0.551283	3.227203	4.584726	2.433659	2.242186	1.678006	1.597778	1.245485	1.911043	1.915703	1.717888	0.000000	4.999991	7607.000000		1
6655.719727	2994.637207	1.091644	2.510163	3251.562012	63224.199219	490.533417	326.876312	107.520721	43.937111	39.126476	102.333870	188.373260	104.902626	1.419162	0.000000	3.823195	3.476344	0.038081	0.399702	3.512092	4.800883	2.690669	2.514384	2.031492	1.642831	1.592471	2.010019	2.275019	2.020786	0.152032	0.000000	7706.000000		1
11772.878906	2201.882080	2.291218	5.976286	6745.450195	99998.000000	1071.781128	675.622498	248.728195	101.895981	74.561722	350.852386	483.921875	254.759995	1.408885	99998.000000	4.070883	3.342794	0.360066	0.776431	3.829011	4.999991	3.030106	2.829704	2.395725	2.008157	1.872516	2.545125	2.684775	2.406131	0.148876	4.999991	7748.000000		1
7064.124023	2510.773926	2.809286	3.614142	3661.264404	67387.101562	588.741211	354.919830	81.410706	71.237450	34.241837	146.930893	178.782837	100.869095	0.727000	0.000000	3.849058	3.399808	0.448596	0.558005	3.563631	4.828577	2.769924	2.550130	1.910681	1.852708	1.534557	2.167113	2.252326	2.003758	0.000000	0.000000	7771.000000		1
19409.498047	4557.543945	4.604022	4.853805	12336.465820	99998.000000	2042.742554	1260.521362	368.889160	162.960175	98.654968	494.335663	682.289551	350.725952	1.849229	99998.000000	4.288014	3.658731	0.663137	0.686082	4.091191	4.999991	3.310214	3.100550	2.566896	2.212081	1.994119	2.694022	2.833969	2.544968	0.266991	4.999991	7852.000000		1
5707.346680	2388.941650	2.038351	2.374479	2282.478516	44866.500000	334.197113	228.640732	85.068016	115.251656	34.214081	106.188545	118.680771	92.703354	0.787065	0.000000	3.756434	3.378206	0.309279	0.375568	3.358407	4.651922	2.524003	2.359154	1.929766	2.061647	1.534205	2.026078	2.074380	1.967095	0.000000	0.000000	8001.000000		1
9033.625000	1789.407227	3.151581	3.046734	3773.259766	66592.015625	593.484009	376.394989	117.527451	45.466644	46.601460	161.557068	229.501083	137.093781	0.524443	99998.000000	3.955862	3.252709	0.498528	0.483835	3.576717	4.823422	2.773409	2.575644	2.070139	1.657693	1.668400	2.208326	2.360785	2.137018	0.000000	4.999991	8016.000000		1
3424.109619	272.892365	2.602675	6.195231	967.310242	28263.650391	143.171829	93.375610	54.236797	17.891851	18.681290	43.181595	76.994789	88.830177	1.037211	0.000000	3.534548	2.435991	0.415420	0.792058	2.985566	4.451228	2.155858	1.970233	1.734294	1.252655	1.271407	1.635299	1.886461	1.948560	0.015867	0.000000	8160.000000		1
17027.966797	4900.230469	1.150235	3.167000	9558.766602	99998.000000	1536.762695	966.567078	305.580017	115.973244	84.130562	412.946533	520.294556	303.128448	2.778517	99998.000000	4.231163	3.690217	0.060786	0.500648	3.980402	4.999991	3.186607	2.985232	2.485125	2.064358	1.924954	2.615894	2.716249	2.481627	0.443813	4.999991	8187.000000		1
8077.221680	2082.501221	2.636597	5.874522	4387.919922	77322.593750	732.801147	442.485687	137.923294	54.357063	45.170605	218.563065	276.599030	230.944275	1.932299	0.000000	3.907262	3.318585	0.421044	0.768973	3.642259	4.888307	2.864986	2.645899	2.139638	1.735256	1.654856	2.339577	2.441851	2.363507	0.286074	0.000000	8275.000000		1
7093.080078	2524.493408	4.394328	4.859972	5005.647949	87377.539062	806.662903	504.761780	160.733719	55.001564	54.122700	221.184250	292.927429	178.551559	0.034018	0.000000	3.850835	3.402174	0.642892	0.686634	3.699460	4.941400	2.906692	2.703086	2.206107	1.740375	1.733379	2.344754	2.466760	2.251764	0.000000	0.000000	8381.000000		1
4665.270996	623.254456	1.501781	4.298732	1976.923218	39657.105469	269.272064	189.659180	53.527538	48.513378	20.220076	78.228287	83.408966	45.626999	0.407490	0.000000	3.668877	2.794665	0.176607	0.633340	3.295990	4.598321	2.430191	2.277974	1.728577	1.685861	1.305783	1.893364	1.921213	1.659222	0.000000	0.000000	8413.000000		1
7664.500000	1263.188843	2.685936	4.816800	2932.086670	54526.648438	462.622498	295.123047	86.875092	50.326618	44.649452	145.506210	198.006866	114.465302	0.624625	0.000000	3.884484	3.101468	0.429096	0.682759	3.467177	4.736609	2.665227	2.470003	1.938895	1.701798	1.649816	2.162882	2.296680	2.058674	0.000000	0.000000	8463.000000		1
18137.707031	4609.779297	1.859494	4.520761	12505.763672	99998.000000	2040.044312	1266.972534	424.458130	144.664352	139.391159	692.068054	973.832336	439.750397	4.212906	0.000000	4.258583	3.663680	0.269395	0.655212	4.097110	4.999991	3.309640	3.102767	2.627835	2.160362	2.144235	2.840149	2.988484	2.643206	0.624582	0.000000	8512.000000		1
15074.508789	6253.177734	1.754647	3.583304	13018.002930	99998.000000	2149.020508	1309.728638	383.148376	171.203003	122.501518	625.561096	865.778137	513.063232	4.960903	99998.000000	4.178243	3.796101	0.244190	0.554284	4.114544	4.999991	3.332241	3.117181	2.583367	2.233511	2.088141	2.796270	2.937407	2.710171	0.695561	4.999991	8570.000000		1
4538.714355	750.165710	3.265679	4.699618	939.864990	29779.357422	130.062851	95.093254	32.444016	21.962387	16.238968	52.516071	81.743744	72.807076	0.992253	0.000000	3.656933	2.875157	0.513974	0.672063	2.973065	4.473915	2.114153	1.978150	1.511135	1.341680	1.210558	1.720292	1.912454	1.862174	0.000000	0.000000	8618.000000		1
13098.127930	2586.060303	2.667434	4.591687	4399.431152	75408.750000	700.566833	441.967590	135.635162	85.419563	45.599243	192.480804	299.128815	188.619965	1.538173	0.000000	4.117209	3.412639	0.426094	0.661972	3.643397	4.877422	2.845450	2.645391	2.132372	1.931557	1.658958	2.284387	2.475858	2.275588	0.187005	0.000000	8651.000000		1
7058.551758	4160.799316	2.587257	4.964819	7592.667480	99998.000000	1255.291382	771.804321	241.055862	126.898933	79.640640	303.819183	383.527679	268.205109	0.818336	0.000000	3.848716	3.619177	0.412840	0.695903	3.880394	4.999991	3.098745	2.887507	2.382118	2.103458	1.901135	2.482615	2.583797	2.428467	0.000000	0.000000	8751.000000		1
2843.718994	139.699539	2.525582	1.825573	851.617615	30077.412109	115.893066	78.484238	36.412788	19.846943	9.735363	38.155098	46.737144	45.993965	2.037022	99998.000000	3.453887	2.145195	0.402361	0.261399	2.930245	4.478240	2.064057	1.894782	1.561254	1.297694	0.988352	1.581553	1.669662	1.662701	0.308996	4.999991	8766.000000		0
5356.854980	702.987610	2.047602	3.456871	1385.400513	33734.714844	224.311157	133.396378	40.060848	19.088343	23.504257	46.178989	71.320709	41.830917	0.514614	0.000000	3.728910	2.846948	0.311246	0.538683	3.141575	4.528077	2.350851	2.125144	1.602720	1.280768	1.371147	1.664444	1.853216	1.621497	0.000000	0.000000	8793.000000		1
8292.049805	1286.495728	3.077571	3.953353	3422.570801	65525.765625	536.644531	349.106995	104.982803	52.596249	35.120701	154.356537	202.626312	148.411102	0.797515	8702.481445	3.918662	3.109408	0.488208	0.596966	3.534353	4.816412	2.729687	2.542958	2.021118	1.720955	1.545563	2.188525	2.306696	2.171466	0.000000	3.939643	8854.000000		1
5554.125000	2301.474365	2.605759	6.411093	3589.980713	60690.507812	539.879395	362.952972	126.531967	40.760860	48.713821	162.250916	217.859970	133.627655	0.320250	0.000000	3.744616	3.362006	0.415934	0.806932	3.555092	4.783121	2.732297	2.559850	2.102200	1.610243	1.687652	2.210187	2.338177	2.125896	0.000000	0.000000	8985.000000		1
9178.869141	1937.105957	2.365228	2.800035	3919.873047	68020.742188	604.711914	396.781586	109.926033	89.644287	50.129257	162.056641	211.544479	131.391937	1.249379	0.000000	3.962789	3.287153	0.373873	0.447163	3.593272	4.832642	2.781549	2.598552	2.041101	1.952523	1.700091	2.209667	2.325402	2.118569	0.096694	0.000000	9036.000000		1
3935.072754	1027.939697	2.266548	4.230890	3002.500732	49559.437500	428.966553	299.187408	94.775627	41.935764	23.337734	108.300903	180.475815	112.886421	0.424261	99998.000000	3.594953	3.011968	0.355365	0.626432	3.477483	4.695127	2.632423	2.475943	1.976697	1.622585	1.368059	2.034632	2.256419	2.052642	0.000000	4.999991	9074.000000		1
3398.998535	1983.550171	2.124696	2.470075	2069.543213	43012.437500	304.238586	199.135513	54.119614	33.523323	17.441626	86.619141	90.001999	84.596207	0.639524	99998.000000	3.531351	3.297443	0.327297	0.392710	3.315875	4.633594	2.483214	2.299149	1.733355	1.525347	1.241587	1.937614	1.954252	1.927351	0.000000	4.999991	9103.000000		1
14149.565430	5187.561035	2.710606	6.466600	10538.908203	99998.000000	1698.218018	1059.985840	321.899139	141.386337	76.569237	411.475586	499.244965	336.158356	2.481644	0.000000	4.150743	3.714963	0.433066	0.810676	4.022796	4.999991	3.229993	3.025300	2.507720	2.150408	1.884054	2.614344	2.698314	2.526544	0.394740	0.000000	9130.000000		1
7335.702637	1261.872070	2.365228	4.033530	2437.516602	48045.855469	359.206238	245.326843	73.667435	35.345814	33.100853	113.934898	161.677338	72.603546	0.224136	0.000000	3.865442	3.101015	0.373873	0.605685	3.386948	4.681656	2.555344	2.389745	1.867276	1.548338	1.519839	2.056657	2.208649	1.860958	0.000000	0.000000	9174.000000		1
6577.648438	1545.841187	1.285919	2.642764	2573.457031	48534.660156	405.517822	257.621704	49.820885	64.141769	23.726286	74.780663	101.738708	70.222900	1.238475	0.000000	3.818071	3.189165	0.109214	0.422058	3.410517	4.686052	2.608010	2.410982	1.697411	1.807141	1.375230	1.873789	2.007486	1.846479	0.092887	0.000000	9212.000000		1
4990.284668	2410.675781	2.747611	4.869224	3531.417480	65948.851562	549.109009	351.552399	115.985580	57.924950	33.116272	179.803558	228.563629	135.761597	0.914465	0.000000	3.698125	3.382139	0.438955	0.687460	3.547949	4.819207	2.739659	2.545990	2.064404	1.762866	1.520041	2.254798	2.359007	2.132777	0.000000	0.000000	9237.000000		1
5745.338379	424.097351	2.229543	2.547168	1100.552490	31138.832031	155.244659	100.502129	32.490273	16.251303	0.000000	5.926946	0.000000	0.000000	0.117524	0.000000	3.759316	2.627465	0.348216	0.406058	3.041611	4.493302	2.191017	2.002175	1.511753	1.210888	0.000000	0.772831	0.000000	0.000000	0.000000	0.000000	9265.000000		1
6793.331543	258.577667	1.803987	2.763030	2181.991943	45389.750000	357.541016	214.156403	69.661659	43.175426	14.345552	74.907097	81.648148	58.806896	1.075915	99998.000000	3.832083	2.412591	0.256233	0.441386	3.338853	4.656958	2.553326	2.330731	1.842994	1.635237	1.156717	1.874523	1.911946	1.769428	0.031778	4.999991	9299.000000		0
6134.900879	1473.653931	1.606628	2.429986	2049.659424	41160.664062	273.213074	203.150543	72.751564	43.289524	25.113968	70.420258	85.496658	32.721550	0.996015	99998.000000	3.787807	3.168396	0.205915	0.385604	3.311682	4.614482	2.436502	2.307818	1.861842	1.636383	1.399915	1.847698	1.931949	1.514834	0.000000	4.999991	9510.000000		1
6984.335449	1995.330078	3.675817	4.921647	4425.183594	69240.195312	667.829895	447.647858	122.344254	60.243919	42.555595	141.864319	194.331055	117.925255	0.984327	99998.000000	3.844125	3.300015	0.565354	0.692110	3.645931	4.840358	2.824666	2.650937	2.087584	1.779913	1.628957	2.151873	2.288542	2.071607	0.000000	4.999991	9573.000000		1
5607.652344	2999.972168	3.062153	5.180681	4878.804688	87828.632812	787.537537	491.711395	170.728119	61.563759	53.086563	209.712738	306.973846	191.355240	0.919537	0.000000	3.748781	3.477117	0.486027	0.714387	3.688313	4.943636	2.896271	2.691710	2.232305	1.789325	1.724985	2.321625	2.487101	2.281840	0.000000	0.000000	9777.000000		1
6968.299805	1999.881714	2.655099	3.611058	2156.933350	45007.808594	334.030579	211.525970	87.312981	36.585476	34.846249	66.069099	97.205612	73.615013	1.466386	99998.000000	3.843127	3.301004	0.424081	0.557634	3.333837	4.653288	2.523786	2.325364	1.941079	1.563309	1.542156	1.819998	1.987691	1.866966	0.166248	4.999991	9882.000000		1
8602.385742	1976.707397	3.823836	3.305768	3329.204346	59214.246094	512.363220	333.531006	103.533447	55.377781	23.695448	142.607498	165.112625	107.955528	1.356155	99998.000000	3.934619	3.295942	0.582499	0.519272	3.522341	4.772426	2.709578	2.523136	2.015081	1.743336	1.374665	2.154142	2.217780	2.033245	0.132309	4.999991	9921.000000		1
13992.720703	3474.093750	1.699140	5.180681	6090.260742	97153.078125	1000.771912	618.351318	190.827927	92.431984	72.560371	271.763733	353.596893	186.646378	1.573130	0.000000	4.145902	3.540842	0.230229	0.714387	3.784636	4.987457	3.000335	2.791235	2.280642	1.965822	1.860700	2.434191	2.548508	2.271019	0.196765	0.000000	10004.000000		1
8386.400391	1487.055908	2.075356	1.733061	2535.631836	53791.511719	429.145416	253.560425	100.699486	27.732063	23.377823	93.717903	121.998871	86.585220	0.698448	0.000000	3.923576	3.172327	0.317093	0.238814	3.404086	4.730714	2.632604	2.404082	2.003027	1.442982	1.368804	1.971823	2.086356	1.937444	0.000000	0.000000	10060.000000		1
23433.583984	5427.250488	2.809286	6.028709	13318.149414	99998.000000	2193.463379	1350.609741	374.442963	139.181458	125.733276	560.463379	737.232483	349.834747	2.571613	99998.000000	4.369839	3.734580	0.448596	0.780224	4.124444	4.999991	3.341130	3.130530	2.573386	2.143581	2.099450	2.748547	2.867604	2.543863	0.410206	4.999991	10094.000000		1
11498.145508	1407.072998	3.000478	3.657314	4774.564941	79532.296875	746.977112	480.024017	99.185371	51.458347	54.390984	184.990402	240.176987	126.044739	0.332566	0.000000	4.060628	3.148317	0.477190	0.563162	3.678934	4.900544	2.873307	2.681263	1.996448	1.711456	1.735527	2.267149	2.380531	2.100525	0.000000	0.000000	10128.000000		1
8683.422852	3786.828125	2.732193	3.126911	5371.237793	99998.000000	854.405334	541.449036	203.939972	110.582870	65.868660	346.590637	474.889587	267.946045	0.511852	99998.000000	3.938691	3.578276	0.436511	0.495116	3.730074	4.999991	2.931664	2.733558	2.309502	2.043688	1.818679	2.539817	2.676593	2.428047	0.000000	4.999991	10185.000000		1
26142.818359	4670.217285	2.004430	4.150712	8118.679199	99998.000000	1301.892822	824.943298	277.262024	107.474464	98.167740	431.686432	532.302673	303.100677	1.895703	0.000000	4.417352	3.669337	0.301991	0.618123	3.909485	4.999991	3.114575	2.916424	2.442890	2.031305	1.991969	2.635168	2.726159	2.481587	0.277770	0.000000	10281.000000		1
18960.242188	5080.768066	3.077571	5.044997	9472.690430	99998.000000	1544.345581	961.700928	339.710815	146.471420	91.124481	469.600983	577.682922	245.419342	2.231673	0.000000	4.277844	3.705929	0.488208	0.702861	3.976473	4.999991	3.188745	2.983040	2.531109	2.165753	1.959635	2.671729	2.761689	2.389909	0.348631	0.000000	10413.000000		1
6816.502930	1138.417725	1.649800	3.071404	1397.300659	33246.511719	188.891327	133.084915	54.107281	25.937326	18.705959	33.510990	78.493484	113.842384	0.061433	99998.000000	3.833562	3.056302	0.217431	0.487337	3.145290	4.521746	2.276212	2.124129	1.733256	1.413925	1.271980	1.525187	1.894834	2.056304	0.000000	4.999991	10451.000000		1
8425.270508	1365.670654	1.976677	4.767460	3249.014893	60373.398438	495.433472	327.212433	99.166870	58.307331	34.053726	163.009521	258.966217	174.305252	1.030742	0.000000	3.925584	3.135346	0.295936	0.678287	3.511752	4.780846	2.694985	2.514830	1.996367	1.765723	1.532165	2.212213	2.413243	2.241310	0.013150	0.000000	10491.000000		1
12919.317383	2369.899414	2.309720	2.516331	5366.390137	85101.695312	849.378845	526.946167	139.363403	76.967033	34.874001	222.408493	285.066986	112.778496	0.811733	0.000000	4.111239	3.374730	0.363559	0.400768	3.729682	4.929938	2.929101	2.721766	2.144149	1.886305	1.542502	2.347151	2.454947	2.052226	0.000000	0.000000	10518.000000		1
11460.030273	3754.217529	1.452441	4.391244	7375.001953	99998.000000	1158.640869	726.090942	221.005386	91.266335	57.144764	306.980011	410.840332	237.046997	1.266880	0.000000	4.059186	3.574519	0.162098	0.642588	3.867762	4.999991	3.063949	2.860991	2.344403	1.960311	1.756976	2.487110	2.613673	2.374835	0.102736	0.000000	10572.000000		1
6647.159180	1787.677246	2.744528	3.635728	2389.271484	45809.625000	385.217560	241.789795	85.357887	12.230108	27.750565	81.114662	93.175163	137.448410	1.323482	18977.253906	3.822636	3.252289	0.438468	0.560591	3.378265	4.660957	2.585706	2.383438	1.931244	1.087430	1.443272	1.909099	1.969300	2.138140	0.121718	4.278234	10702.000000		1
10519.527344	1793.665894	2.174036	2.078440	2950.410156	54309.898438	446.312592	295.033630	83.532318	49.568016	29.548386	97.649673	152.065323	40.813282	1.019574	99998.000000	4.021996	3.253742	0.337267	0.317737	3.469882	4.734879	2.649639	2.469872	1.921854	1.695202	1.470534	1.989671	2.182030	1.610802	0.008419	4.999991	10789.000000		1
8079.086914	3887.006348	2.704439	3.503127	6260.520020	98258.281250	1005.382080	627.414429	187.090424	89.779968	49.805466	226.775070	317.911865	187.053421	1.830148	99998.000000	3.907362	3.589615	0.432077	0.544456	3.796610	4.992369	3.002331	2.797554	2.272052	1.953179	1.697277	2.355595	2.502307	2.271966	0.262486	4.999991	10947.000000		1
5664.084961	1265.661987	3.271847	2.864793	2195.998291	45834.031250	327.329620	220.018585	64.632080	49.666695	23.612188	89.927986	86.171997	88.623566	1.366609	0.000000	3.753130	3.102318	0.514793	0.457093	3.341632	4.661188	2.514985	2.342459	1.810448	1.696065	1.373136	1.953895	1.935366	1.947549	0.135644	0.000000	11055.000000		1
6762.016113	1956.737061	4.832219	3.814585	4523.277344	75895.828125	705.497742	451.644379	128.564148	70.753304	35.299557	160.308167	233.291000	88.549561	2.153130	0.000000	3.830076	3.291533	0.684147	0.581447	3.655453	4.880218	2.848496	2.654797	2.109120	1.849747	1.547769	2.204956	2.367898	1.947186	0.333070	0.000000	11082.000000		1
9104.097656	3182.834717	1.437022	3.768329	3123.966064	59142.500000	494.212311	307.192810	91.759727	56.642113	50.234104	159.657486	196.887466	127.031532	1.009562	0.000000	3.959237	3.502814	0.157463	0.576149	3.494706	4.771900	2.693913	2.487411	1.962652	1.753139	1.700999	2.203189	2.294218	2.103912	0.004133	0.000000	11114.000000		1
11268.274414	1468.729248	1.717642	3.028231	3049.240967	58930.027344	489.071716	309.147888	121.875526	52.500652	32.564281	155.768890	241.222382	121.480804	0.297613	0.000000	4.051857	3.166942	0.234933	0.481189	3.484192	4.770337	2.689373	2.490166	2.085917	1.720165	1.512741	2.192481	2.382418	2.084508	0.000000	0.000000	11190.000000		1
8599.547852	1436.880371	1.942755	5.032661	2226.110840	45305.714844	346.815765	223.423035	76.556900	46.811153	21.305552	80.991318	130.139938	72.776237	1.244216	99998.000000	3.934476	3.157421	0.288418	0.701798	3.347547	4.656153	2.540099	2.349128	1.883984	1.670349	1.328493	1.908438	2.114411	1.861990	0.094896	4.999991	11231.000000		1
11687.110352	2534.333740	3.049818	3.780664	3681.271729	68087.546875	580.652588	367.112946	92.068108	44.905403	33.643589	152.170166	238.046127	135.989792	1.376758	99998.000000	4.067707	3.403864	0.484274	0.577568	3.565998	4.833068	2.763916	2.564800	1.964109	1.652299	1.526902	2.182329	2.376661	2.133506	0.138858	4.999991	11245.000000		1
14246.164062	4326.744629	2.164785	3.191670	7347.263672	99998.000000	1176.319946	736.797729	260.335388	112.562630	63.302990	327.921692	415.916168	186.803650	4.154569	0.000000	4.153698	3.636161	0.335415	0.504018	3.866126	4.999991	3.070525	2.867348	2.415533	2.051394	1.801424	2.515770	2.619006	2.271385	0.618526	0.000000	11315.000000		1
17599.013672	5221.685547	3.173167	6.611536	7445.807617	99998.000000	1175.465698	749.653809	203.391068	127.577354	63.747047	287.046753	410.741669	193.045135	3.816701	99998.000000	4.245488	3.717811	0.501493	0.820302	3.871912	4.999991	3.070210	2.874861	2.308332	2.105774	1.804460	2.457953	2.613569	2.285659	0.581688	4.999991	11437.000000		1
6327.529785	1634.578857	1.760815	3.154665	1372.741699	36709.214844	189.091782	142.783264	54.687023	48.550385	24.580482	50.397541	51.479935	68.628609	0.663057	99998.000000	3.801234	3.213406	0.245714	0.498953	3.137589	4.564775	2.276673	2.154677	1.737884	1.686193	1.390590	1.702409	1.711638	1.836505	0.000000	4.999991	11518.000000		1
16699.062500	1844.014038	2.241878	4.110624	5392.009766	85594.437500	871.816101	548.513855	154.846863	46.481194	48.226589	207.523285	250.004868	163.080444	1.277870	0.000000	4.222692	3.265764	0.350612	0.613908	3.731751	4.932446	2.940425	2.739188	2.189902	1.667277	1.683287	2.317067	2.397949	2.212402	0.106487	0.000000	11539.000000		1
13415.502930	3491.917725	3.145414	6.543694	6376.375977	99998.000000	1032.204468	646.771057	173.081009	88.016075	63.287571	317.951965	417.939117	299.042480	1.451631	0.000000	4.127607	3.543064	0.497678	0.815823	3.804574	4.999991	3.013766	2.810750	2.238249	1.944562	1.801318	2.502362	2.621113	2.475733	0.161856	0.000000	11609.000000		1
7948.194824	322.759521	1.865662	2.763030	2195.893311	45186.429688	347.756317	215.880219	75.224724	43.073662	20.096725	93.696320	136.979675	88.238098	0.002841	0.000000	3.900269	2.508879	0.270833	0.441386	3.341611	4.655008	2.541275	2.334213	1.876361	1.634212	1.303125	1.971722	2.136656	1.945656	0.000000	0.000000	11626.000000		1
6275.809082	2024.304932	0.632166	3.493876	3155.164307	58675.050781	524.877014	317.258118	129.091476	53.909920	36.354195	151.501007	216.685074	89.554855	1.253088	0.000000	3.797670	3.306276	0.000000	0.543307	3.499022	4.768454	2.720057	2.501413	2.110898	1.731669	1.560555	2.180416	2.335829	1.952089	0.097981	0.000000	11673.000000		1
15080.694336	5391.078613	2.932636	4.267894	8503.797852	99998.000000	1386.464355	858.870605	283.343170	98.642632	89.687454	423.952393	540.055176	342.430695	1.445122	99998.000000	4.178421	3.731676	0.467258	0.630214	3.929613	4.999991	3.141909	2.933928	2.452313	1.994065	1.952732	2.627317	2.732438	2.534573	0.159904	4.999991	11698.000000		1
19191.408203	2963.380371	1.692973	2.244962	6783.102539	99998.000000	1109.720337	682.042847	295.804565	165.328491	163.213043	279.500824	389.346680	312.105194	3.509894	0.000000	4.283107	3.471787	0.228650	0.351209	3.831428	4.999991	3.045213	2.833812	2.471005	2.218348	2.212755	2.446383	2.590337	2.494301	0.545294	0.000000	11743.000000		1
6648.978516	565.995605	2.642764	2.423819	2090.799561	44511.554688	336.093597	213.814117	61.637772	26.893286	29.141331	80.251221	120.241142	103.348419	0.364905	99998.000000	3.822755	2.752813	0.422058	0.384500	3.320312	4.648473	2.526460	2.330036	1.789847	1.429644	1.464509	1.904452	2.080053	2.014304	0.000000	4.999991	11813.000000		1
6485.617676	634.170898	3.654230	3.256428	1838.953735	40366.660156	264.325745	184.725204	76.433548	53.977764	19.446056	55.578224	72.970512	63.043957	0.332068	0.000000	3.811951	2.802206	0.562796	0.512742	3.264571	4.606023	2.422139	2.266526	1.883284	1.732215	1.288832	1.744905	1.863147	1.799644	0.000000	0.000000	11907.000000		1
7981.955566	7174.419922	1.816322	4.983322	11342.003906	99998.000000	1845.093384	1148.902344	352.727295	174.687637	108.720291	519.354004	639.271362	347.768646	2.219521	0.000000	3.902109	3.855787	0.259193	0.697519	4.054690	4.999991	3.266018	3.060283	2.547439	2.242262	2.036311	2.715463	2.805685	2.541291	0.346259	0.000000	11939.000000		1
6978.025879	906.427979	2.525582	4.896977	2021.557251	44808.300781	311.146149	201.670349	61.323227	48.319103	29.566887	87.849548	135.326797	88.364532	0.805058	0.000000	3.843733	2.957333	0.402361	0.689928	3.305686	4.651359	2.492965	2.304642	1.787625	1.684119	1.470806	1.943740	2.131384	1.946278	0.000000	0.000000	12072.000000		1
4569.345215	1238.284546	2.137031	4.178466	1999.946411	38779.300781	272.920135	200.134644	58.288830	26.967295	21.259295	59.867702	96.335999	87.214302	0.059118	0.000000	3.659854	3.092820	0.329811	0.621017	3.301018	4.588600	2.436036	2.301322	1.765585	1.430837	1.327549	1.777193	1.983789	1.940588	0.000000	0.000000	12147.000000		1
6891.221680	1754.382202	2.886379	4.977154	2586.698730	48878.613281	388.733032	255.971909	83.279449	48.531879	49.333652	139.267807	213.934372	122.279495	1.972477	0.000000	3.838296	3.244124	0.460353	0.696981	3.412746	4.689119	2.589651	2.408192	1.920538	1.686027	1.693143	2.143851	2.330281	2.087354	0.295012	0.000000	12174.000000		1
13470.464844	4280.105957	3.759078	5.396543	7599.812500	99998.000000	1211.126099	771.532959	220.034012	99.817543	65.757645	303.378204	435.035370	280.182343	3.663342	99998.000000	4.129383	3.631454	0.575081	0.732116	3.880803	4.999991	3.083189	2.887354	2.342490	1.999207	1.817946	2.481984	2.638525	2.447441	0.563877	4.999991	12243.000000		1
22144.345703	3903.741943	3.185502	3.367443	7966.496582	99998.000000	1276.871338	803.036438	232.418304	86.202835	48.797081	289.587738	411.241241	243.720215	2.163199	99998.000000	4.345263	3.591481	0.503178	0.527300	3.901267	4.999991	3.106147	2.904735	2.366270	1.935522	1.688394	2.461780	2.614097	2.386892	0.335096	4.999991	12268.000000		1
6077.999512	877.413086	3.006645	1.662135	1533.071411	32227.048828	247.078400	157.363190	45.990879	12.677250	17.170258	33.970467	34.414524	51.483017	1.253554	99998.000000	3.783761	2.943204	0.478082	0.220666	3.185562	4.508221	2.392835	2.196903	1.662672	1.103025	1.234777	1.531101	1.536742	1.711664	0.098143	4.999991	12329.000000		1
5353.068359	261.103241	3.530881	3.034399	1544.946899	36683.949219	231.079956	152.330521	47.023933	27.325008	18.190975	64.234276	70.855064	87.238968	0.826621	99998.000000	3.728603	2.416812	0.547883	0.482073	3.188914	4.564476	2.363762	2.182787	1.672319	1.436560	1.259856	1.807767	1.850371	1.940711	0.000000	4.999991	12377.000000		1
5612.401367	206.206528	2.608843	4.924731	918.886292	30341.792969	134.577438	84.235405	27.337343	4.927814	4.918563	20.568537	27.658052	46.635380	1.652656	99998.000000	3.749149	2.314302	0.416448	0.692383	2.963262	4.482041	2.128972	1.925495	1.436756	0.692654	0.691838	1.313203	1.441822	1.668715	0.218182	4.999991	12410.000000		0
4935.939941	171.474380	3.345856	3.984190	1007.321777	34544.917969	156.620010	100.147499	46.447273	34.941845	26.810024	75.526932	135.576569	37.051121	1.037789	99998.000000	3.693370	2.234199	0.524507	0.600340	3.003168	4.538384	2.194847	2.000640	1.666960	1.543346	1.428297	1.878102	2.132185	1.568801	0.016109	4.999991	12475.000000		0
8947.397461	243.655457	1.748480	3.438369	2216.964600	42636.546875	348.006073	223.293518	67.626389	42.108452	14.203701	61.323227	117.897499	26.988882	0.478923	0.000000	3.951697	2.386776	0.242661	0.536352	3.345759	4.629782	2.541587	2.348876	1.830116	1.624369	1.152402	1.787625	2.071505	1.431185	0.000000	0.000000	12522.000000		0
6557.668945	1463.197021	2.796951	3.891678	1673.273682	39061.261719	266.077301	169.093735	60.977852	33.810112	21.552250	71.339211	102.124176	37.300903	0.852894	0.000000	3.816750	3.165303	0.446685	0.590137	3.223567	4.591746	2.425008	2.228127	1.785172	1.529047	1.333493	1.853328	2.009129	1.571719	0.000000	0.000000	12589.000000		1
10862.016602	1280.260376	4.409747	4.076703	3118.930420	57811.000000	479.490540	314.507446	94.439499	62.639984	38.488144	140.599991	188.493530	107.391205	1.531344	0.000000	4.035911	3.107298	0.644414	0.610309	3.494006	4.762011	2.680780	2.497631	1.975154	1.796852	1.585327	2.147985	2.275296	2.030969	0.185073	0.000000	12707.000000		1
10488.137695	2725.050537	2.784616	5.001824	2303.151855	49110.890625	339.143433	226.734970	80.032272	65.557205	25.286657	103.329918	141.337006	115.082047	0.386029	99998.000000	4.020699	3.435374	0.444765	0.699128	3.362323	4.691178	2.530383	2.355519	1.903265	1.816620	1.402891	2.014226	2.150256	2.061007	0.000000	4.999991	12750.000000		1
7675.207031	2506.873047	1.976677	2.541001	3155.343262	61352.210938	522.940430	317.168701	99.185371	83.492226	37.162136	144.719864	190.205002	123.731934	0.428116	99998.000000	3.885090	3.399132	0.295936	0.405005	3.499047	4.787830	2.718452	2.501290	1.996448	1.921646	1.570101	2.160528	2.279222	2.092482	0.000000	4.999991	12795.000000		1
12739.572266	1697.326782	1.807071	2.658183	3449.402344	60380.574219	532.086792	345.236877	99.129868	48.661396	27.291088	121.360542	195.018723	117.783401	2.509330	99998.000000	4.105155	3.229765	0.256975	0.424585	3.537744	4.780897	2.725982	2.538117	1.996204	1.687185	1.436021	2.084078	2.290076	2.071084	0.399558	4.999991	12848.000000		1
4176.810059	1593.447998	2.587257	2.960389	1809.062988	41491.527344	275.340851	180.910614	84.497528	68.878387	29.403448	103.234322	118.674599	114.662659	1.126038	0.000000	3.620845	3.202338	0.412840	0.471349	3.257454	4.617959	2.439871	2.257464	1.926844	1.838083	1.468398	2.013824	2.074358	2.059422	0.051553	0.000000	12905.000000		1
2931.679688	955.280579	2.174036	1.396934	715.575439	25392.251953	118.770195	63.040871	19.162354	15.400191	5.476720	18.539438	16.926641	40.609756	0.042235	0.000000	3.467117	2.980131	0.337267	0.145176	2.854656	4.404701	2.074708	1.799622	1.282449	1.187526	0.738521	1.268097	1.228571	1.608630	0.000000	0.000000	12933.000000		1
8053.695801	906.458862	2.229543	2.204873	2120.850586	41853.128906	331.412476	211.103500	63.417088	48.494877	14.249957	37.889896	47.508080	46.956089	0.434892	99998.000000	3.905995	2.957348	0.348216	0.343384	3.326510	4.621728	2.520369	2.324495	1.802206	1.685696	1.153814	1.578523	1.676767	1.671692	0.000000	4.999991	12970.000000		1
8363.558594	982.744385	2.796951	2.300469	2914.913330	56603.371094	478.078186	290.759552	79.437111	33.936546	23.766375	101.297737	119.590469	104.008339	0.288226	0.000000	3.922391	2.992440	0.446685	0.361816	3.464626	4.752842	2.679499	2.463534	1.900023	1.530668	1.375963	2.005600	2.077697	2.017068	0.000000	0.000000	13008.000000		1
9363.538086	1160.404785	0.299123	2.701355	3111.082275	62558.828125	507.901031	312.906982	120.296646	47.279884	33.526409	155.546860	210.076614	105.359016	2.298860	0.000000	3.971440	3.064610	0.000000	0.431582	3.492912	4.796288	2.705779	2.495415	2.080254	1.674676	1.525387	2.191861	2.322378	2.022672	0.361513	0.000000	13144.000000		1
7006.155762	179.433502	3.055985	5.945448	1971.178223	40594.804688	299.341614	193.029709	81.284271	33.834782	28.462908	80.982063	132.983154	83.816017	1.667307	0.000000	3.845480	2.253904	0.485151	0.774185	3.294726	4.608470	2.476167	2.285624	1.910007	1.529363	1.454279	1.908389	2.123797	1.923327	0.222016	0.000000	13179.000000		0
5230.841309	813.021545	3.722073	5.248523	1788.312500	37788.191406	277.585815	179.115875	48.707653	36.437458	28.561588	76.448967	108.834389	112.571884	0.343295	0.000000	3.718572	2.910102	0.570785	0.720037	3.252443	4.577356	2.443397	2.253134	1.687597	1.561548	1.455782	1.883372	2.036766	2.051430	0.000000	0.000000	13247.000000		1
24524.064453	7030.702148	1.791652	6.975417	10912.697266	99998.000000	1778.203979	1105.076294	324.918121	155.972427	131.092819	569.575806	748.478882	427.230408	3.859169	0.000000	4.389593	3.846999	0.253254	0.843570	4.037932	4.999991	3.249982	3.043392	2.511774	2.193048	2.117579	2.755552	2.874180	2.630662	0.586494	0.000000	13276.000000		1
8759.912109	5217.303711	1.711475	4.776711	7650.755859	99998.000000	1253.240723	770.792847	262.256561	107.511467	92.666351	409.113464	572.866150	389.803070	1.892228	0.000000	3.942500	3.717446	0.233371	0.679129	3.883704	4.999991	3.098034	2.886938	2.418726	2.031455	1.966922	2.611844	2.758053	2.590845	0.276973	0.000000	13325.000000		1
9978.466797	1879.326050	1.699140	2.565671	2985.706787	53444.386719	458.810974	289.976288	86.295341	44.911572	23.313065	75.893898	118.282967	92.542999	1.019323	0.000000	3.999064	3.274002	0.230229	0.409201	3.475047	4.727902	2.661634	2.462363	1.935987	1.652358	1.367599	1.880207	2.072922	1.966344	0.008312	0.000000	13343.000000		1
18135.109375	7488.732910	3.031315	5.143676	13150.277344	99998.000000	2136.278564	1328.302002	411.148712	150.736237	149.191284	702.340027	933.632751	524.130737	2.224272	99998.000000	4.258520	3.874408	0.481631	0.711274	4.118935	4.999991	3.329658	3.123297	2.613999	2.178218	2.173743	2.846547	2.970176	2.719440	0.347188	4.999991	13372.000000		1
5070.200195	1257.924927	2.488577	5.553813	1490.346313	35111.914062	240.793747	148.565277	32.767807	52.543823	19.951790	62.865097	74.259514	102.938286	0.618049	0.000000	3.705025	3.099655	0.395951	0.744591	3.173287	4.545455	2.381645	2.171917	1.515447	1.720522	1.299982	1.798410	1.870752	2.012577	0.000000	0.000000	13497.000000		1
7183.600098	1683.980347	1.985928	3.506211	1801.180908	42091.925781	280.176178	176.309677	49.481670	29.369528	19.800686	64.194191	88.743835	68.958565	0.473758	99998.000000	3.856342	3.226337	0.297963	0.544838	3.255557	4.624199	2.447431	2.246276	1.694444	1.467897	1.296680	1.807496	1.948138	1.838588	0.000000	4.999991	13524.000000		1
7646.457031	1504.182983	2.281967	3.830003	3253.874756	59759.601562	501.588623	323.675385	81.854759	74.971855	37.501347	158.248215	230.087006	153.295731	0.124518	0.000000	3.883460	3.177301	0.358309	0.583199	3.512401	4.776408	2.700348	2.510110	1.913044	1.874898	1.574047	2.199339	2.361892	2.185530	0.000000	0.000000	13554.000000		1
18004.992188	4767.552734	4.752041	4.687283	6128.184570	99998.000000	991.076599	612.436707	167.521027	103.181900	65.298164	309.585785	429.734406	263.616486	0.968941	99998.000000	4.255393	3.678296	0.676880	0.670921	3.787332	4.999991	2.996107	2.787061	2.224069	2.013603	1.814901	2.490781	2.633200	2.420973	0.000000	4.999991	13670.000000		1
8418.640625	1245.956909	2.938803	3.694319	3000.490234	57711.109375	481.100250	289.325623	79.757820	47.039352	34.500870	142.829529	224.755219	131.206909	2.215033	0.000000	3.925242	3.095503	0.468170	0.567534	3.477192	4.761260	2.682235	2.461387	1.901773	1.672461	1.537830	2.154818	2.351710	2.117957	0.345380	0.000000	13706.000000		1
7815.640137	1509.561035	1.850243	1.948923	2885.420410	52867.523438	448.344788	277.271271	83.328789	33.958130	22.711737	89.591866	151.220383	73.951141	1.261464	99998.000000	3.892965	3.178851	0.267229	0.289795	3.460209	4.723189	2.651612	2.442905	1.920795	1.530944	1.356250	1.952269	2.179610	1.868945	0.100875	4.999991	13732.000000		1
8673.040039	1821.700195	2.374479	3.669649	5378.404297	92462.812500	815.685913	527.837402	168.726761	63.454094	55.257515	240.864670	313.159851	250.923828	1.853614	99998.000000	3.938171	3.260477	0.375568	0.564625	3.730654	4.965967	2.911523	2.722500	2.227184	1.802460	1.742391	2.381773	2.495766	2.399542	0.268019	4.999991	13753.000000		1
10736.819336	3444.974121	4.061284	3.043650	6469.128906	99998.000000	1015.940796	632.817139	176.713654	81.984276	57.021412	282.926849	371.923553	259.959167	1.050831	0.000000	4.030876	3.537186	0.608663	0.483395	3.810846	4.999991	3.006868	2.801278	2.247270	1.913731	1.756038	2.451674	2.570454	2.414905	0.021533	0.000000	13770.000000		1
9885.892578	2857.262695	3.086823	3.971855	3076.948242	58773.570312	455.671753	287.299591	68.724205	41.735321	16.430161	71.629082	105.210999	81.484711	0.940968	0.000000	3.995016	3.455950	0.489512	0.598993	3.488120	4.769182	2.658652	2.458335	1.837110	1.620504	1.215642	1.855089	2.022061	1.911076	0.000000	0.000000	13796.000000		1
9819.252930	3501.335449	2.241878	4.443667	4075.685059	73243.960938	664.382263	415.293274	126.451790	87.895805	40.467903	186.137558	234.290131	138.734329	1.141288	0.000000	3.992079	3.544234	0.350612	0.647742	3.610201	4.864772	2.822418	2.618355	2.101925	1.943968	1.607111	2.269834	2.369754	2.142184	0.057395	0.000000	13887.000000		1
7549.078613	2401.190186	1.840992	3.376694	2730.508789	56807.285156	443.358368	273.126740	101.183640	58.646545	28.428988	108.686371	155.913834	47.727024	0.520603	0.000000	3.877894	3.380427	0.265052	0.528492	3.436244	4.754404	2.646755	2.436364	2.005110	1.768242	1.453761	2.036175	2.192885	1.678764	0.000000	0.000000	13912.000000		1
10325.960938	2344.113281	1.440106	3.546299	4447.269531	76047.546875	721.409851	452.335144	130.769028	62.707829	55.251347	194.913879	242.443542	154.705002	2.027755	99998.000000	4.013930	3.369979	0.158394	0.549775	3.648093	4.881085	2.858182	2.655460	2.116505	1.797322	1.742343	2.289843	2.384611	2.189504	0.307016	4.999991	13962.000000		1
6743.202148	1575.957031	1.227328	3.037483	3398.054932	69549.507812	510.395782	340.728455	151.670609	60.629387	43.752087	201.398972	263.749084	149.391724	2.687263	99998.000000	3.828866	3.197544	0.088961	0.482514	3.531230	4.842294	2.707907	2.532408	2.180902	1.782683	1.640999	2.304057	2.421191	2.174326	0.429310	4.999991	13979.000000		1
10007.712891	1581.365845	3.086823	2.898715	4169.153320	75043.593750	637.233032	421.880127	134.648361	70.657707	52.972466	193.612534	263.320465	164.295441	0.182481	0.000000	4.000335	3.199032	0.489512	0.462205	3.620048	4.875314	2.804298	2.625189	2.129201	1.849160	1.724050	2.286933	2.420485	2.215626	0.000000	0.000000	14028.000000		1
10446.966797	2752.748779	2.069189	4.187717	2859.631104	55675.566406	459.680603	279.917145	106.614098	32.789394	29.406532	158.214294	197.689240	123.953964	0.449946	99998.000000	4.018990	3.439767	0.315800	0.621977	3.456310	4.745665	2.662456	2.447030	2.027815	1.515733	1.468444	2.199246	2.295983	2.093261	0.000000	4.999991	14047.000000		1
6464.645020	349.069977	1.144067	3.022064	1577.976929	34997.917969	242.141327	159.170258	50.514725	46.515114	10.851677	44.600113	73.735275	54.443409	1.646338	0.000000	3.810545	2.542912	0.058451	0.480304	3.198101	4.544042	2.384069	2.201862	1.703418	1.667594	1.035497	1.649336	1.867675	1.735945	0.216519	0.000000	14133.000000		1
8221.238281	879.633423	2.303553	2.497828	2117.708252	42412.300781	316.909668	212.414093	62.569057	33.174862	20.738144	76.970116	103.607452	105.772240	0.282198	99998.000000	3.914937	2.944302	0.362398	0.397563	3.325866	4.627492	2.500936	2.327183	1.796360	1.520809	1.316770	1.886322	2.015391	2.024372	0.000000	4.999991	14162.000000		1
3258.617676	985.723267	2.988143	2.238794	1076.181641	30175.613281	155.158310	104.825531	32.814064	33.905708	12.723506	30.655447	54.964558	20.617878	1.332267	0.000000	3.513033	2.993755	0.475401	0.350014	3.031886	4.479656	2.190775	2.020467	1.516060	1.530273	1.104607	1.486508	1.740083	1.314244	0.124591	0.000000	14252.000000		1
14141.122070	6476.998535	3.234842	5.957783	13019.316406	99998.000000	2170.548096	1323.596191	419.006073	180.355545	109.676254	562.455444	700.859802	375.278656	2.321249	0.000000	4.150484	3.811374	0.509853	0.775085	4.114588	4.999991	3.336569	3.121756	2.622220	2.256130	2.040112	2.750088	2.845631	2.574354	0.365722	0.000000	14292.000000		1
6080.275391	2171.069336	1.171821	3.429117	1768.443970	38998.164062	289.788177	178.196930	53.521370	44.449009	21.805117	56.231976	70.481934	71.302208	0.586672	99998.000000	3.783923	3.336674	0.068861	0.535182	3.247591	4.591044	2.462081	2.250900	1.728527	1.647862	1.338558	1.749983	1.848078	1.853103	0.000000	4.999991	14359.000000		1
5395.099609	1619.104736	1.267417	2.260381	2102.264893	41460.859375	295.893982	209.768250	80.368401	17.056160	10.820839	49.139378	67.527710	15.557462	1.099908	0.000000	3.731999	3.209275	0.102919	0.354182	3.322687	4.617638	2.471136	2.321740	1.905085	1.231881	1.034261	1.691430	1.829482	1.191939	0.041357	0.000000	14390.000000		1
3551.292236	1810.882446	2.827788	5.014159	2301.718018	48149.980469	362.064850	230.284363	84.457436	30.677032	32.070885	118.788704	174.052383	121.739838	0.986772	10024.046875	3.550386	3.257890	0.451447	0.700198	3.362052	4.682596	2.558786	2.362264	1.926638	1.486813	1.506111	2.074775	2.240680	2.085433	0.000000	4.001043	14419.000000		1
16453.023438	4718.311523	1.261249	2.948054	7772.872070	99998.000000	1265.856201	784.771423	228.449539	113.691277	72.837906	295.002777	358.170074	222.467087	1.260110	0.000000	4.216246	3.673787	0.100801	0.469535	3.890582	4.999991	3.102384	2.894743	2.358790	2.055727	1.862357	2.469826	2.554089	2.347266	0.100408	0.000000	14449.000000		1
13171.354492	2936.625977	2.593424	4.764376	4184.698242	69748.445312	669.303894	423.921570	138.062073	55.041653	36.591644	165.541260	217.708878	140.390289	0.980898	99998.000000	4.119630	3.467849	0.413874	0.678006	3.621664	4.843534	2.825623	2.627285	2.140074	1.740691	1.563382	2.218906	2.337876	2.147337	0.000000	4.999991	14502.000000		1
12344.557617	2197.768311	2.457740	3.922516	3741.019043	74274.015625	626.322754	379.509552	136.245743	75.742790	49.117790	217.927811	253.896545	160.416092	2.097861	99998.000000	4.091475	3.341982	0.390536	0.593565	3.572990	4.870837	2.796798	2.579223	2.134323	1.879341	1.691239	2.338313	2.404657	2.205248	0.321777	4.999991	14554.000000		1
9462.779297	1371.005615	1.807071	2.294302	4158.094727	68430.843750	642.589478	417.908264	119.353027	61.791958	43.400539	170.780533	248.170044	134.056290	0.202562	0.000000	3.976019	3.137039	0.256975	0.360651	3.618894	4.835252	2.807934	2.621081	2.076833	1.790932	1.637495	2.232438	2.394749	2.127287	0.000000	0.000000	14587.000000		1
9003.042969	1743.252930	1.400017	2.300469	3586.730469	65958.312500	564.842285	354.654633	105.747566	66.294212	30.633862	143.551117	180.978455	136.763809	1.683683	0.000000	3.954389	3.241360	0.146133	0.361816	3.554699	4.819270	2.751927	2.549806	2.024270	1.821476	1.486202	2.157007	2.257627	2.135971	0.226260	0.000000	14606.000000		1
5091.209473	1230.155762	2.300469	4.200052	1678.337158	38580.031250	244.071762	168.538651	44.344162	17.842512	17.685242	56.413918	58.134644	60.839081	0.140527	0.000000	3.706821	3.089960	0.361816	0.623255	3.224879	4.586362	2.387517	2.226700	1.646836	1.251456	1.247611	1.751386	1.764435	1.784183	0.000000	0.000000	14687.000000		1
17355.636719	9167.603516	1.840992	7.937543	16395.320312	99998.000000	2667.474121	1664.670044	455.807434	220.977631	169.802994	896.313354	1167.959839	582.246887	5.109503	0.000000	4.239440	3.962256	0.265052	0.899686	4.214720	4.999991	3.426100	3.221328	2.658781	2.344348	2.229945	2.952460	3.067428	2.765107	0.708379	0.000000	14739.000000		1
15506.062500	5423.914062	1.452441	1.751564	8288.115234	99998.000000	1334.648315	827.573730	242.869095	96.727631	72.948921	417.612244	493.237854	252.533539	2.859741	99998.000000	4.190502	3.734313	0.162098	0.243426	3.918456	4.999991	3.125367	2.917807	2.385372	1.985551	1.863019	2.620773	2.693056	2.402319	0.456327	4.999991	14759.000000		1
20294.523438	6141.133301	2.167868	5.189932	12335.821289	99998.000000	2085.834717	1260.250000	405.530151	145.734406	126.908188	556.698120	747.563049	428.189453	4.661821	0.000000	4.307379	3.788249	0.336033	0.715162	4.091168	4.999991	3.319280	3.100457	2.608023	2.163562	2.103490	2.745620	2.873648	2.631636	0.668556	0.000000	14822.000000		1
18858.548828	6704.781738	3.808417	4.668780	12063.924805	99998.000000	1996.844238	1227.395874	377.591461	144.201797	115.122131	510.429688	628.817505	404.478607	0.940480	99998.000000	4.275508	3.826385	0.580745	0.669203	4.081489	4.999991	3.300344	3.088985	2.577022	2.158971	2.061159	2.707936	2.798525	2.606895	0.000000	4.999991	14863.000000		1
9661.840820	3413.711182	2.232627	3.731324	4082.697510	73711.781250	632.221924	412.854034	152.947281	80.100113	52.324879	216.728241	311.161560	188.817322	1.315760	99998.000000	3.985060	3.533227	0.348816	0.571863	3.610947	4.867537	2.800869	2.615797	2.184542	1.903633	1.718708	2.335916	2.492986	2.276042	0.119177	4.999991	15003.000000		1
8123.696289	4529.969238	2.488577	2.642764	3157.344482	60759.781250	486.971680	316.169556	97.174774	45.515984	23.643024	121.736755	147.748093	109.602242	0.069996	99998.000000	3.909754	3.656095	0.395951	0.422058	3.499322	4.783616	2.687504	2.499920	1.987554	1.658164	1.373703	2.085422	2.169522	2.039819	0.000000	4.999991	15038.000000		1
11444.380859	1044.005981	2.044519	3.987274	3331.779297	56324.625000	492.676605	327.659576	94.569016	43.918606	35.203960	99.354980	116.805855	122.899323	0.027104	99998.000000	4.058592	3.018703	0.310591	0.600676	3.522676	4.750698	2.692562	2.515423	1.975749	1.642649	1.546592	1.997190	2.067465	2.089550	0.000000	4.999991	15066.000000		1
11961.616211	3585.965576	2.328223	4.764376	6640.612305	99998.000000	1106.414673	675.048889	218.300949	79.400108	74.395195	262.685211	364.109375	190.180344	0.901381	99998.000000	4.077790	3.554606	0.367025	0.678006	3.822208	4.999991	3.043918	2.829335	2.339056	1.899821	1.871545	2.419436	2.561232	2.279166	0.000000	4.999991	15128.000000		1
5723.462402	1599.637085	2.174036	3.188586	3359.202881	61661.082031	481.837250	333.611206	109.873611	36.974026	22.061068	107.804420	161.957962	101.328575	0.406273	0.000000	3.757659	3.204021	0.337267	0.503598	3.526236	4.790011	2.682900	2.523241	2.040893	1.567897	1.343626	2.032637	2.209402	2.005732	0.000000	0.000000	15150.000000		1
12503.854492	3512.461670	1.782401	2.232627	5769.964844	93394.406250	922.981506	574.201416	167.804733	54.955307	53.700226	247.614975	367.344208	223.768417	1.649674	99998.000000	4.097044	3.545612	0.251005	0.348816	3.761173	4.970321	2.965193	2.759064	2.224804	1.740010	1.729976	2.393777	2.565073	2.349799	0.217398	4.999991	15176.000000		1
7982.643066	1139.962646	1.181072	1.970509	2633.093506	51155.605469	408.811249	269.019196	78.246788	48.149498	38.827354	95.259773	124.348679	83.365791	0.580002	0.000000	3.902147	3.056891	0.072276	0.294578	3.420466	4.708893	2.611523	2.429783	1.893466	1.682592	1.589138	1.978909	2.094641	1.920988	0.000000	0.000000	15236.000000		1
3712.398926	296.627899	1.298254	1.973593	1373.438599	32916.468750	207.504776	136.134735	68.508339	33.711433	14.623089	42.614185	57.092339	68.394241	0.037663	0.000000	3.569655	2.472212	0.113360	0.295258	3.137809	4.517413	2.317028	2.133969	1.835743	1.527777	1.165039	1.629554	1.756578	1.835020	0.000000	0.000000	15272.000000		1
10379.293945	3670.891846	2.593424	4.761292	5254.370117	92335.765625	829.519531	528.784119	214.396942	105.531708	51.603283	251.358627	312.496826	209.410538	0.463221	0.000000	4.016168	3.564772	0.413874	0.677725	3.720521	4.965370	2.918827	2.723278	2.331218	2.023383	1.712677	2.400294	2.494846	2.320998	0.000000	0.000000	15290.000000		1
8270.963867	1092.482300	2.183287	2.016765	2589.279785	48906.421875	409.717865	263.055237	81.484711	38.497395	14.299296	93.088821	114.338867	96.212646	0.673548	0.000000	3.917556	3.038414	0.339111	0.304655	3.413179	4.689366	2.612485	2.420047	1.911076	1.585431	1.155315	1.968898	2.058194	1.983232	0.000000	0.000000	15370.000000		1
18345.640625	6651.976074	3.318103	7.357800	9219.188477	99998.000000	1568.950806	935.547729	338.739441	154.402802	100.452789	470.140656	583.687012	402.242889	5.667994	0.000000	4.263533	3.822951	0.520890	0.866748	3.964693	4.999991	3.195609	2.971066	2.529866	2.188655	2.001962	2.672228	2.766180	2.604488	0.753429	0.000000	15460.000000		1
7157.598145	2829.527588	2.013681	3.157748	4593.752930	74743.156250	735.286682	457.892029	134.867310	52.633251	32.490273	148.429596	199.721420	94.396324	1.514450	0.000000	3.854767	3.451714	0.303991	0.499378	3.662168	4.873571	2.866457	2.660763	2.129907	1.721260	1.511753	2.171520	2.300425	1.974955	0.180255	0.000000	15506.000000		1
9897.953125	984.782715	3.373610	3.583304	2696.044922	52977.609375	419.110931	257.291748	80.183372	26.544823	18.153971	64.570404	95.666824	54.560589	0.220660	0.000000	3.995545	2.993340	0.528095	0.554284	3.430727	4.724092	2.622329	2.410426	1.904084	1.423980	1.258972	1.810034	1.980761	1.736879	0.000000	0.000000	15526.000000		1
15853.593750	2562.488281	2.800035	3.632644	4721.019043	86427.726562	763.805054	481.664581	176.938766	95.059334	56.407749	221.233582	261.686066	157.727066	1.906071	99998.000000	4.200128	3.408662	0.447163	0.560223	3.674036	4.936653	2.882982	2.682745	2.247823	1.977995	1.751339	2.344851	2.417781	2.197906	0.280139	4.999991	15575.000000		1
8562.574219	749.993042	1.400017	1.739229	2514.431152	51087.578125	410.525818	252.185074	77.176727	32.391590	26.051424	80.867966	116.916870	84.617790	0.722091	0.000000	3.932604	2.875057	0.146133	0.240357	3.400440	4.708315	2.613340	2.401719	1.887486	1.510432	1.415831	1.907776	2.067877	1.927462	0.000000	0.000000	15640.000000		1
5396.881836	2461.162842	2.525582	4.073619	2717.862305	52236.972656	426.037018	268.316101	87.072449	51.338081	23.146544	108.769630	166.225861	96.487099	0.082257	0.000000	3.732143	3.391140	0.402361	0.609980	3.434227	4.717978	2.629447	2.428647	1.939881	1.710440	1.364486	2.036508	2.220699	1.984469	0.000000	0.000000	15667.000000		1
18441.390625	4479.512695	2.750695	3.669649	7027.516602	99998.000000	1137.646729	703.573486	241.234711	100.085823	91.183067	410.929779	540.881592	394.086395	1.660912	0.000000	4.265794	3.651231	0.439442	0.564625	3.846802	4.999991	3.056007	2.847309	2.382440	2.000373	1.959914	2.613768	2.733102	2.595592	0.220347	0.000000	15693.000000		1
10206.462891	1017.544373	2.692104	3.762161	3535.968994	65668.859375	593.508667	363.418610	111.834869	51.467598	39.656879	156.188278	186.566193	92.814369	1.535073	99998.000000	4.008875	3.007553	0.430092	0.575437	3.548508	4.817359	2.773427	2.560407	2.048577	1.711534	1.598319	2.193648	2.270833	1.967615	0.186129	4.999991	15753.000000		1
8291.439453	2592.955566	1.498697	2.429986	2164.642822	48845.300781	347.898163	217.144547	76.741920	22.347855	18.816975	81.000565	112.241920	81.278099	0.518624	0.000000	3.918630	3.413795	0.175714	0.385604	3.335386	4.688823	2.541452	2.336749	1.885033	1.349236	1.274550	1.908488	2.050155	1.909974	0.000000	0.000000	15811.000000		1
23650.447266	6430.335449	1.714559	5.695665	12716.034180	99998.000000	2099.801025	1294.177368	414.328064	178.135254	118.862709	551.113464	705.864746	353.615417	3.817823	99998.000000	4.373839	3.808234	0.234152	0.755544	4.104352	4.999991	3.322178	3.111994	2.617344	2.250750	2.075046	2.741241	2.848722	2.548531	0.581816	4.999991	15860.000000		1
11979.041992	3129.803711	2.599592	3.805334	3399.640137	65261.621094	562.433838	342.896332	115.831398	57.258862	32.283661	119.892677	150.526535	116.744179	0.754614	0.000000	4.078422	3.495517	0.414905	0.580393	3.531433	4.814658	2.750072	2.535163	2.063826	1.757843	1.508983	2.078793	2.177613	2.067235	0.000000	0.000000	15918.000000		1
4526.401367	113.099205	2.596508	4.289481	1193.240356	27402.820312	168.961136	115.146805	28.805204	12.751260	7.804943	10.589559	36.249348	28.737362	0.071669	0.000000	3.655753	2.053460	0.414390	0.632405	3.076728	4.437795	2.227787	2.061252	1.459471	1.105553	0.892370	1.024878	1.559300	1.458447	0.000000	0.000000	15943.000000		0
15760.359375	2259.770020	2.525582	2.966557	4924.826172	85376.906250	780.386353	492.537842	142.860367	69.661659	50.551731	246.119354	299.104156	220.499649	2.085108	99998.000000	4.197566	3.354064	0.402361	0.472253	3.692391	4.931340	2.892310	2.692440	2.154912	1.842994	1.703736	2.391146	2.475822	2.343408	0.319129	4.999991	15969.000000		1
20503.285156	8346.918945	2.204873	6.330915	16327.952148	99998.000000	2546.909180	1653.272461	580.476807	287.694336	161.150024	644.032654	861.208069	486.200745	1.518114	0.000000	4.311823	3.921526	0.343384	0.801467	4.212932	4.999991	3.406013	3.218344	2.763785	2.458931	2.207230	2.808908	2.935108	2.686816	0.181304	0.000000	16007.000000		1
7024.365234	1403.773438	1.341426	4.067451	5117.473633	85983.273438	864.242432	522.357605	185.567062	69.319366	49.820885	204.670822	269.611267	182.933548	1.119916	99998.000000	3.846607	3.147297	0.127567	0.609322	3.709056	4.934414	2.936635	2.717968	2.268501	1.840855	1.697411	2.311056	2.430738	2.262293	0.049185	4.999991	16072.000000		1
10438.557617	3615.683594	1.711475	3.675817	8129.937988	99998.000000	1307.110474	825.877686	246.998230	138.638733	83.985626	370.572876	478.960144	283.114960	2.130611	0.000000	4.018641	3.558190	0.233371	0.565354	3.910087	4.999991	3.116312	2.916916	2.392694	2.141885	1.924205	2.568874	2.680299	2.451963	0.328504	0.000000	16117.000000		1
28744.531250	5886.511719	3.185502	8.048558	9940.907227	99998.000000	1624.310059	1013.544739	314.880554	135.188019	98.525452	421.633423	559.081848	353.479736	2.870433	0.000000	4.458555	3.769858	0.503178	0.905718	3.997426	4.999991	3.210669	3.005843	2.498146	2.130938	1.993548	2.624935	2.747475	2.548365	0.457947	0.000000	16193.000000		1
7218.563477	2028.070068	1.865662	4.792130	3021.009277	51502.367188	463.538361	306.246094	74.959518	36.995613	24.512640	89.268066	120.672867	101.387161	0.555147	0.000000	3.858451	3.307083	0.270833	0.680529	3.480152	4.711827	2.666086	2.486071	1.874827	1.568150	1.389390	1.950696	2.081610	2.005983	0.000000	0.000000	16280.000000		1
20696.164062	4405.401367	2.948054	7.474983	11036.454102	99998.000000	1780.464355	1120.427124	333.608124	136.504776	102.719337	441.909027	644.575378	309.252747	2.287165	0.000000	4.315890	3.643986	0.469535	0.873610	4.042830	4.999991	3.250533	3.049384	2.523237	2.135148	2.011652	2.645333	2.809274	2.490314	0.359298	0.000000	16302.000000		1
7629.672363	1648.619141	1.495613	3.644979	5322.746094	88025.781250	848.959473	534.794312	172.306992	86.159660	52.442062	259.376343	345.243042	182.646759	1.042350	0.000000	3.882506	3.217120	0.174819	0.561695	3.726136	4.944610	2.928887	2.728187	2.236303	1.935304	1.719680	2.413930	2.538125	2.261612	0.018014	0.000000	16345.000000		1
12929.885742	2820.769775	2.667434	2.763030	6440.261719	99998.000000	1094.628540	655.627502	237.824097	114.844597	72.998260	345.144379	450.571228	344.536865	2.164515	0.000000	4.111595	3.450368	0.426094	0.441386	3.808903	4.999991	3.039267	2.816657	2.376256	2.060111	1.863312	2.538001	2.653764	2.537236	0.335361	0.000000	16398.000000		1
13691.356445	4386.057129	2.026016	3.200921	6372.842285	99998.000000	1028.701294	641.562622	233.435944	78.203613	51.661877	250.356415	335.711212	167.946579	1.467374	99998.000000	4.136446	3.642074	0.306643	0.505275	3.804333	4.999991	3.012289	2.807239	2.368168	1.893227	1.713170	2.398559	2.525966	2.225171	0.166541	4.999991	16418.000000		1
8013.551758	1398.167114	2.180203	3.663482	3369.249756	58166.570312	508.502350	339.562805	103.391594	58.063717	38.457306	154.606323	199.018326	144.522507	0.114946	0.000000	3.903825	3.145559	0.338497	0.563894	3.527533	4.764673	2.706293	2.530920	2.014485	1.763905	1.584979	2.189227	2.298893	2.159935	0.000000	0.000000	16458.000000		1
6697.970215	1303.422363	2.365228	2.244962	2325.891357	53730.367188	324.270538	227.789612	84.451271	34.359016	26.890202	133.334702	180.090347	99.589340	0.564038	0.000000	3.825943	3.115085	0.373873	0.351209	3.366589	4.730220	2.510907	2.357534	1.926606	1.536041	1.429594	2.124943	2.255491	1.998213	0.000000	0.000000	16481.000000		1
15509.525391	2719.783447	2.244962	3.268763	8202.143555	99998.000000	1329.532349	820.823425	235.683990	104.683678	73.818535	350.960297	467.010651	279.056763	1.100595	99998.000000	4.190598	3.434534	0.351209	0.514383	3.913927	4.999991	3.123699	2.914250	2.372330	2.019879	1.868165	2.545258	2.669327	2.445693	0.041628	4.999991	16517.000000		1
9879.632812	2217.303711	1.964342	3.675817	3104.970215	56343.636719	514.796265	309.884918	98.065979	41.618137	32.863403	133.195923	204.821930	145.145416	1.510430	0.000000	3.994741	3.345825	0.293217	0.565354	3.492057	4.750845	2.711635	2.491200	1.991518	1.619283	1.516713	2.124491	2.311377	2.161803	0.179101	0.000000	16669.000000		1
9324.340820	526.924622	2.007514	2.547168	2052.949707	44614.515625	296.538483	206.440887	81.133163	59.978718	17.935024	79.563545	85.814285	43.366619	0.634898	0.000000	3.969618	2.721749	0.302659	0.406058	3.312378	4.649476	2.472081	2.314796	1.909198	1.777997	1.253702	1.900714	1.933560	1.637156	0.000000	0.000000	16736.000000		1
5265.746094	1980.454102	1.156402	2.661267	1652.658813	36010.101562	242.391113	165.121872	56.568104	32.046211	18.468512	63.207394	83.402802	78.866615	1.107698	99998.000000	3.721460	3.296765	0.063109	0.425088	3.218183	4.556424	2.384517	2.217805	1.752572	1.505777	1.266432	1.800768	1.921181	1.896893	0.044421	4.999991	16820.000000		1
17715.361328	3649.037354	3.197837	4.064368	6744.241699	99998.000000	1121.130249	683.479858	247.396027	121.394463	77.704048	369.524414	466.985992	331.458740	1.209378	0.000000	4.248350	3.562178	0.504856	0.608993	3.828933	4.999991	3.049656	2.834726	2.393393	2.084199	1.890444	2.567643	2.669304	2.520429	0.082562	0.000000	16885.000000		1
3682.791992	1006.378113	1.569623	2.408400	1283.637085	33575.476562	188.200577	125.890549	57.607323	27.405186	17.213430	54.307724	73.244965	92.826706	0.385444	0.000000	3.566177	3.002761	0.195795	0.381729	3.108442	4.526022	2.274621	2.099993	1.760478	1.437833	1.235867	1.734862	1.864778	1.967673	0.000000	0.000000	16964.000000		1
6381.195801	1868.825806	1.797820	1.585042	2652.662842	47507.714844	356.387695	260.181213	88.148674	27.096813	20.253996	77.096550	128.042999	46.653885	0.189232	0.000000	3.804902	3.271569	0.254746	0.200041	3.423682	4.676764	2.551923	2.415276	1.945216	1.432918	1.306511	1.887035	2.107356	1.668888	0.000000	0.000000	16990.000000		1
8167.272949	2164.565674	1.896499	3.444536	4426.802734	80577.367188	680.630493	433.157349	139.745789	73.605759	35.358147	200.877823	294.407623	174.046219	1.344576	0.000000	3.912077	3.335371	0.277953	0.537131	3.646090	4.906213	2.832911	2.636646	2.145339	1.866912	1.548489	2.302932	2.468949	2.240664	0.128585	0.000000	17013.000000		1
13898.867188	4495.859863	2.491661	5.362622	5311.780273	86552.148438	855.145447	518.687927	152.497055	52.257038	35.561676	194.142944	246.381470	148.266159	1.990729	0.000000	4.142980	3.652813	0.396489	0.729377	3.725240	4.937278	2.932040	2.714906	2.183261	1.718145	1.550982	2.288122	2.391608	2.171042	0.299012	0.000000	17066.000000		1
15535.505859	4409.672363	2.741444	7.154274	13532.827148	99998.000000	2169.832764	1353.782837	366.089142	172.029449	104.575752	604.369629	822.426941	547.739868	3.870862	0.000000	4.191325	3.644406	0.437979	0.854566	4.131389	4.999991	3.336426	3.131549	2.563587	2.235603	2.019431	2.781303	2.915097	2.738574	0.587808	0.000000	17092.000000		1
6394.471680	1796.635498	1.094727	1.936588	2810.880371	50610.171875	442.642944	293.100128	96.795479	51.362751	29.203007	98.676559	111.952049	38.173603	1.889157	0.000000	3.805805	3.254460	0.039306	0.287037	3.448842	4.704238	2.646054	2.467016	1.985855	1.710648	1.465428	1.994214	2.049032	1.581763	0.276268	0.000000	17160.000000		1
18739.544922	2649.030273	2.325139	5.347203	4891.188965	84010.851562	774.292908	491.942688	172.590683	77.408012	48.127911	241.422821	249.048904	151.658264	1.392202	99998.000000	4.272759	3.423087	0.366449	0.728127	3.689415	4.924335	2.888905	2.691915	2.237017	1.888786	1.682397	2.382778	2.396285	2.180866	0.143702	4.999991	17255.000000		1
13344.500000	2152.468262	2.710606	2.368311	3897.870361	72005.148438	589.777344	387.033875	119.115578	95.478722	45.552990	191.805466	275.205170	222.137115	0.697630	0.000000	4.125302	3.332937	0.433066	0.374439	3.590827	4.857364	2.770688	2.587749	2.075969	1.979907	1.658517	2.282861	2.439656	2.346621	0.000000	0.000000	17284.000000		1
10190.507812	826.552979	1.985928	3.611058	3642.616943	69144.773438	613.028748	368.815155	117.049469	71.949791	49.759209	196.844299	278.029877	209.947098	1.189136	0.000000	4.008196	2.917271	0.297963	0.557634	3.561414	4.839759	2.787481	2.566809	2.068369	1.857030	1.696873	2.294123	2.444092	2.322110	0.075231	0.000000	17349.000000		1
24802.748047	9220.567383	2.309720	4.730455	17998.771484	99998.000000	2989.589111	1834.198608	561.502563	240.849243	183.217255	882.047974	1131.775269	577.639771	4.103194	0.000000	4.394500	3.964758	0.363559	0.674903	4.255243	4.999991	3.475611	3.263446	2.749352	2.381745	2.262966	2.945492	3.053760	2.761657	0.613122	0.000000	17405.000000		1
13316.833008	1692.324951	1.643633	3.731324	4034.794678	66741.132812	647.936707	405.517822	134.901230	67.373528	48.562717	176.707489	243.334747	198.025360	1.559083	99998.000000	4.124401	3.228484	0.215805	0.571863	3.605821	4.824394	2.811532	2.608010	2.130016	1.828489	1.686303	2.247255	2.386204	2.296721	0.192869	4.999991	17446.000000		1
7061.918945	1428.215088	2.556419	3.028231	4684.180664	92096.882812	752.574097	473.131866	189.501907	97.726768	85.049515	332.732330	417.072571	228.819580	1.144408	99998.000000	3.848923	3.154794	0.407632	0.481189	3.670634	4.964245	2.876549	2.674982	2.277614	1.990013	1.929672	2.522095	2.620212	2.359493	0.058581	4.999991	17504.000000		1
8487.596680	1345.311890	3.111492	4.718120	2294.856689	46583.425781	352.536102	226.050385	67.151497	53.200661	17.762335	80.278969	127.524933	64.706093	0.001091	0.000000	3.928785	3.128823	0.492969	0.673769	3.360756	4.668231	2.547204	2.354205	1.827056	1.725917	1.249500	1.904602	2.105595	1.810945	0.000000	0.000000	17539.000000		1
5262.017578	433.530487	2.167868	3.564802	817.616333	23258.199219	109.466560	81.435371	29.196838	10.990445	12.822186	21.709520	31.105673	69.559898	0.312777	0.000000	3.721152	2.637020	0.336033	0.552035	2.912549	4.366576	2.039281	1.910813	1.465336	1.041015	1.107962	1.336650	1.492840	1.842359	0.000000	0.000000	17594.000000		1
26535.171875	4752.614746	1.859494	4.940149	9532.465820	99998.000000	1515.839478	965.361328	315.034760	190.371521	81.975029	431.590820	604.055054	335.143799	2.858922	0.000000	4.423822	3.676933	0.269395	0.693740	3.979205	4.999991	3.180653	2.984690	2.498358	2.279602	1.913682	2.635072	2.781076	2.525231	0.456202	0.000000	17614.000000		1
23919.935547	6388.575195	2.322055	6.272325	12885.781250	99998.000000	2067.708496	1292.974609	399.945496	180.352463	136.649719	731.808228	917.880981	479.564545	2.060202	0.000000	4.378760	3.805404	0.365873	0.797429	4.110111	4.999991	3.315489	3.111590	2.602001	2.256122	2.135609	2.864397	2.962786	2.680847	0.313910	0.000000	17668.000000		1
16989.007812	4545.289062	2.140115	3.873176	7770.250488	99998.000000	1226.856201	756.619995	224.946411	106.314980	60.000305	376.817444	484.834656	289.803589	2.617894	0.000000	4.230168	3.657562	0.330437	0.588067	3.890435	4.999991	3.088794	2.878878	2.352079	2.026594	1.778153	2.576131	2.685594	2.462104	0.417952	0.000000	17712.000000		1
7404.426758	832.187012	2.260381	3.290349	1489.152832	36405.785156	244.410965	164.529800	53.046474	54.619183	27.528536	72.134819	100.943108	43.644154	0.117192	3168.746582	3.869491	2.920221	0.354182	0.517242	3.172939	4.561171	2.388121	2.216244	1.724657	1.737345	1.439783	1.858145	2.004077	1.639926	0.000000	3.500887	17773.000000		1
5498.577637	1877.642212	1.816322	4.776711	3265.919922	55570.031250	494.958557	339.886597	100.042656	30.374826	46.058723	137.266464	194.337219	140.525970	1.454961	0.000000	3.740250	3.273613	0.259193	0.679129	3.514005	4.744841	2.694569	2.531334	2.000185	1.482514	1.663312	2.137564	2.288556	2.147757	0.162851	0.000000	17798.000000		1
23446.058594	5006.702637	2.667434	4.927814	11412.232422	99998.000000	1824.981323	1161.033813	347.491089	164.498962	102.201271	463.242310	612.735779	416.338654	1.318476	0.000000	4.370070	3.699552	0.426094	0.692654	4.057371	4.999991	3.261258	3.064845	2.540944	2.216163	2.009456	2.665808	2.787273	2.619447	0.120072	0.000000	17840.000000		1
4164.114258	2472.665039	2.010598	3.882427	3593.964844	67341.789062	587.538574	364.812469	120.913399	57.443886	57.801598	239.174774	271.603363	210.496002	1.168521	99998.000000	3.619523	3.393165	0.303325	0.589103	3.555574	4.828285	2.769036	2.562070	2.082474	1.759244	1.761940	2.378715	2.433935	2.323244	0.067636	4.999991	17919.000000		1
8135.969727	3424.750977	1.877997	4.850721	8581.101562	99998.000000	1341.959839	866.894470	212.888992	74.768333	70.099548	328.914673	434.671478	200.406021	2.771261	0.000000	3.910409	3.534629	0.273695	0.685806	3.933543	4.999991	3.127739	2.937966	2.328153	1.873718	1.845715	2.517083	2.638161	2.301911	0.442677	0.000000	17942.000000		1
12377.329102	1489.094238	3.025148	4.428249	4316.000977	80667.500000	693.159729	436.324371	123.179947	109.765678	54.434158	251.195190	310.427643	195.919174	0.171403	0.000000	4.092627	3.172922	0.480747	0.646232	3.635082	4.906699	2.840833	2.639809	2.090540	2.040467	1.735872	2.400011	2.491960	2.292077	0.000000	0.000000	17985.000000		1
12108.016602	2981.852051	2.630429	5.075834	6355.829102	99998.000000	1029.074463	644.421204	189.270630	93.227592	67.136078	309.718384	398.604065	235.332443	4.081267	99998.000000	4.083073	3.474486	0.420027	0.705507	3.803172	4.999991	3.012447	2.809170	2.277083	1.969544	1.826956	2.490967	2.600542	2.371682	0.610795	4.999991	18156.000000		1
20069.470703	3603.706543	1.973593	5.054248	9254.935547	99998.000000	1511.038208	925.645874	272.019684	149.977631	96.968163	429.213257	601.440063	332.485626	4.926778	0.000000	4.302536	3.556749	0.295258	0.703657	3.966373	4.999991	3.179276	2.966445	2.434600	2.176027	1.986629	2.632673	2.779192	2.521773	0.692563	0.000000	18205.000000		1
14125.768555	4012.172363	2.038351	5.408878	7556.347168	99998.000000	1236.554565	772.109619	243.572189	122.467598	81.382950	340.370758	475.250397	211.424210	0.999030	99998.000000	4.150012	3.603379	0.309279	0.733107	3.878312	4.999991	3.092213	2.887679	2.386628	2.088021	1.910533	2.531952	2.676923	2.325155	0.000000	4.999991	18281.000000		1
11075.688477	2683.299805	2.574922	3.993442	3551.285889	63701.980469	524.910950	356.029968	102.484970	54.008602	33.264290	151.880295	183.759995	139.033447	1.313446	99998.000000	4.044371	3.428669	0.410764	0.601347	3.550386	4.804153	2.720086	2.551486	2.010660	1.732463	1.521978	2.181501	2.264251	2.143119	0.118412	4.999991	18311.000000		1
6146.952148	2411.169189	4.619441	4.933982	3781.588867	66640.414062	626.449219	372.179504	125.036354	54.212128	38.287701	140.152847	188.672394	134.543518	2.287852	0.000000	3.788660	3.382228	0.664589	0.693198	3.577674	4.823738	2.796886	2.570752	2.097036	1.734096	1.583059	2.146602	2.275708	2.128863	0.359428	0.000000	18363.000000		1
16737.177734	4087.492676	1.588125	4.354239	7251.760254	99998.000000	1185.290527	738.601685	236.393250	100.597725	86.316933	366.428345	455.033417	280.429047	0.021588	0.000000	4.223682	3.611457	0.200885	0.638912	3.860443	4.999991	3.073825	2.868410	2.373635	2.002588	1.936096	2.563989	2.658043	2.447823	0.000000	0.000000	18449.000000		1
17567.070312	3343.078125	1.884164	3.179335	5957.817383	99319.453125	966.166199	602.735229	158.732361	112.426949	42.826965	212.657715	274.310883	138.314941	0.317863	0.000000	4.244699	3.524147	0.275119	0.502336	3.775087	4.997035	2.985052	2.780127	2.200665	2.050870	1.631717	2.327681	2.438243	2.140869	0.000000	0.000000	18552.000000		1
29936.867188	7136.496094	2.648932	4.403579	11564.538086	99998.000000	1921.243286	1171.185425	351.154572	151.818619	114.523888	568.539673	729.100708	466.754700	1.798972	0.000000	4.476206	3.853485	0.423071	0.643806	4.063128	4.999991	3.283582	3.068626	2.545498	2.181325	2.058896	2.754761	2.862787	2.669089	0.255024	0.000000	18571.000000		1
9267.396484	2200.315430	2.988143	4.425165	3326.305664	64254.296875	549.272461	339.834167	129.113052	45.842861	35.379734	150.668396	180.913696	212.784134	0.038045	0.000000	3.966958	3.342485	0.475401	0.645930	3.521962	4.807902	2.739788	2.531267	2.110970	1.661272	1.548755	2.178022	2.257472	2.327939	0.000000	0.000000	18632.000000		1
16921.349609	5937.344238	2.063021	4.619441	12185.319336	99998.000000	2014.939575	1236.209229	374.735931	140.532135	109.127350	502.427399	722.011169	387.228149	2.890131	0.000000	4.228435	3.773592	0.314504	0.664589	4.085837	4.999991	3.304262	3.092092	2.573725	2.147776	2.037934	2.701073	2.858544	2.587967	0.460918	0.000000	18687.000000		1
26247.992188	9090.735352	1.649800	3.068320	15638.098633	99998.000000	2564.011475	1584.033325	498.178009	175.085434	147.220764	713.197876	1034.292114	623.747864	3.110097	0.000000	4.419096	3.958599	0.217431	0.486901	4.194184	4.999991	3.408920	3.199764	2.697385	2.243250	2.167969	2.853210	3.014643	2.795009	0.492774	0.000000	18737.000000		1
7101.434082	1512.567749	3.580221	2.322055	2321.728516	45683.398438	328.612457	221.400101	78.234451	25.786224	17.993616	52.118267	78.690842	54.480412	0.027756	99998.000000	3.851346	3.179715	0.553910	0.365873	3.365811	4.659759	2.516684	2.345178	1.893398	1.411388	1.255118	1.716990	1.895924	1.736240	0.000000	4.999991	18764.000000		1
11015.916992	2004.812622	1.387682	2.966557	4976.830566	89003.968750	789.603638	500.762177	191.330566	66.445320	46.067974	188.607635	245.003036	179.368744	0.925190	0.000000	4.042021	3.302074	0.142290	0.472253	3.696953	4.949409	2.897409	2.699631	2.281784	1.822464	1.663399	2.275559	2.389171	2.253747	0.000000	0.000000	18802.000000		1
12414.509766	5476.738281	0.727762	4.628692	10839.224609	99998.000000	1819.458252	1104.582886	374.890106	136.245743	103.422432	505.964447	747.976257	438.248627	2.444634	0.000000	4.093930	3.738522	0.000000	0.665458	4.034998	4.999991	3.259942	3.043198	2.573904	2.134323	2.014615	2.704120	2.873888	2.641721	0.388214	0.000000	18875.000000		1
9223.215820	2354.795410	2.645848	2.633513	3007.073975	53989.359375	477.720459	299.283020	85.561417	49.642025	37.726460	126.291435	161.322708	131.250092	0.428586	0.000000	3.964882	3.371953	0.422565	0.420535	3.478144	4.732308	2.679174	2.476082	1.932278	1.695850	1.576646	2.101374	2.207695	2.118100	0.000000	0.000000	18937.000000		1
18185.816406	4906.946777	2.611927	3.509295	9079.334961	99998.000000	1489.180664	924.523376	284.743195	147.495224	91.260162	389.833923	516.609497	246.057678	1.679216	99998.000000	4.259733	3.690811	0.416961	0.545220	3.958054	4.999991	3.172947	2.965918	2.454453	2.168778	1.960281	2.590880	2.713162	2.391037	0.225107	4.999991	19008.000000		1
7531.199219	1879.643555	1.390766	2.926468	2418.237061	46938.449219	373.379089	238.499435	73.170952	50.184765	22.773411	63.645283	79.350769	41.022976	1.242824	99998.000000	3.876864	3.274076	0.143254	0.466344	3.383499	4.671529	2.572150	2.377487	1.864339	1.700572	1.357428	1.803766	1.899551	1.613027	0.094410	4.999991	19065.000000		1
11125.882812	4501.006348	2.559503	4.459086	7219.954590	99998.000000	1185.361450	733.547424	206.237366	83.162270	80.633598	354.682373	515.120056	245.499527	1.184431	99998.000000	4.046334	3.653310	0.408156	0.649246	3.858535	4.999991	3.073851	2.865428	2.314367	1.919926	1.906516	2.549839	2.711908	2.390051	0.073510	4.999991	19122.000000		1
13163.037109	991.647095	1.871829	4.224722	4066.748291	76536.148438	663.685364	410.861938	154.137604	66.417564	35.194710	183.938843	234.419647	157.973770	1.067334	99998.000000	4.119356	2.996357	0.272266	0.625798	3.609247	4.883867	2.821962	2.613696	2.187909	1.822283	1.546477	2.264673	2.369994	2.198585	0.028300	4.999991	19195.000000		1
14933.630859	3878.464600	2.605759	4.563933	9129.532227	99998.000000	1436.538086	917.190247	277.280548	102.336952	85.031013	393.830444	506.840210	306.431122	3.016078	0.000000	4.174165	3.588660	0.415934	0.659339	3.960449	4.999991	3.157317	2.962459	2.442919	2.010032	1.929577	2.595309	2.704871	2.486333	0.479443	0.000000	19228.000000		1
11657.248047	3913.061035	1.097811	3.731324	6586.649902	99998.000000	1133.357300	667.925476	213.536575	127.679123	83.920868	331.375488	448.906006	247.577972	1.951509	99998.000000	4.066596	3.592517	0.040528	0.571863	3.818665	4.999991	3.054367	2.824728	2.329472	2.106120	1.923870	2.520320	2.652155	2.393712	0.290370	4.999991	19361.000000		1
15603.539062	6497.048828	1.162570	4.927814	11404.449219	99998.000000	1904.658936	1147.662720	346.815765	158.121796	94.732452	458.012299	589.293213	360.550720	1.722540	0.000000	4.193223	3.812716	0.065419	0.692654	4.057075	4.999991	3.279817	3.059814	2.540099	2.198992	1.976499	2.660877	2.770331	2.556966	0.236169	0.000000	19442.000000		1
6576.332031	2048.472168	3.105325	2.935719	2687.570801	49776.855469	352.107452	254.476288	71.351547	31.207436	16.701529	80.084694	103.798645	95.210434	1.318483	0.000000	3.817984	3.311430	0.492107	0.467715	3.429360	4.697028	2.546675	2.405647	1.853403	1.494258	1.222756	1.903550	2.016192	1.978685	0.120075	0.000000	19482.000000		1
16451.517578	2622.645752	2.574922	4.113708	6224.810547	99998.000000	1032.318604	634.300415	232.600250	125.748695	60.595467	277.274384	386.102600	223.953445	1.732030	99998.000000	4.216206	3.418740	0.410764	0.614233	3.794126	4.999991	3.013814	2.802295	2.366610	2.099504	1.782440	2.442910	2.586703	2.350158	0.238555	4.999991	19561.000000		1
6545.645508	1149.639404	2.022933	2.029100	2574.647461	53061.671875	406.301086	260.467987	96.428513	45.549904	17.133253	87.078613	113.136208	54.415653	1.109147	99998.000000	3.815953	3.060562	0.305981	0.307303	3.410718	4.724781	2.608848	2.415754	1.984205	1.658487	1.233840	1.939911	2.053602	1.735724	0.044989	4.999991	19607.000000		1
8659.964844	2315.178467	3.894762	4.150712	4114.046875	69201.242188	623.470276	414.084442	120.028366	34.210999	34.429943	154.883865	227.333221	175.452393	1.189889	99998.000000	3.937516	3.364584	0.590481	0.618123	3.614269	4.840114	2.794816	2.617089	2.079284	1.534166	1.536936	2.190006	2.356663	2.244159	0.075506	4.999991	19622.000000		1
6149.554688	1610.100220	1.347594	1.566539	1741.930054	36969.781250	255.126953	169.241745	62.414871	26.100765	10.019067	45.944622	64.400803	43.730499	1.172344	0.000000	3.788844	3.206853	0.129559	0.194941	3.241031	4.567847	2.406756	2.228508	1.795288	1.416653	1.000827	1.662235	1.808891	1.640784	0.069055	0.000000	19650.000000		1
11596.516602	2435.789795	1.655968	3.102241	3428.969482	64514.910156	523.791504	346.158936	108.452011	81.194839	25.206480	116.870613	143.258163	77.432678	1.283741	99998.000000	4.064328	3.386640	0.219052	0.491676	3.535164	4.809660	2.719158	2.539276	2.035238	1.909528	1.401512	2.067705	2.156119	1.888924	0.108477	4.999991	19726.000000		1
6446.259766	1562.104858	2.056854	2.985059	3465.524170	67208.914062	561.388489	347.827240	139.421997	74.490791	28.453657	151.544174	216.358200	105.257256	1.749633	0.000000	3.809308	3.193710	0.313203	0.474953	3.539769	4.827427	2.749264	2.541363	2.144331	1.872103	1.454138	2.180539	2.335173	2.022252	0.242947	0.000000	19807.000000		1
8705.597656	3881.082520	2.038351	5.075834	7435.655762	99998.000000	1211.206177	755.713379	231.866318	95.583565	79.532707	328.806732	411.191895	274.304718	0.981437	0.000000	3.939799	3.588953	0.309279	0.705507	3.871319	4.999991	3.083218	2.878357	2.365238	1.980383	1.900546	2.516941	2.614044	2.438233	0.000000	0.000000	19859.000000		1
5742.328613	816.136108	2.892547	4.752041	1810.863892	41757.613281	275.630737	181.453354	73.050690	55.399368	28.151451	87.889641	117.490448	119.362274	0.163393	99998.000000	3.759088	2.911762	0.461280	0.676880	3.257886	4.620736	2.440328	2.258765	1.863624	1.743505	1.449501	1.943938	2.070003	2.076867	0.000000	4.999991	19947.000000		1
8907.706055	3476.301758	3.043650	4.863056	2651.546631	54043.136719	395.831787	261.991364	105.439194	50.012074	22.730238	109.528236	155.118225	94.498093	1.070488	99998.000000	3.949766	3.541117	0.483395	0.686909	3.423499	4.732740	2.597511	2.418287	2.023002	1.699075	1.356604	2.039526	2.190663	1.975423	0.029582	4.999991	19967.000000		1
9978.744141	2236.065186	1.674470	3.919432	4199.269043	73557.718750	633.797729	417.538239	142.178864	61.594597	31.071753	181.780228	263.277283	163.058853	1.062094	99998.000000	3.999076	3.349484	0.223877	0.593223	3.623174	4.866628	2.801951	2.620696	2.152835	1.789543	1.492366	2.259547	2.420413	2.212344	0.026163	4.999991	19989.000000		1
11647.691406	1891.898438	2.685936	3.737491	5279.548828	83220.148438	799.335938	524.540894	155.849075	51.729717	35.142288	163.444321	239.544830	128.012161	0.958225	0.000000	4.066240	3.276898	0.429096	0.572580	3.722597	4.920228	2.902729	2.719779	2.192704	1.713740	1.545830	2.213370	2.379387	2.107251	0.000000	0.000000	20012.000000		1
7353.474121	598.612305	2.738360	3.466122	1977.873047	40327.402344	299.702393	184.937973	53.971596	25.076963	20.041218	65.921082	120.568016	66.041351	0.458561	0.000000	3.866493	2.777146	0.437491	0.539844	3.296198	4.605600	2.476690	2.267026	1.732165	1.399275	1.301924	1.819024	2.081232	1.819816	0.000000	0.000000	20037.000000		1
8241.526367	2298.236572	2.485493	3.904013	3907.371338	73399.546875	613.630066	376.635529	113.996567	62.945274	35.000435	117.530533	214.745392	128.348297	0.256898	99998.000000	3.916008	3.361395	0.395413	0.591511	3.591885	4.865694	2.787907	2.575921	2.056892	1.798963	1.544073	2.070151	2.331924	2.108390	0.000000	4.999991	20060.000000		1
11762.816406	1976.565552	2.275799	5.254691	3753.980225	64364.695312	580.726624	386.111847	116.975464	65.461609	37.939240	158.713867	209.009644	159.114746	0.679359	0.000000	4.070511	3.295911	0.357134	0.720547	3.574492	4.808648	2.763972	2.586713	2.068095	1.815987	1.579089	2.200615	2.320166	2.201710	0.000000	0.000000	20123.000000		1
16425.982422	5133.549316	2.368311	5.448967	12546.634766	99998.000000	2056.477539	1278.444092	436.330536	182.501831	121.804596	573.541504	751.063049	512.514282	3.721361	0.000000	4.215531	3.710418	0.374439	0.736314	4.098527	4.999991	3.313124	3.106682	2.639816	2.261267	2.085664	2.758565	2.875676	2.709706	0.570702	0.000000	20151.000000		1
6300.738281	1276.800415	3.651147	3.327354	1352.484619	35315.242188	200.375183	130.272537	47.412483	36.930855	16.781706	50.779926	44.479847	76.091255	0.408661	0.000000	3.799392	3.106123	0.562429	0.522099	3.131132	4.547962	2.301844	2.114853	1.675893	1.567389	1.224836	1.705692	1.648163	1.881335	0.000000	0.000000	20214.000000		1
6572.452637	3046.194336	1.927337	3.422950	3518.444092	61386.894531	534.461243	350.621094	105.750656	57.542564	27.935589	112.106239	149.515076	149.425644	0.302148	99998.000000	3.817728	3.483757	0.284958	0.534401	3.546351	4.788075	2.727916	2.544838	2.024283	1.759989	1.446158	2.049630	2.174685	2.174425	0.000000	4.999991	20248.000000		1
6281.714844	996.448486	3.389029	1.760815	1879.372192	37192.273438	281.526855	179.165222	28.391983	26.921040	14.006341	42.950314	29.717991	24.450964	0.135978	0.000000	3.798078	2.998455	0.530075	0.245714	3.274013	4.570453	2.449520	2.253254	1.453196	1.430092	1.146325	1.632966	1.473019	1.388296	0.000000	0.000000	20264.000000		1
11754.724609	2631.934082	1.091644	1.338343	5273.177734	87828.250000	890.818115	539.768372	157.711655	62.723248	37.729542	187.765762	259.808075	190.494873	1.631939	0.000000	4.070212	3.420275	0.038081	0.126567	3.722072	4.943634	2.949789	2.732208	2.197864	1.797428	1.576681	2.273616	2.414653	2.279883	0.212704	0.000000	20319.000000		1
6499.361816	948.551880	0.712344	2.494745	1680.147339	37504.589844	273.015717	167.490189	44.942410	24.444798	14.814281	67.586304	72.628212	28.583174	1.381294	99998.000000	3.812871	2.977061	0.000000	0.397026	3.225347	4.574084	2.436188	2.223989	1.652656	1.388186	1.170681	1.829859	1.861105	1.456110	0.140286	4.999991	20346.000000		1
5797.684570	1108.369751	2.735276	4.095205	1385.998657	30872.505859	210.582352	135.055420	31.583652	35.459911	6.691713	18.638117	28.678770	32.428596	0.334834	0.000000	3.763255	3.044685	0.437001	0.612276	3.141763	4.489572	2.323422	2.130512	1.499462	1.549738	0.825537	1.270402	1.457561	1.510928	0.000000	0.000000	20360.000000		1
9049.983398	3370.847168	1.979760	2.750695	3002.525391	57873.050781	465.616791	303.745178	102.306114	59.602501	30.618443	120.463173	153.227890	74.407532	0.080874	99998.000000	3.956648	3.527739	0.296613	0.439442	3.477487	4.762476	2.668029	2.482509	2.009902	1.775265	1.485983	2.080854	2.185338	1.871617	0.000000	4.999991	20414.000000		1
11528.843750	4584.415527	2.204873	4.425165	6012.966797	98854.390625	966.514648	610.120789	211.214523	108.707962	47.403233	246.776199	310.063751	185.881607	1.365933	0.000000	4.061786	3.661284	0.343384	0.645930	3.779089	4.994996	2.985209	2.785416	2.324724	2.036261	1.675808	2.392303	2.491451	2.269236	0.135429	0.000000	20481.000000		1
1943.671265	779.692505	2.574922	4.341904	602.473145	26569.105469	76.186852	56.867226	34.359016	36.822926	13.808982	20.617878	42.179379	1.322924	1.376115	0.000000	3.288623	2.891923	0.410764	0.637680	2.779938	4.424377	1.881880	1.754862	1.536041	1.566118	1.140162	1.314244	1.625100	0.121535	0.138655	0.000000	20546.000000		1
6946.793945	5829.379395	1.600460	7.228283	10167.321289	99998.000000	1667.676636	1033.971436	334.653503	123.497566	107.468292	443.268951	565.940063	466.591248	1.852865	99998.000000	3.841784	3.765622	0.204245	0.859035	4.007206	4.999991	3.222112	3.014508	2.524595	2.091658	2.031280	2.646667	2.752770	2.668936	0.267844	4.999991	20626.000000		1
26430.361328	11005.857422	2.571838	6.377172	21465.869141	99998.000000	3482.632812	2176.182129	710.515015	320.659485	215.948059	981.409119	1307.391113	721.138489	2.528061	99998.000000	4.422103	4.041624	0.410244	0.804628	4.331748	4.999991	3.541908	3.337695	2.851573	2.506044	2.334349	2.991850	3.116405	2.858019	0.402788	4.999991	20747.000000		1
6194.688477	1651.705933	2.241878	3.108409	1850.073608	41223.183594	267.036346	172.599945	56.429337	18.089212	13.904578	47.594425	75.175385	86.264511	0.497865	0.000000	3.792019	3.217933	0.350612	0.492538	3.267189	4.615141	2.426570	2.237041	1.751505	1.257420	1.143158	1.677556	1.876076	1.935832	0.000000	0.000000	20784.000000		1
6108.695312	754.627869	1.828657	1.819406	1480.502930	33899.472656	202.441284	137.821533	33.779274	22.918346	11.662700	25.271238	43.345032	38.774933	1.043540	99998.000000	3.785949	2.877733	0.262132	0.259930	3.170409	4.530193	2.306299	2.139317	1.528650	1.360183	1.066799	1.402627	1.636939	1.588551	0.018509	4.999991	20812.000000		1
8581.730469	653.290039	5.168346	4.613273	2552.589355	48321.574219	397.608032	258.710266	72.779320	53.046474	20.657967	83.301033	142.043167	90.674255	0.562838	0.000000	3.933575	2.815106	0.713352	0.664009	3.406981	4.684141	2.599455	2.412814	1.862008	1.724657	1.315088	1.920650	2.152420	1.957484	0.000000	0.000000	20858.000000		1
31917.486328	8814.121094	2.593424	6.602284	14445.749023	99998.000000	2396.142090	1467.014648	440.552155	178.807510	119.562721	560.309143	770.934692	496.555939	2.470936	0.000000	4.504029	3.945179	0.413874	0.819694	4.159740	4.999991	3.379513	3.166435	2.643997	2.252386	2.077596	2.748428	2.887017	2.695968	0.392862	0.000000	20883.000000		1
11022.595703	5108.092773	2.315888	3.370527	5820.766602	95982.171875	926.546326	572.138367	161.612579	80.251221	41.343685	216.848511	333.293579	208.177032	3.397201	0.000000	4.042284	3.708259	0.364717	0.527698	3.764980	4.982191	2.966867	2.757501	2.208475	1.904452	1.616409	2.336156	2.522827	2.318433	0.531121	0.000000	20927.000000		1
9253.390625	2366.488770	3.170084	2.146282	2844.125977	53436.796875	473.770203	294.472382	80.436241	50.320450	19.557072	102.127258	134.969070	96.447014	0.861326	99998.000000	3.966301	3.374104	0.501071	0.331687	3.453949	4.727840	2.675568	2.469045	1.905452	1.701745	1.291304	2.009142	2.130234	1.984289	0.000000	4.999991	20977.000000		1
6350.898438	1165.045776	2.254213	3.863925	2668.349854	50649.570312	421.284973	267.702454	68.437416	41.124741	35.789871	96.712212	177.256393	84.112061	0.353275	0.000000	3.802835	3.066343	0.352995	0.587029	3.426243	4.704576	2.624576	2.427652	1.835294	1.614103	1.553760	1.985481	2.248602	1.924858	0.000000	0.000000	21046.000000		1
7103.962891	1374.163330	2.858626	5.566148	2054.103027	40750.585938	319.688110	202.410446	50.860104	56.355324	28.089777	80.528755	127.090126	76.883774	0.350734	0.000000	3.851501	3.138038	0.456157	0.745555	3.312622	4.610134	2.504726	2.306233	1.706377	1.750935	1.448548	1.905951	2.104112	1.885835	0.000000	0.000000	21125.000000		1
6374.343750	1263.901123	3.577137	4.520761	1535.794434	37269.125000	245.746231	150.070145	63.117966	21.222290	11.992660	39.259079	50.989620	33.939629	0.841271	0.000000	3.804435	3.101713	0.553536	0.655212	3.186333	4.571349	2.390487	2.176294	1.800153	1.326792	1.078915	1.593940	1.707482	1.530707	0.000000	0.000000	21165.000000		1
4561.302734	2088.748779	1.979760	4.320318	2010.708740	41802.484375	317.563416	201.195450	63.549686	31.558983	28.040436	72.048470	101.158966	46.851242	0.095331	0.000000	3.659089	3.319886	0.296613	0.635516	3.303349	4.621202	2.501831	2.303618	1.803113	1.499123	1.447785	1.857625	2.005004	1.670721	0.000000	0.000000	21302.000000		1
8570.620117	1609.138062	2.763030	4.193885	2089.180664	48648.660156	315.848846	203.653198	95.108673	49.574184	25.536440	73.010597	138.712738	48.858757	0.119375	0.000000	3.933012	3.206593	0.441386	0.622617	3.319976	4.687071	2.499479	2.308891	1.978220	1.695256	1.407160	1.863386	2.142116	1.688942	0.000000	0.000000	21324.000000		1
9546.111328	3609.377441	2.648932	5.223854	6858.074707	99998.000000	1060.577881	690.495361	222.778534	115.902321	64.860275	257.689545	391.724243	249.403534	1.514963	0.000000	3.979826	3.557432	0.423071	0.717991	3.836202	4.999991	3.025542	2.839161	2.347873	2.064092	1.811979	2.411097	2.592980	2.396903	0.180402	0.000000	21394.000000		1
5232.827148	763.123596	1.850243	2.895631	1476.074707	45762.761719	250.307068	145.974945	53.462780	50.644241	26.042173	82.477676	143.773148	42.274975	0.957590	99998.000000	3.718736	2.882595	0.267229	0.461743	3.169108	4.660512	2.398473	2.164278	1.728052	1.704530	1.415677	1.916336	2.157678	1.626083	0.000000	4.999991	21449.000000		1
4309.321289	988.486267	2.895631	2.729109	1073.875000	33039.437500	160.129303	105.963432	59.102936	41.130909	16.063194	31.617573	71.203529	43.927860	0.474698	0.000000	3.634409	2.994971	0.461743	0.436021	3.030954	4.519032	2.204471	2.025156	1.771609	1.614168	1.205832	1.499928	1.852502	1.642740	0.000000	0.000000	21513.000000		1
18820.279297	5985.197754	3.148497	5.334868	9507.295898	99998.000000	1594.110962	964.528748	285.569641	164.073410	97.803856	449.892822	620.694946	354.263000	1.370986	99998.000000	4.274626	3.777078	0.498103	0.727124	3.978057	4.999991	3.202518	2.984315	2.455712	2.215038	1.990356	2.653109	2.792878	2.549326	0.137033	4.999991	21578.000000		1
16070.639648	2559.891602	2.281967	3.194753	5488.395020	93252.515625	865.229248	548.806824	167.280487	70.950661	54.027103	208.025940	264.439850	201.331131	2.266936	99998.000000	4.206033	3.408221	0.358309	0.504437	3.739445	4.969661	2.937131	2.739419	2.223445	1.850956	1.732612	2.318117	2.422327	2.303911	0.355439	4.999991	21600.000000		1
20516.873047	3449.831055	2.019849	4.958652	8349.741211	99998.000000	1364.190552	843.380981	269.571198	121.548645	92.484406	422.919342	548.396667	333.379913	1.314379	0.000000	4.312111	3.537798	0.305319	0.695364	3.921673	4.999991	3.134875	2.926024	2.430674	2.084750	1.966069	2.626258	2.739095	2.522939	0.118721	0.000000	21674.000000		1
8704.022461	1670.239258	3.253344	3.145414	3977.548096	72144.140625	688.197998	401.379425	143.384598	71.875786	36.085911	181.070969	202.015732	99.237793	0.694688	99998.000000	3.939720	3.222779	0.512330	0.497678	3.599615	4.858201	2.837713	2.603555	2.156502	1.856583	1.557338	2.257849	2.305385	1.996677	0.000000	4.999991	21711.000000		1
9150.516602	2890.366699	1.773150	1.825573	4382.048340	76223.976562	688.469360	443.352203	136.806992	36.853764	44.122135	182.063934	268.127991	114.255608	0.826621	0.000000	3.961446	3.460953	0.248745	0.261399	3.641677	4.882092	2.837885	2.646749	2.136108	1.566482	1.644657	2.260224	2.428342	2.057878	0.000000	0.000000	21785.000000		1
17642.859375	3078.820068	1.652884	4.415914	5813.328613	99998.000000	918.818481	586.181702	182.221207	70.090302	66.170868	277.024597	402.751709	244.617569	2.183985	99998.000000	4.246569	3.488384	0.218242	0.645021	3.764425	4.999991	2.963230	2.768032	2.260599	1.845658	1.820667	2.442518	2.605037	2.388488	0.339250	4.999991	21826.000000		1
12286.626953	3129.655518	3.037483	3.034399	5508.355957	92408.609375	882.334778	562.825500	193.896240	96.533356	52.799774	235.492798	330.428772	245.308334	1.152250	99998.000000	4.089433	3.495497	0.482514	0.482073	3.741022	4.965713	2.945633	2.750374	2.287569	1.984677	1.722632	2.371978	2.519078	2.389712	0.061547	4.999991	21873.000000		1
4806.592773	1712.964478	2.599592	3.783747	2355.581787	52907.371094	329.380310	234.413483	95.253609	43.579395	33.292042	161.705093	201.195450	204.266861	1.505779	99998.000000	3.681837	3.233748	0.414905	0.577922	3.372098	4.723516	2.517698	2.369982	1.978881	1.639281	1.522340	2.208724	2.303618	2.310198	0.177761	4.999991	21898.000000		1
9067.641602	3999.979248	2.035268	4.323402	6450.685059	99998.000000	1016.529785	653.089600	174.351501	103.817146	62.424122	278.430786	353.334778	254.368362	1.641839	99998.000000	3.957494	3.602058	0.308622	0.635826	3.809606	4.999991	3.007120	2.814973	2.241426	2.016269	1.795352	2.444717	2.548186	2.405463	0.215331	4.999991	22022.000000		1
10918.427734	1148.125244	2.457740	2.852458	3603.108154	62113.972656	549.479065	358.065247	99.993309	41.568798	28.015766	131.990189	150.760910	102.050163	0.560065	0.000000	4.038160	3.059989	0.390536	0.455219	3.556677	4.793190	2.739951	2.553962	1.999971	1.618767	1.447402	2.120542	2.178289	2.008814	0.000000	0.000000	22051.000000		1
25226.871094	5927.914062	2.670518	5.889941	10715.381836	99998.000000	1756.990967	1088.966797	394.712402	154.011169	125.979980	497.777100	727.056152	357.615021	3.157805	99998.000000	4.401864	3.772902	0.426595	0.770111	4.030008	4.999991	3.244770	3.037015	2.596281	2.187552	2.100302	2.697035	2.861568	2.553416	0.499385	4.999991	22098.000000		1
16584.685547	3457.392334	3.919432	6.482019	9244.601562	99998.000000	1550.843018	933.691345	329.007172	127.552689	95.552727	454.721954	605.775818	349.634308	0.494953	99998.000000	4.219707	3.538749	0.593223	0.811710	3.965888	4.999991	3.190568	2.970203	2.517205	2.105690	1.980243	2.657746	2.782312	2.543614	0.000000	4.999991	22120.000000		1
8132.213867	2380.177490	1.514116	2.547168	3646.403809	70103.382812	584.445557	353.979279	118.233627	59.836868	40.554249	184.278061	242.788925	128.820099	2.103342	99998.000000	3.910209	3.376609	0.180159	0.406058	3.561865	4.845739	2.766744	2.548978	2.072741	1.776969	1.608036	2.265474	2.385229	2.109984	0.322910	4.999991	22147.000000		1
5625.976074	1537.108032	1.137900	3.373610	3422.351807	59425.199219	546.099304	347.657623	84.408096	19.800686	44.640202	161.809937	175.307465	168.190201	1.033661	99998.000000	3.750198	3.186704	0.056104	0.528095	3.534325	4.773971	2.737272	2.541152	1.926384	1.296680	1.649726	2.209005	2.243800	2.225801	0.014378	4.999991	22195.000000		1
9118.458008	3407.848877	2.633513	4.335737	5083.299805	87944.242188	793.809875	511.974640	140.957703	67.617142	42.666611	214.853333	279.121521	233.550034	0.729575	0.000000	3.959921	3.532480	0.420535	0.637063	3.706146	4.944207	2.899717	2.709249	2.149089	1.830057	1.630088	2.332142	2.445793	2.368380	0.000000	0.000000	22223.000000		1
5812.810547	1452.767822	1.495613	2.090775	2598.907227	55142.941406	393.037933	259.391754	73.312805	42.333565	24.435545	92.580002	135.962036	82.292656	1.365525	0.000000	3.764386	3.162196	0.174819	0.320307	3.414791	4.741490	2.594434	2.413956	1.865180	1.626685	1.388022	1.966517	2.133418	1.915361	0.135300	0.000000	22261.000000		1
10042.342773	1910.419312	2.328223	5.347203	3292.051514	55852.378906	551.440308	331.619110	102.386292	46.330090	22.338604	107.394287	134.117966	147.230026	1.317871	99998.000000	4.001835	3.281129	0.367025	0.728127	3.517467	4.747042	2.741498	2.520640	2.010242	1.665863	1.349056	2.030981	2.127487	2.167996	0.119873	4.999991	22343.000000		1
6671.042969	2564.905762	1.261249	4.684199	6749.490234	99998.000000	1085.642578	679.097839	191.768463	81.003647	52.580830	241.299469	339.649139	198.040787	1.048828	99998.000000	3.824194	3.409071	0.100801	0.670635	3.829271	4.999991	3.035687	2.831932	2.282777	1.908505	1.720827	2.382556	2.531030	2.296755	0.020704	4.999991	22365.000000		1
10054.000000	3540.218506	2.362144	3.210172	5424.703613	93856.632812	887.944092	543.397949	165.547424	92.857544	54.804207	259.709381	320.523804	204.985367	2.437273	0.000000	4.002339	3.549030	0.373306	0.506528	3.734376	4.972465	2.948386	2.735118	2.218922	1.967817	1.738814	2.414488	2.505860	2.311723	0.386904	0.000000	22427.000000		1
8771.522461	6140.081543	1.029969	1.936588	7877.290527	99998.000000	1275.810547	799.894104	236.383987	154.816025	75.866142	376.086609	494.471344	342.483124	1.346701	0.000000	3.943075	3.788174	0.012824	0.287037	3.896377	4.999991	3.105786	2.903033	2.373618	2.189816	1.880048	2.575288	2.694141	2.534639	0.129271	0.000000	22554.000000		1
7002.803711	842.434265	1.797820	3.663482	2595.138916	46257.179688	409.776459	253.067017	74.953354	32.502605	29.363359	108.695625	152.262680	75.307983	0.610985	0.000000	3.845272	2.925536	0.254746	0.563894	3.414161	4.665179	2.612547	2.403235	1.874791	1.511918	1.467806	2.036212	2.182594	1.876841	0.000000	0.000000	22580.000000		1
13160.413086	1610.593628	1.939672	2.337474	3999.920654	75187.718750	640.005310	403.356110	126.729324	66.741356	39.971420	159.753082	246.544907	143.202667	0.240655	0.000000	4.119269	3.206986	0.287728	0.368747	3.602051	4.876147	2.806184	2.605689	2.102877	1.824395	1.601750	2.203449	2.391896	2.155951	0.000000	0.000000	22649.000000		1
8052.499023	1643.925659	2.352893	3.219423	3274.751709	62358.250000	544.936707	325.106232	131.299423	68.600853	49.342903	187.734924	219.719467	131.638641	1.005803	99998.000000	3.905931	3.215882	0.371602	0.507778	3.515178	4.794894	2.736346	2.512025	2.118263	1.836329	1.693225	2.273545	2.341869	2.119383	0.002513	4.999991	22763.000000		1
9613.451172	872.756653	2.195622	4.002693	3304.090332	63223.304688	541.051208	328.819061	78.098770	47.813370	35.450661	142.604416	204.439545	167.249649	0.624856	99998.000000	3.982879	2.940893	0.341558	0.602352	3.519052	4.800877	2.733238	2.516957	1.892644	1.679549	1.549624	2.154133	2.310565	2.223365	0.000000	4.999991	22809.000000		1
3533.616211	1464.593994	2.075356	4.684199	2217.840332	46273.339844	339.248260	215.389908	44.701878	21.111275	18.527102	95.302948	118.289131	116.432724	0.349293	0.000000	3.548219	3.165717	0.317093	0.670635	3.345930	4.665331	2.530518	2.333225	1.650326	1.324515	1.267807	1.979106	2.072945	2.066075	0.000000	0.000000	22837.000000		1
17620.316406	4772.483398	3.213256	4.230890	8089.824707	99998.000000	1328.286499	823.857788	246.338303	101.171303	64.012245	350.090698	473.804138	220.993057	1.688999	0.000000	4.246014	3.678744	0.506945	0.626432	3.907939	4.999991	3.123292	2.915852	2.391532	2.005057	1.806263	2.544181	2.675599	2.344379	0.227629	0.000000	22914.000000		1
5436.008301	344.740417	3.574053	3.256428	1479.546997	37789.468750	212.037872	145.974945	57.437717	34.636555	23.578266	53.398022	103.530357	77.290825	1.427137	0.000000	3.735280	2.537492	0.553161	0.512742	3.170129	4.577371	2.326413	2.164278	1.759197	1.539535	1.372512	1.727525	2.015068	1.888128	0.154466	0.000000	23046.000000		1
11123.200195	2216.955322	3.173167	5.704916	3584.420654	64486.933594	565.807495	354.525116	107.751999	67.422867	39.428684	168.113098	188.545959	137.525497	0.613297	99998.000000	4.046230	3.345757	0.501493	0.756249	3.554419	4.809472	2.752669	2.549647	2.032425	1.828807	1.595812	2.225601	2.275417	2.138383	0.000000	4.999991	23071.000000		1
14319.420898	2584.900879	2.864793	3.213256	5545.555176	87522.078125	855.731323	548.769836	160.773804	63.321491	46.354759	202.931595	283.784149	208.935638	0.841207	0.000000	4.155925	3.412444	0.457093	0.506945	3.743945	4.942118	2.932338	2.739390	2.206215	1.801551	1.666094	2.307350	2.452988	2.320013	0.000000	0.000000	23100.000000		1
18386.404297	1938.379639	2.007514	3.466122	5419.214355	91789.289062	898.706299	539.247253	147.353378	89.212563	45.771935	182.748520	223.111588	177.231720	1.623764	99998.000000	4.264497	3.287439	0.302659	0.539844	3.733936	4.962792	2.953618	2.731788	2.168360	1.950426	1.660599	2.261854	2.348522	2.248541	0.210523	4.999991	23136.000000		1
11725.787109	2991.118652	4.237057	3.851590	8724.958008	99998.000000	1416.225464	886.062988	267.693207	97.341301	76.350288	338.165863	384.384949	253.748520	2.701676	0.000000	4.069142	3.475834	0.627064	0.585640	3.940763	4.999991	3.151132	2.947465	2.427637	1.988297	1.882811	2.529130	2.584766	2.404403	0.431633	0.000000	23235.000000		1
13443.086914	4216.463867	2.035268	5.226937	8886.751953	99998.000000	1420.851074	894.937988	266.475128	134.191971	71.857277	357.682861	473.668427	289.365723	2.172647	99998.000000	4.128499	3.624949	0.308622	0.718247	3.948743	4.999991	3.152549	2.951793	2.425657	2.127727	1.856471	2.553498	2.675474	2.461447	0.336989	4.999991	23264.000000		1
17325.316406	7273.861328	3.395196	3.811501	12561.619141	99998.000000	2066.925293	1280.655151	388.859467	176.948013	139.977066	631.555847	790.411560	399.069702	3.619335	0.000000	4.238681	3.861765	0.530865	0.581096	4.099046	4.999991	3.315325	3.107432	2.589793	2.247846	2.146057	2.800412	2.897853	2.601049	0.558629	0.000000	23311.000000		1
11607.429688	3629.449463	2.124696	3.163916	5377.691895	87323.195312	865.429688	537.464844	191.466263	99.370399	48.090904	260.976807	325.100067	166.022324	1.096879	0.000000	4.064736	3.559841	0.327297	0.500225	3.730596	4.941130	2.937232	2.730350	2.282092	1.997257	1.682063	2.416602	2.512017	2.220166	0.040159	0.000000	23354.000000		1
7361.408691	953.337830	3.284182	3.811501	2583.981934	49586.000000	452.014435	278.754578	85.438065	41.100071	30.948402	151.470169	197.692322	117.601463	1.189604	99998.000000	3.866961	2.979247	0.516427	0.581096	3.412289	4.695359	2.655152	2.445222	1.931651	1.613843	1.490638	2.180327	2.295990	2.070413	0.075402	4.999991	23395.000000		1
16476.955078	4451.407715	1.236579	3.533965	9236.506836	99998.000000	1550.833862	952.187622	316.428589	145.250259	91.149147	411.891907	568.585938	374.378204	1.760978	99998.000000	4.216877	3.648497	0.092222	0.548262	3.965508	4.999991	3.190565	2.978723	2.500276	2.162117	1.959753	2.614783	2.754796	2.573311	0.245754	4.999991	23419.000000		1
5421.863281	2051.654541	1.350678	4.878475	4676.091797	78896.101562	767.613525	489.580536	157.998444	65.865578	48.488708	214.199585	275.843506	190.707657	0.261661	99998.000000	3.734149	3.312104	0.130552	0.688284	3.669883	4.897056	2.885143	2.689824	2.198653	1.818658	1.685641	2.330819	2.440663	2.280368	0.000000	4.999991	23471.000000		1
4381.872559	1166.430298	2.389898	3.018980	1893.742432	37138.367188	323.780243	206.866440	69.211433	37.970074	25.847898	92.231544	120.019112	88.423126	0.230480	99998.000000	3.641660	3.066859	0.378379	0.479860	3.277321	4.569823	2.510250	2.315690	1.840178	1.579441	1.412425	1.964880	2.079250	1.946566	0.000000	4.999991	23530.000000		1
8838.202148	3570.667236	1.989012	5.162179	4453.603516	71901.859375	727.956604	463.223816	162.790573	92.080437	53.875999	244.130341	273.987091	138.311844	1.625445	0.000000	3.946364	3.552749	0.298637	0.712833	3.648711	4.856740	2.862106	2.665791	2.211629	1.964167	1.731395	2.387622	2.437730	2.140859	0.210972	0.000000	23595.000000		1
5048.364258	851.633057	1.859494	0.548905	1765.138184	41598.292969	306.616150	185.705826	83.470642	34.827747	18.120049	102.925949	130.494568	101.899063	2.033762	99998.000000	3.703151	2.930253	0.269395	0.000000	3.246779	4.619075	2.486595	2.268826	1.921534	1.541925	1.258159	2.012525	2.115592	2.008170	0.308300	4.999991	23623.000000		1
12700.803711	4297.908691	2.174036	4.397411	5586.670898	81436.109375	901.645142	577.914246	188.268417	86.998436	56.194973	237.084000	312.629425	189.464905	1.576839	0.000000	4.103831	3.633257	0.337267	0.643197	3.747153	4.910817	2.955036	2.761863	2.274777	1.939511	1.749697	2.374902	2.495030	2.277529	0.197787	0.000000	23702.000000		1
9236.618164	5655.135742	2.550252	3.133079	7218.865723	99998.000000	1181.013306	732.332458	224.579437	156.015594	84.549950	422.311859	553.315247	296.705017	1.965687	0.000000	3.965513	3.752443	0.406583	0.495971	3.858469	4.999991	3.072255	2.864708	2.351370	2.193168	1.927113	2.625633	2.742973	2.472325	0.293514	0.000000	23734.000000		1
9466.862305	2223.514404	1.119397	2.479326	3433.299072	62256.320312	547.305054	333.894897	116.349464	83.193108	35.672691	152.204086	212.377090	107.610146	1.191545	99998.000000	3.976206	3.347040	0.048984	0.394334	3.535712	4.794183	2.738230	2.523610	2.065764	1.920087	1.552336	2.182426	2.327108	2.031853	0.076110	4.999991	23797.000000		1
6862.613770	1748.862305	2.488577	3.663482	4447.278809	77626.742188	707.862976	435.220398	143.196487	68.366486	52.216949	270.724518	375.710388	162.195404	0.550282	0.000000	3.836489	3.242756	0.395951	0.563894	3.648094	4.890011	2.849949	2.638709	2.155932	1.834843	1.717811	2.432528	2.574853	2.210039	0.000000	0.000000	23833.000000		1
20322.332031	9831.193359	2.001346	5.482887	13756.401367	99998.000000	2286.909912	1422.281982	445.791443	167.410004	140.445801	590.677795	764.520508	473.110291	2.594234	0.000000	4.307973	3.992606	0.301322	0.739009	4.138505	4.999991	3.359249	3.152986	2.649132	2.223781	2.147509	2.771351	2.883389	2.674962	0.414009	0.000000	23923.000000		1
7585.627441	1041.304565	2.473158	1.384599	2443.579346	41330.023438	424.035675	258.398804	66.722855	29.563803	18.835476	96.872566	120.938065	66.093773	1.096460	0.000000	3.879992	3.017578	0.393252	0.141324	3.388026	4.616266	2.627402	2.412291	1.824275	1.470760	1.274977	1.986201	2.082563	1.820161	0.039993	0.000000	23962.000000		1
6121.455566	878.384460	0.897368	2.269632	1843.523804	35668.484375	316.107880	201.420563	67.169998	25.323662	14.749522	69.868271	83.378128	63.383167	0.134337	0.000000	3.786855	2.943685	0.000000	0.355955	3.265649	4.552285	2.499835	2.304104	1.827175	1.403527	1.168778	1.844280	1.921052	1.801974	0.000000	0.000000	24011.000000		1
5516.290527	2597.926514	1.711475	3.959521	3040.017578	51418.523438	489.987579	320.298706	86.646889	42.512421	25.579613	118.902802	164.230667	119.155663	0.544618	0.000000	3.741647	3.414627	0.233371	0.597643	3.482876	4.711120	2.690185	2.505555	1.937753	1.628516	1.407894	2.075192	2.215454	2.076115	0.000000	0.000000	24053.000000		1
7035.892090	2536.393555	3.250261	5.038829	3474.309570	55306.269531	557.721924	360.421204	104.063850	75.246307	34.081482	152.407623	192.687408	139.770462	1.798429	0.000000	3.847319	3.404217	0.511918	0.702330	3.540869	4.742774	2.746418	2.556810	2.017300	1.876485	1.532519	2.183007	2.284853	2.145415	0.254893	0.000000	24074.000000		1
8884.553711	17728.734375	3.426034	3.463039	3254.217041	57664.578125	551.838135	343.149200	117.428772	42.413742	32.974419	138.157669	189.964478	82.271065	0.013001	0.000000	3.948636	4.248678	0.534792	0.539457	3.512446	4.760909	2.741812	2.535483	2.069775	1.627507	1.518177	2.140375	2.278672	1.915247	0.000000	0.000000	24120.000000		0
10890.269531	3046.693848	2.248045	4.095205	5323.402832	76656.203125	870.551758	552.442566	160.329742	88.722244	52.266289	215.642761	278.523285	119.510292	1.425429	99998.000000	4.037039	3.483829	0.351805	0.612276	3.726189	4.884547	2.939795	2.742287	2.205014	1.948032	1.718222	2.333735	2.444861	2.077405	0.153946	4.999991	24165.000000		1
12175.772461	5054.901367	4.801381	6.395674	8643.066406	99998.000000	1462.200928	884.928162	249.363449	114.412872	92.512161	439.941589	588.007324	326.959564	2.208708	99998.000000	4.085496	3.703713	0.681366	0.805886	3.936668	4.999991	3.165007	2.946908	2.396833	2.058475	1.966199	2.643395	2.769383	2.514494	0.344138	4.999991	24270.000000		1
596.913147	70383.914062	2.007514	3.441453	0.000000	1736.157227	0.000000	0.000000	0.000000	1.214993	5.396543	0.000000	0.000000	11.449922	1.207840	99998.000000	2.775911	4.847474	0.302659	0.536742	0.000000	3.239589	0.000000	0.000000	0.000000	0.084574	0.732116	0.000000	0.000000	1.058802	0.082009	4.999991	24417.000000		0
5035.122559	1672.598267	3.145414	2.806202	2626.074951	44057.863281	449.226715	278.631226	87.602852	48.951267	26.150105	107.138336	147.168350	84.472855	0.460056	99998.000000	3.702010	3.223392	0.497678	0.448119	3.419307	4.644023	2.652466	2.445030	1.942518	1.689764	1.417473	2.029945	2.167814	1.926717	0.000000	4.999991	24472.000000		1
15548.522461	3366.344971	3.358191	5.849853	5614.054199	84346.640625	908.009949	573.421204	161.072922	60.903839	51.976418	257.103638	311.679657	209.265594	1.850064	0.000000	4.191689	3.527159	0.526105	0.767145	3.749277	4.926068	2.958091	2.758474	2.207022	1.784645	1.715806	2.410108	2.493708	2.320698	0.267187	0.000000	24512.000000		1
3502.701660	1568.401855	2.550252	3.509295	1297.439941	29548.539062	237.910446	145.012817	58.717468	15.085649	22.643894	48.991356	76.637077	72.825577	0.481710	0.000000	3.544403	3.195457	0.406583	0.545220	3.113087	4.470536	2.376414	2.161406	1.768767	1.178564	1.354951	1.690120	1.884439	1.862284	0.000000	0.000000	24564.000000		1
24559.937500	4575.876465	2.022933	4.733539	10456.973633	99998.000000	1768.070923	1074.892700	310.566406	116.981628	97.359802	454.512268	606.457336	389.658142	2.212217	0.000000	4.390227	3.660474	0.305981	0.675186	4.019406	4.999991	3.247500	3.031365	2.492154	2.068118	1.988380	2.657546	2.782800	2.590684	0.344828	0.000000	24620.000000		1
9011.501953	2177.785645	2.146282	4.169215	4331.083496	68505.281250	688.160950	436.700592	109.667000	75.764374	42.062195	183.019897	267.452667	161.486145	0.147605	0.000000	3.954797	3.338015	0.331687	0.620054	3.636596	4.835724	2.837690	2.640184	2.040076	1.879465	1.623892	2.262498	2.427247	2.208135	0.000000	0.000000	24655.000000		1
6312.795410	1695.143555	2.750695	4.397411	2161.521973	41449.402344	370.838074	238.385345	61.091949	51.714298	27.247915	92.413483	133.050995	95.262856	0.451810	99998.000000	3.800222	3.229207	0.439442	0.643197	3.334760	4.617518	2.569184	2.377280	1.785984	1.713611	1.435333	1.965735	2.124018	1.978924	0.000000	4.999991	24742.000000		1
15571.671875	4618.105469	2.084607	3.910181	8465.039062	99998.000000	1375.979614	862.827026	279.960297	117.771065	91.139900	418.811798	574.105835	233.846069	1.198201	99998.000000	4.192335	3.664464	0.319024	0.592197	3.927629	4.999991	3.138612	2.935924	2.447096	2.071038	1.959709	2.622019	2.758992	2.368930	0.078530	4.999991	24821.000000		1
6336.799316	1989.807129	2.408400	3.792999	2244.770508	40217.246094	388.307465	244.632996	54.628433	44.840645	23.630690	87.131035	103.391594	76.880692	0.342349	99998.000000	3.801870	3.298811	0.381729	0.578983	3.351172	4.604413	2.589176	2.388515	1.737419	1.651672	1.373476	1.940173	2.014485	1.885817	0.000000	4.999991	24887.000000		1
20027.341797	8401.325195	1.976677	4.696534	12712.635742	99998.000000	2078.717529	1309.592896	438.991791	182.964386	130.254044	617.074646	836.229797	521.253601	3.025661	0.000000	4.301623	3.924348	0.295936	0.671777	4.104236	4.999991	3.317796	3.117136	2.642456	2.262367	2.114791	2.790338	2.922326	2.717049	0.480820	0.000000	24931.000000		1
9918.155273	1234.818481	0.625999	3.558635	3468.028076	60831.250000	558.150574	359.647186	124.980850	63.352329	40.020763	142.974457	201.374313	178.480637	1.387591	0.000000	3.996431	3.091603	0.000000	0.551283	3.540083	4.784127	2.746751	2.555877	2.096843	1.801763	1.602285	2.155258	2.304004	2.251591	0.142262	0.000000	24968.000000		1
17130.076172	3610.749756	0.885033	3.564802	7269.220215	99998.000000	1256.074585	752.136230	264.257904	97.261124	64.021500	304.963257	371.670685	258.926117	2.720633	0.000000	4.233759	3.557597	0.000000	0.552035	3.861488	4.999991	3.099015	2.876297	2.422028	1.987939	1.806326	2.484247	2.570158	2.413176	0.434670	0.000000	25007.000000		1
6957.503418	953.640015	1.859494	3.129995	3178.347900	54378.925781	520.868164	329.349457	85.138947	59.170780	32.601288	147.242355	205.339996	139.736542	2.166877	99998.000000	3.842453	2.979384	0.269395	0.495544	3.502201	4.735431	2.716728	2.517657	1.930128	1.772107	1.513235	2.168033	2.312474	2.145310	0.335834	4.999991	25042.000000		1
6169.793457	1276.680176	2.087691	1.739229	1487.866943	35264.550781	273.765076	158.556595	58.856239	29.258512	20.272499	90.063675	104.150192	71.231285	0.992214	99998.000000	3.790271	3.106082	0.319666	0.240357	3.172564	4.547338	2.437378	2.200184	1.769793	1.466252	1.306907	1.954550	2.017660	1.852671	0.000000	4.999991	25079.000000		1
8608.256836	831.502380	1.952007	3.398280	3340.259521	61000.785156	561.770874	352.526855	123.213867	94.343903	43.018154	207.069977	285.742310	137.220200	0.917388	0.000000	3.934915	2.919863	0.290481	0.531259	3.523780	4.785336	2.749559	2.547192	2.090660	1.974714	1.633652	2.316117	2.455975	2.137418	0.000000	0.000000	25130.000000		1
10044.550781	4657.117676	3.725156	4.452919	5373.843262	92309.039062	921.297791	556.568604	191.598862	88.904190	63.250565	322.956879	412.928040	222.016861	0.138061	0.000000	4.001931	3.668117	0.571145	0.648645	3.730285	4.965244	2.964400	2.745519	2.282393	1.948922	1.801064	2.509145	2.615874	2.346386	0.000000	0.000000	25203.000000		1
11847.314453	3644.091064	3.148497	2.812370	6188.163086	97496.757812	1012.823181	640.384583	216.644989	86.813416	68.459000	313.653229	480.138123	228.835007	2.529638	0.000000	4.073620	3.561589	0.498103	0.449072	3.791562	4.988990	3.005534	2.806441	2.335749	1.938587	1.835431	2.496450	2.681366	2.359523	0.403058	0.000000	25269.000000		1
29279.621094	5545.783203	2.689020	4.224722	12642.961914	99998.000000	2122.364746	1294.923584	356.026886	161.230194	128.530228	617.136292	784.265686	508.625702	3.062748	0.000000	4.466566	3.743963	0.429594	0.625798	4.101849	4.999991	3.326820	3.112244	2.551483	2.207446	2.109005	2.790381	2.894463	2.706398	0.486111	0.000000	25304.000000		1
9959.119141	2503.520996	1.628214	2.473158	5082.562500	86738.843750	804.720154	520.494995	186.745056	98.765984	62.162006	293.908051	411.019196	221.319931	2.286717	99998.000000	3.998221	3.398551	0.211711	0.393252	3.706083	4.938214	2.905645	2.716417	2.271249	1.994607	1.793525	2.468211	2.613862	2.345021	0.359212	4.999991	25348.000000		1
10004.218750	1148.745117	2.106194	2.880212	3244.419922	55822.269531	555.005127	340.457092	116.953873	56.904232	29.918434	129.439941	160.968079	118.945969	0.835062	0.000000	4.000183	3.060224	0.323498	0.459424	3.511137	4.746808	2.744297	2.532062	2.068015	1.755145	1.475939	2.112068	2.206740	2.075350	0.000000	0.000000	25504.000000		1
9732.303711	672.390747	0.971378	3.978023	3995.076172	63879.402344	666.969543	414.621002	121.579483	44.492184	46.783401	191.043777	252.021637	122.998001	1.933008	0.000000	3.988216	2.827622	0.000000	0.599667	3.601525	4.805361	2.824106	2.617651	2.084860	1.648284	1.670092	2.281133	2.401438	2.089898	0.286234	0.000000	25543.000000		1
16180.478516	4824.194824	3.111492	3.262596	5787.258789	91705.617188	966.397461	598.051025	171.964691	83.301033	51.236320	264.415192	359.678040	243.128128	1.898629	0.000000	4.208992	3.683425	0.492969	0.513563	3.762473	4.962396	2.985156	2.776738	2.235439	1.920650	1.709578	2.422287	2.555914	2.385835	0.278440	0.000000	25583.000000		1
11699.393555	2033.056519	1.248914	4.533096	3448.452637	62142.726562	628.089722	363.973694	94.482674	64.841774	41.069233	188.083389	250.347168	154.177689	0.679573	0.000000	4.068163	3.308149	0.096533	0.656395	3.537624	4.793390	2.798022	2.561070	1.975352	1.811855	1.613517	2.274350	2.398543	2.188021	0.000000	0.000000	25647.000000		1
10699.049805	3972.151611	2.719858	4.314150	5190.512207	79146.859375	871.652649	537.726929	152.534058	89.157051	51.023540	252.684631	290.781158	221.696152	2.731342	0.000000	4.029345	3.599026	0.434546	0.634895	3.715210	4.898434	2.940343	2.730562	2.183367	1.950156	1.707771	2.402579	2.463566	2.345758	0.436376	0.000000	25761.000000		1
8043.621094	2419.285645	1.655968	2.763030	3678.903320	60237.285156	592.315308	386.990723	123.509903	109.932205	43.092167	176.914093	214.014557	149.419479	0.296254	0.000000	3.905452	3.383687	0.219052	0.441386	3.565718	4.779865	2.772553	2.587701	2.091702	2.041125	1.634398	2.247762	2.330443	2.174407	0.000000	0.000000	25852.000000		1
9128.409180	1676.095215	1.766982	4.674948	5916.874512	89525.625000	954.941406	615.088684	173.219772	93.764160	54.505081	286.368317	342.082214	197.488800	1.580979	0.000000	3.960395	3.224299	0.247232	0.669777	3.772092	4.951947	2.979977	2.788938	2.238597	1.972037	1.736437	2.456925	2.534131	2.295542	0.198926	0.000000	25908.000000		1
17487.158203	4506.982910	1.816322	4.607106	9005.954102	99998.000000	1486.318848	924.153320	279.951050	136.100815	110.154228	477.520020	618.989624	340.013031	2.095555	0.000000	4.242719	3.653886	0.259193	0.663428	3.954530	4.999991	3.172112	2.965744	2.447082	2.133861	2.042001	2.678992	2.791683	2.531496	0.321299	0.000000	25945.000000		1
14903.252930	1897.063599	2.729109	3.669649	6281.387695	99998.000000	1019.718384	656.383057	227.974640	118.545082	65.338257	306.067230	407.380402	160.983505	1.127131	0.000000	4.173281	3.278082	0.436021	0.564625	3.798056	4.999991	3.008480	2.817157	2.357887	2.073884	1.815168	2.485817	2.610000	2.206781	0.051974	0.000000	26005.000000		1
9534.695312	2707.201904	1.489446	2.769197	4924.971191	77660.125000	811.936096	514.743835	155.845993	52.975548	51.964081	220.185120	318.158569	230.876434	3.424837	99998.000000	3.979307	3.432521	0.173025	0.442354	3.692404	4.890198	2.909522	2.711591	2.192696	1.724075	1.715703	2.342788	2.502644	2.363380	0.534640	4.999991	26025.000000		1
7549.075684	2362.483154	2.414567	5.156011	4784.377441	72344.640625	781.320740	496.925995	136.680557	53.114315	44.128300	160.943405	213.252869	132.082703	0.723577	0.000000	3.877894	3.373369	0.382839	0.712314	3.679826	4.859406	2.892829	2.696292	2.135707	1.725212	1.644717	2.206673	2.328895	2.120846	0.000000	0.000000	26140.000000		1
19004.769531	4283.948242	1.742312	3.114576	6984.683594	99998.000000	1160.330688	716.858215	246.378387	102.398628	64.650581	330.478119	382.439117	268.670746	1.805179	0.000000	4.278862	3.631844	0.241126	0.493399	3.844147	4.999991	3.064582	2.855433	2.391603	2.010294	1.810572	2.519143	2.582562	2.429220	0.256520	0.000000	26159.000000		1
6526.251953	3097.032715	2.864793	3.830003	4687.332031	68656.929688	772.239136	486.533783	120.463173	58.424515	40.076267	180.315460	233.469864	182.464828	1.913745	0.000000	3.814664	3.490946	0.457093	0.583199	3.670926	4.836684	2.887752	2.687113	2.080854	1.766595	1.602887	2.256033	2.368231	2.261179	0.281884	0.000000	26254.000000		1
12776.811523	2479.628174	2.235711	2.948054	4911.794434	79644.906250	817.196960	497.456390	175.856369	48.359192	52.898453	240.106064	343.957123	181.006210	1.582395	0.000000	4.106422	3.394387	0.349416	0.469535	3.691240	4.901158	2.912327	2.696755	2.245158	1.684479	1.723443	2.380403	2.536504	2.257694	0.199315	0.000000	26304.000000		1
13556.266602	5954.008789	1.989012	4.138377	9039.789062	99998.000000	1524.341431	938.184326	317.301300	128.024490	88.524887	413.658875	546.987427	297.087402	2.920465	99998.000000	4.132140	3.774809	0.298637	0.616830	3.956158	4.999991	3.183082	2.972288	2.501472	2.107293	1.947065	2.616642	2.737977	2.472884	0.465452	4.999991	26362.000000		1
5196.769043	3604.832031	2.445405	2.769197	4303.480957	67816.750000	696.459290	449.664612	129.424515	68.391159	40.211952	171.708740	241.623260	163.401154	0.192143	99998.000000	3.715734	3.556885	0.388351	0.442354	3.633820	4.831337	2.842896	2.652889	2.112016	1.835000	1.604355	2.234792	2.383139	2.213255	0.000000	4.999991	26514.000000		1
8711.642578	1403.708618	4.024279	4.724288	3074.555420	52475.101562	520.078735	324.082428	90.677338	33.298210	25.132471	125.286140	170.647934	153.070618	1.272222	99998.000000	3.940100	3.147277	0.604688	0.674336	3.487782	4.719953	2.716069	2.510655	1.957499	1.522421	1.400235	2.097903	2.232101	2.184892	0.104563	4.999991	26556.000000		1
15142.366211	5963.355469	2.365228	5.408878	10086.644531	99998.000000	1651.749146	1034.782471	354.275330	188.064896	158.880386	618.033691	866.546021	428.303558	2.579113	0.000000	4.180194	3.775491	0.373873	0.733107	4.003747	4.999991	3.217944	3.014849	2.549341	2.274308	2.201070	2.791012	2.937792	2.631752	0.411470	0.000000	26585.000000		1
4353.674805	1055.492798	1.973593	2.528666	1255.167969	35489.621094	186.152969	127.176468	54.070274	22.079569	18.453093	85.243790	114.308029	67.765160	0.401246	0.000000	3.638856	3.023455	0.295258	0.402891	3.098702	4.550101	2.269870	2.104407	1.732959	1.343991	1.266069	1.930663	2.058077	1.831006	0.000000	0.000000	26602.000000		1
12495.901367	2845.939209	1.924253	3.102241	5758.971680	86399.343750	957.815430	578.984314	150.292175	59.876957	50.875523	257.871490	318.334351	236.695450	2.340529	0.000000	4.096767	3.454226	0.284262	0.491676	3.760345	4.936511	2.981282	2.762667	2.176936	1.777260	1.706509	2.411403	2.502883	2.374190	0.369314	0.000000	26631.000000		1
7466.958984	1169.057739	1.400017	2.263464	3001.627930	56372.855469	474.831024	293.004517	82.650368	33.692928	18.983496	129.375183	169.106064	67.647980	0.339528	99998.000000	3.873144	3.067836	0.146133	0.354774	3.477357	4.751070	2.676539	2.466874	1.917245	1.527539	1.278376	2.111851	2.228159	1.830255	0.000000	4.999991	26651.000000		1
10066.646484	2688.526855	2.476242	2.738360	4907.344727	91164.882812	806.203430	482.811737	168.184021	80.843292	38.935284	249.693405	292.754730	212.284576	0.087176	0.000000	4.002885	3.429514	0.393793	0.437491	3.690847	4.959827	2.906445	2.683778	2.225785	1.907644	1.590343	2.397407	2.466504	2.326918	0.000000	0.000000	26667.000000		1
10230.735352	2558.781494	1.877997	3.259512	4621.769043	69961.203125	750.440186	489.716217	133.464218	56.500263	31.232105	181.564377	238.083130	109.457306	1.279498	99998.000000	4.009907	3.408033	0.273695	0.513153	3.664808	4.844857	2.875316	2.689945	2.125365	1.752051	1.494601	2.259031	2.376729	2.039245	0.107040	4.999991	26704.000000		1
5740.863770	1509.132446	1.992095	3.996526	4847.187012	88297.218750	804.806458	505.295258	198.148712	91.068970	58.843903	315.010071	423.314056	194.559250	0.661237	0.000000	3.758977	3.178727	0.299310	0.601683	3.685490	4.945947	2.905691	2.703545	2.296991	1.959370	1.769701	2.498324	2.626663	2.289052	0.000000	0.000000	26786.000000		1
6283.506348	3707.865967	3.947186	4.822968	3772.454834	64920.722656	635.675720	391.270935	102.037834	105.229500	36.961693	173.722427	218.630905	190.858765	0.650681	0.000000	3.798202	3.569124	0.596288	0.683314	3.576624	4.812383	2.803236	2.592478	2.008761	2.022137	1.567752	2.239856	2.339712	2.280712	0.000000	0.000000	26871.000000		1
11751.696289	1116.609497	4.067451	5.048080	3765.047607	61808.597656	641.833984	384.727234	132.576096	48.834087	30.831221	174.181900	193.421341	161.017426	0.381646	0.000000	4.070101	3.047901	0.609322	0.703126	3.575770	4.791049	2.807423	2.585153	2.122465	1.688723	1.488991	2.241003	2.286505	2.206873	0.000000	0.000000	26895.000000		1
8381.664062	7585.605469	1.668303	2.639680	8212.030273	99998.000000	1388.801880	841.213074	255.814636	114.489967	69.883690	331.289124	459.634338	235.449615	2.481096	99998.000000	3.923330	3.879990	0.222275	0.421551	3.914451	4.999991	3.142640	2.924906	2.407925	2.058767	1.844376	2.520207	2.662412	2.371898	0.394644	4.999991	26923.000000		1
6510.056152	1268.674805	2.507080	3.792999	3885.492432	63073.484375	691.728882	411.873413	105.278839	70.238319	28.210043	171.671738	224.240234	98.873917	0.042113	0.000000	3.813585	3.103350	0.399168	0.578983	3.589446	4.799847	2.839936	2.614764	2.022341	1.846574	1.450404	2.234699	2.350713	1.995082	0.000000	0.000000	26986.000000		1
19417.019531	4542.075684	2.081524	5.316366	7282.896484	99998.000000	1212.575439	749.114136	197.513474	75.508430	87.251305	338.024017	486.672577	259.151245	0.629333	0.000000	4.288183	3.657254	0.318381	0.725615	3.862304	4.999991	3.083709	2.874548	2.295597	1.877995	1.940772	2.528948	2.687237	2.413553	0.000000	0.000000	27099.000000		1
4365.306641	2124.070068	2.507080	3.379778	3684.771729	58908.308594	582.946899	388.890289	110.774063	55.741661	41.710651	176.787659	216.333527	172.840469	0.303728	99998.000000	3.640015	3.327169	0.399168	0.528888	3.566411	4.770176	2.765629	2.589827	2.044438	1.746180	1.620247	2.247452	2.335124	2.237645	0.000000	4.999991	27159.000000		1
11389.816406	1277.845825	1.803987	3.984190	4655.122559	77472.328125	771.039551	484.979584	150.504959	89.804642	64.632080	232.344299	307.158875	162.583954	0.926269	0.000000	4.056517	3.106478	0.256233	0.600340	3.667931	4.889147	2.887077	2.685724	2.177551	1.953299	1.810448	2.366132	2.487363	2.211078	0.000000	0.000000	27210.000000		1
5363.038086	2554.177490	1.766982	2.565671	3645.552734	69149.492188	620.028870	384.983185	130.047424	63.491096	41.303596	194.892288	304.105988	85.444237	0.700042	99998.000000	3.729411	3.407251	0.247232	0.409201	3.561763	4.839789	2.792412	2.585442	2.114102	1.802713	1.615988	2.289795	2.483025	1.931683	0.000000	4.999991	27280.000000		1
10010.269531	2041.243896	2.380646	5.254691	5306.726074	85473.382812	922.540527	549.028870	172.519760	86.141159	60.897675	247.692062	329.081177	225.350372	1.608626	0.000000	4.000446	3.309895	0.376695	0.720547	3.724827	4.931831	2.964985	2.739595	2.236839	1.935211	1.784601	2.393912	2.517303	2.352858	0.206455	0.000000	27385.000000		1
21409.148438	6296.741699	0.514984	4.462170	11040.132812	99998.000000	1788.118286	1129.086304	310.606506	121.610321	105.877083	400.090424	509.711182	351.099091	2.329504	99998.000000	4.330599	3.799116	0.000000	0.649546	4.042974	4.999991	3.252396	3.052727	2.492211	2.084970	2.024802	2.602158	2.707324	2.545430	0.367263	4.999991	27415.000000		1
20698.490234	7076.440430	3.669649	5.526060	9892.612305	99998.000000	1606.202393	1016.317017	323.496521	137.886292	125.440323	601.541809	769.204712	431.007996	3.374336	99998.000000	4.315938	3.849815	0.564625	0.742416	3.995311	4.999991	3.205800	3.007029	2.509870	2.139521	2.098437	2.779266	2.886042	2.634485	0.528188	4.999991	27458.000000		1
21433.279297	7481.649902	1.094727	7.148107	15581.114258	99998.000000	2615.713623	1603.146362	476.237183	306.915253	181.003128	912.364197	1199.953613	651.671082	3.579491	0.000000	4.331089	3.873997	0.039306	0.854191	4.192598	4.999991	3.417590	3.204973	2.677823	2.487019	2.257686	2.960168	3.079165	2.814029	0.553821	0.000000	27532.000000		1
6001.627930	1182.764893	2.667434	4.872307	1843.801270	36386.222656	339.760162	197.661484	78.225204	41.457783	23.177380	85.336304	100.622398	78.993050	0.214876	0.000000	3.778269	3.072898	0.426094	0.687735	3.265714	4.560937	2.531173	2.295922	1.893347	1.617606	1.365064	1.931134	2.002695	1.897589	0.000000	0.000000	27584.000000		1
18233.025391	1945.108276	2.195622	4.126042	5482.464844	88763.359375	911.149231	564.990295	174.940506	60.317928	62.396370	259.243744	346.976105	244.642242	0.826259	99998.000000	4.260859	3.288944	0.341558	0.615534	3.738976	4.948234	2.959589	2.752041	2.242890	1.780446	1.795159	2.413708	2.540300	2.388531	0.000000	4.999991	27600.000000		1
10178.018555	2191.172119	2.130863	3.533965	3543.370117	56775.792969	612.109802	368.075043	106.826881	63.484928	50.388290	199.641251	249.896942	179.359497	0.748026	0.000000	4.007663	3.340677	0.328556	0.548262	3.549417	4.754163	2.786829	2.565936	2.028681	1.802671	1.702330	2.300250	2.397761	2.253724	0.000000	0.000000	27718.000000		1
13016.041992	1919.941895	3.475374	4.995657	5192.831055	87389.656250	863.786072	538.059998	184.401413	88.571144	38.204441	226.290924	296.430542	143.338348	1.654562	99998.000000	4.114479	3.283288	0.541001	0.698593	3.715404	4.941460	2.936406	2.730831	2.265764	1.947292	1.582114	2.354667	2.471923	2.156362	0.218683	4.999991	27812.000000		1
21835.685547	5248.097656	0.669171	5.149844	9684.518555	99998.000000	1597.432129	998.323425	318.636566	158.208130	107.804420	456.350159	629.273926	398.585571	2.592108	0.000000	4.339167	3.720002	0.000000	0.711794	3.986078	4.999991	3.203422	2.999271	2.503296	2.199229	2.032637	2.659298	2.798840	2.600522	0.413653	0.000000	27960.000000		1
9269.632812	2728.797363	1.705307	2.830872	3545.152344	60047.906250	592.959778	365.238007	106.500000	77.673210	21.111275	140.871353	194.124435	60.987103	0.039961	0.000000	3.967062	3.435971	0.231803	0.451920	3.549635	4.778498	2.773025	2.562576	2.027350	1.890271	1.324515	2.148823	2.288080	1.785238	0.000000	0.000000	27988.000000		1
9733.728516	3162.543701	1.578874	4.132210	4580.193848	72773.148438	766.568115	478.081268	136.279663	44.954742	49.074619	194.975555	244.475723	143.708389	3.090301	0.000000	3.988279	3.500036	0.198348	0.616182	3.660884	4.861971	2.884551	2.679502	2.134431	1.652776	1.690857	2.289980	2.388236	2.157482	0.490001	0.000000	28041.000000		1
7788.740723	4195.389648	0.459477	6.229152	9747.997070	99998.000000	1637.560913	1005.493103	288.166138	122.119141	110.474937	477.011200	621.724915	358.762177	2.500719	0.000000	3.891467	3.622772	0.000000	0.794429	3.988915	4.999991	3.214197	3.002379	2.459643	2.086784	2.043264	2.678529	2.793598	2.554807	0.398065	0.000000	28142.000000		1
9019.365234	2595.234375	4.369658	4.008861	4011.919434	61754.605469	628.395020	413.122314	165.553604	55.772499	43.271023	178.200012	273.632477	141.629959	0.286972	0.000000	3.955176	3.414177	0.640447	0.603021	3.603352	4.790669	2.798233	2.616079	2.218939	1.746420	1.636197	2.250908	2.437168	2.151155	0.000000	0.000000	28205.000000		1
25972.404297	7422.343262	1.736145	4.298732	11467.274414	99998.000000	1906.172974	1182.064941	307.081787	133.587570	115.288658	475.241150	679.458679	271.202484	3.294032	99998.000000	4.414512	3.870541	0.239586	0.633340	4.059460	4.999991	3.280162	3.072641	2.487254	2.125766	2.061787	2.676914	2.832163	2.433294	0.517728	4.999991	28281.000000		1
5917.158203	3440.613770	1.696056	3.524713	2075.430176	40550.609375	355.033936	213.342300	70.188980	50.792259	38.062588	122.270241	202.484451	85.231453	0.138165	0.000000	3.772113	3.536636	0.229440	0.547124	3.317108	4.607997	2.550270	2.329077	1.846269	1.705798	1.580498	2.087321	2.306392	1.930600	0.000000	0.000000	28314.000000		1
8938.059570	5285.093262	2.738360	5.643242	6285.485840	97173.187500	1054.586182	645.099670	192.659668	117.095726	67.977936	315.694672	395.791687	224.764465	1.017253	0.000000	3.951243	3.723053	0.437491	0.751529	3.798339	4.987546	3.023082	2.809627	2.284791	2.068541	1.832368	2.499267	2.597467	2.351728	0.007429	0.000000	28340.000000		1
10764.344727	1754.921753	1.742312	3.114576	4160.755859	67451.617188	689.092285	430.104462	157.575974	42.287308	41.352936	206.246613	274.921478	163.435074	1.000671	0.000000	4.031988	3.244258	0.241126	0.493399	3.619172	4.828992	2.838277	2.633574	2.197490	1.626210	1.616506	2.314387	2.439209	2.213345	0.000291	0.000000	28381.000000		1
6995.353516	499.722961	2.704439	1.905751	2010.138184	40367.476562	316.884979	205.290649	57.554901	15.804161	16.020023	75.829132	101.047951	45.867531	0.507418	99998.000000	3.844810	2.698729	0.432077	0.280066	3.303226	4.606031	2.500902	2.312369	1.760082	1.198771	1.204663	1.879836	2.004528	1.661505	0.000000	4.999991	28400.000000		1
19656.460938	4072.104736	2.167868	5.470552	8439.903320	99998.000000	1388.182007	871.282654	256.668823	87.464081	80.627434	398.696594	532.351990	353.544495	3.152268	0.000000	4.293505	3.609819	0.336033	0.738031	3.926337	4.999991	3.142447	2.940159	2.409373	1.941830	1.906483	2.600642	2.726199	2.548444	0.498623	0.000000	28495.000000		1
5860.364746	1498.434937	1.961258	2.750695	2493.859619	45366.910156	453.130737	267.668518	100.924599	51.683460	24.531141	121.462303	146.859970	69.430382	1.089801	99998.000000	3.767925	3.175638	0.292535	0.439442	3.396872	4.656739	2.656224	2.427597	2.003997	1.713352	1.389718	2.084441	2.166903	1.841550	0.037347	4.999991	28552.000000		1
5222.552246	1957.754761	2.824705	2.516331	3331.951904	56869.835938	590.597656	350.568665	108.085045	35.290306	40.239708	155.324844	186.045044	110.663048	0.038425	0.000000	3.717883	3.291758	0.450973	0.400768	3.522699	4.754882	2.771292	2.544773	2.033766	1.547655	1.604655	2.191241	2.269618	2.044003	0.000000	0.000000	28586.000000		1
7480.638184	1437.179565	2.143198	4.360406	2202.776367	37192.292969	378.251404	235.227585	64.456306	36.307941	30.726374	82.496178	130.053604	98.984932	0.249647	0.000000	3.873939	3.157511	0.331062	0.639527	3.342970	4.570453	2.577780	2.371488	1.809265	1.560002	1.487511	1.916434	2.114122	1.995569	0.000000	0.000000	28633.000000		1
6516.991699	3293.207764	3.734408	4.230890	3699.308594	58820.625000	624.102478	383.197723	97.594162	34.136990	36.557724	153.252563	201.207779	94.112625	2.556140	0.000000	3.814047	3.517619	0.572222	0.626432	3.568120	4.769530	2.795256	2.583423	1.989424	1.533225	1.562979	2.185408	2.303645	1.973648	0.407585	0.000000	28667.000000		1
8488.453125	720.447693	3.348940	4.110624	3468.308838	57043.671875	557.028076	368.836731	127.660614	42.025192	26.526321	128.348297	160.015198	148.142807	0.490319	0.000000	3.928828	2.857602	0.524907	0.613908	3.540118	4.756207	2.745877	2.566834	2.106057	1.623510	1.423677	2.108390	2.204161	2.170681	0.000000	0.000000	28732.000000		1
29669.828125	4618.269043	2.833956	5.097420	13132.110352	99998.000000	2221.920166	1350.353760	387.838745	198.873398	118.813370	568.080200	737.873901	411.191895	2.450491	99998.000000	4.472315	3.664479	0.452393	0.707350	4.118334	4.999991	3.346729	3.130448	2.588651	2.298577	2.074865	2.754410	2.867982	2.614044	0.389253	4.999991	28751.000000		1
12764.137695	3739.138184	3.315019	4.064368	6013.747070	97321.507812	995.874939	615.717773	224.644196	81.056076	70.984581	294.894867	439.753479	286.750702	1.390150	0.000000	4.105991	3.572772	0.520486	0.608993	3.779145	4.988209	2.998205	2.789382	2.351495	1.908786	1.851164	2.469667	2.643209	2.457505	0.143062	0.000000	28785.000000		1
11421.431641	2762.943604	2.618094	3.074487	8203.818359	99998.000000	1353.341919	849.829041	273.802094	157.033234	103.083221	402.834961	520.676941	362.755615	1.683731	0.000000	4.057721	3.441372	0.417985	0.487773	3.914016	4.999991	3.131407	2.929332	2.437437	2.195992	2.013188	2.605127	2.716568	2.559614	0.226273	0.000000	28826.000000		1
13533.335938	2297.175781	3.330438	4.582436	4198.596680	69188.429688	703.302124	438.606323	157.461868	92.983978	47.360058	224.588699	298.576843	170.117538	2.200370	0.000000	4.131405	3.361194	0.522501	0.661096	3.623104	4.840034	2.847142	2.642075	2.197176	1.968408	1.675412	2.351388	2.475056	2.230749	0.342496	0.000000	28940.000000		1
18219.574219	5149.998047	2.371395	4.067451	9148.089844	99998.000000	1467.400146	931.375427	355.366974	139.030365	85.098854	458.379272	593.761536	386.722412	1.407860	0.000000	4.260538	3.711807	0.375004	0.609322	3.961330	4.999991	3.166548	2.969125	2.550677	2.143110	1.929924	2.661225	2.773612	2.587399	0.148559	0.000000	28991.000000		1
13939.985352	6795.511719	2.466991	6.519024	20294.955078	99998.000000	2965.215332	2088.246094	1093.487549	606.750244	419.117096	1328.058350	1816.056885	1167.703979	2.714397	99998.000000	4.144262	3.832222	0.392168	0.814183	4.307388	4.999991	3.472056	3.319782	3.038814	2.783010	2.622335	3.123217	3.259130	3.067333	0.433673	4.999991	29088.000000		1
6709.907227	2268.450684	2.022933	3.712821	5021.720703	86143.718750	876.299866	522.113953	177.203964	121.379044	54.212128	245.789398	297.556122	190.146408	0.530036	99998.000000	3.826716	3.355729	0.305981	0.569704	3.700853	4.935224	2.942653	2.717765	2.248473	2.084144	1.734096	2.390563	2.473569	2.279088	0.000000	4.999991	29129.000000		1
11225.971680	4049.448486	1.082392	2.448488	8311.499023	99998.000000	1343.106934	856.030457	284.388550	122.831482	76.775841	433.021667	606.383301	307.276062	1.803356	0.000000	4.050224	3.607396	0.034385	0.388898	3.919679	4.999991	3.128111	2.932489	2.453912	2.089310	1.885225	2.636510	2.782747	2.487529	0.256081	0.000000	29161.000000		1
23877.210938	7913.817383	2.624262	4.557766	12037.904297	99998.000000	1982.520264	1230.448730	367.378143	205.077881	130.266373	547.036743	792.946411	435.137115	2.563792	0.000000	4.377984	3.898386	0.419007	0.658752	4.080551	4.999991	3.297218	3.090064	2.565113	2.311919	2.114832	2.738017	2.899244	2.638626	0.408883	0.000000	29182.000000		1
7838.718750	364.396149	3.052901	1.122481	2537.364990	43280.308594	404.204132	254.648972	69.229935	15.279925	13.108974	78.373222	104.008339	42.604935	0.098976	99998.000000	3.894245	2.561574	0.484713	0.050179	3.404383	4.636291	2.606601	2.405942	1.840294	1.184121	1.117569	1.894168	2.017068	1.629460	0.000000	4.999991	29197.000000		1
4820.682129	405.591827	1.748480	4.739707	1733.730347	36046.945312	279.109192	170.234711	59.247871	24.367704	9.164871	58.122307	94.926727	56.013031	1.053435	0.000000	3.683109	2.608089	0.242661	0.675751	3.238981	4.556869	2.445774	2.231048	1.772673	1.386815	0.962126	1.764343	1.977389	1.748289	0.022608	0.000000	29214.000000		1
6838.930664	2459.435791	1.779317	3.503127	3126.522461	51393.714844	540.530090	338.329315	112.383774	31.164265	31.833435	126.525803	182.298294	113.389076	0.752219	0.000000	3.834988	3.390836	0.250253	0.544456	3.495062	4.710910	2.732820	2.529340	2.050704	1.493657	1.502884	2.102179	2.260783	2.054571	0.000000	0.000000	29256.000000		1
17653.087891	5141.677734	2.519415	5.014159	9287.777344	99998.000000	1563.446289	955.829468	322.762604	132.730286	129.257996	532.151550	673.093811	425.522034	2.559896	99998.000000	4.246820	3.711105	0.401300	0.700198	3.967912	4.999991	3.194083	2.980380	2.508883	2.122970	2.111457	2.726035	2.828076	2.628922	0.408222	4.999991	29393.000000		1
4187.926758	1769.036133	1.239663	1.646716	1597.401367	29848.593750	258.334045	176.451538	37.985493	24.312197	17.611233	51.600201	41.648975	77.759560	1.760257	0.000000	3.621999	3.247737	0.093304	0.216619	3.203414	4.474924	2.412182	2.246625	1.579618	1.385824	1.245790	1.712651	1.619604	1.890754	0.245576	0.000000	29464.000000		1
28685.851562	12361.201172	1.557288	5.439715	21874.093750	99998.000000	3381.655762	2247.509033	846.625061	396.516388	273.132904	1006.134521	1314.779785	848.934753	3.750255	0.000000	4.457668	4.092061	0.192369	0.735576	4.339930	4.999991	3.529130	3.351701	2.927691	2.598261	2.436374	3.002656	3.118853	2.928874	0.574061	0.000000	29484.000000		1
30656.541016	10320.737305	2.192538	6.734885	15728.156250	99998.000000	2584.009521	1612.224854	523.680542	237.780930	196.995392	898.114258	1218.949463	663.913513	3.181614	99998.000000	4.486523	4.013710	0.340947	0.828330	4.196678	4.999991	3.412294	3.207426	2.719066	2.376177	2.294456	2.953332	3.085986	2.822112	0.502648	4.999991	29600.000000		1
9995.649414	1227.920044	1.057722	2.238794	2510.225098	47134.019531	418.336914	254.013733	96.474770	25.234234	11.622611	92.542999	134.747055	39.308418	0.824585	0.000000	3.999811	3.089170	0.024372	0.350014	3.399713	4.673335	2.621526	2.404857	1.984414	1.401990	1.065304	1.966344	2.129519	1.594486	0.000000	0.000000	29623.000000		1
12722.966797	2736.062744	2.664350	3.771412	5742.516602	90608.875000	967.242432	599.494202	180.753342	75.267899	63.648369	280.620239	359.705780	260.252136	2.017671	99998.000000	4.104589	3.437126	0.425591	0.576504	3.759102	4.957171	2.985535	2.777785	2.257086	1.876610	1.803787	2.448119	2.555947	2.415394	0.304850	4.999991	29686.000000		1
6765.145996	2000.223999	1.261249	3.200921	2360.210449	38278.812500	390.977997	252.755569	65.036049	47.027016	21.262379	93.206001	94.239059	42.188629	1.980834	0.000000	3.830277	3.301079	0.100801	0.505275	3.372951	4.582958	2.592152	2.402701	1.813154	1.672347	1.327612	1.969444	1.974231	1.625195	0.296848	0.000000	29782.000000		1
3938.211914	1727.467285	1.729977	2.602675	2695.789062	42241.523438	431.374969	286.170959	75.138382	61.483582	22.622307	114.385124	159.598892	85.132774	0.943979	0.000000	3.595299	3.237410	0.238040	0.415420	3.430686	4.625740	2.634855	2.456625	1.875862	1.788759	1.354537	2.058370	2.203030	1.930097	0.000000	0.000000	29841.000000		1
7092.256836	2294.033447	1.600460	1.985928	3015.492432	48004.035156	503.907593	317.853302	94.020111	46.545952	27.624132	105.688980	174.360764	81.706741	1.172736	99998.000000	3.850785	3.360600	0.204245	0.297963	3.479358	4.681278	2.702351	2.502227	1.973221	1.667882	1.441289	2.024030	2.241449	1.912258	0.069200	4.999991	29921.000000		1
5570.644531	1957.144165	1.773150	2.954222	2417.358154	42928.402344	413.251831	256.499207	70.617615	45.041088	25.844814	107.853760	129.396759	117.037140	0.082736	0.000000	3.745905	3.291623	0.248745	0.470443	3.383341	4.632745	2.616215	2.409086	1.848913	1.653609	1.412373	2.032835	2.111923	2.068324	0.000000	0.000000	29962.000000		1
9254.126953	3199.684326	1.387682	2.553336	3452.294922	58557.250000	565.573120	359.533112	102.170433	35.259468	32.218903	136.134735	155.889160	112.133995	2.661546	0.000000	3.966336	3.505107	0.142290	0.407108	3.538108	4.767581	2.752489	2.555739	2.009325	1.547276	1.508111	2.133969	2.192816	2.049737	0.425134	0.000000	29987.000000		1
7600.262695	1668.031250	1.976677	3.352024	2530.793457	43807.171875	416.918396	272.041260	93.239922	36.135250	26.652754	107.042740	118.292221	95.318367	0.197030	99998.000000	3.880829	3.222204	0.295936	0.525307	3.403257	4.641545	2.620051	2.434635	1.969602	1.557931	1.425742	2.029557	2.072956	1.979177	0.000000	4.999991	30037.000000		1
6156.012207	2130.906738	3.540132	6.765723	3168.877686	52948.160156	561.968201	332.482544	82.483841	46.959175	35.419823	107.983276	165.309982	99.848373	0.301421	0.000000	3.789299	3.328564	0.549019	0.830314	3.500906	4.723851	2.749712	2.521769	1.916369	1.671721	1.549246	2.033356	2.218299	1.999341	0.000000	0.000000	30057.000000		1
13408.209961	7142.179688	2.522498	4.101373	7268.729980	99998.000000	1181.796631	738.598633	233.698059	121.110756	69.118919	392.526031	475.857880	317.618927	3.214699	0.000000	4.127371	3.853831	0.401831	0.612929	3.861459	4.999991	3.072543	2.868408	2.368655	2.083183	1.839597	2.593868	2.677477	2.501906	0.507140	0.000000	30114.000000		1
11712.477539	4781.774902	2.470075	5.729587	6902.745605	99998.000000	1112.538940	715.470581	216.392120	109.636162	71.228195	293.180298	375.343414	204.174347	0.955843	99998.000000	4.068649	3.679589	0.392710	0.758123	3.839022	4.999991	3.046315	2.854592	2.335242	2.039954	1.852652	2.467135	2.574429	2.310001	0.000000	4.999991	30251.000000		1
23161.427734	5283.829102	1.961258	4.449835	9774.416016	99998.000000	1611.808594	1004.749939	325.624298	197.507294	120.518677	498.258179	602.272705	393.417236	2.169919	0.000000	4.364765	3.722949	0.292535	0.648344	3.990091	4.999991	3.207314	3.002058	2.512717	2.295583	2.081054	2.697454	2.779793	2.594853	0.336444	0.000000	30323.000000		1
4408.657715	2113.520508	2.167868	2.189455	3597.551270	59032.566406	587.692749	361.765717	91.821404	57.345207	20.852242	168.113098	252.367004	193.276413	1.384139	0.000000	3.644306	3.325006	0.336033	0.340336	3.556007	4.771091	2.769150	2.558427	1.962944	1.758497	1.319153	2.225601	2.402033	2.286179	0.141180	0.000000	30366.000000		1
17940.283203	7362.648438	2.667434	2.809286	8936.711914	99998.000000	1478.285767	902.998901	280.496887	138.515381	102.827271	492.244873	647.844177	336.870697	1.097769	99998.000000	4.253829	3.867034	0.426094	0.448596	3.951178	4.999991	3.169758	2.955687	2.447928	2.141498	2.012108	2.692181	2.811471	2.527463	0.040511	4.999991	30395.000000		1
9279.151367	3075.202881	1.557288	4.674948	5706.054688	87367.867188	942.109924	595.062927	181.669220	108.319405	51.834564	257.889984	353.063416	153.141556	0.020607	0.000000	3.967508	3.487874	0.192369	0.669777	3.756336	4.941352	2.974102	2.774563	2.259281	2.034706	1.714619	2.411434	2.547853	2.185093	0.000000	0.000000	30516.000000		1
11363.601562	4094.057861	2.340558	4.428249	7349.416016	99998.000000	1211.872314	758.575073	259.916016	129.785309	72.720726	325.322113	436.287354	230.213440	1.350294	0.000000	4.055516	3.612154	0.369319	0.646232	3.866253	4.999991	3.083457	2.879999	2.414833	2.113225	1.861658	2.512314	2.639773	2.362131	0.130428	0.000000	30580.000000		1
3995.822266	2086.161621	1.979760	2.917217	2711.577637	47044.218750	459.455475	280.833008	77.475853	43.113750	22.135077	139.261642	171.893768	111.322968	0.149500	0.000000	3.601606	3.319348	0.296613	0.464969	3.433222	4.672506	2.662243	2.448448	1.889166	1.634616	1.345081	2.143831	2.235260	2.046585	0.000000	0.000000	30607.000000		1
7465.114746	3582.101807	1.754647	1.720726	2172.108398	41510.730469	376.854462	222.226547	65.282753	39.336170	10.401451	63.355412	90.920952	68.890724	0.153697	0.000000	3.873036	3.554138	0.244190	0.235712	3.336881	4.618160	2.576174	2.346796	1.814798	1.594792	1.017094	1.801784	1.958664	1.838161	0.000000	0.000000	30636.000000		1
9042.382812	3296.997803	2.155533	3.780664	3602.867676	63473.191406	605.559937	379.296783	121.474640	59.010426	37.214558	156.641586	215.911057	113.025192	0.949477	99998.000000	3.956283	3.518119	0.333555	0.577568	3.556648	4.802590	2.782157	2.578979	2.084486	1.770929	1.570713	2.194907	2.334275	2.053175	0.000000	4.999991	30714.000000		1
10479.238281	5671.377930	3.512378	4.755125	9112.195312	99998.000000	1547.037720	932.929626	308.133331	114.258690	86.326180	418.848816	568.610596	348.925049	1.492483	0.000000	4.020330	3.753689	0.545601	0.677162	3.959623	4.999991	3.189501	2.969849	2.488739	2.057889	1.936143	2.622057	2.754815	2.542732	0.173910	0.000000	30788.000000		1
10892.120117	2755.280518	1.961258	2.590341	4154.548340	75251.234375	703.046204	420.020630	174.521118	57.906445	41.476288	215.833954	281.862976	263.308105	1.736820	0.000000	4.037112	3.440166	0.292535	0.413357	3.618524	4.876513	2.846984	2.623271	2.241848	1.762727	1.617800	2.334120	2.450038	2.420464	0.239755	0.000000	30820.000000		1
10313.937500	3964.821533	3.120744	4.678032	6208.028809	99998.000000	1068.842407	651.581665	200.825409	114.113754	60.620136	310.695923	380.339081	279.044434	2.800064	99998.000000	4.013424	3.598224	0.494258	0.670063	3.792954	4.999991	3.028914	2.813969	2.302819	2.057338	1.782617	2.492336	2.580171	2.445673	0.447168	4.999991	30876.000000		1
6726.738281	1623.545288	2.408400	3.577137	1995.166626	33948.601562	356.116333	214.711472	59.300297	32.379257	23.713951	92.431984	113.404495	92.388809	0.706594	99998.000000	3.827805	3.210464	0.381729	0.553536	3.299979	4.530822	2.551592	2.331855	1.773057	1.510267	1.375004	1.965822	2.054630	1.965619	0.000000	4.999991	30914.000000		1
5903.373535	2834.427734	3.241009	4.718120	6864.312988	99998.000000	1130.168701	708.328613	225.822189	96.616615	59.824532	276.050140	364.729187	181.462601	0.429230	99998.000000	3.771100	3.452465	0.510680	0.673769	3.836597	4.999991	3.053143	2.850235	2.353767	1.985052	1.776879	2.440988	2.561970	2.258787	0.000000	4.999991	30933.000000		1
15177.887695	3844.413818	1.877997	3.762161	8130.634766	99998.000000	1358.719971	838.450073	260.415558	147.908447	91.380432	405.678162	514.941223	308.318359	2.394184	99998.000000	4.181211	3.584830	0.273695	0.575437	3.910125	4.999991	3.133130	2.923477	2.415667	2.169993	1.960853	2.608182	2.711758	2.488999	0.379157	4.999991	30966.000000		1
6244.848633	692.021790	0.774018	1.760815	1869.522827	35308.246094	322.630005	203.415741	55.507298	50.542477	20.201572	77.266159	102.244446	41.303596	1.336192	0.000000	3.795522	2.840120	0.000000	0.245714	3.271731	4.547876	2.508705	2.308385	1.744350	1.703657	1.305385	1.887989	2.009640	1.615988	0.125869	0.000000	31002.000000		1
5224.729004	1486.685913	2.201789	5.458218	3238.511719	57637.464844	536.758667	339.821838	121.175514	42.145458	45.864445	165.054031	235.782669	131.237747	1.181958	99998.000000	3.718064	3.172219	0.342776	0.737051	3.510345	4.760705	2.729779	2.531251	2.083415	1.624751	1.661476	2.217626	2.372512	2.118059	0.072602	4.999991	31028.000000		1
6710.912598	3216.034180	1.955090	3.219423	6019.146484	97328.617188	1006.853027	626.227173	209.860764	118.329224	71.696922	290.284668	367.942444	302.696716	1.595844	0.000000	3.826782	3.507321	0.291167	0.507778	3.779535	4.988241	3.002966	2.796732	2.321931	2.073092	1.855500	2.462824	2.565780	2.481008	0.202991	0.000000	31075.000000		1
5260.571289	1200.635132	2.562587	2.485493	1762.202515	33661.902344	314.664703	190.772415	70.799561	30.322403	18.749132	63.219727	101.775711	79.323013	0.045352	99998.000000	3.721033	3.079411	0.408679	0.395413	3.246056	4.527139	2.497848	2.280516	1.850031	1.481764	1.272981	1.800853	2.007644	1.899399	0.000000	4.999991	31189.000000		1
21690.994141	5113.424805	3.629560	3.305768	8394.334961	99998.000000	1367.422241	865.084290	259.993103	135.117096	79.967514	341.773834	436.904114	270.295868	2.535966	99998.000000	4.336279	3.708712	0.559854	0.519272	3.923986	4.999991	3.135903	2.937058	2.414962	2.130710	1.902914	2.533739	2.640386	2.431839	0.404143	4.999991	31241.000000		1
9039.779297	3142.995850	1.396934	4.116791	5594.096191	90569.804688	925.494751	578.910278	182.495667	88.016075	66.303467	286.578003	395.202698	215.485489	1.987467	99998.000000	3.956158	3.497344	0.145176	0.614559	3.747730	4.956984	2.966374	2.762611	2.261253	1.944562	1.821536	2.457243	2.596820	2.333418	0.298300	4.999991	31273.000000		1
7698.094238	2115.913574	0.835693	2.602675	4925.106934	75869.476562	811.316223	507.697510	134.666870	76.057335	42.043694	169.466858	224.132294	144.892548	1.595565	99998.000000	3.886383	3.325498	0.000000	0.415420	3.692416	4.880067	2.909190	2.705605	2.129261	1.881141	1.623701	2.229085	2.350504	2.161046	0.202914	4.999991	31309.000000		1
8985.117188	1920.786865	1.279752	1.381515	5395.401855	83145.460938	888.964783	549.836792	178.579315	54.409485	40.076267	200.554031	246.461655	138.641815	1.174486	0.000000	3.953524	3.283479	0.107126	0.140356	3.732024	4.919838	2.948884	2.740234	2.251831	1.735675	1.602887	2.302231	2.391749	2.141894	0.069848	0.000000	31332.000000		1
14586.093750	3183.050537	2.448488	3.527797	2403.663330	64215.453125	401.826569	256.425201	153.977249	86.727066	48.858757	239.507828	285.566528	232.313461	0.298467	99998.000000	4.163939	3.502844	0.388898	0.547504	3.380874	4.807640	2.604039	2.408961	2.187457	1.938155	1.688942	2.379320	2.455707	2.366074	0.000000	4.999991	31371.000000		1
9898.301758	3033.754395	1.995179	4.280230	5794.631836	95304.695312	932.220398	603.037476	201.679596	106.583260	61.872135	254.322098	307.328491	248.833054	1.281012	0.000000	3.995561	3.481980	0.299982	0.631467	3.763026	4.979115	2.969519	2.780344	2.304662	2.027689	1.791495	2.405384	2.487603	2.395908	0.107553	0.000000	31427.000000		1
9678.215820	3362.570312	2.374479	3.959521	3747.198975	66387.742188	647.131836	393.435730	111.153366	72.776237	35.506168	161.806854	209.934769	141.562119	1.775630	0.000000	3.985795	3.526671	0.375568	0.597643	3.573707	4.822088	2.810993	2.594874	2.045923	1.861990	1.550304	2.208997	2.322084	2.150947	0.249352	0.000000	31520.000000		1
12964.617188	4265.963867	2.605759	4.585519	6327.973633	99998.000000	1100.111450	656.410828	238.909576	104.045349	70.685463	334.372864	436.527893	272.417480	1.424475	0.000000	4.112760	3.630017	0.415934	0.661389	3.801265	4.999991	3.041437	2.817176	2.378234	2.017223	1.849330	2.524231	2.640012	2.435235	0.153655	0.000000	31579.000000		1
5094.623047	1537.610718	1.073141	2.618094	3410.377686	65843.734375	611.588684	349.073059	122.868484	53.435024	29.792000	144.248047	230.154846	103.064720	1.495388	0.000000	3.707112	3.186846	0.030657	0.417985	3.532803	4.818514	2.786459	2.542916	2.089441	1.727826	1.474100	2.159110	2.362020	2.013110	0.174754	0.000000	31619.000000		1
5284.380859	1365.072510	1.785485	3.503127	1450.590698	30637.009766	269.857971	161.412140	37.596943	30.905230	11.292651	60.802078	57.536396	62.155838	0.013345	99998.000000	3.722994	3.135156	0.251756	0.544456	3.161545	4.486247	2.431135	2.207936	1.575153	1.490032	1.052796	1.783918	1.759943	1.793482	0.000000	4.999991	31656.000000		1
11179.521484	2735.260742	1.437022	3.749826	4660.765625	75426.125000	768.902527	482.253571	129.455353	103.268242	47.168869	235.156662	316.218903	233.821411	4.031105	0.000000	4.048423	3.436999	0.157463	0.574011	3.668457	4.877522	2.885871	2.683275	2.112120	2.013967	1.673656	2.371357	2.499988	2.368884	0.605424	0.000000	31685.000000		1
6673.716309	4217.500000	3.352024	5.556897	4655.098145	77385.625000	803.949219	485.627167	156.842041	46.607628	67.404358	241.592422	322.571411	200.054474	0.117670	0.000000	3.824368	3.625055	0.525307	0.744832	3.667929	4.888660	2.905229	2.686303	2.195462	1.668457	1.828688	2.383083	2.508626	2.301148	0.000000	0.000000	31798.000000		1
10718.850586	5246.463379	2.562587	5.088169	12007.746094	99998.000000	2034.854370	1240.378418	382.198578	193.979507	119.942017	558.536011	714.798279	409.804199	1.951335	99998.000000	4.030148	3.719867	0.408679	0.706562	4.079462	4.999991	3.308533	3.093554	2.582289	2.287756	2.078971	2.747051	2.854183	2.612576	0.290332	4.999991	31883.000000		1
5271.882812	1879.177979	3.003561	3.167000	4295.567871	64177.511719	709.660828	447.194550	147.032669	43.900105	37.849808	146.132217	223.521713	138.028152	0.893055	0.000000	3.721966	3.273968	0.477637	0.500648	3.633021	4.807383	2.851051	2.650496	2.167414	1.642466	1.578064	2.164746	2.349320	2.139968	0.000000	0.000000	31926.000000		1
10482.969727	5008.411133	2.334390	3.765245	7766.516113	99998.000000	1305.775269	804.124939	240.041306	120.450836	70.068710	356.430847	426.037018	269.188812	3.593322	99998.000000	4.020484	3.699700	0.368173	0.575793	3.890226	4.999991	3.115868	2.905324	2.380286	2.080810	1.845524	2.551975	2.629447	2.430057	0.555496	4.999991	31987.000000		1
15372.252930	3395.800781	3.644979	2.818537	5401.125488	84482.359375	907.001587	559.689331	161.763687	53.987015	72.258163	286.460815	347.013123	218.356461	1.250759	0.000000	4.186738	3.530942	0.561695	0.450024	3.732484	4.926766	2.957608	2.747947	2.208881	1.732289	1.858887	2.457065	2.540346	2.339166	0.097174	0.000000	32027.000000		1
15511.702148	3276.373779	2.531749	4.619441	5495.040527	81884.898438	913.045715	564.052795	155.334091	60.154491	57.767677	255.336655	337.314758	242.332520	1.632853	0.000000	4.190660	3.515393	0.403421	0.664589	3.739971	4.913204	2.960493	2.751320	2.191267	1.779268	1.761685	2.407113	2.528035	2.384412	0.212947	0.000000	32078.000000		1
33781.472656	7722.816406	2.676685	5.341035	13997.259766	99998.000000	2313.818604	1436.590576	451.915741	208.331223	122.520027	677.722534	874.961548	497.302216	2.974702	0.000000	4.528678	3.887776	0.427597	0.727625	4.146043	4.999991	3.364329	3.157333	2.655057	2.318754	2.088207	2.831052	2.941989	2.696620	0.473443	0.000000	32157.000000		1
10716.719727	2612.053223	1.292086	3.290349	6013.244141	90551.695312	982.546997	621.330200	190.769333	76.236191	60.148323	282.048004	386.935211	232.060593	1.826546	99998.000000	4.030062	3.416982	0.111292	0.517242	3.779109	4.956897	2.992353	2.793323	2.280509	1.882161	1.779224	2.450323	2.587638	2.365601	0.261631	4.999991	32349.000000		1
9502.282227	1304.572632	2.766114	3.028231	4203.172852	66613.070312	679.159546	431.402710	129.338165	103.656792	33.813194	180.919876	232.035919	139.597763	1.135711	0.000000	3.977828	3.115468	0.441870	0.481189	3.623577	4.823559	2.831972	2.634883	2.111727	2.015598	1.529086	2.257486	2.365555	2.144878	0.055268	0.000000	32376.000000		1
7324.212402	4127.831055	2.223376	3.133079	5486.587891	88684.820312	896.199219	566.840515	192.308121	103.249741	64.077011	270.906464	323.385529	255.441498	1.369165	0.000000	3.864761	3.615722	0.347013	0.495971	3.739302	4.947849	2.952404	2.753461	2.283998	2.013889	1.806702	2.432819	2.509721	2.407291	0.136456	0.000000	32411.000000		1
6896.636719	2830.785889	1.881081	4.021195	4879.634277	71456.539062	804.504272	499.195618	148.722549	39.206654	50.008991	206.536484	258.907623	200.072968	0.752287	0.000000	3.838637	3.451907	0.274407	0.604355	3.688387	4.854042	2.905528	2.698271	2.172377	1.593360	1.699048	2.314997	2.413145	2.301188	0.000000	0.000000	32439.000000		1
6245.854004	741.259888	3.629560	3.802250	1610.470215	33879.546875	288.082886	179.831314	50.764507	21.000261	28.404318	71.647583	92.746529	67.012726	0.830813	99998.000000	3.795592	2.869971	0.559854	0.580041	3.206953	4.529938	2.459517	2.254865	1.705560	1.322225	1.453384	1.855202	1.967298	1.826157	0.000000	4.999991	32496.000000		1
7743.160156	1871.434692	3.752910	4.625608	2633.522217	51596.296875	461.851562	278.776154	71.092514	53.761902	24.672995	150.094818	182.699188	145.635727	0.287197	99998.000000	3.888918	3.272175	0.574368	0.665169	3.420537	4.712618	2.664502	2.445256	1.851824	1.730475	1.392222	2.176366	2.261737	2.163268	0.000000	4.999991	32516.000000		1
13836.313477	1006.871521	1.634382	2.972724	4110.463379	64451.144531	687.979004	424.939209	133.047913	41.146328	41.673645	147.603149	195.354843	120.077705	0.773401	99998.000000	4.141020	3.002974	0.213353	0.473155	3.613891	4.809231	2.837575	2.628327	2.124008	1.614331	1.619861	2.169096	2.290824	2.079462	0.000000	4.999991	32536.000000		1
17945.283203	3788.872559	2.605759	5.584651	7814.992676	99998.000000	1357.094849	806.502502	286.692108	129.517029	72.375351	376.731110	513.436340	338.061035	2.778151	99998.000000	4.253950	3.578510	0.415934	0.746996	3.892929	4.999991	3.132610	2.906606	2.457416	2.112327	1.859591	2.576031	2.710487	2.528995	0.443756	4.999991	32593.000000		1
12414.888672	4062.489746	3.244093	3.922516	6287.953125	99998.000000	1078.364990	643.767456	217.816803	69.704834	64.897285	357.676697	441.289185	306.239929	0.505644	0.000000	4.093943	3.608792	0.511093	0.593565	3.798509	4.999991	3.032766	2.808729	2.338091	1.843263	1.812227	2.553491	2.644723	2.486062	0.000000	0.000000	32625.000000		1
4100.385742	1732.354980	2.442321	4.132210	2650.097168	47540.187500	500.833099	283.956818	90.532402	35.703526	44.828312	148.022537	189.276794	168.584915	1.839837	0.000000	3.612825	3.238637	0.387803	0.616182	3.423262	4.677061	2.699693	2.453252	1.956804	1.552711	1.651552	2.170328	2.277097	2.226819	0.264779	0.000000	32683.000000		1
7323.234863	1383.790771	1.535702	3.419866	2561.322510	43961.093750	441.930603	272.966400	69.140503	23.368572	18.419172	81.262680	102.781013	61.918392	0.217776	99998.000000	3.864703	3.141070	0.186307	0.534009	3.408464	4.643068	2.645354	2.436109	1.839733	1.368632	1.265270	1.909891	2.011913	1.791820	0.000000	4.999991	32741.000000		1
9529.983398	3092.940674	3.216340	4.021195	5224.652344	91197.929688	877.545715	540.449890	180.676254	90.076012	70.660789	340.182648	439.642456	228.455704	0.181209	0.000000	3.979092	3.490372	0.507362	0.604355	3.718057	4.959985	2.943270	2.732755	2.256901	1.954609	1.849178	2.531712	2.643100	2.358802	0.000000	0.000000	32762.000000		1
22030.451172	7786.119629	2.763030	3.857757	14751.720703	99998.000000	2434.864502	1501.571045	454.339569	172.149719	142.703094	682.169250	936.445129	482.777802	2.745569	99998.000000	4.343023	3.891321	0.441386	0.586335	4.168843	4.999991	3.386475	3.176546	2.657381	2.235906	2.154433	2.833892	2.971482	2.683747	0.438632	4.999991	32803.000000		1
5580.229004	1744.989136	2.587257	3.352024	1643.768433	35428.394531	274.523682	169.099899	50.172428	29.159834	9.026103	57.431549	89.542519	52.506821	0.581109	0.000000	3.746652	3.241793	0.412840	0.525307	3.215841	4.549352	2.438580	2.228143	1.700465	1.464785	0.955500	1.759151	1.952029	1.720216	0.000000	0.000000	32831.000000		1
7866.839355	1867.277832	2.704439	4.440584	4175.070801	73481.054688	697.332031	435.744629	156.999313	78.191277	54.785702	230.756165	325.470123	187.238449	0.685791	99998.000000	3.895800	3.271209	0.432077	0.647440	3.620664	4.866175	2.843440	2.639232	2.195898	1.893158	1.738667	2.363153	2.512511	2.272395	0.000000	4.999991	32870.000000		1
5499.696777	1321.749023	3.370527	6.617703	2750.849121	48840.765625	459.211884	291.481140	99.641769	46.243748	32.638290	117.138901	180.349380	79.181160	0.863794	0.000000	3.740339	3.121149	0.527698	0.820707	3.439467	4.688783	2.662013	2.464611	1.998441	1.665053	1.513727	2.068701	2.256115	1.898622	0.000000	0.000000	32909.000000		1
24043.035156	8819.203125	1.396934	4.625608	13352.872070	99998.000000	2211.786865	1375.776123	411.346069	202.530716	121.690498	588.358826	744.019836	341.428467	2.760562	0.000000	4.380989	3.945429	0.145176	0.665169	4.125575	4.999991	3.344743	3.138548	2.614207	2.306491	2.085257	2.769642	2.871584	2.533300	0.440998	0.000000	32969.000000		1
7389.877930	2896.302979	1.356845	4.452919	2648.894531	48406.230469	440.108124	276.944397	90.082176	37.788136	30.960737	115.778969	151.371490	116.306290	0.239653	0.000000	3.868637	3.461844	0.132530	0.648645	3.423065	4.684901	2.643559	2.442393	1.954639	1.577356	1.490811	2.063630	2.180044	2.065603	0.000000	0.000000	33007.000000		1
15212.218750	2812.631836	1.322924	4.801381	7607.324707	99998.000000	1256.666748	786.618591	232.618744	89.986580	71.043175	297.186066	388.970459	323.074066	2.547652	99998.000000	4.182192	3.449113	0.121535	0.681366	3.881232	4.999991	3.099220	2.895764	2.366645	1.954178	1.851522	2.473028	2.589917	2.509302	0.406140	4.999991	33100.000000		1
9183.081055	2760.303955	2.790784	2.491661	4940.923340	76784.820312	794.383423	513.661438	187.750351	139.132126	41.174080	183.328262	233.216995	183.263504	2.708424	99998.000000	3.962988	3.440957	0.445726	0.396489	3.693808	4.885275	2.900030	2.710677	2.273581	2.143427	1.614624	2.263229	2.367760	2.263076	0.432717	4.999991	33185.000000		1
6809.974609	1015.453613	2.636597	3.941018	2382.428711	42726.613281	412.351379	249.733505	90.014336	59.546997	16.652189	101.488930	122.572449	122.890076	1.806629	99998.000000	3.833145	3.006660	0.421044	0.595608	3.377020	4.630699	2.615268	2.397477	1.954312	1.774860	1.221471	2.006419	2.088393	2.089517	0.256869	4.999991	33202.000000		1
35045.828125	6860.079102	2.476242	6.506689	17299.265625	99998.000000	2813.945557	1766.895996	562.591125	211.815842	170.210037	834.913025	1140.859985	600.514954	3.840579	99998.000000	4.544636	3.836329	0.393793	0.813360	4.238028	4.999991	3.449316	3.247211	2.750193	2.325958	2.230985	2.921641	3.057232	2.778524	0.584397	4.999991	33279.000000		1
6542.312012	2068.405518	3.463039	3.268763	2567.533203	49200.632812	448.424957	278.800812	96.194145	24.913525	27.753649	130.115280	179.337906	133.229843	0.092318	99998.000000	3.815731	3.315636	0.539457	0.514383	3.409516	4.691971	2.651690	2.445294	1.983149	1.396435	1.443320	2.114328	2.253672	2.124602	0.000000	4.999991	33366.000000		1
9892.427734	1600.435791	2.652015	6.364837	3665.482910	63813.601562	627.732056	386.136505	135.163361	45.275452	52.343380	191.685196	234.407318	189.572845	0.149714	0.000000	3.995303	3.204238	0.423576	0.803787	3.564131	4.804913	2.797774	2.586741	2.130859	1.655863	1.718862	2.282588	2.369971	2.277776	0.000000	0.000000	33421.000000		1
15865.644531	4732.502930	3.888595	3.139246	9381.785156	99998.000000	1516.699951	960.674072	352.656372	129.079132	110.496529	542.565308	723.660950	448.162842	2.025255	0.000000	4.200458	3.675091	0.589793	0.496825	3.972286	4.999991	3.180900	2.982576	2.547352	2.110856	2.043349	2.734452	2.859535	2.651436	0.306480	0.000000	33453.000000		1
10137.716797	2558.186523	1.973593	3.904013	4283.356445	67501.585938	684.775024	445.131531	138.191589	38.380211	34.627304	151.439331	177.395157	129.927170	0.270809	99998.000000	4.005940	3.407932	0.295258	0.591511	3.631784	4.829314	2.835548	2.648488	2.140482	1.584107	1.539419	2.180239	2.248942	2.113700	0.000000	4.999991	33489.000000		1
6444.998535	1241.371338	1.412352	2.152450	2343.795654	44364.355469	394.311493	250.596939	79.622131	46.274582	26.948793	78.909790	108.430420	102.617577	0.526621	0.000000	3.809223	3.093902	0.149943	0.332933	3.369920	4.647034	2.595840	2.398976	1.901034	1.665342	1.430539	1.897131	2.035151	2.011222	0.000000	0.000000	33557.000000		1
6924.665039	2813.825195	2.337474	3.176251	3397.089844	51351.976562	547.175537	355.314545	93.017899	37.165218	22.878258	127.102463	142.511902	104.622002	0.251624	99998.000000	3.840399	3.449297	0.368747	0.501915	3.531107	4.710557	2.738127	2.550613	1.968567	1.570137	1.359423	2.104154	2.153851	2.019623	0.000000	4.999991	33597.000000		1
3806.446777	1256.398438	1.421604	2.534833	1205.775757	28039.029297	247.041397	132.610016	46.237579	34.476200	14.283878	49.469337	75.064369	41.300514	1.139133	0.000000	3.580520	3.099127	0.152779	0.403949	3.081267	4.447763	2.392770	2.122576	1.664995	1.537519	1.154846	1.694336	1.875434	1.615955	0.056574	0.000000	33708.000000		1
20309.072266	4714.404297	1.662135	3.796082	8042.936523	99998.000000	1310.521118	831.465393	241.351898	118.841125	66.864708	321.945404	416.190643	208.914047	2.029175	0.000000	4.307690	3.673427	0.220666	0.579336	3.905415	4.999991	3.117444	2.919844	2.382651	2.074967	1.825197	2.507782	2.619292	2.319968	0.307319	0.000000	33781.000000		1
6029.017578	1685.466797	2.294302	4.015028	2628.541992	50196.578125	420.436951	269.697632	91.241661	44.026539	26.295040	110.330002	147.822098	146.961731	0.252780	0.000000	3.780246	3.226720	0.360651	0.603689	3.419715	4.700674	2.623701	2.430877	1.960193	1.643715	1.419874	2.042694	2.169739	2.167204	0.000000	0.000000	33806.000000		1
10115.590820	1410.400391	1.865662	3.089906	2544.127686	49510.156250	451.110901	258.636261	70.047127	40.424732	42.897888	131.826752	167.817062	99.225464	0.797357	99998.000000	4.004991	3.149343	0.270833	0.489945	3.405539	4.694695	2.654283	2.412689	1.845390	1.606647	1.632436	2.120003	2.224836	1.996623	0.000000	4.999991	33827.000000		1
7605.486328	3005.559814	2.288134	4.329569	5849.991211	99998.000000	987.277466	612.109802	273.216156	106.814545	76.165260	366.557861	441.705475	307.738617	1.945161	99998.000000	3.881127	3.477925	0.359481	0.636445	3.767155	4.999991	2.994439	2.786829	2.436506	2.028630	1.881757	2.564142	2.645133	2.488182	0.288956	4.999991	33900.000000		1
6556.013184	2951.538818	2.689020	5.051164	4195.784180	65277.777344	732.764160	435.855621	132.144379	64.977463	28.826790	141.888992	179.886810	147.069672	1.232891	0.000000	3.816640	3.470048	0.429594	0.703391	3.622813	4.814765	2.864964	2.639343	2.121049	1.812763	1.459796	2.151949	2.254999	2.167523	0.090925	0.000000	33922.000000		1
5355.340820	1565.345825	2.590341	3.416783	1652.557129	30908.349609	289.180695	181.101807	55.525799	39.909748	13.247742	59.380474	69.834351	58.137726	0.739151	99998.000000	3.728787	3.194610	0.413357	0.533617	3.218157	4.490076	2.461169	2.257923	1.744495	1.601079	1.122142	1.773644	1.844069	1.764458	0.000000	4.999991	33979.000000		1
11714.716797	2472.702148	1.865662	2.590341	3741.598877	62652.839844	623.766357	388.255035	109.855110	35.537006	47.079441	191.487839	257.362671	228.249084	2.866630	0.000000	4.068732	3.393172	0.270833	0.413357	3.573057	4.796941	2.795022	2.589117	2.040820	1.550681	1.672831	2.282141	2.410546	2.358409	0.457372	0.000000	34004.000000		1
7586.509277	1393.785156	2.396065	3.099157	2840.956055	48926.906250	479.398041	301.675995	100.190674	38.078007	28.681854	113.389076	153.175476	65.073051	1.901798	99998.000000	3.880042	3.144196	0.379499	0.491244	3.453465	4.689548	2.680696	2.479541	2.000827	1.580674	1.457607	2.054571	2.185189	1.813401	0.279164	4.999991	34067.000000		1
20946.505859	5247.425781	1.785485	3.262596	9667.428711	99998.000000	1601.200562	995.341431	273.419708	106.438324	80.374565	409.073364	526.310974	320.295624	3.316494	0.000000	4.321112	3.719946	0.251756	0.513563	3.985311	4.999991	3.204446	2.997972	2.436830	2.027098	1.905119	2.611801	2.721242	2.505551	0.520679	0.000000	34202.000000		1
11301.677734	2512.932617	1.958174	5.217686	6497.841309	99998.000000	1135.568237	667.333374	222.393066	105.796906	68.622437	362.986877	479.601562	293.467072	1.244778	99998.000000	4.053143	3.400181	0.291851	0.717478	3.812769	4.999991	3.055213	2.824343	2.347121	2.024473	1.836466	2.559891	2.680881	2.467559	0.095092	4.999991	34251.000000		1
17234.917969	2891.039062	1.051555	3.342773	5713.785645	88760.125000	952.816711	583.924438	181.946747	92.117447	63.734711	304.189240	377.609985	234.626266	2.231909	0.000000	4.236409	3.461054	0.021832	0.524107	3.756924	4.948218	2.979009	2.766357	2.259944	1.964342	1.804376	2.483144	2.577044	2.370377	0.348677	0.000000	34277.000000		1
15893.561523	3986.139404	2.278883	4.311067	7084.683105	99998.000000	1192.370728	721.440674	247.843170	95.586647	77.562195	350.951050	456.158966	336.349548	3.638500	0.000000	4.201221	3.600553	0.357722	0.634585	3.850320	4.999991	3.076411	2.858201	2.394177	1.980397	1.889650	2.545247	2.659116	2.526791	0.560922	0.000000	34320.000000		1
10304.713867	3281.141113	1.680638	3.595639	5886.070801	87175.531250	954.222839	612.556946	181.095642	101.769547	60.367271	287.836182	352.748871	256.452972	0.531132	99998.000000	4.013036	3.516025	0.225474	0.555776	3.769825	4.940394	2.979650	2.787147	2.257908	2.007618	1.780802	2.459145	2.547466	2.409008	0.000000	4.999991	34358.000000		1
18487.492188	8650.152344	2.827788	4.659529	14183.714844	99998.000000	2340.391113	1462.493896	460.716736	193.409012	124.823578	672.196472	899.415588	494.705719	3.284375	0.000000	4.266878	3.937024	0.451447	0.668342	4.151790	4.999991	3.369288	3.165094	2.663434	2.286477	2.096297	2.827496	2.953960	2.694347	0.516453	0.000000	34427.000000		1
11938.910156	1989.989014	1.810155	3.086823	4165.995605	68344.789062	703.030762	437.187805	154.328796	57.678249	34.189411	175.495575	200.677383	155.938507	1.032439	0.000000	4.076965	3.298851	0.257716	0.489512	3.619719	4.834705	2.846974	2.640668	2.188447	1.761012	1.533892	2.244266	2.302498	2.192953	0.013864	0.000000	34524.000000		1
20121.708984	6093.421387	1.964342	3.200921	12809.653320	99998.000000	2123.937500	1314.400513	409.033264	201.460648	122.153061	573.652527	761.560120	397.426086	2.843127	99998.000000	4.303665	3.784861	0.293217	0.505275	4.107537	4.999991	3.327142	3.118728	2.611759	2.304190	2.086904	2.758649	2.881704	2.599256	0.453796	4.999991	34548.000000		1
6949.208496	731.768127	1.480195	1.665219	1851.004883	35291.281250	318.837006	197.026230	60.135990	29.970858	16.920475	65.165565	63.919735	56.309071	1.171725	99998.000000	3.841935	2.864373	0.170319	0.221471	3.267408	4.547668	2.503569	2.294524	1.779135	1.476699	1.228413	1.814018	1.805635	1.750578	0.068826	4.999991	34578.000000		1
5651.940918	3168.270264	1.927337	1.578874	3260.473877	51226.949219	548.504639	337.472046	77.019463	40.939716	21.515245	108.266983	156.114273	134.666870	0.700829	99998.000000	3.752198	3.500822	0.284958	0.198348	3.513281	4.709498	2.739180	2.528238	1.886600	1.612145	1.332746	2.034496	2.193443	2.129261	0.000000	4.999991	34596.000000		1
14153.145508	7776.347168	1.615879	3.170084	11510.270508	99998.000000	1909.722412	1183.819580	361.685547	147.735764	104.341385	516.624939	665.261108	312.573914	3.455039	99998.000000	4.150853	3.890776	0.208409	0.501071	4.061086	4.999991	3.280970	3.073286	2.558331	2.169486	2.018457	2.713175	2.822992	2.494953	0.538453	4.999991	34633.000000		1
10378.057617	1208.763916	2.069189	2.682853	5012.623535	81199.929688	823.777649	512.720886	177.888550	71.080177	33.692928	203.135117	264.853058	158.713867	1.602157	0.000000	4.016116	3.082341	0.315800	0.428597	3.700065	4.909555	2.915810	2.709881	2.250148	1.851748	1.527539	2.307785	2.423005	2.200615	0.204705	0.000000	34670.000000		1
4536.571289	1311.449341	2.087691	3.447620	1496.482910	31199.146484	274.767303	169.371262	62.007820	35.697361	26.332045	76.612404	95.318367	49.204136	0.660579	13069.841797	3.656728	3.117752	0.319666	0.537519	3.175072	4.494143	2.438965	2.228840	1.792446	1.552636	1.420485	1.884299	1.979177	1.692002	0.000000	4.116271	34738.000000		1
14526.891602	4432.168457	2.078440	5.575400	9684.191406	99998.000000	1567.624756	999.230042	321.880646	145.478455	93.714821	507.136261	657.295837	416.616180	1.118547	0.000000	4.162173	3.646616	0.317737	0.746276	3.986063	4.999991	3.195242	2.999665	2.507695	2.162799	1.971808	2.705125	2.817761	2.619736	0.048654	0.000000	34858.000000		1
6033.051270	2054.870850	2.158617	2.664350	2943.687744	48383.187500	524.747498	307.680023	110.286835	28.391983	25.872568	115.452095	145.204010	57.283531	1.211818	99998.000000	3.780537	3.312784	0.334176	0.425591	3.468892	4.684694	2.719950	2.488099	2.042524	1.453196	1.412840	2.062402	2.161979	1.758030	0.083437	4.999991	34900.000000		1
9347.540039	1501.897949	1.066974	2.806202	3781.977295	72604.804688	641.954224	389.565643	151.183380	72.615883	45.075008	209.145325	278.338257	133.044830	1.223013	0.000000	3.970697	3.176641	0.028154	0.448119	3.577719	4.860965	2.807504	2.590581	2.179504	1.861032	1.653936	2.320448	2.444573	2.123998	0.087431	0.000000	34915.000000		1
15909.915039	5708.903809	2.500912	5.115922	7804.640625	99998.000000	1309.842651	810.098145	201.361969	60.459782	66.096855	297.697968	434.005402	274.128967	0.976023	0.000000	4.201668	3.756553	0.398098	0.708924	3.892353	4.999991	3.117219	2.908538	2.303977	1.781467	1.820181	2.473776	2.637495	2.437955	0.000000	0.000000	34962.000000		1
6160.239746	1690.866333	2.211041	4.853805	2951.249023	53711.011719	508.684296	312.576996	120.947319	60.428944	48.427032	170.965561	234.684860	148.346329	0.750437	0.000000	3.789598	3.228109	0.344597	0.686082	3.470006	4.730063	2.706448	2.494957	2.082596	1.781245	1.685088	2.232909	2.370485	2.171277	0.000000	0.000000	35061.000000		1
23694.822266	4178.046387	2.642764	4.588603	9862.993164	99998.000000	1615.795898	1001.499695	430.110626	183.519455	155.790482	780.975342	1072.663086	538.778503	2.194245	99998.000000	4.374653	3.620973	0.422058	0.661681	3.994009	4.999991	3.208386	3.000651	2.633580	2.263682	2.192541	2.892637	3.030463	2.731410	0.341285	4.999991	35087.000000		1
7003.756836	2509.416992	3.059069	5.205351	5451.402344	83130.750000	876.910461	556.963318	164.613052	52.053509	58.652710	286.174042	380.548767	220.774109	1.277092	99998.000000	3.845331	3.399573	0.485589	0.716450	3.736508	4.919762	2.942955	2.745826	2.216464	1.716450	1.768288	2.456630	2.580410	2.343948	0.106222	4.999991	35177.000000		1
19195.564453	5569.466309	2.510163	5.402710	10888.657227	99998.000000	1767.802612	1095.609253	320.489899	144.516327	100.036484	493.351929	649.882507	301.623566	2.177043	99998.000000	4.283201	3.745814	0.399702	0.732612	4.036974	4.999991	3.247434	3.039656	2.505814	2.159917	2.000158	2.693157	2.812835	2.479465	0.337867	4.999991	35302.000000		1
7296.178223	2571.539062	1.409269	0.690757	2647.442139	43894.449219	446.889252	275.300781	92.962387	31.340036	31.839603	167.897247	200.529358	100.218422	0.610376	99998.000000	3.863096	3.410193	0.148994	0.000000	3.422827	4.642410	2.650200	2.439807	1.968307	1.496099	1.502968	2.225044	2.302178	2.000947	0.000000	4.999991	35346.000000		1
24370.125000	5296.401367	1.918085	4.052033	8069.364258	99998.000000	1323.454346	822.319031	258.827454	85.657013	87.979065	428.087708	554.928040	316.240479	1.357848	99998.000000	4.386858	3.723981	0.282868	0.607673	3.906839	4.999991	3.121709	2.915040	2.413010	1.932763	1.944379	2.631533	2.744237	2.500017	0.132851	4.999991	35399.000000		1
18517.222656	2811.296631	2.867877	3.718989	6621.894043	93724.179688	1064.195190	668.884521	197.266769	68.841385	59.972549	279.645752	349.769989	224.289566	1.770040	99998.000000	4.267576	3.448907	0.457561	0.570425	3.820982	4.971852	3.027021	2.825351	2.295054	1.837850	1.777953	2.446608	2.543782	2.350809	0.247983	4.999991	35444.000000		1
9794.108398	2235.658203	1.714559	4.033530	3678.567383	59808.367188	617.719116	379.383118	119.050819	68.853722	36.061241	166.491058	234.854462	117.811157	1.741775	99998.000000	3.990965	3.349405	0.234152	0.605685	3.565679	4.776762	2.790791	2.579078	2.075732	1.837927	1.557041	2.221391	2.370799	2.071186	0.240992	4.999991	35507.000000		1
7684.162109	2521.030518	3.120744	2.201789	3017.592529	41496.410156	497.391632	306.024078	81.250351	67.095985	22.224504	125.335480	169.291092	82.943321	1.183352	6312.208984	3.885597	3.401578	0.494258	0.342776	3.479661	4.618011	2.696698	2.485756	1.909825	1.826697	1.346832	2.098074	2.228634	1.918781	0.073114	3.800181	35533.000000		1
12159.295898	1993.735840	1.581958	4.351155	4141.248535	60778.835938	682.456055	419.863373	126.442543	83.100594	33.208782	176.183243	231.832397	191.549515	1.214123	0.000000	4.084908	3.299668	0.199195	0.638605	3.617131	4.783752	2.834075	2.623108	2.101893	1.919604	1.521253	2.245965	2.365174	2.282281	0.084263	0.000000	35656.000000		1
12349.334961	3278.550781	1.877997	6.093468	5967.530762	85631.976562	971.898865	606.016357	168.298126	75.317238	66.528580	302.918732	401.049469	229.377747	0.785880	0.000000	4.091643	3.515682	0.273695	0.784864	3.775795	4.932636	2.987621	2.782484	2.226079	1.876894	1.823008	2.481326	2.603198	2.360551	0.000000	0.000000	35797.000000		1
25934.933594	3915.419922	2.334390	3.826920	8651.256836	99998.000000	1448.037354	874.461975	280.610962	111.440147	99.247047	416.526764	565.847534	345.921478	1.848989	0.000000	4.413885	3.592778	0.368173	0.582849	3.937079	4.999991	3.160780	2.941741	2.448105	2.047042	1.996718	2.619643	2.752699	2.538978	0.266934	0.000000	35828.000000		1
18706.160156	2860.772217	2.426902	5.038829	6548.014160	91369.929688	1049.346924	673.766052	218.893021	82.357414	64.064674	313.591553	416.458923	310.276550	1.193637	0.000000	4.271985	3.456483	0.385052	0.702330	3.816110	4.960804	3.020919	2.828509	2.340232	1.915703	1.806619	2.496364	2.619572	2.491749	0.076872	0.000000	35911.000000		1
8551.725586	2940.770508	1.347594	3.136162	4774.466309	67740.398438	793.301025	488.969940	165.646118	75.989487	44.760468	181.715469	240.815323	113.308899	0.796432	0.000000	3.932054	3.468461	0.129559	0.496399	3.678925	4.830848	2.899438	2.689282	2.219181	1.880754	1.650895	2.259392	2.381684	2.054264	0.000000	0.000000	35982.000000		1
3009.633545	1232.684448	3.055985	3.219423	1825.527100	29472.658203	293.433167	185.699661	81.675903	32.490273	29.418867	119.908096	150.184250	102.814934	0.744739	0.000000	3.478514	3.090852	0.485151	0.507778	3.261388	4.469419	2.467509	2.268811	1.912094	1.511753	1.468626	2.078849	2.176624	2.012056	0.000000	0.000000	36056.000000		1
14775.009766	3274.936768	1.665219	2.331306	6042.783203	86099.476562	982.176941	612.051208	211.667831	87.911224	62.405621	284.712341	424.877533	214.045395	2.154873	0.000000	4.169528	3.515203	0.221471	0.367599	3.781237	4.935000	2.992190	2.786788	2.325655	1.944044	1.795224	2.454406	2.628264	2.330506	0.333422	0.000000	36075.000000		1
5981.182617	2550.714600	4.554682	4.970987	4028.491455	50636.925781	607.024719	411.586609	103.373093	68.539177	35.059025	145.096069	178.036575	111.948967	0.512849	0.000000	3.776787	3.406662	0.658458	0.696443	3.605142	4.704467	2.783206	2.614461	2.014407	1.835939	1.544800	2.161656	2.250509	2.049020	0.000000	0.000000	36167.000000		1
19748.796875	7520.091797	0.811023	3.987274	10192.444336	99998.000000	1649.417847	1039.287842	343.232452	130.429810	86.757904	450.306030	602.562561	323.336182	1.793081	0.000000	4.295541	3.876223	0.000000	0.600676	4.008278	4.999991	3.217331	3.016736	2.535588	2.115377	1.938309	2.653508	2.780002	2.509654	0.253600	0.000000	36234.000000		1
8545.536133	3420.291748	2.035268	4.557766	3917.825439	60179.496094	621.095825	399.806732	141.562119	77.167480	53.891418	220.866623	303.399811	263.104584	1.483113	0.000000	3.931739	3.534063	0.308622	0.658752	3.593045	4.779449	2.793159	2.601850	2.150947	1.887434	1.731520	2.344130	2.482015	2.420128	0.171174	0.000000	36324.000000		1
13611.351562	3034.355713	2.639680	3.459955	6481.149414	92132.234375	1071.494385	658.359741	191.216476	87.639854	44.248566	286.257294	350.540924	190.186508	1.126040	0.000000	4.133901	3.482066	0.421551	0.539070	3.811652	4.964412	3.029990	2.818463	2.281525	1.942702	1.645899	2.456757	2.544739	2.279180	0.051554	0.000000	36355.000000		1
8631.390625	2983.141113	2.340558	2.682853	4962.407715	69296.312500	819.330872	505.751648	145.367447	93.329353	35.182377	199.394547	290.130463	187.975464	0.631085	99998.000000	3.936081	3.474674	0.369319	0.428597	3.695693	4.840710	2.913459	2.703937	2.162467	1.970018	1.546325	2.299713	2.462593	2.274101	0.000000	4.999991	36430.000000		1
8832.780273	3698.827393	2.763030	3.453787	3731.145020	55092.097656	593.909607	380.289734	131.176086	62.846596	34.747570	143.899582	185.184677	113.299644	1.089574	99998.000000	3.946097	3.568064	0.441386	0.538296	3.571842	4.741089	2.773720	2.580115	2.117855	1.798282	1.540924	2.158060	2.267605	2.054229	0.037257	4.999991	36500.000000		1
13003.870117	1565.077637	3.839255	4.755125	4445.123047	66646.226562	743.205688	451.696808	161.412140	58.840820	55.436371	242.835175	318.799988	210.388077	0.212902	99998.000000	4.114073	3.194536	0.584247	0.677162	3.647884	4.823776	2.871109	2.654847	2.207936	1.769679	1.743795	2.385312	2.503518	2.323021	0.000000	4.999991	36600.000000		1
7693.138672	4007.926025	2.648932	4.557766	5272.132324	74487.585938	873.240784	532.965637	140.402618	78.271454	51.640289	206.992874	291.715515	212.407928	1.312436	0.000000	3.886104	3.602920	0.423071	0.658752	3.721986	4.872084	2.941134	2.726699	2.147375	1.893603	1.712989	2.315955	2.464960	2.327171	0.118078	0.000000	36734.000000		1
14513.714844	8561.177734	2.883296	4.394328	10590.410156	99998.000000	1726.542114	1081.263672	326.956482	159.019150	104.810112	482.407745	602.519409	393.136597	1.906621	99998.000000	4.161778	3.932534	0.459889	0.642892	4.024913	4.999991	3.237177	3.033931	2.514490	2.201449	2.020403	2.683414	2.779971	2.594543	0.280264	4.999991	36809.000000		1
23212.509766	9504.770508	4.573184	8.073228	12554.686523	99998.000000	2031.536255	1273.765991	378.581360	160.150894	120.555679	534.843628	760.027527	478.084351	1.177364	99998.000000	4.365722	3.977942	0.660219	0.907047	4.098806	4.999991	3.307825	3.105090	2.578159	2.204529	2.081188	2.728227	2.880829	2.679505	0.070911	4.999991	36892.000000		1
14349.204102	3130.192139	2.642764	3.213256	6341.015137	81372.000000	1018.922791	641.639709	184.484665	96.110886	62.818844	251.133514	333.833221	215.158615	0.811569	99998.000000	4.156828	3.495571	0.422058	0.506945	3.802159	4.910475	3.008141	2.807291	2.265960	1.982773	1.798090	2.399905	2.523530	2.332759	0.000000	4.999991	36997.000000		1
6045.660645	1438.335938	3.432201	3.447620	1980.919800	31610.853516	338.341644	203.446579	71.946709	25.610451	17.555725	85.385643	104.816277	70.111885	0.852416	0.000000	3.781444	3.157860	0.535573	0.537519	3.296867	4.499836	2.529356	2.308450	1.857011	1.408417	1.244419	1.931385	2.020429	1.845792	0.000000	0.000000	37059.000000		1
19274.447266	8669.453125	3.074487	5.809764	12399.170898	99998.000000	2030.620361	1259.975586	417.223694	177.133041	139.835220	666.821472	966.187744	500.731323	2.933023	99998.000000	4.284982	3.937992	0.487773	0.764158	4.093393	4.999991	3.307629	3.100362	2.620369	2.248300	2.145617	2.824010	2.985061	2.699605	0.467315	4.999991	37134.000000		1
4881.570801	2487.488525	2.747611	3.385945	2214.041260	29522.037109	353.803528	229.303726	71.181938	22.307766	25.995918	93.017899	122.461433	58.554031	0.012850	0.000000	3.688560	3.395761	0.438955	0.529680	3.345186	4.470146	2.548762	2.360411	1.852370	1.348456	1.414905	1.968567	2.087999	1.767557	0.000000	0.000000	37205.000000		1
10116.766602	2500.384766	2.519415	3.891678	4157.395020	64246.058594	654.955261	414.519257	116.978546	60.206917	44.655621	238.989746	310.618835	204.778763	2.073049	0.000000	4.005042	3.398007	0.401300	0.590137	3.618821	4.807847	2.816212	2.617545	2.068106	1.779646	1.649876	2.378379	2.492228	2.311285	0.316610	0.000000	37251.000000		1
11913.562500	3980.172363	2.426902	3.447620	5527.725098	90092.453125	917.828613	558.101196	195.453537	120.179466	72.251999	313.135162	421.688934	242.363358	0.728696	0.000000	4.076042	3.599902	0.385052	0.537519	3.742546	4.954689	2.962762	2.746713	2.291044	2.079830	1.858850	2.495732	2.624992	2.384467	0.000000	0.000000	37282.000000		1
18438.759766	2751.903809	2.574922	3.139246	6779.812500	97211.234375	1091.840820	689.702820	203.061111	70.944496	58.757557	277.838684	356.221161	238.508698	2.168611	0.000000	4.265732	3.439633	0.410764	0.496825	3.831218	4.987717	3.038159	2.838662	2.307627	1.850919	1.769064	2.443793	2.551720	2.377504	0.336182	0.000000	37416.000000		1
7775.751953	2925.401123	4.341904	6.173645	2849.750732	42370.242188	466.720764	288.924744	99.839127	56.864143	30.538265	134.583603	183.670563	152.617310	0.375632	0.000000	3.890742	3.466185	0.637680	0.790542	3.454807	4.627061	2.669057	2.460785	1.999301	1.754838	1.484844	2.128992	2.264040	2.183604	0.000000	0.000000	37503.000000		1
18652.853516	5172.786621	2.531749	7.178944	12562.898438	99998.000000	2049.052002	1276.152832	446.765900	200.211731	135.459396	706.604797	912.607788	513.723145	2.429824	99998.000000	4.270745	3.713725	0.403421	0.856061	4.099090	4.999991	3.311553	3.105903	2.650080	2.301490	2.131809	2.849177	2.960284	2.710729	0.385575	4.999991	37547.000000		1
15771.599609	6075.945801	1.039220	4.206220	9480.633789	99998.000000	1563.609741	965.651184	245.989838	97.674339	83.347290	452.634247	575.037109	295.718201	3.238400	0.000000	4.197876	3.783614	0.016707	0.623892	3.976837	4.999991	3.194128	2.984820	2.390917	1.989780	1.920892	2.655747	2.759696	2.470878	0.510330	0.000000	37638.000000		1
12273.625977	1054.700317	2.334390	2.837040	4386.960449	67300.343750	718.911987	441.162750	127.654449	58.183983	39.259079	184.762207	234.132858	153.286484	0.216486	0.000000	4.088973	3.023129	0.368173	0.452865	3.642164	4.828017	2.856676	2.644599	2.106036	1.764803	1.593940	2.266613	2.369462	2.185504	0.000000	0.000000	37670.000000		1
9008.004883	1469.574219	1.415436	2.732193	3350.784424	49489.265625	551.341675	336.090515	126.100243	60.709564	28.780533	122.177727	194.892288	101.171303	2.272937	99998.000000	3.954629	3.167192	0.150890	0.436511	3.525146	4.694511	2.741421	2.526456	2.100716	1.783257	1.459099	2.086992	2.289795	2.005057	0.356587	4.999991	37702.000000		1
11814.857422	2785.380859	2.343642	4.027363	3497.995850	54921.003906	591.380920	358.274933	117.946838	65.480110	36.240097	167.212646	232.162354	117.829659	0.331994	0.000000	4.072429	3.444885	0.369891	0.605021	3.543819	4.739738	2.771867	2.554216	2.071686	1.816109	1.559189	2.223269	2.365792	2.071255	0.000000	0.000000	37792.000000		1
15485.758789	4176.917969	3.006645	2.713690	8349.648438	99998.000000	1394.244629	851.913696	248.462997	71.712341	67.207001	321.618530	398.656494	255.028275	2.259943	99998.000000	4.189932	3.620856	0.478082	0.433560	3.921668	4.999991	3.144339	2.930396	2.395262	1.855594	1.827415	2.507341	2.600599	2.406588	0.354098	4.999991	37858.000000		1
15295.291992	9430.616211	1.995179	5.735754	13911.312500	99998.000000	2300.219238	1420.885010	514.901123	233.994095	194.031921	931.057800	1293.872070	730.331116	2.421806	99998.000000	4.184558	3.974540	0.299982	0.758591	4.143368	4.999991	3.361769	3.152559	2.711724	2.369205	2.287873	2.968977	3.111891	2.863520	0.384139	4.999991	37935.000000		1
12368.438477	4464.026367	2.698272	4.055117	4357.310547	60419.496094	690.997986	434.998352	134.117966	60.299427	34.550209	194.713425	299.125732	197.464127	1.760560	99998.000000	4.092315	3.649727	0.431086	0.608003	3.639219	4.781177	2.839477	2.638488	2.127487	1.780313	1.538451	2.289396	2.475854	2.295488	0.245651	4.999991	38000.000000		1
12628.677734	6316.313965	1.467860	5.217686	9489.823242	99998.000000	1567.156006	967.344177	278.742218	147.859100	114.659576	505.529633	726.288330	419.783203	2.400140	0.000000	4.101358	3.800464	0.166685	0.717478	3.977258	4.999991	3.195112	2.985581	2.445203	2.169848	2.059410	2.703747	2.861109	2.623025	0.380237	0.000000	38120.000000		1
6539.314941	2063.261719	0.493398	0.000000	2193.108643	31387.474609	366.308075	217.181549	81.253433	53.817410	12.911614	80.682938	116.173691	32.234322	2.385484	99998.000000	3.815532	3.314554	0.000000	0.000000	3.341060	4.496757	2.563847	2.336823	1.909842	1.730923	1.110981	1.906782	2.065108	1.508319	0.377577	4.999991	38139.000000		1
8202.507812	2587.503418	2.898715	4.486840	5374.716309	80546.359375	893.066162	540.909363	159.265854	49.148628	43.890854	239.890198	329.170624	162.657974	0.415057	0.000000	3.913947	3.412881	0.462205	0.651941	3.730356	4.906046	2.950884	2.733124	2.202123	1.691511	1.642374	2.380013	2.517421	2.211275	0.000000	0.000000	38165.000000		1
7541.042480	1204.323364	1.569623	2.303553	2781.230225	41222.714844	479.496704	284.104858	113.925644	35.561676	16.701529	116.929207	157.239838	71.089432	1.203928	99998.000000	3.877431	3.080743	0.195795	0.362398	3.444237	4.615137	2.680786	2.453479	2.056622	1.550982	1.222756	2.067923	2.196563	1.851805	0.080601	4.999991	38277.000000		1
7426.571289	2580.848877	2.830872	4.039698	3550.197510	50525.062500	591.263733	360.692596	114.295692	87.479500	26.196362	134.956741	182.011505	101.020195	0.358662	0.000000	3.870788	3.411762	0.451920	0.606349	3.550252	4.703507	2.771781	2.557137	2.058030	1.941906	1.418241	2.130195	2.260099	2.004408	0.000000	0.000000	38347.000000		1
7856.542969	2361.132324	2.198706	2.929552	5248.840820	69280.218750	868.276001	535.272278	168.082260	103.792480	44.214645	210.995575	265.053528	136.970428	1.588210	99998.000000	3.895231	3.373120	0.342167	0.466801	3.720063	4.840609	2.938658	2.728575	2.225522	2.016166	1.645566	2.324273	2.423334	2.136627	0.200908	4.999991	38398.000000		1
27468.115234	10080.541992	1.881081	6.546777	14406.631836	99998.000000	2397.437256	1464.843750	457.145782	155.318665	146.607101	719.686035	937.518250	559.643066	2.004804	0.000000	4.438829	4.003484	0.274407	0.816028	4.158563	4.999991	3.379747	3.165791	2.660055	2.191224	2.166155	2.857143	2.971980	2.747911	0.302072	0.000000	38424.000000		1
8734.659180	2174.368896	1.773150	3.959521	3038.602051	45482.617188	505.486450	313.973938	89.366753	46.354759	22.545214	127.361496	189.366226	57.690586	1.103864	99998.000000	3.941246	3.337333	0.248745	0.597643	3.482674	4.657845	2.703710	2.496894	1.951176	1.666094	1.353054	2.105038	2.277303	1.761105	0.042916	4.999991	38491.000000		1
23419.207031	7642.994141	2.029100	6.987752	15706.011719	99998.000000	2581.302002	1601.521240	486.879181	184.987320	139.841385	686.008545	869.885681	485.947876	4.367878	0.000000	4.369572	3.883264	0.307303	0.844337	4.196066	4.999991	3.411839	3.204533	2.687421	2.267142	2.145636	2.836329	2.939462	2.686590	0.640270	0.000000	38652.000000		1
11394.618164	2189.109131	3.241009	3.632644	3946.072266	54552.843750	648.063110	391.789001	111.511078	47.212040	31.777927	182.548080	248.940979	194.065842	1.246550	0.000000	4.056700	3.340267	0.510680	0.560223	3.596165	4.736817	2.811617	2.593052	2.047318	1.674053	1.502126	2.261377	2.396096	2.287949	0.095710	0.000000	38691.000000		1
14541.021484	2650.374756	2.309720	2.830872	5829.916016	88549.304688	956.193359	583.838074	180.630005	68.563850	60.435112	270.052246	395.319885	222.315979	3.724661	0.000000	4.162595	3.423307	0.363559	0.451920	3.765662	4.947185	2.980546	2.766292	2.256790	1.836095	1.781289	2.431448	2.596949	2.346971	0.571087	0.000000	38746.000000		1
5907.031250	3038.247314	1.868746	3.318103	4618.342773	67849.062500	751.482483	476.764526	144.408401	61.890636	42.833130	195.333267	286.442322	126.942108	0.491188	0.000000	3.771369	3.482623	0.271550	0.520890	3.664486	4.831544	2.875919	2.678304	2.159592	1.791625	1.631780	2.290776	2.457037	2.103606	0.000000	0.000000	38826.000000		1
5571.295410	1682.740723	2.870961	2.565671	2127.736572	29021.109375	363.125671	216.706650	56.972073	21.515245	11.693538	84.038048	111.952049	83.217773	0.042749	99998.000000	3.745956	3.226017	0.458027	0.409201	3.327918	4.462714	2.560057	2.335872	1.755662	1.332746	1.067946	1.924476	2.049032	1.920216	0.000000	4.999991	38853.000000		1
12780.034180	3316.052246	2.241878	3.950269	7268.912109	99998.000000	1224.305908	736.187134	204.895935	102.290695	70.019371	322.543640	480.316986	281.644012	2.311758	99998.000000	4.106532	3.520621	0.350612	0.596627	3.861470	4.999991	3.087890	2.866988	2.311533	2.009836	1.845218	2.508589	2.681528	2.449701	0.363942	4.999991	38878.000000		1
4355.509766	2623.681885	2.695188	4.033530	7508.987305	98698.250000	1241.969604	753.733582	201.454483	96.669044	71.428642	355.502655	455.819763	211.871353	2.275155	99998.000000	3.639039	3.418911	0.430589	0.605685	3.875581	4.994309	3.094111	2.877218	2.304177	1.985287	1.853872	2.550843	2.658793	2.326072	0.357011	4.999991	38899.000000		1
6870.163086	981.788391	3.157748	2.254213	2659.166504	38510.539062	431.023407	258.633179	81.089996	11.412917	21.105108	83.498398	114.203178	97.304291	1.839842	0.000000	3.836967	2.992018	0.499378	0.352995	3.424746	4.585579	2.634501	2.412684	1.908967	1.057397	1.324388	1.921678	2.057678	1.988132	0.264780	0.000000	38921.000000		1
4416.583008	1022.225464	2.719858	3.213256	1929.563232	24174.962891	308.167267	184.074539	55.337692	34.519371	10.500131	62.232933	84.250824	62.710911	0.117063	0.000000	3.645086	3.009547	0.434546	0.506945	3.285459	4.383366	2.488786	2.264994	1.743021	1.538063	1.021195	1.794020	1.925574	1.797343	0.000000	0.000000	38944.000000		1
5548.953613	1385.696533	2.574922	3.904013	2315.548584	35923.281250	380.835571	229.794037	81.426125	44.526104	27.981846	104.797775	144.423828	121.860107	0.157631	0.000000	3.744211	3.141668	0.410764	0.591511	3.364654	4.555376	2.580738	2.361339	1.910764	1.648615	1.446876	2.020352	2.159639	2.085861	0.000000	0.000000	38979.000000		1
22592.740234	4053.260010	2.494745	4.156880	7242.151367	99998.000000	1196.706543	739.918457	243.680115	127.457092	56.210388	330.567535	396.522552	234.416565	1.820227	99998.000000	4.353969	3.607805	0.397026	0.618767	3.859868	4.999991	3.077988	2.869184	2.386820	2.105364	1.749817	2.519260	2.598268	2.369988	0.260125	4.999991	39083.000000		1
30995.644531	12000.051758	4.311067	7.672342	13149.500000	99998.000000	2182.707275	1324.034058	423.221558	151.488663	132.616180	690.541626	880.533875	533.064331	3.731787	99998.000000	4.491301	4.079183	0.634585	0.884928	4.118909	4.999991	3.338995	3.121899	2.626568	2.180380	2.122597	2.839190	2.944746	2.726780	0.571917	4.999991	39167.000000		1
7066.322754	1477.135498	4.739707	5.106671	3116.580566	50426.597656	552.513489	324.600494	98.553207	26.766851	33.418476	173.645325	233.460617	146.317230	0.650047	0.000000	3.849194	3.169420	0.675751	0.708138	3.493678	4.702660	2.742343	2.511349	1.993671	1.427597	1.523987	2.239663	2.368214	2.165295	0.000000	0.000000	39242.000000		1
16631.886719	4051.224854	1.840992	3.191670	7061.422363	99998.000000	1175.555176	720.629639	215.473160	134.975250	67.200836	296.566254	374.060608	267.554413	1.537086	99998.000000	4.220942	3.607586	0.265052	0.504018	3.848892	4.999991	3.070243	2.857712	2.333393	2.130254	1.827375	2.472122	2.572942	2.427412	0.186698	4.999991	39290.000000		1
7460.020508	875.720154	1.326008	3.028231	3181.474854	43990.546875	520.732483	322.454224	84.186066	58.600288	25.206480	144.004425	213.037003	149.320801	1.199968	99998.000000	3.872740	2.942365	0.122546	0.481189	3.502629	4.643359	2.716615	2.508468	1.925240	1.767900	1.401512	2.158376	2.328455	2.174120	0.079170	4.999991	39321.000000		1
5836.681641	3087.821533	2.975808	5.735754	5108.389160	78723.054688	848.163818	522.360657	180.990799	76.304031	72.952011	301.549561	347.494171	187.966217	0.134423	0.000000	3.766166	3.489652	0.473605	0.758591	3.708284	4.896102	2.928480	2.717970	2.257657	1.882547	1.863037	2.479359	2.540947	2.274080	0.000000	0.000000	39366.000000		1
26276.310547	27087.384766	3.247177	8.338429	27732.845703	99998.000000	3865.734863	2832.858154	1622.829834	1189.308594	572.859985	1510.202515	2151.120605	1324.434937	3.316138	0.000000	4.419564	4.432767	0.511506	0.921084	4.442995	4.999991	3.587232	3.452225	3.210273	3.075294	2.758049	3.179035	3.332665	3.122031	0.520633	0.000000	39407.000000		0
8888.463867	1988.912842	2.081524	2.417651	2879.613770	37071.632812	460.735229	294.799255	95.176514	21.456654	20.735060	110.718559	163.694107	70.876648	1.269884	99998.000000	3.948827	3.298616	0.318381	0.383394	3.459334	4.569042	2.663451	2.469526	1.978530	1.331562	1.316705	2.044220	2.214033	1.850503	0.103764	4.999991	39532.000000		1
16306.104492	5507.989258	1.881081	6.148975	8374.956055	99998.000000	1370.709595	854.587280	290.028717	109.611496	97.575661	421.457672	573.593933	363.591309	3.067662	0.000000	4.212350	3.740993	0.274407	0.788803	3.922982	4.999991	3.136945	2.931756	2.462441	2.039856	1.989341	2.624754	2.758605	2.560613	0.486808	0.000000	39594.000000		1
12579.270508	1884.485107	1.881081	2.867877	5512.516113	79713.906250	907.183533	561.921936	176.679733	73.337479	59.269459	291.117279	376.700287	253.190369	1.279730	0.000000	4.099656	3.275193	0.274407	0.457561	3.741350	4.901534	2.957695	2.749676	2.247187	1.865326	1.772831	2.464068	2.575996	2.403447	0.107118	0.000000	39702.000000		1
11331.741211	3149.807861	1.973593	4.311067	5341.920410	76261.812500	870.144714	531.402222	147.698746	131.539963	37.917652	216.055984	317.156372	178.437454	2.972409	0.000000	4.054296	3.498284	0.295258	0.634585	3.727697	4.882307	2.939591	2.725423	2.169377	2.119058	1.578841	2.334566	2.501273	2.251486	0.473109	0.000000	39755.000000		1
5444.923828	1742.762573	1.751564	4.520761	2324.981689	32622.763672	380.869476	241.432068	83.640244	17.022238	22.119658	105.584129	137.448410	110.280663	1.157868	53957.597656	3.735992	3.241238	0.243426	0.655212	3.366420	4.513521	2.580776	2.382795	1.922415	1.231017	1.344778	2.023599	2.138140	2.042499	0.063659	4.732053	39853.000000		1
10507.195312	2527.065430	3.826920	3.561718	3857.226807	57138.890625	637.785034	391.622498	124.071144	42.968815	37.504429	162.562378	237.321457	102.210518	0.520340	0.000000	4.021487	3.402617	0.582849	0.551660	3.586275	4.756932	2.804674	2.592868	2.093671	1.633153	1.574083	2.211020	2.375337	2.009495	0.000000	0.000000	39957.000000		1
10467.745117	2286.135986	2.497828	5.288612	7087.045410	99998.000000	1190.739502	719.331421	206.286697	86.363190	69.390289	303.150024	401.977692	279.747528	2.617570	0.000000	4.019853	3.359102	0.397563	0.723342	3.850465	4.999991	3.075817	2.856929	2.314471	1.936329	1.841299	2.481658	2.604202	2.446766	0.417898	0.000000	39985.000000		1
5493.742188	1514.939087	3.641896	4.452919	2502.404541	37567.035156	406.017365	256.443726	100.135162	47.239796	35.524670	144.800034	188.169739	87.217384	1.262741	0.000000	3.739868	3.180395	0.561327	0.648645	3.398358	4.574807	2.608545	2.408992	2.000587	1.674308	1.550530	2.160769	2.274550	1.940603	0.101314	0.000000	40048.000000		1
11187.298828	5159.495605	3.611058	3.200921	8792.106445	99998.000000	1452.940552	893.081604	258.987793	116.984711	83.831436	366.853882	522.271240	282.744934	2.963001	99998.000000	4.048725	3.712607	0.557634	0.505275	3.944093	4.999991	3.162248	2.950891	2.413279	2.068129	1.923407	2.564493	2.717896	2.451395	0.471732	4.999991	40073.000000		1
7200.027344	1674.377686	1.523367	3.422950	3330.462402	50335.324219	559.717102	342.171661	112.075401	47.421734	44.405838	237.731583	304.001129	209.549301	2.870259	0.000000	3.857334	3.223853	0.182805	0.534401	3.522505	4.701873	2.747969	2.534244	2.049510	1.675977	1.647440	2.376087	2.482875	2.321286	0.457921	0.000000	40144.000000		1
8850.244141	1306.444458	2.901798	4.909312	3248.604736	49112.250000	524.540894	332.220428	114.832260	61.446579	32.181896	137.315796	193.988754	109.565239	0.039296	99998.000000	3.946955	3.116091	0.462667	0.691021	3.511697	4.691190	2.719779	2.521426	2.060064	1.788498	1.507612	2.137721	2.287776	2.039673	0.000000	4.999991	40261.000000		1
7742.854980	1535.973267	1.495613	1.480195	3216.080566	44401.738281	530.054626	322.824280	68.866051	72.640549	24.524975	119.670647	165.177383	88.524887	1.610354	0.000000	3.888901	3.186384	0.174819	0.170319	3.507327	4.647400	2.724321	2.508966	1.838005	1.861179	1.389609	2.077988	2.217951	1.947065	0.206921	0.000000	40282.000000		1
21611.070312	9152.573242	2.007514	3.099157	8562.241211	99998.000000	1031.075806	864.473755	581.870667	468.225647	282.152832	451.521027	638.185913	615.267578	2.606593	0.000000	4.334676	3.961543	0.302659	0.491244	3.932587	4.999991	3.013291	2.936752	2.764827	2.670455	2.450485	2.654678	2.804947	2.789064	0.416073	0.000000	40302.000000		1
5854.302246	2565.423828	1.884164	4.940149	3742.218750	51868.707031	637.763428	384.425049	98.038223	47.606758	36.628651	179.751129	251.324707	142.018509	0.381783	0.000000	3.767475	3.409159	0.275119	0.693740	3.573129	4.714905	2.804660	2.584812	1.991395	1.677669	1.563821	2.254672	2.400235	2.152345	0.000000	0.000000	40424.000000		1
7350.220703	1752.531860	2.670518	4.835302	3562.001953	50615.511719	616.044678	357.596527	96.875656	44.072796	36.385033	167.878738	209.250183	234.820541	0.706843	0.000000	3.866300	3.243666	0.426595	0.684424	3.551694	4.704284	2.789612	2.553393	1.986215	1.644171	1.560923	2.224996	2.320666	2.370736	0.000000	0.000000	40441.000000		1
13366.172852	3669.309814	2.081524	4.011944	6027.226074	83285.101562	962.770996	607.231323	147.427383	93.363274	65.680550	276.074799	413.285736	261.864929	1.303708	99998.000000	4.126007	3.564584	0.318381	0.603355	3.780118	4.920568	2.983523	2.783354	2.168578	1.970176	1.817437	2.441027	2.616251	2.418077	0.115180	4.999991	40495.000000		1
4286.279785	1204.856812	1.359929	2.602675	2407.989746	34409.886719	401.786499	245.863403	88.392288	24.142591	17.185677	124.592300	160.520935	91.013466	0.682789	99998.000000	3.632081	3.080935	0.133516	0.415420	3.381655	4.536683	2.603995	2.390694	1.946414	1.382784	1.235167	2.095491	2.205532	1.959106	0.000000	4.999991	40685.000000		1
12449.019531	1878.138794	2.766114	3.916348	4542.532227	64786.625000	738.974792	459.227295	163.114365	80.112450	42.345901	186.140640	272.747437	145.780670	1.476217	99998.000000	4.095135	3.273728	0.441870	0.592881	3.657298	4.811485	2.868630	2.662028	2.212492	1.903700	1.626811	2.269841	2.435761	2.163700	0.169150	4.999991	40737.000000		1
6917.109863	1505.071167	2.081524	3.268763	3167.678223	43249.253906	531.032166	322.503571	90.717430	26.390636	34.581047	149.909790	173.410965	137.787613	1.283086	99998.000000	3.839925	3.177557	0.318381	0.514383	3.500741	4.635979	2.725121	2.508534	1.957691	1.421450	1.538838	2.175830	2.239077	2.139210	0.108256	4.999991	40900.000000		1
6053.163086	2925.250000	3.080655	4.089037	4219.458008	58809.992188	673.399109	429.154663	128.934204	57.770763	37.997829	169.981842	238.675217	140.532135	1.316682	0.000000	3.781982	3.466163	0.488643	0.611621	3.625257	4.769451	2.828273	2.632614	2.110368	1.761708	1.579759	2.230402	2.377807	2.147776	0.119481	0.000000	40996.000000		1
6196.631348	1913.068237	3.389029	4.582436	2372.637939	34343.367188	376.438171	235.350937	61.215298	37.109711	17.953527	102.731674	144.312805	93.517464	0.100686	99998.000000	3.792156	3.281730	0.530075	0.661096	3.375232	4.535843	2.575694	2.371716	1.786860	1.569488	1.254150	2.011704	2.159305	1.970893	0.000000	4.999991	41021.000000		1
6764.507812	2100.081543	3.136162	4.859972	3115.229980	46429.292969	497.706177	309.095459	93.415695	42.071449	40.526493	147.646332	203.088867	143.023804	0.590281	0.000000	3.830236	3.322236	0.496399	0.686634	3.493490	4.666792	2.696973	2.490093	1.970420	1.623987	1.607739	2.169223	2.307686	2.155408	0.000000	0.000000	41041.000000		1
20678.111328	6074.194336	1.819406	4.838386	12394.708984	99998.000000	2037.703735	1249.984253	358.456879	172.973068	129.125397	644.532227	806.209595	496.164307	2.279856	0.000000	4.315511	3.783489	0.259930	0.684700	4.093236	4.999991	3.309141	3.096905	2.554437	2.237978	2.111012	2.809245	2.906448	2.695626	0.357907	0.000000	41072.000000		1
5893.598145	1690.968140	1.803987	4.070535	2201.240479	34287.191406	379.383118	224.804550	54.896717	28.422819	18.564108	80.593513	119.747742	97.359802	0.007577	99998.000000	3.770380	3.228135	0.256233	0.609652	3.342668	4.535132	2.579078	2.351805	1.739546	1.453667	1.268674	1.906300	2.078267	1.988380	0.000000	4.999991	41182.000000		1
11613.073242	2317.170654	3.241009	4.092121	4615.092773	68579.117188	759.931885	465.629120	160.335907	114.961784	48.275928	226.167572	267.082611	146.428253	2.344235	0.000000	4.064947	3.364958	0.510680	0.611948	3.664181	4.836192	2.880775	2.668040	2.205031	2.060554	1.683731	2.354430	2.426646	2.165625	0.370001	0.000000	41248.000000		1
21914.041016	6038.096191	2.981975	3.185502	10756.083984	99998.000000	1739.472290	1088.491943	309.410004	148.296997	117.293091	568.135681	754.742004	370.705475	4.544371	99998.000000	4.340723	3.780900	0.474504	0.503178	4.031654	4.999991	3.240417	3.036825	2.490534	2.171132	2.069273	2.754452	2.877799	2.569029	0.657474	4.999991	41276.000000		1
16633.841797	3171.350830	2.593424	4.607106	5915.141113	87541.101562	1022.475281	609.994385	182.440155	43.921692	57.468555	287.712830	391.961700	154.513809	1.983881	0.000000	4.220993	3.501244	0.413874	0.663428	3.771965	4.942212	3.009653	2.785326	2.261120	1.642679	1.759430	2.458959	2.593244	2.188967	0.297516	0.000000	41339.000000		1
10507.121094	3400.836426	2.451572	3.022064	4436.198730	67309.945312	727.016052	455.258514	157.341599	82.369743	39.330006	213.903534	290.475861	181.314590	1.905807	0.000000	4.021484	3.531586	0.389445	0.480304	3.647011	4.828079	2.861544	2.658258	2.196844	1.915768	1.594724	2.330218	2.463110	2.258433	0.280079	0.000000	41358.000000		1
18454.644531	3951.132812	2.217208	2.522498	6669.210938	99998.000000	1064.580566	670.071777	233.926254	104.372223	65.591125	332.362274	447.320984	243.448837	0.685074	0.000000	4.266106	3.596722	0.345806	0.401831	3.824075	4.999991	3.027179	2.826121	2.369079	2.018585	1.816845	2.521612	2.650619	2.386408	0.000000	0.000000	41413.000000		1
13826.146484	3239.831543	2.664350	4.304899	6093.597168	84092.187500	981.954956	616.827942	177.342728	80.612015	60.166828	264.066711	356.332184	204.211349	1.068543	0.000000	4.140701	3.510522	0.425591	0.633963	3.784874	4.924756	2.992092	2.790164	2.248813	1.906400	1.779357	2.421714	2.551855	2.310080	0.028792	0.000000	41446.000000		1
11995.102539	5285.170410	1.862578	3.278014	6699.999023	92512.023438	1102.763428	685.034058	207.066895	97.828529	60.835999	292.363098	368.722656	171.795090	1.932366	0.000000	4.079004	3.723059	0.270115	0.515611	3.826075	4.966198	3.042482	2.835712	2.316111	1.990466	1.784161	2.465923	2.566700	2.235011	0.286090	0.000000	41490.000000		1
7584.437012	941.952698	1.486362	3.515462	2720.196777	37476.042969	453.288025	277.666016	90.840775	43.856934	27.951008	99.626350	131.280930	108.273148	0.500314	0.000000	3.879923	2.974029	0.172125	0.545982	3.434600	4.573754	2.656374	2.443523	1.958281	1.642038	1.446397	1.998374	2.118202	2.034521	0.000000	0.000000	41551.000000		1
22454.298828	5980.581543	1.754647	6.210650	13186.329102	99998.000000	2165.984131	1330.145996	378.094116	144.248047	129.732895	641.991211	917.927246	506.371490	3.074307	99998.000000	4.351299	3.776743	0.244190	0.793137	4.120124	4.999991	3.335655	3.123899	2.577600	2.159110	2.113050	2.807529	2.962808	2.704469	0.487747	4.999991	41612.000000		1
5975.896973	837.765503	2.488577	2.615010	2756.840820	43548.359375	440.512085	270.900269	105.192497	23.038612	19.273367	120.867142	165.593689	170.256302	0.729630	0.000000	3.776403	2.923122	0.395951	0.417473	3.440412	4.638972	2.643958	2.432809	2.021985	1.362456	1.284958	2.082308	2.219044	2.231103	0.000000	0.000000	41639.000000		1
12579.063477	3155.386230	1.945839	4.520761	5076.234863	77499.156250	826.731873	505.689972	185.024323	82.446838	39.650711	224.989578	260.375488	130.898544	1.087137	0.000000	4.099648	3.499053	0.289107	0.655212	3.705542	4.889297	2.917365	2.703884	2.267229	1.916174	1.598251	2.352162	2.415600	2.116935	0.036284	0.000000	41660.000000		1
3104.174805	1065.437866	1.273584	1.295170	1492.193481	28895.650391	242.603897	142.403976	40.347637	16.547342	15.326181	69.815842	109.438805	64.582741	1.217227	99998.000000	3.491946	3.027528	0.105028	0.112327	3.173825	4.460833	2.384898	2.153522	1.605818	1.218728	1.185434	1.843954	2.039171	1.810117	0.085371	4.999991	41682.000000		1
11603.387695	2325.231445	2.985059	3.015897	4423.123535	58185.968750	698.809143	453.180084	107.644066	53.552208	35.102200	172.973068	235.175171	153.261810	1.027453	99998.000000	4.064585	3.366466	0.474953	0.479416	3.645729	4.764818	2.844359	2.656271	2.031990	1.728777	1.545334	2.237978	2.371392	2.185434	0.011762	4.999991	41761.000000		1
13535.725586	5967.031250	1.668303	3.786831	7445.563965	99998.000000	1194.442993	758.501038	242.369537	134.814896	74.311935	338.495850	448.165924	189.825699	2.380753	99998.000000	4.131482	3.775758	0.222275	0.578276	3.871898	4.999991	3.077165	2.879956	2.384478	2.129738	1.871059	2.529553	2.651439	2.278355	0.376714	4.999991	41847.000000		1
8966.059570	2243.836182	1.936588	4.008861	4705.779297	64124.054688	784.845459	475.759216	163.610840	57.813934	39.918999	173.679245	222.575012	113.611099	1.322937	99998.000000	3.952602	3.350991	0.287037	0.603021	3.672632	4.807021	2.894784	2.677387	2.213812	1.762033	1.601180	2.239748	2.347476	2.055421	0.121539	4.999991	41873.000000		1
14648.585938	4235.391602	2.997394	2.781532	7469.367188	99998.000000	1228.250000	756.789551	228.483459	101.488930	67.950180	363.242828	493.108337	281.310974	2.411345	0.000000	4.165796	3.626894	0.476744	0.444284	3.873284	4.999991	3.089287	2.878975	2.358855	2.006419	1.832191	2.560197	2.692942	2.449187	0.382259	0.000000	41915.000000		1
5209.816406	1942.958984	1.470943	1.825573	2266.964355	30471.917969	356.193420	223.731415	57.453136	50.419128	19.131516	81.549469	125.335480	99.154533	1.268772	0.000000	3.716822	3.288464	0.167596	0.261399	3.355445	4.483900	2.551686	2.349727	1.759314	1.702595	1.281749	1.911421	2.098074	1.996313	0.103384	0.000000	41942.000000		1
7936.211426	2444.239258	1.316756	1.794736	3649.080566	51783.953125	572.699646	364.997498	109.808853	46.083393	32.733887	142.854202	175.736099	110.474937	0.691005	0.000000	3.899613	3.388144	0.119505	0.254001	3.562183	4.714195	2.757927	2.562290	2.040637	1.663544	1.514998	2.154893	2.244861	2.043264	0.000000	0.000000	41967.000000		1
9041.792969	3663.413818	1.585042	3.490792	6578.678711	88633.445312	1094.878418	675.449829	202.678726	95.978287	66.383644	316.810974	411.697632	292.205841	2.151416	99998.000000	3.956254	3.563886	0.200041	0.542924	3.818139	4.947598	3.039366	2.829593	2.306808	1.982173	1.822061	2.500800	2.614578	2.465689	0.332724	4.999991	42017.000000		1
16058.843750	4651.095215	2.414567	4.604022	8500.923828	99998.000000	1419.105713	864.331909	251.959961	92.431984	72.625130	384.206085	514.124023	330.564453	1.172582	0.000000	4.205714	3.667555	0.382839	0.663137	3.929466	4.999991	3.152015	2.936681	2.401331	1.965822	1.861087	2.584564	2.711068	2.519256	0.069143	0.000000	42044.000000		1
7913.768066	1270.352295	1.822490	3.250261	2306.901855	33614.578125	388.723785	236.023193	71.752434	48.809418	21.925383	109.349373	163.854462	89.964996	0.745683	0.000000	3.898383	3.103924	0.260665	0.511918	3.363029	4.526528	2.589641	2.372955	1.855837	1.688504	1.340947	2.038816	2.214458	1.954074	0.000000	0.000000	42164.000000		1
5857.907227	2706.523438	2.766114	2.534833	3251.549561	44344.425781	516.809937	326.382904	109.074921	70.549774	21.610842	136.893326	165.498093	107.856850	0.163100	99998.000000	3.767742	3.432412	0.441870	0.403949	3.512090	4.646839	2.713331	2.513727	2.037725	1.848496	1.334672	2.136382	2.218793	2.032848	0.000000	4.999991	42189.000000		1
8531.934570	1388.622925	1.242747	2.763030	3626.304199	49322.339844	582.829712	371.735443	115.831398	36.440540	28.900799	155.377258	221.202744	85.780357	1.264435	0.000000	3.931047	3.142584	0.094383	0.441386	3.559464	4.693044	2.765542	2.570234	2.063826	1.561585	1.460910	2.191387	2.344790	1.933388	0.101897	0.000000	42272.000000		1
22585.121094	6856.834961	3.339689	6.059546	12105.666992	99998.000000	1982.483276	1233.288940	361.229156	152.521713	126.683075	615.175049	850.624695	477.399750	1.914386	0.000000	4.353822	3.836124	0.523706	0.782440	4.082989	4.999991	3.297210	3.091065	2.557783	2.183332	2.102719	2.788999	2.929738	2.678882	0.282029	0.000000	42368.000000		1
8946.924805	3786.951416	1.766982	3.003561	4527.483398	71954.359375	764.190552	463.313232	153.705872	52.398888	69.020241	292.813324	364.615112	268.895844	2.415310	0.000000	3.951674	3.578290	0.247232	0.477637	3.655857	4.857057	2.883202	2.665875	2.186691	1.719322	1.838977	2.466591	2.561835	2.429584	0.382973	0.000000	42444.000000		1
25139.416016	5984.208008	3.339689	4.502259	10439.192383	99998.000000	1748.609375	1061.395142	311.812256	106.925560	100.733414	467.621216	656.805542	332.504120	1.875618	0.000000	4.400355	3.777007	0.523706	0.653430	4.018667	4.999991	3.242693	3.025877	2.493893	2.029082	2.003174	2.669894	2.817437	2.521797	0.273144	0.000000	42555.000000		1
7848.731934	6133.044434	1.637465	4.705785	10699.102539	99998.000000	1797.495850	1094.141357	327.292603	143.048477	91.503777	469.135345	660.132874	342.973419	2.130195	99998.000000	3.894799	3.787676	0.214172	0.672632	4.029347	4.999991	3.254668	3.039073	2.514936	2.155483	1.961439	2.671298	2.819631	2.535260	0.328419	4.999991	42622.000000		1
11970.382812	3463.010742	1.520283	5.828266	7594.203125	99998.000000	1275.073608	773.318420	224.638031	127.555771	98.762901	444.039886	572.382019	367.791351	2.664088	0.000000	4.078108	3.539454	0.181925	0.765539	3.880482	4.999991	3.105535	2.888358	2.351483	2.105700	1.994594	2.647422	2.757686	2.565602	0.425549	0.000000	42670.000000		1
5901.680664	2999.250488	1.403101	2.880212	4490.685547	63961.292969	754.788208	454.940887	118.329224	45.639332	37.933071	172.347076	249.961700	111.881126	1.094972	0.000000	3.770976	3.477013	0.147089	0.459424	3.652313	4.805917	2.877825	2.657955	2.073092	1.659339	1.579018	2.236404	2.397873	2.048757	0.039403	0.000000	42713.000000		1
30897.425781	6143.960938	2.833956	4.391244	12858.160156	99998.000000	2133.503174	1309.013184	423.644043	155.574615	108.544518	554.295898	734.383118	445.205536	2.606475	99998.000000	4.489923	3.788448	0.452393	0.642588	4.109179	4.999991	3.329093	3.116944	2.627001	2.191939	2.035608	2.743742	2.865923	2.648561	0.416054	4.999991	42788.000000		1
14601.734375	5883.829102	1.976677	3.318103	7888.752441	99998.000000	1319.177124	804.794128	256.934021	102.765594	66.864708	355.974457	447.327148	298.271545	3.181571	0.000000	4.164404	3.769660	0.295936	0.520890	3.897008	4.999991	3.120303	2.905685	2.409822	2.011848	1.825197	2.551419	2.650625	2.474612	0.502642	0.000000	42848.000000		1
9422.462891	3153.005615	3.419866	4.835302	3021.767822	45188.785156	513.439392	301.244263	99.129868	79.184242	26.254951	120.049950	146.061279	105.766075	0.212217	99998.000000	3.974164	3.498725	0.534009	0.684424	3.480261	4.655031	2.710489	2.478919	1.996204	1.898639	1.419211	2.079362	2.164535	2.024346	0.000000	4.999991	42894.000000		1
10544.246094	4389.137695	1.998263	4.212387	7495.847168	99998.000000	1211.212402	764.045593	269.790131	84.997093	85.946884	394.848083	474.235840	266.558380	2.023564	99998.000000	4.023015	3.642379	0.300653	0.624528	3.874821	4.999991	3.083220	2.883119	2.431026	1.929404	1.934230	2.596430	2.675994	2.425792	0.306117	4.999991	42988.000000		1
11860.374023	3390.697266	1.495613	3.148497	4554.130371	64498.875000	750.529602	464.577576	134.481842	66.201706	36.283272	200.732895	222.269714	128.860184	1.566819	0.000000	4.074099	3.530289	0.174819	0.498103	3.658406	4.809552	2.875368	2.667058	2.128664	1.820869	1.559706	2.302619	2.346880	2.110119	0.195019	0.000000	43069.000000		1
5407.847656	865.300171	2.605759	2.701355	2084.443848	30624.652344	334.462311	211.766510	49.475506	17.601980	18.866314	83.251694	109.031754	51.353500	1.640401	99998.000000	3.733024	2.937167	0.415934	0.431582	3.318990	4.486071	2.524347	2.325857	1.694390	1.245561	1.275687	1.920393	2.037553	1.710570	0.214950	4.999991	43099.000000		1
17768.347656	4284.990723	2.383730	5.322533	7596.296875	99998.000000	1228.808228	771.036438	206.160263	120.271980	74.348938	350.843140	477.005035	233.167648	1.156339	0.000000	4.249647	3.631950	0.377257	0.726118	3.880602	4.999991	3.089484	2.887075	2.314205	2.080164	1.871275	2.545113	2.678523	2.367668	0.063085	0.000000	43136.000000		1
14380.130859	7569.989746	2.130863	4.607106	7782.739746	99998.000000	1322.748169	797.334595	220.851196	103.545776	84.725723	398.786011	526.076599	332.019989	1.837323	99998.000000	4.157763	3.879095	0.328556	0.663428	3.891133	4.999991	3.121477	2.901641	2.344100	2.015132	1.928015	2.600740	2.721049	2.521164	0.264186	4.999991	43195.000000		1
11877.938477	4209.516113	2.124696	4.514594	6712.090332	96935.203125	1115.921753	684.568420	225.112930	140.236099	85.283882	376.675598	487.822815	296.461395	1.190143	0.000000	4.074741	3.624232	0.327297	0.654619	3.826858	4.986482	3.047634	2.835417	2.352401	2.146860	1.930867	2.575968	2.688262	2.471968	0.075599	0.000000	43237.000000		1
8791.979492	1225.909546	3.049818	2.695188	3021.539795	44532.652344	499.855560	310.365967	96.323662	35.416740	26.544823	143.039215	209.416702	107.974030	1.587292	0.000000	3.944087	3.088459	0.484274	0.430589	3.480228	4.648679	2.698844	2.491874	1.983733	1.549209	1.423980	2.155455	2.321011	2.033319	0.200657	0.000000	43306.000000		1
13763.962891	4263.777832	2.001346	2.738360	4837.485840	67127.640625	771.600769	490.422394	128.659744	61.918392	30.535181	193.563202	258.651672	148.667038	0.162692	0.000000	4.138743	3.629795	0.301322	0.437491	3.684620	4.826901	2.887393	2.690570	2.109443	1.791820	1.484800	2.286823	2.412715	2.172215	0.000000	0.000000	43326.000000		1
10931.527344	5245.510742	3.500043	3.780664	6789.248535	99691.960938	1135.765625	683.754333	208.096863	62.162006	61.350983	305.179108	435.713776	260.122620	0.493760	0.000000	4.038681	3.719788	0.544073	0.577568	3.831822	4.998660	3.055289	2.834900	2.318265	1.793525	1.787822	2.484555	2.639201	2.415178	0.000000	0.000000	43370.000000		1
22086.042969	5516.833496	1.773150	4.841470	10429.269531	99998.000000	1737.372192	1058.795532	351.866913	127.068542	108.331741	500.327362	692.428894	298.845123	4.114432	99998.000000	4.344118	3.741690	0.248745	0.684977	4.018254	4.999991	3.239893	3.024812	2.546378	2.104038	2.034756	2.699254	2.840375	2.475446	0.614310	4.999991	43448.000000		1
11129.049805	3740.494873	2.840123	4.656446	6299.960938	93499.656250	1052.763794	644.267029	210.132126	78.764854	55.683071	256.600983	342.430695	169.624130	1.202019	0.000000	4.046458	3.572929	0.453337	0.668055	3.799338	4.970810	3.022331	2.809066	2.322492	1.896333	1.745723	2.409258	2.534573	2.229488	0.079911	0.000000	43567.000000		1
10092.947266	3482.805420	3.607974	5.106671	6114.893555	88401.960938	972.469360	621.721802	186.313324	87.161873	75.267899	359.092133	495.896027	298.441162	2.300687	0.000000	4.004018	3.541929	0.557263	0.708138	3.786389	4.946462	2.987876	2.793596	2.270244	1.940327	1.876610	2.555206	2.695391	2.474859	0.361857	0.000000	43634.000000		1
19746.314453	2016.561646	1.532618	4.736623	5802.482910	89545.257812	980.357544	593.203430	205.494186	66.713608	60.675644	271.671204	390.163879	240.362015	1.178681	0.000000	4.295486	3.304611	0.185434	0.675469	3.763614	4.952043	2.991385	2.773204	2.312799	1.824214	1.783014	2.434044	2.591247	2.380866	0.071396	0.000000	43685.000000		1
6672.584473	1329.646484	1.486362	2.436154	2134.002686	28386.718750	357.895630	215.288132	65.597290	19.698923	20.491444	71.740097	125.813454	52.220032	0.621486	99998.000000	3.824294	3.123736	0.172125	0.386705	3.329195	4.453115	2.553756	2.333020	1.816886	1.294443	1.311573	1.855762	2.099727	1.717837	0.000000	4.999991	43702.000000		1
7036.897461	2405.544434	2.211041	3.734408	4110.444824	58380.664062	673.346680	420.924164	148.605377	46.185154	44.337997	181.070969	252.996094	124.333260	1.481017	0.000000	3.847381	3.381213	0.344597	0.572222	3.613889	4.766269	2.828239	2.624204	2.172035	1.664502	1.646776	2.257849	2.403114	2.094587	0.170560	0.000000	43775.000000		1
14675.842773	4807.869629	2.812370	4.357323	9593.912109	99998.000000	1589.244873	966.909363	299.542053	126.926689	76.544563	400.645508	528.118042	309.709137	2.726411	99998.000000	4.166603	3.681953	0.449072	0.639220	3.981996	4.999991	3.201191	2.985386	2.476458	2.103553	1.883914	2.602760	2.722731	2.490954	0.435591	4.999991	43819.000000		1
6203.884277	2749.695801	1.976677	2.806202	3751.170898	50817.050781	613.238464	381.162445	113.885559	42.315063	29.613144	140.535233	216.207092	139.884552	1.045384	99998.000000	3.792664	3.439285	0.295936	0.448119	3.574167	4.706009	2.787629	2.581110	2.056469	1.626495	1.471485	2.147785	2.334870	2.145770	0.019276	4.999991	43859.000000		1
8277.056641	1069.483765	1.267417	1.868746	2654.198730	42789.371094	441.909027	269.043884	75.548515	25.083132	26.356714	113.786873	158.704620	124.647804	0.815427	99998.000000	3.917876	3.029174	0.102919	0.271550	3.423934	4.631336	2.645333	2.429823	1.878226	1.399382	1.420891	2.056092	2.200590	2.095685	0.000000	4.999991	43893.000000		1
7625.709473	1408.062866	2.325139	4.144545	3030.044678	42845.902344	504.067932	304.759735	82.971077	31.719337	29.159834	103.462517	163.028015	99.869965	0.856523	0.000000	3.882280	3.148622	0.366449	0.617477	3.481449	4.631909	2.702489	2.483958	1.918927	1.501324	1.464785	2.014783	2.212262	1.999435	0.000000	0.000000	43917.000000		1
9449.371094	2421.518311	1.248914	3.453787	6288.801270	99998.000000	1058.810913	642.284180	240.161575	101.714043	70.839645	389.013641	512.856567	269.830231	2.211591	99998.000000	3.975403	3.384088	0.096533	0.538296	3.798568	4.999991	3.024818	2.807727	2.380503	2.007381	1.850276	2.589965	2.709996	2.431091	0.344705	4.999991	43967.000000		1
16197.516602	5165.462891	1.955090	3.182418	6903.812500	99998.000000	1112.600586	703.878784	270.058411	106.796043	65.569534	361.337097	463.405762	316.940491	1.928158	99998.000000	4.209448	3.713109	0.291167	0.502757	3.839089	4.999991	3.046339	2.847498	2.431458	2.028555	1.816702	2.557913	2.665962	2.500978	0.285143	4.999991	44031.000000		1
8417.327148	3766.959473	3.133079	3.493876	5500.526367	78255.015625	895.866211	556.605591	159.114746	84.531448	45.152103	239.603424	276.269073	168.631165	0.262873	99998.000000	3.925174	3.575991	0.495971	0.543307	3.740404	4.893512	2.952243	2.745548	2.201710	1.927018	1.654678	2.379493	2.441332	2.226938	0.000000	4.999991	44054.000000		1
6969.986816	2819.172363	1.643633	3.271847	3235.541992	48213.183594	537.982910	321.106628	112.093903	60.910007	27.328093	121.983452	164.847427	78.919044	1.306711	99998.000000	3.843232	3.450122	0.215805	0.514793	3.509947	4.683166	2.730768	2.506649	2.049582	1.784689	1.436609	2.086301	2.217082	1.897182	0.116180	4.999991	44075.000000		1
11157.712891	1863.287476	2.951138	4.360406	4655.002441	63493.378906	739.801270	469.123016	144.886383	55.399368	37.911484	192.477722	249.755081	133.084915	0.019811	0.000000	4.047575	3.270280	0.469990	0.639527	3.667920	4.802729	2.869115	2.671287	2.161028	1.743505	1.578771	2.284380	2.397514	2.124129	0.000000	0.000000	44105.000000		1
14557.799805	2818.962891	4.955568	6.087300	5774.510742	77259.187500	975.176880	589.422729	191.827057	107.270935	41.821667	242.252350	288.597870	148.148972	1.196156	99998.000000	4.163096	3.450089	0.695093	0.784425	3.761515	4.887950	2.989083	2.770427	2.282910	2.030482	1.621401	2.384268	2.460293	2.170699	0.077788	4.999991	44185.000000		1
9718.923828	2883.425293	3.503127	4.909312	6349.063477	87903.562500	1025.367798	639.505737	214.612793	78.252953	49.453918	255.774536	360.988617	168.236450	1.712348	99998.000000	3.987618	3.459909	0.544456	0.691021	3.802710	4.944006	3.010880	2.805845	2.331656	1.893501	1.694201	2.407857	2.557493	2.225920	0.233592	4.999991	44220.000000		1
9735.254883	2504.051270	2.451572	3.999609	5151.132812	81192.875000	883.521973	520.781799	164.733322	91.537704	61.480499	283.491180	374.513916	202.182251	2.038136	99998.000000	3.988347	3.398643	0.389445	0.602018	3.711903	4.909518	2.946217	2.716656	2.216781	1.961600	1.788737	2.452539	2.573468	2.305743	0.309233	4.999991	44286.000000		1
8620.757812	3611.779785	1.359929	3.484625	4151.880859	63155.105469	701.902100	424.100433	134.457184	63.691540	51.819145	257.643280	355.456390	214.369186	0.814072	0.000000	3.935545	3.557721	0.133516	0.542156	3.618245	4.800408	2.846277	2.627469	2.128584	1.804082	1.714490	2.411019	2.550786	2.331162	0.000000	0.000000	44371.000000		1
1158.474243	99998.000000	2.220292	3.133079	99.351898	1754.453125	0.000000	10.330524	14.925296	13.549948	9.038438	0.000000	6.494354	21.919214	0.117964	0.000000	3.063886	4.999991	0.346410	0.495971	1.997176	3.244142	0.000000	1.014122	1.173923	1.131938	0.956093	0.000000	0.812536	1.340825	0.000000	0.000000	44600.000000		0
17025.835938	6779.645996	3.444536	3.663482	8833.764648	99998.000000	1441.641724	898.126587	271.183990	130.127609	80.864883	390.148468	480.554443	352.566925	2.921149	0.000000	4.231109	3.831207	0.537131	0.563894	3.946146	4.999991	3.158857	2.953338	2.433264	2.114369	1.907760	2.591230	2.681743	2.547241	0.465554	0.000000	44651.000000		1
9351.360352	2620.018555	2.093859	2.978892	4491.292969	70441.593750	737.756714	450.747009	162.636383	55.889683	36.132168	227.246872	301.793182	156.777283	0.844638	0.000000	3.970875	3.418304	0.320947	0.474055	3.652371	4.847829	2.867913	2.653933	2.211218	1.747332	1.557894	2.356498	2.479709	2.195283	0.000000	0.000000	44674.000000		1
9434.856445	2616.265625	1.964342	5.581567	4930.935059	79586.484375	811.775696	501.933990	199.675171	92.768112	44.769718	249.628647	338.005524	185.980286	1.253441	0.000000	3.974735	3.417682	0.293217	0.746756	3.692929	4.900839	2.909436	2.700647	2.300324	1.967399	1.650984	2.397295	2.528924	2.269467	0.098104	0.000000	44771.000000		1
20230.353516	7771.989746	2.038351	4.249392	16509.023438	99998.000000	2727.246094	1678.013306	513.874207	205.315323	140.140503	723.118225	968.830566	591.846558	3.016811	99998.000000	4.306004	3.890532	0.309279	0.628327	4.217721	4.999991	3.435724	3.224795	2.710857	2.312421	2.146564	2.859209	2.986248	2.772209	0.479548	4.999991	44826.000000		1
8515.935547	2058.383301	2.291218	4.696534	3825.824951	56459.894531	636.233887	390.888550	121.024414	33.316715	47.810287	179.199142	250.448929	183.155579	0.015467	0.000000	3.930232	3.313526	0.360066	0.671777	3.582725	4.751740	2.803617	2.592053	2.082873	1.522662	1.679521	2.253336	2.398719	2.262820	0.000000	0.000000	44929.000000		1
31933.142578	8395.608398	2.531749	5.418129	17855.056641	99998.000000	2939.426025	1820.195312	524.947937	252.653793	167.332916	793.856140	1011.845581	604.850708	2.993199	99998.000000	4.504241	3.924052	0.403421	0.733849	4.251761	4.999991	3.468262	3.260118	2.720116	2.402526	2.223581	2.899742	3.005114	2.781648	0.476136	4.999991	44973.000000		1
12401.507812	2885.420410	3.077571	2.214124	6054.717285	84149.281250	970.057861	602.574890	195.021805	94.578270	45.944622	242.622391	325.704498	206.292877	1.856317	99998.000000	4.093474	3.460209	0.488208	0.345202	3.782094	4.925050	2.986798	2.780011	2.290083	1.975791	1.662235	2.384931	2.512824	2.314484	0.268652	4.999991	45008.000000		1
9641.827148	3438.020264	1.779317	2.451572	4987.475586	73943.968750	792.989563	493.900848	169.451447	90.338127	54.215210	275.060242	363.020813	220.394806	0.047670	0.000000	3.984159	3.536309	0.250253	0.389445	3.697881	4.868903	2.899267	2.693640	2.229045	1.955871	1.734121	2.439428	2.559932	2.343201	0.000000	0.000000	45041.000000		1
10159.146484	5217.152344	1.427771	4.681116	10239.168945	99998.000000	1678.263184	1052.082275	313.721069	130.075180	126.809502	541.911560	682.607178	342.587952	2.153708	0.000000	4.006857	3.717433	0.154659	0.670349	4.010265	4.999991	3.224860	3.022050	2.496544	2.114194	2.103152	2.733928	2.834171	2.534772	0.333187	0.000000	45101.000000		1
4845.182617	2344.683838	1.970509	2.775365	3891.493164	61729.414062	682.378967	397.176300	156.135864	90.538567	42.950314	224.508514	315.435638	151.664444	0.353776	0.000000	3.685310	3.370084	0.294578	0.443320	3.590116	4.790492	2.834026	2.598983	2.193503	1.956834	1.632966	2.351233	2.498911	2.180884	0.000000	0.000000	45136.000000		1
9430.409180	2714.553467	1.995179	3.780664	3813.400635	52167.246094	613.824341	384.187592	89.002869	31.728588	28.524584	136.831650	167.465515	79.437111	0.433552	0.000000	3.974530	3.433698	0.299982	0.577568	3.581312	4.717398	2.788044	2.584543	1.949404	1.501451	1.455219	2.136187	2.223925	1.900023	0.000000	0.000000	45154.000000		1
4508.580078	1674.602783	1.813238	2.454656	2147.574219	34640.363281	338.539001	221.899673	76.341034	21.626261	27.725895	102.882774	122.427513	83.624825	0.899568	0.000000	3.654040	3.223912	0.258455	0.389991	3.331948	4.539582	2.529609	2.346157	1.882758	1.334981	1.442886	2.012343	2.087879	1.922335	0.000000	0.000000	45195.000000		1
17328.406250	4009.951904	2.852458	4.206220	6465.129395	97547.664062	1067.870972	659.361938	204.279190	101.895981	58.313499	301.083923	420.347504	253.637512	2.042778	0.000000	4.238759	3.603139	0.455219	0.623892	3.810577	4.989217	3.028519	2.819124	2.310224	2.008157	1.765769	2.478688	2.623609	2.404213	0.310221	0.000000	45265.000000		1
22022.556641	4320.798828	1.890332	4.058200	7374.055176	99998.000000	1239.440918	753.690430	266.509033	134.771713	73.266548	354.136566	464.944550	295.397491	1.052359	99998.000000	4.342868	3.635564	0.276538	0.608333	3.867706	4.999991	3.093226	2.877193	2.425712	2.129599	1.864906	2.549171	2.667401	2.470407	0.022164	4.999991	45361.000000		1
9270.174805	2081.943115	3.432201	4.274062	3749.246582	57397.167969	627.130676	379.756256	142.197357	63.799473	45.334042	218.859100	294.638916	162.408188	0.616286	0.000000	3.967088	3.318469	0.535573	0.630841	3.573944	4.758891	2.797358	2.579505	2.152892	1.804817	1.656424	2.340165	2.469290	2.210608	0.000000	0.000000	45418.000000		1
6922.839355	811.732544	1.782401	3.644979	2550.122314	40205.496094	419.215790	254.204926	83.313370	41.920345	40.523411	156.163620	217.792130	122.843819	0.939150	0.000000	3.840284	2.909413	0.251005	0.561695	3.406561	4.604285	2.622438	2.405184	1.920715	1.622425	1.607706	2.193580	2.338042	2.089353	0.000000	0.000000	45451.000000		1
8320.932617	2635.831787	2.568754	3.922516	3773.216553	55445.710938	613.583862	386.176605	130.072098	51.643372	34.944927	151.417740	232.976456	115.051208	1.954999	99998.000000	3.920172	3.420918	0.409723	0.593565	3.576712	4.743868	2.787874	2.586786	2.114184	1.713015	1.543384	2.180177	2.367312	2.060891	0.291147	4.999991	45524.000000		1
6176.386230	2085.933350	2.476242	4.773628	2673.034180	39820.355469	431.803589	271.026703	89.767632	31.528145	24.460217	132.566849	170.777451	104.908791	1.122809	0.000000	3.790735	3.319300	0.393793	0.678849	3.427005	4.600105	2.635286	2.433012	1.953120	1.498698	1.388460	2.122435	2.232430	2.020812	0.050306	0.000000	45569.000000		1
25284.929688	5390.249023	3.068320	5.526060	6231.030273	88411.812500	1000.324768	633.316650	203.946152	119.525711	59.972549	277.755432	363.307587	179.134384	1.436419	99998.000000	4.402862	3.731609	0.486901	0.742416	3.794560	4.946510	3.000141	2.801621	2.309515	2.077461	1.777953	2.443663	2.560274	2.253179	0.157281	4.999991	45656.000000		1
14308.710938	5250.299805	1.927337	5.390375	10026.116211	99998.000000	1633.687744	1016.378723	296.236267	126.969856	90.957954	450.580475	652.812073	316.255920	3.480739	99998.000000	4.155601	3.720184	0.284958	0.731619	4.001133	4.999991	3.213169	3.007056	2.471638	2.103701	1.958841	2.653772	2.814788	2.500039	0.541672	4.999991	45817.000000		1
10231.873047	3154.263916	2.334390	2.747611	3929.395508	60985.855469	644.411987	404.345978	127.938156	45.790436	44.967079	173.907440	236.103378	154.711166	0.300655	99998.000000	4.009955	3.498898	0.368173	0.438955	3.594326	4.785229	2.809164	2.606753	2.107000	1.660775	1.652895	2.240318	2.373102	2.189522	0.000000	4.999991	45883.000000		1
8324.238281	3006.959717	1.221161	3.959521	5530.697754	92137.328125	892.856445	562.045288	240.679642	148.969254	64.314453	265.445160	375.522278	228.588303	1.326573	0.000000	3.920345	3.478128	0.086773	0.597643	3.742780	4.964436	2.950782	2.749771	2.381439	2.173097	1.808309	2.423975	2.574636	2.359054	0.122731	0.000000	45983.000000		1
8581.967773	1907.295532	2.648932	4.283313	3641.007324	48244.328125	548.020447	364.849457	109.152016	57.268112	37.677120	135.015335	203.317062	90.982628	0.449446	0.000000	3.933587	3.280418	0.423071	0.631780	3.561222	4.683446	2.738797	2.562114	2.038032	1.757913	1.576078	2.130383	2.308174	1.958959	0.000000	0.000000	46022.000000		1
5910.484863	2793.614502	3.792999	3.373610	4408.263184	65372.265625	722.005005	443.645172	127.968994	85.888290	43.394371	201.324966	281.310974	147.174515	2.463668	99998.000000	3.771623	3.446167	0.578983	0.528095	3.644268	4.815393	2.858540	2.647036	2.107105	1.933934	1.637433	2.303898	2.449187	2.167833	0.391582	4.999991	46053.000000		1
16862.296875	6054.995117	1.517200	4.782879	10815.263672	99998.000000	1748.439819	1097.906616	353.399536	135.243530	109.121178	494.280151	629.699463	360.708008	1.559657	0.000000	4.226917	3.782114	0.181043	0.679689	4.034037	4.999991	3.242651	3.040565	2.548266	2.131116	2.037909	2.693973	2.799133	2.557156	0.193029	0.000000	46081.000000		1
8395.931641	2809.440186	1.403101	2.726025	4254.837891	64886.476562	709.913635	433.027832	126.020065	86.683899	47.545086	249.896942	320.233948	240.510040	2.243102	0.000000	3.924069	3.448620	0.147089	0.435530	3.628883	4.812154	2.851206	2.636516	2.100440	1.937938	1.677106	2.397761	2.505467	2.381133	0.350849	0.000000	46131.000000		1
8533.402344	2658.848877	2.500912	3.293433	2845.196045	43369.757812	456.322418	291.669250	88.540306	28.808287	37.276234	159.247360	188.650803	151.016861	1.043468	99998.000000	3.931122	3.424694	0.398098	0.517649	3.454112	4.637187	2.659272	2.464891	1.947141	1.459517	1.571432	2.202072	2.275659	2.179025	0.018479	4.999991	46203.000000		1
5512.765625	1895.136353	2.833956	1.418520	1994.549927	30136.500000	328.300995	203.983154	62.112667	36.829090	14.471986	80.467079	120.614273	111.936630	1.779850	99998.000000	3.741369	3.277641	0.452393	0.151835	3.299845	4.479093	2.516272	2.309594	1.793180	1.566191	1.160528	1.905618	2.081399	2.048972	0.250384	4.999991	46253.000000		1
12376.040039	3484.976318	2.957305	7.114185	10411.975586	99998.000000	1729.971313	1059.948853	308.907349	121.567146	102.380127	469.881622	611.668823	256.912445	1.860733	99998.000000	4.092582	3.542200	0.470896	0.852125	4.017533	4.999991	3.238039	3.025285	2.489828	2.084816	2.010216	2.671988	2.786516	2.409785	0.269684	4.999991	46272.000000		1
7544.804688	5258.243164	2.038351	3.074487	7786.098145	99998.000000	1275.039673	788.441101	262.123962	126.090996	91.991013	440.817383	570.220276	338.227539	2.370114	0.000000	3.877648	3.720841	0.309279	0.487773	3.891320	4.999991	3.105524	2.896769	2.418507	2.100684	1.963745	2.644259	2.756043	2.529209	0.374769	0.000000	46317.000000		1
15415.350586	3435.244873	2.466991	4.298732	6473.495605	88840.710938	1050.722290	658.954895	195.712570	94.445663	69.331696	338.261475	424.667816	209.903931	1.295864	99998.000000	4.187953	3.535958	0.392168	0.633340	3.811139	4.948612	3.021488	2.818856	2.291619	1.975182	1.840932	2.529253	2.628049	2.322021	0.112559	4.999991	46451.000000		1
8826.551758	3269.873291	1.933504	3.959521	4658.357422	65919.375000	737.901672	464.210602	152.632736	49.506340	53.071144	247.047562	344.564636	241.450577	2.635753	99998.000000	3.945791	3.514531	0.286345	0.597643	3.668233	4.819013	2.867999	2.666715	2.183648	1.694661	1.724858	2.392781	2.537271	2.382828	0.420905	4.999991	46489.000000		1
11195.236328	3454.848145	2.981975	4.650278	5883.230957	82562.210938	965.438416	592.515747	161.957962	73.904884	46.693974	227.462738	304.550049	170.567764	1.011423	0.000000	4.049033	3.538429	0.474504	0.667479	3.769616	4.916781	2.984725	2.772700	2.209402	1.868673	1.669261	2.356910	2.483659	2.231897	0.004933	0.000000	46521.000000		1
18098.488281	9296.886719	1.338343	3.789915	13114.247070	99998.000000	2134.163086	1344.457642	432.087311	177.681946	118.384727	580.421326	727.777771	381.483154	2.913714	0.000000	4.257642	3.968338	0.126567	0.578629	4.117743	4.999991	3.329228	3.128547	2.635571	2.249643	2.073296	2.763743	2.861999	2.581475	0.464447	0.000000	46599.000000		1
6894.530762	2693.281982	2.648932	3.167000	3646.345215	51328.000000	623.754028	370.671570	91.263245	51.362751	22.532879	150.480286	178.918518	118.224373	2.105790	0.000000	3.838505	3.430282	0.423071	0.500648	3.561858	4.710354	2.795013	2.568989	1.960296	1.710648	1.352817	2.177480	2.252655	2.072707	0.323415	0.000000	46619.000000		1
6670.379883	1041.440308	2.445405	3.694319	2710.649414	38000.871094	450.941284	275.902100	73.510162	35.475330	29.893763	124.052643	162.405106	85.360970	0.135496	0.000000	3.824151	3.017634	0.388351	0.567534	3.433073	4.579793	2.654120	2.440755	1.866347	1.549926	1.475581	2.093606	2.210600	1.931259	0.000000	0.000000	46651.000000		1
10442.566406	2273.538818	3.432201	4.002693	5842.691895	85694.953125	953.859009	593.851013	210.301727	122.171562	57.406879	245.098633	340.759308	249.659485	1.744367	0.000000	4.018807	3.356702	0.535573	0.602352	3.766613	4.932955	2.979484	2.773678	2.322843	2.086970	1.758964	2.389341	2.532448	2.397348	0.241638	0.000000	46689.000000		1
7729.286133	1856.712891	2.235711	2.815454	3488.846436	56560.382812	573.856018	350.016693	120.845551	50.042912	38.370960	190.479462	247.596466	188.811157	0.925167	99998.000000	3.888139	3.268745	0.349416	0.449548	3.542682	4.752512	2.758803	2.544089	2.082231	1.699343	1.584003	2.279848	2.393744	2.276028	0.000000	4.999991	46716.000000		1
9594.735352	3635.891357	1.754647	2.260381	5478.493164	78841.562500	925.124695	561.376160	173.737839	61.520588	39.428684	236.380905	295.810730	179.433502	0.626874	0.000000	3.982033	3.560611	0.244190	0.354182	3.738661	4.896755	2.966200	2.749254	2.239894	1.789020	1.595812	2.373612	2.471014	2.253904	0.000000	0.000000	46768.000000		1
8099.187012	5991.898438	2.812370	5.334868	8489.217773	99998.000000	1389.545044	865.050415	257.640198	81.213341	77.737968	378.291473	469.073669	284.518066	2.076552	99998.000000	3.908442	3.777565	0.449072	0.727124	3.928868	4.999991	3.142873	2.937042	2.411014	1.909627	1.890633	2.577826	2.671241	2.454110	0.317343	4.999991	46883.000000		1
12377.676758	1545.862793	2.127780	3.552467	4292.583008	61419.503906	718.822571	434.406281	140.205261	70.031708	32.280579	192.931030	238.610458	197.494965	1.247976	99998.000000	4.092639	3.189171	0.327927	0.550530	3.632719	4.788306	2.856622	2.637896	2.146764	1.845295	1.508941	2.285402	2.377689	2.295556	0.096206	4.999991	46977.000000		1
6602.660645	1591.714966	2.846291	3.484625	2412.082031	32962.343750	416.761139	241.419739	75.641029	37.979328	30.609190	113.537094	137.177032	88.632820	0.902769	0.000000	3.819719	3.201865	0.454279	0.542156	3.382392	4.518018	2.619887	2.382773	1.878757	1.579547	1.485852	2.055138	2.137281	1.947595	0.000000	0.000000	47007.000000		1
8440.023438	2283.628906	3.586388	4.058200	5238.649414	70938.687500	826.923035	530.763855	144.985062	47.720856	47.856541	241.731201	350.454559	180.525146	0.585811	0.000000	3.926344	3.358626	0.554657	0.608333	3.719219	4.850883	2.917465	2.724901	2.161323	1.678708	1.679941	2.383333	2.544632	2.256538	0.000000	0.000000	47243.000000		1
9597.627930	2707.109375	2.137031	3.157748	4625.996582	66964.960938	762.827515	460.960358	144.318970	63.256733	42.962646	221.165741	293.494843	206.474808	1.890842	0.000000	3.982164	3.432506	0.329811	0.499378	3.665205	4.825848	2.882426	2.663664	2.159323	1.801107	1.633091	2.344718	2.467601	2.314867	0.276655	0.000000	47260.000000		1
6802.345215	1829.227539	2.636597	2.948054	2462.843262	36762.691406	411.799377	251.805771	51.933243	15.094901	29.070406	112.605804	144.917221	88.410789	0.555819	99998.000000	3.832659	3.262268	0.421044	0.469535	3.391437	4.565407	2.614686	2.401066	1.715445	1.178830	1.463451	2.051561	2.161120	1.946505	0.000000	4.999991	47312.000000		1
18065.068359	5657.608887	2.537917	6.426512	11184.680664	99998.000000	1831.265869	1138.476318	327.835358	169.217087	125.613014	555.575623	759.419983	413.800720	2.657347	0.000000	4.256840	3.752633	0.404477	0.807975	4.048624	4.999991	3.262751	3.056324	2.515656	2.228444	2.099035	2.744743	2.880482	2.616791	0.424448	0.000000	47386.000000		1
19100.505859	5985.293457	3.191670	3.358191	7134.889648	97989.406250	1197.162842	723.457458	225.381210	112.032227	74.546303	366.607208	518.533752	304.525360	3.728095	0.000000	4.281045	3.777086	0.504018	0.526105	3.853387	4.991179	3.078153	2.859413	2.352918	2.049343	1.872426	2.564201	2.714777	2.483624	0.571487	0.000000	47458.000000		1
12799.766602	2987.303955	2.963473	7.145023	7772.865723	99998.000000	1269.587524	787.176758	218.963959	145.268768	87.670692	398.798340	524.799927	304.593201	1.489807	0.000000	4.107202	3.475279	0.471801	0.854004	3.890581	4.999991	3.103663	2.896072	2.340373	2.162172	1.942854	2.600753	2.719994	2.483720	0.173130	0.000000	47511.000000		1
8193.854492	3699.709473	3.315019	4.221638	4561.053223	68686.953125	765.562805	464.121185	136.464691	70.090302	48.097073	216.324280	300.966736	209.925522	1.844879	0.000000	3.913488	3.568168	0.520486	0.625481	3.659065	4.836874	2.883981	2.666631	2.135020	1.845658	1.682119	2.335105	2.478518	2.322065	0.265968	0.000000	47566.000000		1
7526.252930	1578.800171	1.680638	3.675817	3225.695557	49218.257812	529.376160	328.338013	106.173126	49.549515	42.265724	163.561508	205.210480	170.598602	0.624556	0.000000	3.876579	3.198327	0.225474	0.565354	3.508623	4.692126	2.723764	2.516321	2.026015	1.695039	1.625988	2.213681	2.312200	2.231976	0.000000	0.000000	47655.000000		1
16131.212891	3027.386475	1.840992	4.274062	9046.757812	99998.000000	1473.811279	914.982300	288.918579	105.004387	94.895889	506.615112	661.714844	357.513245	3.268807	0.000000	4.207667	3.481068	0.265052	0.630841	3.956493	4.999991	3.168442	2.961413	2.460775	2.021207	1.977247	2.704678	2.820671	2.553292	0.514389	0.000000	47714.000000		1
9614.714844	2076.580322	2.747611	1.979760	3413.146729	51343.058594	551.918335	333.074615	102.318451	55.642982	22.119658	168.581833	224.419083	127.194969	0.149080	99998.000000	3.982936	3.317349	0.438955	0.296613	3.533155	4.710482	2.741875	2.522542	2.009954	1.745410	1.344778	2.226811	2.351060	2.104470	0.000000	4.999991	47745.000000		1
4441.450195	1045.251709	4.770544	5.877606	2016.321045	27413.892578	313.674835	208.947968	51.754387	28.623262	32.484104	103.518028	131.043472	70.642288	0.430637	99998.000000	3.647525	3.019221	0.678568	0.769200	3.304560	4.437971	2.496480	2.320038	1.713947	1.456719	1.511671	2.015016	2.117415	1.849065	0.000000	4.999991	47800.000000		1
7314.572754	2989.573730	3.373610	4.508426	3271.889893	50527.789062	550.225342	333.136292	94.794128	45.414219	34.544041	160.847809	212.065628	168.103851	0.504088	0.000000	3.864189	3.475609	0.528095	0.654025	3.514799	4.703530	2.740541	2.522622	1.976781	1.657192	1.538373	2.206415	2.326470	2.225578	0.000000	0.000000	47908.000000		1
18612.568359	5893.465820	2.167868	4.298732	10464.223633	99998.000000	1713.719971	1058.339111	301.725342	91.266335	106.873131	523.076111	691.926208	429.811493	4.483747	0.000000	4.269806	3.770371	0.336033	0.633340	4.019707	4.999991	3.233940	3.024625	2.479612	1.960311	2.028868	2.718565	2.840060	2.633278	0.651641	0.000000	48081.000000		1
14702.110352	5591.567871	2.297385	4.422081	8008.216797	99998.000000	1304.779175	813.838745	254.491714	91.846077	56.324490	294.429199	402.609833	214.480194	0.644243	0.000000	4.167380	3.747534	0.361234	0.645627	3.903536	4.999991	3.115537	2.910538	2.405674	1.963061	1.750697	2.468981	2.604884	2.331387	0.000000	0.000000	48132.000000		1
19106.771484	9701.245117	2.019849	4.135293	14954.417969	99998.000000	2473.994141	1511.682617	438.328796	186.541519	130.318802	614.114258	859.493469	447.654022	3.582019	99998.000000	4.281188	3.986827	0.305319	0.616506	4.174769	4.999991	3.393399	3.179461	2.641800	2.270776	2.115007	2.788249	2.934242	2.650943	0.554128	4.999991	48198.000000		1
22430.240234	5424.117676	4.085954	4.082870	10505.714844	99998.000000	1757.990112	1048.070312	334.375946	137.362061	104.443146	598.923767	818.214600	386.401703	4.325905	0.000000	4.350834	3.734329	0.611293	0.610966	4.021426	4.999991	3.245016	3.020391	2.524235	2.137867	2.018880	2.777372	2.912867	2.587039	0.636077	0.000000	48245.000000		1
14343.338867	6215.429688	2.359060	5.967034	11808.480469	99998.000000	1945.647949	1203.848389	401.003235	121.153931	133.855850	626.257996	847.355896	429.731323	1.518910	0.000000	4.156650	3.793471	0.372739	0.775759	4.072194	4.999991	3.289064	3.080572	2.603148	2.083338	2.126637	2.796753	2.928066	2.633197	0.181532	0.000000	48421.000000		1
7014.083984	2421.475098	2.263464	2.883296	3876.848633	55539.375000	639.104858	392.442749	127.290565	56.090122	31.232105	179.942322	215.966553	123.673340	0.880922	0.000000	3.845971	3.384080	0.354774	0.459889	3.588479	4.744601	2.805572	2.593776	2.104796	1.748886	1.494601	2.255133	2.334387	2.092276	0.000000	0.000000	48482.000000		1
8032.427246	1872.359863	3.145414	6.216817	3457.783936	54223.714844	543.225281	351.287170	115.825226	75.684196	29.936935	166.916611	254.389938	135.872620	0.468211	0.000000	3.904847	3.272389	0.497678	0.793568	3.538798	4.734189	2.734980	2.545662	2.063803	1.879005	1.476207	2.222500	2.405500	2.133132	0.000000	0.000000	48549.000000		1
11683.684570	2940.446777	2.155533	4.351155	5662.660156	79557.335938	919.342712	574.404907	198.013031	70.864319	51.584782	246.255035	363.258270	221.878082	1.770192	0.000000	4.067580	3.468413	0.333555	0.638605	3.753021	4.900680	2.963477	2.759218	2.296694	1.850428	1.712522	2.391385	2.560215	2.346114	0.248020	0.000000	48627.000000		1
28232.009766	7836.033203	2.670518	6.765723	11985.258789	99998.000000	1998.447754	1219.415161	382.436035	143.202667	131.873001	557.395020	740.128113	424.606171	2.760403	99998.000000	4.450742	3.894096	0.426595	0.830314	4.078648	4.999991	3.300693	3.086152	2.582559	2.155951	2.120156	2.746163	2.869307	2.627986	0.440973	4.999991	48828.000000		1
11859.269531	2907.065186	2.146282	3.715905	5401.485840	78519.835938	882.405701	545.448608	187.799683	74.570969	66.947968	305.832886	397.345917	229.294479	0.864153	0.000000	4.074058	3.463455	0.331687	0.570065	3.732513	4.894979	2.945668	2.736754	2.273695	1.872570	1.825737	2.485484	2.599169	2.360394	0.000000	0.000000	48914.000000		1
5992.425781	1584.091919	1.760815	2.192538	2313.624268	34113.941406	376.521423	237.787094	73.615013	36.018070	15.606802	101.960739	133.643066	117.178986	0.201715	0.000000	3.777603	3.199780	0.245714	0.340947	3.364293	4.532932	2.575790	2.376188	1.866966	1.556520	1.193314	2.008433	2.125947	2.068850	0.000000	0.000000	48978.000000		1
10563.328125	2877.276367	2.809286	4.933982	4355.821289	60188.402344	723.161377	442.251312	126.044739	56.139465	36.607063	211.424210	308.663757	159.512558	0.406094	0.000000	4.023801	3.458982	0.448596	0.693198	3.639070	4.779513	2.859235	2.645669	2.100525	1.749268	1.563565	2.325155	2.489486	2.202795	0.000000	0.000000	49000.000000		1
18855.171875	10166.648438	2.534833	5.735754	12432.783203	99998.000000	1968.060547	1266.395874	493.052826	187.281616	152.234924	539.558716	807.254944	419.968201	1.799694	0.000000	4.275431	4.007178	0.403949	0.758591	4.094568	4.999991	3.294039	3.102570	2.692894	2.272495	2.182514	2.732039	2.907011	2.623216	0.255199	0.000000	49048.000000		1
18561.507812	6122.538086	1.992095	5.667912	13389.828125	99998.000000	2211.777588	1360.351318	459.162537	210.496002	125.563675	642.873169	837.861084	484.621887	1.573814	0.000000	4.268613	3.786932	0.299310	0.753423	4.126775	4.999991	3.344741	3.133651	2.661967	2.323244	2.098864	2.808125	2.923172	2.685403	0.196953	0.000000	49091.000000		1
16922.140625	5020.141602	1.881081	3.219423	8464.819336	99998.000000	1411.337769	858.870605	318.914093	115.973244	98.883163	511.589172	673.322021	344.438202	1.811822	0.000000	4.228455	3.700716	0.274407	0.507778	3.927618	4.999991	3.149631	2.933928	2.503674	2.064358	1.995122	2.708921	2.828223	2.537111	0.258115	0.000000	49150.000000		1
14653.239258	6049.410156	3.197837	4.573184	6849.221191	94880.328125	1114.851685	699.651001	201.448318	89.153969	75.933983	342.843903	479.768066	247.837006	0.863719	0.000000	4.165934	3.781713	0.504856	0.660219	3.835641	4.977176	3.047217	2.844882	2.304164	1.950141	1.880436	2.535096	2.681031	2.394166	0.000000	0.000000	49281.000000		1
21166.937500	8213.673828	1.985928	6.198315	15441.458008	99998.000000	2566.623535	1572.244263	473.067108	176.420700	149.191284	702.817993	874.273865	448.051819	2.683453	0.000000	4.325658	3.914537	0.297963	0.792274	4.188688	4.999991	3.409362	3.196520	2.674923	2.246550	2.173743	2.846843	2.941648	2.651328	0.428694	0.000000	49316.000000		1
13952.927734	5123.622559	2.426902	3.805334	7676.579102	99998.000000	1239.030762	775.483215	224.835388	79.292175	72.440109	404.478607	556.658020	230.728424	1.665543	99998.000000	4.144665	3.709577	0.385052	0.580393	3.885168	4.999991	3.093082	2.889572	2.351865	1.899230	1.859979	2.606895	2.745589	2.363101	0.221556	4.999991	49384.000000		1
4963.573730	1569.906738	1.612795	5.319449	1898.346436	28986.421875	301.688324	191.373749	83.550819	25.058460	22.424948	77.885986	121.332787	80.309807	0.451710	0.000000	3.695795	3.195874	0.207579	0.725867	3.278375	4.462194	2.479558	2.281882	1.921951	1.398954	1.350731	1.891459	2.083978	1.904769	0.000000	0.000000	49418.000000		1
14195.016602	2818.635986	1.810155	3.570970	6607.480957	88122.250000	1048.520508	663.272095	204.038666	90.504646	51.899323	267.631531	356.066986	203.119705	1.150361	99998.000000	4.152136	3.450039	0.257716	0.552786	3.820036	4.945086	3.020577	2.821692	2.309712	1.956671	1.715162	2.427537	2.551532	2.307752	0.060834	4.999991	49454.000000		1
13466.650391	3466.483154	1.692973	4.008861	4840.581543	74286.109375	798.854858	494.650208	208.914047	81.873260	54.159702	257.862244	385.387177	257.008026	1.806126	0.000000	4.129260	3.539889	0.228650	0.603021	3.684897	4.870908	2.902468	2.694298	2.319968	1.913142	1.733676	2.411388	2.585897	2.409947	0.256748	0.000000	49492.000000		1
13036.474609	2495.176270	3.259512	4.462170	4624.621094	66230.898438	755.827454	468.826965	129.088394	55.223595	46.582958	194.691849	284.033936	176.263428	0.916039	99998.000000	4.115160	3.397101	0.513153	0.649546	3.665076	4.821061	2.878423	2.671013	2.110887	1.742125	1.668227	2.289348	2.453370	2.246162	0.000000	4.999991	49631.000000		1
17118.142578	3692.844971	1.544953	3.450704	8989.151367	99998.000000	1467.471069	912.373474	319.089874	108.880646	83.948624	453.121490	621.092712	341.376038	3.285618	0.000000	4.233457	3.567361	0.188915	0.537908	3.953719	4.999991	3.166569	2.960173	2.503913	2.036951	1.924014	2.656215	2.793156	2.533233	0.516617	0.000000	49690.000000		1
19978.673828	4984.104980	2.251129	3.503127	8191.270508	99998.000000	1366.151733	823.237976	223.534058	106.999565	67.731239	367.933197	513.954407	260.119537	3.276897	99998.000000	4.300567	3.697587	0.352400	0.544456	3.913351	4.999991	3.135499	2.915525	2.349344	2.029382	1.830789	2.565769	2.710925	2.415173	0.515463	4.999991	49728.000000		1
6400.309082	756.709412	2.605759	4.816800	3232.467529	52306.468750	531.648926	323.971436	116.223030	43.394371	34.029057	165.732452	208.981888	117.145065	0.740391	0.000000	3.806201	2.878929	0.415934	0.682759	3.509534	4.718555	2.725625	2.510507	2.065292	1.637433	1.531850	2.219408	2.320109	2.068724	0.000000	0.000000	49765.000000		1
8542.807617	1139.466187	2.648932	3.496960	2785.605957	39626.683594	456.590698	279.833862	87.177292	29.643980	22.924515	103.974419	123.115189	83.553902	0.133936	0.000000	3.931601	3.056701	0.423071	0.543691	3.444920	4.597988	2.659527	2.446900	1.940403	1.471936	1.360300	2.016927	2.090312	1.921967	0.000000	0.000000	49801.000000		1
8276.776367	3257.769531	1.939672	3.515462	4141.858887	62400.562500	706.808350	417.929871	134.546600	46.903667	45.617748	188.601456	287.151581	200.754471	0.577411	0.000000	3.917861	3.512920	0.287728	0.545982	3.617195	4.795188	2.849302	2.621104	2.128873	1.671207	1.659134	2.275545	2.458111	2.302665	0.000000	0.000000	49832.000000		1
13982.963867	3904.148926	2.920300	4.477589	5863.353027	91151.359375	954.256775	590.616150	208.337387	81.500130	73.429985	353.257690	468.845459	244.176605	2.203565	0.000000	4.145599	3.591526	0.465428	0.651044	3.768146	4.959763	2.979665	2.771305	2.318767	1.911158	1.865873	2.548092	2.671030	2.387704	0.343126	0.000000	49907.000000		1
5139.201660	1441.327148	3.691235	3.358191	2271.152100	32526.212891	375.809082	222.874130	83.541565	34.251087	25.064629	111.915047	158.078613	75.178467	0.476118	0.000000	3.710896	3.158762	0.567172	0.526105	3.356246	4.512234	2.574967	2.348060	1.921903	1.534674	1.399061	2.048888	2.198873	1.876094	0.000000	0.000000	49975.000000		1
23816.437500	7790.837891	2.741444	8.239750	18825.472656	99998.000000	3062.747803	1916.947632	613.380310	225.248611	209.654144	898.364014	1188.935425	655.784790	3.438735	99998.000000	4.376877	3.891584	0.437979	0.915914	4.274746	4.999991	3.486111	3.282610	2.787730	2.352662	2.321503	2.953452	3.075158	2.816761	0.536399	4.999991	50063.000000		1
9111.908203	2563.175781	1.113230	2.349809	4881.111328	69426.390625	804.963745	486.317932	145.046738	50.715168	44.593945	191.697540	288.597870	136.649719	0.981898	0.000000	3.959609	3.408778	0.046585	0.371033	3.688519	4.841525	2.905776	2.686920	2.161508	1.705138	1.649276	2.282617	2.460293	2.135609	0.000000	0.000000	50106.000000		1
24386.791016	5287.439941	3.068320	4.058200	11766.257812	99998.000000	1908.100342	1198.217529	397.743713	161.174683	120.419998	615.683838	836.840332	457.515808	2.553383	99998.000000	4.387155	3.723245	0.486901	0.608333	4.070638	4.999991	3.280601	3.078536	2.599603	2.207297	2.080699	2.789358	2.922643	2.660406	0.407116	4.999991	50175.000000		1
10942.237305	2504.529297	1.964342	2.713690	4449.961426	64001.750000	731.987061	451.813995	145.173172	49.876392	51.149975	194.047348	273.558472	146.696533	2.736300	99998.000000	4.039106	3.398726	0.293217	0.433560	3.648356	4.806192	2.864503	2.654960	2.161886	1.697895	1.708845	2.287908	2.437050	2.166420	0.437164	4.999991	50263.000000		1
28777.330078	6515.977051	2.386814	5.822099	13663.874023	99998.000000	2299.510010	1392.116821	431.683350	194.028839	156.098862	745.999573	996.978882	541.822144	5.050681	0.000000	4.459051	3.813980	0.377819	0.765080	4.135574	4.999991	3.361635	3.143676	2.635165	2.287866	2.193400	2.872739	2.998686	2.733857	0.703350	0.000000	50330.000000		1
7075.780273	813.743164	1.338343	3.429117	2387.048096	32244.984375	371.874237	248.746704	62.421040	51.911659	29.899931	109.441887	150.017715	85.259209	1.607940	99998.000000	3.849774	2.910487	0.126567	0.535182	3.377861	4.508462	2.570396	2.395757	1.795331	1.715265	1.475670	2.039184	2.176142	1.930741	0.206270	4.999991	50386.000000		1
11786.956055	3973.326416	3.207088	4.042781	5865.209473	83194.109375	970.054810	598.152832	172.572189	71.881950	62.973030	297.627045	381.264221	220.505829	1.191676	99998.000000	4.071402	3.599154	0.506111	0.606680	3.768284	4.920093	2.986796	2.776812	2.236971	1.856620	1.799155	2.473672	2.581226	2.343420	0.076158	4.999991	50487.000000		1
4651.413086	4639.583496	2.553336	3.934851	7847.769531	99998.000000	1281.842407	799.718323	250.812805	80.695274	58.338169	314.760284	427.927338	211.815842	1.327067	99998.000000	3.667585	3.666479	0.407108	0.594928	3.894746	4.999991	3.107835	2.902937	2.399350	1.906848	1.765953	2.497980	2.631370	2.325958	0.122893	4.999991	50550.000000		1
9750.529297	1977.324097	1.433939	3.108409	2837.650146	42670.468750	486.472137	286.824707	102.781013	29.249262	27.907835	140.791183	160.767639	88.293610	1.479619	0.000000	3.989028	3.296078	0.156531	0.492538	3.452959	4.630127	2.687058	2.457617	2.011913	1.466115	1.445726	2.148576	2.206199	1.945929	0.170150	0.000000	50708.000000		1
10988.440430	2260.180176	2.285050	4.422081	4140.437500	56758.468750	673.685913	420.822418	117.459610	61.101200	32.040047	157.236755	215.291214	123.842949	0.573611	99998.000000	4.040936	3.354143	0.358896	0.645627	3.617046	4.754031	2.828457	2.624099	2.069889	1.786050	1.505693	2.196554	2.333026	2.092871	0.000000	4.999991	50789.000000		1
6403.759766	1560.470459	2.593424	3.398280	2375.061768	30665.919922	370.989197	238.761551	62.883602	34.537872	15.190497	82.983406	105.309677	89.200226	0.146017	0.000000	3.806435	3.193256	0.413874	0.531259	3.375675	4.486656	2.569361	2.377964	1.798537	1.538296	1.181572	1.918991	2.022468	1.950366	0.000000	0.000000	50894.000000		1
20754.726562	15117.794922	2.044519	10.722159	24786.023438	99998.000000	4000.281494	2528.721191	911.519226	467.278931	347.265991	1300.326294	1801.924194	1101.887695	3.721997	99998.000000	4.317117	4.179489	0.310591	1.030282	4.394207	4.999991	3.602091	3.402901	2.959766	2.669576	2.540662	3.114052	3.255737	3.042137	0.570776	4.999991	50957.000000		1
8891.309570	3030.057129	2.932636	4.437500	6281.955078	99297.226562	1047.003296	628.832947	240.522369	135.721512	59.799862	335.418274	407.053528	260.847290	0.637908	0.000000	3.948966	3.481451	0.467258	0.647138	3.798095	4.996937	3.019948	2.798535	2.381155	2.132649	1.776700	2.525587	2.609652	2.416386	0.000000	0.000000	51001.000000		1
16854.294922	4828.718750	3.241009	3.626477	10545.223633	99998.000000	1747.345093	1077.933228	289.310211	121.181679	103.403931	490.308289	619.834595	394.074066	3.217718	0.000000	4.226711	3.683832	0.510680	0.559485	4.023056	4.999991	3.242379	3.032592	2.461364	2.083437	2.014537	2.690469	2.792276	2.595578	0.507548	0.000000	51077.000000		1
13420.251953	1972.562866	3.188586	2.713690	4036.854492	58648.851562	682.567078	407.343384	130.491486	53.478199	27.932505	157.853500	214.680634	154.458313	0.609677	99998.000000	4.127761	3.295031	0.503598	0.433560	3.606043	4.768260	2.834145	2.609961	2.115582	1.728177	1.446110	2.198254	2.331793	2.188811	0.000000	4.999991	51118.000000		1
7133.227539	2561.960938	2.371395	3.894762	3060.234375	43380.097656	498.699158	310.646576	91.923172	30.818886	24.009991	130.324966	166.756256	82.042870	1.031823	0.000000	3.853286	3.408572	0.375004	0.590481	3.485755	4.637290	2.697839	2.492267	1.963425	1.488817	1.380392	2.115028	2.222082	1.914041	0.013605	0.000000	51242.000000		1
6282.926270	2645.150879	1.902667	4.890810	5676.583496	78742.562500	907.652222	573.886841	197.664566	60.231586	73.232628	321.735718	411.105560	234.123611	1.411613	0.000000	3.798162	3.422451	0.279363	0.689381	3.754087	4.896210	2.957919	2.758826	2.295929	1.779824	1.864705	2.507499	2.613953	2.369445	0.149716	0.000000	51275.000000		1
4315.032227	1589.722778	1.588125	2.920300	1952.456909	27869.621094	308.435547	188.885162	65.646629	29.125912	22.437283	101.273064	135.712265	106.099113	0.280982	0.000000	3.634984	3.201321	0.200885	0.465428	3.290581	4.445131	2.489164	2.276198	1.817212	1.464280	1.350970	2.005494	2.132619	2.025712	0.000000	0.000000	51308.000000		1
30078.757812	9155.993164	3.629560	7.465732	14570.829102	99998.000000	2383.634521	1487.913208	436.885590	177.496918	136.695969	602.707458	824.403625	473.384735	1.606110	0.000000	4.478260	3.961705	0.559854	0.873072	4.163484	4.999991	3.377240	3.172578	2.640368	2.249191	2.135756	2.780107	2.916140	2.675214	0.205775	0.000000	51399.000000		1
7804.875000	3121.677979	2.211041	3.663482	4787.464355	76017.195312	763.333252	473.791779	180.747177	82.909401	46.706306	249.403534	310.439972	196.156616	0.239220	0.000000	3.892366	3.494388	0.344597	0.563894	3.680105	4.880912	2.882714	2.675587	2.257071	1.918604	1.669376	2.396903	2.491978	2.292603	0.000000	0.000000	51457.000000		1
25275.644531	4906.191406	3.555551	3.860841	9049.487305	99998.000000	1504.500610	921.797363	317.366058	113.876305	85.354805	464.241455	612.708069	364.729187	1.401558	99998.000000	4.402702	3.690744	0.550907	0.586682	3.956624	4.999991	3.177392	2.964635	2.501560	2.056433	1.931228	2.666744	2.787254	2.561970	0.146611	4.999991	51559.000000		1
27652.250000	9634.722656	2.877128	4.344988	13696.111328	99998.000000	2291.082275	1396.138062	427.375366	201.821457	126.461044	623.898926	808.389771	550.721802	3.730415	99998.000000	4.441730	3.983839	0.458959	0.637989	4.136597	4.999991	3.360041	3.144928	2.630810	2.304967	2.101957	2.795114	2.907621	2.740932	0.571757	4.999991	51629.000000		1
14691.992188	4076.610107	1.723810	5.445883	8877.186523	99998.000000	1497.296997	910.726746	274.403412	138.345764	94.325401	447.394989	620.081299	319.240967	3.545299	0.000000	4.167081	3.610299	0.236489	0.736068	3.948275	4.999991	3.175308	2.959388	2.438390	2.140966	1.974629	2.650691	2.792449	2.504119	0.549653	0.000000	51743.000000		1
10192.447266	3941.696533	2.312804	5.489055	6061.190430	86258.164062	1010.038513	619.008118	183.331360	91.075142	55.282185	283.404846	364.300568	240.547043	0.721189	0.000000	4.008278	3.595683	0.364139	0.739498	3.782558	4.935800	3.004338	2.791696	2.263237	1.959400	1.742585	2.452407	2.561460	2.381200	0.000000	0.000000	51820.000000		1
8389.890625	909.798523	2.719858	4.153796	4314.434082	63130.804688	748.185974	438.190033	137.050598	56.194973	42.651192	186.578522	281.375732	132.869049	1.025219	99998.000000	3.923756	2.958945	0.434546	0.618445	3.634924	4.800241	2.874010	2.641663	2.136881	1.749697	1.629931	2.270862	2.449287	2.123424	0.010817	4.999991	51877.000000		1
11569.654297	2122.747070	3.799166	4.668780	5371.999512	73092.234375	888.233948	538.704468	147.088165	72.387680	51.470684	224.782974	338.896729	160.767639	1.267454	99998.000000	4.063320	3.326898	0.579688	0.669203	3.730136	4.863871	2.948527	2.731351	2.167578	1.859665	1.711560	2.351763	2.530067	2.206199	0.102932	4.999991	51901.000000		1
6799.801270	1971.088745	1.766982	3.459955	2996.333252	39462.808594	494.727295	307.208221	86.341599	36.915436	25.983583	119.840256	149.585999	106.635689	1.383942	99998.000000	3.832496	3.294706	0.247232	0.539070	3.476590	4.596188	2.694366	2.487433	1.936220	1.567208	1.414699	2.078603	2.174891	2.027903	0.141118	4.999991	51939.000000		1
15817.282227	5575.926758	3.037483	4.348072	11523.561523	99998.000000	1949.838745	1174.256836	398.909363	156.798859	124.376434	635.407471	884.126404	448.403381	3.681940	99998.000000	4.199132	3.746317	0.482514	0.638297	4.061587	4.999991	3.289999	3.069763	2.600874	2.195343	2.094738	2.803052	2.946514	2.651669	0.566077	4.999991	51963.000000		1
11637.012695	2726.274902	1.489446	3.879343	5001.737793	60760.648438	821.285950	509.927032	142.795609	70.281487	40.406227	176.574875	244.737839	158.057022	0.977458	0.000000	4.065842	3.435570	0.173025	0.588758	3.699121	4.783622	2.914494	2.707508	2.154715	1.846841	1.606448	2.246929	2.388701	2.198814	0.000000	0.000000	52049.000000		1
13198.836914	2827.489258	2.550252	3.348940	5368.872559	75756.906250	900.309875	545.285217	174.490280	105.389854	59.806030	298.209869	364.627441	253.526505	0.440508	0.000000	4.120536	3.451401	0.406583	0.524907	3.729883	4.879422	2.954392	2.736624	2.241771	2.022799	1.776745	2.474522	2.561849	2.404023	0.000000	0.000000	52216.000000		1
6845.153809	2459.765869	2.170952	2.294302	3171.384766	43758.636719	534.803589	313.517548	108.640114	50.449966	18.089212	118.446404	172.035614	66.374390	0.890017	0.000000	3.835383	3.390894	0.336650	0.360651	3.501249	4.641064	2.728194	2.496262	2.035990	1.702861	1.257420	2.073522	2.235618	1.822001	0.000000	0.000000	52261.000000		1
9330.647461	2092.495605	1.800903	3.897846	3884.715332	55589.972656	647.215088	386.010071	139.206131	31.386293	37.501347	178.640991	232.319626	162.750473	0.327540	0.000000	3.969912	3.320665	0.255490	0.590825	3.589359	4.744997	2.811049	2.586599	2.143658	1.496740	1.574047	2.251981	2.366086	2.211522	0.000000	0.000000	52282.000000		1
7375.963867	2761.355469	1.433939	2.781532	3794.737793	48425.007812	611.403625	389.596466	138.148407	45.602329	39.622959	170.037354	230.068497	159.410797	0.694434	0.000000	3.867819	3.441122	0.156531	0.444284	3.579182	4.685070	2.786328	2.590615	2.140346	1.658987	1.597947	2.230544	2.361857	2.202518	0.000000	0.000000	52330.000000		1
10359.290039	1577.045532	3.185502	3.213256	3434.991943	45345.785156	528.222839	347.074799	97.190193	42.885555	37.226894	141.583694	186.415085	112.130905	0.044491	99998.000000	4.015330	3.197844	0.503178	0.506945	3.535926	4.656537	2.722817	2.540423	1.987622	1.632311	1.570857	2.151013	2.270481	2.049725	0.000000	4.999991	52361.000000		1
8114.981934	1934.898071	1.822490	3.163916	2695.153809	39276.511719	452.267303	274.048767	74.867012	56.796299	35.160789	132.650101	169.173904	114.523888	0.329372	12135.370117	3.909287	3.286658	0.260665	0.500225	3.430583	4.594133	2.655395	2.437828	1.874290	1.754320	1.546059	2.122708	2.228333	2.058896	0.000000	4.084053	52456.000000		1
19582.171875	5739.618164	3.055985	3.802250	9451.794922	99998.000000	1568.852051	956.825562	293.960480	145.731323	83.785179	381.390656	541.467529	294.574158	2.544975	0.000000	4.291861	3.758883	0.485151	0.580041	3.975514	4.999991	3.195582	2.980833	2.468289	2.163553	1.923167	2.581370	2.733572	2.469195	0.405683	0.000000	52561.000000		1
28628.431641	12450.404297	2.470075	6.469684	20439.945312	99998.000000	3354.127197	2074.924561	630.220581	258.867523	191.185638	894.463074	1165.850586	596.675720	2.408902	99998.000000	4.456798	4.095183	0.392710	0.810883	4.310480	4.999991	3.525579	3.317002	2.799493	2.413078	2.281455	2.951562	3.066643	2.775738	0.381819	4.999991	52604.000000		1
7411.229492	1476.093262	2.852458	4.187717	3093.751709	51951.636719	494.215393	320.631744	133.618393	44.350330	44.603199	196.637680	239.905624	135.283615	0.205534	0.000000	3.869890	3.169114	0.455219	0.621977	3.490485	4.715599	2.693916	2.506006	2.125866	1.646897	1.649366	2.293667	2.380040	2.131245	0.000000	0.000000	52658.000000		1
8844.736328	1369.260132	1.680638	2.615010	3173.099365	43403.109375	506.457825	321.223816	113.068367	40.403145	26.880951	132.206055	136.507858	84.226158	1.975356	99998.000000	3.946685	3.136486	0.225474	0.417473	3.501484	4.637521	2.704543	2.506808	2.053341	1.606415	1.429445	2.121251	2.135158	1.925447	0.295645	4.999991	52697.000000		1
14278.666016	3964.809082	1.865662	3.808417	6482.669434	87297.320312	1074.087769	661.733337	189.415573	98.007385	54.002434	290.830475	379.642151	234.188370	1.105599	99998.000000	4.154687	3.598222	0.270833	0.580745	3.811754	4.941001	3.031040	2.820683	2.277416	1.991259	1.732413	2.463640	2.579374	2.369565	0.043598	4.999991	52757.000000		1
25397.390625	9900.405273	2.100026	5.384208	20988.666016	99998.000000	3490.058350	2135.008057	672.329041	266.231506	185.323441	941.206421	1201.011353	722.205444	3.631304	0.000000	4.404789	3.995653	0.322225	0.731122	4.321985	4.999991	3.542833	3.329400	2.827582	2.425259	2.267930	2.973685	3.079547	2.858661	0.560063	0.000000	52821.000000		1
15311.731445	3194.642334	2.914133	5.085085	8176.080078	99998.000000	1349.629150	829.704590	310.893280	133.831177	108.603111	578.188660	745.197815	428.405334	2.766349	0.000000	4.185024	3.504422	0.464509	0.706298	3.912545	4.999991	3.130214	2.918923	2.492611	2.126557	2.035842	2.762069	2.872272	2.631855	0.441907	0.000000	52895.000000		1
31294.703125	9283.465820	3.617226	6.691713	19395.335938	99998.000000	3243.969727	1983.432983	634.066040	211.285446	193.156143	917.310486	1198.646118	712.759949	4.230271	0.000000	4.495471	3.967710	0.558376	0.825537	4.287697	4.999991	3.511077	3.297418	2.802135	2.324870	2.285908	2.962516	3.078691	2.852943	0.626368	0.000000	53000.000000		1
7713.688965	2597.704590	2.707523	3.663482	5581.668945	78136.562500	940.521790	572.610168	172.991577	59.497654	45.716427	230.709915	306.677826	153.628784	1.264997	99998.000000	3.887262	3.414590	0.432572	0.563894	3.746764	4.892854	2.973369	2.757859	2.238025	1.774500	1.660072	2.363066	2.486682	2.186473	0.102089	4.999991	53183.000000		1
14890.989258	4104.687500	3.154665	3.342773	8244.258789	99998.000000	1404.454834	838.203369	283.744049	110.471855	76.263947	395.273621	480.338562	291.820374	2.620711	0.000000	4.172924	3.613280	0.498953	0.524107	3.916152	4.999991	3.147508	2.923349	2.452927	2.043252	1.882319	2.596898	2.681547	2.465116	0.418419	0.000000	53217.000000		1
19881.699219	8702.529297	2.593424	3.860841	9371.038086	99998.000000	1541.419189	949.634277	306.545227	115.677208	81.305855	444.061462	677.201355	259.388672	2.590210	0.000000	4.298453	3.939646	0.413874	0.586682	3.971788	4.999991	3.187921	2.977556	2.486495	2.063248	1.910122	2.647443	2.830718	2.413951	0.413335	0.000000	53250.000000		1
6207.115723	1500.494873	3.123827	4.594771	2522.686523	38712.769531	436.460052	252.724731	77.022545	41.701401	26.125435	112.204918	146.998749	85.715599	0.305660	0.000000	3.792890	3.176234	0.494687	0.662264	3.401863	4.587854	2.639945	2.402648	1.886618	1.620151	1.417063	2.050012	2.167314	1.933060	0.000000	0.000000	53292.000000		1
8021.094238	2584.188477	3.096074	5.334868	3051.834473	44780.343750	517.105957	308.413971	92.472076	52.031925	24.817930	121.594902	184.974991	100.680984	0.139772	0.000000	3.904234	3.412324	0.490811	0.727124	3.484561	4.651087	2.713580	2.489134	1.966011	1.716270	1.394766	2.084915	2.267113	2.002948	0.000000	0.000000	53326.000000		1
10145.994141	2386.209473	2.858626	4.459086	3980.378906	59882.652344	654.727051	400.633179	140.587646	44.812893	38.349377	188.814240	263.255707	147.766586	2.971887	99998.000000	4.006295	3.377709	0.456157	0.649246	3.599924	4.777301	2.816060	2.602747	2.147947	1.651403	1.583758	2.276035	2.420378	2.169576	0.473032	4.999991	53508.000000		1
25967.355469	9356.958008	2.454656	6.247655	16729.597656	99998.000000	2773.360352	1705.890381	505.378540	225.899277	172.680115	883.657654	1186.662720	663.417053	4.649790	99998.000000	4.414428	3.971135	0.389991	0.795717	4.223485	4.999991	3.443006	3.231951	2.703617	2.353915	2.237242	2.946284	3.074327	2.821787	0.667433	4.999991	53585.000000		1
10068.197266	3650.918457	2.738360	4.428249	5457.631836	77273.296875	912.043518	560.947510	194.907715	64.820190	44.455177	222.414658	326.586426	235.403366	0.707479	99998.000000	4.002952	3.562402	0.437491	0.646232	3.737004	4.888030	2.960016	2.748922	2.289829	1.811710	1.647922	2.347163	2.513998	2.371813	0.000000	4.999991	53664.000000		1
32607.009766	15689.902344	4.307983	10.210259	20284.701172	99998.000000	3371.377686	2071.048096	622.051758	304.050476	163.583084	847.041382	1105.982910	628.509155	2.240774	0.000000	4.513311	4.195620	0.634274	1.009037	4.307168	4.999991	3.527807	3.316190	2.793827	2.482946	2.213738	2.927905	3.043748	2.798312	0.350398	0.000000	53729.000000		1
7735.228516	1732.018921	3.043650	4.526928	3615.140869	51878.132812	592.117920	366.813812	102.244446	46.058723	36.076660	170.126785	241.586258	198.327576	0.156543	99998.000000	3.888473	3.238553	0.483395	0.655804	3.558125	4.714984	2.772408	2.564446	2.009640	1.663312	1.557226	2.230773	2.383072	2.297383	0.000000	4.999991	53787.000000		1
7584.221191	2117.180908	3.074487	3.910181	6380.668457	95439.523438	1047.182129	651.276367	247.494705	94.624527	60.311764	354.861237	483.659760	281.878387	1.926720	99998.000000	3.879911	3.325758	0.487773	0.592197	3.804866	4.979728	3.020022	2.813765	2.393566	1.976004	1.780402	2.550059	2.684540	2.450062	0.284819	4.999991	53840.000000		1
4476.534180	1948.670044	2.414567	2.957305	2975.752441	44611.675781	525.123718	301.537231	107.696495	56.891895	42.379822	157.686981	226.019547	102.336952	0.217072	0.000000	3.650942	3.289738	0.382839	0.470896	3.473597	4.649448	2.720262	2.479341	2.032202	1.755050	1.627159	2.197796	2.354146	2.010032	0.000000	0.000000	53880.000000		1
5611.753906	3155.565186	2.448488	2.568754	3721.767334	51235.632812	597.085815	373.067627	88.561890	26.039089	37.340992	152.910263	228.464951	161.156189	0.119127	0.000000	3.749099	3.499077	0.388898	0.409723	3.570749	4.709572	2.776037	2.571788	1.947247	1.415626	1.572186	2.184437	2.358819	2.207247	0.000000	0.000000	53901.000000		1
8756.926758	2192.041748	2.075356	3.953353	3480.958252	50078.320312	584.038513	352.798218	95.713081	57.397629	31.595987	144.880219	227.583008	141.756393	0.316192	0.000000	3.942352	3.340849	0.317093	0.596966	3.541699	4.699650	2.766442	2.547526	1.980971	1.758894	1.499632	2.161009	2.357140	2.151543	0.000000	0.000000	54026.000000		1
19483.582031	6010.207031	3.697403	5.430464	9025.017578	99998.000000	1484.194214	915.265991	270.869446	100.770416	70.808807	398.193939	529.709229	196.563675	2.351892	0.000000	4.289669	3.778889	0.567897	0.734837	3.955448	4.999991	3.171491	2.961547	2.432760	2.003333	1.850087	2.600095	2.724038	2.293503	0.371417	0.000000	54053.000000		1
4796.595215	2193.805664	2.281967	4.850721	4311.680664	57079.332031	701.649231	439.821320	124.055725	56.555767	49.882557	204.057159	296.729675	131.539963	0.374472	99998.000000	3.680933	3.341198	0.358309	0.685806	3.634647	4.756479	2.846120	2.643276	2.093617	1.752477	1.697949	2.309752	2.472361	2.119058	0.000000	4.999991	54127.000000		1
11710.082031	3085.915771	1.470943	1.517200	4120.355957	59136.906250	681.148560	418.999908	123.201530	29.079657	38.571404	183.982025	276.941315	106.401321	1.133091	0.000000	4.068560	3.489384	0.167596	0.181043	3.614935	4.771859	2.833242	2.622214	2.090616	1.463589	1.586265	2.264775	2.442388	2.026947	0.054265	0.000000	54184.000000		1
8667.254883	4784.186523	1.600460	4.872307	4876.791016	67590.921875	801.115234	490.749268	146.875397	70.377083	45.648586	240.497696	321.334839	201.013504	0.325856	0.000000	3.937881	3.679808	0.204245	0.687735	3.688134	4.829888	2.903695	2.690860	2.166949	1.847431	1.659427	2.381111	2.506958	2.303225	0.000000	0.000000	54240.000000		1
9741.628906	2199.470459	4.437500	5.633991	4785.262695	64573.539062	789.662231	488.393280	141.056381	76.211517	53.694057	247.281921	312.185364	197.439453	1.349580	0.000000	3.988631	3.342318	0.647138	0.750816	3.679906	4.810055	2.897441	2.688770	2.149393	1.882021	1.729926	2.393192	2.494412	2.295434	0.130199	0.000000	54307.000000		1
8448.756836	2874.562500	2.442321	4.372742	3184.780518	48092.074219	539.564880	321.109711	100.921516	59.087517	38.885944	131.817490	171.594650	109.515900	0.022560	0.000000	3.926793	3.458572	0.387803	0.640754	3.503079	4.682074	2.732044	2.506654	2.003984	1.771496	1.589793	2.119973	2.234504	2.039477	0.000000	0.000000	54342.000000		1
15401.609375	4582.050293	2.587257	3.712821	8295.343750	99998.000000	1365.966797	847.429932	238.335999	103.684547	73.322060	332.201935	429.947205	206.767761	1.976114	0.000000	4.187566	3.661060	0.412840	0.569704	3.918834	4.999991	3.135440	2.928104	2.377190	2.015714	1.865235	2.521402	2.633415	2.315483	0.295812	0.000000	54398.000000		1
19879.753906	4643.928711	3.419866	4.348072	10751.495117	99998.000000	1779.163086	1094.748901	351.472198	154.279449	110.333092	543.512024	683.424377	376.663269	3.036624	99998.000000	4.298411	3.666886	0.534009	0.638297	4.031469	4.999991	3.250216	3.039315	2.545891	2.188308	2.042706	2.735209	2.834691	2.575953	0.482391	4.999991	54487.000000		1
9792.458984	2280.948975	1.569623	5.032661	4519.348633	63835.785156	746.671814	455.915344	136.973511	61.110451	49.389160	256.727417	309.107819	181.641464	0.056659	0.000000	3.990892	3.358116	0.195795	0.701798	3.655076	4.805064	2.873130	2.658884	2.136636	1.786116	1.693632	2.409472	2.490110	2.259215	0.000000	0.000000	54523.000000		1
7909.913086	2331.457520	2.198706	4.884642	3507.012695	48740.250000	563.818481	356.785492	103.931244	44.486015	36.986362	158.917389	205.457184	134.472595	0.149104	0.000000	3.898172	3.367628	0.342167	0.688833	3.544937	4.687888	2.751139	2.552407	2.016746	1.648224	1.568042	2.201171	2.312721	2.128634	0.000000	0.000000	54591.000000		1
16017.873047	4343.467773	1.970509	3.614142	6521.114258	99234.406250	1071.093506	660.197632	209.771332	95.821014	70.457260	325.963531	445.618744	238.675217	3.353315	99998.000000	4.204605	3.637837	0.294578	0.558005	3.814322	4.996662	3.029827	2.819674	2.321746	1.981461	1.847926	2.513169	2.648963	2.377807	0.525474	4.999991	54647.000000		1
14714.957031	5320.874023	2.121612	5.350287	12140.750000	99998.000000	1980.962891	1239.502563	390.170044	136.708313	125.847382	597.570007	782.449341	426.030853	1.169218	0.000000	4.167759	3.725983	0.326666	0.728377	4.084246	4.999991	3.296876	3.093247	2.591254	2.135795	2.099844	2.776389	2.893456	2.629441	0.067896	0.000000	54693.000000		1
23292.406250	5899.987793	2.806202	3.783747	10847.093750	99998.000000	1798.510498	1106.322144	350.377472	132.329391	107.153755	489.269073	658.936401	398.446808	2.579667	99998.000000	4.367214	3.770851	0.448119	0.577922	4.035314	4.999991	3.254913	3.043882	2.544536	2.121656	2.030007	2.689548	2.818844	2.600370	0.411564	4.999991	54745.000000		1
5646.310059	2836.478516	3.623393	3.586388	3868.235840	54114.386719	632.252808	394.860413	122.572449	53.946926	30.501261	167.527191	211.371796	138.216248	0.256646	0.000000	3.751765	3.452780	0.559115	0.554657	3.587513	4.733313	2.800891	2.596444	2.088393	1.731967	1.484318	2.224085	2.325047	2.140559	0.000000	0.000000	54798.000000		1
13939.929688	6093.279785	3.493876	5.260859	8830.667969	99998.000000	1455.996460	896.815979	301.370697	130.442154	86.310760	419.770844	556.503845	284.456390	2.537009	99998.000000	4.144260	3.784851	0.543307	0.721057	3.945994	4.999991	3.163160	2.952703	2.479101	2.115418	1.936065	2.623012	2.745468	2.454016	0.404322	4.999991	54841.000000		1
8250.098633	2620.255859	4.545431	5.572316	3296.014160	47951.910156	544.970642	333.635864	118.048607	59.997223	30.291565	162.099808	235.557556	108.587692	0.234121	99998.000000	3.916459	3.418344	0.657575	0.746036	3.517989	4.680806	2.736373	2.523273	2.072061	1.778131	1.481322	2.209783	2.372097	2.035781	0.000000	4.999991	54944.000000		1
9758.222656	3652.278320	2.294302	6.408009	6759.055664	90738.101562	1093.487549	681.968811	212.549774	89.126221	67.169998	319.154633	435.565765	239.042175	1.909305	99998.000000	3.989371	3.562564	0.360651	0.806723	3.829886	4.957790	3.038814	2.833765	2.327461	1.950006	1.827175	2.504001	2.639054	2.378474	0.280875	4.999991	54967.000000		1
12534.275391	2687.102051	2.695188	3.792999	4651.749023	65397.996094	746.135254	473.949066	141.858154	78.160446	49.549515	198.885727	289.248535	158.528839	1.195985	0.000000	4.098099	3.429284	0.430589	0.578983	3.667616	4.815565	2.872818	2.675732	2.151854	1.892987	1.695039	2.298604	2.461271	2.200108	0.077726	0.000000	55066.000000		1
5883.123047	1486.627319	3.216340	4.304899	2205.970947	31671.878906	344.274750	222.109360	56.990578	29.431202	24.346117	82.197060	115.572357	86.949097	0.221240	0.000000	3.769608	3.172202	0.507362	0.633963	3.343600	4.500674	2.536905	2.346567	1.755803	1.468808	1.386430	1.914856	2.062854	1.939265	0.000000	0.000000	55126.000000		1
8390.992188	2774.933105	1.649800	3.367443	3712.735107	51819.378906	604.752014	373.403748	110.175819	26.005169	32.225071	150.187332	218.263947	75.838387	1.182229	0.000000	3.923813	3.443253	0.217431	0.527300	3.569694	4.714492	2.781577	2.572179	2.042086	1.415060	1.508194	2.176633	2.338982	1.879889	0.072702	0.000000	55162.000000		1
6909.677734	1590.752808	4.104456	4.280230	4192.524902	64111.367188	684.744202	425.716309	137.318893	80.599678	49.672863	221.205826	307.100281	168.467728	0.441683	99998.000000	3.839458	3.201603	0.613256	0.631467	3.622476	4.806935	2.835528	2.629120	2.137730	1.906333	1.696119	2.344797	2.487280	2.226517	0.000000	4.999991	55256.000000		1
13203.887695	5436.026855	2.482410	3.358191	7147.054688	99998.000000	1186.721313	729.834595	233.605545	86.344688	69.421127	330.829651	433.527405	221.915085	1.819464	99998.000000	4.120702	3.735282	0.394873	0.526105	3.854127	4.999991	3.074349	2.863225	2.368483	1.936236	1.841492	2.519604	2.637017	2.346187	0.259943	4.999991	55322.000000		1
9333.774414	1801.335205	2.889463	5.304030	4580.644043	62994.707031	757.958313	464.710175	138.182327	49.925732	34.870918	170.188461	222.140198	129.649628	2.195269	0.000000	3.970057	3.255594	0.460817	0.724606	3.660927	4.799304	2.879645	2.667182	2.140452	1.698324	1.542463	2.230930	2.346627	2.112771	0.341488	0.000000	55377.000000		1
13537.680664	2873.902588	3.234842	4.212387	6032.163086	83380.945312	992.023315	605.633972	188.422607	67.179245	52.331047	259.360931	364.282043	229.729279	0.655411	0.000000	4.131544	3.458472	0.509853	0.624528	3.780473	4.921067	2.996522	2.782210	2.275133	1.827235	1.718759	2.413905	2.561438	2.361216	0.000000	0.000000	55411.000000		1
9719.225586	3911.830566	3.432201	4.230890	5208.918945	81241.195312	899.551270	527.436523	209.527710	72.366096	38.170517	215.251129	288.835297	163.246964	1.155895	0.000000	3.987632	3.592380	0.535573	0.626432	3.716748	4.909776	2.954026	2.722170	2.321241	1.859535	1.581728	2.332945	2.460650	2.212845	0.062918	0.000000	55455.000000		1
11263.562500	1616.162842	2.747611	3.694319	3962.474854	59459.941406	645.031799	403.760071	139.403488	60.200748	34.651974	156.327057	258.429657	136.621964	0.163493	0.000000	4.051676	3.208485	0.438955	0.567534	3.597966	4.774224	2.809581	2.606123	2.144274	1.779602	1.539728	2.194034	2.412342	2.135520	0.000000	0.000000	55533.000000		1
13577.226562	3056.854736	2.155533	3.799166	5205.822754	74977.914062	854.494751	527.094238	152.077667	73.263466	39.786396	220.391724	283.028625	116.300125	1.566556	99998.000000	4.132811	3.485275	0.333555	0.579688	3.716489	4.874933	2.931709	2.721888	2.182065	1.864887	1.599735	2.343195	2.451830	2.065580	0.194946	4.999991	55612.000000		1
10647.659180	2970.007324	3.046734	3.768329	3950.667236	56727.121094	636.132141	400.984711	114.573227	55.365444	32.385426	148.774979	203.893723	97.954964	1.518734	0.000000	4.027254	3.472758	0.483835	0.576149	3.596670	4.753791	2.803547	2.603128	2.059083	1.743239	1.510350	2.172530	2.309404	1.991026	0.181482	0.000000	55723.000000		1
9658.945312	4557.624023	3.493876	3.672733	5760.997559	87264.898438	905.996277	580.945557	202.897675	141.158142	59.328049	220.808029	309.576538	210.866058	1.440999	0.000000	3.984930	3.658739	0.543307	0.564989	3.760498	4.940840	2.957126	2.764135	2.307277	2.149706	1.773260	2.344015	2.490768	2.324007	0.158664	0.000000	55751.000000		1
9478.857422	2297.073975	1.822490	3.626477	4785.839355	79192.250000	784.802246	486.598541	164.600723	76.812851	72.788567	333.987396	435.531830	220.607590	1.383411	99998.000000	3.976756	3.361175	0.260665	0.559485	3.679958	4.898683	2.894760	2.687171	2.216432	1.885434	1.862063	2.523730	2.639020	2.343621	0.140951	4.999991	55791.000000		1
7257.745605	3299.144043	2.300469	2.470075	3805.820801	56475.824219	637.544495	386.219788	117.925255	48.797081	27.312674	153.597946	230.642075	97.705177	1.471511	99998.000000	3.860802	3.518401	0.361816	0.392710	3.580448	4.751863	2.804511	2.586834	2.071607	1.688394	1.436364	2.186385	2.362939	1.989918	0.167764	4.999991	55845.000000		1
13156.625977	1923.599243	2.821621	2.559503	5191.036133	72234.210938	834.169861	527.528992	159.305939	75.141464	48.383862	221.147247	286.084625	233.426682	1.442955	99998.000000	4.119144	3.284115	0.450499	0.408156	3.715254	4.858743	2.921254	2.722246	2.202232	1.875880	1.684700	2.344682	2.456495	2.368150	0.159253	4.999991	55894.000000		1
12030.639648	4898.291016	4.033530	3.595639	6993.703613	98024.703125	1165.591553	712.907959	209.540054	85.965385	67.197754	346.673920	491.945770	294.000580	1.866555	0.000000	4.080289	3.690045	0.605685	0.555776	3.844707	4.991335	3.066546	2.853034	2.321267	1.934324	1.827355	2.539921	2.691917	2.468348	0.271041	0.000000	55966.000000		1
7502.612793	1198.948364	1.859494	4.921647	2784.825684	39885.527344	464.111938	276.913574	89.527100	79.467949	26.048342	121.523979	154.381210	81.460045	1.217155	0.000000	3.875212	3.078800	0.269395	0.692110	3.444798	4.600815	2.666623	2.442344	1.951954	1.900192	1.415780	2.084662	2.188594	1.910945	0.085346	0.000000	56018.000000		1
7170.861328	1634.501831	2.488577	4.422081	3694.497803	49790.984375	609.858704	375.445190	97.227196	36.317192	30.078787	146.533096	174.447098	107.856850	0.457435	0.000000	3.855571	3.213385	0.395951	0.645627	3.567555	4.697151	2.785229	2.574547	1.987788	1.560112	1.478260	2.165936	2.241664	2.032848	0.000000	0.000000	56084.000000		1
5557.797852	2529.671143	3.728240	4.983322	4433.929199	67083.437500	734.238220	450.395477	155.994003	63.759384	48.741573	227.657013	350.781464	162.044296	2.049202	0.000000	3.744903	3.403064	0.571504	0.697519	3.646789	4.826615	2.865837	2.653594	2.193108	1.804544	1.687900	2.357281	2.545037	2.209634	0.311585	0.000000	56155.000000		1
15219.077148	3402.739258	2.735276	4.708869	5076.234863	72533.890625	833.648682	515.237244	141.081055	68.347984	35.842297	193.433685	272.176941	151.063110	1.403156	0.000000	4.182388	3.531829	0.437001	0.672917	3.705542	4.860541	2.920983	2.712007	2.149469	1.834726	1.554396	2.286532	2.434851	2.179158	0.147106	0.000000	56202.000000		1
10936.309570	3527.208252	2.541001	3.136162	4997.281738	74183.156250	815.170898	508.530121	160.107712	80.263550	40.026928	214.541870	275.809601	173.050171	1.468111	99998.000000	4.038871	3.547431	0.405005	0.496399	3.698734	4.870306	2.911249	2.706317	2.204412	1.904518	1.602352	2.331512	2.440609	2.238172	0.166759	4.999991	56240.000000		1
5563.323730	2808.123535	2.063021	3.441453	4092.291016	53804.882812	641.559509	415.095917	115.646370	48.254345	36.406620	142.579742	200.674301	119.985191	0.876186	0.000000	3.745334	3.448416	0.314504	0.536742	3.611967	4.730822	2.807237	2.618149	2.063132	1.683536	1.561180	2.154058	2.302492	2.079128	0.000000	0.000000	56290.000000		1
8547.112305	1736.712280	1.474027	3.404448	2891.671143	46137.445312	483.191040	292.862671	81.864014	45.004082	26.723680	130.244797	156.453491	67.311852	1.848228	99998.000000	3.931819	3.239728	0.168505	0.532047	3.461149	4.664053	2.684119	2.466664	1.913093	1.653252	1.426896	2.114760	2.194385	1.828092	0.266756	4.999991	56341.000000		1
19406.359375	5700.963379	2.001346	4.317234	11415.513672	99998.000000	1826.735962	1162.979614	359.526947	141.673126	111.723854	518.783508	746.298706	360.726501	3.760427	99998.000000	4.287944	3.755948	0.301322	0.635206	4.057496	4.999991	3.261676	3.065572	2.555732	2.151288	2.048146	2.714986	2.872913	2.557178	0.575237	4.999991	56388.000000		1
6746.415527	2008.630249	1.674470	3.432201	2568.970215	33124.132812	416.190643	259.712463	72.110146	28.635597	26.091513	106.429077	143.618958	83.615578	0.590461	0.000000	3.829073	3.302900	0.223877	0.535573	3.409759	4.520144	2.619292	2.414493	1.857996	1.456906	1.416499	2.027060	2.157212	1.922287	0.000000	0.000000	56496.000000		1
21714.445312	4894.916992	1.884164	3.897846	10592.346680	99998.000000	1728.133423	1075.142456	333.648193	130.608673	85.746437	468.941071	601.168701	345.366394	3.941266	0.000000	4.336749	3.689745	0.275119	0.590825	4.024992	4.999991	3.237577	3.031466	2.523289	2.115972	1.933216	2.671118	2.778996	2.538280	0.595636	0.000000	56518.000000		1
12363.719727	2386.277344	4.499175	4.696534	4615.993164	64749.082031	754.618652	463.365662	147.242355	28.536919	52.263203	247.547134	308.521881	151.957397	0.943400	99998.000000	4.092149	3.377721	0.653133	0.671777	3.664265	4.811234	2.877728	2.665924	2.168033	1.455407	1.718196	2.393658	2.489286	2.181722	0.000000	4.999991	56559.000000		1
7158.359863	786.445923	3.305768	4.190801	2961.135498	39451.226562	473.415558	295.200134	98.399017	32.773975	24.389290	122.945580	170.678772	119.109406	1.253928	99998.000000	3.854814	2.895669	0.519272	0.622297	3.471458	4.596060	2.675242	2.470117	1.992991	1.515529	1.387199	2.089713	2.232179	2.075946	0.098272	4.999991	56593.000000		1
17276.048828	3592.537109	2.710606	3.555551	8685.047852	99998.000000	1431.160034	870.878662	256.382050	83.260948	87.319145	426.197357	547.570251	343.494568	3.738478	0.000000	4.237444	3.555401	0.433066	0.550907	3.938772	4.999991	3.155688	2.939958	2.408888	1.920441	1.941109	2.629611	2.738440	2.535920	0.572695	0.000000	56660.000000		1
20322.439453	4869.726074	2.118529	4.810632	8862.714844	99998.000000	1477.363770	912.194580	259.120392	116.457397	69.492050	369.148193	532.018921	228.764069	1.632728	0.000000	4.307976	3.687505	0.326034	0.682202	3.947567	4.999991	3.169487	2.960088	2.413502	2.066167	1.841935	2.567201	2.725927	2.359388	0.212914	0.000000	56791.000000		1
24548.921875	4085.534424	2.297385	2.830872	9362.335938	99998.000000	1506.838135	953.368652	298.089600	182.693024	80.658272	381.353638	531.050659	298.179047	2.819258	0.000000	4.390032	3.611249	0.361234	0.451920	3.971384	4.999991	3.178066	2.979261	2.474347	2.261722	1.906649	2.581328	2.725136	2.474477	0.450135	0.000000	56891.000000		1
108.023369	5.680247	1.214993	0.000000	0.000000	1962.349487	0.000000	0.000000	11.446838	0.000000	0.000000	0.000000	0.000000	0.000000	3.456071	0.000000	2.033518	0.754367	0.084574	0.000000	0.000000	3.292776	0.000000	0.000000	1.058686	0.000000	0.000000	0.000000	0.000000	0.000000	0.538583	0.000000	56909.000000		0
22114.314453	4867.601562	3.006645	6.771890	12076.648438	99998.000000	2045.607300	1233.236450	416.384918	176.062973	149.585999	665.668152	942.640320	490.561157	2.569092	0.000000	4.344674	3.687315	0.478082	0.830710	4.081946	4.999991	3.310822	3.091046	2.619495	2.245668	2.174891	2.823258	2.974346	2.690693	0.409780	0.000000	56949.000000		1
17537.548828	6011.033203	2.275799	5.933114	10545.208984	99998.000000	1774.744019	1072.336182	300.979065	116.605415	93.579140	484.171661	594.205627	285.415436	1.366650	99998.000000	4.243969	3.778949	0.357134	0.773283	4.023055	4.999991	3.249136	3.030331	2.478536	2.066719	1.971179	2.684999	2.773937	2.455477	0.135657	4.999991	57073.000000		1
25982.226562	7398.259277	2.278883	7.629169	14858.033203	99998.000000	2488.860840	1511.260132	465.770996	337.052643	213.647583	698.627197	952.067322	511.869781	2.885675	0.000000	4.414676	3.869130	0.357722	0.882477	4.171961	4.999991	3.396001	3.179339	2.668172	2.527698	2.329698	2.844245	2.978668	2.709159	0.460247	0.000000	57170.000000		1
12952.492188	3404.426025	1.760815	5.149844	6904.521973	99998.000000	1163.241821	703.499512	238.126312	74.364357	88.928856	404.589600	522.817078	327.795258	1.670236	0.000000	4.112353	3.532044	0.245714	0.711794	3.839134	4.999991	3.065670	2.847264	2.376807	1.871365	1.949043	2.607015	2.718350	2.515603	0.222778	0.000000	57266.000000		1
6905.354492	1073.862671	2.266548	3.814585	2984.022949	42835.050781	511.721771	302.773804	91.892334	42.910225	30.886726	139.289398	203.819717	108.889900	0.922774	99998.000000	3.839186	3.030949	0.355365	0.581447	3.474802	4.631799	2.709034	2.481118	1.963279	1.632561	1.489772	2.143918	2.309246	2.036988	0.000000	4.999991	57426.000000		1
23376.873047	4713.935547	1.649800	3.842339	9629.421875	99998.000000	1566.798340	981.279602	313.517548	136.057632	102.000824	421.577911	519.295410	347.253662	1.870753	0.000000	4.368786	3.673384	0.217431	0.584596	3.983600	4.999991	3.195013	2.991793	2.496262	2.133723	2.008604	2.624878	2.715415	2.540647	0.272016	0.000000	57531.000000		1
31562.046875	7008.141602	2.704439	4.468338	13020.090820	99998.000000	2128.593750	1325.557495	386.336945	140.044907	116.004082	608.375427	795.521362	409.341644	2.383156	99998.000000	4.499165	3.845603	0.432077	0.650146	4.114614	4.999991	3.328093	3.122399	2.586966	2.146267	2.064473	2.784172	2.900652	2.612086	0.377152	4.999991	57606.000000		1
8231.892578	2177.304688	2.981975	3.694319	4001.807861	57657.988281	655.846497	409.205963	146.116791	57.678249	38.963039	180.346298	262.253479	121.184769	0.047463	99998.000000	3.915500	3.337919	0.474504	0.567534	3.602256	4.760859	2.816802	2.611942	2.164700	1.761012	1.590653	2.256107	2.418721	2.083448	0.000000	4.999991	57668.000000		1
8333.190430	2316.165283	3.607974	4.597855	4820.765625	65886.523438	811.177490	488.464203	128.709091	36.517635	39.481106	184.629608	222.383820	145.941025	1.264866	0.000000	3.920811	3.364769	0.557263	0.662555	3.683116	4.818797	2.909116	2.688833	2.109609	1.562503	1.596389	2.266301	2.347103	2.164177	0.102045	0.000000	57702.000000		1
9338.116211	2632.917725	1.418520	3.170084	3992.874268	54976.597656	645.192139	405.773773	115.717300	74.540131	33.483234	191.938065	290.549866	140.997787	1.306302	0.000000	3.970259	3.420437	0.151835	0.501071	3.601286	4.740178	2.809689	2.608284	2.063398	1.872390	1.524827	2.283161	2.463221	2.149212	0.116043	0.000000	57755.000000		1
18648.664062	3958.043457	4.104456	3.984190	8242.426758	99998.000000	1380.167358	833.025757	238.690628	102.626823	86.387856	409.273804	501.699615	303.698914	2.764620	99998.000000	4.270648	3.597481	0.613256	0.600340	3.916055	4.999991	3.139932	2.920658	2.377835	2.011261	1.936453	2.612014	2.700444	2.482443	0.441635	4.999991	57799.000000		1
19007.777344	3606.155029	2.063021	3.355108	7799.398438	99998.000000	1287.177246	778.693359	268.177338	86.101067	80.716866	424.837433	536.780212	300.029266	2.436419	0.000000	4.278931	3.557045	0.314504	0.525706	3.892061	4.999991	3.109638	2.891366	2.428422	1.935009	1.906964	2.628223	2.729796	2.477164	0.386752	0.000000	57865.000000		1
9341.088867	5575.350098	2.729109	2.975808	4981.909668	70274.984375	833.303284	503.549866	149.499649	99.993309	49.635860	229.127960	291.314636	148.602280	0.343929	99998.000000	3.970397	3.746272	0.436021	0.473605	3.697396	4.846801	2.920803	2.702043	2.174640	1.999971	1.695796	2.360078	2.464362	2.172025	0.000000	4.999991	57901.000000		1
9598.420898	3516.189941	1.964342	3.151581	4265.634277	60835.531250	672.643616	436.632751	151.744614	77.722549	51.689629	201.254044	282.411865	129.002045	1.144165	0.000000	3.982200	3.546072	0.293217	0.498528	3.629984	4.784157	2.827785	2.640116	2.181113	1.890547	1.713403	2.303745	2.450883	2.110597	0.058489	0.000000	57967.000000		1
16700.449219	4892.237305	2.667434	6.580698	11825.687500	99998.000000	1976.587158	1202.867798	397.379822	113.200966	117.641548	519.375610	693.890564	384.637817	0.535145	0.000000	4.222728	3.689507	0.426094	0.818272	4.072826	4.999991	3.295916	3.080218	2.599206	2.053850	2.070561	2.715482	2.841291	2.585052	0.000000	0.000000	58003.000000		1
13698.503906	2520.154541	2.611927	5.458218	4778.580078	64093.480469	802.509094	483.280457	143.819412	62.273022	49.672863	231.761475	324.699188	157.495789	0.061892	99998.000000	4.136673	3.401427	0.416961	0.737051	3.679299	4.806814	2.904450	2.684199	2.157818	1.794300	1.696119	2.365041	2.511481	2.197269	0.000000	4.999991	58046.000000		1
5621.211914	2242.661377	3.207088	4.718120	2348.692627	34250.449219	414.454498	236.140381	52.213863	28.395067	15.699314	92.074272	135.166443	72.955093	0.178688	0.000000	3.749830	3.350764	0.506111	0.673769	3.370826	4.534666	2.617477	2.373170	1.717786	1.453243	1.195881	1.964138	2.130869	1.863056	0.000000	0.000000	58076.000000		1
9926.844727	2950.237549	1.588125	3.259512	4541.835449	70607.250000	786.782043	459.316711	157.603714	93.560631	55.417870	207.014465	299.159668	162.435944	1.222330	99998.000000	3.996811	3.469857	0.200885	0.513153	3.657231	4.848849	2.895854	2.662112	2.197567	1.971093	1.743650	2.316001	2.475903	2.210682	0.087189	4.999991	58117.000000		1
4715.184570	631.938232	3.197837	3.271847	1810.746704	31428.445312	294.117737	183.059982	67.092903	60.598549	18.949575	78.502739	135.561157	51.131474	0.403602	99998.000000	3.673499	2.800675	0.504856	0.514793	3.257858	4.497323	2.468521	2.262594	1.826677	1.782462	1.277599	1.894885	2.132135	1.708688	0.000000	4.999991	58162.000000		1
7559.026855	863.317322	3.259512	5.328701	2669.349121	36478.785156	432.827393	265.405060	72.572708	15.853501	13.855238	87.599770	140.498215	70.580612	2.162322	99998.000000	3.878466	2.936170	0.513153	0.726621	3.426405	4.562040	2.636315	2.423909	1.860773	1.200125	1.141614	1.942503	2.147671	1.848685	0.334920	4.999991	58189.000000		1
11322.822266	4448.203613	2.433070	3.546299	6982.491211	97100.195312	1169.110107	710.444092	198.447845	93.391029	64.009163	358.777588	444.459259	324.594330	0.389600	0.000000	4.053955	3.648185	0.386155	0.549775	3.844010	4.987220	3.067855	2.851530	2.297646	1.970305	1.806242	2.554825	2.647832	2.511341	0.000000	0.000000	58394.000000		1
8437.799805	3204.775391	1.150235	2.405316	5151.197266	78903.125000	831.955688	532.450684	166.046997	65.578789	49.345989	256.887787	349.288910	200.510864	2.273179	99998.000000	3.926229	3.505798	0.060786	0.381172	3.711908	4.897094	2.920100	2.726279	2.220231	1.816763	1.693252	2.409744	2.543185	2.302138	0.356634	4.999991	58474.000000		1
7942.088867	4521.282227	1.998263	5.618572	8568.698242	99998.000000	1415.368286	876.497253	236.313065	111.039268	98.759819	426.730865	557.632507	335.131470	1.813789	99998.000000	3.899935	3.655262	0.300653	0.749626	3.932915	4.999991	3.150869	2.942750	2.373488	2.045477	1.994580	2.630154	2.746348	2.525215	0.258587	4.999991	58511.000000		1
7946.504883	2460.570557	2.359060	2.226459	3053.453369	45749.277344	508.249481	311.599457	92.811287	26.649670	22.693233	112.288177	137.910965	87.652191	0.979159	99998.000000	3.900176	3.391036	0.372739	0.347615	3.484791	4.660384	2.706077	2.493597	1.967601	1.425692	1.355896	2.050334	2.139599	1.942763	0.000000	4.999991	58537.000000		1
6245.508301	3291.249756	2.917217	3.759078	5058.250488	64406.265625	845.656738	510.694885	114.277191	55.544304	21.169867	161.751343	229.889633	110.844986	1.169269	99998.000000	3.795568	3.517361	0.464969	0.575081	3.704000	4.808928	2.927194	2.708162	2.057960	1.744640	1.325718	2.208848	2.361519	2.044716	0.067915	4.999991	58561.000000		1
10336.223633	1595.791626	2.069189	2.889463	4723.032715	68493.156250	795.219116	485.001190	116.028755	64.406967	43.351200	175.992050	225.106766	120.370659	1.198908	0.000000	4.014362	3.202976	0.315800	0.460817	3.674221	4.835647	2.900487	2.685743	2.064566	1.808933	1.637001	2.245493	2.352389	2.080521	0.078786	0.000000	58595.000000		1
12584.679688	4308.476562	2.494745	3.688152	7091.470703	99998.000000	1188.846069	733.939087	233.876907	83.408966	66.192451	320.921600	417.951447	230.373795	1.821255	0.000000	4.099842	3.634324	0.397026	0.566809	3.850736	4.999991	3.075126	2.865660	2.368987	1.921213	1.820808	2.506399	2.621126	2.362433	0.260371	0.000000	58668.000000		1
22884.468750	4058.073730	2.383730	5.541479	12929.046875	99998.000000	2162.410156	1319.022949	422.117584	166.441711	115.285576	631.728577	833.405090	413.979584	1.541691	0.000000	4.359541	3.608320	0.377257	0.743626	4.111567	4.999991	3.334938	3.120252	2.625433	2.221262	2.061775	2.800530	2.920856	2.616979	0.187997	0.000000	58715.000000		1
11048.215820	3299.039307	3.632644	3.574053	3767.249512	60530.183594	664.622803	400.642426	147.183762	74.515465	36.335693	190.171082	228.147324	109.241447	0.313022	0.000000	4.043292	3.518388	0.560223	0.553161	3.576024	4.781972	2.822575	2.602757	2.167860	1.872246	1.560333	2.279145	2.358215	2.038388	0.000000	0.000000	58773.000000		1
6761.565918	3003.721924	3.062153	3.891678	4020.609375	63861.472656	694.864990	420.628143	111.085518	66.867790	38.552902	196.061020	260.668427	147.772766	0.839647	0.000000	3.830047	3.477660	0.486027	0.590137	3.604292	4.805239	2.841900	2.623898	2.045657	1.825217	1.586057	2.292391	2.416088	2.169594	0.000000	0.000000	58794.000000		1
5664.957520	2582.005127	3.105325	4.027363	3318.479004	45988.464844	549.753540	349.486267	99.080528	31.867355	38.892113	161.202438	236.137299	162.519196	0.332001	0.000000	3.753197	3.411957	0.492107	0.605021	3.520939	4.662649	2.740168	2.543430	1.995988	1.503346	1.589862	2.207372	2.373165	2.210905	0.000000	0.000000	58877.000000		1
8125.676270	3035.120605	1.766982	2.830872	3433.773926	51286.132812	589.468994	355.774017	87.482582	55.069408	23.643024	137.519333	156.182114	113.493919	0.863900	99998.000000	3.909859	3.482176	0.247232	0.451920	3.535772	4.710000	2.770461	2.551174	1.941922	1.740910	1.373703	2.138364	2.193631	2.054973	0.000000	4.999991	58899.000000		1
15565.167969	3465.733887	1.662135	5.341035	7413.193848	99998.000000	1205.177490	766.438599	225.433640	96.320580	86.992271	386.879700	481.491882	314.260742	1.582034	0.000000	4.192154	3.539795	0.220666	0.727625	3.870005	4.999991	3.081051	2.884477	2.353019	1.983719	1.939481	2.587576	2.682589	2.497290	0.199216	0.000000	59000.000000		1
20197.347656	3684.882812	2.340558	5.051164	8306.402344	99998.000000	1369.506836	855.876282	273.530701	94.507339	68.107452	339.982208	468.604950	284.431732	1.947309	99998.000000	4.305295	3.566424	0.369319	0.703391	3.919413	4.999991	3.136564	2.932411	2.437006	1.975466	1.833195	2.531456	2.670807	2.453978	0.289435	4.999991	59057.000000		1
4734.423828	1182.604614	1.797820	2.059937	2359.769287	40443.144531	424.957703	246.199539	90.661919	34.035225	30.424166	153.218643	192.240280	137.516251	0.793414	99998.000000	3.675267	3.072839	0.254746	0.313854	3.372869	4.606845	2.628346	2.391287	1.957425	1.531929	1.483219	2.185312	2.283844	2.138354	0.000000	4.999991	59093.000000		1
7967.153809	2722.932129	2.214124	6.044128	5046.044922	74560.695312	843.871277	524.417542	143.363022	33.403057	51.865402	220.869705	338.653107	199.520981	1.406692	0.000000	3.901303	3.435037	0.345202	0.781334	3.702951	4.872510	2.926276	2.719677	2.156437	1.523786	1.714878	2.344136	2.529755	2.299989	0.148199	0.000000	59187.000000		1
8150.500488	3256.125977	2.673601	3.490792	3354.120850	52815.015625	589.080444	350.639587	123.624001	38.472725	27.429855	142.277542	156.009430	143.686813	0.046759	99998.000000	3.911184	3.512701	0.427097	0.542924	3.525579	4.722757	2.770175	2.544861	2.092103	1.585153	1.438223	2.153136	2.193151	2.157417	0.000000	4.999991	59227.000000		1
11698.458984	5235.349609	4.011944	6.226068	6967.479492	99998.000000	1167.275269	719.596619	212.056381	90.467644	80.584259	387.175720	532.207031	330.564453	3.370337	0.000000	4.068129	3.718946	0.603355	0.794214	3.843076	4.999991	3.067173	2.857089	2.326451	1.956493	1.906250	2.587908	2.726081	2.519256	0.527673	0.000000	59325.000000		1
13382.951172	3778.051758	2.220292	4.261727	5781.430176	82485.648438	968.552979	599.398621	150.261337	65.224159	58.806896	257.846802	378.744781	164.603806	1.313977	99998.000000	4.126552	3.577268	0.346410	0.629586	3.762035	4.916378	2.986123	2.777716	2.176847	1.814409	1.769428	2.411362	2.578347	2.216440	0.118588	4.999991	59390.000000		1
5381.604980	1457.192993	1.668303	1.992095	1982.893311	29881.515625	351.203918	214.813248	59.787525	32.107887	25.006037	85.296211	107.764336	82.675034	1.495697	0.000000	3.730912	3.163517	0.222275	0.299310	3.297299	4.475403	2.545559	2.332061	1.776611	1.506612	1.398045	1.930930	2.032475	1.917374	0.174844	0.000000	59444.000000		1
13377.120117	4704.996094	2.402232	4.237057	8277.485352	99998.000000	1373.321411	853.729980	260.887390	106.503082	94.914398	413.547882	494.246216	282.772675	1.664280	0.000000	4.126363	3.672559	0.380615	0.627064	3.917898	4.999991	3.137772	2.931320	2.416453	2.027362	1.977332	2.616526	2.693943	2.451437	0.221226	0.000000	59465.000000		1
6026.291504	749.798767	2.001346	3.151581	2250.870361	33887.968750	393.670074	239.489319	87.494919	17.817842	18.264984	82.012032	119.214256	104.418480	0.462231	0.000000	3.780050	2.874945	0.301322	0.498528	3.352350	4.530046	2.595132	2.379286	1.941983	1.250855	1.261619	1.913878	2.076328	2.018777	0.000000	0.000000	59513.000000		1
11959.312500	4585.170898	0.992964	3.219423	7612.311035	99998.000000	1270.407837	783.695190	270.591919	102.010078	89.292740	459.609680	594.976562	331.486511	2.674551	0.000000	4.077706	3.661355	0.000000	0.507778	3.881516	4.999991	3.103943	2.894147	2.432315	2.008643	1.950816	2.662389	2.774500	2.520466	0.427251	0.000000	59615.000000		1
6782.590820	1393.041992	2.396065	2.340558	2268.817627	38967.820312	380.727631	234.786621	80.195709	28.795952	20.133730	96.749222	126.476463	88.984367	0.217888	99998.000000	3.831396	3.143964	0.379499	0.369319	3.355800	4.590706	2.580614	2.370673	1.904151	1.459331	1.303924	1.985647	2.102010	1.949314	0.000000	4.999991	59640.000000		1
8074.587891	1914.798218	3.062153	4.237057	3900.115479	58302.781250	638.855103	395.560425	129.011292	55.979111	40.184200	174.838730	242.153671	217.082870	2.605914	99998.000000	3.907120	3.282123	0.486027	0.627064	3.591078	4.765689	2.805402	2.597213	2.110628	1.748026	1.604055	2.242638	2.384091	2.336626	0.415960	4.999991	59660.000000		1
27383.816406	7699.737793	3.068320	4.705785	15949.535156	99998.000000	2626.068848	1630.690308	505.455627	178.289444	147.378036	740.152832	987.154114	559.525879	4.152728	0.000000	4.437494	3.886476	0.486901	0.672632	4.202748	4.999991	3.419306	3.212372	2.703683	2.251126	2.168433	2.869321	2.994385	2.747820	0.618334	0.000000	59699.000000		1
8647.629883	2113.316895	3.092990	2.460824	5037.034180	77800.468750	808.377441	516.887024	187.845947	107.789001	56.574272	244.716263	368.337189	176.692062	0.542992	99998.000000	3.936897	3.324965	0.490378	0.391080	3.702175	4.890982	2.907614	2.713396	2.273802	2.032574	1.752619	2.388663	2.566246	2.247217	0.000000	4.999991	59742.000000		1
9142.884766	2308.024170	2.652015	2.078440	3861.688965	53229.511719	625.425415	406.634125	127.802467	44.467514	31.528145	156.422653	199.903366	107.440544	1.000733	99998.000000	3.961083	3.363240	0.423576	0.317737	3.586777	4.726152	2.796175	2.609204	2.106539	1.648043	1.498698	2.194300	2.300820	2.031168	0.000318	4.999991	59786.000000		1
7097.496094	4720.217285	1.877997	4.193885	6285.658691	87951.546875	1002.273682	648.972839	201.072098	107.668739	59.497654	270.092346	335.874664	209.879257	0.061576	99998.000000	3.851105	3.673962	0.273695	0.622617	3.798351	4.944243	3.000986	2.812227	2.303352	2.032090	1.774500	2.431512	2.526177	2.321970	0.000000	4.999991	59908.000000		1
9083.543945	2220.970215	2.093859	2.559503	2713.403320	41580.015625	451.983582	283.485016	86.634560	42.826965	31.383209	115.862236	156.607666	109.346291	0.406179	0.000000	3.958255	3.346543	0.320947	0.408156	3.433514	4.618885	2.655123	2.452530	1.937691	1.631717	1.496697	2.063942	2.194813	2.038804	0.000000	0.000000	59947.000000		1
14731.963867	4384.395020	4.190801	5.199183	7456.335449	99998.000000	1224.352173	764.517456	221.464859	91.500694	59.725853	340.105560	439.136719	262.487854	1.638533	0.000000	4.168261	3.641910	0.622297	0.715935	3.872525	4.999991	3.087906	2.883387	2.345305	1.961424	1.776162	2.531614	2.642600	2.419109	0.214455	0.000000	60018.000000		1
25264.632812	7122.560547	1.840992	5.094337	15151.176758	99998.000000	2480.010498	1554.324585	451.545685	202.703400	171.631653	717.345459	931.301453	582.191345	3.333022	0.000000	4.402513	3.852636	0.265052	0.707088	4.180446	4.999991	3.394454	3.191542	2.654702	2.306861	2.234597	2.855728	2.969090	2.765066	0.522838	0.000000	60217.000000		1
4893.584961	2365.215332	2.285050	3.311935	2337.224121	32366.472656	378.689301	240.812241	64.610497	48.568886	21.287048	74.956436	86.424866	70.481934	1.056686	0.000000	3.689627	3.373871	0.358896	0.520082	3.368700	4.510096	2.578283	2.381679	1.810303	1.686358	1.328115	1.874809	1.936639	1.848078	0.023946	0.000000	60246.000000		1
6162.339844	2189.031982	2.029100	3.974939	2885.429688	41601.070312	491.224152	306.591461	90.624916	39.515030	26.344379	122.476852	170.493744	113.478500	0.062429	0.000000	3.789746	3.340252	0.307303	0.599330	3.460211	4.619104	2.691280	2.486560	1.957248	1.596762	1.420688	2.088054	2.231709	2.054914	0.000000	0.000000	60288.000000		1
8041.021484	2243.204102	2.581089	3.786831	3209.934570	47190.644531	527.328552	337.373352	91.895416	59.852287	26.143938	110.194321	161.782181	83.976372	0.499878	99998.000000	3.905311	3.350869	0.411803	0.578276	3.506496	4.673856	2.722081	2.528111	1.963294	1.777081	1.417371	2.042159	2.208931	1.924157	0.000000	4.999991	60421.000000		1
9589.604492	607.453369	2.587257	2.645848	3568.471680	47800.144531	591.414856	368.938507	82.829224	44.763550	27.439108	145.478455	154.717346	134.802551	1.560032	99998.000000	3.981801	2.783513	0.412840	0.422565	3.552482	4.679429	2.771892	2.566954	1.918184	1.650925	1.438370	2.162799	2.189539	2.129698	0.193134	4.999991	60439.000000		1
7032.663574	1165.449707	2.334390	4.650278	2697.842773	43264.550781	446.787476	286.195618	95.262856	61.674774	33.729935	146.459091	185.548553	129.745224	0.381688	99998.000000	3.847120	3.066494	0.368173	0.667479	3.431017	4.636132	2.650101	2.456663	1.978924	1.790108	1.528015	2.165716	2.268458	2.113091	0.000000	4.999991	60499.000000		1
9318.608398	914.063354	1.449357	3.638812	2459.059570	37886.292969	419.289795	257.442841	77.284660	22.711737	19.572491	128.980453	171.918442	86.804161	1.524040	99998.000000	3.969351	2.960976	0.161175	0.560960	3.390769	4.578482	2.622514	2.410681	1.888093	1.356250	1.291646	2.110524	2.235322	1.938541	0.182996	4.999991	60529.000000		1
13340.302734	4396.412109	2.870961	4.089037	8675.248047	99998.000000	1316.195190	895.221680	619.418274	377.970764	206.443970	451.363770	650.502380	494.452850	4.719915	0.000000	4.125165	3.643098	0.458027	0.611621	3.938282	4.999991	3.119320	2.951931	2.791984	2.577458	2.314802	2.654527	2.813249	2.694125	0.673934	0.000000	60601.000000		1
17668.716797	3182.338135	3.419866	3.725156	6793.020020	91471.226562	1133.508301	696.949646	202.768158	80.568840	46.629215	252.166565	300.214294	245.940506	1.146762	99998.000000	4.247205	3.502746	0.534009	0.571145	3.832063	4.961285	3.054425	2.843201	2.307000	1.906167	1.668658	2.401687	2.477431	2.390830	0.059473	4.999991	60631.000000		1
18278.169922	7854.316406	1.964342	5.174514	10305.416992	99998.000000	1687.221436	1062.884521	323.218994	144.238800	97.196365	520.501160	740.371765	338.378662	1.801295	99998.000000	4.261933	3.895108	0.293217	0.713870	4.013065	4.999991	3.227172	3.026486	2.509497	2.159082	1.987650	2.716422	2.869450	2.529403	0.255585	4.999991	60717.000000		1
17578.589844	4644.233887	1.964342	5.069666	10303.045898	99998.000000	1672.601440	1057.867310	301.833252	155.112061	86.045563	464.842773	607.817261	303.658844	2.330331	0.000000	4.244984	3.666914	0.293217	0.704979	4.012966	4.999991	3.223392	3.024431	2.479767	2.190645	1.934729	2.667306	2.783773	2.482386	0.367418	0.000000	60765.000000		1
7470.791992	1944.001221	2.124696	4.884642	2481.120605	37063.914062	421.969574	266.660126	87.205048	51.449097	22.764160	109.552902	174.558121	102.589821	0.584326	0.000000	3.873367	3.288697	0.327297	0.688833	3.394648	4.568951	2.625281	2.425958	1.940542	1.711378	1.357252	2.039624	2.241940	2.011104	0.000000	0.000000	60870.000000		1
6098.010254	648.522583	2.710606	3.207088	2195.702148	31788.988281	387.493347	231.875565	51.513855	33.988968	18.153971	84.824402	108.606194	74.524712	0.699437	99998.000000	3.785188	2.811925	0.433066	0.506111	3.341573	4.502277	2.588264	2.365255	1.711924	1.531338	1.258972	1.928521	2.035855	1.872300	0.000000	4.999991	60895.000000		1
19607.904297	5011.698242	3.709738	5.106671	13796.351562	99998.000000	2375.885010	1414.569580	451.767731	160.314331	167.585785	766.173401	1044.909424	519.480469	3.301581	99998.000000	4.292431	3.699985	0.569343	0.708138	4.139764	4.999991	3.375825	3.150624	2.654915	2.204972	2.224237	2.884327	3.019079	2.715569	0.518722	4.999991	60927.000000		1
9613.438477	2815.774170	3.740575	4.832219	3985.066162	57710.843750	667.108276	416.838226	128.483978	67.139160	55.464127	224.517761	263.237183	181.447189	0.002705	0.000000	3.982879	3.449598	0.572938	0.684147	3.600435	4.761258	2.824196	2.619967	2.108849	1.826976	1.744012	2.351251	2.420347	2.258750	0.000000	0.000000	61022.000000		1
7958.685547	1713.698364	1.853327	2.248045	2657.439697	39048.984375	423.088959	280.293335	88.657486	40.458652	28.832958	114.446793	134.330750	98.682724	0.714316	0.000000	3.900841	3.233934	0.267952	0.351805	3.424464	4.591610	2.626432	2.447613	1.947715	1.607011	1.459889	2.058604	2.128175	1.994241	0.000000	0.000000	61116.000000		1
12419.705078	3390.829834	2.183287	4.545431	7467.439941	99998.000000	1233.720581	767.832458	244.583649	97.091515	84.136726	407.846039	524.201660	372.904205	1.712540	0.000000	4.094111	3.530306	0.339111	0.657575	3.873172	4.999991	3.091217	2.885267	2.388427	1.987181	1.924986	2.610496	2.719498	2.571597	0.233641	0.000000	61249.000000		1
8231.689453	2745.760986	2.201789	4.175382	2993.366699	53367.804688	472.687805	304.543884	145.580215	64.123260	44.273239	167.095474	212.432602	139.748871	0.355090	0.000000	3.915489	3.438663	0.342776	0.620696	3.476160	4.727279	2.674574	2.483650	2.163102	1.807016	1.646141	2.222965	2.327221	2.145348	0.000000	0.000000	61278.000000		1
16174.887695	3432.065430	2.137031	3.034399	8107.053711	99998.000000	1367.484009	838.835510	273.450531	104.964302	85.280792	431.504486	601.073120	329.657837	1.479106	0.000000	4.208841	3.535556	0.329811	0.482073	3.908863	4.999991	3.135922	2.923677	2.436879	2.021042	1.930851	2.634985	2.778927	2.518063	0.169999	0.000000	61345.000000		1
9727.468750	2088.924561	2.479326	5.371873	4447.670410	65449.746094	754.282471	463.923828	179.069626	56.839474	41.951183	193.390503	279.482330	157.360107	0.563145	0.000000	3.988000	3.319923	0.394334	0.730126	3.648133	4.815908	2.877534	2.666447	2.253022	1.754650	1.622744	2.286435	2.446354	2.196895	0.000000	0.000000	61478.000000		1
7428.473633	1561.044067	1.264333	4.502259	3294.148438	52015.273438	583.844238	344.021881	100.412704	62.248352	30.812717	138.231674	194.371140	131.937759	1.209727	99998.000000	3.870900	3.193415	0.101861	0.653430	3.517743	4.716131	2.766297	2.536586	2.001789	1.794128	1.488730	2.140608	2.288632	2.120369	0.082687	4.999991	61514.000000		1
4866.380371	1112.998413	1.119397	4.314150	2089.831299	30952.652344	340.555786	224.200150	56.148716	20.506863	25.354500	109.148933	137.827698	120.352158	0.492586	99998.000000	3.687206	3.046494	0.048984	0.634895	3.320111	4.490698	2.532188	2.350636	1.749340	1.311899	1.404055	2.038019	2.139337	2.080454	0.000000	4.999991	61580.000000		1
7101.005371	766.679138	1.026885	3.108409	2789.833740	41968.167969	471.041107	293.263550	77.074966	57.104675	25.416174	97.853195	140.849762	115.970161	1.994135	99998.000000	3.851320	2.884614	0.011522	0.492538	3.445578	4.622920	2.673059	2.467258	1.886913	1.756672	1.405110	1.990575	2.148756	2.064346	0.299755	4.999991	61690.000000		1
9213.384766	2035.551270	2.682853	4.286397	5265.323730	72544.125000	854.596497	544.649963	165.473419	71.055511	53.586128	258.145935	332.794006	171.283188	0.080903	0.000000	3.964419	3.308682	0.428597	0.632092	3.721425	4.860602	2.931761	2.736117	2.218728	1.851598	1.729052	2.411865	2.522176	2.233715	0.000000	0.000000	61732.000000		1
12524.176758	4827.476074	3.197837	5.103588	5660.520020	81578.375000	979.645203	586.446960	185.967957	63.105629	57.511726	251.821198	340.981323	224.789139	1.781844	99998.000000	4.097749	3.683720	0.504856	0.707876	3.752856	4.911575	2.991069	2.768229	2.269438	1.800068	1.759756	2.401092	2.532731	2.351775	0.250870	4.999991	61818.000000		1
7946.979980	2965.973877	3.160832	2.932636	3241.579834	48600.253906	550.065002	335.273315	83.649498	26.547907	28.240879	119.439369	179.766556	78.758690	0.156356	99998.000000	3.900202	3.472167	0.499801	0.467258	3.510757	4.686638	2.740414	2.525399	1.922463	1.424030	1.450878	2.077147	2.254709	1.896299	0.000000	4.999991	61839.000000		1
6985.285156	1719.764038	1.338343	3.336605	2768.022461	39241.531250	464.084167	282.140503	78.043259	34.214081	19.442972	95.438629	112.750740	57.308201	1.380281	99998.000000	3.844184	3.235469	0.126567	0.523305	3.442170	4.593746	2.666597	2.450465	1.892335	1.534205	1.288763	1.979724	2.052119	1.758217	0.139968	4.999991	61855.000000		1
6271.954590	1448.786743	2.439237	3.823836	2249.914307	36336.656250	380.101624	241.314896	83.254776	24.466383	22.048733	108.282402	139.560760	86.643806	0.804533	99998.000000	3.797403	3.161005	0.387254	0.582499	3.352166	4.560345	2.579900	2.382584	1.920409	1.388570	1.343384	2.034558	2.144763	1.937737	0.000000	4.999991	61900.000000		1
7789.317383	1007.882996	1.449357	1.326008	2735.627930	38028.339844	465.231323	288.619446	108.415001	44.001869	20.189238	127.617447	164.471207	83.362709	1.862368	0.000000	3.891499	3.003410	0.161175	0.122546	3.437057	4.580107	2.667669	2.460325	2.035089	1.643471	1.305120	2.105910	2.216090	1.920972	0.270066	0.000000	62005.000000		1
10047.887695	2992.651367	3.034399	6.759555	5654.574707	73706.132812	908.031555	586.425354	187.500565	76.186852	64.863358	210.607025	247.254166	155.938507	1.901552	99998.000000	4.002075	3.476056	0.482073	0.829918	3.752400	4.867504	2.958101	2.768213	2.273003	1.881880	1.811999	2.323473	2.393144	2.192953	0.279108	4.999991	62055.000000		1
7196.838867	3837.598877	1.634382	2.164785	3469.193848	51935.707031	574.710205	359.539276	118.807205	45.411137	26.964212	141.108795	171.807419	155.090469	1.263878	99998.000000	3.857142	3.584059	0.213353	0.335415	3.540229	4.715466	2.759449	2.555746	2.074843	1.657162	1.430788	2.149554	2.235042	2.190585	0.101705	4.999991	62083.000000		1
8524.693359	2489.428223	2.756862	3.120744	4575.047363	70781.781250	789.557373	468.598785	150.252090	57.665916	46.835823	219.050293	339.843414	200.254913	1.111906	99998.000000	3.930679	3.396100	0.440415	0.494258	3.660396	4.849922	2.897384	2.670801	2.176821	1.760919	1.670578	2.340544	2.531279	2.301583	0.046068	4.999991	62105.000000		1
2185.513428	1003.824829	2.676685	2.578006	1675.290405	27814.009766	295.156982	181.875824	58.220989	31.922863	19.341209	105.485451	147.862183	81.577225	0.152672	0.000000	3.339554	3.001658	0.427597	0.411284	3.224090	4.444263	2.470053	2.259775	1.765080	1.504102	1.286484	2.023193	2.169857	1.911569	0.000000	0.000000	62200.000000		1
11617.076172	2105.376465	1.631298	3.364359	6302.304688	90969.507812	1063.146729	650.977234	187.238449	57.172516	65.646629	303.412140	369.777283	202.934677	1.231237	0.000000	4.065097	3.323330	0.212533	0.526902	3.799500	4.958896	3.026593	2.813566	2.272395	1.757187	1.817212	2.482033	2.567940	2.307356	0.090342	0.000000	62237.000000		1
17266.414062	4291.728516	2.408400	4.468338	5954.634766	92156.367188	1005.052124	616.501038	194.793610	78.474983	49.136292	273.891510	341.878693	175.381470	1.802026	99998.000000	4.237202	3.632632	0.381729	0.650146	3.774855	4.964525	3.002189	2.789934	2.289575	1.894731	1.691402	2.437579	2.533872	2.243984	0.255761	4.999991	62286.000000		1
6617.820312	2135.100586	1.298254	1.529534	4323.367676	67377.789062	712.315918	455.548401	167.012207	71.622917	44.849895	226.725723	324.335297	212.293823	1.688282	99998.000000	3.820715	3.329418	0.113360	0.184559	3.635822	4.828517	2.852673	2.658535	2.222748	1.855052	1.651761	2.355501	2.510994	2.326937	0.227445	4.999991	62347.000000		1
21745.285156	7938.925293	2.704439	7.508904	18629.531250	99998.000000	3107.273926	1912.725952	541.405823	232.421387	156.320892	760.246460	1102.566162	587.458374	3.500318	0.000000	4.337365	3.899762	0.432077	0.875577	4.270202	4.999991	3.492379	3.281653	2.733523	2.366276	2.194017	2.880955	3.042405	2.768977	0.544107	0.000000	62403.000000		1
13634.975586	2722.059326	1.489446	3.293433	4189.030762	58295.878906	683.923889	435.584259	126.155754	68.983238	40.804031	198.305984	284.832611	177.564758	1.205474	99998.000000	4.134655	3.434898	0.173025	0.517649	3.622113	4.765638	2.835008	2.639072	2.100907	1.838744	1.610703	2.297336	2.454590	2.249357	0.081158	4.999991	62486.000000		1
8329.400391	875.824951	2.001346	3.808417	3602.238525	49184.660156	592.432495	377.622314	114.718163	45.269283	34.488533	185.989532	267.002441	150.520370	0.291777	0.000000	3.920614	2.942417	0.301322	0.580745	3.556572	4.691830	2.772639	2.577058	2.059632	1.655804	1.537675	2.269489	2.426515	2.177595	0.000000	0.000000	62568.000000		1
14702.587891	1988.721680	3.043650	3.851590	5542.033691	76489.500000	895.616394	570.010620	155.648636	79.014641	48.226589	218.683334	283.666962	185.505386	2.770122	99998.000000	4.167394	3.298574	0.483395	0.585640	3.743669	4.883602	2.952122	2.755883	2.192145	1.897708	1.683287	2.339816	2.452809	2.268357	0.442499	4.999991	62594.000000		1
6756.169434	2871.062500	1.569623	3.231758	4276.198730	59748.894531	696.203369	437.419098	118.156532	43.826096	35.472248	151.041519	212.660797	160.055298	0.044493	0.000000	3.829700	3.458043	0.195795	0.509439	3.631058	4.776330	2.842736	2.640898	2.072458	1.641733	1.549889	2.179096	2.327688	2.204270	0.000000	0.000000	62618.000000		1
15429.221680	5464.789062	2.698272	5.908443	8403.924805	99998.000000	1371.653198	868.420898	266.650879	138.799088	77.889076	402.683868	529.696899	335.461426	1.680318	0.000000	4.188344	3.737573	0.431086	0.771473	3.924482	4.999991	3.137244	2.938730	2.425943	2.142387	1.891477	2.604964	2.724027	2.525643	0.225391	0.000000	62709.000000		1
7701.945801	2775.114990	2.402232	3.071404	3944.854248	52600.011719	662.343933	411.950500	114.980286	42.675861	28.709608	163.253128	192.570236	140.960785	0.238382	99998.000000	3.886600	3.443281	0.380615	0.487337	3.596031	4.720986	2.821084	2.614845	2.060623	1.630182	1.458027	2.212862	2.284589	2.149098	0.000000	4.999991	62772.000000		1
12057.986328	2389.601562	1.902667	4.730455	4392.403320	64297.765625	740.612305	458.434784	148.383347	67.894676	51.026627	196.292313	249.884598	147.041916	1.489938	99998.000000	4.081275	3.378325	0.279363	0.674903	3.642702	4.808196	2.869591	2.661278	2.171385	1.831836	1.707797	2.292903	2.397739	2.167441	0.173168	4.999991	62828.000000		1
7380.805176	2470.802490	2.318972	5.026494	3960.781738	55568.121094	679.548096	411.444763	101.985405	67.114487	49.019112	204.615311	296.069763	176.491623	0.495478	0.000000	3.868104	3.392838	0.365295	0.701265	3.597781	4.744826	2.832220	2.614311	2.008538	1.826816	1.690365	2.310938	2.471394	2.246724	0.000000	0.000000	62892.000000		1
7635.812012	2339.962646	2.562587	3.762161	4354.112793	62045.093750	761.375122	454.635590	129.554031	63.608280	36.659485	188.573715	220.339294	94.004692	0.086991	99998.000000	3.882855	3.369209	0.408679	0.575437	3.638900	4.792707	2.881599	2.657663	2.112451	1.803514	1.564186	2.275481	2.343092	1.973150	0.000000	4.999991	62939.000000		1
20722.800781	5862.729980	3.413699	3.355108	9064.714844	99998.000000	1539.769409	934.341980	308.040833	136.153229	79.881172	398.425201	489.247498	258.010254	2.046665	99998.000000	4.316449	3.768100	0.533225	0.525706	3.957354	4.999991	3.187456	2.970506	2.488608	2.134028	1.902444	2.600347	2.689529	2.411637	0.311047	4.999991	63102.000000		1
5351.128418	2468.196777	1.748480	3.604891	2647.377441	40328.582031	471.701019	280.009644	88.250435	37.751129	21.003345	130.022766	164.384857	84.953918	0.907205	0.000000	3.728445	3.392380	0.242661	0.556892	3.422816	4.605613	2.673667	2.447173	1.945717	1.576930	1.322289	2.114019	2.215862	1.929183	0.000000	0.000000	63145.000000		1
5289.666504	1515.901245	2.815454	3.015897	2732.981934	45529.640625	463.226898	284.055511	97.587997	69.902191	30.414915	156.949966	176.161667	151.664444	0.531780	95.814011	3.723428	3.180671	0.449548	0.479416	3.436637	4.658294	2.665794	2.453403	1.989396	1.844491	1.483087	2.195761	2.245911	2.180884	0.000000	1.981429	63168.000000		1
9057.711914	3266.147949	2.544085	4.203136	3679.270264	59215.800781	625.505554	375.186157	123.127518	49.882557	32.221985	137.069107	170.805206	110.897415	0.365399	99998.000000	3.957019	3.514036	0.405532	0.623573	3.565762	4.772438	2.796231	2.574247	2.090355	1.697949	1.508152	2.136940	2.232501	2.044921	0.000000	4.999991	63224.000000		1
9909.384766	2928.269043	4.184633	5.627823	7011.947266	99998.000000	1185.919556	723.802795	265.414307	90.005081	80.516418	408.274689	503.984680	292.233582	1.196177	0.000000	3.996047	3.466611	0.621657	0.750340	3.845839	4.999991	3.074055	2.859620	2.423924	1.954267	1.905885	2.610952	2.702417	2.465730	0.077795	0.000000	63265.000000		1
8681.033203	1397.390015	2.763030	1.733061	3089.378906	46485.660156	513.411682	313.906097	92.990143	57.005993	12.088256	122.011208	175.813202	72.837906	2.109136	99998.000000	3.938571	3.145318	0.441386	0.238814	3.489871	4.667319	2.710466	2.496800	1.968437	1.755921	1.082364	2.086400	2.245051	1.862357	0.324105	4.999991	63302.000000		1
11842.870117	3953.775635	3.074487	4.403579	4574.458008	71920.296875	768.803833	474.167999	150.276764	49.894894	39.098724	180.454224	268.445618	138.984100	1.270270	99998.000000	4.073457	3.597012	0.487773	0.643806	3.660340	4.856852	2.885816	2.675932	2.176892	1.698056	1.592163	2.256367	2.428856	2.142965	0.103896	4.999991	63329.000000		1
6839.026367	2212.030518	3.296517	3.512378	2890.228027	45750.597656	501.200073	308.096344	95.756256	44.778969	20.485277	134.133377	165.501175	111.464821	1.129084	0.000000	3.834994	3.344791	0.518055	0.545601	3.460932	4.660397	2.700011	2.488687	1.981167	1.651074	1.311442	2.127537	2.218801	2.047138	0.052726	0.000000	63387.000000		1
16922.849609	5586.427246	2.408400	4.767460	9008.806641	99998.000000	1457.387329	926.028259	256.758270	100.499046	86.184334	408.601562	578.953430	387.040039	1.194127	99998.000000	4.228474	3.747134	0.381729	0.678287	3.954667	4.999991	3.163575	2.966624	2.409524	2.002162	1.935428	2.611300	2.762644	2.587756	0.077051	4.999991	63412.000000		1
17221.589844	4353.307617	2.294302	3.321187	7699.852051	99998.000000	1255.775513	784.725159	266.946930	86.332352	60.731152	341.801605	439.494446	249.591644	1.250626	0.000000	4.236073	3.638819	0.360651	0.521293	3.886482	4.999991	3.098912	2.894718	2.426425	1.936174	1.783412	2.533774	2.642953	2.397230	0.097127	0.000000	63437.000000		1
10608.443359	1516.860229	1.748480	1.702224	3866.576660	55460.148438	640.822510	390.240967	130.812195	44.686459	20.454439	163.327133	203.452744	95.802513	0.811351	99998.000000	4.025651	3.180946	0.242661	0.231017	3.587327	4.743981	2.806738	2.591333	2.116648	1.650176	1.310788	2.213058	2.308464	1.981377	0.000000	4.999991	63455.000000		1
6973.665527	2121.285400	2.636597	4.070535	3429.555420	52005.156250	580.652588	366.690460	134.608276	49.749958	31.287613	176.559464	236.078705	157.659225	0.163827	99998.000000	3.843461	3.326599	0.421044	0.609652	3.535238	4.716046	2.763916	2.564300	2.129072	1.696793	1.495372	2.246891	2.373057	2.197719	0.000000	4.999991	63500.000000		1
12779.090820	3273.814209	3.151581	3.607974	5275.271484	78379.507812	873.012634	549.235474	169.488449	99.222382	61.992401	284.135681	343.732025	246.063843	1.972575	0.000000	4.106500	3.515054	0.498528	0.557263	3.722245	4.894203	2.941020	2.739758	2.229140	1.996610	1.792338	2.453526	2.536220	2.391048	0.295034	0.000000	63519.000000		1
7576.117188	1960.807617	3.438369	4.326486	2844.200195	44988.789062	501.801392	300.183472	111.489494	26.020588	28.361145	138.993362	166.935120	79.347679	0.772644	99998.000000	3.879447	3.292435	0.536352	0.636135	3.453960	4.653104	2.700532	2.477387	2.047234	1.415317	1.452724	2.142994	2.222548	1.899534	0.000000	4.999991	63620.000000		1
5952.060059	2608.901611	3.355108	5.791261	3521.685059	52231.003906	606.620728	368.204559	135.881866	33.668259	41.513290	178.070496	254.880264	163.422729	0.734887	0.000000	3.774667	3.416458	0.525706	0.762773	3.546751	4.717928	2.782917	2.566089	2.133162	1.527221	1.618187	2.250592	2.406336	2.213312	0.000000	0.000000	63741.000000		1
8438.958984	3546.709717	1.834825	3.614142	6841.360840	92648.507812	1132.626465	707.724182	207.769989	93.384857	53.737232	297.398834	398.545471	236.828049	0.960878	99998.000000	3.926289	3.549826	0.263595	0.558005	3.835143	4.966838	3.054087	2.849864	2.317583	1.970276	1.730275	2.473339	2.600478	2.374433	0.000000	4.999991	63808.000000		1
7652.162109	1978.761108	1.366096	2.069189	3553.607910	49686.390625	596.080505	366.502350	134.173477	36.070492	24.454048	136.686722	161.174683	110.749397	0.413678	0.000000	3.883784	3.296393	0.135481	0.315800	3.550669	4.696238	2.775305	2.564077	2.127667	1.557152	1.388351	2.135726	2.207297	2.044341	0.000000	0.000000	63827.000000		1
11299.207031	3143.005127	2.291218	2.550252	5899.170410	87011.335938	991.798218	597.884521	155.818237	66.713608	40.486404	240.784485	357.192535	206.221939	1.668262	0.000000	4.053048	3.497345	0.360066	0.406583	3.770791	4.939576	2.996423	2.776617	2.192618	1.824214	1.607309	2.381629	2.552902	2.314335	0.222264	0.000000	63858.000000		1
5692.032715	1209.614990	1.794736	4.348072	2828.821533	43784.414062	477.353516	299.878174	89.416092	38.694756	31.737839	140.140503	197.874268	124.607712	0.139351	99998.000000	3.755267	3.082647	0.254001	0.638297	3.451606	4.641320	2.678840	2.476945	1.951416	1.587652	1.501577	2.146564	2.296389	2.095545	0.000000	4.999991	63987.000000		1
10960.656250	2488.398193	3.574053	3.959521	6062.599609	96009.117188	1018.842590	625.749207	195.160568	74.231758	69.741837	314.143555	368.179901	202.580048	0.760449	99998.000000	4.039836	3.395920	0.553161	0.597643	3.782659	4.982313	3.008107	2.796400	2.290392	1.870590	1.843493	2.497128	2.566060	2.306597	0.000000	4.999991	64029.000000		1
4836.138184	1627.168701	1.174904	1.548037	2334.229980	32329.359375	375.065887	239.005173	75.397415	18.067625	25.083132	76.251610	80.007599	54.175121	1.573096	99998.000000	3.684499	3.211433	0.070003	0.189781	3.368144	4.509597	2.574108	2.378407	1.877356	1.256901	1.399382	1.882249	1.903131	1.733800	0.196755	4.999991	64048.000000		1
18158.972656	8804.163086	2.087691	6.833565	11909.380859	99998.000000	2003.875122	1223.695435	365.876343	164.122742	112.325188	510.969330	646.619934	423.899994	2.074423	99998.000000	4.259091	3.944688	0.319666	0.834647	4.075889	4.999991	3.301871	3.087673	2.563334	2.215169	2.050477	2.708395	2.810649	2.627263	0.316897	4.999991	64111.000000		1
24193.546875	7556.853027	1.797820	4.249392	15740.626953	99998.000000	2606.986572	1612.601074	512.057922	169.062897	150.995270	728.983521	849.866089	476.073761	3.052886	99998.000000	4.383699	3.878341	0.254746	0.628327	4.197022	4.999991	3.416139	3.207527	2.709319	2.228048	2.178963	2.862718	2.929351	2.677674	0.484711	4.999991	64144.000000		1
31793.291016	10257.936523	3.037483	4.903145	13584.254883	99998.000000	2279.061768	1385.542358	454.962494	204.433380	147.630905	704.680542	892.396973	516.291870	3.060974	99998.000000	4.502336	4.011060	0.482514	0.690475	4.133036	4.999991	3.357756	3.141620	2.657976	2.310552	2.169177	2.847992	2.950558	2.712895	0.485860	4.999991	64192.000000		1
8435.228516	1288.315063	2.658183	2.652015	3500.441162	50894.781250	615.150391	361.512848	86.850418	71.018501	31.922863	144.491669	172.461166	127.981323	0.371144	0.000000	3.926097	3.110022	0.424585	0.423576	3.544123	4.706673	2.788981	2.558124	1.938772	1.851372	1.504102	2.159843	2.236691	2.107147	0.000000	0.000000	64226.000000		1
9654.143555	6038.124023	1.967425	3.385945	8823.381836	99998.000000	1431.804565	911.263306	281.354156	175.847122	71.496483	354.081055	508.508514	303.516998	2.595012	99998.000000	3.984714	3.780902	0.293898	0.529680	3.945635	4.999991	3.155884	2.959644	2.449253	2.245135	1.854285	2.549103	2.706298	2.482183	0.414139	4.999991	64317.000000		1
14312.245117	4565.247070	1.039220	2.874044	6937.085938	99998.000000	1143.626099	716.833557	210.095123	98.331177	73.864792	358.836182	519.986206	219.238403	1.275161	0.000000	4.155708	3.659464	0.016707	0.458493	3.841177	4.999991	3.058284	2.855418	2.322416	1.992691	1.868438	2.554896	2.715992	2.340917	0.105565	0.000000	64439.000000		1
9375.392578	3371.315918	3.607974	3.950269	7590.524414	99998.000000	1272.069946	783.698303	227.610764	113.580269	72.341431	350.775269	421.466919	251.448059	3.038987	0.000000	3.971989	3.527799	0.557263	0.596627	3.880272	4.999991	3.104511	2.894149	2.357193	2.055303	1.859387	2.545029	2.624763	2.400448	0.482729	0.000000	64481.000000		1
6785.535645	413.150055	1.668303	2.744528	2478.283691	33455.656250	442.436340	262.370667	58.961086	38.639248	21.049601	115.149887	165.575180	101.223724	1.673737	99998.000000	3.831584	2.616108	0.222275	0.438468	3.394151	4.524469	2.645851	2.418915	1.770566	1.587029	1.323244	2.061264	2.218995	2.005282	0.223687	4.999991	64543.000000		1
6335.078613	2709.681152	0.632166	2.726025	4040.289795	57912.664062	691.762756	418.962921	137.664261	66.362061	50.974201	230.250443	283.155060	139.098206	1.240686	0.000000	3.801752	3.432918	0.000000	0.435530	3.606412	4.762774	2.839957	2.622176	2.138821	1.821920	1.707350	2.362200	2.452024	2.143322	0.093662	0.000000	64563.000000		1
9001.753906	2029.827881	3.136162	3.182418	2597.272705	39630.859375	449.097198	270.934204	91.815239	41.781578	31.121092	128.357544	178.030411	89.311241	0.861565	99998.000000	3.954327	3.307459	0.496399	0.502757	3.414518	4.598033	2.652340	2.432864	1.962915	1.620985	1.493055	2.108421	2.250494	1.950906	0.000000	4.999991	64588.000000		1
6163.453125	4067.528564	2.716774	3.022064	5185.423828	79444.351562	909.413086	542.078125	162.577789	75.391243	52.716515	228.119568	265.886108	136.575699	1.333966	99998.000000	3.789824	3.609331	0.434053	0.480304	3.714784	4.900063	2.958761	2.734062	2.211061	1.877321	1.721947	2.358163	2.424696	2.135373	0.125145	4.999991	64646.000000		1
6231.446777	1311.045410	2.864793	3.059069	2139.257324	33868.093750	387.459442	229.001526	70.472679	34.173992	20.226242	98.007385	125.101112	95.555809	0.463008	99998.000000	3.794589	3.117618	0.457093	0.485589	3.330263	4.529791	2.588226	2.359838	1.848021	1.533696	1.305915	1.991259	2.097261	1.980257	0.000000	4.999991	64687.000000		1
16225.516602	6338.109863	2.303553	3.250261	7186.782715	99998.000000	1177.682861	733.100281	248.962570	106.117615	66.608757	338.717865	447.046509	283.111877	3.018068	0.000000	4.210198	3.801960	0.362398	0.511918	3.856534	4.999991	3.071028	2.865163	2.396134	2.025788	1.823531	2.529838	2.650353	2.451958	0.479729	0.000000	64737.000000		1
14098.412109	2997.091797	1.199574	4.280230	4925.378418	71378.390625	854.078430	511.456573	151.072357	72.788567	47.067104	218.637085	269.975159	179.374908	0.887113	0.000000	4.149170	3.476700	0.079027	0.631467	3.692440	4.853567	2.931498	2.708809	2.179185	1.862063	1.672717	2.339724	2.431324	2.253762	0.000000	0.000000	64866.000000		1
4406.443848	670.629944	1.224244	2.689020	2404.141357	36811.496094	406.282593	251.250702	81.919518	36.548473	15.523540	78.949883	108.387253	75.662613	1.210485	99998.000000	3.644088	2.826483	0.087868	0.429594	3.380960	4.565983	2.608828	2.400107	1.913387	1.562869	1.190991	1.897352	2.034978	1.878881	0.082959	4.999991	64892.000000		1
11774.519531	2927.023193	2.035268	3.836171	8081.958008	99998.000000	1312.883301	826.639343	261.565796	74.182419	58.634209	315.793365	416.391083	161.942535	2.620019	99998.000000	4.070943	3.466426	0.308622	0.583898	3.907516	4.999991	3.118226	2.917316	2.417581	1.870301	1.768151	2.499403	2.619501	2.209361	0.418304	4.999991	64944.000000		1
12801.302734	4927.204102	2.957305	6.263073	10644.208984	99998.000000	1777.408447	1096.784058	359.397430	165.124954	113.401405	577.217285	753.844604	432.438843	2.839610	0.000000	4.107254	3.692600	0.470896	0.796788	4.027113	4.999991	3.249787	3.040121	2.555575	2.217813	2.054618	2.761339	2.877282	2.635925	0.453259	0.000000	65029.000000		1
6407.824219	2057.600098	1.763899	1.868746	2450.591797	36831.304688	394.379364	254.189499	95.117920	20.158400	14.974635	89.989662	113.210220	111.751610	1.447479	99998.000000	3.806710	3.313361	0.246474	0.271550	3.389271	4.566217	2.595914	2.405158	1.978262	1.304456	1.175356	1.954193	2.053886	2.048254	0.160612	4.999991	65049.000000		1
10579.333008	4069.517578	3.055985	5.445883	6863.153320	99998.000000	1112.119507	703.385376	232.510818	106.182373	86.048645	394.962189	527.519775	276.888916	2.837172	0.000000	4.024458	3.609543	0.485151	0.736068	3.836524	4.999991	3.046151	2.847193	2.366443	2.026052	1.934744	2.596555	2.722239	2.442306	0.452886	0.000000	65075.000000		1
7831.555664	4105.162598	1.813238	4.150712	9201.944336	99998.000000	1588.600342	946.732483	305.524506	176.405273	76.226936	389.408356	529.869568	241.863800	1.015673	99998.000000	3.893848	3.613330	0.258455	0.618123	3.963880	4.999991	3.201015	2.976227	2.485046	2.246511	1.882108	2.590405	2.724169	2.383571	0.006754	4.999991	65118.000000		1
17300.193359	4693.592285	1.800903	3.737491	6413.973145	94994.148438	1036.259521	660.370300	223.361359	87.488754	51.976418	271.245667	387.434784	183.497879	1.580318	0.000000	4.238051	3.671505	0.255490	0.572580	3.807127	4.977697	3.015469	2.819788	2.349008	1.941952	1.715806	2.433363	2.588199	2.263631	0.198744	0.000000	65162.000000		1
5174.424316	1941.016235	2.605759	2.756862	2901.973877	41190.929688	465.807983	308.124084	123.238533	61.394154	43.674992	155.001038	233.522278	117.009384	0.731265	0.000000	3.713862	3.288029	0.415934	0.440415	3.462693	4.614801	2.668207	2.488726	2.090746	1.788127	1.640233	2.190335	2.368328	2.068221	0.000000	0.000000	65236.000000		1
5488.839355	2963.886230	2.183287	5.220770	5424.712891	79491.171875	905.046509	558.619263	176.482376	69.655495	55.655315	272.053589	327.345032	223.586472	1.133040	99998.000000	3.739480	3.471862	0.339111	0.717735	3.734377	4.900319	2.956671	2.747116	2.246701	1.842955	1.745507	2.434654	2.515006	2.349446	0.054245	4.999991	65262.000000		1
7098.424316	1627.079224	3.234842	3.244093	2389.724854	36838.773438	416.332489	254.124741	71.178856	53.509033	27.426773	112.732239	163.166779	95.284447	0.170901	99998.000000	3.851162	3.211409	0.509853	0.511093	3.378348	4.566305	2.619440	2.405047	1.852351	1.728427	1.438175	2.052048	2.212632	1.979022	0.000000	4.999991	65367.000000		1
6401.783203	2202.088623	1.939672	1.797820	3219.031738	48147.285156	553.087036	334.736755	95.219688	42.210217	46.092644	177.974899	233.929337	143.652893	0.043715	0.000000	3.806301	3.342835	0.287728	0.254746	3.507725	4.682572	2.742794	2.524704	1.978727	1.625418	1.663632	2.250359	2.369085	2.157314	0.000000	0.000000	65385.000000		1
18805.662109	5185.701660	3.055985	5.957783	11868.304688	99998.000000	1872.973511	1221.909912	473.168884	181.687714	167.453186	600.854187	813.650635	497.259033	1.745753	99998.000000	4.274289	3.714808	0.485151	0.775085	4.074389	4.999991	3.272532	3.087039	2.675016	2.259326	2.223893	2.778769	2.910438	2.696583	0.241983	4.999991	65445.000000		1
8187.440430	3319.024902	1.692973	5.883773	5422.190430	86223.929688	930.616821	558.736450	173.133423	61.082699	49.117790	283.512787	372.481720	218.001831	1.016281	99998.000000	3.913148	3.521010	0.228650	0.769656	3.734175	4.935628	2.968771	2.747207	2.238381	1.785918	1.691239	2.452573	2.571105	2.338460	0.007014	4.999991	65480.000000		1
4806.306152	1413.277466	1.458608	3.015897	2075.528809	29459.931641	360.119019	224.980331	64.431641	20.778233	21.934633	92.055771	131.666397	125.730194	0.238539	99998.000000	3.681811	3.150228	0.163939	0.479416	3.317129	4.469232	2.556446	2.352144	1.809099	1.317609	1.341130	1.964051	2.119475	2.099440	0.000000	4.999991	65556.000000		1
11690.962891	4327.373535	3.475374	4.292564	5463.475586	83426.351562	928.507568	558.569946	180.963043	83.378128	50.647324	262.682129	360.316376	211.781921	0.920173	99998.000000	4.067850	3.636224	0.541001	0.632717	3.737469	4.921303	2.967785	2.747077	2.257590	1.921052	1.704556	2.419430	2.556684	2.325889	0.000000	4.999991	65615.000000		1
19541.496094	3937.848145	2.183287	4.850721	7944.950684	99998.000000	1321.715088	819.540588	223.552551	100.668648	70.389420	327.918610	481.007751	254.957352	0.989796	99998.000000	4.290958	3.595259	0.339111	0.685806	3.900091	4.999991	3.121138	2.913570	2.349380	2.002894	1.847507	2.515766	2.682152	2.406467	0.000000	4.999991	65676.000000		1
7233.155762	1459.928223	1.881081	5.162179	3238.894043	47073.574219	574.540588	340.746979	101.146629	23.405577	32.841816	138.231674	200.239487	104.396889	0.628125	99998.000000	3.859328	3.164331	0.274407	0.712833	3.510397	4.672777	2.759321	2.532432	2.004951	1.369319	1.516427	2.140608	2.301550	2.018687	0.000000	4.999991	65818.000000		1
14943.107422	7257.640625	2.026016	3.737491	15040.050781	99998.000000	2509.805664	1542.769775	426.555084	216.799164	130.769028	644.100525	815.938782	377.455780	3.387029	0.000000	4.174441	3.860795	0.306643	0.572580	4.177249	4.999991	3.399640	3.188301	2.629975	2.336058	2.116505	2.808954	2.911658	2.576866	0.529819	0.000000	65860.000000		1
28700.189453	7117.068359	0.820275	4.474505	14454.199219	99998.000000	2434.759766	1478.615723	464.747192	282.137421	131.768158	650.027466	790.938904	482.244324	4.113027	0.000000	4.457885	3.852301	0.000000	0.650745	4.159994	4.999991	3.386456	3.169855	2.667217	2.450461	2.119811	2.812932	2.898143	2.683267	0.614161	0.000000	65895.000000		1
9160.794922	6500.555176	3.145414	3.762161	8911.727539	99998.000000	1442.887573	922.904419	256.203186	144.257294	86.631470	431.587738	582.225281	322.358643	1.626199	99998.000000	3.961933	3.812950	0.497678	0.575437	3.949962	4.999991	3.159232	2.965157	2.408585	2.159138	1.937676	2.635069	2.765091	2.508339	0.211174	4.999991	65970.000000		1
6251.342773	3968.019287	0.918954	0.912787	4887.686035	68836.718750	803.162842	508.425262	142.585907	54.230629	44.430508	202.015732	282.097351	138.025070	2.772675	99998.000000	3.795973	3.598574	0.000000	0.000000	3.689103	4.837820	2.904804	2.706227	2.154077	1.734245	1.647681	2.305385	2.450399	2.139958	0.442899	4.999991	66000.000000		1
5912.291992	1933.658325	2.217208	2.698272	2420.710205	35380.695312	408.293182	256.983368	80.013771	28.499914	14.376390	89.058372	121.079918	76.452049	0.699453	99998.000000	3.771756	3.286380	0.345806	0.431086	3.383943	4.548766	2.610972	2.409905	1.903165	1.454844	1.157650	1.949675	2.083072	1.883389	0.000000	4.999991	66084.000000		1
5164.408203	1456.249390	1.689889	5.421213	2627.752441	40747.429688	428.880219	277.743103	96.767723	28.046604	29.243095	146.274063	189.347733	128.123184	0.082672	0.000000	3.713021	3.163236	0.227858	0.734096	3.419585	4.610100	2.632336	2.443643	1.985731	1.447880	1.466023	2.165167	2.277260	2.107628	0.000000	0.000000	66218.000000		1
3854.762939	1196.120605	2.531749	4.829135	1616.557495	20935.640625	268.898926	169.260254	29.992443	29.067322	12.748176	66.516243	100.480545	67.132996	1.679504	99998.000000	3.585998	3.077775	0.403421	0.683869	3.208591	4.320886	2.429589	2.228555	1.477012	1.463405	1.105448	1.822928	2.002082	1.826936	0.225181	4.999991	66237.000000		1
23008.910156	5215.403809	4.573184	3.379778	8655.181641	99998.000000	1524.924194	888.943176	303.470734	158.374649	100.986275	506.405396	662.007812	341.499390	3.067554	0.000000	4.361896	3.717288	0.660219	0.528888	3.937276	4.999991	3.183248	2.948874	2.482117	2.199686	2.004262	2.704498	2.820863	2.533390	0.486792	0.000000	66322.000000		1
9630.759766	2451.325684	3.315019	2.624262	4568.293945	69561.609375	781.888123	461.759033	139.384995	58.880909	27.081394	182.134857	239.847031	157.674652	1.364414	99998.000000	3.983660	3.389401	0.520486	0.419007	3.659754	4.842370	2.893145	2.664415	2.144216	1.769974	1.432671	2.260393	2.379934	2.197762	0.134946	4.999991	66359.000000		1
10606.285156	3872.836670	3.734408	3.299600	5752.782715	84017.890625	916.070862	582.666260	195.746490	74.358192	44.507603	237.928940	320.659485	189.881210	3.946553	0.000000	4.025563	3.588029	0.572222	0.518461	3.759878	4.924372	2.961929	2.765420	2.291694	1.871329	1.648434	2.376447	2.506044	2.278482	0.596218	0.000000	66399.000000		1
5626.287598	1203.478394	4.277146	5.276277	1913.435181	32098.285156	333.848633	206.129440	61.255386	48.143330	26.433809	98.839996	154.846863	73.454659	0.832473	0.000000	3.750222	3.080438	0.631154	0.722328	3.281814	4.506482	2.523550	2.314140	1.787144	1.682536	1.422160	1.994933	2.189902	1.866019	0.000000	0.000000	66444.000000		1
5799.470215	2569.744141	1.039220	3.407531	4678.303223	71446.375000	798.580383	485.738190	128.718338	55.568974	49.185635	244.133423	301.324463	172.717117	1.623351	99998.000000	3.763388	3.409890	0.016707	0.532440	3.670088	4.853980	2.902319	2.686402	2.109640	1.744832	1.691838	2.387627	2.479034	2.237335	0.210412	4.999991	66488.000000		1
11621.701172	3989.022705	3.783747	4.795214	6941.668457	94111.921875	1120.528931	704.905701	180.491226	95.540398	49.345989	256.431366	382.448364	214.985931	4.475314	0.000000	4.065269	3.600867	0.577922	0.680808	3.841464	4.973645	3.049423	2.848131	2.256456	1.980187	1.693252	2.408971	2.582573	2.332410	0.650823	0.000000	66559.000000		1
9138.956055	2642.961426	2.642764	3.620309	4976.821289	73509.187500	824.221680	523.396790	167.718384	80.106285	52.645588	247.491623	309.591949	228.221344	3.211382	0.000000	3.960896	3.422091	0.422058	0.558746	3.696952	4.866342	2.916044	2.718831	2.224581	1.903667	1.721362	2.393560	2.490790	2.358356	0.506692	0.000000	66644.000000		1
8459.993164	1168.820190	3.367443	3.947186	2881.892578	44052.390625	491.069977	302.480865	95.256691	32.465603	23.279144	122.979500	168.443054	85.616920	0.725957	99998.000000	3.927370	3.067748	0.527300	0.596288	3.459678	4.643970	2.691143	2.480698	1.978896	1.511423	1.366967	2.089833	2.226453	1.932560	0.000000	4.999991	66675.000000		1
5552.968750	2753.677002	2.445405	3.681984	4135.407715	57834.562500	713.907104	431.334869	129.486191	76.661743	40.480240	150.212006	206.573486	183.991272	0.305377	0.000000	3.744525	3.439913	0.388351	0.566082	3.616518	4.762187	2.853642	2.634815	2.112223	1.884579	1.607243	2.176705	2.315075	2.264797	0.000000	0.000000	66709.000000		1
16816.144531	3578.721924	1.347594	3.737491	6414.802734	92970.500000	1048.144287	664.847900	250.214569	103.138725	62.957611	282.794250	403.263611	246.085434	2.059935	0.000000	4.225727	3.553728	0.129559	0.572580	3.807183	4.968345	3.020421	2.822722	2.398313	2.013422	1.799048	2.451471	2.605589	2.391086	0.313854	0.000000	66796.000000		1
8270.818359	4410.612793	1.581958	5.954700	6872.050293	96569.851562	1123.220947	711.221191	183.926514	108.233063	53.496700	273.786652	372.469391	182.218124	1.372111	0.000000	3.917548	3.644499	0.199195	0.774860	3.837086	4.984841	3.050465	2.852005	2.264644	2.034360	1.728327	2.437412	2.571091	2.260592	0.137389	0.000000	66871.000000		1
10423.792969	2394.199463	1.797820	4.036614	5543.174805	76200.210938	910.766846	574.102722	165.263733	67.299515	50.884773	219.013290	276.432495	184.882477	2.106494	99998.000000	4.018026	3.379160	0.254746	0.606017	3.743759	4.881956	2.959407	2.758990	2.218178	1.828012	1.706588	2.340471	2.441589	2.266896	0.323560	4.999991	66930.000000		1
13832.140625	2626.229004	3.879343	6.574531	5916.347168	79041.492188	950.858521	609.886414	160.348251	75.779793	60.043476	219.799652	311.883179	153.240234	1.037390	0.000000	4.140889	3.419333	0.588758	0.817865	3.772054	4.897855	2.978116	2.785249	2.205064	1.879553	1.778466	2.342027	2.493992	2.185373	0.015942	0.000000	67008.000000		1
17416.050781	3853.754395	1.918085	5.337952	7582.000977	99998.000000	1274.253296	771.915344	254.827835	112.127823	84.599289	396.069244	529.817139	275.902100	0.756938	99998.000000	4.240950	3.585884	0.282868	0.727375	3.879784	4.999991	3.105256	2.887570	2.406247	2.049713	1.927367	2.597771	2.724126	2.440755	0.000000	4.999991	67059.000000		1
8837.637695	4214.934082	2.402232	4.190801	4971.625000	73920.820312	867.841187	525.034302	153.434509	84.543785	54.249130	244.321533	324.927399	192.141602	2.722065	0.000000	3.946336	3.624791	0.380615	0.622297	3.696498	4.868767	2.938440	2.720188	2.185923	1.927082	1.734393	2.387962	2.511786	2.283621	0.434898	0.000000	67116.000000		1
15567.298828	5443.076660	2.978892	6.811979	8521.387695	99998.000000	1437.281250	880.253235	284.074005	128.462387	90.476898	422.866913	574.115051	368.380341	4.490679	0.000000	4.192213	3.735844	0.474055	0.833273	3.930510	4.999991	3.157542	2.944608	2.453432	2.108776	1.956538	2.626204	2.758999	2.566296	0.652312	0.000000	67196.000000		1
14467.042969	5954.218262	3.000478	5.041913	7756.204102	99998.000000	1267.527588	778.135193	228.178162	113.444580	64.881866	319.620270	386.176605	207.828568	0.601233	99998.000000	4.160380	3.774825	0.477190	0.702595	3.889649	4.999991	3.102957	2.891055	2.358274	2.054784	1.812123	2.504634	2.586786	2.317705	0.000000	4.999991	67269.000000		1
38386.039062	12936.848633	4.770544	11.662700	29557.095703	99998.000000	4756.198242	3034.145996	1057.016235	441.141174	345.690186	1410.865967	1891.318604	954.207458	4.589523	99998.000000	4.584173	4.111828	0.678568	1.066799	4.470662	4.999991	3.677260	3.482037	3.024082	2.644578	2.538687	3.149486	3.276765	2.979643	0.661768	4.999991	67399.000000		1
5681.319824	1989.039307	1.791652	4.144545	2567.129150	40427.890625	435.248138	267.431061	91.784401	45.886032	27.019718	142.444061	208.004349	92.061935	1.753182	99998.000000	3.754449	3.298643	0.253254	0.617477	3.409448	4.606681	2.638737	2.427212	1.962769	1.661680	1.431681	2.153644	2.318072	1.964080	0.243827	4.999991	67430.000000		1
49123.503906	19606.666016	3.148497	7.740184	31234.986328	99998.000000	4858.187012	3206.449951	1218.320435	612.445923	408.848236	1557.448364	2080.135986	1231.614380	4.297072	99998.000000	4.691289	4.292404	0.498103	0.888751	4.494641	4.999991	3.686474	3.506024	3.085762	2.787068	2.611562	3.192414	3.318092	3.090475	0.633173	4.999991	67491.000000		1
6880.083496	1162.372192	1.205742	2.121612	4109.720215	68615.046875	716.531372	429.780670	174.339172	91.324921	53.953094	264.541626	351.244019	192.375961	2.005441	99998.000000	3.837594	3.065345	0.081254	0.326666	3.613812	4.836420	2.855235	2.633247	2.241395	1.960589	1.732016	2.422494	2.545609	2.284151	0.302210	4.999991	67573.000000		1
9997.749023	3707.893555	2.679769	5.186849	5098.243652	76586.828125	840.830688	521.444824	166.882690	93.128914	57.724506	217.468338	296.291779	156.700180	3.485677	0.000000	3.999902	3.569127	0.428097	0.714904	3.707421	4.884154	2.924709	2.717208	2.222411	1.969085	1.761360	2.337396	2.471720	2.195070	0.542287	0.000000	67694.000000		1
6335.272949	2245.754395	2.069189	4.144545	2691.730713	41672.058594	479.564545	284.795624	88.324448	55.377781	33.292042	163.003342	220.370132	130.861542	1.264858	0.000000	3.801765	3.351362	0.315800	0.617477	3.430032	4.619845	2.680847	2.454533	1.946081	1.743336	1.522340	2.212197	2.343153	2.116812	0.102042	0.000000	67793.000000		1
7392.619141	4305.568359	2.396065	3.604891	4772.804199	73883.046875	842.865967	498.073151	147.852936	46.866661	56.509514	244.802597	313.912262	160.305069	0.872434	99998.000000	3.868798	3.634031	0.379499	0.556892	3.678774	4.868545	2.925759	2.697293	2.169830	1.670864	1.752122	2.388816	2.496808	2.204947	0.000000	4.999991	67833.000000		1
6726.442383	2652.271240	2.602675	2.994310	4464.257812	62268.214844	723.540710	461.777557	137.972641	104.205696	32.604370	175.366058	216.867004	178.767426	0.103238	99998.000000	3.827785	3.423618	0.415420	0.476297	3.649749	4.794266	2.859463	2.664433	2.139793	2.017891	1.513276	2.243946	2.336194	2.252288	0.000000	4.999991	67859.000000		1
9167.869141	2335.555908	1.714559	3.179335	3995.045166	59349.222656	669.303894	416.708710	115.442841	72.387680	43.440628	187.870621	208.195541	106.675774	1.282736	99998.000000	3.962268	3.368390	0.234152	0.502336	3.601522	4.773415	2.825623	2.619833	2.062367	1.859665	1.637896	2.273859	2.318471	2.028066	0.108137	4.999991	67928.000000		1
6711.689453	887.968750	1.816322	3.490792	3194.861328	45314.769531	522.187988	330.616882	87.331482	47.822620	32.120224	153.813812	205.093292	108.723373	0.335128	0.000000	3.826832	2.948398	0.259193	0.542924	3.504452	4.656240	2.717827	2.519325	1.941171	1.679633	1.506779	2.186995	2.311951	2.036323	0.000000	0.000000	67949.000000		1
11716.261719	4822.958008	2.137031	3.336605	6365.169922	97300.898438	1064.608398	659.500732	210.459000	91.241661	64.030754	301.207275	410.202026	229.525757	1.735141	0.000000	4.068789	3.683313	0.329811	0.523305	3.803810	4.988117	3.027190	2.819215	2.323168	1.960193	1.806389	2.478865	2.612998	2.360831	0.239335	0.000000	68025.000000		1
11578.313477	2882.432373	1.859494	3.799166	4982.014160	76037.734375	817.135254	512.387878	176.322021	92.669434	70.139641	305.061951	443.996704	206.770844	1.616005	0.000000	4.063645	3.459759	0.269395	0.579688	3.697405	4.881029	2.912294	2.709599	2.246307	1.966936	1.845963	2.484388	2.647380	2.315489	0.208443	0.000000	68241.000000		1
10630.020508	3513.935791	1.353761	5.415045	5426.998047	73901.640625	926.250244	563.013611	191.312073	65.674385	42.715950	246.205704	306.045654	166.040833	1.600630	99998.000000	4.026534	3.545794	0.131542	0.733602	3.734560	4.868654	2.966728	2.750519	2.281742	1.817396	1.630590	2.391298	2.485786	2.220215	0.204291	4.999991	68336.000000		1
8235.914062	3132.061035	1.865662	1.504864	4679.583008	68211.992188	774.110962	484.520111	156.875961	63.879650	52.016506	208.331223	286.898712	135.471725	1.885954	0.000000	3.915712	3.495830	0.270833	0.177497	3.670207	4.833861	2.888803	2.685312	2.195556	1.805363	1.716141	2.318754	2.457729	2.131849	0.275531	0.000000	68371.000000		1
19062.033203	4516.999023	2.417651	4.730455	10557.642578	99998.000000	1726.508179	1080.011597	343.972565	148.848984	119.929688	530.184143	735.018372	385.343994	3.128056	0.000000	4.280169	3.654850	0.383394	0.674903	4.023567	4.999991	3.237169	3.033428	2.536524	2.172746	2.078927	2.724427	2.866298	2.585849	0.495275	0.000000	68392.000000		1
14164.342773	3153.690186	1.729977	2.738360	5744.533691	85179.625000	976.996277	583.387878	192.631912	89.468513	42.216385	266.342529	380.706055	141.380173	0.956722	0.000000	4.151196	3.498819	0.238040	0.437491	3.759255	4.930336	2.989893	2.765957	2.284728	1.951670	1.625481	2.425441	2.580590	2.150388	0.000000	0.000000	68427.000000		1
9286.629883	3358.882324	4.505342	3.971855	4859.241211	78169.140625	846.890259	510.842896	183.038391	88.127083	52.577747	232.587906	349.242676	143.520279	0.060365	99998.000000	3.967858	3.526195	0.653728	0.598993	3.686568	4.893035	2.927827	2.708287	2.262542	1.945109	1.720802	2.366587	2.543127	2.156913	0.000000	4.999991	68471.000000		1
13183.116211	6431.414551	3.913265	9.053857	14278.827148	99998.000000	2380.670898	1466.842041	457.700836	241.203873	166.158005	762.950867	1022.274841	575.968384	1.998986	99998.000000	4.120018	3.808306	0.592539	0.956834	4.154693	4.999991	3.376699	3.166383	2.660582	2.382384	2.220521	2.882497	3.009568	2.760399	0.300810	4.999991	68623.000000		1
20926.369141	6548.701660	1.313673	4.163047	10798.213867	99998.000000	1773.291626	1110.158325	342.665039	142.629089	105.710564	554.548767	736.594177	426.114105	2.218068	99998.000000	4.320694	3.816155	0.118487	0.619411	4.033352	4.999991	3.248780	3.045385	2.534870	2.154208	2.024118	2.743940	2.867228	2.629526	0.345975	4.999991	68687.000000		1
11358.100586	3464.925781	2.565671	3.984190	4064.259766	58474.902344	678.111084	421.855469	133.818848	78.471901	41.485538	168.002090	189.945969	102.195099	1.429656	0.000000	4.055305	3.539694	0.409201	0.600340	3.608981	4.766970	2.831301	2.625164	2.126517	1.894714	1.617897	2.225315	2.278630	2.009430	0.155232	0.000000	68751.000000		1
5216.902832	1267.268555	1.437022	1.366096	2066.792725	32584.933594	360.593903	213.888123	47.187370	49.959652	18.258818	93.591469	110.663048	70.534355	0.038632	0.000000	3.717413	3.102869	0.157463	0.135481	3.315297	4.513017	2.557018	2.330187	1.673826	1.698619	1.261473	1.971236	2.044003	1.848401	0.000000	0.000000	68769.000000		1
9334.606445	2421.475098	3.105325	3.826920	4192.271973	54834.339844	698.004272	436.712921	136.720642	47.760944	33.470901	162.223160	197.016983	113.154709	1.686556	99998.000000	3.970096	3.384080	0.492107	0.582849	3.622449	4.739053	2.843858	2.640196	2.135834	1.679073	1.524667	2.210113	2.294504	2.053673	0.227001	4.999991	68803.000000		1
12412.313477	4215.199707	1.646716	3.231758	6066.266113	91257.898438	1022.814453	624.438599	222.485580	87.831047	52.509903	266.912994	407.713440	206.468643	1.948768	99998.000000	4.093853	3.624818	0.216619	0.509439	3.782922	4.960270	3.009797	2.795490	2.347302	1.943648	1.720241	2.426370	2.610355	2.314854	0.289760	4.999991	68835.000000		1
6418.444336	2271.395508	2.463907	3.934851	2565.738525	35155.699219	470.738892	273.237762	73.849373	26.606499	30.714039	107.480629	168.017502	69.307030	0.277210	99998.000000	3.807430	3.356293	0.391624	0.594928	3.409212	4.545996	2.672780	2.436541	1.868347	1.424988	1.487337	2.031330	2.225354	1.840777	0.000000	4.999991	68902.000000		1
24737.787109	8669.968750	1.970509	6.599201	14160.842773	99998.000000	2350.431885	1451.845825	437.937164	233.460617	154.812943	760.857056	1012.456177	577.115540	2.854895	0.000000	4.393361	3.938018	0.294578	0.819491	4.151089	4.999991	3.371148	3.161921	2.641412	2.368214	2.189807	2.881303	3.005376	2.761263	0.455590	0.000000	68932.000000		1
7656.186523	1902.821045	2.207957	3.231758	3941.801514	60107.847656	637.692505	396.519470	119.827919	29.011814	34.781490	183.864838	245.999084	167.878738	2.177675	99998.000000	3.884012	3.279398	0.343991	0.509439	3.595695	4.778931	2.804611	2.598264	2.078558	1.462575	1.541348	2.264499	2.390934	2.224996	0.337993	4.999991	68986.000000		1
16489.865234	3055.241943	3.006645	4.906229	6925.525391	99998.000000	1154.505493	721.773743	213.228195	86.196663	73.306641	339.334625	464.361725	288.508423	1.488859	0.000000	4.217217	3.485046	0.478082	0.690748	3.840453	4.999991	3.062396	2.858401	2.328845	1.935490	1.865143	2.530628	2.666857	2.460159	0.172854	0.000000	69028.000000		1
6118.902344	3131.829590	2.211041	3.583304	3097.621826	55148.203125	537.958252	326.453827	115.930077	58.406013	40.335304	189.619095	230.219604	113.071449	1.161042	99998.000000	3.786674	3.495798	0.344597	0.554284	3.491028	4.741531	2.730749	2.513822	2.064196	1.766458	1.605685	2.277882	2.362142	2.053353	0.064848	4.999991	69064.000000		1
11751.749023	4223.436035	2.032184	3.620309	8085.640137	99998.000000	1397.057007	830.790039	268.263672	97.100769	73.602676	366.779877	464.003998	274.156708	2.426002	0.000000	4.070103	3.625666	0.307963	0.558746	3.907714	4.999991	3.145214	2.919491	2.428562	1.987223	1.866894	2.564405	2.666522	2.437999	0.384891	0.000000	69103.000000		1
10930.854492	3569.643555	2.605759	3.126911	4762.507812	68827.343750	794.519104	479.324005	147.708008	51.276409	33.270458	174.403931	224.375916	137.022842	1.220919	0.000000	4.038654	3.552625	0.415934	0.495116	3.677836	4.837761	2.900104	2.680629	2.169404	1.709918	1.522059	2.241556	2.350976	2.136793	0.086687	0.000000	69133.000000		1
3671.320557	2059.339355	1.403101	4.058200	3663.534180	53106.250000	644.479797	389.624237	123.438980	46.169735	53.934589	192.252609	258.923035	162.275589	1.003817	99998.000000	3.564822	3.313728	0.147089	0.608333	3.563900	4.725146	2.809209	2.590646	2.091452	1.664357	1.731867	2.283872	2.413171	2.210253	0.001655	4.999991	69207.000000		1
12862.570312	4078.787354	1.847160	5.587735	9197.984375	99998.000000	1533.971924	945.927612	305.370300	163.373398	106.311890	510.349518	707.187622	372.342957	3.426299	99998.000000	4.109328	3.610531	0.266504	0.747236	3.963693	4.999991	3.185817	2.975858	2.484827	2.213181	2.026582	2.707868	2.849535	2.570943	0.534825	4.999991	69353.000000		1
7947.556641	2291.606445	2.488577	4.378909	3577.907959	51982.511719	617.617371	373.366760	87.411659	47.424820	45.071926	180.010162	241.614014	156.666260	1.028117	0.000000	3.900234	3.360140	0.395951	0.641366	3.553629	4.715857	2.790720	2.572136	1.941569	1.676006	1.653906	2.255297	2.383122	2.194975	0.012043	0.000000	69450.000000		1
10472.685547	2908.767334	3.500043	4.699618	4399.529785	62920.949219	707.656372	458.844910	145.737488	58.202484	47.501911	211.951538	282.899109	171.610062	1.066210	99998.000000	4.020058	3.463709	0.544073	0.672063	3.643406	4.798795	2.849823	2.661666	2.163571	1.764942	1.676711	2.326236	2.451632	2.234543	0.027843	4.999991	69499.000000		1
14279.061523	3018.856934	2.038351	4.138377	5786.506348	82263.070312	945.548340	594.495483	165.254471	73.454659	69.078835	288.345001	368.734985	221.100983	0.554511	0.000000	4.154700	3.479842	0.309279	0.616830	3.762416	4.915205	2.975684	2.774148	2.218153	1.866019	1.839345	2.459913	2.566714	2.344591	0.000000	0.000000	69537.000000		1
8799.682617	3607.662842	2.229543	3.910181	6207.263672	95896.484375	1053.883179	642.826904	214.480194	89.231064	60.783573	291.771027	377.881348	203.193710	0.078053	0.000000	3.944467	3.557226	0.348216	0.592197	3.792900	4.981802	3.022793	2.808094	2.331387	1.950516	1.783786	2.465042	2.577355	2.307910	0.000000	0.000000	69627.000000		1
20200.169922	12728.286133	3.284182	6.568364	19590.154297	99998.000000	3039.817139	2005.885742	796.696228	372.882599	305.842133	1069.749023	1476.225830	820.077148	2.906316	0.000000	4.305355	4.104770	0.516427	0.817457	4.292038	4.999991	3.482847	3.302306	2.901293	2.571572	2.485497	3.029282	3.169153	2.913855	0.463343	0.000000	69653.000000		1
18380.042969	6405.230469	3.191670	6.781141	10524.828125	99998.000000	1783.187378	1082.219604	324.403137	143.103973	114.505386	594.384460	810.536072	450.497223	3.038175	0.000000	4.264347	3.806535	0.504018	0.831303	4.022215	4.999991	3.251197	3.034315	2.511085	2.155652	2.058826	2.774067	2.908772	2.653692	0.482613	0.000000	69909.000000		1
6612.315918	1321.816895	2.476242	3.796082	2361.696777	39029.574219	430.156891	251.602249	100.301689	32.077049	19.418303	119.747742	138.472198	112.482452	0.677985	99998.000000	3.820354	3.121171	0.393793	0.579336	3.373224	4.591394	2.633627	2.400715	2.001308	1.506194	1.288211	2.078267	2.141363	2.051085	0.000000	4.999991	70020.000000		1
7656.812500	1672.030884	1.788568	2.066105	2462.704590	35765.429688	432.327850	259.693970	58.850071	69.088081	21.798948	111.322968	161.279541	110.888161	0.457916	99998.000000	3.884048	3.223244	0.252506	0.315152	3.391412	4.553463	2.635813	2.414462	1.769747	1.839403	1.338436	2.046585	2.207579	2.044885	0.000000	4.999991	70052.000000		1
5841.446289	2538.885254	3.003561	3.953353	4082.389160	51548.257812	665.365967	425.552856	110.835739	84.108971	37.300903	173.084091	233.768982	108.714127	0.248777	99998.000000	3.766521	3.404643	0.477637	0.596966	3.610914	4.712214	2.823061	2.628953	2.044680	1.924842	1.571719	2.238257	2.368787	2.036286	0.000000	4.999991	70151.000000		1
10328.134766	3532.003418	1.051555	4.539263	5642.800781	76852.937500	935.260986	582.524414	148.907578	73.534836	39.376259	207.547958	259.108063	168.495483	1.350360	0.000000	4.014022	3.548021	0.021832	0.656985	3.751495	4.885661	2.970933	2.765314	2.172917	1.866493	1.595234	2.317118	2.413481	2.226588	0.130450	0.000000	70191.000000		1
6201.312500	2538.453613	2.497828	3.493876	3213.009033	47962.765625	544.563599	334.931030	119.686066	45.272369	42.163960	137.204788	189.187378	141.802643	0.821429	99998.000000	3.792484	3.404569	0.397563	0.543307	3.506912	4.680904	2.736049	2.524955	2.078044	1.655833	1.624941	2.137369	2.276892	2.151684	0.000000	4.999991	70275.000000		1
8889.774414	2773.021240	3.722073	4.298732	5887.729980	84162.890625	993.710144	608.834900	171.252350	84.290916	54.378651	242.517548	337.829742	212.873566	1.846213	0.000000	3.948891	3.442953	0.570785	0.633340	3.769948	4.925121	2.997260	2.784500	2.233637	1.925781	1.735428	2.384743	2.528698	2.328122	0.266282	0.000000	70352.000000		1
15268.115234	4878.548828	2.941887	3.533965	8062.250000	99998.000000	1278.872681	823.688232	257.566193	102.040916	57.847855	329.892212	456.300812	282.627747	2.047071	0.000000	4.183785	3.688291	0.468626	0.548262	3.906456	4.999991	3.106827	2.915763	2.410889	2.008774	1.762287	2.518372	2.659251	2.451215	0.311133	0.000000	70384.000000		1
5709.665527	2555.506592	1.575791	1.628214	2765.247070	44821.632812	483.918793	282.643158	85.209869	43.801426	23.905144	103.826401	128.662827	58.720554	1.072391	99998.000000	3.756611	3.407477	0.197498	0.211711	3.441734	4.651488	2.684772	2.451238	1.930490	1.641488	1.378491	2.016308	2.109453	1.768790	0.030353	4.999991	70408.000000		1
[truncated: 8,813 more rows]
