# Supplementary material for: Distinct elongation stalls during translation are linked with distinct pathways for mRNA degradation
Source: eLife. 2022 Jul 27;11:e76038. doi: 10.7554/eLife.76038 (PMC9352352; doi:10.7554/eLife.76038)
Supplement: Figure 3—source data 1. [file elife-76038-fig3-data1.zip › 3B_flow_cytometry_data/list_mode_data.HEL2_SYH1_NON_2.CSV]

FSC-HLin	SSC-HLin	BLU-V-HLin	GRN-V-HLin	YEL-V-HLin	ORG-V-HLin	GRN-B-HLin	YEL-B-HLin	RED-B-HLin	NIR-B-HLin	YEL-G-HLin	ORG-G-HLin	RED-G-HLin	NIR-G-HLin	BLU-V-ALin	BLU-V-W	FSC-HLog	SSC-HLog	BLU-V-HLog	GRN-V-HLog	YEL-V-HLog	ORG-V-HLog	GRN-B-HLog	YEL-B-HLog	RED-B-HLog	NIR-B-HLog	YEL-G-HLog	ORG-G-HLog	RED-G-HLog	NIR-G-HLog	BLU-V-ALog	BLU-V-WLog	TIME		P01.R1
23712.941406	7539.577637	3.392113	3.953353	6473.902344	99998.000000	995.480225	649.370605	325.775421	131.003387	112.192581	628.910034	899.921326	510.935425	3.856447	99998.000000	4.374985	3.877347	0.530470	0.596966	3.811166	4.999991	2.998033	2.812493	2.512918	2.117283	2.049964	2.798589	2.954205	2.708366	0.586187	4.999991	69.000000		1
12071.190430	2017.690308	2.439237	1.831741	1782.222168	40794.117188	255.148544	164.943024	99.299469	38.781097	11.770631	140.482803	177.126877	89.490097	1.901117	99998.000000	4.081750	3.304854	0.387254	0.262864	3.250962	4.610598	2.406793	2.217334	1.996947	1.588620	1.070800	2.147623	2.248285	1.951775	0.279009	4.999991	98.000000		1
8844.307617	2475.680908	1.128648	1.918085	2530.293945	61108.355469	401.986938	267.625366	133.038651	75.526932	57.141678	257.008026	372.941193	165.587524	1.357941	99998.000000	3.946664	3.393695	0.052559	0.282868	3.403171	4.786100	2.604212	2.427527	2.123978	1.878102	1.756953	2.409947	2.571640	2.219028	0.132881	4.999991	169.000000		1
8563.567383	1710.929199	2.112361	2.787700	1081.060181	27357.734375	161.304199	108.365662	48.661396	37.831306	25.311327	101.939156	121.505478	86.566711	0.006956	0.000000	3.932655	3.233232	0.324768	0.445246	3.033850	4.437080	2.207646	2.034892	1.687185	1.577851	1.403315	2.008341	2.084596	1.937351	0.000000	0.000000	295.000000		1
15011.084961	4028.287842	2.019849	2.500912	3439.031738	77908.289062	546.478577	350.340485	176.167831	94.063286	53.842079	306.650055	418.901245	279.195526	1.313393	99998.000000	4.176412	3.605120	0.305319	0.398098	3.536436	4.891583	2.737573	2.544490	2.245927	1.973420	1.731122	2.486643	2.622112	2.445909	0.118395	4.999991	370.000000		1
16689.119141	13253.390625	2.285050	4.366574	12526.473633	99998.000000	1967.675049	1279.292114	660.580017	353.368713	258.241547	1278.912842	1773.174438	1017.371643	3.855094	0.000000	4.222434	4.122327	0.358896	0.640141	4.097829	4.999991	3.293953	3.106970	2.819926	2.548228	2.412026	3.106841	3.248751	3.007480	0.586035	0.000000	470.000000		1
26570.972656	8663.609375	3.123827	2.695188	7961.183594	99998.000000	1265.939575	817.776672	490.332977	237.370789	157.622223	742.070923	977.511292	496.287659	2.701832	99998.000000	4.424407	3.937699	0.494687	0.430589	3.900978	4.999991	3.102413	2.912635	2.690491	2.375427	2.197618	2.870445	2.990122	2.695734	0.431658	4.999991	548.000000		1
7321.733398	2585.150635	2.482410	2.602675	1739.697388	44060.800781	274.551422	177.203964	70.688545	42.281143	26.171690	122.769806	147.840607	94.442581	0.433512	0.000000	3.864614	3.412486	0.394873	0.415420	3.240474	4.644053	2.438624	2.248473	1.849349	1.626147	1.417832	2.089092	2.169794	1.975168	0.000000	0.000000	581.000000		1
8383.214844	3447.120361	2.198706	2.818537	2064.988770	53667.101562	351.610962	213.592087	144.263474	51.307247	49.281227	234.410400	301.450867	198.071625	0.089366	99998.000000	3.923411	3.537457	0.342167	0.450024	3.314918	4.729708	2.546062	2.329585	2.159156	1.710179	1.692682	2.369977	2.479217	2.296822	0.000000	4.999991	673.000000		1
3234.820312	929.990845	1.847160	2.269632	472.055634	16615.220703	73.300468	50.449966	27.143068	15.810328	14.610754	35.888550	59.926296	36.696491	0.365931	0.000000	3.509850	2.968479	0.266504	0.355955	2.673993	4.220506	1.865107	1.702861	1.433659	1.198941	1.164673	1.554956	1.777617	1.564625	0.000000	0.000000	703.000000		1
5580.860840	2488.336670	1.569623	1.797820	1734.840454	40075.328125	265.210785	175.440063	88.342949	43.036659	22.943016	100.671738	126.235931	62.794170	0.354458	99998.000000	3.746701	3.395909	0.195795	0.254746	3.239259	4.602877	2.423591	2.244129	1.946172	1.633839	1.360651	2.002908	2.101183	1.797919	0.000000	4.999991	717.000000		1
15934.415039	4091.849854	2.389898	3.330438	3187.694580	67585.250000	510.509857	330.089569	162.698059	66.941803	47.171951	241.465988	334.678162	237.084000	1.046128	0.000000	4.202336	3.611920	0.378379	0.522501	3.503477	4.829852	2.708004	2.518632	2.211382	1.825697	1.673684	2.382856	2.524627	2.374902	0.019585	0.000000	800.000000		1
7227.407715	2125.269531	3.715905	3.500043	1106.112427	30214.099609	182.088608	113.722115	65.245743	28.900799	20.873827	66.497742	94.803383	119.975937	1.345634	0.000000	3.858983	3.327414	0.570065	0.544073	3.043799	4.480210	2.260283	2.055845	1.814552	1.460910	1.319602	1.822807	1.976824	2.079094	0.128927	0.000000	818.000000		1
13587.286133	1583.114380	2.408400	4.169215	2530.127441	61478.468750	415.922333	261.393127	146.462173	64.366882	55.405533	270.163269	366.403656	225.859192	0.133576	0.000000	4.133133	3.199512	0.381729	0.620054	3.403142	4.788723	2.619012	2.417294	2.165725	1.808662	1.743553	2.431626	2.563960	2.353838	0.000000	0.000000	867.000000		1
7166.016602	2921.142578	1.526451	2.442321	2364.771240	49404.253906	334.894043	236.868134	132.036438	48.297516	39.111057	198.025360	247.596466	124.098900	2.091162	99998.000000	3.855278	3.465553	0.183683	0.387803	3.373789	4.693764	2.524907	2.374507	2.120694	1.683925	1.592300	2.296721	2.393744	2.093768	0.320388	4.999991	904.000000		1
20071.765625	4133.579102	3.426034	4.576268	4066.961182	89429.234375	668.893799	416.696381	212.275330	81.466209	69.051079	405.147766	533.061218	376.441254	1.680964	0.000000	4.302586	3.616326	0.534792	0.660511	3.609270	4.951479	2.825357	2.619820	2.326900	1.910977	1.839170	2.607614	2.726777	2.575697	0.225558	0.000000	941.000000		1
3303.159180	1162.896362	3.527797	2.824705	549.691833	14393.667969	78.132690	62.189758	32.151062	35.025105	14.727937	50.243355	79.955177	65.085388	0.644740	0.000000	3.518929	3.065541	0.547504	0.450973	2.740119	4.158172	1.892833	1.793719	1.507195	1.544379	1.168142	1.701079	1.902847	1.813483	0.000000	0.000000	1059.000000		1
26606.242188	5665.636230	2.476242	3.299600	6029.369141	99998.000000	932.775452	615.548157	305.327148	141.895157	111.569672	603.203979	748.426453	430.893890	2.344339	0.000000	4.424984	3.753249	0.393793	0.518461	3.780272	4.999991	2.969777	2.789262	2.484766	2.151968	2.047546	2.780464	2.874149	2.634370	0.370020	0.000000	1121.000000		1
12557.246094	3951.866699	1.742312	4.064368	3026.775879	65573.531250	466.582001	312.160706	152.111588	60.977852	45.210693	213.582825	256.715088	176.032150	0.629986	0.000000	4.098895	3.596802	0.241126	0.608993	3.480980	4.816729	2.668928	2.494378	2.182162	1.785172	1.655241	2.329566	2.409451	2.245592	0.000000	0.000000	1185.000000		1
6199.128906	1650.540283	2.901798	3.466122	825.134460	21195.343750	124.903755	87.982147	40.181114	29.930769	11.409833	57.228024	77.133560	74.426033	0.607761	0.000000	3.792331	3.217626	0.462667	0.539844	2.916525	4.326241	2.096575	1.944395	1.604022	1.476118	1.057279	1.757609	1.887243	1.871725	0.000000	0.000000	1225.000000		1
8900.838867	2652.943604	0.817191	1.517200	1716.970215	46940.500000	277.225037	175.773102	121.326614	34.099983	30.097290	158.460999	195.370270	107.406624	1.885733	0.000000	3.949431	3.423728	0.000000	0.181043	3.234763	4.671548	2.442832	2.244952	2.083956	1.532754	1.478527	2.199922	2.290859	2.031031	0.275480	0.000000	1247.000000		1
14942.583008	4395.292969	0.992964	4.033530	6326.250000	99998.000000	1008.148193	645.935364	363.184235	125.147369	110.715469	600.110962	767.946533	421.473083	2.766049	0.000000	4.174426	3.642988	0.000000	0.605685	3.801146	4.999991	3.003524	2.810189	2.560127	2.097422	2.044208	2.778232	2.885331	2.624770	0.441860	0.000000	1284.000000		1
7788.050293	2861.015625	2.833956	3.688152	1353.983398	44906.937500	204.347031	136.930328	130.682678	66.910965	42.786877	229.396240	265.516083	132.563766	0.002390	0.000000	3.891429	3.456520	0.452393	0.566809	3.131613	4.652313	2.310368	2.136500	2.116218	1.825497	1.631311	2.360586	2.424091	2.122425	0.000000	0.000000	1318.000000		1
8060.806641	3923.961914	1.421604	2.322055	3551.702393	72529.304688	554.783081	366.274139	183.679810	90.307289	48.291348	278.547943	372.071594	269.225800	1.654153	0.000000	3.906379	3.593725	0.152779	0.365873	3.550436	4.860514	2.744123	2.563806	2.264061	1.955723	1.683869	2.444900	2.570626	2.430117	0.218576	0.000000	1382.000000		1
28599.431641	8589.779297	2.281967	2.738360	6419.789062	99998.000000	999.408875	653.678589	337.521362	123.223114	109.688591	533.156860	663.201172	340.990570	2.534447	0.000000	4.456357	3.933982	0.358309	0.437491	3.807521	4.999991	2.999743	2.815364	2.528301	2.090692	2.040161	2.726855	2.821645	2.532742	0.403883	0.000000	1409.000000		1
7859.799316	2330.686768	1.544953	2.448488	1460.844116	37133.160156	223.592651	150.578964	85.265373	48.716904	14.222203	102.330788	136.942673	68.653275	0.707508	0.000000	3.895411	3.367484	0.188915	0.388898	3.164604	4.569762	2.349458	2.177764	1.930773	1.687680	1.152967	2.010006	2.136539	1.836661	0.000000	0.000000	1452.000000		1
11763.599609	3104.960938	2.285050	2.201789	3325.306396	72520.898438	507.694427	337.641632	194.685684	111.242790	56.635944	296.180786	406.705048	229.784790	2.833351	0.000000	4.070540	3.492056	0.358896	0.342776	3.521832	4.860463	2.705602	2.528456	2.289334	2.046272	1.753092	2.471557	2.609280	2.361321	0.452300	0.000000	1528.000000		1
17281.003906	4016.347656	2.152450	4.449835	3191.222412	74134.992188	513.439392	326.974976	164.369446	94.633774	67.709648	291.203613	390.466095	211.939194	2.640272	0.000000	4.237569	3.603831	0.332933	0.648344	3.503957	4.870023	2.710489	2.514514	2.215821	1.976046	1.830651	2.464197	2.591583	2.326211	0.421649	0.000000	1603.000000		1
6007.413086	1847.930420	2.507080	2.695188	1715.721313	43163.039062	306.807343	180.370956	84.457436	71.511902	28.197706	140.886780	171.896851	91.654884	0.812011	99998.000000	3.778687	3.266686	0.399168	0.430589	3.234447	4.635112	2.486866	2.256167	1.926638	1.854378	1.450214	2.148870	2.235268	1.962156	0.000000	4.999991	1692.000000		1
14804.123047	3387.983398	1.600460	2.729109	3904.056396	88342.679688	644.661743	398.264862	210.884552	124.990097	83.541565	399.649445	560.768616	384.748840	3.092637	99998.000000	4.170382	3.529941	0.204245	0.436021	3.591516	4.946171	2.809332	2.600172	2.324045	2.096876	1.921903	2.601679	2.748784	2.585177	0.490329	4.999991	1736.000000		1
11196.475586	5433.640137	4.474505	5.273193	3082.054932	71698.421875	469.604065	310.261108	167.425430	106.425995	45.935371	287.648071	382.994171	226.494446	1.239679	0.000000	4.049081	3.735091	0.650745	0.722074	3.488840	4.855510	2.671732	2.491727	2.223821	2.027048	1.662147	2.458861	2.583192	2.355057	0.093309	0.000000	1759.000000		1
4746.805176	2050.319336	0.897368	2.087691	1042.716919	25112.507812	147.772766	110.783318	63.574360	28.354979	28.629431	102.373962	139.668701	89.927986	1.093910	0.000000	3.676401	3.311821	0.000000	0.319666	3.018166	4.399890	2.169594	2.044474	1.803282	1.452629	1.456813	2.010190	2.145099	1.953895	0.038982	0.000000	1888.000000		1
13371.449219	4498.755371	1.668303	3.863925	4016.668457	81732.328125	666.775269	409.785706	165.035538	84.870659	68.434334	342.813080	465.545868	261.932770	1.256977	99998.000000	4.126178	3.653092	0.222275	0.587029	3.603866	4.912394	2.823979	2.612557	2.217577	1.928758	1.835274	2.535057	2.667963	2.418190	0.099327	4.999991	1906.000000		1
6965.746582	1997.463989	1.933504	3.743659	1342.598145	32151.744141	201.291046	138.688065	81.879433	22.902927	27.713560	114.992615	161.402893	77.426514	0.010787	0.000000	3.842968	3.300479	0.286345	0.573296	3.127946	4.507205	2.303824	2.142039	1.913175	1.359891	1.442692	2.060670	2.207911	1.888890	0.000000	0.000000	1946.000000		1
5058.944336	2255.310791	3.339689	5.217686	1523.607422	39582.617188	246.520248	153.030533	94.627609	41.621223	30.655447	109.956871	183.386856	78.311546	0.913953	0.000000	3.704060	3.353206	0.523706	0.717478	3.182873	4.597505	2.391853	2.184778	1.976018	1.619315	1.486508	2.041222	2.263368	1.893826	0.000000	0.000000	1973.000000		1
13252.755859	4386.368652	2.235711	3.931767	5408.044922	99998.000000	875.926758	548.282593	269.222717	136.230331	101.905228	507.108490	681.071472	354.472687	1.230976	99998.000000	4.122306	3.642105	0.349416	0.594588	3.733040	4.999991	2.942468	2.739004	2.430112	2.134274	2.008196	2.705101	2.833193	2.549583	0.090250	4.999991	2002.000000		1
9982.722656	1723.603394	2.877128	4.366574	2504.119141	52688.558594	381.032928	261.482544	133.751007	37.421169	46.953007	196.144287	264.849976	154.763596	0.384021	0.000000	3.999249	3.236437	0.458959	0.640141	3.398655	4.721716	2.580962	2.417443	2.126297	1.573117	1.671663	2.292576	2.423000	2.189669	0.000000	0.000000	2079.000000		1
7163.688477	2796.408203	2.244962	3.003561	1574.535400	42201.164062	236.328491	159.043823	89.255737	34.457695	27.550121	157.548218	215.763031	73.658180	1.790964	99998.000000	3.855137	3.446601	0.351209	0.477637	3.197152	4.625324	2.373516	2.201517	1.950636	1.537286	1.440124	2.197413	2.333977	1.867221	0.253087	4.999991	2112.000000		1
11898.578125	1623.810425	2.436154	4.730455	2692.911865	58989.000000	400.781189	272.688843	141.969162	56.383080	57.147846	223.305862	316.542694	225.618668	1.126443	0.000000	4.075495	3.210535	0.386705	0.674903	3.430222	4.770771	2.602907	2.435667	2.152194	1.751149	1.757000	2.348900	2.500432	2.353375	0.051709	0.000000	2138.000000		1
9534.066406	1472.673340	0.582827	1.788568	1494.219482	37474.960938	222.716858	145.718994	75.061287	43.792175	14.845119	117.280754	159.330612	94.464172	2.018885	0.000000	3.979278	3.168106	0.000000	0.252506	3.174414	4.573741	2.347753	2.163516	1.875416	1.641397	1.171584	2.069227	2.202299	1.975267	0.305111	0.000000	2157.000000		1
35768.300781	13184.139648	3.469206	3.379778	9530.285156	99998.000000	1586.503418	978.251343	515.363647	224.644196	171.850586	828.057861	1041.221313	678.064819	1.462966	0.000000	4.553498	4.120052	0.540230	0.528888	3.979106	4.999991	3.200441	2.990450	2.712114	2.351495	2.235151	2.918061	3.017543	2.831271	0.165234	0.000000	2199.000000		1
12532.832031	2382.592041	2.537917	1.344510	2552.348877	55010.218750	399.251648	258.849030	124.558372	52.873783	41.096985	201.278717	265.112091	205.669952	1.372268	99998.000000	4.098049	3.377050	0.404477	0.128564	3.406940	4.740443	2.601247	2.413047	2.095373	1.723240	1.613810	2.303798	2.423429	2.313171	0.137439	4.999991	2232.000000		1
13559.926758	4619.021484	2.359060	2.238794	3504.696777	72133.414062	544.665344	358.731323	197.673828	64.632080	56.216557	301.068512	434.890411	235.332443	0.931169	99998.000000	4.132257	3.664550	0.372739	0.350014	3.544651	4.858137	2.736130	2.554769	2.295949	1.810448	1.749864	2.478665	2.638380	2.371682	0.000000	4.999991	2266.000000		1
6253.692871	450.873444	1.060806	2.679769	739.304810	25746.855469	134.898148	79.551208	45.093513	29.671734	12.316453	76.735756	66.506996	37.421169	0.078132	0.000000	3.796137	2.654055	0.025636	0.428097	2.868824	4.410724	2.130006	1.900647	1.654114	1.472343	1.090486	1.884998	1.822867	1.573117	0.000000	0.000000	2302.000000		1
16540.798828	3499.655029	3.543216	2.960389	2762.030762	62851.160156	426.101776	285.258179	133.636902	68.566933	47.233627	230.845596	313.616241	199.283539	1.125715	0.000000	4.218556	3.544025	0.549398	0.471349	3.441229	4.798313	2.629513	2.455238	2.125926	1.836115	1.674251	2.363322	2.496398	2.299471	0.051429	0.000000	2336.000000		1
9174.002930	2287.714844	2.473158	4.872307	2451.991699	58100.371094	405.098419	248.740540	134.432510	68.175293	37.840557	225.976379	245.027710	140.525970	2.239074	0.000000	3.962559	3.359402	0.393252	0.687735	3.389519	4.764179	2.607561	2.395746	2.128504	1.833627	1.577958	2.354063	2.389215	2.147757	0.350068	0.000000	2362.000000		1
6218.337402	1771.416748	2.241878	2.935719	847.189392	24509.089844	122.433678	91.670303	52.879951	30.714039	16.047777	57.798515	77.161308	49.756126	0.133042	0.000000	3.793674	3.248321	0.350612	0.467715	2.927980	4.389327	2.087901	1.962229	1.723291	1.487337	1.205415	1.761917	1.887400	1.696847	0.000000	0.000000	2407.000000		1
5973.312988	932.760071	1.915002	1.507948	955.009216	22761.978516	126.340775	102.281448	52.781273	41.898758	8.841079	71.718513	75.011948	56.450920	0.151185	99998.000000	3.776215	2.969770	0.282169	0.178386	2.980008	4.357210	2.101543	2.009797	1.722480	1.622201	0.946505	1.855631	1.875130	1.751671	0.000000	4.999991	2489.000000		1
5245.569336	1680.733154	1.270500	1.393850	1556.498657	44742.062500	252.404022	161.532410	121.252609	51.658791	25.166391	164.748749	234.438156	125.175125	0.869190	0.000000	3.719793	3.225499	0.103975	0.144216	3.192149	4.650716	2.402096	2.208260	2.083691	1.713144	1.400821	2.216822	2.370028	2.097518	0.000000	0.000000	2562.000000		1
9843.343750	3961.959717	1.766982	3.953353	3282.448730	70262.656250	508.560944	338.141205	193.418259	73.377563	51.378170	285.177979	425.435669	204.504303	0.931867	0.000000	3.993143	3.597910	0.247232	0.596966	3.516198	4.846725	2.706343	2.529098	2.286497	1.865563	1.710779	2.455116	2.628834	2.310703	0.000000	0.000000	2626.000000		1
15635.746094	5842.476074	2.340558	3.170084	4808.390625	99998.000000	747.754211	489.941315	265.830627	131.894592	97.970383	519.193665	705.312744	538.124756	1.855546	0.000000	4.194118	3.766597	0.369319	0.501071	3.682000	4.999991	2.873759	2.690144	2.424605	2.120227	1.991095	2.715329	2.848382	2.730883	0.268472	0.000000	2699.000000		1
7350.159180	1633.703125	2.090775	2.466991	995.819397	26001.804688	134.722382	95.204269	38.904449	56.392330	18.015202	76.307114	89.709045	44.045040	0.329981	99998.000000	3.866297	3.213173	0.320307	0.392168	2.998181	4.415003	2.129440	1.978656	1.589999	1.751220	1.255639	1.882565	1.952836	1.643897	0.000000	4.999991	2726.000000		1
8611.352539	2647.377441	1.418520	5.347203	2474.715820	53267.898438	372.857941	251.895203	126.180420	41.285095	28.509165	191.592682	243.158966	112.645889	1.366066	0.000000	3.935071	3.422816	0.151835	0.728127	3.393525	4.726466	2.571543	2.401220	2.100992	1.615793	1.454985	2.282379	2.385890	2.051715	0.135472	0.000000	2754.000000		1
16181.231445	2355.988770	1.461692	2.507080	2330.094482	56231.968750	371.494934	241.607849	152.941101	73.812370	51.526192	214.588135	277.043091	142.308380	1.158402	0.000000	4.209012	3.372173	0.164856	0.399168	3.367373	4.749983	2.569953	2.383111	2.184524	1.868129	1.712028	2.331606	2.442547	2.153230	0.063859	0.000000	2832.000000		1
16270.203125	4982.233398	1.643633	2.800035	3974.630859	97586.593750	633.967346	408.077332	259.071045	125.471161	82.215561	459.486328	637.399536	302.218719	2.418180	99998.000000	4.211393	3.697424	0.215805	0.447163	3.599297	4.989390	2.802067	2.610743	2.413419	2.098544	1.914954	2.662273	2.804412	2.480321	0.383489	4.999991	2906.000000		1
10124.371094	1540.086914	2.007514	5.695665	2227.754639	51612.937500	346.007812	229.824875	141.925995	69.889854	36.418953	178.866104	249.909271	112.056900	0.231765	0.000000	4.005368	3.187545	0.302659	0.755544	3.347867	4.712759	2.539086	2.361397	2.152062	1.844414	1.561327	2.252528	2.397782	2.049439	0.000000	0.000000	2945.000000		1
4289.943359	1105.125610	2.420735	2.170952	661.310852	19991.847656	104.649757	71.820274	37.818974	32.120224	19.347378	56.759296	100.215340	71.881950	0.033692	99998.000000	3.632452	3.043412	0.383947	0.336650	2.820406	4.300853	2.019738	1.856247	1.577710	1.506779	1.286622	1.754037	2.000934	1.856620	0.000000	4.999991	3022.000000		1
8399.545898	3259.739990	2.127780	3.077571	3144.195557	66262.906250	496.654633	324.791687	152.321274	79.523453	48.991356	246.063843	336.661011	173.139603	1.062253	0.000000	3.924256	3.513183	0.327927	0.488208	3.497509	4.821270	2.696054	2.511605	2.182760	1.900495	1.690120	2.391048	2.527193	2.238396	0.026228	0.000000	3082.000000		1
10875.745117	3311.787354	2.664350	5.032661	2136.367920	49067.382812	335.600189	218.075836	112.673645	51.794476	35.870049	175.227280	204.957611	129.566360	1.867110	0.000000	4.036459	3.520062	0.425591	0.701798	3.329676	4.690793	2.525822	2.338608	2.051822	1.714283	1.554732	2.243602	2.311664	2.112492	0.271170	0.000000	3113.000000		1
12302.147461	2751.718750	3.456871	4.869224	2167.612305	53704.113281	350.799957	220.838867	120.746872	61.079613	34.473114	168.526321	197.087906	73.608841	1.400463	99998.000000	4.089981	3.439604	0.538683	0.687460	3.335982	4.730008	2.545059	2.344075	2.081876	1.785896	1.537480	2.226668	2.294660	1.866930	0.146272	4.999991	3151.000000		1
3495.609131	509.960968	1.729977	2.541001	604.110596	18078.417969	77.815063	64.820190	33.113186	23.868137	16.331480	50.144676	66.910965	57.638161	0.173947	99998.000000	3.543523	2.707537	0.238040	0.405005	2.781116	4.257160	1.891064	1.811710	1.520001	1.377819	1.213026	1.700225	1.825497	1.760710	0.000000	4.999991	3223.000000		1
10690.033203	3853.736084	1.156402	3.080655	2952.747803	70743.671875	463.963928	299.668488	184.808456	99.734276	68.872223	352.406586	479.213013	195.829742	0.544693	0.000000	4.028979	3.585882	0.063109	0.488643	3.470226	4.849688	2.666484	2.476641	2.266722	1.998844	1.838044	2.547044	2.680529	2.291879	0.000000	0.000000	3255.000000		1
9250.291016	3379.823975	2.907966	3.589472	2532.347656	52847.355469	390.663452	251.848938	156.623093	51.001957	41.454700	229.633682	305.049591	213.181946	1.476035	99998.000000	3.966155	3.528894	0.463589	0.555031	3.403523	4.723023	2.591803	2.401140	2.194856	1.707587	1.617574	2.361036	2.484370	2.328750	0.169097	4.999991	3301.000000		1
12849.619141	4588.334961	1.588125	3.022064	2820.625000	61351.617188	438.917786	292.578979	148.559113	81.167091	52.916958	242.391113	385.744873	174.866486	1.862185	0.000000	4.108890	3.661655	0.200885	0.480304	3.450345	4.787826	2.642383	2.466243	2.171899	1.909380	1.723595	2.384517	2.586300	2.242707	0.270023	0.000000	3368.000000		1
6909.166016	1493.454712	2.821621	3.441453	947.176514	23873.691406	149.906708	98.112228	50.184765	22.736406	18.665871	75.557770	106.117615	53.203743	0.277793	0.000000	3.839426	3.174192	0.450499	0.536742	2.976431	4.377920	2.175821	1.991723	1.700572	1.356722	1.271048	1.878279	2.025788	1.725942	0.000000	0.000000	3390.000000		1
8566.058594	3031.352295	1.477111	4.101373	2464.360596	54984.898438	373.860138	250.362579	132.804291	60.160660	38.694756	197.902023	289.322540	134.636032	1.847527	0.000000	3.932781	3.481637	0.169413	0.612929	3.391704	4.740243	2.572709	2.398569	2.123212	1.779313	1.587652	2.296450	2.461382	2.129161	0.266591	0.000000	3473.000000		1
4536.910645	1097.040039	1.279752	2.306637	600.854187	17353.523438	75.388161	59.596336	35.154621	7.845031	13.287830	35.500000	56.839474	64.530319	0.039471	0.000000	3.656760	3.040222	0.107126	0.362979	2.778769	4.239388	1.877303	1.775220	1.545982	0.894595	1.123454	1.550228	1.754650	1.809764	0.000000	0.000000	3502.000000		1
12318.185547	4539.309570	1.992095	4.465254	2426.498535	53953.437500	375.016541	250.501343	122.282578	55.124912	51.513855	232.513901	306.227600	137.349731	0.369489	0.000000	4.090547	3.656990	0.299310	0.649846	3.384980	4.732019	2.574050	2.398810	2.087365	1.741348	1.711924	2.366449	2.486044	2.137828	0.000000	0.000000	3592.000000		1
9253.492188	2600.748047	2.500912	6.556028	1355.725708	36648.027344	227.074188	141.229065	69.168259	42.401409	26.103849	126.016983	169.799911	96.083130	0.522369	99998.000000	3.966306	3.415098	0.398098	0.816641	3.132172	4.564051	2.356168	2.149924	1.839907	1.627380	1.416705	2.100429	2.229938	1.982647	0.000000	4.999991	3636.000000		1
9947.197266	4782.854004	3.068320	3.718989	2433.205566	58279.996094	389.457703	246.091599	135.817108	83.538483	55.427120	239.137772	347.787140	208.004349	3.182802	0.000000	3.997701	3.679687	0.486901	0.570425	3.386179	4.765520	2.590460	2.391097	2.132955	1.921887	1.743722	2.378648	2.541313	2.318072	0.502810	0.000000	3696.000000		1
5251.391113	1858.711182	2.112361	2.596508	1464.452148	40565.015625	241.583176	143.671387	69.476631	40.893459	33.248871	133.010910	166.161102	82.983406	0.485636	0.000000	3.720274	3.269212	0.324768	0.414390	3.165675	4.608151	2.383067	2.157370	1.841839	1.611654	1.521777	2.123887	2.220529	1.918991	0.000000	0.000000	3737.000000		1
5879.527344	1554.657593	1.131732	1.911918	1464.217773	30385.406250	213.996048	153.943329	56.999828	34.050644	24.703831	84.972420	148.377167	36.372700	0.752223	0.000000	3.769342	3.191635	0.053744	0.281469	3.165606	4.482665	2.330406	2.187361	1.755874	1.532125	1.392764	1.929278	2.171367	1.560776	0.000000	0.000000	3818.000000		1
19779.714844	4872.381348	3.524713	4.008861	4154.125977	85934.281250	640.665222	425.904419	226.278580	102.855019	75.070534	363.329193	511.305481	303.683502	3.188778	0.000000	4.296220	3.687741	0.547124	0.603021	3.618480	4.934166	2.806631	2.629312	2.354643	2.012225	1.875469	2.560300	2.708680	2.482421	0.503624	0.000000	3933.000000		1
7970.117188	2247.108154	2.889463	4.061284	1761.598145	45047.253906	299.662323	183.531799	120.549515	74.358192	40.773193	157.915176	198.861053	72.594292	1.313139	0.000000	3.901465	3.351624	0.460817	0.608663	3.245907	4.653668	2.476632	2.263711	2.081166	1.871329	1.610375	2.198424	2.298550	1.860902	0.118311	0.000000	3986.000000		1
29274.916016	6820.983398	2.448488	3.904013	5791.341309	99998.000000	889.843628	591.621460	344.401184	118.060936	141.454178	623.689270	849.665649	378.041687	3.118217	99998.000000	4.466496	3.833847	0.388898	0.591511	3.762779	4.999991	2.949314	2.772044	2.537065	2.072106	2.150616	2.794968	2.929248	2.577540	0.493906	4.999991	4059.000000		1
4492.449219	2499.802002	2.081524	3.475374	1897.473755	41273.066406	292.979858	188.626129	105.106148	59.695015	24.370787	132.039520	199.548737	167.813980	0.522547	99998.000000	3.652483	3.397906	0.318381	0.541001	3.278176	4.615667	2.466838	2.275602	2.021628	1.775938	1.386870	2.120704	2.300049	2.224828	0.000000	4.999991	4094.000000		1
10335.171875	3101.257568	4.418998	3.725156	2195.708252	54917.308594	353.149750	229.525757	151.531845	63.771717	47.122612	199.005997	280.737396	182.403152	0.268774	0.000000	4.014318	3.491538	0.645324	0.571145	3.341575	4.739709	2.547959	2.360831	2.180504	1.804628	1.673229	2.298866	2.448300	2.261032	0.000000	0.000000	4166.000000		1
13461.715820	2114.078613	0.903535	1.831741	2124.797852	48854.851562	301.734589	216.207092	112.192581	44.023453	35.518501	122.125305	169.858505	99.894630	2.853347	99998.000000	4.129100	3.325121	0.000000	0.262864	3.327318	4.688908	2.479625	2.334870	2.049964	1.643684	1.550455	2.086806	2.230087	1.999542	0.455355	4.999991	4210.000000		1
7425.245117	1889.224731	2.235711	3.296517	1439.880859	36417.332031	207.510941	150.566635	88.515640	62.458046	35.247135	126.383949	211.044907	89.323578	0.636118	99998.000000	3.870711	3.276284	0.349416	0.518055	3.158327	4.561308	2.317041	2.177729	1.947020	1.795588	1.547124	2.101692	2.324375	1.950966	0.000000	4.999991	4289.000000		1
28013.021484	24662.003906	2.285050	7.342382	21068.871094	99998.000000	3280.666260	2149.116211	1095.467407	496.932159	356.504883	1898.522217	2560.767578	1406.289673	3.754370	99998.000000	4.447360	4.392028	0.358896	0.865837	4.323641	4.999991	3.515962	3.332260	3.039599	2.696297	2.552065	3.278416	3.408370	3.148075	0.574537	4.999991	4322.000000		0
14286.999023	2765.364258	1.677554	3.817669	2974.266113	68824.062500	486.052734	308.534241	166.953613	80.109367	55.957523	257.960907	341.635071	258.799683	1.730975	0.000000	4.154941	3.441752	0.224676	0.581798	3.473380	4.837740	2.686683	2.489303	2.222596	1.903683	1.747859	2.411554	2.533562	2.412964	0.238291	0.000000	4406.000000		1
2287.208984	641.738342	1.520283	2.744528	455.344849	20830.679688	74.244095	49.694450	50.653492	17.398455	8.656054	74.293434	105.587212	67.697319	0.575687	99998.000000	3.359306	2.807358	0.181925	0.438468	2.658340	4.318704	1.870662	1.696308	1.704609	1.240511	0.937320	1.870950	2.023611	1.830571	0.000000	4.999991	4421.000000		1
17044.750000	11053.146484	1.591209	3.318103	6528.984375	99998.000000	998.335754	667.281006	316.471771	151.090866	121.530144	517.232422	660.869873	386.651489	2.831556	0.000000	4.231591	4.043486	0.201727	0.520890	3.814846	4.999991	2.999277	2.824309	2.500335	2.179238	2.084684	2.713686	2.820116	2.587320	0.452025	0.000000	4466.000000		1
7549.325684	2685.649658	2.346725	2.121612	1968.572510	45301.277344	325.396118	201.778275	109.164352	59.867702	52.349548	209.984100	277.598175	149.906708	0.694877	0.000000	3.877908	3.429049	0.370462	0.326666	3.294151	4.656110	2.512412	2.304874	2.038081	1.777193	1.718913	2.322186	2.443417	2.175821	0.000000	0.000000	4512.000000		1
9293.179688	1513.653198	1.569623	2.664350	1582.349609	34830.714844	233.297165	164.653152	97.322792	39.749393	28.530750	128.958878	164.566803	60.188412	0.246389	99998.000000	3.968164	3.180026	0.195795	0.425591	3.199302	4.541963	2.367909	2.216570	1.988215	1.599331	1.455313	2.110451	2.216342	1.779513	0.000000	4.999991	4605.000000		1
5596.094727	1411.701660	3.315019	3.102241	922.374023	28456.457031	154.060501	95.040825	53.493614	41.722984	16.501085	64.943535	73.519417	54.822708	0.306984	99998.000000	3.747885	3.149743	0.520486	0.491676	2.964907	4.454181	2.187691	1.977910	1.728302	1.620375	1.217512	1.812536	1.866402	1.738961	0.000000	4.999991	4622.000000		1
6016.608887	1426.056519	2.334390	3.836171	1180.486084	31935.800781	183.053818	118.671516	76.041916	28.999479	37.658619	140.911438	197.004654	128.604248	0.177255	0.000000	3.779352	3.154137	0.368173	0.583898	3.072061	4.504278	2.262579	2.074347	1.881053	1.462390	1.575864	2.148946	2.294477	2.109255	0.000000	0.000000	4647.000000		1
13215.399414	5648.607422	1.816322	3.308852	3182.871582	79222.984375	510.747314	319.074463	164.943024	89.468513	43.739750	256.240173	375.636383	264.063629	1.620589	99998.000000	4.121080	3.751941	0.259193	0.519677	3.502819	4.898851	2.708206	2.503892	2.217334	1.951670	1.640876	2.408647	2.574768	2.421709	0.209673	4.999991	4694.000000		1
7078.580566	1202.645752	3.389029	3.237926	1263.185791	37121.726562	210.699539	134.404755	94.572098	30.633862	24.981367	109.778015	164.381775	89.702873	0.575555	0.000000	3.849946	3.080138	0.530075	0.510267	3.101467	4.569628	2.323663	2.128415	1.975763	1.486202	1.397616	2.040515	2.215854	1.952806	0.000000	0.000000	4737.000000		1
4934.037598	1338.521484	0.968294	0.370049	794.870667	22669.150391	120.697533	85.900627	43.095249	9.827875	10.167087	41.957348	54.804207	49.463169	0.942123	99998.000000	3.693202	3.126625	0.000000	0.000000	2.900296	4.355435	2.081698	1.933996	1.634429	0.992460	1.007197	1.622808	1.738814	1.694282	0.000000	4.999991	4773.000000		1
9194.626953	1452.249756	2.346725	2.541001	1974.443970	46372.898438	285.396942	205.062454	108.097382	43.301861	45.238449	173.330795	220.024765	85.142029	0.010982	0.000000	3.963534	3.162041	0.370462	0.405005	3.295445	4.666264	2.455449	2.311886	2.033815	1.636507	1.655508	2.238876	2.342472	1.930144	0.000000	0.000000	4811.000000		1
4298.959961	1531.619019	1.933504	2.793867	1560.149780	37357.656250	242.144424	159.864105	79.427856	45.260033	28.314890	132.027191	143.850250	111.989059	0.168086	0.000000	3.633363	3.185151	0.286345	0.446206	3.193166	4.572380	2.384074	2.203751	1.899973	1.655715	1.452015	2.120663	2.157911	2.049176	0.000000	0.000000	4846.000000		1
6290.071777	2919.443359	2.796951	3.774496	1567.217651	34369.765625	209.194672	161.257950	68.212303	34.762985	28.398149	113.287308	191.938065	106.092949	1.003055	0.000000	3.798656	3.465300	0.446685	0.576859	3.195129	4.536177	2.320551	2.207521	1.833863	1.541117	1.453290	2.054181	2.283161	2.025687	0.001325	0.000000	4882.000000		1
10754.125977	8439.508789	1.304422	5.078918	7891.161133	99998.000000	1258.165405	806.863342	386.716248	195.660141	149.718597	749.447205	990.632568	570.513245	3.007204	99998.000000	4.031575	3.926317	0.115418	0.705771	3.897141	4.999991	3.099738	2.906800	2.587392	2.291502	2.175276	2.874741	2.995913	2.756266	0.478163	4.999991	4935.000000		1
6375.904297	1872.541748	2.211041	2.732193	1337.417480	31781.214844	202.219254	137.824615	63.512684	51.917824	21.262379	88.746918	133.223679	36.844509	0.298232	99998.000000	3.804542	3.272432	0.344597	0.436511	3.126267	4.502171	2.305823	2.139327	1.802860	1.715317	1.327612	1.948153	2.124581	1.566373	0.000000	4.999991	4964.000000		1
4151.958008	4264.773926	2.578006	2.738360	1814.854248	44273.421875	290.895233	188.576797	97.689758	26.032923	39.798733	146.483765	186.273239	123.805946	0.112293	0.000000	3.618253	3.629896	0.411284	0.437491	3.258842	4.646143	2.463737	2.275488	1.989849	1.415523	1.599869	2.165790	2.270150	2.092741	0.000000	0.000000	5014.000000		1
8542.381836	3427.911865	1.261249	3.632644	2748.927979	60850.085938	454.808289	284.132599	146.181549	74.792999	50.332783	250.803558	329.744171	158.405487	1.667942	0.000000	3.931579	3.535030	0.100801	0.560223	3.439163	4.784261	2.657828	2.453521	2.164893	1.873861	1.701851	2.399334	2.518177	2.199770	0.222181	0.000000	5071.000000		1
16483.511719	5171.361816	2.278883	4.095205	5996.891113	99998.000000	941.468506	610.022095	334.493134	119.951271	102.851936	531.784607	715.640198	524.013550	1.286355	99998.000000	4.217050	3.713605	0.357722	0.612276	3.777926	4.999991	2.973806	2.785346	2.524387	2.079005	2.012213	2.725736	2.854695	2.719342	0.109361	4.999991	5192.000000		1
15276.345703	2561.162109	1.933504	4.119875	2851.332764	65291.507812	467.642822	295.409851	158.541183	74.700485	57.289700	267.905975	358.330444	208.303467	0.634899	0.000000	4.184020	3.408437	0.286345	0.614884	3.455048	4.814857	2.669914	2.470425	2.200142	1.873323	1.758077	2.427982	2.554284	2.318696	0.000000	0.000000	5254.000000		1
15239.522461	4409.308594	2.362144	3.515462	3600.971191	78116.609375	564.080566	370.471130	207.483200	86.742485	64.086258	289.627838	415.795929	250.344086	0.959763	0.000000	4.182971	3.644371	0.373306	0.545982	3.556420	4.892744	2.751341	2.568754	2.316983	1.938232	1.806765	2.461840	2.618880	2.398537	0.000000	0.000000	5347.000000		1
5110.680176	1561.327759	1.686805	2.602675	874.474304	23528.513672	135.564240	92.931549	42.524757	48.871090	13.957002	71.151108	101.310066	76.846771	1.068455	99998.000000	3.708479	3.193494	0.227065	0.415420	2.941747	4.371594	2.132145	1.968163	1.628642	1.689052	1.144792	1.852182	2.005653	1.885626	0.028756	4.999991	5447.000000		1
31104.765625	7851.636719	2.201789	4.563933	8947.714844	99998.000000	1408.466797	913.650146	462.055084	251.102676	170.308731	780.586792	1028.550171	601.847107	2.719542	0.000000	4.492827	3.894960	0.342776	0.659339	3.951712	4.999991	3.148747	2.960780	2.664694	2.399851	2.231237	2.892421	3.012225	2.779486	0.434496	0.000000	5569.000000		1
18220.869141	3815.096680	1.711475	2.386814	3288.307861	85553.554688	516.322693	335.843811	228.696228	117.357849	78.542824	354.469604	513.260559	321.899139	1.217735	0.000000	4.260569	3.581506	0.233371	0.377819	3.516973	4.932238	2.712921	2.526137	2.359259	2.069512	1.895107	2.549579	2.710338	2.507720	0.085553	0.000000	5624.000000		1
8324.552734	670.056335	1.341426	1.739229	1209.029175	29063.990234	186.822144	128.897202	75.705788	45.189106	27.158487	100.128998	123.596252	45.605412	0.441145	99998.000000	3.920361	2.826111	0.127567	0.240357	3.082437	4.463355	2.271428	2.110244	1.879129	1.655034	1.433906	2.000560	2.092005	1.659016	0.000000	4.999991	5690.000000		1
12361.308594	1422.081543	2.463907	4.378909	2007.634155	45367.371094	336.127533	207.597290	116.380302	53.546040	47.770199	193.853073	245.650635	178.955521	0.976885	0.000000	4.092064	3.152925	0.391624	0.641366	3.302685	4.656744	2.526504	2.317222	2.065880	1.728727	1.679157	2.287473	2.390318	2.252745	0.000000	0.000000	5726.000000		1
8042.001953	2982.758545	2.784616	2.503996	2134.298828	45887.488281	325.716827	220.891296	113.512421	52.620918	31.558983	146.863052	172.288483	134.158051	0.616069	0.000000	3.905364	3.474618	0.444765	0.398634	3.329255	4.661694	2.512840	2.344179	2.055043	1.721158	1.499123	2.166913	2.236256	2.127617	0.000000	0.000000	5810.000000		1
6318.842773	1853.949951	0.740097	2.312804	1317.018555	31541.498047	197.297607	132.613098	57.058418	49.012943	25.835564	110.296082	157.101074	49.133209	1.395855	0.000000	3.800637	3.268098	0.000000	0.364139	3.119592	4.498882	2.295122	2.122586	1.756320	1.690311	1.412218	2.042560	2.196179	1.691375	0.144840	0.000000	5851.000000		1
8166.387695	3145.758789	2.537917	3.355108	1525.272705	30409.591797	218.119003	161.834610	54.323143	31.543564	23.945230	98.880081	128.206436	86.338516	0.242568	0.000000	3.912030	3.497725	0.404477	0.525706	3.183347	4.483011	2.338694	2.209071	1.734985	1.498911	1.379219	1.995109	2.107910	1.936205	0.000000	0.000000	5906.000000		1
7650.049805	1434.302368	1.615879	3.034399	1179.314209	29059.791016	170.882294	124.811241	64.027664	26.353632	16.337648	72.319839	102.266029	66.692017	0.562891	99998.000000	3.883664	3.156641	0.208409	0.482073	3.071630	4.463293	2.232697	2.096254	1.806368	1.420841	1.213190	1.859257	2.009731	1.824074	0.000000	4.999991	5966.000000		1
10621.913086	3119.263428	0.743181	2.275799	2618.007812	57106.054688	430.563934	270.764587	158.121796	77.161308	48.368443	227.706360	306.986206	199.308197	0.598702	0.000000	4.026203	3.494052	0.000000	0.357134	3.417971	4.756682	2.634038	2.432592	2.198992	1.887400	1.684562	2.357375	2.487119	2.299525	0.000000	0.000000	5996.000000		1
5196.846191	3240.266357	3.031315	2.978892	1113.396240	28406.238281	150.329178	115.069710	70.096466	38.787266	16.047777	62.436459	96.104721	71.604416	0.778153	0.000000	3.715740	3.510581	0.481631	0.474055	3.046650	4.453414	2.177043	2.060961	1.845696	1.588689	1.205415	1.795438	1.982745	1.854940	0.000000	0.000000	6034.000000		1
8919.572266	2217.035400	1.649800	1.942755	1403.933716	33388.074219	210.640945	140.001740	64.453224	58.961086	13.904578	79.677643	156.925293	108.001785	0.245992	0.000000	3.950344	3.345773	0.217431	0.288418	3.147346	4.523592	2.323543	2.146133	1.809245	1.770566	1.143158	1.901336	2.195693	2.033431	0.000000	0.000000	6054.000000		1
7478.257812	1691.140869	1.211909	4.030447	1059.162476	31740.750000	155.731888	113.407578	63.235146	53.897587	24.139507	103.687630	151.140198	115.717300	0.046987	1704.994629	3.873801	3.228180	0.083470	0.605353	3.024963	4.501617	2.192378	2.054642	1.800959	1.731569	1.382728	2.015727	2.179380	2.063398	0.000000	3.231723	6144.000000		1
5996.505859	1555.240479	1.159486	2.207957	1255.476440	31323.101562	194.377304	131.965515	83.344208	41.112404	28.401234	101.433418	144.318970	123.670258	1.224465	0.000000	3.777898	3.191797	0.064265	0.343991	3.098809	4.495865	2.288646	2.120461	1.920875	1.613973	1.453337	2.006181	2.159323	2.092265	0.087947	0.000000	6192.000000		1
9746.865234	2661.716797	1.674470	5.060415	2683.204346	67845.898438	422.829926	268.818756	145.469208	83.686501	59.146111	268.097168	354.056366	188.422607	0.329777	0.000000	3.988865	3.425162	0.223877	0.704186	3.428654	4.831523	2.626166	2.429460	2.162771	1.922655	1.771926	2.428292	2.549073	2.275133	0.000000	0.000000	6212.000000		1
4704.496094	959.690308	2.981975	3.725156	778.425110	26595.150391	131.459778	88.423126	56.074707	17.379951	31.938282	101.871307	116.734932	97.245705	0.983456	0.000000	3.672513	2.982131	0.474504	0.571145	2.891217	4.424802	2.118793	1.946566	1.748767	1.240049	1.504312	2.008052	2.067201	1.987870	0.000000	0.000000	6278.000000		1
6547.801270	2611.143555	2.405316	2.158617	1278.616821	30720.744141	210.989410	135.354538	76.674080	44.526104	21.931549	97.763771	135.271286	83.402802	0.740811	99998.000000	3.816096	3.416831	0.381172	0.334176	3.106740	4.487432	2.324261	2.131473	1.884649	1.648615	1.341069	1.990178	2.131206	1.921181	0.000000	4.999991	6332.000000		1
6507.169922	1889.943359	1.045387	2.066105	857.785095	27407.273438	134.515762	89.187889	56.682201	12.988708	9.463994	67.080566	114.190849	47.279884	0.859176	0.000000	3.813392	3.276449	0.019277	0.315152	2.933378	4.437866	2.128773	1.950306	1.753447	1.113566	0.976074	1.826597	2.057631	1.674676	0.000000	0.000000	6348.000000		1
9729.035156	1493.732178	2.426902	2.722941	2937.116211	66157.843750	464.031769	297.306335	161.973373	83.948624	57.240360	281.560760	389.207916	191.709869	0.176578	0.000000	3.988070	3.174273	0.385052	0.435038	3.467921	4.820581	2.666548	2.473204	2.209444	1.924014	1.757702	2.449572	2.590182	2.282645	0.000000	0.000000	6366.000000		1
7772.501953	2075.424072	1.264333	2.482410	1957.390869	46303.976562	288.838379	190.806335	90.418304	56.703789	22.397194	138.123749	229.528839	123.142937	0.300865	0.000000	3.890561	3.317107	0.101861	0.394873	3.291677	4.665618	2.460655	2.280593	1.956256	1.753612	1.350194	2.140268	2.360837	2.090410	0.000000	0.000000	6395.000000		1
5622.661133	1536.855225	3.105325	3.558635	1410.736450	42325.121094	222.460907	150.986023	98.836914	61.964645	30.754128	137.399063	183.769241	126.649147	0.619478	99998.000000	3.749942	3.186633	0.492107	0.551283	3.149446	4.626598	2.347254	2.178937	1.994919	1.792144	1.487903	2.137984	2.264273	2.102602	0.000000	4.999991	6433.000000		1
12413.099609	5005.309082	4.591687	4.588603	3168.097412	67094.203125	520.414856	325.722992	181.077133	94.491920	55.414783	237.771683	329.562256	203.705612	1.532238	99998.000000	4.093880	3.699431	0.661972	0.661681	3.500798	4.826685	2.716350	2.512848	2.257864	1.975395	1.743626	2.376160	2.517937	2.309003	0.185326	4.999991	6549.000000		1
9194.111328	2790.728027	2.365228	3.700486	2168.460449	48541.070312	342.834656	223.870178	106.617180	57.850941	34.099983	156.444229	195.089645	107.739662	0.064060	0.000000	3.963510	3.445718	0.373873	0.568259	3.336152	4.686110	2.535085	2.349996	2.027827	1.762310	1.532754	2.194360	2.290234	2.032376	0.000000	0.000000	6632.000000		1
35251.289062	10669.766602	2.359060	5.538395	10036.844727	99998.000000	1608.407227	1025.595947	525.925476	216.145416	190.491791	907.695435	1199.259888	676.572266	2.483450	0.000000	4.547175	4.028155	0.372739	0.743384	4.001597	4.999991	3.206396	3.010976	2.720924	2.334746	2.279876	2.957940	3.078913	2.830314	0.395055	0.000000	6673.000000		1
12795.061523	2635.979980	1.905751	3.336605	2891.461426	67379.984375	463.257751	295.416016	185.930939	91.093643	62.384033	314.236053	419.823273	265.472900	1.177868	0.000000	4.107042	3.420942	0.280066	0.523305	3.461118	4.828531	2.665823	2.470434	2.269352	1.959488	1.795073	2.497256	2.623066	2.424020	0.071097	0.000000	6767.000000		1
25581.255859	6797.784668	1.514116	2.929552	4507.337402	95173.039062	715.637085	463.624695	244.207443	76.618576	89.576447	419.524139	554.520996	313.465118	0.946980	99998.000000	4.407922	3.832367	0.180159	0.466801	3.653920	4.978514	2.854693	2.666167	2.387759	1.884334	1.952194	2.622757	2.743918	2.496189	0.000000	4.999991	6835.000000		1
20686.298828	9404.502930	2.741444	4.755125	10698.865234	99998.000000	1686.308594	1093.385864	566.254639	264.183899	168.890198	932.812500	1227.420532	640.489441	2.981023	0.000000	4.315683	3.973336	0.437979	0.677162	4.029338	4.999991	3.226937	3.038774	2.753012	2.421906	2.227604	2.969794	3.088993	2.806512	0.474365	0.000000	6920.000000		1
12029.828125	3795.373047	1.779317	3.663482	1899.404175	42066.078125	309.268158	202.268585	119.562721	38.790348	23.306898	141.781052	224.853897	132.967728	0.578339	0.000000	4.080259	3.579254	0.250253	0.563894	3.278617	4.623932	2.490335	2.305928	2.077596	1.588724	1.367484	2.151618	2.351900	2.123746	0.000000	0.000000	6982.000000		1
17433.257812	4603.935547	2.895631	3.234842	3772.689209	86858.953125	609.840149	384.542236	191.173294	77.870567	73.889465	367.014252	534.202209	339.254425	0.409728	0.000000	4.241379	3.663129	0.461743	0.509853	3.576651	4.938815	2.785216	2.584944	2.281427	1.891373	1.868582	2.564683	2.727706	2.530525	0.000000	0.000000	7017.000000		1
16589.542969	3031.919678	2.685936	2.257297	2677.511719	62028.042969	428.639679	277.231201	144.389893	65.230324	46.777233	233.614792	312.009613	192.058334	1.739395	0.000000	4.219834	3.481718	0.429096	0.353589	3.427731	4.792588	2.632092	2.442842	2.159537	1.814450	1.670035	2.368500	2.494168	2.283433	0.240398	0.000000	7068.000000		1
22316.640625	5288.133789	2.837040	6.173645	5412.599609	99998.000000	823.450745	554.360657	294.293518	149.752518	89.157051	436.305847	560.824158	323.188141	0.622634	0.000000	4.348629	3.723302	0.452865	0.790542	3.733406	4.999991	2.915638	2.743792	2.468781	2.175374	1.950156	2.639791	2.748827	2.509455	0.000000	0.000000	7119.000000		1
8096.411621	1224.367676	1.612795	2.312804	1316.969238	42629.070312	209.543137	133.803421	102.454140	56.642113	36.107498	151.559586	195.607712	163.188370	0.781996	0.000000	3.908293	3.087912	0.207579	0.364139	3.119576	4.629706	2.321273	2.126467	2.010530	1.753139	1.557597	2.180583	2.291386	2.212689	0.000000	0.000000	7149.000000		1
9636.326172	1337.574707	4.277146	5.310198	1303.252808	38607.488281	200.294998	135.061584	81.817757	31.053249	31.182766	122.328835	168.840866	29.785833	0.505139	99998.000000	3.983912	3.126318	0.631154	0.725111	3.115029	4.586671	2.301670	2.130532	1.912848	1.492107	1.493915	2.087529	2.227478	1.474010	0.000000	4.999991	7177.000000		1
7603.204590	2232.238281	2.722941	3.472290	1696.876587	39485.093750	274.640869	176.204834	94.824966	35.321144	20.704222	122.060547	168.911789	111.097855	1.059359	0.000000	3.880997	3.348741	0.435038	0.540616	3.229650	4.596433	2.438765	2.246018	1.976923	1.548035	1.316059	2.086575	2.227660	2.045706	0.025043	0.000000	7279.000000		1
8657.411133	4311.140625	2.716774	3.352024	3402.177979	83065.031250	543.496643	345.119720	202.438202	83.075920	55.220509	288.567017	406.405945	287.077576	2.557187	99998.000000	3.937388	3.634592	0.434053	0.525307	3.531757	4.919418	2.735197	2.537970	2.306293	1.919475	1.742100	2.460247	2.608960	2.457999	0.407762	4.999991	7298.000000		1
16657.755859	5743.839844	2.229543	4.033530	3862.916260	86839.789062	595.291077	399.365753	232.729767	114.773674	71.878868	367.782104	470.424347	243.566025	1.200517	99998.000000	4.221616	3.759202	0.348216	0.605685	3.586915	4.938719	2.774729	2.601371	2.366852	2.059842	1.856601	2.565591	2.672490	2.386617	0.079368	4.999991	7360.000000		1
4993.547363	1138.858643	3.681984	4.718120	641.633545	18765.015625	97.705177	67.626389	49.512508	10.241096	12.504560	42.376740	80.112450	43.246353	0.187742	99998.000000	3.698409	3.056470	0.566082	0.673769	2.807287	4.273349	1.989918	1.830116	1.694715	1.010346	1.097068	1.627128	1.903700	1.635949	0.000000	4.999991	7402.000000		1
13544.866211	1824.481689	1.131732	2.096942	2196.602539	48762.925781	337.000214	224.588699	120.598854	59.984886	30.766462	181.280670	209.342682	108.171387	2.084301	0.000000	4.131775	3.261139	0.053744	0.321587	3.341752	4.688090	2.527630	2.351388	2.081343	1.778042	1.488078	2.258352	2.320858	2.034112	0.318960	0.000000	7426.000000		1
7523.887695	2861.635498	1.840992	2.938803	2035.489624	64757.601562	327.400543	210.961655	160.005951	98.402107	49.709869	276.953674	314.825043	173.407883	0.346670	99998.000000	3.876442	3.456614	0.265052	0.468170	3.308669	4.811291	2.515079	2.324203	2.204136	1.993004	1.696443	2.442407	2.498069	2.239069	0.000000	4.999991	7503.000000		1
2834.245850	1299.018799	2.809286	3.654230	600.151062	17020.162109	80.639771	58.501606	21.589254	46.379433	3.136162	13.078136	31.275278	34.540958	0.984742	0.000000	3.452437	3.113616	0.448596	0.562796	2.778260	4.230964	1.906549	1.767168	1.334238	1.666325	0.496399	1.116546	1.495201	1.538334	0.000000	0.000000	7533.000000		1
22837.255859	8070.742676	2.846291	4.064368	5132.796875	99998.000000	769.676514	513.060120	284.262115	122.239403	82.206306	407.448242	576.640625	297.944672	1.005987	0.000000	4.358644	3.906914	0.454279	0.608993	3.710354	4.999991	2.886308	2.710168	2.453719	2.087211	1.914905	2.610072	2.760905	2.474136	0.002592	0.000000	7580.000000		1
10381.246094	3231.378906	2.223376	3.200921	4340.417969	85916.375000	700.603882	426.681519	190.201920	82.730545	71.422470	326.009766	436.632751	199.181763	1.767044	0.000000	4.016250	3.509388	0.347013	0.505275	3.637532	4.934076	2.845473	2.630104	2.279215	1.917666	1.853835	2.513231	2.640116	2.299250	0.247247	0.000000	7627.000000		1
6785.810059	1257.135498	2.599592	3.126911	1017.911316	29772.257812	172.883652	113.056030	83.350372	70.108803	20.068972	72.119400	114.369705	62.017071	0.269637	0.000000	3.831602	3.099382	0.414905	0.495116	3.007710	4.473812	2.237754	2.053294	1.920907	1.845773	1.302525	1.858052	2.058311	1.792511	0.000000	0.000000	7738.000000		1
7687.446289	1700.549316	2.257297	3.065236	1308.125122	35337.945312	208.710526	137.047516	92.061935	28.820621	23.149628	108.831306	144.167877	87.448662	0.757362	99998.000000	3.885782	3.230589	0.353589	0.486464	3.116649	4.548241	2.319544	2.136871	1.964080	1.459703	1.364544	2.036754	2.158869	1.941753	0.000000	4.999991	7808.000000		1
7823.771973	1609.875122	1.668303	4.005776	1244.217651	31181.560547	192.030579	130.025848	83.193108	58.794563	17.990532	85.083435	117.496613	82.144630	0.034253	99998.000000	3.893416	3.206792	0.222275	0.602687	3.094896	4.493898	2.283370	2.114030	1.920087	1.769337	1.255044	1.929845	2.070025	1.914579	0.000000	4.999991	7899.000000		1
13617.035156	3299.285889	1.665219	2.460824	2723.160156	61832.648438	418.074799	280.425964	158.035446	98.556290	46.663136	219.179810	313.283173	165.723206	1.057893	99998.000000	4.134083	3.518420	0.221471	0.391080	3.435073	4.791218	2.621254	2.447818	2.198755	1.993684	1.668974	2.340801	2.495937	2.219383	0.024442	4.999991	7997.000000		1
9044.439453	2981.784180	2.439237	4.619441	4158.199707	90379.031250	647.421692	427.125580	245.357681	144.331314	86.431030	396.892609	506.423920	322.562164	2.227417	0.000000	3.956382	3.474476	0.387254	0.664589	3.618905	4.956068	2.811187	2.630556	2.389800	2.159361	1.936670	2.598673	2.704514	2.508613	0.347802	0.000000	8083.000000		1
21466.259766	5246.500488	3.099157	4.045865	4464.112793	94849.195312	692.527527	454.256317	223.675903	121.052162	84.435852	397.571014	545.528809	325.208008	1.722268	0.000000	4.331757	3.719870	0.491244	0.607011	3.649735	4.977034	2.840437	2.657301	2.349619	2.082973	1.926527	2.599415	2.736818	2.512161	0.236101	0.000000	8145.000000		1
10414.016602	5334.032227	2.759946	2.318972	4654.545898	96864.351562	723.919983	474.565796	262.382996	119.645981	95.725418	457.074829	610.956482	347.191986	3.639842	99998.000000	4.017618	3.727056	0.440901	0.365295	3.667877	4.986164	2.859691	2.676296	2.418936	2.077898	1.981027	2.659987	2.786010	2.540570	0.561083	4.999991	8195.000000		1
16974.576172	2393.154053	2.648932	3.521630	2726.530762	58189.761719	420.911835	282.023315	161.150024	50.964951	46.323925	215.793869	315.380127	169.247925	0.682288	99998.000000	4.229799	3.378971	0.423071	0.546744	3.435610	4.764847	2.624191	2.450285	2.207230	1.707272	1.665805	2.334039	2.498834	2.228523	0.000000	4.999991	8275.000000		1
16226.460938	2377.988037	1.566539	3.552467	2273.162598	54051.765625	354.802643	230.330612	118.153450	87.516502	33.181030	172.710953	235.597641	109.438805	1.875087	0.000000	4.210224	3.376210	0.194941	0.550530	3.356631	4.732810	2.549987	2.362352	2.072446	1.942090	1.520890	2.237320	2.372171	2.039171	0.273022	0.000000	8319.000000		1
9068.696289	1223.917358	3.672733	3.287266	1111.120361	28857.097656	176.605713	120.167130	71.527321	24.361536	14.573750	90.822273	132.600769	62.624565	0.265992	0.000000	3.957545	3.087752	0.564989	0.516835	3.045761	4.460253	2.247005	2.079786	1.854472	1.386705	1.163571	1.958192	2.122546	1.796745	0.000000	0.000000	8362.000000		1
10389.960938	3565.042480	0.866531	1.643633	2427.784424	56816.269531	367.048187	250.063461	138.555466	85.761856	44.523022	204.414871	270.749176	144.244965	1.367806	99998.000000	4.016614	3.552065	0.000000	0.215805	3.385210	4.754473	2.564723	2.398050	2.141624	1.933294	1.648585	2.310513	2.432567	2.159101	0.136024	4.999991	8434.000000		1
19237.365234	7260.816895	3.419866	4.039698	7134.266602	99998.000000	1139.990356	728.243408	421.352814	228.905930	149.888199	709.176636	955.946655	570.948059	2.778733	0.000000	4.284145	3.860986	0.534009	0.606349	3.853349	4.999991	3.056901	2.862277	2.624646	2.359657	2.175767	2.850754	2.980434	2.756597	0.443847	0.000000	8468.000000		1
16035.398438	2680.188477	2.278883	3.620309	3404.879395	73396.531250	527.374817	351.635651	188.746399	87.066277	67.533882	309.456268	461.799133	253.702271	1.751394	99998.000000	4.205080	3.428165	0.357722	0.558746	3.532102	4.865675	2.722119	2.546093	2.275879	1.939850	1.829522	2.490599	2.664453	2.404324	0.243384	4.999991	8588.000000		1
14261.008789	2495.524902	0.962126	3.712821	2830.591553	69922.250000	441.283020	289.581573	150.662231	69.174431	46.885162	253.051605	386.565155	175.982803	1.707146	99998.000000	4.154150	3.397162	0.000000	0.569704	3.451877	4.844615	2.644717	2.461771	2.178005	1.839946	1.671035	2.403209	2.587223	2.245470	0.232271	4.999991	8634.000000		1
16464.525391	5741.684082	1.760815	2.738360	4549.322754	97766.742188	710.511902	464.645416	234.681763	111.011513	66.963387	367.985626	524.596375	220.919037	1.527420	0.000000	4.216549	3.759039	0.245714	0.437491	3.657947	4.990191	2.851571	2.667122	2.370479	2.045368	1.825837	2.565831	2.719825	2.344233	0.183958	0.000000	8764.000000		1
11829.878906	2389.934570	1.742312	1.714559	2295.670898	53601.843750	348.817108	233.306427	107.505302	54.754864	43.468380	225.464478	321.384155	205.716217	1.408449	0.000000	4.072980	3.378386	0.241126	0.234152	3.360910	4.729180	2.542598	2.367927	2.031430	1.738423	1.638173	2.353078	2.507025	2.313268	0.148741	0.000000	8831.000000		1
21678.029297	6004.767090	2.473158	5.131341	5816.875000	99998.000000	945.091919	599.839600	324.168793	154.825272	112.044563	512.005493	689.123108	393.765686	2.473754	0.000000	4.336020	3.778496	0.393252	0.710231	3.764690	4.999991	2.975474	2.778035	2.510771	2.189842	2.049391	2.709275	2.838297	2.595238	0.393357	0.000000	8904.000000		1
20129.587891	3804.355957	2.821621	3.170084	4504.790527	93167.718750	707.659424	462.163025	218.745010	121.486969	82.341995	365.765350	452.076111	277.727692	3.373955	0.000000	4.303835	3.580281	0.450499	0.501071	3.653675	4.969265	2.849824	2.664795	2.339938	2.084530	1.915621	2.563203	2.655211	2.443619	0.528139	0.000000	8944.000000		1
5108.157715	2187.221924	2.359060	2.670518	1632.796509	38275.496094	253.859543	163.024933	74.515465	23.781794	13.744224	99.737366	157.461868	108.674034	0.528523	99998.000000	3.708264	3.339893	0.372739	0.426595	3.212932	4.582921	2.404593	2.212254	1.872246	1.376245	1.138120	1.998858	2.197176	2.036126	0.000000	4.999991	8986.000000		1
9009.312500	1882.677979	2.747611	5.137509	1619.971191	41141.593750	247.821579	170.635605	94.837303	55.229759	37.606194	159.087006	263.875519	179.701797	0.351239	0.000000	3.954692	3.274776	0.438955	0.710753	3.209507	4.614281	2.394139	2.232070	1.976979	1.742173	1.575259	2.201635	2.421399	2.254552	0.000000	0.000000	9070.000000		1
9093.625000	2631.816895	1.902667	2.294302	1284.623901	34370.777344	193.461441	126.599808	100.628563	36.264767	31.978371	112.840172	146.163055	87.831047	1.195450	0.000000	3.958737	3.420256	0.279363	0.360651	3.108776	4.536190	2.286594	2.102433	2.002721	1.559485	1.504856	2.052464	2.164838	1.943648	0.077531	0.000000	9097.000000		1
11640.885742	17913.962891	2.174036	3.059069	3413.643311	74083.070312	518.647827	352.878387	193.341171	75.378906	57.317451	276.691528	318.889435	206.949707	0.999138	0.000000	4.065986	4.253191	0.337267	0.485589	3.533218	4.869719	2.714873	2.547625	2.286324	1.877250	1.758287	2.441996	2.503640	2.315865	0.000000	0.000000	9140.000000		0
5530.922852	1921.613281	2.155533	2.534833	1081.100220	29393.300781	173.574402	112.846336	57.209522	26.538656	27.636467	99.755867	125.557510	66.833870	0.716636	0.000000	3.742798	3.283666	0.333555	0.403949	3.033866	4.468248	2.239486	2.052487	1.757468	1.423879	1.441483	1.998938	2.098843	1.824997	0.000000	0.000000	9195.000000		1
15652.502930	3638.040771	3.179335	2.892547	3093.252197	63865.371094	460.846252	319.987244	153.940231	111.396980	56.478676	241.314896	356.060822	200.893250	0.478959	99998.000000	4.194584	3.560868	0.502336	0.461280	3.490415	4.805265	2.663556	2.505133	2.187352	2.046873	1.751884	2.382584	2.551524	2.302965	0.000000	4.999991	9250.000000		1
5843.462891	392.220734	3.296517	2.726025	1017.729370	25570.517578	135.530319	103.940498	47.082523	35.148453	16.553509	38.895195	87.090950	42.487751	0.468482	99998.000000	3.766670	2.593531	0.518055	0.435530	3.007632	4.407740	2.132036	2.016785	1.672860	1.545906	1.218890	1.589896	1.939973	1.628264	0.000000	4.999991	9268.000000		1
17813.630859	5184.196777	2.207957	4.089037	3737.784424	77944.773438	584.689209	383.197723	202.835999	113.879387	61.625435	285.424683	429.876251	263.548645	2.608834	0.000000	4.250752	3.714681	0.343991	0.611621	3.572614	4.891787	2.766925	2.583423	2.307145	2.056445	1.789760	2.455492	2.633343	2.420861	0.416446	0.000000	9335.000000		1
18709.939453	5349.997070	2.914133	5.485971	4581.507812	95036.007812	672.372253	461.589447	230.759247	116.870613	86.384773	405.206360	543.721741	323.397858	1.026656	0.000000	4.272072	3.728354	0.464509	0.739254	3.661008	4.977888	2.827610	2.664256	2.363159	2.067705	1.936437	2.607676	2.735377	2.509737	0.011425	0.000000	9382.000000		1
6471.204102	1087.184448	1.310589	2.115445	1243.733521	34287.738281	190.901932	127.981323	80.072357	53.971596	16.858799	106.928642	154.979462	85.160530	0.425007	99998.000000	3.810985	3.036303	0.117467	0.325402	3.094727	4.535139	2.280810	2.107147	1.903483	1.732165	1.226827	2.029094	2.190274	1.930238	0.000000	4.999991	9417.000000		1
10031.377930	1871.780029	1.958174	2.889463	1745.639771	43941.476562	265.170685	180.793442	94.689285	83.927032	37.735710	186.544601	254.463959	150.899673	0.831787	99998.000000	4.001360	3.272255	0.291851	0.460817	3.241955	4.642875	2.423526	2.257183	1.976301	1.923902	1.576753	2.270783	2.405626	2.178688	0.000000	4.999991	9454.000000		1
8333.063477	2263.106445	2.318972	2.454656	2013.860229	48353.457031	327.049011	204.821930	126.223595	56.077789	39.416348	158.266724	235.455795	155.759644	0.554368	0.000000	3.920805	3.354705	0.365295	0.389991	3.304029	4.684428	2.514613	2.311377	2.101140	1.748791	1.595676	2.199390	2.371909	2.192455	0.000000	0.000000	9526.000000		1
10617.222656	1846.968262	1.551121	3.799166	2184.699463	48876.320312	347.916656	215.571838	92.839035	53.780403	30.615358	185.098328	282.461212	121.092255	2.979766	0.000000	4.026011	3.266459	0.190646	0.579688	3.339392	4.689098	2.541475	2.333592	1.967731	1.730624	1.485939	2.267402	2.450959	2.083116	0.474182	0.000000	9560.000000		1
15297.792969	4038.254639	2.436154	1.733061	4349.896973	93689.742188	662.346985	452.082275	247.201752	132.175217	82.021286	423.477509	606.633057	304.556213	0.031426	99998.000000	4.184629	3.606194	0.386705	0.238814	3.638479	4.971692	2.821085	2.655217	2.393052	2.121150	1.913927	2.626830	2.782926	2.483667	0.000000	4.999991	9616.000000		1
9866.292969	2918.271484	2.463907	3.725156	1834.220093	42663.757812	288.764374	186.143723	108.578438	61.024105	23.245222	118.924385	170.950134	129.344345	0.241897	0.000000	3.994154	3.465126	0.391624	0.571145	3.263451	4.630059	2.460544	2.269848	2.035743	1.785501	1.366334	2.075271	2.232869	2.111748	0.000000	0.000000	9673.000000		1
16799.974609	4287.892578	2.204873	3.688152	3194.882812	74663.664062	505.822571	321.683289	205.352325	75.841469	58.547863	315.503479	450.093262	256.576324	2.171931	0.000000	4.225308	3.632244	0.343384	0.566809	3.504455	4.873109	2.703998	2.507428	2.312500	1.879907	1.767511	2.499004	2.653302	2.409217	0.336846	0.000000	9786.000000		1
5723.786133	1265.973389	1.606628	1.751564	760.101501	20520.902344	84.386513	67.620224	37.729542	12.156098	0.663004	37.362579	61.045692	21.721855	0.602626	99998.000000	3.757684	3.102425	0.205915	0.243426	2.880872	4.312196	1.926273	1.830077	1.576681	1.084794	0.000000	1.572437	1.785655	1.336897	0.000000	4.999991	9858.000000		1
20376.205078	5093.769043	3.123827	5.168346	6097.387207	99998.000000	986.747070	623.649170	332.889587	151.991318	117.524368	597.640930	790.898804	410.784851	1.860213	0.000000	4.309124	3.707039	0.494687	0.713352	3.785144	4.999991	2.994206	2.794940	2.522300	2.181819	2.070128	2.776440	2.898121	2.613614	0.269563	0.000000	9892.000000		1
7654.875488	678.706238	1.631298	2.846291	1551.132935	36491.093750	236.026276	162.531540	82.431419	35.111450	26.862448	144.248047	207.800827	109.179771	1.349213	0.000000	3.883938	2.831682	0.212533	0.454279	3.190649	4.562187	2.372960	2.210938	1.916093	1.545449	1.429146	2.159110	2.317647	2.038142	0.130081	0.000000	9989.000000		1
15588.848633	2922.258789	2.075356	4.634860	2954.178467	63647.921875	461.586365	300.969818	169.032059	72.196495	55.716991	204.414871	303.985718	157.776413	0.892420	0.000000	4.192814	3.465719	0.317093	0.666037	3.470437	4.803784	2.664253	2.478523	2.227969	1.858516	1.745988	2.310513	2.482853	2.198042	0.000000	0.000000	10034.000000		1
11620.280273	2567.804688	1.520283	2.337474	2196.010498	49200.351562	342.381348	226.987839	115.686462	77.833565	40.418564	211.519806	279.198608	171.659409	2.290721	0.000000	4.065217	3.409562	0.181925	0.368747	3.341635	4.691968	2.534510	2.356003	2.063282	1.891167	1.606581	2.325351	2.445913	2.234668	0.359972	0.000000	10076.000000		1
9703.616211	3719.692139	2.796951	3.558635	2000.476807	47124.042969	295.005859	208.618011	108.026451	70.959915	32.459435	167.502518	239.153198	169.457611	1.333029	0.000000	3.986934	3.570507	0.446685	0.551283	3.301134	4.673243	2.469831	2.319352	2.033530	1.851013	1.511341	2.224021	2.378676	2.229061	0.124840	0.000000	10195.000000		1
6106.388672	3051.902344	4.748958	4.755125	1706.892578	47674.843750	252.752472	163.055771	111.955132	67.231674	26.430725	165.260651	235.677811	120.068451	0.926378	0.000000	3.785784	3.484571	0.676598	0.677162	3.232206	4.678289	2.402695	2.212336	2.049044	1.827574	1.422109	2.218169	2.372319	2.079429	0.000000	0.000000	10256.000000		1
8372.665039	3338.767090	2.429986	3.916348	2526.365234	57278.078125	400.543732	259.034058	159.959702	38.522064	34.519371	189.144196	238.385345	106.157707	1.351120	0.000000	3.922864	3.523586	0.385604	0.592881	3.402496	4.757988	2.602650	2.413357	2.204010	1.585710	1.538063	2.276793	2.377280	2.025952	0.130694	0.000000	10293.000000		1
11113.609375	3052.432617	2.513247	1.930420	1769.529419	42330.933594	272.065948	179.726456	90.708176	56.734627	24.953613	143.665222	198.728455	137.568665	0.569339	99998.000000	4.045855	3.484646	0.400235	0.285652	3.247858	4.626658	2.434674	2.254612	1.957646	1.753848	1.397133	2.157352	2.298260	2.138520	0.000000	4.999991	10326.000000		1
6986.524902	1611.552612	1.776234	2.883296	1362.497559	31316.248047	214.754654	145.466125	69.032578	42.179379	37.421169	131.845245	179.307068	91.207741	0.519080	0.000000	3.844261	3.207244	0.249500	0.459889	3.134336	4.495770	2.331943	2.162762	1.839054	1.625100	1.573117	2.120064	2.253597	1.960032	0.000000	0.000000	10369.000000		1
24721.859375	6643.729980	2.852458	2.581089	5360.691406	99998.000000	812.534302	546.626587	277.110931	142.388550	108.954659	478.636353	619.942505	316.934326	2.628543	0.000000	4.393081	3.822412	0.455219	0.411803	3.729221	4.999991	2.909842	2.737691	2.442654	2.153475	2.037246	2.680006	2.792351	2.500969	0.419715	0.000000	10422.000000		1
10059.766602	4473.733887	3.385945	5.883773	4654.749512	99998.000000	732.313965	478.787445	285.255096	150.196579	108.168304	524.136902	681.123901	433.598328	1.074008	0.000000	4.002588	3.650670	0.529680	0.769656	3.667896	4.999991	2.864697	2.680143	2.455233	2.176660	2.034100	2.719445	2.833226	2.637088	0.031007	0.000000	10473.000000		1
13875.911133	5438.475586	2.944971	5.291696	4587.197266	86743.218750	717.573669	471.932281	255.324310	103.872658	84.355675	397.802307	553.857971	370.538971	0.632743	0.000000	4.142262	3.735477	0.469081	0.723595	3.661547	4.938236	2.855866	2.673880	2.407092	2.016501	1.926114	2.599667	2.743398	2.568834	0.000000	0.000000	10547.000000		1
8389.823242	3227.576660	1.526451	2.445405	2096.004883	48784.332031	315.108765	205.919739	100.128998	79.859581	18.499350	121.002823	180.337036	102.494225	1.339060	0.000000	3.923753	3.508877	0.183683	0.388351	3.321392	4.688281	2.498461	2.313698	2.000560	1.902327	1.267156	2.082796	2.256085	2.010700	0.126800	0.000000	10616.000000		1
7514.587402	2083.583496	1.729977	1.850243	2085.862549	49825.910156	304.944763	204.158920	109.343208	40.051598	39.536613	160.305069	223.244186	117.336258	2.172154	99998.000000	3.875905	3.318811	0.238040	0.267229	3.319286	4.697455	2.484221	2.309968	2.038792	1.602620	1.597000	2.204947	2.348780	2.069432	0.336891	4.999991	10648.000000		1
10139.958984	1987.130371	2.531749	3.657314	2172.885498	55233.062500	334.857025	220.524323	121.721336	96.783142	28.499914	182.541916	294.885590	169.371262	0.597175	0.000000	4.006036	3.298226	0.403421	0.563162	3.337037	4.742199	2.524859	2.343457	2.085367	1.985800	1.454844	2.261363	2.469654	2.228840	0.000000	0.000000	10683.000000		1
6827.928223	610.284241	1.418520	2.115445	714.249390	23940.683594	125.856628	80.698357	59.960217	17.154839	16.760120	60.607800	80.359146	37.035702	0.029281	0.000000	3.834289	2.785532	0.151835	0.325402	2.853850	4.379137	2.099876	1.906865	1.777863	1.234387	1.224277	1.782529	1.905035	1.568621	0.000000	0.000000	10734.000000		1
5448.401855	2160.892822	2.451572	3.472290	1049.368530	29111.535156	164.360199	112.001389	64.135597	12.017330	17.947359	108.310158	131.447449	97.976547	0.364556	99998.000000	3.736269	3.334633	0.389445	0.540616	3.020928	4.464065	2.215797	2.049223	1.807099	1.079808	1.254001	2.034669	2.118752	1.991122	0.000000	4.999991	10850.000000		1
12983.637695	1408.913940	2.035268	2.689020	2178.020020	52908.093750	341.366791	224.126129	111.285965	37.501347	35.318058	168.060684	240.426773	102.028580	0.705246	0.000000	4.113396	3.148885	0.308622	0.429594	3.338062	4.723522	2.533221	2.350492	2.046440	1.574047	1.547997	2.225466	2.380983	2.008722	0.000000	0.000000	10886.000000		1
10914.286133	2582.631104	3.592556	4.224722	2550.304443	58404.136719	413.782227	258.571503	146.563934	68.869141	45.451225	210.825974	282.590729	187.577667	0.489041	0.000000	4.037995	3.412062	0.555404	0.625798	3.406592	4.766444	2.616772	2.412581	2.166027	1.838025	1.657546	2.323924	2.451158	2.273181	0.000000	0.000000	10962.000000		1
9460.188477	2446.792480	3.352024	4.804465	1764.805176	39278.144531	283.299988	185.095245	92.524498	33.477066	23.676947	128.046082	175.541824	169.926346	0.145375	0.000000	3.975900	3.388597	0.525307	0.681645	3.246697	4.594151	2.452247	2.267395	1.966257	1.524747	1.374326	2.107366	2.244381	2.230261	0.000000	0.000000	11049.000000		1
17899.488281	4761.678223	3.379778	4.600938	4016.625244	85707.171875	622.267639	410.084839	216.611053	121.998871	83.606323	355.761688	498.631317	253.726944	1.475967	99998.000000	4.252841	3.677760	0.528888	0.662846	3.603861	4.933017	2.793977	2.612874	2.335681	2.086356	1.922239	2.551159	2.697780	2.404366	0.169077	4.999991	11120.000000		1
6932.941406	3769.500488	2.473158	3.629560	1787.094482	42864.949219	292.307587	179.791214	108.393417	41.112404	32.058548	146.101379	189.048599	111.933548	0.224299	0.000000	3.840918	3.576284	0.393252	0.559854	3.252147	4.632102	2.465840	2.254768	2.035003	1.613973	1.505944	2.164654	2.276573	2.048960	0.000000	0.000000	11158.000000		1
11519.115234	3326.194580	1.967425	3.663482	2572.257568	58524.488281	399.223907	250.640121	121.002823	74.830002	32.564281	240.608719	318.630402	180.263031	1.793126	0.000000	4.061419	3.521948	0.293898	0.563894	3.410315	4.767338	2.601217	2.399050	2.082796	1.874076	1.512741	2.381311	2.503287	2.255907	0.253611	0.000000	11193.000000		1
19381.109375	6118.122070	2.460824	2.985059	4575.484863	96045.851562	725.579041	476.221771	248.678864	118.612930	92.780449	391.295624	508.638031	283.642303	2.344761	99998.000000	4.287379	3.786618	0.391080	0.474953	3.660437	4.982479	2.860685	2.677809	2.395639	2.074132	1.967456	2.592505	2.706409	2.452771	0.370099	4.999991	11268.000000		1
7204.828613	1801.899536	2.608843	2.778449	704.732971	22163.458984	100.147499	74.836174	30.251476	16.861883	14.410311	36.665653	46.650799	19.618746	0.443314	0.000000	3.857624	3.255731	0.416448	0.443802	2.848025	4.345637	2.000640	1.874112	1.480747	1.226906	1.158673	1.564259	1.668859	1.292671	0.000000	0.000000	11300.000000		1
16329.642578	4596.473145	1.591209	4.264811	4348.765625	99998.000000	694.939026	445.310364	272.972565	120.697533	124.357933	521.524963	729.267212	403.430115	1.829084	99998.000000	4.212976	3.662425	0.201727	0.629900	3.638366	4.999991	2.841947	2.648663	2.436119	2.081698	2.094673	2.717275	2.862887	2.605768	0.262234	4.999991	11353.000000		1
8656.887695	1841.466919	1.202658	2.858626	2775.127441	58204.238281	449.923645	289.886871	151.322144	72.184158	50.499306	264.911652	380.206482	236.134216	1.195332	0.000000	3.937362	3.265164	0.080142	0.456157	3.443283	4.764955	2.653139	2.462229	2.179903	1.858442	1.703285	2.423101	2.580019	2.373159	0.077488	0.000000	11409.000000		1
15968.721680	5981.892090	2.624262	3.947186	4497.235352	89721.671875	668.887634	453.605621	202.216171	142.582825	98.713562	417.248352	545.528809	317.412323	0.855574	0.000000	4.203270	3.776839	0.419007	0.596288	3.652946	4.952898	2.825353	2.656678	2.305816	2.154067	1.994377	2.620395	2.736818	2.501624	0.000000	0.000000	11448.000000		1
8679.555664	2869.613281	1.014550	1.279752	3071.906494	63043.824219	457.697754	305.623169	129.264160	53.314758	42.250305	233.013474	286.917206	245.558121	1.408634	99998.000000	3.938498	3.457823	0.006273	0.107126	3.487408	4.799643	2.660579	2.485186	2.111478	1.726847	1.625830	2.367381	2.457757	2.390154	0.148798	4.999991	11489.000000		1
5412.134277	1591.119751	3.077571	3.681984	744.331299	23357.373047	121.560982	83.276367	42.922558	44.066628	24.506472	69.982368	96.203400	104.251953	0.012635	99998.000000	3.733369	3.201703	0.488208	0.566082	2.871766	4.368424	2.084794	1.920522	1.632686	1.644110	1.389281	1.844989	1.983190	2.018084	0.000000	4.999991	11552.000000		1
6595.284668	1388.650757	1.612795	2.960389	617.672852	19553.808594	88.262772	67.700401	36.338776	19.103762	14.308548	41.821667	61.745701	71.505737	0.528208	99998.000000	3.819234	3.142593	0.207579	0.471349	2.790759	4.291231	1.945778	1.830591	1.560370	1.281119	1.155596	1.621401	1.790607	1.854341	0.000000	4.999991	11603.000000		1
17252.556641	3780.632812	2.346725	3.117660	2425.002930	52410.398438	392.387268	250.578445	140.535233	54.955307	38.660831	187.263123	264.008118	164.474289	0.286792	99998.000000	4.236854	3.577564	0.370462	0.493829	3.384712	4.719418	2.593715	2.398944	2.147785	1.740010	1.587271	2.272452	2.421617	2.216098	0.000000	4.999991	11632.000000		1
4148.729492	1202.204834	3.524713	2.405316	610.503174	23662.228516	104.541824	65.430771	44.307159	46.576790	12.186935	56.164135	76.464386	49.117790	1.220381	0.000000	3.617915	3.079978	0.547124	0.381172	2.785688	4.374056	2.019290	1.815782	1.646474	1.668169	1.085894	1.749459	1.883459	1.691239	0.086495	0.000000	11736.000000		1
6459.365723	2161.287598	2.399149	3.879343	1494.632690	37360.914062	248.012772	154.720428	77.552948	67.388947	38.232193	146.570099	236.041702	98.241753	1.511885	0.000000	3.810190	3.334713	0.380057	0.588758	3.174535	4.572417	2.394474	2.189548	1.889598	1.828589	1.582429	2.166045	2.372989	1.992296	0.179519	0.000000	11797.000000		1
19947.281250	9194.481445	2.494745	2.602675	5078.899414	99998.000000	790.019958	519.230652	259.249908	148.673218	90.831528	420.122406	526.227661	349.248840	3.293907	0.000000	4.299884	3.963527	0.397026	0.415420	3.705770	4.999991	2.897638	2.715360	2.413719	2.172233	1.958237	2.623376	2.721174	2.543135	0.517711	0.000000	11883.000000		1
12408.496094	4044.024170	1.862578	2.519415	3670.197998	77198.562500	548.038940	371.272888	207.615799	98.562454	64.795517	365.059174	481.420959	292.816406	1.052646	99998.000000	4.093719	3.606814	0.270115	0.401300	3.564689	4.887609	2.738811	2.569693	2.317261	1.993711	1.811545	2.562363	2.682525	2.466595	0.022282	4.999991	11904.000000		1
7679.230957	3910.507568	2.161701	3.330438	2396.715576	49938.066406	383.259399	247.932602	123.238533	83.396629	33.637421	168.668167	217.027359	131.832916	2.219424	99998.000000	3.885318	3.592233	0.334796	0.522501	3.379616	4.698431	2.583493	2.394334	2.090746	1.921149	1.526823	2.227033	2.336514	2.120024	0.346240	4.999991	12038.000000		1
9356.007812	2472.825439	2.389898	2.729109	1586.577393	41444.777344	240.994186	162.102890	98.377434	54.674686	33.159443	144.886383	185.135345	83.735840	0.759702	99998.000000	3.971091	3.393193	0.378379	0.436021	3.200461	4.617470	2.382007	2.209791	1.992895	1.737786	1.520607	2.161028	2.267489	1.922911	0.000000	4.999991	12055.000000		1
19816.728516	7854.930176	1.791652	2.170952	6386.021973	99998.000000	1008.191406	648.204956	305.462830	152.743744	110.117226	476.175507	583.979919	359.351166	2.738244	99998.000000	4.297032	3.895142	0.253254	0.336650	3.805230	4.999991	3.003543	2.811712	2.484958	2.183964	2.041855	2.677767	2.766398	2.555519	0.437472	4.999991	12074.000000		1
20532.433594	4589.139648	2.389898	4.579352	3561.622559	78388.179688	556.713501	365.373688	181.515030	67.450615	55.753998	324.205780	477.874664	219.034882	1.746695	99998.000000	4.312440	3.661731	0.378379	0.660804	3.551648	4.894250	2.745632	2.562737	2.258913	1.828986	1.746276	2.510821	2.679314	2.340513	0.242217	4.999991	12268.000000		1
7408.158203	1614.713501	2.661267	3.210172	1571.544189	35232.066406	243.485840	162.007294	80.386902	46.046387	28.284052	102.744011	140.482803	98.975677	0.649736	99998.000000	3.869710	3.208096	0.425088	0.506528	3.196326	4.546938	2.386474	2.209535	1.905185	1.663196	1.451542	2.011756	2.147623	1.995528	0.000000	4.999991	12315.000000		1
24753.509766	3807.849854	1.976677	3.728240	4800.758301	98516.203125	776.476196	487.677856	270.971222	110.675385	82.755211	390.903961	528.975281	278.202576	2.080189	0.000000	4.393637	3.580680	0.295936	0.571504	3.681310	4.993508	2.890128	2.688133	2.432923	2.044051	1.917795	2.592070	2.723435	2.444361	0.318103	0.000000	12348.000000		1
14198.106445	2151.293213	1.742312	3.302684	2270.837402	51698.789062	356.989014	235.206009	137.454575	83.985626	41.069233	171.878342	221.137985	145.867004	0.842618	99998.000000	4.152230	3.332700	0.241126	0.518867	3.356186	4.713480	2.552655	2.371449	2.138159	1.924205	1.613517	2.235221	2.344663	2.163957	0.000000	4.999991	12522.000000		1
7829.689941	525.521484	2.914133	2.460824	1187.658813	28695.736328	166.848770	120.342903	85.253044	44.877651	14.561415	62.294605	101.248398	66.189369	1.201201	0.000000	3.893744	2.720591	0.464509	0.391080	3.074692	4.457818	2.222323	2.080420	1.930710	1.652030	1.163204	1.794450	2.005388	1.820788	0.079616	0.000000	12548.000000		1
7331.410156	2482.354248	2.710606	5.603153	2132.818604	48500.625000	320.736572	210.674866	106.530838	68.221550	30.803467	155.429688	225.516891	95.250519	0.615136	0.000000	3.865187	3.394864	0.433066	0.748433	3.328954	4.685747	2.506149	2.323613	2.027475	1.833922	1.488600	2.191534	2.353179	1.978867	0.000000	0.000000	12570.000000		1
6353.726074	1694.958496	1.729977	4.240141	1025.293823	25836.630859	160.172470	94.818802	53.465862	14.216036	17.494049	75.332657	119.911179	39.789482	0.124050	569.781921	3.803029	3.229159	0.238040	0.627380	3.010848	4.412236	2.204588	1.976894	1.728077	1.152779	1.242890	1.876983	2.078860	1.599768	0.000000	2.755709	12594.000000		1
13740.535156	2014.301270	2.278883	4.375825	1991.188599	45360.152344	288.385071	203.125870	103.844902	50.194016	37.695621	172.032532	244.762512	132.680939	0.211741	99998.000000	4.138004	3.304124	0.357722	0.641060	3.299112	4.656674	2.459973	2.307765	2.016385	1.700652	1.576291	2.235610	2.388745	2.122808	0.000000	4.999991	12771.000000		1
11581.921875	4610.611816	2.004430	2.855542	3482.944092	69835.179688	539.163940	357.244965	178.486801	98.858498	66.352806	324.403137	389.679718	245.829483	1.477159	99998.000000	4.063781	3.663759	0.301991	0.455689	3.541946	4.844074	2.731721	2.552966	2.251606	1.995014	1.821859	2.511085	2.590708	2.390634	0.169427	4.999991	12891.000000		1
17762.679688	4509.782715	2.229543	2.886379	4338.561523	98836.882812	691.028870	440.629272	257.714203	117.148148	83.945534	355.814117	445.957977	381.773010	2.087461	99998.000000	4.249508	3.654156	0.348216	0.460353	3.637346	4.994919	2.839496	2.644073	2.411138	2.068735	1.923998	2.551223	2.649294	2.581805	0.319618	4.999991	12922.000000		1
15977.550781	2304.086426	2.442321	3.638812	3154.165283	66078.671875	489.318420	323.804901	188.049469	87.217384	65.791565	300.627533	384.782745	178.921600	1.208221	99998.000000	4.203510	3.362499	0.387803	0.560960	3.498884	4.820061	2.689592	2.510283	2.274272	1.940603	1.818170	2.478029	2.585216	2.252663	0.082146	4.999991	13007.000000		1
9065.390625	2502.614258	2.180203	2.917217	1653.543945	36985.640625	235.646988	174.428604	71.009254	48.081654	28.573923	114.477631	144.769196	98.186241	0.269431	0.000000	3.957386	3.398394	0.338497	0.464969	3.218416	4.568033	2.372262	2.241618	1.851315	1.681979	1.455970	2.058721	2.160676	1.992051	0.000000	0.000000	13058.000000		1
3810.418701	977.576050	1.918085	2.729109	683.183838	24094.517578	99.385818	73.244965	55.365444	32.077049	22.094988	65.517113	97.347466	88.016075	0.190829	0.000000	3.580973	2.990150	0.282868	0.436021	2.834538	4.381918	1.997324	1.864778	1.743239	1.506194	1.344294	1.816355	1.988325	1.944562	0.000000	0.000000	13139.000000		1
19999.158203	6175.760254	2.457740	2.988143	4564.796875	98909.000000	716.445007	463.948486	237.077835	115.501434	90.045174	499.189453	698.300293	346.939117	2.991750	0.000000	4.301012	3.790690	0.390536	0.475401	3.659421	4.995236	2.855183	2.666470	2.374891	2.062587	1.954460	2.698265	2.844042	2.540253	0.475925	0.000000	13174.000000		1
4549.874512	1056.603027	2.574922	1.637465	639.376221	20284.044922	96.298996	72.344513	29.091991	33.403057	12.560068	61.418823	79.970596	70.537437	0.147884	0.000000	3.658000	3.023912	0.410764	0.214172	2.805757	4.307155	1.983622	1.859406	1.463773	1.523786	1.098992	1.788301	1.902930	1.848420	0.000000	0.000000	13241.000000		1
4672.351562	606.996948	1.884164	1.717642	969.946838	30048.443359	170.910049	103.780144	51.106804	38.996960	20.941669	93.014809	133.729416	125.609932	0.430010	0.000000	3.669535	2.783186	0.275119	0.234933	2.986748	4.477822	2.232768	2.016114	1.708479	1.591031	1.321011	1.968552	2.126227	2.099024	0.000000	0.000000	13273.000000		1
5454.837891	2833.955811	2.429986	3.182418	1462.422974	38660.406250	263.789185	153.110718	83.997963	56.432419	25.471682	115.587776	156.675522	102.164268	1.561270	0.000000	3.736782	3.452393	0.385604	0.502757	3.165073	4.587266	2.421257	2.185006	1.924269	1.751529	1.406058	2.062912	2.195001	2.009299	0.193478	0.000000	13349.000000		1
24890.193359	6514.965332	2.901798	3.799166	5669.404297	99998.000000	893.244995	569.797852	301.722260	188.848160	110.385513	544.474182	750.215027	437.641113	2.581522	99998.000000	4.396028	3.813912	0.462667	0.579688	3.753537	4.999991	2.950971	2.755721	2.479607	2.276113	2.042912	2.735977	2.875186	2.641118	0.411876	4.999991	13397.000000		1
7992.292480	5305.270508	2.503996	3.077571	2302.066406	53091.816406	377.862854	243.343994	140.994705	69.100418	37.041870	200.874741	221.979843	198.987488	2.430012	0.000000	3.902671	3.724708	0.398634	0.488208	3.362118	4.725028	2.577334	2.386221	2.149203	1.839481	1.568693	2.302925	2.346313	2.298826	0.385608	0.000000	13462.000000		1
7160.638672	2445.839600	1.218077	1.850243	1231.589722	30362.707031	194.809021	128.820099	56.275150	26.884035	13.358756	81.219513	108.177559	93.557549	0.376327	99998.000000	3.854952	3.388428	0.085675	0.267229	3.090466	4.482340	2.289609	2.109984	1.750317	1.429495	1.125766	1.909660	2.034137	1.971079	0.000000	4.999991	13500.000000		1
6506.451172	1596.426880	1.631298	2.396065	883.380127	28201.099609	142.400894	90.393631	55.396282	27.799906	9.007601	58.196320	76.945450	24.635988	0.468344	99998.000000	3.813344	3.203149	0.212533	0.379499	2.946148	4.450266	2.153513	1.956138	1.743481	1.444043	0.954609	1.764896	1.886183	1.391570	0.000000	4.999991	13516.000000		1
13923.117188	3010.786621	3.083739	4.656446	2745.906006	63478.464844	409.468079	270.783112	158.494919	78.104935	51.701965	271.273407	361.284668	217.311066	0.706016	0.000000	4.143736	3.478680	0.489078	0.668055	3.438686	4.802627	2.612220	2.432621	2.200015	1.892678	1.713507	2.433407	2.557850	2.337082	0.000000	0.000000	13568.000000		1
17427.429688	4424.730469	3.059069	3.324270	4126.609863	91004.242188	664.952759	424.427307	255.197891	115.226982	86.983017	421.997314	570.130859	387.070892	1.242482	99998.000000	4.241233	3.645887	0.485589	0.521696	3.615593	4.959062	2.822791	2.627803	2.406877	2.061554	1.939434	2.625310	2.755975	2.587790	0.094290	4.999991	13610.000000		1
6181.585449	1955.534424	2.266548	3.139246	1004.509399	27944.865234	149.363968	101.658531	53.916088	49.802380	13.916913	68.832130	88.793175	27.053640	0.044277	0.000000	3.791100	3.291265	0.355365	0.496825	3.001954	4.446302	2.174246	2.007144	1.731718	1.697250	1.143543	1.837791	1.948380	1.432226	0.000000	0.000000	13637.000000		1
6405.002441	2656.761230	3.003561	3.176251	1580.305054	43607.062500	252.496536	167.625870	117.817322	56.685287	34.152405	109.959953	186.316406	110.681549	0.649454	0.000000	3.806519	3.424352	0.477637	0.501915	3.198741	4.639557	2.402256	2.224341	2.071209	1.753470	1.533421	2.041234	2.270251	2.044075	0.000000	0.000000	13684.000000		1
10064.851562	2921.734619	2.877128	3.934851	1862.868042	46032.421875	301.614319	184.552505	110.194321	36.338776	34.177078	170.432068	250.963913	142.499573	0.451402	0.000000	4.002807	3.465641	0.458959	0.594928	3.270182	4.663064	2.479452	2.266120	2.042159	1.560370	1.533735	2.231551	2.399611	2.153814	0.000000	0.000000	13743.000000		1
5646.128418	1768.530396	2.241878	2.898715	821.125610	25670.355469	124.037224	81.207176	58.199402	26.880951	11.431419	50.471554	65.008293	78.157356	1.853220	0.000000	3.751751	3.247612	0.350612	0.462205	2.914410	4.409432	2.093552	1.909594	1.764919	1.429445	1.058100	1.703047	1.812969	1.892970	0.267927	0.000000	13769.000000		1
21212.800781	8338.552734	2.346725	4.200052	5688.499023	99998.000000	894.287292	578.108521	310.816193	104.902626	95.759338	509.094421	606.821167	360.328705	0.772884	99998.000000	4.326598	3.921091	0.370462	0.623255	3.754998	4.999991	2.951477	2.762009	2.492504	2.020786	1.981181	2.706798	2.783061	2.556699	0.000000	4.999991	13810.000000		1
5323.381348	1018.392395	2.087691	2.041435	735.915771	29587.976562	113.820801	61.341732	38.142765	13.013377	8.190410	65.899498	114.622566	44.421257	0.949304	0.000000	3.726187	3.007915	0.319666	0.309936	2.866828	4.471115	2.056222	1.787756	1.581412	1.114390	0.913306	1.818882	2.059270	1.647591	0.000000	0.000000	13862.000000		1
13367.088867	4141.538086	2.815454	1.048471	2399.691406	57065.472656	353.714081	237.182678	135.628998	45.207611	43.795258	250.196060	333.999756	155.926163	1.621004	0.000000	4.126037	3.617162	0.449548	0.020557	3.380155	4.756373	2.548652	2.375083	2.132353	1.655212	1.641427	2.398280	2.523746	2.192919	0.209784	0.000000	13888.000000		1
12981.216797	5726.179199	2.396065	4.052033	3991.838135	88013.304688	648.670593	405.857025	201.053604	83.782097	77.235321	390.728210	514.722229	348.530334	2.742047	0.000000	4.113316	3.757865	0.379499	0.607673	3.601173	4.944548	2.812024	2.608373	2.303312	1.923151	1.887816	2.591875	2.711573	2.542241	0.438075	0.000000	14013.000000		1
10891.561523	1358.763184	3.348940	3.712821	2011.976074	46952.992188	324.930481	212.506607	103.817146	42.395241	40.067017	143.134811	156.882126	108.498260	0.308865	99998.000000	4.037090	3.133144	0.524907	0.569704	3.303623	4.671663	2.511791	2.327373	2.016269	1.627317	1.602787	2.155745	2.195574	2.035423	0.000000	4.999991	14072.000000		1
4917.644531	2020.262085	2.840123	2.636597	1735.614502	36247.492188	257.997925	179.563019	79.356934	67.586304	27.744398	136.973511	174.413177	110.021629	1.110216	0.000000	3.691757	3.305408	0.453337	0.421044	3.239453	4.559278	2.411616	2.254217	1.899585	1.829859	1.443175	2.136636	2.241579	2.041478	0.045408	0.000000	14121.000000		1
3249.249268	809.065125	2.988143	1.483278	368.512939	15816.104492	56.046951	41.544128	16.988317	13.605455	12.899280	28.287136	19.113012	25.258904	0.868142	99998.000000	3.511783	2.907984	0.475401	0.171223	2.566453	4.199100	1.748552	1.618510	1.230150	1.133713	1.110565	1.451589	1.281329	1.402414	0.000000	4.999991	14227.000000		1
6897.136230	2392.355225	2.531749	3.681984	1859.904663	42885.871094	306.751831	191.185638	95.087082	51.612534	33.890289	135.900360	207.446182	120.722206	0.115383	0.000000	3.838669	3.378826	0.403421	0.566082	3.269491	4.632314	2.486787	2.281455	1.978122	1.712755	1.530075	2.133221	2.316905	2.081787	0.000000	0.000000	14263.000000		1
5858.123047	1358.174194	3.145414	5.223854	1052.708252	30593.371094	173.713165	112.143242	86.909012	25.724548	28.095943	122.766724	158.251312	71.058594	0.284689	0.000000	3.767759	3.132956	0.497678	0.717991	3.022308	4.485627	2.239833	2.049773	1.939065	1.410348	1.448644	2.089081	2.199347	1.851617	0.000000	0.000000	14342.000000		1
14753.790039	5891.853027	1.310589	2.417651	4829.214844	98158.898438	755.164429	497.496490	260.138031	107.344948	95.380043	417.612244	619.162292	273.021881	1.481045	0.000000	4.168904	3.770252	0.117467	0.383394	3.683877	4.991930	2.878042	2.696790	2.415204	2.030782	1.979457	2.620773	2.791805	2.436198	0.170568	0.000000	14390.000000		1
15756.837891	3578.284180	2.402232	3.873176	2832.907471	62546.457031	431.319458	284.696930	127.959740	59.164612	45.429638	224.807632	361.105804	152.660492	0.316623	0.000000	4.197469	3.553675	0.380615	0.588067	3.452232	4.796203	2.634799	2.454383	2.107073	1.772062	1.657339	2.351811	2.557634	2.183727	0.000000	0.000000	14424.000000		1
22051.269531	6664.196777	2.766114	2.396065	5600.384277	99998.000000	881.036499	568.077087	292.656067	123.713432	106.993401	512.079468	667.080505	338.270721	2.942368	0.000000	4.343433	3.823748	0.441870	0.379499	3.748218	4.999991	2.944994	2.754407	2.466357	2.092417	2.029357	2.709337	2.824178	2.529264	0.468697	0.000000	14478.000000		1
8163.322754	3015.344482	1.091644	2.920300	2300.099121	53444.917969	356.952026	228.995361	89.255737	52.938541	35.401321	166.978287	232.569412	157.767151	1.181233	0.000000	3.911867	3.479337	0.038081	0.465428	3.361747	4.727906	2.552610	2.359827	1.950636	1.723772	1.549019	2.222660	2.366553	2.198017	0.072336	0.000000	14503.000000		1
6740.309570	1720.192749	1.985928	1.486362	1335.505615	31565.087891	223.441544	146.181549	68.557678	49.981239	23.673862	106.598679	124.968513	83.667999	0.975687	2789.764160	3.828680	3.235577	0.297963	0.172125	3.125646	4.499207	2.349164	2.164893	1.836056	1.698807	1.374269	2.027752	2.096801	1.922559	0.000000	3.445568	14548.000000		1
10725.810547	3147.208252	3.145414	5.103588	2913.951172	66310.648438	464.947632	300.901978	187.528320	69.100418	59.331135	328.954742	410.673828	248.432159	1.174939	0.000000	4.030430	3.497926	0.497678	0.707876	3.464482	4.821583	2.667404	2.478425	2.273067	1.839481	1.773283	2.517136	2.613497	2.395208	0.070015	0.000000	14591.000000		1
10937.151367	5986.588379	1.945839	3.500043	4546.979004	96686.328125	753.878540	463.806641	245.582794	94.470337	97.628082	478.546906	612.026550	415.422791	2.178437	0.000000	4.038904	3.777179	0.289107	0.544073	3.657723	4.985365	2.877301	2.666337	2.390198	1.975295	1.989575	2.679924	2.786770	2.618490	0.338145	0.000000	14635.000000		1
7366.465820	2115.287598	2.303553	1.298254	1325.875122	45034.757812	212.133469	142.012344	132.696365	90.587906	32.851070	156.817368	191.925735	129.998093	1.236162	99998.000000	3.867259	3.325369	0.362398	0.113360	3.122503	4.653548	2.326609	2.152326	2.122859	1.957070	1.516549	2.195394	2.283133	2.113937	0.092075	4.999991	14684.000000		1
6454.851074	884.891174	1.424687	2.867877	1376.093750	33414.031250	197.337692	144.402237	70.081047	31.725504	24.207350	124.037224	158.063202	116.290871	1.821749	0.000000	3.809886	2.946890	0.153720	0.457561	3.138648	4.523929	2.295210	2.159574	1.845601	1.501409	1.383947	2.093552	2.198831	2.065546	0.260488	0.000000	14772.000000		1
21010.687500	3601.905518	2.729109	6.673211	3996.741211	83506.078125	652.765808	412.894104	221.026978	85.922211	61.671692	296.165344	367.627930	225.553909	1.471386	0.000000	4.322440	3.556532	0.436021	0.824335	3.601706	4.921718	2.814757	2.615839	2.344445	1.934105	1.790086	2.471534	2.565408	2.353250	0.167727	0.000000	14820.000000		1
13924.214844	2918.385498	1.952007	1.757731	3494.505127	71989.906250	565.733459	362.314636	169.664215	82.295738	75.622528	306.825836	392.547607	294.762238	1.835716	0.000000	4.143771	3.465143	0.290481	0.244952	3.543386	4.857272	2.752612	2.559086	2.229590	1.915377	1.878651	2.486892	2.593892	2.469472	0.263805	0.000000	14897.000000		1
11713.915039	2619.444824	3.432201	4.372742	2497.871582	61266.597656	408.866760	258.916870	146.163055	53.835911	58.257992	234.018768	284.382385	168.708267	1.627380	0.000000	4.068702	3.418209	0.535573	0.640754	3.397570	4.787224	2.611582	2.413160	2.164838	1.731072	1.765355	2.369251	2.453903	2.227136	0.211489	0.000000	14962.000000		1
8206.056641	590.998535	1.674470	2.177119	1098.017578	30789.916016	175.591171	116.956963	66.072189	45.781185	26.350548	102.620659	119.075485	56.999828	1.006068	99998.000000	3.914135	2.771586	0.223877	0.337882	3.040609	4.488409	2.244503	2.068026	1.820019	1.660687	1.420790	2.011235	2.075822	1.755874	0.002627	4.999991	15071.000000		1
10469.453125	3018.841553	1.575791	2.362144	2740.293457	67177.148438	438.097504	282.624664	160.810806	61.116619	58.291912	247.494705	351.244019	214.205750	1.577071	99998.000000	4.019924	3.479840	0.197498	0.373306	3.437797	4.827221	2.641571	2.451210	2.206315	1.786159	1.765608	2.393566	2.545609	2.330831	0.197851	4.999991	15147.000000		1
15848.080078	3234.675537	1.322924	1.936588	2909.874512	63803.632812	485.954041	295.477692	109.315453	71.197357	44.954742	238.983582	298.619995	163.777359	2.242964	0.000000	4.199976	3.509831	0.121535	0.287037	3.463874	4.804845	2.686595	2.470525	2.038682	1.852464	1.652776	2.378368	2.475119	2.214254	0.350822	0.000000	15166.000000		1
5683.148438	1684.100708	1.927337	2.812370	998.884644	26022.191406	151.291306	106.216301	54.094944	40.495659	23.874306	108.994743	129.174728	114.653404	0.050109	99998.000000	3.754589	3.226368	0.284958	0.449072	2.999515	4.415344	2.179814	2.026191	1.733157	1.607409	1.377931	2.037405	2.111177	2.059387	0.000000	4.999991	15252.000000		1
17310.984375	5293.237793	3.244093	2.621178	4092.636230	84422.984375	632.826355	414.337311	204.751007	90.285706	65.288918	340.771637	482.108643	233.750488	2.807156	99998.000000	4.238322	3.723722	0.511093	0.418496	3.612003	4.926461	2.801285	2.617354	2.311226	1.955619	1.814839	2.532464	2.683145	2.368752	0.448267	4.999991	15358.000000		1
11779.826172	1986.522949	1.659051	3.657314	2485.629150	50499.347656	367.088257	247.149323	113.130043	40.100937	37.455090	192.548645	277.382294	148.164398	0.783478	0.000000	4.071139	3.298094	0.219860	0.563162	3.395436	4.703286	2.564770	2.392959	2.053578	1.603155	1.573511	2.284540	2.443079	2.170744	0.000000	0.000000	15378.000000		1
6408.305176	2669.987305	1.150235	1.979760	1808.483276	38674.710938	259.348602	190.676819	96.468597	62.889767	33.039177	116.361801	167.292831	121.286530	0.959623	99998.000000	3.806743	3.426509	0.060786	0.296613	3.257314	4.587427	2.413884	2.280298	1.984386	1.798580	1.519029	2.065810	2.223477	2.083812	0.000000	4.999991	15427.000000		1
15736.762695	4102.470215	2.383730	4.511510	3097.001953	65301.980469	463.344086	316.305237	170.783615	92.037270	53.086563	283.996918	417.581390	267.804199	1.191872	0.000000	4.196916	3.613045	0.377257	0.654322	3.490942	4.814926	2.665904	2.500106	2.232446	1.963964	1.724985	2.453314	2.620741	2.427817	0.076230	0.000000	15483.000000		1
10278.116211	3720.345703	3.598723	4.082870	1320.521729	34839.425781	202.370361	129.322754	77.466599	48.266678	32.326832	111.865707	154.677246	143.282837	0.953774	99998.000000	4.011913	3.570583	0.556148	0.610966	3.120746	4.542071	2.306147	2.111675	1.889114	1.683647	1.509563	2.048697	2.189426	2.156194	0.000000	4.999991	15531.000000		1
10755.069336	3580.902100	1.326008	1.585042	2540.880371	57495.117188	406.159241	264.701965	116.053421	66.941803	37.859062	230.543396	249.529968	147.300949	1.634729	0.000000	4.031613	3.553993	0.122546	0.200041	3.404984	4.759631	2.608696	2.422757	2.064658	1.825697	1.578170	2.362753	2.397123	2.168205	0.213446	0.000000	15627.000000		1
5178.833984	1227.821411	1.421604	3.635728	653.555237	20266.466797	112.954269	69.917610	32.138725	36.135250	11.514681	53.835911	89.656624	59.710434	0.932382	99998.000000	3.714232	3.089135	0.152779	0.560591	2.815282	4.306778	2.052903	1.844587	1.507029	1.557931	1.061252	1.731072	1.952582	1.776050	0.000000	4.999991	15709.000000		1
11250.866211	1527.591675	1.039220	3.108409	1872.732910	43776.773438	281.412750	191.241150	100.548386	48.205006	29.314020	130.889297	179.192978	83.313370	0.693051	0.000000	4.051186	3.184007	0.016707	0.492538	3.272476	4.641244	2.449344	2.281581	2.002375	1.683092	1.467075	2.116904	2.253321	1.920715	0.000000	0.000000	15727.000000		1
15996.012695	5523.284668	1.847160	3.382861	4843.511230	99253.656250	769.210876	493.774414	259.663147	114.838432	80.423904	380.980499	550.595398	286.738373	2.501395	99998.000000	4.204012	3.742198	0.266504	0.529284	3.685160	4.996747	2.886045	2.693529	2.414410	2.060087	1.905385	2.580903	2.740833	2.457486	0.398182	4.999991	15764.000000		1
7362.685059	1259.124512	1.871829	2.738360	2670.499268	60657.449219	406.038971	265.164520	152.003647	50.086086	36.909267	247.735229	333.253479	169.146149	1.400014	0.000000	3.867036	3.100069	0.272266	0.437491	3.426592	4.782884	2.608568	2.423515	2.181854	1.699717	1.567135	2.393988	2.522775	2.228262	0.146132	0.000000	15793.000000		1
9809.458984	4505.925293	3.999609	6.623871	3460.448242	69584.031250	551.020935	358.071411	164.169006	117.780319	68.539177	301.139435	409.295380	199.887939	0.416124	0.000000	3.991645	3.653784	0.602018	0.821112	3.539132	4.842510	2.741168	2.553970	2.215291	2.071073	1.835939	2.478768	2.612037	2.300786	0.000000	0.000000	15861.000000		1
11244.396484	2358.184326	2.137031	2.059937	1890.415161	43874.300781	297.494446	196.437241	114.283356	55.377781	33.652840	149.487320	191.663620	126.843430	0.330403	0.000000	4.050936	3.372578	0.329811	0.313854	3.276557	4.642210	2.473479	2.293224	2.057983	1.743336	1.527022	2.174604	2.282540	2.103268	0.000000	0.000000	15945.000000		1
6398.101074	1411.266846	1.766982	1.313673	1057.080933	27408.433594	164.609970	112.519463	65.751480	36.335693	22.520544	80.679855	122.634125	87.800209	1.288466	0.000000	3.806051	3.149609	0.247232	0.118487	3.024108	4.437884	2.216456	2.051228	1.817906	1.560333	1.352579	1.906765	2.088611	1.943496	0.110073	0.000000	15999.000000		1
4628.774902	1530.249878	3.426034	3.941018	1287.491821	32020.445312	199.298950	132.039520	71.752434	37.590775	28.438238	129.640381	181.237488	130.559326	0.293228	0.000000	3.665466	3.184762	0.534792	0.595608	3.109745	4.505427	2.299505	2.120704	1.855837	1.575081	1.453903	2.112740	2.258248	2.115808	0.000000	0.000000	16043.000000		1
9445.448242	2733.444580	1.893416	4.539263	3037.310059	65781.968750	478.509918	312.530762	161.409058	65.649712	48.846420	249.227768	343.787537	171.936935	0.641798	0.000000	3.975223	3.436710	0.277246	0.656985	3.482489	4.818107	2.679891	2.494893	2.207928	1.817233	1.688833	2.396596	2.536290	2.235369	0.000000	0.000000	16218.000000		1
6989.000977	2476.007812	2.359060	5.223854	2312.760986	50701.656250	360.026489	234.743439	119.741577	115.097466	47.338474	237.191940	310.196350	196.150452	0.364204	0.000000	3.844415	3.393752	0.372739	0.717991	3.364131	4.705022	2.556334	2.370594	2.078245	2.061066	1.675214	2.375100	2.491637	2.292589	0.000000	0.000000	16257.000000		1
4408.994141	1382.384521	1.224244	2.093859	1523.958984	33901.855469	250.929993	160.005951	64.595078	52.731934	29.483625	113.348984	164.165909	107.798256	1.058343	99998.000000	3.644340	3.140629	0.087868	0.320947	3.182973	4.530223	2.399553	2.204136	1.810199	1.722074	1.469581	2.054418	2.215283	2.032612	0.024627	4.999991	16333.000000		1
9998.622070	1278.135742	2.633513	3.126911	1970.894531	52991.144531	298.675507	203.144379	132.603851	55.612144	37.442757	202.410446	270.505554	128.628906	1.287898	99998.000000	3.999940	3.106577	0.420535	0.495116	3.294663	4.724203	2.475200	2.307805	2.122556	1.745170	1.573368	2.306233	2.432176	2.109339	0.109881	4.999991	16378.000000		1
6172.022949	1483.935181	0.416305	2.133947	977.279968	25801.607422	145.669647	102.534317	52.010338	41.602718	18.440758	59.318798	79.566628	50.949532	1.978873	0.000000	3.790427	3.171415	0.000000	0.329184	2.990019	4.411647	2.163369	2.010869	1.716090	1.619122	1.265779	1.773192	1.900731	1.707140	0.296418	0.000000	16438.000000		1
4856.857910	5099.529297	2.386814	2.652015	2279.937500	49499.746094	356.063904	233.935501	142.962128	44.011120	31.488056	163.142120	228.255264	121.505478	0.090962	99998.000000	3.686355	3.707530	0.377819	0.423576	3.357923	4.694603	2.551528	2.369096	2.155221	1.643562	1.498146	2.212566	2.358421	2.084596	0.000000	4.999991	16451.000000		1
10357.745117	2235.482422	1.048471	4.785963	3326.037354	71588.242188	518.709534	341.924957	164.801163	111.828705	72.871834	303.665009	386.969116	211.828186	0.644216	0.000000	4.015265	3.349371	0.020557	0.679969	3.521927	4.854842	2.714924	2.533931	2.216960	2.048553	1.862560	2.482395	2.587676	2.325984	0.000000	0.000000	16560.000000		1
14533.981445	6663.333496	0.977545	2.559503	4881.188477	98059.257812	768.628052	499.911041	257.523010	118.616013	86.686981	445.973389	543.431885	338.347809	1.731647	0.000000	4.162385	3.823692	0.000000	0.408156	3.688526	4.991488	2.885716	2.698893	2.410816	2.074143	1.937954	2.649309	2.735145	2.529363	0.238459	0.000000	16659.000000		1
9583.757812	3451.856934	1.881081	3.089906	2915.604004	63086.281250	454.373474	300.312988	166.617493	80.365318	54.273804	222.158707	295.995758	176.599548	1.421170	99998.000000	3.981536	3.538053	0.274407	0.489945	3.464729	4.799935	2.657413	2.477574	2.221721	1.905069	1.734590	2.346663	2.471286	2.246989	0.152646	4.999991	16706.000000		1
18459.376953	5083.604980	2.747611	3.607974	3262.725098	71872.859375	512.131897	332.195770	167.055374	84.115143	67.903931	326.666626	456.905243	233.528458	1.632049	99998.000000	4.266217	3.706172	0.438955	0.557263	3.513581	4.856565	2.709382	2.521394	2.222860	1.924874	1.831895	2.514105	2.659826	2.368340	0.212733	4.999991	16738.000000		1
14349.342773	3163.185059	2.507080	4.008861	3391.523682	74316.945312	549.213867	346.220612	167.012207	110.305336	63.518852	282.670898	400.340210	281.773560	1.957185	99998.000000	4.156832	3.500125	0.399168	0.603021	3.530395	4.871088	2.739742	2.539353	2.222748	2.042597	1.802903	2.451281	2.602429	2.449900	0.291632	4.999991	16777.000000		1
13425.458008	5465.655762	2.059937	1.005299	2917.173584	62154.167969	440.064941	297.192230	169.371262	85.542915	56.571186	236.269897	270.450043	117.983841	1.707949	0.000000	4.127929	3.737642	0.313854	0.002295	3.464962	4.793470	2.643517	2.473037	2.228840	1.932184	1.752595	2.373408	2.432087	2.071823	0.232475	0.000000	16810.000000		1
6435.787598	2860.352783	1.600460	2.084607	1610.423950	38046.687500	268.232849	169.735153	106.481499	37.233063	31.602154	126.618317	171.606979	104.748436	0.566236	0.000000	3.808602	3.456420	0.204245	0.319024	3.206940	4.580317	2.428512	2.229772	2.027274	1.570929	1.499717	2.102497	2.234535	2.020148	0.000000	0.000000	16852.000000		1
12203.797852	3123.506592	2.707523	3.496960	2497.421387	55326.941406	374.850037	259.015564	147.544571	75.375824	47.138031	225.917786	278.350586	213.807938	0.399441	0.000000	4.086495	3.494642	0.432572	0.543691	3.397492	4.742937	2.573858	2.413326	2.168923	1.877232	1.673371	2.353951	2.444592	2.330024	0.000000	0.000000	16900.000000		1
17914.251953	5012.068359	0.878866	1.797820	5664.797363	99998.000000	906.563660	579.591797	278.847076	172.677032	120.349075	552.174255	717.616821	413.908661	2.956413	99998.000000	4.253199	3.700017	0.000000	0.254746	3.753184	4.999991	2.957398	2.763122	2.445366	2.237235	2.080443	2.742076	2.855893	2.616904	0.470765	4.999991	16955.000000		1
5101.601562	1535.923950	2.312804	2.503996	973.684326	25097.296875	155.007217	95.925858	55.895847	19.967209	12.849939	78.555161	111.927383	49.463169	0.180162	0.000000	3.707706	3.186370	0.364139	0.398634	2.988418	4.399627	2.190352	1.981936	1.747380	1.300317	1.108901	1.895175	2.048936	1.694282	0.000000	0.000000	16979.000000		1
3589.755615	854.322083	1.927337	1.779317	426.070923	15059.244141	61.742619	51.069798	32.983669	34.574879	5.550730	21.654013	21.789698	3.404448	1.188750	0.000000	3.555065	2.931622	0.284958	0.250253	2.629482	4.177803	1.790585	1.708164	1.518299	1.538761	0.744350	1.335538	1.338251	0.532047	0.075091	0.000000	17032.000000		1
6682.122559	2770.535645	2.593424	3.786831	2272.555176	52913.496094	368.327911	235.067230	136.403015	55.457958	38.034832	210.588516	271.739044	166.734665	1.360143	99998.000000	3.824914	3.442564	0.413874	0.578276	3.356514	4.723567	2.566235	2.371192	2.134824	1.743964	1.580181	2.323435	2.434152	2.222026	0.133585	4.999991	17071.000000		1
12327.813477	7231.830078	1.939672	2.781532	4138.991211	86441.609375	637.624634	421.374390	201.324966	77.593033	82.416000	364.565765	513.565857	296.242432	2.420434	0.000000	4.090886	3.859248	0.287728	0.444284	3.616894	4.936723	2.804565	2.624668	2.303898	1.889823	1.916012	2.561776	2.710596	2.471647	0.383893	0.000000	17093.000000		1
18839.617188	5895.836914	2.670518	4.431333	3893.645752	85690.734375	586.338989	390.185455	222.060028	98.818405	72.122482	344.290192	480.708618	324.844116	1.581406	99998.000000	4.275072	3.770545	0.426595	0.646534	3.590356	4.932934	2.768149	2.591271	2.346470	1.994838	1.858071	2.536925	2.681882	2.511675	0.199043	4.999991	17124.000000		1
8682.346680	1516.548828	1.637465	3.225591	1359.348999	38719.949219	212.145813	143.985931	82.132301	45.765766	31.238274	125.979980	168.467728	115.319496	1.028257	0.000000	3.938637	3.180856	0.214172	0.508609	3.133331	4.587935	2.326634	2.158320	1.914514	1.660541	1.494687	2.100302	2.226517	2.061903	0.012102	0.000000	17206.000000		1
7674.861328	1579.176392	1.304422	2.793867	1813.411133	43150.652344	283.321594	188.663132	98.300339	55.664570	33.393806	157.526627	220.919037	146.203140	1.139070	99998.000000	3.885071	3.198431	0.115418	0.446206	3.258496	4.634987	2.452280	2.275687	1.992555	1.745579	1.523666	2.197354	2.344233	2.164957	0.056550	4.999991	17243.000000		1
4859.552734	2248.215088	2.328223	2.423819	2046.449219	43740.578125	309.295898	212.136551	102.938286	41.747654	30.562935	180.340118	240.133820	159.793167	0.448192	0.000000	3.686596	3.351838	0.367025	0.384500	3.311001	4.640884	2.490374	2.326616	2.012577	1.620632	1.485195	2.256092	2.380453	2.203558	0.000000	0.000000	17287.000000		1
6320.276855	1875.579224	1.985928	3.065236	1481.952271	41226.945312	236.442581	155.525284	98.599464	45.796604	37.809719	166.999878	252.838821	135.724594	0.469961	0.000000	3.800736	3.273135	0.297963	0.486464	3.170834	4.615181	2.373726	2.191801	1.993875	1.660833	1.577603	2.222716	2.402844	2.132658	0.000000	0.000000	17355.000000		1
6076.417969	929.630066	1.905751	3.318103	896.637146	29462.123047	151.204956	95.296776	66.204788	45.275452	21.394979	112.929596	148.210648	79.063980	1.151538	99998.000000	3.783648	2.968310	0.280066	0.520890	2.952617	4.469264	2.179566	1.979078	1.820889	1.655863	1.330312	2.052808	2.170879	1.897979	0.061278	4.999991	17464.000000		1
11365.627930	4044.280273	1.295170	1.082392	2919.310791	61238.191406	444.126221	299.175079	163.015686	54.915218	46.058723	239.850113	322.216766	187.895279	0.852065	0.000000	4.055593	3.606841	0.112327	0.034385	3.465280	4.787023	2.647506	2.475925	2.212229	1.739693	1.663312	2.379940	2.508148	2.273916	0.000000	0.000000	17478.000000		1
23076.236328	5505.343262	4.178466	5.205351	5315.576172	99998.000000	775.171753	521.848755	248.623352	102.241356	87.208130	478.013428	626.908691	332.969788	1.671470	99998.000000	4.363165	3.740784	0.621017	0.716450	3.725550	4.999991	2.889398	2.717545	2.395542	2.009627	1.940557	2.679440	2.797204	2.522405	0.223099	4.999991	17593.000000		1
3632.746094	1528.917725	3.956437	3.151581	765.840332	22881.847656	126.331528	89.061462	60.613968	49.592686	18.946491	87.242050	104.440063	68.619354	1.281875	99998.000000	3.560235	3.184384	0.597304	0.498528	2.884138	4.359491	2.101512	1.949690	1.782573	1.695418	1.277529	1.940726	2.018867	1.836447	0.107846	4.999991	17669.000000		1
8523.586914	1981.505615	1.877997	2.454656	1988.141846	45435.785156	311.994171	208.547089	97.304291	37.137466	35.373566	158.331482	195.869827	144.547165	0.193873	0.000000	3.930622	3.296995	0.273695	0.389991	3.298447	4.657398	2.494147	2.319204	1.988132	1.569812	1.548679	2.199567	2.291968	2.160010	0.000000	0.000000	17720.000000		1
17170.263672	9149.123047	3.389029	4.841470	8053.794434	99998.000000	1278.530396	822.957336	419.006073	194.146027	148.839737	699.737305	950.050598	459.887207	2.354148	0.000000	4.234777	3.961380	0.530075	0.684977	3.906001	4.999991	3.106711	2.915377	2.622220	2.288129	2.172719	2.844935	2.977747	2.662651	0.371834	0.000000	17750.000000		1
14552.594727	4973.752930	2.852458	3.207088	4250.323242	84288.296875	660.524475	437.073700	182.899628	68.736534	63.648369	321.637024	471.855194	251.753342	2.283849	99998.000000	4.162941	3.696684	0.455219	0.506111	3.628422	4.925767	2.819889	2.640555	2.262213	1.837188	1.803787	2.507366	2.673809	2.400975	0.358667	4.999991	17825.000000		1
5581.961914	2485.413330	1.736145	1.504864	1046.102905	28306.802734	173.663834	110.132645	68.644028	33.729935	16.081697	86.480370	99.222382	111.036179	0.689086	0.000000	3.746787	3.395399	0.239586	0.177497	3.019574	4.451891	2.239709	2.041916	1.836603	1.528015	1.206332	1.936918	1.996610	2.045465	0.000000	0.000000	17868.000000		1
19769.792969	2552.586426	3.244093	3.006645	3408.690918	73509.039062	540.671936	352.320221	166.799423	81.139336	52.590080	246.714523	336.053528	196.326233	2.172483	0.000000	4.296002	3.406981	0.511093	0.478082	3.532588	4.866341	2.732934	2.546937	2.222194	1.909231	1.720904	2.392195	2.526408	2.292978	0.336956	0.000000	17910.000000		1
35556.007812	8937.112305	3.308852	4.853805	7674.065918	99998.000000	1216.090820	781.172729	403.516479	147.297867	125.514336	726.735474	969.246826	539.845459	4.326911	99998.000000	4.550913	3.951197	0.519677	0.686082	3.885026	4.999991	3.084966	2.892747	2.605861	2.168196	2.098693	2.861376	2.986434	2.732270	0.636178	4.999991	18090.000000		1
21185.007812	6395.960938	1.859494	3.897846	2972.705566	75092.796875	477.162323	305.854462	186.075882	112.278931	62.609146	306.443451	356.245850	247.864746	1.085145	0.000000	4.326029	3.805906	0.269395	0.590825	3.473152	4.875598	2.678666	2.485515	2.269690	2.050298	1.796638	2.486350	2.551750	2.394215	0.035488	0.000000	18211.000000		1
4490.824219	742.625977	3.142330	5.211518	798.947388	24105.625000	144.503998	86.289177	55.118748	36.070492	16.266722	74.509293	96.857147	76.424301	0.966336	0.000000	3.652326	2.870770	0.497252	0.716964	2.902518	4.382118	2.159880	1.935956	1.741299	1.557152	1.211300	1.872210	1.986132	1.883232	0.000000	0.000000	18273.000000		1
10124.321289	1506.622192	3.407531	2.534833	3170.419678	69325.320312	472.336273	325.957367	176.627304	66.476158	39.582870	251.448059	344.256256	156.407227	2.049130	99998.000000	4.005366	3.178004	0.532440	0.403949	3.501117	4.840892	2.674251	2.513161	2.247058	1.822666	1.597507	2.400448	2.536882	2.194257	0.311570	4.999991	18382.000000		1
10878.116211	2773.798340	3.188586	2.892547	1715.471558	40658.703125	279.540924	176.072235	87.997566	61.088863	30.239141	124.212997	198.275146	139.930817	0.675838	99998.000000	4.036554	3.443075	0.503598	0.461280	3.234384	4.609154	2.446445	2.245691	1.944471	1.785962	1.480569	2.094167	2.297268	2.145913	0.000000	4.999991	18479.000000		1
28839.220703	6394.076660	1.810155	3.315019	5947.141113	99998.000000	928.874512	597.859863	363.875000	154.809860	141.962997	613.768860	834.805115	493.373535	2.773023	0.000000	4.459983	3.805778	0.257716	0.520486	3.774308	4.999991	2.967957	2.776599	2.560952	2.189799	2.152175	2.788005	2.921585	2.693176	0.442953	0.000000	18544.000000		1
28445.347656	10265.713867	1.464776	2.429986	7161.718262	99998.000000	1163.028931	734.703857	383.564667	176.121567	124.755737	649.629639	874.375610	437.897064	2.428699	0.000000	4.454011	4.011389	0.165771	0.385604	3.855017	4.999991	3.065591	2.866112	2.583839	2.245813	2.096061	2.812666	2.941698	2.641372	0.385374	0.000000	18638.000000		1
17976.750000	4844.368652	1.033052	3.444536	4992.801270	99998.000000	818.473633	512.320007	272.772125	131.798996	79.134903	423.107452	563.442261	387.555023	2.657744	0.000000	4.254711	3.685237	0.014122	0.537131	3.698344	4.999991	2.913005	2.709541	2.435800	2.119912	1.898368	2.626451	2.750849	2.588333	0.424513	0.000000	18787.000000		1
19904.781250	9070.425781	1.668303	4.264811	6670.021973	99998.000000	1058.826416	681.506287	346.131165	158.701538	112.738403	577.423889	755.269287	407.534576	2.525765	0.000000	4.298957	3.957628	0.222275	0.629900	3.824127	4.999991	3.024825	2.833470	2.539241	2.200581	2.052072	2.761495	2.878102	2.610164	0.402393	0.000000	18876.000000		1
16263.421875	8135.615234	3.974939	4.341904	10306.311523	99998.000000	1608.191284	1054.317993	549.334167	249.634827	200.476944	1003.420837	1381.622925	747.294739	3.153782	0.000000	4.211212	3.910390	0.599330	0.637680	4.013103	4.999991	3.206338	3.022972	2.739837	2.397305	2.302064	3.001483	3.140389	2.873492	0.498832	0.000000	18915.000000		1
7044.144531	1896.641235	2.556419	3.459955	1540.768433	37458.828125	238.841736	161.405975	80.112450	45.392635	34.852417	124.743401	183.494797	105.553291	1.040406	99998.000000	3.847828	3.277985	0.407632	0.539070	3.187737	4.573554	2.378110	2.207920	1.903700	1.656985	1.542233	2.096018	2.263624	2.023472	0.017203	4.999991	19010.000000		1
17655.990234	5711.645508	3.426034	2.707523	4087.060791	90765.507812	667.740479	420.776154	258.371063	91.556206	69.100418	345.576111	471.195282	309.835571	1.701998	0.000000	4.246892	3.756761	0.534792	0.432572	3.611411	4.957921	2.824608	2.624051	2.412244	1.961688	1.839481	2.538544	2.673201	2.491131	0.230959	0.000000	19081.000000		1
14841.535156	3517.731689	2.951138	3.352024	2384.214111	68640.703125	361.361755	243.609192	202.108231	79.094818	67.145325	323.681549	411.222717	263.684326	0.823996	99998.000000	4.171479	3.546263	0.469990	0.525307	3.377345	4.836582	2.557942	2.386694	2.305584	1.898148	1.827016	2.510118	2.614077	2.421084	0.000000	4.999991	19116.000000		1
6813.024414	1616.733276	2.500912	2.565671	1120.229736	27332.384766	165.387070	119.374611	63.694622	24.632906	14.024844	99.546173	139.958572	68.940063	0.553400	0.000000	3.833340	3.208638	0.398098	0.409201	3.049307	4.436677	2.218502	2.076912	1.804103	1.391516	1.146898	1.998025	2.145999	1.838472	0.000000	0.000000	19168.000000		1
8626.355469	2159.061279	1.964342	1.221161	1640.407104	40902.023438	257.640198	168.745270	97.785355	37.698708	27.143068	142.989883	218.476730	108.307076	0.362656	0.000000	3.935827	3.334265	0.293217	0.086773	3.214952	4.611745	2.411014	2.227232	1.990274	1.576326	1.433659	2.155305	2.339405	2.034657	0.000000	0.000000	19187.000000		1
12894.061523	4342.166504	1.982844	4.459086	2795.291992	62265.007812	447.999390	286.318970	131.046555	82.983406	46.968426	233.291000	290.845917	197.340775	4.167612	0.000000	4.110390	3.637707	0.297289	0.649246	3.446427	4.794244	2.651277	2.456850	2.117426	1.918991	1.671806	2.367898	2.463663	2.295217	0.619887	0.000000	19218.000000		1
20774.382812	9474.133789	2.457740	5.917695	6226.166992	99998.000000	965.851624	636.092041	353.254608	168.723679	109.657753	591.667725	804.325439	477.220917	3.928036	0.000000	4.317528	3.976540	0.390536	0.772153	3.794221	4.999991	2.984910	2.803520	2.548088	2.227176	2.040039	2.772078	2.905432	2.678720	0.594176	0.000000	19292.000000		1
16147.492188	5522.155762	3.669649	4.209303	3656.830078	75112.570312	573.704895	375.873840	173.830353	113.657356	61.403404	284.622925	401.256073	212.867401	1.410320	0.000000	4.208105	3.742109	0.564625	0.624210	3.563105	4.875712	2.758688	2.575042	2.240126	2.055598	1.788192	2.454270	2.603422	2.328109	0.149318	0.000000	19399.000000		1
8100.959961	2029.778564	2.550252	3.996526	1059.560303	32156.048828	169.651886	107.536140	57.921864	42.093033	26.415306	77.343254	110.265244	43.585564	0.158280	99998.000000	3.908536	3.307449	0.406583	0.601683	3.025126	4.507263	2.229559	2.031554	1.762843	1.624210	1.421856	1.888422	2.042439	1.639343	0.000000	4.999991	19491.000000		1
17991.146484	4198.383789	3.077571	5.044997	4833.279297	98407.648438	747.223816	495.143585	243.337830	96.736885	91.636383	468.043701	587.174683	380.847900	0.892723	0.000000	4.255059	3.623082	0.488208	0.702861	3.684242	4.993029	2.873451	2.694731	2.386210	1.985592	1.962068	2.670286	2.768767	2.580752	0.000000	0.000000	19583.000000		1
9246.288086	1003.245056	1.834825	1.905751	1267.965576	31752.298828	202.487534	130.331131	58.887074	57.493225	16.547342	82.015114	137.103027	53.792740	0.431635	99998.000000	3.965967	3.001407	0.263595	0.280066	3.103107	4.501775	2.306398	2.115048	1.770020	1.759617	1.218728	1.913894	2.137047	1.730724	0.000000	4.999991	19613.000000		1
18403.919922	6769.244629	2.803118	2.642764	4248.787598	91744.226562	675.887695	423.788971	236.726288	162.553116	63.901234	348.669098	460.840088	235.924515	1.257924	99998.000000	4.264910	3.830540	0.447641	0.422058	3.628265	4.962579	2.829875	2.627150	2.374247	2.210995	1.805509	2.542413	2.663550	2.372773	0.099655	4.999991	19776.000000		1
10221.677734	1812.671021	1.517200	3.469206	2175.583740	60104.410156	336.559235	226.932327	174.126389	89.169388	39.453354	243.763382	336.509918	155.364929	1.271741	99998.000000	4.009522	3.258319	0.181043	0.540230	3.337576	4.778906	2.527061	2.355896	2.240865	1.950216	1.596084	2.386968	2.526998	2.191353	0.104399	4.999991	19865.000000		1
8292.648438	2480.380615	1.366096	2.553336	1786.243286	41585.812500	287.555542	183.343689	89.909485	66.312721	25.366835	127.179550	162.340347	122.146889	1.355046	0.000000	3.918693	3.394518	0.135481	0.407108	3.251941	4.618945	2.458722	2.263266	1.953806	1.821597	1.404266	2.104417	2.210427	2.086882	0.131954	0.000000	19901.000000		1
14733.733398	5365.705566	2.605759	2.867877	2902.069580	63038.003906	436.244171	293.442413	139.468246	74.034401	44.270153	214.930420	292.421692	195.212997	0.143267	0.000000	4.168313	3.729627	0.415934	0.457561	3.462708	4.799603	2.639730	2.467523	2.144475	1.869434	1.646111	2.332298	2.466010	2.290509	0.000000	0.000000	19932.000000		1
6649.838867	2051.013184	1.751564	2.917217	1766.911377	40335.839844	280.472198	187.790436	96.915741	46.141983	26.193277	124.616966	196.816544	59.898540	1.962404	99998.000000	3.822811	3.311969	0.243426	0.464969	3.247215	4.605691	2.447890	2.273674	1.986394	1.664096	1.418190	2.095577	2.294062	1.777416	0.292788	4.999991	19999.000000		1
6459.797363	2390.455566	2.544085	2.935719	1973.450928	46974.417969	289.877625	199.810852	110.376259	47.168869	37.855976	198.651367	291.391724	131.835999	0.204874	0.000000	3.810219	3.378481	0.405532	0.467715	3.295226	4.671861	2.462215	2.300619	2.042876	1.673656	1.578134	2.298092	2.464477	2.120034	0.000000	0.000000	20060.000000		1
6777.601562	2705.348633	2.340558	4.394328	2026.848999	45823.746094	328.704956	210.360321	111.717690	49.793129	38.041000	177.999573	246.782364	160.144714	0.060251	0.000000	3.831076	3.432223	0.369319	0.642892	3.306821	4.661090	2.516806	2.322964	2.048122	1.697169	1.580252	2.250419	2.392314	2.204513	0.000000	0.000000	20236.000000		1
6751.734863	1960.863159	1.248914	1.511032	1171.130005	42094.488281	197.531967	120.916481	88.737663	52.648670	26.171690	139.933899	213.663010	136.449280	1.155455	0.000000	3.829415	3.292447	0.096533	0.179274	3.068605	4.624225	2.295637	2.082485	1.948108	1.721387	1.417832	2.145923	2.329729	2.134971	0.062753	0.000000	20288.000000		1
18661.603516	3463.272949	3.281098	3.200921	2583.836914	57658.699219	415.536865	267.776459	140.945358	102.417130	47.831871	222.019943	278.600372	214.711472	0.977231	99998.000000	4.270949	3.539487	0.516019	0.505275	3.412265	4.760865	2.618610	2.427772	2.149051	2.010373	1.679717	2.346392	2.444982	2.331855	0.000000	4.999991	20379.000000		1
5831.775391	1643.339844	2.069189	2.553336	1823.371582	45394.156250	298.302399	187.886032	97.945709	46.299255	29.181419	169.226334	244.614487	141.922913	1.072074	99998.000000	3.765801	3.215727	0.315800	0.407108	3.260875	4.657000	2.474657	2.273895	1.990985	1.665574	1.465106	2.228468	2.388482	2.152052	0.030225	4.999991	20437.000000		1
11607.260742	3675.020996	1.776234	2.044519	2826.730713	64974.546875	423.502167	286.220306	140.945358	77.586868	50.832348	262.867157	376.953156	218.538391	2.406324	0.000000	4.064730	3.565260	0.249500	0.310591	3.451284	4.812743	2.626856	2.456700	2.149051	1.889788	1.706140	2.419736	2.576287	2.339528	0.381354	0.000000	20468.000000		1
7676.668457	2320.106445	1.871829	3.398280	2399.398438	54079.222656	378.066376	237.161102	133.411789	54.785702	26.813108	174.107895	257.886902	137.719772	1.122341	0.000000	3.885173	3.365508	0.272266	0.531259	3.380102	4.733030	2.577568	2.375043	2.125194	1.738667	1.428347	2.240819	2.411429	2.138996	0.050125	0.000000	20507.000000		1
11324.416992	1719.449585	2.457740	3.857757	1876.196045	44312.820312	278.079224	180.441895	88.102417	48.716904	36.391201	145.651154	200.399841	111.495659	0.234735	0.000000	4.054016	3.235389	0.390536	0.586335	3.273278	4.646529	2.444169	2.256337	1.944988	1.687680	1.560996	2.163314	2.301897	2.047258	0.000000	0.000000	20524.000000		1
12971.321289	4488.347656	2.544085	2.556419	3444.563965	80373.554688	552.417847	351.879272	191.564941	106.860802	58.578701	283.515869	408.771149	230.959702	1.563487	0.000000	4.112984	3.652086	0.405532	0.407632	3.537134	4.905113	2.742268	2.546394	2.282316	2.028818	1.767740	2.452577	2.611480	2.363536	0.194094	0.000000	20572.000000		1
5957.768066	3449.470215	3.086823	3.490792	1766.603027	39606.953125	271.301178	183.476288	106.524673	86.264511	34.981934	122.446014	188.940674	117.391769	0.467833	0.000000	3.775084	3.537752	0.489512	0.542924	3.247139	4.597772	2.433452	2.263580	2.027450	1.935832	1.543844	2.087945	2.276325	2.069638	0.000000	0.000000	20691.000000		1
6558.171875	949.551025	2.969640	4.283313	1340.859009	34346.046875	211.183685	142.037003	76.852936	39.141895	35.348896	118.637596	174.403931	103.317581	0.485152	0.000000	3.816783	2.977518	0.472704	0.631780	3.127383	4.535877	2.324660	2.152401	1.885660	1.592642	1.548376	2.074222	2.241556	2.014174	0.000000	0.000000	20752.000000		1
4535.590820	1834.839966	2.281967	3.910181	1909.293823	41317.828125	297.512939	196.020935	97.569496	44.908489	33.205700	139.718033	198.719208	129.085297	0.217764	99998.000000	3.656634	3.263598	0.358309	0.592197	3.280873	4.616138	2.473506	2.292302	1.989314	1.652328	1.521213	2.145252	2.298240	2.110877	0.000000	4.999991	20800.000000		1
7547.429199	2440.304443	2.235711	1.381515	2296.435547	50499.160156	342.779144	237.830261	133.624573	39.416348	35.694275	161.513901	233.321838	144.084610	0.650228	0.000000	3.877799	3.387444	0.349416	0.140356	3.361054	4.703284	2.535014	2.376267	2.125886	1.595676	1.552599	2.208210	2.367955	2.158617	0.000000	0.000000	20849.000000		1
5954.508301	5697.321289	2.124696	3.049818	6596.160156	99998.000000	1049.020142	673.362122	387.073975	142.656845	122.405930	689.203247	975.016541	510.263153	0.320495	0.000000	3.774846	3.755671	0.327297	0.484274	3.819291	4.999991	3.020784	2.828249	2.587794	2.154293	2.087802	2.838347	2.989012	2.707794	0.000000	0.000000	20921.000000		1
6664.468262	3284.083008	2.618094	3.817669	2154.565186	46254.597656	305.246979	205.238235	94.834221	53.663223	34.907921	151.673691	250.085052	126.794083	0.412968	99998.000000	3.823766	3.516414	0.417985	0.581798	3.333360	4.665155	2.484651	2.312258	1.976965	1.729677	1.542924	2.180910	2.398088	2.103099	0.000000	4.999991	20986.000000		1
7872.849609	587.813049	1.316756	1.174904	1141.754272	32586.421875	166.259781	108.686371	55.972942	50.952614	11.653449	71.296043	102.916695	108.300903	0.058967	0.000000	3.896132	2.769239	0.119505	0.070003	3.057573	4.513037	2.220787	2.036175	1.747978	1.707166	1.066455	1.853065	2.012486	2.034632	0.000000	0.000000	21008.000000		1
8015.494141	3899.612793	0.915870	4.372742	3961.830322	80362.054688	622.073364	411.210388	230.716080	99.595512	80.223465	398.141510	517.522278	287.839264	1.476274	0.000000	3.903930	3.591022	0.000000	0.640754	3.597896	4.905051	2.793842	2.614064	2.363078	1.998240	1.904301	2.600038	2.713929	2.459150	0.169167	0.000000	21069.000000		1
12344.761719	2933.844482	3.271847	4.977154	2193.805664	45769.613281	321.581543	219.580704	117.037140	36.354195	34.315845	152.028320	202.157578	118.970642	0.222529	99998.000000	4.091483	3.467437	0.514793	0.696981	3.341198	4.660577	2.507291	2.341594	2.068324	1.560555	1.535495	2.181925	2.305690	2.075440	0.000000	4.999991	21189.000000		1
5409.981934	2427.204590	1.477111	2.713690	1536.250854	43909.886719	247.704391	159.435455	139.539185	52.528404	30.072620	181.376266	238.776978	132.736450	2.407984	99998.000000	3.733196	3.385106	0.169413	0.433560	3.186462	4.642562	2.393934	2.202585	2.144696	1.720394	1.478171	2.258580	2.377992	2.122990	0.381654	4.999991	21296.000000		1
5095.591309	822.803162	3.099157	2.248045	778.869141	22548.453125	108.100464	83.643333	47.165783	20.611710	15.390940	46.197491	40.582001	49.395329	1.602269	0.000000	3.707195	2.915296	0.491244	0.351805	2.891464	4.353117	2.033828	1.922431	1.673627	1.314114	1.187265	1.664618	1.608333	1.693686	0.204735	0.000000	21389.000000		1
6865.318359	1376.883179	2.525582	3.614142	1297.874756	32902.988281	191.928818	131.931595	78.749435	32.274410	20.414351	92.388809	165.991486	139.024200	0.949525	0.000000	3.836661	3.138897	0.402361	0.558005	3.113233	4.517235	2.283140	2.120349	1.896248	1.508858	1.309936	1.965619	2.220086	2.143090	0.000000	0.000000	21419.000000		1
7393.420898	1075.339844	2.534833	2.263464	1355.882935	33132.515625	205.047043	139.193802	86.690063	30.661613	20.158400	119.562721	152.219513	202.274765	1.104833	0.000000	3.868845	3.031546	0.403949	0.354774	3.132222	4.520255	2.311853	2.143620	1.937969	1.486595	1.304456	2.077596	2.182470	2.305942	0.043297	0.000000	21451.000000		1
10347.765625	2169.237549	2.266548	2.143198	1993.331787	49512.074219	324.683777	200.430679	108.436592	77.975418	39.718555	204.220596	249.122925	175.674423	1.468504	99998.000000	4.014847	3.336307	0.355365	0.331062	3.299580	4.694711	2.511461	2.301964	2.035176	1.891958	1.598993	2.310100	2.396414	2.244709	0.166875	4.999991	21470.000000		1
9159.888672	2713.064209	3.068320	6.241487	2767.957764	68168.281250	413.270325	276.848816	164.135086	67.996437	76.026497	361.654724	451.181824	318.877075	1.134768	0.000000	3.961890	3.433460	0.486901	0.795288	3.442159	4.833582	2.616234	2.442243	2.215201	1.832486	1.880965	2.558294	2.654352	2.503623	0.054907	0.000000	21537.000000		1
6155.790039	1033.441040	1.927337	1.165653	712.827820	19372.494141	92.774277	67.207001	44.714211	10.472377	13.173732	33.896458	57.453136	49.506340	0.258929	99998.000000	3.789284	3.014286	0.284958	0.066569	2.852985	4.287186	1.967428	1.827415	1.650446	1.020045	1.119709	1.530154	1.759314	1.694661	0.000000	4.999991	21567.000000		1
7027.818848	2176.872803	2.359060	1.992095	1325.193604	32699.687500	212.537445	140.559891	66.096855	41.211086	25.261988	94.485756	114.823013	59.630257	0.511352	0.000000	3.846821	3.337833	0.372739	0.299310	3.122279	4.514544	2.327435	2.147861	1.820181	1.615014	1.402467	1.975366	2.060029	1.775467	0.000000	0.000000	21612.000000		1
10098.526367	4972.047852	1.816322	3.330438	3704.686523	84072.476562	569.967407	381.520172	235.727158	126.926689	72.153320	341.493225	478.445160	300.060120	2.071159	99998.000000	4.004258	3.696535	0.259193	0.522501	3.568752	4.924654	2.755850	2.581517	2.372410	2.103553	1.858256	2.533382	2.679832	2.477208	0.316213	4.999991	21654.000000		1
6060.169434	1767.074829	0.989880	2.288134	790.763123	22204.289062	125.335480	86.856583	45.978546	43.465298	16.174210	61.680943	67.484535	63.213562	0.418638	0.000000	3.782485	3.247255	0.000000	0.359481	2.898046	4.346437	2.098074	1.938803	1.662555	1.638143	1.208823	1.790151	1.829204	1.800810	0.000000	0.000000	21719.000000		1
10105.032227	4383.710449	1.736145	2.429986	3396.519287	69895.000000	528.429443	347.913574	156.999313	91.044304	55.639896	255.065277	381.301208	206.573486	0.344846	0.000000	4.004538	3.641842	0.239586	0.385604	3.531034	4.844446	2.722987	2.541471	2.195898	1.959253	1.745386	2.406651	2.581268	2.315075	0.000000	0.000000	21784.000000		1
13249.218750	3056.632568	1.563456	1.578874	2302.371826	49715.039062	344.749664	232.412140	113.814629	84.546867	32.968250	165.007782	224.286484	119.901932	0.589556	0.000000	4.122190	3.485243	0.194086	0.198348	3.362175	4.696488	2.537504	2.366259	2.056198	1.927098	1.518096	2.217505	2.350803	2.078826	0.000000	0.000000	21805.000000		1
12681.141602	786.270142	2.710606	2.926468	1511.072021	36406.585938	219.944580	152.330521	81.145500	42.256474	19.769850	98.389771	155.229248	44.285572	0.865402	0.000000	4.103158	2.895572	0.433066	0.466344	3.179285	4.561180	2.342313	2.182787	1.909264	1.625893	1.296003	1.992950	2.190974	1.646262	0.000000	0.000000	21830.000000		1
15300.241211	5823.412598	3.617226	5.433547	2653.569580	59798.054688	403.612061	270.857117	146.126038	82.564018	57.690586	259.808075	362.629181	180.019424	1.212868	0.000000	4.184698	3.765177	0.558376	0.735083	3.423831	4.776687	2.605964	2.432740	2.164728	1.916791	1.761105	2.414653	2.559463	2.255319	0.083814	0.000000	21888.000000		1
8463.548828	990.092896	2.322055	2.574922	1427.456543	32355.437500	228.227509	145.216339	73.630432	26.409138	24.321447	104.686760	133.078751	93.391029	0.768558	0.000000	3.927552	2.995676	0.365873	0.410764	3.154563	4.509947	2.358368	2.162015	1.867057	1.421754	1.385989	2.019892	2.124109	1.970305	0.000000	0.000000	21930.000000		1
37453.425781	10405.610352	1.785485	2.488577	7868.776367	99998.000000	1207.764771	801.062805	420.683655	182.822540	135.801682	734.938232	1033.478027	510.639374	1.979978	0.000000	4.573492	4.017268	0.251756	0.395951	3.895907	4.999991	3.081982	2.903666	2.623956	2.262030	2.132905	2.866251	3.014301	2.708114	0.296660	0.000000	21967.000000		1
8282.422852	4097.687500	3.398280	4.089037	2007.063721	42131.960938	303.504639	207.754562	124.290092	53.225330	34.365185	155.738052	214.924255	146.530014	0.415815	99998.000000	3.918157	3.612539	0.531259	0.611621	3.302561	4.624612	2.482165	2.317551	2.094436	1.726118	1.536119	2.192395	2.332285	2.165927	0.000000	4.999991	22031.000000		1
17856.322266	3371.738281	2.130863	2.800035	4179.582520	94083.750000	642.466125	423.804382	232.298035	105.442276	76.236191	451.083130	584.473328	364.917297	1.282938	99998.000000	4.251792	3.527854	0.328556	0.447163	3.621133	4.973515	2.807850	2.627166	2.366045	2.023015	1.882161	2.654257	2.766765	2.562194	0.108206	4.999991	22067.000000		1
6166.913086	2021.242676	1.082392	2.886379	1709.714233	38780.207031	275.242188	181.228241	88.046906	58.356670	30.121960	112.112404	183.581131	122.908577	0.786036	99998.000000	3.790068	3.305619	0.034385	0.460353	3.232924	4.588610	2.439715	2.258226	1.944714	1.766091	1.478883	2.049654	2.263828	2.089582	0.000000	4.999991	22125.000000		1
16949.175781	6544.350586	2.022933	5.297863	6767.893555	99998.000000	1082.639038	691.654846	307.257568	172.664703	152.318192	719.877197	950.809143	526.218445	1.930839	0.000000	4.229148	3.815866	0.305981	0.724101	3.830454	4.999991	3.034484	2.839890	2.487503	2.237204	2.182752	2.857258	2.978093	2.721166	0.285746	0.000000	22167.000000		1
24078.675781	7041.458496	2.063021	1.794736	4608.610352	99998.000000	723.630127	466.640594	247.655060	100.899933	70.784142	387.533447	561.915771	351.108337	0.341314	444.720062	4.381633	3.847663	0.314504	0.254001	3.663570	4.999991	2.859517	2.668983	2.393847	2.003891	1.849936	2.588309	2.749671	2.545441	0.000000	2.648087	22199.000000		1
7492.079102	4053.519043	2.618094	4.095205	3237.419922	68804.468750	531.103088	337.663239	167.095474	83.020416	64.814018	298.447327	376.151367	170.623260	0.975552	0.000000	3.874602	3.607832	0.417985	0.612276	3.510199	4.837616	2.725179	2.528484	2.222965	1.919185	1.811669	2.474868	2.575363	2.232038	0.000000	0.000000	22259.000000		1
29033.486328	5373.365234	1.119397	2.318972	5227.695801	99998.000000	813.447083	533.893860	303.846954	121.234108	98.951012	417.211365	568.752441	293.041534	2.427206	0.000000	4.462899	3.730246	0.048984	0.365295	3.718310	4.999991	2.910329	2.727455	2.482655	2.083625	1.995420	2.620356	2.754923	2.466929	0.385107	0.000000	22279.000000		1
7369.876465	3677.814941	1.859494	0.604413	2541.376953	51958.851562	368.250824	253.440155	106.765205	65.763809	32.934330	177.811462	231.354416	198.503342	0.216147	1081.443604	3.867460	3.565590	0.269395	0.000000	3.405069	4.715660	2.566144	2.403875	2.028430	1.817987	1.517649	2.249960	2.364278	2.297768	0.000000	3.034004	22307.000000		1
8210.808594	1903.527222	2.476242	5.328701	1128.710083	28731.501953	166.891937	110.848076	47.723942	41.192581	15.329266	76.717255	90.039001	27.402103	0.708659	99998.000000	3.914386	3.279559	0.393793	0.726621	3.052583	4.458358	2.222435	2.044728	1.678736	1.614819	1.185521	1.884893	1.954431	1.437784	0.000000	4.999991	22331.000000		1
10904.532227	1726.054932	2.889463	4.292564	2212.369873	58887.128906	364.867981	229.260559	133.347031	91.574707	53.277756	266.370270	335.948669	182.313721	1.547020	0.000000	4.037607	3.237055	0.460817	0.632717	3.344858	4.770020	2.562136	2.360329	2.124983	1.961776	1.726546	2.425486	2.526273	2.260819	0.189496	0.000000	22434.000000		1
6734.493652	1645.806763	2.389898	3.432201	933.595764	25940.101562	152.170166	99.829872	66.707436	30.572186	21.512161	95.000740	133.889771	65.085388	0.861567	0.000000	3.828305	3.216379	0.378379	0.535573	2.970159	4.413972	2.182329	1.999261	1.824174	1.485327	1.332684	1.977727	2.126747	1.813483	0.000000	0.000000	22517.000000		1
11968.434570	6115.355957	2.340558	2.648932	5014.862305	99998.000000	816.043640	517.084412	265.127533	145.478455	93.042564	449.442596	609.602722	318.278839	1.709164	0.000000	4.078037	3.786422	0.369319	0.423071	3.700259	4.999991	2.911713	2.713562	2.423455	2.162799	1.968682	2.652674	2.785047	2.502808	0.232784	0.000000	22589.000000		1
5265.563965	1147.755249	1.877997	1.856411	740.945312	20204.458984	102.898193	80.097031	35.589428	25.773888	14.786528	53.934589	70.651535	46.894417	0.206443	0.000000	3.721445	3.059849	0.273695	0.268674	2.869786	4.305447	2.012408	1.903616	1.551321	1.411180	1.169866	1.731867	1.849122	1.671121	0.000000	0.000000	22632.000000		1
17948.550781	6760.135254	1.557288	2.775365	5056.982910	99998.000000	798.268921	518.672546	246.816284	111.588173	79.363098	424.340942	560.444824	243.195969	1.915483	0.000000	4.254029	3.829955	0.192369	0.443320	3.703892	4.999991	2.902149	2.714893	2.392374	2.047618	1.899619	2.627715	2.748533	2.385956	0.282278	0.000000	22694.000000		1
6926.400879	891.595215	2.648932	2.541001	863.971069	27039.390625	127.648285	85.903709	65.264244	40.335304	9.692191	62.584476	96.002953	63.028538	0.464303	0.000000	3.840508	2.950168	0.423071	0.405005	2.936499	4.431997	2.106015	1.934012	1.814675	1.605685	0.986422	1.796467	1.982285	1.799537	0.000000	0.000000	22716.000000		1
10623.239258	2030.207153	2.837040	4.249392	1922.319458	44258.605469	306.730255	198.947403	111.874962	61.532925	45.398804	198.009949	256.708923	171.807419	1.182181	0.000000	4.026257	3.307540	0.452865	0.628327	3.283826	4.645998	2.486757	2.298738	2.048733	1.789108	1.657044	2.296687	2.409441	2.235042	0.072684	0.000000	22763.000000		1
26294.792969	7749.743652	3.441453	5.007992	6613.269043	99998.000000	1029.062134	670.568237	346.541321	139.748871	115.791306	641.248047	875.464172	447.225372	3.717737	99998.000000	4.419870	3.889287	0.536742	0.699664	3.820416	4.999991	3.012442	2.826443	2.539755	2.145348	2.063676	2.807026	2.942238	2.650527	0.570279	4.999991	22792.000000		1
7600.574219	1358.146362	2.744528	3.971855	1259.969360	33393.335938	208.476166	137.510071	76.809761	46.132732	39.539700	127.506432	180.534409	84.950836	0.139378	99998.000000	3.880847	3.132946	0.438468	0.598993	3.100360	4.523660	2.319057	2.138335	1.885416	1.664009	1.597033	2.105532	2.256560	1.929168	0.000000	4.999991	22854.000000		1
6118.180664	1454.130859	0.539654	1.301338	996.288147	24750.650391	149.888199	106.691193	50.036743	51.646458	12.689585	62.710911	82.542435	65.680550	1.282192	0.000000	3.786622	3.162603	0.000000	0.114390	2.998385	4.393587	2.175767	2.028129	1.699289	1.713041	1.103447	1.797343	1.916677	1.817437	0.107953	0.000000	22914.000000		1
9429.191406	4568.805664	2.568754	4.637943	2303.392578	58969.109375	361.204498	236.565933	152.210266	64.995964	47.329224	216.096069	281.113617	151.670609	3.181246	0.000000	3.974474	3.659803	0.409723	0.666325	3.362368	4.770625	2.557753	2.373952	2.182444	1.812886	1.675129	2.334647	2.448882	2.180902	0.502597	0.000000	22933.000000		1
5452.676270	2275.996582	2.722941	2.454656	862.638916	27160.414062	143.828659	87.868050	52.630169	20.839907	12.541566	67.049728	78.619919	56.787048	1.106218	0.000000	3.736610	3.357172	0.435038	0.389991	2.935829	4.433937	2.157845	1.943831	1.721235	1.318896	1.098352	1.826397	1.895533	1.754249	0.043841	0.000000	22971.000000		1
6543.508789	1737.014526	2.365228	2.855542	882.550598	22567.146484	149.718597	95.019241	48.698402	23.584435	15.150409	69.248436	104.140938	121.872437	0.996733	7070.329102	3.815811	3.239804	0.373873	0.455689	2.945740	4.353477	2.175276	1.977812	1.687515	1.372625	1.180424	1.840410	2.017622	2.085906	0.000000	3.849440	23099.000000		1
6568.616211	2491.481934	3.333522	5.273193	1036.019043	31362.283203	180.864365	106.456833	62.821926	45.929207	19.094511	89.533272	108.072708	73.229546	0.725183	0.000000	3.817474	3.396458	0.522903	0.722074	3.015368	4.496408	2.257353	2.027174	1.798111	1.662089	1.280909	1.951984	2.033716	1.864686	0.000000	0.000000	23140.000000		1
11206.383789	4954.285156	1.177988	1.057722	4593.697754	99998.000000	731.691040	464.737946	269.228882	114.126091	82.588692	413.779144	620.405090	337.950012	3.648137	99998.000000	4.049466	3.694981	0.071141	0.024372	3.662162	4.999991	2.864328	2.667208	2.430122	2.057385	1.916921	2.616769	2.792675	2.528852	0.562071	4.999991	23162.000000		1
8934.155273	2367.497314	2.383730	2.676685	2217.350098	46258.816406	341.372955	227.657013	109.466560	29.936935	39.656879	181.154236	210.119797	95.848770	0.703123	0.000000	3.951053	3.374290	0.377257	0.427597	3.345834	4.665195	2.533229	2.357281	2.039281	1.476207	1.598319	2.258049	2.322467	1.981587	0.000000	0.000000	23197.000000		1
7704.123047	3209.345703	1.677554	3.034399	1927.438477	44470.261719	319.342743	201.645676	104.107018	52.164524	34.911007	172.010941	216.416779	108.165222	0.649441	99998.000000	3.886723	3.506417	0.224676	0.482073	3.284981	4.648070	2.504257	2.304589	2.017480	1.717375	1.542962	2.235556	2.335291	2.034088	0.000000	4.999991	23247.000000		1
7018.632324	3467.084473	2.100026	4.237057	1945.999512	49511.554688	311.963348	200.628036	105.843163	78.000092	33.458565	170.749695	249.770508	202.410446	2.081319	0.000000	3.846252	3.539964	0.322225	0.627064	3.289143	4.694706	2.494104	2.302392	2.024663	1.892095	1.524507	2.232360	2.397541	2.306233	0.318339	0.000000	23393.000000		1
6131.780273	1981.416260	1.834825	3.358191	1164.499878	28533.933594	185.872360	126.174255	57.110840	33.267372	34.719814	75.227806	122.461433	105.214081	0.855523	0.000000	3.787587	3.296976	0.263595	0.526105	3.066139	4.455362	2.269215	2.100971	1.756719	1.522019	1.540577	1.876378	2.087999	2.022074	0.000000	0.000000	23476.000000		1
9398.785156	2347.008789	1.945839	4.187717	2623.601807	63728.878906	424.063416	269.632874	145.472290	76.735756	79.884254	318.966522	455.017975	274.039520	1.773785	0.000000	3.973072	3.370515	0.289107	0.621977	3.418898	4.804336	2.627431	2.430773	2.162780	1.884998	1.902461	2.503745	2.658029	2.437813	0.248901	0.000000	23554.000000		1
12454.517578	3796.375244	3.284182	4.690367	4114.157715	92290.562500	639.585938	411.475586	222.331390	89.631950	88.410789	399.738892	551.656189	261.636719	0.172815	0.000000	4.095327	3.579369	0.516427	0.671207	3.614281	4.965158	2.805899	2.614344	2.347001	1.952463	1.946505	2.601776	2.741668	2.417699	0.000000	0.000000	23585.000000		1
6349.818848	352.699524	0.940540	1.847160	1007.432800	35348.035156	168.415314	111.242790	78.959129	46.956089	22.363274	124.354851	149.018585	106.648018	0.317653	0.000000	3.802761	2.547405	0.000000	0.266504	3.003216	4.548365	2.226382	2.046272	1.897402	1.671692	1.349535	2.094663	2.173240	2.027953	0.000000	0.000000	23657.000000		1
27827.919922	6324.865234	3.814585	4.730455	5771.433105	99998.000000	944.484436	590.761108	321.387238	99.129868	95.370789	473.384735	602.041382	357.281982	2.005041	0.000000	4.444481	3.801051	0.581447	0.674903	3.761284	4.999991	2.975195	2.771412	2.507029	1.996204	1.979415	2.675214	2.779626	2.553011	0.302123	0.000000	23709.000000		1
5288.738281	1655.887573	1.680638	2.053770	1649.516479	42333.773438	272.614838	170.068192	73.935722	47.397064	34.149323	153.212479	222.645935	147.720337	1.803841	0.000000	3.723352	3.219031	0.225474	0.312552	3.217357	4.626687	2.435549	2.230623	1.868854	1.675751	1.533382	2.185294	2.347615	2.169440	0.256198	0.000000	23750.000000		1
6955.388184	814.585022	2.713690	3.102241	1196.811401	29428.917969	172.831223	119.528801	61.798126	23.454916	15.785659	88.814758	94.593689	77.361755	0.220133	99998.000000	3.842321	2.910936	0.433560	0.491676	3.078026	4.468774	2.237622	2.077472	1.790975	1.370234	1.198263	1.948485	1.975862	1.888526	0.000000	4.999991	23770.000000		1
4910.588867	103.844902	2.630429	2.100026	500.984192	20840.199219	90.973373	52.201530	24.898108	59.022758	13.540697	56.194973	81.247261	63.080959	0.437329	0.000000	3.691133	2.016385	0.420027	0.322225	2.699824	4.318902	1.958914	1.717683	1.396166	1.771019	1.131641	1.749697	1.909809	1.799898	0.000000	0.000000	23798.000000		0
10346.091797	2041.561523	2.075356	2.553336	1689.697632	46418.984375	268.627563	179.411926	90.883949	62.587563	29.850592	135.434723	185.542389	184.407578	1.162956	0.000000	4.014776	3.309963	0.317093	0.407108	3.227809	4.666696	2.429151	2.253851	1.958487	1.796488	1.474953	2.131730	2.268443	2.265779	0.065563	0.000000	23860.000000		1
6420.492188	1353.378906	1.202658	2.904882	516.341187	19665.964844	82.927902	57.172516	31.608322	17.885685	16.189629	36.850677	50.934113	56.278233	0.436692	0.000000	3.807568	3.131419	0.080142	0.463128	2.712937	4.293715	1.918701	1.757187	1.499801	1.252506	1.209237	1.566445	1.707009	1.750340	0.000000	0.000000	23922.000000		1
12005.509766	2533.818604	2.587257	4.209303	3109.096436	75787.421875	489.953674	319.900879	197.026230	83.452141	66.448402	342.439941	456.633881	285.933502	0.979202	0.000000	4.079381	3.403775	0.412840	0.624210	3.492634	4.879597	2.690155	2.505015	2.294524	1.921438	1.822484	2.534585	2.659568	2.456265	0.000000	0.000000	24043.000000		1
9533.297852	4711.863281	2.692104	2.547168	2648.135986	55538.296875	389.343597	267.276886	113.176292	65.026802	48.695320	251.583740	327.977203	188.533615	1.171847	0.000000	3.979243	3.673193	0.430092	0.406058	3.422940	4.744593	2.590333	2.426961	2.053756	1.813092	1.687487	2.400683	2.515844	2.275389	0.068871	0.000000	24091.000000		1
5540.405273	2137.425781	2.309720	3.910181	794.747314	24242.177734	113.151627	81.281189	39.693886	13.713387	12.159182	47.375477	79.400108	48.578136	0.636706	0.000000	3.743541	3.329891	0.363559	0.592197	2.900229	4.384572	2.053661	1.909990	1.598724	1.137145	1.084904	1.675554	1.899821	1.686441	0.000000	0.000000	24130.000000		1
14230.500977	6202.909668	1.995179	5.399627	3533.320068	75157.273438	567.108826	357.072266	188.327011	96.940414	55.852676	298.592255	374.227112	199.650497	0.051225	0.000000	4.153220	3.792595	0.299982	0.732364	3.548183	4.875971	2.753666	2.552756	2.274913	1.986505	1.747044	2.475079	2.573135	2.300270	0.000000	0.000000	24160.000000		1
11285.049805	712.719849	1.634382	1.363013	1654.715698	52975.351562	249.930862	164.724075	135.607407	47.045517	31.056334	197.775589	219.910660	129.412186	0.053042	0.000000	4.052504	2.852919	0.213353	0.134500	3.218723	4.724074	2.397820	2.216757	2.132283	1.672518	1.492150	2.296173	2.342246	2.111975	0.000000	0.000000	24183.000000		1
9264.568359	4033.835693	1.267417	2.648932	2567.496094	64258.097656	428.574921	271.402924	145.959518	69.973114	53.074226	248.524673	314.559845	182.723862	2.200219	0.000000	3.966825	3.605718	0.102919	0.423071	3.409510	4.807928	2.632027	2.433614	2.164232	1.844931	1.724884	2.395370	2.497703	2.261795	0.342466	0.000000	24236.000000		1
4194.156250	1600.386353	1.631298	2.911049	569.403137	22953.720703	95.981369	64.462479	46.777233	36.246265	19.538568	55.972942	73.722939	24.891939	0.812292	0.000000	3.622645	3.204225	0.212533	0.464050	2.755420	4.360853	1.982187	1.809307	1.670035	1.559263	1.290893	1.747978	1.867603	1.396059	0.000000	0.000000	24285.000000		1
5742.319336	2603.517334	1.507948	3.620309	1621.096802	37272.785156	233.383514	169.500778	70.303078	50.567146	28.462908	97.026756	151.855637	138.873093	0.285020	0.000000	3.759087	3.415560	0.178386	0.558746	3.209809	4.571392	2.368070	2.229172	1.846974	1.703868	1.454279	1.986892	2.181431	2.142618	0.000000	0.000000	24397.000000		1
5824.602539	2085.532471	2.516331	3.447620	1846.829590	41041.511719	291.095673	188.860489	79.736237	41.414612	31.595987	123.519157	199.709091	151.695282	0.158858	0.000000	3.765266	3.319217	0.400768	0.537519	3.266427	4.613224	2.464036	2.276141	1.901656	1.617154	1.499632	2.091734	2.300398	2.180972	0.000000	0.000000	24427.000000		1
5689.868164	3780.105469	2.692104	3.873176	2549.104736	58796.769531	406.378174	258.389557	133.895935	89.379082	42.663525	169.106064	250.467422	159.870270	1.524056	0.000000	3.755102	3.577504	0.430092	0.588067	3.406388	4.769353	2.608930	2.412275	2.126767	1.951236	1.630057	2.228159	2.398751	2.203768	0.183001	0.000000	24455.000000		1
11887.211914	3130.482178	2.463907	2.306637	2747.179443	62051.003906	435.575012	285.017639	161.797607	100.468208	51.316498	218.914612	313.172180	151.534927	1.641144	0.000000	4.075080	3.495611	0.391624	0.362979	3.438887	4.792749	2.639063	2.454872	2.208972	2.002029	1.710257	2.340275	2.495783	2.180513	0.215147	0.000000	24528.000000		1
9626.646484	1833.393677	3.592556	3.749826	1644.298828	38162.421875	249.289444	172.603027	86.122658	53.021805	37.609280	157.446457	208.679688	223.268860	0.362708	0.000000	3.983475	3.263256	0.555404	0.574011	3.215981	4.581636	2.396704	2.237048	1.935117	1.724455	1.575295	2.197133	2.319480	2.348828	0.000000	0.000000	24612.000000		1
25146.335938	8659.157227	3.052901	4.422081	5858.163086	99998.000000	911.732056	587.029785	293.778534	138.018890	114.150757	546.142456	808.627197	497.138763	1.953092	99998.000000	4.400475	3.937476	0.484713	0.645627	3.767761	4.999991	2.959867	2.768660	2.468020	2.139939	2.057479	2.737306	2.907748	2.696478	0.290723	4.999991	24680.000000		1
5300.219238	1232.517944	1.807071	4.363490	654.208984	20241.423828	113.191711	76.757339	40.566582	15.443363	18.875565	44.720379	29.616226	47.051685	0.749878	8052.060547	3.724294	3.090793	0.256975	0.639834	2.815717	4.306241	2.053815	1.885120	1.608168	1.188742	1.275900	1.650505	1.471530	1.672575	0.000000	3.905907	24751.000000		1
4656.331543	1213.941528	1.551121	4.230890	674.530823	24556.980469	123.053513	76.889938	52.627087	36.949356	18.514767	59.565498	64.255867	48.827919	0.927405	0.000000	3.668044	3.084198	0.190646	0.626432	2.829002	4.390175	2.090094	1.885870	1.721209	1.567607	1.267518	1.774995	1.807913	1.688668	0.000000	0.000000	24767.000000		1
7166.420898	1238.417114	1.316756	2.198706	892.532654	27276.427734	145.546295	95.635986	59.232452	28.684938	18.607279	67.154579	77.818146	57.391460	0.467001	0.000000	3.855302	3.092867	0.119505	0.342167	2.950624	4.435788	2.163001	1.980621	1.772560	1.457654	1.269683	1.827076	1.891081	1.758847	0.000000	0.000000	24802.000000		1
11821.172852	1715.699707	2.781532	4.674948	1917.447144	42791.671875	287.311951	199.567230	90.742096	23.084867	29.690237	127.050034	174.903488	90.742096	1.127097	99998.000000	4.072660	3.234441	0.444284	0.669777	3.282723	4.631359	2.458354	2.300089	1.957809	1.363327	1.472614	2.103975	2.242799	1.957809	0.051961	4.999991	24842.000000		1
8066.486816	2177.113281	1.995179	1.705307	2041.129761	46026.281250	323.474945	214.338348	90.492317	52.870701	27.164654	142.012344	191.065369	150.471039	1.513995	0.000000	3.906684	3.337881	0.299982	0.231803	3.309871	4.663006	2.509841	2.331100	1.956612	1.723215	1.434004	2.152326	2.281182	2.177453	0.180124	0.000000	24895.000000		1
6649.003418	3207.008057	2.639680	4.696534	2272.015381	54583.808594	365.173248	236.997665	134.108719	54.594509	57.039917	269.540344	327.795258	205.355408	0.923677	99998.000000	3.822757	3.506100	0.421551	0.671777	3.356411	4.737064	2.562499	2.374744	2.127457	1.737149	1.756179	2.430624	2.515603	2.312506	0.000000	4.999991	24946.000000		1
7764.083008	1353.625610	2.352893	3.376694	2367.287598	53136.554688	355.737030	239.625000	105.186325	55.590557	36.138336	195.894501	283.944489	149.283798	1.197621	0.000000	3.890090	3.131499	0.371602	0.528492	3.374251	4.725393	2.551129	2.379532	2.021959	1.745001	1.557968	2.292022	2.453233	2.174013	0.078319	0.000000	25003.000000		1
16440.355469	3637.020020	2.075356	2.843207	3575.403809	81224.984375	577.587341	356.853333	178.872269	103.262077	66.143112	310.760681	423.964752	237.006912	1.024358	99998.000000	4.215911	3.560746	0.317093	0.453808	3.553325	4.909689	2.761618	2.552490	2.252543	2.013941	1.820485	2.492426	2.627330	2.374761	0.010452	4.999991	25025.000000		1
12744.861328	4595.865234	3.315019	3.216340	2561.233154	54229.835938	393.623840	271.412170	128.425385	65.193321	42.950314	187.182938	280.136078	141.124222	1.174613	0.000000	4.105335	3.662367	0.520486	0.507362	3.408449	4.734238	2.595081	2.433629	2.108651	1.814203	1.632966	2.272266	2.447369	2.149601	0.069895	0.000000	25069.000000		1
7669.597656	2093.827881	1.958174	1.677554	1270.130371	35787.656250	198.238144	131.077393	49.361404	36.659485	12.270197	77.383339	123.654839	45.108929	0.788506	0.000000	3.884773	3.320941	0.291851	0.224676	3.103848	4.553733	2.297187	2.117528	1.693388	1.564186	1.088852	1.888647	2.092211	1.654263	0.000000	0.000000	25106.000000		1
20244.435547	8554.041992	1.890332	2.346725	6350.053223	99998.000000	996.781555	653.271545	360.902283	106.777534	106.937889	507.133179	657.779968	438.763611	2.601292	0.000000	4.306306	3.932171	0.276538	0.370462	3.802777	4.999991	2.998600	2.815094	2.557390	2.028480	2.029132	2.705122	2.818081	2.642231	0.415189	0.000000	25155.000000		1
4260.102051	1322.862305	1.292086	2.503996	641.935730	20419.025391	115.991753	70.269157	39.959087	25.786224	12.714255	27.118399	37.809719	21.509077	0.428963	0.000000	3.629420	3.121515	0.111292	0.398634	2.807492	4.310035	2.064427	1.846765	1.601616	1.411388	1.104291	1.433264	1.577603	1.332622	0.000000	0.000000	25198.000000		1
6162.595703	2353.459961	2.414567	4.662613	1607.130493	41334.972656	266.142059	166.466385	102.262947	56.099377	23.072533	134.969070	156.462738	110.613708	1.710427	0.000000	3.789764	3.371707	0.382839	0.668629	3.206051	4.616318	2.425113	2.221327	2.009718	1.748958	1.363095	2.130234	2.194411	2.043809	0.233104	0.000000	25231.000000		1
9717.841797	2940.566895	2.019849	3.555551	3654.230469	80670.617188	602.429932	371.744720	200.122314	87.109451	68.187630	291.956055	406.726624	156.441147	1.160063	0.000000	3.987570	3.468431	0.305319	0.550907	3.562796	4.906715	2.779907	2.570245	2.301296	1.940065	1.833706	2.465317	2.609303	2.194351	0.064481	0.000000	25257.000000		1
8564.726562	2858.650391	2.180203	1.350678	2434.075195	53419.957031	378.211304	244.420212	114.715080	66.442238	25.749218	146.912399	209.885422	154.156097	1.251439	0.000000	3.932714	3.456161	0.338497	0.130552	3.386334	4.727704	2.577734	2.388137	2.059621	1.822444	1.410764	2.167058	2.321982	2.187961	0.097410	0.000000	25279.000000		1
8907.181641	14089.405273	3.925599	5.100504	8980.056641	99998.000000	1398.065430	916.958984	445.461487	212.629959	163.484406	741.583679	989.846191	531.124634	0.362065	0.000000	3.949740	4.148893	0.593906	0.707613	3.953279	4.999991	3.145528	2.962350	2.648810	2.327625	2.213476	2.870160	2.995568	2.725196	0.000000	0.000000	25343.000000		1
10960.107422	2438.645264	1.729977	3.213256	1593.558960	44094.007812	251.512817	170.805206	89.083046	26.618834	37.251564	138.388947	185.357376	76.279366	0.065187	0.000000	4.039815	3.387149	0.238040	0.506945	3.202368	4.644380	2.400560	2.232501	1.949795	1.425189	1.571144	2.141101	2.268010	1.882407	0.000000	0.000000	25415.000000		1
15048.278320	5270.936035	2.605759	3.318103	4061.866699	87422.632812	651.162292	417.525879	209.034317	130.738190	67.777496	320.406616	421.463837	307.140381	1.190124	99998.000000	4.177487	3.721888	0.415934	0.520890	3.608726	4.941624	2.813689	2.620683	2.320218	2.116402	1.831086	2.505702	2.624760	2.487337	0.075592	4.999991	25508.000000		1
6450.182129	942.822266	1.551121	3.410615	728.157043	23467.152344	123.867615	76.871437	42.413742	37.818974	11.604109	60.256256	69.381035	57.924950	2.278977	99998.000000	3.809572	2.974430	0.190646	0.532833	2.862225	4.370461	2.092958	1.885765	1.627507	1.577710	1.064612	1.780002	1.841241	1.762866	0.357740	4.999991	25538.000000		1
23137.503906	6027.222656	1.551121	3.922516	4040.965088	90910.039062	603.487671	416.363312	216.558640	91.981758	70.013206	342.369019	525.284058	302.653534	2.105246	99998.000000	4.364316	3.780117	0.190646	0.593565	3.606485	4.958612	2.780668	2.619473	2.335576	1.963702	1.845180	2.534494	2.720394	2.480946	0.323303	4.999991	25569.000000		1
5398.707520	335.939423	1.853327	3.792999	743.887207	21996.357422	122.285660	81.817757	25.385338	44.004951	19.520067	60.860668	72.443192	55.538136	1.538708	0.000000	3.732290	2.526261	0.267952	0.578983	2.871507	4.342351	2.087376	1.912848	1.404583	1.643502	1.290481	1.784337	1.859998	1.744591	0.187156	0.000000	25648.000000		1
4155.538574	681.348999	0.675339	2.473158	421.929474	18449.158203	83.945534	47.563587	37.516766	43.397457	13.198401	44.072796	88.534142	21.499826	1.461849	0.000000	3.618627	2.833370	0.000000	0.393252	2.625240	4.265976	1.923998	1.677275	1.574225	1.637464	1.120521	1.644171	1.947111	1.332435	0.164902	0.000000	25713.000000		1
6375.370605	1601.471924	2.981975	4.477589	1478.501587	36698.023438	255.407578	155.041138	65.489357	30.131212	21.499826	102.543564	151.315979	82.511597	1.352355	0.000000	3.804505	3.204519	0.474504	0.651044	3.169822	4.564643	2.407234	2.190447	1.816171	1.479017	1.332435	2.010908	2.179885	1.916515	0.131091	0.000000	25742.000000		1
3601.689697	938.236755	1.859494	1.948923	652.691833	16951.292969	96.900322	68.687195	54.187458	9.211127	6.010207	32.271324	78.567497	34.263420	0.505854	0.000000	3.556506	2.972312	0.269395	0.289795	2.814708	4.229203	1.986325	1.836876	1.733899	0.964313	0.778889	1.508817	1.895243	1.534831	0.000000	0.000000	25773.000000		1
11845.208008	4964.714355	1.489446	2.189455	3323.413086	74217.960938	532.426025	341.755341	169.500778	77.364838	73.244965	322.713257	424.347107	283.081055	2.384326	99998.000000	4.073543	3.695894	0.173025	0.340336	3.521584	4.870509	2.726259	2.533715	2.229172	1.888544	1.864778	2.508817	2.627721	2.451911	0.377366	4.999991	25909.000000		1
6642.462891	1767.901245	1.329091	1.757731	1222.872070	30960.335938	194.941635	130.513077	55.106411	35.074444	20.556202	80.029190	131.934677	84.923080	1.569872	99998.000000	3.822329	3.247458	0.123555	0.244952	3.087381	4.490806	2.289905	2.115654	1.741202	1.544991	1.312943	1.903248	2.120359	1.929026	0.195864	4.999991	25952.000000		1
6803.683594	1131.056763	3.848506	4.718120	1314.203125	33549.429688	190.673737	136.073059	51.134556	12.168433	19.365879	83.523064	118.705437	77.583786	0.242230	0.000000	3.832744	3.053484	0.585292	0.673769	3.118663	4.525685	2.280291	2.133772	1.708714	1.085235	1.287037	1.921806	2.074471	1.889771	0.000000	0.000000	25973.000000		1
10563.417969	5298.899414	2.846291	3.003561	3817.582275	87758.359375	599.651489	387.410095	231.027542	75.076706	79.304512	380.144806	532.506165	319.311890	0.297864	0.000000	4.023805	3.724186	0.454279	0.477637	3.581788	4.943288	2.777899	2.588171	2.363664	1.875505	1.899298	2.579949	2.726325	2.504215	0.000000	0.000000	25992.000000		1
19426.390625	4808.529297	2.365228	4.027363	3843.979004	86485.078125	600.533447	381.143951	213.188110	82.607193	55.652233	310.927216	418.148804	259.758728	4.374668	99998.000000	4.288392	3.682012	0.373873	0.605021	3.584781	4.936941	2.778537	2.581089	2.328763	1.917018	1.745483	2.492659	2.621331	2.414570	0.640945	4.999991	26022.000000		1
12899.911133	3740.340820	3.422950	3.194753	2456.493896	55957.746094	392.430420	229.587433	129.177811	49.999741	31.404795	154.119095	225.291779	117.549034	0.602274	99998.000000	4.110587	3.572911	0.534401	0.504437	3.390316	4.747860	2.593763	2.360948	2.111188	1.698968	1.496996	2.187856	2.352745	2.070219	0.000000	4.999991	26078.000000		1
6880.570312	3300.895752	2.405316	1.458608	2654.497803	62748.804688	426.558167	284.881958	149.684677	93.403366	46.052555	215.220291	246.116272	162.090561	1.354823	0.000000	3.837625	3.518632	0.381172	0.163939	3.423982	4.797606	2.629978	2.454665	2.175177	1.970363	1.663254	2.332883	2.391140	2.209758	0.131882	0.000000	26119.000000		1
5006.462402	946.985352	2.346725	1.560372	898.940674	28165.525391	156.222198	101.078789	44.412006	26.137770	20.645632	95.642159	116.657837	96.755386	0.385531	99998.000000	3.699531	2.976343	0.370462	0.193228	2.953731	4.449718	2.193743	2.004660	1.647500	1.417269	1.314828	1.980649	2.066914	1.985675	0.000000	4.999991	26149.000000		1
2811.678955	194.645584	1.877997	3.996526	340.799377	14801.579102	54.705524	40.267460	21.857540	30.720205	15.390940	23.235971	37.781967	37.146717	0.215347	0.000000	3.448966	2.289245	0.273695	0.601683	2.532499	4.170308	1.738031	1.604954	1.339601	1.487424	1.187265	1.366161	1.577285	1.569920	0.000000	0.000000	26171.000000		1
17908.150391	4957.862305	1.884164	3.404448	4072.067871	90998.507812	651.193115	419.968201	226.031876	108.596947	77.907578	410.723175	536.400940	254.133987	1.034783	99998.000000	4.253051	3.695294	0.275119	0.532047	3.609815	4.959034	2.813710	2.623216	2.354170	2.035818	1.891580	2.613549	2.729490	2.405063	0.014849	4.999991	26270.000000		1
10187.935547	1697.857178	3.669649	2.584173	2221.263184	47803.703125	316.678375	229.282150	96.986664	52.790524	39.761726	176.152405	220.215958	146.668777	1.238627	0.000000	4.008086	3.229901	0.564625	0.412322	3.346600	4.679461	2.500618	2.360370	1.986712	1.722556	1.599465	2.245888	2.342849	2.166338	0.092941	0.000000	26317.000000		1
6958.185059	2517.086426	3.006645	4.434416	2402.957275	55617.585938	373.172485	239.884033	118.955223	79.110237	53.709476	263.570221	378.972992	273.308685	1.086102	0.000000	3.842496	3.400898	0.478082	0.646836	3.380746	4.745212	2.571910	2.380001	2.075383	1.898233	1.730051	2.420896	2.578608	2.436653	0.035871	0.000000	26364.000000		1
4745.220215	2716.474609	2.359060	2.288134	1407.554077	37059.003906	221.076309	153.782974	88.725334	80.565758	39.000046	155.142899	235.906021	212.000870	0.029175	0.000000	3.676256	3.434006	0.372739	0.359481	3.148465	4.568894	2.344542	2.186908	1.948048	1.906150	1.591065	2.190732	2.372739	2.326338	0.000000	0.000000	26428.000000		1
9438.253906	485.913971	0.635250	1.668303	1155.211670	36766.468750	166.219681	123.405060	90.779099	51.769806	25.329830	128.610413	183.349854	137.408310	1.759375	99998.000000	3.974892	2.686559	0.000000	0.222275	3.062662	4.565452	2.220682	2.091333	1.957986	1.714077	1.403632	2.109276	2.263281	2.138013	0.245358	4.999991	26469.000000		1
7677.519531	1889.696655	1.507948	2.053770	1314.135254	33032.714844	197.143417	134.185806	75.545433	63.346161	32.962082	114.530060	162.728897	171.166000	0.437204	0.000000	3.885221	3.276392	0.178386	0.312552	3.118640	4.518944	2.294782	2.127707	1.878208	1.801720	1.518015	2.058919	2.211465	2.233418	0.000000	0.000000	26492.000000		1
4283.122070	334.209442	1.048471	2.140115	547.801514	24634.896484	85.681679	59.682678	47.304554	13.087387	16.189629	77.084221	95.987534	65.847076	0.285216	99998.000000	3.631760	2.524019	0.020557	0.330437	2.738623	4.391551	1.932888	1.775848	1.674903	1.116853	1.209237	1.886966	1.982215	1.818537	0.000000	4.999991	26535.000000		1
15327.239258	1440.488403	4.209303	3.441453	2437.744873	53738.136719	372.944275	250.855972	106.759033	64.166435	31.629908	168.637344	236.414825	135.465561	0.816835	99998.000000	4.185464	3.158510	0.624210	0.536742	3.386988	4.730283	2.571644	2.399425	2.028405	1.807308	1.500098	2.226954	2.373675	2.131829	0.000000	4.999991	26553.000000		1
7933.133789	1443.667725	1.477111	3.151581	1318.791748	31571.277344	207.995102	135.379211	93.535965	32.400845	15.307679	83.532318	113.247223	112.155579	0.747857	0.000000	3.899445	3.159467	0.169413	0.498528	3.120176	4.499292	2.318053	2.131552	1.970979	1.510556	1.184909	1.921854	2.054028	2.049821	0.000000	0.000000	26579.000000		1
8265.094727	2235.704346	1.825573	4.520761	2435.021973	58860.906250	373.446930	253.606674	119.837173	63.358498	44.430508	194.966293	284.320709	150.100983	1.283887	0.000000	3.917248	3.349414	0.261399	0.655212	3.386503	4.769827	2.572229	2.404161	2.078592	1.801805	1.647681	2.289959	2.453809	2.176383	0.108527	0.000000	26621.000000		1
5217.821777	1403.005493	1.415436	2.763030	733.479614	22375.019531	100.369530	72.020721	30.239141	28.132948	4.033530	26.695927	40.378475	69.865189	0.225965	0.000000	3.717489	3.147059	0.150890	0.441386	2.865388	4.349763	2.001602	1.857458	1.480569	1.449215	0.605685	1.426445	1.606150	1.844261	0.000000	0.000000	26656.000000		1
19103.810547	7219.846680	2.029100	3.234842	5372.477539	99998.000000	829.682983	543.579895	307.350067	131.999435	73.652016	444.675140	564.222412	400.682526	1.464275	99998.000000	4.281120	3.858528	0.307303	0.509853	3.730175	4.999991	2.918912	2.735263	2.487633	2.120572	1.867185	2.648043	2.751450	2.602800	0.165623	4.999991	26680.000000		1
10480.271484	2462.482666	1.446273	3.870092	2063.890869	53595.187500	318.022888	218.498306	142.709259	67.564713	49.820885	224.866226	263.699738	216.709747	1.562768	0.000000	4.020372	3.391373	0.160250	0.587721	3.314687	4.729126	2.502458	2.339448	2.154452	1.829720	1.697411	2.351924	2.421110	2.335878	0.193894	0.000000	26742.000000		1
6186.473145	1788.420410	2.476242	2.972724	2220.933350	48872.164062	371.238983	232.190109	132.070358	74.493874	42.259556	141.448013	194.605499	103.989838	0.721223	0.000000	3.791443	3.252470	0.393793	0.473155	3.346535	4.689062	2.569654	2.365844	2.120805	1.872120	1.625925	2.150597	2.289155	2.016991	0.000000	0.000000	26824.000000		1
8916.513672	2234.045410	2.436154	3.012813	2204.019043	49112.148438	338.791870	227.919128	115.267067	96.206482	48.880344	245.521118	282.843597	262.256561	2.686538	0.000000	3.950195	3.349092	0.386705	0.478972	3.343215	4.691189	2.529933	2.357781	2.061705	1.983204	1.689134	2.390089	2.451546	2.418726	0.429193	0.000000	26910.000000		1
6965.351562	2106.190430	2.747611	3.953353	968.349487	30183.271484	163.142120	103.703049	68.351067	64.403885	20.799818	71.388550	131.256256	67.990273	0.180721	0.000000	3.842943	3.323498	0.438955	0.596966	2.986032	4.479766	2.212566	2.015791	1.834745	1.808912	1.318060	1.853629	2.118120	1.832447	0.000000	0.000000	27024.000000		1
3927.677979	697.683533	2.355976	3.762161	568.225098	27270.556641	90.276451	63.000782	54.983063	35.277973	19.113012	81.321274	116.275452	65.702141	0.457482	0.000000	3.594136	2.843658	0.372171	0.575437	2.754520	4.435694	1.955575	1.799346	1.740229	1.547504	1.281329	1.910204	2.065488	1.817580	0.000000	0.000000	27066.000000		1
9382.601562	1130.418457	1.600460	3.163916	1388.428711	36919.093750	215.719864	144.608841	75.588608	49.904144	26.464645	121.079918	171.061157	129.628036	1.919334	0.000000	3.972323	3.053239	0.204245	0.500225	3.142524	4.567251	2.333890	2.160195	1.878456	1.698137	1.422666	2.083072	2.233151	2.112699	0.283151	0.000000	27108.000000		1
5364.077148	287.096069	1.810155	3.339689	678.499634	19294.335938	91.633293	69.599983	36.415871	19.168520	2.257297	33.822445	54.831959	66.442238	0.011831	0.000000	3.729495	2.458027	0.257716	0.523706	2.831550	4.285430	1.962053	1.842609	1.561291	1.282589	0.353589	1.529205	1.739034	1.822444	0.000000	0.000000	27127.000000		1
11124.279297	3505.270508	2.648932	3.342773	3102.842529	70704.796875	490.132507	311.839996	162.892334	94.636856	48.399281	284.218964	379.111755	277.024597	1.168891	99998.000000	4.046272	3.544722	0.423071	0.524107	3.491760	4.849449	2.690314	2.493932	2.211901	1.976060	1.684839	2.453653	2.578767	2.442518	0.067774	4.999991	27178.000000		1
5526.914062	2067.045410	1.372264	3.133079	922.497375	27177.423828	160.465424	104.051514	64.844856	25.163309	16.232801	49.925732	83.273285	27.796822	0.918016	0.000000	3.742483	3.315350	0.137438	0.495971	2.964965	4.434208	2.205381	2.017248	1.811876	1.400768	1.210393	1.698324	1.920506	1.443995	0.000000	0.000000	27231.000000		1
14097.284180	5463.037598	1.862578	2.541001	4339.332520	91265.257812	692.496704	446.500702	240.312683	101.380997	77.062630	357.929565	450.867279	329.531403	3.146252	0.000000	4.149136	3.737434	0.270115	0.405005	3.637423	4.960306	2.840418	2.649822	2.380777	2.005957	1.886844	2.553797	2.654049	2.517897	0.497793	0.000000	27271.000000		1
7888.015625	2750.287842	2.932636	3.931767	2367.805664	69732.500000	362.718597	247.608810	196.270721	75.705788	53.231499	300.769379	395.094788	292.372345	0.687051	0.000000	3.896968	3.439378	0.467258	0.594588	3.374346	4.843435	2.559570	2.393766	2.292856	1.879129	1.726169	2.478234	2.596701	2.465936	0.000000	0.000000	27410.000000		1
14006.865234	2636.121826	2.032184	3.398280	2998.578125	67790.460938	474.908112	304.207733	144.997391	87.954399	59.546997	282.001740	377.884430	221.104065	3.700749	0.000000	4.146341	3.420965	0.307963	0.531259	3.476915	4.831169	2.676610	2.483170	2.161360	1.944258	1.774860	2.450252	2.577359	2.344597	0.568290	0.000000	27492.000000		1
11738.159180	3613.981445	1.797820	3.780664	2433.544678	54960.703125	388.988983	254.285095	144.667435	32.166477	52.022675	210.548431	302.992737	250.196060	0.026261	0.000000	4.069600	3.557986	0.254746	0.577568	3.386239	4.740052	2.589937	2.405321	2.160371	1.507403	1.716193	2.323352	2.481432	2.398280	0.000000	0.000000	27536.000000		1
9148.750000	852.487244	2.562587	4.089037	1267.105225	33669.074219	181.733978	134.833389	73.707527	29.656315	23.186632	84.099724	128.265030	80.985146	0.437303	0.000000	3.961362	2.930688	0.408679	0.611621	3.102813	4.527231	2.259436	2.129797	1.867512	1.472117	1.365238	1.924795	2.108108	1.908405	0.000000	0.000000	27604.000000		1
15736.038086	3286.192383	2.689020	3.496960	3931.288818	85812.296875	625.702942	404.561859	201.984894	94.430244	75.835304	402.344635	531.833923	291.185120	0.448994	0.000000	4.196896	3.516693	0.429594	0.543691	3.594535	4.933549	2.796368	2.606985	2.305319	1.975111	1.879871	2.604598	2.725776	2.464169	0.000000	0.000000	27671.000000		1
8819.261719	2329.835449	2.069189	4.668780	2273.430908	53810.914062	388.729950	236.504257	117.336258	66.325050	39.527363	174.043137	207.665131	113.348984	1.481788	0.000000	3.945432	3.367325	0.315800	0.669203	3.356682	4.730870	2.589648	2.373839	2.069432	1.821678	1.596898	2.240657	2.317364	2.054418	0.170786	0.000000	27758.000000		1
5962.439941	968.201477	3.259512	2.127780	766.213501	23960.873047	109.756432	80.855629	61.502087	24.398540	16.874218	45.577660	46.860493	56.574272	0.011512	99998.000000	3.775424	2.985966	0.513153	0.327927	2.884350	4.379503	2.040430	1.907710	1.788890	1.387364	1.227224	1.658752	1.670807	1.752619	0.000000	4.999991	27788.000000		1
11265.912109	2312.551270	1.995179	4.341904	2140.250488	53813.648438	333.478607	219.580704	120.364494	116.756516	38.559071	193.390503	255.413742	150.159576	1.354963	0.000000	4.051766	3.364091	0.299982	0.637680	3.330465	4.730893	2.523068	2.341594	2.080498	2.067281	1.586127	2.286435	2.407244	2.176553	0.131927	0.000000	27978.000000		1
14959.664062	2943.163330	1.492530	3.472290	2379.366455	54047.660156	323.733978	228.603714	110.120308	55.319191	34.278839	197.309937	246.862534	192.641159	1.029939	99998.000000	4.174922	3.468814	0.173923	0.540616	3.376461	4.732777	2.510188	2.359083	2.041867	1.742876	1.535026	2.295149	2.392455	2.284749	0.012812	4.999991	28052.000000		1
7331.856934	3083.128174	2.815454	3.626477	1915.211426	43949.253906	315.084076	195.592300	85.842033	55.134167	31.484972	164.249176	243.627701	163.832870	0.371202	43982.210938	3.865214	3.488991	0.449548	0.559485	3.282217	4.642951	2.498426	2.291352	1.933700	1.741421	1.498103	2.215503	2.386727	2.214401	0.000000	4.643277	28081.000000		1
5870.741699	752.456909	1.082392	2.874044	1111.379395	28619.976562	161.042084	120.679031	50.187847	63.225895	22.270761	82.823059	104.603500	88.959694	1.948597	0.000000	3.768693	2.876482	0.034385	0.458493	3.045862	4.456669	2.206939	2.081632	1.700599	1.800895	1.347735	1.918151	2.019546	1.949193	0.289722	0.000000	28132.000000		1
11468.054688	3894.139160	2.775365	4.576268	3515.995605	74295.781250	543.740234	361.411102	167.443924	107.375786	51.242485	292.415527	401.067993	267.246063	3.242055	0.000000	4.059490	3.590411	0.443320	0.660511	3.546048	4.870964	2.735391	2.558002	2.223869	2.030906	1.709630	2.466000	2.603218	2.426911	0.510820	0.000000	28195.000000		1
14973.293945	4745.291016	2.303553	4.625608	4034.606445	87607.148438	621.447388	404.034546	208.173950	71.487228	59.528492	362.678528	508.641113	346.670837	1.417297	0.000000	4.175317	3.676263	0.362398	0.665169	3.605801	4.942540	2.793404	2.606419	2.318426	1.854228	1.774725	2.559522	2.706411	2.539917	0.151461	0.000000	28218.000000		1
23076.669922	5247.135742	2.374479	3.607974	5503.579590	99998.000000	835.313904	553.386169	276.562012	132.730286	91.802902	453.149231	665.939575	356.184174	2.590425	99998.000000	4.363173	3.719922	0.375568	0.557263	3.740645	4.999991	2.921850	2.743028	2.441792	2.122970	1.962856	2.656241	2.823435	2.551675	0.413371	4.999991	28252.000000		1
13308.965820	5722.990723	4.918563	4.662613	3774.582520	92127.820312	586.921814	386.377045	244.657669	77.691711	71.912788	356.850250	502.985535	289.248535	2.332788	99998.000000	4.124144	3.757623	0.691838	0.668629	3.576869	4.964391	2.768580	2.587011	2.388559	1.890375	1.856806	2.552486	2.701555	2.461271	0.367875	4.999991	28334.000000		1
5158.240723	1633.844971	1.686805	3.142330	2015.648804	48467.523438	296.723511	202.857590	98.414436	86.887421	44.115967	207.276581	248.947144	216.521637	1.456611	99998.000000	3.712502	3.213211	0.227065	0.497252	3.304415	4.685451	2.472352	2.307191	1.993059	1.938957	1.644596	2.316550	2.396107	2.335501	0.163344	4.999991	28365.000000		1
6398.184570	1204.280151	1.150235	2.528666	787.031799	25151.644531	118.616013	74.352028	34.904839	9.997481	6.158226	45.152103	37.159054	19.291870	1.085882	99998.000000	3.806057	3.080728	0.060786	0.402891	2.895992	4.400567	2.074143	1.871293	1.542886	0.999891	0.789456	1.654678	1.570065	1.285374	0.035783	4.999991	28386.000000		1
15926.567383	3257.489014	2.661267	2.655099	2964.342529	63297.480469	461.493835	306.289276	151.991318	61.424992	62.593731	299.804169	430.474518	262.043793	0.173057	0.000000	4.202122	3.512883	0.425088	0.424081	3.471928	4.801386	2.664166	2.486132	2.181819	1.788345	1.796531	2.476838	2.633947	2.418374	0.000000	0.000000	28423.000000		1
11564.001953	4661.154297	1.877997	4.132210	3188.120117	66899.382812	492.593353	330.311584	163.697189	85.570663	64.897285	274.801208	380.089294	243.892899	1.327820	99998.000000	4.063108	3.668494	0.273695	0.616182	3.503535	4.825422	2.692488	2.518924	2.214041	1.932325	1.812227	2.439019	2.579886	2.387199	0.123139	4.999991	28498.000000		1
12096.076172	1088.806519	1.048471	2.608843	1474.366333	37923.808594	230.065414	152.207184	81.373695	17.959694	21.601589	130.565506	184.934891	107.292519	0.752104	0.000000	4.082644	3.036951	0.020557	0.416448	3.168605	4.578912	2.361851	2.182435	1.910484	1.254299	1.334486	2.115829	2.267019	2.030570	0.000000	0.000000	28514.000000		1
9560.252930	612.041992	2.263464	3.691235	1550.506958	37953.660156	250.997833	160.379089	69.368706	35.913223	19.495396	80.797035	122.640289	120.293564	1.017239	99998.000000	3.980469	2.786781	0.354774	0.567172	3.190474	4.579254	2.399670	2.205148	1.841164	1.555254	1.289932	1.907395	2.088633	2.080242	0.007423	4.999991	28535.000000		1
7068.805176	3620.950684	1.255082	3.287266	2324.173828	45163.390625	358.136169	244.836517	108.054207	61.449661	37.356411	152.392197	180.824280	135.564240	1.514796	0.000000	3.849346	3.558823	0.098672	0.516835	3.366269	4.654787	2.554048	2.388876	2.033642	1.788520	1.572365	2.182963	2.257257	2.132145	0.180354	0.000000	28581.000000		1
5201.928223	2296.676025	1.014550	1.952007	980.968140	30072.541016	160.126221	106.543175	53.203743	46.021717	22.548298	84.398849	98.275673	52.247787	0.407878	0.000000	3.716164	3.361100	0.006273	0.290481	2.991655	4.478170	2.204463	2.027526	1.725942	1.662963	1.353114	1.926337	1.992446	1.718068	0.000000	0.000000	28648.000000		1
7673.461426	2332.466064	2.818537	4.076703	1367.200195	32106.167969	195.259247	143.585037	82.206306	39.940586	27.732063	130.062851	175.329056	115.593948	0.013984	0.000000	3.884991	3.367815	0.450024	0.610309	3.135832	4.506588	2.290612	2.157109	1.914905	1.601414	1.442982	2.114153	2.243854	2.062935	0.000000	0.000000	28664.000000		1
10125.037109	2411.724121	0.798688	3.142330	2669.040527	58676.660156	426.999146	274.921478	134.808716	82.884727	36.533054	189.224380	243.800385	193.356583	1.441527	0.000000	4.005397	3.382328	0.000000	0.497252	3.426355	4.768466	2.630427	2.439209	2.129718	1.918475	1.562686	2.276977	2.387034	2.286359	0.158823	0.000000	28709.000000		1
4929.957520	1944.556274	1.421604	3.725156	1319.427002	36251.375000	213.937454	142.151108	62.081829	31.003910	26.180943	82.264900	107.554642	71.838776	0.476250	99998.000000	3.692843	3.288821	0.152779	0.571145	3.120385	4.559324	2.330287	2.152750	1.792964	1.491416	1.417985	1.915215	2.031629	1.856359	0.000000	4.999991	28751.000000		1
14698.949219	5411.036621	2.448488	2.436154	4173.590820	84103.734375	632.764709	428.534851	237.238190	86.992271	68.492920	345.588440	450.121002	290.111969	0.782524	0.000000	4.167286	3.733280	0.388898	0.386705	3.620510	4.924815	2.801242	2.631986	2.375185	1.939481	1.835646	2.538559	2.653329	2.462566	0.000000	0.000000	28778.000000		1
8317.512695	1003.078552	4.906229	5.994788	1073.865723	26459.324219	149.610672	108.818970	54.187458	21.179117	19.091427	62.162006	99.145287	73.874046	1.061542	0.000000	3.919993	3.001335	0.690748	0.777774	3.030950	4.422579	2.174963	2.036705	1.733899	1.325908	1.280838	1.793525	1.996272	1.868492	0.025937	0.000000	28812.000000		1
12363.793945	2129.118164	1.461692	1.763899	1838.494263	43225.640625	281.779724	195.277756	108.556854	42.009773	27.830742	170.947052	203.215302	131.943924	0.218530	0.000000	4.092152	3.328200	0.164856	0.246474	3.264462	4.635741	2.449910	2.290653	2.035657	1.623350	1.444525	2.232862	2.307956	2.120389	0.000000	0.000000	28863.000000		1
10551.474609	4570.282715	2.605759	5.464385	3042.071289	69794.070312	476.237183	313.162933	181.237488	89.647369	62.044823	258.004089	378.356232	189.480331	0.381238	0.000000	4.023313	3.659943	0.415934	0.737541	3.483169	4.843819	2.677823	2.495770	2.258248	1.952538	1.792706	2.411627	2.577901	2.277564	0.000000	0.000000	28916.000000		1
11773.294922	2451.270020	4.344988	7.968381	2128.600098	48556.785156	346.211365	214.326004	103.810982	97.569496	30.707870	151.985153	216.632645	134.910492	0.459470	0.000000	4.070898	3.389391	0.637989	0.901370	3.328094	4.686250	2.539341	2.331075	2.016243	1.989314	1.487250	2.181801	2.335724	2.130046	0.000000	0.000000	28944.000000		1
8218.385742	2135.159180	1.964342	3.792999	1371.128906	38649.218750	229.393158	144.460831	78.900543	45.327877	27.531620	136.853241	174.918915	158.097122	1.407859	0.000000	3.914787	3.329430	0.293217	0.578983	3.137078	4.587141	2.360580	2.159750	1.897080	1.656365	1.439832	2.136255	2.242837	2.198924	0.148559	0.000000	29008.000000		1
22015.597656	14623.040039	2.445405	3.472290	11586.916992	99998.000000	1866.833740	1184.180298	622.742554	316.342255	185.856934	987.295959	1256.839355	752.950317	2.413150	99998.000000	4.342731	4.165038	0.388351	0.540616	4.063968	4.999991	3.271106	3.073418	2.794309	2.500157	2.269179	2.994447	3.099280	2.876766	0.382584	4.999991	29058.000000		1
13969.900391	5104.632812	3.167000	4.412830	3340.133057	78559.296875	540.560913	335.276398	183.383774	100.298599	72.449356	342.301178	455.252350	249.579315	0.421536	0.000000	4.145193	3.707964	0.500648	0.644717	3.523764	4.895197	2.732845	2.525403	2.263361	2.001295	1.860035	2.534408	2.658252	2.397209	0.000000	0.000000	29082.000000		1
30426.611328	10912.549805	1.082392	3.564802	10683.550781	99998.000000	1690.471680	1096.293823	561.089355	283.429504	199.209518	941.039856	1326.618286	697.085327	3.069836	99998.000000	4.483253	4.037926	0.034385	0.552035	4.028716	4.999991	3.228008	3.039927	2.749032	2.452445	2.299310	2.973608	3.122746	2.843286	0.487115	4.999991	29171.000000		1
3502.374756	1300.631592	3.635728	2.365228	1307.406494	31559.828125	202.792831	137.719772	68.668694	25.551859	30.892895	106.928642	135.086258	101.871307	0.115518	0.000000	3.544363	3.114154	0.560591	0.373873	3.116411	4.499135	2.307053	2.138996	1.836759	1.407423	1.489859	2.029094	2.130611	2.008052	0.000000	0.000000	29284.000000		1
8383.982422	1136.030884	3.395196	4.039698	1076.687378	33793.910156	190.698410	109.784180	76.951614	24.361536	27.957176	108.757301	148.531357	111.810196	0.839524	0.000000	3.923450	3.055390	0.530865	0.606349	3.032090	4.528839	2.280347	2.040540	1.886218	1.386705	1.446493	2.036458	2.171818	2.048481	0.000000	0.000000	29308.000000		1
9298.314453	2447.224121	1.585042	2.220292	1778.836182	43402.296875	286.630432	175.662094	97.304291	53.996265	27.787569	154.788269	237.009995	109.420303	1.224400	0.000000	3.968404	3.388674	0.200041	0.346410	3.250136	4.637513	2.457322	2.244678	1.988132	1.732364	1.443851	2.189738	2.374767	2.039098	0.087923	0.000000	29338.000000		1
17603.302734	2177.865723	2.038351	3.204005	3006.096436	62674.820312	469.610229	300.140289	148.494354	71.514984	54.557507	222.081619	302.570282	194.920044	0.300275	99998.000000	4.245594	3.338031	0.309279	0.505693	3.478003	4.797093	2.671737	2.477324	2.171710	1.854397	1.736855	2.346513	2.480826	2.289856	0.000000	4.999991	29362.000000		1
10615.604492	2089.877441	2.211041	2.195622	1242.025146	33718.917969	200.843903	132.597687	81.978111	53.724895	31.586737	108.017204	176.605713	94.165047	0.933396	99998.000000	4.025945	3.320121	0.344597	0.341558	3.094130	4.527874	2.302859	2.122536	1.913698	1.730176	1.499505	2.033493	2.247005	1.973890	0.000000	4.999991	29455.000000		1
8007.522949	2430.417969	3.222507	4.169215	1529.805786	36046.421875	238.955826	159.392288	74.857758	61.024105	27.627216	114.169258	178.536133	110.385513	1.334957	99998.000000	3.903498	3.385681	0.508194	0.620054	3.184636	4.556862	2.378318	2.202467	1.874237	1.785501	1.441337	2.057549	2.251726	2.042912	0.125467	4.999991	29539.000000		1
12896.538086	1620.159302	2.870961	7.573662	2501.405518	59092.281250	425.895172	259.067963	131.003387	82.539352	53.179073	239.063766	329.158264	179.122055	1.363377	99998.000000	4.110473	3.209558	0.458027	0.879306	3.398184	4.771531	2.629303	2.413414	2.117283	1.916661	1.725741	2.378514	2.517405	2.253149	0.134616	4.999991	29657.000000		1
8812.949219	5476.479492	0.977545	2.929552	4768.761230	99998.000000	732.665466	484.384430	268.895844	114.369705	98.722809	414.069031	561.240479	283.935242	1.504770	0.000000	3.945121	3.738502	0.000000	0.466801	3.678406	4.999991	2.864906	2.685190	2.429584	2.058311	1.994418	2.617073	2.749149	2.453219	0.177470	0.000000	29675.000000		1
7329.938965	1482.513550	1.686805	5.125174	1304.588013	35648.199219	220.058685	132.958481	65.686722	44.023453	15.884338	113.429161	132.736450	59.818363	0.189340	0.000000	3.865100	3.170999	0.227065	0.709709	3.115473	4.552038	2.342539	2.123716	1.817478	1.643684	1.200969	2.054725	2.122990	1.776834	0.000000	0.000000	29715.000000		1
4514.793945	1176.304443	1.637465	4.681116	760.514709	23443.781250	114.650322	76.291695	36.640984	27.457609	13.827484	47.788700	48.806332	70.888985	0.392366	99998.000000	3.654638	3.070520	0.214172	0.670349	2.881108	4.370028	2.059375	1.882477	1.563967	1.438663	1.140743	1.679325	1.688476	1.850579	0.000000	4.999991	29741.000000		1
8491.672852	3610.129883	2.352893	4.937066	3148.713135	68224.015625	501.329590	326.608032	174.138733	47.989143	61.289307	261.729248	319.281067	254.285095	0.116764	0.000000	3.928993	3.557523	0.371602	0.693469	3.498133	4.833937	2.700123	2.514027	2.240895	1.681143	1.787385	2.417852	2.504173	2.405321	0.000000	0.000000	29804.000000		1
5270.084961	978.655334	1.720726	2.392981	956.008362	32123.750000	164.030228	99.475243	58.976505	27.210911	23.886641	97.418388	159.182587	91.963257	0.751741	0.000000	3.721818	2.990630	0.235712	0.378939	2.980462	4.506826	2.214924	1.997715	1.770679	1.434743	1.378155	1.988641	2.201895	1.963614	0.000000	0.000000	29833.000000		1
9003.292969	1705.874878	3.592556	2.948054	2025.060425	44646.800781	316.675293	212.796478	118.810287	74.389030	38.118095	181.444107	249.594727	185.705826	1.027498	0.000000	3.954401	3.231947	0.555404	0.469535	3.306438	4.649790	2.500614	2.327965	2.074854	1.871509	1.581131	2.258743	2.397235	2.268826	0.011781	0.000000	29904.000000		1
3805.204102	158.386993	2.759946	3.826920	292.418610	20736.933594	62.356281	31.796431	39.194321	41.186417	24.854935	55.926685	62.655403	52.944710	1.753052	99998.000000	3.580378	2.199719	0.440901	0.582849	2.466005	4.316744	1.794880	1.502378	1.593223	1.614754	1.395413	1.747619	1.796959	1.723823	0.243795	4.999991	29926.000000		0
7658.317383	2428.234619	2.349809	4.221638	1709.115967	42498.785156	264.094482	178.227768	95.269028	44.507603	37.581524	141.765640	206.184937	173.577484	0.005714	0.000000	3.884133	3.385291	0.371033	0.625481	3.232772	4.628376	2.421759	2.250975	1.978952	1.648434	1.574974	2.151571	2.314257	2.239493	0.000000	0.000000	29957.000000		1
11857.983398	4160.021973	2.180203	3.950269	2766.607178	64320.363281	474.319122	285.856415	179.177551	53.909920	52.537659	258.673248	325.130920	199.863281	1.423723	99998.000000	4.074011	3.619096	0.338497	0.596627	3.441947	4.808349	2.676071	2.456148	2.253284	1.731669	1.720471	2.412751	2.512058	2.300733	0.153425	4.999991	30041.000000		1
6336.090332	2497.359619	3.685068	2.281967	967.930115	28652.521484	144.260376	94.646111	50.897106	29.973940	10.025234	58.094555	95.349205	74.623398	0.334171	99998.000000	3.801821	3.397481	0.566445	0.358309	2.985844	4.457163	2.159147	1.976103	1.706693	1.476744	1.001095	1.764135	1.979317	1.872875	0.000000	4.999991	30060.000000		1
11604.778320	2959.346924	2.241878	3.694319	2030.728271	47546.871094	331.181213	216.111496	112.880257	80.171043	33.822445	142.487228	201.050522	101.063370	1.421306	0.000000	4.064637	3.471196	0.350612	0.567534	3.307652	4.677122	2.520066	2.334678	2.052618	1.904018	1.529205	2.153776	2.303305	2.004594	0.152688	0.000000	30130.000000		1
6629.563477	386.552826	1.763899	2.935719	1313.802246	36338.945312	229.568924	139.135208	62.797256	41.470119	25.773888	110.191238	160.773804	101.621529	0.447075	0.000000	3.821485	2.587209	0.246474	0.467715	3.118530	4.560372	2.360913	2.143437	1.797941	1.617735	1.411180	2.042147	2.206215	2.006986	0.000000	0.000000	30207.000000		1
16537.484375	3839.575439	2.010598	3.515462	2988.074951	69505.507812	496.346252	305.999390	182.236618	85.986969	61.862885	310.621918	390.971832	217.752045	0.791590	0.000000	4.218470	3.584283	0.303325	0.545982	3.475391	4.842019	2.695785	2.485721	2.260636	1.934433	1.791430	2.492232	2.592145	2.337962	0.000000	0.000000	30291.000000		1
18655.703125	4067.195557	1.655968	4.233974	4344.614746	91965.195312	683.063538	438.196198	234.916138	96.335999	87.578178	401.000122	541.162231	226.056549	3.469841	0.000000	4.270812	3.609295	0.219052	0.626748	3.637951	4.963624	2.834461	2.641669	2.370913	1.983789	1.942396	2.603144	2.733327	2.354217	0.540310	0.000000	30315.000000		1
11971.338867	4678.753418	1.316756	3.706654	3084.330811	83543.906250	465.382446	317.865631	216.817673	88.805511	81.549469	369.101929	486.765076	290.827393	0.939374	0.000000	4.078143	3.670130	0.119505	0.568982	3.489161	4.921915	2.667810	2.502244	2.336095	1.948440	1.911421	2.567146	2.687320	2.463635	0.000000	0.000000	30466.000000		1
7784.072266	2307.611084	2.408400	4.058200	1929.698853	48794.011719	301.515625	195.012558	94.997658	63.047039	28.530750	139.381912	173.537399	104.995140	0.249389	0.000000	3.891207	3.363163	0.381729	0.608333	3.285490	4.688366	2.479310	2.290063	1.977713	1.799665	1.455313	2.144207	2.239393	2.021169	0.000000	0.000000	30488.000000		1
6366.576172	1276.322510	0.135685	1.683721	1030.798218	30254.798828	157.794907	101.784966	50.184765	29.054987	12.038916	72.800903	107.764336	53.277756	1.775105	0.000000	3.803906	3.105960	0.000000	0.226270	3.013174	4.480794	2.198093	2.007684	1.700572	1.463221	1.080587	1.862137	2.032475	1.726546	0.249224	0.000000	30510.000000		1
16710.113281	5864.857910	2.846291	4.869224	5143.083984	99998.000000	789.270569	525.524597	251.873611	180.460388	88.170258	507.225677	691.167603	399.017303	2.511074	0.000000	4.222980	3.768257	0.454279	0.687460	3.711224	4.999991	2.897226	2.720593	2.401183	2.256382	1.945322	2.705201	2.839583	2.600992	0.399860	0.000000	30576.000000		1
6705.423340	2409.263428	0.403970	0.696925	1767.457153	46724.851562	264.486115	177.092957	107.745834	76.677162	21.703354	133.831177	162.284836	119.263596	2.928486	0.000000	3.826426	3.381884	0.000000	0.000000	3.247349	4.669548	2.422403	2.248201	2.032400	1.884666	1.336527	2.126557	2.210278	2.076508	0.466643	0.000000	30605.000000		1
9877.064453	4099.907715	1.671386	4.280230	3980.169189	94163.609375	643.718140	399.347260	221.184250	76.661743	82.681206	405.832367	517.620972	349.609619	1.875024	0.000000	3.994628	3.612774	0.223077	0.631467	3.599901	4.973883	2.808696	2.601351	2.344754	1.884579	1.917407	2.608347	2.714012	2.543583	0.273007	0.000000	30622.000000		1
10894.762695	1960.267944	2.309720	4.292564	1771.043579	38501.187500	252.385513	171.480545	77.947662	40.600506	22.801165	139.156799	176.972687	122.051292	0.434808	99998.000000	4.037218	3.292315	0.363559	0.632717	3.248229	4.585474	2.402064	2.234215	1.891803	1.608531	1.357957	2.143504	2.247906	2.086542	0.000000	4.999991	30645.000000		1
8730.403320	1042.874146	1.992095	2.075356	1171.197754	34835.578125	180.713257	128.456223	68.573097	29.708738	17.157923	89.351334	129.877823	78.450317	0.660848	0.000000	3.941034	3.018232	0.299310	0.317093	3.068630	4.542023	2.256990	2.108755	1.836154	1.472884	1.234465	1.951101	2.113535	1.894595	0.000000	0.000000	30711.000000		1
9605.636719	2846.198242	2.747611	3.564802	1447.559448	37368.238281	224.005859	153.428345	80.389984	28.672604	32.718468	151.245056	198.009949	142.635254	1.689200	0.000000	3.982526	3.454265	0.438955	0.552035	3.160636	4.572503	2.350259	2.185906	1.905202	1.457467	1.514793	2.179681	2.296687	2.154227	0.227681	0.000000	30755.000000		1
14677.008789	4378.785645	2.636597	4.348072	3397.444336	77178.789062	541.960938	351.388947	200.014374	84.611626	70.127304	287.876251	360.513733	257.054291	1.785739	0.000000	4.166637	3.641354	0.421044	0.638297	3.531152	4.887498	2.733968	2.545788	2.301061	1.927430	1.845887	2.459206	2.556922	2.410025	0.251818	0.000000	30821.000000		1
9024.037109	3281.961426	2.346725	3.607974	1551.391968	46242.996094	243.803467	162.818329	113.934898	72.714561	37.680202	160.872482	184.515503	149.912872	0.195471	0.000000	3.955401	3.516134	0.370462	0.557263	3.190722	4.665046	2.387040	2.211703	2.056657	1.861621	1.576113	2.206482	2.266033	2.175839	0.000000	0.000000	30984.000000		1
12038.833008	2240.912842	2.494745	4.070535	2701.678955	58300.769531	426.832611	269.185730	138.675735	56.820969	47.908966	241.262466	310.766846	190.877258	1.371847	0.000000	4.080585	3.350425	0.397026	0.609652	3.431634	4.765674	2.630258	2.430052	2.142000	1.754509	1.680417	2.382490	2.492435	2.280754	0.137306	0.000000	31020.000000		1
5690.968750	759.965820	2.988143	2.516331	648.405396	21345.605469	77.509773	59.312630	29.289351	4.718120	10.003649	28.296387	52.787441	44.584694	0.527496	99998.000000	3.755186	2.880794	0.475401	0.400768	2.811847	4.329309	1.889356	1.773147	1.466710	0.673769	1.000158	1.451731	1.722531	1.649186	0.000000	4.999991	31042.000000		1
9949.926758	1987.130371	1.970509	3.780664	1726.295410	39809.785156	269.981323	182.939713	97.199448	45.855194	22.008644	121.002823	166.716171	67.228592	0.947580	0.000000	3.997820	3.298226	0.294578	0.577568	3.237115	4.599990	2.431334	2.262308	1.987664	1.661389	1.342593	2.082796	2.221978	1.827554	0.000000	0.000000	31101.000000		1
4755.001953	819.377136	3.426034	3.718989	930.986877	23384.994141	145.025146	98.784485	45.892200	47.464909	19.291870	64.644417	71.518066	43.166176	0.065478	99998.000000	3.677151	2.913484	0.534792	0.570425	2.968944	4.368937	2.161443	1.994689	1.661739	1.676373	1.285374	1.810531	1.854416	1.635144	0.000000	4.999991	31114.000000		1
5384.170898	898.274597	2.756862	2.587257	638.956848	25583.158203	122.372002	66.389809	35.734364	43.277191	14.777276	67.456787	52.818275	52.892288	0.154883	99998.000000	3.731119	2.953409	0.440415	0.412840	2.805471	4.407954	2.087682	1.822101	1.553086	1.636259	1.169594	1.829026	1.722784	1.723392	0.000000	4.999991	31135.000000		1
22229.025391	5731.695801	1.927337	3.817669	5732.485352	99998.000000	905.151306	583.156555	319.629517	65.079224	93.270760	451.147888	646.635376	364.692200	1.317852	0.000000	4.346920	3.758283	0.284958	0.581798	3.758343	4.999991	2.956721	2.765785	2.504647	1.813442	1.969746	2.654319	2.810659	2.561926	0.119867	0.000000	31202.000000		1
7217.435059	1661.691162	2.081524	3.848506	1459.268311	34387.601562	220.145020	153.203232	58.535530	33.776192	18.126217	121.681244	146.613281	128.709091	0.475001	0.000000	3.858383	3.220550	0.318381	0.585292	3.164135	4.536402	2.342709	2.185268	1.767420	1.528611	1.258307	2.085224	2.166173	2.109609	0.000000	0.000000	31240.000000		1
10779.788086	1914.005737	2.753779	2.719858	2222.432129	53090.015625	357.615021	227.216034	104.273544	63.987579	31.990705	179.516769	265.398895	147.741928	0.932156	99998.000000	4.032610	3.281943	0.439929	0.434546	3.346828	4.725013	2.553416	2.356439	2.018174	1.806096	1.505024	2.254105	2.423899	2.169504	0.000000	4.999991	31256.000000		1
6039.163086	1252.543701	1.316756	2.658183	863.798401	29567.931641	129.606461	89.175560	56.059288	18.582609	11.360494	46.234493	76.316368	48.402363	0.452539	0.000000	3.780977	3.097793	0.119505	0.424585	2.936412	4.470821	2.112627	1.950246	1.748648	1.269107	1.055397	1.664966	1.882618	1.684867	0.000000	0.000000	31281.000000		1
11736.542969	2415.048584	2.519415	2.781532	2510.869629	64464.523438	415.774323	254.932678	159.127090	65.406097	48.069321	217.551605	277.496399	178.351120	0.598415	99998.000000	4.069540	3.382926	0.401300	0.444284	3.399824	4.809321	2.618858	2.406425	2.201744	1.815618	1.681868	2.337562	2.443257	2.251276	0.000000	4.999991	31317.000000		1
8004.691895	2954.385254	1.908834	3.271847	2759.286377	60924.007812	461.407501	288.095215	140.473557	74.188583	52.343380	249.215424	327.900116	274.498993	1.010680	0.000000	3.903345	3.470467	0.280768	0.514793	3.440797	4.784789	2.664085	2.459536	2.147595	1.870337	1.718862	2.396575	2.515742	2.438541	0.004614	0.000000	31375.000000		1
13200.091797	1758.865845	1.822490	3.237926	1826.788330	46218.058594	300.057037	189.279892	96.132469	75.927818	27.343512	148.562195	245.277496	183.235764	0.020635	99998.000000	4.120577	3.245233	0.260665	0.510267	3.261688	4.664812	2.477204	2.277104	1.982870	1.880401	1.436854	2.171908	2.389658	2.263010	0.000000	4.999991	31392.000000		1
8095.307617	2009.493652	2.229543	1.227328	2210.775391	53156.679688	344.250092	224.169312	116.287788	54.082611	37.023369	176.038315	231.594940	142.841858	0.732379	99998.000000	3.908233	3.303087	0.348216	0.088961	3.344545	4.725558	2.536874	2.350576	2.065534	1.733058	1.568476	2.245607	2.364729	2.154855	0.000000	4.999991	31410.000000		1
6400.466309	2448.503906	2.118529	2.257297	2221.855469	57122.003906	346.248352	231.305069	129.085297	76.967033	37.640114	171.906097	259.502777	124.746483	0.902572	0.000000	3.806212	3.388901	0.326034	0.353589	3.346716	4.756804	2.539388	2.364185	2.110877	1.886305	1.575651	2.235291	2.414142	2.096028	0.000000	0.000000	31503.000000		1
13739.160156	744.531738	2.137031	2.503996	2028.643677	50227.035156	325.975861	209.981018	116.762688	60.373436	29.150583	155.386505	215.735275	128.508652	1.251200	0.000000	4.137960	2.871883	0.329811	0.398634	3.307206	4.700938	2.513186	2.322180	2.067304	1.780846	1.464647	2.191413	2.333921	2.108932	0.097327	0.000000	31567.000000		1
13086.295898	4706.525391	2.377563	4.002693	3463.454834	74896.312500	539.950317	356.470947	182.107101	124.391853	73.426903	340.046967	472.512024	292.760895	1.259525	0.000000	4.116817	3.672700	0.376132	0.602352	3.539510	4.874460	2.732354	2.552024	2.260327	2.094792	1.865855	2.531539	2.674413	2.466513	0.100207	0.000000	31649.000000		1
10067.537109	1228.185303	2.180203	3.475374	1709.032715	50661.105469	260.514252	177.509247	137.331223	64.453224	56.438587	259.783417	352.699524	238.906494	0.351012	0.000000	4.002923	3.089264	0.338497	0.541001	3.232750	4.704675	2.415832	2.249221	2.137769	1.809245	1.751576	2.414611	2.547405	2.378228	0.000000	0.000000	31694.000000		1
7179.816406	339.846527	0.959043	1.551121	398.308044	8163.550781	77.901405	49.056114	0.000000	5.328701	0.000000	0.000000	0.000000	0.000000	1.458730	99998.000000	3.856113	2.531283	0.000000	0.190646	2.600219	3.911879	1.891545	1.690693	0.000000	0.726621	0.000000	0.000000	0.000000	0.000000	0.163975	4.999991	31759.000000		1
12520.166992	4105.227051	3.422950	4.847637	3762.654785	80127.742188	599.010071	387.126404	211.353287	87.535011	69.766502	367.079010	453.463776	292.665314	1.682006	0.000000	4.097610	3.613337	0.534401	0.685530	3.575494	4.903783	2.777434	2.587853	2.325009	1.942182	1.843647	2.564759	2.656543	2.466371	0.225827	0.000000	31794.000000		1
10705.069336	3995.702148	2.303553	3.315019	3024.857910	77666.375000	491.769989	308.497223	196.711700	73.411484	51.282574	292.952087	410.624481	259.527466	0.070397	0.000000	4.029590	3.601593	0.362398	0.520486	3.480705	4.890233	2.691762	2.489251	2.293830	1.865764	1.709970	2.466797	2.613445	2.414183	0.000000	0.000000	31820.000000		1
9623.562500	5804.835938	2.997394	3.219423	5181.710938	99998.000000	834.157471	524.735168	302.021362	127.003784	101.097290	481.010834	621.706421	361.000946	3.035643	0.000000	3.983336	3.763790	0.476744	0.507778	3.714473	4.999991	2.921248	2.719940	2.480038	2.103817	2.004740	2.682155	2.793585	2.557508	0.482251	0.000000	31845.000000		1
7288.428711	690.862305	1.766982	2.695188	1253.345581	33754.296875	196.064102	133.168167	86.258339	36.369614	30.643112	117.669304	169.251007	90.362793	0.021674	0.000000	3.862634	2.839391	0.247232	0.430589	3.098071	4.528329	2.292398	2.124400	1.935801	1.560739	1.486333	2.070663	2.228531	1.955990	0.000000	0.000000	31885.000000		1
13471.352539	4379.054199	1.933504	4.070535	2656.036621	62922.117188	420.060730	273.580048	158.991409	77.420341	41.648975	220.425644	297.099731	165.476501	0.954635	0.000000	4.129411	3.641380	0.286345	0.609652	3.424234	4.798803	2.623312	2.437084	2.201374	1.888855	1.619604	2.343262	2.472902	2.218736	0.000000	0.000000	31946.000000		1
18180.126953	5670.298828	2.907966	3.848506	4952.910156	99998.000000	803.684021	511.108124	290.176727	147.319458	99.268631	531.010559	696.733765	381.520172	2.230312	99998.000000	4.259597	3.753606	0.463589	0.585292	3.694860	4.999991	2.905085	2.708513	2.462663	2.168260	1.996812	2.725103	2.843067	2.581517	0.348366	4.999991	31995.000000		1
9884.344727	2729.491211	1.973593	3.703570	2008.047363	49335.500000	301.389221	205.296829	102.155014	41.556465	35.762119	159.561890	242.551468	107.181511	0.844917	99998.000000	3.994948	3.436082	0.295258	0.568621	3.302774	4.693160	2.479128	2.312382	2.009260	1.618639	1.553423	2.202929	2.384804	2.030120	0.000000	4.999991	32018.000000		1
11644.268555	2936.841797	3.043650	6.855151	2576.590088	56516.640625	388.063843	257.331818	125.779533	64.659836	43.687328	215.978897	282.723328	185.323441	1.018690	99998.000000	4.066112	3.467880	0.483395	0.836017	3.411045	4.752176	2.588903	2.410493	2.099610	1.810635	1.640355	2.334411	2.451362	2.267930	0.008042	4.999991	32056.000000		1
8500.843750	1480.268555	1.844076	2.923384	1126.514404	31952.166016	178.829086	123.556160	66.214035	40.415482	31.195101	92.237709	102.330788	64.940453	1.016384	0.000000	3.929462	3.170341	0.265779	0.465886	3.051737	4.504500	2.252438	2.091864	1.820950	1.606548	1.494086	1.964908	2.010006	1.812515	0.007058	0.000000	32098.000000		1
9934.930664	3928.960693	2.516331	3.114576	2489.785889	60599.511719	417.504303	257.923920	156.037186	61.335564	52.688759	245.077057	362.940643	224.508514	2.096128	99998.000000	3.997165	3.594278	0.400768	0.493399	3.396162	4.782469	2.620661	2.411492	2.193228	1.787712	1.721718	2.389303	2.559836	2.351233	0.321418	4.999991	32146.000000		1
15913.855469	6694.559570	2.038351	4.360406	6329.682129	99998.000000	1014.192322	651.371948	310.069946	145.052902	127.802467	569.168762	745.715881	442.701538	0.747245	0.000000	4.201776	3.825722	0.309279	0.639527	3.801382	4.999991	3.006120	2.813829	2.491460	2.161526	2.106539	2.755241	2.872573	2.646111	0.000000	0.000000	32227.000000		1
7969.666992	2779.231934	2.001346	2.655099	2286.253174	53456.023438	356.048462	231.844727	107.998695	68.048866	36.619396	170.142197	263.863190	143.208832	0.583352	0.000000	3.901440	3.443925	0.301322	0.424081	3.359124	4.727997	2.551509	2.365197	2.033418	1.832821	1.563711	2.230812	2.421379	2.155970	0.000000	0.000000	32258.000000		1
8409.669922	2119.996338	3.370527	4.304899	1607.059570	51785.988281	246.214951	148.867493	131.657135	50.875523	36.576225	214.757736	290.790405	223.318192	2.167404	0.000000	3.924779	3.326335	0.527698	0.633963	3.206032	4.714212	2.391315	2.172800	2.119444	1.706509	1.563199	2.331949	2.463580	2.348924	0.335940	0.000000	32299.000000		1
7346.289062	3564.777344	3.376694	3.749826	2643.587402	57284.203125	419.382294	282.263855	135.746185	92.061935	45.765766	211.966949	279.140045	170.755859	1.193408	99998.000000	3.866068	3.552032	0.528492	0.574011	3.422194	4.758035	2.622610	2.450655	2.132728	1.964080	1.660541	2.326268	2.445822	2.232376	0.076789	4.999991	32370.000000		1
18797.312500	4916.774902	2.975808	4.267894	5911.375977	99998.000000	947.568176	610.882507	326.006683	143.844070	104.603500	470.556946	644.143677	356.029968	2.327531	0.000000	4.274096	3.691680	0.473605	0.630214	3.771689	4.999991	2.976610	2.785958	2.513227	2.157892	2.019546	2.672612	2.808983	2.551486	0.366895	0.000000	32391.000000		1
7048.199219	655.929749	1.329091	1.400017	1040.638428	28121.138672	171.844421	110.200485	42.974983	39.533531	19.282618	67.586304	102.102592	77.466599	0.836086	99998.000000	3.848078	2.816857	0.123555	0.146133	3.017300	4.449033	2.235136	2.042183	1.633216	1.596966	1.285166	1.829859	2.009037	1.889114	0.000000	4.999991	32504.000000		1
12727.071289	3837.385986	1.514116	3.820752	2989.413330	67718.375000	461.669617	306.320099	138.194672	67.037399	72.208824	306.952271	416.850555	230.836349	0.460385	0.000000	4.104729	3.584035	0.180159	0.582149	3.475586	4.830707	2.664331	2.486176	2.140491	1.826317	1.858590	2.487071	2.619980	2.363304	0.000000	0.000000	32527.000000		1
24610.160156	4938.376465	3.043650	4.354239	5137.006348	99998.000000	778.890747	518.857544	279.661194	141.463425	103.064720	467.852509	653.123535	338.381744	2.639224	99998.000000	4.391114	3.693584	0.483395	0.638912	3.710710	4.999991	2.891477	2.715048	2.446632	2.150644	2.013110	2.670109	2.814995	2.529407	0.421476	4.999991	32548.000000		1
10622.511719	1773.948486	1.366096	2.981975	1780.547729	44019.496094	275.945282	185.650330	98.759819	43.647240	27.337343	133.806503	170.706528	120.176384	0.967300	99998.000000	4.026227	3.248941	0.135481	0.474504	3.250554	4.643645	2.440823	2.268696	1.994580	1.639957	1.436756	2.126477	2.232250	2.079819	0.000000	4.999991	32596.000000		1
6971.105957	1929.174683	2.389898	3.173167	1139.139282	27410.671875	190.232758	119.328354	76.664825	36.708828	18.169388	79.128738	134.586700	77.198318	0.240977	0.000000	3.843302	3.285372	0.378379	0.501493	3.056577	4.437920	2.279285	2.076744	1.884596	1.564770	1.259340	1.898334	2.129002	1.887608	0.000000	0.000000	32639.000000		1
8814.136719	3416.906006	1.924253	2.991227	3096.375977	70841.078125	478.127533	314.553680	177.857712	107.597809	64.132515	301.083923	391.647156	252.589035	1.486637	0.000000	3.945180	3.533633	0.284262	0.475849	3.490854	4.850285	2.679544	2.497695	2.250073	2.031803	1.807078	2.478688	2.592895	2.402415	0.172205	0.000000	32663.000000		1
4446.859375	236.652283	1.736145	2.257297	609.457764	21621.503906	91.386597	58.646545	36.437458	25.089298	5.007992	26.184025	37.587692	9.001433	0.906984	0.000000	3.648053	2.374111	0.239586	0.353589	2.784944	4.334886	1.960883	1.768242	1.561548	1.399489	0.699664	1.418036	1.575046	0.954312	0.000000	0.000000	32684.000000		1
5636.183105	1504.815186	2.602675	2.112361	436.857849	21832.498047	83.088257	40.831783	31.784096	28.533834	7.336215	47.400146	73.923386	47.434071	0.546081	21155.822266	3.750985	3.177483	0.415420	0.324768	2.640340	4.339103	1.919540	1.610998	1.502210	1.455360	0.865472	1.675780	1.868782	1.676090	0.000000	4.325430	32704.000000		1
10771.597656	1628.701294	2.476242	4.483756	1467.523560	35714.210938	226.022629	142.499573	89.363663	49.234974	18.804640	99.284050	131.385773	94.658447	1.077843	0.000000	4.032280	3.211841	0.393793	0.651642	3.166585	4.552841	2.354152	2.153814	1.951161	1.692274	1.274265	1.996879	2.118548	1.976159	0.032555	0.000000	32730.000000		1
19988.789062	3231.613281	1.884164	1.862578	3116.247559	72474.578125	522.511780	327.847687	180.078003	59.790611	62.939106	297.744232	382.146149	193.714294	1.963227	0.000000	4.300786	3.509419	0.275119	0.270115	3.493632	4.860186	2.718096	2.515672	2.255461	1.776633	1.798921	2.473843	2.582229	2.287162	0.292970	0.000000	32790.000000		1
11589.710938	2408.072998	1.409269	2.541001	1716.180786	41761.367188	258.728760	181.101807	102.827271	39.249828	29.613144	142.857285	196.856628	91.676468	0.878243	0.000000	4.064073	3.381670	0.148994	0.405005	3.234563	4.620775	2.412845	2.257923	2.012108	1.593838	1.471485	2.154902	2.294150	1.962258	0.000000	0.000000	32827.000000		1
7954.331543	2613.961914	2.766114	2.189455	1246.391724	34819.710938	202.419693	132.082703	90.594078	57.240360	24.743919	99.626350	127.194969	93.757996	0.036518	0.000000	3.900604	3.417299	0.441870	0.340336	3.095654	4.541825	2.306253	2.120846	1.957100	1.757702	1.393468	1.998374	2.104470	1.972008	0.000000	0.000000	32922.000000		1
15432.361328	2231.695557	1.705307	3.956437	2588.385498	57530.007812	392.933075	264.769806	141.821152	81.524803	39.283749	221.606720	288.076721	160.551773	0.843986	99998.000000	4.188432	3.348635	0.231803	0.597304	3.413029	4.759894	2.594319	2.422868	2.151741	1.911290	1.594213	2.345583	2.459508	2.205615	0.000000	4.999991	32963.000000		1
15722.889648	3849.221436	2.969640	5.279361	4102.982422	92274.492188	679.804016	407.155273	201.790619	86.760986	81.534050	436.342865	590.246094	289.741913	0.450525	0.000000	4.196532	3.585373	0.472704	0.722581	3.613100	4.965082	2.832384	2.609760	2.304901	1.938324	1.911339	2.639828	2.771033	2.462011	0.000000	0.000000	33003.000000		1
16994.355469	4655.810059	1.773150	2.081524	3296.010986	79030.179688	537.144104	339.198914	193.260986	57.915699	57.369877	276.827240	384.785828	237.756256	1.648841	0.000000	4.230305	3.667995	0.248745	0.318381	3.517989	4.897793	2.730091	2.530454	2.286144	1.762796	1.758684	2.442209	2.585219	2.376132	0.217179	0.000000	33178.000000		1
6904.201172	1665.515015	2.266548	1.603544	823.799194	24659.947266	131.632477	83.849937	42.925644	26.736015	12.285615	46.746395	81.481628	43.045910	0.980841	0.000000	3.839113	3.221549	0.355365	0.205081	2.915821	4.391992	2.119363	1.923503	1.632717	1.427097	1.089397	1.669748	1.911060	1.633932	0.000000	0.000000	33202.000000		1
12107.710938	4105.153320	1.970509	3.558635	3019.701904	66567.078125	479.213013	311.251007	136.865570	96.298996	51.893154	274.119690	375.136810	171.511383	1.703374	99998.000000	4.083062	3.613329	0.294578	0.551283	3.479964	4.823259	2.680529	2.493111	2.136294	1.983622	1.715110	2.437940	2.574190	2.234293	0.231310	4.999991	33448.000000		1
10680.190430	3061.446289	2.232627	2.732193	2579.288330	62589.332031	408.527557	261.411621	143.683716	69.970032	41.029144	203.307816	263.949524	191.179474	1.597211	99998.000000	4.028579	3.485927	0.348816	0.436511	3.411500	4.796500	2.611221	2.417325	2.157408	1.844912	1.613092	2.308154	2.421521	2.281441	0.203362	4.999991	33478.000000		1
9801.953125	2755.826416	4.089037	3.120744	2515.467285	60289.121094	399.220825	251.340134	144.133942	36.147587	43.594814	218.066589	253.529587	194.870697	0.942279	0.000000	3.991313	3.440252	0.611621	0.494258	3.400619	4.780239	2.601213	2.400262	2.158766	1.558079	1.639435	2.338589	2.404029	2.289747	0.000000	0.000000	33512.000000		1
13058.637695	2464.305176	1.218077	3.888595	2364.432129	51714.109375	369.138947	242.622391	114.209351	74.654228	41.615055	183.596558	243.929901	165.763290	1.596887	0.000000	4.115898	3.391695	0.085675	0.589793	3.373727	4.713609	2.567190	2.384931	2.057702	1.873054	1.619250	2.263865	2.387265	2.219488	0.203274	0.000000	33614.000000		1
6311.013184	1579.509521	1.733061	0.931289	1046.645630	30173.816406	155.553040	104.662094	57.462387	40.131775	19.850027	62.914436	109.864357	32.206566	0.645970	99998.000000	3.800099	3.198522	0.238814	0.000000	3.019800	4.479630	2.191879	2.019789	1.759384	1.603488	1.297761	1.798750	2.040857	1.507944	0.000000	4.999991	33631.000000		1
4431.159668	2428.395020	0.536571	3.031315	1421.033081	35819.179688	212.827316	150.057816	68.227722	61.304726	31.540480	102.303032	146.650284	99.336479	1.571831	0.000000	3.646518	3.385319	0.000000	0.481631	3.152604	4.554116	2.328027	2.176259	1.833961	1.787494	1.498868	2.009888	2.166283	1.997109	0.196406	0.000000	33671.000000		1
17047.621094	6281.921387	2.599592	3.614142	5014.859375	99998.000000	769.466858	512.872009	245.841827	139.039612	87.211212	365.398376	539.904053	284.857269	2.443423	0.000000	4.231664	3.798093	0.414905	0.558005	3.700259	4.999991	2.886190	2.710009	2.390656	2.143139	1.940572	2.562767	2.732316	2.454627	0.387999	0.000000	33824.000000		1
10702.293945	3029.668457	2.759946	3.348940	2106.745605	49768.093750	322.805786	219.815063	117.234497	87.192711	37.553772	163.135941	200.560196	151.423904	1.159029	99998.000000	4.029477	3.481395	0.440901	0.524907	3.323612	4.696951	2.508941	2.342057	2.069055	1.940480	1.574654	2.212550	2.302245	2.180194	0.064094	4.999991	33978.000000		1
6464.059082	1151.862793	2.118529	2.059937	2046.927246	43627.855469	301.003754	206.915787	100.918434	47.933636	30.183636	158.676865	238.440842	110.866577	1.514868	0.000000	3.810505	3.061401	0.326034	0.313854	3.311102	4.639764	2.478572	2.315794	2.003970	1.680640	1.479771	2.200514	2.377381	2.044801	0.180375	0.000000	34018.000000		1
9966.507812	2204.262695	2.692104	2.991227	1701.354126	46050.285156	293.541077	178.172256	96.974335	61.588428	35.182377	136.248825	193.288742	126.994530	0.546350	0.000000	3.998543	3.343263	0.430092	0.475849	3.230795	4.663232	2.467669	2.250840	1.986657	1.789499	1.546325	2.134333	2.286206	2.103785	0.000000	0.000000	34052.000000		1
10666.825195	2087.173096	1.766982	3.108409	2507.690186	60890.277344	380.166382	256.665741	135.178772	78.641502	41.655144	215.769196	303.853119	141.577530	1.618325	0.000000	4.028035	3.319558	0.247232	0.492538	3.399274	4.784548	2.579974	2.409368	2.130908	1.895652	1.619669	2.333989	2.482664	2.150994	0.209066	0.000000	34101.000000		1
14560.310547	3675.449707	3.142330	4.641027	2671.069824	59360.058594	399.285583	272.408234	127.105545	82.570190	45.112015	201.275635	272.627167	171.782745	2.296368	99998.000000	4.163171	3.565310	0.497252	0.666614	3.426685	4.773494	2.601284	2.435220	2.104165	1.916823	1.654292	2.303791	2.435569	2.234980	0.361042	4.999991	34133.000000		1
19344.212891	8100.004395	2.019849	0.968294	5222.780273	99998.000000	779.797363	526.267761	270.641235	135.548828	95.577400	482.013031	697.301147	399.365753	2.261501	99998.000000	4.286551	3.908485	0.305319	0.000000	3.717902	4.999991	2.891982	2.721207	2.432394	2.132096	1.980355	2.683059	2.843420	2.601371	0.354397	4.999991	34163.000000		1
26365.423828	10926.672852	2.352893	3.570970	8087.453125	99998.000000	1321.215576	824.822998	466.174957	255.413742	149.302292	764.301575	1023.292419	526.736511	3.355488	99998.000000	4.421035	4.038488	0.371602	0.552786	3.907812	4.999991	3.120974	2.916361	2.668549	2.407244	2.174067	2.883265	3.010000	2.721593	0.525756	4.999991	34229.000000		1
5489.930664	1461.254272	0.021586	0.450226	679.609741	24288.787109	87.553513	65.819321	16.177294	27.093729	5.819015	37.603111	53.931507	31.050165	1.634702	0.000000	3.739567	3.164726	0.000000	0.000000	2.832260	4.385406	1.942274	1.818353	1.208906	1.432869	0.764849	1.575224	1.731843	1.492064	0.213439	0.000000	34250.000000		1
8107.546875	2494.152588	1.501781	1.853327	1288.648193	35347.171875	231.949585	138.934769	65.862495	37.418087	33.551079	120.577271	170.894638	77.229156	2.496384	99998.000000	3.908890	3.396923	0.176607	0.267952	3.110134	4.548355	2.365394	2.142811	1.818638	1.573082	1.525707	2.081265	2.232728	1.887781	0.397311	4.999991	34326.000000		1
21439.884766	5615.929199	2.679769	4.711953	4384.348633	94673.679688	708.889893	451.224976	233.799820	100.924599	82.212479	370.131897	521.793274	343.522339	1.766124	0.000000	4.331223	3.749422	0.428097	0.673201	3.641905	4.976229	2.850579	2.654393	2.368844	2.003997	1.914938	2.568357	2.717499	2.535955	0.247021	0.000000	34351.000000		1
22689.183594	5969.199219	1.594293	0.317625	4412.151855	90716.281250	698.244812	452.828522	214.443192	134.882736	60.034225	350.781464	497.949799	241.678772	4.071413	0.000000	4.355819	3.775916	0.202568	0.000000	3.644650	4.957685	2.844008	2.655934	2.331312	2.129956	1.778399	2.545037	2.697186	2.383239	0.609745	0.000000	34394.000000		1
7128.466309	1685.035034	2.630429	1.918085	1149.910767	36091.195312	206.684509	117.089561	61.243053	44.954742	31.888943	121.203270	148.568359	107.659485	1.015658	99998.000000	3.852996	3.226609	0.420027	0.282868	3.060664	4.557401	2.315308	2.068518	1.787057	1.652776	1.503640	2.083514	2.171926	2.032052	0.006748	4.999991	34410.000000		1
8242.019531	682.052063	1.585042	2.454656	1045.430664	30715.400391	160.665878	108.085045	55.161919	10.219510	7.484234	56.642113	92.111275	94.905144	0.107125	0.000000	3.916034	2.833817	0.200041	0.389991	3.019295	4.487356	2.205924	2.033766	1.741639	1.009430	0.874147	1.753139	1.964313	1.977290	0.000000	0.000000	34433.000000		1
8598.508789	2586.729492	2.340558	4.647194	2131.150146	52921.613281	333.549530	222.716858	119.093994	93.986191	43.197014	200.911743	275.852753	200.177811	1.950721	99998.000000	3.934423	3.412751	0.369319	0.667191	3.328614	4.723633	2.523160	2.347753	2.075890	1.973064	1.635454	2.303005	2.440677	2.301416	0.290195	4.999991	34505.000000		1
8335.864258	3335.467529	0.962126	4.132210	2757.195557	62932.347656	442.905060	281.603943	120.814720	89.665871	42.080700	203.156708	244.848862	189.464905	1.717890	0.000000	3.920951	3.523157	0.000000	0.616182	3.440468	4.798874	2.646311	2.449639	2.082120	1.952627	1.624083	2.307831	2.388898	2.277529	0.234995	0.000000	34524.000000		1
5705.453125	2103.183838	1.554204	3.080655	1680.113403	42887.453125	270.265045	172.439590	87.834129	30.368660	29.153666	148.663956	189.424820	108.149803	0.807644	99998.000000	3.756290	3.322877	0.191508	0.488643	3.225339	4.632330	2.431790	2.236637	1.943663	1.482426	1.464693	2.172206	2.277437	2.034026	0.000000	4.999991	34555.000000		1
8784.696289	3616.250977	2.648932	2.880212	2393.968018	52206.093750	336.500671	241.425903	105.963432	64.780098	21.721855	159.296692	192.810760	101.035614	0.434324	0.000000	3.943727	3.558259	0.423071	0.459424	3.379118	4.717721	2.526986	2.382784	2.025156	1.811442	1.336897	2.202207	2.285131	2.004474	0.000000	0.000000	34578.000000		1
7317.736816	1736.928223	1.736145	3.678900	1057.117920	27243.341797	159.651321	110.730888	63.821056	51.883904	27.707392	120.429253	192.894028	113.715950	0.769514	0.000000	3.864377	3.239782	0.239586	0.565718	3.024123	4.435260	2.203172	2.044269	1.804964	1.715033	1.442596	2.080732	2.285319	2.055821	0.000000	0.000000	34657.000000		1
19194.519531	7110.429199	2.901798	4.261727	6405.356934	99998.000000	1012.890991	648.023010	344.024994	149.425644	104.313629	531.133911	686.375488	402.366241	4.578204	0.000000	4.283177	3.851896	0.462667	0.629586	3.806543	4.999991	3.005563	2.811590	2.536590	2.174425	2.018341	2.725204	2.836562	2.604622	0.660695	0.000000	34702.000000		1
8066.249512	2478.869629	1.705307	2.553336	2555.457275	59492.429688	398.588654	265.466736	149.814194	61.637772	45.182941	215.676682	261.818665	211.455048	0.263745	99998.000000	3.906672	3.394254	0.231803	0.407108	3.407469	4.774462	2.600525	2.424010	2.175553	1.789847	1.654974	2.333803	2.418001	2.325218	0.000000	4.999991	34837.000000		1
25815.175781	7352.280762	2.204873	3.987274	8855.011719	99998.000000	1457.408813	902.955688	496.969177	238.474762	165.424088	841.765076	1134.408813	586.653564	3.005620	99998.000000	4.411875	3.866422	0.343384	0.600676	3.947189	4.999991	3.163581	2.955667	2.696329	2.377442	2.218599	2.925191	3.054770	2.768382	0.477934	4.999991	34920.000000		1
13429.000977	4476.052734	1.578874	3.789915	3007.520996	67026.132812	467.103149	303.717438	147.140594	88.571144	46.737144	225.701920	334.934113	187.244614	1.084262	0.000000	4.128044	3.650895	0.198348	0.578629	3.478209	4.826244	2.669413	2.482470	2.167732	1.947292	1.669662	2.353535	2.524959	2.272409	0.035134	0.000000	34954.000000		1
9179.599609	991.856812	1.526451	3.089906	1858.211670	41363.304688	277.305206	187.472809	101.606110	50.820015	27.639551	119.171082	171.412704	111.273628	1.063186	0.000000	3.962824	2.996449	0.183683	0.489945	3.269095	4.616615	2.442958	2.272938	2.006920	1.706035	1.441531	2.076171	2.234043	2.046392	0.026609	0.000000	34982.000000		1
15639.717773	4616.449219	1.470943	3.675817	3294.265625	71519.562500	521.534241	340.910400	164.307770	93.659317	52.232368	291.999237	415.095917	197.137253	0.952398	0.000000	4.194229	3.664308	0.167596	0.565354	3.517759	4.854425	2.717283	2.532640	2.215658	1.971551	1.717940	2.465382	2.618149	2.294769	0.000000	0.000000	35058.000000		1
7820.423340	2478.036865	2.463907	3.657314	2011.997681	44490.488281	317.335205	205.077881	94.282227	43.542393	34.790741	151.491745	206.348373	136.023712	1.192459	0.000000	3.893230	3.394108	0.391624	0.563162	3.303627	4.648267	2.501518	2.311919	1.974430	1.638912	1.541464	2.180389	2.314601	2.133615	0.076443	0.000000	35113.000000		1
6516.917480	2169.145020	0.684590	1.597377	1046.479126	27357.388672	172.251480	106.777534	59.645676	25.274323	26.042173	81.719078	120.127045	63.213562	1.376909	99998.000000	3.814042	3.336289	0.000000	0.203407	3.019731	4.437075	2.236163	2.028480	1.775579	1.402680	1.415677	1.912323	2.079641	1.800810	0.138905	4.999991	35142.000000		1
22336.212891	7749.864258	2.451572	2.380646	6232.507324	99998.000000	993.003967	633.655884	299.002380	130.867706	95.093254	507.201019	677.207520	362.669250	3.242878	99998.000000	4.349010	3.889294	0.389445	0.376695	3.794663	4.999991	2.996951	2.801853	2.475675	2.116832	1.978150	2.705180	2.830722	2.559511	0.510931	4.999991	35164.000000		1
9206.150391	2859.393555	2.186371	2.676685	1952.614136	38208.816406	285.168732	197.069412	108.791222	44.621700	36.591644	145.543213	200.911743	125.653099	0.356954	99998.000000	3.964078	3.456274	0.339724	0.427597	3.290617	4.582164	2.455102	2.294619	2.036594	1.649546	1.563382	2.162992	2.303005	2.099173	0.000000	4.999991	35197.000000		1
9682.270508	3347.602051	1.989012	3.570970	2543.365967	51530.253906	396.556458	262.120880	115.917740	67.071320	45.130516	201.509995	286.112366	213.570496	0.289466	0.000000	3.985977	3.524734	0.298637	0.552786	3.405409	4.712062	2.598305	2.418502	2.064150	1.826537	1.654470	2.304296	2.456537	2.329541	0.000000	0.000000	35241.000000		1
24933.751953	7127.963379	1.551121	3.626477	6304.284668	99998.000000	992.781921	639.148010	346.599915	138.416702	132.526764	578.453857	788.391724	498.486359	1.793027	0.000000	4.396788	3.852965	0.190646	0.559485	3.799636	4.999991	2.996854	2.805601	2.539829	2.141188	2.122303	2.762269	2.896742	2.697653	0.253587	0.000000	35263.000000		1
13382.029297	2987.532227	2.149366	4.132210	2190.000244	50218.964844	357.615021	226.870667	125.104195	62.723248	39.009296	203.930725	252.737061	167.443924	1.827155	0.000000	4.126522	3.475313	0.332310	0.616182	3.340444	4.700868	2.553416	2.355778	2.097272	1.797428	1.591168	2.309483	2.402669	2.223869	0.261775	0.000000	35350.000000		1
11048.628906	2812.604004	1.890332	1.896499	2360.635986	49276.320312	362.360901	243.023285	98.907837	56.796299	35.996483	202.999435	234.623184	187.509811	1.615490	99998.000000	4.043308	3.449109	0.276538	0.277953	3.373029	4.692638	2.559141	2.385648	1.995231	1.754320	1.556260	2.307495	2.370371	2.273024	0.208304	4.999991	35465.000000		1
11928.271484	1933.747803	3.062153	2.285050	2455.078613	57788.652344	400.253876	247.537872	141.969162	89.113884	51.754387	254.707565	319.392059	150.600555	1.430372	99998.000000	4.076578	3.286400	0.486027	0.358896	3.390065	4.761843	2.602335	2.393642	2.152194	1.949945	1.713947	2.406042	2.504324	2.177827	0.155449	4.999991	35491.000000		1
21113.966797	3880.157471	3.321187	3.857757	4718.437988	95468.703125	701.939087	470.449005	242.576141	97.606499	70.981499	346.078735	494.869141	296.779022	3.145364	99998.000000	4.324570	3.588849	0.521293	0.586335	3.673798	4.979861	2.846299	2.672513	2.384848	1.989479	1.851145	2.539175	2.694490	2.472433	0.497671	4.999991	35559.000000		1
6936.247559	1924.015503	2.516331	3.894762	1457.942383	30324.671875	234.197617	152.102325	68.696449	34.103065	27.383600	89.638115	127.716125	111.347641	0.334959	0.000000	3.841125	3.284209	0.400768	0.590481	3.163740	4.481796	2.369582	2.182136	1.836934	1.532793	1.437491	1.952493	2.106246	2.046681	0.000000	0.000000	35685.000000		1
28844.722656	6329.521973	1.298254	3.293433	5399.361328	99998.000000	831.490051	545.905029	369.811188	151.735367	109.620743	571.996521	737.519287	396.790833	2.735773	99998.000000	4.460066	3.801371	0.113360	0.517649	3.732342	4.999991	2.919857	2.737117	2.567980	2.181087	2.039893	2.757393	2.867773	2.598562	0.437080	4.999991	35731.000000		1
16879.136719	5283.554688	1.773150	2.186371	4474.532715	91630.851562	680.500977	452.085358	230.848679	95.842598	72.714561	395.930481	610.780701	373.342072	3.194206	0.000000	4.227350	3.722926	0.248745	0.339724	3.650748	4.962042	2.832829	2.655221	2.363328	1.981559	1.861621	2.597619	2.785885	2.572107	0.504363	0.000000	35763.000000		1
12582.427734	1718.271606	2.248045	3.160832	2510.095459	49371.699219	374.097595	256.678070	135.252777	53.209911	36.385033	154.239365	202.700317	136.720642	1.386876	0.000000	4.099764	3.235092	0.351805	0.499801	3.399690	4.693478	2.572985	2.409389	2.131146	1.725993	1.560923	2.188195	2.306854	2.135834	0.142038	0.000000	35897.000000		1
7214.980469	3074.062012	3.426034	3.114576	2066.274658	49302.289062	331.239807	210.634781	133.809586	32.061630	38.451138	192.502396	263.721344	141.824234	0.171949	99998.000000	3.858235	3.487713	0.534792	0.493399	3.315188	4.692867	2.520143	2.323530	2.126487	1.505986	1.584909	2.284436	2.421145	2.151751	0.000000	4.999991	35940.000000		1
7705.248535	1541.073730	2.729109	3.099157	1788.216919	39690.937500	271.979584	180.546738	74.163918	61.915306	30.183636	131.253174	187.673264	121.416046	0.113829	0.000000	3.886787	3.187824	0.436021	0.491244	3.252420	4.598691	2.434536	2.256590	1.870193	1.791798	1.479771	2.118110	2.273402	2.084276	0.000000	0.000000	35963.000000		1
5807.632812	798.037659	3.484625	2.078440	1381.946655	32552.642578	212.981506	135.277451	80.948143	39.049385	18.789221	102.993790	144.448486	113.543259	0.451771	0.000000	3.763999	2.902023	0.542156	0.317737	3.140491	4.512586	2.328342	2.131225	1.908207	1.591614	1.273909	2.012811	2.159713	2.055161	0.000000	0.000000	35990.000000		1
9598.744141	1724.013428	2.803118	4.156880	2754.148682	59560.339844	444.289673	285.369171	146.705780	78.172775	49.897976	233.192322	290.451172	175.615845	0.096978	99998.000000	3.982214	3.236541	0.447641	0.618767	3.439987	4.774957	2.647666	2.455407	2.166447	1.893056	1.698083	2.367714	2.463073	2.244564	0.000000	4.999991	36067.000000		1
10056.195312	3996.294189	2.784616	4.079786	3297.805664	70883.882812	536.693909	336.022675	198.148712	52.553074	59.907791	306.431122	421.050598	222.248138	0.854315	99998.000000	4.002434	3.601657	0.444765	0.610637	3.518225	4.850547	2.729727	2.526369	2.296991	1.720598	1.777483	2.486333	2.624334	2.346838	0.000000	4.999991	36113.000000		1
13049.331055	4764.302246	1.942755	3.361275	5982.906250	99998.000000	954.531250	611.076782	331.397064	153.249481	109.127350	599.364685	733.359314	447.228455	1.550651	99998.000000	4.115588	3.677999	0.288418	0.526504	3.776912	4.999991	2.979790	2.786096	2.520349	2.185399	2.037934	2.777691	2.865317	2.650529	0.190514	4.999991	36177.000000		1
15701.629883	3815.510010	3.956437	4.354239	3187.993896	66077.468750	467.056915	326.894806	190.346863	54.067192	52.084347	281.125946	366.061371	207.335175	0.486813	99998.000000	4.195945	3.581553	0.597304	0.638912	3.503517	4.820054	2.669370	2.514408	2.279546	1.732934	1.716707	2.448901	2.563554	2.316673	0.000000	4.999991	36237.000000		1
13718.696289	2019.478882	3.358191	6.025626	3544.202637	76024.671875	552.525818	363.591309	181.922089	58.109974	59.978718	322.882874	439.926178	181.339264	0.279024	99998.000000	4.137313	3.305239	0.526105	0.780002	3.549519	4.880955	2.742352	2.560613	2.259886	1.764251	1.777997	2.509045	2.643380	2.258492	0.000000	4.999991	36293.000000		1
14499.456055	3130.361816	2.500912	2.281967	2738.384766	57151.304688	444.042969	280.774414	137.522415	80.664436	46.459606	181.811066	229.766296	148.620789	1.489994	99998.000000	4.161352	3.495595	0.398098	0.358309	3.437495	4.757026	2.647425	2.448358	2.138373	1.906682	1.667076	2.259620	2.361286	2.172080	0.173185	4.999991	36431.000000		1
11623.999023	3018.033447	2.408400	2.907966	3416.116455	67302.375000	518.287048	346.636902	158.658356	65.554115	57.345207	278.076141	350.951050	212.207489	0.397216	0.000000	4.065356	3.479724	0.381729	0.463589	3.533533	4.828031	2.714570	2.539875	2.200463	1.816600	1.758497	2.444164	2.545247	2.326761	0.000000	0.000000	36479.000000		1
27894.779297	9470.652344	2.093859	4.711953	9941.313477	99998.000000	1579.315186	1018.432495	517.531555	246.390732	175.924210	854.374512	1135.586792	632.351440	2.279605	99998.000000	4.445523	3.976380	0.320947	0.673201	3.997444	4.999991	3.198469	3.007932	2.713937	2.391624	2.245326	2.931648	3.055220	2.800958	0.357860	4.999991	36533.000000		1
23400.945312	7116.310059	2.537917	3.333522	7468.368164	99998.000000	1157.077393	759.284302	388.427734	201.176956	135.773941	717.271484	923.585938	528.071777	2.816283	0.000000	4.369234	3.852255	0.404477	0.522903	3.873226	4.999991	3.063362	2.880404	2.589310	2.303578	2.132816	2.855684	2.965477	2.722693	0.449676	0.000000	36568.000000		1
10187.535156	6332.269531	2.960389	2.713690	5043.442383	99998.000000	806.372986	517.303345	284.259033	106.299561	84.358757	435.504089	596.290222	293.331390	0.020672	0.000000	4.008069	3.801559	0.471349	0.433560	3.702727	4.999991	2.906536	2.713745	2.453714	2.026531	1.926130	2.638992	2.775458	2.467359	0.000000	0.000000	36650.000000		1
4943.131348	2973.849609	3.549383	3.978023	1516.820190	33566.484375	251.873611	157.989182	92.259293	46.838909	31.694668	117.024803	192.314285	160.644287	1.022441	0.000000	3.694002	3.473319	0.550153	0.599667	3.180934	4.525906	2.401183	2.198627	1.965010	1.670607	1.500986	2.068278	2.284012	2.205865	0.009638	0.000000	36702.000000		1
19632.302734	3385.303711	4.141461	5.846769	4231.851562	89940.625000	642.845459	428.846283	207.051468	89.135468	72.655968	378.165039	534.263916	310.344391	0.694135	99998.000000	4.292971	3.529598	0.617154	0.766916	3.626530	4.953956	2.808107	2.632302	2.316078	1.950051	1.861271	2.577681	2.727756	2.491844	0.000000	4.999991	36728.000000		1
6159.601562	1599.266968	1.915002	3.450704	975.540771	27858.697266	156.354813	93.687065	49.268894	24.583565	17.056160	85.968468	121.456131	89.520935	0.155894	99998.000000	3.789553	3.203921	0.282169	0.537908	2.989245	4.444961	2.194111	1.971680	1.692573	1.390645	1.231881	1.934339	2.084419	1.951925	0.000000	4.999991	36745.000000		1
9502.229492	2981.660889	1.779317	4.193885	1714.864014	36815.277344	265.528412	170.123703	100.443535	64.514900	36.579308	183.633560	225.819107	158.553513	1.224645	99998.000000	3.977825	3.474458	0.250253	0.622617	3.234230	4.566028	2.424111	2.230765	2.001922	1.809660	1.563236	2.263952	2.353761	2.200176	0.088010	4.999991	36844.000000		1
8574.085938	877.369934	2.963473	3.496960	1477.363770	31299.035156	210.816711	149.860458	80.285141	15.178163	23.676947	102.201271	154.624832	59.516159	2.039600	99998.000000	3.933188	2.943183	0.471801	0.543691	3.169487	4.495531	2.323905	2.175687	1.904635	1.181219	1.374326	2.009456	2.189279	1.774635	0.309545	4.999991	36887.000000		1
21258.933594	7416.151367	2.309720	2.898715	7829.843750	99998.000000	1233.002075	793.122192	489.361572	224.687378	134.225891	743.174866	969.854309	507.614227	3.980632	99998.000000	4.327541	3.870179	0.363559	0.462205	3.893753	4.999991	3.090964	2.899340	2.689630	2.351579	2.127836	2.871091	2.986706	2.705534	0.599952	4.999991	36902.000000		1
13822.954102	2933.794922	3.475374	3.959521	2621.307373	54555.367188	400.457397	266.330170	112.608887	74.336609	38.555984	203.304733	288.002686	144.140121	1.591046	99998.000000	4.140601	3.467430	0.541001	0.597643	3.418518	4.736837	2.602556	2.425420	2.051573	1.871203	1.586092	2.308147	2.459397	2.158785	0.201683	4.999991	36982.000000		1
3954.802490	2160.812744	2.118529	2.269632	1411.507446	32388.986328	211.396454	142.666092	58.769894	38.515896	27.550121	147.171432	182.538834	108.590775	0.368127	0.000000	3.597125	3.334617	0.326034	0.355955	3.149683	4.510397	2.325098	2.154321	1.769155	1.585640	1.440124	2.167824	2.261355	2.035793	0.000000	0.000000	37009.000000		1
18027.568359	4081.861816	2.587257	3.830003	4109.581543	78283.382812	640.054626	416.526764	188.237579	71.703094	67.225502	295.702789	392.686371	270.847870	0.585519	0.000000	4.255937	3.610858	0.412840	0.583199	3.613798	4.893670	2.806217	2.619643	2.274706	1.855538	1.827534	2.470855	2.594046	2.432725	0.000000	0.000000	37050.000000		1
11121.957031	1939.104248	2.695188	2.763030	1797.721069	43127.804688	271.884003	188.018631	111.421646	53.694057	33.033009	135.382294	171.064240	165.251389	0.250800	0.000000	4.046181	3.287601	0.430589	0.441386	3.254722	4.634758	2.434384	2.274201	2.046970	1.729926	1.518948	2.131562	2.233159	2.218145	0.000000	0.000000	37098.000000		1
5554.041504	1217.410767	1.631298	2.729109	1073.060913	24378.728516	146.052032	113.160873	50.776844	18.659702	23.257557	83.902367	132.264633	112.322098	0.253173	0.000000	3.744609	3.085437	0.212533	0.436021	3.030624	4.387011	2.164508	2.053696	1.705666	1.270905	1.366564	1.923774	2.121444	2.050465	0.000000	0.000000	37164.000000		1
12951.826172	3921.260498	2.858626	4.323402	3343.127441	68827.500000	509.214691	338.711700	177.034363	96.934242	69.936111	356.603546	478.688751	284.715424	0.920808	99998.000000	4.112331	3.593426	0.456157	0.635826	3.524153	4.837762	2.706901	2.529830	2.248058	1.986477	1.844702	2.552186	2.680053	2.454411	0.000000	4.999991	37198.000000		1
9053.480469	2934.137451	1.915002	3.441453	2453.024658	52519.031250	386.728607	248.003525	140.960785	54.890549	65.668213	306.381775	385.254578	239.251877	2.035826	0.000000	3.956815	3.467480	0.282169	0.536742	3.389702	4.720317	2.587406	2.394458	2.149098	1.739498	1.817355	2.486263	2.585748	2.378855	0.308741	0.000000	37274.000000		1
13824.943359	4145.750488	1.600460	3.416783	3462.594482	78322.656250	540.052063	343.084442	208.997314	62.004734	50.937195	290.386414	379.074768	193.196228	1.807280	99998.000000	4.140663	3.617603	0.204245	0.533617	3.539402	4.893888	2.732436	2.535401	2.320141	1.792425	1.707035	2.462976	2.578725	2.285999	0.257025	4.999991	37301.000000		1
9800.957031	3146.554443	1.205742	2.340558	2595.290039	51732.550781	387.484100	256.708923	124.225334	62.223682	47.875046	246.362976	302.110809	171.912262	0.625089	36676.410156	3.991268	3.497835	0.081254	0.369319	3.414186	4.713764	2.588254	2.409441	2.094210	1.793956	1.680109	2.391575	2.480166	2.235307	0.000000	4.564387	37330.000000		1
6450.533691	697.282654	2.587257	2.266548	1074.704590	27087.552734	163.752701	115.189980	70.907486	27.093729	23.208218	92.219208	124.370270	72.298256	1.192762	99998.000000	3.809596	2.843409	0.412840	0.355365	3.031289	4.432770	2.214189	2.061415	1.850692	1.432869	1.365642	1.964821	2.094717	1.859128	0.076554	4.999991	37396.000000		1
8580.860352	1930.398926	2.507080	3.398280	1382.193359	30166.628906	200.726730	140.640076	75.203140	42.234886	21.620092	91.679550	147.837524	117.296173	0.321279	0.000000	3.933531	3.285647	0.399168	0.531259	3.140569	4.479527	2.302605	2.148109	1.876236	1.625671	1.334858	1.962273	2.169785	2.069284	0.000000	0.000000	37441.000000		1
21214.771484	3804.470215	1.921169	2.744528	4893.134766	99998.000000	754.600098	498.110138	281.533020	114.252518	93.449615	435.399231	573.689514	321.683289	2.116097	0.000000	4.326638	3.580294	0.283566	0.438468	3.689587	4.999991	2.877717	2.697325	2.449529	2.057866	1.970577	2.638888	2.758677	2.507428	0.325536	0.000000	37517.000000		1
14363.534180	4107.166992	1.520283	2.713690	3484.279297	70019.617188	550.105042	354.836578	172.535187	71.696922	57.147846	262.043793	315.250610	225.597076	1.606029	0.000000	4.157261	3.613542	0.181925	0.433560	3.542113	4.845220	2.740446	2.550028	2.236878	1.855500	1.757000	2.418374	2.498656	2.353333	0.205753	0.000000	37563.000000		1
2425.705811	3513.704346	1.745396	3.978023	2607.886963	61988.328125	434.628296	259.706299	145.580215	58.843903	52.010338	200.208649	234.021851	195.441193	0.947175	32067.707031	3.384838	3.545765	0.241894	0.599667	3.416289	4.792310	2.638118	2.414483	2.163102	1.769701	1.716090	2.301483	2.369256	2.291016	0.000000	4.506068	37589.000000		1
8502.990234	1937.765869	0.860363	4.070535	1196.311768	29318.060547	198.148712	116.719513	64.052338	35.836128	19.557072	87.386986	99.095947	124.354851	1.240185	99998.000000	3.929572	3.287301	0.000000	0.609652	3.077844	4.467135	2.296991	2.067143	1.806535	1.554321	1.291304	1.941447	1.996056	2.094663	0.093486	4.999991	37611.000000		1
7893.834473	577.294373	1.822490	1.689889	1350.363037	32367.566406	202.157578	132.045700	72.384598	27.695057	33.853283	104.770027	140.553726	96.792389	1.234218	99998.000000	3.897288	2.761397	0.260665	0.227858	3.130450	4.510110	2.305690	2.120724	1.859646	1.442402	1.529601	2.020237	2.147842	1.985841	0.091392	4.999991	37630.000000		1
7123.411621	1543.189209	1.791652	1.899583	1195.346558	28041.414062	187.102768	128.055328	57.909531	18.477762	26.353632	89.314323	118.794868	114.998787	0.846021	99998.000000	3.852688	3.188419	0.253254	0.278658	3.077494	4.447800	2.272080	2.107398	1.762750	1.266649	1.420841	1.950921	2.074798	2.060693	0.000000	4.999991	37666.000000		1
8086.500488	873.771179	1.939672	3.392113	1288.318237	27165.203125	207.831650	133.347031	69.572227	25.502520	20.072056	84.889160	134.632950	38.799603	0.165156	0.000000	3.907761	2.941398	0.287728	0.530470	3.110023	4.434013	2.317712	2.124983	1.842436	1.406583	1.302592	1.928852	2.129151	1.588827	0.000000	0.000000	37687.000000		1
5181.205566	2851.394531	3.265679	5.902276	2349.352539	49897.722656	341.721436	243.069534	106.990318	72.748482	37.479759	154.541565	245.955917	137.701263	0.838448	99998.000000	3.714431	3.455057	0.513974	0.771020	3.370948	4.698081	2.533672	2.385731	2.029345	1.861824	1.573797	2.189045	2.390857	2.138938	0.000000	4.999991	37732.000000		1
9784.184570	3742.570312	2.192538	3.154665	3191.194824	71492.554688	516.122253	323.761719	176.682816	75.425163	69.100418	364.343719	465.937500	272.485321	1.961477	0.000000	3.990525	3.573170	0.340947	0.498953	3.503953	4.854261	2.712753	2.510226	2.247194	1.877516	1.839481	2.561511	2.668328	2.435343	0.292583	0.000000	37774.000000		1
13318.815430	5855.347656	0.996048	2.861710	3694.035400	77908.796875	558.224548	378.775635	197.075577	84.068886	75.388161	364.482513	478.728851	373.095398	1.415167	99998.000000	4.124465	3.767553	0.000000	0.456626	3.567501	4.891586	2.746809	2.578382	2.294633	1.924635	1.877303	2.561677	2.680090	2.571820	0.150808	4.999991	37856.000000		1
8507.590820	2230.998535	2.479326	2.692104	2210.695312	54111.097656	366.301910	225.883865	128.638168	45.559155	47.529667	199.684418	294.201019	158.060120	0.205131	0.000000	3.929807	3.348499	0.394334	0.430092	3.344529	4.733286	2.563839	2.353885	2.109370	1.658576	1.676965	2.300344	2.468644	2.198822	0.000000	0.000000	37887.000000		1
9930.387695	3397.910156	2.587257	4.533096	4777.698242	90486.476562	705.787598	486.413544	239.205612	94.232887	78.058678	402.360077	556.676514	299.970673	0.282110	0.000000	3.996966	3.531212	0.412840	0.656395	3.679219	4.956583	2.848674	2.687006	2.378771	1.974203	1.892421	2.604615	2.745603	2.477079	0.000000	0.000000	37924.000000		1
9874.871094	2198.887695	2.553336	4.841470	2672.796631	55471.500000	408.465881	268.063232	128.277359	43.659573	37.134380	191.648193	255.296570	176.571793	0.084182	99998.000000	3.994531	3.342203	0.407108	0.684977	3.426966	4.744070	2.611156	2.428237	2.108150	1.640079	1.569776	2.282505	2.407045	2.246921	0.000000	4.999991	37951.000000		1
11028.399414	3321.439453	2.735276	4.082870	2877.643311	62706.296875	457.151947	284.376221	162.451355	85.367142	44.041958	293.297485	377.354034	286.941895	1.841875	99998.000000	4.042512	3.521326	0.437001	0.610966	3.459037	4.797311	2.660061	2.453893	2.210723	1.931291	1.643867	2.467308	2.576749	2.457794	0.265260	4.999991	37984.000000		1
5571.609863	3107.995361	2.053770	2.454656	1279.989014	28354.216797	204.578308	129.705139	70.472679	29.184504	16.735451	61.946144	101.877480	118.810287	1.073274	99998.000000	3.745981	3.492480	0.312552	0.389991	3.107206	4.452618	2.310860	2.112957	1.848021	1.465152	1.223637	1.792014	2.008078	2.074854	0.030711	4.999991	38012.000000		1
15663.002930	3105.389648	3.429117	3.422950	3048.041504	63699.910156	448.276947	303.603333	144.303558	80.744614	51.048210	264.208557	388.113190	254.738403	0.500410	0.000000	4.194875	3.492116	0.535182	0.534401	3.484021	4.804139	2.651546	2.482306	2.159277	1.907114	1.707981	2.421947	2.588959	2.406094	0.000000	0.000000	38042.000000		1
11982.499023	4120.143066	1.659051	2.726025	2651.229004	70319.148438	402.640686	261.001495	168.501648	108.825142	71.326874	324.967468	418.068634	253.295212	1.121477	0.000000	4.078547	3.614912	0.219860	0.435530	3.423447	4.847074	2.604918	2.416643	2.226604	2.036729	1.853253	2.511840	2.621248	2.403627	0.049791	0.000000	38099.000000		1
8083.015625	2123.073975	1.480195	2.685936	2345.614990	50231.730469	383.848389	245.360764	128.181763	55.063240	39.206654	182.104019	224.326569	168.433807	0.571248	0.000000	3.907573	3.326965	0.170319	0.429096	3.370257	4.700978	2.584160	2.389805	2.107826	1.740862	1.593360	2.260319	2.350881	2.226429	0.000000	0.000000	38144.000000		1
20975.615234	4692.870605	3.160832	3.857757	3554.073730	75563.226562	567.969177	363.828735	214.933502	88.275108	60.065063	305.348724	416.366394	226.346420	1.489857	0.000000	4.321715	3.671439	0.499801	0.586335	3.550726	4.878311	2.754325	2.560897	2.332304	1.945838	1.778622	2.484796	2.619476	2.354774	0.173144	0.000000	38174.000000		1
9118.076172	2345.578125	3.426034	3.839255	2524.437988	49455.300781	390.475342	260.048615	95.432465	54.828876	48.747742	185.067505	248.429077	142.622925	0.174876	0.000000	3.959903	3.370250	0.534792	0.584247	3.402165	4.694213	2.591594	2.415055	1.979696	1.739009	1.687955	2.267330	2.395202	2.154189	0.000000	0.000000	38281.000000		1
9800.769531	2365.557617	2.503996	3.697403	2573.987549	52301.601562	388.131683	260.696198	130.337296	46.046387	42.950314	201.383560	260.868866	186.091293	1.145468	99998.000000	3.991260	3.373934	0.398634	0.567897	3.410606	4.718515	2.588979	2.416135	2.115069	1.663196	1.632966	2.304024	2.416422	2.269726	0.058983	4.999991	38324.000000		1
15547.782227	1265.911743	1.575791	2.417651	3010.194580	60814.683594	476.061432	300.590515	119.988274	63.999912	34.948009	185.308029	281.582367	149.465729	0.405489	0.000000	4.191669	3.102403	0.197498	0.383394	3.478595	4.784009	2.677663	2.477975	2.079139	1.806179	1.543422	2.267894	2.449605	2.174542	0.000000	0.000000	38354.000000		1
14734.742188	5585.051758	1.723810	4.258643	4765.942871	96302.710938	743.054626	476.274200	238.767731	129.183990	82.375916	452.927216	603.503113	312.814453	2.205821	0.000000	4.168343	3.747027	0.236489	0.629271	3.678149	4.983638	2.871021	2.677857	2.377976	2.111209	1.915800	2.656029	2.780679	2.495287	0.343570	0.000000	38379.000000		1
6840.777832	2139.072510	2.704439	3.256428	1192.013062	26627.517578	180.084183	128.955780	62.939106	27.010468	29.091991	91.031967	106.129951	106.808372	0.395043	99998.000000	3.835105	3.330225	0.432077	0.512742	3.076281	4.425331	2.255476	2.110441	1.798921	1.431532	1.463773	1.959194	2.025838	2.028605	0.000000	4.999991	38427.000000		1
7324.366699	2109.073730	2.186371	3.410615	1516.002930	34393.015625	242.579224	157.862747	80.738449	39.946751	27.241749	105.254173	163.037262	105.688980	0.681789	0.000000	3.864770	3.324092	0.339724	0.532833	3.180700	4.536470	2.384854	2.198280	1.907080	1.601481	1.435235	2.022239	2.212287	2.024030	0.000000	0.000000	38457.000000		1
5257.373535	2848.890381	1.985928	3.978023	2236.287354	50034.054688	363.054718	231.816971	142.382385	60.811329	34.062977	165.895889	266.179077	122.492271	1.401378	0.000000	3.720769	3.454676	0.297963	0.599667	3.349528	4.699265	2.559972	2.365145	2.153456	1.783985	1.532283	2.219836	2.425174	2.088109	0.146555	0.000000	38529.000000		1
6694.325195	1597.055908	1.674470	2.473158	906.952209	25664.955078	164.024063	93.542130	80.593513	53.336346	18.480846	79.643723	116.090431	64.117096	0.017961	0.000000	3.825707	3.203320	0.223877	0.393252	2.957584	4.409340	2.214908	1.971007	1.906300	1.727023	1.266722	1.901152	2.064796	1.806974	0.000000	0.000000	38610.000000		1
7203.077148	3509.954590	1.236579	1.702224	2510.373047	52999.093750	404.117798	255.321228	125.030190	43.776756	43.375870	213.280624	275.516632	221.150330	1.664518	0.000000	3.857518	3.545301	0.092222	0.231017	3.399738	4.724268	2.606508	2.407087	2.097015	1.641244	1.637248	2.328951	2.440148	2.344688	0.221289	0.000000	38625.000000		1
6746.640625	1841.676636	3.783747	4.520761	2199.008057	51093.496094	351.194672	219.694794	93.301598	36.529968	21.583088	144.032181	197.553558	129.011292	0.388572	99998.000000	3.829087	3.265213	0.577922	0.655212	3.342227	4.708365	2.545548	2.341820	1.969889	1.562649	1.334114	2.158459	2.295685	2.110628	0.000000	4.999991	38657.000000		1
13800.230469	1585.602905	2.655099	3.478457	2043.800293	41077.070312	305.351807	206.613586	114.718163	44.291740	33.057678	149.974548	243.458084	166.858017	1.919042	0.000000	4.139886	3.200194	0.424081	0.541387	3.310438	4.613599	2.484801	2.315159	2.059632	1.646323	1.519272	2.176018	2.386424	2.222347	0.283084	0.000000	38684.000000		1
10890.328125	3943.260010	2.411484	2.053770	3209.771240	69930.031250	497.148041	333.031464	188.237579	84.821320	54.952225	310.393738	380.998993	217.005783	1.174999	0.000000	4.037041	3.595855	0.382284	0.312552	3.506474	4.844664	2.696486	2.522485	2.274706	1.928505	1.739985	2.491913	2.580924	2.336471	0.070038	0.000000	38757.000000		1
18741.027344	5212.051758	3.688152	4.015028	5429.794922	99998.000000	843.112671	543.817322	269.796295	93.344772	76.020325	409.326233	623.754028	349.757660	2.146341	99998.000000	4.272793	3.717009	0.566809	0.603689	3.734783	4.999991	2.925886	2.735453	2.431036	1.970090	1.880930	2.612070	2.795013	2.543767	0.331699	4.999991	38838.000000		1
8457.227539	2738.177979	1.847160	3.154665	1441.176025	34354.832031	240.651886	151.655182	102.096420	47.841122	26.927206	128.866364	168.751434	112.457787	0.258389	0.000000	3.927228	3.437462	0.266504	0.498953	3.158717	4.535988	2.381389	2.180857	2.009011	1.679801	1.430191	2.110140	2.227247	2.050990	0.000000	0.000000	38914.000000		1
15649.008789	3654.520264	1.825573	2.507080	3886.244873	81930.273438	613.266235	399.017303	210.421997	79.316841	84.133644	381.375214	530.144043	273.034241	2.410558	99998.000000	4.194487	3.562830	0.261399	0.399168	3.589530	4.913445	2.787649	2.600992	2.323091	1.899365	1.924970	2.581352	2.724394	2.436217	0.382118	4.999991	38978.000000		1
13348.373047	5112.613770	3.216340	3.120744	3370.951904	74556.687500	558.603882	344.151398	168.569489	71.286789	53.552208	283.247559	365.527893	254.078491	1.098218	0.000000	4.125428	3.708643	0.507362	0.494258	3.527753	4.872487	2.747104	2.536750	2.226779	1.853009	1.728777	2.452166	2.562921	2.404968	0.040689	0.000000	39177.000000		1
6610.678711	1399.702881	2.186371	1.985928	1071.725708	29739.792969	169.698151	111.141029	60.000305	60.808243	15.014724	91.405098	101.516678	112.038399	1.541586	0.000000	3.820246	3.146036	0.339724	0.297963	3.030084	4.473338	2.229677	2.045874	1.778153	1.783962	1.176517	1.960970	2.006537	2.049367	0.187968	0.000000	39230.000000		1
13796.949219	6530.720215	1.415436	3.626477	5594.460449	99998.000000	875.488831	565.576172	287.123840	109.867447	101.513596	538.121643	725.822693	425.666962	2.510239	0.000000	4.139783	3.814961	0.150890	0.559485	3.747758	4.999991	2.942251	2.752491	2.458069	2.040869	2.006524	2.730880	2.860831	2.629070	0.399715	0.000000	39264.000000		1
9161.331055	3115.189697	0.767851	2.596508	1744.097900	43802.074219	267.168945	165.461090	76.297867	56.857975	26.341297	141.161224	161.883957	124.875999	2.071192	99998.000000	3.961959	3.493484	0.000000	0.414390	3.241571	4.641495	2.426786	2.218696	1.882512	1.754791	1.420637	2.149715	2.209204	2.096479	0.316220	4.999991	39294.000000		1
4979.017090	1362.864502	2.303553	2.941887	814.168701	18767.837891	118.538918	87.063194	60.863750	24.672995	21.151363	68.980148	106.284142	74.715904	0.190819	99998.000000	3.697144	3.134453	0.362398	0.468626	2.910714	4.273414	2.073861	1.939835	1.784359	1.392222	1.325338	1.838724	2.026469	1.873413	0.000000	4.999991	39369.000000		1
7160.978027	1625.744019	2.815454	3.293433	1474.101074	32377.638672	210.607025	151.451660	86.295341	44.899235	27.624132	130.093689	176.701309	159.065414	0.786002	99998.000000	3.854972	3.211052	0.449548	0.517649	3.168527	4.510245	2.323473	2.180274	1.935987	1.652239	1.441289	2.114256	2.247240	2.201576	0.000000	4.999991	39388.000000		1
9066.778320	3954.148682	1.640549	3.429117	2368.613525	54706.332031	403.115570	237.836441	127.898064	51.405926	50.348202	247.383698	316.154144	146.292572	1.699940	99998.000000	3.957453	3.597053	0.214989	0.535182	3.374494	4.738038	2.605430	2.376278	2.106864	1.711013	1.701984	2.393371	2.499899	2.165222	0.230434	4.999991	39424.000000		1
7362.191895	1252.423462	4.705785	3.512378	1239.749268	37887.234375	196.014771	126.602898	103.595123	49.700619	37.066540	162.451355	217.847641	137.093781	0.493018	0.000000	3.867007	3.097751	0.672632	0.545601	3.093334	4.578493	2.292289	2.102444	2.015339	1.696362	1.568982	2.210723	2.338153	2.137018	0.000000	0.000000	39459.000000		1
6346.864746	2209.048584	2.685936	5.772759	1734.223755	40140.894531	258.383392	171.511383	88.487885	37.118965	35.974895	158.294479	214.023804	194.716522	0.043229	0.000000	3.802559	3.344205	0.429096	0.761383	3.239105	4.603587	2.412265	2.234293	1.946884	1.569596	1.556000	2.199466	2.330462	2.289403	0.000000	0.000000	39521.000000		1
8594.318359	1999.850830	2.673601	4.489923	1490.182861	33746.925781	234.028015	155.216904	79.033142	38.420300	19.476894	108.377998	171.443542	95.410873	0.918507	0.000000	3.934211	3.300997	0.427097	0.652239	3.173239	4.528234	2.369268	2.190939	1.897809	1.584561	1.289520	2.034941	2.234121	1.979598	0.000000	0.000000	39671.000000		1
6944.573730	1826.837646	3.043650	3.432201	976.385681	24243.562500	153.357407	101.633865	49.731453	34.405273	13.346421	55.411701	96.403839	71.289871	0.832851	0.000000	3.841645	3.261700	0.483395	0.535573	2.989621	4.384596	2.185705	2.007038	1.696631	1.536625	1.125365	1.743601	1.984094	1.853028	0.000000	0.000000	39757.000000		1
31907.359375	12189.186523	3.888595	6.259990	9843.389648	99998.000000	1539.868042	1003.975891	489.447937	210.270889	203.452744	880.139099	1200.746216	668.807434	2.312578	99998.000000	4.503891	4.085975	0.589793	0.796574	3.993145	4.999991	3.187484	3.001723	2.689707	2.322779	2.308464	2.944551	3.079451	2.825301	0.364096	4.999991	39824.000000		1
4986.991699	402.091766	2.106194	3.197837	762.331055	22294.664062	132.862885	82.409836	63.617531	43.567062	21.490576	88.922691	84.062721	86.147324	0.041175	99998.000000	3.697839	2.604325	0.323498	0.504856	2.882143	4.348201	2.123404	1.915979	1.803577	1.639158	1.332248	1.949013	1.924603	1.935242	0.000000	4.999991	39882.000000		1
4091.513916	1041.723999	2.621178	3.262596	726.960571	17978.292969	109.753349	76.482887	26.976547	35.617184	11.647282	50.520893	93.101158	71.820274	0.305017	0.000000	3.611884	3.017753	0.418496	0.513563	2.861511	4.254748	2.040418	1.883564	1.430986	1.551660	1.066225	1.703471	1.968955	1.856247	0.000000	0.000000	39906.000000		1
6700.094727	715.698730	1.915002	2.312804	992.612305	24108.572266	151.217300	100.116661	57.517895	11.927901	17.025322	68.721115	85.074188	102.614494	0.717042	99998.000000	3.826081	2.854730	0.282169	0.364139	2.996780	4.382172	2.179601	2.000506	1.759803	1.076564	1.231095	1.837090	1.929798	2.011209	0.000000	4.999991	39924.000000		1
15336.900391	4969.148926	1.760815	3.589472	3880.583008	83266.484375	615.088684	386.478821	217.061279	68.045776	62.229847	333.999756	434.011566	325.642822	2.111423	0.000000	4.185738	3.696282	0.245714	0.555031	3.588897	4.920470	2.788938	2.587126	2.336582	1.832801	1.793999	2.523746	2.637501	2.512742	0.324575	0.000000	39947.000000		1
6444.869141	2835.756836	1.366096	2.534833	1850.499146	40949.773438	276.102539	179.504425	92.061935	51.162308	23.461084	110.311501	152.034485	79.942841	1.691466	0.000000	3.809214	3.452669	0.135481	0.403949	3.267289	4.612251	2.441070	2.254075	1.964080	1.708950	1.370348	2.042621	2.181942	1.902780	0.228263	0.000000	40009.000000		1
5166.875000	2518.850342	2.806202	3.052901	1637.323364	35948.234375	272.661102	173.818024	87.254387	45.149017	19.603327	109.377129	142.237457	51.689629	0.591989	99998.000000	3.713228	3.401202	0.448119	0.484713	3.214134	4.555677	2.435623	2.240095	1.940787	1.654648	1.292330	2.038927	2.153014	1.713403	0.000000	4.999991	40046.000000		1
7235.773926	1836.773438	1.437022	3.253344	1337.399048	33881.519531	205.278320	138.614059	77.386421	32.043129	20.583956	95.938194	125.329308	114.637985	0.381326	0.000000	3.859485	3.264055	0.157463	0.512330	3.126261	4.529963	2.312343	2.141807	1.888665	1.505735	1.313529	1.981992	2.098053	2.059329	0.000000	0.000000	40096.000000		1
11102.906250	1562.373169	2.297385	4.144545	2042.730225	50049.035156	311.562469	209.897766	112.679817	60.521458	43.974113	195.724899	287.765259	168.248779	0.100755	0.000000	4.045437	3.193785	0.361234	0.617477	3.310211	4.699396	2.493545	2.322008	2.051846	1.781909	1.643197	2.291646	2.459038	2.225952	0.000000	0.000000	40172.000000		1
12045.583008	4017.140137	2.445405	2.781532	2596.523438	59846.230469	398.585571	262.691376	165.251389	41.146328	43.560894	235.690155	308.669922	202.879166	0.873546	0.000000	4.080828	3.603917	0.388351	0.444284	3.414392	4.777037	2.600522	2.419446	2.218145	1.614331	1.639097	2.372341	2.489494	2.307237	0.000000	0.000000	40198.000000		1
7977.860352	1239.027710	1.662135	2.923384	1262.396240	30890.234375	206.986710	132.045700	79.110237	78.333130	22.637726	82.995743	109.583740	61.659355	0.010411	0.000000	3.901886	3.093081	0.220666	0.465886	3.101196	4.489821	2.315943	2.120724	1.898233	1.893945	1.354833	1.919056	2.039746	1.789999	0.000000	0.000000	40267.000000		1
10579.342773	1990.772339	1.844076	3.167000	1885.064819	43796.496094	296.014252	193.973328	111.002258	70.500435	57.030666	192.675079	218.547653	175.079269	0.657004	0.000000	4.024459	3.299021	0.265779	0.500648	3.275326	4.641439	2.471313	2.287742	2.045332	1.848192	1.756108	2.284826	2.339546	2.243235	0.000000	0.000000	40346.000000		1
7008.949707	1649.575073	1.810155	1.511032	0.000000	2717.032959	0.000000	0.000000	0.000000	6.938412	0.000000	0.000000	0.000000	0.000000	1.656854	99998.000000	3.845653	3.217372	0.257716	0.179274	0.000000	3.434095	0.000000	0.000000	0.000000	0.841260	0.000000	0.000000	0.000000	0.000000	0.219284	4.999991	40399.000000		1
7486.540527	1586.873413	2.174036	3.163916	1679.379395	38027.015625	255.604935	174.268250	112.133995	37.134380	33.440063	143.326004	184.873215	111.193451	1.076606	0.000000	3.874281	3.200542	0.337267	0.500225	3.225149	4.580092	2.407569	2.241218	2.049737	1.569776	1.524267	2.156325	2.266874	2.046079	0.032057	0.000000	40421.000000		1
7758.387695	2917.192139	1.446273	3.419866	2082.297607	41360.042969	321.106628	211.445801	121.690498	56.928902	38.503563	181.413269	261.803253	168.933380	2.218113	0.000000	3.889771	3.464965	0.160250	0.534009	3.318543	4.616581	2.506649	2.325199	2.085257	1.755333	1.585501	2.258669	2.417975	2.227715	0.345984	0.000000	40463.000000		1
9323.607422	2273.964355	1.810155	2.843207	1942.971313	48199.093750	306.051819	196.819626	127.031532	37.276234	36.536137	157.273758	186.550781	134.518845	0.123402	0.000000	3.969584	3.356784	0.257716	0.453808	3.288466	4.683039	2.485795	2.294068	2.103912	1.571432	1.562723	2.196656	2.270797	2.128783	0.000000	0.000000	40495.000000		1
6220.101562	1738.281982	2.081524	2.948054	1428.326172	29613.896484	214.859497	151.612015	76.819016	42.990402	24.210432	100.859840	132.276978	120.090034	0.738472	0.000000	3.793797	3.240120	0.318381	0.469535	3.154827	4.471496	2.332155	2.180734	1.885469	1.633371	1.384003	2.003718	2.121484	2.079507	0.000000	0.000000	40536.000000		1
22810.480469	10134.442383	2.223376	3.796082	8194.912109	99998.000000	1318.002319	836.763245	404.817810	184.857803	132.884476	689.804626	905.687927	450.080933	3.189847	99998.000000	4.358134	4.005800	0.347013	0.579336	3.913544	4.999991	3.119916	2.922603	2.607260	2.266838	2.123474	2.838726	2.956979	2.653291	0.503770	4.999991	40583.000000		1
15757.550781	7772.683594	4.249392	6.889072	4665.894043	92504.554688	748.176697	477.029724	251.031754	74.003563	71.203529	394.157318	504.354736	201.294128	1.499014	99998.000000	4.197489	3.890571	0.628327	0.838161	3.668935	4.966163	2.874004	2.678545	2.399729	1.869253	1.852502	2.595670	2.702736	2.303831	0.175806	4.999991	40652.000000		1
12092.930664	4154.952637	1.261249	3.620309	2486.319824	50941.617188	377.659332	254.507126	121.215599	55.155750	51.075966	215.457748	297.728821	215.485489	1.023505	0.000000	4.082531	3.618566	0.100801	0.558746	3.395557	4.707073	2.577100	2.405700	2.083559	1.741591	1.708217	2.333362	2.473821	2.333418	0.010090	0.000000	40743.000000		1
21768.599609	3686.363037	2.161701	4.237057	3583.107178	78148.476562	572.875427	366.980316	189.643768	99.743530	66.855453	318.263428	406.313416	203.622360	0.185308	99998.000000	4.337831	3.566598	0.334796	0.627064	3.554260	4.892920	2.758060	2.564643	2.277939	1.998885	1.825137	2.502787	2.608861	2.308825	0.000000	4.999991	40793.000000		1
11861.311523	5189.025879	2.775365	3.848506	3078.101562	69034.484375	488.254517	312.987152	208.482330	62.729412	69.359451	329.108948	468.142365	267.267639	0.949044	0.000000	4.074133	3.715086	0.443320	0.585292	3.488283	4.839066	2.688646	2.495527	2.319069	1.797471	1.841106	2.517340	2.670378	2.426946	0.000000	0.000000	40847.000000		1
5773.428223	1766.303833	3.126911	2.214124	1311.446289	35822.281250	217.958649	137.516251	78.172775	46.098812	27.121483	122.449097	155.290909	77.364838	0.075629	0.000000	3.761434	3.247065	0.495116	0.345202	3.117750	4.554153	2.338374	2.138354	1.893056	1.663690	1.433313	2.087955	2.191146	1.888544	0.000000	0.000000	40910.000000		1
12095.838867	1537.456543	2.661267	3.792999	2633.944580	51806.398438	401.462708	270.397644	117.983841	65.572624	40.998306	177.931732	230.712997	154.214691	1.286406	99998.000000	4.082636	3.186803	0.425088	0.578983	3.420607	4.714384	2.603645	2.432003	2.071823	1.816723	1.612766	2.250253	2.363072	2.188126	0.109378	4.999991	40994.000000		1
5119.589355	1297.840820	3.123827	3.537048	1020.221069	23948.613281	142.357712	105.790741	66.423729	24.700747	22.899843	82.341995	117.672386	98.873917	0.750232	99998.000000	3.709235	3.113221	0.494687	0.548641	3.008694	4.379281	2.153381	2.024448	1.822323	1.392710	1.359833	1.915621	2.070675	1.995082	0.000000	4.999991	41039.000000		1
8247.980469	2068.867920	2.389898	3.151581	1685.812134	38935.460938	258.861359	167.453186	82.804550	54.773369	30.097290	137.972641	229.038528	142.610580	0.471912	0.000000	3.916348	3.315733	0.378379	0.498528	3.226809	4.590345	2.413067	2.223893	1.918054	1.738569	1.478527	2.139793	2.359909	2.154152	0.000000	0.000000	41067.000000		1
16917.833984	8009.330078	2.735276	4.462170	5916.482910	99998.000000	910.902527	598.041809	296.260956	131.280930	93.070320	480.702454	623.661499	353.846680	1.532842	0.000000	4.228345	3.903596	0.437001	0.649546	3.772064	4.999991	2.959472	2.776731	2.471674	2.118202	1.968811	2.681876	2.794949	2.548815	0.185497	0.000000	41098.000000		1
13958.481445	7376.000977	0.928205	3.355108	6253.014160	99998.000000	983.515320	628.866821	383.021942	153.983414	123.855286	683.011108	900.704590	515.887878	3.146627	0.000000	4.144838	3.867821	0.000000	0.525706	3.796089	4.999991	2.992781	2.798559	2.583224	2.187474	2.092915	2.834428	2.954582	2.712555	0.497845	0.000000	41131.000000		1
32406.197266	7954.744629	2.214124	2.843207	7678.447754	99998.000000	1178.216431	776.254150	347.759399	188.030975	109.778015	594.689758	805.497253	500.533966	2.493093	0.000000	4.510628	3.900626	0.345202	0.453808	3.885273	4.999991	3.071225	2.890004	2.541279	2.274229	2.040515	2.774291	2.906064	2.699434	0.396739	0.000000	41162.000000		1
7454.013184	7677.615234	1.810155	3.348940	4903.844727	99998.000000	741.608337	494.755035	260.332306	139.335648	96.456261	459.288971	586.779968	375.112152	1.968506	0.000000	3.872390	3.885226	0.257716	0.524907	3.690537	4.999991	2.870175	2.694390	2.415528	2.144062	1.984330	2.662086	2.768475	2.574161	0.294137	0.000000	41192.000000		1
16120.250000	3269.182373	1.366096	3.416783	2989.475098	66056.257812	480.958405	311.260254	163.820541	74.139244	50.634991	228.471115	300.525757	167.265076	0.916103	0.000000	4.207372	3.514439	0.135481	0.533617	3.475595	4.819914	2.682107	2.493124	2.214368	1.870048	1.704451	2.358831	2.477882	2.223405	0.000000	0.000000	41245.000000		1
7655.825684	3262.364258	1.896499	2.911049	3121.977051	62510.046875	481.155762	320.613220	151.380737	98.143066	67.848419	271.658875	358.459961	214.696060	1.625777	0.000000	3.883992	3.513532	0.277953	0.464050	3.494430	4.795950	2.682286	2.505981	2.180071	1.991860	1.831540	2.434024	2.554441	2.331824	0.211061	0.000000	41321.000000		1
12993.117188	2060.325928	1.165653	2.658183	2548.913574	52080.585938	391.307953	262.117798	171.462036	75.422081	43.887772	172.390244	280.959442	166.376953	1.894959	99998.000000	4.113713	3.313936	0.066569	0.424585	3.406355	4.716676	2.592519	2.418497	2.234168	1.877499	1.642344	2.236513	2.448644	2.221093	0.277600	4.999991	41421.000000		1
4698.393555	1620.803833	1.834825	2.581089	1261.461914	29470.699219	186.637115	127.820969	69.852852	44.427425	22.020979	107.039658	139.218475	106.746704	0.274610	99998.000000	3.671949	3.209730	0.263595	0.411803	3.100874	4.469390	2.270998	2.106602	1.844184	1.647651	1.342837	2.029545	2.143697	2.028354	0.000000	4.999991	41437.000000		1
9213.067383	2444.109619	2.078440	4.243225	1906.475220	37930.121094	300.035431	194.627090	102.000824	49.814716	39.163483	129.310410	185.631821	226.395767	1.804526	0.000000	3.964404	3.388121	0.317737	0.627696	3.280231	4.578984	2.477173	2.289203	2.008604	1.697358	1.592881	2.111634	2.268652	2.354868	0.256363	0.000000	41512.000000		1
5490.877441	2543.745361	3.204005	3.953353	1763.442139	40896.847656	260.498840	179.063461	86.048645	43.665741	36.187675	151.926559	211.131256	167.773895	0.249526	0.000000	3.739642	3.405474	0.505693	0.596966	3.246361	4.611690	2.415806	2.253007	1.934744	1.640141	1.558561	2.181634	2.324553	2.224724	0.000000	0.000000	41560.000000		1
8259.103516	1735.639160	3.129995	3.244093	1513.276978	40409.328125	243.541351	149.178940	96.064629	40.939716	25.980499	107.150673	181.493439	113.123871	0.845862	0.000000	3.916933	3.239460	0.495544	0.511093	3.179919	4.606482	2.386573	2.173707	1.982563	1.612145	1.414647	2.029995	2.258861	2.053554	0.000000	0.000000	41584.000000		1
5526.374512	1448.450562	3.015897	3.617226	809.999512	21715.636719	125.427986	78.808029	40.535748	15.597550	6.975417	41.251175	62.584476	47.566669	1.474007	99998.000000	3.742440	3.160904	0.479416	0.558376	2.908485	4.336772	2.098394	1.896570	1.607838	1.193056	0.843570	1.615436	1.796467	1.677303	0.168500	4.999991	41633.000000		1
5463.379883	1170.645874	1.834825	3.034399	1496.344116	41889.203125	231.844727	157.283005	119.053902	70.845818	37.220726	191.709869	269.130219	155.108978	0.716825	0.000000	3.737461	3.068426	0.263595	0.482073	3.175031	4.622102	2.365197	2.196682	2.075744	1.850314	1.570785	2.282645	2.429962	2.190637	0.000000	0.000000	41682.000000		1
9782.082031	3774.742920	3.259512	3.759078	2365.048828	54083.363281	363.326111	240.864670	136.128571	100.135162	43.249435	222.830963	312.450592	176.722900	1.317315	99998.000000	3.990431	3.576887	0.513153	0.575081	3.373840	4.733064	2.560297	2.381773	2.133949	2.000587	1.635980	2.347975	2.494781	2.247293	0.119690	4.999991	41752.000000		1
12836.549805	5128.865234	2.066105	3.598723	4637.023926	83946.187500	679.800964	475.712952	213.804855	81.768417	59.133774	280.120667	376.925385	228.138077	1.926383	99998.000000	4.108449	3.710021	0.315152	0.556148	3.666239	4.924001	2.832382	2.677345	2.330018	1.912586	1.771836	2.447345	2.576255	2.358198	0.284743	4.999991	41801.000000		1
8101.179199	2202.036133	2.309720	1.443190	1407.979614	36585.792969	227.280792	145.577133	74.811501	36.230846	30.547516	148.204483	174.906586	119.112495	0.325486	99998.000000	3.908548	3.342824	0.363559	0.159323	3.148596	4.563313	2.356563	2.163093	1.873968	1.559078	1.484976	2.170861	2.242806	2.075957	0.000000	4.999991	41885.000000		1
8878.962891	1518.469971	2.130863	1.924253	1306.629395	36282.093750	212.814972	133.630737	78.814194	37.633949	31.333870	117.650803	132.187546	131.395020	0.403215	0.000000	3.948362	3.181406	0.328556	0.284262	3.116153	4.559692	2.328002	2.125906	1.896604	1.575580	1.496014	2.070595	2.121191	2.118579	0.000000	0.000000	41916.000000		1
15232.639648	6225.513672	1.985928	3.922516	4352.049805	93382.242188	702.099487	445.735931	226.327927	105.399109	102.000824	402.418671	531.325073	248.117615	1.847761	0.000000	4.182775	3.794175	0.297963	0.593565	3.638694	4.970264	2.846399	2.649078	2.354738	2.022837	2.008604	2.604678	2.725360	2.394658	0.266646	0.000000	41971.000000		1
9030.879883	2392.716064	2.735276	4.477589	2172.376709	47741.750000	368.297089	219.389511	111.350723	75.730453	35.062111	166.620575	225.137604	186.094376	0.929149	0.000000	3.955730	3.378891	0.437001	0.651044	3.336935	4.678898	2.566198	2.341216	2.046693	1.879271	1.544838	2.221729	2.352448	2.269733	0.000000	0.000000	42112.000000		1
8580.172852	2637.392334	3.345856	2.664350	1333.300659	35607.671875	226.950836	136.245743	89.585693	33.692928	27.053640	104.517159	159.685242	112.769241	0.029901	0.000000	3.933496	3.421175	0.524507	0.425591	3.124928	4.551544	2.355932	2.134323	1.952239	1.527539	1.432226	2.019188	2.203265	2.052191	0.000000	0.000000	42187.000000		1
8054.118164	4394.376953	2.217208	2.670518	3294.339600	71774.484375	499.892548	332.285187	188.231415	72.720726	60.897675	290.007141	405.758331	254.204926	0.637795	0.000000	3.906018	3.642897	0.345806	0.426595	3.517768	4.855970	2.698877	2.521511	2.274692	1.861658	1.784601	2.462409	2.608268	2.405184	0.000000	0.000000	42226.000000		1
15206.366211	4018.691406	2.226459	3.654230	2275.968750	51462.808594	359.859985	230.737671	123.679512	49.419998	51.177727	239.665085	353.340942	195.175995	0.536969	0.000000	4.182025	3.604085	0.347615	0.562796	3.357166	4.711493	2.556134	2.363118	2.092298	1.693903	1.709081	2.379605	2.548194	2.290426	0.000000	0.000000	42363.000000		1
6574.707031	2556.274414	1.329091	2.473158	1490.392578	33205.203125	227.376389	151.753860	65.202576	35.345814	21.283964	90.942543	102.744011	57.770763	1.026339	0.000000	3.817876	3.407608	0.123555	0.393252	3.173301	4.521206	2.356745	2.181140	1.814265	1.548338	1.328053	1.958767	2.011756	1.761708	0.011291	0.000000	42422.000000		1
17122.005859	6208.133301	3.009729	4.267894	5957.191406	99998.000000	948.758484	608.649841	342.578705	105.673561	105.630386	496.222900	672.279724	503.525208	2.999497	99998.000000	4.233555	3.792961	0.478527	0.630214	3.775042	4.999991	2.977156	2.784368	2.534760	2.023966	2.023789	2.695677	2.827550	2.702021	0.477048	4.999991	42512.000000		1
8275.715820	4401.170410	2.732193	4.733539	3103.002930	69998.140625	531.738342	313.307861	193.177734	84.790482	53.518288	261.479462	350.781464	221.504959	0.562333	99998.000000	3.917806	3.643568	0.436511	0.675186	3.491782	4.845087	2.725698	2.495971	2.285957	1.928347	1.728502	2.417438	2.545037	2.345383	0.000000	4.999991	42536.000000		1
19800.578125	3905.234375	3.065236	3.564802	3374.923828	75477.515625	498.289001	333.469330	181.811066	58.655796	58.029797	247.587219	354.660797	243.877472	0.204896	99998.000000	4.296678	3.591647	0.486464	0.552035	3.528264	4.877818	2.697481	2.523056	2.259620	1.768311	1.763651	2.393728	2.549813	2.387172	0.000000	4.999991	42586.000000		1
14771.111328	3472.135742	1.581958	1.942755	3044.384033	60507.332031	463.078888	311.738220	128.224945	40.831783	47.612926	221.258255	299.480377	175.134781	0.118034	99998.000000	4.169413	3.540597	0.199195	0.288418	3.483500	4.781808	2.665655	2.493790	2.107973	1.610998	1.677725	2.344899	2.476368	2.243372	0.000000	4.999991	42620.000000		1
8351.760742	2559.515381	3.222507	4.989489	1892.965332	45343.277344	312.552338	192.897110	117.283836	48.803249	32.311413	153.937149	184.913315	158.016937	0.894576	0.000000	3.921778	3.408158	0.508194	0.698056	3.277143	4.656513	2.494923	2.285326	2.069238	1.688449	1.509356	2.187343	2.266968	2.198704	0.000000	0.000000	42685.000000		1
7666.637207	1574.430542	2.636597	2.460824	1228.573853	31334.666016	215.229553	131.885345	72.970512	50.536312	14.629256	92.478241	99.771286	88.712997	1.272728	99998.000000	3.884605	3.197124	0.421044	0.391080	3.089401	4.496025	2.332902	2.120197	1.863147	1.703604	1.165222	1.966040	1.999006	1.947987	0.104736	4.999991	42783.000000		1
7684.183594	763.040344	3.022064	3.731324	1542.797607	34473.917969	243.303909	159.120926	98.994179	45.719509	33.560329	146.431335	217.779800	114.971031	0.295410	99998.000000	3.885598	2.882548	0.480304	0.571863	3.188309	4.537491	2.386149	2.201727	1.995610	1.660102	1.525826	2.165634	2.338018	2.060588	0.000000	4.999991	42895.000000		1
13092.401367	2132.362061	2.951138	3.092990	1858.396606	42023.289062	282.495148	192.194016	93.576050	42.074532	29.844423	136.563370	193.245575	145.620316	1.088463	99998.000000	4.117019	3.328861	0.469990	0.490378	3.269138	4.623490	2.451011	2.283740	1.971165	1.624019	1.474863	2.135334	2.286109	2.163222	0.036814	4.999991	42935.000000		1
4180.303711	1714.219482	1.618963	3.552467	2199.945312	48200.589844	339.180420	224.823059	116.679420	52.904621	50.332783	201.762863	307.192810	164.727158	0.178787	0.000000	3.621208	3.234066	0.209237	0.550530	3.342412	4.683053	2.530431	2.351841	2.066994	1.723494	1.701851	2.304841	2.487411	2.216765	0.000000	0.000000	43064.000000		1
9417.189453	1779.092163	3.950269	3.296517	2301.159912	47168.585938	353.010986	235.384857	121.668915	63.811806	32.952831	175.816284	211.902191	112.365273	0.324718	0.000000	3.973921	3.250198	0.596627	0.518055	3.361947	4.673653	2.547788	2.371778	2.085180	1.804901	1.517893	2.245059	2.326135	2.050632	0.000000	0.000000	43126.000000		1
17428.933594	5656.588379	1.501781	2.627345	4632.339844	97141.093750	744.886353	472.758728	216.928680	125.045609	94.495003	453.044403	629.554504	370.270691	4.002162	0.000000	4.241271	3.752555	0.176607	0.419517	3.665800	4.987403	2.872090	2.674639	2.336317	2.097069	1.975409	2.656141	2.799033	2.568519	0.602295	0.000000	43210.000000		1
6676.997559	4392.841309	2.445405	2.830872	2646.939453	51259.242188	405.295776	267.782623	118.489578	75.178467	45.395718	211.017166	269.031525	222.149460	0.580345	99998.000000	3.824581	3.642745	0.388351	0.451920	3.422744	4.709772	2.607772	2.427782	2.073680	1.876094	1.657015	2.324318	2.429803	2.346645	0.000000	4.999991	43246.000000		1
20156.111328	5113.837891	2.013681	4.718120	5874.232422	99998.000000	893.405396	584.858826	262.321320	120.762291	99.820625	511.792694	735.151001	382.198578	1.600101	99998.000000	4.304407	3.708747	0.303991	0.673769	3.768951	4.999991	2.951049	2.767051	2.418833	2.081931	1.999220	2.709094	2.866377	2.582289	0.204147	4.999991	43292.000000		1
14569.318359	9104.836914	3.037483	2.929552	3907.538086	86148.851562	577.241943	378.276062	192.462296	83.581657	51.853065	308.219696	430.974091	263.903290	3.105290	0.000000	4.163439	3.959272	0.482514	0.466801	3.591903	4.935249	2.761358	2.577809	2.284346	1.922111	1.714774	2.488860	2.634451	2.421445	0.492102	0.000000	43336.000000		1
9838.483398	2661.926514	2.466991	3.009729	1776.973633	44402.023438	259.487366	173.435638	97.254951	47.344643	32.866489	127.725372	198.108627	172.501266	1.752396	0.000000	3.992928	3.425196	0.392168	0.478527	3.249681	4.647403	2.414116	2.239138	1.987912	1.675271	1.516753	2.106277	2.296903	2.236792	0.243632	0.000000	43371.000000		1
17011.488281	5377.405273	1.853327	3.675817	5250.839355	99998.000000	836.787903	536.521179	298.515167	187.562241	106.928642	524.488464	723.337158	415.521454	2.579751	0.000000	4.230742	3.730573	0.267952	0.565354	3.720229	4.999991	2.922615	2.729587	2.474966	2.273145	2.029094	2.719736	2.859341	2.618593	0.411578	0.000000	43519.000000		1
5418.027344	519.014832	1.489446	2.389898	915.898132	24313.009766	149.120361	97.174774	38.774933	34.907921	16.531923	54.761032	85.743355	81.370613	0.074153	0.000000	3.733841	2.715180	0.173025	0.378379	2.961847	4.385839	2.173537	1.987554	1.588551	1.542924	1.218323	1.738472	1.933200	1.910468	0.000000	0.000000	43585.000000		1
8201.863281	2388.346436	3.018980	3.725156	2729.087158	61027.558594	452.847046	280.219330	181.120316	76.519890	50.474636	238.434677	288.915497	213.132599	0.437826	0.000000	3.913913	3.378097	0.479860	0.571145	3.436018	4.785526	2.655951	2.447498	2.257967	1.883774	1.703073	2.377369	2.460771	2.328650	0.000000	0.000000	43644.000000		1
5892.010254	1504.549927	1.581958	3.305768	1043.333618	27478.123047	157.283005	103.758560	68.406578	64.268196	13.713387	76.852936	113.031357	53.061893	1.287495	0.000000	3.770263	3.177407	0.199195	0.519272	3.018423	4.438987	2.196682	2.016024	1.835098	1.807996	1.137145	1.885660	2.053199	1.724783	0.109746	0.000000	43664.000000		1
4526.817383	1376.947998	2.192538	3.586388	1059.554077	27002.304688	137.244873	111.452484	54.242966	42.771458	26.587996	116.966209	160.231064	106.105286	0.631100	0.000000	3.655793	3.138917	0.340947	0.554657	3.025123	4.431401	2.137496	2.047090	1.734343	1.631154	1.424686	2.068060	2.204747	2.025737	0.000000	0.000000	43777.000000		1
8967.518555	1971.131958	1.844076	2.849375	1610.026123	36677.558594	240.176987	163.777359	85.185196	33.372219	38.870525	139.354156	161.436813	130.670349	0.643498	0.000000	3.952672	3.294716	0.265779	0.454750	3.206833	4.564400	2.380531	2.214254	1.930364	1.523385	1.589620	2.144120	2.208003	2.116177	0.000000	0.000000	43798.000000		1
5079.272461	1256.256592	2.075356	3.731324	1074.593506	29033.718750	181.083313	101.886726	67.395111	34.463863	15.415610	90.914787	117.977676	112.935760	0.986261	0.000000	3.705801	3.099078	0.317093	0.571863	3.031244	4.462903	2.257879	2.008118	1.828628	1.537364	1.187961	1.958634	2.071800	2.052831	0.000000	0.000000	43817.000000		1
8667.717773	1985.745850	2.488577	3.037483	2203.251221	50093.941406	362.555176	229.729279	134.861145	94.874306	40.905796	177.277969	235.952271	121.166260	0.711927	99998.000000	3.937905	3.297924	0.395951	0.482514	3.343064	4.699785	2.559374	2.361216	2.129887	1.977149	1.611785	2.248655	2.372824	2.083382	0.000000	4.999991	43889.000000		1
13729.803711	4578.981934	1.618963	3.737491	3297.842773	69949.367188	496.118073	336.053528	192.699753	60.903839	56.478676	293.023010	385.417999	288.684204	0.711694	0.000000	4.137664	3.660769	0.209237	0.572580	3.518230	4.844784	2.695585	2.526408	2.284881	1.784645	1.751884	2.466902	2.585932	2.460423	0.000000	0.000000	43965.000000		1
9482.151367	2642.579102	2.692104	3.419866	1739.160767	41496.796875	290.719482	178.326447	108.911484	38.571404	35.407490	165.276062	205.919739	192.203262	0.223026	0.000000	3.976907	3.422028	0.430092	0.534009	3.240340	4.618015	2.463474	2.251216	2.037074	1.586265	1.549095	2.218210	2.313698	2.283761	0.000000	0.000000	44004.000000		1
15312.619141	5738.665039	2.285050	4.095205	3839.754395	84138.617188	634.152344	389.744476	228.196671	67.441368	86.125740	359.002686	468.459991	273.758911	1.638111	0.000000	4.185050	3.758811	0.358896	0.612276	3.584303	4.924995	2.802194	2.590780	2.358309	1.828926	1.935133	2.555098	2.670672	2.437368	0.214343	0.000000	44061.000000		1
5984.781250	1545.717896	3.395196	4.785963	1390.069214	34801.492188	229.186554	143.868744	74.897850	64.052338	23.174297	128.604248	150.378525	122.871567	0.579192	99998.000000	3.777048	3.189130	0.530865	0.679969	3.143036	4.541598	2.360189	2.157966	1.874469	1.806535	1.365007	2.109255	2.177186	2.089451	0.000000	4.999991	44151.000000		1
7295.721680	1354.815918	1.677554	3.867008	1086.037231	28422.197266	185.033569	110.259079	67.897758	20.858408	23.772543	75.218559	82.967995	90.584824	0.285832	5340.884277	3.863068	3.131880	0.224676	0.587375	3.035845	4.453658	2.267251	2.042414	1.831855	1.319281	1.376076	1.876325	1.918911	1.957055	0.000000	3.727613	44177.000000		1
3353.239014	1920.589478	0.996048	2.399149	1100.389038	27323.337891	155.426605	109.771851	65.322838	43.702747	28.280968	113.469254	149.974548	77.417259	1.351748	0.000000	3.525465	3.283435	0.000000	0.380057	3.041546	4.436534	2.191525	2.040491	1.815065	1.640509	1.451494	2.054878	2.176018	1.888838	0.130896	0.000000	44202.000000		1
26766.720703	11002.520508	1.261249	3.688152	9777.274414	99998.000000	1521.553711	996.639709	491.686737	253.908875	194.004166	940.981323	1218.098389	639.687683	3.510466	99998.000000	4.427595	4.041492	0.100801	0.566809	3.990218	4.999991	3.182287	2.998538	2.691689	2.404678	2.287811	2.973581	3.085682	2.805968	0.545365	4.999991	44297.000000		1
6784.360840	3024.148682	1.560372	1.446273	1394.497559	31157.355469	219.050293	143.763901	64.369965	52.793606	18.511684	100.042656	114.878517	66.991142	0.512828	99998.000000	3.831509	3.480603	0.193228	0.160250	3.144418	4.493561	2.340544	2.157650	1.808683	1.722581	1.267446	2.000185	2.060239	1.826017	0.000000	4.999991	44346.000000		1
6344.200195	1560.624634	2.041435	2.843207	1337.654907	32119.458984	217.039703	134.996826	79.252083	41.143242	25.376085	114.295692	153.813812	76.708000	0.930941	0.000000	3.802377	3.193298	0.309936	0.453808	3.126344	4.506768	2.336539	2.130324	1.899011	1.614298	1.404425	2.058030	2.186995	1.884841	0.000000	0.000000	44371.000000		1
15877.739258	5709.597656	1.964342	3.657314	4943.615723	99998.000000	770.216187	497.780182	258.969299	106.891640	81.552551	442.605927	595.818420	364.649017	0.696670	0.000000	4.200788	3.756605	0.293217	0.563162	3.694045	4.999991	2.886613	2.697038	2.413248	2.028944	1.911438	2.646017	2.775114	2.561875	0.000000	0.000000	44398.000000		1
5756.372070	1712.652954	1.816322	2.744528	1640.058716	46543.929688	245.329926	170.663361	114.992615	55.498047	40.458652	195.660141	278.251923	200.794571	1.677180	99998.000000	3.760149	3.233669	0.259193	0.438468	3.214859	4.667863	2.389750	2.232140	2.060670	1.744278	1.607011	2.291502	2.444438	2.302752	0.224580	4.999991	44467.000000		1
5300.243652	1817.197876	1.242747	1.652884	1803.684937	40542.253906	270.530243	185.129166	107.258598	52.793606	34.581047	145.527802	168.473892	65.362930	2.021671	99998.000000	3.724296	3.259402	0.094383	0.218242	3.256161	4.607908	2.432216	2.267475	2.030432	1.722581	1.538838	2.162946	2.226533	1.815331	0.305711	4.999991	44558.000000		1
14107.056641	4608.974609	3.561718	3.148497	4871.203125	99998.000000	767.594971	499.318970	247.198669	98.460693	92.308640	487.668610	682.638000	394.792572	2.050129	99998.000000	4.149436	3.663604	0.551660	0.498103	3.687636	4.999991	2.885132	2.698378	2.393046	1.993263	1.965242	2.688125	2.834190	2.596369	0.311781	4.999991	44617.000000		1
18704.097656	4368.621582	2.738360	4.385077	5046.510742	99998.000000	795.805054	502.766602	264.757477	144.192535	85.512077	426.823364	581.028809	322.651581	3.295610	0.000000	4.271937	3.640344	0.437491	0.641977	3.702991	4.999991	2.900807	2.701366	2.422848	2.158943	1.932027	2.630248	2.764198	2.508734	0.517936	0.000000	44671.000000		1
7391.906738	2541.383057	2.081524	2.158617	2127.489746	43340.906250	336.204620	224.548599	112.433113	61.113533	39.650711	143.955093	175.538742	114.567062	1.935696	99998.000000	3.868757	3.405070	0.318381	0.334176	3.327868	4.636898	2.526604	2.351310	2.050894	1.786137	1.598251	2.158227	2.244373	2.059060	0.286837	4.999991	44736.000000		1
8090.389160	2358.733154	1.918085	1.415436	1535.578491	35900.285156	224.887817	157.693146	75.344986	53.394936	19.282618	114.363533	139.989410	83.045082	2.541866	99998.000000	3.907969	3.372679	0.282868	0.150890	3.186272	4.555098	2.351966	2.197813	1.877054	1.727500	1.285166	2.058288	2.146095	1.919314	0.405153	4.999991	44781.000000		1
18938.214844	6909.064453	1.103979	3.083739	6138.182129	99998.000000	965.870178	626.538635	334.480804	128.937286	102.241356	516.319641	719.380737	352.415833	2.554779	0.000000	4.277339	3.839419	0.042961	0.489078	3.788040	4.999991	2.984919	2.796948	2.524371	2.110379	2.009627	2.712919	2.856959	2.547055	0.407353	0.000000	44833.000000		1
10144.833984	5046.723633	1.884164	4.243225	3691.975342	74961.570312	565.566956	378.263733	197.143417	100.162918	79.033142	346.192841	464.824280	278.069977	1.637692	0.000000	4.006245	3.703010	0.275119	0.627696	3.567259	4.874839	2.752484	2.577795	2.294782	2.000707	1.897809	2.539318	2.667289	2.444154	0.214232	0.000000	44933.000000		1
10447.462891	1941.734741	1.538786	2.300469	1970.228394	43472.859375	337.641632	205.117966	96.761551	21.758862	36.443626	151.867966	214.427780	101.507431	1.269527	99998.000000	4.019011	3.288190	0.187178	0.361816	3.294517	4.638218	2.528456	2.312004	1.985703	1.337636	1.561622	2.181466	2.331281	2.006498	0.103642	4.999991	44987.000000		1
6402.094727	3069.898926	2.735276	4.665697	2487.007568	51401.976562	382.349670	253.656021	112.470123	41.035313	43.659573	164.073410	221.603638	132.973892	1.573974	0.000000	3.806322	3.487124	0.437001	0.668917	3.395677	4.710980	2.582461	2.404245	2.051037	1.613158	1.640079	2.215038	2.345577	2.123766	0.196998	0.000000	45017.000000		1
26509.236328	5704.259766	1.498697	4.082870	5400.163086	99998.000000	827.231445	553.201172	298.169769	136.572617	82.551689	442.831055	594.165527	344.132904	2.005286	99998.000000	4.423397	3.756199	0.175714	0.610966	3.732407	4.999991	2.917627	2.742883	2.474464	2.135364	1.916726	2.646238	2.773907	2.536726	0.302176	4.999991	45103.000000		1
17679.505859	2310.457275	1.985928	2.047602	3176.491455	66010.953125	502.211517	324.927399	162.158401	63.210476	61.730282	271.492371	408.339447	224.619537	1.170342	99998.000000	4.247470	3.363698	0.297963	0.311246	3.501948	4.819616	2.700887	2.511786	2.209939	1.800789	1.790498	2.433758	2.611021	2.351448	0.068313	4.999991	45159.000000		1
6581.361328	1861.995361	2.735276	3.552467	1961.341064	51830.800781	305.003357	198.022278	144.380646	87.242050	53.675556	252.413269	392.411926	311.846161	0.282532	99998.000000	3.818316	3.269979	0.437001	0.550530	3.292553	4.714588	2.484305	2.296714	2.159509	1.940726	1.729777	2.402112	2.593742	2.493940	0.000000	4.999991	45185.000000		1
14915.430664	6363.177734	2.118529	3.496960	4670.205078	99998.000000	751.408447	473.659180	270.493225	101.402580	91.238579	441.924438	577.852539	339.214355	3.401609	0.000000	4.173636	3.803674	0.326034	0.543691	3.669336	4.999991	2.875876	2.675466	2.432156	2.006049	1.960178	2.645348	2.761817	2.530474	0.531684	0.000000	45216.000000		1
5480.389648	1325.665405	3.364359	5.162179	896.486023	21716.730469	144.485489	96.539528	50.903275	30.498177	27.621048	77.975418	104.674431	86.955269	0.433949	0.000000	3.738811	3.122434	0.526902	0.712833	2.952543	4.336794	2.159824	1.984705	1.706746	1.484274	1.441240	1.891958	2.019841	1.939296	0.000000	0.000000	45269.000000		1
2126.114502	991.008789	2.155533	3.416783	598.396423	21782.615234	91.577789	64.400803	51.526192	25.036875	12.825270	45.781185	77.753387	77.583786	0.253918	0.000000	3.327587	2.996078	0.333555	0.533617	2.776989	4.338110	1.961790	1.808891	1.712028	1.398580	1.108067	1.660687	1.890719	1.889771	0.000000	0.000000	45325.000000		1
7161.656250	2259.877930	2.710606	2.726025	1420.246704	33615.300781	215.698273	143.581955	92.903801	33.810112	17.645153	110.323837	139.323318	92.213043	0.352584	99998.000000	3.855013	3.354085	0.433066	0.435530	3.152364	4.526537	2.333847	2.157100	1.968033	1.529047	1.246625	2.042669	2.144024	1.964792	0.000000	4.999991	45343.000000		1
5377.346680	1491.511963	1.298254	2.152450	994.240540	22197.529297	146.366577	103.841820	47.045517	32.354588	17.898020	64.706093	94.239059	44.871483	1.086313	0.000000	3.730568	3.173627	0.113360	0.332933	2.997491	4.346304	2.165442	2.016372	1.672518	1.509936	1.252805	1.810945	1.974231	1.651970	0.035955	0.000000	45449.000000		1
5710.652344	2609.573730	3.336605	4.354239	2346.392090	51401.300781	367.495300	237.932037	108.307076	73.985062	32.767807	205.315323	274.366394	221.301422	0.508418	0.000000	3.756686	3.416569	0.523305	0.638912	3.370401	4.710974	2.565252	2.376453	2.034657	1.869144	1.515447	2.312421	2.438331	2.344984	0.000000	0.000000	45468.000000		1
17389.535156	3983.305420	1.637465	3.731324	3446.432617	72642.625000	544.958313	354.932159	168.526321	101.794212	55.300686	276.728546	387.736969	228.307678	1.459103	0.000000	4.240288	3.600244	0.214172	0.571863	3.537370	4.861192	2.736363	2.550145	2.226668	2.007723	1.742730	2.442054	2.588537	2.358521	0.164086	0.000000	45547.000000		1
7782.064453	509.455231	3.308852	3.746742	1323.417358	35476.992188	218.960876	133.513550	75.156883	37.859062	36.656403	142.841858	185.224762	155.247742	0.748928	99998.000000	3.891095	2.707106	0.519677	0.573654	3.121697	4.549947	2.340367	2.125525	1.875969	1.578170	1.564150	2.154855	2.267699	2.191025	0.000000	4.999991	45578.000000		1
24954.923828	8154.808594	2.186371	2.525582	4229.415527	99998.000000	626.239502	424.553741	411.241241	179.886810	116.025673	650.653442	935.486084	503.833557	1.399851	99998.000000	4.397156	3.911414	0.339724	0.402361	3.626280	4.999991	2.796741	2.627933	2.614097	2.254999	2.064554	2.813350	2.971037	2.702287	0.146082	4.999991	45604.000000		1
10310.166016	2668.451660	3.891678	4.385077	2533.066162	55724.835938	410.300690	259.126556	135.869522	43.912441	38.731758	187.136688	276.839569	167.690628	0.391835	99998.000000	4.013266	3.426259	0.590137	0.641977	3.403646	4.746049	2.613102	2.413512	2.133122	1.642588	1.588067	2.272159	2.442228	2.224509	0.000000	4.999991	45649.000000		1
19256.763672	4414.810059	2.331306	3.996526	3175.248779	71033.414062	531.716736	321.741882	182.245880	74.620308	55.550468	256.671906	344.151398	198.577362	0.991805	0.000000	4.284583	3.644912	0.367599	0.601683	3.501778	4.851463	2.725680	2.507508	2.260658	1.872857	1.744688	2.409378	2.536750	2.297930	0.000000	0.000000	45682.000000		1
13648.356445	3429.425781	3.419866	5.260859	2480.812256	50196.250000	405.141602	252.687714	119.550385	98.670387	40.557331	180.589905	223.182510	164.064148	0.717650	99998.000000	4.135080	3.535221	0.534009	0.721057	3.394594	4.700671	2.607607	2.402584	2.077551	1.994187	1.608069	2.256693	2.348660	2.215014	0.000000	4.999991	45730.000000		1
6445.097168	1391.401367	2.642764	4.767460	1278.928223	27972.341797	185.101425	132.798126	67.262512	27.050556	28.598593	100.428123	162.482193	107.036575	0.587740	0.000000	3.809229	3.143452	0.422058	0.678287	3.106846	4.446729	2.267410	2.123192	1.827773	1.432176	1.456345	2.001855	2.210806	2.029532	0.000000	0.000000	45834.000000		1
15464.644531	6468.820312	2.044519	3.330438	5961.233887	99998.000000	902.980408	604.628662	301.617401	85.296211	98.254082	468.160889	597.159851	361.420349	0.978769	0.000000	4.189340	3.810825	0.310591	0.522501	3.775336	4.999991	2.955678	2.781489	2.479456	1.930930	1.992351	2.670395	2.776091	2.558012	0.000000	0.000000	45862.000000		1
7183.575684	2276.428223	2.275799	2.695188	1956.222046	40949.832031	294.142426	201.836868	112.846336	28.802120	26.523237	146.221634	188.693970	149.296127	0.307592	0.000000	3.856341	3.357254	0.357134	0.430589	3.291418	4.612252	2.468558	2.305001	2.052487	1.459424	1.423627	2.165012	2.275758	2.174048	0.000000	0.000000	45975.000000		1
17892.068359	3809.265381	1.137900	3.311935	4594.265137	99998.000000	758.414734	466.094788	268.106415	140.612320	98.451447	501.921661	623.988342	344.694153	2.153177	0.000000	4.252661	3.580841	0.056104	0.520082	3.662216	4.999991	2.879907	2.668474	2.428307	2.148023	1.993222	2.700636	2.795177	2.537434	0.333080	0.000000	46007.000000		1
9449.000977	1711.980713	2.821621	4.718120	1554.549683	37497.441406	256.600983	148.599197	79.363098	33.671345	22.560633	115.436676	169.556290	102.195099	0.935253	99998.000000	3.975386	3.233499	0.450499	0.673769	3.191605	4.574002	2.409258	2.172016	1.899619	1.527260	1.353351	2.062344	2.229314	2.009430	0.000000	4.999991	46024.000000		1
11676.123047	3630.800293	1.409269	3.336605	3264.084961	71453.070312	525.012695	329.642426	189.557419	62.991531	60.478283	273.539948	363.763977	205.959824	0.875631	99998.000000	4.067299	3.560002	0.148994	0.523305	3.513762	4.854021	2.720170	2.518043	2.277741	1.799282	1.781599	2.437021	2.560820	2.313782	0.000000	4.999991	46061.000000		1
16313.434570	6905.453125	1.785485	5.341035	10371.399414	99998.000000	1643.389160	1061.299561	554.832458	251.700928	197.649155	951.617126	1300.813477	768.150085	2.631205	99998.000000	4.212545	3.839192	0.251756	0.727625	4.015837	4.999991	3.215740	3.025838	2.744162	2.400885	2.295895	2.978462	3.114215	2.885446	0.420155	4.999991	46126.000000		1
5185.498047	1394.756592	1.433939	3.062153	966.582520	24351.027344	150.720810	99.166870	50.866272	29.462040	20.593208	82.533180	148.500519	72.893417	0.344162	0.000000	3.714791	3.144498	0.156531	0.486027	2.985239	4.386518	2.178173	1.996367	1.706430	1.469263	1.313724	1.916629	2.171728	1.862688	0.000000	0.000000	46302.000000		1
5811.447754	1568.741089	2.232627	2.503996	1079.336304	24212.519531	158.143372	108.547607	50.684330	20.472942	10.598810	61.502087	97.964211	77.571449	0.907926	99998.000000	3.764284	3.195551	0.348816	0.398634	3.033157	4.384040	2.199051	2.035620	1.704874	1.311180	1.025257	1.788890	1.991067	1.889702	0.000000	4.999991	46337.000000		1
8360.962891	3118.005371	1.859494	3.216340	4986.090820	99998.000000	762.371155	509.927032	275.075653	120.120872	79.307594	402.520416	546.259644	323.829559	1.739007	0.000000	3.922256	3.493877	0.269395	0.507362	3.697760	4.999991	2.882166	2.707508	2.439452	2.079618	1.899315	2.604788	2.737399	2.510316	0.240301	0.000000	46421.000000		1
7362.725586	1272.144043	1.828657	4.585519	1387.654663	32715.166016	214.655975	142.542740	74.213257	39.185070	34.744484	100.804337	137.096863	78.317711	0.408643	0.000000	3.867039	3.104536	0.262132	0.661389	3.142281	4.514749	2.331743	2.153945	1.870481	1.593121	1.540886	2.003479	2.137028	1.893860	0.000000	0.000000	46526.000000		1
4778.197754	2184.409424	2.241878	3.268763	1779.218628	34535.226562	266.946930	178.998703	88.688324	62.828094	35.934807	131.262421	155.932327	123.263206	0.450493	99998.000000	3.679264	3.339334	0.350612	0.514383	3.250229	4.538262	2.426425	2.252850	1.947866	1.798154	1.555515	2.118140	2.192936	2.090833	0.000000	4.999991	46543.000000		1
15639.840820	2722.124023	2.827788	3.096074	2405.134277	56601.863281	376.570770	241.512253	154.331879	73.985062	42.839298	217.135300	307.331573	175.714523	3.106011	0.000000	4.194232	3.434908	0.451447	0.490811	3.381139	4.752831	2.575847	2.382939	2.188456	1.869144	1.631842	2.336730	2.487607	2.244808	0.492203	0.000000	46574.000000		1
6561.816895	2062.950195	2.722941	3.910181	2866.813232	60580.660156	435.649017	287.429108	150.304504	53.336346	42.663525	222.189545	289.871429	175.569580	1.242574	99998.000000	3.817024	3.314489	0.435038	0.592197	3.457399	4.782334	2.639137	2.458531	2.176972	1.727023	1.630057	2.346724	2.462205	2.244449	0.094322	4.999991	46611.000000		1
15546.717773	1852.981567	2.244962	4.338820	2592.348145	55750.812500	367.997955	255.355148	133.396378	59.741272	41.075401	199.187943	272.229370	164.955353	1.320281	99998.000000	4.191639	3.267871	0.351209	0.637372	3.413693	4.746251	2.565845	2.407145	2.125144	1.776274	1.613582	2.299263	2.434935	2.217366	0.120666	4.999991	46631.000000		1
5428.628906	1591.452759	0.774018	1.461692	769.778259	19577.640625	120.885643	87.411659	29.717991	30.849722	20.728891	54.539005	72.686806	43.520805	1.024064	99998.000000	3.734690	3.201794	0.000000	0.164856	2.886366	4.291760	2.082375	1.941569	1.473019	1.489251	1.316576	1.736707	1.861456	1.638697	0.010327	4.999991	46675.000000		1
15027.068359	4928.653320	3.681984	3.947186	2714.639893	58496.718750	431.637085	276.025452	158.787872	98.346596	73.417656	307.013947	420.230316	213.225113	0.951908	99998.000000	4.176874	3.692728	0.566082	0.596288	3.433712	4.767131	2.635119	2.440949	2.200817	1.992759	1.865800	2.487158	2.623487	2.328838	0.000000	4.999991	46758.000000		1
4359.438477	967.800598	0.977545	2.806202	612.350342	20291.630859	109.867447	71.360802	28.586258	24.725418	18.246483	63.404751	72.813240	42.854717	1.196597	99998.000000	3.639431	2.985786	0.000000	0.448119	2.787000	4.307317	2.040869	1.853460	1.456157	1.393144	1.261179	1.802122	1.862210	1.631999	0.077948	4.999991	46808.000000		1
4698.248535	771.514404	2.692104	2.824705	794.944702	25714.857422	149.493484	86.899757	77.016373	25.983583	20.001129	72.760818	106.490753	92.043434	0.327795	0.000000	3.671936	2.887344	0.430092	0.450973	2.900337	4.410184	2.174622	1.939019	1.886583	1.414699	1.301054	1.861898	2.027312	1.963993	0.000000	0.000000	46842.000000		1
2246.398926	579.015137	1.563456	2.318972	220.601425	14596.412109	38.848942	28.333391	29.758080	14.838951	10.145500	31.053249	31.669996	32.413177	0.279850	0.000000	3.351487	2.762690	0.194086	0.365295	2.343608	4.164246	1.589379	1.452299	1.473605	1.171403	1.006274	1.492107	1.500648	1.510722	0.000000	0.000000	46876.000000		1
635.281006	264.368927	2.624262	3.718989	149.373215	13033.986328	27.833826	22.480455	32.940498	20.065887	10.552554	24.549644	76.350288	28.080524	0.301227	11258.870117	2.802966	2.422210	0.419007	0.570425	2.174273	4.115077	1.444573	1.351805	1.517730	1.302458	1.023358	1.390045	1.882811	1.448405	0.000000	4.051495	46947.000000		0
10440.827148	4006.208252	2.568754	3.879343	3719.260254	82635.640625	562.131653	380.850983	205.472595	95.743919	71.394722	373.443848	472.166656	294.456970	1.496652	99998.000000	4.018735	3.602734	0.409723	0.588758	3.570457	4.917167	2.749838	2.580755	2.312754	1.981111	1.853666	2.572225	2.674095	2.469022	0.175121	4.999991	46970.000000		1
6118.964355	1784.075439	0.727762	0.743181	946.658447	26955.562500	160.588776	101.158966	60.965515	11.354326	19.146935	55.840340	64.089340	57.231106	1.179739	0.000000	3.786678	3.251413	0.000000	0.000000	2.976193	4.430648	2.205715	2.005004	1.785084	1.055161	1.282099	1.746948	1.806786	1.757632	0.071786	0.000000	47002.000000		1
6951.403809	3210.924561	1.618963	2.127780	1971.779541	44741.722656	315.836517	207.427689	96.810898	72.255081	36.742748	172.858978	215.408401	177.456833	0.400717	0.000000	3.842072	3.506630	0.209237	0.327927	3.294858	4.650712	2.499462	2.316867	1.985924	1.858868	1.565172	2.237692	2.333263	2.249093	0.000000	0.000000	47078.000000		1
8051.222656	3437.804443	1.310589	4.005776	2974.198242	60076.437500	479.188324	305.000275	116.608498	51.436764	56.531097	221.970596	309.508698	180.611496	0.606020	0.000000	3.905862	3.536281	0.117467	0.602687	3.473370	4.778704	2.680506	2.484300	2.066730	1.711274	1.752287	2.346295	2.490673	2.256745	0.000000	0.000000	47102.000000		1
10564.895508	1622.808228	2.833956	4.360406	1326.303711	34424.273438	225.307205	140.510559	85.120438	40.273628	30.661613	94.565933	140.421127	144.140121	0.009706	0.000000	4.023865	3.210267	0.452393	0.639527	3.122643	4.536865	2.352775	2.147709	1.930034	1.605021	1.486595	1.975735	2.147433	2.158785	0.000000	0.000000	47141.000000		1
12411.031250	2603.144287	2.278883	5.242356	2469.812500	52862.320312	384.887604	259.336273	128.739929	55.951355	50.641159	191.293564	260.412476	213.814117	0.765243	0.000000	4.093808	3.415498	0.357722	0.719526	3.392664	4.723146	2.585334	2.413863	2.109713	1.747811	1.704504	2.281700	2.415662	2.330036	0.000000	0.000000	47211.000000		1
10664.688477	4021.525391	2.747611	4.539263	3829.577881	85407.804688	607.965271	390.055939	225.812943	92.691017	64.542648	366.773712	500.527802	229.328400	2.593239	0.000000	4.027948	3.604391	0.438955	0.656985	3.583151	4.931498	2.783879	2.591127	2.353749	1.967038	1.809847	2.564398	2.699428	2.360458	0.413843	0.000000	47258.000000		1
27460.267578	6239.513672	2.648932	3.040566	6877.742676	99998.000000	1067.578003	707.989441	410.763245	181.817230	121.197098	635.253296	845.437805	512.110352	2.193474	0.000000	4.438705	3.795151	0.423071	0.482955	3.837446	4.999991	3.028400	2.850027	2.613592	2.259635	2.083492	2.802947	2.927082	2.709363	0.341132	0.000000	47348.000000		1
31741.472656	7219.217285	2.420735	4.921647	7490.842285	99998.000000	1171.080688	764.366333	387.271332	162.910828	154.196182	754.979431	1076.853882	552.723145	2.128884	99998.000000	4.501627	3.858490	0.383947	0.692110	3.874531	4.999991	3.068587	2.883301	2.588015	2.211950	2.188074	2.877935	3.032157	2.742508	0.328152	4.999991	47464.000000		1
13372.025391	2906.300537	2.325139	3.385945	2552.681885	55869.347656	400.367981	255.000519	129.936417	59.303379	46.663136	201.806030	290.580688	188.755646	1.169082	0.000000	4.126197	3.463341	0.366449	0.529680	3.406997	4.747174	2.602459	2.406541	2.113731	1.773079	1.668974	2.304934	2.463267	2.275900	0.067845	0.000000	47492.000000		1
8619.287109	1554.466431	1.927337	2.189455	1875.249268	42188.800781	288.545441	199.928040	113.685112	41.945015	37.973160	157.033234	206.089340	149.336212	1.620290	99998.000000	3.935471	3.191581	0.284958	0.340336	3.273059	4.625197	2.460214	2.300874	2.055704	1.622680	1.579477	2.195992	2.314055	2.174165	0.209593	4.999991	47533.000000		1
17413.216797	4978.449707	1.384599	2.812370	2622.812256	56214.933594	416.199890	273.675659	120.361404	61.005604	45.552990	196.714783	284.487244	257.748138	0.747869	0.000000	4.240879	3.697094	0.141324	0.449072	3.418767	4.749852	2.619302	2.437236	2.080487	1.785370	1.658517	2.293837	2.454063	2.411196	0.000000	0.000000	47589.000000		1
12634.953125	3418.910400	2.729109	4.113708	2554.112793	53477.660156	418.438690	262.642029	126.753998	67.694237	30.593773	194.448227	240.904755	159.719162	1.092302	99998.000000	4.101573	3.533888	0.436021	0.614233	3.407240	4.728172	2.621632	2.419364	2.102962	1.830552	1.485633	2.288804	2.381845	2.203357	0.038343	4.999991	47615.000000		1
16001.353516	3977.054688	1.628214	2.787700	3631.706787	86757.171875	604.283264	370.788757	199.113922	103.533447	82.986496	385.723297	503.105804	307.735535	0.712378	0.000000	4.204157	3.599561	0.211711	0.445246	3.560111	4.938305	2.781240	2.569127	2.299102	2.015081	1.919007	2.586276	2.701659	2.488178	0.000000	0.000000	47638.000000		1
10760.385742	1665.465576	2.167868	4.280230	2234.828613	51094.824219	372.123993	228.468033	127.771629	57.554901	30.849722	172.365570	250.899155	130.435974	1.402430	0.000000	4.031828	3.221536	0.336033	0.631467	3.349244	4.708377	2.570688	2.358825	2.106434	1.760082	1.489251	2.236450	2.399499	2.115397	0.146881	0.000000	47673.000000		1
14295.321289	8315.067383	1.766982	2.652015	6144.756348	99998.000000	951.725037	629.366394	312.882294	139.927734	103.613625	486.644806	668.977051	389.451538	2.724056	99998.000000	4.155194	3.919866	0.247232	0.423576	3.788505	4.999991	2.978512	2.798903	2.495381	2.145904	2.015417	2.687212	2.825411	2.590453	0.435216	4.999991	47703.000000		1
5559.413574	1744.881104	2.408400	2.778449	1362.491333	37807.730469	225.920868	146.622528	74.299599	36.036572	26.998133	123.790527	137.799957	99.752785	0.316863	99998.000000	3.745029	3.241766	0.381729	0.443802	3.134334	4.577580	2.353956	2.166201	1.870986	1.556744	1.431334	2.092687	2.139249	1.998925	0.000000	4.999991	47795.000000		1
14881.715820	3762.226074	2.559503	4.092121	2710.908447	56195.441406	438.122192	282.078827	147.670990	55.510380	65.344421	228.967606	288.348083	157.992264	0.074154	99998.000000	4.172653	3.575445	0.408156	0.611948	3.433115	4.749701	2.641595	2.450371	2.169295	1.744374	1.815209	2.359774	2.459917	2.198636	0.000000	4.999991	47901.000000		1
12954.166992	3446.568359	1.933504	3.718989	2957.465820	61920.371094	452.492401	305.305542	126.723160	53.694057	63.534271	291.490417	383.943970	204.837341	0.177400	0.000000	4.112410	3.537387	0.286345	0.570425	3.470920	4.791833	2.655611	2.484735	2.102856	1.729926	1.803008	2.464624	2.584268	2.311409	0.000000	0.000000	47941.000000		1
10381.837891	2796.417480	4.641027	4.835302	2838.575439	60671.578125	452.291962	294.052979	186.004959	69.316277	59.315716	252.148071	337.780396	255.355148	0.202580	0.000000	4.016274	3.446602	0.666614	0.684424	3.453100	4.782985	2.655419	2.468426	2.269525	1.840835	1.773170	2.401656	2.528635	2.407145	0.000000	0.000000	48046.000000		1
5000.923828	1249.901001	2.494745	3.324270	637.960815	22645.478516	133.322357	66.688934	49.327484	27.633383	21.755777	66.081436	66.510078	72.273582	0.663439	0.000000	3.699050	3.096876	0.397026	0.521696	2.804794	4.354981	2.124903	1.824054	1.693089	1.441434	1.337575	1.820079	1.822887	1.858980	0.000000	0.000000	48067.000000		1
6633.424316	1866.685791	1.865662	1.955090	2211.830078	52040.375000	336.377319	224.841553	132.933807	67.200836	40.976719	164.967682	187.710266	95.093254	1.130042	0.000000	3.821738	3.271071	0.270833	0.291167	3.344752	4.716341	2.526827	2.351876	2.123636	1.827375	1.612537	2.217399	2.273488	1.978150	0.053095	0.000000	48088.000000		1
17898.859375	7747.135254	1.421604	5.751173	7307.415527	99998.000000	1129.336060	750.196533	469.203186	245.755478	202.345688	1021.303467	1372.939087	761.405945	2.287965	99998.000000	4.252825	3.889141	0.152779	0.759756	3.863764	4.999991	3.052823	2.875175	2.671361	2.390503	2.306094	3.009155	3.137651	2.881616	0.359449	4.999991	48137.000000		1
4111.601074	1923.815063	0.795605	2.115445	1562.456421	37376.734375	251.654663	162.787491	88.410789	34.004387	34.732151	137.096863	150.868835	136.621964	1.497123	99998.000000	3.614011	3.284163	0.000000	0.325402	3.193808	4.572601	2.400805	2.211621	1.946505	1.531535	1.540732	2.137028	2.178600	2.135520	0.175257	4.999991	48170.000000		1
10249.663086	2390.199707	2.445405	3.614142	2479.026855	53884.238281	378.004700	260.409393	131.311768	68.619354	46.817322	201.102936	278.779236	164.498962	0.891762	0.000000	4.010710	3.378434	0.388351	0.558005	3.394281	4.731462	2.577497	2.415657	2.118304	1.836447	1.670407	2.303418	2.445261	2.216163	0.000000	0.000000	48236.000000		1
6711.304199	1251.655640	1.742312	2.019849	1413.681396	40572.050781	233.534622	148.821228	92.311722	64.925034	45.556072	189.356979	257.223907	165.809555	0.285302	0.000000	3.826807	3.097485	0.241126	0.305319	3.150352	4.608227	2.368351	2.172665	1.965257	1.812412	1.658546	2.277281	2.410311	2.219609	0.000000	0.000000	48279.000000		1
11638.899414	4373.567871	1.671386	3.330438	2966.137207	71557.007812	505.168823	306.674744	187.660919	70.771805	52.494484	225.689590	343.306458	149.891296	1.804289	0.000000	4.065912	3.640836	0.223077	0.522501	3.472191	4.854652	2.703437	2.486678	2.273374	1.849860	1.720114	2.353512	2.535682	2.175776	0.256306	0.000000	48310.000000		1
12610.564453	3755.281494	1.655968	3.018980	4238.635742	97967.078125	697.122314	436.552551	240.192413	118.511162	90.224030	491.831665	623.621399	397.330475	1.837893	99998.000000	4.100735	3.574642	0.219052	0.479860	3.627226	4.991080	2.843309	2.640037	2.380559	2.073759	1.955322	2.691817	2.794921	2.599152	0.264320	4.999991	48364.000000		1
7047.058594	2178.140381	2.507080	4.348072	2338.880127	45854.484375	369.626190	238.163315	113.429161	65.992012	31.059416	164.557556	221.474121	132.428070	1.883322	99998.000000	3.848008	3.338086	0.399168	0.638297	3.369008	4.661382	2.567763	2.376875	2.054725	1.819491	1.492193	2.216318	2.345323	2.121980	0.274925	4.999991	48397.000000		1
9073.987305	3275.220459	2.821621	3.620309	3158.167969	70655.273438	490.249695	315.087189	129.079132	87.269806	42.219467	241.876129	294.271942	205.003876	2.142474	99998.000000	3.957798	3.515240	0.450499	0.558746	3.499435	4.849144	2.690417	2.498431	2.110856	1.940864	1.625513	2.383593	2.468749	2.311762	0.330916	4.999991	48411.000000		1
4647.595215	2607.011230	2.248045	4.175382	1181.938477	30548.931641	201.701187	134.090210	77.284660	40.964386	27.445274	122.193146	133.803421	91.580872	0.832134	99998.000000	3.667228	3.416143	0.351805	0.620696	3.072595	4.484996	2.304708	2.127397	1.888093	1.612406	1.438468	2.087047	2.126467	1.961805	0.000000	4.999991	48455.000000		1
11535.051758	2734.687256	2.948054	4.027363	2193.555908	46081.234375	351.021973	232.729767	102.346207	41.001389	29.887596	149.792603	204.334702	184.953400	0.775087	99998.000000	4.062019	3.436908	0.469535	0.605021	3.341149	4.663524	2.545334	2.366852	2.010072	1.612799	1.475491	2.175490	2.310342	2.267062	0.000000	4.999991	48475.000000		1
9464.098633	3040.125488	2.408400	3.934851	2485.379395	59466.687500	411.882660	259.434937	132.536011	86.696228	52.361885	214.652893	300.377747	158.257477	0.817200	0.000000	3.976079	3.482892	0.381729	0.594928	3.395393	4.774274	2.614774	2.414028	2.122334	1.938000	1.719015	2.331737	2.477668	2.199364	0.000000	0.000000	48559.000000		1
12292.543945	6449.340332	3.925599	2.522498	4508.259766	88199.484375	695.062378	455.548401	217.064377	92.721855	68.289398	316.422424	452.076111	195.848251	1.683525	0.000000	4.089642	3.809515	0.593906	0.401831	3.654009	4.945466	2.842024	2.658535	2.336589	1.967182	1.834353	2.500267	2.655211	2.291920	0.226220	0.000000	48589.000000		1
8863.519531	2658.081055	1.319840	2.800035	1785.052979	44946.968750	296.257874	176.618057	95.071663	44.322578	17.820927	138.379700	146.724289	179.390335	0.988425	99998.000000	3.947606	3.424568	0.120521	0.447163	3.251651	4.652700	2.471670	2.247035	1.978051	1.646625	1.250930	2.141072	2.166502	2.253799	0.000000	4.999991	48620.000000		1
5584.462891	1793.786133	1.655968	3.564802	690.590942	22382.351562	132.576096	78.431808	44.868401	30.661613	14.419562	49.379910	65.338257	82.067543	0.100840	99998.000000	3.746981	3.253771	0.219052	0.552035	2.839221	4.349905	2.122465	1.894492	1.651941	1.486595	1.158952	1.693550	1.815168	1.914171	0.000000	4.999991	48669.000000		1
5464.511719	1447.075195	1.557288	3.216340	776.503906	25176.093750	146.742798	85.872871	56.355324	25.573446	11.715123	57.132427	94.559769	45.676338	0.648778	0.000000	3.737551	3.160491	0.192369	0.507362	2.890144	4.400989	2.166557	1.933856	1.750935	1.407789	1.068747	1.756883	1.975706	1.659691	0.000000	0.000000	48704.000000		1
8308.400391	3393.512695	2.322055	4.690367	2608.306396	59067.726562	406.513855	261.917358	138.052811	75.030449	36.650234	189.865799	284.838776	208.167786	1.789502	99998.000000	3.919518	3.530649	0.365873	0.671207	3.416359	4.771350	2.609075	2.418164	2.140045	1.875238	1.564077	2.278447	2.454599	2.318413	0.252732	4.999991	48756.000000		1
9523.985352	1720.470215	3.336605	3.200921	1598.153809	36826.105469	271.729797	173.349289	91.994095	32.656792	32.052380	103.493355	150.535797	137.380554	0.991950	99998.000000	3.978819	3.235647	0.523305	0.505275	3.203619	4.566156	2.434137	2.238922	1.963760	1.513973	1.505860	2.014912	2.177640	2.137925	0.000000	4.999991	48823.000000		1
8964.388672	3147.673828	2.214124	2.991227	2279.419434	50385.683594	347.087128	232.122269	113.342819	75.283318	35.271805	173.386292	243.636948	206.662918	0.991839	0.000000	3.952521	3.497990	0.345202	0.475849	3.357824	4.702307	2.540438	2.365717	2.054394	1.876699	1.547428	2.239015	2.386743	2.315263	0.000000	0.000000	48894.000000		1
3920.273926	324.070099	2.793867	3.941018	661.326294	19815.929688	100.647064	72.285919	29.961605	18.588778	19.473810	37.794304	42.352070	56.281315	0.446970	0.000000	3.593316	2.510639	0.446206	0.595608	2.820416	4.297014	2.002801	1.859054	1.476565	1.269251	1.289451	1.577426	1.626875	1.750364	0.000000	0.000000	48938.000000		1
7535.760254	2495.330566	2.685936	3.928683	2295.337646	50008.761719	352.822876	233.250916	91.318756	57.894112	40.825619	145.978027	185.138428	114.523888	0.041300	0.000000	3.877127	3.397128	0.429096	0.594247	3.360847	4.699046	2.547557	2.367823	1.960560	1.762634	1.610933	2.164288	2.267497	2.058896	0.000000	0.000000	48976.000000		1
18552.994141	4753.000488	1.541869	3.749826	4261.773438	83372.210938	641.056885	441.310760	204.359360	94.214386	73.365227	375.682648	501.816803	308.904266	1.604995	0.000000	4.268414	3.676968	0.188048	0.574011	3.629590	4.921021	2.806897	2.644745	2.310395	1.974117	1.865490	2.574821	2.700545	2.489824	0.205474	0.000000	49020.000000		1
19526.464844	7302.687988	3.037483	2.907966	6703.354004	99998.000000	1059.128540	689.298889	336.620911	186.146805	105.682808	510.142914	690.705078	373.110809	1.740356	0.000000	4.290624	3.863483	0.482514	0.463589	3.826292	4.999991	3.024949	2.838408	2.527141	2.269855	2.024004	2.707692	2.839293	2.571838	0.240638	0.000000	49055.000000		1
13829.288086	9504.607422	2.368311	4.206220	8504.174805	99998.000000	1350.406250	868.652222	428.584167	172.747955	138.866928	684.617737	991.650208	560.176575	1.505929	99998.000000	4.140800	3.977934	0.374439	0.623892	3.929632	4.999991	3.130465	2.938846	2.632036	2.237413	2.142599	2.835448	2.996358	2.748325	0.177804	4.999991	49079.000000		1
7362.703613	1651.274292	1.393850	3.253344	1395.866699	38450.664062	257.260895	147.828262	85.900627	33.008339	37.192974	123.500656	142.049347	140.525970	1.403595	0.000000	3.867037	3.217819	0.144216	0.512330	3.144844	4.584904	2.410374	2.169757	1.933996	1.518624	1.570461	2.091669	2.152439	2.147757	0.147242	0.000000	49116.000000		1
9393.518555	1887.334473	2.325139	3.456871	2481.734375	58004.433594	398.419037	254.904922	136.273499	58.159313	45.324791	225.054337	256.600983	211.865189	1.526786	0.000000	3.972828	3.275849	0.366449	0.538683	3.394755	4.763461	2.600340	2.406378	2.134411	1.764619	1.656336	2.352287	2.409258	2.326060	0.183778	0.000000	49140.000000		1
5845.988281	1791.294556	2.861710	4.631775	2349.429688	57358.070312	377.927612	235.850510	131.533798	58.624958	46.166653	226.457443	300.242065	276.370819	0.628116	0.000000	3.766858	3.253167	0.456626	0.665747	3.370962	4.758595	2.577409	2.372637	2.119037	1.768082	1.664328	2.354987	2.477472	2.441492	0.000000	0.000000	49163.000000		1
9269.295898	2814.482178	2.093859	3.746742	2338.957275	57560.464844	382.907837	244.318451	140.023331	54.514332	36.634815	204.769501	261.380768	210.730377	0.352142	0.000000	3.967047	3.449399	0.320947	0.573654	3.369022	4.760124	2.583094	2.387956	2.146200	1.736511	1.563894	2.311265	2.417274	2.323727	0.000000	0.000000	49202.000000		1
8186.900879	1093.746582	2.429986	4.431333	1446.674316	34423.738281	227.854370	155.099731	66.047516	37.615444	28.515333	97.621918	144.997391	76.945450	0.614178	99998.000000	3.913120	3.038917	0.385604	0.646534	3.160371	4.536858	2.357657	2.190611	1.819857	1.575366	1.455078	1.989547	2.161360	1.886183	0.000000	4.999991	49255.000000		1
14330.010742	3056.823975	3.018980	3.978023	2810.075439	65899.125000	452.378296	290.824310	169.587128	93.683983	60.444363	277.971283	372.235016	211.307037	1.014013	0.000000	4.156247	3.485271	0.479860	0.599667	3.448718	4.818880	2.655502	2.463631	2.229393	1.971665	1.781356	2.444000	2.570817	2.324914	0.006044	0.000000	49287.000000		1
14104.974609	4418.849609	2.346725	3.555551	2596.779297	60260.417969	422.151489	268.439453	159.885681	59.633339	54.847378	235.822754	359.798309	195.663223	0.783864	99998.000000	4.149372	3.645309	0.370462	0.550907	3.414435	4.780032	2.625468	2.428846	2.203809	1.775489	1.739156	2.372586	2.556059	2.291509	0.000000	4.999991	49372.000000		1
7601.197266	2066.067871	2.411484	3.139246	1595.970459	40202.503906	244.432556	169.796829	104.683678	51.288742	36.684155	171.369537	231.138550	177.527756	0.651720	0.000000	3.880882	3.315145	0.382284	0.496825	3.203025	4.604253	2.388159	2.229930	2.019879	1.710022	1.564479	2.233934	2.363872	2.249266	0.000000	0.000000	49437.000000		1
7073.960938	2807.312500	2.796951	3.009729	2069.083740	50557.621094	336.522247	214.387680	167.527191	56.401581	42.130039	182.350723	232.254868	195.706390	1.625509	99998.000000	3.849663	3.448291	0.446685	0.478527	3.315778	4.703787	2.527014	2.331200	2.224085	1.751291	1.624592	2.260907	2.365965	2.291605	0.210989	4.999991	49643.000000		1
7740.455566	2435.869873	2.991227	4.274062	2007.828491	53426.882812	339.550476	206.308289	129.008209	89.224899	52.935459	237.497223	300.686127	178.381958	0.632078	99998.000000	3.888767	3.386654	0.475849	0.630841	3.302727	4.727760	2.530904	2.314517	2.110617	1.950486	1.723747	2.375659	2.478113	2.251351	0.000000	4.999991	49751.000000		1
6986.709473	1097.009277	2.118529	1.973593	1347.168335	31189.568359	198.182632	141.222900	56.537266	35.833046	25.453180	75.203140	111.184204	81.333611	0.143880	0.000000	3.844273	3.040210	0.326034	0.295258	3.129422	4.494009	2.297065	2.149905	1.752335	1.554284	1.405742	1.876236	2.046043	1.910270	0.000000	0.000000	49794.000000		1
5118.926270	2032.159180	1.828657	1.985928	1308.319336	31769.845703	206.024582	133.075668	56.447838	40.427814	25.604282	93.597641	146.144547	76.618576	0.215945	0.000000	3.709179	3.307958	0.262132	0.297963	3.116714	4.502015	2.313919	2.124099	1.751647	1.606680	1.408313	1.971265	2.164783	1.884334	0.000000	0.000000	49813.000000		1
14108.801758	4574.140625	4.650278	5.353371	4213.053223	85674.632812	661.378723	428.596527	220.061768	105.673561	70.700882	317.057678	425.642303	307.917480	1.882257	99998.000000	4.149490	3.660310	0.667479	0.728627	3.624597	4.932852	2.820450	2.632049	2.342545	2.023966	1.849425	2.501138	2.629045	2.488434	0.274679	4.999991	49845.000000		1
8022.944824	1687.582153	1.896499	2.281967	1016.064148	29237.851562	178.187683	114.033577	65.119308	38.830437	25.123220	87.969818	121.422211	104.899544	1.594787	99998.000000	3.904334	3.227265	0.277953	0.358309	3.006921	4.465945	2.250878	2.057033	1.813710	1.589172	1.400075	1.944334	2.084298	2.020774	0.202703	4.999991	49912.000000		1
9979.620117	2530.414307	1.415436	2.001346	2434.155273	51010.433594	377.899841	252.629135	101.633865	45.013336	38.984627	175.566498	224.453003	174.447098	0.165856	99998.000000	3.999114	3.403192	0.150890	0.301322	3.386348	4.707659	2.577377	2.402483	2.007038	1.653341	1.590893	2.244442	2.351125	2.241664	0.000000	4.999991	49944.000000		1
7653.037598	2799.646240	1.782401	4.890810	1811.431274	47697.863281	280.496887	187.010254	108.384163	44.803638	41.112404	239.991974	321.516785	188.083389	1.813463	0.000000	3.883834	3.447103	0.251005	0.689381	3.258022	4.678499	2.447928	2.271865	2.034966	1.651313	1.613973	2.380197	2.507204	2.274350	0.258509	0.000000	49968.000000		1
17627.447266	5732.250977	2.716774	3.731324	4352.728027	99998.000000	717.959167	451.881836	264.899323	138.373520	89.847809	430.681122	595.352783	300.060120	0.972319	0.000000	4.246190	3.758325	0.434053	0.571863	3.638762	4.999991	2.856100	2.655025	2.423081	2.141053	1.953508	2.634156	2.774774	2.477208	0.000000	0.000000	50014.000000		1
4177.454590	1451.426392	1.680638	2.534833	721.489990	18407.527344	115.982498	79.276756	43.684242	21.617008	19.779100	48.698402	34.223331	52.047344	0.260526	0.000000	3.620912	3.161795	0.225474	0.403949	2.858230	4.264996	2.064393	1.899146	1.640325	1.334796	1.296207	1.687515	1.534322	1.716399	0.000000	0.000000	50054.000000		1
5766.844238	2068.726074	2.044519	4.403579	1431.890869	32658.615234	224.924820	151.667526	90.914787	50.647324	33.803944	134.010040	181.943665	106.459915	0.430486	99998.000000	3.760938	3.315703	0.310591	0.643806	3.155910	4.513998	2.352037	2.180893	1.958634	1.704556	1.528967	2.127137	2.259937	2.027186	0.000000	4.999991	50090.000000		1
4241.235352	872.109070	1.440106	2.547168	759.956604	20733.246094	126.439453	84.469772	38.003998	40.224289	16.578180	56.962822	101.880562	52.590080	0.868471	0.000000	3.627492	2.940571	0.158394	0.406058	2.880789	4.316667	2.101883	1.926701	1.579829	1.604488	1.219537	1.755592	2.008091	1.720904	0.000000	0.000000	50211.000000		1
24276.197266	5131.554199	2.174036	3.453787	5551.827637	99998.000000	881.233826	568.450256	288.422089	123.053513	89.348244	478.981720	601.514099	323.635284	2.998948	99998.000000	4.385180	3.710249	0.337267	0.538296	3.744436	4.999991	2.945091	2.754693	2.460028	2.090094	1.951086	2.680319	2.779246	2.510056	0.476969	4.999991	50249.000000		1
13710.351562	1515.062378	1.341426	2.004430	2913.053711	63700.675781	479.755737	312.148376	152.534058	59.898540	50.792259	241.706528	323.989929	140.282364	1.347184	0.000000	4.137049	3.180430	0.127567	0.301991	3.464349	4.804144	2.681020	2.494361	2.183367	1.777416	1.705798	2.383288	2.510531	2.147003	0.129427	0.000000	50351.000000		1
6244.361328	1043.691406	1.329091	2.719858	751.106262	26030.189453	145.170090	81.410706	72.110146	38.374046	20.577789	67.450615	96.280495	60.071232	0.777102	0.000000	3.795488	3.018572	0.123555	0.434546	2.875701	4.415477	2.161877	1.910681	1.857996	1.584038	1.313399	1.828986	1.983538	1.778666	0.000000	0.000000	50489.000000		1
7739.206543	2192.920654	2.849375	4.462170	1323.442017	36714.699219	213.545822	136.202576	84.247742	40.338387	26.168608	106.629517	156.336304	75.918564	0.289039	0.000000	3.888696	3.341023	0.454750	0.649546	3.121705	4.564840	2.329491	2.134185	1.925558	1.605718	1.417781	2.027877	2.194060	1.880348	0.000000	0.000000	50527.000000		1
23655.535156	5263.803223	1.871829	3.133079	3767.061279	86193.671875	644.643250	392.757294	202.018814	110.265244	67.188499	348.221954	405.104584	201.121445	4.077654	99998.000000	4.373933	3.721300	0.272266	0.495971	3.576003	4.935475	2.809319	2.594124	2.305392	2.042439	1.827295	2.541856	2.607567	2.303458	0.610410	4.999991	50579.000000		1
9993.885742	3785.671631	2.679769	4.622524	3082.116699	81004.195312	494.844482	314.313141	207.532532	76.643242	54.646935	316.129486	466.890381	237.349197	0.896911	0.000000	3.999734	3.578143	0.428097	0.664879	3.488849	4.908507	2.694469	2.497363	2.317086	1.884474	1.737566	2.499865	2.669215	2.375388	0.000000	0.000000	50628.000000		1
9675.458984	7113.963379	2.380646	2.954222	4725.965332	99998.000000	788.163513	491.797729	240.873917	89.971161	77.586868	385.775726	484.760651	208.880127	2.602111	99998.000000	3.985672	3.852112	0.376695	0.470443	3.674490	4.999991	2.896616	2.691787	2.381790	1.954103	1.889788	2.586335	2.685527	2.319897	0.415326	4.999991	50689.000000		1
2861.971680	393.759521	2.494745	3.654230	309.567291	21966.519531	77.811981	38.599159	59.849201	32.218903	23.420996	52.944710	77.423431	58.387508	0.940038	0.000000	3.456665	2.595231	0.397026	0.562796	2.490755	4.341761	1.891047	1.586578	1.777058	1.508111	1.369605	1.723823	1.888872	1.766320	0.000000	0.000000	50728.000000		1
4659.273438	1883.991699	1.862578	3.564802	1787.883911	37766.078125	290.047211	187.364883	105.525543	38.429554	30.846640	151.303635	216.059067	120.521759	0.874253	0.000000	3.668318	3.275079	0.270115	0.552035	3.252339	4.577102	2.462469	2.272688	2.023358	1.584665	1.489208	2.179849	2.334573	2.081065	0.000000	0.000000	50765.000000		1
6956.803711	2051.460205	2.130863	3.052901	2154.093262	46848.925781	358.688171	224.675034	135.049255	57.961952	38.266113	143.998260	182.887299	105.781494	0.443280	99998.000000	3.842410	3.312063	0.328556	0.484713	3.333265	4.670700	2.554717	2.351555	2.130492	1.763143	1.582814	2.158357	2.262183	2.024410	0.000000	4.999991	50803.000000		1
5539.523438	1728.022339	0.952875	2.096942	1002.992188	24924.890625	153.008957	104.677513	59.664177	50.058331	22.505125	62.797256	80.827873	46.906750	1.234441	0.000000	3.743472	3.237549	0.000000	0.321587	3.001297	4.396633	2.184717	2.019853	1.775714	1.699476	1.352281	1.797941	1.907561	1.671235	0.091470	0.000000	50824.000000		1
9943.231445	6237.114258	1.464776	2.192538	4350.683594	88454.453125	667.425903	443.256622	220.394806	108.954659	84.334084	374.140778	521.016174	244.722427	0.936869	0.000000	3.997528	3.794984	0.165771	0.340947	3.638557	4.946720	2.824403	2.646655	2.343201	2.037246	1.926003	2.573035	2.716851	2.388674	0.000000	0.000000	50845.000000		1
6885.421387	1870.253662	3.398280	3.376694	1644.138428	41543.125000	272.830688	176.790741	92.006432	56.543434	32.450184	151.007599	180.910614	145.419861	0.526705	99998.000000	3.837930	3.271900	0.531259	0.528492	3.215938	4.618499	2.435893	2.247459	1.963818	1.752382	1.511217	2.178999	2.257464	2.162624	0.000000	4.999991	50904.000000		1
12510.284180	5442.493652	2.223376	3.598723	4062.646973	90822.820312	650.687378	421.790710	236.735535	89.730629	59.361973	321.603119	457.358551	273.376526	1.805604	0.000000	4.097267	3.735798	0.347013	0.556148	3.608809	4.958195	2.813372	2.625097	2.374264	1.952941	1.773508	2.507320	2.660257	2.436761	0.256622	0.000000	50954.000000		1
7599.655273	2785.152588	1.464776	3.052901	1700.413696	45010.429688	293.815552	182.144119	124.971596	51.393589	35.327312	131.885345	162.827576	145.530884	2.305910	99998.000000	3.880794	3.444849	0.165771	0.484713	3.230555	4.653313	2.468075	2.260415	2.096811	1.710909	1.548111	2.120197	2.211728	2.162955	0.362842	4.999991	51028.000000		1
12652.958984	3099.989990	1.051555	5.137509	2330.954834	52050.925781	387.073975	243.044876	137.325058	57.434635	55.436371	200.905579	254.278931	113.814629	0.722614	0.000000	4.102192	3.491360	0.021832	0.710753	3.367534	4.716428	2.587794	2.385686	2.137750	1.759174	1.743795	2.302992	2.405310	2.056198	0.000000	0.000000	51087.000000		1
6918.096680	210.767380	1.813238	2.867877	890.515930	23354.824219	145.987274	92.493660	61.058025	14.135859	15.501955	74.373611	109.654663	65.325920	1.099776	0.000000	3.839987	2.323803	0.258455	0.457561	2.949642	4.368377	2.164315	1.966112	1.785743	1.150322	1.190386	1.871419	2.040027	1.815086	0.041304	0.000000	51107.000000		0
7371.992188	2202.100830	0.687674	2.383730	1931.795776	49754.410156	319.833038	200.794571	113.204048	56.352242	56.938152	230.845596	308.577393	202.028061	0.601598	0.000000	3.867585	3.342837	0.000000	0.377257	3.285961	4.696832	2.504923	2.302752	2.053862	1.750911	1.755403	2.363322	2.489364	2.305412	0.000000	0.000000	51143.000000		1
3411.996582	867.495789	2.090775	3.194753	558.122803	18801.863281	89.983498	62.313110	31.312283	39.835735	14.743355	44.427425	53.687893	79.480286	0.535711	0.000000	3.533009	2.938267	0.320307	0.504437	2.746730	4.274201	1.954163	1.794579	1.495715	1.600273	1.168596	1.647651	1.729876	1.900259	0.000000	0.000000	51180.000000		1
6014.625977	1986.476685	2.963473	3.731324	1135.963013	41212.292969	180.108841	116.858276	87.390076	60.225418	35.274887	162.543869	224.190887	137.821533	1.038620	0.000000	3.779209	3.298084	0.471801	0.571863	3.055364	4.615027	2.255535	2.067659	1.941462	1.779780	1.547466	2.210971	2.350618	2.139317	0.016457	0.000000	51204.000000		1
12577.293945	4409.147949	3.055985	3.533965	3706.262451	79819.906250	614.780334	388.369141	202.681808	85.709435	69.205261	288.138367	411.953583	284.277527	0.047011	0.000000	4.099587	3.644355	0.485151	0.548262	3.568936	4.902111	2.788720	2.589245	2.306815	1.933029	1.840139	2.459601	2.614848	2.453743	0.000000	0.000000	51293.000000		1
4926.932617	233.435944	2.602675	4.348072	545.615173	20434.195312	99.342644	56.956654	52.007256	17.250435	9.066192	26.273455	49.312065	53.071144	0.629957	0.000000	3.692577	2.368168	0.415420	0.638297	2.736887	4.310358	1.997136	1.755544	1.716064	1.236800	0.957425	1.419517	1.692953	1.724858	0.000000	0.000000	51324.000000		1
8485.453125	2675.124756	1.785485	4.181550	2345.380615	54642.816406	372.848694	244.528152	155.275497	73.090775	48.593555	209.851501	302.039886	186.011124	0.132961	0.000000	3.928675	3.427344	0.251756	0.621337	3.370213	4.737533	2.571533	2.388329	2.191103	1.863863	1.686579	2.321912	2.480064	2.269539	0.000000	0.000000	51376.000000		1
19193.210938	6630.137207	1.655968	4.927814	6475.194336	99998.000000	1043.213379	664.579651	337.468964	150.134903	107.893852	562.825500	772.522827	477.905487	2.761749	0.000000	4.283148	3.821522	0.219052	0.692654	3.811253	4.999991	3.018373	2.822547	2.528234	2.176482	2.032997	2.750374	2.887911	2.679342	0.441184	0.000000	51423.000000		1
4055.027100	989.029053	1.674470	2.608843	617.719116	19914.296875	102.592903	61.810459	28.943972	20.531532	2.843207	40.190369	37.899151	50.551731	0.409857	0.000000	3.607994	2.995209	0.223877	0.416448	2.790791	4.299165	2.011117	1.791062	1.461558	1.312421	0.453808	1.604122	1.578629	1.703736	0.000000	0.000000	51439.000000		1
9235.369141	2161.423340	3.635728	3.163916	2537.072021	50324.218750	405.342041	255.142380	109.330872	58.035965	39.894329	197.066330	276.133392	164.085739	0.974158	99998.000000	3.965454	3.334740	0.560591	0.500225	3.404333	4.701777	2.607822	2.406783	2.038743	1.763697	1.600911	2.294612	2.441119	2.215071	0.000000	4.999991	51469.000000		1
19897.673828	9179.922852	1.782401	3.737491	5768.339844	99998.000000	920.039612	596.049683	359.523865	154.045090	116.787354	626.554016	812.515808	373.786133	1.794633	0.000000	4.298802	3.962839	0.251005	0.572580	3.761051	4.999991	2.963807	2.775282	2.555728	2.187648	2.067396	2.796958	2.909832	2.572623	0.253976	0.000000	51548.000000		1
10455.891602	4338.974609	1.051555	2.713690	2533.300537	54342.878906	411.087036	264.405914	136.683640	57.443886	35.580177	186.812897	249.801346	130.328049	2.142312	0.000000	4.019361	3.637387	0.021832	0.433560	3.403687	4.735143	2.613934	2.422271	2.135716	1.759244	1.551208	2.271407	2.397595	2.115038	0.330883	0.000000	51650.000000		1
31474.951172	7437.798828	2.195622	4.169215	6926.897461	99998.000000	1090.669067	705.473083	388.655945	189.202789	115.473679	611.579407	797.288330	427.233490	2.104838	99998.000000	4.497965	3.871444	0.341558	0.620054	3.840539	4.999991	3.037693	2.848480	2.589565	2.276927	2.062483	2.786453	2.901615	2.630665	0.323219	4.999991	51723.000000		1
10554.065430	2698.968262	1.458608	3.373610	1780.433594	45920.335938	287.558624	189.594421	115.578529	63.722378	44.689541	155.963165	203.258469	103.373093	0.248061	0.000000	4.023420	3.431198	0.163939	0.528095	3.250526	4.662005	2.458726	2.277826	2.062877	1.804292	1.650206	2.193022	2.308049	2.014407	0.000000	0.000000	51795.000000		1
8866.060547	843.356262	1.205742	0.456393	1207.740112	32142.292969	196.899796	128.113922	74.734406	17.447794	25.320580	96.323662	138.907013	91.969421	0.958737	99998.000000	3.947731	2.926011	0.081254	0.000000	3.081974	4.507077	2.294245	2.107596	1.873521	1.241740	1.403474	1.983733	2.142724	1.963643	0.000000	4.999991	51811.000000		1
24474.429688	5037.857910	2.917217	4.748958	4648.153320	96337.656250	718.276794	475.136292	266.650879	90.914787	73.861710	383.277893	564.990295	342.683563	1.634588	0.000000	4.388712	3.702246	0.464969	0.676598	3.667280	4.983796	2.856292	2.676818	2.425943	1.958634	1.868419	2.583514	2.752041	2.534893	0.213408	0.000000	51876.000000		1
10857.243164	2432.894043	3.623393	2.220292	2205.008789	47555.781250	336.543823	223.355194	125.252220	36.440540	35.222466	163.749619	213.746262	126.211258	0.651562	0.000000	4.035719	3.386123	0.559115	0.346410	3.343410	4.677203	2.527042	2.348996	2.097785	1.561585	1.546820	2.214180	2.329899	2.101098	0.000000	0.000000	51907.000000		1
27712.474609	5278.330566	2.392981	3.586388	4964.757812	99998.000000	808.303406	512.838074	264.338074	112.303596	107.107498	522.342163	639.761719	429.700500	2.504277	0.000000	4.442675	3.722497	0.378939	0.554657	3.695898	4.999991	2.907574	2.709980	2.422160	2.050394	2.029820	2.717955	2.806018	2.633166	0.398682	0.000000	51951.000000		1
7149.910645	3242.079590	2.322055	3.697403	2426.205566	54479.480469	400.882965	248.728195	131.561539	43.039742	53.678642	194.916962	261.297516	159.598892	0.185275	0.000000	3.854300	3.510824	0.365873	0.567897	3.384928	4.736233	2.603018	2.395725	2.119129	1.633870	1.729802	2.289850	2.417135	2.203030	0.000000	0.000000	52002.000000		1
4776.446289	2883.789062	2.457740	4.227806	1851.149902	46265.316406	296.939362	188.730972	98.710480	50.258774	46.916000	193.501526	260.255219	204.001648	0.202942	0.000000	3.679105	3.459964	0.390536	0.626115	3.267442	4.665256	2.472668	2.275843	1.994363	1.701212	1.671321	2.286685	2.415400	2.309634	0.000000	0.000000	52027.000000		1
5651.833008	1440.186157	2.285050	0.437891	753.042847	23787.375000	126.044739	78.548996	51.251740	36.039654	14.194449	55.322273	67.105240	35.028187	0.014634	0.000000	3.752189	3.158419	0.358896	0.000000	2.876820	4.376347	2.100525	1.895141	1.709709	1.556781	1.152119	1.742900	1.826756	1.544418	0.000000	0.000000	52053.000000		1
6025.894043	1680.952148	2.352893	3.706654	2084.277344	49067.539062	348.055420	212.179733	118.134949	47.538918	35.065193	172.374832	225.612488	113.148544	0.516955	0.000000	3.780021	3.225555	0.371602	0.568982	3.318955	4.690794	2.541648	2.326704	2.072378	1.677049	1.544876	2.236474	2.353363	2.053649	0.000000	0.000000	52072.000000		1
13855.768555	3579.566895	1.958174	3.540132	5077.418945	99998.000000	810.048828	524.806091	256.391296	128.431549	96.385338	441.899750	585.435486	316.410095	1.752521	0.000000	4.141631	3.553830	0.291851	0.549019	3.705643	4.999991	2.908511	2.719999	2.408903	2.108672	1.984011	2.645324	2.767479	2.500250	0.243663	0.000000	52185.000000		1
5946.465820	1370.209961	1.258165	1.844076	928.405823	20761.027344	118.264465	97.810028	45.756516	15.110320	8.763986	60.607800	77.491272	49.669781	0.234040	99998.000000	3.774259	3.136787	0.099738	0.265779	2.967738	4.317249	2.072854	1.990383	1.660453	1.179274	0.942702	1.782529	1.889253	1.696092	0.000000	4.999991	52219.000000		1
7371.020508	993.327759	2.377563	4.298732	1334.315308	42689.964844	204.285355	136.560287	94.858887	49.740707	41.716816	181.632217	268.960602	217.240143	1.579655	0.000000	3.867528	2.997092	0.376132	0.633340	3.125258	4.630326	2.310237	2.135324	1.977078	1.696712	1.620311	2.259193	2.429689	2.336940	0.198562	0.000000	52247.000000		1
16482.052734	3483.841553	3.814585	5.643242	3049.762207	68124.546875	482.426270	307.747864	152.250351	37.640114	44.035789	222.155624	339.097168	190.279022	1.236536	0.000000	4.217011	3.542058	0.581447	0.751529	3.484266	4.833303	2.683431	2.488195	2.182558	1.575651	1.643806	2.346657	2.530324	2.279391	0.092207	0.000000	52282.000000		1
11772.252930	5270.420898	1.763899	3.305768	4319.056641	87859.671875	689.440735	450.555817	204.504303	91.812157	68.699532	329.694855	463.220734	237.959778	1.800373	99998.000000	4.070859	3.721845	0.246474	0.519272	3.635389	4.943789	2.838497	2.653749	2.310703	1.962900	1.836954	2.518112	2.665788	2.376503	0.255362	4.999991	52333.000000		1
4828.641602	617.028381	2.343642	2.152450	834.419617	25854.884766	152.355194	93.221420	52.053509	41.229588	19.846943	70.830399	115.045044	42.167042	0.758253	0.000000	3.683825	2.790305	0.369891	0.332933	2.921385	4.412543	2.182857	1.969516	1.716450	1.615209	1.297694	1.850220	2.060868	1.624973	0.000000	0.000000	52387.000000		1
9267.473633	858.944580	3.046734	2.963473	1742.494385	38618.386719	288.681122	183.457779	91.075142	45.938457	29.178335	125.650017	148.753387	78.928291	1.900319	99998.000000	3.966961	2.933965	0.483835	0.471801	3.241171	4.586794	2.460418	2.263536	1.959400	1.662176	1.465060	2.099163	2.172467	1.897233	0.278827	4.999991	52494.000000		1
11510.776367	6766.552246	2.038351	3.077571	7137.590820	99998.000000	1125.669434	728.095398	337.620056	142.074005	115.245483	567.703979	710.622925	370.156586	0.981523	0.000000	4.061105	3.830367	0.309279	0.488208	3.853552	4.999991	3.051411	2.862188	2.528428	2.152515	2.061624	2.754122	2.851639	2.568385	0.000000	0.000000	52543.000000		1
28356.318359	10549.242188	3.672733	5.769675	6992.969727	99998.000000	1086.842163	706.974854	361.062622	172.899063	108.285484	599.361633	811.769531	424.606171	2.372869	0.000000	4.452650	4.023221	0.564989	0.761151	3.844662	4.999991	3.036166	2.849404	2.557583	2.237793	2.034570	2.777689	2.909433	2.627986	0.375274	0.000000	52565.000000		1
9023.802734	2225.346191	2.285050	3.743659	1735.284546	44242.003906	289.220764	188.515121	121.055252	58.476936	42.395241	175.023758	223.663574	175.020676	0.349424	99998.000000	3.955389	3.347398	0.358896	0.573296	3.239371	4.645835	2.461230	2.275346	2.082984	1.766985	1.627317	2.243097	2.349595	2.243089	0.000000	4.999991	52615.000000		1
5274.889160	2812.930908	1.316756	3.330438	2091.440918	43346.722656	339.673828	220.456482	113.974983	47.970638	39.780231	168.520157	228.452621	154.051254	1.446043	0.000000	3.722213	3.449159	0.119505	0.522501	3.320446	4.636956	2.531062	2.343323	2.056809	1.680976	1.599667	2.226652	2.358796	2.187665	0.160181	0.000000	52641.000000		1
11365.332031	3090.929932	1.791652	2.892547	2794.505615	62548.484375	454.922394	289.778931	155.429688	80.195709	59.028927	286.195618	349.288910	313.128998	1.110913	0.000000	4.055582	3.490089	0.253254	0.461280	3.446305	4.796217	2.657937	2.462067	2.191534	1.904151	1.771065	2.456663	2.543185	2.495723	0.045680	0.000000	52676.000000		1
15324.170898	3387.733643	1.705307	2.343642	2760.137451	57625.296875	422.900848	283.864319	109.639244	66.769112	41.670563	199.265030	271.905579	157.875092	1.209730	0.000000	4.185377	3.529909	0.231803	0.369891	3.440931	4.760613	2.626239	2.453111	2.039966	1.824576	1.619829	2.299431	2.434418	2.198314	0.082688	0.000000	52719.000000		1
9155.238281	2524.934570	1.329091	2.417651	1729.280518	40909.093750	278.603455	174.212738	97.128517	40.224289	40.304466	167.881821	222.528763	136.689804	1.417252	0.000000	3.961670	3.402250	0.123555	0.383394	3.237865	4.611820	2.444987	2.241080	1.987347	1.604488	1.605353	2.225004	2.347386	2.135736	0.151447	0.000000	52744.000000		1
16650.974609	4580.332520	3.706654	2.238794	4334.089844	86985.921875	684.657837	436.426117	241.558502	101.029449	61.125870	298.003265	430.493011	269.996735	2.162505	99998.000000	4.221440	3.660897	0.568982	0.350014	3.636898	4.939449	2.835474	2.639911	2.383022	2.004448	1.786225	2.474221	2.633966	2.431359	0.334957	4.999991	52774.000000		1
4367.977051	1394.565308	1.834825	3.971855	571.595642	19176.216797	111.837952	67.132996	45.071926	20.031967	18.937241	48.732323	67.604805	19.698923	1.746648	99998.000000	3.640280	3.144439	0.263595	0.598993	2.757089	4.282763	2.048589	1.826936	1.653906	1.301724	1.277317	1.687817	1.829978	1.294443	0.242205	4.999991	52856.000000		1
13963.329102	3650.739746	1.662135	2.738360	2616.934814	58179.339844	430.209320	272.913971	156.601501	105.565628	61.656273	267.850464	335.223999	212.629959	0.481262	0.000000	4.144989	3.562381	0.220666	0.437491	3.417793	4.764769	2.633680	2.436026	2.194796	2.023523	1.789977	2.427892	2.525335	2.327625	0.000000	0.000000	52909.000000		1
9357.324219	1728.216675	2.359060	3.993442	1758.199829	45093.445312	305.768127	185.240189	114.061333	58.449184	33.433895	146.406662	241.564682	120.709869	0.815863	0.000000	3.971152	3.237598	0.372739	0.601347	3.245068	4.654113	2.485392	2.267735	2.057138	1.766778	1.524187	2.165561	2.383034	2.081743	0.000000	0.000000	52951.000000		1
8568.975586	1700.382812	1.871829	3.700486	2118.534668	46466.777344	323.107971	222.047699	124.758820	65.711388	32.959000	164.989273	196.181290	129.085297	1.995233	99998.000000	3.932929	3.230547	0.272266	0.568259	3.326035	4.667142	2.509348	2.346446	2.096071	1.817641	1.517974	2.217456	2.292658	2.110877	0.299994	4.999991	52999.000000		1
5378.610840	1980.728516	1.810155	2.349809	1387.793457	38052.582031	232.106842	144.929550	84.062721	46.737144	31.919781	142.595169	257.128296	122.920914	0.312542	0.000000	3.730670	3.296825	0.257716	0.371033	3.142325	4.580384	2.365688	2.161157	1.924603	1.669662	1.504060	2.154105	2.410150	2.089626	0.000000	0.000000	53032.000000		1
5727.156738	1183.252197	1.150235	0.712344	1018.568176	25501.859375	168.461563	110.083305	46.246830	35.737450	17.441626	61.276974	93.881340	46.990009	1.602595	0.000000	3.757939	3.073077	0.060786	0.000000	3.007990	4.406572	2.226501	2.041721	1.665082	1.553124	1.241587	1.787297	1.972579	1.672006	0.204824	0.000000	53093.000000		1
6949.294922	1623.798096	1.662135	2.716774	886.099976	28414.312500	179.168304	94.479591	60.681812	46.348595	16.417826	73.470078	104.918045	93.267677	1.494463	99998.000000	3.841941	3.210532	0.220666	0.434053	2.947483	4.453537	2.253261	1.975338	1.783059	1.666037	1.215316	1.866110	2.020850	1.969731	0.174485	4.999991	53111.000000		1
13522.058594	2968.064697	2.544085	2.948054	2141.292725	51582.746094	353.661652	221.100983	124.650887	81.521721	53.595379	180.432632	228.141159	110.138817	0.478470	0.000000	4.131043	3.472473	0.405532	0.469535	3.330676	4.712504	2.548588	2.344591	2.095695	1.911273	1.729127	2.256315	2.358204	2.041940	0.000000	0.000000	53146.000000		1
3558.279785	616.852600	2.827788	4.998741	637.624634	21452.771484	115.220818	71.357712	49.432331	27.645718	20.439020	70.811890	96.971252	71.144936	0.033153	0.000000	3.551240	2.790181	0.451447	0.698861	2.804565	4.331483	2.061531	1.853441	1.694011	1.441628	1.310460	1.850106	1.986643	1.852144	0.000000	0.000000	53192.000000		1
5928.392090	4432.078613	2.380646	3.974939	2349.016357	52954.382812	371.371582	245.296005	125.650017	78.280708	40.430901	195.391861	292.332275	153.172394	0.231955	0.000000	3.772937	3.646607	0.376695	0.599330	3.370886	4.723902	2.569809	2.389690	2.099163	1.893655	1.606713	2.290906	2.465877	2.185180	0.000000	0.000000	53234.000000		1
14105.832031	3061.958252	3.432201	4.980238	2087.114502	50311.351562	349.723724	216.934860	118.319969	65.788483	45.398804	224.730545	319.725128	225.467560	1.988016	0.000000	4.149399	3.485999	0.535573	0.697250	3.319546	4.701666	2.543725	2.336329	2.073058	1.818150	1.657044	2.351662	2.504777	2.353084	0.298420	0.000000	53296.000000		1
6781.406738	1577.572876	1.301338	2.318972	1815.119507	42984.781250	279.257202	186.152969	103.120224	30.276148	30.254560	160.758392	207.705231	100.499046	1.143224	99998.000000	3.831320	3.197989	0.114390	0.365295	3.258905	4.633315	2.446004	2.269870	2.013344	1.481101	1.480791	2.206174	2.317447	2.002162	0.058131	4.999991	53327.000000		1
13332.963867	3883.090088	2.652015	2.966557	3014.829590	66365.453125	496.130402	306.727173	150.625214	89.878647	54.276886	297.660980	406.063629	283.549774	1.182227	0.000000	4.124927	3.589177	0.423576	0.472253	3.479263	4.821942	2.695596	2.486752	2.177898	1.953657	1.734615	2.473722	2.608594	2.452629	0.072701	0.000000	53366.000000		1
15864.170898	3359.899902	2.297385	3.083739	3133.615234	63903.644531	483.669006	325.895691	172.313156	64.851028	47.212040	272.328064	346.979187	182.307556	1.491806	99998.000000	4.200418	3.526326	0.361234	0.489078	3.496046	4.805526	2.684548	2.513079	2.236318	1.811917	1.674053	2.435092	2.540303	2.260805	0.173712	4.999991	53400.000000		1
7912.870605	1317.968384	3.404448	5.430464	1402.317871	42261.777344	209.462952	148.463516	79.467949	43.560894	43.218597	178.563889	196.613022	156.863617	0.282127	0.000000	3.898334	3.119905	0.532047	0.734837	3.146847	4.625948	2.321107	2.171620	1.900192	1.639097	1.635671	2.251794	2.293612	2.195522	0.000000	0.000000	53431.000000		1
8848.377930	957.192505	2.716774	4.462170	1731.288086	37011.105469	295.440674	177.432159	79.831825	46.095726	30.402580	128.468552	182.128693	123.448227	1.654593	99998.000000	3.946864	2.980999	0.434053	0.649546	3.238369	4.568332	2.470470	2.249032	1.902176	1.663661	1.482910	2.108797	2.260378	2.091485	0.218691	4.999991	53446.000000		1
7184.879883	460.605713	1.171821	2.133947	1116.085205	30630.203125	178.847595	118.976807	69.125092	29.252346	23.680029	113.308899	155.272415	51.023540	0.694500	99998.000000	3.856420	2.663329	0.068861	0.329184	3.047697	4.486150	2.252483	2.075462	1.839636	1.466161	1.374382	2.054264	2.191094	1.707771	0.000000	4.999991	53475.000000		1
11055.111328	4162.079102	2.488577	3.796082	3521.783936	70739.507812	558.647034	359.776703	152.688248	75.348076	56.148716	281.129028	334.520905	207.763809	2.717076	4064.999512	4.043563	3.619310	0.395951	0.579336	3.546763	4.849662	2.747138	2.556033	2.183806	1.877072	1.749340	2.448906	2.524423	2.317570	0.434102	3.609061	53501.000000		1
10097.413086	1851.597046	2.864793	2.368311	1329.405884	35297.343750	214.785492	130.096771	72.048470	34.146240	22.847420	145.718994	203.421906	130.559326	0.156796	99998.000000	4.004210	3.267546	0.457093	0.374439	3.123658	4.547742	2.332005	2.114267	1.857625	1.533343	1.358837	2.163516	2.308398	2.115808	0.000000	4.999991	53530.000000		1
12279.348633	4677.677246	1.378431	2.565671	2913.793945	63414.460938	490.863373	306.798096	153.863144	93.967690	73.676689	311.494629	404.586517	257.115967	1.359111	0.000000	4.089175	3.670030	0.139385	0.409201	3.464459	4.802188	2.690961	2.486853	2.187135	1.972979	1.867330	2.493451	2.607011	2.410129	0.133255	0.000000	53578.000000		1
10990.815430	1715.878540	3.031315	4.884642	2218.700684	49468.734375	322.081085	225.738922	130.112183	77.858238	50.227936	222.559586	327.160004	133.371704	0.035588	99998.000000	4.041030	3.234487	0.481631	0.688833	3.346099	4.694331	2.507965	2.353606	2.114318	1.891305	1.700945	2.347446	2.514760	2.125064	0.000000	4.999991	53628.000000		1
11390.251953	8504.550781	2.285050	3.632644	5642.976562	99998.000000	898.663147	580.328796	276.164215	119.575050	114.807594	559.735596	769.769043	395.609772	2.544904	0.000000	4.056533	3.929651	0.358896	0.560223	3.751508	4.999991	2.953597	2.763674	2.441167	2.077641	2.059971	2.747983	2.886360	2.597267	0.405671	0.000000	53660.000000		1
13655.276367	3919.444336	2.072273	2.914133	3043.289307	67885.453125	492.559418	315.966034	173.213608	94.775627	48.753910	255.925644	325.288177	145.077576	1.453834	99998.000000	4.135301	3.593225	0.316447	0.464509	3.483343	4.831777	2.692459	2.499640	2.238582	1.976697	1.688010	2.408114	2.512268	2.161600	0.162515	4.999991	53718.000000		1
10307.603516	1803.277954	3.426034	4.668780	1941.022339	48445.160156	332.285187	202.132904	121.221771	65.723724	42.981152	199.903366	266.459686	190.738495	1.588012	99998.000000	4.013158	3.256063	0.534792	0.669203	3.288031	4.685250	2.521511	2.305637	2.083581	1.817722	1.633278	2.300820	2.425632	2.280438	0.200854	4.999991	53791.000000		1
13293.001953	3891.302002	2.679769	2.991227	3181.487061	74172.664062	547.046021	330.216003	182.871872	94.467255	61.902973	314.368652	373.425354	239.224121	1.193214	99998.000000	4.123623	3.590095	0.428097	0.475849	3.502630	4.870244	2.738024	2.518798	2.262147	1.975281	1.791711	2.497439	2.572204	2.378805	0.076718	4.999991	53925.000000		1
7489.766113	3459.584717	1.998263	3.392113	3714.906006	83682.132812	626.917908	380.144806	198.922729	98.247917	79.504951	341.820099	439.256989	251.182861	2.538742	99998.000000	3.874468	3.539024	0.300653	0.530470	3.569948	4.922633	2.797211	2.579949	2.298684	1.992323	1.900394	2.533798	2.642719	2.399990	0.404619	4.999991	53954.000000		1
17262.787109	6062.831055	2.451572	2.978892	3876.654297	88641.578125	599.981445	401.749481	255.916397	141.142715	78.225204	384.717987	499.769196	265.210785	1.170028	99998.000000	4.237111	3.782676	0.389445	0.474055	3.588457	4.947638	2.778138	2.603955	2.408098	2.149658	1.893347	2.585142	2.698770	2.423591	0.068196	4.999991	53999.000000		1
18763.294922	3993.639160	2.127780	2.923384	4783.134766	99998.000000	770.651001	489.851898	236.861969	142.043167	67.416695	372.262787	554.132446	262.518677	1.730707	99998.000000	4.273309	3.601369	0.327927	0.465886	3.679713	4.999991	2.886858	2.690065	2.374495	2.152420	1.828767	2.570850	2.743613	2.419160	0.238224	4.999991	54025.000000		1
4026.483887	925.679810	2.035268	3.237926	672.893372	24129.244141	105.269592	75.354240	55.359280	33.369137	20.645632	63.247482	62.078743	22.394112	1.237170	32746.349609	3.604926	2.966461	0.308622	0.510267	2.827946	4.382544	2.022303	1.877108	1.743190	1.523345	1.314828	1.801043	1.792943	1.350134	0.092430	4.515163	54130.000000		1
14154.946289	5761.019043	2.759946	4.351155	4669.810547	96415.867188	711.748474	482.321411	272.778290	122.831482	102.984543	475.271973	662.800293	449.969910	0.853668	0.000000	4.150908	3.760499	0.440901	0.638605	3.669299	4.984149	2.852327	2.683336	2.435810	2.089310	2.012772	2.676942	2.821383	2.653183	0.000000	0.000000	54215.000000		1
6569.714355	2598.604980	1.896499	2.004430	2849.538086	58359.156250	447.623169	279.636505	121.517807	68.039612	58.606457	256.357361	336.639435	204.485794	0.717082	0.000000	3.817547	3.414740	0.277953	0.301991	3.454774	4.766109	2.650913	2.446594	2.084640	1.832762	1.767945	2.408846	2.527165	2.310663	0.000000	0.000000	54244.000000		1
8208.341797	4054.934570	2.544085	2.334390	2827.254883	66568.093750	463.840576	294.910278	152.219513	76.205353	68.613190	284.055511	406.862335	238.866409	2.601748	0.000000	3.914255	3.607984	0.405532	0.368173	3.451365	4.823266	2.666369	2.469690	2.182470	1.881985	1.836408	2.453403	2.609447	2.378155	0.415265	0.000000	54316.000000		1
8818.494141	1922.334839	2.007514	4.110624	1248.892578	33017.437500	211.350204	133.581390	67.632561	30.424166	25.551859	95.460220	118.162704	84.611626	0.814494	99998.000000	3.945395	3.283829	0.302659	0.613908	3.096525	4.518744	2.325003	2.125746	1.830156	1.483219	1.407423	1.979822	2.072480	1.927430	0.000000	4.999991	54422.000000		1
10547.875977	1351.763062	2.266548	4.533096	2266.048340	53245.226562	343.420563	237.370789	118.594421	100.702576	42.712864	201.139938	262.148621	162.812149	1.001805	0.000000	4.023165	3.130901	0.355365	0.656395	3.355269	4.726281	2.535826	2.375427	2.074064	2.003041	1.630559	2.303498	2.418548	2.211687	0.000783	0.000000	54461.000000		1
7024.871094	2355.288818	2.112361	1.896499	1977.641724	43064.097656	307.198975	208.883209	68.668694	36.751999	33.399975	117.641548	152.022156	90.424469	0.012990	0.000000	3.846638	3.372044	0.324768	0.277953	3.296148	4.634115	2.487420	2.319904	1.836759	1.565281	1.523746	2.070561	2.181907	1.956286	0.000000	0.000000	54530.000000		1
17248.583984	4537.746094	2.630429	3.379778	4582.497559	98160.304688	718.646790	469.061340	265.516083	119.504128	88.198013	394.095642	549.642517	428.056854	1.674623	99998.000000	4.236753	3.656840	0.420027	0.528888	3.661102	4.991936	2.856515	2.671230	2.424091	2.077383	1.945459	2.595602	2.740080	2.631501	0.223917	4.999991	54552.000000		1
21971.345703	13849.178711	1.915002	5.766592	12928.469727	99998.000000	2058.525146	1304.418457	598.461182	226.287827	188.027893	1000.623901	1258.254883	773.343079	4.517181	0.000000	4.341856	4.141424	0.282169	0.760919	4.111547	4.999991	3.313556	3.115417	2.777036	2.354661	2.274222	3.000271	3.099769	2.888372	0.654867	0.000000	54596.000000		1
7455.351562	1597.493896	3.512378	4.998741	1325.637573	29326.078125	204.720169	140.575317	80.963562	51.618702	35.879299	131.980942	186.402756	107.110580	0.464709	99998.000000	3.872468	3.203439	0.545601	0.698861	3.122425	4.467254	2.311161	2.147909	1.908290	1.712807	1.554844	2.120511	2.270452	2.029832	0.000000	4.999991	54776.000000		1
5876.872070	2458.890137	1.911918	3.663482	1354.424316	37409.144531	245.551956	141.037872	78.256035	37.464340	25.323662	117.219078	154.982544	64.666000	0.307739	0.000000	3.769146	3.390739	0.281469	0.563894	3.131755	4.572978	2.390143	2.149336	1.893518	1.573618	1.403527	2.068998	2.190283	1.810676	0.000000	0.000000	54816.000000		1
41062.042969	11066.668945	2.877128	2.920300	10348.743164	99998.000000	1677.467529	1056.242188	539.330505	267.255310	169.889328	885.918030	1194.381348	742.835632	3.649231	0.000000	4.613441	4.044017	0.458959	0.465428	4.014888	4.999991	3.224654	3.023763	2.731855	2.426926	2.230166	2.947394	3.077143	2.870893	0.562201	0.000000	54970.000000		1
12852.246094	3242.603760	2.809286	2.944971	2530.358643	52129.609375	380.150970	258.241547	137.611847	56.204224	37.809719	176.244919	288.011963	198.111710	0.330735	0.000000	4.108979	3.510894	0.448596	0.469081	3.403182	4.717084	2.579956	2.412026	2.138656	1.749769	1.577603	2.246117	2.459410	2.296910	0.000000	0.000000	55005.000000		1
15196.998047	3267.560303	2.019849	4.332653	3007.058594	65369.796875	476.206360	311.747498	166.364624	84.139809	68.810547	338.979980	471.401886	275.390198	0.260835	99998.000000	4.181758	3.514224	0.305319	0.636754	3.478142	4.815377	2.677795	2.493803	2.221061	1.925002	1.837655	2.530174	2.673391	2.439949	0.000000	4.999991	55103.000000		1
15049.511719	7540.157715	2.488577	4.329569	5567.899902	99998.000000	894.540161	575.385559	301.142517	106.459915	103.909660	495.630829	660.854492	347.901245	0.934686	0.000000	4.177522	3.877380	0.395951	0.636445	3.745692	4.999991	2.951600	2.759959	2.478772	2.027186	2.016656	2.695158	2.820106	2.541456	0.000000	0.000000	55153.000000		1
18117.406250	5418.646973	2.217208	3.009729	6882.525391	99998.000000	1085.275635	700.409607	496.407928	204.013992	193.297989	1005.015137	1312.534790	686.002380	2.578656	99998.000000	4.258096	3.733891	0.345806	0.478527	3.837748	4.999991	3.035540	2.845352	2.695839	2.309660	2.286227	3.002173	3.118111	2.836326	0.411393	4.999991	55195.000000		1
5696.069336	1731.300415	3.000478	1.757731	1524.359863	38327.808594	242.428116	156.068024	71.370049	28.043520	28.018850	105.762985	117.200577	114.274109	0.572707	99998.000000	3.755575	3.238372	0.477190	0.244952	3.183088	4.583514	2.384583	2.193314	1.853516	1.447832	1.447450	2.024334	2.068930	2.057948	0.000000	4.999991	55226.000000		1
16629.390625	5494.337402	2.722941	2.812370	4006.236084	81233.500000	635.000427	417.914429	206.925034	96.064629	78.845032	356.862579	469.579407	233.371185	0.961635	0.000000	4.220876	3.739915	0.435038	0.449072	3.602736	4.909735	2.802774	2.621087	2.315813	1.982563	1.896774	2.552501	2.671709	2.368047	0.000000	0.000000	55280.000000		1
10520.520508	4497.034668	1.538786	2.870961	4208.415039	86341.148438	654.079468	435.488678	215.488586	93.643898	78.919044	385.109619	503.192169	288.394318	1.290143	0.000000	4.022037	3.652926	0.187178	0.458027	3.624119	4.936218	2.815630	2.638977	2.333424	1.971480	1.897182	2.585584	2.701734	2.459987	0.110638	0.000000	55423.000000		1
7921.403320	1811.455933	4.005776	3.416783	1740.388184	39778.363281	282.963867	182.085526	80.439323	79.535789	40.131775	126.026237	151.053864	93.206001	0.566756	99998.000000	3.898802	3.258028	0.602687	0.533617	3.240646	4.599647	2.451731	2.260275	1.905468	1.900563	1.603488	2.100461	2.179132	1.969444	0.000000	4.999991	55488.000000		1
7146.413574	2923.214844	0.650669	2.081524	1933.639893	44758.320312	321.566101	198.830231	87.470253	62.939106	32.656792	147.896103	189.979889	175.501740	0.713834	0.000000	3.854088	3.465861	0.000000	0.318381	3.286376	4.650874	2.507270	2.298482	1.941860	1.798921	1.513973	2.169957	2.278708	2.244282	0.000000	0.000000	55503.000000		1
8207.481445	1509.302002	3.092990	4.298732	1353.964844	34736.367188	197.649155	136.338257	75.551598	13.250826	19.211693	94.985321	123.423561	104.470901	1.028290	0.000000	3.914210	3.178776	0.490378	0.633340	3.131607	4.540784	2.295895	2.134618	1.878244	1.122243	1.283566	1.977656	2.091398	2.018995	0.012116	0.000000	55516.000000		1
11829.708984	2488.398193	3.469206	3.811501	1858.828369	44668.843750	312.373474	194.303299	93.144325	62.223682	28.620180	122.125305	162.284836	196.727112	0.869456	99998.000000	4.072974	3.395920	0.540230	0.581096	3.269239	4.650005	2.494674	2.288480	1.969156	1.793956	1.456672	2.086806	2.210278	2.293864	0.000000	4.999991	55547.000000		1
14312.242188	2186.068604	1.301338	4.496091	3101.821777	79343.750000	501.940155	318.423767	220.860458	82.924820	70.925995	332.016907	452.433807	274.708710	1.233694	0.000000	4.155708	3.339664	0.114390	0.652835	3.491617	4.899513	2.700652	2.503006	2.344118	1.918684	1.850805	2.521160	2.655555	2.438872	0.091207	0.000000	55585.000000		1
17098.498047	3554.021240	4.221638	5.242356	3479.632324	68744.710938	556.587097	357.775360	171.415787	90.347382	63.204308	248.382828	314.183624	231.446930	0.729878	99998.000000	4.232958	3.550720	0.625481	0.719526	3.541533	4.837239	2.745533	2.553610	2.234051	1.955916	1.800747	2.395122	2.497184	2.364451	0.000000	4.999991	55642.000000		1
24364.505859	5950.037109	1.884164	3.993442	4638.017090	97807.593750	728.502441	480.070282	261.322174	86.878174	67.012726	384.918427	512.844238	266.379517	1.565785	0.000000	4.386757	3.774520	0.275119	0.601347	3.666332	4.990373	2.862431	2.681305	2.417176	1.938911	1.826157	2.585369	2.709985	2.425501	0.194732	0.000000	55773.000000		1
6687.633301	1144.967529	2.624262	2.497828	999.415039	26724.351562	149.447235	105.571793	67.959435	33.060764	17.907270	73.050690	97.976547	64.234276	1.051221	0.000000	3.825273	3.058793	0.419007	0.397563	2.999746	4.426907	2.174488	2.023548	1.832250	1.519313	1.253029	1.863624	1.991122	1.807767	0.021694	0.000000	55795.000000		1
3680.143066	1967.067627	2.158617	1.961258	1691.162476	36883.941406	264.871582	175.470901	75.940147	41.975853	32.955917	146.798294	191.031448	141.370926	1.060311	0.000000	3.565865	3.293819	0.334176	0.292535	3.228185	4.566837	2.423035	2.244205	1.880471	1.623000	1.517933	2.166721	2.281105	2.150360	0.025433	0.000000	55841.000000		1
8117.390137	1590.857666	3.845422	3.429117	1838.355469	41751.832031	295.064453	186.319489	77.765724	49.148628	38.531315	144.951141	195.832825	117.734062	0.719076	99998.000000	3.909416	3.201631	0.584944	0.535182	3.264430	4.620676	2.469917	2.270258	1.890788	1.691511	1.585814	2.161222	2.291885	2.070902	0.000000	4.999991	55873.000000		1
6015.905762	2082.134277	1.251998	1.766982	1368.507690	37610.769531	228.446457	135.323700	60.348766	22.076487	20.232410	107.582397	132.045700	130.053604	1.341705	0.000000	3.779301	3.318509	0.097604	0.247232	3.136247	4.575312	2.358784	2.131374	1.780668	1.343930	1.306048	2.031741	2.120724	2.114122	0.127657	0.000000	55895.000000		1
8927.315430	1188.809082	3.241009	3.096074	1782.111084	42493.261719	284.234375	184.432251	102.114922	65.578789	39.656879	170.768204	249.153763	199.422302	0.481753	99998.000000	3.950721	3.075112	0.510680	0.490811	3.250935	4.628320	2.453677	2.265837	2.009089	1.816763	1.598319	2.232407	2.396467	2.299774	0.000000	4.999991	55929.000000		1
39874.121094	14498.512695	1.745396	3.996526	10993.099609	99998.000000	1763.238647	1128.833374	557.919250	217.582443	210.699539	977.680847	1399.705933	666.984924	3.424773	0.000000	4.600691	4.161324	0.241894	0.601683	4.041120	4.999991	3.246311	3.052630	2.746571	2.337624	2.323663	2.990197	3.146037	2.824116	0.534632	0.000000	56005.000000		1
6148.117676	4946.603516	1.199574	2.022933	2511.146973	61461.910156	398.702759	256.548553	142.018509	87.880386	40.125610	227.000183	286.904877	132.847458	0.731460	99998.000000	3.788742	3.694307	0.079027	0.305981	3.399872	4.788606	2.600649	2.409170	2.152345	1.943892	1.603422	2.356026	2.457738	2.123353	0.000000	4.999991	56045.000000		1
19702.910156	4476.120605	3.752910	3.799166	5301.279785	99998.000000	833.947815	548.920898	277.437805	125.545174	85.290047	472.138916	667.136047	424.285461	0.304421	99998.000000	4.294530	3.650902	0.574368	0.579688	3.724381	4.999991	2.921139	2.739510	2.443166	2.098800	1.930898	2.674070	2.824214	2.627658	0.000000	4.999991	56118.000000		1
14292.571289	2917.790527	3.003561	4.610189	2356.568604	55141.675781	379.383118	244.984543	147.646332	83.597076	38.466557	197.371613	240.109146	177.833054	1.643724	0.000000	4.155110	3.465054	0.477637	0.663719	3.372280	4.741480	2.579078	2.389139	2.169223	1.922191	1.585083	2.295285	2.380409	2.250012	0.215829	0.000000	56153.000000		1
21454.945312	5343.736816	2.433070	3.012813	3858.096436	97540.726562	638.574463	400.568420	242.745743	106.015854	101.535179	461.012787	610.706726	420.554138	2.488373	99998.000000	4.331527	3.727845	0.386155	0.478972	3.586373	4.989186	2.805212	2.602677	2.385152	2.025371	2.006617	2.663713	2.785833	2.623822	0.395915	4.999991	56228.000000		1
3389.512939	2393.483887	2.914133	4.514594	1112.085571	28836.664062	165.029358	120.697533	57.702919	22.523628	18.705959	82.687370	122.159225	114.382034	0.099741	99998.000000	3.530137	3.379030	0.464509	0.654619	3.046138	4.459945	2.217561	2.081698	1.761198	1.352638	1.271980	1.917439	2.086926	2.058358	0.000000	4.999991	56285.000000		1
5543.630859	686.982971	2.241878	4.301816	950.124573	29193.378906	173.266022	103.373093	60.635555	27.272585	30.269979	89.980415	122.042046	87.593597	0.069944	0.000000	3.743794	2.836946	0.350612	0.633652	2.977781	4.465284	2.238714	2.014407	1.782727	1.435726	1.481012	1.954148	2.086509	1.942472	0.000000	0.000000	56369.000000		1
15365.447266	3629.187256	1.147151	2.214124	3934.270996	81437.492188	636.545349	404.851715	192.764511	78.040176	61.915306	298.820465	416.005615	237.722336	1.263653	0.000000	4.186545	3.559809	0.059621	0.345202	3.594864	4.910824	2.803829	2.607296	2.285027	1.892318	1.791798	2.475410	2.619099	2.376070	0.101628	0.000000	56399.000000		1
4804.717773	1490.041016	2.692104	2.522498	1927.361328	39534.597656	314.809631	204.399460	82.156967	34.602631	32.755474	153.061371	201.146118	102.592903	0.076844	0.000000	3.681668	3.173198	0.430092	0.401831	3.284963	4.596977	2.498048	2.310480	1.914644	1.539109	1.515284	2.184866	2.303512	2.011117	0.000000	0.000000	56463.000000		1
10771.634766	4485.526367	2.864793	4.678032	2852.698975	59555.054688	431.060425	287.311951	160.561020	57.656662	64.083176	264.563202	367.720428	257.806732	1.208765	99998.000000	4.032281	3.651814	0.457093	0.670063	3.455256	4.774919	2.634538	2.458354	2.205640	1.760849	1.806744	2.422529	2.565518	2.411294	0.082342	4.999991	56512.000000		1
7598.039551	1846.684570	2.180203	2.843207	1166.125000	31497.726562	203.462006	126.599808	84.990921	32.847984	36.551556	128.366791	165.020111	128.073837	1.725960	0.000000	3.880702	3.266393	0.338497	0.453808	3.066745	4.498279	2.308483	2.102433	1.929373	1.516509	1.562906	2.108453	2.217537	2.107460	0.237031	0.000000	56562.000000		1
4599.784668	1435.030151	1.828657	2.149366	928.341064	26973.970703	154.245529	98.297256	42.422993	28.080524	22.832003	98.337341	122.976418	88.688324	0.281454	0.000000	3.662738	3.156861	0.262132	0.332310	2.967708	4.430945	2.188213	1.992541	1.627601	1.448405	1.358544	1.992718	2.089822	1.947866	0.000000	0.000000	56594.000000		1
26418.896484	3782.479980	1.871829	3.256428	5183.265137	99998.000000	841.687988	528.969116	317.236542	157.844254	104.218033	522.329834	747.418091	455.884521	3.155918	0.000000	4.421915	3.577777	0.272266	0.512742	3.714603	4.999991	2.925151	2.723430	2.501383	2.198229	2.017943	2.717945	2.873564	2.658855	0.499126	0.000000	56621.000000		1
6649.693848	952.190674	0.959043	2.127780	1127.636963	30845.396484	197.720078	122.862320	53.478199	57.610409	24.139507	97.316628	129.964172	86.859673	1.239997	0.000000	3.822802	2.978724	0.000000	0.327927	3.052169	4.489191	2.296051	2.089419	1.728177	1.760501	1.382728	1.988187	2.113824	1.938818	0.093421	0.000000	56671.000000		1
7484.832031	1868.502075	2.559503	4.619441	937.462769	25936.349609	151.639771	102.565147	72.276672	41.593468	27.997265	73.960388	97.831612	48.001476	0.246610	99998.000000	3.874182	3.271494	0.408156	0.664589	2.971954	4.413909	2.180813	2.011000	1.858998	1.619025	1.447116	1.868999	1.990479	1.681255	0.000000	4.999991	56751.000000		1
10410.726562	1333.057129	3.444536	3.595639	2166.477539	49392.285156	325.945007	224.998825	119.205002	55.852676	55.757080	228.418701	293.251221	192.434555	0.459451	99998.000000	4.017481	3.124849	0.537131	0.555776	3.335754	4.693659	2.513144	2.352180	2.076294	1.747044	1.746300	2.358732	2.467240	2.284283	0.000000	4.999991	56951.000000		1
5695.961426	658.066772	2.044519	1.958174	917.279663	23562.960938	143.396942	93.206001	37.340992	30.547516	6.611536	51.908573	65.526367	50.514725	0.962341	99998.000000	3.755567	2.818270	0.310591	0.291851	2.962502	4.372230	2.156540	1.969444	1.572186	1.484976	0.820302	1.715239	1.816416	1.703418	0.000000	4.999991	56970.000000		1
13765.547852	2793.068604	2.581089	2.895631	2064.088135	51844.828125	339.143433	212.700882	102.299950	57.147846	47.054771	201.479156	251.892120	192.412964	0.972400	0.000000	4.138793	3.446082	0.411803	0.461743	3.314728	4.714705	2.530383	2.327769	2.009876	1.757000	1.672604	2.304230	2.401215	2.284234	0.000000	0.000000	56998.000000		1
4709.605957	2664.331787	1.665219	2.985059	1369.636353	31705.404297	224.200150	143.831741	74.022064	34.685894	24.324532	91.562370	143.218079	96.937325	0.612468	0.000000	3.672985	3.425588	0.221471	0.474953	3.136605	4.501133	2.350636	2.157855	1.869361	1.540153	1.386045	1.961717	2.155998	1.986491	0.000000	0.000000	57064.000000		1
15264.932617	5337.017578	2.217208	4.366574	4474.036133	93787.281250	691.004150	455.841339	233.950928	111.406227	75.721207	372.349121	479.000214	251.306198	1.058097	0.000000	4.183695	3.727299	0.345806	0.640141	3.650699	4.972144	2.839481	2.658814	2.369125	2.046910	1.879218	2.570950	2.680336	2.400203	0.024526	0.000000	57083.000000		1
6054.378418	1742.263062	1.862578	1.378431	1601.915894	37043.097656	256.332703	166.349197	82.601028	29.227676	31.043999	128.298950	152.543304	74.503128	0.304449	0.000000	3.782069	3.241114	0.270115	0.139385	3.204640	4.568707	2.408804	2.221021	1.916986	1.465794	1.491978	2.108223	2.183393	1.872175	0.000000	0.000000	57118.000000		1
2733.166992	1232.542603	2.328223	2.935719	348.703003	16162.543945	66.328140	40.409313	31.013161	34.226418	9.066192	30.343988	39.154232	40.871872	0.710261	0.000000	3.436666	3.090802	0.367025	0.467715	2.542456	4.208510	1.821698	1.606481	1.491546	1.534361	0.957425	1.482073	1.592779	1.611425	0.000000	0.000000	57156.000000		1
8166.785645	3724.465576	2.325139	4.557766	2432.810791	60428.832031	385.532104	255.099197	130.621002	65.955002	59.099854	259.632294	382.226349	212.411011	0.784199	0.000000	3.912051	3.571064	0.366449	0.658752	3.386108	4.781244	2.586061	2.406709	2.116013	1.819248	1.771586	2.414359	2.582321	2.327177	0.000000	0.000000	57202.000000		1
8368.847656	1427.067993	2.516331	1.677554	1473.780396	34563.109375	224.742874	156.271545	74.281097	32.718468	23.569016	101.670868	126.488792	56.885727	0.902007	99998.000000	3.922666	3.154445	0.400768	0.224676	3.168433	4.538613	2.351686	2.193880	1.870878	1.514793	1.372341	2.007196	2.102052	1.755003	0.000000	4.999991	57237.000000		1
7486.694824	1295.864136	3.333522	4.878475	1703.130371	39616.671875	269.383087	177.068283	100.073486	52.118267	36.674904	120.999741	148.611542	102.343124	0.201263	0.000000	3.874290	3.112560	0.522903	0.688284	3.231248	4.597878	2.430370	2.248141	2.000319	1.716990	1.564369	2.082784	2.172053	2.010059	0.000000	0.000000	57262.000000		1
20479.775391	9968.882812	2.790784	4.822968	9290.268555	99998.000000	1477.601196	953.661621	480.816559	203.202972	162.525360	867.912109	1151.051758	604.443604	2.403821	99998.000000	4.311325	3.998646	0.445726	0.683314	3.968028	4.999991	3.169557	2.979394	2.681979	2.307930	2.210921	2.938476	3.061095	2.781356	0.380902	4.999991	57342.000000		1
11013.844727	2794.046143	1.970509	4.218554	2667.042480	67342.539062	437.921753	271.439941	137.960297	63.666870	50.039829	234.431992	293.312897	194.448227	0.973653	0.000000	4.041939	3.446234	0.294578	0.625164	3.426030	4.828290	2.641397	2.433674	2.139754	1.803913	1.699316	2.370017	2.467331	2.288804	0.000000	0.000000	57371.000000		1
14950.123047	3794.145752	2.553336	2.670518	4675.157715	97244.445312	738.765137	471.568420	268.877350	91.466774	80.809372	416.125885	539.814636	360.600067	1.470672	0.000000	4.174645	3.579114	0.407108	0.426595	3.669796	4.987865	2.868506	2.673545	2.429554	1.961263	1.907462	2.619225	2.732245	2.557026	0.167516	0.000000	57401.000000		1
7301.688965	957.275757	3.407531	5.063499	1041.816406	27575.291016	169.469940	112.013725	70.481934	25.613535	19.473810	81.725243	92.256210	56.136379	0.623678	99998.000000	3.863423	2.981037	0.532440	0.704451	3.017791	4.440520	2.229093	2.049271	1.848078	1.408470	1.289451	1.912356	1.964996	1.749244	0.000000	4.999991	57600.000000		1
8892.707031	3171.711670	3.364359	4.422081	2526.211182	80100.507812	423.119781	258.904541	219.882904	117.675468	71.209694	358.342773	499.069183	329.916870	0.136291	0.000000	3.949034	3.501294	0.526902	0.645627	3.402470	4.903636	2.626463	2.413140	2.342191	2.070686	1.852539	2.554299	2.698161	2.518404	0.000000	0.000000	57627.000000		1
7453.800293	1391.962646	2.513247	3.527797	1370.367188	36545.324219	224.730545	145.318100	93.770325	47.853458	25.295910	135.175690	163.721863	114.190849	0.201321	99998.000000	3.872378	3.143628	0.400235	0.547504	3.136837	4.562832	2.351662	2.162320	1.972065	1.679913	1.403050	2.130898	2.214107	2.057631	0.000000	4.999991	57753.000000		1
4071.182617	1500.303711	1.233495	3.167000	863.616455	22255.052734	146.721207	93.474289	40.057766	37.291653	21.697186	69.448883	78.931374	38.793434	1.193063	0.000000	3.609720	3.176179	0.091138	0.500648	2.936321	4.347429	2.166493	1.970692	1.602687	1.571612	1.336403	1.841665	1.897250	1.588758	0.076664	0.000000	57802.000000		1
6152.237793	2808.521240	3.373610	5.014159	2294.440430	46835.859375	349.470856	236.877396	101.821968	42.740620	43.708912	187.189102	234.280884	222.781616	1.250433	0.000000	3.789033	3.448478	0.528095	0.700198	3.360677	4.670578	2.543411	2.374524	2.007842	1.630841	1.640570	2.272280	2.369737	2.347879	0.097060	0.000000	57837.000000		1
14641.677734	3066.463623	2.590341	5.004908	2275.441406	50642.542969	352.317139	231.952667	131.333344	63.932072	37.652451	191.740707	297.781219	91.068970	0.293181	0.000000	4.165591	3.486638	0.413357	0.699396	3.357066	4.704515	2.546934	2.365399	2.118375	1.805719	1.575793	2.282714	2.473897	1.959370	0.000000	0.000000	57863.000000		1
9937.767578	1706.100098	1.193407	2.004430	1997.044678	45507.386719	309.835571	199.234192	113.142372	48.032314	27.550121	173.050171	257.106720	108.843643	0.523841	0.000000	3.997289	3.232004	0.076789	0.301991	3.300388	4.658082	2.491131	2.299364	2.053625	1.681533	1.440124	2.238172	2.410113	2.036803	0.000000	0.000000	57887.000000		1
13611.983398	1984.429077	1.396934	3.018980	2395.590088	51444.437500	393.164368	253.150284	105.858582	55.553555	30.883644	151.522583	176.285004	89.237228	0.640407	99998.000000	4.133922	3.297636	0.145176	0.479860	3.379412	4.711339	2.594574	2.403378	2.024726	1.744712	1.489729	2.180477	2.246215	1.950546	0.000000	4.999991	57930.000000		1
7323.016113	2321.185547	1.461692	3.712821	2124.486328	46584.058594	338.619171	222.602768	94.220551	53.783489	22.458870	126.180420	176.494705	122.794479	1.971690	0.000000	3.864690	3.365710	0.164856	0.569704	3.327254	4.668237	2.529711	2.347531	1.974146	1.730649	1.351388	2.100992	2.246732	2.089179	0.294839	0.000000	57950.000000		1
7450.876953	1804.239990	3.321187	2.112361	1210.096069	31830.755859	195.885254	128.662827	66.121529	56.565022	19.310371	84.417351	108.063454	123.090515	0.937873	0.000000	3.872207	3.256294	0.521293	0.324768	3.082820	4.502847	2.292002	2.109453	1.820343	1.752548	1.285791	1.926432	2.033679	2.090225	0.000000	0.000000	58019.000000		1
9402.985352	4578.084473	2.309720	4.921647	2074.865967	52945.667969	348.912720	219.389511	125.946060	68.378822	41.177162	201.550079	265.528412	147.174515	0.340227	0.000000	3.973266	3.660684	0.363559	0.692110	3.316990	4.723830	2.542717	2.341216	2.100185	1.834922	1.614656	2.304383	2.424111	2.167833	0.000000	0.000000	58068.000000		1
14860.074219	4226.319336	1.649800	3.503127	3774.212646	77048.664062	591.313049	388.421570	177.586349	95.380043	56.191887	322.333954	446.799835	296.143768	1.425342	99998.000000	4.172021	3.625962	0.217431	0.544456	3.576826	4.886765	2.771817	2.589303	2.249410	1.979457	1.749674	2.508306	2.650113	2.471503	0.153919	4.999991	58087.000000		1
6810.868652	3524.306396	1.378431	2.991227	2433.668213	52584.750000	378.180481	256.178528	123.787437	41.938847	41.642807	218.341034	309.835571	175.218033	1.739240	99998.000000	3.833203	3.547074	0.139385	0.475849	3.386261	4.720860	2.577699	2.408543	2.092677	1.622617	1.619540	2.339135	2.491131	2.243579	0.240360	4.999991	58132.000000		1
10079.440430	2038.292725	0.965210	4.452919	1793.659668	44817.941406	295.856995	189.171951	102.981453	45.670170	29.767330	139.662521	167.999008	112.399193	1.886622	0.000000	4.003437	3.309267	0.000000	0.648645	3.253740	4.651452	2.471082	2.276857	2.012759	1.659633	1.473740	2.145080	2.225307	2.050763	0.275685	0.000000	58211.000000		1
6896.788086	4549.572266	3.253344	3.919432	2482.899902	53470.457031	402.134949	258.195282	111.100937	45.127434	47.862709	225.069763	298.579926	210.351074	0.311606	0.000000	3.838647	3.657971	0.512330	0.593223	3.394959	4.728114	2.604372	2.411948	2.045718	1.654441	1.679997	2.352317	2.475061	2.322945	0.000000	0.000000	58240.000000		1
6201.053223	3068.270752	1.976677	3.830003	2176.320801	50639.675781	362.783356	228.304596	137.254135	64.277451	35.706612	173.534317	224.166214	157.835007	0.723895	99998.000000	3.792465	3.486894	0.295936	0.583199	3.337723	4.704491	2.559647	2.358515	2.137525	1.808059	1.552749	2.239385	2.350570	2.198203	0.000000	4.999991	58314.000000		1
9922.219727	3785.474365	3.678900	3.971855	2475.267822	55678.335938	413.523193	252.348511	132.119705	53.885250	44.994831	251.041000	343.115265	211.029495	1.374005	99998.000000	3.996609	3.578120	0.565718	0.598993	3.393622	4.745686	2.616500	2.402001	2.120968	1.731470	1.653163	2.399745	2.535440	2.324343	0.137988	4.999991	58341.000000		1
8412.586914	2053.128662	2.386814	4.792130	1876.769531	45041.746094	306.406464	186.930069	82.992661	47.822620	22.634642	127.136383	175.914963	125.532837	0.341540	0.000000	3.924930	3.312416	0.377819	0.680529	3.273411	4.653615	2.486298	2.271679	1.919040	1.679633	1.354774	2.104270	2.245303	2.098757	0.000000	0.000000	58368.000000		1
10974.131836	3914.041504	2.981975	4.252476	2516.944580	64149.406250	422.021973	246.625092	160.379089	105.223335	35.709694	225.618668	321.732635	142.909698	2.123858	99998.000000	4.040370	3.592625	0.474504	0.628642	3.400874	4.807193	2.625335	2.392037	2.205148	2.022112	1.552786	2.353375	2.507495	2.155062	0.327125	4.999991	58392.000000		1
17209.322266	4529.648438	1.298254	2.143198	5115.093262	99998.000000	808.494629	531.439209	294.805420	93.008644	94.501175	395.239716	490.178772	347.059387	1.563954	0.000000	4.235764	3.656065	0.113360	0.331062	3.708853	4.999991	2.907677	2.725454	2.469535	1.968523	1.975437	2.596861	2.690355	2.540404	0.194224	0.000000	58435.000000		1
6198.774414	1816.257324	0.996048	1.381515	1011.617432	33095.906250	176.559464	107.992531	83.849937	41.445450	28.274801	72.874916	111.856453	89.292740	0.773218	99998.000000	3.792306	3.259177	0.000000	0.140356	3.005016	4.519774	2.246891	2.033394	1.923503	1.617477	1.451400	1.862578	2.048661	1.950816	0.000000	4.999991	58525.000000		1
7446.041992	2678.171631	2.109277	2.645848	1111.308472	32676.794922	176.735229	116.623917	73.281967	33.048428	22.588387	87.423996	136.523285	92.172951	0.325558	0.000000	3.871926	3.427838	0.324134	0.422565	3.045835	4.514239	2.247323	2.066788	1.864997	1.519151	1.353885	1.941631	2.135207	1.964604	0.000000	0.000000	58648.000000		1
7191.929199	707.718018	3.583304	3.641896	793.415161	27494.519531	140.421127	84.346420	50.653492	28.527668	8.236666	44.449009	59.975636	36.480629	0.788064	0.000000	3.856845	2.849860	0.554284	0.561327	2.899501	4.439246	2.147433	1.926067	1.704609	1.455266	0.915751	1.647862	1.777975	1.562062	0.000000	0.000000	58724.000000		1
6213.190918	227.108109	2.870961	3.814585	554.406860	20379.945312	95.990623	60.681812	40.763943	14.962300	21.974722	51.886990	63.996830	45.975460	0.666568	0.000000	3.793315	2.356233	0.458027	0.581447	2.743829	4.309203	1.982229	1.783059	1.610276	1.174998	1.341923	1.715058	1.806158	1.662526	0.000000	0.000000	58746.000000		0
14169.890625	3412.980225	2.396065	4.018112	3421.318604	93286.554688	565.002625	350.614929	232.729767	113.487755	93.804253	438.976379	605.572266	370.088745	1.606615	0.000000	4.151367	3.533134	0.379499	0.604022	3.534194	4.969819	2.752050	2.544830	2.366852	2.054949	1.972223	2.642441	2.782166	2.568306	0.205912	0.000000	58857.000000		1
4982.902344	859.552063	2.753779	2.929552	486.475220	19563.652344	80.719948	55.470291	23.189716	32.810982	11.761379	20.559286	45.556072	56.996742	0.543922	0.000000	3.697482	2.934272	0.439929	0.466801	2.687061	4.291450	1.906981	1.744060	1.365295	1.516019	1.070458	1.313008	1.658546	1.755850	0.000000	0.000000	58928.000000		1
22864.375000	4732.561523	2.235711	3.743659	4583.240723	99998.000000	716.062622	465.922089	254.411530	114.890854	102.259857	547.406799	752.179382	468.167053	1.701200	0.000000	4.359159	3.675096	0.349416	0.573296	3.661173	4.999991	2.854951	2.668313	2.405537	2.060286	2.009705	2.738310	2.876321	2.670401	0.230755	0.000000	58962.000000		1
7938.999023	1407.449219	2.211041	3.262596	1886.113281	48092.875000	293.682953	189.452576	108.590775	70.025543	38.111927	175.446228	246.816284	228.520462	0.610640	0.000000	3.899766	3.148433	0.344597	0.513563	3.275568	4.682081	2.467879	2.277501	2.035793	1.845256	1.581061	2.244144	2.392374	2.358925	0.000000	0.000000	59017.000000		1
7561.000488	2220.285645	2.371395	3.583304	1973.672974	48326.574219	307.094116	193.853073	126.710823	60.502953	31.707003	154.350372	202.515289	118.708527	1.005095	0.000000	3.878579	3.346409	0.375004	0.554284	3.295275	4.684186	2.487272	2.287473	2.102814	1.781777	1.501155	2.188508	2.306458	2.074482	0.002207	0.000000	59051.000000		1
12659.585938	6228.933105	2.541001	2.966557	3415.132812	70765.984375	543.160522	357.386810	182.415482	88.719162	55.821838	260.184296	318.399109	162.664139	1.257500	99998.000000	4.102419	3.794414	0.405005	0.472253	3.533408	4.849824	2.734928	2.553138	2.261062	1.948017	1.746804	2.415281	2.502972	2.211292	0.099508	4.999991	59104.000000		1
6609.852051	1994.155151	1.480195	3.367443	2512.075195	57777.273438	426.370056	261.374603	122.553947	56.346073	49.000610	217.274063	332.618225	148.367920	0.534528	99998.000000	3.820192	3.299759	0.170319	0.527300	3.400033	4.761757	2.629787	2.417263	2.088327	1.750864	1.690202	2.337008	2.521946	2.171340	0.000000	4.999991	59121.000000		1
6136.183594	2544.263428	3.000478	3.968772	1614.694946	41597.941406	251.121185	165.905151	93.415695	56.105541	31.703918	131.348770	156.493576	118.782532	0.446625	0.000000	3.787898	3.405562	0.477190	0.598656	3.208091	4.619072	2.399883	2.219860	1.970420	1.749006	1.501113	2.118426	2.194497	2.074753	0.000000	0.000000	59144.000000		1
8754.974609	2087.290283	2.303553	2.152450	1196.795898	33900.515625	201.614838	129.803818	69.612320	51.794476	19.609495	94.001610	119.831001	66.642677	0.729014	99998.000000	3.942255	3.319583	0.362398	0.332933	3.078020	4.530206	2.304523	2.113287	1.842686	1.714283	1.292466	1.973135	2.078569	1.823752	0.000000	4.999991	59189.000000		1
6756.080078	1385.298706	2.161701	2.935719	936.034973	30755.375000	154.519974	94.602936	54.064106	45.938457	17.009903	83.165352	118.212044	82.594856	0.631967	0.000000	3.829695	3.141543	0.334796	0.467715	2.971292	4.487921	2.188985	1.975905	1.732909	1.662176	1.230702	1.919942	2.072662	1.916953	0.000000	0.000000	59230.000000		1
12458.243164	3020.188965	2.522498	3.632644	2802.341309	65939.367188	446.217010	279.809204	138.623306	81.984276	41.938847	232.208618	294.669739	247.562546	1.922463	0.000000	4.095457	3.480034	0.401831	0.560223	3.447521	4.819145	2.649546	2.446862	2.141836	1.913731	1.622617	2.365878	2.469336	2.393685	0.283858	0.000000	59253.000000		1
4252.768555	1464.498413	0.795605	2.152450	1399.894043	35435.835938	229.525757	155.139816	82.119965	46.712475	24.389290	87.097115	127.475594	98.562454	2.111216	99998.000000	3.628672	3.165689	0.000000	0.332933	3.146095	4.549443	2.360831	2.190723	1.914449	1.669433	1.387199	1.940004	2.105427	1.993711	0.324533	4.999991	59314.000000		1
14012.295898	3822.022705	1.572707	4.129126	3244.531006	74557.437500	534.902222	337.453522	168.668167	57.844772	66.627258	297.087402	417.242188	227.792694	0.839159	0.000000	4.146509	3.582293	0.196648	0.615858	3.511152	4.872491	2.728274	2.528214	2.227033	1.762264	1.823652	2.472884	2.620388	2.357540	0.000000	0.000000	59348.000000		1
22057.169922	8356.722656	1.458608	3.675817	6939.494629	99998.000000	1101.995605	704.042236	375.312592	159.262772	147.865280	708.347107	810.058105	539.752991	4.094500	99998.000000	4.343550	3.922036	0.163939	0.565354	3.841328	4.999991	3.042180	2.847599	2.574393	2.202114	2.169866	2.850246	2.908516	2.732195	0.612201	4.999991	59400.000000		1
9948.206055	5388.278320	2.207957	4.835302	3779.821777	81907.250000	574.741089	375.445190	195.055725	54.770283	50.428379	293.383820	382.337341	223.885605	1.341215	0.000000	3.997745	3.731450	0.343991	0.684424	3.577471	4.913322	2.759472	2.574547	2.290159	1.738545	1.702675	2.467436	2.582447	2.350026	0.127498	0.000000	59434.000000		1
3757.807129	1861.511230	2.704439	2.229543	1128.339966	34863.578125	201.738190	124.151321	77.519028	36.548473	40.341469	108.711044	157.868927	106.977982	0.467261	99998.000000	3.574934	3.269866	0.432077	0.348216	3.052440	4.542372	2.304788	2.093951	1.889408	1.562869	1.605752	2.036274	2.198297	2.029294	0.000000	4.999991	59474.000000		1
9535.081055	2420.297119	3.009729	2.528666	2337.887207	52434.371094	368.852173	242.292435	125.761032	61.711781	31.071753	161.236359	194.019592	112.238838	0.206642	0.000000	3.979324	3.383869	0.478527	0.402891	3.368824	4.719616	2.566852	2.384340	2.099546	1.790368	1.492366	2.207463	2.287846	2.050143	0.000000	0.000000	59508.000000		1
5970.679688	0.000000	1.174904	3.762161	618.456116	22599.835938	104.504822	64.052338	27.007383	12.014246	10.071490	56.222725	88.444710	43.992619	1.055864	0.000000	3.776024	0.000000	0.070003	0.575437	2.791309	4.354105	2.019136	1.806535	1.431483	1.079697	1.003094	1.749912	1.946672	1.643380	0.023608	0.000000	59535.000000		0
6838.375488	2664.001709	0.484147	2.491661	1256.734497	39068.675781	202.718811	127.148720	71.820274	51.936329	16.485668	83.001915	126.405533	91.969421	3.249812	99998.000000	3.834953	3.425534	0.000000	0.396489	3.099244	4.591829	2.306894	2.104312	1.856247	1.715471	1.217107	1.919088	2.101766	1.963643	0.511858	4.999991	59553.000000		1
8562.222656	2797.302490	2.340558	5.405794	3036.406494	68347.273438	505.190430	313.280090	148.367920	78.669258	62.902103	305.817444	416.172119	237.632904	1.213131	0.000000	3.932586	3.446739	0.369319	0.732859	3.482360	4.834721	2.703455	2.495933	2.171340	1.895805	1.798665	2.485462	2.619273	2.375906	0.083908	0.000000	59612.000000		1
12482.157227	1859.722656	2.901798	2.763030	2676.352295	66987.437500	473.908966	271.066803	159.842514	51.297993	42.968815	262.891815	343.873871	194.053513	2.086834	99998.000000	4.096290	3.269448	0.462667	0.441386	3.427543	4.825994	2.675695	2.433076	2.203692	1.710100	1.633153	2.419777	2.536399	2.287921	0.319488	4.999991	59630.000000		1
21160.593750	4135.827148	1.566539	3.182418	3565.609863	80993.078125	568.922058	370.375519	190.636734	128.413055	67.145325	318.470032	369.721771	276.534271	1.808271	99998.000000	4.325528	3.616562	0.194941	0.502757	3.552134	4.908448	2.755053	2.568642	2.280207	2.108609	1.827016	2.503069	2.567875	2.441749	0.257264	4.999991	59678.000000		1
18605.435547	3953.433350	3.389029	4.616357	4629.900879	99998.000000	751.069214	472.117310	270.678253	95.528061	104.958130	501.511505	660.000244	428.133942	1.407806	99998.000000	4.269640	3.596974	0.530075	0.664299	3.665572	4.999991	2.875680	2.674050	2.432453	1.980131	2.021016	2.700281	2.819544	2.631580	0.148543	4.999991	59742.000000		1
6703.890625	1747.715088	2.334390	4.736623	1806.605225	45622.613281	291.539734	194.802856	102.478806	73.756866	47.091774	166.244354	207.054550	170.450577	0.561937	0.000000	3.826327	3.242471	0.368173	0.675469	3.256863	4.659180	2.464698	2.289595	2.010634	1.867803	1.672945	2.220747	2.316085	2.231598	0.000000	0.000000	59846.000000		1
7482.645996	2031.822998	1.270500	2.584173	1896.850830	50547.652344	316.736969	197.797165	111.785530	41.038395	39.733974	164.983109	211.877518	134.984497	1.450367	99998.000000	3.874055	3.307886	0.103975	0.412322	3.278033	4.703701	2.500699	2.296220	2.048386	1.613190	1.599162	2.217439	2.326085	2.130284	0.161478	4.999991	59893.000000		1
11684.504883	4100.104980	2.735276	3.570970	2749.982666	69578.070312	409.372498	282.017151	171.295517	114.813759	74.478455	326.509338	461.484589	314.094208	0.613030	0.000000	4.067610	3.612795	0.437001	0.552786	3.439330	4.842473	2.612119	2.450275	2.233746	2.059994	1.872031	2.513896	2.664157	2.497060	0.000000	0.000000	59988.000000		1
5403.561523	1690.915771	3.376694	3.728240	2238.399658	49062.132812	345.773468	234.102020	112.491707	65.930336	45.694839	193.720474	252.582870	216.854675	0.719796	0.000000	3.732680	3.228122	0.528492	0.571504	3.349938	4.690746	2.538792	2.369405	2.051121	1.819085	1.659867	2.287175	2.402404	2.336169	0.000000	0.000000	60049.000000		1
11254.999023	2836.311768	1.489446	2.898715	2804.626465	71078.031250	448.449615	288.613281	172.951492	77.469688	84.904579	335.708130	433.478058	273.823669	0.974557	99998.000000	4.051345	3.452754	0.173025	0.462205	3.447875	4.851736	2.651714	2.460316	2.237924	1.889132	1.928931	2.525962	2.636967	2.437471	0.000000	4.999991	60161.000000		1
22632.224609	2987.390381	3.487709	4.292564	3826.309326	86981.492188	616.004578	387.740051	201.812195	83.227028	48.174168	283.888977	352.933899	192.755264	1.744998	0.000000	4.354727	3.475292	0.542540	0.632717	3.582780	4.939427	2.789584	2.588541	2.304947	1.920264	1.682814	2.453149	2.547693	2.285006	0.241795	0.000000	60184.000000		1
6865.173340	1673.748535	1.776234	2.692104	1641.924316	43258.664062	255.500092	170.456741	74.962608	36.449791	41.975853	151.738449	180.704010	122.183899	0.706524	0.000000	3.836652	3.223690	0.249500	0.430092	3.215353	4.636073	2.407391	2.231614	1.874845	1.561695	1.623000	2.181096	2.256968	2.087014	0.000000	0.000000	60222.000000		1
15494.340820	5310.145508	2.772281	4.585519	3476.625488	80919.789062	540.798340	352.347992	206.928116	82.224808	68.267807	331.733185	461.302643	263.194031	2.211592	99998.000000	4.190173	3.725106	0.442837	0.661389	3.541158	4.908055	2.733035	2.546972	2.315820	1.915003	1.834216	2.520789	2.663986	2.420276	0.344705	4.999991	60279.000000		1
6367.828125	1386.529175	2.096942	3.157748	1217.342896	33434.062500	178.237015	133.803421	75.175385	44.726547	21.546083	73.238792	109.417221	52.059677	0.267842	0.000000	3.803991	3.141929	0.321587	0.499378	3.085413	4.524189	2.250998	2.126467	1.876076	1.650565	1.333368	1.864741	2.039086	1.716501	0.000000	0.000000	60334.000000		1
5304.668945	2006.076904	2.192538	1.831741	1544.080444	40520.097656	254.507126	161.288788	79.424774	60.287094	24.768589	116.179855	183.143250	111.714607	1.154388	99998.000000	3.724658	3.302348	0.340947	0.262864	3.188670	4.607670	2.405700	2.207604	1.899956	1.780224	1.393901	2.065131	2.262791	2.048110	0.062352	4.999991	60364.000000		1
4122.027344	1008.718689	2.642764	3.015897	621.758850	22549.593750	94.396324	63.170387	34.146240	49.284313	17.638987	56.130211	62.186676	63.111797	0.777800	99998.000000	3.615111	3.003770	0.422058	0.479416	2.793622	4.353139	1.974955	1.800514	1.533343	1.692709	1.246474	1.749197	1.793697	1.800111	0.000000	4.999991	60387.000000		1
18245.642578	3888.606934	2.340558	3.148497	3229.149414	74804.585938	487.184479	323.928253	172.171295	96.406921	56.315239	295.604126	382.028961	161.739014	1.126840	0.000000	4.261159	3.589794	0.369319	0.498103	3.509088	4.873928	2.687693	2.510449	2.235961	1.984108	1.750626	2.470711	2.582096	2.208815	0.051862	0.000000	60411.000000		1
5266.791504	3418.700684	1.356845	1.714559	2469.081787	60055.460938	403.041565	258.078094	159.404617	37.976242	35.885468	207.714478	322.189026	214.088562	0.430231	99998.000000	3.721546	3.533861	0.132530	0.234152	3.392535	4.778553	2.605350	2.411751	2.202501	1.579512	1.554919	2.317467	2.508111	2.330593	0.000000	4.999991	60448.000000		1
10228.175781	3000.298828	2.624262	2.886379	2177.162842	50235.937500	330.983856	223.108505	123.966301	41.787743	39.795647	178.150665	263.456146	150.643723	0.500294	0.000000	4.009798	3.477165	0.419007	0.460353	3.337891	4.701015	2.519807	2.348516	2.093304	1.621049	1.599836	2.250787	2.420708	2.177951	0.000000	0.000000	60474.000000		1
22930.527344	5134.887695	1.292086	2.303553	4490.367676	94577.437500	721.949524	463.470520	241.518417	113.330482	78.268372	379.737762	496.062561	251.278458	1.342442	0.000000	4.360414	3.710531	0.111292	0.362398	3.652282	4.975788	2.858507	2.666022	2.382950	2.054347	1.893586	2.579484	2.695536	2.400155	0.127895	0.000000	60555.000000		1
9777.277344	1045.655762	2.386814	4.418998	1183.218262	34393.855469	170.620178	123.553078	84.676384	51.442928	13.352589	88.213432	128.758423	74.811501	0.751301	99998.000000	3.990218	3.019389	0.377819	0.645324	3.073065	4.536481	2.232030	2.091854	1.927762	1.711326	1.125566	1.945535	2.109776	1.873968	0.000000	4.999991	60586.000000		1
20302.414062	8151.653809	2.346725	3.179335	6693.763672	99998.000000	1063.834351	680.198730	332.800171	190.605896	114.943275	623.994507	826.941528	433.783356	0.759616	99998.000000	4.307548	3.911246	0.370462	0.502336	3.825670	4.999991	3.026874	2.832636	2.522184	2.280136	2.060483	2.795181	2.917475	2.637273	0.000000	4.999991	60609.000000		1
6441.307129	5247.844727	2.778449	2.997394	4686.422363	99276.945312	742.915833	472.249908	247.386780	72.393852	71.885033	388.708344	514.632812	334.998871	2.744230	0.000000	3.808974	3.719981	0.443802	0.476744	3.670841	4.996849	2.870940	2.674172	2.393377	1.859702	1.856638	2.589624	2.711498	2.525043	0.438420	0.000000	60652.000000		1
3676.479492	1109.683350	2.396065	3.216340	1038.640259	31143.205078	170.213135	111.165695	73.929550	18.746048	20.935503	94.464172	140.282364	94.084869	0.810172	0.000000	3.565432	3.045199	0.379499	0.507362	3.016465	4.493363	2.230993	2.045971	1.868818	1.272910	1.320883	1.975267	2.147003	1.973520	0.000000	0.000000	60773.000000		1
1738.229492	0.000000	1.606628	3.644979	0.000000	4115.283203	0.000000	0.000000	0.000000	12.248610	0.000000	0.000000	0.000000	0.000000	0.313706	0.000000	3.240107	0.000000	0.205915	0.561695	0.000000	3.614400	0.000000	0.000000	0.000000	1.088087	0.000000	0.000000	0.000000	0.000000	0.000000	0.000000	60827.000000		0
8411.850586	2323.850098	1.874913	3.842339	2119.669434	52476.742188	341.764587	219.873657	101.430336	67.003479	32.052380	143.255081	186.634033	128.567230	0.200692	0.000000	3.924891	3.366208	0.272981	0.584596	3.326268	4.719967	2.533727	2.342173	2.006168	1.826097	1.505860	2.156110	2.270991	2.109130	0.000000	0.000000	60843.000000		1
5223.036133	1343.140869	1.785485	2.374479	686.440247	25920.410156	115.939323	70.485016	54.872047	21.598507	24.605152	99.527672	148.124313	125.449577	0.251658	0.000000	3.717923	3.128122	0.251756	0.375568	2.836603	4.413642	2.064231	1.848097	1.739351	1.334424	1.391026	1.997944	2.170626	2.098469	0.000000	0.000000	60938.000000		1
7188.435547	409.572937	3.025148	5.263942	1022.654114	31455.363281	166.565063	109.488144	68.708786	24.139507	17.561892	71.209694	108.078873	124.018723	0.128934	99998.000000	3.856634	2.612331	0.480747	0.721311	3.009729	4.497694	2.221584	2.039367	1.837012	1.382728	1.244571	1.852539	2.033741	2.093487	0.000000	4.999991	60986.000000		1
11968.421875	1530.783325	2.861710	5.378040	2040.565430	46798.902344	325.223419	211.078827	122.843819	54.754864	46.391766	180.864365	235.246094	149.151199	0.424186	0.000000	4.078037	3.184914	0.456626	0.730624	3.309751	4.670236	2.512182	2.324445	2.089353	1.738423	1.666441	2.257353	2.371522	2.173627	0.000000	0.000000	61022.000000		1
4472.592773	1774.889038	2.599592	2.787700	1339.977051	34095.242188	201.565506	137.238708	78.573662	42.407574	17.601980	101.587608	134.130295	94.152710	1.274429	99998.000000	3.650559	3.249171	0.414905	0.445246	3.127097	4.532694	2.304416	2.137477	1.895277	1.627443	1.245561	2.006841	2.127527	1.973833	0.105316	4.999991	61060.000000		1
12396.425781	2195.794678	2.248045	2.978892	1934.632812	46927.804688	311.223236	201.682678	110.422516	57.946533	35.820709	140.892944	173.830353	87.683029	1.594883	99998.000000	4.093297	3.341592	0.351805	0.474055	3.286598	4.671430	2.493072	2.304669	2.043058	1.763027	1.554134	2.148889	2.240126	1.942916	0.202729	4.999991	61098.000000		1
18628.380859	9137.546875	2.056854	3.543216	6411.826660	99998.000000	1000.981628	656.410828	360.797424	158.892715	132.391068	669.109619	960.911499	512.270691	2.555477	99998.000000	4.270175	3.960830	0.313203	0.549398	3.806982	4.999991	3.000426	2.817176	2.557263	2.201104	2.121859	2.825497	2.982683	2.709500	0.407472	4.999991	61175.000000		1
29746.900391	7580.850586	1.532618	2.655099	6437.832031	99998.000000	1016.227600	654.961426	298.795776	161.208618	107.166092	601.702209	774.545715	491.677460	3.259966	99998.000000	4.473442	3.879718	0.185434	0.424081	3.808740	4.999991	3.006991	2.816216	2.475374	2.207388	2.030057	2.779382	2.889047	2.691680	0.513213	4.999991	61201.000000		1
5993.711914	999.883789	0.863447	2.497828	1041.529663	34931.464844	171.243103	111.529579	71.144936	62.276104	26.298124	83.954788	114.227852	116.145935	1.993290	99998.000000	3.777696	2.999949	0.000000	0.397563	3.017672	4.543217	2.233613	2.047390	1.852144	1.794321	1.419925	1.924045	2.057772	2.065004	0.299570	4.999991	61293.000000		1
7542.066406	7.308461	2.417651	2.756862	828.838074	26821.832031	127.750046	88.500221	52.405056	34.405273	27.765984	73.707527	84.522194	51.908573	0.769915	99998.000000	3.877490	0.863826	0.383394	0.440415	2.918470	4.428488	2.106361	1.946944	1.719373	1.536625	1.443513	1.867512	1.926971	1.715239	0.000000	4.999991	61321.000000		0
20465.515625	6382.709961	2.186371	3.799166	4837.306641	99998.000000	761.408997	495.723328	307.032440	143.224243	94.735535	484.162415	672.483215	368.926178	0.602871	0.000000	4.311023	3.805005	0.339724	0.579688	3.684604	4.999991	2.881618	2.695239	2.487184	2.156017	1.976513	2.684991	2.827682	2.566939	0.000000	0.000000	61355.000000		1
12944.387695	5102.375488	2.914133	5.686414	3310.165283	71470.429688	519.939941	333.944244	178.039658	83.569321	54.286137	267.881287	384.610077	265.115173	1.075530	99998.000000	4.112082	3.707772	0.464509	0.754838	3.519850	4.854126	2.715953	2.523674	2.250517	1.922047	1.734689	2.427942	2.585021	2.423434	0.031622	4.999991	61594.000000		1
13483.255859	2884.054443	1.723810	3.533965	2399.256592	56631.140625	370.353943	247.676651	139.668701	57.135513	48.041565	223.426117	281.039612	154.661835	0.279384	99998.000000	4.129795	3.460003	0.236489	0.548262	3.380077	4.753055	2.568617	2.393885	2.145099	1.756906	1.681617	2.349134	2.448767	2.189383	0.000000	4.999991	61683.000000		1
3913.554443	278.338257	3.216340	3.330438	345.159790	18132.808594	47.027016	34.500870	24.016157	25.980499	3.114576	20.969423	6.420344	11.354326	0.236848	0.000000	3.592571	2.444573	0.507362	0.522501	2.538020	4.258465	1.672347	1.537830	1.380504	1.414647	0.493399	1.321586	0.807558	1.055161	0.000000	0.000000	61701.000000		1
5688.508301	824.332703	2.254213	2.503996	698.855408	21760.279297	100.529884	69.911438	21.580004	14.672429	8.286006	15.246004	23.390158	37.199139	0.053705	99998.000000	3.754998	2.916103	0.352995	0.398634	2.844387	4.337665	2.002295	1.844548	1.334051	1.166502	0.918345	1.183156	1.369033	1.570533	0.000000	4.999991	61729.000000		1
10393.155273	1942.755371	2.855542	4.792130	2267.981934	51878.453125	350.291138	230.867188	127.302902	68.098206	49.179466	241.354980	349.970428	232.254868	0.051913	0.000000	4.016747	3.288418	0.455689	0.680529	3.355640	4.714987	2.544429	2.363362	2.104838	1.833136	1.691784	2.382656	2.544031	2.365965	0.000000	0.000000	61803.000000		1
8246.540039	1173.362549	1.319840	3.496960	1167.913574	35530.417969	182.859543	128.049164	64.388466	20.596291	29.872177	111.498741	181.111053	145.916351	1.270908	0.000000	3.916272	3.069432	0.120521	0.543691	3.067411	4.550601	2.262118	2.107377	1.808808	1.313789	1.475267	2.047270	2.257945	2.164104	0.104114	0.000000	61862.000000		1
6274.927246	1771.956421	1.782401	2.300469	788.296143	29541.673828	124.690979	85.074188	51.042046	24.336866	16.235884	70.093384	91.315674	45.300121	1.380903	99998.000000	3.797609	3.248453	0.251005	0.361816	2.896689	4.470435	2.095835	1.929798	1.707928	1.386265	1.210476	1.845677	1.960545	1.656099	0.140163	4.999991	61880.000000		1
16136.797852	3521.345947	1.760815	3.348940	3798.944092	80591.640625	597.449707	391.079742	176.525543	66.072189	73.963470	314.026367	372.083923	252.755569	1.846158	0.000000	4.207818	3.546709	0.245714	0.524907	3.579663	4.906290	2.776301	2.592265	2.246808	1.820019	1.869017	2.496966	2.570641	2.402701	0.266269	0.000000	61917.000000		1
21675.359375	5164.793457	2.420735	4.591687	5110.822266	99998.000000	808.226318	524.685791	280.028137	134.904312	110.450272	540.903198	682.681152	421.432983	2.289080	0.000000	4.335966	3.713053	0.383947	0.661972	3.708491	4.999991	2.907533	2.719899	2.447202	2.130026	2.043167	2.733119	2.834218	2.624728	0.359661	0.000000	61955.000000		1
5048.391602	950.210938	0.638334	2.109277	520.417908	19295.419922	86.853500	60.851418	35.981064	22.381775	11.267982	20.747395	20.571621	35.413654	1.363664	99998.000000	3.703153	2.977820	0.000000	0.324134	2.716352	4.285454	1.938787	1.784271	1.556074	1.349895	1.051846	1.316964	1.313269	1.549171	0.134707	4.999991	62024.000000		1
6800.106445	736.896362	1.569623	3.490792	1027.415405	30200.964844	172.831223	110.237495	37.692539	44.806725	20.241661	79.030060	92.021851	79.224335	0.057709	99998.000000	3.832516	2.867406	0.195795	0.542924	3.011746	4.480021	2.237622	2.042329	1.576255	1.651343	1.306246	1.897792	1.963891	1.898859	0.000000	4.999991	62059.000000		1
6740.349609	1110.133667	2.294302	5.100504	763.657043	26395.341797	132.169037	81.984276	50.567146	42.086868	16.390072	47.588257	66.519325	47.930550	1.301399	99998.000000	3.828682	3.045375	0.360651	0.707613	2.882898	4.421527	2.121130	1.913731	1.703868	1.624147	1.214581	1.677500	1.822948	1.680612	0.114410	4.999991	62092.000000		1
3623.738525	734.191956	2.053770	4.249392	511.768036	18464.650391	72.489449	53.626217	32.977501	4.406662	8.477198	27.442192	50.169346	36.940105	1.478007	0.000000	3.559157	2.865810	0.312552	0.628327	2.709073	4.266341	1.860275	1.729377	1.518218	0.644110	0.928252	1.438419	1.700438	1.567498	0.169676	0.000000	62127.000000		1
10566.310547	2132.463867	2.420735	3.657314	2134.354248	56673.566406	347.000793	217.863052	148.704056	69.862099	27.790653	158.205048	225.279449	110.915916	1.588152	99998.000000	4.023923	3.328882	0.383947	0.563162	3.329267	4.753381	2.540330	2.338184	2.172323	1.844242	1.443899	2.199220	2.352722	2.044994	0.200892	4.999991	62164.000000		1
13371.239258	4145.818359	2.611927	3.490792	3068.637695	73373.203125	480.643860	309.120148	156.986969	59.099854	54.039436	281.677948	371.251312	270.018341	0.558724	99998.000000	4.126172	3.617610	0.416961	0.542924	3.486946	4.865538	2.681823	2.490127	2.195863	1.771586	1.732711	2.449753	2.569668	2.431393	0.000000	4.999991	62196.000000		1
19771.074219	12846.583984	1.717642	3.456871	8964.804688	99998.000000	1411.414917	916.147949	456.088043	201.762863	156.419571	728.533264	1015.083557	602.540955	2.833406	0.000000	4.296030	4.108788	0.234933	0.538683	3.952541	4.999991	3.149655	2.961966	2.659049	2.304841	2.194291	2.862449	3.006502	2.779987	0.452309	0.000000	62241.000000		1
5428.721680	2051.722412	2.500912	2.541001	1663.547485	43207.414062	283.068726	174.098633	106.361237	66.528580	32.613621	136.285828	173.784103	135.949707	0.350582	0.000000	3.734698	3.312119	0.398098	0.405005	3.221035	4.635558	2.451892	2.240795	2.026783	1.823008	1.513399	2.134451	2.240010	2.133378	0.000000	0.000000	62342.000000		1
16818.730469	5133.108398	3.543216	3.725156	2940.943115	68075.046875	449.343903	294.164001	168.310455	84.497528	47.705437	235.471207	319.842285	195.111237	1.941388	99998.000000	4.225793	3.710381	0.549398	0.571145	3.468487	4.832988	2.652579	2.468590	2.226111	1.926844	1.678568	2.371938	2.504936	2.290282	0.288112	4.999991	62429.000000		1
7776.233398	958.142273	1.668303	2.214124	950.001221	30231.216797	146.397415	103.502609	61.310894	27.756733	16.214298	75.329567	96.277405	81.179420	0.531627	0.000000	3.890769	2.981430	0.222275	0.345202	2.977724	4.480455	2.165533	2.014951	1.787538	1.443368	1.209898	1.876966	1.983524	1.909446	0.000000	0.000000	62504.000000		1
9811.087891	3561.045898	1.137900	3.675817	4025.006836	99526.789062	657.240295	411.950500	276.204315	99.493744	81.527885	465.561279	576.202759	399.920837	2.306256	0.000000	3.991717	3.551578	0.056104	0.565354	3.604767	4.997940	2.817724	2.614845	2.441231	1.997796	1.911306	2.667977	2.760575	2.601974	0.362907	0.000000	62552.000000		1
6182.593750	1969.386597	2.198706	3.318103	1011.571167	30764.818359	140.362534	105.790741	65.338257	56.463257	23.439499	70.247566	118.634514	30.143547	0.171312	99998.000000	3.791171	3.294331	0.342167	0.520890	3.004997	4.488054	2.147251	2.024448	1.815168	1.751766	1.369948	1.846631	2.074211	1.479194	0.000000	4.999991	62591.000000		1
6141.750000	1231.821045	2.420735	3.583304	569.800903	25784.375000	101.760292	58.430683	45.300121	34.260338	21.657097	47.640678	42.114620	67.873093	0.374201	0.000000	3.788292	3.090548	0.383947	0.554284	2.755723	4.411356	2.007578	1.766641	1.656099	1.534792	1.335600	1.677978	1.624433	1.831698	0.000000	0.000000	62614.000000		1
6326.407227	1503.754395	4.647194	5.291696	1666.628174	48643.332031	290.105804	173.990707	104.082352	65.042221	33.338299	181.684631	201.540833	179.812805	0.608841	99998.000000	3.801157	3.177177	0.667191	0.723595	3.221839	4.687023	2.462556	2.240526	2.017377	1.813195	1.522943	2.259318	2.304363	2.254821	0.000000	4.999991	62703.000000		1
19437.345703	4882.677734	2.238794	3.746742	4448.422852	93077.406250	675.770508	451.918823	208.207870	90.717430	54.415653	334.326630	444.705963	252.064804	2.375912	99998.000000	4.288637	3.688658	0.350014	0.573654	3.648206	4.968844	2.829799	2.655061	2.318497	1.957691	1.735724	2.524171	2.648073	2.401512	0.375830	4.999991	62730.000000		1
3753.175293	1654.410400	1.736145	3.318103	1277.873535	30988.832031	206.841782	133.606064	77.593033	49.984322	28.709608	81.950356	98.500786	94.572098	0.100753	0.000000	3.574399	3.218643	0.239586	0.520890	3.106488	4.491205	2.315638	2.125826	1.889823	1.698834	1.458027	1.913551	1.993440	1.975763	0.000000	0.000000	62873.000000		1
10385.593750	4117.414062	2.562587	2.189455	3265.084229	69599.601562	494.301727	336.346466	155.778152	70.340080	53.943844	290.259979	362.555176	244.506561	0.222197	0.000000	4.016431	3.614625	0.408679	0.340336	3.513894	4.842607	2.693992	2.526787	2.192507	1.847203	1.731942	2.462787	2.559374	2.388290	0.000000	0.000000	62945.000000		1
7144.233398	1918.344482	1.773150	4.662613	2006.844727	58751.550781	298.416473	197.473373	142.434814	64.147934	46.206741	236.368576	349.473938	243.007858	0.945552	0.000000	3.853956	3.282927	0.248745	0.668629	3.302514	4.769019	2.474823	2.295509	2.153616	1.807183	1.664705	2.373590	2.543415	2.385620	0.000000	0.000000	63000.000000		1
5675.559570	2649.455811	2.698272	4.829135	1593.861206	42643.277344	263.086090	169.938675	91.136818	71.425560	34.059895	121.542480	182.773193	153.409836	0.706429	0.000000	3.754009	3.423157	0.431086	0.683869	3.202451	4.629850	2.420098	2.230292	1.959694	1.853854	1.532243	2.084728	2.261913	2.185853	0.000000	0.000000	63076.000000		1
10545.109375	4811.939941	1.865662	3.558635	4589.494629	98988.875000	736.082275	464.577576	238.194153	97.933372	73.553337	360.661743	470.072815	289.492157	2.698930	0.000000	4.023051	3.682320	0.270833	0.551283	3.661765	4.995586	2.866926	2.667058	2.376931	1.990931	1.866602	2.557100	2.672165	2.461637	0.431192	0.000000	63119.000000		1
13315.799805	1615.027954	1.779317	3.422950	3118.995117	67723.734375	489.827240	323.416351	152.722168	42.305813	47.801033	275.791077	354.395599	280.139160	2.635784	0.000000	4.124367	3.208180	0.250253	0.534401	3.494015	4.830741	2.690043	2.509762	2.183902	1.626400	1.679437	2.440580	2.549488	2.447374	0.420910	0.000000	63159.000000		1
7601.230957	1057.722412	2.130863	3.614142	1140.175415	30866.710938	173.309204	115.375000	56.713039	63.830307	17.484798	65.005211	128.604248	70.000870	0.570192	0.000000	3.880884	3.024372	0.328556	0.558005	3.056972	4.489491	2.238822	2.062112	1.753683	1.805027	1.242661	1.812948	2.109255	1.845103	0.000000	0.000000	63198.000000		1
13004.341797	1588.748413	1.662135	2.571838	1756.990967	56713.570312	278.184082	187.546829	158.097122	58.134644	52.238533	213.511902	329.522156	178.810593	0.443191	0.000000	4.114089	3.201055	0.220666	0.410244	3.244770	4.753687	2.444332	2.273110	2.198924	1.764435	1.717991	2.329422	2.517885	2.252393	0.000000	0.000000	63250.000000		1
8170.803711	2709.335938	1.822490	3.102241	2002.912964	48507.875000	295.375916	207.520203	119.445534	78.061760	27.833826	150.733154	194.035004	138.570877	0.639691	0.000000	3.912265	3.432863	0.260665	0.491676	3.301662	4.685812	2.470375	2.317060	2.077170	1.892438	1.444573	2.178209	2.287880	2.141672	0.000000	0.000000	63275.000000		1
19346.476562	5315.292480	2.260381	4.058200	4520.415527	96626.820312	700.101196	463.371826	255.913315	105.476204	80.491753	373.699799	528.660767	277.675262	2.641031	99998.000000	4.286602	3.725527	0.354182	0.608333	3.655178	4.985098	2.845161	2.665930	2.408093	2.023154	1.905751	2.572523	2.723177	2.443537	0.421773	4.999991	63384.000000		1
7283.053711	1760.050049	3.691235	4.200052	709.602234	24875.636719	129.779144	72.708389	60.142159	20.445189	15.165827	60.200748	55.939022	51.109886	1.126378	99998.000000	3.862314	3.245525	0.567172	0.623255	2.851015	4.395774	2.113205	1.861585	1.779179	1.310591	1.180866	1.779602	1.747715	1.708505	0.051684	4.999991	63417.000000		1
7805.377441	2864.034668	1.569623	2.093859	3562.637207	72814.125000	559.738647	359.933990	165.245224	86.122658	59.451401	282.057251	382.981842	265.975555	2.576089	0.000000	3.892394	3.456978	0.195795	0.320947	3.551772	4.862216	2.747985	2.556223	2.218129	1.935117	1.774162	2.450337	2.583178	2.424842	0.410961	0.000000	63433.000000		1
19630.750000	4979.248047	2.790784	4.246308	3917.372070	89700.062500	641.645874	400.457397	212.947586	77.512856	63.910484	363.258270	456.202148	290.583801	0.996227	99998.000000	4.292937	3.697164	0.445726	0.628012	3.592995	4.952793	2.807295	2.602556	2.328273	1.889374	1.805572	2.560215	2.659157	2.463271	0.000000	4.999991	63539.000000		1
5736.543457	817.002686	1.853327	4.255559	627.651855	24517.144531	108.159050	69.014076	31.155012	39.274498	18.832392	54.613014	83.205437	77.238403	0.152827	0.000000	3.758650	2.912224	0.267952	0.628957	2.797719	4.389470	2.034063	1.838938	1.493528	1.594111	1.274905	1.737296	1.920152	1.887833	0.000000	0.000000	63605.000000		1
17918.427734	3561.977295	2.069189	3.120744	3579.893799	78372.976562	569.215027	369.814301	180.361710	87.683029	64.548820	309.962006	415.854492	250.516769	3.057424	99998.000000	4.253300	3.551691	0.315800	0.494258	3.553870	4.894166	2.755276	2.567984	2.256144	1.942916	1.809888	2.491308	2.618941	2.398837	0.485356	4.999991	63691.000000		1
2714.013916	475.580353	1.282835	3.515462	262.996674	15088.326172	46.333176	27.547039	7.650756	33.871788	9.306724	13.574618	6.222985	21.583088	1.030006	0.000000	3.433612	2.677224	0.108171	0.545982	2.419950	4.178641	1.665892	1.440075	0.883704	1.529838	0.968797	1.132728	0.793999	1.334114	0.012840	0.000000	63727.000000		1
8817.809570	2329.067627	1.165653	2.830872	3466.356689	80727.632812	550.320923	350.651947	192.197098	93.745659	66.510078	333.500183	478.491394	256.721252	1.165695	99998.000000	3.945361	3.367182	0.066569	0.451920	3.539873	4.907022	2.740616	2.544876	2.283747	1.971951	1.822887	2.523096	2.679874	2.409462	0.066585	4.999991	63742.000000		1
5855.291992	2059.922119	2.537917	4.193885	1223.454834	30899.835938	191.577271	128.647415	77.596115	69.988533	16.923559	71.225113	103.302162	36.277103	1.729179	0.000000	3.767549	3.313851	0.404477	0.622617	3.087588	4.489956	2.282344	2.109401	1.889840	1.845027	1.228492	1.852633	2.014109	1.559633	0.237840	0.000000	63871.000000		1
29760.326172	12185.033203	3.046734	4.838386	7264.208984	99998.000000	1166.254517	739.705688	413.492371	182.887299	128.823181	658.032837	867.649963	449.146545	2.930533	0.000000	4.473638	4.085827	0.483835	0.684700	3.861188	4.999991	3.066793	2.869059	2.616467	2.262183	2.109994	2.818248	2.938344	2.652388	0.466947	0.000000	63916.000000		1
19217.119141	3409.955078	0.983713	3.321187	4320.956543	92552.531250	653.919128	426.209686	207.288925	80.710693	73.932640	376.533752	559.069519	309.780060	2.922617	0.000000	4.283688	3.532749	0.000000	0.521293	3.635580	4.966388	2.815524	2.629623	2.316576	1.906931	1.868836	2.575804	2.747466	2.491053	0.465772	0.000000	63974.000000		1
14122.481445	3561.144775	2.346725	2.840123	2697.447998	63182.265625	411.216553	259.607635	138.253265	87.858803	38.401798	213.715424	314.732544	199.530228	0.918256	0.000000	4.149911	3.551590	0.370462	0.453337	3.430953	4.800595	2.614071	2.414317	2.140675	1.943785	1.584352	2.329836	2.497942	2.300009	0.000000	0.000000	64000.000000		1
8900.743164	3236.945068	1.612795	3.065236	2483.421143	57101.949219	373.190979	258.589996	145.407532	98.991096	46.607628	241.567764	273.009552	195.558380	0.678338	99998.000000	3.949426	3.510135	0.207579	0.486464	3.395050	4.756651	2.571931	2.412612	2.162587	1.995596	1.668457	2.383039	2.436178	2.291276	0.000000	4.999991	64106.000000		1
6140.624512	1612.628784	3.968772	3.092990	1197.378784	31310.439453	156.737183	121.779930	57.298950	33.125523	12.424383	72.708389	102.552818	136.788483	0.294156	0.000000	3.788213	3.207534	0.598656	0.490378	3.078232	4.495689	2.195172	2.085576	1.758147	1.520163	1.094275	1.861585	2.010948	2.136050	0.000000	0.000000	64132.000000		1
5249.405273	870.619629	2.081524	1.896499	479.024902	20080.314453	84.115143	55.152668	30.815802	21.854456	7.552076	19.242529	32.036961	26.359798	0.252158	0.000000	3.720110	2.939828	0.318381	0.277953	2.680358	4.302771	1.924874	1.741567	1.488773	1.339540	0.878066	1.284262	1.505651	1.420942	0.000000	0.000000	64180.000000		1
4495.023926	1294.596680	2.667434	3.342773	1123.125366	33314.105469	160.773804	117.283836	49.204136	36.098248	25.070797	94.393242	176.251083	102.916695	0.704188	99998.000000	3.652732	3.112134	0.426094	0.524107	3.050428	4.522628	2.206215	2.069238	1.692002	1.557486	1.399168	1.974941	2.246132	2.012486	0.000000	4.999991	64338.000000		1
8120.723633	805.281372	2.729109	1.523367	1057.259888	32195.927734	167.891068	107.804420	58.372089	28.814455	17.774670	54.582176	82.258728	64.428551	0.929864	0.000000	3.909595	2.905948	0.436021	0.182805	3.024182	4.507801	2.225028	2.032637	1.766205	1.459610	1.249802	1.737051	1.915182	1.809078	0.000000	0.000000	64378.000000		1
5348.612305	2857.435547	2.130863	1.634382	1374.419312	46498.125000	186.375000	132.708694	141.478851	47.995312	29.437370	177.200882	219.478943	152.438461	0.327662	0.000000	3.728241	3.455976	0.328556	0.213353	3.138119	4.667436	2.270388	2.122899	2.150692	1.681199	1.468899	2.248466	2.341393	2.183095	0.000000	0.000000	64414.000000		1
7437.798828	2505.559326	0.934373	3.247177	1791.710815	47161.671875	289.399628	180.411057	110.132645	34.809242	23.282228	146.921646	159.568054	87.121788	0.642085	0.000000	3.871444	3.398905	0.000000	0.511506	3.253268	4.673589	2.461498	2.256263	2.041916	1.541695	1.367025	2.167086	2.202946	1.940127	0.000000	0.000000	64437.000000		1
11659.314453	724.422668	3.339689	3.194753	1323.475952	37466.980469	186.279404	140.704834	71.203529	52.836781	22.535963	83.939369	126.272934	70.737885	0.595563	99998.000000	4.066673	2.859992	0.523706	0.504437	3.121716	4.573649	2.270165	2.148309	1.852502	1.722936	1.352876	1.923966	2.101310	1.849652	0.000000	4.999991	64478.000000		1
6395.008301	710.228210	2.482410	3.453787	1004.756104	33911.140625	158.439407	105.112320	56.398499	29.289351	28.465992	98.420609	122.069801	73.362144	0.235418	0.000000	3.805841	2.851398	0.394873	0.538296	3.002061	4.530343	2.199863	2.021654	1.751268	1.466710	1.454326	1.993086	2.086608	1.865472	0.000000	0.000000	64519.000000		1
5614.612305	3421.947754	2.948054	3.046734	1828.379517	47216.300781	300.781708	186.051208	132.341736	102.247528	29.853674	170.173035	204.559814	196.776459	0.007057	99998.000000	3.749320	3.534273	0.469535	0.483835	3.262066	4.674092	2.478251	2.269633	2.121697	2.009653	1.474998	2.230891	2.310820	2.293973	0.000000	4.999991	64546.000000		1
8590.901367	1501.648193	1.514116	1.011466	1366.062378	38017.136719	202.971680	141.531281	61.859798	36.240097	25.632036	106.688110	107.200012	62.812675	1.615481	0.000000	3.934039	3.176568	0.180159	0.004951	3.135471	4.579979	2.307436	2.150852	1.791409	1.559189	1.408783	2.028116	2.030195	1.798047	0.208302	0.000000	64582.000000		1
5825.284180	1624.371704	2.414567	2.911049	710.419373	26289.212891	117.653885	75.446754	35.351982	11.619528	10.589559	40.162613	41.075401	28.284052	0.329129	99998.000000	3.765317	3.210685	0.382839	0.464050	2.851515	4.419777	2.070606	1.877641	1.548414	1.065189	1.024878	1.603822	1.613582	1.451542	0.000000	4.999991	64603.000000		1
13214.998047	2279.959229	1.822490	3.080655	2075.655273	47895.957031	320.690338	216.213257	131.718811	51.211651	38.056419	148.241486	198.981323	109.087257	0.018513	0.000000	4.121067	3.357927	0.260665	0.488643	3.317155	4.680299	2.506086	2.334882	2.119648	1.709369	1.580428	2.170970	2.298812	2.037774	0.000000	0.000000	64700.000000		1
6119.704102	687.969788	3.339689	3.496960	844.636047	31075.156250	134.592865	92.151367	81.552551	30.208305	34.488533	95.558899	122.612534	83.627914	0.234059	0.000000	3.786731	2.837569	0.523706	0.543691	2.926670	4.492414	2.129022	1.964502	1.911438	1.480126	1.537675	1.980271	2.088535	1.922351	0.000000	0.000000	64768.000000		1
25968.685547	6814.911621	2.476242	6.111970	7786.612793	99998.000000	1233.094604	792.255676	380.064636	164.292343	156.354813	802.117432	999.479797	598.414917	3.479741	99998.000000	4.414450	3.833460	0.393793	0.786181	3.891349	4.999991	3.090997	2.898865	2.579857	2.215617	2.194111	2.904238	2.999774	2.777002	0.541547	4.999991	64799.000000		1
8697.419922	727.799377	2.303553	3.262596	1149.741211	31503.240234	167.363754	111.952049	54.939888	26.464645	17.706827	84.565369	116.713341	65.498611	1.743580	0.000000	3.939390	2.862012	0.362398	0.513563	3.060600	4.498355	2.223661	2.049032	1.739888	1.422666	1.248141	1.927193	2.067121	1.816232	0.241442	0.000000	64820.000000		1
11298.127930	1845.185913	2.408400	4.724288	1831.438599	50053.445312	311.691986	193.797562	124.539871	52.065845	50.305031	193.112976	256.523895	161.828445	0.579575	99998.000000	4.053007	3.266040	0.381729	0.674336	3.262792	4.699434	2.493726	2.287348	2.095308	1.716553	1.701611	2.285811	2.409128	2.209055	0.000000	4.999991	64890.000000		1
8626.894531	1658.123291	2.803118	3.749826	1047.746460	28265.201172	161.381302	110.194321	52.127522	34.229500	24.290609	101.044868	145.574051	78.897453	0.175302	0.000000	3.935854	3.219617	0.447641	0.574011	3.020256	4.451252	2.207853	2.042159	1.717067	1.534401	1.385438	2.004514	2.163084	1.897063	0.000000	0.000000	64922.000000		1
5331.469727	2414.604492	1.418520	2.244962	1527.224731	41477.277344	238.218811	157.196671	74.222511	59.645676	26.736015	132.650101	163.095856	179.535263	0.342697	0.000000	3.726847	3.382846	0.151835	0.351209	3.183903	4.617810	2.376976	2.196443	1.870536	1.775579	1.427097	2.122708	2.212443	2.254150	0.000000	0.000000	64955.000000		1
7124.336914	2425.388184	2.778449	4.650278	1722.977295	44740.789062	259.441101	180.654663	80.066193	75.418999	27.978762	124.179077	204.809586	132.576096	1.730610	0.000000	3.852744	3.384781	0.443802	0.667479	3.236279	4.650703	2.414039	2.256849	1.903449	1.877481	1.446828	2.094049	2.311350	2.122465	0.238199	0.000000	64997.000000		1
[truncated: 8,808 more rows]
