# Supplementary material for: Distinct elongation stalls during translation are linked with distinct pathways for mRNA degradation
Source: eLife. 2022 Jul 27;11:e76038. doi: 10.7554/eLife.76038 (PMC9352352; doi:10.7554/eLife.76038)
Supplement: Figure 3—source data 1. [file elife-76038-fig3-data1.zip › 3B_flow_cytometry_data/list_mode_data.HEL2_SYH1_CGA_2.CSV]

FSC-HLin	SSC-HLin	BLU-V-HLin	GRN-V-HLin	YEL-V-HLin	ORG-V-HLin	GRN-B-HLin	YEL-B-HLin	RED-B-HLin	NIR-B-HLin	YEL-G-HLin	ORG-G-HLin	RED-G-HLin	NIR-G-HLin	BLU-V-ALin	BLU-V-W	FSC-HLog	SSC-HLog	BLU-V-HLog	GRN-V-HLog	YEL-V-HLog	ORG-V-HLog	GRN-B-HLog	YEL-B-HLog	RED-B-HLog	NIR-B-HLog	YEL-G-HLog	ORG-G-HLog	RED-G-HLog	NIR-G-HLog	BLU-V-ALog	BLU-V-WLog	TIME		P01.R1
11009.243164	2834.554199	0.854196	3.157748	3563.722656	55266.433594	575.092590	371.473328	104.014511	64.650581	52.972466	204.075668	271.819244	170.869965	2.256326	99998.000000	4.041758	3.452485	0.000000	0.499378	3.551904	4.742461	2.759738	2.569928	2.017094	1.810572	1.724050	2.309791	2.434280	2.232666	0.353402	4.999991	29.000000		1
16655.544922	2759.085938	2.618094	4.785963	6903.294434	97413.398438	1080.307739	707.107483	180.312378	82.082954	47.915134	234.160614	294.429199	184.123871	1.765173	99998.000000	4.221559	3.440765	0.417985	0.679969	3.839056	4.988619	3.033547	2.849485	2.256026	1.914253	1.680473	2.369514	2.468981	2.265110	0.246787	4.999991	73.000000		1
18222.490234	4291.599121	2.796951	3.830003	9503.145508	99998.000000	1564.710571	964.026062	277.076996	84.623962	72.437027	342.418365	457.728607	324.014587	2.147749	99998.000000	4.260608	3.632619	0.446685	0.583199	3.977867	4.999991	3.194434	2.984089	2.442600	1.927493	1.859961	2.534557	2.660608	2.510565	0.331984	4.999991	113.000000		1
6772.500977	1877.959839	2.029100	3.281098	2726.786621	57824.906250	475.441589	284.351562	136.276581	63.858063	35.197796	153.033615	207.187149	196.387909	0.945568	0.000000	3.830749	3.273686	0.307303	0.516019	3.435651	4.762115	2.677097	2.453856	2.134421	1.805216	1.546515	2.184787	2.316363	2.293115	0.000000	0.000000	158.000000		1
8427.891602	3289.559814	1.347594	4.644111	7519.388672	99998.000000	1210.481567	776.725952	200.153152	105.303513	61.443493	283.802643	365.130096	219.941498	3.308673	0.000000	3.925719	3.517138	0.129559	0.666903	3.876183	4.999991	3.082958	2.890268	2.301363	2.022443	1.788476	2.453017	2.562448	2.342307	0.519654	0.000000	218.000000		1
30757.951172	7565.758789	2.167868	6.870570	19215.310547	99998.000000	3234.570557	1970.018799	549.987915	197.871185	171.215347	767.425415	992.319397	544.292236	2.476987	0.000000	4.487957	3.878853	0.336033	0.836993	4.283648	4.999991	3.509817	3.294470	2.740353	2.296383	2.233543	2.885036	2.996651	2.735832	0.393924	0.000000	264.000000		1
12961.413086	4013.929932	1.532618	1.541869	9042.533203	99998.000000	1521.963867	920.212341	266.179077	134.117966	69.538307	330.391785	413.643463	285.205750	3.049153	99998.000000	4.112652	3.603570	0.185434	0.188048	3.956290	4.999991	3.182404	2.963888	2.425174	2.127487	1.842224	2.519029	2.616626	2.455158	0.484179	4.999991	290.000000		1
6138.098633	1919.066162	2.735276	2.901798	2432.776855	45027.710938	423.372650	254.929596	88.453964	9.528752	19.640331	80.988228	98.013550	82.687370	1.237668	0.000000	3.788034	3.283090	0.437001	0.462667	3.386102	4.653480	2.626723	2.406420	1.946717	0.979036	1.293149	1.908422	1.991286	1.917439	0.092604	0.000000	325.000000		1
5621.014160	1146.500122	1.834825	2.275799	2156.254883	45063.265625	352.070465	224.736710	102.179680	53.872917	28.592426	118.680771	154.171524	74.219421	2.739675	99998.000000	3.749815	3.059374	0.263595	0.357134	3.333700	4.653823	2.546630	2.351674	2.009365	1.731370	1.456251	2.074380	2.188004	1.870518	0.437699	4.999991	338.000000		1
6841.755371	2960.383057	2.278883	5.282444	5411.292480	82218.710938	898.071045	562.514038	152.608063	48.019981	41.133991	185.385117	283.833496	142.672256	1.335306	99998.000000	3.835168	3.471348	0.357722	0.722835	3.733301	4.914971	2.953311	2.750133	2.183578	1.681422	1.614201	2.268075	2.453064	2.154340	0.125581	4.999991	384.000000		1
11012.049805	2708.882568	2.537917	4.132210	4778.456543	68432.117188	793.754333	492.667358	126.562805	43.607151	33.366055	124.169823	185.240189	130.546997	0.835226	0.000000	4.041868	3.432790	0.404477	0.616182	3.679288	4.835260	2.899686	2.692554	2.102306	1.639558	1.523305	2.094016	2.267735	2.115767	0.000000	0.000000	448.000000		1
8457.196289	1177.951172	3.225591	4.705785	3380.302002	57080.281250	586.847839	349.575714	99.869965	54.998482	27.843077	139.764297	202.435120	80.852547	0.103528	99998.000000	3.927226	3.071127	0.508609	0.672632	3.528955	4.756486	2.768526	2.543541	1.999435	1.740351	1.444717	2.145396	2.306286	1.907694	0.000000	4.999991	484.000000		1
7760.586426	1164.614014	1.887248	3.974939	3140.831055	56339.585938	525.675720	317.359894	94.664612	63.901234	39.225159	195.946930	258.818207	168.683594	1.623945	0.000000	3.889894	3.066182	0.275829	0.599330	3.497045	4.750813	2.720718	2.501552	1.976188	1.805509	1.593565	2.292139	2.412995	2.227073	0.210571	0.000000	544.000000		1
13566.267578	4997.476074	2.013681	3.759078	8127.868652	99998.000000	1335.702881	840.084473	224.181641	128.184845	56.990578	296.282532	411.074707	207.029892	3.011310	99998.000000	4.132461	3.698751	0.303991	0.575081	3.909977	4.999991	3.125710	2.924323	2.350600	2.107837	1.755803	2.471706	2.613921	2.316033	0.478755	4.999991	619.000000		1
5679.744141	1902.404663	2.278883	2.553336	2209.353760	40255.417969	393.078003	231.779968	73.941887	23.643024	22.875174	84.408096	107.665657	133.889771	0.012502	0.000000	3.754329	3.279303	0.357722	0.407108	3.344265	4.604825	2.594479	2.365076	1.868891	1.373703	1.359364	1.926384	2.032077	2.126747	0.000000	0.000000	654.000000		1
4888.416504	2885.229248	1.631298	4.286397	3455.699219	52747.679688	574.670105	357.066101	97.261124	47.474159	27.611797	119.914268	168.100769	92.518333	0.439342	0.000000	3.689168	3.460180	0.212533	0.632092	3.538536	4.722203	2.759418	2.552749	1.987939	1.676457	1.441095	2.078871	2.225570	1.966228	0.000000	0.000000	672.000000		1
18148.080078	2458.109863	1.341426	5.001824	8186.826660	99998.000000	1368.587891	841.903870	219.068802	69.578400	65.702141	315.176605	420.279663	272.176941	2.071135	99998.000000	4.258831	3.390601	0.127567	0.699128	3.913116	4.999991	3.136273	2.925262	2.340580	1.842474	1.817580	2.498554	2.623538	2.434851	0.316208	4.999991	824.000000		1
21218.650391	6042.573730	2.433070	3.515462	7848.882812	99998.000000	1258.405884	802.876038	245.064713	91.059723	63.420170	310.184021	408.576874	262.453918	2.021868	99998.000000	4.326718	3.781222	0.386155	0.545982	3.894808	4.999991	3.099821	2.904649	2.389281	1.959326	1.802227	2.491619	2.611274	2.419053	0.305753	4.999991	861.000000		1
17619.910156	12528.321289	1.998263	6.500521	14708.163086	99998.000000	2427.059570	1500.590454	383.592438	168.859360	120.321320	531.874023	686.794861	450.537323	1.502016	99998.000000	4.246004	4.097893	0.300653	0.812948	4.167559	4.999991	3.385080	3.176262	2.583870	2.227525	2.080343	2.725809	2.836827	2.653731	0.176675	4.999991	888.000000		1
13803.366211	4620.224121	2.072273	4.970987	8930.458008	99998.000000	1538.147339	919.999512	248.447586	100.005646	85.031013	429.059082	549.411255	346.544403	0.175830	99998.000000	4.139985	3.664663	0.316447	0.696443	3.950874	4.999991	3.186998	2.963788	2.395235	2.000025	1.929577	2.632517	2.739897	2.539759	0.000000	4.999991	946.000000		1
10445.702148	5649.273926	1.964342	5.149844	9994.976562	99998.000000	1702.393433	1028.963501	308.497223	93.696320	74.601807	415.003387	554.295898	300.306824	2.265563	99998.000000	4.018938	3.751993	0.293217	0.711794	3.999782	4.999991	3.231060	3.012400	2.489251	1.971722	1.872749	2.618052	2.743742	2.477565	0.355176	4.999991	1022.000000		1
8712.789062	1374.786255	1.828657	3.148497	3344.108154	51372.480469	590.779602	349.082306	115.652534	51.772888	21.623177	89.403755	136.498611	110.838821	0.879273	0.000000	3.940157	3.138235	0.262132	0.498103	3.524280	4.710731	2.771425	2.542928	2.063155	1.714102	1.334919	1.951356	2.135128	2.044692	0.000000	0.000000	1149.000000		1
19985.923828	7296.714844	2.368311	7.067929	15126.586914	99998.000000	2554.489014	1546.667725	418.882751	195.953094	134.784058	626.677368	771.591553	421.790710	2.432179	0.000000	4.300724	3.863127	0.374439	0.849292	4.179741	4.999991	3.407304	3.189397	2.622092	2.292152	2.129638	2.797044	2.887388	2.625097	0.385995	0.000000	1190.000000		1
7883.658203	1838.879639	1.051555	2.528666	3420.698975	60337.449219	572.493042	353.001740	91.920082	44.523022	28.302555	132.335571	160.422256	87.969818	1.871369	0.000000	3.896728	3.264553	0.021832	0.402891	3.534115	4.780587	2.757770	2.547777	1.963410	1.648585	1.451826	2.121677	2.205265	1.944334	0.272160	0.000000	1226.000000		1
7596.741211	1687.804199	1.393850	4.243225	7507.679688	99998.000000	1251.467529	774.715332	191.265808	80.146370	75.110626	321.233063	397.478516	270.665924	1.935759	0.000000	3.880627	3.227322	0.144216	0.627696	3.875506	4.999991	3.097420	2.889142	2.281637	1.903884	1.875701	2.506820	2.599314	2.432434	0.286851	0.000000	1266.000000		1
14865.634766	7022.660156	0.616748	4.844553	9833.068359	99998.000000	1641.986084	1010.590515	304.112152	154.846863	69.553726	350.867798	469.638000	385.973083	2.120703	0.000000	4.172184	3.846502	0.000000	0.685254	3.992689	4.999991	3.215369	3.004575	2.483034	2.189902	1.842320	2.545144	2.671763	2.586557	0.326480	0.000000	1307.000000		1
9244.761719	2824.988281	2.528666	5.566148	8694.018555	99998.000000	1471.732788	893.991272	234.114365	117.089561	86.332352	398.631836	496.099548	280.577057	1.174016	0.000000	3.965896	3.451017	0.402891	0.745555	3.939221	4.999991	3.167829	2.951333	2.369428	2.068518	1.936174	2.600572	2.695569	2.448052	0.069674	0.000000	1349.000000		1
18826.427734	5680.246582	2.149366	5.797429	12575.033203	99998.000000	2068.300537	1290.211670	339.991455	146.335739	108.936157	511.425751	663.956726	407.642517	2.384175	99998.000000	4.274768	3.754367	0.332310	0.763235	4.099509	4.999991	3.315614	3.110661	2.531468	2.165350	2.037172	2.708783	2.822140	2.610280	0.377338	4.999991	1576.000000		1
13880.669922	2378.623291	2.852458	3.601807	4838.962891	70352.640625	790.621277	493.484558	119.075485	52.463646	30.646196	158.494919	180.025589	119.877258	0.231574	0.000000	4.142410	3.376326	0.455219	0.556520	3.684752	4.847281	2.897969	2.693274	2.075822	1.719859	1.486377	2.200015	2.255334	2.078737	0.000000	0.000000	1602.000000		1
4277.466309	1981.049316	1.267417	2.380646	2830.042725	47557.589844	492.189362	284.684601	63.031620	52.343380	27.553205	122.116051	128.277359	68.249306	1.406442	0.000000	3.631186	3.296895	0.102919	0.376695	3.451793	4.677220	2.692132	2.454364	1.799559	1.718862	1.440172	2.086773	2.108150	1.834098	0.148122	0.000000	1623.000000		1
22437.523438	3769.907715	2.433070	3.885511	10246.104492	99998.000000	1719.067139	1058.243530	310.699005	97.825447	78.931374	395.763947	555.948730	228.088730	3.044306	99998.000000	4.350975	3.576331	0.386155	0.589448	4.010559	4.999991	3.235293	3.024586	2.492340	1.990452	1.897250	2.597436	2.745035	2.358104	0.483488	4.999991	1683.000000		1
8355.189453	3089.702637	2.596508	3.947186	5847.175781	94415.070312	990.271790	600.718506	194.627090	90.227112	62.544388	308.080933	458.718475	248.561676	0.676185	2041.741455	3.921956	3.489917	0.414390	0.596288	3.766946	4.975041	2.995754	2.778671	2.289203	1.955337	1.796188	2.488665	2.661546	2.395434	0.000000	3.310001	1710.000000		1
25332.160156	5657.568848	2.337474	5.421213	14656.875000	99998.000000	2368.961914	1494.515503	405.943359	170.617096	100.159836	538.359131	706.959473	402.717773	3.298310	0.000000	4.403672	3.752630	0.368747	0.734096	4.166041	4.999991	3.374558	3.174500	2.608465	2.232023	2.000694	2.731072	2.849395	2.605001	0.518291	0.000000	1746.000000		1
20166.003906	6376.721680	3.518546	7.357800	12833.148438	99998.000000	2161.003906	1321.480713	396.722992	184.771454	144.911057	629.317078	846.057617	535.152039	3.455822	99998.000000	4.304620	3.804597	0.546363	0.866748	4.108333	4.999991	3.334656	3.121061	2.598487	2.266635	2.161102	2.798870	2.927400	2.728477	0.538551	4.999991	1830.000000		1
17139.365234	4610.470215	2.226459	4.600938	7638.395996	99998.000000	1250.918579	782.224243	222.510254	116.315544	66.528580	307.494995	400.448151	195.576874	1.478156	99998.000000	4.233995	3.663745	0.347615	0.662846	3.883002	4.999991	3.097229	2.893331	2.347350	2.065638	1.823008	2.487838	2.602546	2.291317	0.169720	4.999991	1854.000000		1
7045.090820	1948.078003	1.785485	3.120744	4358.932617	62835.648438	730.531555	446.022736	118.797951	31.713169	32.613621	165.165054	236.609100	121.795349	1.993728	0.000000	3.847887	3.289606	0.251756	0.494258	3.639380	4.798206	2.863639	2.649357	2.074809	1.501240	1.513399	2.217918	2.374032	2.085631	0.299666	0.000000	1894.000000		1
12648.774414	2605.395264	3.321187	3.765245	5153.022949	76483.960938	875.809570	521.972107	139.055038	65.847076	22.215254	137.947968	206.114014	103.268242	1.155981	0.000000	4.102048	3.415874	0.521293	0.575793	3.712062	4.883570	2.942410	2.717647	2.143187	1.818537	1.346651	2.139715	2.314107	2.013967	0.062951	0.000000	1921.000000		1
4005.949219	2518.258057	2.510163	4.489923	4678.247559	69267.101562	768.174744	491.547943	137.984970	33.995136	54.650017	250.892990	321.778900	200.874741	0.475714	99998.000000	3.602705	3.401100	0.399702	0.652239	3.670083	4.840527	2.885460	2.691566	2.139832	1.531417	1.737590	2.399488	2.507558	2.302925	0.000000	4.999991	1990.000000		1
11972.504883	2754.130371	2.100026	2.513247	5217.112305	77596.859375	866.225281	539.774536	126.809502	60.160660	42.401409	152.660492	211.112762	195.512115	0.431899	0.000000	4.078185	3.439985	0.322225	0.400235	3.717430	4.889844	2.937631	2.732212	2.103152	1.779313	1.627380	2.183727	2.324514	2.291174	0.000000	0.000000	2020.000000		1
11602.410156	5001.488281	2.578006	3.897846	8714.898438	99998.000000	1416.916260	899.255249	239.310455	69.599983	76.242355	337.555298	426.289886	247.192505	2.174781	99998.000000	4.064548	3.699099	0.411284	0.590825	3.940262	4.999991	3.151344	2.953883	2.378962	1.842609	1.882196	2.528345	2.629705	2.393035	0.337415	4.999991	2074.000000		1
7758.634277	3176.510010	2.007514	4.230890	6693.637207	94608.585938	1084.606445	687.593567	187.478989	91.864578	44.408920	235.128906	289.880707	163.580002	1.623844	0.000000	3.889785	3.501950	0.302659	0.626432	3.825662	4.975931	3.035272	2.837332	2.272953	1.963148	1.647470	2.371306	2.462219	2.213730	0.210544	0.000000	2102.000000		1
9898.794922	1933.386963	2.013681	2.053770	3564.129639	64026.878906	608.958252	366.076782	121.354370	64.067757	43.665741	192.305038	258.990875	145.586395	1.095646	0.000000	3.995582	3.286319	0.303991	0.312552	3.551954	4.806362	2.784588	2.563572	2.084055	1.806640	1.640141	2.283991	2.413285	2.163121	0.039670	0.000000	2141.000000		1
15061.399414	3887.875977	3.148497	4.656446	10697.501953	99998.000000	1825.850830	1099.448486	363.748566	157.637634	105.861664	519.273865	710.573608	420.489380	1.786888	99998.000000	4.177866	3.589712	0.498103	0.668055	4.029283	4.999991	3.261465	3.041175	2.560801	2.197660	2.024739	2.715396	2.851609	2.623755	0.252097	4.999991	2216.000000		1
12052.977539	3940.117676	2.377563	3.688152	8663.113281	99998.000000	1416.324219	890.639282	225.757431	92.968559	81.253433	340.725372	456.288483	238.579620	1.842537	0.000000	4.081094	3.595509	0.376132	0.566809	3.937674	4.999991	3.151163	2.949702	2.353642	1.968336	1.909842	2.532404	2.659240	2.377633	0.265416	0.000000	2337.000000		1
6265.990723	1836.162842	2.130863	3.515462	2916.217773	49073.835938	497.114105	302.036804	90.711258	24.207350	29.212257	108.458176	130.735107	91.321838	0.277960	0.000000	3.796990	3.263911	0.328556	0.545982	3.464820	4.690850	2.696456	2.480060	1.957661	1.383947	1.465565	2.035262	2.116392	1.960575	0.000000	0.000000	2368.000000		1
6935.593750	866.265381	2.118529	4.446751	2924.334229	44235.585938	474.208099	307.951416	100.628563	44.507603	26.902536	122.387421	145.922516	112.793915	0.710425	99998.000000	3.841084	2.937651	0.326034	0.648043	3.466027	4.645772	2.675969	2.488482	2.002721	1.648434	1.429793	2.087737	2.164122	2.052286	0.000000	4.999991	2413.000000		1
21927.376953	7457.880371	2.254213	5.920778	14532.257812	99998.000000	2403.018799	1490.580688	409.650024	215.029099	139.351074	633.467773	869.620483	506.938904	2.174038	0.000000	4.340987	3.872615	0.352995	0.772379	4.162333	4.999991	3.380757	3.173356	2.612413	2.332497	2.144110	2.801724	2.939330	2.704956	0.337267	0.000000	2473.000000		1
11230.587891	3487.378662	1.766982	3.210172	7600.210449	99998.000000	1262.353149	780.056396	218.692581	96.320580	67.789825	319.009705	447.462830	214.440109	1.835641	99998.000000	4.050403	3.542499	0.247232	0.506528	3.880826	4.999991	3.101181	2.892126	2.339834	1.983719	1.831164	2.503804	2.650757	2.331306	0.263788	4.999991	2558.000000		1
20659.544922	13734.133789	2.001346	7.672342	23804.785156	99998.000000	3942.578613	2441.957275	736.967285	316.983673	188.521286	974.251770	1231.635986	722.011169	2.748869	99998.000000	4.315121	4.137801	0.301322	0.884928	4.376664	4.999991	3.595780	3.387738	2.867448	2.501037	2.275360	2.988671	3.090482	2.858544	0.439154	4.999991	2607.000000		1
8120.008301	1670.294800	1.205742	2.941887	4578.908203	72274.218750	774.629028	476.314301	140.254608	95.787094	37.831306	218.732666	253.874954	129.868576	1.557275	99998.000000	3.909556	3.222793	0.081254	0.468626	3.660762	4.858984	2.889094	2.677894	2.146917	1.981307	1.577851	2.339914	2.404620	2.113504	0.192365	4.999991	2679.000000		1
7985.307617	1440.519165	2.414567	3.373610	3266.055664	52149.242188	550.681702	338.724030	105.651970	29.233843	23.652277	92.820534	123.112099	117.638466	1.600139	0.000000	3.902292	3.158519	0.382839	0.528095	3.514024	4.717248	2.740901	2.529846	2.023878	1.465886	1.373873	1.967644	2.090301	2.070549	0.204158	0.000000	2706.000000		1
4781.463379	1129.268188	1.958174	4.317234	2116.619629	39695.871094	369.549072	223.981201	74.712822	29.668650	28.166870	102.617577	144.932632	105.531708	0.148731	0.000000	3.679561	3.052797	0.291851	0.635206	3.325643	4.598745	2.567672	2.350212	1.873395	1.472298	1.449739	2.011222	2.161166	2.023383	0.000000	0.000000	2846.000000		1
6976.949707	2938.812256	2.352893	3.404448	3146.955322	53455.433594	553.268982	328.658722	107.474464	52.793606	26.668173	118.665352	121.712082	107.230850	1.250151	0.000000	3.843666	3.468172	0.371602	0.532047	3.497890	4.727992	2.742936	2.516745	2.031305	1.722581	1.425993	2.074324	2.085334	2.030320	0.096962	0.000000	2914.000000		1
10770.462891	3795.915771	2.821621	3.743659	5990.717773	89509.406250	972.423096	612.097473	166.003830	97.254951	48.072403	229.121796	318.682800	218.350296	0.685425	99998.000000	4.032234	3.579317	0.450499	0.573296	3.777479	4.951869	2.987855	2.786821	2.220118	1.987912	1.681896	2.360066	2.503359	2.339154	0.000000	4.999991	2944.000000		1
4489.840332	1891.016479	2.374479	3.978023	1837.482788	33936.578125	318.642731	197.192764	40.976719	40.631340	18.813890	73.553337	103.656792	75.224724	0.138015	0.000000	3.652231	3.276695	0.375568	0.599667	3.264223	4.530668	2.503304	2.294891	1.612537	1.608861	1.274479	1.866602	2.015598	1.876361	0.000000	0.000000	2990.000000		1
5268.465820	2403.157715	1.600460	4.270978	4430.561523	64511.808594	729.991882	460.679718	118.440239	41.235756	31.765593	142.663010	196.033279	116.318626	0.248667	99998.000000	3.721684	3.380782	0.204245	0.630527	3.646459	4.809639	2.863318	2.663399	2.073499	1.615274	1.501957	2.154311	2.292330	2.065649	0.000000	4.999991	3047.000000		1
7266.460449	1299.472046	2.500912	5.082002	2321.555664	39062.554688	373.675140	244.225937	63.694622	22.646976	25.209564	108.196060	151.744614	85.305466	1.041682	99998.000000	3.861323	3.113767	0.398098	0.706035	3.365779	4.591761	2.572494	2.387792	1.804103	1.355010	1.401565	2.034211	2.181113	1.930977	0.017735	4.999991	3132.000000		1
7267.197266	392.831299	2.297385	3.626477	2305.409180	41856.042969	409.702454	242.853683	83.193108	26.427641	24.623653	90.973373	99.145287	91.241661	0.165356	99998.000000	3.861367	2.594206	0.361234	0.559485	3.362748	4.621758	2.612468	2.385345	1.920087	1.422058	1.391353	1.958914	1.996272	1.960193	0.000000	4.999991	3173.000000		1
6072.517090	1068.287231	1.788568	1.184156	1775.317627	33351.273438	307.091034	187.556076	45.472813	40.359974	11.483843	43.289524	83.754341	49.694450	1.007328	99998.000000	3.783369	3.028688	0.252506	0.073409	3.249276	4.523112	2.487267	2.273131	1.657752	1.605951	1.060087	1.636383	1.923007	1.696308	0.003171	4.999991	3187.000000		1
16249.541992	5597.855469	2.556419	6.771890	10144.785156	99998.000000	1681.649048	1040.379395	350.399078	175.082352	133.464218	642.052917	788.888245	595.843079	3.191200	99998.000000	4.210841	3.748022	0.407632	0.830710	4.006243	4.999991	3.225735	3.017192	2.544563	2.243242	2.125365	2.807571	2.897016	2.775132	0.503954	4.999991	3262.000000		1
14148.819336	2732.210938	2.137031	3.552467	5190.024902	78150.476562	867.205933	532.536987	125.705528	65.492447	38.152016	167.897247	242.936935	131.351852	0.686936	99998.000000	4.150720	3.436514	0.329811	0.550530	3.715169	4.892931	2.938122	2.726350	2.099354	1.816191	1.581517	2.225044	2.385494	2.118436	0.000000	4.999991	3319.000000		1
5845.094238	656.851746	1.976677	4.021195	2030.694336	43129.648438	324.193451	206.329880	89.406837	52.534573	31.848854	98.855415	137.183197	95.848770	2.088559	0.000000	3.766792	2.817467	0.295936	0.604355	3.307645	4.634776	2.510804	2.314562	1.951371	1.720445	1.503094	1.995000	2.137301	1.981587	0.319847	0.000000	3336.000000		1
5607.840820	2338.874023	2.695188	3.867008	3852.927979	58640.734375	688.500183	398.671906	87.263641	68.101288	31.367790	108.889900	176.155487	96.783142	0.001598	0.000000	3.748796	3.369007	0.430589	0.587375	3.585791	4.768199	2.837904	2.600616	1.940833	1.833155	1.496484	2.036988	2.245896	1.985800	0.000000	0.000000	3374.000000		1
5307.835938	1345.691162	1.902667	2.553336	1393.011108	30279.070312	252.521194	145.062149	69.920692	60.354935	15.887422	55.510380	71.111015	69.115837	0.067727	0.000000	3.724917	3.128945	0.279363	0.407108	3.143955	4.481143	2.402298	2.161554	1.844606	1.780713	1.201053	1.744374	1.851937	1.839578	0.000000	0.000000	3401.000000		1
24320.492188	6686.532227	3.567886	6.432679	14203.944336	99998.000000	2321.444580	1460.692993	401.478119	203.668610	132.819717	656.685242	845.339111	483.295868	3.467215	99998.000000	4.385972	3.825201	0.552411	0.808392	4.152409	4.999991	3.365758	3.164559	2.603662	2.308924	2.123263	2.817357	2.927031	2.684213	0.539981	4.999991	3467.000000		1
4873.836914	1204.573120	1.452441	2.547168	2624.872314	43965.660156	434.504944	273.860657	79.615967	27.667305	29.104326	92.771194	126.945190	82.471512	1.002962	0.000000	3.687871	3.080833	0.162098	0.406058	3.419108	4.643114	2.637995	2.437530	1.901000	1.441967	1.463958	1.967413	2.103616	1.916304	0.001284	0.000000	3520.000000		1
21745.314453	21230.154297	1.785485	8.677641	35715.226562	99998.000000	6065.165039	3654.807129	978.556641	408.151337	278.578796	1299.746582	1640.095703	1036.305786	4.044933	0.000000	4.337366	4.326953	0.251756	0.938402	4.552854	4.999991	3.782843	3.562865	2.990586	2.610821	2.444948	3.113859	3.214869	3.015488	0.606911	0.000000	3545.000000		0
4621.688477	2123.860352	3.305768	3.071404	1680.119507	38421.320312	275.569061	180.657745	75.906227	33.717598	22.551382	79.249001	105.673561	76.852936	1.329490	0.000000	3.664801	3.327126	0.519272	0.487337	3.225340	4.584572	2.440230	2.256857	1.880277	1.527857	1.353173	1.898994	2.023966	1.885660	0.123685	0.000000	3595.000000		1
12867.566406	4647.379395	2.442321	3.941018	8993.789062	99998.000000	1506.372437	925.914124	257.106720	110.240578	57.446968	318.969604	421.540924	278.739136	2.802672	99998.000000	4.109497	3.667208	0.387803	0.595608	3.953943	4.999991	3.177932	2.966571	2.410113	2.042341	1.759267	2.503749	2.624840	2.445198	0.447572	4.999991	3728.000000		1
5450.767090	746.277100	1.498697	3.469206	2146.812500	36912.445312	356.751556	225.785187	73.103111	31.022411	14.657010	58.603371	71.098679	45.019501	0.103653	0.000000	3.736458	2.872900	0.175714	0.540230	3.331794	4.567173	2.552366	2.353695	1.863936	1.491675	1.166045	1.767923	1.851861	1.653401	0.000000	0.000000	3777.000000		1
11786.271484	2011.541260	3.592556	4.884642	4596.658203	73911.914062	797.226624	475.074615	132.088867	71.033920	32.891159	193.375092	239.236450	123.485237	1.083576	99998.000000	4.071376	3.303529	0.555404	0.688833	3.662442	4.868714	2.901582	2.676762	2.120866	1.851466	1.517079	2.286401	2.378827	2.091615	0.034860	4.999991	3821.000000		1
21215.208984	6483.554688	1.655968	6.620787	12511.270508	99998.000000	2152.326416	1278.561279	354.093384	148.321671	124.219162	601.942749	762.596252	491.646637	2.804886	99998.000000	4.326647	3.811813	0.219052	0.820910	4.097301	4.999991	3.332908	3.106722	2.549118	2.171205	2.094189	2.779555	2.882295	2.691653	0.447915	4.999991	3851.000000		1
11595.024414	4198.738281	3.450704	6.852067	5976.847168	86475.210938	1006.045105	615.360046	187.226120	70.019371	41.531792	208.170868	248.336563	160.388336	1.674941	99998.000000	4.064271	3.623119	0.537908	0.835822	3.776472	4.936892	3.002617	2.789129	2.272367	1.845218	1.618381	2.318420	2.395041	2.205173	0.223999	4.999991	3954.000000		1
25168.070312	8513.148438	4.110624	5.871439	14618.861328	99998.000000	2421.055664	1500.979004	371.800201	148.926086	93.572968	475.537170	596.712708	333.956573	2.888392	99998.000000	4.400850	3.930090	0.613908	0.768745	4.164914	4.999991	3.384005	3.176375	2.570310	2.172971	1.971150	2.677185	2.775765	2.523690	0.460656	4.999991	4050.000000		1
4808.985840	2274.935791	1.785485	1.967425	2824.507324	50371.226562	464.882874	278.967346	99.808289	38.910614	21.765028	102.500389	118.212044	108.307076	1.463207	99998.000000	3.682054	3.356969	0.251756	0.293898	3.450943	4.702182	2.667344	2.445553	1.999167	1.590068	1.337759	2.010725	2.072662	2.034657	0.165306	4.999991	4107.000000		1
10998.234375	7017.069336	1.840992	4.545431	6341.085938	94215.632812	1050.401611	653.515137	174.095551	86.184334	52.657925	248.216293	326.873230	181.669220	2.057502	99998.000000	4.041323	3.846156	0.265052	0.657575	3.802164	4.974123	3.021355	2.815256	2.240788	1.935428	1.721464	2.394830	2.514379	2.259281	0.313340	4.999991	4150.000000		1
5451.266602	1110.833618	1.631298	1.245830	2007.600220	42711.917969	354.774902	205.703873	88.534142	31.238274	24.565063	107.486801	144.417648	69.939194	1.741187	99998.000000	3.736497	3.045649	0.212533	0.095459	3.302677	4.630549	2.549953	2.313242	1.947111	1.494687	1.390318	2.031355	2.159620	1.844721	0.240845	4.999991	4170.000000		1
18195.070312	2697.007080	2.177119	2.349809	9023.306641	99998.000000	1489.097412	917.483215	270.659760	59.793694	51.572449	307.710876	398.823029	205.358505	3.214835	99998.000000	4.259954	3.430882	0.337882	0.371033	3.955366	4.999991	3.172923	2.962598	2.432424	1.776655	1.712418	2.488143	2.600780	2.312513	0.507159	4.999991	4186.000000		1
5583.540527	635.675720	1.076225	0.499566	1926.538086	35305.593750	360.960876	209.725067	39.740143	39.764812	13.919996	58.307331	89.147804	58.917912	1.435998	0.000000	3.746910	2.803236	0.031903	0.000000	3.284778	4.547843	2.557460	2.321650	1.599229	1.599499	1.143639	1.765723	1.950111	1.770247	0.157154	0.000000	4230.000000		1
8630.468750	2533.232910	2.843207	3.595639	4243.039551	74330.812500	701.214417	437.012024	157.375519	49.120876	57.335953	236.060196	340.120972	214.498703	2.000116	0.000000	3.936034	3.403675	0.453808	0.555776	3.627677	4.871169	2.845851	2.640493	2.196937	1.691266	1.758427	2.373023	2.531633	2.331425	0.301055	0.000000	4304.000000		1
22176.146484	9264.217773	1.794736	6.275408	12485.755859	99998.000000	2068.220459	1283.945435	321.982422	142.434814	102.262947	481.667664	651.498413	303.236359	2.958953	0.000000	4.345886	3.966809	0.254001	0.797642	4.096415	4.999991	3.315597	3.108546	2.507832	2.153616	2.009718	2.682748	2.813913	2.481781	0.471138	0.000000	4363.000000		1
14817.768555	3219.213623	3.765245	3.990358	8616.770508	99998.000000	1415.596436	879.389771	215.482407	106.586349	83.205437	309.767731	419.246613	241.194626	2.293341	99998.000000	4.170783	3.507750	0.575793	0.601012	3.935344	4.999991	3.150939	2.944181	2.333412	2.027702	1.920152	2.491036	2.622470	2.382368	0.360469	4.999991	4560.000000		1
8369.926758	1840.714478	3.170084	3.484625	6185.523438	99741.789062	1006.782104	614.669312	202.083572	88.191841	46.370178	254.793915	323.311493	156.672424	1.562211	99998.000000	3.922722	3.264987	0.501071	0.542156	3.791376	4.998877	3.002935	2.788641	2.305531	1.945428	1.666239	2.406189	2.509621	2.194993	0.193740	4.999991	4594.000000		1
11296.937500	1692.707397	0.860363	3.644979	4472.611328	67331.351562	758.775513	470.597046	125.175125	48.205006	33.427727	156.792694	211.038742	114.468384	1.280990	0.000000	4.052961	3.228582	0.000000	0.561695	3.650561	4.828218	2.880113	2.672649	2.097518	1.683092	1.524107	2.195326	2.324362	2.058686	0.107546	0.000000	4680.000000		1
28169.615234	14864.459961	2.223376	5.371873	15045.527344	99998.000000	2427.556152	1537.274658	484.051392	167.573441	166.361542	653.937622	884.006165	546.500183	2.080652	99998.000000	4.449781	4.172149	0.347013	0.730126	4.177407	4.999991	3.385169	3.186751	2.684891	2.224205	2.221053	2.815536	2.946455	2.737590	0.318199	4.999991	4738.000000		1
3631.632812	1217.046875	2.285050	3.799166	2061.050781	36029.703125	360.794342	219.441940	64.465561	25.292826	18.607279	75.816803	117.034050	85.502823	0.044084	0.000000	3.560102	3.085307	0.358896	0.579688	3.314089	4.556661	2.557260	2.341320	1.809328	1.402997	1.269683	1.879766	2.068312	1.931980	0.000000	0.000000	4841.000000		1
11725.707031	5523.284668	1.322924	7.730933	11271.502930	99998.000000	1893.801025	1157.530640	338.705536	124.438110	89.372917	443.534149	638.481934	329.984711	3.297234	0.000000	4.069139	3.742198	0.121535	0.888232	4.051982	4.999991	3.277334	3.063533	2.529822	2.094953	1.951206	2.646927	2.805149	2.518494	0.518150	0.000000	4978.000000		1
6933.974609	2091.240479	3.444536	3.879343	3950.429688	64236.578125	648.232727	402.773285	126.920517	55.562805	33.782356	155.142899	217.178467	118.036270	2.295597	0.000000	3.840982	3.320404	0.537131	0.588758	3.596644	4.807782	2.811731	2.605061	2.103532	1.744784	1.528690	2.190732	2.336817	2.072016	0.360896	0.000000	5025.000000		1
7318.967285	1384.592529	1.634382	1.264333	2356.809082	40452.234375	376.083527	233.741226	63.087128	3.626477	8.276754	55.235928	68.973984	50.779926	1.287341	99998.000000	3.864450	3.141322	0.213353	0.101861	3.372324	4.606943	2.575284	2.368735	1.799941	0.559485	0.917860	1.742222	1.838685	1.705692	0.109694	4.999991	5050.000000		1
13607.194336	4222.779297	3.589472	4.582436	10517.559570	99998.000000	1772.064331	1083.329712	283.127319	171.021072	84.858322	417.797272	530.782349	316.878815	2.617384	0.000000	4.133769	3.625598	0.555031	0.661096	4.021915	4.999991	3.248479	3.034761	2.451982	2.233050	1.928694	2.620965	2.724916	2.500893	0.417867	0.000000	5097.000000		1
24579.152344	6744.093262	2.189455	4.724288	12807.748047	99998.000000	2064.923828	1303.443970	405.857025	177.629517	114.823013	518.385742	739.795105	365.564880	4.245115	99998.000000	4.390567	3.828923	0.340336	0.674336	4.107473	4.999991	3.314904	3.115092	2.608373	2.249515	2.060029	2.714653	2.869112	2.562964	0.627890	4.999991	5156.000000		1
8839.462891	2054.991211	2.050686	2.411484	3777.826660	58127.203125	635.194702	398.354279	114.283356	54.434158	38.771847	172.895981	229.960571	133.310028	2.157050	99998.000000	3.946426	3.312810	0.311899	0.382284	3.577242	4.764380	2.802907	2.600270	2.057983	1.735872	1.588516	2.237785	2.361653	2.124863	0.333860	4.999991	5202.000000		1
10086.857422	1696.253662	3.364359	4.816800	3706.475098	57131.972656	608.921204	387.613617	90.199356	38.626911	34.821579	120.093124	141.198227	135.684509	0.513609	99998.000000	4.003756	3.229491	0.526902	0.682759	3.568961	4.756879	2.784561	2.588399	1.955203	1.586890	1.541848	2.079518	2.149829	2.132530	0.000000	4.999991	5272.000000		1
13286.125000	1326.871094	2.784616	6.460433	6259.125977	92922.328125	1028.374390	643.807556	189.958313	105.343597	51.035877	271.507782	336.670258	196.844299	2.175006	99998.000000	4.123398	3.122829	0.444765	0.810262	3.796514	4.968120	3.012151	2.808756	2.278658	2.022608	1.707876	2.433782	2.527205	2.294123	0.337460	4.999991	5292.000000		1
6136.229980	998.341919	2.334390	4.474505	2511.612793	53267.003906	421.380554	259.678558	123.651756	57.764595	28.993311	124.068062	203.502090	98.580963	0.301968	0.000000	3.787902	2.999279	0.368173	0.650745	3.399953	4.726458	2.624675	2.414436	2.092200	1.761662	1.462298	2.093660	2.308569	1.993793	0.000000	0.000000	5321.000000		1
10546.707031	4052.757324	2.001346	4.927814	8405.303711	99998.000000	1436.137207	867.612976	225.535400	114.326530	80.439323	358.919434	476.974213	339.161926	1.311370	0.000000	4.023117	3.607751	0.301322	0.692654	3.924553	4.999991	3.157196	2.938326	2.353215	2.058147	1.905468	2.554997	2.678495	2.530407	0.117725	0.000000	5405.000000		1
5755.015137	1881.453735	1.606628	2.436154	2245.106689	36528.746094	355.271362	236.935989	78.468819	33.261208	23.365488	71.934372	111.005341	61.243053	1.163458	99998.000000	3.760046	3.274493	0.205915	0.386705	3.351237	4.562635	2.550560	2.374631	1.894697	1.521938	1.368575	1.856936	2.045344	1.787057	0.065751	4.999991	5514.000000		1
6267.069824	1320.959595	1.551121	1.816322	2482.341797	39603.300781	416.181396	261.871094	79.449448	41.069233	21.922298	77.913742	106.937889	86.588303	2.605412	99998.000000	3.797065	3.120889	0.190646	0.259193	3.394862	4.597732	2.619283	2.418087	1.900091	1.613517	1.340886	1.891614	2.029132	1.937459	0.415876	4.999991	5563.000000		1
10115.452148	861.858704	2.063021	2.991227	3676.840332	58960.328125	650.015137	380.662872	145.681992	36.992531	39.622959	154.427475	171.443542	118.801033	0.637061	99998.000000	4.004985	2.935436	0.314504	0.475849	3.565475	4.770560	2.812923	2.580540	2.163406	1.568114	1.597947	2.188725	2.234121	2.074820	0.000000	4.999991	5576.000000		1
14273.963867	3901.271729	2.211041	4.921647	7464.134277	99998.000000	1260.086548	767.422302	217.261734	88.601982	59.161530	266.832825	368.876831	301.127075	1.283862	0.000000	4.154545	3.591206	0.344597	0.692110	3.872979	4.999991	3.100400	2.885034	2.336983	1.947443	1.772039	2.426239	2.566881	2.478750	0.108518	0.000000	5626.000000		1
8201.520508	1613.072876	2.161701	3.749826	3647.748291	59424.449219	624.241211	373.832397	107.169174	49.259644	17.299774	101.032532	133.155838	95.142593	0.247047	99998.000000	3.913894	3.207654	0.334796	0.574011	3.562025	4.773965	2.795352	2.572677	2.030070	1.692491	1.238040	2.004461	2.124360	1.978375	0.000000	4.999991	5650.000000		1
15790.185547	6340.746582	3.204005	3.500043	11641.330078	99998.000000	1934.046875	1185.423096	300.168060	123.562325	99.583176	479.913025	606.509766	389.146240	2.231218	0.000000	4.198387	3.802140	0.505693	0.544073	4.066002	4.999991	3.286467	3.073873	2.477365	2.091886	1.998186	2.681163	2.782838	2.590113	0.348542	0.000000	5676.000000		1
5125.050293	1389.039307	0.959043	1.017634	2148.724609	39783.632812	328.267059	210.055038	63.349247	11.502345	7.949879	63.167305	93.946098	41.022976	1.398143	0.000000	3.709698	3.142715	0.000000	0.007592	3.332181	4.599704	2.516227	2.322333	1.801741	1.060786	0.900361	1.800492	1.972879	1.613027	0.145551	0.000000	5696.000000		1
9936.129883	3871.396484	2.340558	4.489923	5176.335938	76440.484375	941.058411	540.474548	168.893280	63.811806	48.547298	190.279022	255.241058	191.000610	1.721024	99998.000000	3.997217	3.587868	0.369319	0.652239	3.714022	4.883323	2.973617	2.732775	2.227612	1.804901	1.686165	2.279391	2.406950	2.281035	0.235787	4.999991	5741.000000		1
10337.512695	2533.316162	2.063021	5.905360	4327.169922	70596.242188	732.307800	442.901978	126.513466	59.312630	51.020458	231.311249	286.053772	236.245224	0.693257	0.000000	4.014416	3.403689	0.314504	0.771246	3.636204	4.848782	2.864694	2.646308	2.102137	1.773147	1.707744	2.364197	2.456448	2.373363	0.000000	0.000000	5796.000000		1
14382.070312	2393.005859	1.810155	4.425165	7208.433594	99277.476562	1222.150391	745.694275	215.457748	86.967598	68.668694	320.974030	473.767120	244.784103	1.464503	99998.000000	4.157821	3.378944	0.257716	0.645930	3.857841	4.996851	3.087125	2.872561	2.333362	1.939358	1.836759	2.506470	2.675565	2.388783	0.165690	4.999991	5880.000000		1
29511.669922	8256.519531	2.266548	4.462170	18754.996094	99998.000000	3183.457520	1918.412354	500.648071	155.374176	125.983063	619.162292	873.709534	464.389465	2.554607	99998.000000	4.469994	3.916797	0.355365	0.649546	4.273117	4.999991	3.502899	3.282942	2.699533	2.191379	2.100312	2.791805	2.941367	2.666882	0.407324	4.999991	5910.000000		1
5983.501465	1107.728271	2.741444	3.681984	2232.164307	39068.796875	388.039185	238.971252	64.487144	40.433983	22.745657	116.673256	151.670609	84.355675	0.469911	0.000000	3.776955	3.044433	0.437979	0.566082	3.348726	4.591830	2.588876	2.378346	1.809473	1.606747	1.356898	2.066971	2.180902	1.926114	0.000000	0.000000	5984.000000		1
12199.091797	3713.783691	2.389898	7.598332	7123.880371	98073.539062	1170.682861	731.922302	222.923477	57.027580	70.787224	300.430176	395.804047	275.162018	1.329156	0.000000	4.086328	3.569817	0.378379	0.880718	3.852717	4.991552	3.068439	2.864465	2.348156	1.756085	1.849955	2.477744	2.597480	2.439589	0.123576	0.000000	6020.000000		1
13304.495117	3870.869141	0.410137	1.517200	7007.170410	99998.000000	1195.950928	714.579346	177.068283	46.441105	34.525539	219.108887	262.170227	204.421036	3.071650	99998.000000	4.123998	3.587808	0.000000	0.181043	3.845543	4.999991	3.077713	2.854050	2.248141	1.666903	1.538140	2.340660	2.418583	2.310526	0.487372	4.999991	6043.000000		1
4681.966309	1895.691406	1.430855	2.439237	3553.589600	67908.085938	617.487854	372.515656	117.804985	77.074966	43.116837	185.597900	239.032928	122.075966	1.000391	0.000000	3.670428	3.277768	0.155596	0.387254	3.550667	4.831922	2.790628	2.571145	2.071164	1.886913	1.634647	2.268573	2.378458	2.086630	0.000170	0.000000	6093.000000		1
19056.814453	1756.855347	1.079309	2.386814	6820.496094	98941.890625	1126.483643	703.471741	224.036697	79.178078	52.081264	237.833344	320.403534	223.978119	2.873402	99998.000000	4.280050	3.244736	0.033146	0.377819	3.833816	4.995380	3.051725	2.847247	2.350319	1.898605	1.716681	2.376273	2.505697	2.350206	0.458396	4.999991	6213.000000		1
10113.577148	2723.012207	3.632644	4.221638	4650.262695	76843.234375	774.736938	475.864075	175.288956	77.500519	33.606586	211.189850	310.470825	159.577316	1.288108	99998.000000	4.004905	3.435050	0.560223	0.625481	3.667477	4.885606	2.889154	2.677483	2.243755	1.889305	1.526424	2.324673	2.492021	2.202971	0.109952	4.999991	6242.000000		1
14124.038086	3206.021240	1.970509	2.796951	8026.774414	99998.000000	1320.308960	815.584167	253.501831	97.785355	58.668129	329.525238	433.653839	233.602463	2.970207	99998.000000	4.149959	3.505966	0.294578	0.446685	3.904541	4.999991	3.120676	2.911469	2.403981	1.990274	1.768402	2.517889	2.637143	2.368477	0.472787	4.999991	6259.000000		1
10096.138672	1273.969604	1.714559	1.998263	3855.820557	61525.214844	669.155884	407.059692	95.805595	76.587738	30.047951	127.857979	187.889114	100.449707	0.316324	99998.000000	4.004155	3.105159	0.234152	0.300653	3.586117	4.789053	2.825527	2.609658	1.981391	1.884159	1.477815	2.106728	2.273902	2.001949	0.000000	4.999991	6310.000000		1
5020.813965	1375.039062	2.658183	3.595639	1152.535034	27971.527344	195.373352	126.812592	47.878128	33.066929	12.618659	59.146111	53.061893	86.215164	0.572585	0.000000	3.700774	3.138315	0.424585	0.555776	3.061654	4.446716	2.290865	2.103162	1.680137	1.519394	1.101013	1.771926	1.724783	1.935584	0.000000	0.000000	6338.000000		1
8099.643555	2638.203369	2.778449	4.400495	4840.967285	75010.492188	842.304749	499.824707	157.810333	79.153404	57.308201	260.461823	335.661865	223.848602	1.215165	0.000000	3.908466	3.421308	0.443802	0.643502	3.684932	4.875122	2.925469	2.698818	2.198135	1.898470	1.758217	2.415744	2.525902	2.349954	0.084635	0.000000	6402.000000		1
18296.519531	4135.854980	2.861710	5.353371	8090.755859	99998.000000	1356.937622	834.342529	222.695282	83.939369	52.312546	269.688385	369.071106	171.853683	1.625736	0.000000	4.262369	3.616565	0.456626	0.728627	3.907989	4.999991	3.132560	2.921344	2.347711	1.923966	1.718606	2.430862	2.567110	2.235159	0.211050	0.000000	6479.000000		1
9850.738281	3409.554199	0.829526	3.638812	8628.063477	99998.000000	1410.329468	883.836548	191.925735	94.266808	69.399544	325.029144	442.775543	258.824371	3.019026	0.000000	3.993469	3.532698	0.000000	0.560960	3.935913	4.999991	3.149321	2.946372	2.283133	1.974359	1.841357	2.511922	2.646184	2.413005	0.479867	0.000000	6504.000000		1
6170.832520	3297.281494	1.554204	2.516331	5191.566895	75444.515625	851.969177	535.460388	146.755127	55.020065	44.097466	165.516586	214.572708	108.168304	0.029005	0.000000	3.790344	3.518156	0.191508	0.400768	3.715298	4.877628	2.930424	2.728727	2.166593	1.740521	1.644414	2.218842	2.331574	2.034100	0.000000	0.000000	6541.000000		1
9859.070312	1839.875732	1.483278	3.503127	3954.259766	56034.097656	644.288635	403.645996	79.301422	26.131601	27.833826	104.896454	128.305115	75.715034	0.964721	99998.000000	3.993836	3.264788	0.171223	0.544456	3.597065	4.748452	2.809080	2.606001	1.899281	1.417166	1.444573	2.020761	2.108244	1.879182	0.000000	4.999991	6560.000000		1
6202.604492	2344.791748	1.970509	2.985059	2817.322266	48002.410156	447.777374	282.615417	75.286400	20.472942	28.262466	115.840645	130.361969	74.947189	0.353504	0.000000	3.792574	3.370104	0.294578	0.474953	3.449836	4.681263	2.651062	2.451196	1.876716	1.311180	1.451210	2.063861	2.115151	1.874755	0.000000	0.000000	6580.000000		1
30745.603516	14784.532227	1.563456	7.308461	23902.925781	99998.000000	3906.702393	2450.372803	756.863586	294.688232	188.798828	939.131042	1219.600220	776.793762	3.730773	99998.000000	4.487783	4.169807	0.194086	0.863826	4.378451	4.999991	3.591810	3.389232	2.879018	2.469363	2.275999	2.972726	3.086217	2.890306	0.571799	4.999991	6617.000000		1
10205.812500	3605.578369	2.032184	4.517677	9667.227539	99998.000000	1657.016235	987.733887	238.459351	89.847809	76.963951	380.265076	457.349304	263.767609	2.166561	0.000000	4.008848	3.556975	0.307963	0.654915	3.985302	4.999991	3.219327	2.994640	2.377414	1.953508	1.886287	2.580086	2.660248	2.421221	0.335771	0.000000	6637.000000		1
8340.791992	2384.457764	1.165653	1.492530	2909.168213	46820.175781	497.616760	293.436249	78.993050	44.381168	20.676468	112.682899	182.353806	128.758423	2.059767	99998.000000	3.921207	3.377390	0.066569	0.173923	3.463769	4.670433	2.696895	2.467514	1.897589	1.647199	1.315476	2.051858	2.260915	2.109776	0.313818	4.999991	6661.000000		1
6260.933105	2696.458252	2.735276	3.117660	2315.314209	41718.976562	389.029053	233.389679	81.709824	27.661137	16.531923	59.204700	90.612579	74.296516	0.659633	0.000000	3.796639	3.430794	0.437001	0.493829	3.364610	4.620334	2.589982	2.368082	1.912274	1.441870	1.218323	1.772356	1.957188	1.870968	0.000000	0.000000	6693.000000		1
5464.958496	1594.212769	3.123827	1.961258	1859.978638	39287.671875	306.640808	182.504913	57.736839	57.120094	11.940236	54.548256	95.882690	41.544128	1.356311	0.000000	3.737587	3.202546	0.494687	0.292535	3.269508	4.594256	2.486630	2.261275	1.761453	1.756789	1.077013	1.736781	1.981740	1.618510	0.132359	0.000000	6713.000000		1
5280.760742	1271.323730	1.680638	2.275799	1597.796021	33029.000000	270.406891	159.386124	44.957829	30.704786	7.774106	49.814716	55.016983	36.563889	1.651567	99998.000000	3.722697	3.104256	0.225474	0.357134	3.203521	4.518896	2.432018	2.202451	1.652805	1.487206	0.890650	1.697358	1.740497	1.563052	0.217896	4.999991	6734.000000		1
25461.083984	8369.587891	3.284182	8.961345	22543.511719	99998.000000	3721.499023	2317.216797	617.728394	283.842743	186.640198	846.316711	1210.126953	724.172852	2.828494	99998.000000	4.405877	3.922704	0.516427	0.952373	4.353022	4.999991	3.570718	3.364967	2.790797	2.453078	2.271005	2.927533	3.082831	2.859842	0.451555	4.999991	6792.000000		1
8280.291992	3077.817871	2.016765	4.286397	6952.424805	99765.507812	1222.048706	719.075439	219.904495	86.653061	70.858147	274.187561	359.483765	184.006699	0.480263	0.000000	3.918046	3.488243	0.304655	0.632092	3.842136	4.998981	3.087089	2.856775	2.342234	1.937784	1.850390	2.438048	2.555679	2.264834	0.000000	0.000000	6897.000000		1
23180.945312	9197.083984	2.254213	7.246786	18068.087891	99998.000000	3015.557373	1847.504883	472.533630	209.688065	137.738281	658.594055	874.702515	529.866516	2.294754	0.000000	4.365131	3.963650	0.352995	0.860145	4.256912	4.999991	3.479367	3.266586	2.674433	2.321574	2.139055	2.818618	2.941860	2.724166	0.360736	0.000000	6924.000000		1
6402.365723	1619.721436	1.933504	1.763899	2772.688232	51610.207031	445.498474	275.809601	85.845116	40.989056	19.347378	124.866753	178.381958	144.981979	1.448680	0.000000	3.806340	3.209440	0.286345	0.246474	3.442901	4.712736	2.648846	2.440609	1.933716	1.612668	1.286622	2.096447	2.251351	2.161314	0.160973	0.000000	6951.000000		1
13962.071289	4455.835938	1.840992	5.078918	9816.135742	99998.000000	1663.606079	992.424194	264.455261	127.302902	92.253128	432.963074	600.373108	313.671753	2.714316	0.000000	4.144950	3.648929	0.265052	0.705771	3.991940	4.999991	3.221051	2.996697	2.422352	2.104838	1.964981	2.636451	2.778421	2.496475	0.433660	0.000000	6980.000000		1
6589.172363	1500.309814	1.634382	2.140115	1954.852905	39059.875000	329.602325	200.261078	74.404449	27.266418	15.649974	62.988449	79.471031	32.545780	1.046168	99998.000000	3.818831	3.176181	0.213353	0.330437	3.291114	4.591731	2.517990	2.301597	1.871599	1.435628	1.194514	1.799261	1.900209	1.512495	0.019601	4.999991	7017.000000		1
8975.338867	3155.552979	2.667434	4.557766	7238.201172	95914.617188	1223.223511	748.352478	175.113190	78.579834	68.209221	279.146210	411.309082	235.057983	1.721981	99998.000000	3.953051	3.499075	0.426094	0.658752	3.859631	4.981885	3.087506	2.874106	2.243319	1.895311	1.833843	2.445832	2.614168	2.371175	0.236028	4.999991	7054.000000		1
5660.202637	1628.164673	2.001346	2.886379	2273.955078	36863.773438	362.160461	236.106461	76.741920	47.298386	19.267200	71.206612	89.977333	79.717728	0.102835	0.000000	3.752832	3.211698	0.301322	0.460353	3.356782	4.566600	2.558901	2.373108	1.885033	1.674846	1.284819	1.852520	1.954133	1.901555	0.000000	0.000000	7077.000000		1
7600.959473	3310.677246	1.816322	2.923384	3574.195068	54665.718750	599.420227	364.645935	117.752563	42.459999	19.245613	129.332001	169.414444	123.244705	1.221273	0.000000	3.880868	3.519917	0.259193	0.465886	3.553178	4.737715	2.777731	2.561871	2.070970	1.627980	1.284332	2.111706	2.228951	2.090768	0.086813	0.000000	7096.000000		1
16989.552734	3157.736084	1.902667	5.633991	8982.992188	99998.000000	1519.018921	925.917236	287.987274	151.645935	79.893501	431.125183	624.972107	400.620850	2.992346	99998.000000	4.230182	3.499376	0.279363	0.750816	3.953421	4.999991	3.181563	2.966572	2.459373	2.180831	1.902511	2.634604	2.795861	2.602734	0.476012	4.999991	7194.000000		1
24315.185547	3181.530273	2.735276	3.768329	8378.068359	99998.000000	1393.356567	855.657349	285.874908	151.167953	92.549164	436.466217	634.047546	359.903137	2.875019	99998.000000	4.385878	3.502636	0.437001	0.576149	3.923144	4.999991	3.144062	2.932300	2.456176	2.179460	1.966372	2.639951	2.802122	2.556186	0.458641	4.999991	7230.000000		1
9659.071289	1746.725220	1.230412	2.787700	5239.666992	80499.679688	862.413818	537.773193	130.858459	89.619614	43.749001	199.866364	267.316986	164.548294	1.840232	0.000000	3.984935	3.242225	0.090050	0.445246	3.719304	4.905794	2.935716	2.730599	2.116802	1.952403	1.640968	2.300740	2.427027	2.216293	0.264873	0.000000	7261.000000		1
10339.307617	3576.806885	2.951138	4.255559	7900.501465	99998.000000	1304.782349	811.948425	270.110840	157.434113	81.762253	423.856812	549.944702	226.673294	2.732775	0.000000	4.014492	3.553495	0.469990	0.628957	3.897655	4.999991	3.115538	2.909528	2.431542	2.197099	1.912553	2.627219	2.740319	2.355400	0.436604	0.000000	7380.000000		1
4037.903076	1568.645508	2.886379	2.195622	1058.946655	27356.080078	171.051910	109.963043	40.110191	16.874218	8.662222	73.796951	76.698753	22.005560	0.494871	0.000000	3.606156	3.195525	0.460353	0.341558	3.024874	4.437054	2.233128	2.041247	1.603255	1.227224	0.937629	1.868038	1.884788	1.342532	0.000000	0.000000	7393.000000		1
8999.934570	2001.744263	1.011466	4.144545	6144.472656	90749.015625	1019.480957	630.402527	194.923126	60.823662	62.322361	249.446716	327.144592	239.495483	1.748891	99998.000000	3.954239	3.301409	0.004951	0.617477	3.788485	4.957842	3.008379	2.799618	2.289863	1.784073	1.794644	2.396978	2.514740	2.379297	0.242763	4.999991	7429.000000		1
9119.509766	3180.916504	2.698272	4.471421	4720.935547	71392.375000	795.866699	487.995483	139.039612	85.826614	47.807201	208.799957	238.123230	171.650146	1.924499	0.000000	3.959971	3.502552	0.431086	0.650446	3.674028	4.853652	2.900840	2.688416	2.143139	1.933622	1.679493	2.319731	2.376802	2.234644	0.284318	0.000000	7500.000000		1
9406.229492	2192.414795	1.794736	4.076703	3327.018066	54873.300781	546.913391	340.978241	115.430511	61.206047	33.927292	152.179428	200.569458	151.232712	0.735243	0.000000	3.973416	3.340923	0.254001	0.610309	3.522055	4.739361	2.737919	2.532727	2.062321	1.786794	1.530549	2.182356	2.302265	2.179646	0.000000	0.000000	7543.000000		1
12879.845703	4490.660645	2.004430	4.992573	11364.246094	99998.000000	1904.288818	1169.686768	334.468475	188.256088	101.424164	490.829437	614.974609	362.669250	1.976095	0.000000	4.109910	3.652310	0.301991	0.698324	4.055541	4.999991	3.279733	3.068069	2.524355	2.274749	2.006141	2.690931	2.788857	2.559511	0.295808	0.000000	7617.000000		1
6139.739258	1128.389404	1.054639	1.381515	2026.037964	40211.292969	353.097351	206.573486	61.162876	9.861796	13.972421	70.275322	117.974594	88.022240	1.866205	99998.000000	3.788150	3.052459	0.023104	0.140356	3.306648	4.604348	2.547894	2.315075	1.786488	0.993956	1.145272	1.846803	2.071789	1.944592	0.270959	4.999991	7657.000000		1
5481.327148	157.545135	1.655968	3.163916	1689.666748	33130.867188	284.610596	182.248962	63.343079	41.908009	27.257166	92.364143	124.586128	99.111366	0.146227	0.000000	3.738886	2.197405	0.219052	0.500225	3.227801	4.520233	2.454251	2.260665	1.801699	1.622297	1.435481	1.965503	2.095470	1.996123	0.000000	0.000000	7711.000000		0
7149.414062	2552.139160	1.696056	3.250261	3521.876465	55440.281250	592.065491	367.553894	91.550034	72.677551	20.781315	101.729454	147.939285	99.721947	1.920812	0.000000	3.854270	3.406904	0.229440	0.511918	3.546774	4.743825	2.772370	2.565321	1.961658	1.861400	1.317673	2.007447	2.170084	1.998791	0.283485	0.000000	7786.000000		1
14976.590820	9304.792969	3.129995	5.328701	10794.242188	99998.000000	1740.696533	1106.957397	330.709381	104.504822	98.445274	447.074280	549.084351	337.727997	2.581866	0.000000	4.175413	3.968707	0.495544	0.726621	4.033192	4.999991	3.240723	3.044131	2.519447	2.019136	1.993195	2.650380	2.739639	2.528567	0.411934	0.000000	7881.000000		1
8081.751465	2609.916016	2.322055	2.870961	3943.870605	62008.101562	640.196472	410.186584	88.534142	67.743576	26.365967	136.483200	174.847992	104.856369	1.385939	99998.000000	3.907506	3.416626	0.365873	0.458027	3.595923	4.792449	2.806313	2.612982	1.947111	1.830868	1.421044	2.135079	2.242661	2.020595	0.141744	4.999991	8034.000000		1
4615.684570	1018.105591	1.609712	3.145414	1513.397217	28461.742188	263.835449	158.349991	56.435501	24.984451	16.448662	55.902016	99.456741	71.675339	0.049377	99998.000000	3.664236	3.007793	0.206748	0.497678	3.179953	4.454261	2.421333	2.199618	1.751552	1.397670	1.216131	1.747427	1.997634	1.855370	0.000000	4.999991	8049.000000		1
4679.246582	2332.203857	1.211909	2.689020	2638.280273	44934.511719	444.890991	270.783112	73.599594	59.016594	19.541653	104.279709	135.289780	121.887856	1.314847	0.000000	3.670176	3.367767	0.083470	0.429594	3.421321	4.652580	2.648254	2.432621	1.866875	1.770974	1.290961	2.018200	2.131265	2.085960	0.118875	0.000000	8071.000000		1
5001.707031	1196.691040	1.199574	2.066105	1695.504272	33949.089844	304.405090	175.955048	50.937195	30.251476	13.799731	68.705696	109.747177	84.556114	0.103085	0.000000	3.699118	3.077982	0.079027	0.315152	3.229299	4.530828	2.483452	2.245402	1.707035	1.480747	1.139871	1.836993	2.040393	1.927145	0.000000	0.000000	8096.000000		1
6729.328613	2266.998291	0.000000	1.742312	3236.593506	53476.207031	547.277283	338.773376	107.246269	31.130342	19.433722	118.582092	167.588867	70.207481	1.356556	0.000000	3.827972	3.355451	0.000000	0.241126	3.510088	4.728160	2.738207	2.529909	2.030382	1.493184	1.288556	2.074019	2.224245	1.846383	0.132438	0.000000	8133.000000		1
1377.222412	651.513794	3.154665	4.119875	579.533203	19788.062500	108.245399	68.073532	41.948097	16.911222	15.942929	31.093338	49.500175	29.104326	0.276485	99998.000000	3.139004	2.813924	0.498953	0.614884	2.763078	4.296403	2.034410	1.832978	1.622712	1.228175	1.202568	1.492667	1.694607	1.463958	0.000000	4.999991	8191.000000		1
14743.678711	1637.681152	3.000478	3.978023	6343.096191	84729.382812	1049.828003	651.418213	164.045654	73.411484	40.807114	168.991974	231.200226	156.299301	0.133810	99998.000000	4.168606	3.214229	0.477190	0.599667	3.802301	4.928034	3.021118	2.813860	2.214965	1.865764	1.610736	2.227866	2.363988	2.193957	0.000000	4.999991	8217.000000		1
12977.463867	2651.040771	1.427771	3.324270	5734.418945	86257.250000	962.323853	591.106445	159.595810	67.348854	44.202312	232.091431	287.059082	209.173080	2.844527	0.000000	4.113190	3.423416	0.154659	0.521696	3.758489	4.935796	2.983321	2.771666	2.203022	1.828330	1.645445	2.365659	2.457971	2.320506	0.454010	0.000000	8255.000000		1
15008.543945	4216.821777	1.760815	3.404448	6933.657227	99998.000000	1160.491089	715.723450	224.021286	101.495094	75.363495	346.874359	423.616272	272.254028	2.278625	99998.000000	4.176339	3.624985	0.245714	0.532047	3.840962	4.999991	3.064642	2.854745	2.350289	2.006445	1.877161	2.540172	2.626973	2.434974	0.357673	4.999991	8323.000000		1
7256.632324	2259.837646	2.528666	5.186849	3560.003662	55610.234375	636.943176	373.403748	95.367706	41.932678	25.379169	133.562897	183.904922	89.129303	1.466598	99998.000000	3.860735	3.354077	0.402891	0.714904	3.551450	4.745155	2.804101	2.572179	1.979401	1.622553	1.404477	2.125686	2.264593	1.950021	0.166311	4.999991	8366.000000		1
8985.635742	2744.185303	3.129995	2.510163	2871.429443	48441.308594	478.608582	298.564514	83.563156	48.834087	26.251867	108.707962	156.604584	108.214561	1.420374	0.000000	3.953549	3.438413	0.495544	0.399702	3.458098	4.685216	2.679981	2.475038	1.922015	1.688723	1.419160	2.036261	2.194804	2.034286	0.152403	0.000000	8383.000000		1
10278.961914	4006.652344	2.500912	4.237057	5866.930176	88734.796875	986.349243	591.667725	173.364716	97.054512	34.466949	204.217514	287.012817	141.037872	1.430484	99998.000000	4.011949	3.602782	0.398098	0.627064	3.768411	4.948094	2.994031	2.772078	2.238961	1.987016	1.537403	2.310093	2.457901	2.149336	0.155483	4.999991	8431.000000		1
15245.254883	4840.103516	1.498697	4.286397	9457.904297	99998.000000	1547.438599	972.953491	230.287445	90.532402	97.834694	394.243652	514.120911	313.363373	3.399852	99998.000000	4.183135	3.684855	0.175714	0.632092	3.975795	4.999991	3.189613	2.988092	2.362270	1.956804	1.990493	2.595765	2.711065	2.496048	0.531460	4.999991	8475.000000		1
13308.589844	1325.427979	1.236579	2.599592	5773.276855	89074.835938	932.470154	597.616211	155.728806	44.375000	57.875610	221.893509	274.930725	158.818710	2.838343	99998.000000	4.124132	3.122356	0.092222	0.414905	3.761422	4.949755	2.969635	2.776422	2.192369	1.647138	1.762496	2.346145	2.439223	2.200902	0.453065	4.999991	8513.000000		1
8002.770996	3335.325684	2.180203	2.991227	3513.562500	52890.226562	561.518005	367.729675	95.506470	37.781967	27.482279	118.199707	148.981583	105.436111	0.513255	0.000000	3.903240	3.523138	0.338497	0.475849	3.545748	4.723375	2.749364	2.565529	1.980033	1.577285	1.439053	2.072616	2.173133	2.022989	0.000000	0.000000	8607.000000		1
7827.327637	2325.558350	1.674470	2.263464	2804.925537	48344.988281	485.633331	295.471527	83.695755	21.428900	22.329351	89.252647	95.632904	81.608063	0.722393	99998.000000	3.893614	3.366527	0.223877	0.354774	3.447921	4.684351	2.686308	2.470516	1.922703	1.331000	1.348876	1.950621	1.980607	1.911733	0.000000	4.999991	8652.000000		1
13438.377930	4219.189941	2.766114	4.773628	9995.412109	99998.000000	1696.864258	1024.538330	281.468262	109.555984	73.124695	382.716644	497.481079	288.298737	4.218743	0.000000	4.128347	3.625229	0.441870	0.678849	3.999801	4.999991	3.229647	3.010528	2.449430	2.039636	1.864064	2.582877	2.696777	2.459843	0.625183	0.000000	8695.000000		1
3421.697998	326.863983	2.007514	3.278014	1620.100708	30260.519531	248.475327	159.913437	53.761902	15.036310	17.450878	68.628609	96.089302	71.308372	0.501354	0.000000	3.534242	2.514367	0.302659	0.515611	3.209542	4.480876	2.395283	2.203885	1.730475	1.177141	1.241817	1.836505	1.982675	1.853140	0.000000	0.000000	8725.000000		1
7845.879395	2139.923584	2.722941	5.726503	5400.348145	82343.031250	869.978210	562.893311	150.804077	62.263767	44.486015	206.496399	282.525970	101.217560	0.398891	0.000000	3.894642	3.330398	0.435038	0.757890	3.732422	4.915627	2.939508	2.750426	2.178413	1.794235	1.648224	2.314913	2.451058	2.005256	0.000000	0.000000	8798.000000		1
7265.229980	2297.594971	2.100026	3.527797	3068.255371	50293.261719	497.588989	321.288574	96.339081	40.674515	24.802511	114.998787	149.749435	93.844337	0.916352	99998.000000	3.861249	3.361274	0.322225	0.547504	3.486892	4.701510	2.696871	2.506895	1.983803	1.609322	1.394496	2.060693	2.175365	1.972408	0.000000	4.999991	8904.000000		1
13261.245117	3680.133789	3.651147	4.323402	5398.118652	79116.265625	866.123535	558.930725	163.142120	91.676468	40.538830	200.896332	239.217957	129.677383	2.129851	0.000000	4.122584	3.565864	0.562429	0.635826	3.732242	4.898266	2.937580	2.747358	2.212566	1.962258	1.607871	2.302972	2.378794	2.112864	0.328349	0.000000	8992.000000		1
8112.018555	3461.290039	2.118529	3.799166	4888.348633	74927.734375	834.546021	501.653381	136.763809	79.548126	41.155579	216.546295	244.349289	188.829666	2.179613	99998.000000	3.909129	3.539238	0.326034	0.579688	3.689162	4.874642	2.921450	2.700404	2.135971	1.900630	1.614429	2.335551	2.388011	2.276070	0.338379	4.999991	9008.000000		1
19741.824219	3350.034912	4.163047	6.497437	8220.291992	99998.000000	1361.415161	846.147095	225.072845	90.319626	67.083656	297.796661	388.733032	273.962433	1.820508	99998.000000	4.295387	3.525049	0.619411	0.812742	3.914887	4.999991	3.133991	2.927446	2.352323	1.955782	1.826617	2.473920	2.589651	2.437691	0.260193	4.999991	9131.000000		1
5090.389160	1203.817627	2.056854	2.288134	1234.938721	29051.197266	239.365967	129.406006	38.343208	25.767721	10.632731	41.957348	64.758514	31.525061	0.924830	99998.000000	3.706751	3.080561	0.313203	0.359481	3.091645	4.463164	2.379062	2.111954	1.583688	1.411076	1.026645	1.622808	1.811297	1.498656	0.000000	4.999991	9153.000000		1
5873.322754	1300.079590	0.937457	2.534833	1266.436035	25665.486328	188.456528	129.449188	48.914265	36.150669	9.183374	32.866489	53.891418	83.560066	0.699620	0.000000	3.768884	3.113970	0.000000	0.403949	3.102583	4.409349	2.275211	2.112099	1.689435	1.558116	0.963002	1.516753	1.731520	1.921999	0.000000	0.000000	9173.000000		1
5421.894043	1983.220215	2.519415	3.931767	3463.445557	53645.664062	586.268066	352.110535	107.653320	53.163654	29.030317	137.914047	225.772842	95.213516	0.379684	0.000000	3.734151	3.297371	0.401300	0.594588	3.539508	4.729535	2.768096	2.546679	2.032027	1.725615	1.462852	2.139609	2.353672	1.978699	0.000000	0.000000	9193.000000		1
13129.467773	11927.262695	3.136162	7.126520	17907.724609	99998.000000	3023.544189	1842.099121	497.070923	241.037354	125.138115	645.065735	851.454163	637.532166	2.077456	99998.000000	4.118247	4.076541	0.496399	0.852877	4.253040	4.999991	3.480516	3.265313	2.696418	2.382084	2.097390	2.809604	2.930161	2.804502	0.317532	4.999991	9264.000000		1
10696.737305	1583.518311	1.945839	2.664350	3527.713867	60975.660156	619.711243	361.919922	129.304245	68.070450	25.385338	128.909531	164.733322	118.745529	2.523729	99998.000000	4.029251	3.199623	0.289107	0.425591	3.547493	4.785157	2.792189	2.558613	2.111613	1.832959	1.404583	2.110285	2.216781	2.074617	0.402043	4.999991	9298.000000		1
9861.512695	2853.223145	2.732193	4.264811	4868.582031	73752.062500	835.403320	496.451111	149.259125	75.989487	49.753040	250.371826	354.901337	256.042816	1.501951	0.000000	3.993943	3.455336	0.436511	0.629900	3.687402	4.867774	2.921896	2.695877	2.173941	1.880754	1.696820	2.398586	2.550108	2.408313	0.176656	0.000000	9326.000000		1
8471.036133	2802.754639	1.076225	3.524713	5545.259277	83033.406250	968.849060	573.661743	141.596039	39.033966	51.893154	201.361969	293.016846	182.785538	1.781989	99998.000000	3.927937	3.447585	0.031903	0.547124	3.743922	4.919253	2.986256	2.758656	2.151051	1.591443	1.715110	2.303977	2.466892	2.261942	0.250905	4.999991	9460.000000		1
22536.810547	5594.602051	0.872698	4.684199	11169.373047	99998.000000	1808.770020	1148.063599	304.839905	128.891022	86.215164	397.592590	563.938721	328.899231	3.011040	99998.000000	4.352892	3.747769	0.000000	0.670635	4.048029	4.999991	3.257383	3.059966	2.484072	2.110223	1.935584	2.599438	2.751232	2.517063	0.478717	4.999991	9610.000000		1
11621.812500	5421.804688	2.491661	5.223854	8967.311523	99998.000000	1532.041504	923.382385	265.235443	110.434853	96.607368	403.701477	542.565308	412.598083	2.829978	99998.000000	4.065274	3.734144	0.396489	0.717991	3.952662	4.999991	3.185271	2.965382	2.423632	2.043106	1.985010	2.606060	2.734452	2.615527	0.451783	4.999991	9725.000000		1
6430.899902	1607.503662	2.701355	2.568754	3360.473389	52018.964844	545.778564	344.040405	90.224030	36.240097	14.860537	91.793648	133.747910	113.204048	0.285863	0.000000	3.808272	3.206152	0.431582	0.409723	3.526401	4.716162	2.737016	2.536609	1.955322	1.559189	1.172035	1.962813	2.126287	2.053862	0.000000	0.000000	9743.000000		1
18222.714844	5526.155273	4.005776	4.810632	9912.674805	99998.000000	1643.626587	1022.453674	296.677246	97.927208	77.488190	377.924530	499.026031	367.482971	2.095005	0.000000	4.260613	3.742423	0.602687	0.682202	3.996191	4.999991	3.215803	3.009644	2.472284	1.990903	1.889235	2.577405	2.698123	2.565237	0.321185	0.000000	9823.000000		1
8206.843750	3493.854492	2.186371	3.574053	5996.117188	93248.179688	979.703796	613.540649	192.613403	77.065712	49.253475	257.501434	296.341125	167.101639	0.748853	0.000000	3.914176	3.543305	0.339724	0.553161	3.777870	4.969640	2.991095	2.787843	2.284687	1.886861	1.692437	2.410780	2.471792	2.222981	0.000000	0.000000	9970.000000		1
10404.719727	2126.601807	1.736145	4.397411	4749.913574	71770.710938	794.809021	493.321106	120.034531	46.154320	45.047256	205.944412	254.525635	157.310760	1.077228	0.000000	4.017231	3.327686	0.239586	0.643197	3.676686	4.855947	2.900263	2.693130	2.079306	1.664212	1.653668	2.313750	2.405731	2.196759	0.032308	0.000000	10010.000000		1
9434.229492	2557.048584	1.205742	3.398280	3330.277588	57174.472656	600.669128	348.727692	109.716339	73.473160	34.772240	142.394714	203.169037	99.666435	0.650157	99998.000000	3.974706	3.407739	0.081254	0.531259	3.522480	4.757202	2.778635	2.542486	2.040271	1.866129	1.541233	2.153494	2.307858	1.998549	0.000000	4.999991	10073.000000		1
8620.234375	1677.159180	3.028231	3.157748	2655.527588	48443.230469	462.193848	277.573486	84.432770	15.538960	14.336302	86.239838	122.637207	62.223682	0.539111	0.000000	3.935519	3.224574	0.481189	0.499378	3.424151	4.685233	2.664824	2.443378	1.926511	1.191422	1.156437	1.935708	2.088622	1.793956	0.000000	0.000000	10116.000000		1
3965.367432	1212.088135	2.479326	2.679769	1651.502441	37035.382812	283.241394	177.839218	77.145889	27.143068	21.154448	97.066841	122.510773	104.655922	0.409835	0.000000	3.598284	3.083534	0.394334	0.428097	3.217879	4.568617	2.452157	2.250028	1.887313	1.433659	1.325402	1.987071	2.088174	2.019764	0.000000	0.000000	10174.000000		1
9171.750977	4844.090820	1.890332	4.107540	7092.938477	99998.000000	1256.987427	728.915649	234.182205	79.233582	65.955002	279.704346	388.659027	215.503998	0.851325	0.000000	3.962452	3.685212	0.276538	0.613582	3.850826	4.999991	3.099331	2.862677	2.369554	1.898909	1.819248	2.446699	2.589569	2.333455	0.000000	0.000000	10214.000000		1
5892.476074	1405.074707	2.090775	3.028231	2041.950073	33438.613281	352.517609	217.283310	70.148888	33.292042	21.623177	57.961952	98.306511	84.324837	0.521625	0.000000	3.770298	3.147699	0.320307	0.481189	3.310045	4.524248	2.547181	2.337026	1.846021	1.522340	1.334919	1.763143	1.992582	1.925956	0.000000	0.000000	10346.000000		1
23002.316406	6948.785645	2.648932	5.310198	15081.668945	99998.000000	2507.418701	1544.928467	433.996155	146.724289	105.244919	519.347839	682.264893	394.323853	2.397626	0.000000	4.361772	3.841909	0.423071	0.725111	4.178450	4.999991	3.399227	3.188908	2.637486	2.166502	2.022201	2.715458	2.833953	2.595853	0.379782	0.000000	10377.000000		1
8705.264648	1442.523682	2.124696	4.002693	2813.291748	54473.925781	475.022186	293.436249	120.290482	60.860668	28.438238	115.556946	190.695328	132.865967	0.807872	0.000000	3.939782	3.159123	0.327297	0.602352	3.449215	4.736189	2.676714	2.467514	2.080231	1.784337	1.453903	2.062796	2.280340	2.123414	0.000000	0.000000	10517.000000		1
18735.785156	3601.575684	3.974939	4.668780	9885.572266	99998.000000	1621.035156	1016.508240	281.699524	119.423950	100.983192	448.884430	567.611450	316.268250	3.426136	99998.000000	4.272672	3.556493	0.599330	0.669203	3.995002	4.999991	3.209792	3.007111	2.449786	2.077091	2.004249	2.652135	2.754051	2.500056	0.534805	4.999991	10574.000000		1
8927.639648	3204.812500	3.256428	3.176251	6073.694824	89030.195312	1035.442383	624.487915	159.379959	55.522717	51.143806	223.213348	323.259094	128.203354	1.343919	0.000000	3.950737	3.505803	0.512742	0.501915	3.783453	4.949537	3.015126	2.795524	2.202434	1.744471	1.708793	2.348720	2.509551	2.107899	0.128373	0.000000	10619.000000		1
4821.098633	2420.506836	2.809286	4.443667	3522.653564	57218.058594	578.879456	368.947754	136.847076	65.763809	39.869659	127.278236	170.959396	129.375183	0.922684	99998.000000	3.683146	3.383906	0.448596	0.647742	3.546870	4.757533	2.762588	2.566965	2.136235	1.817987	1.600643	2.104754	2.232893	2.111851	0.000000	4.999991	10695.000000		1
9121.976562	2000.236328	2.519415	3.253344	3598.158691	53555.957031	597.431213	370.560547	104.128609	67.681900	20.503778	105.611885	122.473770	92.922302	0.268601	0.000000	3.960089	3.301081	0.401300	0.512330	3.556080	4.728808	2.776288	2.568859	2.017570	1.830473	1.311834	2.023713	2.088043	1.968120	0.000000	0.000000	10716.000000		1
4952.577148	1267.910034	1.381515	3.188586	2016.388916	35013.714844	341.203369	216.567886	57.641243	37.189888	20.870745	66.725937	88.102417	83.316452	0.236430	99998.000000	3.694831	3.103088	0.140356	0.503598	3.304574	4.544238	2.533013	2.335594	1.760733	1.570425	1.319538	1.824295	1.944988	1.920731	0.000000	4.999991	10780.000000		1
5439.668945	3459.591064	2.309720	4.163047	4548.357422	67211.664062	752.777649	471.451233	122.760559	60.163742	32.292912	143.307510	177.185455	114.915527	1.343316	0.000000	3.735573	3.539025	0.363559	0.619411	3.657855	4.827445	2.876667	2.673437	2.089059	1.779335	1.509107	2.156269	2.248428	2.060379	0.128178	0.000000	10801.000000		1
17797.917969	3133.377686	0.940540	2.096942	6473.643555	98659.742188	1071.987793	661.431152	175.970474	69.233017	47.656097	235.455795	295.890900	298.327057	1.786391	99998.000000	4.250369	3.496013	0.000000	0.321587	3.811149	4.994140	3.030190	2.820485	2.245440	1.840313	1.678118	2.371909	2.471132	2.474693	0.251977	4.999991	10820.000000		1
5361.243164	5216.970703	3.740575	2.781532	5327.627441	79973.015625	864.994873	546.284302	140.328613	71.333046	36.986362	176.263428	215.889465	131.129822	0.378417	99998.000000	3.729265	3.717418	0.572938	0.444284	3.726534	4.902944	2.937014	2.737419	2.147146	1.853291	1.568042	2.246162	2.334231	2.117702	0.000000	4.999991	10848.000000		1
25224.921875	8308.832031	2.069189	6.124305	16730.697266	99998.000000	2845.297852	1714.438477	445.399811	162.910828	158.781708	718.640625	898.749512	629.458923	1.977107	99998.000000	4.401830	3.919540	0.315800	0.787057	4.223514	4.999991	3.454128	3.234122	2.648750	2.211950	2.200800	2.856512	2.953639	2.798967	0.296030	4.999991	10882.000000		1
5979.428223	1204.055054	1.495613	1.378431	2314.577148	42145.699219	392.405762	235.110413	66.312721	12.097507	13.559199	73.732193	131.142151	62.072578	1.144317	99998.000000	3.776660	3.080646	0.174819	0.139385	3.364472	4.624753	2.593735	2.371272	1.821597	1.082696	1.132234	1.867657	2.117742	1.792900	0.058546	4.999991	10903.000000		1
5722.179688	1462.022095	1.396934	3.197837	2419.051270	42767.550781	404.777710	256.662659	85.000175	27.476112	22.431116	96.749222	183.161743	76.304031	0.460762	0.000000	3.757561	3.164954	0.145176	0.504856	3.383645	4.631114	2.607217	2.409363	1.929420	1.438955	1.350851	1.985647	2.262835	1.882547	0.000000	0.000000	10938.000000		1
6483.397461	2938.121582	1.896499	4.477589	4576.607422	63602.277344	735.036865	470.893066	140.377960	30.097290	40.079353	174.860321	247.581055	127.586609	0.417189	0.000000	3.811803	3.468070	0.277953	0.651044	3.660544	4.803473	2.866309	2.672922	2.147299	1.478527	1.602921	2.242691	2.393718	2.105805	0.000000	0.000000	10969.000000		1
6867.180664	2384.898682	2.260381	4.169215	3380.789062	57123.730469	595.624146	354.913666	93.005562	51.208565	36.264767	114.474548	150.606720	65.452354	1.586315	99998.000000	3.836778	3.377470	0.354182	0.620054	3.529018	4.756816	2.774972	2.550123	1.968509	1.709343	1.559485	2.058709	2.177844	1.815925	0.200390	4.999991	11007.000000		1
7913.823242	2631.563965	1.908834	2.411484	5046.304199	75014.976562	847.858521	520.427185	142.123352	60.502953	34.849331	171.267761	248.623352	112.322098	1.295455	99998.000000	3.898386	3.420214	0.280768	0.382284	3.702973	4.875148	2.928324	2.716360	2.152665	1.781777	1.542194	2.233676	2.395542	2.050465	0.112422	4.999991	11020.000000		1
8668.259766	1652.988770	3.197837	3.533965	3009.025879	46742.132812	501.385071	312.808289	93.455788	64.302124	35.567844	119.214256	179.060379	103.888077	0.180793	0.000000	3.937932	3.218270	0.504856	0.548262	3.478426	4.669709	2.700171	2.495278	1.970606	1.808225	1.551058	2.076328	2.253000	2.016566	0.000000	0.000000	11158.000000		1
8770.100586	3046.813965	2.389898	5.069666	5860.143066	92234.648438	979.540344	604.132202	213.783279	97.446144	44.849895	244.540482	320.486786	183.948105	0.966319	99998.000000	3.943005	3.483846	0.378379	0.704979	3.767908	4.964894	2.991022	2.781132	2.329974	1.988765	1.651761	2.388351	2.505810	2.264695	0.000000	4.999991	11216.000000		1
19762.388672	7480.172852	4.530012	11.163135	18925.035156	99998.000000	3231.961670	1935.342163	552.121826	268.430206	199.884857	959.748901	1236.603882	722.023499	3.189669	99998.000000	4.295839	3.873912	0.656099	1.047786	4.277037	4.999991	3.509466	3.286758	2.742035	2.428831	2.300780	2.982158	3.092231	2.858551	0.503746	4.999991	11240.000000		1
18245.519531	7596.259766	1.437022	3.099157	14028.365234	99998.000000	2318.397949	1430.956543	403.423950	148.445023	110.718559	529.613647	746.585510	445.612579	2.966532	99998.000000	4.261156	3.880600	0.157463	0.491244	4.147007	4.999991	3.365188	3.155627	2.605762	2.171566	2.044220	2.723959	2.873080	2.648957	0.472249	4.999991	11280.000000		1
5371.780273	3305.706299	3.037483	2.624262	4412.848633	66194.804688	754.933167	463.985504	112.901840	32.012291	46.265331	188.644638	254.796997	202.953186	0.157556	99998.000000	3.730118	3.519264	0.482514	0.419007	3.644719	4.820824	2.877908	2.666504	2.052701	1.505317	1.665256	2.275645	2.406194	2.307396	0.000000	4.999991	11332.000000		1
9513.102539	3720.666504	0.952875	3.697403	3997.277832	60323.074219	682.184692	415.971680	114.884689	54.770283	27.534704	136.914917	200.584869	136.665131	1.818983	0.000000	3.978322	3.570621	0.000000	0.567897	3.601764	4.780483	2.833902	2.619064	2.060262	1.738545	1.439880	2.136451	2.302298	2.135658	0.259829	0.000000	11398.000000		1
8464.634766	1900.483521	2.926468	4.785963	5182.568359	76370.046875	842.372559	538.013733	135.218857	29.042652	38.984627	188.323929	257.279419	209.552383	0.134098	99998.000000	3.927608	3.278864	0.466344	0.679969	3.714545	4.882923	2.925504	2.730793	2.131037	1.463036	1.590893	2.274905	2.410405	2.321293	0.000000	4.999991	11486.000000		1
7625.469238	3756.311523	2.568754	3.453787	6763.718262	96399.312500	1136.635254	693.853577	169.161575	69.340950	45.583828	231.181732	315.814941	212.241409	3.106892	0.000000	3.882267	3.574762	0.409723	0.538296	3.830185	4.984074	3.055621	2.841268	2.228302	1.840990	1.658811	2.363954	2.499433	2.326830	0.492326	0.000000	11565.000000		1
4576.367188	1675.040649	2.127780	4.107540	2152.989258	38282.687500	363.597473	219.337082	55.100243	29.690237	14.401060	87.831047	104.640511	99.049690	0.117845	99998.000000	3.660521	3.224025	0.327927	0.613582	3.333042	4.583003	2.560621	2.341112	1.741153	1.472614	1.158394	1.943648	2.019700	1.995853	0.000000	4.999991	11587.000000		1
8330.217773	3783.827637	2.115445	4.101373	5383.726562	82655.179688	917.467773	558.841309	149.672348	72.594292	37.618530	159.012985	249.391205	114.665741	2.156359	99998.000000	3.920656	3.577931	0.325402	0.612929	3.731083	4.917270	2.962591	2.747288	2.175142	1.860902	1.575402	2.201433	2.396881	2.059434	0.333721	4.999991	11669.000000		1
5972.421875	1581.501587	3.681984	5.933114	1771.299561	31433.677734	274.832062	186.634033	43.372784	6.593033	22.202919	69.470467	111.341469	61.039524	0.789514	0.000000	3.776150	3.199070	0.566082	0.773283	3.248292	4.497395	2.439067	2.270991	1.637217	0.819085	1.346410	1.841800	2.046657	1.785611	0.000000	0.000000	11691.000000		1
8846.129883	1462.466187	3.154665	3.771412	2777.057861	44788.781250	476.153931	286.112366	78.166611	32.992920	18.585693	92.157532	146.144547	87.275970	0.449437	99998.000000	3.946753	3.165086	0.498953	0.576504	3.443585	4.651169	2.677747	2.456537	1.893021	1.518421	1.269179	1.964531	2.164783	1.940895	0.000000	4.999991	11722.000000		1
6529.906250	3066.056641	1.150235	4.496091	4484.650391	65848.062500	771.418823	466.409332	150.967514	56.336823	35.413654	162.516113	213.074005	147.600067	1.075200	99998.000000	3.814907	3.486580	0.060786	0.652835	3.651729	4.818543	2.887290	2.668767	2.178884	1.750792	1.549171	2.210896	2.328531	2.169086	0.031489	4.999991	11796.000000		1
7461.864746	348.949707	1.554204	3.290349	2229.373535	42607.312500	393.765686	230.978195	68.181465	27.217079	20.291000	74.244095	110.675385	65.168648	1.411494	99998.000000	3.872847	2.542763	0.191508	0.517242	3.348183	4.629484	2.595238	2.363571	1.833666	1.434842	1.307303	1.870662	2.044051	1.814039	0.149679	4.999991	11810.000000		1
7324.622559	825.532288	2.334390	4.267894	1875.301758	38471.675781	345.424988	197.550476	62.229847	19.631081	16.997568	82.184723	130.454483	101.862061	0.543791	0.000000	3.864785	2.916734	0.368173	0.630214	3.273071	4.585141	2.538354	2.295678	1.793999	1.292944	1.230387	1.914791	2.115459	2.008013	0.000000	0.000000	11843.000000		1
7647.888184	3045.858154	1.884164	5.007992	3556.879883	55754.984375	609.118591	370.554382	88.179512	44.720379	24.299862	108.186806	126.988365	87.707695	0.055208	99998.000000	3.883542	3.483710	0.275119	0.699664	3.551069	4.746284	2.784702	2.568852	1.945368	1.650505	1.385604	2.034174	2.103764	1.943038	0.000000	4.999991	11888.000000		1
5274.476074	1863.642090	3.179335	3.947186	3854.722656	60857.066406	619.547791	394.391693	112.645889	57.635078	38.084175	179.103546	222.531845	155.093552	0.009343	99998.000000	3.722179	3.270363	0.502336	0.596288	3.585993	4.784311	2.792075	2.595928	2.051715	1.760687	1.580745	2.253104	2.347392	2.190594	0.000000	4.999991	11921.000000		1
9376.927734	1204.474487	2.035268	2.433070	4117.577637	61521.125000	722.001892	430.730469	118.708527	59.445232	18.974245	130.818359	211.760345	86.326180	2.730006	99998.000000	3.972061	3.080798	0.308622	0.386155	3.614642	4.789024	2.858538	2.634206	2.074482	1.774117	1.278165	2.116669	2.325845	1.936143	0.436164	4.999991	12018.000000		1
6936.309082	3376.977539	1.433939	4.286397	5230.949219	83249.750000	869.725342	540.434448	122.359673	69.726418	46.755646	207.292007	266.468964	154.384293	1.241825	0.000000	3.841128	3.528528	0.156531	0.632092	3.718580	4.920383	2.939382	2.732743	2.087638	1.843397	1.669834	2.316582	2.425647	2.188603	0.094060	0.000000	12065.000000		1
9761.192383	2706.770264	2.359060	4.915480	2815.228271	44919.449219	491.347504	292.282928	83.347290	48.686066	28.731194	102.518898	148.041046	144.759949	0.136848	0.000000	3.989503	3.432451	0.372739	0.691566	3.449514	4.652434	2.691389	2.465803	1.920892	1.687405	1.458354	2.010804	2.170382	2.160648	0.000000	0.000000	12146.000000		1
12539.002930	3597.267578	2.685936	5.421213	6213.934082	92447.625000	1018.842590	642.385925	181.533539	89.280403	52.485233	262.330566	349.609619	266.934601	1.466653	0.000000	4.098263	3.555973	0.429096	0.734096	3.793367	4.965896	3.008107	2.807796	2.258957	1.950756	1.720037	2.418849	2.543583	2.426405	0.166327	0.000000	12251.000000		1
3549.700928	351.231689	1.174904	2.306637	1229.437256	29392.130859	202.873001	131.669479	72.955093	27.152319	13.824401	81.598808	99.154533	94.359322	0.636582	0.000000	3.550192	2.545594	0.070003	0.362979	3.089706	4.468231	2.307224	2.119485	1.863056	1.433807	1.140646	1.911684	1.996313	1.974785	0.000000	0.000000	12285.000000		1
4805.818848	1852.639282	2.679769	4.317234	4199.336914	64856.570312	685.706299	430.372742	113.034447	40.992138	33.193363	154.775925	199.764603	183.211090	0.614748	0.000000	3.681767	3.267791	0.428097	0.635206	3.623181	4.811954	2.836138	2.633845	2.053211	1.612701	1.521051	2.189703	2.300519	2.262952	0.000000	0.000000	12303.000000		1
11718.614258	2193.790283	3.037483	2.985059	5356.858398	80924.609375	896.587769	544.619080	149.693924	50.943363	39.595207	196.394073	285.205750	152.382950	1.963922	99998.000000	4.068876	3.341195	0.482514	0.474953	3.728910	4.908081	2.952593	2.736093	2.175204	1.707088	1.597643	2.293128	2.455158	2.182936	0.293124	4.999991	12329.000000		1
4114.336426	1883.439697	1.458608	2.325139	2005.700684	37572.496094	333.315155	199.342117	47.181202	41.531792	16.602850	67.706566	109.152016	59.118355	0.883273	0.000000	3.614300	3.274952	0.163939	0.366449	3.302266	4.574870	2.522855	2.299599	1.673769	1.618381	1.220183	1.830631	2.038032	1.771722	0.000000	0.000000	12355.000000		1
10128.228516	3453.435791	2.186371	5.704916	5327.097168	81068.867188	860.026978	540.900085	177.478409	56.376911	51.119137	246.618927	336.889221	145.537048	1.209868	0.000000	4.005534	3.538251	0.339724	0.756249	3.726491	4.908854	2.934512	2.733117	2.249146	1.751101	1.708583	2.392026	2.527487	2.162974	0.082738	0.000000	12392.000000		1
6776.173828	2383.477295	2.596508	4.656446	6065.276367	84200.421875	1020.162476	632.181885	189.267548	65.578789	55.784836	216.392120	304.620972	229.322235	0.672078	0.000000	3.830985	3.377211	0.414390	0.668055	3.782851	4.925314	3.008669	2.800842	2.277076	1.816763	1.746516	2.335242	2.483760	2.360446	0.000000	0.000000	12444.000000		1
5905.091309	1102.720337	3.537048	3.743659	1872.597290	34005.832031	300.695374	198.324493	67.139160	21.031097	16.988317	60.626305	79.011551	54.847378	0.076385	0.000000	3.771227	3.042465	0.548641	0.573296	3.272444	4.531553	2.478127	2.297376	1.826976	1.322862	1.230150	1.782661	1.897691	1.739156	0.000000	0.000000	12468.000000		1
18106.884766	3579.209229	3.052901	5.322533	8613.233398	99998.000000	1422.174072	886.907959	236.704697	97.917953	86.283012	385.451935	457.451050	231.120056	1.417916	0.000000	4.257844	3.553787	0.484713	0.726118	3.935166	4.999991	3.152953	2.947879	2.374207	1.990862	1.935925	2.585970	2.660345	2.363838	0.151651	0.000000	12577.000000		1
11747.940430	3616.309570	2.556419	4.514594	8754.058594	99998.000000	1494.598755	901.833252	238.012207	105.423775	84.716469	370.153503	471.670166	324.258209	0.874762	0.000000	4.069962	3.558266	0.407632	0.654619	3.942209	4.999991	3.174525	2.955126	2.376599	2.022938	1.927968	2.568382	2.673638	2.510891	0.000000	0.000000	12695.000000		1
5891.183594	2041.015625	1.452441	2.411484	3507.250244	56554.734375	577.565796	366.314240	100.048820	46.647717	27.451443	138.663391	193.689636	82.585609	1.463648	99998.000000	3.770203	3.309846	0.162098	0.382284	3.544967	4.752469	2.761601	2.563854	2.000212	1.668830	1.438565	2.141962	2.287106	1.916904	0.165437	4.999991	12749.000000		1
5187.761230	2944.427734	2.420735	3.129995	3852.036865	60388.792969	648.892639	400.815125	95.102501	60.179161	25.727633	132.573013	186.276321	75.853806	0.106274	99998.000000	3.714980	3.469001	0.383947	0.495544	3.585690	4.780956	2.812173	2.602944	1.978192	1.779446	1.410400	2.122455	2.270158	1.879977	0.000000	4.999991	12790.000000		1
24467.175781	7200.662598	2.359060	6.654708	11787.720703	99998.000000	1981.123291	1209.470093	354.888977	157.338516	98.223244	442.386993	578.725281	350.047516	0.606292	0.000000	4.388584	3.857373	0.372739	0.823129	4.071430	4.999991	3.296911	3.082595	2.550092	2.196835	1.992214	2.645802	2.762472	2.544127	0.000000	0.000000	12860.000000		1
15441.162109	4245.688477	1.116313	4.415914	8447.825195	99998.000000	1428.720825	861.106262	242.841339	105.229500	71.533485	384.878357	511.666260	353.615417	3.287162	99998.000000	4.188680	3.627948	0.047786	0.645021	3.926745	4.999991	3.154947	2.935057	2.385323	2.022137	1.854509	2.585324	2.708987	2.548531	0.516821	4.999991	12908.000000		1
13354.538086	1366.620483	2.269632	2.800035	5335.099121	78740.906250	870.049133	537.557312	154.994873	101.529015	29.909182	148.506683	240.081390	125.002434	1.380472	0.000000	4.125629	3.135648	0.355955	0.447163	3.727143	4.896200	2.939544	2.730425	2.190317	2.006590	1.475805	2.171746	2.380358	2.096919	0.140028	0.000000	12926.000000		1
5472.100586	1564.389893	4.052033	4.230890	2356.346436	37501.574219	415.866852	233.161484	62.544388	35.737450	8.797907	80.982063	111.998306	66.312721	0.748638	99998.000000	3.738154	3.194345	0.607673	0.626432	3.372239	4.574049	2.618954	2.367657	1.796188	1.553124	0.944379	1.908389	2.049212	1.821597	0.000000	4.999991	12945.000000		1
3015.489502	856.181580	1.998263	3.068320	1283.637085	29660.595703	210.835220	131.145248	45.688675	33.211864	10.765332	20.358843	31.740923	29.492878	0.554585	0.000000	3.479358	2.932566	0.300653	0.486901	3.108442	4.472180	2.323943	2.117753	1.659809	1.521293	1.032027	1.308753	1.501620	1.469717	0.000000	0.000000	12974.000000		1
19298.302734	6052.364746	1.612795	4.662613	10886.575195	99998.000000	1780.874512	1113.488770	314.328583	94.072533	93.730240	434.995270	630.377869	365.894867	2.674440	0.000000	4.285519	3.781925	0.207579	0.668629	4.036891	4.999991	3.250633	3.046686	2.497384	1.973463	1.971880	2.638484	2.799601	2.563356	0.427233	0.000000	13008.000000		1
9593.320312	2734.329590	2.513247	2.550252	3543.592041	53919.714844	595.661133	371.704620	92.592339	31.494225	25.591948	123.485237	165.787964	118.489578	1.830688	99998.000000	3.981969	3.436851	0.400235	0.406583	3.549444	4.731748	2.774999	2.570198	1.966575	1.498231	1.408103	2.091615	2.219553	2.073680	0.262614	4.999991	13072.000000		1
6484.791016	1721.019165	1.689889	3.543216	3389.158447	55571.273438	576.437134	354.506592	77.485100	42.056030	26.646587	116.081177	125.409485	127.981323	1.425150	99998.000000	3.811896	3.235786	0.227858	0.549398	3.530092	4.744850	2.760752	2.549624	1.889218	1.623828	1.425642	2.064762	2.098330	2.107147	0.153860	4.999991	13120.000000		1
8159.329102	1741.917725	1.958174	3.931767	2991.001465	46068.761719	520.729370	311.093719	70.842728	53.675556	25.298992	74.805336	98.645721	89.490097	0.094756	0.000000	3.911654	3.241028	0.291851	0.594588	3.475817	4.663406	2.716612	2.492891	1.850295	1.729777	1.403103	1.873933	1.994078	1.951775	0.000000	0.000000	13145.000000		1
6081.468750	2582.649658	1.782401	4.237057	5925.786621	83133.843750	996.137024	614.163574	174.336090	61.344814	37.489014	174.847992	262.638947	165.078705	1.717371	99998.000000	3.784009	3.412066	0.251005	0.627064	3.772746	4.919778	2.998319	2.788284	2.241387	1.787778	1.573904	2.242661	2.419359	2.217691	0.234864	4.999991	13195.000000		1
15048.379883	3869.999512	3.065236	3.638812	6115.433105	87051.578125	1026.360718	630.957642	158.411667	66.917130	48.457870	239.671265	275.078735	182.970551	0.030507	99998.000000	4.177490	3.587711	0.486464	0.560960	3.786427	4.939776	3.011300	2.800000	2.199787	1.825537	1.685364	2.379616	2.439457	2.262381	0.000000	4.999991	13359.000000		1
8906.336914	2169.456543	3.031315	5.051164	3663.259521	60477.550781	597.039551	365.170166	113.752953	67.688065	38.167435	183.066147	266.126648	163.900711	0.657291	0.000000	3.949699	3.336351	0.481631	0.703391	3.563868	4.781594	2.776003	2.562495	2.055963	1.830512	1.581693	2.262608	2.425088	2.214581	0.000000	0.000000	13403.000000		1
9870.240234	3063.309082	3.450704	3.521630	4171.730957	64126.425781	692.786560	432.411102	159.805511	48.747742	35.623348	201.790619	249.147583	135.283615	1.248583	0.000000	3.994328	3.486191	0.537908	0.546744	3.620316	4.807037	2.840600	2.635897	2.203592	1.687955	1.551735	2.304901	2.396457	2.131245	0.096417	0.000000	13488.000000		1
12289.032227	9874.992188	1.810155	8.202745	13839.733398	99998.000000	2300.200928	1419.842773	370.221344	146.995651	138.820663	593.372986	775.918030	558.289307	1.183673	0.000000	4.089518	3.994537	0.257716	0.913959	4.141128	4.999991	3.361766	3.152240	2.568461	2.167305	2.142454	2.773328	2.889816	2.746859	0.073232	0.000000	13526.000000		1
12050.952148	2222.542969	3.453787	5.507557	3783.858398	62726.613281	663.654480	398.363525	111.822533	35.728199	43.523888	165.380905	198.225815	168.782272	0.138937	99998.000000	4.081021	3.346850	0.538296	0.740959	3.577935	4.797452	2.821942	2.600280	2.048529	1.553011	1.638728	2.218485	2.297160	2.227327	0.000000	4.999991	13576.000000		1
8890.467773	1767.114868	0.632166	2.146282	2988.697998	49622.746094	500.163910	312.259399	101.738708	49.487839	32.672211	113.617271	134.420166	59.836868	1.659137	99998.000000	3.948925	3.247265	0.000000	0.331687	3.475482	4.695681	2.699112	2.494515	2.007486	1.694499	1.514179	2.055444	2.128464	1.776969	0.219882	4.999991	13600.000000		1
6221.662109	1349.508789	3.268763	2.837040	4670.525879	72929.539062	767.237305	483.761505	127.870308	52.750435	34.806160	189.403229	269.777802	208.121521	1.332887	99998.000000	3.793906	3.130176	0.514383	0.452865	3.669366	4.862904	2.884930	2.684631	2.106770	1.722226	1.541656	2.277387	2.431006	2.318317	0.124793	4.999991	13643.000000		1
6231.644043	1022.145325	1.933504	1.501781	2029.855591	39746.281250	363.733154	216.034409	77.222984	56.814804	23.528927	79.862663	87.602852	83.211609	2.158597	99998.000000	3.794603	3.009513	0.286345	0.176607	3.307465	4.599297	2.560783	2.334523	1.887747	1.754462	1.371602	1.902344	1.942518	1.920184	0.334171	4.999991	13784.000000		1
6232.778809	2438.805664	1.477111	4.607106	5147.697266	76432.453125	877.517944	533.122925	161.665009	70.037872	53.900669	178.471375	265.778198	173.481888	1.725586	0.000000	3.794682	3.387177	0.169413	0.663428	3.711613	4.883278	2.943256	2.726827	2.208616	1.845333	1.731594	2.251569	2.424519	2.239254	0.236937	0.000000	13858.000000		1
8542.128906	2871.309326	1.952007	4.443667	7755.479492	99998.000000	1312.032104	797.047791	225.168442	114.560898	61.061111	286.880219	400.186035	250.171387	1.524028	0.000000	3.931566	3.458080	0.290481	0.647742	3.889609	4.999991	3.117944	2.901484	2.352508	2.059036	1.785765	2.457700	2.602262	2.398238	0.182993	0.000000	13901.000000		1
8693.059570	2922.351318	2.624262	3.392113	5522.118652	76392.273438	900.260498	564.108337	167.357590	100.832092	64.129433	261.652161	349.551025	270.826263	1.617911	0.000000	3.939173	3.465732	0.419007	0.530470	3.742106	4.883049	2.954368	2.751363	2.223645	2.003599	1.807057	2.417724	2.543511	2.432691	0.208955	0.000000	13942.000000		1
7586.225586	1265.150024	3.444536	4.092121	4325.566406	83513.593750	737.864685	448.357117	197.029327	87.723114	57.391460	272.102936	328.088226	226.300171	0.040638	0.000000	3.880026	3.102142	0.537131	0.611948	3.636043	4.921757	2.867977	2.651624	2.294531	1.943114	1.758847	2.434733	2.515991	2.354685	0.000000	0.000000	13985.000000		1
10801.538086	3345.366211	1.131732	0.937457	4571.781250	64008.253906	756.490479	467.945007	126.346947	62.353199	31.034746	140.276199	175.409225	135.403885	1.766518	0.000000	4.033485	3.524444	0.053744	0.000000	3.660085	4.806236	2.878803	2.670195	2.101565	1.794859	1.491848	2.146984	2.244052	2.131631	0.247118	0.000000	14013.000000		1
9273.048828	2868.339600	2.951138	2.362144	3060.632324	49419.957031	510.247742	312.567749	103.755470	54.014767	26.544823	113.709785	180.330872	93.933769	0.152873	0.000000	3.967222	3.457631	0.469990	0.373306	3.485811	4.693902	2.707781	2.494944	2.016011	1.732512	1.423980	2.055798	2.256070	1.972822	0.000000	0.000000	14062.000000		1
11031.153320	3797.254150	3.352024	4.076703	6695.268555	99386.023438	1120.692383	691.926208	198.296738	75.924728	56.241226	294.472382	426.894287	285.813232	1.118726	0.000000	4.042621	3.579470	0.525307	0.610309	3.825768	4.997325	3.049486	2.840060	2.297316	1.880383	1.750055	2.469045	2.630320	2.456082	0.048724	0.000000	14154.000000		1
7231.425781	1532.864868	2.272716	3.299600	4674.596191	70754.507812	821.514160	480.949158	143.344513	45.108929	41.895676	200.103806	257.498352	202.931595	1.832451	99998.000000	3.859224	3.185504	0.356545	0.518461	3.669744	4.849754	2.914615	2.682099	2.156381	1.654263	1.622169	2.301255	2.410774	2.307350	0.263032	4.999991	14173.000000		1
6224.412598	1007.435852	1.711475	1.255082	2769.918945	49344.027344	470.023468	284.431732	94.689285	30.732540	11.915566	108.843643	145.533966	91.047386	2.457258	99998.000000	3.794098	3.003217	0.233371	0.098672	3.442467	4.693234	2.672120	2.453978	1.976301	1.487598	1.076115	2.036803	2.162964	1.959267	0.390451	4.999991	14200.000000		1
7857.859863	2273.264404	2.044519	4.607106	4990.300293	78753.257812	860.865784	517.901611	191.780792	79.819496	40.255127	195.077316	252.046310	155.099731	1.340869	0.000000	3.895304	3.356650	0.310591	0.663428	3.698127	4.896268	2.934935	2.714247	2.282805	1.902109	1.604821	2.290207	2.401480	2.190611	0.127386	0.000000	14259.000000		1
6472.999023	3303.060303	2.741444	2.004430	6209.360840	91411.859375	1046.269409	636.557678	155.284744	45.667088	48.285183	210.372650	270.086182	180.808853	2.367023	99998.000000	3.811105	3.518917	0.437979	0.301991	3.793047	4.961002	3.019644	2.803838	2.191129	1.659603	1.683814	2.322989	2.431502	2.257220	0.374202	4.999991	14283.000000		1
5646.998047	1491.111084	1.859494	1.276668	1890.264038	36018.632812	344.129822	195.743408	72.955093	12.168433	25.524105	82.135384	108.192970	55.547386	0.355200	0.000000	3.751818	3.173510	0.269395	0.106078	3.276522	4.556527	2.536722	2.291687	1.863056	1.085235	1.406950	1.914530	2.034199	1.744664	0.000000	0.000000	14307.000000		1
9698.848633	2730.561279	0.857279	3.074487	4584.551270	77449.406250	795.317810	477.726654	132.662445	56.713039	47.208958	229.374649	276.327667	167.086212	1.589010	0.000000	3.986720	3.436252	0.000000	0.487773	3.661297	4.889018	2.900541	2.679179	2.122748	1.753683	1.674024	2.360545	2.441424	2.222941	0.201127	0.000000	14361.000000		1
8730.120117	2978.040527	1.474027	3.910181	5158.666504	69845.023438	865.050415	530.810120	113.216385	54.551338	30.572186	135.305206	184.327393	108.815887	1.534972	99998.000000	3.941020	3.473931	0.168505	0.592197	3.712538	4.844135	2.937042	2.724939	2.053909	1.736805	1.485327	2.131315	2.265590	2.036692	0.186101	4.999991	14385.000000		1
15612.691406	4986.846680	2.084607	6.876738	11033.028320	99998.000000	1864.743042	1138.149414	334.348206	128.706009	111.890373	502.538391	633.637390	396.140167	2.208182	99998.000000	4.193478	3.697826	0.319024	0.837382	4.042695	4.999991	3.270619	3.056199	2.524199	2.109599	2.048793	2.701169	2.801841	2.597849	0.344035	4.999991	14441.000000		1
6925.253906	1492.030029	1.366096	1.905751	1360.261841	28081.792969	246.600418	144.898712	56.210388	44.566193	10.490879	50.813847	49.959652	73.195625	1.370745	99998.000000	3.840436	3.173778	0.135481	0.280066	3.133622	4.448425	2.391994	2.161065	1.749817	1.649006	1.020812	1.705982	1.698619	1.864485	0.136957	4.999991	14466.000000		1
5349.882812	1636.404419	1.637465	3.352024	1886.249023	38949.449219	326.799225	197.168091	54.952225	35.611015	19.859278	63.824142	82.187805	64.999046	0.113147	0.000000	3.728344	3.213891	0.214172	0.525307	3.275599	4.590501	2.514281	2.294837	1.739985	1.551584	1.297964	1.804985	1.914807	1.812907	0.000000	0.000000	14490.000000		1
12776.212891	4331.718750	2.038351	5.677163	11360.977539	99998.000000	1884.639282	1161.465576	313.298615	141.269150	79.366180	467.269684	599.244446	412.918793	2.143249	0.000000	4.106402	3.636660	0.309279	0.754131	4.055416	4.999991	3.275228	3.065006	2.495959	2.150047	1.899635	2.669568	2.777604	2.615865	0.331073	0.000000	14511.000000		1
6948.212402	997.120728	2.568754	2.726025	20.661049	18958.021484	7.697012	15.659225	49.938065	24.787092	19.291870	65.251915	104.110107	78.693932	0.305782	0.000000	3.841873	2.998748	0.409723	0.435530	1.315152	4.277793	0.886322	1.194770	1.698432	1.394226	1.285374	1.814593	2.017493	1.895941	0.000000	0.000000	14556.000000		1
22954.589844	4350.945801	3.086823	3.836171	7793.301758	99998.000000	1306.268677	805.142578	210.946228	85.135857	68.286308	271.446106	398.116852	187.904541	2.450131	99998.000000	4.360869	3.638584	0.489512	0.583898	3.891721	4.999991	3.116033	2.905873	2.324172	1.930112	1.834334	2.433684	2.600011	2.273937	0.389189	4.999991	14578.000000		1
15036.791016	4166.106445	2.109277	3.441453	7704.298828	99998.000000	1284.944580	794.426636	208.963394	98.488449	55.803337	271.902496	365.139343	197.239014	1.597412	0.000000	4.177155	3.619730	0.324134	0.536742	3.886733	4.999991	3.108884	2.900054	2.320070	1.993385	1.746660	2.434413	2.562459	2.294993	0.203417	0.000000	14613.000000		1
9539.132812	1890.797485	0.820275	2.997394	5786.685059	93648.843750	1004.256531	602.544067	196.020935	90.686592	39.589039	240.679642	307.818817	257.057373	1.917773	99998.000000	3.979509	3.276645	0.000000	0.476744	3.762430	4.971502	3.001845	2.779989	2.292302	1.957543	1.597575	2.381439	2.488295	2.410030	0.282797	4.999991	14686.000000		1
11163.516602	3710.678223	2.309720	2.901798	6236.803223	94784.718750	1025.639160	642.330444	185.554733	106.555511	54.131950	245.977509	328.134460	228.936768	2.124094	0.000000	4.047801	3.569453	0.363559	0.462667	3.794962	4.976738	3.010995	2.807759	2.268472	2.027576	1.733454	2.390895	2.516052	2.359715	0.327174	0.000000	14730.000000		1
13545.748047	4211.764160	1.581958	2.682853	6563.892090	99966.250000	1097.419312	674.743652	206.283615	93.930679	49.709869	276.093292	375.365021	199.924957	1.064525	99998.000000	4.131803	3.624464	0.199195	0.428597	3.817161	4.999854	3.040373	2.829139	2.314465	1.972807	1.696443	2.441056	2.574454	2.300867	0.027156	4.999991	14862.000000		1
4536.774902	2152.693359	2.359060	4.237057	2784.437256	41786.437500	463.103546	294.413788	77.127388	41.587299	25.286657	83.640244	114.264854	120.605026	0.025137	0.000000	3.656747	3.332982	0.372739	0.627064	3.444737	4.621036	2.665678	2.468958	1.887209	1.618961	1.402891	1.922415	2.057913	2.081365	0.000000	0.000000	14942.000000		1
8700.299805	3075.946045	2.090775	7.166609	9104.769531	99998.000000	1537.940674	931.174988	271.964172	87.790962	85.542915	362.160461	489.817993	300.214294	4.177099	0.000000	3.939534	3.487979	0.320307	0.855314	3.959269	4.999991	3.186939	2.969031	2.434512	1.943450	1.932184	2.558901	2.690035	2.477431	0.620875	0.000000	14972.000000		1
15414.018555	3740.479492	2.578006	3.046734	9506.416992	99998.000000	1579.682129	970.267578	251.497391	92.237709	71.141853	349.732971	456.017120	246.239624	1.451250	99998.000000	4.187916	3.572927	0.411284	0.483835	3.978017	4.999991	3.198570	2.986892	2.400533	1.964908	1.852125	2.543737	2.658981	2.391358	0.161742	4.999991	15010.000000		1
19506.017578	6971.143066	2.069189	7.524323	13444.456055	99998.000000	2244.348145	1380.232178	373.342072	132.893723	133.858932	625.332886	808.297241	420.831665	1.724015	99998.000000	4.290169	3.843304	0.315800	0.876467	4.128543	4.999991	3.351090	3.139952	2.572107	2.123504	2.126647	2.796111	2.907571	2.624108	0.236541	4.999991	15050.000000		1
6943.722168	1819.689575	1.847160	2.186371	3984.995361	62384.109375	627.873901	409.428009	112.096985	70.722466	39.265247	174.971344	253.261292	170.243973	1.032323	0.000000	3.841592	3.259997	0.266504	0.339724	3.600428	4.795074	2.797873	2.612178	2.049594	1.849557	1.594008	2.242967	2.403569	2.231072	0.013816	0.000000	15076.000000		1
7133.541992	1614.559204	3.808417	5.982453	4062.067139	65818.554688	693.853577	420.137817	124.666306	63.740879	37.877563	185.335785	239.143936	133.911362	2.206903	0.000000	3.853305	3.208054	0.580745	0.776879	3.608747	4.818348	2.841268	2.623392	2.095749	1.804418	1.578382	2.267959	2.378659	2.126817	0.343783	0.000000	15107.000000		1
6704.911621	2923.606445	3.216340	5.464385	4727.032227	69142.523438	789.643738	491.076141	135.015335	44.920822	36.822926	139.511429	200.868576	114.126091	1.016679	0.000000	3.826393	3.465919	0.507362	0.737541	3.674589	4.839745	2.897431	2.691149	2.130383	1.652448	1.566118	2.144610	2.302912	2.057385	0.007184	0.000000	15186.000000		1
3820.000000	1305.349731	1.998263	3.740575	1433.719604	28907.007812	246.372223	154.057419	62.772587	24.478718	15.720901	46.561371	60.330265	58.412178	0.254425	0.000000	3.582063	3.115727	0.300653	0.572938	3.156464	4.461003	2.391592	2.187683	1.797770	1.388789	1.196477	1.668026	1.780535	1.766503	0.000000	0.000000	15258.000000		1
14317.771484	4150.484375	1.945839	5.856020	8610.076172	99998.000000	1464.979492	885.289001	215.263474	77.889076	59.553162	296.627899	365.216431	210.443588	0.864431	99998.000000	4.155875	3.618099	0.289107	0.767603	3.935007	4.999991	3.165832	2.947085	2.332970	1.891477	1.774905	2.472212	2.562550	2.323136	0.000000	4.999991	15299.000000		1
3961.062500	435.084686	2.917217	4.397411	1250.826172	27553.736328	230.996704	133.744827	44.936241	18.178640	17.654404	57.826267	72.600464	58.683548	0.479723	0.000000	3.597812	2.638574	0.464969	0.643197	3.097197	4.440180	2.363606	2.126277	1.652597	1.259561	1.246853	1.762125	1.860939	1.768516	0.000000	0.000000	15331.000000		1
7695.673340	1545.902954	2.174036	3.564802	2401.134766	40973.261719	393.522064	255.105377	82.015114	10.685155	14.657010	78.872787	73.667435	59.719685	0.366741	99998.000000	3.886247	3.189182	0.337267	0.552035	3.380417	4.612501	2.594969	2.406720	1.913894	1.028781	1.166045	1.896927	1.867276	1.776118	0.000000	4.999991	15387.000000		1
4995.545898	1313.706665	1.659051	2.257297	1783.825684	35555.042969	330.438019	190.516464	48.340687	33.211864	17.358366	89.184807	126.217430	56.956654	0.334868	0.000000	3.698583	3.118498	0.219860	0.353589	3.251352	4.550901	2.519090	2.279932	1.684313	1.521293	1.239509	1.950291	2.101119	1.755544	0.000000	0.000000	15441.000000		1
12250.528320	2523.898193	2.935719	5.007992	5677.668945	80054.859375	924.985962	583.452637	164.307770	46.993095	40.770111	190.291351	249.776672	143.739227	0.517894	0.000000	4.088155	3.402072	0.467715	0.699664	3.754170	4.903388	2.966135	2.766006	2.215658	1.672034	1.610342	2.279419	2.397552	2.157575	0.000000	0.000000	15464.000000		1
8191.871582	2577.956299	1.150235	2.241878	5352.105957	85399.531250	861.639771	545.726135	179.189896	64.641335	51.701965	283.873566	364.818634	227.212952	1.058328	99998.000000	3.913383	3.411276	0.060786	0.350612	3.728525	4.931456	2.935326	2.736975	2.253314	1.810510	1.713507	2.453125	2.562077	2.356433	0.024620	4.999991	15486.000000		1
7597.552246	2049.292480	1.544953	1.930420	5159.418945	75441.898438	843.778748	535.454224	163.891464	76.146759	35.925556	174.699966	282.593811	142.289871	2.912598	99998.000000	3.880674	3.311604	0.188915	0.285652	3.712601	4.877613	2.926229	2.728722	2.214556	1.881651	1.555403	2.242293	2.451163	2.153174	0.464281	4.999991	15539.000000		1
14237.254883	1039.589966	2.744528	2.929552	4558.635254	73286.593750	809.358093	469.604065	118.440239	71.952873	51.674210	225.510727	275.081818	153.416000	1.787848	99998.000000	4.153426	3.016862	0.438468	0.466801	3.658835	4.865025	2.908141	2.671732	2.073499	1.857048	1.713274	2.353167	2.439462	2.185871	0.252331	4.999991	15574.000000		1
16199.580078	2383.773193	3.173167	4.212387	5868.502930	91525.515625	988.017578	610.672791	185.749008	70.377083	52.873783	263.456146	348.194183	156.845123	2.878076	99998.000000	4.209504	3.377265	0.501493	0.624528	3.768527	4.961542	2.994765	2.785809	2.268927	1.847431	1.723240	2.420708	2.541821	2.195471	0.459102	4.999991	15623.000000		1
5970.666992	1655.039551	2.383730	3.299600	2712.043457	48052.207031	469.462219	282.936127	100.372612	45.263119	31.034746	134.925903	179.516769	139.462082	1.054662	99998.000000	3.776023	3.218808	0.377257	0.518461	3.433297	4.681713	2.671601	2.451688	2.001615	1.655744	1.491848	2.130095	2.254105	2.144456	0.023113	4.999991	15724.000000		1
1957.159546	485.806030	2.272716	4.520761	962.437927	24429.923828	165.414825	106.062111	47.779449	27.399019	13.358756	59.210869	73.636597	98.300339	0.091399	0.000000	3.291626	2.686463	0.356545	0.655212	2.983373	4.387922	2.218575	2.025560	1.679241	1.437735	1.125766	1.772401	1.867094	1.992555	0.000000	0.000000	15823.000000		1
13130.858398	4410.054688	2.411484	5.738838	10187.393555	99998.000000	1677.677246	1041.202759	270.727600	89.881737	98.550125	436.148590	577.334473	344.287109	2.308687	0.000000	4.118293	3.644444	0.382284	0.758824	4.008063	4.999991	3.224708	3.017535	2.432533	1.953671	1.993657	2.639634	2.761427	2.536921	0.363365	0.000000	15847.000000		1
17541.558594	6859.073730	1.433939	6.210650	10884.977539	99998.000000	1807.144897	1111.095703	308.111755	100.187592	93.628479	367.615570	539.034424	244.349289	2.244316	0.000000	4.244068	3.836266	0.156531	0.793137	4.036828	4.999991	3.256993	3.045752	2.488708	2.000814	1.971408	2.565394	2.731616	2.388011	0.351084	0.000000	15891.000000		1
16459.160156	2690.852051	3.173167	5.341035	7083.974121	97723.765625	1161.718384	733.553589	190.334518	86.745567	43.048992	236.717041	326.389069	147.587738	1.627559	0.000000	4.216408	3.429890	0.501493	0.727625	3.850277	4.990000	3.065101	2.865432	2.279518	1.938247	1.633963	2.374229	2.513736	2.169050	0.211537	0.000000	15936.000000		1
20174.830078	2517.835693	2.482410	4.896977	8432.933594	99998.000000	1421.313721	867.585205	268.562805	106.398239	66.584084	283.247559	387.490265	220.820358	2.733922	0.000000	4.304810	3.401027	0.394873	0.689928	3.925979	4.999991	3.152690	2.938312	2.429046	2.026934	1.823370	2.452166	2.588261	2.344039	0.436786	0.000000	15978.000000		1
9756.900391	729.245605	2.081524	4.089037	3163.120361	52397.902344	524.966431	331.094849	94.590599	47.517330	34.633469	119.430115	154.254776	98.025887	0.493371	99998.000000	3.989312	2.862874	0.318381	0.611621	3.500116	4.719314	2.720132	2.519953	1.975848	1.676852	1.539496	2.077114	2.188239	1.991341	0.000000	4.999991	16113.000000		1
8722.382812	4512.956055	0.866531	5.498306	4813.793457	74459.710938	811.035645	496.389435	129.954926	88.053078	53.620049	192.517807	221.221252	146.119873	1.028294	0.000000	3.940635	3.654461	0.000000	0.740229	3.682487	4.871922	2.909040	2.695822	2.113793	1.944745	1.729327	2.284471	2.344827	2.164709	0.012117	0.000000	16131.000000		1
5231.090820	1541.388306	2.633513	3.182418	2194.813965	38729.421875	369.154358	228.699310	59.673428	48.371525	18.200226	73.911049	88.342949	78.909790	2.264841	0.000000	3.718592	3.187912	0.420535	0.502757	3.341398	4.588041	2.567208	2.359265	1.775781	1.684590	1.260077	1.868709	1.946172	1.897131	0.355038	0.000000	16259.000000		1
5815.696777	491.480103	3.210172	1.825573	2268.225586	39194.683594	367.831451	232.671173	73.997398	28.435156	17.771585	69.146675	98.827660	83.338043	0.903905	0.000000	3.764602	2.691506	0.506528	0.261399	3.355686	4.593227	2.565649	2.366743	1.869216	1.453856	1.249726	1.839771	1.994879	1.920843	0.000000	0.000000	16275.000000		1
6180.996582	1196.465942	2.630429	3.299600	2056.532959	36451.914062	349.936493	216.669647	85.351723	15.486536	24.188847	72.551125	131.718811	67.129906	0.363483	0.000000	3.791059	3.077900	0.420027	0.518461	3.313136	4.561720	2.543989	2.335798	1.931212	1.189954	1.383615	1.860644	2.119648	1.826916	0.000000	0.000000	16320.000000		1
13783.097656	3938.807129	2.648932	2.633513	6033.966797	91553.640625	1015.117432	617.438538	156.906799	77.136642	54.437241	276.904327	406.140717	215.325150	1.319742	0.000000	4.139347	3.595365	0.423071	0.420535	3.780603	4.961676	3.006516	2.790594	2.195642	1.887261	1.735896	2.442330	2.608676	2.333095	0.120489	0.000000	16373.000000		1
14685.337891	11379.513672	2.026016	6.950747	14384.401367	99998.000000	2338.966553	1479.241699	441.967590	151.399231	126.383949	584.328430	739.665588	428.451569	3.202863	0.000000	4.166884	4.056124	0.306643	0.842031	4.157892	4.999991	3.369024	3.170039	2.645391	2.180124	2.101692	2.766657	2.869035	2.631902	0.505538	0.000000	16460.000000		1
12772.299805	3897.225830	2.562587	4.508426	7875.742188	99998.000000	1337.577881	803.927612	199.154022	87.377739	47.054771	239.436890	301.805511	207.094650	1.325956	0.000000	4.106269	3.590755	0.408679	0.654025	3.896291	4.999991	3.126319	2.905217	2.299189	1.941401	1.672604	2.379191	2.479727	2.316169	0.122529	0.000000	16501.000000		1
4469.429199	2142.526123	1.810155	3.817669	4121.935059	59279.957031	692.592285	430.141479	130.611755	44.526104	34.318928	148.922989	174.043137	144.007523	0.912156	99998.000000	3.650252	3.330926	0.257716	0.581798	3.615101	4.772908	2.840478	2.633611	2.115982	1.648615	1.535534	2.172962	2.240657	2.158385	0.000000	4.999991	16584.000000		1
4701.640625	3003.527588	1.603544	4.089037	4319.189453	70973.718750	763.015625	448.202911	109.879776	40.396976	36.748913	171.560715	199.046082	117.786484	0.026975	0.000000	3.672249	3.477632	0.205081	0.611621	3.635402	4.851098	2.882534	2.651475	2.040918	1.606349	1.565244	2.234418	2.298954	2.071095	0.000000	0.000000	16630.000000		1
22164.054688	8663.363281	1.082392	6.679378	16882.039062	99998.000000	2790.641602	1731.192383	446.614807	132.705612	128.487061	650.924805	854.544067	519.748718	2.895138	99998.000000	4.345649	3.937686	0.034385	0.824736	4.227425	4.999991	3.445704	3.238345	2.649933	2.122889	2.108859	2.813531	2.931735	2.715793	0.461669	4.999991	16751.000000		1
10462.394531	3738.620117	1.319840	3.681984	4259.669922	70729.398438	723.158325	433.243713	123.167610	68.588516	37.596943	207.843994	260.338470	202.293259	2.364493	0.000000	4.019631	3.572711	0.120521	0.566082	3.629376	4.849600	2.859233	2.636732	2.090497	1.836251	1.575153	2.317738	2.415538	2.305981	0.373738	0.000000	16858.000000		1
7255.272461	2442.660400	1.464776	3.999609	7167.108398	98300.515625	1186.018311	725.757935	159.009903	113.225639	46.579872	230.740753	275.624573	126.794083	2.014167	99998.000000	3.860654	3.387863	0.165771	0.602018	3.855344	4.992556	3.074091	2.860792	2.201424	2.053945	1.668198	2.363124	2.440318	2.103099	0.304095	4.999991	16903.000000		1
13086.101562	4943.501465	1.982844	4.381993	10742.987305	99998.000000	1808.483276	1110.916870	313.906097	133.525894	74.681984	397.965729	523.492432	247.975769	2.622173	0.000000	4.116810	3.694035	0.297289	0.641672	4.031125	4.999991	3.257314	3.045681	2.496800	2.125566	1.873216	2.599846	2.718910	2.394409	0.418661	0.000000	16966.000000		1
6423.810059	2780.884766	3.204005	4.668780	5404.409668	77996.984375	921.202209	559.976135	151.294388	82.897064	46.478111	188.086472	230.941193	133.297684	1.198569	99998.000000	3.807793	3.444183	0.505693	0.669203	3.732748	4.892078	2.964355	2.748169	2.179823	1.918539	1.667248	2.274358	2.363501	2.124823	0.078663	4.999991	17033.000000		1
10947.864258	4250.203125	4.061284	5.519892	6894.086426	94426.273438	1139.435303	712.411499	169.303421	61.909138	51.103718	227.715607	262.373749	184.910233	0.636688	0.000000	4.039330	3.628410	0.608663	0.741931	3.838477	4.975093	3.056690	2.852731	2.228666	1.791755	1.708452	2.357393	2.418920	2.266961	0.000000	0.000000	17070.000000		1
13448.215820	4049.516357	2.581089	4.021195	8002.604492	99998.000000	1354.541504	821.631348	224.267990	90.088341	71.342293	319.318054	412.326721	268.464142	1.317981	0.000000	4.128664	3.607403	0.411803	0.604355	3.903231	4.999991	3.131792	2.914677	2.350767	1.954669	1.853347	2.504224	2.615242	2.428886	0.119909	0.000000	17126.000000		1
6626.575195	3943.065674	1.958174	2.010598	5375.949707	75451.789062	885.110107	550.206848	149.623001	60.959347	45.426556	209.654144	298.734100	158.837219	2.213122	99998.000000	3.821289	3.595834	0.291851	0.303325	3.730455	4.877669	2.946997	2.740526	2.174998	1.785040	1.657310	2.321503	2.475285	2.200952	0.345005	4.999991	17142.000000		1
12139.593750	2267.032227	1.831741	3.867008	5098.289551	75856.695312	853.924255	518.478271	145.925598	70.266068	33.193363	158.442490	224.258728	105.932594	0.594117	99998.000000	4.084204	3.355458	0.262864	0.587375	3.707424	4.879994	2.931419	2.714731	2.164131	1.846746	1.521051	2.199872	2.350749	2.025030	0.000000	4.999991	17160.000000		1
6958.145020	1482.353271	2.285050	4.042781	2412.840576	41394.035156	422.268677	259.416443	82.181641	9.479413	22.566801	98.550125	128.520981	82.070625	0.552945	99998.000000	3.842494	3.170952	0.358896	0.606680	3.382529	4.616938	2.625589	2.413997	1.914775	0.976781	1.353470	1.993657	2.108974	1.914188	0.000000	4.999991	17202.000000		1
4273.969238	783.442322	2.174036	3.475374	1316.500488	28657.625000	231.773804	143.433945	54.588345	31.386293	16.371569	62.001652	71.009254	68.930809	0.749625	0.000000	3.630831	2.894007	0.337267	0.541001	3.119421	4.457240	2.365064	2.156652	1.737100	1.496740	1.214090	1.792403	1.851315	1.838413	0.000000	0.000000	17272.000000		1
9537.332031	1901.926758	2.451572	3.626477	3067.336426	49809.953125	518.669434	319.028198	81.213341	28.120613	29.696404	98.257164	116.226112	93.757996	0.257587	0.000000	3.979427	3.279194	0.389445	0.559485	3.486761	4.697316	2.714891	2.503829	1.909627	1.449025	1.472704	1.992364	2.065304	1.972008	0.000000	0.000000	17314.000000		1
6159.515137	1185.746948	2.513247	4.351155	2028.933594	36027.824219	362.660004	215.460831	65.917999	51.014290	19.251781	74.657318	100.270851	67.928596	0.313493	0.000000	3.789546	3.073992	0.400235	0.638605	3.307268	4.556638	2.559500	2.333368	1.819004	1.707692	1.284471	1.873072	2.001175	1.832053	0.000000	0.000000	17385.000000		1
8799.165039	3095.873291	1.773150	4.711953	5802.264160	96361.703125	981.455383	598.485840	212.429504	89.847809	66.769112	352.829041	460.448456	271.190155	1.010701	0.000000	3.944442	3.490783	0.248745	0.673201	3.763597	4.983904	2.991871	2.777054	2.327215	1.953508	1.824576	2.547564	2.663181	2.433274	0.004623	0.000000	17442.000000		1
7676.286133	1972.325439	2.328223	3.635728	1914.381958	35623.863281	333.635864	202.496796	56.891895	22.918346	14.579917	59.250957	82.141548	91.497612	0.562504	0.000000	3.885151	3.294979	0.367025	0.560591	3.282029	4.551741	2.523273	2.306418	1.755050	1.360183	1.163755	1.772695	1.914563	1.961410	0.000000	0.000000	17492.000000		1
5364.873047	915.867310	2.722941	3.299600	1741.627808	34683.261719	307.664612	186.350327	56.376911	25.582697	19.686588	71.795609	87.710785	81.216431	0.014502	0.000000	3.729559	2.961833	0.435038	0.518461	3.240955	4.540120	2.488078	2.270330	1.751101	1.407946	1.294170	1.856098	1.943053	1.909644	0.000000	0.000000	17554.000000		1
9736.380859	3699.842041	2.115445	5.593902	6495.414551	91697.187500	1046.182983	670.867371	193.415176	88.632820	53.752651	267.921387	348.450134	217.434418	0.863870	0.000000	3.988398	3.568183	0.325402	0.747715	3.812607	4.962356	3.019608	2.826637	2.286490	1.947595	1.730400	2.428007	2.542141	2.337328	0.000000	0.000000	17659.000000		1
3733.556396	2034.789551	1.958174	3.512378	3497.400635	55835.019531	582.438049	364.103210	121.955704	39.866573	35.533920	172.695541	247.380600	147.612411	1.394218	0.000000	3.572123	3.308520	0.291851	0.545601	3.543745	4.746907	2.765250	2.561224	2.086202	1.600609	1.550643	2.237281	2.393366	2.169123	0.144331	0.000000	17750.000000		1
4621.688477	1582.827637	2.457740	3.780664	1988.434814	37621.324219	303.563232	212.155060	72.770065	40.989056	26.550991	92.860626	142.629089	119.013817	0.627137	0.000000	3.664801	3.199434	0.390536	0.577568	3.298511	4.575434	2.482249	2.326653	1.861953	1.612668	1.424081	1.967832	2.154208	2.075597	0.000000	0.000000	17808.000000		1
9883.465820	3629.979980	1.686805	2.855542	5977.441895	89805.218750	999.871460	615.541992	167.033798	92.617012	58.982670	236.168137	347.836487	192.943359	1.566082	0.000000	3.994909	3.559904	0.227065	0.455689	3.776515	4.953301	2.999944	2.789258	2.222804	1.966691	1.770724	2.373221	2.541375	2.285430	0.194814	0.000000	17839.000000		1
6744.386230	1285.228271	3.595639	3.392113	2029.189575	40682.167969	365.537140	215.423828	61.428078	29.810503	23.208218	90.757515	109.152016	97.180946	0.273162	99998.000000	3.828943	3.108980	0.555776	0.530470	3.307323	4.609404	2.562932	2.333294	1.788367	1.474369	1.365642	1.957883	2.038032	1.987581	0.000000	4.999991	17951.000000		1
8430.602539	3072.563232	1.344510	2.204873	4661.064941	74111.804688	790.368408	482.438599	163.000259	53.675556	46.064888	244.306122	313.927673	174.366928	0.211697	99998.000000	3.925858	3.487501	0.128564	0.343384	3.668485	4.869887	2.897830	2.683442	2.212188	1.729777	1.663370	2.387934	2.496830	2.241464	0.000000	4.999991	18029.000000		1
5693.349609	1511.870728	2.550252	4.591687	2695.832275	43144.429688	455.209167	276.558929	85.481239	45.559155	22.918346	96.224983	128.184845	144.957306	0.330914	0.000000	3.755368	3.179515	0.406583	0.661972	3.430693	4.634925	2.658211	2.441788	1.931871	1.658576	1.360183	1.983288	2.107837	2.161240	0.000000	0.000000	18052.000000		1
7518.407715	2782.466797	1.831741	3.496960	4215.344238	69007.421875	739.949280	437.517761	131.052734	56.302902	40.566582	179.097382	249.381958	179.572281	1.757317	0.000000	3.876126	3.444430	0.262864	0.543691	3.624833	4.838896	2.869202	2.640996	2.117446	1.750531	1.608168	2.253089	2.396865	2.254239	0.244850	0.000000	18207.000000		1
13819.226562	3367.393311	1.646716	6.605369	12454.295898	99998.000000	2064.408936	1280.275757	394.564362	201.546997	144.732193	622.286133	860.992188	549.445129	1.957774	99998.000000	4.140484	3.527294	0.216619	0.819897	4.095319	4.999991	3.314796	3.107304	2.596118	2.304376	2.160565	2.793990	2.934999	2.739924	0.291763	4.999991	18249.000000		1
6798.475098	1124.155396	2.944971	1.523367	1925.113403	35006.976562	317.329041	201.704269	83.664917	29.341774	13.001042	69.479721	107.147583	69.279274	1.170436	99998.000000	3.832412	3.050826	0.469081	0.182805	3.284456	4.544155	2.501510	2.304715	1.922543	1.467486	1.113978	1.841858	2.029982	1.840603	0.068348	4.999991	18289.000000		1
12247.704102	2537.867676	1.745396	4.412830	5443.147461	81795.085938	917.880981	561.647522	142.530411	70.654625	45.016418	236.821884	270.357544	180.182861	2.117010	0.000000	4.088055	3.404469	0.241894	0.644717	3.735850	4.912727	2.962786	2.749464	2.153908	1.849141	1.653371	2.374422	2.431938	2.255713	0.325723	0.000000	18328.000000		1
6981.263672	2335.987549	2.445405	3.194753	2662.139160	48423.480469	470.658722	279.189362	77.247658	7.154274	33.020676	134.969070	159.583481	107.150673	1.262982	99998.000000	3.843934	3.368470	0.388351	0.504437	3.425231	4.685056	2.672706	2.445899	1.887885	0.854566	1.518786	2.130234	2.202988	2.029995	0.101397	4.999991	18374.000000		1
10202.543945	1891.756592	0.931289	1.967425	3759.185547	59182.804688	625.974304	392.763458	115.226982	24.996786	33.797775	153.215561	186.233154	113.469254	2.144659	99998.000000	4.008708	3.276865	0.000000	0.293898	3.575094	4.772195	2.796556	2.594131	2.061554	1.397884	1.528888	2.185303	2.270057	2.054878	0.331358	4.999991	18428.000000		1
30707.431641	12493.576172	3.389029	7.496569	25648.074219	99998.000000	4251.895996	2628.659180	714.934021	244.774841	169.704315	828.745544	1087.449585	583.890503	4.696182	0.000000	4.487244	4.096687	0.530075	0.874863	4.409055	4.999991	3.628583	3.419734	2.854266	2.388767	2.229693	2.918421	3.036409	2.766331	0.671745	0.000000	18523.000000		1
15452.155273	5079.358887	3.231758	3.891678	13352.064453	99998.000000	2233.274414	1361.960938	364.374573	170.506088	92.200706	473.434082	586.514771	424.038757	1.767572	99998.000000	4.188989	3.705809	0.509439	0.590137	4.125548	4.999991	3.348942	3.134165	2.561548	2.231740	1.964734	2.675260	2.768279	2.627406	0.247377	4.999991	18555.000000		1
19605.621094	3658.208496	1.652884	2.670518	6905.739746	95361.734375	1109.362671	698.642578	188.256088	47.686935	43.184677	199.619659	253.643677	162.898499	2.093455	99998.000000	4.292381	3.563268	0.218242	0.426595	3.839210	4.979374	3.045074	2.844255	2.274749	1.678399	1.635330	2.300203	2.404224	2.211917	0.320864	4.999991	18589.000000		1
8049.418457	2885.602295	4.277146	5.103588	5050.747559	72312.281250	836.664551	528.287598	148.383347	92.654015	48.917347	220.407150	287.817657	166.099426	0.744538	0.000000	3.905765	3.460237	0.631154	0.707876	3.703356	4.859212	2.922551	2.722870	2.171385	1.966864	1.689463	2.343226	2.459117	2.220368	0.000000	0.000000	18650.000000		1
13468.188477	5109.529785	3.426034	6.358669	9748.212891	99998.000000	1591.021118	995.936584	284.807953	94.097206	94.886642	404.706787	571.170105	416.206055	3.190449	99998.000000	4.129309	3.708381	0.534792	0.803366	3.988925	4.999991	3.201676	2.998232	2.454552	1.973577	1.977205	2.607141	2.756765	2.619308	0.503852	4.999991	18697.000000		1
6266.150879	1717.475952	1.335259	3.478457	4134.581543	61011.691406	710.641418	431.455139	122.933243	67.734322	37.322491	164.643890	163.037262	147.214600	0.102000	0.000000	3.797001	3.234891	0.125565	0.541387	3.616431	4.785413	2.851650	2.634936	2.089669	1.830809	1.571971	2.216546	2.212287	2.167951	0.000000	0.000000	18740.000000		1
15832.531250	5911.252930	2.735276	7.610667	19545.744141	99998.000000	3248.752686	1995.838867	593.317505	181.971420	183.605804	913.508240	1129.496460	639.138794	0.610502	0.000000	4.199550	3.771680	0.437001	0.881423	4.291052	4.999991	3.511717	3.300125	2.773287	2.260003	2.263886	2.960712	3.052885	2.805595	0.000000	0.000000	18786.000000		1
7151.344238	1717.515991	1.958174	3.262596	3404.607910	54715.703125	597.745728	360.088165	137.818451	26.029839	25.570362	108.507515	152.398376	71.231285	0.875276	99998.000000	3.854388	3.234901	0.291851	0.513563	3.532067	4.738112	2.776516	2.556409	2.139307	1.415471	1.407737	2.035460	2.182980	1.852671	0.000000	4.999991	18888.000000		1
4969.629883	1553.239136	2.741444	2.963473	2421.465820	43858.062500	412.166351	255.641937	68.437416	38.929119	26.381386	116.617752	166.096344	90.846947	0.028658	0.000000	3.696324	3.191238	0.437979	0.471801	3.384078	4.642049	2.615072	2.407632	1.835294	1.590275	1.421298	2.066765	2.220360	1.958310	0.000000	0.000000	18912.000000		1
26095.009766	6488.173828	1.628214	5.507557	14162.946289	99998.000000	2266.332031	1453.057739	379.731598	139.887634	130.426727	524.944824	695.774719	446.500702	5.181201	0.000000	4.416557	3.812123	0.211711	0.740959	4.151154	4.999991	3.355324	3.162283	2.579477	2.145779	2.115367	2.720114	2.842469	2.649822	0.714430	0.000000	18983.000000		1
16873.447266	4683.631836	2.383730	3.755994	6997.098633	98250.445312	1194.039062	723.716492	201.929382	96.033791	55.220509	277.576569	372.876434	213.425552	2.367640	0.000000	4.227204	3.670583	0.377257	0.574725	3.844918	4.992334	3.077018	2.859568	2.305200	1.982424	1.742100	2.443383	2.571565	2.329247	0.374316	0.000000	19091.000000		1
13709.793945	5967.426270	2.235711	5.452050	11868.052734	99998.000000	1953.699585	1217.897949	301.398468	176.346680	97.455399	424.331696	571.623413	294.814667	1.816599	99998.000000	4.137031	3.775787	0.349416	0.736560	4.074379	4.999991	3.290858	3.085611	2.479141	2.246367	1.988806	2.627706	2.757110	2.469549	0.259259	4.999991	19128.000000		1
4828.900391	1642.130981	0.320709	1.190323	1722.619629	32921.031250	294.694397	184.845474	64.820190	12.846855	19.711258	67.598640	91.815239	59.889290	1.528298	0.000000	3.683848	3.215408	0.000000	0.075665	3.236189	4.517473	2.469372	2.266809	1.811710	1.108797	1.294714	1.829938	1.962915	1.777349	0.184208	0.000000	19203.000000		1
5244.918457	1551.934692	1.945839	2.781532	1867.432007	32489.457031	332.423950	199.561066	80.528755	29.135164	12.587822	58.883991	71.006172	37.547604	2.180326	99998.000000	3.719739	3.190873	0.289107	0.444284	3.271245	4.511743	2.521692	2.300076	1.905951	1.464417	1.099951	1.769997	1.851296	1.574582	0.338522	4.999991	19264.000000		1
11121.805664	3311.827393	3.441453	3.352024	6432.278320	97543.078125	1083.175537	661.906006	185.619492	70.932159	44.825226	242.357193	307.091034	217.008865	1.012814	99998.000000	4.046175	3.520068	0.536742	0.525307	3.808365	4.989196	3.034699	2.820796	2.268624	1.850843	1.651523	2.384456	2.487267	2.336478	0.005530	4.999991	19290.000000		1
7019.002441	3378.907959	3.321187	4.773628	3787.087158	59668.382812	624.845642	388.251953	118.017769	40.421646	35.762119	136.199493	190.007645	97.729851	0.965561	99998.000000	3.846275	3.528776	0.521293	0.678849	3.578305	4.775744	2.795773	2.589114	2.071947	1.606614	1.553423	2.134176	2.278771	1.990027	0.000000	4.999991	19314.000000		1
4763.041016	1196.176147	0.465645	2.584173	1741.936157	32039.527344	287.466125	174.070892	37.951572	32.110973	9.007601	28.959391	52.898453	12.251694	2.165140	0.000000	3.677884	3.077795	0.000000	0.412322	3.241032	4.505686	2.458587	2.240726	1.579230	1.506653	0.954609	1.461789	1.723443	1.088196	0.335486	0.000000	19333.000000		1
11011.988281	2542.709229	3.080655	3.712821	5414.881836	82242.179688	958.728210	553.854919	156.604584	84.537613	47.295300	211.732590	310.199463	183.380692	0.524152	0.000000	4.041866	3.405297	0.488643	0.569704	3.733589	4.915094	2.981695	2.743396	2.194804	1.927050	1.674818	2.325788	2.491641	2.263354	0.000000	0.000000	19365.000000		1
5723.887695	789.329163	1.134816	2.682853	1858.723511	32843.179688	318.457703	198.450928	70.580612	24.962866	19.843859	94.599854	133.257599	46.795734	1.490520	99998.000000	3.757691	2.897258	0.054925	0.428597	3.269215	4.516445	2.503052	2.297653	1.848685	1.397294	1.297626	1.975891	2.124692	1.670206	0.173338	4.999991	19408.000000		1
15271.559570	6773.765137	2.470075	4.483756	12459.078125	99998.000000	2026.108887	1281.299561	417.103424	184.000519	107.952446	519.502075	665.338196	402.249054	1.225363	0.000000	4.183883	3.830830	0.392710	0.651642	4.095486	4.999991	3.306663	3.107651	2.620244	2.264819	2.033232	2.715587	2.823042	2.604495	0.088265	0.000000	19491.000000		1
5903.873535	1476.888794	1.501781	3.774496	2084.083252	38746.367188	345.363312	219.805817	64.348373	43.579395	20.864576	64.539566	90.452225	79.770157	0.685174	0.000000	3.771137	3.169348	0.176607	0.576859	3.318915	4.588231	2.538276	2.342039	1.808538	1.639281	1.319410	1.809826	1.956419	1.901840	0.000000	0.000000	19591.000000		1
6726.004395	1168.098633	2.682853	4.422081	3246.479980	51875.726562	560.488037	338.964569	96.514854	39.891243	24.275192	114.172340	142.616745	105.775322	0.377331	0.000000	3.827757	3.067480	0.428597	0.645627	3.511413	4.714964	2.748566	2.530154	1.984594	1.600878	1.385163	2.057561	2.154171	2.024384	0.000000	0.000000	19655.000000		1
5299.124512	2711.559326	1.507948	2.917217	3328.717041	52831.730469	531.389832	344.555389	103.083221	52.867619	27.688890	115.825226	158.803299	76.202271	0.605867	0.000000	3.724204	3.433219	0.178386	0.464969	3.522277	4.722895	2.725413	2.537259	2.013188	1.723190	1.442306	2.063803	2.200860	1.881968	0.000000	0.000000	19691.000000		1
4098.723633	2773.884766	1.862578	4.496091	4834.019531	75198.203125	819.910645	497.311462	131.339523	96.157143	62.606064	222.439331	306.572968	177.777542	0.373761	0.000000	3.612649	3.443089	0.270115	0.652835	3.684308	4.876207	2.913767	2.696629	2.118395	1.982982	1.796616	2.347212	2.486534	2.249877	0.000000	0.000000	19720.000000		1
4424.449707	843.081848	1.915002	3.207088	1510.322754	36383.847656	271.927155	162.812149	77.975418	55.750912	20.220076	100.943108	137.084518	116.950790	0.958761	99998.000000	3.645859	2.925870	0.282169	0.506111	3.179070	4.560909	2.434453	2.211687	1.891958	1.746252	1.305783	2.004077	2.136988	2.068003	0.000000	4.999991	19808.000000		1
11033.721680	3129.421143	1.930420	4.896977	8765.964844	99998.000000	1441.934692	899.989136	279.793793	94.331566	82.175468	378.491913	506.945068	282.748016	2.070462	0.000000	4.042722	3.495464	0.285652	0.689928	3.942800	4.999991	3.158946	2.954237	2.446838	1.974657	1.914742	2.578057	2.704961	2.451400	0.316067	0.000000	19841.000000		1
5827.156250	658.859314	3.102241	4.206220	1866.673462	32384.085938	301.194946	199.215698	75.530014	27.747480	20.355759	60.327183	74.506210	40.026928	1.532375	0.000000	3.765457	2.818793	0.491676	0.623892	3.271068	4.510332	2.478848	2.299324	1.878120	1.443224	1.308687	1.780513	1.872193	1.602352	0.185365	0.000000	19895.000000		1
14258.337891	5473.152344	2.106194	3.265679	7799.706543	99998.000000	1291.802856	805.830261	253.184204	96.508690	61.853630	302.416077	447.697205	244.090256	0.768511	99998.000000	4.154069	3.738238	0.323498	0.513974	3.892078	4.999991	3.111196	2.906244	2.403437	1.984566	1.791365	2.480605	2.650984	2.387550	0.000000	4.999991	19953.000000		1
4133.545410	1974.514893	1.881081	2.784616	1468.482544	29724.398438	248.669617	155.260086	55.396282	45.935371	13.876824	61.428078	79.646805	63.339993	0.144079	99998.000000	3.616323	3.295460	0.274407	0.444765	3.166869	4.473113	2.395623	2.191060	1.743481	1.662147	1.142290	1.788367	1.901168	1.801678	0.000000	4.999991	19987.000000		1
5894.529785	3790.812256	2.790784	4.508426	4823.029297	76744.578125	818.905334	501.141479	148.244568	89.323578	32.699966	177.376648	260.323059	216.749832	0.498334	0.000000	3.770449	3.578732	0.445726	0.654025	3.683320	4.885048	2.913234	2.699960	2.170979	1.950966	1.514547	2.248896	2.415513	2.335959	0.000000	0.000000	20059.000000		1
11083.166992	4787.991699	1.544953	4.292564	8702.011719	99998.000000	1439.310425	892.958252	258.762695	83.809853	94.843468	387.801727	492.500824	299.794922	1.248113	99998.000000	4.044664	3.680153	0.188915	0.632717	3.939620	4.999991	3.158154	2.950831	2.412902	1.923295	1.977007	2.588610	2.692407	2.476824	0.096254	4.999991	20089.000000		1
8321.758789	3941.147705	2.716774	5.149844	7952.721680	99998.000000	1355.479004	816.882385	204.316193	88.845596	64.221947	289.183777	382.278748	288.021210	1.690497	99998.000000	3.920215	3.595623	0.434053	0.711794	3.900516	4.999991	3.132093	2.912159	2.310303	1.948636	1.807683	2.461174	2.582380	2.459424	0.228014	4.999991	20130.000000		1
6144.661133	994.588989	2.738360	2.692104	2779.034424	44736.570312	457.028595	287.644989	98.784485	29.082741	18.909487	90.458389	141.188980	118.501915	1.566401	99998.000000	3.788498	2.997644	0.437491	0.430092	3.443894	4.650663	2.659943	2.458857	1.994689	1.463635	1.276680	1.956449	2.149801	2.073725	0.194903	4.999991	20165.000000		1
7057.509277	2288.405518	2.032184	3.848506	3363.939697	58219.792969	601.541809	352.687195	119.667564	50.052162	30.023281	111.335304	161.427551	91.735062	3.142308	0.000000	3.848651	3.359533	0.307963	0.585292	3.526848	4.765070	2.779266	2.547390	2.077976	1.699423	1.477458	2.046633	2.207978	1.962535	0.497249	0.000000	20225.000000		1
2770.504883	474.260529	2.174036	3.595639	1313.999634	29320.617188	213.551987	141.377090	62.689323	45.161354	15.791826	69.242271	101.300819	68.011856	0.362708	0.000000	3.442559	2.676017	0.337267	0.555776	3.118595	4.467173	2.329504	2.150379	1.797194	1.654767	1.198432	1.840371	2.005613	1.832585	0.000000	0.000000	20322.000000		1
4708.979980	1237.038696	1.720726	3.145414	1535.461426	30713.144531	252.009293	157.831909	40.606670	25.360668	14.826616	53.792740	82.018196	51.513855	0.891167	0.000000	3.672927	3.092383	0.235712	0.497678	3.186239	4.487324	2.401417	2.198195	1.608597	1.404161	1.171042	1.730724	1.913910	1.711924	0.000000	0.000000	20348.000000		1
4311.199219	1407.874756	1.424687	3.096074	1473.472046	27670.236328	251.497391	162.303345	65.147064	32.965168	9.735363	68.212303	92.287048	58.359756	1.526366	0.000000	3.634598	3.148564	0.153720	0.490811	3.168342	4.442013	2.400533	2.210327	1.813895	1.518055	0.988352	1.833863	1.965141	1.766114	0.183659	0.000000	20398.000000		1
9067.034180	2549.592041	1.785485	3.481541	4603.065918	68394.257812	785.172302	477.757477	117.043304	25.817060	46.132732	158.124878	230.000656	128.110840	0.092110	0.000000	3.957465	3.406471	0.251756	0.541772	3.663047	4.835020	2.894965	2.679208	2.068347	1.411907	1.664009	2.199000	2.361729	2.107586	0.000000	0.000000	20430.000000		1
4596.969238	1611.651245	2.473158	3.860841	3151.562500	52255.804688	545.908081	329.152100	96.607368	35.055943	32.172646	130.479156	162.179993	166.577393	0.008731	0.000000	3.662472	3.207271	0.393252	0.586682	3.498526	4.718134	2.737119	2.517397	1.985010	1.544762	1.507487	2.115541	2.209997	2.221616	0.000000	0.000000	20469.000000		1
5338.328125	2155.928223	1.973593	3.015897	3577.957275	55570.003906	577.809387	376.401154	90.378212	41.315933	36.110580	144.059937	207.288925	164.209091	0.423910	0.000000	3.727405	3.333634	0.295258	0.479416	3.553635	4.744841	2.761785	2.575651	1.956064	1.616118	1.557634	2.158543	2.316576	2.215397	0.000000	0.000000	20542.000000		1
8010.788574	2289.540283	2.907966	3.496960	3676.612305	55672.210938	607.018555	379.626740	121.274193	43.166176	36.141418	162.667221	224.530106	172.673950	0.375724	0.000000	3.903675	3.359748	0.463589	0.543691	3.565448	4.745638	2.783202	2.579357	2.083768	1.635144	1.558005	2.211300	2.351274	2.237227	0.000000	0.000000	20566.000000		1
11074.800781	3536.345215	2.550252	6.713299	13413.082031	99998.000000	2247.589111	1373.614380	375.035065	135.302124	118.384727	514.512573	652.004150	443.540314	2.583887	0.000000	4.044336	3.548555	0.406583	0.826936	4.127529	4.999991	3.351717	3.137865	2.574072	2.131305	2.073296	2.711396	2.814250	2.646933	0.412274	0.000000	20620.000000		1
16221.680664	6157.745117	1.070057	4.237057	15107.929688	99998.000000	2547.803467	1537.089600	420.588043	140.868271	123.152191	623.895874	814.662109	494.385010	3.888702	99998.000000	4.210096	3.789422	0.029407	0.627064	4.179205	4.999991	3.406166	3.186699	2.623857	2.148813	2.090442	2.795112	2.910978	2.694065	0.589805	4.999991	20659.000000		1
6176.404785	1490.247559	2.405316	2.263464	1945.552368	34109.648438	325.963531	190.797089	55.057072	37.282402	16.192713	37.017200	65.504776	43.631821	1.135290	0.000000	3.790736	3.173258	0.381172	0.354774	3.289043	4.532877	2.513169	2.280572	1.740813	1.571504	1.209320	1.568404	1.816273	1.639803	0.055107	0.000000	20705.000000		1
5079.583984	1207.555054	1.239663	3.398280	1761.900269	34121.882812	295.206299	189.751694	67.805244	38.164352	18.240314	51.587864	85.586082	51.612534	1.949233	0.000000	3.705828	3.081907	0.093304	0.531259	3.245981	4.533033	2.470126	2.278186	1.831263	1.581658	1.261032	1.712548	1.932403	1.712755	0.289864	0.000000	20819.000000		1
12985.914062	3424.553467	2.396065	3.429117	6095.666504	91987.601562	990.237854	626.113037	163.746521	93.344772	44.140636	217.249390	275.599915	159.490967	1.180820	99998.000000	4.113472	3.534604	0.379499	0.535182	3.785021	4.963729	2.995739	2.796653	2.214172	1.970090	1.644839	2.336959	2.440279	2.202736	0.072184	4.999991	20867.000000		1
11606.550781	2404.616211	2.334390	2.827788	5343.888184	79971.960938	911.213989	554.767700	168.609589	56.756210	48.137161	184.210220	266.626221	175.881042	0.602107	99998.000000	4.064703	3.381046	0.368173	0.451447	3.727857	4.902938	2.959620	2.744111	2.226882	1.754013	1.682480	2.265314	2.425903	2.245219	0.000000	4.999991	20931.000000		1
5885.531250	2423.522705	1.902667	3.971855	3919.009521	62717.410156	695.302917	407.260132	147.353378	41.581135	26.273455	135.114014	144.072281	89.187889	0.933634	0.000000	3.769786	3.384447	0.279363	0.598993	3.593176	4.797388	2.842174	2.609872	2.168360	1.618896	1.419517	2.130700	2.158581	1.950306	0.000000	0.000000	21085.000000		1
6680.321777	3021.644531	1.964342	5.159095	5239.071777	75785.617188	887.503113	540.844604	134.586700	50.835434	37.085041	167.184891	252.471863	154.621750	1.350357	0.000000	3.824797	3.480243	0.293217	0.712574	3.719254	4.879587	2.948170	2.733073	2.129002	1.706167	1.569199	2.223197	2.402213	2.189270	0.130449	0.000000	21301.000000		1
24424.861328	4336.791504	0.484147	4.563933	10762.470703	99998.000000	1727.112671	1104.663086	322.275360	126.581306	103.681465	498.242767	728.453125	430.489929	2.560871	0.000000	4.387832	3.637169	0.000000	0.659339	4.031912	4.999991	3.237321	3.043230	2.508227	2.102370	2.015701	2.697441	2.862402	2.633963	0.408388	0.000000	21345.000000		1
4738.241699	2930.600342	2.130863	4.175382	3552.793945	53293.011719	593.866394	367.927032	84.192238	83.100594	35.111450	104.403061	146.292572	89.487015	1.851024	0.000000	3.675617	3.466957	0.328556	0.620696	3.550570	4.726670	2.773689	2.565762	1.925272	1.919604	1.545449	2.018713	2.165222	1.951760	0.267412	0.000000	21388.000000		1
5509.620605	1561.337036	1.304422	3.426034	2121.535156	35295.421875	371.988312	224.687378	61.939976	25.465515	24.145674	88.561890	127.376915	108.689453	0.078171	99998.000000	3.741122	3.193497	0.115418	0.534792	3.326650	4.547719	2.570529	2.351579	1.791971	1.405952	1.382839	1.947247	2.105091	2.036187	0.000000	4.999991	21477.000000		1
8794.168945	2087.197754	1.070057	2.775365	3443.681885	59020.570312	589.086609	355.807953	114.671906	36.058159	26.399887	121.052162	189.178116	84.321754	0.959709	0.000000	3.944195	3.319564	0.029407	0.443320	3.537023	4.771003	2.770179	2.551216	2.059457	1.557003	1.421602	2.082973	2.276871	1.925940	0.000000	0.000000	21507.000000		1
11770.590820	3863.391113	1.652884	2.726025	5829.147949	83153.195312	942.085266	601.100830	137.904800	85.684769	44.217731	204.747925	226.383423	198.623611	1.595200	99998.000000	4.070798	3.586969	0.218242	0.435530	3.765605	4.919879	2.974090	2.778947	2.139579	1.932904	1.645597	2.311219	2.354845	2.298031	0.202815	4.999991	21544.000000		1
10834.787109	3747.763184	1.557288	3.722073	5607.612305	82567.101562	956.680603	577.778564	149.086441	64.875694	31.589819	193.001953	315.010071	173.882782	0.513147	0.000000	4.034821	3.573772	0.192369	0.570785	3.748778	4.916807	2.980767	2.761761	2.173438	1.812082	1.499547	2.285562	2.498324	2.240257	0.000000	0.000000	21742.000000		1
8234.680664	2638.570312	1.902667	5.612404	5714.525391	84722.023438	974.754395	592.984436	192.258774	90.634163	47.313805	226.722641	298.919128	163.277802	1.555479	99998.000000	3.915647	3.421369	0.279363	0.749149	3.756980	4.927996	2.988895	2.773043	2.283886	1.957292	1.674988	2.355495	2.475554	2.212927	0.191864	4.999991	21807.000000		1
14929.150391	1475.217407	3.339689	3.552467	6820.841797	93847.210938	1135.787231	704.927246	182.020767	73.288132	54.748699	237.879608	320.906189	156.527496	0.778975	0.000000	4.174035	3.168856	0.523706	0.550530	3.833838	4.972421	3.055297	2.848144	2.260121	1.865034	1.738374	2.376357	2.506378	2.194591	0.000000	0.000000	21914.000000		1
16687.062500	5372.110352	3.176251	2.041435	9065.060547	99998.000000	1549.899414	928.979370	276.352325	105.476204	80.195709	345.403412	482.253571	255.361328	3.540446	0.000000	4.222380	3.730145	0.501915	0.309936	3.957371	4.999991	3.190304	2.968006	2.441463	2.023154	1.904151	2.538327	2.683275	2.407155	0.549058	0.000000	21934.000000		1
28399.908203	9544.486328	1.699140	6.358669	21858.058594	99998.000000	3599.330566	2242.473145	649.635803	220.857376	175.378387	835.810364	1070.257812	688.441589	2.800614	0.000000	4.453317	3.979753	0.230229	0.803366	4.339612	4.999991	3.556222	3.350727	2.812670	2.344112	2.243976	2.922108	3.029488	2.837867	0.447253	0.000000	22008.000000		1
14843.092773	7667.186035	1.683721	5.729587	11368.880859	99998.000000	1858.507690	1156.546997	333.234985	160.434586	83.069756	439.497528	563.022827	370.304596	1.028065	0.000000	4.171525	3.884636	0.226270	0.758123	4.055718	4.999991	3.269164	3.063163	2.522751	2.205298	1.919443	2.642956	2.750526	2.568559	0.012021	0.000000	22049.000000		1
4036.506104	1930.512939	2.038351	4.378909	3369.280518	55230.285156	555.621887	336.371124	86.930595	44.745049	34.161659	138.697311	150.804077	108.615448	1.385741	0.000000	3.606006	3.285673	0.309279	0.641366	3.527537	4.742177	2.744779	2.526819	1.939173	1.650745	1.533539	2.142068	2.178413	2.035892	0.141682	0.000000	22075.000000		1
14550.016602	4027.384277	1.955090	5.353371	6075.656250	86070.125000	1009.764099	623.661499	146.822968	100.573059	37.973160	183.593475	229.288315	149.283798	0.005842	0.000000	4.162863	3.605023	0.291167	0.728627	3.783593	4.934853	3.004220	2.794949	2.166794	2.002482	1.579477	2.263857	2.360382	2.174013	0.000000	0.000000	22115.000000		1
4863.108398	837.043884	1.964342	4.335737	1193.829346	24761.130859	238.678299	134.944412	50.755257	39.441017	18.120049	50.816933	56.565022	113.117706	1.114714	0.000000	3.686914	2.922748	0.293217	0.637063	3.076942	4.393771	2.377813	2.130155	1.705481	1.595948	1.258159	1.706008	1.752548	2.053531	0.047163	0.000000	22194.000000		1
11441.429688	3331.671387	2.044519	3.672733	5610.091797	86379.445312	946.343933	581.010315	171.347946	85.422646	40.760860	239.014420	289.402710	191.327484	0.652280	0.000000	4.058480	3.522662	0.310591	0.564989	3.748970	4.936410	2.976049	2.764184	2.233879	1.931573	1.610243	2.378424	2.461503	2.281777	0.000000	0.000000	22235.000000		1
8059.465332	1476.833374	2.127780	4.588603	3678.490234	54651.140625	639.730835	383.330322	105.368271	45.842861	37.362579	129.310410	152.046829	114.711998	0.060811	0.000000	3.906306	3.169332	0.327927	0.661681	3.565670	4.737599	2.805997	2.583573	2.022710	1.661272	1.572437	2.111634	2.181977	2.059609	0.000000	0.000000	22294.000000		1
13935.187500	4781.824219	2.661267	6.044128	7127.205078	99998.000000	1201.526367	735.055359	218.593903	118.702354	64.490227	287.611053	387.653717	259.629211	3.053980	99998.000000	4.144113	3.679594	0.425088	0.781334	3.852919	4.999991	3.079733	2.866320	2.339638	2.074459	1.809494	2.458806	2.588444	2.414354	0.484866	4.999991	22375.000000		1
5254.459473	1545.909058	1.945839	3.231758	2767.862061	51132.730469	460.815430	275.713989	92.283966	44.449009	19.368963	116.441978	174.317581	121.234108	0.684843	99998.000000	3.720528	3.189184	0.289107	0.509439	3.442144	4.708699	2.663527	2.440459	1.965126	1.647862	1.287106	2.066110	2.241341	2.083625	0.000000	4.999991	22426.000000		1
5838.214355	559.618408	2.189455	3.552467	2426.205566	38829.832031	381.467743	256.008911	61.881386	40.952049	22.582218	81.031403	127.999825	63.050121	1.731007	99998.000000	3.766280	2.747892	0.340336	0.550530	3.384928	4.589166	2.581458	2.408255	1.791560	1.612276	1.353767	1.908653	2.107209	1.799686	0.238299	4.999991	22543.000000		1
4829.588379	2993.277344	1.967425	4.274062	4234.448242	65005.464844	741.626831	442.087860	106.028191	62.217514	28.376564	145.885513	209.718903	115.097466	0.827898	0.000000	3.683910	3.476147	0.293898	0.630841	3.626797	4.812950	2.870185	2.645509	2.025421	1.793913	1.452960	2.164012	2.321638	2.061066	0.000000	0.000000	22604.000000		1
12524.626953	1630.767456	0.811023	3.928683	4939.480469	70023.539062	843.729431	509.615570	136.662048	62.738667	49.130127	176.189407	229.356155	182.113281	1.741244	99998.000000	4.097765	3.212392	0.000000	0.594247	3.693681	4.845244	2.926203	2.707243	2.135648	1.797535	1.691348	2.245980	2.360510	2.260342	0.240860	4.999991	22639.000000		1
7841.614746	2108.444580	2.470075	4.110624	3482.524658	57514.332031	607.996094	360.976288	105.408356	56.759296	32.764725	112.482452	151.340652	80.550339	1.709631	99998.000000	3.894406	3.323962	0.392710	0.613908	3.541894	4.759776	2.783901	2.557479	2.022875	1.754037	1.515406	2.051085	2.179956	1.906067	0.232902	4.999991	22685.000000		1
11643.618164	692.012573	2.796951	3.934851	4422.874023	65958.687500	751.130920	458.807892	139.101288	53.835911	27.143068	152.099243	216.200928	148.895248	1.401094	99998.000000	4.066088	2.840114	0.446685	0.594928	3.645705	4.819272	2.875716	2.661631	2.143331	1.731072	1.433659	2.182127	2.334857	2.172881	0.146467	4.999991	22806.000000		1
11471.745117	2988.482178	2.975808	3.934851	7051.634766	99580.968750	1208.517212	723.562317	215.032181	61.104282	51.307247	249.853760	306.428040	148.608459	1.385772	99998.000000	4.059629	3.475451	0.473605	0.594928	3.848290	4.998177	3.082253	2.859476	2.332504	1.786072	1.710179	2.397686	2.486329	2.172044	0.141692	4.999991	22837.000000		1
9795.749023	3031.343018	2.476242	4.576268	3826.969238	57579.019531	647.079407	387.203491	115.745049	26.060677	28.768198	108.115883	153.286484	86.983017	0.745401	99998.000000	3.991038	3.481635	0.393793	0.660511	3.582855	4.760264	2.810958	2.587939	2.063502	1.415986	1.458913	2.033890	2.185504	1.939434	0.000000	4.999991	22863.000000		1
8049.877930	1619.453125	2.266548	3.675817	5082.793945	71883.156250	852.484131	523.507812	110.181984	18.107714	34.685894	168.711349	233.318756	125.304642	0.303703	99998.000000	3.905789	3.209368	0.355365	0.565354	3.706103	4.856627	2.930686	2.718923	2.042111	1.257864	1.540153	2.227144	2.367950	2.097967	0.000000	4.999991	22895.000000		1
7561.457031	1912.947998	2.843207	2.907966	2836.259521	49206.367188	473.748627	296.273285	102.404793	33.606586	21.530664	91.315674	136.381424	83.726593	0.810929	0.000000	3.878606	3.281703	0.453808	0.463589	3.452746	4.692021	2.675548	2.471693	2.010320	1.526424	1.333057	1.960545	2.134755	1.922863	0.000000	0.000000	23051.000000		1
10696.953125	1568.343262	0.407054	2.630429	4396.788574	71237.062500	725.868958	457.521973	132.791962	42.382904	38.605324	180.710175	193.933243	152.160919	1.564910	0.000000	4.029260	3.195441	0.000000	0.420027	3.643136	4.852706	2.860858	2.660412	2.123172	1.627191	1.586647	2.256983	2.287652	2.182303	0.194489	0.000000	23102.000000		1
9662.981445	2143.506836	0.305290	2.207957	4085.469727	71005.000000	736.908691	423.819794	143.097809	62.667740	42.401409	217.406662	300.905060	165.741699	2.266941	0.000000	3.985111	3.331125	0.000000	0.343991	3.611242	4.851289	2.867414	2.627181	2.155633	1.797044	1.627380	2.337273	2.478430	2.219432	0.355440	0.000000	23156.000000		1
11079.947266	2206.933105	1.489446	2.337474	5090.703613	74839.539062	830.885681	525.888489	140.476639	44.359581	33.865620	167.798553	223.120834	101.825050	1.481017	99998.000000	4.044538	3.343789	0.173025	0.368747	3.706778	4.874131	2.919541	2.720894	2.147604	1.646987	1.529759	2.224788	2.348540	2.007855	0.170560	4.999991	23198.000000		1
20731.529297	5594.651367	2.772281	4.980238	10191.272461	99998.000000	1688.932861	1042.664551	277.385376	113.759125	82.792221	400.414215	535.630005	336.796692	1.435660	0.000000	4.316631	3.747773	0.442837	0.697250	4.008228	4.999991	3.227612	3.018145	2.443084	2.055986	1.917989	2.602509	2.728865	2.527368	0.157051	0.000000	23234.000000		1
12532.117188	4161.184570	2.439237	5.430464	10885.045898	99998.000000	1812.763550	1121.731567	291.188202	113.996567	95.753174	435.118622	534.196045	298.623108	2.114523	0.000000	4.098024	3.619217	0.387254	0.734837	4.036830	4.999991	3.258341	3.049889	2.464174	2.056892	1.981153	2.638608	2.727701	2.475123	0.325212	0.000000	23288.000000		1
4366.253418	1743.521240	1.933504	4.912396	4415.929199	67419.398438	746.832214	459.757690	132.249222	46.811153	44.276321	195.172913	278.119324	131.620132	0.841868	0.000000	3.640109	3.241427	0.286345	0.691293	3.645022	4.828785	2.873223	2.662529	2.121393	1.670349	1.646172	2.290420	2.444231	2.119322	0.000000	0.000000	23368.000000		1
24755.683594	7096.700684	2.204873	6.050295	18177.042969	99998.000000	3020.981689	1851.646362	518.786621	225.362717	150.628296	788.524353	1086.475220	507.466217	3.378446	99998.000000	4.393675	3.851057	0.343384	0.781777	4.259523	4.999991	3.480148	3.267558	2.714989	2.352882	2.177907	2.896815	3.036020	2.705407	0.528717	4.999991	23525.000000		1
14743.644531	4206.065430	3.228674	6.337083	10868.822266	99998.000000	1759.593628	1107.789917	264.609467	96.234238	105.103065	436.444641	594.100769	270.773834	2.543407	99998.000000	4.168605	3.623876	0.509024	0.801889	4.036182	4.999991	3.245412	3.044457	2.422605	1.983330	2.021615	2.639929	2.773860	2.432607	0.405416	4.999991	23603.000000		1
9621.413086	3892.523193	1.603544	2.429986	4099.158203	58843.976562	682.597900	415.179169	134.688461	69.911438	35.789871	155.219986	233.460617	108.078873	0.605148	0.000000	3.983239	3.590231	0.205081	0.385604	3.612695	4.769702	2.834165	2.618236	2.129330	1.844548	1.553760	2.190948	2.368214	2.033741	0.000000	0.000000	23652.000000		1
9989.235352	1620.251831	4.126042	4.070535	4291.259766	55391.875000	715.088196	436.028320	113.722115	34.207912	27.821491	151.837128	191.484756	139.082779	0.389482	99998.000000	3.999532	3.209583	0.615534	0.609652	3.632585	4.743446	2.854360	2.639515	2.055845	1.534127	1.444380	2.181378	2.282134	2.143273	0.000000	4.999991	23712.000000		1
8141.094727	1389.683838	2.214124	1.918085	2690.389404	39567.585938	450.093262	270.314362	78.299210	33.967381	18.542521	120.518677	154.134521	79.184242	1.117978	0.000000	3.910683	3.142916	0.345202	0.282868	3.429815	4.597340	2.653302	2.431869	1.893757	1.531062	1.268169	2.081054	2.187900	1.898639	0.048433	0.000000	23731.000000		1
17057.207031	4359.089844	1.316756	4.884642	9799.751953	99998.000000	1618.497192	993.827332	318.399109	120.330566	88.262772	442.772461	573.304016	357.553345	2.301895	99998.000000	4.231908	3.639396	0.119505	0.688833	3.991215	4.999991	3.209112	2.997311	2.502972	2.080376	1.945778	2.646181	2.758385	2.553341	0.362085	4.999991	23758.000000		1
16940.351562	6387.656250	3.586388	5.174514	10988.171875	99998.000000	1828.126709	1122.184814	303.276459	119.957436	110.869659	507.213348	671.848022	411.577362	1.783734	99998.000000	4.228922	3.805341	0.554657	0.713870	4.040926	4.999991	3.262006	3.050064	2.481839	2.079027	2.044813	2.705191	2.827271	2.614451	0.251330	4.999991	23846.000000		1
10372.109375	3451.227783	1.908834	3.435285	4135.327637	57869.453125	679.936646	415.842163	120.398415	43.135338	35.265636	196.184372	270.678253	140.689407	0.724933	99998.000000	4.015867	3.537974	0.280768	0.535963	3.616510	4.762449	2.832469	2.618928	2.080621	1.634833	1.547352	2.292664	2.432453	2.148261	0.000000	4.999991	23881.000000		1
5625.535156	2300.709717	2.069189	1.918085	2669.333496	33996.554688	413.634216	274.656281	60.761990	39.999176	23.128040	103.588951	149.478073	58.711304	1.573682	99998.000000	3.750164	3.361862	0.315800	0.282868	3.426403	4.531435	2.616616	2.438790	1.783632	1.602051	1.364139	2.015313	2.174577	1.768722	0.196917	4.999991	23957.000000		1
19531.257812	3798.348877	2.750695	5.156011	7478.516602	97639.265625	1245.935303	760.317383	212.460342	109.959953	59.183113	262.823975	313.193756	240.577881	2.150901	99998.000000	4.290730	3.579595	0.439442	0.712314	3.873816	4.989625	3.095495	2.880995	2.327278	2.041234	1.772198	2.419665	2.495813	2.381256	0.332620	4.999991	24064.000000		1
15611.041992	2720.508301	3.830003	5.945448	5817.060059	77889.468750	959.542297	593.348328	152.157837	61.964645	47.261379	221.585129	306.310852	166.620575	0.641742	99998.000000	4.193432	3.434650	0.583199	0.774185	3.764704	4.891479	2.982064	2.773310	2.182294	1.792144	1.674506	2.345541	2.486162	2.221729	0.000000	4.999991	24127.000000		1
3644.387207	1184.824829	2.513247	4.878475	1593.460327	22267.708984	274.326324	158.516510	43.258686	41.457783	17.941193	70.611450	91.790565	59.420563	0.414459	0.000000	3.561625	3.073654	0.400235	0.688284	3.202341	4.347675	2.438267	2.200074	1.636073	1.617606	1.253851	1.848875	1.962798	1.773937	0.000000	0.000000	24163.000000		1
9857.288086	1025.614502	2.442321	3.558635	3000.699951	39856.347656	528.269104	304.969421	84.118225	50.030579	25.955830	117.098808	154.378128	70.707047	2.032052	0.000000	3.993757	3.010984	0.387803	0.551283	3.477223	4.600498	2.722855	2.484256	1.924890	1.699236	1.414235	2.068552	2.188586	1.849463	0.307935	0.000000	24229.000000		1
11066.743164	1626.792480	3.389029	4.924731	4969.867676	64505.117188	828.921326	504.885132	130.176941	59.460651	41.639725	174.900406	219.784225	108.880646	1.287518	0.000000	4.044020	3.211332	0.530075	0.692383	3.696345	4.809594	2.918513	2.703192	2.114534	1.774230	1.619508	2.242791	2.341996	2.036951	0.109753	0.000000	24288.000000		1
12879.755859	4041.554199	2.050686	5.683331	10527.939453	99998.000000	1743.894409	1064.188965	295.480774	131.823669	95.682243	423.594696	564.213196	373.672058	2.786820	0.000000	4.109908	3.606548	0.311899	0.754603	4.022343	4.999991	3.241520	3.027019	2.470529	2.119993	1.980831	2.626951	2.751443	2.572491	0.445109	0.000000	24323.000000		1
19198.957031	5511.350586	2.821621	4.804465	10342.533203	99998.000000	1687.304688	1038.313354	262.922638	116.247696	99.043518	476.073761	586.431519	357.433075	1.545005	0.000000	4.283278	3.741258	0.450499	0.681645	4.014627	4.999991	3.227194	3.016328	2.419828	2.065384	1.995826	2.677674	2.768217	2.553195	0.188930	0.000000	24374.000000		1
13828.711914	2488.780762	1.989012	4.169215	4895.342773	70178.773438	854.837036	508.557861	139.452835	58.544781	30.236059	192.860107	271.316589	176.044479	0.722579	0.000000	4.140782	3.395987	0.298637	0.620054	3.689783	4.846206	2.931883	2.706340	2.144427	1.767488	1.480525	2.285242	2.433476	2.245622	0.000000	0.000000	24445.000000		1
9286.408203	3412.292725	2.087691	2.948054	4619.921875	56435.773438	767.749207	469.881622	137.830780	45.404968	35.203960	142.644501	201.155365	145.657318	0.571775	99998.000000	3.967848	3.533046	0.319666	0.469535	3.664635	4.751554	2.885219	2.671988	2.139346	1.657103	1.546592	2.154255	2.303532	2.163332	0.000000	4.999991	24573.000000		1
7714.838867	1894.726196	4.918563	7.456481	3053.539795	41472.546875	500.432220	307.794128	87.331482	73.201790	35.173122	134.130295	183.945023	77.685547	0.350732	0.000000	3.887327	3.277546	0.691838	0.872534	3.484804	4.617761	2.699345	2.488260	1.941171	1.864522	1.546211	2.127527	2.264688	1.890340	0.000000	0.000000	24620.000000		1
8561.445312	4260.808105	2.063021	4.708869	8125.608398	99998.000000	1332.415649	826.047241	214.915009	100.566887	57.289700	271.507782	360.920776	247.840088	1.216465	0.000000	3.932547	3.629492	0.314504	0.672917	3.909856	4.999991	3.124640	2.917005	2.332267	2.002455	1.758077	2.433782	2.557412	2.394171	0.085100	0.000000	24767.000000		1
6820.921875	1997.982056	2.951138	4.782879	4269.260742	53917.261719	693.881287	435.229645	148.673218	57.499393	32.009209	173.737839	229.464081	132.323227	0.140250	0.000000	3.833843	3.300591	0.469990	0.679689	3.630353	4.731728	2.841285	2.638718	2.172233	1.759663	1.505275	2.239894	2.360715	2.121636	0.000000	0.000000	24865.000000		1
7592.874023	2284.322754	2.016765	4.480672	7232.625488	99840.695312	1202.482300	735.265076	179.362579	95.429382	51.886990	302.033722	364.908051	261.985199	1.114880	99998.000000	3.880406	3.358757	0.304655	0.651343	3.859296	4.999308	3.080079	2.866444	2.253732	1.979682	1.715058	2.480055	2.562183	2.418277	0.047228	4.999991	24907.000000		1
6846.652344	1803.487549	2.941887	2.713690	4307.508301	61183.820312	719.127869	441.727081	134.142639	57.610409	41.161743	203.394150	277.921967	107.542305	1.458175	0.000000	3.835478	3.256113	0.468626	0.433560	3.634226	4.786636	2.856806	2.645154	2.127567	1.760501	1.614494	2.308338	2.443923	2.031579	0.163810	0.000000	24984.000000		1
12241.751953	5129.595703	2.328223	4.249392	10297.920898	99998.000000	1691.714355	1049.399414	283.022461	144.602676	75.385078	399.550781	504.299225	330.589142	1.397555	0.000000	4.087843	3.710083	0.367025	0.628327	4.012750	4.999991	3.228327	3.020941	2.451821	2.160176	1.877285	2.601572	2.702688	2.519289	0.145369	0.000000	25047.000000		1
15536.347656	11495.715820	1.674470	6.068798	13528.821289	99998.000000	2230.162842	1379.843628	350.716705	145.210175	112.494789	527.849731	710.743164	401.949921	1.382502	99998.000000	4.191349	4.060536	0.223877	0.783103	4.131260	4.999991	3.348336	3.139830	2.544956	2.161997	2.051132	2.722510	2.851713	2.604172	0.140666	4.999991	25177.000000		1
6709.574219	2635.585205	3.845422	4.206220	5598.604980	67058.992188	906.088806	568.215881	146.705780	48.254345	36.795170	199.058426	237.102509	151.374573	1.861020	99998.000000	3.826695	3.420877	0.584944	0.623892	3.748080	4.826457	2.957171	2.754513	2.166447	1.683536	1.565791	2.298980	2.374936	2.180053	0.269751	4.999991	25276.000000		1
7410.390625	1706.547241	2.778449	2.756862	2900.111328	39447.757812	483.598083	297.226166	84.352592	30.473507	17.666739	121.200188	166.879608	57.027580	0.689858	99998.000000	3.869841	3.232118	0.443802	0.440415	3.462415	4.596022	2.684484	2.473087	1.926098	1.483922	1.247156	2.083503	2.222403	1.756085	0.000000	4.999991	25336.000000		1
8672.389648	921.960815	2.130863	2.682853	3301.814697	44580.261719	533.644104	333.934998	106.796043	48.747742	24.938196	116.697922	169.947922	113.719032	1.094736	0.000000	3.938139	2.964712	0.328556	0.428597	3.518753	4.649143	2.727252	2.523662	2.028555	1.687955	1.396865	2.067063	2.230316	2.055833	0.039309	0.000000	25394.000000		1
10656.035156	3383.678711	2.328223	5.032661	3788.366943	57156.210938	624.827148	378.572113	97.378304	38.041000	26.359798	138.333435	169.701233	116.685593	0.628822	99998.000000	4.027596	3.529389	0.367025	0.701798	3.578452	4.757063	2.795760	2.578149	1.988462	1.580252	1.420942	2.140927	2.229685	2.067017	0.000000	4.999991	25423.000000		1
11116.510742	3115.458008	3.099157	3.863925	6666.962891	87378.343750	1095.769531	677.583740	174.218903	62.316193	44.516853	228.190506	318.029053	139.175293	0.803165	99998.000000	4.045969	3.493522	0.491244	0.587029	3.823928	4.941404	3.039719	2.830963	2.241095	1.794601	1.648524	2.358298	2.502467	2.143562	0.000000	4.999991	25548.000000		1
12560.913086	3901.537109	2.914133	5.319449	7753.749512	99998.000000	1310.215820	789.770142	214.196487	76.260857	66.466904	339.430206	470.424347	302.773804	1.818444	99998.000000	4.099021	3.591236	0.464509	0.725867	3.889512	4.999991	3.117343	2.897501	2.330812	1.882302	1.822605	2.530751	2.672490	2.481118	0.259700	4.999991	25649.000000		1
7967.144531	2504.797607	2.315888	4.958652	4404.901855	60053.312500	724.132812	453.784485	121.150841	41.574966	38.864361	178.724243	252.903580	191.327484	0.740073	0.000000	3.901303	3.398773	0.364717	0.695364	3.643936	4.778537	2.859818	2.656850	2.083326	1.618832	1.589552	2.252183	2.402955	2.281777	0.000000	0.000000	25703.000000		1
7515.009766	1311.128662	2.269632	3.885511	2669.009766	37259.242188	452.507812	271.350494	75.406662	34.140072	21.592339	115.880737	152.919525	85.360970	0.244282	0.000000	3.875930	3.117645	0.355955	0.589448	3.426350	4.571234	2.655626	2.433531	1.877410	1.533264	1.334300	2.064011	2.184463	1.931259	0.000000	0.000000	25757.000000		1
9996.876953	3556.010254	2.525582	5.041913	5425.283203	71948.648438	915.401672	551.455750	163.718781	62.202095	39.576702	205.993744	288.366577	167.314407	0.009046	0.000000	3.999864	3.550963	0.402361	0.702595	3.734422	4.857023	2.961612	2.741511	2.214098	1.793805	1.597440	2.313854	2.459945	2.223533	0.000000	0.000000	25803.000000		1
12535.101562	3969.404053	2.722941	3.487709	5986.403320	78611.078125	984.616211	606.682434	137.451492	72.264336	43.924774	229.134125	350.294220	204.192841	2.266129	99998.000000	4.098128	3.598725	0.435038	0.542540	3.777166	4.895484	2.993267	2.782961	2.138149	1.858924	1.642709	2.360090	2.544433	2.310040	0.355285	4.999991	25847.000000		1
19984.513672	5226.345215	3.059069	3.342773	9646.989258	99998.000000	1590.580078	975.966309	247.244919	103.425514	75.483757	365.811584	446.025818	287.712830	2.234584	0.000000	4.300694	3.718198	0.485589	0.524107	3.984392	4.999991	3.201555	2.989435	2.393127	2.014628	1.877854	2.563257	2.649360	2.458959	0.349197	0.000000	25901.000000		1
17539.337891	6004.591309	2.759946	3.478457	9078.927734	99998.000000	1465.667114	910.924072	269.003784	108.785049	77.303162	380.968170	494.443573	256.563995	2.338674	0.000000	4.244013	3.778483	0.440901	0.541387	3.958035	4.999991	3.166035	2.959482	2.429758	2.036569	1.888197	2.580889	2.694117	2.409196	0.368970	0.000000	25937.000000		1
8101.894531	3807.257812	1.600460	2.392981	4339.788574	60954.148438	703.678345	430.314148	146.536179	55.538136	33.088516	176.587219	229.325317	169.722809	1.089043	99998.000000	3.908587	3.580612	0.204245	0.378939	3.637469	4.785003	2.847374	2.633786	2.165945	1.744591	1.519677	2.246959	2.360452	2.229740	0.037045	4.999991	25974.000000		1
9698.333984	2225.935059	2.537917	2.898715	4003.556396	51656.234375	644.371887	405.746002	118.915131	48.756992	32.403927	138.675735	196.138123	116.189110	1.243989	99998.000000	3.986697	3.347512	0.404477	0.462205	3.602446	4.713123	2.809137	2.608254	2.075237	1.688037	1.510598	2.142000	2.292562	2.065166	0.094817	4.999991	26172.000000		1
8941.738281	2573.972168	3.478457	5.026494	4016.773193	60600.171875	671.342285	407.096680	117.364014	46.404102	37.467426	163.709518	203.150543	140.803513	0.241428	0.000000	3.951422	3.410604	0.541387	0.701265	3.603877	4.782474	2.826944	2.609698	2.069535	1.666556	1.573654	2.214074	2.307818	2.148613	0.000000	0.000000	26256.000000		1
11697.854492	1973.463257	1.739229	4.141461	5337.220703	74091.140625	895.841553	543.135803	160.931076	73.380646	54.165871	249.156845	344.265503	209.348862	0.452431	99998.000000	4.068106	3.295229	0.240357	0.617154	3.727315	4.869766	2.952231	2.734908	2.206640	1.865582	1.733726	2.396473	2.536894	2.320871	0.000000	4.999991	26411.000000		1
10084.879883	4009.692871	2.155533	2.448488	4126.474121	62162.925781	716.741089	418.154968	119.167999	40.501823	43.616402	174.157227	272.355804	154.606323	1.799235	99998.000000	4.003671	3.603111	0.333555	0.388898	3.615579	4.793531	2.855362	2.621337	2.076160	1.607475	1.639650	2.240942	2.435137	2.189227	0.255088	4.999991	26441.000000		1
12826.132812	3079.150146	3.364359	5.152927	4853.228027	63420.101562	837.990601	494.465179	146.129135	68.301727	31.441801	172.812714	250.371826	142.323792	2.268317	0.000000	4.108096	3.488431	0.526902	0.712054	3.686031	4.802227	2.923239	2.694136	2.164737	1.834432	1.497507	2.237576	2.398586	2.153277	0.355704	0.000000	26544.000000		1
14969.945312	4792.435547	1.989012	4.027363	10469.221680	99998.000000	1736.659912	1066.831787	251.984634	93.801163	81.268852	380.215729	493.000397	231.850891	3.264360	99998.000000	4.175220	3.680556	0.298637	0.605021	4.019915	4.999991	3.239715	3.028096	2.401374	1.972208	1.909924	2.580030	2.692847	2.365209	0.513798	4.999991	26638.000000		1
10665.378906	3150.766846	2.849375	2.257297	5392.903809	75645.734375	922.734802	543.919067	158.639862	62.979195	36.937023	197.266769	284.135681	139.153717	1.644079	99998.000000	4.027977	3.498416	0.454750	0.353589	3.731823	4.878785	2.965077	2.735534	2.200412	1.799197	1.567462	2.295054	2.453526	2.143495	0.215923	4.999991	26661.000000		1
8549.989258	974.603271	2.365228	3.241009	3308.851562	46504.394531	536.206665	328.001862	85.758774	41.494789	30.094206	142.132599	179.208389	101.226807	0.480810	99998.000000	3.931966	2.988828	0.373873	0.510680	3.519677	4.667494	2.729332	2.515876	1.933279	1.617994	1.478483	2.152694	2.253358	2.005296	0.000000	4.999991	26688.000000		1
4188.247559	1578.843384	2.155533	3.706654	1962.577637	32358.724609	337.277771	201.935547	72.242744	45.019501	19.609495	130.994141	190.019989	86.690063	0.789603	0.000000	3.622032	3.198339	0.333555	0.568982	3.292827	4.509991	2.527988	2.305213	1.858794	1.653401	1.292466	2.117252	2.278799	1.937969	0.000000	0.000000	26748.000000		1
6208.115234	2017.101318	1.415436	3.774496	5245.831055	67105.187500	822.574951	533.323364	137.701263	55.087910	44.467514	225.331879	302.169403	140.103500	0.886057	99998.000000	3.792960	3.304728	0.150890	0.576859	3.719814	4.826756	2.915175	2.726991	2.138938	1.741056	1.648043	2.352823	2.480251	2.146449	0.000000	4.999991	27001.000000		1
10975.865234	3095.022217	2.590341	3.904013	4316.602051	60099.625000	745.018921	438.606323	113.580269	54.606846	42.463081	195.200668	271.788391	196.233719	0.581207	99998.000000	4.040439	3.490664	0.413357	0.591511	3.635142	4.778872	2.872167	2.642075	2.055303	1.737247	1.628011	2.290481	2.434231	2.292774	0.000000	4.999991	27084.000000		1
21252.630859	5625.368652	2.784616	5.976286	9442.328125	99998.000000	1538.171997	963.045471	291.145020	120.111626	85.805031	410.420959	536.891235	306.489716	2.217179	0.000000	4.327413	3.750151	0.444765	0.776431	3.975079	4.999991	3.187005	2.983647	2.464109	2.079585	1.933513	2.613230	2.729886	2.486416	0.345801	0.000000	27222.000000		1
13049.624023	3284.860107	3.182418	4.477589	7304.834473	99152.484375	1204.825928	732.869019	191.586517	98.358932	62.889767	320.687256	394.434845	249.101334	3.561489	0.000000	4.115598	3.516517	0.502757	0.651044	3.863610	4.996304	3.080924	2.865026	2.282365	1.992814	1.798580	2.506082	2.595975	2.396376	0.551632	0.000000	27397.000000		1
10091.495117	4928.779785	3.068320	3.244093	7498.400879	98595.859375	1239.360718	764.677795	241.789795	85.108109	64.925034	276.179657	352.977081	165.997650	1.339235	99998.000000	4.003955	3.692739	0.486901	0.511093	3.874969	4.993859	3.093198	2.883478	2.383438	1.929971	1.812412	2.441192	2.547746	2.220102	0.126857	4.999991	27453.000000		1
12188.917969	2800.605225	2.238794	4.533096	7853.110840	99998.000000	1325.532715	799.678223	175.446228	96.665962	76.054245	349.097717	472.126556	338.483490	2.275648	0.000000	4.085965	3.447252	0.350014	0.656395	3.895042	4.999991	3.122391	2.902915	2.244144	1.985274	1.881123	2.542947	2.674058	2.529537	0.357105	0.000000	27570.000000		1
5572.747559	2312.976807	3.302684	4.113708	3376.277588	40585.371094	568.579773	342.418365	58.486191	45.340210	25.749218	111.504906	144.090775	83.846855	0.718880	0.000000	3.746069	3.364171	0.518867	0.614233	3.528438	4.608369	2.754791	2.534557	1.767053	1.656484	1.410764	2.047294	2.158636	1.923487	0.000000	0.000000	27684.000000		1
17635.695312	7323.170410	2.414567	7.524323	14381.185547	99998.000000	2380.744873	1467.116455	388.449310	191.056122	116.081177	569.400024	787.438843	543.909851	1.550023	0.000000	4.246393	3.864699	0.382839	0.876467	4.157794	4.999991	3.376713	3.166465	2.589334	2.281161	2.064762	2.755418	2.896217	2.735527	0.190338	0.000000	27782.000000		1
10452.804688	2122.244385	3.422950	3.429117	4933.503906	61761.324219	819.802673	494.853729	127.167221	47.921299	26.813108	144.448486	204.905182	158.584351	0.000186	0.000000	4.019233	3.326795	0.534401	0.535182	3.693156	4.790717	2.913709	2.694477	2.104375	1.680529	1.428347	2.159713	2.311553	2.200260	0.000000	0.000000	27829.000000		1
5836.577148	2094.956543	2.007514	3.644979	4891.777832	63134.476562	796.856567	487.748779	123.300209	20.263247	37.563023	173.232101	237.395462	129.634216	0.943141	0.000000	3.766158	3.321175	0.302659	0.561695	3.689467	4.800267	2.901380	2.688196	2.090964	1.306709	1.574761	2.238628	2.375472	2.112720	0.000000	0.000000	27853.000000		1
13620.463867	3820.733887	2.420735	4.317234	7332.390625	99774.117188	1222.067139	739.557617	187.805862	54.125782	64.329872	309.850983	418.167297	239.714432	2.655599	0.000000	4.134192	3.582147	0.383947	0.635206	3.865246	4.999018	3.087095	2.868972	2.273709	1.733404	1.808413	2.491153	2.621350	2.379694	0.424163	0.000000	27890.000000		1
9164.227539	2661.359131	1.979760	3.281098	6827.811035	87837.890625	1112.887451	695.904236	209.262512	101.220642	68.825966	298.669342	390.552429	261.482544	0.605024	99998.000000	3.962096	3.425103	0.296613	0.516019	3.834281	4.943682	3.046451	2.842550	2.320691	2.005269	1.837752	2.475191	2.591679	2.417443	0.000000	4.999991	28167.000000		1
7561.462891	1222.082642	1.976677	2.429986	2922.360596	42587.281250	498.618958	295.786041	78.635338	40.606670	27.291088	106.253304	128.931122	79.437111	0.677157	0.000000	3.878606	3.087101	0.295936	0.385604	3.465734	4.629280	2.697769	2.470978	1.895618	1.608597	1.436021	2.026342	2.110358	1.900023	0.000000	0.000000	28215.000000		1
17041.507812	5396.620117	2.901798	4.440584	7816.395996	99998.000000	1286.215088	794.969360	227.700180	105.340515	80.479416	444.428436	567.417175	318.106140	2.637979	99998.000000	4.231508	3.732122	0.462667	0.647440	3.893007	4.999991	3.109313	2.900350	2.357363	2.022595	1.905685	2.647802	2.753902	2.502572	0.421271	4.999991	28304.000000		1
18875.910156	2462.309814	1.575791	3.429117	9213.881836	99998.000000	1511.747437	936.025696	277.672180	111.267464	77.287743	401.730988	476.039825	284.647583	3.064839	0.000000	4.275908	3.391343	0.197498	0.535182	3.964443	4.999991	3.179479	2.971288	2.443532	2.046368	1.888111	2.603935	2.677643	2.454308	0.486408	0.000000	28346.000000		1
20661.408203	4175.789551	2.513247	3.558635	8915.334961	99998.000000	1449.440430	906.588379	237.611328	107.721161	65.988922	356.430847	449.263733	294.860931	1.858896	0.000000	4.315160	3.620739	0.400235	0.551283	3.950138	4.999991	3.161200	2.957410	2.375867	2.032301	1.819471	2.551975	2.652501	2.469617	0.269255	0.000000	28391.000000		1
16900.322266	5521.998535	4.616357	6.710216	11640.657227	99998.000000	1905.503906	1189.829712	297.256989	135.628998	90.159271	455.323273	612.119080	298.077271	3.054447	99998.000000	4.227895	3.742096	0.664299	0.826736	4.065978	4.999991	3.280010	3.075485	2.473132	2.132353	1.955010	2.658320	2.786836	2.474329	0.484933	4.999991	28446.000000		1
9476.067383	2872.965088	2.790784	4.859972	4163.121094	52967.476562	682.283386	420.202576	115.800560	53.259251	22.785746	132.172119	173.151932	114.385124	0.426160	0.000000	3.976628	3.458330	0.445726	0.686634	3.619419	4.724010	2.833965	2.623459	2.063711	1.726395	1.357663	2.121140	2.238427	2.058370	0.000000	0.000000	28508.000000		1
27375.763672	8148.705566	2.895631	5.325617	15405.513672	99998.000000	2562.004150	1572.216431	406.171570	187.485153	115.202309	530.168701	713.830017	399.381165	3.264553	0.000000	4.437366	3.911089	0.461743	0.726370	4.187676	4.999991	3.408580	3.196512	2.608710	2.272967	2.061461	2.724414	2.853595	2.601388	0.513824	0.000000	28551.000000		1
5418.915527	1397.667603	3.037483	2.806202	1778.663452	26349.169922	313.388031	187.358719	61.998566	27.870831	30.652363	91.405098	123.994049	64.971291	0.418091	0.000000	3.733912	3.145404	0.482514	0.448119	3.250094	4.420767	2.496082	2.272674	1.792382	1.445150	1.486464	1.960970	2.093401	1.812721	0.000000	0.000000	28651.000000		1
11200.376953	2775.423584	2.624262	5.445883	5183.058594	68912.523438	881.764282	528.170410	120.894897	61.107368	45.741096	189.508087	274.036438	188.422607	0.011304	0.000000	4.049232	3.443329	0.419007	0.736068	3.714586	4.838298	2.945353	2.722774	2.082408	1.786094	1.660307	2.277628	2.437808	2.275133	0.000000	0.000000	28714.000000		1
6400.484863	1072.101807	2.507080	3.447620	2707.390137	35007.843750	431.859100	276.130310	68.095116	36.070492	25.024540	131.783569	186.078964	116.596161	1.974480	0.000000	3.806213	3.030236	0.399168	0.537519	3.432551	4.544165	2.635342	2.441114	1.833116	1.557152	1.398366	2.119861	2.269697	2.066684	0.295453	0.000000	28774.000000		1
11848.412109	2046.859375	3.435285	5.300947	5391.466797	69706.742188	896.208496	548.344238	168.927216	76.930031	47.579006	194.466736	301.225769	167.977417	0.475450	0.000000	4.073660	3.311088	0.535963	0.724353	3.731707	4.843275	2.952409	2.739053	2.227700	1.886096	1.677415	2.288845	2.478892	2.225251	0.000000	0.000000	28818.000000		1
6561.671875	2182.253906	2.260381	3.839255	3805.617432	51001.355469	604.418945	384.307861	95.756256	37.479759	28.845293	124.123566	132.243057	134.302994	0.784017	0.000000	3.817014	3.338905	0.354182	0.584247	3.580425	4.707582	2.781338	2.584679	1.981167	1.573797	1.460075	2.093854	2.121373	2.128086	0.000000	0.000000	28846.000000		1
30362.787109	6486.002930	1.615879	5.766592	18590.787109	99998.000000	3119.994385	1894.756958	429.617218	188.607635	113.771454	571.376709	818.723389	427.507965	2.771601	0.000000	4.482342	3.811977	0.208409	0.760919	4.269298	4.999991	3.494154	3.277554	2.633082	2.275559	2.056033	2.756922	2.913137	2.630944	0.442731	0.000000	28894.000000		1
9296.975586	3140.393311	2.615010	4.415914	6912.163574	90231.031250	1121.219604	700.162903	189.563583	97.295044	60.379604	304.118317	404.506348	252.909744	2.900743	99998.000000	3.968342	3.496984	0.417473	0.645021	3.839614	4.955356	3.049691	2.845199	2.277755	1.988091	1.780890	2.483042	2.606925	2.402966	0.462509	4.999991	29006.000000		1
15735.516602	2612.093262	2.988143	4.767460	5786.207031	80456.828125	981.190186	588.127563	156.949966	91.192322	54.535919	304.944763	420.110077	231.058380	4.390360	0.000000	4.196881	3.416989	0.475401	0.678287	3.762394	4.905563	2.991753	2.769472	2.195761	1.959958	1.736683	2.484221	2.623363	2.363722	0.642500	0.000000	29099.000000		1
5769.107910	2431.494141	1.659051	4.126042	3051.862061	40255.429688	521.916626	311.395935	91.062805	36.607063	21.074270	131.632477	193.140732	139.832138	0.154668	0.000000	3.761109	3.385873	0.219860	0.615534	3.484565	4.604825	2.717601	2.493313	1.959341	1.563565	1.323753	2.119363	2.285874	2.145607	0.000000	0.000000	29163.000000		1
12653.872070	3082.326416	2.630429	5.436631	5588.252441	68624.476562	899.514282	564.281006	130.041260	73.204872	41.143242	178.637909	240.358932	141.266068	0.190843	0.000000	4.102223	3.488879	0.420027	0.735330	3.747276	4.836479	2.954008	2.751495	2.114081	1.864540	1.614298	2.251974	2.380860	2.150038	0.000000	0.000000	29258.000000		1
8361.493164	4416.062012	2.084607	4.153796	7969.651367	99998.000000	1320.950317	812.016235	221.181168	81.737579	70.925995	313.582306	435.747711	237.833344	1.249310	0.000000	3.922284	3.645035	0.319024	0.618445	3.901439	4.999991	3.120887	2.909565	2.344748	1.912422	1.850805	2.496351	2.639235	2.376273	0.096670	0.000000	29409.000000		1
9058.602539	4480.499512	3.191670	3.632644	6096.829102	86529.593750	1016.548340	619.294922	170.987152	76.288612	48.531879	230.817841	319.392059	193.896240	2.551892	99998.000000	3.957061	3.651326	0.504018	0.560223	3.785104	4.937165	3.007128	2.791898	2.232964	1.882460	1.686027	2.363269	2.504324	2.287569	0.406862	4.999991	29491.000000		1
10214.206055	1306.453735	1.421604	2.550252	4004.111328	53894.753906	675.776672	410.131073	102.546646	36.280186	26.584911	136.591125	184.019028	127.555771	1.463178	0.000000	4.009204	3.116094	0.152779	0.406583	3.602506	4.731546	2.829803	2.612923	2.010921	1.559669	1.424635	2.135422	2.264863	2.105700	0.165297	0.000000	29567.000000		1
29557.966797	14518.954102	4.277146	10.962691	28734.789062	99998.000000	4732.761719	2935.096436	848.151489	318.867828	217.924728	1089.780884	1454.861694	733.522766	3.943782	0.000000	4.470675	4.161935	0.631154	1.039917	4.458408	4.999991	3.675115	3.467622	2.928473	2.503611	2.338306	3.037339	3.162822	2.865414	0.595913	0.000000	29666.000000		1
33834.207031	22440.042969	2.537917	12.125260	29719.076172	99998.000000	4939.865723	3032.746094	856.085938	344.811340	264.843811	1300.048706	1784.596680	945.785767	4.742680	99998.000000	4.529356	4.351024	0.404477	1.083691	4.473035	4.999991	3.693715	3.481836	2.932517	2.537581	2.422990	3.113960	3.251540	2.975793	0.676024	4.999991	29842.000000		0
3415.524414	661.591492	2.454656	4.764376	1891.253906	24679.613281	332.297516	191.925735	64.188019	51.581699	22.566801	82.955658	95.111755	59.247871	0.036855	0.000000	3.533457	2.820590	0.389991	0.678006	3.276750	4.392338	2.521527	2.283133	1.807454	1.712496	1.353470	1.918846	1.978234	1.772673	0.000000	0.000000	29966.000000		1
10431.625000	3081.980957	1.840992	6.451181	6615.692871	93049.882812	1142.432739	671.348450	181.151154	117.493530	65.884079	307.954498	401.922180	237.127182	1.254372	99998.000000	4.018352	3.488830	0.265052	0.809639	3.820575	4.968716	3.057831	2.826948	2.258041	2.070014	1.818780	2.488487	2.604142	2.374981	0.098426	4.999991	30139.000000		1
7844.692383	2616.052734	2.050686	3.725156	4384.006348	61198.878906	745.712769	446.355774	117.872833	54.495831	38.411049	157.415619	233.858414	169.346603	1.532317	99998.000000	3.894576	3.417646	0.311899	0.571145	3.641871	4.786744	2.872571	2.649681	2.071414	1.736363	1.584456	2.197048	2.368953	2.228776	0.185349	4.999991	30213.000000		1
7195.892090	866.496643	2.941887	3.737491	3370.196533	47612.710938	549.744263	342.100739	110.959091	74.225594	35.959476	156.336304	195.068069	131.416611	0.231852	0.000000	3.857085	2.937767	0.468626	0.572580	3.527655	4.677723	2.740161	2.534154	2.045163	1.870554	1.555813	2.194060	2.290186	2.118650	0.000000	0.000000	30316.000000		1
7042.599609	1532.611938	1.433939	2.090775	2885.472900	39343.699219	469.221680	285.970520	76.125175	46.730976	18.847811	96.049210	151.935806	93.609970	0.570641	0.000000	3.847733	3.185432	0.156531	0.320307	3.460217	4.594875	2.671378	2.456321	1.881528	1.669605	1.275261	1.982494	2.181660	1.971322	0.000000	0.000000	30345.000000		1
7814.622559	2214.725830	3.820752	3.237926	3976.764893	55686.488281	652.149048	392.017212	114.437546	65.547951	19.862362	123.694931	181.737061	126.923607	0.497612	0.000000	3.892908	3.345320	0.582149	0.510267	3.599530	4.745750	2.814347	2.593305	2.058568	1.816559	1.298031	2.092352	2.259444	2.103542	0.000000	0.000000	30373.000000		1
7121.542969	793.970215	1.094727	1.107062	3173.611328	38244.804688	505.412445	326.641937	77.432678	45.145935	15.813413	94.319237	110.400932	66.195534	1.586320	99998.000000	3.852574	2.899804	0.039306	0.044172	3.501554	4.582572	2.703646	2.514072	1.888924	1.654619	1.199026	1.974600	2.042973	1.820829	0.200391	4.999991	30426.000000		1
19369.025391	4732.465820	2.019849	6.630038	11278.537109	99998.000000	1895.352173	1132.413574	300.797119	147.563065	106.688110	510.722656	646.734009	349.640472	3.914185	99998.000000	4.287108	3.675087	0.305319	0.821516	4.052253	4.999991	3.277690	3.054005	2.478274	2.168978	2.028116	2.708185	2.810726	2.543622	0.592641	4.999991	30520.000000		1
12378.602539	3994.699951	1.797820	2.880212	7044.067383	98743.382812	1154.622681	703.499512	233.164566	86.449532	57.141678	276.290649	364.146362	177.694275	3.012091	99998.000000	4.092671	3.601484	0.254746	0.459424	3.847824	4.994508	3.062440	2.847264	2.367663	1.936763	1.756953	2.441366	2.561276	2.249673	0.478868	4.999991	30563.000000		1
13976.062500	1592.390259	3.148497	2.510163	5819.894043	75788.789062	944.105103	598.757202	145.191666	60.681812	54.588345	237.315277	309.326752	148.506683	1.322524	26819.255859	4.145385	3.202049	0.498103	0.399702	3.764915	4.879605	2.975020	2.777251	2.161942	1.783059	1.737100	2.375326	2.490417	2.171746	0.121404	4.428447	30619.000000		1
18362.421875	4285.989746	2.698272	3.956437	9947.358398	99998.000000	1665.521118	1014.568542	252.212830	119.750824	68.936981	330.811157	458.616699	210.699539	0.628959	99998.000000	4.263930	3.632051	0.431086	0.597304	3.997708	4.999991	3.221550	3.006281	2.401767	2.078279	1.838452	2.519580	2.661450	2.323663	0.000000	4.999991	30666.000000		1
10339.590820	3134.626709	2.729109	6.025626	9954.178711	99998.000000	1682.244263	1008.431885	269.830231	112.022980	79.720818	408.653961	517.790588	293.220398	0.658631	0.000000	4.014503	3.496186	0.436021	0.780002	3.998005	4.999991	3.225889	3.003647	2.431091	2.049307	1.901572	2.611356	2.714154	2.467194	0.000000	0.000000	30743.000000		1
24621.150391	8361.952148	3.086823	8.992182	15395.415039	99998.000000	2622.904785	1572.564941	440.727936	152.493958	116.867531	670.469543	856.613281	528.750183	3.405494	0.000000	4.391308	3.922308	0.489512	0.953865	4.187391	4.999991	3.418782	3.196609	2.644171	2.183253	2.067694	2.826379	2.932785	2.723251	0.532180	0.000000	30812.000000		1
17695.847656	5951.754395	3.191670	3.487709	11834.535156	99998.000000	1968.695801	1205.094238	315.447968	127.759300	95.287529	434.187347	558.378723	351.552399	2.839614	99998.000000	4.247871	3.774645	0.504018	0.542540	4.073151	4.999991	3.294179	3.081021	2.498928	2.106393	1.979036	2.637677	2.746929	2.545990	0.453259	4.999991	30861.000000		1
6973.918457	3622.998291	2.414567	3.783747	3021.595215	41383.667969	515.317444	310.584930	87.254387	51.609451	27.038221	131.243927	166.093246	106.382820	1.115889	0.000000	3.843477	3.559068	0.382839	0.577922	3.480236	4.616829	2.712075	2.492180	1.940787	1.712729	1.431978	2.118079	2.220352	2.026871	0.047621	0.000000	30945.000000		1
13249.104492	2980.257812	2.732193	5.923862	5378.540039	73213.312500	893.667480	541.310242	138.638733	48.232758	35.857716	186.957825	230.759247	126.001564	1.706094	99998.000000	4.122187	3.474254	0.436511	0.772605	3.730664	4.864590	2.951176	2.733446	2.141885	1.683342	1.554583	2.271744	2.363159	2.100376	0.232003	4.999991	30986.000000		1
5963.809082	2858.477783	3.315019	3.176251	4214.370117	55744.074219	685.903687	428.978912	129.862411	40.353806	25.610451	152.746826	203.859802	87.235886	0.622118	99998.000000	3.775524	3.456135	0.520486	0.501915	3.624733	4.746199	2.836263	2.632436	2.113483	1.605885	1.408417	2.183972	2.309332	1.940695	0.000000	4.999991	31031.000000		1
19336.626953	6700.828613	2.010598	4.977154	13517.380859	99998.000000	2224.294678	1374.373047	421.658112	220.474991	105.994270	536.434875	676.353333	374.193207	1.874381	0.000000	4.286381	3.826128	0.303325	0.696981	4.130893	4.999991	3.347192	3.138105	2.624960	2.343359	2.025282	2.729517	2.830174	2.573096	0.272858	0.000000	31205.000000		1
10153.542969	3893.170898	2.170952	3.046734	6537.627930	87105.804688	1092.519287	663.611328	196.452667	63.025452	55.840340	234.342560	324.147186	155.889160	0.355869	99998.000000	4.006618	3.590303	0.336650	0.483835	3.815420	4.940047	3.038429	2.821914	2.293258	1.799516	1.746948	2.369851	2.510742	2.192816	0.000000	4.999991	31370.000000		1
12015.756836	4228.564453	1.483278	4.440584	8654.306641	99998.000000	1424.705811	878.449219	209.564713	74.965691	74.441452	374.880859	486.071228	281.573090	0.641352	99998.000000	4.079751	3.626193	0.171223	0.647440	3.937232	4.999991	3.153725	2.943717	2.321318	1.874863	1.871815	2.573893	2.686700	2.449591	0.000000	4.999991	31433.000000		1
3873.804932	2110.510742	2.556419	2.633513	3744.352783	44284.183594	588.019653	372.827087	100.030319	65.936501	32.934330	151.883377	217.101379	97.871704	0.590529	99998.000000	3.588138	3.324388	0.407632	0.420535	3.573377	4.646249	2.769392	2.571507	2.000132	1.819126	1.517649	2.181510	2.336663	1.990657	0.000000	4.999991	31467.000000		1
7744.815918	3066.571533	3.092990	4.748958	7430.360840	99998.000000	1242.231689	748.596069	213.243622	68.915390	56.327572	237.916611	317.699097	183.189499	1.284257	99998.000000	3.889011	3.486653	0.490378	0.676598	3.871010	4.999991	3.094203	2.874248	2.328876	1.838316	1.750721	2.376425	2.502016	2.262901	0.108652	4.999991	31531.000000		1
12904.414062	5062.725098	2.007514	5.563065	9978.929688	99998.000000	1679.703247	1018.898132	262.845551	108.695625	85.043350	401.416443	522.021484	306.301605	2.247567	0.000000	4.110738	3.704384	0.302659	0.745314	3.999084	4.999991	3.225233	3.008131	2.419701	2.036212	1.929640	2.603595	2.717688	2.486149	0.351713	0.000000	31623.000000		1
6774.678223	1196.169922	2.747611	3.626477	2300.102051	32409.449219	402.390900	234.623184	63.250565	53.721813	20.713472	99.839127	108.735710	105.133904	1.340620	99998.000000	3.830889	3.077793	0.438955	0.559485	3.361747	4.510672	2.604648	2.370371	1.801064	1.730151	1.316253	1.999301	2.036372	2.021743	0.127306	4.999991	31708.000000		1
13565.274414	1817.959595	2.334390	4.385077	7047.249512	94378.304688	1175.511963	715.211548	207.911835	100.721077	54.613014	257.643280	349.288910	189.801041	0.700359	0.000000	4.132429	3.259584	0.368173	0.641977	3.848020	4.974872	3.070227	2.854434	2.317879	2.003120	1.737296	2.411019	2.543185	2.278299	0.000000	0.000000	31782.000000		1
15596.434570	2415.615967	3.574053	4.970987	6055.969727	82116.953125	995.853333	613.013367	164.415695	73.439240	51.560112	266.293182	365.490875	198.087036	0.344449	99998.000000	4.193025	3.383028	0.553161	0.696443	3.782184	4.914433	2.998195	2.787470	2.215943	1.865928	1.712314	2.425360	2.562876	2.296856	0.000000	4.999991	31897.000000		1
8853.944336	2857.571289	2.901798	4.122959	3718.816162	49669.230469	620.688782	370.480377	122.069801	63.278320	29.788916	143.770065	195.357941	120.605026	2.122451	99998.000000	3.947137	3.455997	0.462667	0.615209	3.570405	4.696087	2.792874	2.568765	2.086608	1.801255	1.474055	2.157668	2.290831	2.081365	0.326838	4.999991	31940.000000		1
8502.401367	2677.668945	2.106194	2.960389	4726.264648	60056.945312	788.092590	479.928436	126.057076	71.625999	34.355934	187.497482	257.134460	153.271072	1.194586	0.000000	3.929542	3.427757	0.323498	0.471349	3.674518	4.778563	2.896577	2.681176	2.100567	1.855071	1.536002	2.272995	2.410160	2.185460	0.077217	0.000000	32030.000000		1
17265.443359	6333.660156	2.004430	5.541479	11962.473633	99998.000000	1970.086548	1216.007568	335.060547	153.190887	110.817238	485.744354	596.308716	370.554382	1.850688	99998.000000	4.237178	3.801655	0.301991	0.743626	4.077821	4.999991	3.294485	3.084936	2.525123	2.185233	2.044607	2.686408	2.775471	2.568852	0.267333	4.999991	32092.000000		1
22023.976562	8571.958008	2.100026	7.518155	15941.227539	99998.000000	2658.414062	1627.159424	505.153412	215.093857	163.900711	774.493347	997.796082	716.617737	1.983247	0.000000	4.342896	3.933080	0.322225	0.876111	4.202522	4.999991	3.424623	3.211430	2.703423	2.332628	2.214581	2.889018	2.999042	2.855288	0.297377	0.000000	32244.000000		1
22659.275391	9914.948242	3.398280	11.067538	18691.634766	99998.000000	3067.789551	1905.254028	522.755371	223.638901	172.014038	849.718018	1146.629639	642.743652	1.695005	0.000000	4.355246	3.996290	0.531259	1.044051	4.271647	4.999991	3.486825	3.279953	2.718298	2.349547	2.235564	2.929275	3.059423	2.808038	0.229171	0.000000	32285.000000		1
29755.294922	10014.244141	2.994310	7.419476	19561.193359	99998.000000	3296.726318	1995.135742	514.410767	235.566803	157.776413	744.667419	912.576965	565.875305	2.259284	0.000000	4.473564	4.000618	0.476297	0.870373	4.291395	4.999991	3.518083	3.299973	2.711310	2.372114	2.198042	2.871962	2.960269	2.752721	0.353971	0.000000	32386.000000		1
9047.322266	2575.553955	1.948923	4.681116	3997.734131	56390.968750	661.859741	410.285278	111.862625	53.872917	35.722031	153.733627	231.055298	156.838959	0.204041	0.000000	3.956520	3.410871	0.289795	0.670349	3.601814	4.751210	2.820766	2.613086	2.048685	1.731370	1.552936	2.186769	2.363716	2.195454	0.000000	0.000000	32475.000000		1
8391.062500	3017.284180	1.600460	3.274930	5061.352539	66077.828125	875.565918	512.782593	120.561852	66.118446	37.282402	165.673859	206.921951	127.524933	1.009318	0.000000	3.923817	3.479616	0.204245	0.515202	3.704267	4.820056	2.942289	2.709933	2.081210	1.820323	1.571504	2.219254	2.315807	2.105595	0.004028	0.000000	32610.000000		1
6936.324707	1813.938354	2.226459	3.247177	2617.588379	35735.781250	420.930328	265.213867	88.527969	33.218033	15.881254	91.306419	102.978371	71.548904	0.129894	0.000000	3.841129	3.258622	0.347615	0.511506	3.417901	4.553103	2.624210	2.423596	1.947080	1.521374	1.200885	1.960501	2.012746	1.854603	0.000000	0.000000	32678.000000		1
17679.707031	3935.501221	2.824705	3.651147	7297.365723	89465.937500	1198.316162	740.152832	164.400284	73.195625	42.068363	228.461868	293.303650	181.144989	2.263478	99998.000000	4.247475	3.595000	0.450973	0.562429	3.863166	4.951658	3.078571	2.869321	2.215903	1.864485	1.623956	2.358814	2.467318	2.258026	0.354776	4.999991	32718.000000		1
7126.958008	1977.580078	2.821621	3.379778	2641.703369	34413.617188	449.050964	271.655792	87.766289	22.690149	27.710476	107.665657	117.761818	124.012550	1.581555	99998.000000	3.852904	3.296134	0.450499	0.528888	3.421884	4.536730	2.652296	2.434019	1.943328	1.355837	1.442644	2.032077	2.071004	2.093466	0.199084	4.999991	32781.000000		1
5021.985840	1262.781738	4.224722	4.181550	2034.626099	30971.757812	340.108643	205.790222	76.532227	17.182592	15.002389	89.668953	120.549515	55.134167	0.011068	0.000000	3.700876	3.101328	0.625798	0.621337	3.308485	4.490966	2.531618	2.313425	1.883844	1.235089	1.176160	1.952642	2.081166	1.741421	0.000000	0.000000	32797.000000		1
25325.761719	13565.490234	2.078440	12.254778	30075.302734	99998.000000	4915.004883	3073.081299	843.069519	353.458130	290.454254	1399.129272	1873.429932	887.728210	3.327480	99998.000000	4.403563	4.132435	0.317737	1.088305	4.478210	4.999991	3.691524	3.487574	2.925864	2.548338	2.463078	3.145858	3.272637	2.948280	0.522115	4.999991	32859.000000		1
12631.375977	1864.875610	2.371395	3.867008	5006.042969	68717.242188	837.808655	510.778137	144.923386	65.834740	43.499218	210.946228	275.322357	157.622223	0.472592	0.000000	4.101450	3.270650	0.375004	0.587375	3.699495	4.837066	2.923145	2.708232	2.161139	1.818455	1.638481	2.324172	2.439842	2.197618	0.000000	0.000000	32913.000000		1
16676.513672	5683.435547	4.381993	6.136640	9395.788086	99998.000000	1559.298706	955.200439	251.898285	99.487579	87.467163	422.484558	535.451172	305.028015	2.962232	99998.000000	4.222105	3.754611	0.641672	0.787931	3.972933	4.999991	3.192929	2.980094	2.401225	1.997769	1.941845	2.625811	2.728720	2.484340	0.471619	4.999991	33014.000000		1
7452.280273	2272.178955	2.914133	2.775365	2885.204590	43129.574219	474.464050	292.918182	86.104156	41.445450	24.087084	143.893417	178.708832	117.336258	1.442249	99998.000000	3.872289	3.356442	0.464509	0.443320	3.460177	4.634775	2.676203	2.466746	1.935024	1.617477	1.381784	2.158041	2.252146	2.069432	0.159040	4.999991	33165.000000		1
10436.379883	3429.478271	2.223376	4.878475	7518.907715	95602.132812	1230.784912	760.749084	219.827408	72.418518	48.396194	239.304291	312.654114	155.953918	2.683716	0.000000	4.018550	3.535228	0.347013	0.688284	3.876155	4.980468	3.090182	2.881241	2.342082	1.859850	1.684811	2.378951	2.495064	2.192996	0.428736	0.000000	33187.000000		1
23476.744141	4403.729980	3.527797	4.144545	10923.922852	99998.000000	1852.118164	1106.183350	298.715607	142.980637	101.584518	499.624268	649.447693	416.021027	2.649257	99998.000000	4.370638	3.643821	0.547504	0.617477	4.038379	4.999991	3.267669	3.043827	2.475258	2.155277	2.006828	2.698643	2.812544	2.619115	0.423124	4.999991	33237.000000		1
10928.915039	2499.370361	3.527797	5.106671	5917.361816	82932.171875	978.679993	589.604675	159.077744	75.329567	57.036831	282.797333	364.334473	278.313599	1.659104	0.000000	4.038577	3.397831	0.547504	0.708138	3.772128	4.918723	2.990641	2.770561	2.201609	1.876966	1.756155	2.451475	2.561500	2.444535	0.219874	0.000000	33300.000000		1
4605.308105	2071.612549	3.092990	4.755125	4509.819824	56517.082031	759.484741	462.486816	120.349075	52.799774	46.771065	212.299988	279.059845	158.183456	0.635082	0.000000	3.663259	3.316308	0.490378	0.677162	3.654159	4.752180	2.880519	2.665099	2.080443	1.722632	1.669977	2.326950	2.445697	2.199161	0.000000	0.000000	33369.000000		1
18810.568359	5099.122559	2.118529	5.350287	11062.943359	99998.000000	1829.295410	1117.371094	342.529358	157.236755	80.562675	439.099731	585.268921	290.238403	3.208830	99998.000000	4.274402	3.707495	0.326034	0.728377	4.043871	4.999991	3.262284	3.048198	2.534698	2.196554	1.906134	2.642563	2.767355	2.462755	0.506347	4.999991	33422.000000		1
11124.895508	4123.902344	3.117660	4.641027	9235.865234	99998.000000	1499.548096	931.560486	230.059250	147.612411	74.157753	438.119110	585.879517	371.306824	4.738595	0.000000	4.046296	3.615308	0.493829	0.666614	3.965478	4.999991	3.175960	2.969211	2.361840	2.169123	1.870157	2.641592	2.767808	2.569733	0.675650	0.000000	33478.000000		1
23394.648438	8822.789062	2.698272	7.585997	15975.999023	99998.000000	2731.767090	1636.336670	452.612671	171.381866	126.371613	641.507080	835.588379	534.775818	2.290683	99998.000000	4.369116	3.945606	0.431086	0.880013	4.203468	4.999991	3.436444	3.213873	2.655727	2.233965	2.101650	2.807201	2.921992	2.728172	0.359965	4.999991	33536.000000		1
7935.018066	2487.118652	2.164785	3.879343	2833.295898	38360.214844	470.011139	288.419006	84.950836	35.049774	22.844337	108.748047	155.559204	95.842598	0.202672	0.000000	3.899548	3.395696	0.335415	0.588758	3.452292	4.583881	2.672108	2.460024	1.929168	1.544685	1.358779	2.036422	2.191896	1.981559	0.000000	0.000000	33596.000000		1
24553.394531	4296.826172	3.105325	4.776711	10992.283203	99998.000000	1871.860229	1119.276855	324.526489	140.233017	105.016724	520.791077	700.113525	393.130432	2.645874	99998.000000	4.390111	3.633148	0.492107	0.679129	4.041088	4.999991	3.272273	3.048938	2.511250	2.146850	2.021258	2.716664	2.845168	2.594537	0.422569	4.999991	33685.000000		1
5572.531738	2559.814697	2.328223	2.954222	3339.389893	43648.285156	556.898560	341.200287	103.835648	56.919651	28.509165	139.973984	169.352768	129.396759	0.411628	0.000000	3.746053	3.408209	0.367025	0.470443	3.523667	4.639967	2.745776	2.533009	2.016346	1.755262	1.454985	2.146047	2.228792	2.111923	0.000000	0.000000	33740.000000		1
10080.689453	4302.321289	1.415436	4.711953	5916.565918	83201.093750	993.993835	602.103088	168.942627	80.686028	40.563499	232.421387	315.913605	148.189072	1.498003	0.000000	4.003490	3.633703	0.150890	0.673201	3.772070	4.920129	2.997384	2.779671	2.227739	1.906798	1.608135	2.366276	2.499568	2.170816	0.175513	0.000000	33786.000000		1
6273.900391	1517.665161	3.170084	1.840992	2333.699463	31066.958984	381.245697	236.590607	56.531097	22.455786	9.753865	71.018501	88.944275	85.768028	1.106464	99998.000000	3.797538	3.181176	0.501071	0.265052	3.368045	4.492299	2.581205	2.373997	1.752287	1.351328	0.989177	1.851372	1.949118	1.933325	0.043937	4.999991	33820.000000		1
12409.239258	4410.208984	3.262596	4.628692	8381.731445	99998.000000	1359.160889	852.311462	251.744095	78.900543	73.772285	336.287872	459.221130	265.121368	0.202982	0.000000	4.093745	3.644459	0.513563	0.665458	3.923334	4.999991	3.133271	2.930598	2.400959	1.897080	1.867893	2.526711	2.662022	2.423445	0.000000	0.000000	33867.000000		1
21841.226562	8659.582031	3.037483	6.734885	14003.630859	99998.000000	2340.116699	1423.271851	420.026794	188.980759	140.877518	672.736084	833.093628	553.247375	2.239200	0.000000	4.339277	3.937497	0.482514	0.828330	4.146241	4.999991	3.369237	3.153288	2.623277	2.276417	2.148842	2.827845	2.920694	2.742919	0.350093	0.000000	33911.000000		1
13942.307617	3114.872070	2.815454	3.675817	5944.504883	97345.726562	956.452393	601.384583	243.516678	142.823364	49.611191	286.584167	370.646881	168.569489	1.407730	99998.000000	4.144335	3.493440	0.449548	0.565354	3.774116	4.988317	2.980663	2.779152	2.386529	2.154799	1.695580	2.457252	2.568960	2.226779	0.148519	4.999991	33971.000000		1
13271.677734	6586.878418	3.299600	5.649409	8743.997070	99998.000000	1447.136963	888.566956	236.609100	132.289307	80.010689	403.180328	552.124939	256.776764	1.579470	0.000000	4.122926	3.818680	0.518461	0.752003	3.941710	4.999991	3.160510	2.948690	2.374032	2.121525	1.903148	2.605499	2.742037	2.409556	0.198511	0.000000	34084.000000		1
11583.718750	3169.010254	2.689020	3.068320	5519.204590	79866.617188	931.079407	552.704651	140.205261	74.055984	34.614967	197.707748	250.088135	119.454788	0.091937	0.000000	4.063848	3.500924	0.429594	0.486901	3.741877	4.902365	2.968987	2.742493	2.146764	1.869560	1.539264	2.296024	2.398093	2.077204	0.000000	0.000000	34125.000000		1
10382.911133	3060.098877	2.115445	3.207088	4869.920410	62810.609375	779.624634	493.413605	142.271378	73.189453	36.190758	168.387558	229.794037	100.153664	0.272573	0.000000	4.016319	3.485735	0.325402	0.506111	3.687522	4.798033	2.891886	2.693211	2.153117	1.864449	1.558598	2.226310	2.361339	2.000667	0.000000	0.000000	34168.000000		1
16399.429688	6585.971680	3.302684	7.792608	12118.353516	99998.000000	2018.630859	1227.861450	299.810333	147.797424	111.205788	480.912140	615.856567	395.282898	1.919526	99998.000000	4.214829	3.818620	0.518867	0.891683	4.083444	4.999991	3.305057	3.089149	2.476847	2.169667	2.046127	2.682066	2.789479	2.596908	0.283194	4.999991	34208.000000		1
9137.675781	7631.679688	3.552467	4.514594	12712.997070	99998.000000	2129.654541	1299.617065	375.096741	149.727844	110.188156	554.039917	778.906128	423.761200	3.037036	99998.000000	3.960836	3.882620	0.550530	0.654619	4.104248	4.999991	3.328309	3.113815	2.574143	2.175303	2.042135	2.743541	2.891485	2.627121	0.482450	4.999991	34277.000000		1
12090.772461	3857.929932	1.390766	4.045865	6066.053223	85019.242188	1040.413330	617.503296	161.840775	75.366577	47.437153	231.382172	332.565796	198.595856	1.014488	0.000000	4.082454	3.586354	0.143254	0.607011	3.782906	4.929517	3.017206	2.790639	2.209088	1.877179	1.676119	2.364330	2.521878	2.297970	0.006247	0.000000	34428.000000		1
8547.118164	1325.372437	2.007514	4.224722	3408.888184	50073.671875	559.337769	347.447937	108.152885	34.297344	28.863794	137.621094	173.589828	108.526016	1.486527	0.000000	3.931820	3.122338	0.302659	0.625798	3.532613	4.699609	2.747674	2.540890	2.034038	1.535260	1.460353	2.138685	2.239524	2.035534	0.172173	0.000000	34501.000000		1
11337.485352	3273.283936	2.248045	5.230021	7162.103516	97467.117188	1194.554077	726.331482	218.427383	87.226631	76.809761	340.198059	446.904663	253.649841	0.711316	0.000000	4.054517	3.514984	0.351805	0.718503	3.855041	4.988858	3.077206	2.861135	2.339307	1.940649	1.885416	2.531732	2.650215	2.404235	0.000000	0.000000	34569.000000		1
9848.508789	2180.736816	1.187239	2.658183	5283.979980	69356.078125	840.022766	538.485535	163.179123	81.950356	41.186417	210.406586	243.421082	184.672775	2.161795	0.000000	3.993371	3.338603	0.074538	0.424585	3.722961	4.841084	2.924291	2.731174	2.212665	1.913551	1.614754	2.323059	2.386358	2.266403	0.334815	0.000000	34688.000000		1
24396.890625	9368.451172	3.284182	8.671474	18310.074219	99998.000000	2994.489258	1865.871582	483.372955	168.452316	151.584259	788.740173	1024.603027	660.145203	1.320009	0.000000	4.387334	3.971668	0.516427	0.938093	4.262690	4.999991	3.476323	3.270882	2.684282	2.226477	2.180654	2.896934	3.010556	2.819639	0.120577	0.000000	34741.000000		1
24826.724609	8270.719727	3.990358	6.451181	16241.124023	99998.000000	2677.243408	1655.825806	469.600983	169.722809	133.421036	614.841980	796.264526	444.619629	3.202352	99998.000000	4.394919	3.917543	0.601012	0.809639	4.210616	4.999991	3.427688	3.219015	2.671729	2.229740	2.125224	2.788764	2.901057	2.647989	0.505469	4.999991	34778.000000		1
16199.212891	3436.703369	2.778449	3.968772	7050.172852	89666.117188	1182.339355	712.907959	182.773193	86.424866	67.052818	279.343567	432.889069	213.400894	1.572793	99998.000000	4.209494	3.536142	0.443802	0.598656	3.848200	4.952628	3.072742	2.853034	2.261913	1.936639	1.826417	2.446139	2.636377	2.329196	0.196671	4.999991	34847.000000		1
13558.418945	6300.105957	2.346725	6.744137	8723.915039	99998.000000	1468.531860	887.006592	236.824966	76.156013	71.980629	369.906799	472.052551	192.366714	2.012222	0.000000	4.132209	3.799348	0.370462	0.828926	3.940711	4.999991	3.166883	2.947927	2.374428	1.881704	1.857216	2.568092	2.673990	2.284130	0.303676	0.000000	34924.000000		1
9738.764648	1894.288330	2.211041	4.027363	3302.628662	44077.136719	564.416687	338.372498	67.956352	55.084824	23.812630	120.509430	149.434891	96.709129	0.616627	99998.000000	3.988504	3.277446	0.344597	0.605021	3.518860	4.644213	2.751600	2.529395	1.832230	1.741032	1.376807	2.081021	2.174452	1.985467	0.000000	4.999991	34977.000000		1
8334.655273	3239.448975	2.985059	3.860841	4441.866699	55761.902344	706.410522	451.536438	104.436981	63.830307	43.193928	173.999954	238.039963	134.407837	1.673619	1002.753967	3.920888	3.510471	0.474953	0.586682	3.647566	4.746337	2.849057	2.654693	2.018854	1.805027	1.635423	2.240549	2.376650	2.128425	0.223657	3.001194	35057.000000		1
7318.276367	2369.914795	1.400017	1.739229	3560.833252	54599.863281	594.267273	363.205841	103.117142	40.834869	30.609190	142.058594	211.125092	90.328873	1.698350	0.000000	3.864409	3.374733	0.146133	0.240357	3.551552	4.737192	2.773982	2.560153	2.013331	1.611031	1.485852	2.152467	2.324540	1.955827	0.230027	0.000000	35107.000000		1
5627.268066	1084.057495	1.470943	3.799166	3011.906250	50310.988281	497.931305	306.002472	104.406143	47.409401	40.014595	140.038742	221.227417	124.922256	0.379071	0.000000	3.750298	3.035052	0.167596	0.579688	3.478842	4.701663	2.697170	2.485725	2.018726	1.675864	1.602218	2.146248	2.344839	2.096640	0.000000	0.000000	35236.000000		1
4860.835938	1799.491089	2.066105	4.656446	1730.686646	32489.164062	251.192108	168.150101	41.352936	25.089298	14.690931	58.091469	97.825447	54.650017	0.242706	0.000000	3.686711	3.255150	0.315152	0.668055	3.238219	4.511738	2.400006	2.225697	1.616506	1.399489	1.167049	1.764112	1.990452	1.737590	0.000000	0.000000	35273.000000		1
4368.886719	2323.486084	2.846291	4.237057	4305.466797	66178.015625	697.307312	436.830109	181.678467	48.069321	40.501823	168.279617	212.296906	130.889297	0.368406	0.000000	3.640371	3.366140	0.454279	0.627064	3.634020	4.820714	2.843424	2.640313	2.259304	1.681868	1.607475	2.226032	2.326944	2.116904	0.000000	0.000000	35355.000000		1
9710.720703	2312.264404	3.080655	6.944580	5875.712402	83211.515625	952.517578	598.717102	185.912445	75.752045	53.542957	245.471771	308.506470	188.795731	2.932695	0.000000	3.987252	3.364038	0.488643	0.841646	3.769061	4.920184	2.978873	2.777222	2.269309	1.879394	1.728702	2.390002	2.489264	2.275992	0.467267	0.000000	35441.000000		1
14788.639648	6377.609863	1.970509	5.094337	10915.985352	99998.000000	1869.775635	1111.459595	311.812256	122.069801	101.862061	460.550201	608.711548	361.941498	0.798869	99998.000000	4.169928	3.804658	0.294578	0.707088	4.038063	4.999991	3.271790	3.045894	2.493893	2.086608	2.008013	2.663277	2.784411	2.558638	0.000000	4.999991	35508.000000		1
11224.611328	2915.650391	2.195622	5.202267	6415.520996	99998.000000	1055.440430	648.312927	237.990616	114.391289	68.918480	371.479492	509.334961	266.006378	1.292836	0.000000	4.050171	3.464736	0.341558	0.716193	3.807232	4.999991	3.023434	2.811785	2.376560	2.058393	1.838336	2.569935	2.707004	2.424892	0.111543	0.000000	35561.000000		1
6131.625977	1761.425415	1.255082	1.406185	2487.698242	44116.648438	391.900024	248.515427	83.433632	32.083218	20.722725	94.516594	113.231804	78.487320	1.489531	99998.000000	3.787576	3.245864	0.098672	0.148042	3.395798	4.644602	2.593175	2.395353	1.921341	1.506278	1.316447	1.975508	2.053968	1.894799	0.173050	4.999991	35598.000000		1
13816.614258	5330.652344	3.962604	3.071404	9984.233398	99998.000000	1636.102295	1014.346497	236.417908	97.137772	75.076706	308.854950	364.189545	213.863449	3.000250	99998.000000	4.140402	3.726780	0.597981	0.487337	3.999315	4.999991	3.213810	3.006186	2.373680	1.987388	1.875505	2.489755	2.561327	2.330137	0.477157	4.999991	35628.000000		1
6003.715332	1475.754028	0.894284	1.825573	2271.432617	36365.023438	368.815155	227.586090	77.574532	30.529013	18.638117	73.365227	78.752518	79.908920	1.744548	0.000000	3.778420	3.169014	0.000000	0.261399	3.356300	4.560684	2.566809	2.357146	1.889719	1.484713	1.270402	1.865490	1.896264	1.902595	0.241683	0.000000	35659.000000		1
8359.750977	1796.974731	2.137031	3.984190	5804.749512	83422.906250	989.392883	584.047791	167.665955	53.774235	56.037701	229.470245	301.157928	193.723557	2.034286	99998.000000	3.922193	3.254542	0.329811	0.600340	3.763783	4.921285	2.995369	2.766448	2.224445	1.730574	1.748480	2.360726	2.478794	2.287182	0.308412	4.999991	35681.000000		1
10699.682617	1432.526123	2.935719	4.064368	4533.003418	62839.992188	724.524414	462.190765	139.344910	59.599419	31.410963	157.822662	227.172867	87.794044	0.301025	0.000000	4.029371	3.156103	0.467715	0.608993	3.656386	4.798236	2.860053	2.664821	2.144091	1.775242	1.497081	2.198169	2.356356	1.943465	0.000000	0.000000	35785.000000		1
5941.692383	2280.532715	2.414567	2.935719	4916.438477	73423.500000	831.428406	498.421600	168.079178	60.046562	43.943275	187.704102	209.962524	131.672562	0.391765	0.000000	3.773910	3.358036	0.382839	0.467715	3.691651	4.865835	2.919825	2.697597	2.225514	1.778488	1.642892	2.273474	2.322142	2.119495	0.000000	0.000000	35849.000000		1
11258.307617	3767.668945	2.611927	4.360406	4877.534180	69052.101562	786.156006	487.643951	119.377693	35.321144	29.289351	126.331528	149.453400	102.707001	0.518641	99998.000000	4.051473	3.576073	0.416961	0.639527	3.688200	4.839177	2.895509	2.688103	2.076923	1.548035	1.466710	2.101512	2.174506	2.011600	0.000000	4.999991	35873.000000		1
6531.744141	5817.596680	1.890332	8.588212	9776.478516	99998.000000	1650.679077	990.268677	324.236633	99.160706	99.188454	467.356018	609.587280	410.581299	1.765745	0.000000	3.815029	3.764744	0.276538	0.933903	3.990182	4.999991	3.217663	2.995753	2.510862	1.996340	1.996461	2.669648	2.785036	2.613399	0.246928	0.000000	35917.000000		1
5520.237793	1769.696045	3.018980	3.830003	4137.011230	60357.464844	690.387451	423.107452	124.626221	38.716339	33.014507	161.079086	214.091644	118.594421	0.439828	99998.000000	3.741958	3.247899	0.479860	0.583199	3.616687	4.780731	2.839093	2.626451	2.095609	1.587894	1.518705	2.207039	2.330600	2.074064	0.000000	4.999991	35975.000000		1
9958.218750	2258.838623	2.211041	3.416783	4415.130859	63943.605469	712.988159	446.380432	139.116699	61.699444	33.859451	141.679291	180.435715	95.019241	0.686931	0.000000	3.998182	3.353885	0.344597	0.533617	3.644943	4.805797	2.853082	2.649705	2.143379	1.790281	1.529680	2.151306	2.256323	1.977812	0.000000	0.000000	35998.000000		1
7578.013672	1509.311279	1.489446	3.176251	2870.701660	49681.300781	481.815674	284.129517	110.169647	30.868225	17.595814	84.716469	120.062286	86.070229	0.852907	0.000000	3.879555	3.178779	0.173025	0.501915	3.457988	4.696193	2.682881	2.453516	2.042062	1.489512	1.245409	1.927968	2.079406	1.934853	0.000000	0.000000	36023.000000		1
6031.567871	1531.470947	2.803118	4.227806	2535.391357	43385.527344	411.617462	252.832657	109.990791	67.459869	35.962563	111.563499	165.479584	133.797256	0.171079	0.000000	3.780430	3.185109	0.447641	0.626115	3.404045	4.637345	2.614494	2.402833	2.041356	1.829046	1.555851	2.047522	2.218745	2.126447	0.000000	0.000000	36059.000000		1
7925.442871	2843.364502	1.958174	2.411484	4654.117188	66149.710938	779.010986	476.927948	144.066101	68.665611	33.372219	143.800903	191.179474	123.142937	0.860488	0.000000	3.899024	3.453833	0.291851	0.382284	3.667837	4.820528	2.891544	2.678453	2.158562	1.836739	1.523385	2.157762	2.281441	2.090410	0.000000	0.000000	36115.000000		1
11559.095703	6051.066406	1.409269	2.232627	7157.956055	99998.000000	1173.337891	728.835510	195.980850	90.600243	53.339428	279.506989	400.725677	305.592346	2.214906	99998.000000	4.062924	3.781832	0.148994	0.348816	3.854789	4.999991	3.069423	2.862629	2.292214	1.957129	1.727048	2.446393	2.602847	2.485142	0.345355	4.999991	36160.000000		1
13764.964844	3112.244873	2.753779	3.789915	7360.311035	99998.000000	1229.431152	744.220276	188.709396	108.208389	52.775105	242.070404	320.412781	258.253876	2.418233	99998.000000	4.138775	3.493074	0.439929	0.578629	3.866896	4.999991	3.089704	2.871701	2.275794	2.034261	1.722429	2.383942	2.505710	2.412047	0.383498	4.999991	36218.000000		1
19628.730469	7358.266113	1.998263	6.044128	13321.443359	99998.000000	2268.466064	1365.467163	393.901367	157.742493	121.153931	550.357910	728.058411	458.292908	1.424592	0.000000	4.292892	3.866776	0.300653	0.781334	4.124551	4.999991	3.355732	3.135281	2.595387	2.197949	2.083338	2.740645	2.862166	2.661143	0.153691	0.000000	36285.000000		1
4736.955566	2512.482422	0.832609	2.738360	7610.099609	99998.000000	1269.380981	773.309143	194.722687	68.844467	51.874653	267.637695	349.992004	160.129303	1.324043	99998.000000	3.675499	3.400103	0.000000	0.437491	3.881390	4.999991	3.103592	2.888353	2.289417	1.837869	1.714955	2.427547	2.544058	2.204471	0.121902	4.999991	36314.000000		1
13254.439453	3576.748291	1.763899	3.842339	4361.569336	67680.679688	704.057617	443.087006	125.717865	74.990356	50.178596	210.357239	246.887207	171.193756	0.034413	99998.000000	4.122361	3.553488	0.246474	0.584596	3.639643	4.830465	2.847608	2.646489	2.099397	1.875005	1.700518	2.322958	2.392498	2.233488	0.000000	4.999991	36351.000000		1
12294.144531	4835.986816	3.247177	2.904882	6943.444824	99998.000000	1125.675659	706.805237	228.560547	121.320450	66.568672	280.799072	392.291656	283.000885	2.172597	0.000000	4.089698	3.684485	0.511506	0.463128	3.841575	4.999991	3.051413	2.849300	2.359001	2.083934	1.823270	2.448396	2.593609	2.451788	0.336979	0.000000	36437.000000		1
2852.482910	853.677551	2.550252	4.033530	1424.755127	28868.740234	233.981766	143.643631	50.924862	33.341385	22.363274	64.872612	96.817062	52.001087	0.589733	99998.000000	3.455223	2.931294	0.406583	0.605685	3.153740	4.460428	2.369182	2.157286	1.706930	1.522984	1.349535	1.812061	1.985952	1.716012	0.000000	4.999991	36492.000000		1
6866.320312	2317.975586	3.691235	5.994788	3040.032959	49951.378906	483.249603	306.264587	96.206482	41.257339	33.008339	96.826317	135.166443	117.552124	0.186557	0.000000	3.836724	3.365109	0.567172	0.777774	3.482878	4.698547	2.684171	2.486097	1.983204	1.615501	1.518624	1.985993	2.130869	2.070230	0.000000	0.000000	36632.000000		1
8100.806152	1998.290405	1.236579	2.855542	5108.601562	71039.828125	816.154663	513.214294	125.110367	66.769112	35.185459	173.632996	211.840515	148.710220	1.687042	99998.000000	3.908528	3.300659	0.092222	0.455689	3.708302	4.851502	2.911772	2.710299	2.097293	1.824576	1.546363	2.239632	2.326009	2.172341	0.227126	4.999991	36661.000000		1
9495.161133	1381.018433	2.235711	4.292564	4203.965332	62036.730469	693.588379	415.330261	108.282402	32.283661	21.302467	116.691757	130.263290	115.375000	0.332584	99998.000000	3.977502	3.140199	0.349416	0.632717	3.623659	4.792649	2.841102	2.618394	2.034558	1.508983	1.328430	2.067040	2.114822	2.062112	0.000000	4.999991	36683.000000		1
12166.450195	5471.369629	1.776234	2.510163	8231.793945	99998.000000	1321.647217	834.179077	224.958740	111.141029	74.697403	314.985413	438.519989	237.691498	2.085414	99998.000000	4.085164	3.738096	0.249500	0.399702	3.915494	4.999991	3.121115	2.921259	2.352103	2.045874	1.873306	2.498291	2.641989	2.376014	0.319192	4.999991	36729.000000		1
14202.343750	3798.419922	1.816322	3.792999	8112.169434	99998.000000	1316.324707	821.520325	214.692978	75.280228	74.225594	367.328796	467.578064	254.932678	3.661002	0.000000	4.152360	3.579603	0.259193	0.578983	3.909137	4.999991	3.119363	2.914618	2.331818	1.876681	1.870554	2.565055	2.669854	2.406425	0.563600	0.000000	36780.000000		1
24435.357422	11210.426758	3.167000	5.075834	25645.001953	99998.000000	4262.538086	2624.347900	717.154297	327.190857	209.647980	1021.087585	1362.312500	785.067444	4.702181	99998.000000	4.388019	4.049622	0.500648	0.705507	4.409003	4.999991	3.629668	3.419021	2.855613	2.514801	2.321491	3.009063	3.134277	2.894907	0.672299	4.999991	36842.000000		1
8332.132812	2397.912109	1.464776	1.967425	4216.883301	66906.070312	706.913208	425.694702	118.474159	47.138031	37.606194	176.944931	211.772675	161.643417	0.401237	99998.000000	3.920756	3.379833	0.165771	0.293898	3.624992	4.825466	2.849366	2.629098	2.073624	1.673371	1.575259	2.247838	2.325870	2.208558	0.000000	4.999991	36859.000000		1
7211.073242	1692.802979	0.952875	2.454656	2055.913086	41426.636719	349.899506	209.990280	82.520851	49.999741	26.082262	86.529709	101.966904	80.531837	0.106353	99998.000000	3.858000	3.228606	0.000000	0.389991	3.313005	4.617280	2.543943	2.322199	1.916564	1.698968	1.416345	1.937165	2.008459	1.905968	0.000000	4.999991	36929.000000		1
18474.527344	7964.958008	1.631298	6.549861	13594.446289	99998.000000	2241.440186	1385.881592	393.275360	157.357025	94.775627	472.092651	689.863220	333.703705	6.430285	0.000000	4.266573	3.901184	0.212533	0.816232	4.133361	4.999991	3.350527	3.141726	2.594697	2.196886	1.976697	2.674027	2.838763	2.523361	0.808230	0.000000	36981.000000		1
5435.773926	1618.407715	3.466122	5.433547	3557.407227	52722.484375	565.483704	361.926086	103.632126	57.709087	31.494225	129.526276	169.846161	167.249649	0.043878	99998.000000	3.735261	3.209088	0.539844	0.735083	3.551134	4.721996	2.752420	2.558620	2.015494	1.761244	1.498231	2.112358	2.230056	2.223365	0.000000	4.999991	37056.000000		1
12838.973633	2651.811768	2.405316	5.390375	6386.385742	86041.328125	1035.500977	642.848511	162.750473	77.185982	54.446491	222.716858	284.314545	164.057983	1.464052	0.000000	4.108531	3.423543	0.381172	0.731619	3.805255	4.934707	3.015151	2.808109	2.211522	1.887538	1.735970	2.347753	2.453799	2.214997	0.165556	0.000000	37080.000000		1
13117.515625	6553.823730	1.609712	4.138377	9090.929688	99998.000000	1434.641602	913.261536	231.323578	97.896370	61.788872	337.620056	472.194427	449.029358	2.645032	99998.000000	4.117852	3.816495	0.206748	0.616830	3.958608	4.999991	3.156744	2.960595	2.364220	1.990767	1.790910	2.528428	2.674121	2.652275	0.422431	4.999991	37122.000000		1
5857.502930	1286.239746	1.557288	3.327354	1836.468140	33370.394531	283.919830	170.173035	60.848331	15.073315	11.782966	42.059113	42.500088	18.166306	0.972688	0.000000	3.767713	3.109322	0.192369	0.522099	3.263983	4.523361	2.453196	2.230891	1.784249	1.178209	1.071255	1.623860	1.628390	1.259267	0.000000	0.000000	37145.000000		1
5371.795898	2966.948242	2.414567	5.014159	7869.972656	99998.000000	1348.913696	804.072571	271.443024	100.579224	100.844421	460.118500	624.188782	350.257202	1.582313	99998.000000	3.730119	3.472310	0.382839	0.700198	3.895973	4.999991	3.129984	2.905295	2.433679	2.002508	2.003652	2.662870	2.795316	2.544387	0.199292	4.999991	37235.000000		1
12523.535156	4286.557129	1.483278	4.354239	5969.541504	80145.296875	985.883606	605.627808	142.632172	54.902885	46.866661	170.062027	201.802948	156.801941	1.081022	0.000000	4.097727	3.632109	0.171223	0.638912	3.775941	4.903878	2.993826	2.782206	2.154217	1.739595	1.670864	2.230607	2.304928	2.195351	0.033834	0.000000	37291.000000		1
5613.104492	3614.187988	1.609712	4.249392	4457.183594	65599.429688	742.530396	455.536041	126.683075	55.852676	32.974419	151.960480	219.827408	173.158096	2.245315	99998.000000	3.749203	3.558011	0.206748	0.628327	3.649060	4.816900	2.870714	2.658523	2.102719	1.747044	1.518177	2.181731	2.342082	2.238443	0.351277	4.999991	37369.000000		1
14893.776367	5813.708008	1.890332	7.336215	14953.804688	99998.000000	2482.135254	1526.358154	458.996002	172.720215	159.087006	687.972839	873.888367	524.516235	2.794996	0.000000	4.173005	3.764453	0.276538	0.865472	4.174752	4.999991	3.394825	3.183656	2.661809	2.237343	2.201635	2.837571	2.941456	2.719759	0.446381	0.000000	37439.000000		1
18350.802734	6333.240723	2.960389	4.499175	10124.913086	99998.000000	1717.210815	1026.693848	277.181854	109.663918	94.498093	461.891632	610.842407	295.067535	3.565545	99998.000000	4.263655	3.801626	0.471349	0.653133	4.005391	4.999991	3.234824	3.011441	2.442765	2.040064	1.975423	2.664540	2.785929	2.469921	0.552126	4.999991	37474.000000		1
5489.400391	2521.496094	1.421604	1.881081	3499.990967	54970.355469	559.818848	351.318024	125.890549	67.256340	24.151842	110.271416	167.524109	73.232628	2.234349	0.000000	3.739525	3.401658	0.152779	0.274407	3.544067	4.740129	2.748048	2.545701	2.099993	1.827733	1.382950	2.042463	2.224077	1.864705	0.349151	0.000000	37511.000000		1
6602.950684	2492.450439	2.584173	4.357323	3119.651855	53550.984375	518.536865	313.252350	109.537483	53.570709	28.339560	107.909271	148.722549	140.081909	1.211912	99998.000000	3.819738	3.396626	0.412322	0.639220	3.494106	4.728767	2.714780	2.495894	2.039563	1.728927	1.452393	2.033059	2.172377	2.146382	0.083471	4.999991	37544.000000		1
6857.692383	2034.228394	2.944971	0.733930	2661.559570	44186.996094	450.839508	273.700317	78.949883	60.305595	13.133643	79.464867	124.095818	71.070930	0.926627	99998.000000	3.836178	3.308400	0.469081	0.000000	3.425136	4.645295	2.654022	2.437275	1.897352	1.780358	1.118385	1.900175	2.093757	1.851692	0.000000	4.999991	37602.000000		1
14470.462891	3930.098633	1.470943	5.208435	6434.467773	92011.265625	1063.957764	656.401550	209.068237	45.068840	67.799080	279.843109	352.206146	195.518295	3.234465	0.000000	4.160482	3.594404	0.167596	0.716707	3.808513	4.963841	3.026924	2.817170	2.320288	1.653876	1.831224	2.446915	2.546797	2.291187	0.509802	0.000000	37701.000000		1
4822.850098	1854.073242	1.443190	3.688152	4014.315430	59812.019531	652.260071	407.438995	121.548645	40.557331	32.061630	147.871445	185.234024	106.700447	0.853688	0.000000	3.683304	3.268127	0.159323	0.566809	3.603611	4.776788	2.814421	2.610063	2.084750	1.608069	1.505986	2.169884	2.267721	2.028166	0.000000	0.000000	37760.000000		1
24822.552734	11191.257812	1.520283	6.543694	20360.412109	99998.000000	3371.667480	2076.928955	604.616333	224.369751	159.028412	812.818054	1022.136047	536.132629	2.688758	0.000000	4.394846	4.048879	0.181925	0.815823	4.308786	4.999991	3.527845	3.317422	2.781480	2.350964	2.201475	2.909993	3.009509	2.729272	0.429552	0.000000	37994.000000		1
4722.320312	1241.531738	2.901798	4.089037	1664.546631	29167.517578	273.003387	168.606506	58.476936	48.482540	22.446535	58.406013	71.268288	85.838951	0.547109	99998.000000	3.674155	3.093958	0.462667	0.611621	3.221296	4.464900	2.436168	2.226874	1.766985	1.685585	1.351149	1.766458	1.852896	1.933684	0.000000	4.999991	38045.000000		1
5813.673828	3141.768555	2.439237	6.232236	3108.451904	49240.328125	498.813232	314.717133	94.069450	35.796040	38.731758	110.496529	166.053162	115.806725	0.114453	0.000000	3.764451	3.497174	0.387254	0.794644	3.492544	4.692321	2.697938	2.497920	1.973449	1.553835	1.588067	2.043349	2.220247	2.063734	0.000000	0.000000	38114.000000		1
8588.237305	6209.487305	1.119397	2.972724	9260.069336	99998.000000	1486.395996	944.734192	276.099457	86.804161	67.974854	309.854065	451.209564	244.728592	3.231641	99998.000000	3.933904	3.793056	0.048984	0.473155	3.966614	4.999991	3.172135	2.975310	2.441066	1.938541	1.832348	2.491157	2.654378	2.388685	0.509423	4.999991	38168.000000		1
21106.841797	4042.633545	1.671386	5.106671	9362.307617	99998.000000	1517.483154	951.166870	272.531586	102.503479	72.171822	280.237854	364.908051	231.992752	3.267383	99998.000000	4.324423	3.606664	0.223077	0.708138	3.971383	4.999991	3.181124	2.978257	2.435417	2.010739	1.858368	2.447527	2.562183	2.365474	0.514200	4.999991	38228.000000		1
10125.243164	3174.638184	1.063890	5.285528	9026.479492	99998.000000	1498.521240	918.469971	240.303421	91.025803	64.141769	313.369537	439.987854	231.755295	2.227783	99998.000000	4.005405	3.501694	0.026897	0.723088	3.955518	4.999991	3.175663	2.963065	2.380760	1.959165	1.807141	2.496057	2.643441	2.365030	0.347873	4.999991	38399.000000		1
6191.207031	276.716217	1.717642	2.738360	2755.900391	43131.359375	434.178070	276.956757	102.216690	28.000347	26.662004	115.933159	171.650146	90.677338	1.605947	0.000000	3.791775	2.442035	0.234933	0.437491	3.440264	4.634793	2.637668	2.442412	2.009522	1.447163	1.425893	2.064208	2.234644	1.957499	0.205731	0.000000	38436.000000		1
5534.089844	897.451233	1.347594	2.380646	2099.754639	35212.992188	320.298706	204.834259	76.402710	36.930855	15.551294	55.090992	90.137680	73.355980	0.373399	0.000000	3.743046	2.953011	0.129559	0.376695	3.322169	4.546703	2.505555	2.311403	1.883109	1.567389	1.191767	1.741081	1.954906	1.865435	0.000000	0.000000	38463.000000		1
5850.891602	2181.791504	0.518068	2.275799	2944.674561	46498.867188	487.181396	302.890991	96.542610	46.934505	18.021370	94.232887	110.743225	110.601372	1.718846	99998.000000	3.767222	3.338813	0.000000	0.357134	3.469037	4.667442	2.687691	2.481286	1.984719	1.671492	1.255788	1.974203	2.044317	2.043761	0.235237	4.999991	38523.000000		1
14909.405273	1788.112061	2.593424	2.824705	4695.587402	72269.234375	759.620422	476.070679	127.481758	57.052250	28.950140	157.511215	213.789444	170.169952	0.879702	99998.000000	4.173460	3.252395	0.413874	0.450973	3.671690	4.858953	2.880597	2.677671	2.105448	1.756273	1.461651	2.197311	2.329986	2.230883	0.000000	4.999991	38548.000000		1
9894.841797	1317.801880	2.408400	4.761292	4950.806641	72966.734375	804.174316	502.140594	171.878342	90.612579	54.918304	248.462997	310.245697	200.298080	2.790224	99998.000000	3.995409	3.119850	0.381729	0.677725	3.694676	4.863125	2.905350	2.700825	2.235221	1.957188	1.739717	2.395262	2.491706	2.301677	0.445639	4.999991	38619.000000		1
24497.822266	7865.377930	1.298254	8.249002	18832.626953	99998.000000	3106.453613	1923.034912	555.899414	213.410141	199.265030	966.819946	1300.486694	613.105835	4.972340	0.000000	4.389127	3.895720	0.113360	0.916401	4.274911	4.999991	3.492265	3.283987	2.744996	2.329215	2.299431	2.985346	3.114106	2.787535	0.696561	0.000000	38691.000000		1
16998.607422	3846.988770	2.685936	2.260381	6383.030762	94608.117188	1049.131104	635.595581	190.763168	75.570099	43.866184	268.689240	356.174896	222.941971	2.217327	99998.000000	4.230413	3.585121	0.429096	0.354182	3.805027	4.975928	3.020830	2.803181	2.280494	1.878350	1.642130	2.429250	2.551663	2.348192	0.345830	4.999991	38735.000000		1
11600.189453	2623.348877	1.609712	1.911918	5507.945801	76032.265625	877.736877	546.811646	137.078354	47.501911	43.505386	158.322235	246.458572	143.717651	1.903694	0.000000	4.064465	3.418856	0.206748	0.281469	3.740990	4.880998	2.943364	2.737838	2.136969	1.676711	1.638543	2.199542	2.391744	2.157510	0.279597	0.000000	38765.000000		1
20170.515625	9407.465820	2.972724	5.433547	13340.577148	99998.000000	2191.582275	1367.138550	422.210083	189.643768	147.112839	703.579651	912.176086	714.036621	2.577451	99998.000000	4.304717	3.973473	0.473155	0.735083	4.125175	4.999991	3.340758	3.135813	2.625529	2.277939	2.167650	2.847313	2.960079	2.853720	0.411191	4.999991	38811.000000		1
7733.615723	2917.432617	2.655099	3.817669	5054.759766	76300.929688	836.442566	510.981689	145.274933	64.783180	45.657837	208.140030	293.655182	226.497528	0.631391	0.000000	3.888383	3.465001	0.424081	0.581798	3.703701	4.882530	2.922436	2.708405	2.162191	1.811462	1.659515	2.318356	2.467838	2.355063	0.000000	0.000000	38858.000000		1
6348.829102	2412.723389	2.078440	2.525582	3541.531982	55201.179688	606.771851	360.606232	105.143158	41.380692	38.691669	116.873695	160.727554	91.241661	0.312144	0.000000	3.802694	3.382508	0.317737	0.402361	3.549191	4.741948	2.783026	2.557033	2.021781	1.616798	1.587618	2.067717	2.206090	1.960193	0.000000	0.000000	38928.000000		1
9168.029297	2912.714600	1.788568	3.839255	5417.549316	83296.375000	895.465332	549.300232	180.167435	90.896286	50.144676	244.552811	332.562714	202.922348	1.679954	0.000000	3.962276	3.464298	0.252506	0.584247	3.733803	4.920626	2.952049	2.739810	2.255676	1.958546	1.700225	2.388373	2.521873	2.307330	0.225297	0.000000	39002.000000		1
10035.765625	1975.924072	2.004430	2.911049	5265.453125	82929.531250	869.786987	527.424194	150.677643	52.164524	42.518589	174.844910	220.141937	211.673996	2.008009	99998.000000	4.001551	3.295770	0.301991	0.464050	3.721436	4.918709	2.939413	2.722160	2.178049	1.717375	1.628579	2.242653	2.342703	2.325668	0.302766	4.999991	39037.000000		1
10809.975586	2567.039795	2.075356	5.193016	4876.205078	70689.156250	768.184021	479.613892	135.703003	45.577660	50.619572	192.271118	266.891418	171.653229	1.395481	0.000000	4.033825	3.409433	0.317093	0.715420	3.688082	4.849353	2.885465	2.680892	2.132589	1.658752	1.704319	2.283914	2.426335	2.234652	0.144724	0.000000	39064.000000		1
22472.656250	10562.671875	1.840992	9.676772	19727.681641	99998.000000	3252.141602	2019.213623	598.973083	246.964294	172.408752	803.505127	1007.750427	728.203308	2.425549	0.000000	4.351655	4.023774	0.265052	0.985731	4.295076	4.999991	3.512169	3.305182	2.777407	2.392634	2.236559	2.904989	3.003353	2.862253	0.384810	0.000000	39132.000000		1
5328.382812	1542.893188	2.534833	1.523367	2193.266113	34784.343750	325.599640	226.186066	74.503128	60.071232	28.219294	91.568535	132.767288	97.054512	0.255865	0.000000	3.726595	3.188336	0.403949	0.182805	3.341091	4.541384	2.512684	2.354466	1.872175	1.778666	1.450546	1.961746	2.123091	1.987016	0.000000	0.000000	39202.000000		1
20109.677734	4007.488037	2.272716	4.508426	9820.431641	99998.000000	1684.106812	1000.697876	327.826111	145.466125	90.362793	499.658203	605.646301	335.695801	3.035331	99998.000000	4.303405	3.602872	0.356545	0.654025	3.992131	4.999991	3.226370	3.000303	2.515644	2.162762	1.955990	2.698673	2.782219	2.525946	0.482206	4.999991	39261.000000		1
4841.889160	1932.064087	1.520283	3.278014	3457.361572	57484.457031	582.771118	345.690186	95.589737	56.876476	37.541435	142.046265	163.499832	96.866402	1.355768	99998.000000	3.685015	3.286021	0.181925	0.515611	3.538745	4.759551	2.765498	2.538687	1.980411	1.754933	1.574511	2.152430	2.213517	1.986173	0.132185	4.999991	39284.000000		1
8948.466797	4216.365234	2.081524	3.398280	6836.729004	96464.953125	1113.180298	688.860962	195.854416	105.948013	44.735798	236.572098	302.761475	162.528458	1.306348	99998.000000	3.951749	3.624938	0.318381	0.531259	3.834848	4.984370	3.046566	2.838132	2.291933	2.025093	1.650655	2.373964	2.481101	2.210929	0.116059	4.999991	39317.000000		1
7601.563965	551.027100	2.272716	3.651147	3316.999023	48250.070312	532.114563	338.452667	98.654968	49.247307	24.759338	115.143723	145.694321	107.298691	1.846441	99998.000000	3.880903	2.741173	0.356545	0.562429	3.520745	4.683498	2.726005	2.529498	1.994119	1.692382	1.393739	2.061240	2.163443	2.030594	0.266335	4.999991	39431.000000		1
11092.862305	3579.600830	2.112361	3.644979	3724.817139	56623.726562	595.901672	376.234619	120.296646	54.344727	29.091991	143.532623	195.209915	110.437935	0.715453	0.000000	4.045043	3.553835	0.324768	0.561695	3.571105	4.752998	2.775175	2.575459	2.080254	1.735157	1.463773	2.156951	2.290502	2.043118	0.000000	0.000000	39518.000000		1
7203.980469	4051.795166	2.531749	5.088169	8690.515625	99998.000000	1443.954468	879.685791	214.526459	105.766075	51.125305	281.449738	364.812469	205.167313	1.291633	0.000000	3.857573	3.607647	0.403421	0.706562	3.939045	4.999991	3.159554	2.944328	2.331481	2.024346	1.708636	2.449401	2.562070	2.312108	0.111139	0.000000	39555.000000		1
8222.647461	4403.646973	1.551121	1.948923	5720.551270	88757.257812	873.900696	567.040955	168.597244	54.131950	57.946533	230.993622	292.279846	169.402100	0.951394	0.000000	3.915012	3.643812	0.190646	0.289795	3.757438	4.948204	2.941462	2.753614	2.226851	1.733454	1.763027	2.363600	2.465799	2.228919	0.000000	0.000000	39590.000000		1
18296.431641	4332.418457	2.463907	4.193885	7277.990234	98282.234375	1216.698364	741.787170	224.116882	88.447792	52.244701	302.104645	380.083130	253.989059	2.153851	0.000000	4.262366	3.636730	0.391624	0.622617	3.862011	4.992475	3.085183	2.870279	2.350475	1.946687	1.718042	2.480157	2.579879	2.404815	0.333216	0.000000	39628.000000		1
3895.354004	450.293701	1.514116	1.652884	1794.671143	37095.652344	306.452698	177.364319	73.991226	13.639377	14.681680	100.801254	132.366409	60.015724	0.936165	0.000000	3.590547	2.653496	0.180159	0.218242	3.253985	4.569323	2.486363	2.248866	1.869180	1.134794	1.166776	2.003466	2.121778	1.778265	0.000000	0.000000	39645.000000		1
5845.547363	2016.555420	2.038351	4.237057	4301.220215	68427.945312	747.649353	438.788269	159.854843	85.228371	42.925644	192.264938	260.409393	185.471466	0.974885	99998.000000	3.766825	3.304610	0.309279	0.627064	3.633592	4.835234	2.873698	2.642255	2.203726	1.930584	1.632717	2.283900	2.415657	2.268277	0.000000	4.999991	39729.000000		1
13654.227539	3602.531494	1.800903	2.880212	5353.142090	75090.906250	867.887451	541.162231	188.438019	62.951443	56.907314	243.578354	273.811340	229.189636	1.847635	0.000000	4.135267	3.556608	0.255490	0.459424	3.728609	4.875587	2.938463	2.733327	2.275168	1.799006	1.755168	2.386639	2.437451	2.360195	0.266616	0.000000	39820.000000		1
22304.814453	5249.084473	2.050686	3.688152	11010.877930	99998.000000	1820.340210	1121.821045	304.118317	110.240578	87.103287	388.572662	510.290924	347.654541	3.734140	0.000000	4.348399	3.720083	0.311899	0.566809	4.041822	4.999991	3.260153	3.049924	2.483042	2.042341	1.940035	2.589472	2.707818	2.541148	0.572191	0.000000	39871.000000		1
6141.182617	2235.090820	2.787700	4.607106	4540.521484	68851.921875	747.695618	463.248474	143.310593	82.119965	57.055336	231.320496	332.969788	220.141937	1.820579	0.000000	3.788252	3.349295	0.445246	0.663428	3.657106	4.837916	2.873725	2.665814	2.156278	1.914449	1.756296	2.364214	2.522405	2.342703	0.260210	0.000000	39979.000000		1
6308.136230	454.012695	0.875782	2.479326	2802.699219	41412.144531	431.291687	280.139160	72.837906	27.078310	25.221899	97.810028	126.535049	117.484276	1.233605	99998.000000	3.799901	2.657068	0.000000	0.394334	3.447577	4.617128	2.634771	2.447374	1.862357	1.432622	1.401778	1.990383	2.102211	2.069980	0.091176	4.999991	40007.000000		1
6372.287109	3498.970459	1.082392	2.318972	4863.642090	70595.148438	778.659424	496.284576	170.823715	75.372742	37.248482	199.289703	251.475815	129.085297	2.522640	99998.000000	3.804295	3.543940	0.034385	0.365295	3.686962	4.848775	2.891348	2.695731	2.232548	1.877214	1.571109	2.299485	2.400496	2.110877	0.401855	4.999991	40094.000000		1
6932.349609	3589.996094	2.192538	5.069666	5192.645996	72581.085938	865.025696	524.371277	127.722290	61.144371	36.098248	175.131699	224.147720	194.701096	0.069678	0.000000	3.840880	3.555094	0.340947	0.704979	3.715389	4.860824	2.937029	2.719639	2.106267	1.786356	1.557486	2.243365	2.350534	2.289368	0.000000	0.000000	40146.000000		1
9661.039062	2444.553711	1.338343	3.188586	4704.419434	72449.078125	772.507385	478.691864	149.601425	87.408577	38.966122	173.710083	227.148193	154.442886	2.150380	0.000000	3.985024	3.388200	0.126567	0.503598	3.672506	4.860033	2.887903	2.680056	2.174936	1.941554	1.590687	2.239825	2.356309	2.188768	0.332515	0.000000	40207.000000		1
7025.324219	1594.286743	2.248045	3.222507	2365.887451	40265.695312	382.654968	236.667694	65.520195	62.408707	16.371569	79.174995	119.880341	76.501389	0.523061	0.000000	3.846666	3.202566	0.351805	0.508194	3.373994	4.604935	2.582807	2.374139	1.816375	1.795245	1.214090	1.898588	2.078748	1.883669	0.000000	0.000000	40250.000000		1
17084.501953	5349.515625	1.307505	5.044997	9296.818359	99998.000000	1534.024292	941.770752	249.206177	135.200363	71.333046	334.909454	400.361816	228.242920	2.522597	0.000000	4.232602	3.728314	0.116443	0.702861	3.968334	4.999991	3.185832	2.973945	2.396559	2.130978	1.853291	2.524927	2.602453	2.358397	0.401848	0.000000	40284.000000		1
12888.510742	3139.541992	1.548037	3.046734	5147.598633	77911.476562	869.885681	525.968628	155.605453	57.369877	46.533619	195.592300	265.873779	164.350937	1.360826	99998.000000	4.110203	3.496866	0.189781	0.483835	3.711605	4.891602	2.939462	2.720960	2.192025	1.758684	1.667767	2.291352	2.424675	2.215772	0.133803	4.999991	40359.000000		1
4677.137207	804.621460	1.409269	1.831741	1347.448853	27667.044922	233.596298	135.212692	53.848248	4.280230	11.823054	60.728065	77.753387	97.011337	0.352441	99998.000000	3.669980	2.905592	0.148994	0.262864	3.129512	4.441963	2.368466	2.131017	1.731172	0.631467	1.072730	1.783389	1.890719	1.986822	0.000000	4.999991	40535.000000		1
11891.713867	1568.633179	0.838777	4.292564	5301.801270	73919.562500	886.044495	538.266602	134.814896	51.775974	36.508385	165.547424	188.237579	120.614273	1.507539	99998.000000	4.075244	3.195521	0.000000	0.632717	3.724423	4.868759	2.947456	2.730997	2.129738	1.714128	1.562393	2.218922	2.274706	2.081399	0.178269	4.999991	40631.000000		1
9389.324219	2881.664551	0.928205	4.511510	10570.482422	99998.000000	1725.789673	1072.265259	303.658844	141.620697	96.915741	481.778687	666.636475	418.660706	2.759532	0.000000	3.972634	3.459643	0.000000	0.654322	4.024095	4.999991	3.236988	3.030302	2.482386	2.151127	1.986394	2.682847	2.823889	2.621862	0.440836	0.000000	40658.000000		1
6651.636719	850.155945	3.148497	2.719858	2200.673096	37356.027344	352.014954	220.866623	84.075050	49.956566	23.229803	102.932114	119.750824	140.760345	0.961751	0.000000	3.822928	2.929499	0.498103	0.434546	3.342556	4.572361	2.546561	2.344130	1.924667	1.698593	1.366045	2.012551	2.078279	2.148480	0.000000	0.000000	40703.000000		1
18143.689453	2568.079102	2.584173	3.805334	8376.446289	99998.000000	1389.745483	852.197388	242.357193	101.914482	63.676121	323.576721	441.464966	296.603241	2.399095	0.000000	4.258726	3.409608	0.412322	0.580393	3.923060	4.999991	3.142935	2.930540	2.384456	2.008236	1.803977	2.509977	2.644896	2.472176	0.380047	0.000000	40787.000000		1
4471.165039	4149.805664	0.582827	3.740575	7121.833008	99998.000000	1163.870850	723.697998	207.973511	100.320190	79.017723	326.321228	438.301025	213.206619	1.174390	0.000000	3.650421	3.618028	0.000000	0.572938	3.852592	4.999991	3.065905	2.859557	2.318008	2.001388	1.897725	2.513645	2.641773	2.328801	0.069812	0.000000	40899.000000		1
6463.100098	1741.341064	1.625130	2.204873	2631.101318	41544.128906	426.552002	267.804199	76.100502	23.454916	26.369051	92.789696	133.695496	94.112625	0.542343	99998.000000	3.810441	3.240884	0.210888	0.343384	3.420138	4.618510	2.629972	2.427817	1.881387	1.370234	1.421095	1.967500	2.126117	1.973648	0.000000	4.999991	41067.000000		1
7242.678711	1521.569092	1.933504	5.088169	4065.348389	65338.527344	699.768188	410.516541	125.051773	59.500740	44.418175	195.838989	269.265900	149.030930	1.236981	0.000000	3.859899	3.182292	0.286345	0.706562	3.609098	4.815169	2.844954	2.613331	2.097090	1.774522	1.647561	2.291899	2.430181	2.173276	0.092363	0.000000	41099.000000		1
11481.693359	5100.288086	1.341426	5.393459	10192.061523	99998.000000	1649.735474	1038.917725	298.838959	101.584518	107.912354	479.447357	647.893494	411.194977	2.387327	0.000000	4.060006	3.707595	0.127567	0.731867	4.008262	4.999991	3.217414	3.016581	2.475437	2.006828	2.033071	2.680741	2.811504	2.614048	0.377912	0.000000	41184.000000		1
24417.728516	5661.907715	2.704439	3.145414	9735.983398	99998.000000	1624.180542	989.873962	322.895203	143.754654	89.684372	412.083099	499.667450	274.801208	2.937502	0.000000	4.387705	3.752963	0.432077	0.497678	3.988380	4.999991	3.210634	2.995580	2.509062	2.157622	1.952717	2.614985	2.698681	2.439019	0.467978	0.000000	41223.000000		1
6531.919922	2524.934570	0.996048	2.189455	4139.968750	73579.585938	668.440491	415.142151	145.139252	77.691711	43.841515	222.408493	301.194946	204.245270	1.035511	0.000000	3.815041	3.402250	0.000000	0.340336	3.616997	4.866757	2.825063	2.618197	2.161785	1.890375	1.641886	2.347151	2.478848	2.310152	0.015155	0.000000	41269.000000		1
9083.630859	1941.284424	2.121612	3.281098	5483.846680	85395.242188	947.099426	550.885254	171.073486	60.940845	44.973248	202.080490	282.772675	151.871048	2.670944	99998.000000	3.958260	3.288089	0.326666	0.516019	3.739085	4.931434	2.976396	2.741061	2.233183	1.784909	1.652954	2.305524	2.451437	2.181475	0.426665	4.999991	41292.000000		1
10469.462891	3297.744141	2.229543	4.604022	3979.802246	60062.355469	634.830811	404.167145	123.596252	76.337952	40.026928	148.562195	232.800690	190.124832	1.819784	99998.000000	4.019924	3.518217	0.348216	0.663137	3.599861	4.778602	2.802658	2.606561	2.092005	1.882740	1.602352	2.171908	2.366984	2.279039	0.260020	4.999991	41398.000000		1
10142.472656	1978.761108	2.627345	5.859104	4350.196289	66406.843750	687.553467	441.973785	112.494789	47.899715	34.698227	167.024536	203.409576	117.730980	0.419988	99998.000000	4.006144	3.296393	0.419517	0.767831	3.638509	4.822213	2.837306	2.645396	2.051132	1.680333	1.540307	2.222780	2.308371	2.070891	0.000000	4.999991	41643.000000		1
5869.680664	3046.841797	2.587257	4.798297	4799.592773	65699.226562	783.393005	487.125885	140.060333	64.218857	34.078396	119.701485	189.446411	122.430595	0.485694	0.000000	3.768615	3.483850	0.412840	0.681087	3.681204	4.817560	2.893980	2.687641	2.146315	1.807663	1.532479	2.078099	2.277486	2.087890	0.000000	0.000000	41689.000000		1
8605.505859	2505.223145	1.557288	2.115445	2903.300049	50800.734375	500.722076	295.847717	88.407707	46.632298	25.366835	145.968781	190.531876	122.646454	2.846952	0.000000	3.934776	3.398846	0.192369	0.325402	3.462892	4.705870	2.699597	2.471068	1.946490	1.668687	1.404266	2.164260	2.279968	2.088655	0.454380	0.000000	41741.000000		1
14994.679688	3565.683838	2.093859	4.193885	7536.972168	99998.000000	1234.997314	761.436768	190.408539	93.193672	69.667824	288.616364	389.041382	240.593292	2.845221	0.000000	4.175937	3.552143	0.320947	0.622617	3.877197	4.999991	3.091666	2.881634	2.279686	1.969386	1.843032	2.460321	2.589996	2.381284	0.454116	0.000000	41780.000000		1
6152.493652	1638.328735	2.938803	4.030447	4051.221680	58780.132812	676.202209	414.815277	128.382217	44.800556	40.184200	200.646545	221.671478	116.701012	0.216564	0.000000	3.789051	3.214401	0.468170	0.605353	3.607586	4.769230	2.830077	2.617855	2.108505	1.651283	1.604055	2.302432	2.345710	2.067075	0.000000	0.000000	41841.000000		1
12396.981445	3742.104736	2.328223	4.517677	9881.486328	99998.000000	1642.460938	1001.468811	338.159698	128.570312	104.532578	474.093994	643.647217	414.867706	2.427752	99998.000000	4.093316	3.573116	0.367025	0.654915	3.994822	4.999991	3.215495	3.000638	2.529122	2.109141	2.019252	2.675864	2.808648	2.617910	0.385204	4.999991	41939.000000		1
11356.611328	2678.085205	3.200921	5.831350	7298.821289	99998.000000	1199.003906	733.189697	219.108887	94.202049	90.174690	425.617615	560.343079	328.991760	1.479763	0.000000	4.055249	3.427824	0.505275	0.765769	3.863253	4.999991	3.078821	2.865216	2.340660	1.974060	1.955085	2.629019	2.748454	2.517185	0.170192	0.000000	41986.000000		1
13368.957031	3068.135010	3.105325	3.990358	5010.489746	78797.812500	795.505920	492.195557	143.258163	64.952789	44.547691	226.876831	248.873138	143.955093	2.154963	0.000000	4.126098	3.486875	0.492107	0.601012	3.699880	4.896514	2.900643	2.692138	2.156119	1.812598	1.648825	2.355790	2.395978	2.158227	0.333440	0.000000	42050.000000		1
6811.032227	2681.264648	1.538786	2.411484	3928.356201	66258.609375	674.197815	408.163666	167.342163	70.059464	51.381256	252.885086	333.382996	177.543182	0.846248	0.000000	3.833213	3.428340	0.187178	0.382284	3.594211	4.821242	2.828787	2.610834	2.223605	1.845467	1.710805	2.402923	2.522943	2.249304	0.000000	0.000000	42109.000000		1
6323.021484	1597.792969	3.009729	3.863925	2446.570557	44062.171875	401.656982	248.672699	95.216599	35.663437	24.222769	88.811676	131.684891	59.636425	0.168127	0.000000	3.800925	3.203521	0.478527	0.587029	3.388558	4.644066	2.603855	2.395628	1.978713	1.552223	1.384224	1.948470	2.119536	1.775512	0.000000	0.000000	42169.000000		1
17324.558594	6270.619141	1.171821	7.234451	11171.238281	99998.000000	1860.058838	1139.059082	331.020844	121.844688	119.932770	497.567413	635.025085	350.321960	3.563183	0.000000	4.238662	3.797310	0.068861	0.859406	4.048101	4.999991	3.269527	3.056546	2.519855	2.085807	2.078938	2.696852	2.802791	2.544467	0.551838	0.000000	42268.000000		1
16611.785156	4106.352539	2.630429	5.378040	10254.202148	99998.000000	1724.275635	1036.857788	295.021301	107.924690	84.192238	454.382751	517.133728	396.038391	1.735193	0.000000	4.220416	3.613456	0.420027	0.730624	4.010902	4.999991	3.236607	3.015719	2.469853	2.033121	1.925272	2.657422	2.713603	2.597737	0.239348	0.000000	42301.000000		1
9867.359375	3472.135742	0.983713	4.422081	7677.325195	99998.000000	1288.108521	783.491699	236.054031	76.334869	57.715256	260.989136	348.875702	159.281281	2.317290	0.000000	3.994201	3.540597	0.000000	0.645627	3.885210	4.999991	3.109952	2.894034	2.373011	1.882723	1.761291	2.416622	2.542671	2.202165	0.364980	0.000000	42349.000000		1
11621.116211	5585.887695	1.659051	4.156880	6717.083008	97871.726562	1074.969727	675.647156	208.053680	81.737579	69.828178	348.585815	488.316193	294.712921	3.101087	0.000000	4.065248	3.747092	0.219860	0.618767	3.827181	4.990657	3.031396	2.829720	2.318175	1.912422	1.844031	2.542310	2.688701	2.469399	0.491514	0.000000	42387.000000		1
20210.195312	5213.698730	2.352893	6.275408	13365.454102	99998.000000	2235.889404	1360.835449	374.652679	143.433945	92.983978	451.798553	623.161926	408.601562	2.683811	0.000000	4.305571	3.717146	0.371602	0.797642	4.125984	4.999991	3.349450	3.133806	2.573629	2.156652	1.968408	2.654945	2.794601	2.611300	0.428752	0.000000	42625.000000		1
4488.449707	1050.941284	2.784616	5.291696	1813.808838	30007.451172	278.532532	182.668350	72.856415	41.803162	24.669910	91.494530	145.102249	98.050560	0.501469	0.000000	3.652096	3.021579	0.444765	0.723595	3.258591	4.477229	2.444876	2.261663	1.862468	1.621209	1.392168	1.961395	2.161674	1.991450	0.000000	0.000000	42692.000000		1
29373.314453	9048.022461	2.519415	5.544562	13929.062500	99998.000000	2293.425781	1422.235718	417.572144	128.234192	121.264946	612.186890	806.012207	479.068054	2.934257	99998.000000	4.467953	3.956554	0.401300	0.743867	4.143922	4.999991	3.360485	3.152972	2.620732	2.108004	2.083735	2.786884	2.906342	2.680397	0.467498	4.999991	42739.000000		1
16023.633789	1940.365479	1.631298	3.410615	5363.167480	80594.671875	887.543213	541.060486	151.553421	67.250175	33.501740	196.539001	286.618103	208.818451	1.669142	99998.000000	4.204761	3.287884	0.212533	0.532833	3.729421	4.906306	2.948189	2.733246	2.180566	1.827693	1.525067	2.293449	2.457304	2.319769	0.222493	4.999991	42756.000000		1
7497.435547	1339.724121	1.227328	4.215471	3605.285400	60445.324219	596.777466	365.555634	158.226639	28.456741	47.239796	186.553864	234.037262	169.997269	1.124127	0.000000	3.874913	3.127015	0.088961	0.624846	3.556940	4.781363	2.775812	2.562953	2.199280	1.454185	1.674308	2.270804	2.369285	2.230442	0.050815	0.000000	42870.000000		1
16355.814453	3816.857666	2.180203	5.963951	5996.410156	84350.984375	974.415161	605.772705	165.803375	63.639118	36.668739	200.748306	296.495300	170.062027	0.993236	0.000000	4.213672	3.581706	0.338497	0.775534	3.777891	4.926090	2.988744	2.782310	2.219593	1.803724	1.564296	2.302652	2.472018	2.230607	0.000000	0.000000	42896.000000		1
8471.171875	2357.496582	2.260381	3.429117	4172.218262	65778.500000	695.808655	417.387115	135.564240	73.220291	44.646370	166.537308	212.444931	103.428596	0.776328	0.000000	3.927943	3.372451	0.354182	0.535182	3.620367	4.818084	2.842490	2.620539	2.132145	1.864631	1.649786	2.221512	2.327246	2.014641	0.000000	0.000000	42934.000000		1
13706.185547	5814.463379	3.092990	7.989967	14237.334961	99998.000000	2389.912842	1452.286743	402.640686	148.673218	127.401581	648.146362	849.594666	608.995239	2.387570	0.000000	4.136917	3.764510	0.490378	0.902545	4.153429	4.999991	3.378382	3.162052	2.604918	2.172233	2.105175	2.811673	2.929212	2.784614	0.377956	0.000000	42979.000000		1
11871.774414	1728.352295	2.408400	4.477589	5221.666992	75178.593750	878.011353	536.320740	167.817062	59.466820	57.351372	230.312119	249.637909	163.684860	0.088247	99998.000000	4.074516	3.237632	0.381729	0.651044	3.717809	4.876094	2.943500	2.729424	2.224836	1.774275	1.758544	2.362317	2.397310	2.214009	0.000000	4.999991	43050.000000		1
6909.551270	1599.862183	2.127780	4.039698	3761.562988	59045.554688	642.068359	384.810516	136.843994	55.340775	40.964386	168.843948	235.252258	149.712433	0.913212	0.000000	3.839450	3.204082	0.327927	0.606349	3.575368	4.771187	2.807581	2.585247	2.136226	1.743045	1.612406	2.227485	2.371534	2.175258	0.000000	0.000000	43132.000000		1
6380.955566	2017.554565	1.945839	2.343642	2775.000977	41745.093750	446.994110	282.020233	73.528664	28.169954	16.405491	79.378517	97.541740	86.116486	1.702734	99998.000000	3.804886	3.304825	0.289107	0.369891	3.443263	4.620605	2.650302	2.450280	1.866457	1.449786	1.214989	1.899703	1.989190	1.935086	0.231147	4.999991	43172.000000		1
7884.191895	2221.657959	2.374479	3.842339	4724.121094	69706.359375	754.609375	475.925751	139.471329	56.524933	51.606369	226.010300	305.808197	183.137070	2.868171	99998.000000	3.896757	3.346677	0.375568	0.584596	3.674321	4.843272	2.877722	2.677539	2.144485	1.752240	1.712703	2.354128	2.485449	2.262776	0.457605	4.999991	43322.000000		1
5713.982910	7217.345703	2.093859	7.989967	11351.054688	99998.000000	1885.644531	1156.636353	345.258484	139.514511	103.743141	459.924225	633.822388	372.083923	2.337198	99998.000000	3.756939	3.858377	0.320947	0.902545	4.055036	4.999991	3.275460	3.063197	2.538144	2.144619	2.015960	2.662686	2.801968	2.570641	0.368695	4.999991	43374.000000		1
22257.091797	6202.147949	1.726894	5.994788	10756.374023	99998.000000	1769.005249	1094.597778	307.390167	137.429901	89.681290	414.738190	508.030548	342.097656	2.552554	99998.000000	4.347468	3.792542	0.237266	0.777774	4.031666	4.999991	3.247729	3.039255	2.487690	2.138081	1.952702	2.617774	2.705890	2.534150	0.406975	4.999991	43470.000000		1
5802.948730	880.025024	1.942755	3.509295	2148.866455	35516.542969	334.493134	212.555939	50.665829	34.648888	18.194059	75.678032	79.711563	90.951790	2.036113	99998.000000	3.763649	2.944495	0.288418	0.545220	3.332209	4.550431	2.524387	2.327473	1.704715	1.539689	1.259930	1.878970	1.901521	1.958811	0.308802	4.999991	43505.000000		1
11687.807617	2061.960449	1.770066	3.148497	5590.802734	80501.132812	947.836426	571.648071	153.465347	72.560371	46.894417	202.108231	262.379913	139.730377	2.892733	99998.000000	4.067733	3.314280	0.247989	0.498103	3.747474	4.905802	2.976733	2.757129	2.186010	1.860700	1.671121	2.305584	2.418931	2.145291	0.461308	4.999991	43573.000000		1
21949.716797	5967.956543	2.991227	5.624740	14630.869141	99998.000000	2371.413574	1489.501343	443.034576	206.952789	118.101028	564.265625	741.993774	423.412750	2.733044	99998.000000	4.341429	3.775826	0.475849	0.750102	4.165270	4.999991	3.375007	3.173041	2.646438	2.315871	2.072254	2.751484	2.870400	2.626764	0.436647	4.999991	43606.000000		1
22979.287109	6375.420410	2.402232	6.417260	14299.913086	99998.000000	2376.612793	1453.036133	400.105865	164.810425	134.281403	617.870239	835.098022	513.201965	4.165339	0.000000	4.361337	3.804509	0.380615	0.807350	4.155334	4.999991	3.375958	3.162277	2.602175	2.216985	2.128016	2.790897	2.921737	2.710288	0.619650	0.000000	43703.000000		1
7759.550293	2838.680176	2.223376	3.651147	5618.319336	84073.687500	916.012268	573.442810	170.752777	64.018417	43.684242	212.821152	273.888428	148.250748	1.471538	0.000000	3.889837	3.453116	0.347013	0.562429	3.749606	4.924660	2.961901	2.758490	2.232368	1.806305	1.640325	2.328015	2.437574	2.170997	0.167772	0.000000	43756.000000		1
13387.663086	1965.726196	1.992095	2.954222	5465.372070	78694.265625	895.909363	552.417847	166.694580	67.509209	52.315628	276.962921	396.531799	190.013809	2.862884	99998.000000	4.126705	3.293523	0.299310	0.470443	3.737620	4.895943	2.952264	2.742268	2.221921	1.829363	1.718631	2.442422	2.598278	2.278785	0.456804	4.999991	43785.000000		1
18162.714844	4951.152344	4.533096	3.910181	7859.506348	99998.000000	1278.635254	795.197571	254.593475	113.614189	57.696751	308.608246	423.665619	245.829483	2.179835	0.000000	4.259181	3.694706	0.656395	0.592197	3.895395	4.999991	3.106747	2.900475	2.405847	2.055433	1.761151	2.489408	2.627023	2.390634	0.338424	0.000000	43818.000000		1
6971.944824	2247.845215	3.863925	4.175382	2588.225098	44273.019531	438.886963	265.337219	112.328270	40.711517	29.381863	98.661140	137.818451	79.819496	0.391672	99998.000000	3.843354	3.351766	0.587029	0.620696	3.413002	4.646139	2.642353	2.423798	2.050489	1.609717	1.468079	1.994146	2.139307	1.902109	0.000000	4.999991	43872.000000		1
6350.799805	2517.943604	3.194753	5.026494	4244.507324	63420.078125	712.763062	432.432678	125.384819	24.102503	38.025581	147.282440	214.033051	165.898972	0.434795	0.000000	3.802828	3.401046	0.504437	0.701265	3.627827	4.802227	2.852945	2.635919	2.098245	1.382062	1.580076	2.168151	2.330481	2.219844	0.000000	0.000000	43971.000000		1
7362.752930	1500.275879	1.008383	1.751564	2600.479980	44254.453125	429.422943	264.683472	63.235146	47.208958	24.891939	81.608063	138.848419	74.771416	0.930191	0.000000	3.867040	3.176171	0.003625	0.243426	3.415054	4.645957	2.632885	2.422727	1.800959	1.674024	1.396059	1.911733	2.142541	1.873736	0.000000	0.000000	44017.000000		1
4889.724121	1604.126953	2.032184	4.058200	2148.015137	33979.714844	338.162781	217.138382	62.239098	32.703049	24.016157	61.169041	90.476898	69.880608	0.008226	99998.000000	3.689284	3.205239	0.307963	0.608333	3.332037	4.531220	2.529126	2.336737	1.794063	1.514588	1.380504	1.786532	1.956538	1.844357	0.000000	4.999991	44040.000000		1
36852.992188	16186.039062	3.561718	12.270197	36761.679688	99998.000000	5980.892578	3757.153320	1106.448486	419.064667	288.798309	1403.841187	1887.889526	1033.875854	4.585484	0.000000	4.566473	4.209141	0.551660	1.088852	4.565395	4.999991	3.776766	3.574859	3.043931	2.622281	2.460595	3.147318	3.275977	3.014468	0.661385	0.000000	44109.000000		1
22205.101562	6591.100098	1.569623	4.255559	13729.100586	99998.000000	2314.962646	1386.547607	415.259338	190.371521	144.639679	675.724243	840.235535	502.634003	4.860582	0.000000	4.346453	3.818958	0.195795	0.628957	4.137642	4.999991	3.364544	3.141935	2.618320	2.279602	2.160287	2.829770	2.924401	2.701252	0.686688	0.000000	44147.000000		1
16278.699219	6865.234863	2.759946	5.263942	16306.283203	99998.000000	2697.691650	1667.300415	474.189606	209.034317	149.450317	732.449646	1007.590027	470.695709	3.925197	99998.000000	4.211620	3.836655	0.440901	0.721311	4.212355	4.999991	3.430992	3.222014	2.675952	2.320218	2.174497	2.864778	3.003284	2.672740	0.593861	4.999991	44192.000000		1
9750.430664	1732.317993	2.775365	3.009729	4244.125000	63139.785156	668.181458	432.633118	134.127213	62.763336	33.014507	161.603333	198.876480	127.083954	1.180571	0.000000	3.989024	3.238628	0.443320	0.478527	3.627788	4.800303	2.824894	2.636120	2.127517	1.797706	1.518705	2.208450	2.298584	2.104091	0.072092	0.000000	44236.000000		1
5967.450684	2861.950195	1.939672	1.674470	3956.332031	65870.335938	620.146057	398.909363	143.406189	36.329525	32.656792	191.691376	281.767365	201.621002	0.651499	99998.000000	3.775789	3.456662	0.287728	0.223877	3.597293	4.818690	2.792494	2.600874	2.156568	1.560260	1.513973	2.282603	2.449891	2.304536	0.000000	4.999991	44265.000000		1
14336.640625	2863.643066	1.557288	3.293433	6767.446777	94829.046875	1078.981689	682.055176	186.597031	65.955002	43.872353	242.347946	320.030396	168.843948	0.643644	0.000000	4.156447	3.456919	0.192369	0.517649	3.830425	4.976942	3.033014	2.833820	2.270905	1.819248	1.642191	2.384439	2.505191	2.227485	0.000000	0.000000	44284.000000		1
20353.718750	5471.493164	2.500912	8.671474	12115.259766	99998.000000	2019.093384	1236.850586	343.904724	122.769806	102.774841	473.011597	656.231934	369.265381	3.177608	99998.000000	4.308644	3.738106	0.398098	0.938093	4.083333	4.999991	3.305156	3.092317	2.536438	2.089092	2.011887	2.674872	2.817057	2.567339	0.502100	4.999991	44372.000000		1
9641.624023	3585.950195	4.270978	5.285528	4837.112305	71366.000000	826.910706	488.223694	152.697495	76.156013	47.020847	233.303345	342.091461	230.272018	3.908274	0.000000	3.984150	3.554604	0.630527	0.723088	3.684586	4.853491	2.917459	2.688619	2.183832	1.881704	1.672290	2.367921	2.534142	2.362241	0.591985	0.000000	44394.000000		1
2934.242188	1510.769897	2.439237	3.879343	3596.669434	56609.863281	582.737183	366.508514	102.497307	48.439369	33.282791	144.226456	196.918304	141.241409	0.021868	0.000000	3.467496	3.179198	0.387254	0.588758	3.555901	4.752892	2.765473	2.564084	2.010712	1.685198	1.522220	2.159045	2.294286	2.149962	0.000000	0.000000	44516.000000		1
4795.516113	2583.087646	2.207957	4.767460	4194.001953	62307.250000	722.029663	426.740112	110.268333	45.343296	43.486885	179.340988	230.999786	156.234543	1.711287	99998.000000	3.680835	3.412139	0.343991	0.678287	3.622629	4.794538	2.858555	2.630163	2.042451	1.656513	1.638358	2.253680	2.363611	2.193777	0.233323	4.999991	44622.000000		1
12025.470703	4006.010986	2.624262	5.871439	8107.701172	99998.000000	1370.617065	820.046326	226.309418	130.004257	79.757820	357.627350	483.850952	218.223862	2.136005	0.000000	4.080102	3.602712	0.419007	0.768745	3.908898	4.999991	3.136916	2.913838	2.354703	2.113958	1.901773	2.553431	2.684712	2.338902	0.329602	0.000000	44663.000000		1
10887.531250	2749.933350	2.747611	3.854673	4442.110352	67046.804688	767.733765	450.922791	113.808464	56.087040	50.221767	198.870316	256.116852	199.847855	0.630580	0.000000	4.036930	3.439322	0.438955	0.585988	3.647589	4.826378	2.885211	2.654102	2.056175	1.748863	1.700892	2.298570	2.408438	2.300699	0.000000	0.000000	44765.000000		1
6816.243652	1235.194580	1.646716	3.392113	2647.719727	42627.460938	442.433258	267.662354	79.295258	21.135946	22.539047	77.978500	112.827835	102.241356	1.515165	99998.000000	3.833545	3.091735	0.216619	0.530470	3.422872	4.629690	2.645848	2.427587	1.899247	1.325022	1.352936	1.891975	2.052416	2.009627	0.180460	4.999991	44841.000000		1
7374.588379	2124.930420	3.092990	4.866140	3132.110352	51927.300781	519.024048	314.047943	95.484886	43.856934	23.578266	109.586823	153.560944	84.293999	0.932726	99998.000000	3.867738	3.327345	0.490378	0.687185	3.495837	4.715396	2.715188	2.496996	1.979935	1.642038	1.372512	2.039758	2.186281	1.925797	0.000000	4.999991	44919.000000		1
14509.974609	2137.024902	2.895631	3.666565	5822.012207	83782.960938	994.006165	583.961426	197.544312	64.533401	63.660702	282.069580	352.437408	250.177551	1.566542	99998.000000	4.161667	3.329810	0.461743	0.564259	3.765073	4.923156	2.997389	2.766384	2.295665	1.809785	1.803871	2.450356	2.547082	2.398248	0.194942	4.999991	44959.000000		1
11495.715820	2115.676025	2.633513	2.815454	5075.889648	83665.664062	810.172180	497.888123	160.628860	104.014511	47.036266	208.411392	291.715515	183.186417	2.234130	99998.000000	4.060536	3.325449	0.420535	0.449548	3.705512	4.922547	2.908577	2.697132	2.205824	2.017094	1.672433	2.318922	2.464960	2.262893	0.349108	4.999991	44997.000000		1
8985.601562	2694.984131	1.285919	5.143676	11347.819336	99998.000000	1870.037720	1132.660278	286.830872	133.661575	85.172867	411.065460	536.552063	265.158356	3.181428	0.000000	3.953547	3.430556	0.109214	0.711274	4.054913	4.999991	3.271850	3.054100	2.457626	2.126007	1.930301	2.613911	2.729612	2.423505	0.502622	0.000000	45025.000000		1
18042.500000	8627.471680	2.602675	6.448098	15887.230469	99998.000000	2622.426758	1586.586670	441.122650	202.274765	122.664963	657.348267	922.466553	515.746033	3.825911	0.000000	4.256297	3.935884	0.415420	0.809432	4.201048	4.999991	3.418703	3.200464	2.644559	2.305942	2.088721	2.817796	2.964951	2.712436	0.582735	0.000000	45065.000000		1
5352.651855	1117.235474	2.704439	6.213734	1917.909790	33245.281250	317.739197	195.552216	65.739143	39.129562	24.472551	85.271545	120.990486	57.955788	0.136999	0.000000	3.728569	3.048145	0.432077	0.793353	3.282828	4.521730	2.502071	2.291263	1.817824	1.592505	1.388679	1.930804	2.082751	1.763097	0.000000	0.000000	45234.000000		1
16643.888672	5924.448242	2.164785	6.457349	14131.991211	99998.000000	2337.529541	1440.833740	446.238586	197.531967	142.743179	653.185181	889.630859	495.495148	3.295681	0.000000	4.221255	3.772648	0.335415	0.810054	4.150203	4.999991	3.368757	3.158614	2.649567	2.295637	2.154555	2.815036	2.949210	2.695040	0.517945	0.000000	45331.000000		1
9286.759766	2778.442383	2.562587	2.272716	4283.165039	63824.660156	685.700134	429.028229	129.948746	48.488708	22.378693	153.687378	197.239014	114.116837	2.880160	99998.000000	3.967864	3.443801	0.408679	0.356545	3.631765	4.804988	2.836134	2.632486	2.113772	1.685641	1.349835	2.186638	2.294993	2.057350	0.459417	4.999991	45369.000000		1
12917.630859	3075.665527	2.007514	3.355108	4875.289062	70747.281250	808.294189	494.363403	144.673599	78.783356	39.737057	159.370697	179.550690	173.663834	1.363083	0.000000	4.111183	3.487939	0.302659	0.525706	3.688000	4.849710	2.907569	2.694046	2.160389	1.896434	1.599196	2.202409	2.254187	2.239709	0.134522	0.000000	45553.000000		1
15195.357422	2723.693848	2.833956	4.761292	6888.973633	99998.000000	1148.723511	701.831177	210.440506	96.554947	65.551033	287.281097	396.460876	221.434021	1.835901	99998.000000	4.181711	3.435158	0.452393	0.677725	3.838155	4.999991	3.060215	2.846233	2.323129	1.984774	1.816580	2.458307	2.598200	2.345244	0.263849	4.999991	45661.000000		1
7806.759277	2397.798096	2.149366	3.108409	3455.322998	55818.527344	556.926331	350.019775	98.059807	49.006775	40.674515	124.413437	156.894455	114.789093	0.717644	0.000000	3.892471	3.379813	0.332310	0.492538	3.538489	4.746778	2.745798	2.544093	1.991491	1.690256	1.609322	2.094867	2.195608	2.059901	0.000000	0.000000	45795.000000		1
9641.562500	3108.161865	2.013681	4.249392	6112.260254	88997.171875	991.298645	622.156616	169.503860	70.512772	60.928509	217.542343	285.036133	154.285614	0.546703	0.000000	3.984147	3.492504	0.303991	0.628327	3.786202	4.949376	2.996205	2.793900	2.229180	1.848268	1.784821	2.337544	2.454900	2.188325	0.000000	0.000000	45917.000000		1
5837.875000	1279.955078	2.081524	5.254691	1667.719849	32623.951172	283.855072	168.831619	66.473076	20.876911	25.863317	82.934067	110.360840	60.943928	0.249642	0.000000	3.766255	3.107195	0.318381	0.720547	3.222123	4.513536	2.453097	2.227454	1.822646	1.319666	1.412684	1.918733	2.042815	1.784930	0.000000	0.000000	46018.000000		1
5541.574219	1027.390747	2.892547	4.116791	1799.521973	33532.636719	250.686371	177.321152	91.022720	50.961868	15.261423	83.587822	117.237579	84.660965	3.260003	99998.000000	3.743633	3.011736	0.461280	0.614559	3.255157	4.525468	2.399131	2.248760	1.959150	1.707245	1.183595	1.922143	2.069067	1.927683	0.513218	4.999991	46058.000000		1
20062.125000	5249.630371	1.754647	6.833565	18230.798828	99998.000000	3000.428467	1854.412476	500.210175	226.710312	145.441452	710.875793	991.551514	587.242554	3.710047	99998.000000	4.302377	3.720129	0.244190	0.834647	4.260806	4.999991	3.477183	3.268206	2.699152	2.355471	2.162688	2.851794	2.996315	2.768817	0.569379	4.999991	46089.000000		1
11401.072266	2633.065674	2.328223	4.662613	3879.130615	61531.960938	652.494446	388.193359	113.830048	64.672173	43.742836	189.242874	279.130768	132.147461	2.307597	99998.000000	4.056946	3.420462	0.367025	0.668629	3.588734	4.789101	2.814577	2.589048	2.056257	1.810717	1.640907	2.277020	2.445808	2.121059	0.363160	4.999991	46174.000000		1
10224.388672	2240.786377	2.630429	4.517677	7546.460938	99998.000000	1278.021606	768.572571	186.029617	96.992836	54.002434	285.369171	405.243347	237.518814	2.632658	0.000000	4.009637	3.350400	0.420027	0.654915	3.877743	4.999991	3.106538	2.885685	2.269582	1.986740	1.732413	2.455407	2.607716	2.375698	0.420394	0.000000	46361.000000		1
9407.592773	2887.437256	2.439237	3.799166	6595.432617	91843.375000	1099.186401	666.405212	184.453827	72.742310	73.340561	313.415802	439.519104	329.263123	1.695653	0.000000	3.973479	3.460513	0.387254	0.579688	3.819243	4.963048	3.041071	2.823738	2.265888	1.861787	1.865344	2.496121	2.642978	2.517543	0.229337	0.000000	46479.000000		1
8460.817383	2581.046143	3.037483	3.743659	5097.358398	71579.117188	806.299011	503.926086	145.728241	62.436459	40.933548	200.131561	248.694275	164.650070	2.224050	99998.000000	3.927412	3.411796	0.482514	0.573296	3.707345	4.854786	2.906496	2.702367	2.163544	1.795438	1.612079	2.301316	2.395666	2.216562	0.347145	4.999991	46524.000000		1
13505.544922	4485.149902	1.847160	3.944102	5615.007324	84136.718750	942.002014	572.502258	177.049774	78.228287	45.941540	272.229370	330.216003	171.406540	2.855247	0.000000	4.130512	3.651777	0.266504	0.595948	3.749350	4.924985	2.974052	2.757777	2.248095	1.893364	1.662206	2.434935	2.518798	2.234027	0.455644	0.000000	46607.000000		1
7572.083496	4416.869629	1.464776	4.927814	6881.912109	97794.484375	1104.379395	699.558472	206.888031	88.114754	80.306725	317.267365	399.205414	215.019852	1.212569	0.000000	3.879215	3.645115	0.165771	0.692654	3.837709	4.990314	3.043118	2.844824	2.315735	1.945049	1.904752	2.501426	2.601197	2.332479	0.083706	0.000000	46673.000000		1
16636.884766	2899.840088	1.982844	2.932636	7285.594727	99417.000000	1187.446045	738.795959	187.543747	87.436325	57.135513	253.070099	343.614838	172.714035	1.860106	0.000000	4.221072	3.462374	0.297289	0.467258	3.862465	4.997461	3.074614	2.868525	2.273103	1.941692	1.756906	2.403241	2.536072	2.237328	0.269538	0.000000	46712.000000		1
15159.458984	4909.271973	2.581089	4.539263	9894.851562	99998.000000	1633.080200	998.455994	256.169250	125.844292	70.488098	358.188599	471.701019	255.851639	0.601273	0.000000	4.180684	3.691017	0.411803	0.656985	3.995409	4.999991	3.213007	2.999329	2.408527	2.099833	1.848116	2.554112	2.673667	2.407988	0.000000	0.000000	46741.000000		1
7390.031738	1551.956299	2.433070	3.157748	3399.587646	46313.035156	562.255005	348.006073	92.823624	18.773802	27.362015	118.110275	183.963516	115.563110	0.527535	4652.024902	3.868646	3.190880	0.386155	0.499378	3.531426	4.665703	2.749933	2.541587	1.967659	1.273552	1.437148	2.072288	2.264732	2.062819	0.000000	3.667642	46802.000000		1
7915.174316	3211.294434	2.278883	3.836171	4763.611816	68999.257812	812.731689	484.970337	135.166443	42.546345	45.670170	207.723724	266.592285	186.714218	0.113583	0.000000	3.898460	3.506680	0.357722	0.583898	3.677936	4.838844	2.909947	2.685715	2.130869	1.628862	1.659633	2.317486	2.425848	2.271177	0.000000	0.000000	46843.000000		1
6930.832520	2196.651855	1.736145	1.511032	3220.024658	42959.148438	529.595154	329.309387	73.473160	51.205482	34.429943	125.101112	154.146851	96.736885	1.495408	0.000000	3.840786	3.341761	0.239586	0.179274	3.507859	4.633056	2.723944	2.517604	1.866129	1.709316	1.536936	2.097261	2.187935	1.985592	0.174760	0.000000	46972.000000		1
14114.555664	1756.651733	2.291218	3.059069	4434.363770	63331.042969	751.346802	451.616638	119.649063	63.682289	36.665653	188.854324	235.825836	106.567841	0.673974	32040.562500	4.149667	3.244686	0.360066	0.485589	3.646831	4.801617	2.875840	2.654770	2.077909	1.804019	1.564259	2.276127	2.372591	2.027626	0.000000	4.505700	47023.000000		1
6309.280273	2185.420898	2.100026	2.214124	3496.657471	48404.714844	578.765320	352.825958	97.856285	37.452007	24.895023	152.592651	198.620529	109.935287	1.297948	0.000000	3.799980	3.339535	0.322225	0.345202	3.543653	4.684888	2.762502	2.547560	1.990589	1.573475	1.396113	2.183534	2.298024	2.041137	0.113257	0.000000	47056.000000		1
9886.682617	2613.280518	1.915002	3.663482	7063.106445	98181.554688	1145.929688	714.431335	226.124390	87.319145	70.136551	295.826141	415.410461	162.414352	1.085407	0.000000	3.995051	3.417186	0.282169	0.563894	3.848996	4.992030	3.059158	2.853961	2.354347	1.941109	1.845944	2.471036	2.618477	2.210624	0.035592	0.000000	47088.000000		1
9633.309570	2602.148193	3.500043	4.385077	4563.754395	58541.226562	761.476868	466.409332	143.486359	29.119745	26.594164	159.056168	207.091553	109.444969	1.476422	0.000000	3.983776	3.415332	0.544073	0.641977	3.659322	4.767462	2.881657	2.668767	2.156811	1.464188	1.424786	2.201550	2.316162	2.039196	0.169210	0.000000	47156.000000		1
10188.984375	1713.661377	2.318972	3.188586	4001.215820	54310.628906	678.046326	409.224457	125.659271	58.698967	39.848072	199.542572	276.944397	108.997833	0.716918	99998.000000	4.008131	3.233925	0.365295	0.503598	3.602192	4.734885	2.831259	2.611962	2.099195	1.768631	1.600407	2.300035	2.442393	2.037418	0.000000	4.999991	47207.000000		1
15447.094727	5098.209473	3.487709	3.990358	8065.432129	99998.000000	1369.978638	819.855103	245.120224	79.054726	63.167305	323.915924	445.544739	238.776978	1.115793	0.000000	4.188847	3.707418	0.542540	0.601012	3.906628	4.999991	3.136714	2.913737	2.389379	1.897928	1.800492	2.510432	2.648891	2.377992	0.047584	0.000000	47254.000000		1
5640.602051	1835.499878	2.254213	4.545431	3993.349121	54781.644531	670.731689	406.948669	109.642334	57.854023	51.535442	203.529846	286.004425	247.112320	0.334998	0.000000	3.751325	3.263754	0.352995	0.657575	3.601337	4.738635	2.826549	2.609540	2.039978	1.762334	1.712106	2.308628	2.456373	2.392895	0.000000	0.000000	47316.000000		1
23825.617188	4562.045898	3.463039	5.316366	11984.654297	99998.000000	1973.968994	1223.596680	304.374268	110.869659	91.556206	476.382141	621.065002	331.205872	2.346593	0.000000	4.377044	3.659160	0.539457	0.725615	4.078626	4.999991	3.295340	3.087638	2.483408	2.044813	1.961688	2.677955	2.793137	2.520098	0.370438	0.000000	47388.000000		1
13713.324219	6756.391602	3.339689	5.063499	9077.450195	99998.000000	1506.979980	919.355042	270.033752	96.638206	99.610931	433.598328	592.639099	260.924377	3.261369	99998.000000	4.137143	3.829715	0.523706	0.704451	3.957964	4.999991	3.178108	2.963483	2.431418	1.985149	1.998307	2.637088	2.772790	2.416515	0.513400	4.999991	47582.000000		1
15323.850586	1702.547607	2.161701	3.570970	6221.985840	84864.343750	1042.778564	633.807007	169.876999	106.996483	43.184677	217.822968	286.177124	168.649673	1.639545	99998.000000	4.185368	3.231099	0.334796	0.552786	3.793929	4.928725	3.018192	2.801957	2.230134	2.029370	1.635330	2.338104	2.456635	2.226985	0.214723	4.999991	47717.000000		1
17401.345703	5852.973145	2.716774	7.274540	10784.981445	99998.000000	1769.936523	1100.617188	302.804657	145.022064	110.610626	525.814453	694.747864	473.128784	2.706119	99998.000000	4.240583	3.767376	0.434053	0.861806	4.032819	4.999991	3.247958	3.041636	2.481163	2.161434	2.043797	2.720833	2.841827	2.674979	0.432347	4.999991	47830.000000		1
13002.895508	4225.579590	1.763899	2.115445	5137.937500	67349.289062	872.445190	522.490173	137.362061	60.194580	47.773281	215.735275	282.365631	212.796478	2.812497	99998.000000	4.114040	3.625886	0.246474	0.325402	3.710789	4.828333	2.940738	2.718078	2.137867	1.779557	1.679185	2.333921	2.450812	2.327965	0.449092	4.999991	47931.000000		1
4011.204102	3279.442139	2.951138	3.786831	5826.018066	74440.093750	972.494019	594.526306	158.516510	88.605064	41.787743	217.203140	290.497437	144.858627	0.738663	99998.000000	3.603275	3.515800	0.469990	0.578276	3.765372	4.871807	2.987887	2.774171	2.200074	1.947459	1.621049	2.336866	2.463142	2.160944	0.000000	4.999991	47988.000000		1
12539.949219	3243.322266	2.531749	5.063499	6685.656738	80675.609375	1090.009155	676.683289	156.456573	82.761383	50.190933	209.944016	247.707489	200.322754	0.426888	0.000000	4.098296	3.510990	0.403421	0.704451	3.825144	4.906742	3.037430	2.830385	2.194394	1.917828	1.700625	2.322104	2.393939	2.301730	0.000000	0.000000	48013.000000		1
17269.652344	6148.148438	2.907966	8.239750	14964.101562	99998.000000	2461.156494	1519.632568	386.814941	130.084442	130.124527	611.829163	810.773499	582.894470	1.964185	99998.000000	4.237284	3.788744	0.463589	0.915914	4.175051	4.999991	3.391139	3.181739	2.587503	2.114225	2.114359	2.786630	2.908900	2.765590	0.293182	4.999991	48304.000000		1
12708.666992	3361.540527	1.896499	4.449835	5811.459961	74938.359375	959.067444	595.263367	155.522202	73.605759	44.587780	233.938583	311.926331	204.593735	1.029787	0.000000	4.104100	3.526538	0.277953	0.648344	3.764285	4.874704	2.981849	2.774709	2.191792	1.866912	1.649216	2.369102	2.494052	2.310892	0.012748	0.000000	48341.000000		1
7487.520996	1950.489380	1.939672	4.107540	2858.995850	45160.785156	442.374664	290.300079	111.730019	43.856934	35.379734	161.816101	203.610016	171.899933	0.018078	0.000000	3.874338	3.290143	0.287728	0.613582	3.456213	4.654761	2.645790	2.462847	2.048170	1.642038	1.548755	2.209022	2.308799	2.235276	0.000000	0.000000	48624.000000		1
18614.449219	5914.728027	2.473158	5.026494	9488.349609	99998.000000	1603.359131	959.591675	273.823669	103.527275	90.187027	459.881042	627.109131	352.394257	3.605210	99998.000000	4.269850	3.771935	0.393252	0.701265	3.977191	4.999991	3.205031	2.982086	2.437471	2.015055	1.955144	2.662646	2.797343	2.547029	0.556931	4.999991	48712.000000		1
18372.449219	4713.266602	2.433070	3.762161	8523.805664	99998.000000	1399.758301	873.752686	215.352890	115.183807	66.596420	354.657715	448.770325	258.599243	1.087113	99998.000000	4.264167	3.673322	0.386155	0.575437	3.930634	4.999991	3.146053	2.941389	2.333151	2.061391	1.823451	2.549809	2.652024	2.412627	0.036275	4.999991	48797.000000		1
3470.698730	1298.213867	1.566539	2.503996	1617.442505	25786.494141	279.624176	167.249649	50.789177	33.079266	17.771585	96.329834	138.570877	45.950790	0.061997	0.000000	3.540417	3.113346	0.194941	0.398634	3.208829	4.411392	2.446575	2.223365	1.705771	1.519556	1.249726	1.983761	2.141672	1.662293	0.000000	0.000000	48868.000000		1
17444.542969	5259.634277	2.454656	4.545431	9933.197266	99998.000000	1625.466431	1011.435486	280.228577	134.210480	81.728325	433.191284	591.350098	361.950745	2.136570	99998.000000	4.241660	3.720956	0.389991	0.657575	3.997089	4.999991	3.210978	3.004938	2.447512	2.127786	1.912373	2.636680	2.771845	2.558650	0.329717	4.999991	48946.000000		1
10402.480469	3500.283936	3.271847	5.566148	6179.238770	82862.835938	1011.750000	629.992432	180.815018	70.161224	40.767025	218.297867	315.358551	161.143845	1.132686	0.000000	4.017137	3.544103	0.514793	0.745555	3.790935	4.918360	3.005073	2.799335	2.257235	1.846097	1.610309	2.339050	2.498805	2.207214	0.054110	0.000000	48997.000000		1
7875.600586	1670.711060	2.689020	3.459955	4497.188965	51638.285156	767.323608	459.156372	111.406227	63.265984	26.110016	105.303513	150.816406	148.105804	1.491533	99998.000000	3.896284	3.222901	0.429594	0.539070	3.652941	4.712972	2.884979	2.661961	2.046910	1.801170	1.416807	2.022443	2.178449	2.170572	0.173633	4.999991	49045.000000		1
14649.375000	2311.564453	2.288134	1.868746	4609.687012	59725.828125	760.557922	471.281616	133.377869	27.423689	31.540480	171.603897	210.326401	130.476074	1.331802	0.000000	4.165819	3.363906	0.359481	0.271550	3.663671	4.776162	2.881132	2.673280	2.125084	1.438126	1.498868	2.234527	2.322894	2.115531	0.124440	0.000000	49104.000000		1
6249.656250	2738.474121	3.086823	4.277146	4092.870605	62255.132812	696.465454	417.670837	99.290222	48.655231	46.897499	191.034531	292.853424	152.429199	1.807644	99998.000000	3.795856	3.437509	0.489512	0.631154	3.612028	4.794175	2.842900	2.620834	1.996907	1.687129	1.671150	2.281112	2.466650	2.183068	0.257113	4.999991	49202.000000		1
29682.175781	9634.574219	1.335259	6.263073	17370.265625	99998.000000	2874.778564	1771.897827	468.907135	182.144119	150.810242	698.081360	1018.808716	501.045868	3.387471	0.000000	4.472496	3.983833	0.125565	0.796788	4.239807	4.999991	3.458604	3.248439	2.671087	2.260415	2.178431	2.843906	3.008093	2.699878	0.529876	0.000000	49274.000000		1
5351.181152	1883.708008	3.160832	4.027363	4839.280273	62527.218750	784.512390	492.124603	95.965950	69.137421	39.946751	192.887863	256.474548	148.981583	1.125032	99998.000000	3.728450	3.275014	0.499801	0.605021	3.684781	4.796069	2.894600	2.692075	1.982117	1.839713	1.601481	2.285305	2.409044	2.173133	0.051165	4.999991	49326.000000		1
11251.563477	2216.051758	3.867008	3.404448	5129.349121	74409.984375	876.124084	517.105957	156.552170	84.445099	49.262726	234.854462	312.139130	187.448151	1.939765	99998.000000	4.051213	3.345580	0.587375	0.532047	3.710062	4.871631	2.942566	2.713580	2.194659	1.926574	1.692518	2.370799	2.494348	2.272881	0.287749	4.999991	49359.000000		1
7294.053711	2810.901855	1.594293	3.059069	2750.340332	37485.878906	432.688629	272.090607	59.769024	42.592598	15.825747	83.714256	116.235367	76.094337	0.913423	99998.000000	3.862969	3.448846	0.202568	0.485589	3.439386	4.573868	2.636175	2.434714	1.776476	1.629334	1.199364	1.922799	2.065338	1.881352	0.000000	4.999991	49388.000000		1
12184.783203	2888.858887	1.594293	6.463516	6586.671875	80763.203125	1058.758545	658.779114	168.449234	61.949226	39.968338	202.379608	284.271362	180.340118	0.049351	0.000000	4.085818	3.460726	0.202568	0.810469	3.818666	4.907214	3.024797	2.818740	2.226469	1.792036	1.601716	2.306167	2.453733	2.256092	0.000000	0.000000	49405.000000		1
12865.416992	3307.189453	3.500043	5.640158	7958.472656	99998.000000	1297.328857	810.785828	209.666489	97.877869	76.223854	364.639771	461.207062	280.216248	1.919295	0.000000	4.109424	3.519459	0.544073	0.751291	3.900830	4.999991	3.113050	2.908906	2.321529	1.990685	1.882091	2.561864	2.663896	2.447493	0.283142	0.000000	49539.000000		1
8051.046875	1730.387573	3.225591	3.941018	2847.872803	39643.023438	497.403992	295.382080	89.002869	30.889811	20.568537	108.479759	144.796951	69.966949	0.399532	99998.000000	3.905852	3.238143	0.508609	0.595608	3.454521	4.598167	2.696709	2.470384	1.949404	1.489815	1.313203	2.035349	2.160759	1.844893	0.000000	4.999991	49611.000000		1
11830.289062	3009.704346	3.241009	4.274062	7760.922363	99998.000000	1291.173706	790.093933	244.034744	88.398453	70.987663	316.255920	469.209351	257.217743	2.804212	0.000000	4.072995	3.478524	0.510680	0.630841	3.889913	4.999991	3.110985	2.897679	2.387452	1.946445	1.851183	2.500039	2.671367	2.410301	0.447811	0.000000	49699.000000		1
11078.356445	2299.605713	2.377563	4.045865	4156.380371	54054.851562	659.981750	408.058807	111.406227	48.149498	28.681854	157.239838	220.555161	167.678299	1.654753	99998.000000	4.044476	3.361653	0.376132	0.607011	3.618715	4.732835	2.819532	2.610723	2.046910	1.682592	1.457607	2.196563	2.343517	2.224477	0.218733	4.999991	49752.000000		1
10624.333984	4214.002930	2.368311	3.478457	7046.460449	92347.351562	1140.597900	728.345154	192.659668	72.221161	70.827309	308.833344	402.634521	273.746582	1.270379	0.000000	4.026302	3.624695	0.374439	0.541387	3.847971	4.965425	3.057132	2.862337	2.284791	1.858665	1.850201	2.489724	2.604911	2.437349	0.103933	0.000000	49850.000000		1
8605.697266	4765.677734	1.063890	2.784616	7805.719727	99998.000000	1274.447510	796.949097	209.040482	94.137291	66.007431	287.509308	333.938080	180.485062	1.926121	0.000000	3.934786	3.678125	0.026897	0.444765	3.892413	4.999991	3.105322	2.901431	2.320230	1.973762	1.819593	2.458652	2.523666	2.256441	0.284683	0.000000	49896.000000		1
6617.875977	1289.178589	2.605759	3.296517	3105.269531	41624.847656	505.184235	312.684937	85.857452	42.657356	29.819754	121.792259	173.861191	93.406448	0.261130	99998.000000	3.820719	3.110313	0.415934	0.518055	3.492099	4.619353	2.703450	2.495107	1.933778	1.629994	1.474504	2.085620	2.240203	1.970377	0.000000	4.999991	49920.000000		1
17595.958984	2371.468994	2.272716	6.022542	7831.700195	99998.000000	1334.941284	790.837158	262.389160	112.047646	76.075836	377.733337	505.248993	288.554688	2.093292	0.000000	4.245413	3.375017	0.356545	0.779780	3.893856	4.999991	3.125462	2.898087	2.418946	2.049403	1.881247	2.577185	2.703506	2.460228	0.320830	0.000000	49945.000000		1
15058.512695	5257.194824	4.073619	4.082870	9822.848633	99998.000000	1659.584961	999.476746	255.497009	65.609627	84.167564	359.557770	440.977722	250.134384	2.953170	99998.000000	4.177782	3.720754	0.609980	0.610966	3.992238	4.999991	3.220000	2.999773	2.407386	1.816968	1.925145	2.555769	2.644417	2.398173	0.470288	4.999991	50048.000000		1
21785.556641	11332.844727	1.853327	5.476720	12715.994141	99998.000000	2000.803711	1296.514771	620.670288	278.008301	233.849167	1238.781006	1645.825317	896.316406	4.744509	0.000000	4.338169	4.054339	0.267952	0.738521	4.104350	4.999991	3.301204	3.112777	2.792861	2.444058	2.368936	3.092994	3.216384	2.952461	0.676191	0.000000	50100.000000		1
20286.517578	9294.166992	2.846291	4.471421	12496.413086	99998.000000	2107.568848	1275.119751	353.723328	163.058853	97.476982	499.380646	683.513794	447.983978	1.973563	0.000000	4.307208	3.968210	0.454279	0.650446	4.096786	4.999991	3.323782	3.105551	2.548664	2.212344	1.988902	2.698432	2.834747	2.651263	0.295251	0.000000	50231.000000		1
5110.673828	1543.719604	3.524713	3.752910	2503.175537	35625.652344	417.476562	254.186417	72.597374	38.263031	29.906099	104.523323	132.545258	63.984497	1.829959	12075.915039	3.708478	3.188568	0.547124	0.574368	3.398491	4.551763	2.620632	2.405152	1.860921	1.582779	1.475760	2.019213	2.122364	1.806075	0.262441	4.081920	50284.000000		1
4838.373535	1356.740234	3.389029	4.724288	1994.383423	28997.068359	325.420776	203.070358	37.004864	15.930594	21.731108	74.163918	116.873695	60.860668	0.361153	0.000000	3.684699	3.132497	0.530075	0.674336	3.299809	4.462354	2.512445	2.307647	1.568259	1.202232	1.337082	1.870193	2.067717	1.784337	0.000000	0.000000	50372.000000		1
8107.729004	3405.884521	2.531749	3.407531	5359.756836	71256.968750	891.804932	546.518677	159.219604	50.755257	38.488144	229.982147	310.988892	190.824844	1.089274	0.000000	3.908899	3.532230	0.403421	0.532440	3.729145	4.852828	2.950270	2.737605	2.201997	1.705481	1.585327	2.361694	2.492745	2.280635	0.037137	0.000000	50443.000000		1
13196.860352	3422.271484	2.204873	7.064846	9894.416016	99998.000000	1628.029053	1009.242920	279.454559	132.193710	84.975502	451.317505	572.866150	312.351898	1.747263	0.000000	4.120471	3.534314	0.343384	0.849103	3.995390	4.999991	3.211662	3.003996	2.446311	2.121211	1.929294	2.654482	2.758053	2.494644	0.242358	0.000000	50496.000000		1
10715.967773	3862.484619	2.137031	3.632644	5955.168457	82677.093750	974.418274	606.981567	155.728806	67.058983	47.890461	210.391159	297.136719	182.656021	1.262040	0.000000	4.030031	3.586867	0.329811	0.560223	3.774894	4.917385	2.988745	2.783175	2.192369	1.826457	1.680249	2.323027	2.472956	2.261634	0.101073	0.000000	50555.000000		1
17052.384766	3743.399902	3.247177	6.111970	7141.242188	97847.273438	1145.124756	727.398438	198.956650	80.319061	69.078835	297.799744	406.547791	251.448059	0.732377	0.000000	4.231785	3.573266	0.511506	0.786181	3.853774	4.990549	3.058853	2.861772	2.298759	1.904819	1.839345	2.473924	2.609112	2.400448	0.000000	0.000000	50623.000000		1
9286.944336	2345.519531	3.012813	3.444536	3346.103271	46094.558594	563.127686	345.798126	79.878082	64.561157	27.106064	137.334305	190.124832	89.530190	0.316526	0.000000	3.967873	3.370239	0.478972	0.537131	3.524539	4.663650	2.750607	2.538823	1.902428	1.809971	1.433066	2.137779	2.279039	1.951970	0.000000	0.000000	50709.000000		1
13387.502930	4484.687500	1.995179	5.288612	7643.983887	99998.000000	1276.374878	778.218506	226.586960	88.028404	77.466599	335.273315	446.781311	269.839478	1.349017	99998.000000	4.126699	3.651732	0.299982	0.723342	3.883320	4.999991	3.105978	2.891102	2.355235	1.944623	1.889114	2.525399	2.650095	2.431105	0.130017	4.999991	50822.000000		1
15306.294922	3517.417236	2.494745	4.249392	6638.361328	87637.710938	1115.616455	671.089417	187.334045	82.838470	51.396675	257.621704	359.045868	128.080002	1.990083	0.000000	4.184870	3.546224	0.397026	0.628327	3.822061	4.942691	3.047515	2.826780	2.272617	1.918232	1.710935	2.410982	2.555150	2.107481	0.298871	0.000000	50867.000000		1
10794.375000	1548.012207	2.519415	3.265679	4195.799805	57768.738281	684.201477	416.286224	114.184677	72.218079	35.737450	199.252701	269.429352	142.450226	2.268568	0.000000	4.033197	3.189774	0.401300	0.513974	3.622815	4.761693	2.835184	2.619392	2.057608	1.858646	1.553124	2.299404	2.430445	2.153663	0.355752	0.000000	50892.000000		1
18893.308594	7021.938477	3.086823	5.310198	12933.240234	99998.000000	2123.764648	1313.348877	383.968658	144.852463	91.574707	514.287476	683.313354	383.052765	3.348637	0.000000	4.276308	3.846457	0.489512	0.725111	4.111707	4.999991	3.327106	3.118380	2.584296	2.160926	1.961776	2.711206	2.834620	2.583259	0.524868	0.000000	50945.000000		1
11490.889648	3303.489014	1.816322	4.397411	6170.268066	81446.546875	1018.577393	617.888733	147.874527	70.802643	46.453442	237.164185	298.740265	214.480194	0.795760	0.000000	4.060354	3.518973	0.259193	0.643197	3.790304	4.910872	3.007994	2.790910	2.169893	1.850049	1.667018	2.375049	2.475294	2.331387	0.000000	0.000000	50995.000000		1
6260.563477	2678.850098	3.077571	3.873176	5801.743164	78023.656250	963.523438	594.834717	163.265457	62.390202	64.955872	240.988022	306.693237	244.876617	0.573565	99998.000000	3.796613	3.427948	0.488208	0.588067	3.763558	4.892226	2.983862	2.774396	2.212894	1.795116	1.812618	2.381995	2.486704	2.388947	0.000000	4.999991	51079.000000		1
2536.791504	640.202637	0.817191	2.103110	195.385681	7426.019043	0.000000	19.964125	41.590385	39.283749	13.938499	14.882123	22.039480	40.449402	0.092917	0.000000	3.404285	2.806318	0.000000	0.322862	2.290893	3.870756	0.000000	1.300250	1.618993	1.594213	1.144216	1.172665	1.343201	1.606912	0.000000	0.000000	51111.000000		1
15555.519531	5856.818359	3.500043	4.872307	10216.284180	99998.000000	1730.261108	1041.976807	281.967834	117.749481	87.945145	420.091553	601.803955	305.845215	3.149026	99998.000000	4.191885	3.767662	0.544073	0.687735	4.009293	4.999991	3.238112	3.017858	2.450200	2.070959	1.944212	2.623344	2.779455	2.485502	0.498176	4.999991	51159.000000		1
19528.025391	4675.805176	2.994310	5.233105	10343.156250	99998.000000	1715.715088	1053.349609	256.147675	89.810806	70.771805	335.233246	431.754272	312.253204	1.974232	0.000000	4.290658	3.669856	0.476297	0.718759	4.014653	4.999991	3.234445	3.022573	2.408490	1.953329	1.849860	2.525347	2.635237	2.494507	0.295398	0.000000	51262.000000		1
5233.641113	1761.474731	2.275799	3.577137	4741.528809	61544.183594	760.249512	482.241241	124.484367	45.768852	40.017677	182.800949	262.130127	135.582748	0.389379	0.000000	3.718804	3.245876	0.357134	0.553536	3.675918	4.789187	2.880956	2.683264	2.095115	1.660570	1.602252	2.261978	2.418517	2.132205	0.000000	0.000000	51396.000000		1
9847.574219	3513.602783	2.038351	4.970987	6988.979492	98670.421875	1164.327271	714.505371	207.251907	122.310333	58.035965	323.962189	454.305634	239.945709	1.246095	0.000000	3.993329	3.545753	0.309279	0.696443	3.844414	4.994187	3.066075	2.854006	2.316499	2.087463	1.763697	2.510494	2.657348	2.380113	0.095551	0.000000	51469.000000		1
8475.193359	2862.594482	1.955090	2.941887	5812.979980	74662.234375	982.346558	592.040833	155.479019	71.783272	63.219727	263.184753	359.320312	161.211700	4.124059	0.000000	3.928150	3.456760	0.291167	0.468626	3.764399	4.873101	2.992265	2.772352	2.191672	1.856023	1.800853	2.420261	2.555482	2.207397	0.615325	0.000000	51651.000000		1
6330.687500	1645.072876	3.629560	6.438847	3340.256592	44339.679688	537.051636	344.401184	72.285919	44.097466	20.247829	131.028061	172.751038	98.210915	0.232718	0.000000	3.801451	3.216185	0.559854	0.808808	3.523780	4.646792	2.730016	2.537065	1.859054	1.644414	1.306378	2.117364	2.237421	1.992160	0.000000	0.000000	51726.000000		1
6887.573730	2286.203613	1.298254	2.769197	2990.862793	38729.550781	520.325378	303.692749	83.156097	22.320101	23.803379	114.493050	148.250748	91.340340	1.013002	99998.000000	3.838066	3.359115	0.113360	0.442354	3.475796	4.588042	2.716275	2.482435	1.919894	1.348696	1.376639	2.058779	2.170997	1.960663	0.005610	4.999991	51766.000000		1
7545.141113	1860.542969	2.063021	3.145414	3191.444580	40642.980469	516.575562	326.583344	77.654709	60.290176	16.396238	109.164352	134.895065	143.992096	0.443469	99998.000000	3.877667	3.269640	0.314504	0.497678	3.503987	4.608985	2.713134	2.513994	1.890168	1.780246	1.214744	2.038081	2.129996	2.158339	0.000000	4.999991	51840.000000		1
13172.689453	6656.274902	2.053770	5.146760	9586.233398	99998.000000	1594.891235	974.646484	250.381088	158.966736	88.487885	425.580627	498.455536	265.750427	1.051916	0.000000	4.119675	3.823231	0.312552	0.711534	3.981648	4.999991	3.202731	2.988847	2.398602	2.201306	1.946884	2.628982	2.697626	2.424474	0.021981	0.000000	51874.000000		1
13207.206055	3148.025391	2.433070	3.598723	4548.270996	58988.832031	769.762878	464.226044	114.690414	84.028801	35.851547	197.494965	282.599976	143.375351	1.842833	0.000000	4.120811	3.498038	0.386155	0.556148	3.657846	4.770770	2.886357	2.666729	2.059527	1.924428	1.554508	2.295556	2.451172	2.156475	0.265486	0.000000	51935.000000		1
7805.337402	1768.579712	1.566539	2.726025	5271.108887	69036.781250	845.844849	534.411926	122.738968	79.896584	42.956482	214.911926	281.816711	191.642029	0.359483	99998.000000	3.892392	3.247625	0.194941	0.435530	3.721902	4.839080	2.927291	2.727876	2.088983	1.902528	1.633029	2.332261	2.449967	2.282491	0.000000	4.999991	51962.000000		1
9525.166016	2276.323486	3.216340	4.767460	6731.758301	92756.523438	1151.600708	684.004089	201.923218	66.016678	59.411312	314.226807	423.064301	270.465485	1.564569	99998.000000	3.978873	3.357234	0.507362	0.678287	3.828129	4.967344	3.061302	2.835059	2.305186	1.819654	1.773869	2.497243	2.626406	2.432112	0.194395	4.999991	52001.000000		1
8404.446289	1737.119385	0.940540	1.924253	3341.434570	47587.421875	542.022583	334.924866	84.734970	30.510511	28.194624	126.926689	180.713257	134.278320	1.221872	0.000000	3.924509	3.239830	0.000000	0.284262	3.523933	4.677492	2.734017	2.524947	1.928063	1.484450	1.450166	2.103553	2.256990	2.128006	0.087026	0.000000	52032.000000		1
8271.241211	2222.216064	3.136162	4.122959	3416.486572	45451.339844	573.856018	351.318024	106.524673	46.872829	28.990229	127.506432	190.044647	112.266594	0.127981	0.000000	3.917571	3.346786	0.496399	0.615209	3.533580	4.657547	2.758803	2.545701	2.027450	1.670921	1.462252	2.105532	2.278856	2.050251	0.000000	0.000000	52076.000000		1
12671.946289	1639.790405	2.056854	5.051164	4925.236328	67294.632812	779.100403	502.242371	144.343643	52.432812	33.569580	189.181198	241.977890	96.456261	1.345141	99998.000000	4.102843	3.214788	0.313203	0.703391	3.692427	4.827981	2.891593	2.700913	2.159398	1.719603	1.525946	2.276878	2.383776	1.984330	0.128768	4.999991	52148.000000		1
3682.372559	545.621338	1.544953	3.194753	1866.960205	29763.898438	314.516693	190.044647	73.655098	37.300903	32.730804	124.361015	144.439240	100.896851	1.403542	0.000000	3.566128	2.736891	0.188915	0.504437	3.271135	4.473690	2.497644	2.278856	1.867203	1.571719	1.514957	2.094684	2.159685	2.003878	0.147225	0.000000	52261.000000		1
8005.490723	2326.711670	2.729109	3.570970	3425.750000	45360.652344	565.875305	346.291534	96.440849	51.378170	26.390636	128.154022	153.471512	85.641594	2.063017	0.000000	3.903388	3.366743	0.436021	0.552786	3.534756	4.656679	2.752721	2.539442	1.984261	1.710779	1.421450	2.107732	2.186028	1.932685	0.314503	0.000000	52292.000000		1
7167.851562	1825.844727	2.772281	4.039698	5892.284668	80439.539062	965.527832	594.908691	183.402283	87.741615	55.920517	233.229324	297.300171	158.272888	0.316165	0.000000	3.855389	3.261464	0.442837	0.606349	3.770284	4.905469	2.984765	2.774450	2.263405	1.943206	1.747571	2.367783	2.473195	2.199407	0.000000	0.000000	52338.000000		1
7119.859375	3916.249512	2.500912	3.638812	5999.305664	79788.359375	1003.766235	615.979919	194.272461	53.496700	34.266506	253.989059	348.786285	179.004868	1.283518	99998.000000	3.852471	3.592870	0.398098	0.560960	3.778101	4.901939	3.001633	2.789567	2.288411	1.728327	1.534870	2.404815	2.542559	2.252865	0.108402	4.999991	52398.000000		1
8186.848633	1234.661133	1.458608	2.738360	3114.560791	42781.246094	538.306702	317.964294	83.341125	51.282574	30.556767	128.604248	160.964996	87.020027	0.357964	99998.000000	3.913117	3.091548	0.163939	0.437491	3.493397	4.631253	2.731030	2.502378	1.920859	1.709970	1.485107	2.109255	2.206732	1.939619	0.000000	4.999991	52449.000000		1
10075.459961	3036.566895	2.726025	3.163916	4715.132324	64167.566406	759.049988	479.536804	145.675812	43.678074	35.728199	199.958878	269.034607	126.889679	0.523975	0.000000	4.003265	3.482383	0.435530	0.500225	3.673494	4.807315	2.880270	2.680822	2.163388	1.640263	1.553011	2.300941	2.429808	2.103426	0.000000	0.000000	52498.000000		1
9734.894531	1433.284790	4.135293	5.920778	4870.182617	67633.375000	845.123291	487.421906	146.804474	31.861189	35.512337	227.931473	285.363007	152.725250	0.783576	99998.000000	3.988331	3.156332	0.616506	0.772379	3.687545	4.830161	2.926920	2.687905	2.166739	1.503262	1.550379	2.357804	2.455398	2.183911	0.000000	4.999991	52535.000000		1
23574.353516	8094.320801	2.223376	5.390375	11925.456055	99998.000000	1971.591431	1211.326538	308.247437	105.439194	104.196449	450.272125	582.172852	348.255859	1.908182	0.000000	4.372440	3.908180	0.347013	0.731619	4.076475	4.999991	3.294817	3.083261	2.488899	2.023002	2.017853	2.653475	2.765052	2.541898	0.280620	0.000000	52622.000000		1
21959.646484	7918.782227	1.603544	2.621178	13700.045898	99998.000000	2273.788574	1394.716431	355.727753	112.883339	95.824097	487.536011	620.688782	413.658875	3.404109	99998.000000	4.341625	3.898659	0.205081	0.418496	4.136722	4.999991	3.356750	3.144486	2.551118	2.052630	1.981475	2.688007	2.792874	2.616642	0.532003	4.999991	52665.000000		1
17753.394531	4266.753418	2.359060	5.119006	7735.274902	95199.406250	1308.498169	790.895752	221.844162	86.767159	73.738358	324.680695	446.519196	226.704132	2.501726	99998.000000	4.249281	3.630098	0.372739	0.709186	3.888476	4.978634	3.116773	2.898119	2.346048	1.938355	1.867693	2.511456	2.649840	2.355459	0.398240	4.999991	52725.000000		1
12199.320312	3115.276123	4.295648	3.262596	5877.091309	74658.382812	954.447998	592.953613	148.343246	60.058895	50.227936	198.793213	292.301422	148.519028	2.354821	0.000000	4.086336	3.493497	0.633029	0.513563	3.769162	4.873078	2.979752	2.773021	2.171268	1.778577	1.700945	2.298402	2.465831	2.171782	0.371958	0.000000	52779.000000		1
6630.201660	2225.367676	0.780186	1.733061	3452.368896	49544.218750	567.642273	351.734314	84.605453	63.642200	35.037441	140.849762	177.993408	108.223808	2.953301	0.000000	3.821527	3.347402	0.000000	0.238814	3.538117	4.694993	2.754075	2.546215	1.927398	1.803745	1.544532	2.148756	2.250404	2.034323	0.470308	0.000000	52909.000000		1
11467.428711	3373.452881	1.742312	3.657314	6102.700684	80185.812500	1000.910645	619.806824	187.485153	65.520195	45.608498	221.147247	309.736877	236.732452	1.464311	0.000000	4.059466	3.528075	0.241126	0.563162	3.785522	4.904098	3.000395	2.792256	2.272967	1.816375	1.659046	2.344682	2.490993	2.374258	0.165633	0.000000	53203.000000		1
7434.450195	2874.124756	2.322055	4.739707	4970.348633	60951.007812	805.139526	502.162170	133.035568	53.145153	43.024323	193.945587	247.895584	178.286362	1.058484	99998.000000	3.871249	3.458506	0.365873	0.675751	3.696387	4.784981	2.905871	2.700844	2.123968	1.725464	1.633714	2.287680	2.394269	2.251118	0.024684	4.999991	53318.000000		1
13417.039062	3900.115479	3.355108	4.307983	9233.664062	99998.000000	1503.563232	935.489136	252.952927	100.640900	71.425560	337.546051	447.351807	270.305115	1.775484	0.000000	4.127656	3.591078	0.525706	0.634274	3.965374	4.999991	3.177122	2.971039	2.403040	2.002774	1.853854	2.528333	2.650649	2.431854	0.249317	0.000000	53390.000000		1
3992.467285	1709.785156	1.603544	3.262596	1912.534790	34279.476562	328.960907	201.358887	97.159355	48.470207	21.820536	121.194016	144.707520	57.493225	1.159044	99998.000000	3.601241	3.232942	0.205081	0.513563	3.281609	4.535034	2.517144	2.303971	1.987485	1.685475	1.338865	2.083481	2.160491	1.759617	0.064100	4.999991	53451.000000		1
6982.275391	1517.307373	2.414567	3.842339	2537.145996	35015.328125	435.766205	260.011597	74.089905	27.778318	24.494137	125.554420	185.113754	89.542519	0.302933	0.000000	3.843997	3.181074	0.382839	0.584596	3.404346	4.544258	2.639254	2.414993	1.869759	1.443706	1.389062	2.098832	2.267439	1.952029	0.000000	0.000000	53469.000000		1
4781.164062	2531.931396	2.266548	3.281098	3381.661865	46786.488281	590.369446	344.971680	99.105194	64.012245	39.089474	175.628174	219.944580	112.396111	0.119479	99998.000000	3.679534	3.403452	0.355365	0.516019	3.529130	4.670120	2.771124	2.537783	1.996096	1.806263	1.592060	2.244594	2.342313	2.050751	0.000000	4.999991	53586.000000		1
13062.936523	2894.733398	3.626477	3.083739	6473.905762	83600.585938	1093.450562	658.421387	207.285828	50.104588	62.013985	239.217957	287.879333	170.395065	1.996888	0.000000	4.116041	3.461609	0.559485	0.489078	3.811166	4.922209	3.038799	2.818504	2.316570	1.699878	1.792490	2.378794	2.459210	2.231457	0.300354	0.000000	53683.000000		1
5056.474121	1284.201416	1.877997	3.305768	2274.488525	29027.406250	372.947357	229.596680	56.164135	20.895414	28.401234	102.629906	139.887634	107.468292	0.647489	6282.824219	3.703848	3.108633	0.273695	0.519272	3.356884	4.462808	2.571648	2.360965	1.749459	1.320051	1.453337	2.011274	2.145779	2.031280	0.000000	3.798155	53733.000000		1
21942.669922	8869.270508	2.451572	4.896977	15344.949219	99998.000000	2545.660156	1560.732666	465.360840	166.188843	114.542389	652.343323	889.270081	484.837738	3.005953	99998.000000	4.341290	3.947888	0.389445	0.689928	4.185966	4.999991	3.405800	3.193329	2.667790	2.220602	2.058966	2.814476	2.949034	2.685596	0.477982	4.999991	53824.000000		1
9074.327148	2012.111816	2.803118	3.207088	4647.379395	63265.507812	772.088013	463.596954	114.425209	47.739361	42.336651	175.208786	272.605591	237.777847	0.559371	0.000000	3.957814	3.303652	0.447641	0.506111	3.667208	4.801167	2.887667	2.666141	2.058522	1.678877	1.626716	2.243556	2.435535	2.376171	0.000000	0.000000	53851.000000		1
18731.427734	4490.694336	1.400017	4.995657	8398.781250	99998.000000	1374.354492	859.863525	224.964905	79.474113	67.675728	360.507568	464.716339	313.659393	2.563476	99998.000000	4.272571	3.652313	0.146133	0.698593	3.924216	4.999991	3.138099	2.934430	2.352115	1.900226	1.830433	2.556914	2.667188	2.496458	0.408829	4.999991	53895.000000		1
9931.791016	3034.164551	2.809286	4.095205	6250.226562	81151.523438	1027.557251	637.106567	174.551941	81.623482	64.329872	295.385162	379.124084	221.739319	1.986997	99998.000000	3.997028	3.482039	0.448596	0.612276	3.795896	4.909297	3.011806	2.804212	2.241925	1.911815	1.808413	2.470389	2.578781	2.345843	0.298197	4.999991	53942.000000		1
35912.566406	13331.643555	2.698272	5.896109	25112.089844	99998.000000	4150.971191	2556.752441	687.118652	279.506989	174.829483	936.895325	1326.710815	818.097412	7.741746	0.000000	4.555246	4.124884	0.431086	0.770565	4.399883	4.999991	3.618150	3.407689	2.837032	2.446393	2.242615	2.971691	3.122776	2.912805	0.888839	0.000000	54116.000000		1
15858.305664	4195.719727	2.442321	3.533965	7539.441895	99929.703125	1241.963501	775.834778	199.212601	98.035141	70.740967	293.800140	396.562622	225.991791	0.723055	0.000000	4.200257	3.622807	0.387803	0.548262	3.877339	4.999695	3.094109	2.889769	2.299317	1.991382	1.849671	2.468052	2.598312	2.354093	0.000000	0.000000	54205.000000		1
9035.869141	1809.359009	1.822490	3.515462	3078.036865	39942.882812	506.140198	313.878357	79.585129	33.381474	22.696318	98.102982	138.799088	53.280838	0.688363	0.000000	3.955970	3.257525	0.260665	0.545982	3.488274	4.601439	2.704271	2.496761	1.900832	1.523505	1.355955	1.991682	2.142387	1.726571	0.000000	0.000000	54337.000000		1
7219.874512	3993.420166	2.019849	3.459955	5936.385254	84250.953125	1011.848694	605.732605	195.589218	89.123131	53.845161	230.450882	298.512085	152.312027	1.397597	0.000000	3.858530	3.601345	0.305319	0.539070	3.773522	4.925575	3.005116	2.782281	2.291345	1.949990	1.731147	2.362578	2.474962	2.182734	0.145382	0.000000	54414.000000		1
9443.225586	2431.685303	4.653362	4.983322	6763.897461	87256.320312	1107.268799	686.409424	162.201569	103.009209	58.165482	256.570160	346.735596	224.613358	3.799382	0.000000	3.975120	3.385907	0.667767	0.697519	3.830197	4.940797	3.044253	2.836583	2.210055	2.012876	1.764665	2.409206	2.539999	2.351436	0.579713	0.000000	54482.000000		1
9819.290039	1849.731323	2.334390	3.854673	3438.408691	48052.605469	562.504761	355.413239	107.415871	39.465687	24.996786	132.468170	183.553375	119.229675	0.073920	0.000000	3.992080	3.267109	0.368173	0.585988	3.536357	4.681717	2.750126	2.550734	2.031069	1.596220	1.397884	2.122112	2.263762	2.076384	0.000000	0.000000	54561.000000		1
15343.250000	1885.749390	1.495613	3.284182	5181.754395	70267.156250	895.576294	524.907837	144.485489	95.158012	32.447098	187.503647	255.574097	128.228027	1.256627	0.000000	4.185917	3.275484	0.174819	0.516427	3.714477	4.846752	2.952103	2.720083	2.159824	1.978445	1.511176	2.273010	2.407517	2.107983	0.099206	0.000000	54594.000000		1
16454.978516	3738.579834	3.139246	4.070535	7432.057129	95517.218750	1221.268433	752.561768	190.158752	78.977631	74.009727	321.806641	437.298828	264.859222	2.646918	0.000000	4.216297	3.572707	0.496825	0.609652	3.871109	4.980082	3.086811	2.876542	2.279116	1.897504	1.869289	2.507595	2.640778	2.423015	0.422740	0.000000	54636.000000		1
6088.635742	2906.343506	3.296517	4.027363	4481.122559	52680.976562	713.734436	457.229034	105.991188	40.804031	26.529404	144.056854	204.050995	124.043388	0.049915	0.000000	3.784520	3.463347	0.518055	0.605021	3.651387	4.721654	2.853537	2.660134	2.025270	1.610703	1.423728	2.158534	2.309739	2.093574	0.000000	0.000000	54754.000000		1
16512.880859	6900.099609	1.760815	6.167478	16273.875977	99998.000000	2667.622070	1651.770752	429.552460	165.707779	118.612930	560.617554	781.733948	387.548859	0.964306	99998.000000	4.217823	3.838855	0.245714	0.790108	4.211491	4.999991	3.426124	3.217950	2.633016	2.219343	2.074132	2.748667	2.893059	2.588326	0.000000	4.999991	54807.000000		1
8498.457031	2661.633545	2.981975	2.211041	3100.582031	47394.007812	504.243713	301.049988	96.903404	37.288570	22.816584	114.986450	161.683502	117.909836	1.225329	0.000000	3.929340	3.425148	0.474504	0.344597	3.491443	4.675724	2.702641	2.478639	1.986339	1.571576	1.358251	2.060647	2.208666	2.071550	0.088253	0.000000	54841.000000		1
26908.923828	4902.188477	2.371395	3.685068	11072.577148	99998.000000	1845.432617	1130.467773	336.978638	104.449318	84.306335	477.048218	639.277527	321.593872	2.554459	99998.000000	4.429896	3.690390	0.375004	0.566445	4.044249	4.999991	3.266098	3.053258	2.527602	2.018906	1.925860	2.678562	2.805689	2.507308	0.407299	4.999991	54899.000000		1
6000.166016	3381.590820	2.075356	2.633513	6037.522461	80797.953125	982.451416	610.740601	164.378693	44.600113	53.459694	300.966736	396.186432	313.677917	1.005974	99998.000000	3.778163	3.529121	0.317093	0.420535	3.780859	4.907400	2.992311	2.785857	2.215846	1.649336	1.728027	2.478518	2.597900	2.496484	0.002587	4.999991	54921.000000		1
5939.040527	1254.249023	2.232627	1.551121	2174.436768	31932.210938	362.024750	225.008087	76.485970	31.355455	18.428423	94.569016	129.597198	40.292130	1.438572	0.000000	3.773716	3.098384	0.348816	0.190646	3.337347	4.504229	2.558738	2.352198	1.883582	1.496313	1.265488	1.975749	2.112596	1.605220	0.157932	0.000000	54963.000000		1
18178.322266	4475.692383	3.114576	4.354239	8215.906250	99998.000000	1329.711182	821.289062	228.344681	121.696663	61.566845	334.776855	478.916962	287.336609	5.163663	99998.000000	4.259554	3.650860	0.493399	0.638912	3.914655	4.999991	3.123757	2.914496	2.358591	2.085279	1.789347	2.524755	2.680260	2.458391	0.712958	4.999991	55095.000000		1
13275.809570	3665.939453	1.125565	3.274930	9790.086914	99998.000000	1608.160522	1000.568359	248.567841	87.245140	73.063019	377.264587	468.820801	285.622040	2.807871	0.000000	4.123061	3.564185	0.051370	0.515202	3.990787	4.999991	3.206329	3.000247	2.395445	1.940741	1.863698	2.576646	2.671007	2.455792	0.448377	0.000000	55156.000000		1
12132.130859	3429.919189	3.015897	4.779795	5741.628418	73907.664062	935.988708	584.279053	170.142197	56.765465	42.241055	205.167313	251.210617	173.799515	0.819490	0.000000	4.083937	3.535284	0.479416	0.679409	3.759035	4.868690	2.971271	2.766620	2.230812	1.754084	1.625735	2.312108	2.400038	2.240049	0.000000	0.000000	55191.000000		1
7573.107422	4169.985840	3.231758	5.587735	6120.437988	83197.585938	1032.824341	622.375549	171.622391	80.013771	46.206741	241.931641	323.721649	176.251083	1.659033	99998.000000	3.879274	3.620135	0.509439	0.747236	3.786783	4.920111	3.014026	2.794053	2.234574	1.903165	1.664705	2.383693	2.510172	2.246132	0.219855	4.999991	55226.000000		1
23243.615234	5032.371582	1.739229	6.074965	14362.741211	99998.000000	2428.345703	1462.617310	403.538055	178.073578	148.901413	682.625671	971.914307	588.913940	4.935839	0.000000	4.366303	3.701773	0.240357	0.783544	4.157238	4.999991	3.385310	3.165131	2.605885	2.250599	2.172899	2.834183	2.987628	2.770052	0.693361	0.000000	55279.000000		1
19777.617188	5124.112793	2.365228	4.711953	11077.807617	99998.000000	1837.047974	1126.486694	290.105804	129.819229	94.448753	407.990967	558.588440	312.740448	0.758722	99998.000000	4.296174	3.709619	0.373873	0.673201	4.044454	4.999991	3.264121	3.051726	2.462556	2.113339	1.975196	2.610651	2.747092	2.495184	0.000000	4.999991	55547.000000		1
24254.947266	9859.582031	2.877128	5.371873	17347.919922	99998.000000	2929.533203	1772.625488	478.667175	203.070358	146.101379	673.605713	877.672119	611.631836	3.385947	99998.000000	4.384800	3.993859	0.458959	0.730126	4.239247	4.999991	3.466798	3.248617	2.680034	2.307647	2.164654	2.828406	2.943332	2.786490	0.529680	4.999991	55624.000000		1
5660.535645	2022.800049	2.630429	1.757731	3564.783447	47741.433594	583.424866	357.513245	119.901932	42.623436	24.546560	139.622437	187.916870	154.686508	0.625222	0.000000	3.752857	3.305953	0.420027	0.244952	3.552033	4.678895	2.765985	2.553292	2.078826	1.629648	1.389991	2.144955	2.273966	2.189452	0.000000	0.000000	55650.000000		1
11148.569336	1480.709595	0.366965	1.979760	5554.393066	69713.585938	932.855652	566.593811	129.726715	43.076748	33.150192	177.580185	250.078873	140.886780	1.437398	0.000000	4.047219	3.170470	0.000000	0.296613	3.744637	4.843318	2.969815	2.753272	2.113029	1.634243	1.520486	2.249394	2.398077	2.148870	0.157577	0.000000	55759.000000		1
8395.755859	2286.333252	2.500912	4.696534	3850.220459	52266.195312	623.957520	391.440552	114.215515	63.185806	34.192493	156.410309	216.324280	174.459442	1.272128	0.000000	3.924060	3.359139	0.398098	0.671777	3.585486	4.718221	2.795155	2.592666	2.057725	1.800619	1.533931	2.194265	2.335105	2.241694	0.104531	0.000000	55801.000000		1
23041.849609	7186.128906	2.778449	6.602284	15013.197266	99998.000000	2523.768799	1524.847168	451.440857	195.083481	111.696098	554.298950	788.934448	509.954803	2.774021	99998.000000	4.362517	3.856495	0.443802	0.819694	4.176473	4.999991	3.402050	3.183226	2.654601	2.290220	2.048038	2.743744	2.897041	2.707532	0.443110	4.999991	55857.000000		1
7458.077637	3211.198975	1.489446	1.433939	4788.043945	66627.210938	797.639893	494.372650	160.570282	53.829742	41.451614	200.137726	248.336563	202.213089	1.857996	0.000000	3.872627	3.506667	0.173025	0.156531	3.680158	4.823652	2.901807	2.694054	2.205665	1.731022	1.617541	2.301329	2.395041	2.305809	0.269045	0.000000	55906.000000		1
6764.424805	2970.793701	1.717642	3.876260	5761.928711	74085.343750	911.001160	587.439880	176.537872	74.913269	57.863274	232.304214	294.737579	196.736359	2.264939	0.000000	3.830231	3.472872	0.234933	0.588413	3.760568	4.869732	2.959519	2.768963	2.246838	1.874559	1.762403	2.366057	2.469435	2.293885	0.355057	0.000000	55983.000000		1
9958.594727	4221.342285	1.970509	4.866140	8055.413086	99998.000000	1323.861328	817.782837	218.852936	86.736320	66.725937	362.274536	473.360077	301.457062	1.914219	99998.000000	3.998198	3.625451	0.294578	0.687185	3.906088	4.999991	3.121842	2.912638	2.340152	1.938201	1.824295	2.559038	2.675192	2.479225	0.281992	4.999991	56005.000000		1
11537.355469	9501.603516	1.995179	5.267026	12965.863281	99998.000000	2130.703125	1324.814209	352.622437	127.666786	98.516205	487.548340	726.794067	423.970917	10.995334	0.000000	4.062106	3.977797	0.299982	0.721565	4.112802	4.999991	3.328523	3.122155	2.547310	2.106078	1.993508	2.688018	2.861411	2.627336	1.041208	0.000000	56106.000000		1
8335.265625	2728.060303	1.840992	3.318103	3394.391602	48686.054688	562.140930	331.871979	84.331001	20.303335	22.782661	105.836998	166.454056	91.297173	0.018940	0.000000	3.920919	3.435854	0.265052	0.520890	3.530762	4.687405	2.749845	2.520971	1.925987	1.307567	1.357605	2.024637	2.221294	1.960457	0.000000	0.000000	56149.000000		1
7251.223633	3144.013428	1.544953	2.578006	6669.337402	92179.515625	1128.198120	684.226135	179.976242	95.700745	51.785225	259.530548	299.788757	195.250000	2.743539	99998.000000	3.860411	3.497484	0.188915	0.411284	3.824083	4.964634	3.052385	2.835200	2.255215	1.980915	1.714206	2.414188	2.476815	2.290591	0.438311	4.999991	56203.000000		1
9980.674805	2617.486816	2.827788	4.230890	5088.279785	59885.582031	804.633789	518.404236	123.664093	47.819538	40.628258	199.197189	275.038666	132.588425	0.900871	0.000000	3.999160	3.417885	0.451447	0.626432	3.706571	4.777322	2.905598	2.714669	2.092244	1.679605	1.608828	2.299283	2.439394	2.122506	0.000000	0.000000	56229.000000		1
5020.928223	2331.426758	2.238794	2.966557	2912.474121	40121.425781	470.279419	291.888214	75.748962	48.035400	23.396326	125.033272	170.339554	102.759430	0.101229	0.000000	3.700784	3.367622	0.350014	0.472253	3.464262	4.603376	2.672356	2.465217	1.879377	1.681561	1.369148	2.097026	2.231316	2.011822	0.000000	0.000000	56250.000000		1
17678.003906	6274.619141	2.198706	3.706654	9976.576172	99998.000000	1641.344604	1013.865479	266.046478	130.429810	84.722641	444.591858	574.189087	343.836884	2.267561	99998.000000	4.247433	3.797587	0.342167	0.568982	3.998981	4.999991	3.215200	3.005980	2.424958	2.115377	1.927999	2.647962	2.759055	2.536352	0.355559	4.999991	56334.000000		1
4015.080322	601.131714	1.452441	2.220292	1702.384155	26305.636719	297.590027	162.704224	48.969772	29.289351	13.889159	85.777275	113.802292	75.499176	0.980368	0.000000	3.603694	2.778970	0.162098	0.346410	3.231058	4.420049	2.473618	2.211399	1.689928	1.466710	1.142676	1.933372	2.056151	1.877942	0.000000	0.000000	56358.000000		1
26204.082031	4730.670898	3.105325	5.168346	12652.555664	99998.000000	2095.437500	1292.832764	335.196228	168.026764	97.039093	458.817139	592.158020	334.042908	1.567025	99998.000000	4.418369	3.674923	0.492107	0.713352	4.102178	4.999991	3.321275	3.111542	2.525299	2.225379	1.986947	2.661640	2.772438	2.523802	0.195076	4.999991	56422.000000		1
6790.685547	2233.814209	3.543216	4.687283	3762.303223	46478.605469	590.588379	382.522369	93.082657	44.911572	25.539524	129.927170	182.335312	111.754692	1.481152	0.000000	3.831914	3.349047	0.549398	0.670921	3.575454	4.667253	2.771285	2.582657	1.968869	1.652358	1.407213	2.113700	2.260871	2.048266	0.170600	0.000000	56478.000000		1
11353.610352	2560.927734	1.433939	4.434416	5855.770020	74673.656250	958.922485	596.882324	151.565765	64.727676	46.919086	248.274887	330.163574	214.680634	2.480913	0.000000	4.055134	3.408397	0.156531	0.646836	3.767584	4.873168	2.981783	2.775889	2.180601	1.811090	1.671350	2.394933	2.518729	2.331793	0.394612	0.000000	56538.000000		1
10189.594727	6565.347656	1.859494	3.096074	6381.199219	82008.390625	1067.966553	640.622070	140.855942	61.881386	38.753345	216.860840	310.921051	118.686935	0.106544	0.000000	4.008157	3.817258	0.269395	0.490811	3.804902	4.913858	3.028558	2.806602	2.148775	1.791560	1.588309	2.336181	2.492650	2.074403	0.000000	0.000000	56609.000000		1
9201.657227	3804.445557	2.932636	3.552467	6417.494629	86984.367188	1052.322754	656.413879	167.884903	87.198883	59.633339	239.825439	331.329224	186.504517	1.001212	99998.000000	3.963866	3.580291	0.467258	0.550530	3.807365	4.939441	3.022149	2.817178	2.225012	1.940511	1.775489	2.379895	2.520260	2.270689	0.000526	4.999991	56685.000000		1
24404.285156	7606.618164	2.248045	7.083348	17298.734375	99998.000000	2895.710938	1763.528564	498.005310	231.487015	157.264511	793.137634	1020.501648	626.208679	3.150326	99998.000000	4.387466	3.881192	0.351805	0.850239	4.238014	4.999991	3.461755	3.246382	2.697234	2.364527	2.196631	2.899348	3.008814	2.796719	0.498356	4.999991	56713.000000		1
16514.951172	5815.101562	2.053770	5.815931	14046.778320	99998.000000	2354.924805	1437.330688	376.077362	184.364410	140.590729	623.433289	785.095215	486.385773	2.173381	0.000000	4.217877	3.764557	0.312552	0.764619	4.147577	4.999991	3.371977	3.157557	2.575277	2.265677	2.147957	2.794790	2.894922	2.686981	0.337136	0.000000	56787.000000		1
18915.660156	5091.671875	3.006645	3.888595	8402.108398	99998.000000	1424.129150	850.680176	259.339355	105.587212	58.517025	313.949280	424.236115	214.887253	2.144140	99998.000000	4.276822	3.706860	0.478082	0.589793	3.924388	4.999991	3.153549	2.929766	2.413868	2.023611	1.767282	2.496860	2.627608	2.332211	0.331253	4.999991	56826.000000		1
16556.478516	3403.833984	2.618094	3.768329	7124.173340	92670.140625	1142.386475	717.700134	204.217514	69.310112	43.579395	235.653152	305.592346	220.931381	1.343525	99998.000000	4.218968	3.531968	0.417985	0.576149	3.852735	4.966940	3.057813	2.855943	2.310093	1.840797	1.639281	2.372273	2.485142	2.344257	0.128246	4.999991	56855.000000		1
10632.364258	2784.289307	3.241009	4.644111	4094.982910	51883.496094	658.298035	416.835144	118.791786	82.758293	26.674339	166.935120	227.891373	162.260162	0.578690	0.000000	4.026630	3.444714	0.510680	0.666903	3.612252	4.715029	2.818423	2.619964	2.074786	1.917812	1.426094	2.222548	2.357728	2.210212	0.000000	0.000000	57000.000000		1
6831.548340	3365.413574	1.285919	4.021195	4421.677246	59477.667969	745.299561	449.485748	116.602333	45.781185	31.019327	166.154922	215.497833	87.584351	1.276054	0.000000	3.834519	3.527038	0.109214	0.604355	3.645587	4.774354	2.872331	2.652716	2.066707	1.660687	1.491632	2.220513	2.333443	1.942427	0.105869	0.000000	57031.000000		1
18253.417969	12117.520508	2.803118	9.575008	24140.679688	99998.000000	4005.397217	2467.792725	674.179321	260.372406	239.113098	1099.581055	1527.918579	752.019043	3.403361	0.000000	4.261344	4.083414	0.447641	0.981139	4.382750	4.999991	3.602646	3.392309	2.828775	2.415595	2.378603	3.041227	3.184100	2.876229	0.531908	0.000000	57123.000000		1
6681.148438	2140.663574	3.919432	4.699618	3252.585693	44579.953125	558.480530	330.962250	97.464645	51.353500	39.690800	173.444885	234.956223	122.217819	1.111781	0.000000	3.824851	3.330549	0.593223	0.672063	3.512229	4.649139	2.747008	2.519778	1.988847	1.710570	1.598690	2.239161	2.370987	2.087135	0.046019	0.000000	57176.000000		1
6711.529297	1286.468018	2.328223	2.769197	3710.733643	59963.097656	661.822754	373.736816	151.985153	51.991837	39.663048	228.612976	330.336273	173.250610	1.254820	99998.000000	3.826822	3.109399	0.367025	0.442354	3.569460	4.777884	2.820742	2.572566	2.181801	1.715935	1.598386	2.359101	2.518956	2.238675	0.098581	4.999991	57205.000000		1
11368.434570	2681.773438	2.648932	4.551599	4804.684082	63898.941406	819.031738	487.656281	117.838905	40.871872	51.365837	177.237885	224.761383	184.376740	0.453680	0.000000	4.055701	3.428422	0.423071	0.658164	3.681665	4.805494	2.913301	2.688114	2.071289	1.611425	1.710674	2.248557	2.351722	2.265706	0.000000	0.000000	57245.000000		1
3662.103271	824.897034	2.019849	3.225591	1991.836182	33607.132812	331.344635	206.027664	66.226372	22.838169	26.911789	115.152969	146.761292	111.674515	0.577864	0.000000	3.563730	2.916400	0.305319	0.508609	3.299254	4.526432	2.520280	2.313926	1.821031	1.358661	1.429943	2.061275	2.166611	2.047954	0.000000	0.000000	57369.000000		1
8720.396484	1991.799194	3.506211	3.358191	4906.712402	65302.464844	821.107117	499.426910	154.029663	37.220726	34.466949	168.942627	208.001266	147.896103	2.002005	99998.000000	3.940536	3.299246	0.544838	0.526105	3.690791	4.814929	2.914400	2.698472	2.187604	1.570785	1.537403	2.227739	2.318066	2.169957	0.301465	4.999991	57398.000000		1
13178.154297	5288.346680	1.711475	5.026494	10900.705078	99998.000000	1803.515381	1112.939819	243.492004	134.207397	74.978027	373.046051	476.490051	322.176697	2.144134	99998.000000	4.119854	3.723320	0.233371	0.701265	4.037455	4.999991	3.256120	3.046472	2.386485	2.127776	1.874934	2.571763	2.678054	2.508094	0.331252	4.999991	57478.000000		1
15325.151367	5463.169922	1.575791	3.620309	11361.714844	99998.000000	1919.491699	1156.392822	294.534058	116.022583	81.349030	401.656982	543.043335	283.636108	1.665407	0.000000	4.185405	3.737445	0.197498	0.558746	4.055444	4.999991	3.283186	3.063105	2.469136	2.064543	1.910352	2.603855	2.734834	2.452761	0.221520	0.000000	57500.000000		1
21400.164062	6598.454590	2.053770	3.139246	9309.270508	99998.000000	1567.698730	941.527100	257.189972	108.411919	59.084435	377.511292	510.139832	281.736542	3.105190	99998.000000	4.330417	3.819442	0.312552	0.496825	3.968916	4.999991	3.195263	2.973833	2.410254	2.035077	1.771473	2.576930	2.707689	2.449843	0.492088	4.999991	57530.000000		1
5671.957520	2910.380127	3.469206	4.095205	4973.151855	77458.835938	834.518311	508.712036	173.660751	86.085648	39.878910	230.592728	312.410492	183.685989	1.242966	0.000000	3.753733	3.463950	0.540230	0.612276	3.696632	4.889071	2.921436	2.706472	2.239702	1.934931	1.600743	2.362846	2.494726	2.264076	0.094459	0.000000	57580.000000		1
8263.087891	2914.669678	2.343642	4.385077	3928.177490	56751.683594	631.133362	402.822632	112.886421	54.613014	34.685894	146.314148	199.453140	118.276802	0.105796	0.000000	3.917142	3.464589	0.369891	0.641977	3.594191	4.753979	2.800121	2.605114	2.052642	1.737296	1.540153	2.165286	2.299841	2.072900	0.000000	0.000000	57647.000000		1
10902.650391	3581.096436	1.705307	2.954222	4901.806152	69650.140625	839.307373	497.659912	157.569794	50.705917	42.993484	193.800644	270.499390	141.185898	0.629844	0.000000	4.037532	3.554016	0.231803	0.470443	3.690356	4.842922	2.923921	2.696933	2.197473	1.705059	1.633403	2.287355	2.432166	2.149791	0.000000	0.000000	57840.000000		1
18139.023438	4268.566895	2.414567	3.971855	8382.064453	99998.000000	1375.646606	851.259888	218.587738	94.649193	69.640076	347.438690	459.696014	314.596863	4.245162	0.000000	4.258614	3.630282	0.382839	0.598993	3.923351	4.999991	3.138507	2.930062	2.339626	1.976117	1.842859	2.540878	2.662471	2.497754	0.627894	0.000000	57881.000000		1
7563.815918	759.376831	1.433939	2.596508	2422.097900	32402.089844	420.017548	252.234406	79.554291	50.943363	24.759338	77.774979	104.692932	48.177250	0.325978	0.000000	3.878741	2.880457	0.156531	0.414390	3.384192	4.510573	2.623267	2.401804	1.900664	1.707088	1.393739	1.890840	2.019917	1.682842	0.000000	0.000000	57975.000000		1
8866.130859	3724.354736	2.063021	3.364359	4266.398926	56045.386719	718.850342	433.496582	124.694061	48.827919	35.567844	190.901932	269.759308	133.325439	1.403304	0.000000	3.947734	3.571051	0.314504	0.526902	3.630061	4.748540	2.856638	2.636986	2.095846	1.688668	1.551058	2.280810	2.430976	2.124913	0.147152	0.000000	58008.000000		1
10281.573242	2945.494629	2.235711	5.236188	7601.184570	99930.343750	1232.527222	775.372192	219.697876	106.425995	57.946533	343.368134	447.768127	218.522980	2.882746	0.000000	4.012060	3.469158	0.349416	0.719015	3.880881	4.999697	3.090796	2.889510	2.341826	2.027048	1.763027	2.535760	2.651053	2.339497	0.459806	0.000000	58089.000000		1
5905.865234	2996.746582	5.054248	3.900929	4152.981934	56068.613281	698.867737	423.249298	117.182076	36.927773	35.543171	159.478638	188.808075	128.046082	0.139494	99998.000000	3.771284	3.476650	0.703657	0.591168	3.618360	4.748720	2.844395	2.626596	2.068861	1.567353	1.550756	2.202703	2.276021	2.107366	0.000000	4.999991	58157.000000		1
41679.269531	17902.664062	4.085954	7.431810	27856.605469	99998.000000	4642.075195	2845.316406	826.090454	348.092438	210.619354	1015.620117	1263.330688	738.305664	3.397129	0.000000	4.619920	4.252918	0.611293	0.871095	4.444928	4.999991	3.666712	3.454131	2.917028	2.541695	2.323498	3.006731	3.101517	2.868236	0.531112	0.000000	58222.000000		1
7191.001465	3042.879150	1.791652	2.355976	7233.754395	98966.757812	1205.452026	729.785278	180.870529	74.040565	61.884468	289.794342	343.004272	196.279968	0.177159	0.000000	3.856789	3.483285	0.253254	0.372171	3.859364	4.995489	3.081150	2.863195	2.257368	1.869470	1.791582	2.462090	2.535300	2.292876	0.000000	0.000000	58255.000000		1
10961.673828	4974.971191	2.331306	6.327832	12823.194336	99998.000000	2140.059082	1305.587158	353.843597	174.493362	91.685722	519.465027	666.960266	404.703705	2.469382	0.000000	4.039877	3.696790	0.367599	0.801255	4.107996	4.999991	3.330426	3.115806	2.548811	2.241779	1.962302	2.715556	2.824100	2.607137	0.392588	0.000000	58354.000000		1
11493.587891	2586.196045	1.810155	2.571838	5446.666016	71489.156250	925.722961	553.666809	157.363190	83.236275	51.723549	215.867874	295.416016	220.308456	0.079417	99998.000000	4.060456	3.412662	0.257716	0.410244	3.736131	4.854240	2.966481	2.743248	2.196903	1.920313	1.713688	2.334188	2.470434	2.343031	0.000000	4.999991	58403.000000		1
10294.426758	3255.296387	2.380646	5.489055	8124.714355	99998.000000	1384.166992	824.496155	205.333832	91.158401	64.104759	313.199921	401.256073	209.734329	2.724834	99998.000000	4.012602	3.512591	0.376695	0.739498	3.909808	4.999991	3.141188	2.916189	2.312460	1.959797	1.806890	2.495822	2.603422	2.321670	0.435340	4.999991	58435.000000		1
7900.424805	3445.760498	2.214124	1.992095	6552.796875	84338.664062	1063.439697	660.567688	184.771454	78.832695	45.485146	238.265076	306.807343	180.784180	1.171053	0.000000	3.897650	3.537285	0.345202	0.299310	3.816427	4.926027	3.026713	2.819917	2.266635	1.896706	1.657870	2.377060	2.486866	2.257160	0.068577	0.000000	58464.000000		1
16712.171875	5030.573730	1.754647	7.474983	16171.307617	99998.000000	2647.143066	1650.891846	454.339569	171.505219	161.961044	741.978394	984.551453	619.387451	2.696197	99998.000000	4.223033	3.701617	0.244190	0.873610	4.208745	4.999991	3.422777	3.217719	2.657381	2.234277	2.209411	2.870391	2.993238	2.791962	0.430752	4.999991	58564.000000		1
8327.439453	2224.467285	2.463907	2.618094	5063.739746	71488.789062	844.438660	512.582153	136.745316	68.166046	42.441498	217.798294	291.086426	158.208130	1.874714	0.000000	3.920511	3.347226	0.391624	0.417985	3.704471	4.854238	2.926568	2.709764	2.135912	1.833568	1.627791	2.338054	2.464022	2.199229	0.272935	0.000000	58634.000000		1
8889.135742	6399.248047	4.215471	4.489923	9563.836914	99998.000000	1570.764038	969.129639	266.626221	117.718643	83.066673	428.392975	509.291779	281.992493	3.787119	0.000000	3.948859	3.806129	0.624846	0.652239	3.980632	4.999991	3.196111	2.986382	2.425903	2.070845	1.919427	2.631842	2.706967	2.450238	0.578309	0.000000	58731.000000		1
5273.637207	1392.197021	2.574922	3.941018	2229.321045	31113.037109	361.895233	228.209000	58.174732	25.613535	20.149149	83.775932	113.237968	46.530533	0.055139	0.000000	3.722110	3.143701	0.410764	0.595608	3.348173	4.492942	2.558583	2.358333	1.764734	1.408470	1.304257	1.923119	2.053992	1.667738	0.000000	0.000000	58778.000000		1
6015.837891	1201.258057	2.343642	3.922516	3518.456543	46048.214844	574.657776	356.948914	79.949013	12.757427	30.843555	126.806419	163.647842	119.877258	1.442484	0.000000	3.779296	3.079636	0.369891	0.593565	3.546352	4.663213	2.759409	2.552606	1.902813	1.105763	1.489164	2.103141	2.213910	2.078737	0.159111	0.000000	58806.000000		1
8159.184082	2631.705811	2.466991	3.318103	4927.000488	66388.515625	799.335938	495.794250	134.167313	48.174168	39.314587	190.827927	290.494354	111.159531	0.340457	0.000000	3.911647	3.420237	0.392168	0.520890	3.692583	4.822093	2.902729	2.695302	2.127647	1.682814	1.594554	2.280642	2.463138	2.045947	0.000000	0.000000	58830.000000		1
10740.246094	3328.439697	2.722941	4.237057	5849.189453	80227.531250	973.271118	579.989563	158.214294	47.341557	52.383469	262.475494	327.530060	264.319580	1.663061	99998.000000	4.031014	3.522241	0.435038	0.627064	3.767096	4.904324	2.988234	2.763420	2.199246	1.675243	1.719194	2.419089	2.515251	2.422129	0.220908	4.999991	58877.000000		1
20673.837891	7175.638184	1.310589	6.414176	14294.911133	99998.000000	2344.982910	1464.390381	408.644714	124.157486	107.992531	561.703003	739.613159	364.534912	2.011464	99998.000000	4.315421	3.855860	0.117467	0.807141	4.155181	4.999991	3.370140	3.165657	2.611346	2.093973	2.033394	2.749507	2.869005	2.561739	0.303512	4.999991	58923.000000		1
7733.668457	2289.768555	1.640549	3.598723	3647.702148	48536.011719	614.145081	371.676849	117.388680	49.623524	31.219770	122.264076	190.087830	119.371529	1.529044	0.000000	3.888386	3.359792	0.214989	0.556148	3.562019	4.686064	2.788271	2.570165	2.069626	1.695688	1.494430	2.087299	2.278954	2.076901	0.184420	0.000000	58989.000000		1
11354.523438	1947.815796	1.908834	4.159964	5723.453125	75041.515625	969.740234	583.902832	141.830399	52.904621	47.088692	248.469162	333.716034	211.405716	2.032974	99998.000000	4.055169	3.289548	0.280768	0.619090	3.757658	4.875301	2.986655	2.766340	2.151769	1.723494	1.672917	2.395272	2.523377	2.325117	0.308132	4.999991	59059.000000		1
8932.375977	2404.024170	1.446273	1.819406	4126.612793	52278.757812	667.712708	415.817505	127.062370	47.856541	30.683201	141.774887	190.948181	101.547516	1.983224	0.000000	3.950967	3.380939	0.160250	0.259930	3.615594	4.718325	2.824590	2.618903	2.104017	1.679941	1.486901	2.151599	2.280915	2.006669	0.297372	0.000000	59089.000000		1
6106.996094	1484.289795	2.895631	3.620309	2946.675781	37048.449219	464.996979	300.254395	83.964035	29.573055	38.608410	116.441978	184.484665	106.533920	0.446206	99998.000000	3.785828	3.171519	0.461743	0.558746	3.469332	4.568770	2.667450	2.477489	1.924093	1.470896	1.586682	2.066110	2.265960	2.027488	0.000000	4.999991	59279.000000		1
6929.191895	2902.997803	1.847160	2.423819	4425.698730	55541.304688	714.727356	449.075623	125.119614	80.837128	28.928553	131.061981	200.769897	117.946838	1.124327	0.000000	3.840683	3.462847	0.266504	0.384500	3.645982	4.744616	2.854141	2.652319	2.097325	1.907611	1.461327	2.117477	2.302699	2.071686	0.050893	0.000000	59434.000000		1
5611.133789	2952.081543	2.377563	4.255559	4274.370117	55426.613281	708.266968	434.307587	99.869965	64.931206	40.341469	163.148285	207.258087	145.845428	0.280830	0.000000	3.749051	3.470128	0.376132	0.628957	3.630872	4.743718	2.850197	2.637797	1.999435	1.812454	1.605752	2.212583	2.316511	2.163893	0.000000	0.000000	59526.000000		1
10649.771484	2309.664795	1.723810	2.096942	4509.178711	70755.851562	730.260193	455.082733	169.315765	92.993225	50.934113	252.712387	321.553772	209.996445	3.345427	0.000000	4.027340	3.363549	0.236489	0.321587	3.654098	4.849762	2.863478	2.658090	2.228697	1.968451	1.707009	2.402627	2.507254	2.322212	0.524452	0.000000	59606.000000		1
11373.704102	3244.947266	1.464776	5.489055	8290.668945	99998.000000	1395.360962	845.363831	208.676605	110.215904	61.961563	303.961060	397.432251	223.157837	1.797118	0.000000	4.055902	3.511208	0.165771	0.739498	3.918590	4.999991	3.144686	2.927044	2.319474	2.042244	1.792122	2.482818	2.599263	2.348612	0.254577	0.000000	59706.000000		1
9490.764648	1496.760498	2.038351	3.537048	3821.615723	48812.414062	609.491699	389.093811	100.082741	42.413742	17.527971	146.070541	191.805466	80.954308	1.716731	99998.000000	3.977301	3.175152	0.309279	0.548641	3.582247	4.688530	2.784968	2.590054	2.000359	1.627507	1.243732	2.164563	2.282861	1.908240	0.234702	4.999991	59743.000000		1
5302.445801	5795.917969	0.952875	4.681116	10157.687500	99998.000000	1688.828003	1036.537109	354.858154	91.901581	104.236534	494.027283	650.841553	346.587555	1.476954	99998.000000	3.724476	3.763122	0.000000	0.670349	4.006795	4.999991	3.227585	3.015585	2.550055	1.963323	2.018020	2.693751	2.813475	2.539813	0.169367	4.999991	59790.000000		1
10780.232422	2561.689453	2.581089	3.685068	4401.608398	60981.261719	715.744995	446.543884	129.723633	65.606544	42.996571	204.211349	236.763290	157.064072	1.178138	0.000000	4.032628	3.408526	0.411803	0.566445	3.643611	4.785196	2.854758	2.649864	2.113019	1.816947	1.633434	2.310080	2.374314	2.196077	0.071196	0.000000	59857.000000		1
10036.095703	3772.241943	1.606628	4.317234	6791.247070	86526.820312	1119.853516	691.691833	194.343384	91.984840	53.049557	280.311859	371.309906	223.052994	1.307017	0.000000	4.001565	3.576600	0.205915	0.635206	3.831949	4.937151	3.049161	2.839913	2.288570	1.963716	1.724682	2.447641	2.569736	2.348408	0.116281	0.000000	59987.000000		1
10164.061523	2366.146484	2.056854	3.278014	4175.733887	52589.082031	661.794983	418.216644	89.887901	62.476547	32.357670	151.667526	190.026154	111.625175	0.563875	0.000000	4.007067	3.374042	0.313203	0.515611	3.620733	4.720896	2.820724	2.621401	1.953701	1.795717	1.509977	2.180893	2.278813	2.047762	0.000000	0.000000	60022.000000		1
11783.227539	4615.407227	1.803987	2.954222	6220.514648	80284.000000	1012.456177	636.273987	142.774017	76.563065	53.108150	269.244324	313.681000	203.375656	1.378342	99998.000000	4.071264	3.664210	0.256233	0.470443	3.793826	4.904629	3.005376	2.803644	2.154649	1.884019	1.725161	2.430146	2.496488	2.308299	0.139357	4.999991	60113.000000		1
9116.376953	3708.686279	1.791652	3.308852	5636.587402	71616.484375	899.412476	573.177612	162.846069	53.320927	55.544304	255.978073	396.470123	193.202393	1.781066	99998.000000	3.959822	3.569220	0.253254	0.519677	3.751016	4.855013	2.953959	2.758289	2.211777	1.726898	1.744640	2.408203	2.598211	2.286012	0.250680	4.999991	60203.000000		1
9603.440430	3187.235107	1.563456	3.185502	5974.941406	74402.359375	964.954285	608.489502	162.321838	70.309242	43.767506	198.987488	248.145370	162.830658	2.324606	99998.000000	3.982427	3.503414	0.194086	0.503178	3.776334	4.871587	2.984507	2.784253	2.210377	1.847012	1.641152	2.298826	2.394706	2.211736	0.366349	4.999991	60249.000000		1
8460.015625	1293.875122	1.390766	3.410615	3584.544189	51534.488281	593.527222	364.522583	116.953873	66.016678	35.851547	191.870224	224.286484	146.977158	1.993799	99998.000000	3.927371	3.111892	0.143254	0.532833	3.554434	4.712098	2.773441	2.561724	2.068015	1.819654	1.554508	2.283008	2.350803	2.167250	0.299681	4.999991	60284.000000		1
10829.532227	3074.240723	2.803118	5.189932	5194.891113	67583.367188	855.361267	529.854187	116.250786	85.694016	34.294258	190.901932	221.045471	131.937759	1.434186	0.000000	4.034610	3.487738	0.447641	0.715162	3.715576	4.829840	2.932150	2.724156	2.065396	1.932950	1.535221	2.280810	2.344482	2.120369	0.156606	0.000000	60359.000000		1
7691.023438	1705.415405	1.958174	3.586388	3157.813232	41273.054688	507.830109	318.846252	83.325706	58.772976	22.150496	104.575752	162.395844	76.267029	0.739202	0.000000	3.885984	3.231830	0.291851	0.554657	3.499387	4.615666	2.705719	2.503581	1.920779	1.769178	1.345383	2.019431	2.210575	1.882337	0.000000	0.000000	60396.000000		1
7280.469727	3955.462402	1.939672	3.028231	6635.480957	91862.171875	1120.152710	673.759888	201.571671	72.091644	69.741837	285.643646	404.537170	202.792831	1.390404	0.000000	3.862159	3.597197	0.287728	0.481189	3.821872	4.963137	3.049277	2.828505	2.304430	1.857885	1.843493	2.455825	2.606958	2.307053	0.143141	0.000000	60442.000000		1
21624.533203	8389.458984	2.278883	5.689498	13014.117188	99998.000000	2172.700439	1324.441162	381.384460	166.216599	132.631607	649.466248	847.873962	516.282654	2.861697	0.000000	4.334947	3.923734	0.357722	0.755074	4.114415	4.999991	3.337000	3.122033	2.581363	2.220674	2.122647	2.812557	2.928331	2.712888	0.456624	0.000000	60497.000000		1
25285.406250	7182.585938	2.155533	4.323402	12525.956055	99998.000000	2072.935547	1264.372925	317.588074	111.998306	95.602066	492.735199	616.208069	373.009033	2.548732	99998.000000	4.402870	3.856281	0.333555	0.635826	4.097811	4.999991	3.316586	3.101875	2.501864	2.049212	1.980467	2.692614	2.789727	2.571719	0.406324	4.999991	60593.000000		1
23107.478516	6849.797852	2.648932	5.963951	21392.558594	99998.000000	3541.874512	2167.865234	589.336426	271.695892	166.321457	810.662476	1059.029907	592.688416	3.910817	99998.000000	4.363752	3.835678	0.423071	0.775534	4.330263	4.999991	3.549233	3.336032	2.770363	2.434083	2.220948	2.908840	3.024908	2.772826	0.592267	4.999991	60625.000000		1
20725.794922	7278.727539	1.563456	8.341514	11941.242188	99998.000000	1975.242554	1221.968506	337.774231	149.074097	134.380081	586.138550	827.731018	460.833923	2.450082	99998.000000	4.316511	3.862056	0.194086	0.921245	4.077050	4.999991	3.295620	3.087060	2.528626	2.173402	2.128335	2.768000	2.917889	2.663544	0.389181	4.999991	60728.000000		1
19738.511719	2179.003662	3.290349	4.270978	9176.661133	99998.000000	1516.755371	930.545898	271.060638	100.462044	77.839737	353.735687	439.099731	292.606720	1.922434	0.000000	4.295314	3.338258	0.517242	0.630527	3.962685	4.999991	3.180916	2.968738	2.433066	2.002002	1.891201	2.548679	2.642563	2.466284	0.283851	0.000000	60753.000000		1
10470.702148	3186.717041	2.232627	3.453787	8487.658203	99998.000000	1413.117065	860.998352	222.414658	110.166565	53.484364	316.820221	406.523102	217.215469	1.369432	99998.000000	4.019976	3.503344	0.348816	0.538296	3.928788	4.999991	3.150178	2.935002	2.347163	2.042050	1.728227	2.500813	2.609085	2.336891	0.136540	4.999991	60824.000000		1
7594.884766	2154.256836	2.343642	3.447620	3079.884033	41779.820312	507.978119	312.425903	70.438759	50.480804	17.262770	105.389854	140.862106	64.820190	1.115519	99998.000000	3.880521	3.333297	0.369891	0.537519	3.488534	4.620966	2.705845	2.494747	1.847812	1.703126	1.237110	2.022799	2.148794	1.811710	0.047477	4.999991	60864.000000		1
13688.879883	2370.322021	2.932636	6.691713	8078.553711	99998.000000	1282.582397	822.426941	214.581955	108.791222	70.703964	387.625946	479.530640	234.950058	3.205808	0.000000	4.136368	3.374807	0.467258	0.825537	3.907334	4.999991	3.108085	2.915097	2.331593	2.036594	1.849444	2.588413	2.680816	2.370975	0.505938	0.000000	60962.000000		1
8859.149414	4936.547852	2.667434	6.287743	9270.989258	99998.000000	1550.463745	945.776489	249.095169	112.155579	85.764938	413.264160	588.457520	324.248962	1.401280	0.000000	3.947392	3.693423	0.426094	0.798495	3.967126	4.999991	3.190462	2.975789	2.396365	2.049821	1.933310	2.616228	2.769715	2.510879	0.146525	0.000000	61033.000000		1
8058.530762	2390.970703	2.368311	3.860841	3005.072510	39928.500000	498.726898	306.782654	72.541870	44.868401	22.606890	101.581436	150.961349	46.956089	1.186671	99998.000000	3.906256	3.378574	0.374439	0.586682	3.477855	4.601283	2.697863	2.486831	1.860589	1.651941	1.354241	2.006814	2.178866	1.671692	0.074330	4.999991	61117.000000		1
6050.693359	1095.522827	3.037483	4.946317	2121.205322	31414.958984	342.242584	212.053299	63.099461	47.856541	27.695057	79.403191	123.738098	72.837906	0.743821	0.000000	3.781805	3.039621	0.482514	0.694282	3.326583	4.497137	2.534334	2.326445	1.800026	1.679941	1.442402	1.899838	2.092504	1.862357	0.000000	0.000000	61145.000000		1
21859.693359	7270.379883	0.767851	5.140593	13229.713867	99998.000000	2152.409668	1348.648438	355.678436	156.265381	88.302856	497.154205	683.923889	332.454803	1.974601	99998.000000	4.339644	3.861557	0.000000	0.711013	4.121551	4.999991	3.332925	3.129899	2.551058	2.193863	1.945975	2.696491	2.835008	2.521733	0.295479	4.999991	61198.000000		1
13257.350586	4554.296875	1.526451	6.068798	11146.043945	99998.000000	1845.148926	1134.652466	263.940277	109.818108	107.338776	476.298859	652.916931	335.689636	3.178799	0.000000	4.122457	3.658421	0.183683	0.783103	4.047121	4.999991	3.266032	3.054863	2.421506	2.040674	2.030757	2.677880	2.814858	2.525938	0.502263	0.000000	61313.000000		1
22876.164062	4398.438477	2.090775	5.621656	11641.150391	99998.000000	1958.760010	1185.506348	349.011383	146.884644	105.692062	530.110107	690.307251	430.459106	2.488305	99998.000000	4.359383	3.643299	0.320307	0.749864	4.065996	4.999991	3.291981	3.073904	2.542840	2.166976	2.024042	2.724366	2.839042	2.633932	0.395904	4.999991	61398.000000		1
8176.185059	3029.196777	2.803118	3.694319	3825.359375	49584.734375	619.430603	381.353638	106.907059	25.755386	38.448055	120.016029	157.529709	118.208954	0.530563	0.000000	3.912551	3.481328	0.447641	0.567534	3.582672	4.695348	2.791993	2.581328	2.029006	1.410868	1.584874	2.079239	2.197362	2.072650	0.000000	0.000000	61435.000000		1
22048.605469	3730.778076	2.615010	4.428249	10928.853516	99998.000000	1766.260742	1106.340576	308.259766	113.820801	87.158791	448.640808	618.924866	271.557129	2.341043	99998.000000	4.343381	3.571800	0.417473	0.646232	4.038575	4.999991	3.247055	3.043889	2.488917	2.056222	1.940311	2.651899	2.791638	2.433861	0.369409	4.999991	61475.000000		1
14908.705078	4700.956055	2.991227	6.130473	6426.776855	90232.250000	1070.748047	657.591858	170.512253	85.718689	67.907013	297.491364	402.526581	228.708572	2.173136	99998.000000	4.173440	3.672186	0.475849	0.787494	3.807993	4.955362	3.029687	2.817956	2.231755	1.933076	1.831915	2.473474	2.604795	2.359282	0.337087	4.999991	61585.000000		1
6176.291016	1892.268433	2.630429	5.590818	2392.743896	31273.314453	374.023590	242.005646	72.807076	22.468121	23.911310	100.751915	105.858582	113.509338	0.977378	0.000000	3.790728	3.276983	0.420027	0.747475	3.378896	4.495174	2.572899	2.383826	1.862174	1.351567	1.378603	2.003253	2.024726	2.055032	0.000000	0.000000	61699.000000		1
5226.024414	2333.042725	1.625130	3.392113	4305.380371	68358.210938	722.486084	436.660492	158.377731	64.453224	45.219944	198.830231	299.834991	166.469467	1.029549	0.000000	3.718171	3.367923	0.210888	0.530470	3.634012	4.834791	2.858829	2.640144	2.199694	1.809245	1.655330	2.298482	2.476882	2.221335	0.012647	0.000000	61787.000000		1
11668.716797	4665.453125	3.925599	4.101373	11197.931641	99998.000000	1840.147095	1135.790283	354.777985	115.445930	107.224678	492.769104	649.651245	402.316895	2.215550	99998.000000	4.067023	3.668894	0.593906	0.612929	4.049138	4.999991	3.264853	3.055298	2.549957	2.062379	2.030295	2.692643	2.812680	2.604568	0.345482	4.999991	61813.000000		1
8689.432617	1326.340698	2.565671	4.058200	4128.792969	52819.820312	668.011841	412.252686	111.834869	62.655403	34.704395	160.767639	212.962997	185.234024	0.328989	0.000000	3.938991	3.122655	0.409201	0.608333	3.615823	4.722797	2.824784	2.615164	2.048577	1.796959	1.540385	2.206199	2.328304	2.267721	0.000000	0.000000	61839.000000		1
10930.330078	2134.468262	2.568754	2.183287	4881.453613	67506.804688	798.666748	487.573029	167.459351	81.848595	40.390812	203.594604	280.558563	171.591553	2.251540	99998.000000	4.038633	3.329290	0.409723	0.339111	3.688549	4.829348	2.902366	2.688040	2.223909	1.913011	1.606283	2.308766	2.448024	2.234496	0.352480	4.999991	61867.000000		1
6408.166504	2246.700928	2.278883	3.718989	3190.645752	43284.289062	504.256042	313.505219	77.451180	64.564240	22.227589	123.269371	176.741409	72.369179	0.061918	0.000000	3.806734	3.351545	0.357722	0.570425	3.503879	4.636330	2.702651	2.496245	1.889028	1.809992	1.346892	2.090855	2.247338	1.859554	0.000000	0.000000	61890.000000		1
5536.973145	684.158264	1.791652	2.278883	2227.791504	32942.785156	367.677246	209.823746	58.029797	31.669996	16.963646	77.013290	132.119705	40.329136	0.677745	99998.000000	3.743272	2.835157	0.253254	0.357722	3.347875	4.517760	2.565467	2.321855	1.763651	1.500648	1.229519	1.886566	2.120968	1.605619	0.000000	4.999991	61909.000000		1
6806.341797	2286.216064	2.022933	3.114576	3221.797852	40044.132812	518.943909	324.285980	95.762421	58.307331	24.799427	105.593384	155.133652	126.266769	0.324237	0.000000	3.832914	3.359117	0.305981	0.493399	3.508098	4.602539	2.715120	2.510928	1.981195	1.765723	1.394442	2.023637	2.190706	2.101289	0.000000	0.000000	61941.000000		1
6026.553711	1381.678345	3.469206	3.503127	1934.416992	26964.716797	318.204834	193.282578	72.985931	35.660355	15.653058	61.576096	76.849854	92.740356	1.180635	0.000000	3.780069	3.140407	0.540230	0.544456	3.286550	4.430796	2.502707	2.286193	1.863239	1.552186	1.194599	1.789412	1.885643	1.967269	0.072116	0.000000	61991.000000		1
7338.980469	3438.800537	2.920300	5.729587	3997.197754	51071.988281	670.438721	410.106415	112.735321	52.331047	40.455570	153.428345	186.223892	115.156059	0.712479	99998.000000	3.865636	3.536407	0.465428	0.758123	3.601756	4.708183	2.826359	2.612897	2.052060	1.718759	1.606978	2.185906	2.270036	2.061287	0.000000	4.999991	62053.000000		1
20222.380859	6584.907715	2.026016	4.163047	10295.604492	99998.000000	1663.664673	1046.448242	340.272064	150.464859	92.283966	490.582733	661.853577	408.478210	2.095958	0.000000	4.305832	3.818550	0.306643	0.619411	4.012652	4.999991	3.221066	3.019718	2.531826	2.177435	1.965126	2.690712	2.820762	2.611169	0.321382	0.000000	62095.000000		1
12693.655273	4523.193848	2.849375	5.889941	11103.661133	99998.000000	1870.173462	1133.761230	306.526703	122.288742	106.601768	488.877441	654.560547	441.890503	0.549998	0.000000	4.103587	3.655445	0.454750	0.770111	4.045466	4.999991	3.271882	3.054522	2.486468	2.087386	2.027764	2.689200	2.815950	2.645315	0.000000	0.000000	62187.000000		1
10155.213867	3020.407959	2.211041	3.984190	7203.012207	91573.460938	1224.632812	734.037781	182.248962	61.132038	41.593468	231.499359	292.276764	174.659882	1.477476	99998.000000	4.006689	3.480066	0.344597	0.600340	3.857514	4.961770	3.088006	2.865718	2.260665	1.786269	1.619025	2.364550	2.465794	2.242193	0.169520	4.999991	62228.000000		1
18736.642578	12160.896484	4.881558	8.360016	23096.500000	99998.000000	3857.624512	2358.332275	645.112000	231.317413	166.219681	809.157654	1078.926147	650.360474	1.945663	0.000000	4.272692	4.084966	0.688559	0.922207	4.363546	4.999991	3.586320	3.372605	2.809635	2.364208	2.220682	2.908033	3.032992	2.813154	0.289068	0.000000	62270.000000		1
6183.139648	2379.721191	1.674470	3.651147	3555.350342	46685.800781	607.903564	359.989502	108.347160	72.927338	29.283184	143.689896	193.976425	127.635948	0.941907	0.000000	3.791209	3.376526	0.223877	0.562429	3.550882	4.669185	2.783835	2.556290	2.034817	1.862890	1.466618	2.157426	2.287749	2.105973	0.000000	0.000000	62405.000000		1
12821.072266	4676.847656	1.477111	4.964819	8882.734375	99998.000000	1458.395630	900.445557	238.850983	109.497398	62.973030	328.436676	439.247742	238.231155	2.906789	0.000000	4.107924	3.669953	0.169413	0.695903	3.948547	4.999991	3.163875	2.954458	2.378127	2.039404	1.799155	2.516452	2.642709	2.376999	0.463413	0.000000	62434.000000		1
12848.208984	3746.671631	1.446273	5.837517	5024.501953	60073.914062	802.684875	510.611633	108.929985	62.865097	44.578526	204.831177	286.935730	181.743225	1.634828	0.000000	4.108842	3.573646	0.160250	0.766228	3.701093	4.778686	2.904545	2.708091	2.037148	1.798410	1.649126	2.311396	2.457785	2.259458	0.213472	0.000000	62521.000000		1
16985.824219	4191.775391	2.951138	5.026494	10052.294922	99998.000000	1643.990479	1016.727173	242.739578	122.627953	63.494183	336.735016	443.935028	289.717255	2.227212	0.000000	4.230087	3.622398	0.469990	0.701265	4.002265	4.999991	3.215899	3.007205	2.385141	2.088589	1.802734	2.527288	2.647319	2.461974	0.347762	0.000000	62591.000000		1
9521.141602	2008.981812	2.578006	2.892547	4004.154541	54985.917969	628.447449	404.250397	117.916000	74.672737	34.214081	162.312592	214.853333	132.582260	1.313727	0.000000	3.978689	3.302976	0.411284	0.461280	3.602511	4.740252	2.798269	2.606650	2.071573	1.873162	1.534205	2.210352	2.332142	2.122485	0.118505	0.000000	62645.000000		1
14011.747070	5281.100098	1.760815	3.441453	9308.764648	99998.000000	1528.159058	947.750122	247.281921	91.213905	76.294777	329.818207	433.077179	273.102081	1.796566	99998.000000	4.146492	3.722724	0.245714	0.536742	3.968892	4.999991	3.184169	2.976694	2.393192	1.960061	1.882495	2.518275	2.636565	2.436325	0.254443	4.999991	62699.000000		1
16373.801758	3972.830078	1.507948	4.884642	10588.991211	99998.000000	1774.016357	1084.652710	280.379700	118.893547	87.460999	399.689545	519.387939	271.470764	2.737479	0.000000	4.214149	3.599100	0.178386	0.688833	4.024855	4.999991	3.248958	3.035291	2.447747	2.075158	1.941814	2.601723	2.715492	2.433723	0.437351	0.000000	62764.000000		1
7915.402344	2243.657471	1.279752	2.195622	5372.082520	70270.046875	910.600281	544.939819	137.047516	53.798904	44.726547	174.428604	266.746490	138.247086	0.520150	0.000000	3.898473	3.350956	0.107126	0.341558	3.730143	4.846770	2.959328	2.736349	2.136871	1.730773	1.650565	2.241618	2.426099	2.140656	0.000000	0.000000	62796.000000		1
7183.239258	4261.899414	2.272716	3.743659	5899.688477	77709.375000	945.782654	596.336487	150.689972	36.184589	48.272846	201.127609	311.442200	229.855713	1.302109	99998.000000	3.856320	3.629603	0.356545	0.573296	3.770829	4.890473	2.975791	2.775491	2.178084	1.558524	1.683703	2.303472	2.493377	2.361455	0.114647	4.999991	62827.000000		1
11298.047852	2295.387207	1.671386	3.453787	4323.814941	60360.804688	737.883179	440.931458	122.982582	56.124046	44.220814	189.831879	222.513336	183.056900	1.477405	0.000000	4.053003	3.360856	0.223077	0.538296	3.635867	4.780755	2.867988	2.644371	2.089844	1.749149	1.645627	2.278369	2.347356	2.262586	0.169499	0.000000	62895.000000		1
9464.259766	2506.296387	1.662135	3.688152	4819.001953	61114.187500	818.704895	488.951447	127.938156	39.663048	32.234322	151.029190	183.615051	153.804550	1.268219	99998.000000	3.976087	3.399032	0.220666	0.566809	3.682957	4.786142	2.913127	2.689266	2.107000	1.598386	1.508319	2.179061	2.263908	2.186969	0.103194	4.999991	62960.000000		1
9270.119141	2741.443848	1.921169	2.800035	4761.789062	71567.296875	798.009888	483.699829	143.054642	48.630562	47.446404	245.107895	331.989136	209.728149	1.986132	99998.000000	3.967085	3.437979	0.283566	0.447163	3.677770	4.854714	2.902008	2.684576	2.155502	1.686909	1.676203	2.389357	2.521124	2.321657	0.298008	4.999991	63020.000000		1
13217.737305	1300.736450	3.524713	5.365705	6238.995605	80034.898438	1027.760742	634.960327	155.155228	57.027580	67.888512	302.974243	420.560303	208.713608	1.650504	99998.000000	4.121157	3.114189	0.547124	0.729627	3.795115	4.903279	3.011892	2.802747	2.190766	1.756085	1.831796	2.481406	2.623828	2.319551	0.217616	4.999991	63065.000000		1
10369.074219	2087.395020	2.593424	1.461692	4114.823730	59334.261719	692.891418	414.954041	151.460907	70.546692	26.184025	174.252823	232.957962	166.561981	1.936014	0.000000	4.015740	3.319605	0.413874	0.164856	3.614351	4.773305	2.840665	2.618000	2.180300	1.848477	1.418036	2.241180	2.367278	2.221576	0.286909	0.000000	63105.000000		1
7140.412598	3596.354736	2.581089	5.495223	7609.766602	99313.460938	1247.976685	768.254944	198.031540	65.190239	49.093121	276.814880	352.995575	153.144638	1.904601	0.000000	3.853723	3.555862	0.411803	0.739985	3.881371	4.997008	3.096206	2.885505	2.296734	1.814183	1.691021	2.442189	2.547769	2.185102	0.279804	0.000000	63124.000000		1
4599.023438	1527.782837	2.611927	3.459955	1952.234863	25377.783203	330.533630	201.815277	57.240360	23.565931	16.288307	74.422951	90.686592	78.431808	1.077350	99998.000000	3.662666	3.184062	0.416961	0.539070	3.290532	4.404454	2.519216	2.304954	1.757702	1.372285	1.211876	1.871707	1.957543	1.894492	0.032357	4.999991	63166.000000		1
4962.910645	1850.773682	1.446273	2.029100	1930.997070	27712.646484	329.997040	197.550476	47.446404	28.123697	14.805030	84.432770	103.453270	81.201012	1.953625	99998.000000	3.695736	3.267353	0.160250	0.307303	3.285782	4.442678	2.518510	2.295678	1.676203	1.449072	1.170409	1.926511	2.014744	1.909561	0.290841	4.999991	63195.000000		1
10427.791992	3233.497559	1.572707	3.830003	4618.614258	59458.023438	758.852600	470.371918	130.796783	40.548080	33.563412	154.560074	211.852859	132.455826	0.886510	99998.000000	4.018192	3.509673	0.196648	0.583199	3.664512	4.774210	2.880157	2.672441	2.116597	1.607970	1.525866	2.189097	2.326034	2.122071	0.000000	4.999991	63282.000000		1
19689.958984	5564.048340	3.200921	5.304030	11371.261719	99998.000000	1853.829590	1153.537231	290.549866	109.756432	98.741318	418.170380	546.913391	435.393066	2.626831	0.000000	4.294245	3.745391	0.505275	0.724606	4.055809	4.999991	3.268070	3.062032	2.463221	2.040430	1.994499	2.621353	2.737919	2.638881	0.419432	0.000000	63309.000000		1
8759.541992	3012.331787	2.007514	2.143198	6443.798828	81347.335938	1050.429321	645.260010	154.338043	70.253738	45.297039	223.953445	292.397034	162.519196	0.925296	99998.000000	3.942482	3.478903	0.302659	0.331062	3.809142	4.910343	3.021367	2.809735	2.188473	1.846669	1.656070	2.350158	2.465973	2.210905	0.000000	4.999991	63354.000000		1
7791.938477	2568.766602	2.371395	3.231758	3636.381836	48522.480469	602.392944	373.379089	105.121567	56.040783	25.801641	123.654839	168.427643	90.936371	0.833617	0.000000	3.891645	3.409725	0.375004	0.509439	3.560669	4.685943	2.779880	2.572150	2.021692	1.748504	1.411647	2.092211	2.226413	1.958738	0.000000	0.000000	63428.000000		1
13506.473633	3614.903564	2.932636	5.044997	6666.500488	81196.953125	1056.350098	673.917175	146.187714	59.158443	43.533138	204.374786	291.265289	166.343033	0.314820	0.000000	4.130542	3.558097	0.467258	0.702861	3.823898	4.909540	3.023808	2.828607	2.164911	1.772017	1.638820	2.310427	2.464289	2.221005	0.000000	0.000000	63467.000000		1
5500.378418	953.735657	2.288134	4.212387	1781.420410	31774.917969	280.811432	173.922867	45.589993	46.271500	24.253605	103.536530	123.300209	59.315716	0.610851	0.000000	3.740393	2.979428	0.359481	0.624528	3.250767	4.502084	2.448415	2.240357	1.658870	1.665314	1.384776	2.015094	2.090964	1.773170	0.000000	0.000000	63495.000000		1
14560.023438	4633.265137	4.289481	6.519024	9640.174805	99998.000000	1638.960938	983.805176	259.502777	122.162308	104.248871	430.533112	569.507935	309.894165	3.718968	0.000000	4.163162	3.665887	0.632405	0.814183	3.984085	4.999991	3.214569	2.992909	2.414142	2.086937	2.018071	2.634007	2.755500	2.491213	0.570422	0.000000	63553.000000		1
7226.926758	1755.233276	1.908834	3.771412	3610.614014	51164.515625	594.532471	364.975891	102.028580	66.442238	41.167912	206.126343	273.814423	172.202133	0.424560	99998.000000	3.858954	3.244335	0.280768	0.576504	3.557581	4.708969	2.774176	2.562264	2.008722	1.822444	1.614559	2.314133	2.437456	2.236038	0.000000	4.999991	63611.000000		1
13826.087891	2434.105957	1.924253	2.664350	5822.811035	87710.671875	979.928894	594.958069	186.041962	67.447533	49.531013	297.297089	387.650635	282.029480	3.639163	0.000000	4.140699	3.386339	0.284262	0.425591	3.765133	4.943052	2.991194	2.774486	2.269611	1.828966	1.694877	2.473191	2.588440	2.450294	0.561002	0.000000	63687.000000		1
13742.453125	4623.079590	2.787700	4.329569	7925.702148	99998.000000	1293.566772	792.576355	185.866180	86.397110	64.271286	280.802155	401.601471	235.961517	3.243498	0.000000	4.138064	3.664931	0.445246	0.636445	3.899038	4.999991	3.111789	2.899041	2.269200	1.936499	1.808017	2.448400	2.603795	2.372841	0.511014	0.000000	63758.000000		1
17394.082031	4697.508789	2.275799	5.341035	9813.536133	99998.000000	1643.746826	995.363037	349.671295	153.403671	129.535522	627.960205	829.183411	438.048187	4.953534	0.000000	4.240402	3.671868	0.357134	0.727625	3.991826	4.999991	3.215835	2.997982	2.543660	2.185836	2.112389	2.797932	2.918651	2.641522	0.694915	0.000000	63875.000000		1
30415.130859	9071.680664	2.661267	6.121222	21086.951172	99998.000000	3587.433594	2143.642578	587.859314	268.778656	182.680679	910.282654	1171.876221	645.423462	3.600256	99998.000000	4.483090	3.957688	0.425088	0.786838	4.324014	4.999991	3.554784	3.331152	2.769274	2.429395	2.261693	2.959176	3.068882	2.809845	0.556333	4.999991	63904.000000		1
22845.144531	4868.387695	1.575791	5.368789	11466.475586	99998.000000	1849.663452	1155.924072	319.574005	157.258347	88.827095	460.235687	576.751648	300.485657	1.449288	0.000000	4.358794	3.687385	0.197498	0.729876	4.059430	4.999991	3.267093	3.062929	2.504571	2.196614	1.948545	2.662980	2.760989	2.477824	0.161155	0.000000	63934.000000		1
10047.221680	9118.167969	3.083739	6.741053	16409.246094	99998.000000	2782.210693	1674.852539	448.690155	219.599197	127.685287	612.806702	824.160034	470.991760	1.395151	99998.000000	4.002046	3.959908	0.489078	0.828728	4.215089	4.999991	3.444390	3.223977	2.651947	2.341631	2.106141	2.787323	2.916012	2.673013	0.144621	4.999991	64071.000000		1
8077.671875	2544.127686	4.585519	3.577137	4474.985840	56926.398438	742.373108	455.662476	133.013992	69.914528	38.176685	170.099030	224.419083	141.756393	0.177570	99998.000000	3.907286	3.405539	0.661389	0.553536	3.650792	4.755314	2.870622	2.658643	2.123897	1.844567	1.581798	2.230702	2.351060	2.151543	0.000000	4.999991	64141.000000		1
17573.500000	4988.786133	2.417651	3.675817	8994.572266	99998.000000	1506.579102	905.453552	250.504440	96.366837	67.805244	383.256317	501.622528	257.812897	4.076069	0.000000	4.244858	3.697995	0.383394	0.565354	3.953980	4.999991	3.177992	2.956866	2.398815	1.983928	1.831263	2.583489	2.700377	2.411305	0.610242	0.000000	64206.000000		1
11226.822266	3095.691406	3.182418	3.546299	5113.579102	74084.710938	833.716553	507.361359	162.543869	92.854454	34.090733	214.122482	276.309174	110.447189	1.473923	99998.000000	4.050257	3.490758	0.502757	0.549775	3.708725	4.869729	2.921018	2.705317	2.210971	1.967803	1.532636	2.330662	2.441395	2.043155	0.168475	4.999991	64278.000000		1
17438.787109	8591.620117	3.037483	4.169215	8183.715332	99998.000000	1345.993408	835.761047	224.742874	110.626045	59.722767	310.924133	425.565186	228.094910	1.962807	99998.000000	4.241516	3.934075	0.482514	0.620054	3.912951	4.999991	3.129043	2.922082	2.351686	2.043857	1.776140	2.492654	2.628966	2.358116	0.292878	4.999991	64349.000000		1
8171.722656	3396.170898	3.105325	3.404448	5808.610352	75725.156250	966.317261	589.977844	152.709824	76.726501	36.067410	188.095734	233.448273	141.611450	1.366342	0.000000	3.912314	3.530990	0.492107	0.532047	3.764072	4.879240	2.985120	2.770836	2.183867	1.884945	1.557115	2.274379	2.368191	2.151098	0.135560	0.000000	64422.000000		1
11297.877930	1862.195801	2.420735	4.172298	4510.738770	61962.253906	772.430298	461.401337	157.794907	75.159966	46.132732	197.143417	270.277374	166.555817	0.651855	0.000000	4.052997	3.270025	0.383947	0.620375	3.654248	4.792127	2.887859	2.664079	2.198093	1.875987	1.664009	2.294782	2.431810	2.221560	0.000000	0.000000	64486.000000		1
10477.853516	2102.372803	2.553336	3.786831	4677.942383	63177.812500	762.038086	476.693573	146.089035	56.339909	55.750912	260.455658	333.605011	295.758301	0.674457	0.000000	4.020272	3.322710	0.407108	0.578276	3.670055	4.800565	2.881977	2.678239	2.164618	1.750816	1.746252	2.415734	2.523232	2.470937	0.000000	0.000000	64597.000000		1
7090.501953	2076.888916	1.501781	3.284182	2955.708008	39176.476562	502.322540	299.637634	92.980888	30.914480	16.772455	89.622696	103.397758	51.190063	1.203924	0.000000	3.850677	3.317413	0.176607	0.516427	3.470662	4.593025	2.700983	2.476596	1.968394	1.490162	1.224597	1.952418	2.014511	1.709186	0.080599	0.000000	64645.000000		1
8846.158203	2337.295166	2.593424	3.848506	3620.010254	50108.648438	604.218506	366.576355	107.332611	27.368181	31.620657	137.679688	206.138687	155.494446	0.341283	0.000000	3.946755	3.368714	0.413874	0.585292	3.558710	4.699913	2.781194	2.564164	2.030732	1.437246	1.499971	2.138870	2.314159	2.191715	0.000000	0.000000	64769.000000		1
7006.029297	1937.843018	1.668303	4.702702	3449.963623	51090.925781	584.695374	349.967346	106.981064	38.990791	27.914003	157.822662	199.160187	150.890427	0.814513	99998.000000	3.845472	3.287319	0.222275	0.672347	3.537815	4.708344	2.766930	2.544028	2.029307	1.590962	1.445822	2.198169	2.299202	2.178662	0.000000	4.999991	64825.000000		1
8113.329102	2311.508789	2.667434	3.595639	5920.673340	77413.343750	967.430542	598.257629	173.278366	86.036308	52.099766	227.074188	318.722900	198.688370	0.380045	0.000000	3.909199	3.363896	0.426094	0.555776	3.772371	4.888816	2.985620	2.776888	2.238744	1.934682	1.716836	2.356168	2.503413	2.298172	0.000000	0.000000	64852.000000		1
23184.632812	6241.114258	2.426902	2.584173	10449.412109	99998.000000	1710.565308	1052.819214	273.169922	134.913574	67.857674	357.016785	432.519043	335.264069	3.599218	0.000000	4.365200	3.795262	0.385052	0.412322	4.019092	4.999991	3.233140	3.022354	2.436433	2.130056	1.831599	2.552689	2.636005	2.525387	0.556208	0.000000	64882.000000		1
18183.863281	5025.427246	2.482410	5.137509	10982.452148	99998.000000	1842.694214	1110.549927	305.179108	110.459518	81.015984	400.818207	535.867432	284.955963	2.533191	0.000000	4.259686	3.701173	0.394873	0.710753	4.040699	4.999991	3.265453	3.045538	2.484555	2.043203	1.908571	2.602947	2.729057	2.454778	0.403668	0.000000	64942.000000		1
7253.465332	2471.345215	0.718511	2.257297	2966.926758	41009.296875	494.058105	305.805115	83.658745	61.970814	22.131992	128.397629	174.046219	91.179985	1.223607	0.000000	3.860546	3.392933	0.000000	0.353589	3.472307	4.612882	2.693778	2.485445	1.922511	1.792187	1.345021	2.108557	2.240664	1.959900	0.087642	0.000000	65017.000000		1
10302.980469	3451.129150	2.482410	3.657314	5486.686523	71207.648438	913.428101	557.610901	153.622620	57.974289	43.579395	201.907791	314.084961	131.287094	1.022478	0.000000	4.012963	3.537961	0.394873	0.563162	3.739310	4.852527	2.960674	2.746331	2.186455	1.763235	1.639281	2.305153	2.497047	2.118222	0.009654	0.000000	65079.000000		1
6363.248535	2162.681396	2.892547	4.576268	3431.603027	45528.378906	559.152771	348.314453	92.780449	91.642548	37.405750	165.538177	204.868179	151.605850	0.142432	0.000000	3.803679	3.334993	0.461280	0.660511	3.535497	4.658282	2.747530	2.541971	1.967456	1.962097	1.572938	2.218898	2.311475	2.180716	0.000000	0.000000	65130.000000		1
5502.709961	2054.208008	1.933504	2.840123	2643.605957	36360.949219	436.102325	267.153534	73.460823	47.979893	16.815628	95.386208	109.716339	40.134861	0.125336	99998.000000	3.740577	3.312644	0.286345	0.453337	3.422197	4.560635	2.639588	2.426761	1.866056	1.681059	1.225713	1.979486	2.040271	1.603522	0.000000	4.999991	65282.000000		1
23214.449219	8093.111816	3.129995	8.440193	19101.417969	99998.000000	3146.807373	1944.886230	538.556458	268.322266	185.073669	902.943359	1147.366699	725.770264	3.723788	99998.000000	4.365758	3.908116	0.495544	0.926352	4.281065	4.999991	3.497870	3.288894	2.731231	2.428657	2.267345	2.955661	3.059702	2.860799	0.570985	4.999991	65379.000000		1
14741.920898	3591.072266	2.405316	4.119875	6822.491211	89073.648438	1123.763794	696.397644	169.531616	68.076614	47.467991	240.331177	347.907410	150.249008	1.274350	0.000000	4.168554	3.555224	0.381172	0.614884	3.833943	4.949749	3.050675	2.842857	2.229251	1.832998	1.676401	2.380810	2.541464	2.176812	0.105289	0.000000	65489.000000		1
10224.364258	3505.094727	1.785485	2.818537	5077.048828	63512.535156	800.988831	515.576477	120.586517	37.963909	47.520412	174.934326	216.308853	146.141464	0.278132	0.000000	4.009636	3.544700	0.251756	0.450024	3.705611	4.802859	2.903626	2.712293	2.081299	1.579371	1.676880	2.242875	2.335074	2.164773	0.000000	0.000000	65536.000000		1
9730.993164	2760.889893	3.863925	3.466122	7811.822754	99998.000000	1259.670288	797.840332	215.676682	99.428986	69.525970	354.318512	509.449066	291.672333	1.244159	99998.000000	3.988157	3.441049	0.587029	0.539844	3.892752	4.999991	3.100257	2.901916	2.333803	1.997513	1.842147	2.549394	2.707101	2.464895	0.094876	4.999991	65578.000000		1
5909.183594	2002.765015	1.285919	2.386814	2235.278809	30267.175781	395.433990	227.216034	60.984016	37.239227	15.933678	77.941498	111.252045	50.197098	1.147114	0.000000	3.771528	3.301630	0.109214	0.377819	3.349332	4.480972	2.597074	2.356439	1.785216	1.571001	1.202316	1.891769	2.046308	1.700679	0.059606	0.000000	65780.000000		1
6658.988281	1153.848755	1.452441	3.472290	2126.089844	30515.722656	350.001251	211.636993	79.659142	23.683113	17.817842	81.682076	122.405930	58.763725	0.644848	0.000000	3.823408	3.062149	0.162098	0.540616	3.327582	4.484524	2.544070	2.325592	1.901236	1.374439	1.250855	1.912127	2.087802	1.769109	0.000000	0.000000	65803.000000		1
9302.927734	1679.922241	3.438369	5.708001	3211.602783	44223.875000	547.906372	325.337524	73.991226	46.601460	24.663742	117.619965	177.894714	61.119701	0.100549	99998.000000	3.968620	3.225289	0.536352	0.756484	3.506722	4.645657	2.738706	2.512334	1.869180	1.668400	1.392059	2.070481	2.250163	1.786181	0.000000	4.999991	65841.000000		1
8941.220703	2102.989502	2.288134	5.180681	4291.176758	54900.472656	714.730469	437.391327	101.427254	44.634033	32.940498	155.343338	215.100037	107.440544	0.043815	99998.000000	3.951397	3.322837	0.359481	0.714387	3.632576	4.739576	2.854142	2.640870	2.006155	1.649666	1.517730	2.191293	2.332640	2.031168	0.000000	4.999991	65945.000000		1
7297.479492	2250.494141	1.606628	5.495223	3816.718750	50364.281250	616.615173	386.700836	105.149323	38.392548	25.961996	145.441452	208.969559	130.642593	0.506372	0.000000	3.863173	3.352278	0.205915	0.739985	3.581690	4.702123	2.790014	2.587375	2.021806	1.584247	1.414338	2.162688	2.320083	2.116085	0.000000	0.000000	66057.000000		1
4417.702637	1239.012329	2.241878	2.645848	1975.862427	24108.656250	315.102600	201.584000	60.922344	23.032444	12.273280	85.089600	95.013077	45.062675	0.649391	0.000000	3.645196	3.093076	0.350612	0.422565	3.295757	4.382173	2.498452	2.304456	1.784777	1.362340	1.088961	1.929876	1.977783	1.653817	0.000000	0.000000	66129.000000		1
6157.643555	3039.141602	1.992095	4.804465	5765.416504	75739.687500	966.181580	584.864990	163.132858	61.782707	53.256168	261.858765	335.387421	241.419739	1.437836	0.000000	3.789415	3.482751	0.299310	0.681645	3.760831	4.879323	2.985059	2.767056	2.212541	1.790867	1.726370	2.418067	2.525547	2.382773	0.157709	0.000000	66149.000000		1
12708.019531	2121.754150	2.328223	3.984190	4984.512207	67005.156250	824.348145	499.581085	136.498611	43.604065	32.567364	195.854416	294.244171	142.487228	1.250502	0.000000	4.104078	3.326695	0.367025	0.600340	3.697623	4.826108	2.916111	2.698606	2.135128	1.639527	1.512783	2.291933	2.468708	2.153776	0.097085	0.000000	66173.000000		1
13309.064453	3089.644043	2.630429	3.965688	6142.320312	86921.585938	1008.216064	626.233337	195.999344	84.494438	71.012337	306.980011	421.232544	296.162262	1.250590	0.000000	4.124147	3.489908	0.420027	0.598319	3.788332	4.939127	3.003554	2.796736	2.292255	1.926828	1.851334	2.487110	2.624522	2.471530	0.097115	0.000000	66222.000000		1
8207.376953	3211.942139	2.063021	3.096074	5420.318359	76785.515625	936.821350	552.528870	149.320801	72.359932	57.847855	261.827911	331.353882	139.249313	1.213501	99998.000000	3.914204	3.506768	0.314504	0.490811	3.734025	4.885279	2.971657	2.742355	2.174120	1.859498	1.762287	2.418016	2.520292	2.143793	0.084040	4.999991	66282.000000		1
16946.902344	3674.407227	2.790784	5.063499	7272.766602	99901.937500	1228.925415	734.367737	216.046738	91.072060	53.428856	277.450134	408.758820	189.409409	2.309618	99998.000000	4.229090	3.565187	0.445726	0.704451	3.861700	4.999574	3.089525	2.865914	2.334548	1.959385	1.727776	2.443185	2.611467	2.277401	0.363540	4.999991	66316.000000		1
6128.551270	1431.588745	3.244093	3.752910	2755.616699	35257.292969	445.927124	274.492828	69.735664	36.058159	29.110495	108.683289	154.322617	110.527367	0.229471	0.000000	3.787358	3.155818	0.511093	0.574368	3.440219	4.547249	2.649264	2.438531	1.843455	1.557003	1.464050	2.036163	2.188430	2.043470	0.000000	0.000000	66357.000000		1
11030.447266	1858.532349	1.470943	1.844076	4207.104492	63291.269531	690.125305	422.068237	102.287613	54.979977	46.434937	220.607590	266.256165	141.056381	1.673386	99998.000000	4.042593	3.269170	0.167596	0.265779	3.623983	4.801344	2.838928	2.625383	2.009823	1.740205	1.666845	2.343621	2.425300	2.149393	0.223596	4.999991	66403.000000		1
12531.839844	5584.207031	4.079786	4.970987	10163.207031	99998.000000	1690.681396	1039.682495	245.465607	110.185066	86.492706	438.279449	565.366516	368.287842	1.884572	0.000000	4.098015	3.746962	0.610637	0.696443	4.007031	4.999991	3.228062	3.016901	2.389991	2.042123	1.936980	2.641751	2.752330	2.566187	0.275213	0.000000	66463.000000		1
13895.946289	5060.054688	2.519415	3.453787	11663.230469	99998.000000	1921.773682	1181.775024	323.878906	137.581009	78.222115	480.196716	636.329468	334.329712	5.653316	99998.000000	4.142888	3.704155	0.401300	0.538296	4.066819	4.999991	3.283702	3.072535	2.510383	2.138558	1.893330	2.681419	2.803682	2.524175	0.752303	4.999991	66568.000000		1
5942.759277	1381.061646	3.740575	4.249392	2435.129883	39058.300781	396.880249	236.424088	74.219421	30.239141	19.128431	132.048782	179.334824	93.073402	0.002761	99998.000000	3.773988	3.140213	0.572938	0.628327	3.386522	4.591713	2.598660	2.373692	1.870518	1.480569	1.281679	2.120734	2.253665	1.968826	0.000000	4.999991	66585.000000		1
26610.238281	6925.053223	2.920300	6.327832	14241.916992	99998.000000	2344.156494	1444.602051	391.677979	141.398666	112.186417	568.567444	786.643250	524.158508	3.122085	0.000000	4.425049	3.840423	0.465428	0.801255	4.153568	4.999991	3.369987	3.159748	2.592929	2.150445	2.049940	2.754782	2.895778	2.719463	0.494445	0.000000	66617.000000		1
7774.197754	3450.429199	3.663482	4.872307	6723.852051	86862.992188	1151.495850	685.897522	190.152588	60.102070	39.712387	215.072281	303.202454	163.678680	1.420180	0.000000	3.890656	3.537873	0.563894	0.687735	3.827618	4.938835	3.061262	2.836259	2.279102	1.778889	1.598926	2.332584	2.481733	2.213992	0.152343	0.000000	66714.000000		1
6697.652344	3927.832031	3.040566	3.327354	7314.461914	97911.312500	1177.516357	739.628601	188.453445	71.240532	52.512989	265.879944	334.610321	215.331314	0.440671	0.000000	3.825922	3.594153	0.482955	0.522099	3.864182	4.990833	3.070967	2.869014	2.275204	1.852727	1.720267	2.424685	2.524539	2.333107	0.000000	0.000000	66739.000000		1
7408.016113	997.805359	2.581089	3.108409	2824.297607	40421.164062	481.491882	289.442810	84.722641	31.318451	24.515722	126.248268	165.510422	86.304596	1.418990	99998.000000	3.869702	2.999046	0.411803	0.492538	3.450911	4.606609	2.682589	2.461563	1.927999	1.495800	1.389445	2.101225	2.218825	1.936034	0.151979	4.999991	66774.000000		1
21211.873047	7705.735840	3.234842	6.105803	11943.943359	99998.000000	2001.001099	1204.452881	320.588562	123.334129	78.000092	412.727600	575.734009	353.418060	2.590325	99998.000000	4.326579	3.886814	0.509853	0.785743	4.077148	4.999991	3.301247	3.080790	2.505948	2.091083	1.892095	2.615664	2.760222	2.548289	0.413354	4.999991	66863.000000		1
6495.500977	2213.082031	1.396934	1.859494	3359.128906	44619.984375	556.250977	326.463074	89.576447	35.305725	17.984364	111.643677	145.678909	57.255779	1.607149	0.000000	3.812613	3.344997	0.145176	0.269395	3.526227	4.649529	2.745271	2.513834	1.952194	1.547845	1.254895	2.047834	2.163397	1.757819	0.206056	0.000000	66880.000000		1
8791.279297	2505.950928	2.843207	4.644111	6936.031738	83032.546875	1129.225098	709.444946	162.593216	89.070709	40.834869	206.191101	281.338745	139.730377	2.285617	99998.000000	3.944052	3.398973	0.453808	0.666903	3.841111	4.919249	3.052781	2.850919	2.211102	1.949735	1.611031	2.314270	2.449229	2.145291	0.359003	4.999991	66918.000000		1
7660.889160	2497.162354	2.272716	3.666565	5453.598145	71879.109375	867.477295	554.474731	166.016159	62.359364	43.348114	206.588913	259.586029	186.381165	0.939852	99998.000000	3.884279	3.397447	0.356545	0.564259	3.736683	4.856603	2.938258	2.743882	2.220150	1.794902	1.636970	2.315107	2.414281	2.270402	0.000000	4.999991	66948.000000		1
24516.494141	9307.105469	3.629560	6.247655	15003.234375	99998.000000	2512.081543	1532.019897	410.525818	171.674820	129.665054	639.863464	859.123474	508.295746	2.652419	99998.000000	4.389458	3.968815	0.559854	0.795717	4.176185	4.999991	3.400034	3.185264	2.613340	2.234707	2.112823	2.806087	2.934056	2.706116	0.423642	4.999991	67001.000000		1
8383.227539	1460.859619	3.537048	6.438847	3536.567383	45608.902344	569.807068	361.589966	93.650063	45.765766	38.990791	151.383820	200.914825	103.468689	0.002516	0.000000	3.923411	3.164608	0.548641	0.808808	3.548582	4.659050	2.755728	2.558216	1.971508	1.660541	1.590962	2.180079	2.303012	2.014809	0.000000	0.000000	67068.000000		1
7505.221680	1223.948242	1.359929	2.969640	3381.368896	43240.328125	546.870239	343.201630	96.178726	34.809242	25.132471	112.615059	159.259689	73.793869	1.204812	0.000000	3.875364	3.087763	0.133516	0.472704	3.529093	4.635889	2.737884	2.535549	1.983079	1.541695	1.400235	2.051596	2.202106	1.868020	0.080919	0.000000	67214.000000		1
17640.175781	5299.731934	2.550252	5.825182	12992.555664	99998.000000	2142.180908	1325.088745	346.103424	163.172958	103.579704	504.308472	628.620117	364.732269	2.203719	99998.000000	4.246503	3.724254	0.406583	0.765310	4.113695	4.999991	3.330856	3.122245	2.539206	2.212648	2.015275	2.702696	2.798388	2.561974	0.343156	4.999991	67296.000000		1
18178.677734	8349.038086	3.638812	6.546777	13338.820312	99998.000000	2178.020020	1355.522095	382.593292	140.507477	132.751877	671.937439	889.609314	475.053040	2.385459	99998.000000	4.259562	3.921636	0.560960	0.816028	4.125117	4.999991	3.338062	3.132107	2.582737	2.147699	2.123041	2.827329	2.949199	2.676742	0.377572	4.999991	67363.000000		1
12042.878906	3210.310791	3.145414	5.689498	6334.239746	85169.820312	1055.841309	640.504883	163.956223	65.899498	57.394547	317.310547	424.236115	278.504791	1.273697	99998.000000	4.080730	3.506547	0.497678	0.755074	3.801694	4.930286	3.023599	2.806522	2.214728	1.818882	1.758871	2.501484	2.627608	2.444833	0.105066	4.999991	67432.000000		1
18040.130859	6911.346191	2.914133	5.889941	13768.834961	99998.000000	2277.291748	1400.103760	325.516388	100.221512	104.002174	452.162445	590.973877	319.447571	2.315892	0.000000	4.256240	3.839563	0.464509	0.770111	4.138897	4.999991	3.357419	3.146160	2.512573	2.000961	2.017042	2.655294	2.771568	2.504400	0.364718	0.000000	67473.000000		1
10487.810547	2663.520752	1.995179	2.340558	6450.842285	86766.460938	1099.192505	660.555359	190.445541	61.674774	66.651932	320.344940	435.587341	221.474121	2.189420	0.000000	4.020685	3.425456	0.299982	0.369319	3.809616	4.938352	3.041074	2.819909	2.279771	1.790108	1.823813	2.505618	2.639075	2.345323	0.340329	0.000000	67584.000000		1
6324.735840	1758.557495	2.574922	4.585519	4488.844238	59571.574219	744.016724	455.505219	119.658318	71.521156	38.959957	173.238281	242.952362	176.889420	0.237064	0.000000	3.801042	3.245157	0.410764	0.661389	3.652134	4.775039	2.871583	2.658493	2.077943	1.854434	1.590618	2.238644	2.385521	2.247702	0.000000	0.000000	67672.000000		1
7757.736816	1942.983643	3.117660	4.619441	4177.519531	64721.535156	692.789673	421.090698	134.888901	75.721207	43.687328	214.199585	291.191284	196.242966	1.285360	99998.000000	3.889735	3.288469	0.493829	0.664589	3.620919	4.811049	2.840601	2.624376	2.129976	1.879218	1.640355	2.330819	2.464178	2.292794	0.109025	4.999991	67708.000000		1
25634.144531	9077.324219	0.777102	5.587735	17727.720703	99998.000000	2905.600342	1802.352783	499.796967	214.310593	138.950180	653.549072	831.684326	439.920013	3.562627	0.000000	4.408819	3.957958	0.000000	0.747236	4.248653	4.999991	3.463236	3.255840	2.698794	2.331044	2.142859	2.815278	2.919959	2.643374	0.551770	0.000000	67731.000000		1
6756.486816	2499.314697	1.692973	2.769197	4160.342773	54444.160156	685.897522	419.394623	140.075745	55.291435	42.376740	201.352722	252.786407	214.652893	0.734801	0.000000	3.829721	3.397821	0.228650	0.442354	3.619129	4.735951	2.836259	2.622623	2.146363	1.742658	1.627128	2.303957	2.402754	2.331737	0.000000	0.000000	67875.000000		1
12670.921875	2905.159424	1.714559	2.880212	5217.377441	72832.515625	856.798340	528.151917	144.069183	66.312721	49.497089	230.694489	359.622528	252.709305	1.000661	0.000000	4.102808	3.463170	0.234152	0.459424	3.717452	4.862325	2.932879	2.722759	2.158571	1.821597	1.694580	2.363037	2.555847	2.402621	0.000287	0.000000	67979.000000		1
13023.575195	5998.470215	0.891200	6.469684	12611.353516	99998.000000	2042.637695	1279.036133	324.430908	145.694321	103.730804	506.334473	680.599670	482.130219	1.872936	99998.000000	4.114730	3.778040	0.000000	0.810883	4.100762	4.999991	3.310191	3.106883	2.511122	2.163443	2.015908	2.704437	2.832892	2.683164	0.272523	4.999991	68014.000000		1
13696.873047	2974.725586	2.429986	2.932636	4982.550781	68434.406250	835.286133	505.862671	177.879303	24.817930	53.777321	230.318283	298.475067	186.658707	1.132280	99998.000000	4.136621	3.473447	0.385604	0.467258	3.697452	4.835275	2.921835	2.704033	2.250125	1.394766	1.730599	2.362329	2.474908	2.271048	0.053954	4.999991	68056.000000		1
6897.577148	2279.703125	3.456871	3.725156	4183.584961	53734.781250	682.918640	420.769989	100.733414	54.835041	32.786312	181.659973	236.701614	114.530060	1.587863	99998.000000	3.838696	3.357878	0.538683	0.571145	3.621549	4.730256	2.834369	2.624045	2.003174	1.739058	1.515693	2.259259	2.374201	2.058919	0.200813	4.999991	68085.000000		1
8111.170410	2884.627930	1.952007	2.988143	3646.154053	51650.367188	600.129456	368.790497	115.066628	51.415176	35.651104	152.435379	190.238922	142.169601	0.092890	99998.000000	3.909084	3.460090	0.290481	0.475401	3.561835	4.713073	2.778245	2.566780	2.060949	1.711091	1.552073	2.183086	2.279299	2.152807	0.000000	4.999991	68170.000000		1
15493.131836	3751.143066	1.094727	4.434416	8260.475586	99998.000000	1386.896118	841.589294	220.693924	81.157837	47.064022	315.534302	415.462860	180.796524	2.738636	0.000000	4.190139	3.574164	0.039306	0.646836	3.917005	4.999991	3.142044	2.925100	2.343790	1.909330	1.672689	2.499047	2.618532	2.257190	0.437534	0.000000	68219.000000		1
10417.131836	3926.919189	2.164785	3.472290	7603.469727	99404.445312	1223.911255	772.038696	214.375351	101.140465	75.489922	321.627777	439.229248	203.332489	1.728008	0.000000	4.017748	3.594052	0.335415	0.540616	3.881012	4.997406	3.087750	2.887639	2.331175	2.004925	1.877889	2.507354	2.642691	2.308207	0.237546	0.000000	68247.000000		1
11065.632812	3155.481934	2.470075	3.941018	5684.496094	77152.914062	947.639099	580.331909	146.829132	87.457916	44.896152	223.179428	299.557465	192.702835	2.056885	99998.000000	4.043976	3.499066	0.392710	0.595608	3.754692	4.887352	2.976643	2.763676	2.166812	1.941799	1.652209	2.348654	2.476480	2.284888	0.313210	4.999991	68295.000000		1
10611.404297	7870.169922	3.071404	6.599201	14036.984375	99998.000000	2358.440430	1431.881714	413.307343	156.977722	126.593643	572.992554	725.693176	461.000427	0.872675	0.000000	4.025773	3.895984	0.487337	0.819491	4.147274	4.999991	3.372625	3.155907	2.616273	2.195838	2.102412	2.758149	2.860753	2.663701	0.000000	0.000000	68387.000000		1
13994.900391	4232.807617	3.037483	4.526928	6778.776367	83278.960938	1077.439819	690.979492	164.764160	91.451355	46.293087	258.238464	309.212646	233.648712	1.928851	99998.000000	4.145970	3.626629	0.482514	0.655804	3.831151	4.920535	3.032393	2.839465	2.216863	1.961190	1.665516	2.412021	2.490257	2.368563	0.285299	4.999991	68437.000000		1
10766.368164	2350.653809	2.411484	3.015897	4496.380859	63681.480469	733.017029	452.705170	132.995483	68.363403	36.665653	159.595810	219.667053	140.760345	0.225048	0.000000	4.032069	3.371189	0.382284	0.479416	3.652863	4.804013	2.865114	2.655815	2.123837	1.834824	1.564259	2.203022	2.341765	2.148480	0.000000	0.000000	68461.000000		1
6756.163086	3657.742676	2.340558	4.008861	5267.929199	69271.476562	890.500488	536.419434	163.876038	50.073750	51.270241	233.577789	300.362335	191.231888	1.626597	0.000000	3.829700	3.563213	0.369319	0.603021	3.721640	4.840554	2.949634	2.729505	2.214515	1.699610	1.709865	2.368432	2.477645	2.281560	0.211280	0.000000	68501.000000		1
26857.890625	11581.134766	2.124696	9.047689	18274.771484	99998.000000	3120.962646	1868.665527	524.759827	236.269897	173.333878	753.237122	968.833618	481.914368	2.478524	99998.000000	4.429072	4.063751	0.327297	0.956538	4.261852	4.999991	3.494289	3.271532	2.719961	2.373408	2.238883	2.876932	2.986249	2.682970	0.394193	4.999991	68567.000000		1
10378.329102	1570.782471	2.904882	3.392113	4227.559082	57569.558594	691.389648	430.582428	128.733765	67.959435	32.049297	162.139893	197.371613	139.721115	0.011345	0.000000	4.016128	3.196116	0.463128	0.530470	3.626090	4.760193	2.839723	2.634056	2.109693	1.832250	1.505818	2.209890	2.295285	2.145262	0.000000	0.000000	68638.000000		1
15540.260742	4039.645264	2.568754	4.986405	9188.464844	99998.000000	1483.056274	934.110718	254.022980	158.171127	84.537613	464.922943	563.161621	432.673218	1.851128	99998.000000	4.191458	3.606343	0.409723	0.697788	3.963243	4.999991	3.171158	2.970398	2.404873	2.199127	1.927050	2.667381	2.750633	2.636160	0.267436	4.999991	68675.000000		1
7867.351562	2775.337158	2.741444	3.321187	4702.393066	64963.988281	764.424927	479.058807	126.963692	72.332176	38.515896	168.618835	232.291870	146.829132	0.439831	99998.000000	3.895828	3.443316	0.437979	0.521293	3.672319	4.812673	2.883335	2.680389	2.103680	1.859331	1.585640	2.226906	2.366034	2.166812	0.000000	4.999991	68768.000000		1
8880.165039	5684.033691	3.194753	4.514594	8063.125488	99998.000000	1305.250977	815.861694	241.623260	94.430244	75.092125	328.029633	399.772797	249.480637	0.794426	0.000000	3.948421	3.754657	0.504437	0.654619	3.906503	4.999991	3.115694	2.911617	2.383139	1.975111	1.875594	2.515913	2.601813	2.397037	0.000000	0.000000	68797.000000		1
8987.069336	3589.555176	1.557288	4.964819	6695.647949	88038.234375	1109.227051	680.581116	156.151276	61.798126	68.955482	274.495911	334.425293	245.610535	0.467118	99998.000000	3.953618	3.555041	0.192369	0.695903	3.825793	4.944671	3.045020	2.832880	2.193546	1.790975	1.838569	2.438536	2.524299	2.390247	0.000000	4.999991	68966.000000		1
7554.971680	911.028931	2.238794	3.638812	2575.791504	40135.191406	414.917053	256.687317	78.949883	43.517723	31.617573	130.593246	186.634033	141.972244	0.083988	0.000000	3.878233	2.959532	0.350014	0.560960	3.410911	4.603525	2.617961	2.409405	1.897352	1.638666	1.499928	2.115921	2.270991	2.152204	0.000000	0.000000	69011.000000		1
15116.807617	2836.564697	2.605759	3.308852	6425.197754	83639.164062	1079.882080	653.900635	166.111755	78.413307	54.051773	220.320801	259.499695	156.037186	1.653933	99998.000000	4.179460	3.452793	0.415934	0.519677	3.807887	4.922410	3.033376	2.815512	2.220400	1.894390	1.732810	2.343055	2.414137	2.193228	0.218518	4.999991	69064.000000		1
6818.411621	2750.759766	4.742790	5.581567	4419.284180	57362.109375	763.758850	451.221893	125.579094	41.241920	40.304466	183.948105	230.379959	122.159225	1.111323	99998.000000	3.833683	3.439453	0.676034	0.746756	3.645352	4.758625	2.882956	2.654390	2.098917	1.615339	1.605353	2.264695	2.362445	2.086926	0.045840	4.999991	69142.000000		1
6782.566406	2029.618164	3.086823	2.442321	2775.068848	38260.531250	467.149414	281.440491	74.904015	49.241138	26.171690	89.647369	104.893372	94.735535	1.803357	0.000000	3.831394	3.307414	0.489512	0.387803	3.443274	4.582751	2.669456	2.449387	1.874505	1.692328	1.417832	1.952538	2.020748	1.976513	0.256082	0.000000	69229.000000		1
23559.501953	8045.045898	2.269632	6.044128	14963.299805	99998.000000	2447.106934	1525.371338	404.987396	203.224548	118.036270	569.788574	723.297119	378.223633	3.406474	99998.000000	4.372166	3.905529	0.355955	0.781334	4.175027	4.999991	3.388653	3.183376	2.607441	2.307976	2.072016	2.755714	2.859317	2.577749	0.532305	4.999991	69316.000000		1
18486.091797	4250.206055	1.433939	4.218554	6816.234375	93020.710938	1121.543457	690.806824	198.509521	91.229324	57.314369	281.949310	418.321503	176.880173	1.963554	99998.000000	4.266845	3.628410	0.156531	0.625164	3.833544	4.968580	3.049816	2.839357	2.297781	1.960135	1.758263	2.450171	2.621510	2.247679	0.293043	4.999991	69378.000000		1
10988.042969	2892.072021	2.695188	5.344119	5904.743164	72223.468750	959.011902	602.988098	136.652802	54.933723	36.554638	183.044571	273.472107	168.116180	1.596362	99998.000000	4.040920	3.461209	0.430589	0.727876	3.771201	4.858678	2.981824	2.780309	2.135618	1.739839	1.562943	2.262557	2.436913	2.225610	0.203131	4.999991	69451.000000		1
9392.056641	858.901428	3.204005	2.556419	3126.454590	44918.679688	514.981262	312.472168	103.666046	46.071056	24.127172	134.281403	151.356064	129.097641	0.509964	0.000000	3.972761	2.933943	0.505693	0.407632	3.495052	4.652427	2.711792	2.494811	2.015636	1.663428	1.382506	2.128016	2.180000	2.110918	0.000000	0.000000	69482.000000		1
5871.469238	1911.165649	0.866531	2.109277	2540.806396	33574.496094	399.279419	258.589996	63.574360	59.442146	25.298992	114.144592	137.368225	113.305817	0.818538	0.000000	3.768747	3.281298	0.000000	0.324134	3.404972	4.526010	2.601277	2.412612	1.803282	1.774094	1.403103	2.057455	2.137886	2.054252	0.000000	0.000000	69595.000000		1
7842.064941	2718.075195	2.522498	2.238794	4163.201660	56187.742188	688.253479	421.115356	126.374695	51.800644	31.324617	173.531235	253.088608	176.340515	1.242290	99998.000000	3.894430	3.434262	0.401831	0.350014	3.619427	4.749641	2.837749	2.624401	2.101660	1.714335	1.495886	2.239378	2.403273	2.246352	0.094223	4.999991	69622.000000		1
8440.084961	1123.415283	1.400017	2.713690	3291.292969	44477.496094	534.122070	329.386475	94.815712	45.608498	27.414438	130.287964	184.006699	87.087868	0.783010	0.000000	3.926347	3.050540	0.146133	0.433560	3.517367	4.648140	2.727641	2.517706	1.976880	1.659046	1.437979	2.114904	2.264834	1.939958	0.000000	0.000000	69643.000000		1
12320.933594	1871.132446	2.750695	3.805334	5661.626953	72029.398438	920.008789	575.252991	135.265121	53.974678	44.078960	231.434601	289.174530	165.902054	1.045503	0.000000	4.090643	3.272105	0.439442	0.580393	3.752941	4.857510	2.963792	2.759859	2.131186	1.732190	1.644231	2.364428	2.461160	2.219852	0.019325	0.000000	69673.000000		1
24491.007812	5914.305664	2.328223	5.316366	14070.103516	99998.000000	2319.421875	1429.633667	388.844025	176.574875	117.558289	539.712891	751.053833	454.049683	3.252730	0.000000	4.389007	3.771904	0.367025	0.725615	4.148297	4.999991	3.365380	3.155225	2.589775	2.246929	2.070253	2.732163	2.875671	2.657103	0.512248	0.000000	69702.000000		1
7744.063477	2752.684082	3.611058	5.279361	6158.642578	82386.695312	1018.389282	629.687134	178.505295	54.822708	52.306377	245.410095	297.364929	147.368790	0.462409	0.000000	3.888969	3.439756	0.557634	0.722581	3.789485	4.915857	3.007914	2.799125	2.251651	1.738961	1.718555	2.389892	2.473290	2.168406	0.000000	0.000000	69797.000000		1
12037.812500	4126.899902	1.853327	6.272325	7167.194824	89815.804688	1173.701782	730.423584	218.948532	68.755035	60.712650	276.599030	388.652832	274.591522	2.241620	0.000000	4.080548	3.615624	0.267952	0.797429	3.855349	4.953353	3.069558	2.863575	2.340342	1.837304	1.783279	2.441851	2.589562	2.438687	0.350562	0.000000	69836.000000		1
6942.865234	1884.929199	1.464776	4.671864	4024.211182	59175.761719	677.552917	407.022675	121.252609	66.540916	41.346767	199.644333	281.135223	216.012817	0.466107	0.000000	3.841539	3.275295	0.165771	0.669490	3.604681	4.772144	2.830943	2.609619	2.083691	1.823089	1.616442	2.300257	2.448915	2.334480	0.000000	0.000000	69884.000000		1
6271.174316	2538.570801	1.763899	3.342773	3527.479492	45738.742188	561.659851	351.370453	85.080353	56.651363	26.066843	136.893326	213.789444	115.778969	0.157245	99998.000000	3.797349	3.404589	0.246474	0.524107	3.547465	4.660284	2.749473	2.545765	1.929829	1.753210	1.416088	2.136382	2.329986	2.063630	0.000000	4.999991	69904.000000		1
6940.925293	2475.847412	2.374479	3.398280	3234.789551	39695.285156	518.580017	329.398804	74.879341	31.361624	21.654013	107.523804	161.760605	65.375259	0.049280	0.000000	3.841417	3.393724	0.375568	0.531259	3.509846	4.598739	2.714816	2.517722	1.874362	1.496399	1.335538	2.031505	2.208873	1.815413	0.000000	0.000000	70012.000000		1
10887.041016	2919.504883	2.013681	4.563933	5552.931641	73475.945312	926.651184	564.012756	138.086731	69.960777	44.680290	211.270020	280.244019	203.816635	0.270056	0.000000	4.036910	3.465309	0.303991	0.659339	3.744522	4.866145	2.966916	2.751289	2.140152	1.844855	1.650116	2.324838	2.447536	2.309240	0.000000	0.000000	70084.000000		1
15186.815430	4784.038086	2.365228	4.440584	10574.593750	99998.000000	1756.118286	1074.750854	293.457825	114.915527	106.981064	442.337646	661.338623	344.808258	3.370776	99998.000000	4.181467	3.679795	0.373873	0.647440	4.024264	4.999991	3.244554	3.031308	2.467546	2.060379	2.029307	2.645754	2.820424	2.537578	0.527730	4.999991	70131.000000		1
18792.470703	4504.198242	2.377563	3.830003	9074.237305	99998.000000	1523.712280	922.463440	259.882080	158.510345	76.815933	415.330261	560.737793	335.516937	2.135313	99998.000000	4.273984	3.653617	0.376132	0.583199	3.957810	4.999991	3.182903	2.964949	2.414776	2.200058	1.885451	2.618394	2.748760	2.525714	0.329462	4.999991	70188.000000		1
13901.546875	5271.712891	2.846291	5.183765	11877.291016	99998.000000	1972.118774	1203.324219	346.495056	125.810371	119.442451	575.647705	757.020874	438.692688	2.639832	99998.000000	4.143063	3.721952	0.454279	0.714645	4.074718	4.999991	3.294933	3.080383	2.539697	2.099716	2.077159	2.760157	2.879108	2.642160	0.421576	4.999991	70250.000000		1
10443.241211	3031.074707	3.463039	3.389029	5211.762207	65781.179688	849.304810	533.520752	141.114975	74.987274	43.526974	223.845505	307.387085	135.487152	1.646085	0.000000	4.018836	3.481597	0.539457	0.530075	3.716985	4.818102	2.929064	2.727151	2.149573	1.874988	1.638758	2.349948	2.487686	2.131898	0.216452	0.000000	70300.000000		1
8735.242188	3293.685791	3.207088	4.502259	6755.312012	86666.921875	1135.811890	686.138062	192.980377	66.140030	42.715950	250.038788	301.805511	149.949875	1.725585	0.000000	3.941275	3.517682	0.506111	0.653430	3.829645	4.937853	3.055306	2.836411	2.285513	1.820464	1.630590	2.398007	2.479727	2.175946	0.236936	0.000000	70340.000000		1
12199.717773	2115.938232	2.460824	2.837040	5781.017090	77209.320312	927.918579	585.552673	149.743271	66.695099	41.611969	205.531189	274.326324	198.512604	1.850807	99998.000000	4.086350	3.325503	0.391080	0.452865	3.762004	4.887670	2.967510	2.767566	2.175347	1.824094	1.619218	2.312878	2.438267	2.297788	0.267361	4.999991	70377.000000		1
8038.079590	1965.220459	1.717642	3.296517	3024.768311	43300.535156	488.834259	308.950531	98.537788	16.710781	22.958435	118.520416	168.341293	100.610062	1.055593	0.000000	3.905152	3.293411	0.234933	0.518055	3.480692	4.636493	2.689162	2.489889	1.993603	1.222997	1.360942	2.073793	2.226191	2.002641	0.023497	0.000000	70433.000000		1
8819.949219	1165.819824	3.207088	2.901798	3467.214111	44396.351562	555.356689	349.902588	88.120918	46.826572	24.842600	97.165527	121.024414	93.017899	0.195428	99998.000000	3.945466	3.066631	0.506111	0.462667	3.539981	4.647347	2.744572	2.543947	1.945079	1.670492	1.395197	1.987512	2.082873	1.968567	0.000000	4.999991	70459.000000		1
18429.037109	5853.895020	2.167868	5.661744	11702.523438	99998.000000	1926.645996	1181.762695	315.025513	131.743484	123.966301	627.343506	877.132507	427.791656	3.480455	0.000000	4.265502	3.767445	0.336033	0.752950	4.068280	4.999991	3.284802	3.072530	2.498346	2.119729	2.093304	2.797505	2.943065	2.631232	0.541636	0.000000	70578.000000		1
10987.410156	3788.962158	2.562587	2.941887	7826.436523	99998.000000	1309.349365	800.686584	215.858627	87.118706	66.411400	342.739075	452.412231	266.897583	1.888085	0.000000	4.040895	3.578520	0.408679	0.468626	3.893564	4.999991	3.117056	2.903463	2.334169	1.940111	1.822243	2.534964	2.655534	2.426345	0.276021	0.000000	70667.000000		1
6164.862305	1791.451782	1.948923	3.102241	2633.019531	38170.769531	451.943512	266.197571	78.623001	13.266244	24.432463	113.604935	139.403488	73.201790	1.645534	99998.000000	3.789923	3.253205	0.289795	0.491676	3.420454	4.581731	2.655084	2.425204	1.895550	1.122748	1.387967	2.055397	2.144274	1.864522	0.216307	4.999991	70735.000000		1
10436.534180	2314.342773	4.381993	6.352502	3230.549316	50375.492188	557.728088	329.164429	96.456261	44.115967	25.665958	133.168167	220.820358	121.638077	1.796044	99998.000000	4.018556	3.364428	0.641672	0.802945	3.509276	4.702219	2.746423	2.517413	1.984330	1.644596	1.409357	2.124400	2.344039	2.085070	0.254317	4.999991	70792.000000		1
11312.599609	7782.511719	1.489446	3.540132	8927.639648	99998.000000	1473.848267	905.724915	266.101990	99.598595	53.058807	318.377533	422.484558	196.131958	2.409296	0.000000	4.053563	3.891120	0.173025	0.549019	3.950737	4.999991	3.168453	2.956996	2.425048	1.998253	1.724757	2.502942	2.625811	2.292548	0.381890	0.000000	70814.000000		1
8528.254883	3409.563477	1.560372	4.015028	4696.839355	62714.667969	783.528687	476.712097	139.064285	66.877045	39.052467	198.676041	272.516174	167.295914	0.607357	0.000000	3.930860	3.532699	0.193228	0.603689	3.671806	4.797369	2.894055	2.678256	2.143216	1.825277	1.591648	2.298146	2.435392	2.223485	0.000000	0.000000	70894.000000		1
7028.864258	2982.724609	2.075356	2.744528	3379.561768	42354.546875	537.171875	338.378662	105.818497	29.166000	31.053249	137.803040	176.611893	111.440147	0.517022	0.000000	3.846885	3.474613	0.317093	0.438468	3.528860	4.626900	2.730113	2.529403	2.024562	1.464877	1.492107	2.139259	2.247020	2.047042	0.000000	0.000000	70912.000000		1
15974.216797	5796.596191	2.402232	2.917217	8773.360352	99998.000000	1421.967407	894.244141	253.033096	120.802383	83.085175	340.777802	446.886169	217.270981	3.800274	99998.000000	4.203420	3.763173	0.380615	0.464969	3.943166	4.999991	3.152890	2.951456	2.403177	2.082076	1.919523	2.532471	2.650197	2.337002	0.579815	4.999991	70950.000000		1
14770.587891	2777.144287	2.611927	5.809764	7821.703125	99702.375000	1312.266479	786.686401	185.693497	91.587044	52.127522	283.614532	369.919128	195.885254	2.735381	99998.000000	4.169398	3.443599	0.416961	0.764158	3.893301	4.998705	3.118022	2.895802	2.268797	1.961834	1.717067	2.452729	2.568107	2.292002	0.437018	4.999991	71195.000000		1
17878.750000	4304.257812	2.679769	4.915480	9203.717773	99998.000000	1560.966919	939.633728	272.220123	148.259995	78.974548	425.481934	534.698730	264.338074	1.052220	0.000000	4.252337	3.633898	0.428097	0.691566	3.963963	4.999991	3.193394	2.972959	2.434920	2.171024	1.897487	2.628881	2.728109	2.422160	0.022107	0.000000	71273.000000		1
8574.427734	1342.305176	3.672733	5.017243	4155.541504	54641.371094	677.028687	424.223785	93.098076	63.003868	31.787180	152.783844	224.983414	109.139679	0.765989	99998.000000	3.933205	3.127851	0.564989	0.700465	3.618628	4.737522	2.830607	2.627595	1.968941	1.799367	1.502252	2.184078	2.352150	2.037983	0.000000	4.999991	71384.000000		1
7584.674316	2794.249756	2.756862	4.119875	2368.558105	32233.125000	384.036499	239.517075	76.791260	31.087170	17.873350	94.131126	128.986618	111.677597	0.818690	0.000000	3.879937	3.446265	0.440415	0.614884	3.374484	4.508302	2.584373	2.379337	1.885312	1.492581	1.252206	1.973733	2.110545	2.047966	0.000000	0.000000	71440.000000		1
7761.653320	1766.855835	2.531749	4.619441	3352.107178	42972.007812	542.068848	338.915222	93.431114	46.999264	43.582481	166.811768	269.962830	120.022194	0.387547	0.000000	3.889954	3.247201	0.403421	0.664589	3.525318	4.633186	2.734055	2.530091	1.970492	1.672091	1.639312	2.222227	2.431304	2.079262	0.000000	0.000000	71498.000000		1
16588.158203	6553.055664	3.148497	4.499175	11940.516602	99998.000000	2001.290894	1217.897949	334.761414	117.919083	102.238274	496.087219	641.661255	338.014771	2.178837	99998.000000	4.219798	3.816444	0.498103	0.653133	4.077023	4.999991	3.301310	3.085611	2.524735	2.071584	2.009614	2.695558	2.807306	2.528936	0.338225	4.999991	71568.000000		1
16024.701172	4747.064453	2.115445	5.692582	6982.010254	96266.750000	1121.981323	707.835205	204.982285	99.225464	69.689415	333.524841	451.212646	210.520676	2.341923	0.000000	4.204790	3.676425	0.325402	0.755309	3.843981	4.983476	3.049986	2.849932	2.311716	1.996623	1.843167	2.523128	2.654381	2.323295	0.369573	0.000000	71690.000000		1
9635.407227	3336.099609	2.451572	2.448488	6386.629395	85170.726562	1066.011475	643.539246	188.706314	70.827309	44.375000	226.580795	299.875092	226.947754	0.547925	99998.000000	3.983870	3.523239	0.389445	0.388898	3.805272	4.930290	3.027762	2.808575	2.275786	1.850201	1.647138	2.355223	2.476940	2.355926	0.000000	4.999991	71731.000000		1
11473.592773	2289.210449	1.686805	2.559503	6409.550781	70256.156250	1060.306519	651.874634	135.727676	68.397324	32.440933	181.548950	271.893250	145.006653	1.537716	0.000000	4.059700	3.359686	0.227065	0.408156	3.806828	4.846684	3.025431	2.814164	2.132668	1.835039	1.511093	2.258994	2.434398	2.161388	0.186876	0.000000	71850.000000		1
7923.688477	2493.338379	2.978892	3.626477	3981.985596	51982.214844	629.335571	400.540649	89.662788	49.453918	27.269503	138.678818	204.840424	101.895981	1.185950	99998.000000	3.898927	3.396781	0.474055	0.559485	3.600100	4.715855	2.798882	2.602647	1.952612	1.694201	1.435677	2.142010	2.311416	2.008157	0.074066	4.999991	71935.000000		1
10436.725586	4029.145264	2.494745	4.274062	6391.764160	90840.078125	1070.106689	639.351562	157.739410	82.564018	63.515766	309.265076	418.827240	289.356445	2.340122	0.000000	4.018564	3.605213	0.397026	0.630841	3.805621	4.958278	3.029427	2.805740	2.197940	1.916791	1.802882	2.490331	2.622035	2.461433	0.369238	0.000000	72085.000000		1
12797.099609	2406.318359	2.007514	2.053770	4734.531738	58252.398438	770.916199	466.458649	104.646675	79.412437	23.587517	162.639465	196.082611	93.751823	0.665737	0.000000	4.107111	3.381353	0.302659	0.312552	3.675277	4.765314	2.887007	2.668813	2.019725	1.899889	1.372682	2.211226	2.292439	1.971980	0.000000	0.000000	72109.000000		1
7263.647949	1673.036255	2.673601	3.210172	3259.434814	46692.050781	535.889038	336.065857	96.453178	34.445362	29.132080	133.279190	166.725418	74.025146	0.250586	0.000000	3.861155	3.223505	0.427097	0.506528	3.513142	4.669243	2.729075	2.526424	1.984317	1.537131	1.464371	2.124762	2.222002	1.869379	0.000000	0.000000	72160.000000		1
7371.887207	2675.676758	2.729109	3.607974	2743.966309	37992.347656	425.559021	277.191101	84.734970	44.871483	24.321447	112.716820	123.994049	80.621269	1.328073	99998.000000	3.867579	3.427434	0.436021	0.557263	3.438379	4.579696	2.628960	2.442779	1.928063	1.651970	1.385989	2.051989	2.093401	1.906450	0.123222	4.999991	72271.000000		1
8123.011719	1493.072266	2.796951	5.883773	5103.926758	65437.539062	853.134827	517.321838	148.334000	70.734802	40.273628	174.052383	236.948318	118.548172	0.114883	0.000000	3.909717	3.174081	0.446685	0.769656	3.707904	4.815827	2.931018	2.713761	2.171241	1.849633	1.605021	2.240680	2.374654	2.073895	0.000000	0.000000	72422.000000		1
8920.006836	3077.928955	1.381515	4.193885	5569.817871	73603.851562	897.448181	557.432007	139.677948	39.570534	32.015377	187.386475	253.640594	110.336174	1.836891	99998.000000	3.950365	3.488259	0.140356	0.622617	3.745841	4.866900	2.953009	2.746192	2.145128	1.597372	1.505359	2.272738	2.404219	2.042718	0.264083	4.999991	72455.000000		1
12480.353516	3807.479980	1.915002	3.102241	7130.806641	99998.000000	1212.831421	711.936584	243.726379	98.661140	73.482414	358.518555	529.820251	291.595245	1.820088	99998.000000	4.096227	3.580638	0.282169	0.491676	3.853139	4.999991	3.083801	2.852441	2.386903	1.994146	1.866183	2.554512	2.724128	2.464780	0.260092	4.999991	72476.000000		1
6232.072754	1811.150635	3.660398	4.292564	2714.510254	34968.765625	455.542236	280.040497	59.947880	24.102503	28.216209	115.741966	139.977066	80.587341	1.245785	0.000000	3.794632	3.257955	0.563528	0.632717	3.433692	4.543680	2.658529	2.447221	1.777774	1.382062	1.450499	2.063491	2.146057	1.906267	0.095443	0.000000	72528.000000		1
9205.817383	2187.138672	2.069189	2.935719	3272.121338	44202.019531	547.582581	332.053894	97.819275	19.643415	24.376955	114.073662	155.805893	64.570404	0.452600	99998.000000	3.964062	3.339876	0.315800	0.467715	3.514829	4.645442	2.738450	2.521209	1.990424	1.293217	1.386979	2.057185	2.192584	1.810034	0.000000	4.999991	72554.000000		1
19423.080078	4089.543213	2.624262	4.147629	8661.432617	99998.000000	1414.544922	867.128845	260.813385	140.612320	75.079788	390.025116	544.714722	275.732513	3.035688	99998.000000	4.288318	3.611675	0.419007	0.617800	3.937590	4.999991	3.150617	2.938084	2.416330	2.148023	1.875523	2.591093	2.736169	2.440488	0.482257	4.999991	72634.000000		1
6185.094727	1697.302124	1.699140	1.961258	2279.142090	27938.185547	352.298645	231.662796	66.725937	33.036095	21.940802	86.634560	95.645241	94.498093	0.944726	99998.000000	3.791346	3.229759	0.230229	0.292535	3.357771	4.446198	2.546911	2.364856	1.824295	1.518989	1.341252	1.937691	1.980663	1.975423	0.000000	4.999991	72777.000000		1
7036.950195	2473.642578	3.173167	4.249392	4491.113770	62939.996094	775.535645	454.089783	148.324753	85.043350	35.537006	163.808197	253.480240	119.066238	0.800504	99998.000000	3.847384	3.393337	0.501493	0.628327	3.652354	4.798927	2.889602	2.657142	2.171214	1.929640	1.550681	2.214336	2.403944	2.075789	0.000000	4.999991	72797.000000		1
14422.489258	3396.765869	1.763899	3.910181	10434.724609	99998.000000	1714.404541	1059.134766	283.210571	99.512253	95.861099	433.049438	530.643616	359.995667	2.219768	0.000000	4.159040	3.531066	0.246474	0.592197	4.018481	4.999991	3.234113	3.024951	2.452110	1.997877	1.981642	2.636538	2.724803	2.556297	0.346308	0.000000	72833.000000		1
16856.218750	5416.852539	3.025148	5.193016	13648.269531	99998.000000	2251.286621	1393.757446	385.427246	192.872437	126.473381	564.438293	766.611267	428.198700	1.583250	0.000000	4.226760	3.733747	0.480747	0.715420	4.135077	4.999991	3.352431	3.144187	2.585943	2.285270	2.101999	2.751616	2.884575	2.631645	0.199549	0.000000	72888.000000		1
6928.500977	2579.976074	3.129995	3.188586	4722.943359	65998.765625	783.121643	478.694946	143.837906	66.503906	36.533054	188.311584	270.400726	206.200363	2.048395	0.000000	3.840639	3.411616	0.495544	0.503598	3.674213	4.819536	2.893829	2.680059	2.157873	1.822847	1.562686	2.274877	2.432008	2.314289	0.311414	0.000000	72935.000000		1
6808.830566	2054.399170	1.865662	5.991704	3068.764160	37343.988281	502.550751	314.618439	74.651146	37.859062	38.919868	122.486107	157.517380	107.119835	0.524016	0.000000	3.833072	3.312685	0.270833	0.777550	3.486964	4.572221	2.701180	2.497784	1.873037	1.578170	1.590171	2.088087	2.197329	2.029870	0.000000	0.000000	73020.000000		1
10193.643555	3488.035400	2.578006	4.594771	6073.466797	77986.023438	969.752563	617.327515	145.167007	62.356281	50.514725	260.899719	340.938171	234.533752	1.152757	0.000000	4.008329	3.542581	0.411284	0.662264	3.783437	4.892017	2.986661	2.790516	2.161868	1.794880	1.703418	2.416474	2.532676	2.370205	0.061738	0.000000	73113.000000		1
24581.410156	7809.771973	1.705307	5.439715	13023.600586	99998.000000	2103.840576	1325.344604	366.690460	155.284744	108.584610	499.818542	667.043518	341.931122	2.871412	99998.000000	4.390607	3.892638	0.231803	0.735576	4.114731	4.999991	3.323013	3.122329	2.564300	2.191129	2.035768	2.698812	2.824154	2.533939	0.458095	4.999991	73193.000000		1
4923.910645	1777.661255	2.744528	1.995179	3159.567871	51640.355469	505.908936	321.498260	127.031532	51.717384	33.489403	198.157974	288.058197	199.240356	0.915563	0.000000	3.692310	3.249849	0.438468	0.299982	3.499628	4.712989	2.704072	2.507179	2.103912	1.713637	1.524907	2.297012	2.459480	2.299377	0.000000	0.000000	73279.000000		1
10957.217773	2274.260498	2.732193	3.472290	4979.624512	67330.976562	859.148132	502.812866	148.852066	62.834259	40.227371	196.344727	236.849640	158.075531	1.500963	99998.000000	4.039701	3.356840	0.436511	0.540616	3.697196	4.828215	2.934068	2.701406	2.172755	1.798197	1.604522	2.293019	2.374473	2.198865	0.176370	4.999991	73302.000000		1
6962.872559	967.738892	2.429986	5.313282	3899.137939	59582.976562	666.473022	396.143250	114.505386	37.791218	36.375782	203.986237	262.870239	163.496750	0.778483	0.000000	3.842788	2.985758	0.385604	0.725363	3.590969	4.775122	2.823783	2.597852	2.058826	1.577391	1.560812	2.309601	2.419741	2.213509	0.000000	0.000000	73343.000000		1
9647.282227	1692.417480	1.569623	5.119006	5097.463379	67975.210938	830.053040	513.821777	140.926865	84.565369	33.529491	194.022675	259.428772	137.664261	1.778294	0.000000	3.984405	3.228508	0.195795	0.709186	3.707354	4.832351	2.919106	2.710813	2.148994	1.927193	1.525427	2.287853	2.414018	2.138821	0.250003	0.000000	73366.000000		1
6558.896484	1889.018188	1.890332	4.989489	2985.133057	41683.316406	492.528595	306.187500	85.394890	18.909487	26.877867	154.597076	198.648285	110.320755	0.541533	0.000000	3.816831	3.276236	0.276538	0.698056	3.474964	4.619962	2.692431	2.485987	1.931432	1.276680	1.429395	2.189201	2.298085	2.042657	0.000000	0.000000	73416.000000		1
5540.692383	1557.127686	1.816322	2.170952	2044.753174	30575.251953	368.386505	208.195541	58.794563	30.895979	26.076096	95.487968	141.617615	73.063019	2.135082	99998.000000	3.743564	3.192324	0.259193	0.336650	3.310641	4.485370	2.566304	2.318471	1.769337	1.489902	1.416243	1.979949	2.151117	1.863698	0.329415	4.999991	73453.000000		1
8660.550781	2402.050537	2.593424	4.496091	3776.913818	52567.339844	628.169922	383.962494	108.785049	48.784748	28.379648	146.662613	207.097733	84.469772	0.564955	99998.000000	3.937546	3.380582	0.413874	0.652835	3.577137	4.720716	2.798077	2.584289	2.036569	1.688284	1.453007	2.166319	2.316175	1.926701	0.000000	4.999991	73525.000000		1
24066.468750	14328.450195	2.170952	7.734017	24397.113281	99998.000000	4087.171875	2488.540283	676.933105	349.236511	233.238586	1117.593140	1459.033936	641.004456	2.469697	0.000000	4.381413	4.156199	0.336650	0.888405	4.387339	4.999991	3.611423	3.395945	2.830546	2.543120	2.367800	3.048284	3.164065	2.806861	0.392644	0.000000	73568.000000		1
10211.276367	3491.430664	1.378431	1.578874	5147.540039	63532.375000	836.498047	516.017395	136.504776	41.945015	30.994658	176.433029	236.772552	169.796829	1.640697	0.000000	4.009080	3.543003	0.139385	0.198348	3.711600	4.802995	2.922465	2.712664	2.135148	1.622680	1.491287	2.246580	2.374331	2.229930	0.215028	0.000000	73600.000000		1
7966.376465	3914.895752	2.476242	3.916348	4351.836914	56046.113281	712.155518	437.156982	114.110672	84.398849	32.891159	155.118225	237.873444	141.111893	1.466938	0.000000	3.901261	3.592720	0.393793	0.592881	3.638673	4.748546	2.852575	2.640637	2.057326	1.926337	1.517079	2.190663	2.376346	2.149564	0.166412	0.000000	73629.000000		1
7194.495117	2079.155273	2.278883	3.416783	3848.114258	46951.820312	597.832092	388.128601	96.820145	39.632210	38.182854	170.028107	256.610229	127.352242	1.138898	99998.000000	3.857000	3.317887	0.357722	0.533617	3.585248	4.671652	2.776579	2.588976	1.985966	1.598048	1.581868	2.230521	2.409274	2.105007	0.056485	4.999991	73706.000000		1
6689.613281	2360.228760	1.699140	2.985059	5205.918457	69475.843750	881.486694	527.189819	165.115707	54.754864	44.165306	207.933426	257.880737	128.052246	0.667336	0.000000	3.825401	3.372954	0.230229	0.474953	3.716497	4.841834	2.945216	2.721967	2.217788	1.738423	1.645081	2.317924	2.411419	2.107387	0.000000	0.000000	73742.000000		1
6748.768555	994.030823	1.430855	1.936588	2455.482422	31917.076172	401.404114	252.974503	77.124306	40.948967	27.377432	100.625481	159.164093	89.826225	0.866615	0.000000	3.829225	2.997400	0.155596	0.287037	3.390137	4.504023	2.603582	2.403077	1.887191	1.612243	1.437393	2.002708	2.201845	1.953403	0.000000	0.000000	73788.000000		1
9740.592773	2811.333496	3.105325	3.941018	5316.353027	67184.898438	895.884705	535.762573	125.736366	67.879257	47.353893	215.056854	314.825043	238.215729	0.450784	0.000000	3.988585	3.448912	0.492107	0.595608	3.725614	4.827271	2.952252	2.728972	2.099461	1.831737	1.675356	2.332553	2.498069	2.376971	0.000000	0.000000	73868.000000		1
14626.370117	7451.034180	2.485493	5.615488	12575.369141	99998.000000	2040.901611	1273.161621	313.042664	105.007469	102.950615	453.254089	633.251892	284.940552	1.326107	0.000000	4.165136	3.872216	0.395413	0.749388	4.099521	4.999991	3.309822	3.104883	2.495604	2.021220	2.012629	2.656342	2.801577	2.454754	0.122579	0.000000	73924.000000		1
17887.371094	5063.326172	2.525582	3.953353	7602.625000	99998.000000	1245.953857	777.971802	206.046173	72.588127	74.398277	371.997559	510.870667	320.804413	1.129437	0.000000	4.252546	3.704436	0.402361	0.596966	3.880964	4.999991	3.095502	2.890964	2.313965	1.860866	1.871563	2.570540	2.708311	2.506240	0.052862	0.000000	74027.000000		1
17419.843750	8837.967773	2.368311	5.214602	14862.985352	99998.000000	2436.613037	1514.911377	414.510010	151.797043	119.494873	579.971069	785.767456	464.161285	3.145450	99998.000000	4.241044	3.946352	0.374439	0.717221	4.172106	4.999991	3.386786	3.180387	2.617535	2.181263	2.077349	2.763406	2.895294	2.666669	0.497683	4.999991	74191.000000		1
23409.152344	3980.446777	3.333522	7.228283	11337.328125	99998.000000	1918.911987	1153.981323	333.315155	155.620880	116.127434	496.219818	661.048767	408.012543	1.721184	0.000000	4.369386	3.599932	0.522903	0.859035	4.054511	4.999991	3.283055	3.062199	2.522855	2.192068	2.064935	2.695674	2.820234	2.610673	0.235827	0.000000	74298.000000		1
6743.297852	4368.899414	2.858626	4.724288	6788.289551	88463.203125	1106.494751	688.136292	178.653320	71.573578	44.026539	224.659622	334.419128	158.020020	0.713242	0.000000	3.828872	3.640372	0.456157	0.674336	3.831760	4.946763	3.043949	2.837674	2.252011	1.854753	1.643715	2.351525	2.524291	2.198712	0.000000	0.000000	74379.000000		1
6866.320312	1534.456055	2.621178	3.422950	5660.369141	72637.039062	935.153015	577.723022	167.089294	57.641243	46.382515	225.717346	304.633301	175.908798	1.033494	99998.000000	3.836724	3.185955	0.418496	0.534401	3.752845	4.861158	2.970883	2.761720	2.222949	1.760733	1.666354	2.353565	2.483777	2.245288	0.014308	4.999991	74473.000000		1
8751.496094	3166.854736	2.312804	5.273193	6743.421387	87253.148438	1113.726196	685.959167	173.913620	81.870178	57.283531	261.994446	327.918610	170.459824	0.728981	99998.000000	3.942082	3.500628	0.364139	0.722074	3.828880	4.940781	3.046778	2.836298	2.240334	1.913126	1.758030	2.418292	2.515766	2.231622	0.000000	4.999991	74548.000000		1
9053.906250	1238.151978	2.439237	3.450704	3281.973877	43824.453125	527.152832	332.075500	94.522758	42.438412	22.869007	118.323059	173.676163	83.902367	0.696217	0.000000	3.956836	3.092774	0.387254	0.537908	3.516135	4.641716	2.721936	2.521237	1.975536	1.627759	1.359247	2.073069	2.239740	1.923774	0.000000	0.000000	74646.000000		1
5613.656738	701.229858	2.365228	4.748958	2331.065918	34033.753906	402.816467	236.667694	74.003563	52.565411	21.959303	114.462212	167.965088	96.823227	0.009695	0.000000	3.749246	2.845860	0.373873	0.676598	3.367555	4.531910	2.605107	2.374139	1.869253	1.720700	1.341619	2.058662	2.225219	1.985980	0.000000	0.000000	74698.000000		1
14269.007812	3110.536377	3.395196	4.610189	8044.950195	99998.000000	1286.804077	818.165222	240.833832	121.681244	77.556030	391.277100	486.940857	285.147156	0.273356	0.000000	4.154394	3.492835	0.530865	0.663719	3.905523	4.999991	3.109512	2.912841	2.381717	2.085224	1.889616	2.592484	2.687476	2.455069	0.000000	0.000000	74841.000000		1
14847.208984	5152.970703	2.753779	4.829135	9604.319336	99998.000000	1599.378052	976.909912	269.142548	94.784882	101.929901	482.006866	658.917908	489.901245	1.599986	0.000000	4.171645	3.712058	0.439929	0.683869	3.982467	4.999991	3.203951	2.989855	2.429982	1.976739	2.008301	2.683053	2.818831	2.690109	0.204116	0.000000	74968.000000		1
4696.879395	1661.188477	4.607106	4.459086	2097.525146	28243.111328	361.426514	211.069580	50.277275	24.898108	23.205133	92.031097	133.137344	67.355019	0.848231	0.000000	3.671809	3.220419	0.663428	0.649246	3.321707	4.450912	2.558020	2.324426	1.701372	1.396166	1.365584	1.963935	2.124300	1.828370	0.000000	0.000000	75013.000000		1
11232.058594	1957.458618	2.223376	3.003561	4948.142578	62457.570312	810.320190	503.081146	144.695190	46.891331	30.784964	164.094986	269.817902	144.503998	0.373842	0.000000	4.050459	3.291692	0.347013	0.477637	3.694442	4.795585	2.908657	2.701638	2.160454	1.671093	1.488339	2.215095	2.431071	2.159880	0.000000	0.000000	75045.000000		1
6904.114746	2001.553101	2.075356	2.664350	3091.574463	43374.203125	509.782104	316.348419	79.837997	60.327183	28.206959	137.596420	215.923386	89.813889	0.328736	99998.000000	3.839108	3.301367	0.317093	0.425591	3.490180	4.637231	2.707385	2.500166	1.902210	1.780513	1.450356	2.138607	2.334300	1.953344	0.000000	4.999991	75102.000000		1
15410.583984	5174.929688	2.796951	4.329569	7301.115234	99998.000000	1223.701538	740.812744	216.595642	93.246094	57.265030	300.972900	387.447113	276.167297	1.130288	0.000000	4.187819	3.713904	0.446685	0.636445	3.863389	4.999991	3.087676	2.869709	2.335650	1.969631	1.757890	2.478527	2.588212	2.441172	0.053189	0.000000	75129.000000		1
7124.984375	1815.881104	0.619832	1.881081	5846.876465	84953.179688	948.496338	590.017883	174.249741	87.081696	50.335869	260.548157	354.941406	232.446060	2.184886	0.000000	3.852784	3.259087	0.000000	0.274407	3.766924	4.929180	2.977036	2.770865	2.241172	1.939927	1.701878	2.415888	2.550157	2.366322	0.339429	0.000000	75162.000000		1
10527.915039	3878.113037	3.345856	3.540132	4704.570312	62745.128906	795.197571	477.634125	151.510254	59.306465	33.877953	173.657669	255.611099	123.004173	0.887675	0.000000	4.022342	3.588620	0.524507	0.549019	3.672520	4.797580	2.900475	2.679095	2.180442	1.773102	1.529917	2.239694	2.407580	2.089920	0.000000	0.000000	75274.000000		1
15359.550781	3837.734375	2.081524	2.682853	5783.999023	79333.148438	966.665771	586.416077	171.573059	71.737015	50.755257	227.879044	297.315582	116.845947	1.854038	99998.000000	4.186378	3.584075	0.318381	0.428597	3.762228	4.899455	2.985276	2.768206	2.234449	1.855743	1.705481	2.357704	2.473218	2.067614	0.268119	4.999991	75450.000000		1
6360.026367	2363.827637	2.229543	4.594771	4228.743164	52442.546875	675.005737	431.257782	88.127083	38.284618	27.661137	165.710876	213.968292	84.676384	1.000008	99998.000000	3.803459	3.373616	0.348216	0.662264	3.626211	4.719684	2.829308	2.634737	1.945109	1.583024	1.441870	2.219351	2.330349	1.927762	0.000003	4.999991	75497.000000		1
18725.648438	4317.672363	2.044519	5.849853	9007.125977	99998.000000	1492.665283	913.853638	246.245789	78.616837	71.292953	364.127869	451.295929	250.081955	2.820973	99998.000000	4.272437	3.635250	0.310591	0.767145	3.954586	4.999991	3.173962	2.960877	2.391369	1.895516	1.853047	2.561254	2.654461	2.398082	0.450399	4.999991	75541.000000		1
[truncated: 8,814 more rows]
