# Supplementary material for: Distinct elongation stalls during translation are linked with distinct pathways for mRNA degradation
Source: eLife. 2022 Jul 27;11:e76038. doi: 10.7554/eLife.76038 (PMC9352352; doi:10.7554/eLife.76038)
Supplement: Figure 3—source data 1. [file elife-76038-fig3-data1.zip › 3B_flow_cytometry_data/list_mode_data.HEL2_SYH1_CGA_3.CSV]

FSC-HLin	SSC-HLin	BLU-V-HLin	GRN-V-HLin	YEL-V-HLin	ORG-V-HLin	GRN-B-HLin	YEL-B-HLin	RED-B-HLin	NIR-B-HLin	YEL-G-HLin	ORG-G-HLin	RED-G-HLin	NIR-G-HLin	BLU-V-ALin	BLU-V-W	FSC-HLog	SSC-HLog	BLU-V-HLog	GRN-V-HLog	YEL-V-HLog	ORG-V-HLog	GRN-B-HLog	YEL-B-HLog	RED-B-HLog	NIR-B-HLog	YEL-G-HLog	ORG-G-HLog	RED-G-HLog	NIR-G-HLog	BLU-V-ALog	BLU-V-WLog	TIME		P01.R1
6722.174316	1833.430664	2.500912	5.680247	3952.193604	54076.031250	650.557861	407.670258	113.333565	58.406013	35.228630	177.731277	245.693802	195.185242	0.224591	99998.000000	3.827510	3.263264	0.398098	0.754367	3.596838	4.733005	2.813286	2.610309	2.054358	1.766458	1.546896	2.249764	2.390394	2.290447	0.000000	4.999991	48.000000		1
8498.635742	2147.805420	2.266548	3.089906	3251.324463	44111.632812	546.975098	334.215607	82.554771	30.908314	21.996309	105.377518	162.867661	127.558853	0.385814	99998.000000	3.929349	3.331995	0.355365	0.489945	3.512060	4.644553	2.737967	2.524027	1.916742	1.490075	1.342350	2.022748	2.211835	2.105711	0.000000	4.999991	83.000000		1
23548.230469	4377.620117	2.547168	4.847637	9731.311523	99998.000000	1642.615112	992.396484	292.733154	161.772934	84.556114	410.821838	538.636658	316.234314	1.692083	0.000000	4.371958	3.641238	0.406058	0.685530	3.988171	4.999991	3.215536	2.996685	2.466472	2.208906	1.927145	2.613653	2.731296	2.500009	0.228422	0.000000	154.000000		1
24633.705078	6829.525391	1.745396	6.201399	13525.861328	99998.000000	2235.852539	1367.752197	409.736359	190.935852	123.923126	623.948303	864.735840	489.241333	5.395416	99998.000000	4.391530	3.834391	0.241894	0.792490	4.131165	4.999991	3.349443	3.136007	2.612504	2.280887	2.093152	2.795149	2.936883	2.689523	0.732025	4.999991	343.000000		1
18007.005859	11521.683594	2.235711	5.624740	20656.105469	99998.000000	3506.836914	2124.104004	552.288330	216.318100	146.403580	810.714905	1073.125610	696.857117	3.753055	99998.000000	4.255442	4.061516	0.349416	0.750102	4.315048	4.999991	3.544916	3.327176	2.742166	2.335093	2.165552	2.908868	3.030651	2.843144	0.574385	4.999991	407.000000		1
22433.558594	5816.723633	2.698272	3.792999	11363.164062	99998.000000	1902.068604	1165.779663	301.956604	144.756866	90.079094	433.049438	589.083557	303.187012	3.100883	0.000000	4.350898	3.764678	0.431086	0.578983	4.055499	4.999991	3.279226	3.066617	2.479944	2.160639	1.954624	2.636538	2.770177	2.481711	0.491485	0.000000	438.000000		1
5042.689941	2210.022949	3.031315	4.008861	4183.141113	58597.875000	725.908997	430.674957	134.784058	42.981152	42.305813	182.514160	276.352325	201.226288	0.992218	0.000000	3.702662	3.344397	0.481631	0.603021	3.621502	4.767882	2.860882	2.634150	2.129638	1.633278	1.626400	2.261297	2.441463	2.303685	0.000000	0.000000	516.000000		1
10938.243164	3398.215332	0.955959	4.169215	5891.344238	79616.265625	995.073181	604.104431	158.161880	71.101761	47.455654	223.349030	323.394775	209.700409	2.044538	99998.000000	4.038948	3.531251	0.000000	0.620054	3.770214	4.901002	2.997855	2.781112	2.199102	1.851880	1.676288	2.348984	2.509733	2.321599	0.310595	4.999991	581.000000		1
6176.050293	2369.449219	2.137031	2.855542	3712.910889	52404.042969	619.396667	378.920563	131.610886	51.757473	30.340906	173.056335	228.088730	155.984756	0.312357	0.000000	3.790711	3.374647	0.329811	0.455689	3.569715	4.719365	2.791969	2.578548	2.119292	1.713973	1.482029	2.238188	2.358104	2.193082	0.000000	0.000000	626.000000		1
29639.041016	16637.720703	1.927337	4.378909	20737.224609	99998.000000	3441.273682	2123.030762	627.793701	253.464828	164.255341	837.500244	1132.043579	603.759033	4.063946	99998.000000	4.471864	4.221094	0.284958	0.641366	4.316751	4.999991	3.536719	3.326956	2.797817	2.403918	2.215519	2.922985	3.053863	2.780864	0.608948	4.999991	686.000000		1
8059.850586	3713.052734	3.552467	3.278014	4917.712402	64649.375000	809.626343	494.600861	121.789177	54.304638	31.592903	186.634033	256.015076	128.672089	1.674513	0.000000	3.906327	3.569731	0.550530	0.515611	3.691763	4.810565	2.908285	2.694255	2.085609	1.734837	1.499590	2.270991	2.408266	2.109484	0.223888	0.000000	753.000000		1
18273.748047	7297.547363	2.056854	4.779795	12838.433594	99998.000000	2108.839355	1315.217651	425.065643	190.340698	137.164703	651.001892	893.087769	477.396667	4.034603	99998.000000	4.261827	3.863177	0.313203	0.679409	4.108512	4.999991	3.324044	3.118998	2.628456	2.279532	2.137242	2.813582	2.950894	2.678879	0.605801	4.999991	864.000000		1
10974.375977	3748.713135	2.211041	1.973593	5949.065430	85872.507812	1023.705688	607.481140	169.883163	64.058502	39.021629	212.330826	303.261047	151.137115	0.708906	0.000000	4.040380	3.573882	0.344597	0.295258	3.774449	4.933854	3.010175	2.783533	2.230150	1.806577	1.591305	2.327013	2.481817	2.179371	0.000000	0.000000	898.000000		1
12725.991211	5295.235840	3.321187	6.895240	12006.262695	99998.000000	1997.821777	1227.516113	323.632202	138.484543	136.646637	599.059448	841.336426	436.176331	2.102722	0.000000	4.104692	3.723885	0.521293	0.838549	4.079408	4.999991	3.300557	3.089027	2.510052	2.141401	2.135599	2.777470	2.924970	2.639662	0.322782	0.000000	939.000000		1
6859.801758	2767.057373	1.736145	3.265679	6057.576172	86697.265625	1020.384460	614.200562	169.889328	88.774673	40.603588	251.713257	332.229675	217.937073	1.362060	99998.000000	3.836312	3.442018	0.239586	0.513974	3.782299	4.938005	3.008764	2.788310	2.230166	1.948289	1.608564	2.400906	2.521438	2.338331	0.134196	4.999991	985.000000		1
14019.175781	2311.891357	2.574922	3.657314	6842.760742	95381.992188	1192.105591	708.760376	232.464569	83.482979	58.344337	279.849304	335.985657	182.982895	1.808997	99998.000000	4.146722	3.363967	0.410764	0.563162	3.835231	4.979466	3.076315	2.850499	2.366357	1.921598	1.765999	2.446924	2.526321	2.262410	0.257438	4.999991	1059.000000		1
5765.875977	2704.022461	2.355976	3.737491	3942.726562	54865.656250	631.062439	405.338959	111.794785	55.075573	36.520718	169.358932	215.985062	94.072533	1.084673	0.000000	3.760865	3.432010	0.372171	0.572580	3.595797	4.739301	2.800072	2.607818	2.048422	1.740959	1.562539	2.228808	2.334424	1.973463	0.035299	0.000000	1097.000000		1
8592.573242	1859.568481	1.708391	2.454656	4069.323242	53314.714844	689.598022	420.973511	105.667389	44.159138	25.388422	117.141983	168.156281	72.424690	0.829727	0.000000	3.934123	3.269412	0.232587	0.389991	3.609522	4.726847	2.838596	2.624255	2.023941	1.645021	1.404636	2.068712	2.225713	1.859887	0.000000	0.000000	1166.000000		1
18754.373047	3931.338379	3.265679	4.705785	8612.589844	99998.000000	1398.420044	882.504333	241.808289	94.578270	59.025845	288.033539	400.901459	309.274323	1.394592	0.000000	4.273103	3.594540	0.513974	0.672632	3.935134	4.999991	3.145638	2.945717	2.383471	1.975791	1.771042	2.459443	2.603038	2.490344	0.144447	0.000000	1251.000000		1
16104.280273	4455.694336	2.325139	4.378909	11097.441406	99998.000000	1858.754395	1134.976196	292.474121	118.483414	99.660271	466.683777	562.255005	320.523804	2.842083	0.000000	4.206941	3.648915	0.366449	0.641366	4.045223	4.999991	3.269222	3.054987	2.466087	2.073658	1.998522	2.669023	2.749933	2.505860	0.453637	0.000000	1324.000000		1
6308.172852	1499.270630	2.756862	4.311067	4870.666504	71279.585938	823.376770	500.034393	138.151489	52.220032	47.517330	218.482895	272.710449	239.702103	0.226934	0.000000	3.799904	3.175880	0.440415	0.634585	3.687588	4.852965	2.915599	2.699000	2.140356	1.717837	1.676852	2.339417	2.435702	2.379672	0.000000	0.000000	1380.000000		1
24029.742188	5277.307129	1.961258	6.093468	10736.584961	99998.000000	1760.811768	1097.992920	286.932648	108.026451	98.355850	505.622131	690.776001	432.947662	4.852532	99998.000000	4.380749	3.722412	0.292535	0.784864	4.030866	4.999991	3.245713	3.040600	2.457780	2.033530	1.992800	2.703826	2.839337	2.636436	0.685968	4.999991	1457.000000		1
8412.935547	1777.837036	1.085476	2.047602	4453.196289	61348.652344	750.961304	457.586731	126.828011	58.332001	27.358931	156.764938	202.490616	116.161354	1.415484	0.000000	3.924948	3.249892	0.035620	0.311246	3.648672	4.787805	2.875618	2.660473	2.103215	1.765907	1.437099	2.195249	2.306405	2.065062	0.150905	0.000000	1585.000000		1
9334.496094	2625.695557	2.827788	2.719858	4267.191406	60326.804688	692.268494	438.439819	135.912704	56.491009	30.359407	151.735367	185.027405	119.682983	0.456201	99998.000000	3.970091	3.419244	0.451447	0.434546	3.630142	4.780510	2.840275	2.641910	2.133260	1.751979	1.482293	2.181087	2.267236	2.078032	0.000000	4.999991	1790.000000		1
14875.937500	3705.512939	1.316756	4.909312	8151.064941	99998.000000	1331.361084	830.219543	208.294220	92.086609	78.869705	371.556610	572.977173	261.861847	0.721961	99998.000000	4.172484	3.568848	0.119505	0.691021	3.911214	4.999991	3.124296	2.919193	2.318677	1.964196	1.896910	2.570025	2.758137	2.418072	0.000000	4.999991	1812.000000		1
12228.063477	2583.072266	1.788568	3.947186	5116.619629	68928.718750	838.881775	517.300232	132.243057	36.582394	35.870049	217.798294	271.452271	175.563416	3.116391	0.000000	4.087358	3.412137	0.252506	0.596288	3.708983	4.838400	2.923701	2.713743	2.121373	1.563272	1.554732	2.338054	2.433693	2.244434	0.493652	0.000000	1835.000000		1
9421.771484	5524.490234	1.520283	5.248523	10485.710938	99998.000000	1759.834229	1077.230103	322.355560	136.671295	80.368401	417.821930	546.321350	298.425720	1.502043	99998.000000	3.974133	3.742292	0.181925	0.720037	4.020598	4.999991	3.245472	3.032309	2.508335	2.135677	1.905085	2.620991	2.737448	2.474836	0.176682	4.999991	1900.000000		1
11531.135742	4733.211914	2.044519	3.456871	7351.559082	99771.289062	1193.015259	754.464417	221.677643	75.039696	48.522629	301.861023	351.302612	209.225510	1.512782	99998.000000	4.061872	3.675156	0.310591	0.538683	3.866379	4.999006	3.076646	2.877639	2.345722	1.875291	1.685944	2.479807	2.545681	2.320615	0.179776	4.999991	2136.000000		1
17277.328125	4204.869141	1.637465	5.883773	6930.561035	93336.992188	1159.350098	701.643066	172.812714	87.997566	64.123260	281.283234	405.662750	199.724503	2.850768	0.000000	4.237476	3.623753	0.214172	0.769656	3.840768	4.970054	3.064215	2.846116	2.237576	1.944471	1.807016	2.449144	2.608165	2.300431	0.454962	0.000000	2170.000000		1
10950.239258	4232.200195	2.032184	2.864793	6487.162598	87017.078125	1096.275269	663.491089	202.240845	83.223938	54.421822	263.770691	324.908875	220.246796	1.782418	99998.000000	4.039423	3.626566	0.307963	0.457093	3.812055	4.939604	3.039920	2.821835	2.305869	1.920248	1.735773	2.421227	2.511762	2.342910	0.251010	4.999991	2211.000000		1
7800.326660	1681.026123	2.019849	4.196969	2931.081299	37595.027344	486.873016	303.785278	100.499046	36.554638	23.044779	105.062981	161.769852	79.523453	0.552325	0.000000	3.892113	3.225574	0.305319	0.622936	3.467028	4.575130	2.687416	2.482567	2.002162	1.562943	1.362573	2.021450	2.208898	1.900495	0.000000	0.000000	2289.000000		1
6601.057129	5498.056641	2.605759	3.623393	9886.938477	99998.000000	1647.697144	1010.164978	299.178162	143.282837	76.572319	335.439850	481.371613	278.591125	3.204910	99998.000000	3.819613	3.740209	0.415934	0.559115	3.995062	4.999991	3.216877	3.004392	2.475930	2.156194	1.884072	2.525615	2.682481	2.444967	0.505816	4.999991	2326.000000		1
6920.390625	1796.635498	1.662135	2.559503	3397.564697	43256.703125	553.410828	351.268677	104.927292	37.405750	20.195406	124.857498	167.323669	99.280968	0.024970	0.000000	3.840131	3.254460	0.220666	0.408156	3.531168	4.636054	2.743048	2.545640	2.020889	1.572938	1.305253	2.096415	2.223557	1.996866	0.000000	0.000000	2436.000000		1
6420.966797	2158.580078	1.292086	2.719858	3591.124756	49824.085938	600.595154	366.742889	91.324921	49.268894	40.230457	154.812943	211.686325	106.225548	1.499177	0.000000	3.807600	3.334168	0.111292	0.434546	3.555230	4.697439	2.778582	2.564362	1.960589	1.692573	1.604555	2.189807	2.325693	2.026229	0.175853	0.000000	2501.000000		1
9773.135742	3485.284668	2.568754	3.611058	9019.843750	99998.000000	1517.076172	919.083679	238.209564	134.623703	76.538399	371.359253	505.949005	361.599213	1.173129	0.000000	3.990034	3.542238	0.409723	0.557634	3.955199	4.999991	3.181007	2.963355	2.376959	2.129122	1.883879	2.569794	2.704107	2.558228	0.069346	0.000000	2536.000000		1
13929.096680	2837.881592	1.976677	4.076703	9395.667969	99998.000000	1586.765503	962.493469	277.653656	123.574661	80.541092	371.525757	500.799164	269.765472	2.269112	0.000000	4.143923	3.452994	0.295936	0.610309	3.972928	4.999991	3.200513	2.983398	2.443503	2.091929	1.906018	2.569989	2.699664	2.430986	0.355856	0.000000	2588.000000		1
11389.863281	3631.176270	3.034399	5.686414	7355.093262	94829.835938	1242.555542	755.645508	212.161224	99.993309	58.106888	271.520111	341.746094	250.122055	1.009517	0.000000	4.056519	3.560047	0.482073	0.754838	3.866588	4.976945	3.094316	2.878318	2.326666	1.999971	1.764228	2.433802	2.533704	2.398152	0.004114	0.000000	2639.000000		1
16917.519531	3947.083740	2.920300	3.632644	8605.617188	99998.000000	1403.471191	881.755005	193.072876	110.255997	64.240448	326.836212	420.406097	206.083176	2.365484	0.000000	4.228337	3.596276	0.465428	0.560223	3.934782	4.999991	3.147203	2.945348	2.285721	2.042402	1.807809	2.514330	2.623669	2.314043	0.373920	0.000000	2711.000000		1
5942.500488	1482.766479	2.759946	3.293433	2951.693115	41542.593750	493.487640	300.630615	98.778320	40.390812	23.861971	120.373741	175.372223	140.855942	0.777385	0.000000	3.773969	3.171073	0.440901	0.517649	3.470071	4.618494	2.693276	2.478033	1.994662	1.606283	1.377706	2.080532	2.243961	2.148775	0.000000	0.000000	2770.000000		1
12861.512695	4009.668213	2.926468	3.965688	6832.337891	93361.359375	1160.660645	688.740723	174.955917	63.401669	58.304249	273.293274	360.452057	175.184113	0.815250	0.000000	4.109292	3.603108	0.466344	0.598319	3.834569	4.970167	3.064705	2.838056	2.242929	1.802101	1.765700	2.436629	2.556848	2.243495	0.000000	0.000000	2800.000000		1
34315.234375	7397.771973	1.982844	4.872307	19610.058594	99998.000000	3230.265625	2007.760620	567.290771	199.505569	149.379395	728.255737	950.217102	506.852539	3.164385	99998.000000	4.535487	3.869101	0.297289	0.687735	4.292479	4.999991	3.509238	3.302712	2.753806	2.299955	2.174291	2.862284	2.977823	2.704882	0.500289	4.999991	2881.000000		1
7572.200684	2659.092529	2.784616	4.909312	6503.531250	80703.476562	1084.880859	658.057495	158.911224	70.269157	44.748135	220.598328	340.330658	192.406799	1.551220	0.000000	3.879222	3.424733	0.444765	0.691021	3.813149	4.906892	3.035382	2.818264	2.201154	1.846765	1.650775	2.343602	2.531901	2.284220	0.190674	0.000000	2912.000000		1
7084.723145	2997.282959	2.392981	3.558635	4391.657227	57158.621094	719.060059	455.351044	124.478195	72.017632	34.698227	151.494827	205.056290	124.875999	0.400231	0.000000	3.850323	3.476728	0.378939	0.551283	3.642628	4.757082	2.856765	2.658346	2.095093	1.857439	1.540307	2.180398	2.311873	2.096479	0.000000	0.000000	2988.000000		1
10856.678711	3555.572266	4.153796	3.509295	3959.964600	55675.976562	688.302795	408.271606	121.437630	45.445057	31.540480	149.055603	204.448792	93.576050	0.086841	99998.000000	4.035697	3.550910	0.618445	0.545220	3.597691	4.745668	2.837780	2.610949	2.084353	1.657487	1.498868	2.173348	2.310585	1.971165	0.000000	4.999991	3024.000000		1
8069.959473	1998.398438	2.340558	2.457740	3455.680908	46691.105469	571.999634	355.209686	84.297081	41.476288	19.023584	117.771065	159.534134	88.022240	1.345868	0.000000	3.906871	3.300682	0.369319	0.390536	3.538534	4.669234	2.757396	2.550485	1.925812	1.617800	1.279292	2.071038	2.202854	1.944592	0.129003	0.000000	3068.000000		1
5458.032715	2013.012207	2.269632	3.105325	3142.884766	47386.750000	552.877380	320.718079	111.100937	44.088211	21.478241	139.116699	167.434677	96.625870	0.160476	99998.000000	3.737036	3.303846	0.355955	0.492107	3.497329	4.675657	2.742629	2.506124	2.045718	1.644323	1.331999	2.143379	2.223845	1.985093	0.000000	4.999991	3097.000000		1
16352.307617	2594.164307	2.368311	5.075834	5794.098633	79733.437500	961.213684	596.083618	161.106842	63.293739	43.471466	217.890808	293.945068	199.897202	1.486772	0.000000	4.213579	3.413997	0.374439	0.705507	3.762986	4.901640	2.982820	2.775307	2.207114	1.801361	1.638204	2.338239	2.468266	2.300807	0.172244	0.000000	3194.000000		1
10751.337891	2263.100342	1.828657	2.652015	4661.490723	63719.597656	770.947021	472.755646	126.861931	42.870136	23.473419	147.590820	206.724594	102.031662	1.552442	99998.000000	4.031463	3.354704	0.262132	0.423576	3.668525	4.804273	2.887025	2.674637	2.103331	1.632155	1.370576	2.169059	2.315392	2.008735	0.191015	4.999991	3239.000000		1
7428.738770	2106.687012	2.359060	3.688152	5181.667969	83991.617188	888.357300	535.337036	178.603973	92.425819	47.060936	244.349289	323.058624	247.019806	0.634218	99998.000000	3.870915	3.323600	0.372739	0.566809	3.714470	4.924236	2.948588	2.728627	2.251891	1.965793	1.672661	2.388011	2.509281	2.392732	0.000000	4.999991	3296.000000		1
9773.534180	3731.339355	4.520761	6.007123	6587.007812	89679.851562	1104.767944	673.288086	185.067505	60.885338	56.358410	301.817841	404.663605	213.746262	2.753259	0.000000	3.990052	3.571865	0.655212	0.778666	3.818688	4.952695	3.043271	2.828201	2.267330	1.784513	1.750959	2.479745	2.607094	2.329899	0.439847	0.000000	3334.000000		1
10719.412109	4198.374512	2.075356	2.405316	4624.319336	66633.750000	770.539978	469.049011	146.036621	104.671341	35.506168	193.180817	286.784607	167.891068	1.843387	0.000000	4.030171	3.623081	0.317093	0.381172	3.665048	4.823694	2.886795	2.671218	2.164462	2.019828	1.550304	2.285964	2.457556	2.225028	0.265617	0.000000	3363.000000		1
8945.602539	3914.713867	2.254213	2.948054	5897.434570	72106.734375	982.793701	609.827820	154.621750	77.839737	36.545387	198.953568	292.619049	149.626083	1.039535	0.000000	3.951610	3.592700	0.352995	0.469535	3.770663	4.857976	2.992462	2.785207	2.189270	1.891201	1.562833	2.298752	2.466303	2.175007	0.016839	0.000000	3423.000000		1
7447.916992	1677.473755	1.544953	3.762161	4008.678467	50829.375000	683.624817	411.161041	106.524673	41.988186	31.185850	136.208740	177.166962	95.669914	1.527149	0.000000	3.872035	3.224656	0.188915	0.575437	3.603001	4.706115	2.834818	2.614012	2.027450	1.623127	1.493958	2.134205	2.248383	1.980775	0.183881	0.000000	3462.000000		1
4889.798340	2339.299561	3.055985	4.070535	4018.130127	55839.910156	712.306641	414.867706	97.939545	56.817886	33.396893	155.306335	193.042053	165.942154	0.587554	99998.000000	3.689291	3.369086	0.485151	0.609652	3.604024	4.746945	2.852667	2.617910	1.990958	1.754485	1.523706	2.191189	2.285652	2.219957	0.000000	4.999991	3530.000000		1
10566.714844	2859.621826	2.519415	3.287266	4364.880859	61231.757812	752.826965	445.584839	137.877045	60.253170	38.170517	188.104980	249.172256	217.082870	1.516427	0.000000	4.023940	3.456309	0.401300	0.516835	3.639972	4.786977	2.876695	2.648930	2.139492	1.779980	1.581728	2.274400	2.396500	2.336626	0.180822	0.000000	3563.000000		1
13244.546875	3762.272217	2.494745	4.178466	8344.127930	99998.000000	1401.670288	846.936523	208.306549	108.374916	64.918869	311.944855	421.149292	272.334229	4.406096	99998.000000	4.122037	3.575450	0.397026	0.621017	3.921381	4.999991	3.146646	2.927851	2.318703	2.034929	1.812371	2.494078	2.624436	2.435102	0.644054	4.999991	3628.000000		1
13530.563477	4075.074463	2.229543	3.120744	7402.928223	98775.960938	1276.544434	757.279907	232.100677	91.337257	68.036530	335.812988	481.226685	254.670563	2.494843	99998.000000	4.131316	3.610136	0.348216	0.494258	3.869404	4.994651	3.106036	2.879256	2.365676	1.960648	1.832742	2.526098	2.682350	2.405979	0.397043	4.999991	3733.000000		1
12614.832031	3642.364258	0.817191	1.671386	4976.648438	67557.335938	819.367859	505.844177	132.804291	89.773804	26.196362	176.112320	246.942719	141.839645	1.481655	0.000000	4.100882	3.561383	0.000000	0.223077	3.696937	4.829672	2.913479	2.704017	2.123212	1.953150	1.418241	2.245790	2.392596	2.151798	0.170747	0.000000	3764.000000		1
7698.479980	1309.531250	3.096074	4.243225	3546.623291	46594.484375	622.606873	366.027466	99.305641	60.237751	28.626347	137.747528	182.890381	139.048859	1.392236	0.000000	3.886405	3.117116	0.490811	0.627696	3.549815	4.668334	2.794214	2.563514	1.996974	1.779869	1.456766	2.139084	2.262191	2.143167	0.143713	0.000000	3829.000000		1
8678.057617	2947.477539	2.272716	3.083739	6096.409668	80032.109375	1028.454590	624.475586	174.151062	84.762726	52.627087	228.418701	297.590027	150.335342	0.966626	99998.000000	3.938422	3.469450	0.356545	0.489078	3.785074	4.903264	3.012185	2.795516	2.240926	1.928205	1.721209	2.358732	2.473618	2.177061	0.000000	4.999991	3877.000000		1
15196.923828	2420.275391	0.703092	3.472290	7833.195801	99998.000000	1317.539673	803.912170	227.077271	101.886726	52.139854	245.533447	338.461914	248.808380	2.370678	0.000000	4.181756	3.383865	0.000000	0.540616	3.893939	4.999991	3.119764	2.905209	2.356174	2.008118	1.717170	2.390111	2.529510	2.395865	0.374873	0.000000	3948.000000		1
9957.049805	3260.113281	2.692104	3.916348	8227.112305	99998.000000	1334.000732	839.214844	260.976807	123.512985	79.338432	368.645538	453.383606	244.602158	1.761429	99998.000000	3.998131	3.513233	0.430092	0.592881	3.915247	4.999991	3.125156	2.923873	2.416602	2.091713	1.899484	2.566609	2.656466	2.388460	0.245865	4.999991	3977.000000		1
10995.754883	4082.524658	3.703570	5.717252	8723.261719	99998.000000	1469.271973	896.387329	232.319626	106.034355	76.257774	336.577759	454.444397	302.875580	3.071266	0.000000	4.041225	3.610929	0.568621	0.757187	3.940679	4.999991	3.167102	2.952496	2.366086	2.025447	1.882284	2.527085	2.657481	2.481264	0.487317	0.000000	4032.000000		1
13310.294922	1915.088135	2.578006	4.816800	5846.164062	75748.585938	1005.897095	600.197327	137.072189	77.334000	41.078484	211.347122	255.672775	177.799118	0.409167	0.000000	4.124187	3.282189	0.411284	0.682759	3.766871	4.879375	3.002553	2.778294	2.136949	1.888371	1.613614	2.324996	2.407685	2.249930	0.000000	0.000000	4125.000000		1
10961.362305	2748.039795	2.198706	2.578006	4572.601562	63059.195312	755.087341	468.577179	131.243927	45.078094	40.433983	182.261292	277.332947	137.688934	2.552902	99998.000000	4.039865	3.439023	0.342167	0.411284	3.660163	4.799748	2.877997	2.670781	2.118079	1.653966	1.606747	2.260695	2.443002	2.138899	0.407034	4.999991	4142.000000		1
20800.767578	5138.150391	1.600460	3.947186	9253.587891	99998.000000	1500.547241	949.168640	237.842606	92.200706	57.107758	303.908630	434.979858	213.807938	2.046829	0.000000	4.318079	3.710807	0.204245	0.596288	3.966310	4.999991	3.176250	2.977343	2.376290	1.964734	1.756695	2.482743	2.638469	2.330024	0.311081	0.000000	4229.000000		1
13901.549805	5175.287598	1.896499	4.816800	10747.464844	99998.000000	1811.653320	1099.315918	284.530396	123.861450	88.972031	421.867798	594.976562	378.609100	2.038007	0.000000	4.143063	3.713934	0.277953	0.682759	4.031306	4.999991	3.258075	3.041122	2.454129	2.092936	1.949254	2.625176	2.774500	2.578191	0.309206	0.000000	4377.000000		1
11235.531250	2963.639404	3.018980	6.586866	6846.661621	95341.421875	1178.435303	697.171631	213.635254	80.750786	65.665131	312.962463	386.229034	209.971771	0.741988	0.000000	4.050593	3.471825	0.479860	0.818679	3.835479	4.979281	3.071306	2.843340	2.329673	1.907147	1.817335	2.495492	2.586845	2.322161	0.000000	0.000000	4412.000000		1
3967.310059	1124.815308	1.514116	4.545431	1953.465210	31007.480469	329.186035	200.039047	49.999741	31.861189	14.549080	72.754646	118.205872	64.416222	0.584603	99998.000000	3.598496	3.051081	0.180159	0.657575	3.290806	4.491467	2.517442	2.301115	1.698968	1.503262	1.162835	1.861861	2.072639	1.808995	0.000000	4.999991	4450.000000		1
8717.248047	1600.444946	1.600460	2.195622	3138.410400	46531.058594	517.408203	316.687622	98.747482	40.810200	32.638290	123.781273	141.151978	120.512512	0.585745	0.000000	3.940379	3.204241	0.204245	0.341558	3.496710	4.667743	2.713833	2.500631	1.994526	1.610769	1.513727	2.092655	2.149687	2.081032	0.000000	0.000000	4469.000000		1
5728.445801	2387.720459	2.685936	4.378909	4846.619629	66929.945312	837.056213	501.869232	117.903664	55.288353	42.225636	209.651062	236.276062	111.881126	1.208310	0.000000	3.758037	3.377984	0.429096	0.641366	3.685439	4.825621	2.922755	2.700591	2.071527	1.742634	1.625576	2.321497	2.373420	2.048757	0.082178	0.000000	4531.000000		1
11352.595703	5211.204102	2.932636	3.922516	4219.066406	57073.996094	702.731628	430.822968	128.317459	53.401104	29.573055	157.141159	172.741791	109.531319	0.250424	0.000000	4.055095	3.716938	0.467258	0.593565	3.625216	4.756438	2.846790	2.634299	2.108286	1.727550	1.470896	2.196290	2.237397	2.039538	0.000000	0.000000	4554.000000		1
16187.216797	5659.329590	2.772281	5.809764	12571.956055	99998.000000	2112.885254	1285.027832	364.208038	155.787399	110.558205	572.872314	839.513977	416.505188	4.137625	0.000000	4.209172	3.752765	0.442837	0.764158	4.099403	4.999991	3.324876	3.108912	2.561350	2.192532	2.043591	2.758058	2.924028	2.619620	0.616751	0.000000	4625.000000		1
14796.481445	2553.554688	3.315019	3.644979	6041.414062	87511.437500	999.032654	620.895386	168.566406	85.684769	55.670734	237.376953	316.203491	161.532410	0.420192	0.000000	4.170158	3.407145	0.520486	0.561695	3.781139	4.942065	2.999580	2.793018	2.226771	1.932904	1.745627	2.375438	2.499967	2.208260	0.000000	0.000000	4668.000000		1
9738.037109	1513.887573	3.928683	2.935719	3963.486328	50671.136719	670.879700	409.835052	113.506256	30.057201	26.899452	138.567795	197.013901	105.904839	1.555706	99998.000000	3.988472	3.180094	0.594247	0.467715	3.598077	4.704761	2.826645	2.612609	2.055020	1.477949	1.429743	2.141662	2.294497	2.024916	0.191928	4.999991	4715.000000		1
4059.741943	1089.176514	2.692104	4.329569	1680.458740	24757.367188	277.400818	173.565155	49.228806	32.693798	20.994093	83.760513	126.470291	79.165741	0.165594	0.000000	3.608498	3.037098	0.430092	0.636445	3.225428	4.393704	2.443108	2.239463	1.692219	1.514465	1.322097	1.923039	2.101989	1.898537	0.000000	0.000000	4792.000000		1
11093.022461	2167.837402	3.250261	4.625608	4736.190918	69275.250000	785.977173	480.554443	136.073059	77.660873	43.573227	181.194321	225.001907	162.195404	1.147330	0.000000	4.045050	3.336027	0.511918	0.665169	3.675429	4.840578	2.895410	2.681743	2.133772	1.890202	1.639220	2.258145	2.352186	2.210039	0.059688	0.000000	4831.000000		1
10502.076172	2740.716064	1.850243	3.108409	4933.186523	71282.101562	822.568787	506.069275	141.608368	46.672386	35.601765	182.446320	217.126053	108.985497	1.457511	0.000000	4.021275	3.437864	0.267229	0.492538	3.693128	4.852981	2.915172	2.704210	2.151089	1.669060	1.551471	2.261135	2.336712	2.037369	0.163612	0.000000	4869.000000		1
14790.120117	3004.369385	1.726894	3.327354	7024.519531	88197.851562	1137.190308	719.090881	167.607376	81.669739	47.517330	221.335342	321.831299	201.324966	0.698556	99998.000000	4.169971	3.477753	0.237266	0.522099	3.846617	4.945458	3.055833	2.856784	2.224293	1.912061	1.676852	2.345051	2.507628	2.303898	0.000000	4.999991	4901.000000		1
7101.409180	2048.638672	2.562587	3.762161	3772.359131	55995.953125	604.761230	388.791626	128.554901	57.739925	30.467339	158.189636	221.144150	98.701225	1.598382	99998.000000	3.851345	3.311465	0.408679	0.575437	3.576613	4.748157	2.781584	2.589717	2.109089	1.761476	1.483835	2.199178	2.344676	1.994323	0.203681	4.999991	4962.000000		1
7720.867676	2824.880371	2.670518	4.311067	4195.719727	55860.355469	716.916809	432.084229	95.275192	48.399281	25.135555	123.990967	179.356415	141.605286	0.137158	0.000000	3.887666	3.451000	0.426595	0.634585	3.622807	4.747104	2.855469	2.635568	1.978980	1.684839	1.400288	2.093390	2.253717	2.151079	0.000000	0.000000	5019.000000		1
3787.839600	1085.744385	2.457740	3.737491	1928.964966	26933.025391	314.834320	200.634216	46.478111	32.949749	18.110798	73.343643	113.783791	42.719032	1.885351	99998.000000	3.578392	3.035728	0.390536	0.572580	3.285324	4.430285	2.498082	2.302405	1.667248	1.517852	1.257938	1.865363	2.056080	1.630621	0.275392	4.999991	5115.000000		1
15457.724609	3816.305664	1.964342	6.531359	11969.303711	99998.000000	1988.237427	1226.282593	323.829559	124.657059	94.411743	446.324921	555.634216	278.390686	2.493231	99998.000000	4.189146	3.581643	0.293217	0.815004	4.078069	4.999991	3.298468	3.088591	2.510316	2.095717	1.975026	2.649651	2.744789	2.444655	0.396763	4.999991	5171.000000		1
8590.626953	1011.645142	1.643633	3.620309	3356.806885	46056.421875	579.172363	341.539490	95.056244	39.077137	15.563629	101.778801	141.892075	60.391941	1.165874	99998.000000	3.934025	3.005028	0.215805	0.558746	3.525926	4.663290	2.762808	2.533441	1.977981	1.591923	1.192111	2.007657	2.151958	1.780979	0.066652	4.999991	5196.000000		1
14103.809570	4620.637207	4.983322	4.678032	7216.244629	95380.257812	1206.781128	740.121948	173.105682	89.477760	53.283920	273.225433	342.042145	173.996872	1.376860	99998.000000	4.149336	3.664702	0.697519	0.670063	3.858311	4.979458	3.081629	2.869303	2.238311	1.951715	1.726596	2.436521	2.534080	2.240541	0.138890	4.999991	5232.000000		1
8379.492188	2441.639648	1.893416	2.707523	4158.501953	54842.234375	712.948059	427.295166	107.218513	46.848160	29.206089	165.072540	239.723679	129.239487	1.696010	99998.000000	3.923218	3.387681	0.277246	0.432572	3.618937	4.739115	2.853058	2.630728	2.030270	1.670693	1.465473	2.217675	2.379711	2.111395	0.229428	4.999991	5355.000000		1
17647.468750	4298.805664	2.541001	2.343642	10361.365234	99998.000000	1667.087646	1051.718384	281.021118	121.764511	73.140114	414.769043	523.177856	273.058899	1.697377	99998.000000	4.246683	3.633348	0.405005	0.369891	4.015417	4.999991	3.221958	3.021899	2.448739	2.085521	1.864156	2.617806	2.718649	2.436256	0.229778	4.999991	5381.000000		1
12298.061523	3462.150391	4.301816	3.885511	8918.468750	99998.000000	1521.152832	916.046204	251.599167	105.334351	94.726288	421.738281	541.856079	328.880737	2.278331	99998.000000	4.089837	3.539346	0.633652	0.589448	3.950290	4.999991	3.182173	2.961917	2.400709	2.022570	1.976470	2.625043	2.733884	2.517038	0.357617	4.999991	5449.000000		1
9210.726562	3295.742676	1.810155	4.206220	8767.729492	99998.000000	1491.561279	896.371948	252.872742	151.679855	88.142502	387.511871	553.346069	310.831604	3.007324	0.000000	3.964294	3.517953	0.257716	0.623892	3.942887	4.999991	3.173641	2.952488	2.402902	2.180928	1.945185	2.588285	2.742997	2.492525	0.478180	0.000000	5523.000000		1
12159.221680	4262.127930	2.988143	3.786831	7607.885742	99998.000000	1230.677002	776.957214	221.372360	75.779793	70.003952	348.786285	474.880341	332.571960	0.718524	0.000000	4.084906	3.629627	0.475401	0.578276	3.881264	4.999991	3.090144	2.890397	2.345123	1.879553	1.845123	2.542559	2.676584	2.521886	0.000000	0.000000	5630.000000		1
16385.544922	3971.448486	2.889463	4.526928	6304.771484	86346.898438	1065.921997	650.027466	182.199615	71.154190	47.480324	218.026505	309.305176	150.973679	1.571141	0.000000	4.214461	3.598949	0.460817	0.655804	3.799669	4.936247	3.027725	2.812932	2.260547	1.852201	1.676514	2.338509	2.490387	2.178901	0.196215	0.000000	5716.000000		1
5381.857910	1778.700562	2.815454	4.557766	2532.196777	41920.496094	403.766235	260.218201	107.554642	38.639248	23.587517	136.634293	181.416351	113.065285	1.367677	0.000000	3.730932	3.250103	0.449548	0.658752	3.403497	4.622427	2.606130	2.415338	2.031629	1.587029	1.372682	2.135560	2.258677	2.053329	0.135984	0.000000	5742.000000		1
12380.976562	6639.215332	3.216340	4.539263	10313.653320	99998.000000	1732.299438	1052.153198	284.218964	105.991188	75.496094	397.592590	572.662598	298.231445	2.215894	99998.000000	4.092755	3.822117	0.507362	0.656985	4.013412	4.999991	3.238623	3.022079	2.453653	2.025270	1.877924	2.599438	2.757899	2.474553	0.345549	4.999991	5809.000000		1
7415.882812	2180.409912	2.485493	4.181550	3175.557129	40547.109375	526.739563	328.763550	90.319626	21.206871	27.201660	117.317757	166.648331	72.270500	0.439949	0.000000	3.870163	3.338538	0.395413	0.621337	3.501820	4.607960	2.721596	2.516884	1.955782	1.326477	1.434595	2.069364	2.221801	1.858961	0.000000	0.000000	5941.000000		1
7214.887695	1486.084595	3.352024	5.633991	3353.643066	42753.410156	547.008972	345.656281	87.658356	31.663830	18.086128	106.062111	125.286140	77.216820	0.794565	99998.000000	3.858230	3.172044	0.525307	0.750816	3.525517	4.630971	2.737994	2.538645	1.942793	1.500563	1.257346	2.025560	2.097903	1.887712	0.000000	4.999991	6022.000000		1
7480.835449	2679.892334	2.192538	2.047602	5245.572266	84428.718750	891.166565	532.469177	182.070099	68.523758	47.017765	251.904449	336.118286	156.280792	1.894643	0.000000	3.873950	3.428117	0.340947	0.311246	3.719793	4.926490	2.949959	2.726295	2.260239	1.835841	1.672262	2.401236	2.526492	2.193906	0.277527	0.000000	6041.000000		1
17884.667969	8609.474609	1.760815	6.571447	14080.504883	99998.000000	2382.792480	1442.002441	417.125000	155.223068	102.725502	485.571686	617.623535	320.329529	1.203078	0.000000	4.252481	3.934977	0.245714	0.817661	4.148618	4.999991	3.377086	3.158966	2.620266	2.190956	2.011678	2.686253	2.790724	2.505597	0.080294	0.000000	6100.000000		1
5235.516113	1449.443604	1.603544	2.719858	2572.673828	32693.015625	421.195526	261.420868	62.815758	39.373177	9.815540	72.131737	96.632034	64.897285	0.310773	0.000000	3.718960	3.161201	0.205081	0.434546	3.410385	4.514455	2.624484	2.417340	1.798069	1.595200	0.991914	1.858126	1.985121	1.812227	0.000000	0.000000	6119.000000		1
16545.140625	3812.688232	3.944102	5.782010	9061.079102	99998.000000	1509.480835	922.926025	220.613754	89.520935	68.298645	290.275421	376.197632	285.094727	2.253000	0.000000	4.218670	3.581231	0.595948	0.762079	3.957180	4.999991	3.178828	2.965167	2.343633	1.951925	1.834412	2.462810	2.575416	2.454989	0.352761	0.000000	6146.000000		1
9226.478516	1936.060669	1.776234	2.713690	4300.773438	60307.296875	732.992371	442.683044	131.650970	52.574661	30.424166	149.808029	209.549301	100.409615	1.278973	99998.000000	3.965036	3.286919	0.249500	0.433560	3.633547	4.780370	2.865099	2.646093	2.119424	1.720776	1.483219	2.175535	2.321286	2.001775	0.106861	4.999991	6190.000000		1
17259.183594	4691.467773	2.389898	5.674079	9202.820312	99998.000000	1585.498169	943.306458	273.290192	95.848770	87.985237	394.286835	569.844055	259.672394	1.990757	0.000000	4.237020	3.671309	0.378379	0.753895	3.963921	4.999991	3.200166	2.974653	2.436624	1.981587	1.944410	2.595812	2.755756	2.414426	0.299018	0.000000	6297.000000		1
9356.513672	4710.669922	3.734408	5.217686	8295.491211	99998.000000	1385.869141	849.403503	219.805817	79.868835	63.432507	287.663483	366.243317	212.460342	0.906882	0.000000	3.971114	3.673083	0.572222	0.717478	3.918842	4.999991	3.141722	2.929114	2.342039	1.902377	1.802312	2.458885	2.563770	2.327278	0.000000	0.000000	6383.000000		1
6624.308594	3332.263428	1.933504	3.080655	5210.763184	71711.421875	859.330078	537.002258	127.861061	53.950008	38.762596	187.448151	255.500092	130.392807	1.021611	0.000000	3.821141	3.522739	0.286345	0.488643	3.716901	4.855588	2.934160	2.729976	2.106738	1.731992	1.588413	2.272881	2.407391	2.115254	0.009286	0.000000	6452.000000		1
15562.531250	7578.192383	3.623393	6.710216	15575.563477	99998.000000	2585.129150	1591.718018	456.963837	189.125702	175.492493	868.026184	1098.393799	576.397034	3.492493	0.000000	4.192080	3.879566	0.559115	0.826736	4.192444	4.999991	3.412482	3.201866	2.659882	2.276751	2.244259	2.938533	3.040758	2.760722	0.543136	0.000000	6489.000000		1
7501.583008	2586.513672	1.144067	2.460824	4004.493896	51582.578125	690.350403	416.058044	107.813675	51.331917	25.736883	132.906052	144.735275	129.751389	0.737344	0.000000	3.875153	3.412715	0.058451	0.391080	3.602548	4.712503	2.839070	2.619154	2.032674	1.710387	1.410556	2.123545	2.160574	2.113112	0.000000	0.000000	6546.000000		1
13257.473633	2448.445312	3.062153	3.931767	7781.604980	99998.000000	1322.646362	793.196228	193.510773	68.218468	58.467686	312.419739	401.826569	255.352066	1.393360	0.000000	4.122461	3.388891	0.486027	0.594588	3.891069	4.999991	3.121444	2.899381	2.286705	1.833902	1.766916	2.494739	2.604039	2.407139	0.144063	0.000000	6585.000000		1
14518.621094	3480.828613	3.648063	5.193016	6710.092285	90099.804688	1104.915894	688.993591	200.301163	58.705135	72.529533	317.452393	393.189026	196.742538	2.139056	0.000000	4.161925	3.541683	0.562062	0.715420	3.826729	4.954724	3.043329	2.838215	2.301683	1.768676	1.860515	2.501679	2.594601	2.293898	0.330222	0.000000	6661.000000		1
36663.953125	16023.510742	1.446273	16.491835	42429.910156	99998.000000	7006.809570	4337.747070	1249.870117	535.528259	396.124756	1873.238647	2509.959717	1212.556885	3.466888	0.000000	4.564240	4.204758	0.160250	1.217269	4.627672	4.999991	3.845520	3.637264	3.096865	2.728782	2.597832	3.272593	3.399667	3.083702	0.539940	0.000000	6688.000000		1
12881.249023	2993.866211	3.876260	3.173167	5380.208008	71945.671875	902.517822	558.412659	137.957214	58.822315	30.784964	178.190765	274.320160	154.809860	2.111562	0.000000	4.109958	3.476232	0.588413	0.501493	3.730799	4.857005	2.955456	2.746955	2.139745	1.769542	1.488339	2.250885	2.438258	2.189799	0.324604	0.000000	6759.000000		1
11799.586914	1906.031128	1.757731	3.311935	4457.297852	59706.363281	737.124573	458.163391	136.057632	37.085041	36.119831	143.255081	180.164352	85.462738	0.395061	0.000000	4.071867	3.280130	0.244952	0.520082	3.649072	4.776021	2.867541	2.661020	2.133723	1.569199	1.557746	2.156110	2.255669	1.931777	0.000000	0.000000	6890.000000		1
7044.501953	2559.885498	2.695188	5.612404	4648.218262	64237.714844	776.164734	477.313416	122.967163	47.591339	38.469643	162.469864	228.733231	109.919868	0.647923	0.000000	3.847850	3.408221	0.430589	0.749149	3.667286	4.807790	2.889954	2.678804	2.089789	1.677528	1.585118	2.210773	2.359329	2.041076	0.000000	0.000000	7009.000000		1
8853.990234	2667.921143	2.525582	2.994310	5506.780273	74269.765625	893.695251	560.481873	148.540619	38.164352	40.680683	199.113922	252.943665	135.952789	0.280735	0.000000	3.947139	3.426173	0.402361	0.476297	3.740898	4.870812	2.951190	2.748562	2.171845	1.581658	1.609388	2.299102	2.403024	2.133388	0.000000	0.000000	7040.000000		1
8201.560547	2250.528076	1.791652	4.502259	4466.295898	61550.820312	746.813660	452.507812	118.094856	52.784355	29.659399	179.424255	247.136993	164.813507	0.713869	0.000000	3.913897	3.352284	0.253254	0.653430	3.649947	4.789234	2.873212	2.655626	2.072231	1.722505	1.472162	2.253881	2.392938	2.216993	0.000000	0.000000	7070.000000		1
24751.523438	5899.673340	2.994310	5.251607	10762.103516	99998.000000	1736.841797	1085.846069	276.373932	103.968254	84.062721	456.988495	588.870728	414.806030	3.278364	99998.000000	4.393602	3.770828	0.476297	0.720292	4.031897	4.999991	3.239760	3.035768	2.441497	2.016901	1.924603	2.659905	2.770020	2.617845	0.515657	4.999991	7117.000000		1
18291.912109	6063.758789	1.437022	4.755125	9324.270508	99998.000000	1552.508301	962.792603	280.015808	128.052246	84.935417	443.302856	655.528870	315.864288	1.922654	0.000000	4.262259	3.782742	0.157463	0.677162	3.969615	4.999991	3.191034	2.983533	2.447183	2.107387	1.929089	2.646701	2.816592	2.499501	0.283901	0.000000	7175.000000		1
4653.947754	1558.228638	1.890332	5.162179	1853.086426	26252.984375	343.143036	194.269379	58.288830	20.725807	13.503692	68.400406	90.766769	89.764549	0.799720	0.000000	3.667821	3.192631	0.276538	0.712833	3.267896	4.419178	2.535475	2.288404	1.765585	1.316512	1.130453	1.835059	1.957927	1.953105	0.000000	0.000000	7273.000000		1
10439.942383	3050.684082	2.525582	4.816800	8069.441406	99998.000000	1337.580933	821.686890	200.763733	92.906883	72.372261	366.403656	494.471344	280.277924	1.307504	99998.000000	4.018698	3.484397	0.402361	0.682759	3.906843	4.999991	3.126320	2.914706	2.302685	1.968048	1.859572	2.563960	2.694141	2.447589	0.116443	4.999991	7312.000000		1
22384.113281	11910.197266	2.571838	6.078049	16688.632812	99998.000000	2760.510498	1708.542358	457.040924	161.584824	141.158142	679.671448	912.888428	594.008240	3.117934	0.000000	4.349940	4.075919	0.410244	0.783764	4.222421	4.999991	3.440989	3.232626	2.659955	2.208400	2.149706	2.832299	2.960418	2.773793	0.493867	0.000000	7354.000000		1
7995.983398	3776.784424	1.927337	3.031315	6676.972656	91258.289062	1109.442871	682.816833	211.433456	87.673775	42.978065	250.356415	335.208557	180.398712	1.731985	99998.000000	3.902872	3.577122	0.284958	0.481631	3.824580	4.960272	3.045105	2.834304	2.325174	1.942870	1.633247	2.398559	2.525315	2.256233	0.238544	4.999991	7430.000000		1
10314.421875	2971.407471	2.667434	5.452050	4173.532227	59297.753906	715.686401	428.917236	125.366318	52.565411	44.587780	165.905151	245.807907	127.833305	0.579384	99998.000000	4.013445	3.472962	0.426094	0.736560	3.620504	4.773038	2.854723	2.632374	2.098181	1.720700	1.649216	2.219860	2.390596	2.106644	0.000000	4.999991	7461.000000		1
8690.018555	2535.924805	2.713690	4.477589	4237.831055	55829.398438	695.857971	432.839752	125.868965	65.887161	31.031664	143.887253	227.586090	162.235489	0.878188	99998.000000	3.939021	3.404136	0.433560	0.651044	3.627144	4.746863	2.842521	2.636327	2.099919	1.818801	1.491805	2.158022	2.357146	2.210146	0.000000	4.999991	7483.000000		1
6044.467285	2004.550415	1.729977	2.374479	2980.322510	40297.285156	487.474335	309.906494	96.477852	43.354282	31.574402	148.016373	195.675552	137.593338	0.828435	0.000000	3.781358	3.302017	0.238040	0.375568	3.474263	4.605276	2.687952	2.491231	1.984428	1.637032	1.499335	2.170310	2.291537	2.138597	0.000000	0.000000	7548.000000		1
13305.721680	2723.299072	3.265679	3.429117	5536.445801	70857.109375	911.300293	568.955994	150.696152	77.235321	31.210520	168.680511	243.448837	168.113098	1.210921	0.000000	4.124038	3.435095	0.513974	0.535182	3.743231	4.850383	2.959661	2.755079	2.178102	1.887816	1.494301	2.227065	2.386408	2.225601	0.083116	0.000000	7614.000000		1
5398.852539	1005.884766	1.803987	3.706654	2128.239258	29995.949219	349.341339	217.098297	57.604240	13.981671	13.472855	76.677162	138.018890	47.801033	0.466751	0.000000	3.732301	3.002548	0.256233	0.568982	3.328020	4.477063	2.543250	2.336656	1.760454	1.145559	1.129460	1.884666	2.139939	1.679437	0.000000	0.000000	7654.000000		1
24408.898438	4962.191895	1.495613	2.954222	7453.674316	98717.750000	1246.993042	761.723572	232.661926	103.444016	68.517593	302.684387	406.045135	199.067673	1.324755	0.000000	4.387548	3.695673	0.174819	0.470443	3.872370	4.994395	3.095864	2.881797	2.366725	2.014705	1.835802	2.480990	2.608574	2.299001	0.122136	0.000000	7695.000000		1
18968.984375	8613.666016	1.856411	8.868833	15773.351562	99998.000000	2637.268799	1612.992676	469.107605	181.804901	125.002434	606.787292	849.995605	438.556976	1.171750	0.000000	4.278044	3.935188	0.268674	0.947866	4.197924	4.999991	3.421154	3.207632	2.671273	2.259606	2.096919	2.783036	2.929417	2.642026	0.068835	0.000000	7777.000000		1
9231.208984	804.266846	2.056854	2.534833	2695.628662	41237.230469	426.746277	268.525818	79.597466	46.203659	21.641678	116.198357	187.145935	123.204613	0.494660	0.000000	3.965259	2.905400	0.313203	0.403949	3.430660	4.615290	2.630170	2.428986	1.900899	1.664676	1.335291	2.065200	2.272180	2.090627	0.000000	0.000000	7799.000000		1
4727.707520	1584.579102	3.487709	4.079786	1953.659546	26545.236328	329.790436	193.473770	65.591125	48.155663	15.782575	63.386250	85.949966	80.778534	0.001669	0.000000	3.674651	3.199914	0.542540	0.610637	3.290849	4.423986	2.518238	2.286622	1.816845	1.682647	1.198178	1.801995	1.934246	1.907296	0.000000	0.000000	7834.000000		1
7271.163086	2171.118652	2.867877	4.477589	5868.151367	83381.515625	976.345581	601.440063	189.440231	99.475243	48.920433	254.433121	329.969299	156.789612	1.073478	0.000000	3.861604	3.336684	0.457561	0.651044	3.768501	4.921070	2.989604	2.779192	2.277472	1.997715	1.689490	2.405574	2.518474	2.195317	0.030793	0.000000	7995.000000		1
17121.115234	4662.699219	2.180203	9.066192	11822.511719	99998.000000	1912.787598	1209.430054	365.373688	154.004990	137.781448	613.327881	856.317261	527.627686	1.199593	0.000000	4.233532	3.668638	0.338497	0.957425	4.072710	4.999991	3.281667	3.082581	2.562737	2.187535	2.139191	2.787693	2.932635	2.722327	0.079034	0.000000	8125.000000		1
7647.459473	2338.454590	3.167000	2.457740	2896.386230	43739.222656	481.673828	293.932739	95.349205	74.870094	29.150583	127.108627	155.136734	137.799957	0.881352	0.000000	3.883517	3.368929	0.500648	0.390536	3.461856	4.640871	2.682753	2.468248	1.979317	1.874308	1.464647	2.104175	2.190715	2.139249	0.000000	0.000000	8179.000000		1
7394.719238	1643.805420	2.840123	3.102241	3127.108398	53213.835938	521.349182	321.732635	117.530533	36.733498	31.136511	178.085907	249.301773	185.301865	0.356330	99998.000000	3.868922	3.215850	0.453337	0.491676	3.495143	4.726025	2.717129	2.507495	2.070151	1.565062	1.493270	2.250630	2.396725	2.267880	0.000000	4.999991	8218.000000		1
11254.048828	1967.449951	2.260381	3.697403	4478.245605	57357.773438	777.379700	460.852417	118.261383	40.788612	26.251867	123.414307	192.345123	109.916786	2.119490	99998.000000	4.051309	3.293904	0.354182	0.567897	3.651108	4.758592	2.890633	2.663562	2.072843	1.610539	1.419160	2.091366	2.284081	2.041064	0.326231	4.999991	8291.000000		1
17199.158203	3398.585449	1.989012	5.078918	9674.071289	99998.000000	1582.537720	982.497681	265.898468	89.462341	60.089733	309.706055	400.627014	287.009735	1.304362	99998.000000	4.235507	3.531298	0.298637	0.705771	3.985609	4.999991	3.199354	2.992332	2.424716	1.951640	1.778800	2.490950	2.602740	2.457897	0.115398	4.999991	8377.000000		1
43944.058594	12005.768555	1.504864	7.407140	26163.484375	99998.000000	4402.268555	2655.743652	805.207336	360.205353	256.721252	1235.666504	1683.425293	1068.225586	5.192924	0.000000	4.642900	4.079390	0.177497	0.869651	4.417696	4.999991	3.643677	3.424186	2.905908	2.556550	2.409462	3.091901	3.226194	3.028663	0.715412	0.000000	8437.000000		1
12525.292969	4327.043457	2.161701	3.934851	7631.584473	99998.000000	1246.474976	770.157593	182.054688	75.400497	55.905098	293.174133	413.461517	228.273758	2.932034	0.000000	4.097788	3.636191	0.334796	0.594928	3.882615	4.999991	3.095684	2.886580	2.260202	1.877374	1.747451	2.467126	2.616435	2.358456	0.467169	0.000000	8480.000000		1
5744.974609	3605.362305	2.997394	4.674948	5237.865723	68127.054688	843.359375	512.813416	135.669083	53.330177	38.244530	192.024414	254.093903	115.458260	1.980875	99998.000000	3.759288	3.556949	0.476744	0.669777	3.719154	4.833320	2.926013	2.709959	2.132481	1.726973	1.582569	2.283356	2.404994	2.062425	0.296857	4.999991	8530.000000		1
15387.773438	5507.760742	2.938803	2.534833	9400.132812	99998.000000	1553.195923	937.616943	225.501480	77.247658	53.641636	341.536407	437.434509	223.367538	1.350490	0.000000	4.187176	3.740975	0.468170	0.403949	3.973134	4.999991	3.191226	2.972025	2.353149	1.887885	1.729502	2.533437	2.640913	2.349020	0.130491	0.000000	8551.000000		1
9785.766602	3061.905762	2.127780	3.401364	6857.568848	90607.296875	1122.678223	696.339050	206.277451	61.381821	63.784054	242.067322	322.904449	119.217339	0.857247	0.000000	3.990595	3.485992	0.327927	0.531653	3.836170	4.957163	3.050255	2.842821	2.314452	1.788040	1.804712	2.383936	2.509074	2.076339	0.000000	0.000000	8592.000000		1
28997.191406	9338.670898	1.495613	6.253822	22019.667969	99998.000000	3685.949707	2252.776123	596.379639	222.938889	154.427475	811.899048	1078.738037	611.773682	3.096611	99998.000000	4.462356	3.970285	0.174819	0.796146	4.342811	4.999991	3.566549	3.352718	2.775523	2.348186	2.188725	2.909502	3.032916	2.786591	0.490887	4.999991	8667.000000		1
6099.573730	639.758606	1.742312	3.083739	2987.313232	44037.277344	502.649414	299.341614	77.753387	54.264549	19.532402	117.206741	139.233887	105.315849	0.267907	0.000000	3.785300	2.806016	0.241126	0.489078	3.475281	4.643820	2.701265	2.476167	1.890719	1.734516	1.290756	2.068953	2.143745	2.022494	0.000000	0.000000	8689.000000		1
8646.550781	3075.159668	1.995179	2.513247	4852.793457	68503.492188	842.088867	500.466125	178.332611	60.512207	39.111057	191.626602	239.073013	169.312683	0.746625	0.000000	3.936843	3.487868	0.299982	0.400235	3.685992	4.835713	2.925358	2.699375	2.251231	1.781843	1.592300	2.282456	2.378531	2.228689	0.000000	0.000000	8765.000000		1
7081.084473	3117.058594	2.309720	4.903145	4789.292969	60585.488281	771.187561	487.511353	114.903191	51.640289	54.017853	174.265167	229.069366	125.939888	1.947974	0.000000	3.850100	3.493745	0.363559	0.690475	3.680271	4.782369	2.887160	2.687985	2.060332	1.712989	1.732537	2.241211	2.359967	2.100163	0.289583	0.000000	8904.000000		1
13261.698242	6152.629395	2.833956	3.792999	13061.674805	99998.000000	2136.802734	1326.276001	353.458130	128.086166	87.676857	494.708801	646.317749	307.837311	2.941978	0.000000	4.122599	3.789061	0.452393	0.578983	4.115999	4.999991	3.329764	3.122634	2.548338	2.107502	1.942885	2.694350	2.810446	2.488321	0.468639	0.000000	8935.000000		1
4615.949707	2219.783203	2.155533	3.971855	3340.086914	48512.253906	569.952026	345.739532	94.174301	43.295692	25.120136	153.702789	203.418823	111.588173	0.463235	99998.000000	3.664261	3.346311	0.333555	0.598993	3.523758	4.685852	2.755838	2.538749	1.973932	1.636445	1.400022	2.186682	2.308391	2.047618	0.000000	4.999991	9026.000000		1
9187.484375	1752.143311	2.130863	3.490792	3886.886230	55441.550781	636.036560	400.152100	118.014679	72.313675	44.260902	181.761734	260.073273	153.098373	1.135600	99998.000000	3.963197	3.243570	0.328556	0.542924	3.589602	4.743835	2.803482	2.602225	2.071936	1.859220	1.646020	2.259502	2.415096	2.184971	0.055225	4.999991	9160.000000		1
15445.892578	5995.589844	3.549383	5.581567	9910.316406	99998.000000	1648.104126	1013.698914	279.016693	101.948402	86.418694	415.903839	523.948792	284.382385	1.487445	0.000000	4.188813	3.777832	0.550153	0.746756	3.996088	4.999991	3.216985	3.005909	2.445630	2.008380	1.936608	2.618993	2.719289	2.453903	0.172441	0.000000	9208.000000		1
3688.947266	1447.991089	2.285050	2.738360	1936.705078	33158.589844	330.582947	201.343475	88.373787	45.047256	28.802120	125.640770	206.431641	130.614838	0.662472	99998.000000	3.566902	3.160766	0.358896	0.437491	3.287064	4.520596	2.519280	2.303938	1.946324	1.653668	1.459424	2.099131	2.314776	2.115993	0.000000	4.999991	9311.000000		1
9196.467773	1260.404175	1.970509	3.108409	3659.398682	53247.738281	649.531006	377.270752	94.695450	52.775105	41.864838	200.119232	256.193939	132.230713	0.001698	0.000000	3.963621	3.100510	0.294578	0.492538	3.563410	4.726301	2.812600	2.576653	1.976329	1.722429	1.621849	2.301289	2.408569	2.121332	0.000000	0.000000	9373.000000		1
7460.711426	937.937622	1.908834	3.003561	3621.046387	53397.691406	572.613281	371.430176	132.853638	73.072273	31.336954	132.199875	188.268417	89.397583	0.721527	99998.000000	3.872780	2.972174	0.280768	0.477637	3.558834	4.727522	2.757861	2.569877	2.123374	1.863753	1.496057	2.121231	2.274777	1.951326	0.000000	4.999991	9413.000000		1
5774.781738	1008.231445	1.501781	2.923384	2257.262939	30466.900391	391.866089	234.240799	79.659142	25.706047	19.865444	89.733711	138.006561	49.608105	0.342398	0.000000	3.761536	3.003560	0.176607	0.465886	3.353582	4.483828	2.593138	2.369663	1.901236	1.410035	1.298098	1.952956	2.139900	1.695553	0.000000	0.000000	9505.000000		1
6211.208008	1882.573120	1.797820	2.917217	2475.718018	32015.117188	410.340790	255.123871	60.382687	38.284618	10.302772	78.444145	118.270630	48.994442	0.329090	22492.980469	3.793176	3.274752	0.254746	0.464969	3.393701	4.505355	2.613145	2.406751	1.780912	1.583024	1.012954	1.894561	2.072877	1.690147	0.000000	4.352047	9547.000000		1
13726.248047	2166.011963	2.584173	3.965688	6058.775879	85184.593750	1005.274170	620.926208	171.193756	108.461258	55.257515	291.376312	395.375397	185.600983	0.443951	0.000000	4.137552	3.335661	0.412322	0.598319	3.782385	4.930361	3.002285	2.793040	2.233488	2.035275	1.742391	2.464454	2.597010	2.268580	0.000000	0.000000	9597.000000		1
10339.412109	3257.436523	1.424687	4.119875	5338.528320	77157.750000	930.666199	538.285095	163.052689	72.239662	62.155838	285.181061	382.602539	238.764633	1.682011	0.000000	4.014496	3.512876	0.153720	0.614884	3.727422	4.887380	2.968794	2.731012	2.212328	1.858776	1.793482	2.455121	2.582748	2.377970	0.225829	0.000000	9642.000000		1
9100.171875	3555.973145	2.217208	4.668780	6764.008301	90556.062500	1118.854370	696.582642	182.067017	62.229847	46.832741	221.141068	302.533264	181.425598	1.300613	0.000000	3.959050	3.550958	0.345806	0.669203	3.830204	4.956918	3.048774	2.842973	2.260231	1.793999	1.670550	2.344669	2.480773	2.258698	0.114148	0.000000	9723.000000		1
17236.597656	4273.991211	1.433939	2.803118	7029.585938	92694.882812	1184.100220	718.227417	231.064545	64.092422	50.730587	268.763245	369.838959	180.648499	2.467126	0.000000	4.236452	3.630834	0.156531	0.447641	3.846930	4.967056	3.073389	2.856262	2.363733	1.806807	1.705270	2.429370	2.568013	2.256834	0.392191	0.000000	9752.000000		1
8124.535156	3440.317627	2.396065	3.953353	6049.284180	82332.328125	992.905273	620.528442	168.711349	75.533096	50.160095	238.394592	320.915436	230.857941	0.377500	0.000000	3.909799	3.536598	0.379499	0.596966	3.781704	4.915570	2.996908	2.792762	2.227144	1.878137	1.700358	2.377296	2.506391	2.363345	0.000000	0.000000	9834.000000		1
13874.194336	5316.282227	2.180203	4.366574	9537.819336	99998.000000	1621.645752	970.881226	271.933319	87.658356	80.994400	373.940338	523.862427	277.573486	2.770419	99998.000000	4.142208	3.725608	0.338497	0.640141	3.979449	4.999991	3.209956	2.987166	2.434462	1.942793	1.908455	2.572802	2.719217	2.443378	0.442545	4.999991	9912.000000		1
16917.267578	5885.704102	1.945839	3.290349	11378.875977	99998.000000	1895.531006	1164.906982	302.823151	117.219078	79.791740	412.289703	519.776489	297.290924	2.860661	0.000000	4.228330	3.769799	0.289107	0.517242	4.056099	4.999991	3.277731	3.066291	2.481189	2.068998	1.901958	2.615202	2.715817	2.473182	0.456466	0.000000	9946.000000		1
9066.376953	2066.138916	2.701355	4.101373	4798.149414	62295.789062	796.646912	494.742706	138.404358	60.613968	34.698227	160.009033	205.074799	132.862885	1.186964	99998.000000	3.957434	3.315160	0.431582	0.612929	3.681074	4.794459	2.901266	2.694379	2.141150	1.782573	1.540307	2.204144	2.311912	2.123404	0.074438	4.999991	9998.000000		1
21394.066406	5313.133789	2.624262	5.208435	12456.747070	99998.000000	2069.164062	1274.259399	370.344696	127.198059	94.013947	491.473938	645.000977	411.568115	2.961661	99998.000000	4.330293	3.725351	0.419007	0.716707	4.095405	4.999991	3.315795	3.105258	2.568606	2.104481	1.973192	2.691500	2.809560	2.614442	0.471535	4.999991	10112.000000		1
4805.648926	1674.044556	2.214124	3.577137	2577.487549	39267.089844	402.998413	261.602814	101.948402	55.840340	26.711346	128.474716	196.791870	101.689369	1.227545	0.000000	3.681752	3.223767	0.345202	0.553536	3.411196	4.594029	2.605303	2.417642	2.008380	1.746948	1.426696	2.108818	2.294007	2.007276	0.089037	0.000000	10144.000000		1
5741.073730	1855.201904	3.358191	3.897846	2582.532471	34868.070312	431.748108	268.303772	75.832222	48.183418	30.485842	102.423302	164.141251	98.423691	0.167996	99998.000000	3.758993	3.268391	0.526105	0.590825	3.412046	4.542428	2.635231	2.428627	1.879854	1.682898	1.484098	2.010399	2.215218	1.993100	0.000000	4.999991	10233.000000		1
7816.596191	3006.253662	3.092990	4.249392	6453.463379	84980.617188	1095.199097	660.185303	200.671219	78.817276	59.732021	250.270065	316.894257	234.715698	1.064298	0.000000	3.893018	3.478026	0.490378	0.628327	3.809793	4.929320	3.039493	2.819666	2.302485	1.896621	1.776207	2.398409	2.500914	2.370542	0.027063	0.000000	10275.000000		1
20989.193359	11488.971680	2.676685	8.338429	26123.156250	99998.000000	4209.235352	2662.826904	1025.303101	463.578461	307.532013	1614.494507	2133.238037	933.327454	3.574294	99998.000000	4.321996	4.060281	0.427597	0.921084	4.417026	4.999991	3.624203	3.425343	3.010852	2.666123	2.487890	3.208037	3.329039	2.970034	0.553190	4.999991	10336.000000		1
11650.386719	3129.853027	2.445405	3.712821	5635.128418	72701.734375	909.727600	582.256104	155.256989	86.134995	41.019894	198.549606	253.730026	120.012947	0.627582	99998.000000	4.066340	3.495524	0.388351	0.569704	3.750904	4.861545	2.958911	2.765114	2.191051	1.935180	1.612995	2.297869	2.404372	2.079228	0.000000	4.999991	10389.000000		1
14648.573242	5124.967285	2.670518	3.537048	6559.784668	90953.679688	1082.182617	672.159424	174.576614	78.320793	34.812328	202.472122	295.459167	167.265076	2.054619	0.000000	4.165795	3.709691	0.426595	0.548641	3.816890	4.958820	3.034301	2.827472	2.241986	1.893877	1.541733	2.306365	2.470497	2.223405	0.312731	0.000000	10415.000000		1
10318.649414	3539.188477	3.330438	5.902276	7497.216309	98421.460938	1248.482422	770.718811	219.108887	86.455696	57.524063	278.628143	391.933929	236.047867	1.357452	0.000000	4.013623	3.548904	0.522501	0.771020	3.874900	4.993090	3.096382	2.886896	2.340660	1.936794	1.759850	2.445025	2.593213	2.373000	0.132724	0.000000	10493.000000		1
18997.630859	4684.307129	2.735276	6.845900	12577.830078	99998.000000	2084.767822	1285.721680	341.998962	138.913177	89.107712	471.149017	615.588257	372.793182	1.781403	0.000000	4.278699	3.670645	0.437001	0.835431	4.099606	4.999991	3.319058	3.109147	2.534025	2.142743	1.949915	2.673158	2.789290	2.571468	0.250762	0.000000	10549.000000		1
7350.328613	2521.724365	0.737014	1.992095	2935.987549	41547.738281	502.239288	304.574707	80.146370	20.722725	28.179205	127.342995	178.477554	100.064240	0.248674	0.000000	3.866307	3.401698	0.000000	0.299310	3.467754	4.618547	2.700911	2.483694	1.903884	1.316447	1.449929	2.104975	2.251584	2.000279	0.000000	0.000000	10590.000000		1
14716.763672	6415.157227	1.665219	7.795691	13120.784180	99998.000000	2169.623047	1335.795410	325.504059	127.235062	90.495399	452.584930	575.965332	340.845642	2.699386	99998.000000	4.167812	3.807207	0.221471	0.891855	4.117960	4.999991	3.336384	3.125740	2.512556	2.104607	1.956627	2.655700	2.760396	2.532558	0.431265	4.999991	10644.000000		1
7845.250488	1208.458618	2.886379	4.829135	3266.977539	43986.433594	529.040039	338.736359	85.015594	36.400452	32.120224	136.603455	196.205963	118.905884	1.466376	0.000000	3.894607	3.082232	0.460353	0.683869	3.514146	4.643319	2.723489	2.529862	1.929499	1.561107	1.506779	2.135462	2.292712	2.075203	0.166245	0.000000	10707.000000		1
11881.528320	1985.665649	1.572707	2.861710	6133.988281	83366.257812	1038.513794	627.565491	177.425995	73.685936	40.742355	222.679855	299.107239	225.285614	1.354388	99998.000000	4.074872	3.297906	0.196648	0.456626	3.787743	4.920990	3.016412	2.797659	2.249017	1.867385	1.610046	2.347681	2.475827	2.352733	0.131743	4.999991	10764.000000		1
5890.048828	801.580872	2.174036	3.873176	2228.096924	30498.986328	412.647430	230.527969	77.136642	49.981239	12.442885	75.206223	102.688499	57.857105	1.275717	99998.000000	3.770119	2.903947	0.337267	0.588067	3.347934	4.484285	2.615579	2.362724	1.887261	1.698807	1.094921	1.876254	2.011522	1.762357	0.105754	4.999991	10801.000000		1
8289.910156	2119.385742	1.970509	3.321187	2883.129150	43644.507812	483.493225	297.990936	86.289177	38.404881	28.456741	120.145546	172.936066	121.968033	0.313127	0.000000	3.918550	3.326210	0.294578	0.521293	3.459864	4.639930	2.684390	2.474203	1.935956	1.584386	1.454185	2.079708	2.237885	2.086246	0.000000	0.000000	10874.000000		1
8067.196289	2480.331299	2.494745	4.335737	7280.210938	97589.156250	1205.809692	747.479797	223.253433	77.938416	56.993660	263.141602	351.305695	196.449570	2.341938	99998.000000	3.906723	3.394510	0.397026	0.637063	3.862144	4.989401	3.081279	2.873600	2.348798	1.891752	1.755827	2.420190	2.545685	2.293251	0.369575	4.999991	10920.000000		1
20375.273438	7212.152832	2.494745	5.717252	15453.299805	99998.000000	2594.583740	1570.233643	417.408722	148.318588	128.844772	607.709290	775.406128	382.864655	2.520749	99998.000000	4.309103	3.858065	0.397026	0.757187	4.189021	4.999991	3.414068	3.195964	2.620562	2.171196	2.110067	2.783696	2.889529	2.583045	0.401530	4.999991	10986.000000		1
12905.048828	3342.671143	2.322055	4.304899	7738.500488	99998.000000	1290.458374	775.538696	205.555862	113.299644	61.835129	285.073151	427.079315	220.397888	1.236323	0.000000	4.110760	3.524094	0.365873	0.633963	3.888657	4.999991	3.110744	2.889603	2.312930	2.054229	1.791235	2.454956	2.630508	2.343207	0.092132	0.000000	11024.000000		1
13298.524414	4973.928711	1.958174	4.089037	9096.160156	99998.000000	1530.249878	932.164856	253.597427	134.315323	64.376129	321.504425	400.367981	199.894119	2.099024	0.000000	4.123804	3.696700	0.291851	0.611621	3.958858	4.999991	3.184762	2.969493	2.404145	2.128126	1.808725	2.507187	2.602459	2.300800	0.322017	0.000000	11171.000000		1
8401.356445	2894.958496	1.797820	4.724288	8237.261719	99998.000000	1411.340820	839.510864	212.488098	64.061592	51.797562	271.581787	365.999695	171.357193	2.207318	0.000000	3.924349	3.461642	0.254746	0.674336	3.915783	4.999991	3.149632	2.924026	2.327335	1.806598	1.714309	2.433901	2.563481	2.233902	0.343865	0.000000	11214.000000		1
4470.545410	1460.193481	1.881081	3.213256	2051.750244	34552.546875	355.197357	212.444931	76.766594	59.775192	26.760685	137.547089	193.023544	88.854851	0.287558	99998.000000	3.650361	3.164410	0.274407	0.506945	3.312124	4.538480	2.550470	2.327246	1.885172	1.776521	1.427497	2.138451	2.285610	1.948681	0.000000	4.999991	11304.000000		1
18468.123047	7316.225586	2.137031	7.046343	16842.265625	99998.000000	2833.314453	1721.669800	447.468994	195.175995	115.011124	572.085938	760.690491	460.593384	3.924163	99998.000000	4.266423	3.864287	0.329811	0.847964	4.226400	4.999991	3.452295	3.235950	2.650763	2.290426	2.060740	2.757461	2.881208	2.663318	0.593747	4.999991	11380.000000		1
9972.101562	3003.536865	1.449357	2.571838	6377.258301	87367.953125	1069.280273	655.926636	187.025665	93.289261	50.388290	276.191986	363.825653	218.541489	0.687103	99998.000000	3.998787	3.477633	0.161175	0.410244	3.804634	4.941352	3.029092	2.816855	2.271901	1.969832	1.702330	2.441211	2.560893	2.339534	0.000000	4.999991	11448.000000		1
6828.072754	1986.010986	2.075356	2.969640	3045.836426	40543.621094	521.410889	312.129883	76.815933	58.822315	27.207827	119.581223	162.531540	106.919388	1.379910	0.000000	3.834298	3.297982	0.317093	0.472704	3.483706	4.607923	2.717180	2.494335	1.885451	1.769542	1.434694	2.077663	2.210938	2.029057	0.139851	0.000000	11507.000000		1
20005.513672	6786.303711	1.958174	3.873176	11852.525391	99998.000000	1986.100464	1195.102905	326.916382	134.925903	86.881256	454.284058	665.079163	356.443207	2.368927	99998.000000	4.301150	3.831633	0.291851	0.588067	4.073811	4.999991	3.298001	3.077405	2.514437	2.130095	1.938926	2.657327	2.822873	2.551990	0.374552	4.999991	11624.000000		1
3722.294678	1585.393311	2.155533	2.309720	2162.644531	33581.593750	371.963654	224.601028	68.557678	46.764896	22.714819	89.246483	131.139069	76.464386	0.118912	0.000000	3.570811	3.200137	0.333555	0.363559	3.334985	4.526101	2.570501	2.351412	1.836056	1.669920	1.356309	1.950591	2.117732	1.883459	0.000000	0.000000	11740.000000		1
6942.155762	1250.073730	1.865662	2.041435	2500.221436	34409.656250	428.429993	254.426956	79.548126	25.431593	17.962778	94.072533	127.003784	60.638638	0.528564	99998.000000	3.841494	3.096936	0.270833	0.309936	3.397979	4.536680	2.631880	2.405563	1.900630	1.405374	1.254374	1.973463	2.103817	1.782749	0.000000	4.999991	11757.000000		1
10038.291016	1280.815430	1.958174	3.589472	3872.457275	60014.136719	645.540588	400.256958	140.929947	56.235062	28.089777	162.179993	221.215088	119.464043	1.324246	0.000000	4.001660	3.107486	0.291851	0.555031	3.587987	4.778254	2.809924	2.602339	2.149003	1.750007	1.448548	2.209997	2.344815	2.077237	0.121969	0.000000	11813.000000		1
10590.298828	5540.306641	3.617226	5.973202	12550.992188	99998.000000	2058.429443	1284.488159	310.705170	133.192841	91.744308	392.815887	553.864136	479.305511	1.140251	0.000000	4.024908	3.743534	0.558376	0.776207	4.098678	4.999991	3.313536	3.108730	2.492348	2.124481	1.962579	2.594189	2.743403	2.680612	0.057000	0.000000	11954.000000		1
5855.070312	2084.502441	2.790784	6.327832	4580.566895	64021.925781	784.941040	470.328735	118.705437	57.360626	32.490273	182.387726	233.272507	153.301910	0.206360	0.000000	3.767532	3.319002	0.445726	0.801255	3.660919	4.806329	2.894837	2.672401	2.074471	1.758614	1.511753	2.260996	2.367864	2.185548	0.000000	0.000000	12026.000000		1
6022.313477	2092.652832	1.696056	2.571838	3985.633545	51614.703125	678.422546	411.716125	111.131775	45.667088	25.157141	130.312637	160.487015	140.495132	2.448952	99998.000000	3.779763	3.320697	0.229440	0.410244	3.600497	4.712773	2.831500	2.614598	2.045838	1.659603	1.400661	2.114986	2.205440	2.147661	0.388980	4.999991	12097.000000		1
19680.062500	3569.029785	3.561718	4.243225	11035.390625	99998.000000	1771.999512	1118.163696	278.930328	118.264465	67.065147	382.075226	530.902649	267.397156	2.538103	99998.000000	4.294026	3.552550	0.551660	0.627696	4.042788	4.999991	3.248464	3.048505	2.445496	2.072854	1.826497	2.582149	2.725015	2.427157	0.404509	4.999991	12209.000000		1
14191.177734	3779.738525	1.057722	3.811501	7621.938477	99998.000000	1309.355469	775.951904	225.671082	47.113361	60.209999	333.669769	433.262207	227.216034	2.105070	99998.000000	4.152019	3.577462	0.024372	0.581096	3.882066	4.999991	3.117058	2.889835	2.353476	1.673144	1.779669	2.523317	2.636751	2.356439	0.323266	4.999991	12258.000000		1
9577.459961	3775.446045	2.470075	6.509772	7491.505371	98058.718750	1280.078491	771.061096	195.774231	53.792740	62.846596	276.546600	358.928680	215.867874	0.923415	1221.811890	3.981250	3.576968	0.392710	0.813566	3.874569	4.991486	3.107237	2.887089	2.291755	1.730724	1.798282	2.441768	2.555008	2.334188	0.000000	3.087004	12332.000000		1
12450.287109	3300.914062	3.092990	4.095205	4661.077148	64728.824219	747.874512	476.884766	127.130211	58.757557	42.614185	204.294601	238.157150	176.041397	0.937578	0.000000	4.095180	3.518634	0.490378	0.612276	3.668486	4.811098	2.873829	2.678413	2.104249	1.769064	1.629554	2.310257	2.376864	2.245615	0.000000	0.000000	12402.000000		1
9739.899414	2684.863281	3.845422	7.302293	3984.298340	54734.332031	647.211975	405.937195	115.553856	61.477417	45.747265	209.281021	271.742157	171.563812	0.691019	0.000000	3.988554	3.428922	0.584944	0.863459	3.600352	4.738260	2.811047	2.608459	2.062784	1.788716	1.660365	2.320730	2.434157	2.234426	0.000000	0.000000	12462.000000		1
10988.523438	2874.408447	1.566539	5.177598	6104.239258	84733.992188	1058.931274	629.610046	195.080399	46.869747	49.638943	244.669998	343.577850	169.312683	1.262552	0.000000	4.040939	3.458549	0.194941	0.714128	3.785632	4.928058	3.024868	2.799072	2.290214	1.670893	1.695822	2.388581	2.536025	2.228689	0.101249	0.000000	12526.000000		1
10735.515625	6012.433105	3.123827	3.222507	9574.974609	99998.000000	1670.378052	978.094116	231.773804	132.822800	89.499352	392.720306	463.183716	291.783356	3.129053	0.000000	4.030823	3.779050	0.494687	0.508194	3.981138	4.999991	3.222815	2.990381	2.365064	2.123273	1.951820	2.594083	2.665753	2.465060	0.495413	0.000000	12552.000000		1
12344.610352	3883.907227	2.170952	4.955568	10082.108398	99998.000000	1650.130249	1025.306152	265.630157	117.401016	70.093384	334.890930	503.583801	302.218719	0.997297	0.000000	4.091477	3.589269	0.336650	0.695093	4.003551	4.999991	3.217518	3.010854	2.424277	2.069672	1.845677	2.524903	2.702072	2.480321	0.000000	0.000000	12581.000000		1
22667.312500	2913.837158	2.010598	4.209303	8485.283203	99998.000000	1427.351685	872.815247	237.031586	123.981720	76.624741	351.447540	451.231171	303.680420	1.182276	0.000000	4.355400	3.464465	0.303325	0.624210	3.928666	4.999991	3.154531	2.940922	2.374806	2.093358	1.884369	2.545861	2.654399	2.482417	0.072719	0.000000	12659.000000		1
9227.045898	2903.198242	2.698272	4.835302	7377.277344	98837.929688	1261.350952	748.916809	201.078262	71.718513	53.268501	302.354431	409.357056	205.148804	0.688795	0.000000	3.965063	3.462877	0.431086	0.684424	3.867896	4.994924	3.100836	2.874434	2.303365	1.855631	1.726470	2.480516	2.612102	2.312069	0.000000	0.000000	12692.000000		1
6704.717285	1749.664062	3.833087	2.177119	4906.222168	68396.945312	797.152649	497.548920	122.467598	66.047516	28.136032	162.867661	209.780579	121.931030	0.122983	0.000000	3.826380	3.242955	0.583549	0.337882	3.690747	4.835037	2.901541	2.696836	2.088021	1.819857	1.449263	2.211835	2.321765	2.086114	0.000000	0.000000	12718.000000		1
10259.457031	3940.200928	1.874913	4.215471	7034.051270	93906.804688	1168.255981	725.042480	198.827133	104.717598	60.284008	282.100433	321.572266	168.023666	0.867155	0.000000	4.011125	3.595518	0.272981	0.624846	3.847206	4.972697	3.067538	2.860363	2.298476	2.020020	1.780202	2.450404	2.507279	2.225370	0.000000	0.000000	12767.000000		1
9143.822266	2800.438721	1.322924	1.918085	3922.145752	51537.250000	643.563965	403.340698	116.096596	43.067497	28.129866	166.805603	223.564896	79.458694	0.949780	0.000000	3.961128	3.447226	0.121535	0.282868	3.593524	4.712121	2.808592	2.605672	2.064820	1.634150	1.449168	2.222211	2.349404	1.900141	0.000000	0.000000	12855.000000		1
5724.159180	1594.832642	0.952875	2.639680	2024.610229	27731.871094	341.604248	210.662521	49.666695	18.909487	15.730151	85.579918	114.193932	70.836563	0.080377	99998.000000	3.757712	3.202715	0.000000	0.421551	3.306341	4.442979	2.533523	2.323587	1.696065	1.276680	1.196733	1.932372	2.057643	1.850258	0.000000	4.999991	12928.000000		1
4295.564941	2045.453125	2.809286	5.751173	4435.286133	61784.839844	764.557495	452.310455	114.853851	51.837650	38.497395	169.793747	227.290054	131.518372	0.374517	0.000000	3.633020	3.310790	0.448596	0.759756	3.646922	4.790882	2.883410	2.655437	2.060146	1.714645	1.585431	2.229922	2.356580	2.118986	0.000000	0.000000	12977.000000		1
9903.954102	2859.566406	1.945839	3.814585	4873.969238	66710.625000	798.016052	494.357239	148.269241	45.182941	39.006210	203.832047	270.150940	122.199318	0.853176	0.000000	3.995809	3.456300	0.289107	0.581447	3.687883	4.824195	2.902012	2.694041	2.171051	1.654974	1.591134	2.309273	2.431607	2.087069	0.000000	0.000000	13010.000000		1
14910.497070	1995.869751	1.501781	3.749826	7701.520508	98714.742188	1298.710449	790.208069	186.337997	71.200447	49.040699	240.102982	320.801331	178.986359	1.979892	0.000000	4.173492	3.300132	0.176607	0.574011	3.886576	4.994382	3.113512	2.897742	2.270301	1.852483	1.690557	2.380398	2.506236	2.252820	0.296641	0.000000	13047.000000		1
25042.363281	5133.401367	2.932636	8.159573	13858.143555	99998.000000	2305.776123	1414.621948	399.140656	135.203445	134.392426	588.747375	800.769836	432.657806	1.966627	0.000000	4.398675	3.710405	0.467258	0.911667	4.141705	4.999991	3.362817	3.150640	2.601126	2.130988	2.128375	2.769929	2.903508	2.636145	0.293722	0.000000	13080.000000		1
8041.107910	1464.442871	3.506211	2.127780	3126.355957	45167.316406	524.136902	310.572571	84.664047	17.799339	18.820057	90.076012	126.963692	57.092339	1.288845	99998.000000	3.905316	3.165673	0.544838	0.327927	3.495039	4.654824	2.719445	2.492163	1.927699	1.250404	1.274621	1.954609	2.103680	1.756578	0.110201	4.999991	13115.000000		1
16801.652344	5200.694336	2.821621	3.595639	8812.134766	99998.000000	1484.289795	898.200562	264.911652	119.143333	72.720726	329.195282	421.907898	229.735458	0.673449	0.000000	4.225352	3.716061	0.450499	0.555776	3.945081	4.999991	3.171519	2.953373	2.423101	2.076070	1.861658	2.517454	2.625218	2.361228	0.000000	0.000000	13153.000000		1
8368.597656	2606.533203	2.260381	4.354239	5004.747559	71288.414062	834.324036	514.984375	154.162262	58.239491	65.029884	239.150101	327.264862	164.335526	0.572286	99998.000000	3.922653	3.416063	0.354182	0.638912	3.699382	4.853019	2.921335	2.711794	2.187978	1.765218	1.813113	2.378670	2.514899	2.215731	0.000000	4.999991	13227.000000		1
36094.187500	7929.134277	1.711475	3.826920	18291.203125	99998.000000	3017.274902	1860.095825	496.990753	186.368835	144.735275	700.943054	847.849304	612.859131	3.402171	99998.000000	4.557437	3.899226	0.233371	0.582849	4.262242	4.999991	3.479615	3.269535	2.696348	2.270373	2.160574	2.845683	2.928319	2.787361	0.531756	4.999991	13281.000000		1
8776.591797	786.097412	2.692104	2.735276	4087.868896	54179.785156	686.403259	422.385864	104.637421	41.852501	28.496830	140.470474	185.116837	93.249176	0.822581	99998.000000	3.943326	2.895476	0.430092	0.437001	3.611497	4.733837	2.836579	2.625709	2.019687	1.621721	1.454797	2.147585	2.267446	1.969645	0.000000	4.999991	13317.000000		1
8428.024414	1564.152466	3.043650	5.217686	3984.899658	53678.609375	649.534058	398.499237	102.355453	66.121529	24.487970	132.761124	196.209045	127.093208	0.760257	99998.000000	3.925726	3.194279	0.483395	0.717478	3.600417	4.729801	2.812602	2.600427	2.010111	1.820343	1.388953	2.123071	2.292719	2.104122	0.000000	4.999991	13354.000000		1
12487.442383	5877.624512	2.858626	4.896977	7413.949219	94496.015625	1219.859253	765.643005	175.396896	96.046127	49.191799	241.284058	293.843292	173.996872	3.067839	99998.000000	4.096474	3.769202	0.456157	0.689928	3.870050	4.975413	3.086310	2.884026	2.244022	1.982480	1.691893	2.382529	2.468116	2.240541	0.486833	4.999991	13453.000000		1
8333.020508	3398.724121	2.069189	3.885511	8556.918945	99998.000000	1447.784546	878.655823	294.820831	144.957306	95.700745	416.354065	582.866699	293.978973	3.234187	0.000000	3.920802	3.531316	0.315800	0.589448	3.932317	4.999991	3.160704	2.943819	2.469558	2.161240	1.980915	2.619463	2.765569	2.468316	0.509765	0.000000	13512.000000		1
10350.954102	4103.219727	2.864793	6.179812	10026.958008	99998.000000	1681.198853	1023.468201	280.182343	130.947876	86.128822	413.042145	574.296997	336.756592	2.135821	0.000000	4.014980	3.613125	0.457093	0.790975	4.001169	4.999991	3.225619	3.010074	2.447441	2.117099	1.935148	2.615994	2.759136	2.527316	0.329565	0.000000	13565.000000		1
17863.632812	9724.623047	2.352893	7.872785	17024.238281	99998.000000	2860.821533	1723.979614	488.294617	215.676682	114.474548	604.773621	813.073975	418.293732	1.921285	0.000000	4.251970	3.987873	0.371602	0.896128	4.231068	4.999991	3.456491	3.236532	2.688682	2.333803	2.058709	2.781593	2.910130	2.621481	0.283592	0.000000	13687.000000		1
21156.796875	4270.382812	2.235711	3.614142	10955.271484	99998.000000	1856.077637	1133.946289	336.531494	144.096939	98.266418	508.539368	670.170410	409.261475	1.803615	99998.000000	4.325450	3.630467	0.349416	0.558005	4.039623	4.999991	3.268596	3.054592	2.527026	2.158655	1.992405	2.706325	2.826185	2.612001	0.256144	4.999991	13761.000000		1
9364.299805	3902.785889	2.476242	3.817669	8276.834961	99998.000000	1402.206787	840.250977	201.969467	79.498787	58.856239	324.911957	461.080627	212.898239	4.039648	99998.000000	3.971475	3.591375	0.393793	0.581798	3.917864	4.999991	3.146812	2.924409	2.305286	1.900360	1.769793	2.511766	2.663777	2.328172	0.606344	4.999991	13814.000000		1
15786.000977	2112.882080	1.538786	3.099157	6299.807129	84087.671875	1074.238892	645.762634	176.531708	55.658401	46.814240	232.458389	291.268372	206.003006	1.716180	0.000000	4.198272	3.324875	0.187178	0.491244	3.799327	4.924732	3.031101	2.810073	2.246823	1.745531	1.670378	2.366345	2.464293	2.313874	0.234563	0.000000	13861.000000		1
10276.022461	3731.459473	1.686805	3.438369	6267.760742	84479.109375	1043.438477	635.614075	175.708344	59.654926	38.293869	215.155533	311.383606	149.129608	1.352125	0.000000	4.011825	3.571879	0.227065	0.536352	3.797112	4.926749	3.018467	2.803194	2.244792	1.775646	1.583129	2.332752	2.493296	2.173564	0.131017	0.000000	13895.000000		1
14491.980469	5014.770020	1.480195	7.567495	11489.251953	99998.000000	1875.162964	1159.905151	331.597504	192.989624	91.260162	441.131897	560.080994	398.166168	1.558940	0.000000	4.161128	3.700251	0.170319	0.878952	4.060292	4.999991	3.273039	3.064422	2.520611	2.285534	1.960281	2.644568	2.748251	2.600064	0.192829	0.000000	13941.000000		1
9168.082031	2347.952637	0.659920	1.936588	3326.182373	46693.035156	559.960693	344.327179	89.203308	38.198273	22.335520	109.463478	121.221771	102.441803	0.955309	0.000000	3.962279	3.370689	0.000000	0.287037	3.521946	4.669252	2.748158	2.536971	1.950381	1.582044	1.348996	2.039269	2.083581	2.010477	0.000000	0.000000	13979.000000		1
20275.441406	7595.667969	1.995179	7.980716	17995.490234	99998.000000	2969.035889	1836.243042	464.830444	190.149506	135.690674	626.766846	855.700500	407.932373	2.987467	99998.000000	4.306970	3.880566	0.299982	0.902042	4.255164	4.999991	3.472615	3.263930	2.667295	2.279095	2.132550	2.797106	2.932322	2.610588	0.475303	4.999991	14046.000000		1
30781.960938	11908.856445	3.398280	6.358669	19058.955078	99998.000000	3173.913330	1948.151978	568.437927	269.648285	157.899765	821.520325	1037.391357	651.513794	2.563753	0.000000	4.488297	4.075870	0.531259	0.803366	4.280099	4.999991	3.501595	3.289623	2.754683	2.430798	2.198381	2.914618	3.015943	2.813924	0.408876	0.000000	14161.000000		1
13972.682617	2714.078613	2.322055	4.107540	8023.357910	99998.000000	1358.615112	824.699646	222.269714	98.448357	76.936195	352.021118	440.018677	366.671967	2.538330	99998.000000	4.145280	3.433622	0.365873	0.613582	3.904356	4.999991	3.133096	2.916296	2.346880	1.993209	1.886131	2.546569	2.643471	2.564278	0.404548	4.999991	14274.000000		1
32111.367188	9515.393555	2.778449	9.756949	20111.367188	99998.000000	3336.272217	2056.153809	553.753113	247.636551	167.308243	762.963196	933.028320	581.500610	1.911354	99998.000000	4.506659	3.978427	0.443802	0.989314	4.303442	4.999991	3.523262	3.313056	2.743316	2.393815	2.223517	2.882504	2.969895	2.764550	0.281341	4.999991	14312.000000		1
5508.716797	982.485352	2.365228	3.259512	1929.082153	26849.230469	307.861969	192.866272	61.748783	25.761553	10.651234	78.789528	89.804642	102.161179	0.770161	0.000000	3.741050	2.992326	0.373873	0.513153	3.285351	4.428932	2.488356	2.285256	1.790628	1.410972	1.027400	1.896469	1.953299	2.009286	0.000000	0.000000	14342.000000		1
10005.714844	2526.010742	2.957305	2.732193	5200.540527	65298.808594	837.278259	521.361572	116.867531	47.242878	37.405750	171.184509	204.100327	99.428986	0.901516	99998.000000	4.000248	3.402435	0.470896	0.436511	3.716048	4.814905	2.922870	2.717139	2.067694	1.674336	1.572938	2.233464	2.309844	1.997513	0.000000	4.999991	14386.000000		1
7614.309082	1291.950806	2.735276	2.146282	2871.750244	40587.402344	489.241333	302.816986	74.496964	30.100374	24.241270	107.499130	137.809204	87.821793	0.201333	99998.000000	3.881630	3.111246	0.437001	0.331687	3.458147	4.608391	2.689523	2.481180	1.872139	1.478572	1.384555	2.031405	2.139278	1.943602	0.000000	4.999991	14440.000000		1
17129.234375	4910.518066	2.056854	4.696534	9600.350586	99998.000000	1590.712769	983.243958	263.662750	137.864716	83.486061	375.260162	480.872040	301.034576	2.962391	0.000000	4.233738	3.691127	0.313203	0.671777	3.982287	4.999991	3.201592	2.992661	2.421049	2.139453	1.921614	2.574332	2.682029	2.478616	0.471642	0.000000	14467.000000		1
16502.263672	4162.116211	2.426902	5.479804	11056.859375	99998.000000	1881.253296	1126.736450	318.815430	145.833084	110.046303	507.601898	630.458069	399.078979	4.080215	99998.000000	4.217544	3.619314	0.385052	0.738765	4.043632	4.999991	3.274447	3.051822	2.503539	2.163856	2.041575	2.705523	2.799656	2.601059	0.610683	4.999991	14502.000000		1
11171.997070	3606.885742	1.964342	4.724288	5214.229004	67101.882812	869.521790	538.050720	147.017242	101.566017	39.046299	198.407745	279.550171	191.546432	0.306218	99998.000000	4.048131	3.557132	0.293217	0.674336	3.717190	4.826735	2.939281	2.730823	2.167368	2.006748	1.591580	2.297559	2.446460	2.282274	0.000000	4.999991	14575.000000		1
7550.753418	1407.507812	2.026016	2.106194	2908.946289	41572.871094	504.518158	299.332367	80.972809	43.967949	27.528536	119.951271	155.389603	88.830177	0.251777	0.000000	3.877990	3.148451	0.306643	0.323498	3.463736	4.618810	2.702877	2.476154	1.908339	1.643136	1.439783	2.079005	2.191422	1.948560	0.000000	0.000000	14602.000000		1
12005.112305	4611.441406	1.316756	6.025626	13972.685547	99998.000000	2282.216553	1429.957397	354.691620	144.904877	99.348808	468.382904	666.321960	399.997925	2.256832	99998.000000	4.079366	3.663837	0.119505	0.780002	4.145280	4.999991	3.358357	3.155323	2.549851	2.161083	1.997163	2.670601	2.823684	2.602058	0.353499	4.999991	14644.000000		1
8573.132812	5599.499023	2.735276	5.649409	10976.155273	99998.000000	1806.333862	1115.647339	307.047882	135.869522	80.226547	462.770508	600.120239	357.682861	2.326926	99998.000000	3.933140	3.748149	0.437001	0.752003	4.040450	4.999991	3.256798	3.047527	2.487206	2.133122	1.904318	2.665366	2.778238	2.553498	0.366783	4.999991	14669.000000		1
16736.091797	5304.523926	2.525582	3.466122	11790.166016	99998.000000	1943.958130	1207.807983	320.644073	142.123352	84.216904	392.381073	490.262024	309.894165	1.500265	0.000000	4.223654	3.724646	0.402361	0.539844	4.071520	4.999991	3.288687	3.081998	2.506023	2.152665	1.925399	2.593708	2.690428	2.491213	0.176168	0.000000	14752.000000		1
38074.386719	18865.185547	1.696056	15.048645	35693.824219	99998.000000	5866.954590	3653.077148	1043.043823	420.332092	307.414825	1433.630127	2006.798462	1157.561523	3.853384	99998.000000	4.580633	4.275661	0.229440	1.177497	4.552593	4.999991	3.768413	3.562659	3.018302	2.623593	2.487725	3.156437	3.302504	3.063544	0.585842	4.999991	14816.000000		1
18553.310547	3801.824219	2.500912	2.923384	6088.580078	83059.367188	1016.323181	625.718323	198.497177	57.749176	56.290565	247.590302	354.213654	152.823929	2.793483	99998.000000	4.268422	3.579992	0.398098	0.465886	3.784516	4.919389	3.007032	2.796379	2.297754	1.761546	1.750436	2.393734	2.549265	2.184191	0.446146	4.999991	14941.000000		1
11565.691406	2025.011108	1.915002	3.515462	5485.009277	72462.101562	924.211914	564.907043	150.446365	43.665741	46.666218	198.928909	234.724945	113.429161	0.033577	0.000000	4.063171	3.306427	0.282169	0.545982	3.739177	4.860111	2.965772	2.751977	2.177382	1.640141	1.669003	2.298698	2.370559	2.054725	0.000000	0.000000	15049.000000		1
436.706757	450.978302	1.754647	3.598723	0.000000	1020.933411	0.000000	0.000000	6.130473	18.699791	3.466122	0.000000	0.000000	14.058765	0.117686	0.000000	2.640190	2.654156	0.244190	0.556148	0.000000	3.008997	0.000000	0.000000	0.787494	1.271837	0.539844	0.000000	0.000000	1.147947	0.000000	0.000000	15072.000000		0
16423.484375	2520.805420	2.078440	4.443667	5996.542969	77999.085938	1006.260986	613.984741	182.255127	70.555946	46.120396	241.185379	319.842285	184.385986	0.558554	99998.000000	4.215465	3.401539	0.317737	0.647742	3.777901	4.892089	3.002711	2.788157	2.260680	1.848534	1.663893	2.382351	2.504936	2.265728	0.000000	4.999991	15106.000000		1
23650.285156	6265.188965	2.981975	6.562196	14598.881836	99998.000000	2427.593262	1484.126343	438.523071	165.750961	129.162399	662.121887	851.299988	530.384583	2.448426	99998.000000	4.373837	3.796934	0.474504	0.817049	4.164320	4.999991	3.385176	3.171471	2.641992	2.219456	2.111136	2.820938	2.930083	2.724591	0.388887	4.999991	15191.000000		1
4800.283203	1432.236328	1.970509	1.924253	603.786804	9706.764648	88.114754	49.904144	18.927988	23.411745	0.798688	0.000000	0.000000	26.470814	1.561044	0.000000	3.681267	3.156015	0.294578	0.284262	2.780884	3.987075	1.945049	1.698137	1.277104	1.369434	0.000000	0.000000	0.000000	1.422767	0.193415	0.000000	15218.000000		1
5658.784180	3164.856445	2.115445	3.416783	4452.851074	55449.867188	724.786560	458.619781	137.103027	66.889374	31.583652	175.396896	219.053375	133.926773	0.695236	99998.000000	3.752723	3.500354	0.325402	0.533617	3.648638	4.743900	2.860210	2.661453	2.137047	1.825357	1.499462	2.244022	2.340550	2.126867	0.000000	4.999991	15356.000000		1
13123.732422	5653.692871	3.176251	5.100504	10321.782227	99998.000000	1729.962036	1055.693237	313.665558	141.666962	69.476631	398.055176	478.765869	307.750946	2.781689	99998.000000	4.118057	3.752332	0.501915	0.707613	4.013755	4.999991	3.238037	3.023538	2.496467	2.151268	1.841839	2.599943	2.680123	2.488199	0.444309	4.999991	15388.000000		1
16807.080078	7826.985352	2.988143	7.277624	15745.434570	99998.000000	2588.548828	1606.109863	424.772675	190.390030	115.393501	583.190491	796.986084	427.588135	2.543293	99998.000000	4.225492	3.893595	0.475401	0.861990	4.197155	4.999991	3.413056	3.205775	2.628157	2.279644	2.062181	2.765810	2.901451	2.631026	0.405396	4.999991	15410.000000		1
12775.383789	4356.730957	0.576659	1.486362	5762.206543	77357.093750	936.765808	582.407227	166.904282	93.406448	35.129951	206.777023	315.540497	148.549866	2.405665	99998.000000	4.106374	3.639161	0.000000	0.172125	3.760589	4.888500	2.971631	2.765227	2.222467	1.970377	1.545678	2.315502	2.499055	2.171872	0.381235	4.999991	15439.000000		1
6224.045410	2390.156494	2.889463	2.047602	3436.506104	48900.542969	570.331299	356.057739	113.848549	56.148716	25.030708	170.243973	196.961472	144.550247	0.073909	0.000000	3.794073	3.378426	0.460817	0.311246	3.536117	4.689314	2.756127	2.551520	2.056328	1.749340	1.398473	2.231072	2.294381	2.160019	0.000000	0.000000	15547.000000		1
8624.847656	3078.187988	2.303553	3.830003	5122.213379	68374.335938	880.820618	521.762451	143.029968	35.826878	30.217556	185.382034	251.592987	95.805595	1.657134	99998.000000	3.935751	3.488295	0.362398	0.583199	3.709458	4.834893	2.944887	2.717473	2.155427	1.554209	1.480259	2.268068	2.400698	1.981391	0.219358	4.999991	15568.000000		1
18418.574219	3263.070557	1.455525	4.089037	8660.939453	99998.000000	1472.546875	888.665649	246.221115	132.859802	52.852200	322.142761	435.408478	285.970520	0.816471	99998.000000	4.265256	3.513627	0.163020	0.611621	3.937565	4.999991	3.168069	2.948738	2.391325	2.123394	1.723063	2.508048	2.638897	2.456321	0.000000	4.999991	15617.000000		1
11614.785156	1673.514160	2.541001	5.011075	5076.524902	64931.296875	825.856079	518.268555	134.876572	70.703964	30.677032	150.366180	226.531448	138.626389	0.361744	99998.000000	4.065011	3.223629	0.405005	0.699931	3.705566	4.812454	2.916904	2.714555	2.129936	1.849444	1.486813	2.177150	2.355129	2.141846	0.000000	4.999991	15643.000000		1
14295.608398	3885.442871	3.185502	7.006255	8796.130859	99998.000000	1476.552734	889.202209	233.920090	118.739357	74.848511	387.345337	498.998260	264.609467	2.723219	0.000000	4.155203	3.589441	0.503178	0.845486	3.944292	4.999991	3.169249	2.949001	2.369067	2.074595	1.874183	2.588098	2.698099	2.422605	0.435083	0.000000	15685.000000		1
23606.390625	3271.603271	2.778449	3.552467	10470.529297	99998.000000	1740.369629	1078.873779	278.868652	134.043961	86.054817	389.562561	542.762695	290.722565	2.607562	0.000000	4.373030	3.514761	0.443802	0.550530	4.019969	4.999991	3.240642	3.032971	2.445400	2.127247	1.934775	2.590577	2.734610	2.463479	0.416235	0.000000	15769.000000		1
10330.505859	1985.122925	2.081524	2.069189	4080.618896	57691.757812	691.010376	417.081848	112.880257	59.750523	23.186632	153.132294	201.318802	115.627869	0.420579	99998.000000	4.014122	3.297787	0.318381	0.315800	3.610726	4.761114	2.839484	2.620221	2.052618	1.776342	1.365238	2.185067	2.303884	2.063062	0.000000	4.999991	15808.000000		1
7606.165039	3342.501465	1.834825	3.330438	3673.445312	48048.968750	609.448547	380.157135	88.623566	60.262424	36.773586	135.144852	200.187073	116.676338	1.232829	0.000000	3.881166	3.524072	0.263595	0.522501	3.565073	4.681684	2.784937	2.579963	1.947549	1.780047	1.565536	2.130800	2.301436	2.066983	0.090903	0.000000	15852.000000		1
6227.588867	1986.788086	3.352024	4.045865	2892.152344	39822.179688	499.047607	300.553528	104.853287	41.050732	22.113491	104.375305	137.457657	88.777756	1.155188	99998.000000	3.794320	3.298151	0.525307	0.607011	3.461221	4.600125	2.698142	2.477922	2.020582	1.613321	1.344657	2.018598	2.138169	1.948304	0.062653	4.999991	15910.000000		1
9936.330078	1333.205078	2.389898	3.601807	3992.103271	53335.746094	664.672119	410.581299	130.340393	67.388947	34.701313	154.094421	235.350937	89.298904	0.902992	0.000000	3.997226	3.124897	0.378379	0.556520	3.601202	4.727018	2.822608	2.613399	2.115079	1.828589	1.540346	2.187787	2.371716	1.950846	0.000000	0.000000	15939.000000		1
11694.826172	4686.971680	2.396065	4.415914	5932.761719	80732.617188	993.611450	610.558716	167.493271	103.709221	38.192104	211.889862	277.616669	153.175476	0.205587	99998.000000	4.067994	3.670892	0.379499	0.645021	3.773257	4.907049	2.997217	2.785728	2.223997	2.015817	1.581974	2.326110	2.443445	2.185189	0.000000	4.999991	16043.000000		1
8006.116699	1714.009888	1.689889	2.818537	2351.727051	32841.066406	391.927765	243.448837	86.249092	53.623135	20.007298	90.671173	118.384727	78.326965	0.361564	0.000000	3.903422	3.234013	0.227858	0.450024	3.371387	4.516417	2.593206	2.386408	1.935755	1.729352	1.301188	1.957469	2.073296	1.893911	0.000000	0.000000	16164.000000		1
6187.487793	2687.015869	2.833956	3.607974	3737.041260	55695.757812	624.672974	380.373016	100.196838	16.695362	24.401625	146.267899	196.101120	83.032753	1.298488	0.000000	3.791514	3.429270	0.452393	0.557263	3.572528	4.745822	2.795653	2.580210	2.000854	1.222596	1.387419	2.165149	2.292480	1.919249	0.113438	0.000000	16198.000000		1
17764.138672	3217.903076	1.489446	4.465254	7190.088379	97617.710938	1184.340698	734.121033	210.079697	97.498566	46.157402	255.271896	338.939880	179.251572	2.010588	99998.000000	4.249544	3.507573	0.173025	0.649846	3.856734	4.989529	3.073477	2.865768	2.322384	1.988998	1.664241	2.407003	2.530123	2.253463	0.303323	4.999991	16238.000000		1
7926.466797	3776.253906	3.123827	3.176251	5991.593262	81283.812500	1016.030273	614.922180	160.070709	60.284008	58.498524	264.146881	355.314545	218.633987	0.995807	99998.000000	3.899080	3.577061	0.494687	0.501915	3.777542	4.910004	3.006907	2.788820	2.204312	1.780202	1.767145	2.421845	2.550613	2.339718	0.000000	4.999991	16320.000000		1
15060.406250	5782.022461	1.779317	2.278883	9508.116211	99998.000000	1597.185425	971.365356	237.854935	122.479935	86.159660	361.512848	468.071442	236.735535	3.389804	99998.000000	4.177837	3.762080	0.250253	0.357722	3.978095	4.999991	3.203355	2.987383	2.376312	2.088065	1.935304	2.558124	2.670312	2.374264	0.530175	4.999991	16356.000000		1
6009.454590	1863.583496	2.075356	3.241009	2834.998291	38182.175781	461.345825	295.045959	85.592255	42.737534	18.049124	89.215645	133.408707	110.305336	0.078828	0.000000	3.778835	3.270349	0.317093	0.510680	3.452553	4.581861	2.664026	2.469890	1.932434	1.630809	1.256456	1.950441	2.125184	2.042597	0.000000	0.000000	16428.000000		1
13424.036133	2988.056396	2.479326	4.391244	6447.286621	84395.929688	1084.520142	658.501587	177.836136	53.478199	52.053509	231.517853	337.354858	165.892807	0.607622	0.000000	4.127883	3.475389	0.394334	0.642588	3.809377	4.926322	3.035238	2.818557	2.250020	1.728177	1.716450	2.364584	2.528087	2.219828	0.000000	0.000000	16477.000000		1
6169.336914	1800.638184	1.566539	3.182418	2632.365723	43345.617188	449.942139	272.198547	107.011902	32.317581	30.661613	159.102417	201.170776	161.686584	0.058747	0.000000	3.790238	3.255426	0.194941	0.502757	3.420346	4.636945	2.653157	2.434886	2.029432	1.509439	1.486595	2.201677	2.303565	2.208674	0.000000	0.000000	16597.000000		1
7398.700195	2035.896606	0.271369	1.865662	2713.566650	41571.812500	461.953308	275.667755	71.959045	52.947796	17.432375	114.295692	164.474289	54.976894	3.487115	99998.000000	3.869155	3.308756	0.000000	0.270833	3.433541	4.618799	2.664598	2.440386	1.857085	1.723848	1.241357	2.058030	2.216098	1.740180	0.542466	4.999991	16617.000000		1
10300.116211	5563.813965	2.784616	4.681116	10467.233398	99998.000000	1700.916260	1059.544922	301.894928	112.960434	73.223373	369.416473	519.147400	247.784576	3.697736	0.000000	4.012842	3.745373	0.444765	0.670349	4.019832	4.999991	3.230683	3.025119	2.479856	2.052926	1.864650	2.567516	2.715291	2.394074	0.567936	0.000000	16644.000000		1
10928.310547	4399.449707	1.643633	4.317234	9950.762695	99998.000000	1626.801758	1019.046143	303.291870	87.559677	90.846947	452.911804	623.655334	385.023285	1.987574	0.000000	4.038553	3.643398	0.215805	0.635206	3.997856	4.999991	3.211335	3.008194	2.481861	1.942304	1.958310	2.656014	2.794945	2.585487	0.298323	0.000000	16746.000000		1
8820.430664	3015.548096	2.235711	3.463039	4311.057617	55291.503906	710.616760	443.959686	98.809158	57.354458	30.985407	159.765427	224.696625	99.345726	2.230733	0.000000	3.945490	3.479366	0.349416	0.539457	3.634584	4.742659	2.851635	2.647344	1.994797	1.758567	1.491157	2.203483	2.351597	1.997149	0.348448	0.000000	16882.000000		1
12123.558594	2535.752197	0.724679	3.336605	8085.312988	99998.000000	1351.519409	825.014221	214.622055	77.759560	61.573013	349.575714	467.581146	246.316711	2.869183	0.000000	4.083630	3.404107	0.000000	0.523305	3.907697	4.999991	3.130822	2.916461	2.331674	1.890754	1.789390	2.543541	2.669857	2.391494	0.457758	0.000000	16931.000000		1
6351.656738	2623.025146	1.945839	4.089037	4471.038574	61473.929688	704.492432	453.889343	133.673904	42.284225	29.970858	151.803207	228.246002	149.021667	0.783804	0.000000	3.802887	3.418802	0.289107	0.611621	3.650409	4.788691	2.847876	2.656950	2.126047	1.626178	1.476699	2.181281	2.358403	2.173249	0.000000	0.000000	16962.000000		1
8448.158203	2884.809814	2.667434	3.904013	6242.872070	90317.968750	1046.297119	630.760254	180.343216	59.920128	50.974201	276.629883	346.445709	179.485931	1.814106	99998.000000	3.926762	3.460117	0.426094	0.591511	3.795384	4.955774	3.019655	2.799864	2.256100	1.777573	1.707350	2.441899	2.539635	2.254030	0.258663	4.999991	16990.000000		1
22510.099609	8713.443359	3.533965	5.794345	12005.839844	99998.000000	1912.818481	1211.644165	366.533173	180.842773	108.004868	600.746216	811.889832	490.986725	2.150139	99998.000000	4.352377	3.940190	0.548262	0.763004	4.079392	4.999991	3.281674	3.083375	2.564113	2.257301	2.033443	2.778691	2.909497	2.691070	0.332467	4.999991	17033.000000		1
21194.250000	5899.300293	3.897846	3.910181	15175.300781	99998.000000	2489.520752	1551.700317	482.953583	152.022156	139.955490	648.695312	910.227173	465.262177	3.898895	99998.000000	4.326218	3.770801	0.590825	0.592197	4.181137	4.999991	3.396116	3.190808	2.683905	2.181907	2.145990	2.812041	2.959150	2.667698	0.590941	4.999991	17186.000000		1
9036.717773	3033.550781	3.059069	4.946317	6142.854004	79605.679688	1032.602295	627.559326	170.632523	76.587738	51.307247	250.991669	334.832367	215.152451	1.254798	99998.000000	3.956011	3.481951	0.485589	0.694282	3.788370	4.900944	3.013933	2.797655	2.232062	1.884159	1.710179	2.399659	2.524827	2.332746	0.098574	4.999991	17270.000000		1
13239.486328	3418.096191	1.116313	3.324270	5910.935059	83306.867188	998.480713	605.168335	173.774841	94.134209	48.260513	263.252625	346.158936	194.836777	2.865272	99998.000000	4.121871	3.533784	0.047786	0.521696	3.771656	4.920681	2.999340	2.781876	2.239987	1.973747	1.683592	2.420373	2.539276	2.289671	0.457166	4.999991	17419.000000		1
9238.794922	2333.125977	3.567886	3.904013	4467.659180	60901.207031	737.278748	453.846161	121.844688	31.077919	46.462692	208.010513	281.246216	152.102325	1.048522	0.000000	3.965615	3.367938	0.552411	0.591511	3.650080	4.784626	2.867632	2.656909	2.085807	1.492452	1.667104	2.318085	2.449087	2.182136	0.020577	0.000000	17455.000000		1
5921.780762	3038.947510	1.569623	2.503996	6524.833496	86833.781250	1104.737061	667.691101	177.092957	70.056374	52.352634	302.101562	389.655060	207.221069	1.313119	0.000000	3.772452	3.482723	0.195795	0.398634	3.814569	4.938689	3.043259	2.824576	2.248201	1.845448	1.718939	2.480153	2.590680	2.316434	0.118304	0.000000	17492.000000		1
7796.252930	1527.770508	2.149366	3.900929	3107.480469	40586.628906	525.672607	322.861267	97.504738	25.249653	19.782185	105.614967	145.777588	93.215256	0.809220	99998.000000	3.891886	3.184058	0.332310	0.591168	3.492409	4.608383	2.720715	2.509016	1.989026	1.402255	1.296274	2.023726	2.163691	1.969487	0.000000	4.999991	17536.000000		1
12297.657227	4584.884277	2.806202	5.677163	8725.155273	99998.000000	1473.783447	893.778503	230.549561	123.355721	65.640465	340.975159	431.902283	218.649414	1.193859	0.000000	4.089822	3.661328	0.448119	0.754131	3.940773	4.999991	3.168434	2.951230	2.362764	2.091159	1.817172	2.532723	2.635386	2.339748	0.076953	0.000000	17584.000000		1
8197.058594	3521.284180	2.590341	4.829135	4879.165527	69469.414062	817.181519	500.154663	179.473602	53.071144	52.253952	275.078735	373.264984	198.660614	1.054821	0.000000	3.913658	3.546701	0.413357	0.683869	3.688346	4.841794	2.912318	2.699104	2.254001	1.724858	1.718119	2.439457	2.572017	2.298112	0.023179	0.000000	17658.000000		1
4809.651855	3157.760742	2.618094	5.020327	4731.676270	66128.070312	809.176147	476.638092	154.723511	49.777710	47.563587	244.475723	331.637604	206.490234	1.184146	0.000000	3.682114	3.499379	0.417985	0.700732	3.675015	4.820386	2.908043	2.678189	2.189556	1.697035	1.677275	2.388236	2.520664	2.314899	0.073405	0.000000	17693.000000		1
9536.024414	1836.939941	2.830872	3.173167	4431.826172	56632.441406	722.328796	443.833252	99.493744	67.916260	15.896673	120.833221	178.249344	137.978806	0.196200	0.000000	3.979367	3.264095	0.451920	0.501493	3.646583	4.753065	2.858735	2.647220	1.997796	1.831974	1.201306	2.082186	2.251028	2.139812	0.000000	0.000000	17715.000000		1
8326.486328	4212.886719	3.463039	5.328701	7850.396973	97489.820312	1283.507568	810.011841	212.179733	64.591995	45.855194	280.262512	353.754181	195.626221	0.820812	0.000000	3.920462	3.624580	0.539457	0.726621	3.894892	4.988959	3.108398	2.908491	2.326704	1.810179	1.661389	2.447565	2.548702	2.291427	0.000000	0.000000	17769.000000		1
22753.710938	7435.310547	1.625130	4.042781	19025.126953	99998.000000	3130.549805	1939.458862	551.613037	216.583313	124.126656	633.008301	801.821411	509.045105	4.439471	99998.000000	4.357052	3.871299	0.210888	0.606680	4.279327	4.999991	3.495621	3.287681	2.741635	2.335625	2.093865	2.801409	2.904078	2.706756	0.647331	4.999991	17826.000000		1
6140.926270	1728.891968	1.958174	3.271847	2248.908936	30542.107422	384.955444	230.296692	75.496094	42.120789	21.361059	73.161705	92.129776	106.108368	0.291873	0.000000	3.788234	3.237768	0.291851	0.514793	3.351972	4.484899	2.585410	2.362288	1.877924	1.624496	1.329623	1.864284	1.964400	2.025750	0.000000	0.000000	17864.000000		1
6853.180664	2409.685791	3.111492	4.385077	4140.206055	55375.750000	696.909546	427.140991	109.904449	53.875999	28.271717	144.010605	206.043091	113.876305	0.508311	0.000000	3.835892	3.381960	0.492969	0.641977	3.617022	4.743320	2.843176	2.630571	2.041015	1.731395	1.451352	2.158395	2.313958	2.056433	0.000000	0.000000	17907.000000		1
12112.259766	3153.116699	1.637465	6.429595	5513.993164	74089.796875	949.378296	564.422852	150.751648	90.051338	49.635860	226.858322	314.427246	199.635086	1.837605	99998.000000	4.083225	3.498740	0.214172	0.808184	3.741466	4.869759	2.977439	2.751605	2.178262	1.954490	1.695796	2.355755	2.497520	2.300237	0.264252	4.999991	18049.000000		1
8982.623047	5044.907227	2.322055	6.950747	10493.756836	99998.000000	1784.485596	1078.688721	304.571625	152.598816	99.154533	478.257050	584.072449	368.001038	1.625731	0.000000	3.953403	3.702853	0.365873	0.842031	4.020931	4.999991	3.251513	3.032896	2.483690	2.183551	1.996313	2.679661	2.766467	2.565849	0.211049	0.000000	18123.000000		1
10125.209961	2557.708496	1.927337	3.444536	6367.211426	88340.421875	1073.708496	652.327942	185.397461	72.708389	46.811153	211.677078	299.366272	142.468735	1.604570	0.000000	4.005404	3.407851	0.284958	0.537131	3.803949	4.946159	3.030886	2.814466	2.268104	1.861585	1.670349	2.325674	2.476203	2.153720	0.205359	0.000000	18223.000000		1
5727.893555	2274.161621	1.915002	2.389898	4741.192871	62071.203125	793.402832	478.216949	120.191803	65.874825	42.771458	193.316498	272.266388	208.815369	1.161472	99998.000000	3.757995	3.356821	0.282169	0.378379	3.675888	4.792890	2.899494	2.679625	2.079875	1.818720	1.631154	2.286269	2.434994	2.319762	0.065009	4.999991	18258.000000		1
6631.943848	1496.131348	2.019849	3.882427	2650.004639	35760.441406	457.284546	279.103027	93.591469	39.070969	26.538656	120.315147	145.971863	89.157051	0.678870	0.000000	3.821641	3.174970	0.305319	0.589103	3.423247	4.553403	2.660187	2.445765	1.971236	1.591854	1.423879	2.080320	2.164269	1.950156	0.000000	0.000000	18322.000000		1
8489.211914	2278.950684	1.298254	4.489923	5823.159668	74548.546875	977.168945	596.617126	152.256516	65.927254	40.224289	220.993057	334.665833	231.079956	1.453044	0.000000	3.928867	3.357735	0.113360	0.652239	3.765159	4.872439	2.989970	2.775696	2.182576	1.819065	1.604488	2.344379	2.524611	2.363762	0.162279	0.000000	18359.000000		1
6250.648926	1697.582764	2.883296	3.857757	3982.173584	55272.007812	675.721191	407.701111	122.316498	69.180595	32.493355	170.758957	241.182297	151.211136	1.524708	99998.000000	3.795925	3.229831	0.459889	0.586335	3.600120	4.742505	2.829767	2.610342	2.087485	1.839984	1.511795	2.232383	2.382345	2.179584	0.183187	4.999991	18405.000000		1
7190.156250	1938.043457	2.685936	3.780664	2667.841064	38295.847656	456.510529	271.732880	75.449837	37.445839	23.572100	107.829094	150.964432	80.278969	1.000869	99998.000000	3.856738	3.287364	0.429096	0.577568	3.426160	4.583152	2.659451	2.434142	1.877658	1.573404	1.372398	2.032736	2.178875	1.904602	0.000377	4.999991	18438.000000		1
16205.715820	5069.176270	2.334390	6.756472	11697.601562	99998.000000	1928.641113	1184.951294	313.551483	113.253387	106.379738	496.710144	679.878052	394.049377	3.120670	0.000000	4.209668	3.704937	0.368173	0.829720	4.068097	4.999991	3.285251	3.073700	2.496309	2.054051	2.026859	2.696103	2.832431	2.595551	0.494248	0.000000	18488.000000		1
14645.662109	1968.553955	1.267417	1.945839	7149.901367	93215.875000	1146.768433	720.931885	187.552994	79.708481	46.422604	253.887299	312.851471	251.102676	2.073119	99998.000000	4.165709	3.294147	0.102919	0.289107	3.854300	4.969490	3.059476	2.857894	2.273124	1.901505	1.666729	2.404641	2.495338	2.399851	0.316624	4.999991	18524.000000		1
15961.715820	5522.445801	2.581089	4.175382	7581.300781	99998.000000	1255.726196	767.101624	267.807281	115.011124	69.236099	323.046295	387.965179	260.165802	2.353585	0.000000	4.203080	3.742131	0.411803	0.620696	3.879744	4.999991	3.098895	2.884853	2.427822	2.060740	1.840333	2.509265	2.588793	2.415250	0.371730	0.000000	18553.000000		1
7614.885742	2590.784668	1.649800	3.792999	4790.101074	80623.226562	811.331665	498.227325	195.342514	70.666954	51.001957	269.867218	365.003662	231.631958	0.497196	0.000000	3.881663	3.413431	0.217431	0.578983	3.680345	4.906460	2.909199	2.697428	2.290797	1.849216	1.707587	2.431150	2.562297	2.364799	0.000000	0.000000	18616.000000		1
5898.553711	1753.561890	2.059937	2.624262	3083.254639	45225.152344	509.649506	317.492493	90.202446	39.746307	25.989750	135.221939	217.394333	99.647934	0.384099	0.000000	3.770746	3.243921	0.313854	0.419007	3.489009	4.655380	2.707272	2.501734	1.955218	1.599297	1.414802	2.131047	2.337248	1.998468	0.000000	0.000000	18682.000000		1
11818.752930	2736.919922	3.043650	3.570970	5153.242188	67937.492188	864.180786	527.319336	129.251831	50.921780	33.510990	148.944580	207.988922	152.089996	1.503757	99998.000000	4.072572	3.437262	0.483395	0.552786	3.712080	4.832109	2.936604	2.722074	2.111437	1.706904	1.525187	2.173025	2.318040	2.182101	0.177178	4.999991	18841.000000		1
4051.860107	692.983948	3.506211	3.611058	1957.686890	32742.355469	340.068542	204.155838	66.109192	34.260338	22.461952	117.123482	163.715683	161.390549	0.341289	0.000000	3.607654	2.840723	0.544838	0.557634	3.291743	4.515110	2.531566	2.309962	1.820262	1.534792	1.351447	2.068644	2.214090	2.207878	0.000000	0.000000	18896.000000		1
8271.407227	808.654968	1.862578	2.306637	3471.417236	47457.867188	595.827637	357.038361	125.165871	42.234886	31.290697	149.027847	196.088776	118.875046	0.864642	0.000000	3.917579	2.907763	0.270115	0.362979	3.540507	4.676308	2.775121	2.552715	2.097486	1.625671	1.495415	2.173267	2.292453	2.075091	0.000000	0.000000	18941.000000		1
7609.479980	1046.438965	2.050686	3.830003	2984.433105	39702.699219	490.073944	301.750000	101.729454	26.180943	18.397585	92.086609	131.336426	115.553856	1.380618	99998.000000	3.881355	3.019714	0.311899	0.583199	3.474862	4.598820	2.690262	2.479647	2.007447	1.417985	1.264761	1.964196	2.118385	2.062784	0.140074	4.999991	18959.000000		1
9728.320312	2701.339844	2.211041	5.334868	6053.567383	78628.476562	1018.077820	623.646057	146.079788	38.885944	49.608105	208.784531	244.898193	194.577744	0.834415	0.000000	3.988038	3.431579	0.344597	0.727124	3.782011	4.895580	3.007781	2.794938	2.164590	1.589793	1.695553	2.319698	2.388986	2.289093	0.000000	0.000000	19020.000000		1
15899.162109	3911.741211	2.451572	3.441453	6838.366211	98303.609375	1144.924316	699.083557	179.381088	73.978889	52.799774	272.170776	354.256836	240.605637	1.970593	99998.000000	4.201374	3.592370	0.389445	0.536742	3.834952	4.992569	3.058777	2.844529	2.253777	1.869108	1.722632	2.434841	2.549318	2.381306	0.294597	4.999991	19054.000000		1
6229.420410	3901.944092	1.961258	4.132210	5598.675781	78620.851562	918.220215	574.115051	168.507828	110.582870	58.153145	238.548782	312.009613	201.022766	1.633721	99998.000000	3.794448	3.591281	0.292535	0.616182	3.748085	4.895538	2.962947	2.758999	2.226620	2.043688	1.764573	2.377577	2.494168	2.303245	0.213178	4.999991	19099.000000		1
11995.287109	4186.977051	1.443190	2.482410	7864.311035	99998.000000	1311.517212	806.841736	261.519562	85.632339	75.502258	351.626404	490.773926	240.201660	2.093829	0.000000	4.079010	3.621901	0.159323	0.394873	3.895661	4.999991	3.117774	2.906788	2.417504	1.932638	1.877960	2.546082	2.690881	2.380576	0.320941	0.000000	19160.000000		1
11341.695312	1783.020874	4.018112	4.533096	7160.129883	97816.218750	1184.803223	734.472534	228.798004	112.328270	54.486580	293.010681	411.469421	235.961517	0.577424	0.000000	4.054678	3.251156	0.604022	0.656395	3.854921	4.990411	3.073646	2.865976	2.359452	2.050489	1.736290	2.466883	2.614338	2.372841	0.000000	0.000000	19224.000000		1
15280.523438	4640.505859	2.676685	4.132210	7721.055664	99998.000000	1295.108643	792.227905	249.770508	75.983322	62.143505	314.852814	377.714813	217.027359	1.862548	0.000000	4.184138	3.666565	0.427597	0.616182	3.887677	4.999991	3.112306	2.898850	2.397541	1.880718	1.793396	2.498108	2.577164	2.336514	0.270107	0.000000	19317.000000		1
9731.958984	2596.532715	2.433070	4.567017	8682.556641	99998.000000	1454.519409	890.380249	254.975861	120.003693	64.869530	341.320526	477.322662	228.893585	1.863968	0.000000	3.988200	3.414394	0.386155	0.659633	3.938648	4.999991	3.162719	2.949575	2.406499	2.079195	1.812041	2.533162	2.678812	2.359634	0.270438	0.000000	19373.000000		1
18593.091797	5453.185059	2.294302	5.041913	13637.683594	99998.000000	2246.158203	1390.516357	371.535004	156.074188	111.242790	536.336182	672.785461	460.544037	2.609746	0.000000	4.269351	3.736650	0.360651	0.702595	4.134741	4.999991	3.351440	3.143176	2.570000	2.193331	2.046272	2.729437	2.827877	2.663271	0.416598	0.000000	19424.000000		1
9888.094727	3388.634277	2.072273	6.303162	5616.129883	73600.750000	935.853027	576.165771	157.264511	58.322750	62.655403	266.854431	345.819702	191.635864	1.089537	0.000000	3.995113	3.530025	0.316447	0.799558	3.749437	4.866882	2.971208	2.760547	2.196631	1.765838	1.796959	2.426274	2.538850	2.282477	0.037242	0.000000	19553.000000		1
11245.818359	2457.986572	2.149366	4.095205	5743.346191	72041.664062	965.049866	591.094116	155.383423	45.633167	45.531403	212.787231	296.902374	162.821411	1.409936	0.000000	4.050991	3.390579	0.332310	0.612276	3.759165	4.857584	2.984550	2.771657	2.191405	1.659281	1.658311	2.327945	2.472614	2.211711	0.149199	0.000000	19643.000000		1
6362.730469	2098.373291	2.106194	3.157748	3620.216797	45731.656250	621.435059	371.414734	122.405930	56.814804	26.951878	126.963692	152.410706	114.024323	0.730243	0.000000	3.803643	3.321883	0.323498	0.499378	3.558735	4.660217	2.793396	2.569859	2.087802	1.754462	1.430589	2.103680	2.183016	2.056998	0.000000	0.000000	19687.000000		1
8874.796875	3748.068604	1.853327	3.163916	4773.757324	65733.523438	782.014587	488.649231	130.109100	59.664177	32.135643	182.242798	261.343781	115.418175	0.485893	0.000000	3.948159	3.573807	0.267952	0.500225	3.678860	4.817787	2.893215	2.688997	2.114308	1.775714	1.506987	2.260650	2.417212	2.062274	0.000000	0.000000	19731.000000		1
10210.668945	2407.820312	1.899583	2.781532	4809.577637	71870.968750	818.877563	490.382294	144.726028	75.496094	30.541349	184.567932	244.605240	130.065933	1.218087	0.000000	4.009054	3.381624	0.278658	0.444284	3.682107	4.856554	2.913219	2.690535	2.160547	1.877924	1.484888	2.266156	2.388466	2.114164	0.085678	0.000000	19774.000000		1
18766.017578	4363.471680	2.352893	3.663482	9078.717773	99998.000000	1480.916138	927.992615	229.143372	83.008080	68.045776	330.610718	397.620361	222.161789	3.143956	0.000000	4.273372	3.639832	0.371602	0.563894	3.958025	4.999991	3.170531	2.967545	2.360107	1.919120	1.832801	2.519317	2.599469	2.346669	0.497476	0.000000	19902.000000		1
9128.384766	2245.498291	3.083739	5.205351	3145.462891	46214.433594	541.233154	324.998322	98.543953	37.593861	27.741314	120.210304	181.693893	84.796646	0.373439	0.000000	3.960394	3.351313	0.489078	0.716450	3.497684	4.664778	2.733384	2.511881	1.993630	1.575117	1.443127	2.079942	2.259340	1.928379	0.000000	0.000000	19976.000000		1
6870.236816	2367.355469	2.460824	3.459955	2923.732910	40769.703125	504.135773	302.465424	79.387772	47.489578	20.081306	116.509819	174.875748	122.856155	0.001061	99998.000000	3.836972	3.374264	0.391080	0.539070	3.465938	4.610338	2.702548	2.480676	1.899754	1.676598	1.302792	2.066363	2.242730	2.089397	0.000000	4.999991	20091.000000		1
20239.091797	13160.215820	1.699140	10.299687	26695.750000	99998.000000	4439.994629	2729.047119	756.974609	323.780243	222.584259	1088.384033	1446.057617	770.700317	3.973643	0.000000	4.306191	4.119263	0.230229	1.012824	4.426442	4.999991	3.647382	3.436011	2.879081	2.510250	2.347494	3.036782	3.160186	2.886886	0.599189	0.000000	20117.000000		1
9867.103516	5128.676758	1.840992	4.508426	9611.070312	99998.000000	1609.141113	990.228577	272.698090	91.957092	89.277321	365.777679	451.817078	278.785400	4.198452	0.000000	3.994190	3.710005	0.265052	0.654025	3.982772	4.999991	3.206594	2.995735	2.435682	1.963585	1.950741	2.563217	2.654963	2.445270	0.623089	0.000000	20200.000000		1
10483.271484	3355.397705	0.903535	3.074487	7373.706543	97920.562500	1223.174194	756.493530	194.997131	85.496658	69.936111	304.297180	383.074371	215.729111	2.291219	0.000000	4.020497	3.525744	0.000000	0.487773	3.867686	4.990874	3.087488	2.878805	2.290028	1.931949	1.844702	2.483298	2.583283	2.333909	0.360067	0.000000	20271.000000		1
11247.567383	2950.484131	0.903535	2.954222	6477.757324	91746.492188	1113.908081	665.711365	178.696487	67.817581	57.061501	312.635590	375.139893	258.164429	1.887655	0.000000	4.051059	3.469893	0.000000	0.470443	3.811425	4.962589	3.046849	2.823286	2.252116	1.831342	1.756343	2.495039	2.574193	2.411896	0.275923	0.000000	20364.000000		1
14706.087891	2330.372070	2.038351	2.022933	5528.749023	74009.976562	927.280212	566.661682	160.184814	46.145065	47.767113	234.441238	321.754211	218.538391	0.906624	99998.000000	4.167497	3.367425	0.309279	0.305981	3.742627	4.869290	2.967211	2.753324	2.204621	1.664125	1.679129	2.370034	2.507524	2.339528	0.000000	4.999991	20399.000000		1
28346.710938	10527.300781	0.712344	6.448098	14596.686523	99998.000000	2417.299561	1488.625488	413.430695	187.330963	121.190933	616.852600	853.168762	500.685089	2.936087	0.000000	4.452503	4.022317	0.000000	0.809432	4.164254	4.999991	3.383331	3.172786	2.616403	2.272609	2.083470	2.790181	2.931035	2.699565	0.467769	0.000000	20419.000000		1
4097.579590	585.413879	2.411484	3.762161	1937.679565	26384.619141	346.251434	204.880524	51.612534	21.795866	24.784008	88.864098	106.876221	79.051643	0.144711	99998.000000	3.612527	2.767463	0.382284	0.575437	3.287282	4.421351	2.539392	2.311501	1.712755	1.338374	1.394172	1.948726	2.028881	1.897911	0.000000	4.999991	20487.000000		1
12590.622070	2077.921875	2.013681	3.478457	5877.211426	69593.890625	984.042603	602.790771	158.898895	78.265289	36.249348	171.061157	236.507339	126.627563	0.163330	99998.000000	4.100047	3.317629	0.303991	0.541387	3.769171	4.842571	2.993014	2.780167	2.201121	1.893569	1.559300	2.233151	2.373845	2.102528	0.000000	4.999991	20526.000000		1
7642.608398	2766.082764	4.092121	5.692582	5335.645020	74189.453125	885.341370	544.067139	141.321579	65.356758	38.275364	194.081268	267.027100	125.400238	0.674951	0.000000	3.883242	3.441865	0.611948	0.755309	3.727187	4.870342	2.947111	2.735652	2.150208	1.815290	1.582919	2.287984	2.426555	2.098298	0.000000	0.000000	20550.000000		1
32118.330078	4955.857910	3.570970	4.927814	12303.957031	99998.000000	2017.116699	1256.191772	341.992798	141.481934	99.715775	484.557129	635.657227	334.388306	2.627347	99998.000000	4.506753	3.695119	0.552786	0.692654	4.090045	4.999991	3.304731	3.099056	2.534017	2.150701	1.998764	2.685345	2.803223	2.524251	0.419517	4.999991	20595.000000		1
4171.542969	1345.200806	1.942755	2.192538	2583.516357	37439.886719	428.281982	259.095734	85.746437	34.593380	18.110798	136.384506	146.779800	87.149544	0.466447	0.000000	3.620297	3.128787	0.288418	0.340947	3.412211	4.573335	2.631730	2.413460	1.933216	1.538993	1.257938	2.134765	2.166666	1.940265	0.000000	0.000000	20628.000000		1
19911.103516	5833.690430	1.924253	5.914611	14081.708008	99998.000000	2337.480225	1424.351196	354.161224	170.543091	135.777023	608.076294	737.568665	496.222900	2.513578	99998.000000	4.299095	3.765943	0.284262	0.771926	4.148655	4.999991	3.368748	3.153617	2.549201	2.231834	2.132826	2.783958	2.867802	2.695677	0.400292	4.999991	20686.000000		1
7017.923340	1936.479980	3.863925	3.410615	4714.650879	65196.949219	785.234009	488.738678	147.316360	70.740967	43.795258	202.444366	238.157150	168.748352	0.776501	0.000000	3.846209	3.287013	0.587029	0.532833	3.673450	4.814227	2.894999	2.689077	2.168251	1.849671	1.641427	2.306306	2.376864	2.227240	0.000000	0.000000	20724.000000		1
8407.208984	4061.234619	2.019849	3.330438	6074.040039	88484.031250	1011.851807	619.202393	174.579697	51.893154	56.827137	256.486877	337.530640	215.914139	0.492968	0.000000	3.924652	3.608658	0.305319	0.522501	3.783478	4.946865	3.005117	2.791833	2.241994	1.715110	1.754556	2.409065	2.528313	2.334281	0.000000	0.000000	20765.000000		1
13212.118164	3637.208252	1.520283	5.267026	10548.097656	99998.000000	1769.529419	1082.083984	291.345459	109.818108	100.443535	491.939606	613.361816	383.089783	2.588457	0.000000	4.120973	3.560768	0.181925	0.721565	4.023174	4.999991	3.247858	3.034261	2.464408	2.040674	2.001922	2.691912	2.787717	2.583301	0.413041	0.000000	20849.000000		1
6170.049316	1572.577271	2.994310	3.678900	2633.420410	39907.691406	453.229431	273.509125	90.214775	44.967079	27.420605	113.786873	170.330307	95.941277	0.779735	99998.000000	3.790289	3.196612	0.476297	0.565718	3.420520	4.601057	2.656318	2.436972	1.955278	1.652895	1.438077	2.056092	2.231292	1.982005	0.000000	4.999991	20945.000000		1
6418.786621	2451.927002	2.722941	2.275799	4079.601318	69664.507812	687.211182	422.058990	157.381683	48.377693	40.668346	206.092422	252.616791	152.111588	0.508097	0.000000	3.807453	3.389508	0.435038	0.357134	3.610618	4.843011	2.837090	2.625373	2.196954	1.684645	1.609257	2.314062	2.402462	2.182162	0.000000	0.000000	20996.000000		1
10606.565430	2104.010254	2.920300	7.885120	6684.241211	91086.179688	1070.214600	686.264465	179.026459	94.535095	57.594990	272.658020	381.060669	207.301254	0.637201	0.000000	4.025575	3.323048	0.465428	0.896808	3.825052	4.959453	3.029471	2.836492	2.252917	1.975593	1.760385	2.435618	2.580994	2.316602	0.000000	0.000000	21066.000000		1
8094.147949	1955.700928	1.057722	2.969640	4053.084229	51272.625000	663.281372	417.528961	105.722900	46.598377	30.667782	143.227325	213.431732	108.081963	2.224431	99998.000000	3.908171	3.291302	0.024372	0.472704	3.607786	4.709886	2.821698	2.620687	2.024169	1.668371	1.486682	2.156026	2.329259	2.033753	0.347219	4.999991	21140.000000		1
8717.463867	1074.137085	2.420735	3.860841	4010.118652	51062.835938	662.883545	414.479156	110.314583	36.545387	38.987709	140.257690	153.860062	88.660576	0.086100	99998.000000	3.940390	3.031060	0.383947	0.586682	3.603157	4.708105	2.821437	2.617503	2.042633	1.562833	1.590928	2.146927	2.187126	1.947731	0.000000	4.999991	21240.000000		1
19484.662109	5634.187988	3.635728	3.268763	11148.875000	99998.000000	1819.769775	1141.199219	277.656738	115.704964	68.280144	367.501495	465.521210	287.330444	3.906418	99998.000000	4.289693	3.750831	0.560591	0.514383	4.047231	4.999991	3.260016	3.057361	2.443508	2.063352	1.834294	2.565259	2.667939	2.458382	0.591779	4.999991	21293.000000		1
8301.671875	4459.625977	1.810155	4.237057	4824.009766	64038.011719	802.718811	493.311859	110.996094	49.823967	34.300426	160.776886	210.033447	146.011948	1.529563	99998.000000	3.919166	3.649298	0.257716	0.627064	3.683408	4.806438	2.904563	2.693122	2.045308	1.697438	1.535300	2.206224	2.322289	2.164388	0.184567	4.999991	21358.000000		1
9577.919922	2574.317383	1.995179	4.375825	5010.421875	66904.664062	850.865173	515.838562	135.820190	55.063240	41.016808	195.792740	266.283936	165.963730	0.670935	0.000000	3.981271	3.410662	0.299982	0.641060	3.699874	4.825457	2.929861	2.712514	2.132964	1.740862	1.612962	2.291797	2.425345	2.220013	0.000000	0.000000	21469.000000		1
6791.906738	3138.906738	2.926468	3.231758	6260.322754	75840.640625	1030.233887	642.293457	153.021286	66.389809	42.163960	198.953568	225.692673	101.236061	1.167669	99998.000000	3.831992	3.496778	0.466344	0.509439	3.796597	4.879902	3.012936	2.807734	2.184752	1.822101	1.624941	2.298752	2.353518	2.005335	0.067320	4.999991	21537.000000		1
13143.776367	4401.068848	2.269632	3.244093	7786.634766	99998.000000	1317.434814	786.889954	219.626953	79.165741	51.523106	283.969177	440.160522	220.718597	0.960129	99998.000000	4.118720	3.643558	0.355955	0.511093	3.891350	4.999991	3.119729	2.895914	2.341686	1.898537	1.712002	2.453271	2.643611	2.343839	0.000000	4.999991	21602.000000		1
16809.521484	4768.298828	2.303553	2.898715	7488.566406	99998.000000	1229.252319	736.224121	198.706879	80.682938	46.953007	281.055023	384.949280	257.852997	1.051226	99998.000000	4.225555	3.678364	0.362398	0.462205	3.874399	4.999991	3.089641	2.867010	2.298213	1.906782	1.671663	2.448791	2.585403	2.411372	0.021696	4.999991	21665.000000		1
9597.088867	2136.247803	1.840992	3.626477	4739.104980	69191.742188	810.634766	497.333038	167.755386	30.763378	47.643764	245.184982	289.415039	152.157837	1.575558	0.000000	3.982140	3.329652	0.265052	0.559485	3.675696	4.840054	2.908825	2.696647	2.224676	1.488034	1.678006	2.389494	2.461521	2.182294	0.197435	0.000000	21706.000000		1
18646.279297	3492.010254	2.451572	5.334868	9821.473633	99998.000000	1607.741089	1009.338501	259.256073	120.848640	76.655579	349.325928	449.066376	307.319244	0.837370	0.000000	4.270592	3.543076	0.389445	0.727124	3.992177	4.999991	3.206216	3.004037	2.413729	2.082242	1.884544	2.543231	2.652311	2.487590	0.000000	0.000000	21729.000000		1
6292.199219	2262.264648	1.708391	2.029100	4609.116211	60743.363281	786.279358	477.054382	131.984024	27.596378	39.151146	180.469650	253.717682	115.677208	0.682455	0.000000	3.798802	3.354543	0.232587	0.307303	3.663618	4.783499	2.895577	2.678568	2.120521	1.440852	1.592744	2.256404	2.404351	2.063248	0.000000	0.000000	21793.000000		1
9441.717773	2616.219238	2.334390	3.392113	4216.291016	56567.554688	696.132446	433.468811	137.877045	48.988274	27.204742	136.976593	171.295517	83.550819	0.078825	99998.000000	3.975051	3.417674	0.368173	0.530470	3.624931	4.752567	2.842692	2.636958	2.139492	1.690092	1.434645	2.136646	2.233746	1.921951	0.000000	4.999991	21828.000000		1
8719.111328	2067.862793	2.180203	3.604891	4766.359375	61975.753906	790.152527	489.417084	120.475502	51.735886	52.830612	220.478073	305.265472	181.027802	0.503503	0.000000	3.940472	3.315522	0.338497	0.556892	3.678187	4.792222	2.897711	2.689679	2.080899	1.713792	1.722886	2.343365	2.484678	2.257745	0.000000	0.000000	21861.000000		1
9660.431641	2524.986816	3.031315	2.389898	6684.145508	95418.718750	1087.461914	677.053345	194.352631	94.084869	64.536484	320.801331	389.044495	194.201538	2.578342	0.000000	3.984997	3.402259	0.481631	0.378379	3.825046	4.979634	3.036414	2.830623	2.288590	1.973520	1.809805	2.506236	2.589999	2.288253	0.411341	0.000000	21880.000000		1
7024.103027	2757.833740	2.229543	2.948054	5480.315430	74426.898438	935.128357	566.402649	137.917130	90.063675	41.096985	203.869049	236.834213	97.689758	0.612747	0.000000	3.846591	3.440568	0.348216	0.469535	3.738806	4.871730	2.970871	2.753125	2.139618	1.954550	1.613810	2.309351	2.374444	1.989849	0.000000	0.000000	21953.000000		1
11793.434570	4485.834473	2.004430	4.557766	5030.811523	70572.820312	840.759766	516.109924	163.058853	69.985451	52.611668	277.752350	352.622437	261.124817	2.561910	0.000000	4.071640	3.651843	0.301991	0.658752	3.701638	4.848638	2.924672	2.712742	2.212344	1.845008	1.721082	2.443658	2.547310	2.416848	0.408564	0.000000	22037.000000		1
5716.042969	655.969849	0.749349	2.655099	2758.826904	42685.484375	465.558197	282.652405	107.906189	21.829786	22.215254	128.795425	184.657364	80.297470	2.091817	0.000000	3.757096	2.816884	0.000000	0.424081	3.440724	4.630280	2.667974	2.451253	2.033046	1.339049	1.346651	2.109900	2.266367	1.904702	0.320524	0.000000	22088.000000		1
6515.098145	2776.968506	3.151581	4.005776	4253.209473	59619.925781	690.745117	434.141083	118.245964	55.612144	36.597813	159.077744	211.994705	122.427513	0.753143	0.000000	3.813921	3.443571	0.498528	0.602687	3.628717	4.775392	2.839318	2.637631	2.072786	1.745170	1.563455	2.201609	2.326325	2.087879	0.000000	0.000000	22179.000000		1
18521.033203	6061.902832	1.332175	4.104456	11846.515625	99998.000000	1961.220825	1196.910034	320.320282	109.907532	97.927208	494.024200	599.256775	375.090576	2.133681	0.000000	4.267665	3.782609	0.124561	0.613256	4.073591	4.999991	3.292526	3.078062	2.505584	2.041028	1.990903	2.693748	2.777613	2.574136	0.329129	0.000000	22208.000000		1
13076.415039	3113.327148	1.964342	3.327354	8051.453613	99998.000000	1311.054565	824.856934	203.705612	89.594948	59.972549	358.916351	453.556305	279.664276	3.137593	99998.000000	4.116489	3.493225	0.293217	0.522099	3.905874	4.999991	3.117621	2.916379	2.309003	1.952284	1.777953	2.554993	2.656631	2.446637	0.496597	4.999991	22254.000000		1
16569.021484	5137.672363	1.387682	5.769675	12658.692383	99998.000000	2124.800781	1296.539429	331.896637	170.620178	120.783882	559.862000	732.070312	374.183929	3.643038	0.000000	4.219297	3.710766	0.142290	0.761151	4.102389	4.999991	3.327318	3.112786	2.521003	2.232030	2.082009	2.748081	2.864553	2.573085	0.561464	0.000000	22308.000000		1
16999.027344	6409.149902	3.278014	5.473636	13849.634766	99998.000000	2336.431641	1410.526733	407.870697	168.384476	109.087257	556.300293	716.355591	439.327911	2.261303	99998.000000	4.230424	3.806800	0.515611	0.738276	4.141438	4.999991	3.368553	3.149381	2.610523	2.226302	2.037774	2.745309	2.855129	2.642789	0.354359	4.999991	22375.000000		1
21530.148438	5229.567383	1.100895	4.496091	16813.623047	99998.000000	2797.857666	1721.050049	488.985382	201.201614	116.768852	626.113037	791.299683	573.325623	4.125279	99998.000000	4.333047	3.718466	0.041746	0.652835	4.225661	4.999991	3.446826	3.235794	2.689296	2.303632	2.067327	2.796653	2.898341	2.758401	0.615453	4.999991	22415.000000		1
11109.526367	4193.906250	1.982844	3.552467	10465.820312	99998.000000	1759.066406	1066.264404	316.397766	120.117790	74.669647	408.472046	577.093933	284.823364	1.316541	99998.000000	4.045696	3.622619	0.297289	0.550530	4.019773	4.999991	3.245282	3.027865	2.500233	2.079607	1.873144	2.611162	2.761246	2.454576	0.119434	4.999991	22443.000000		1
17738.232422	3352.280029	2.103110	3.518546	7516.819824	93959.476562	1258.985718	771.502075	187.334045	67.219337	63.469509	259.243744	341.487061	182.230453	1.897146	99998.000000	4.248910	3.525340	0.322862	0.546363	3.876034	4.972940	3.100021	2.887337	2.272617	1.827494	1.802565	2.413708	2.533374	2.260621	0.278101	4.999991	22520.000000		1
19778.564453	6978.979004	3.749826	5.791261	12984.127930	99998.000000	2172.234863	1328.200195	363.048553	147.217682	88.367615	430.958649	564.318054	325.029144	2.055295	99998.000000	4.296195	3.843792	0.574011	0.762773	4.113413	4.999991	3.336907	3.123264	2.559965	2.167960	1.946293	2.634436	2.751524	2.511922	0.312874	4.999991	22607.000000		1
16224.077148	5947.014648	2.411484	2.889463	8345.904297	99998.000000	1332.650024	855.450745	251.926041	93.714821	74.681984	333.056122	455.980103	215.895630	0.958919	0.000000	4.210160	3.774299	0.382284	0.460817	3.921474	4.999991	3.124716	2.932195	2.401273	1.971808	1.873216	2.522517	2.658946	2.334244	0.000000	0.000000	22698.000000		1
10198.405273	1205.140503	2.192538	3.564802	3998.104248	52847.746094	651.476807	412.169434	105.809242	40.215038	25.317495	119.818672	164.005554	82.422173	1.019364	0.000000	4.008532	3.081038	0.340947	0.552035	3.601854	4.723026	2.813899	2.615076	2.024523	1.604388	1.403421	2.078525	2.214859	1.916044	0.008329	0.000000	22776.000000		1
7225.215332	1941.969116	3.509295	6.543694	4032.895020	57738.597656	666.775269	412.564148	132.560684	51.116055	45.340210	204.504303	278.532532	181.792572	0.547353	0.000000	3.858851	3.288242	0.545220	0.815823	3.605617	4.761466	2.823979	2.615491	2.122415	1.708557	1.656484	2.310703	2.444876	2.259576	0.000000	0.000000	22915.000000		1
13818.199219	2736.432617	1.372264	2.938803	5774.562988	76255.398438	933.595764	594.637329	176.278839	80.843292	65.853241	283.617615	366.875488	211.519806	1.223982	0.000000	4.140451	3.437185	0.137438	0.468170	3.761519	4.882271	2.970159	2.774252	2.246200	1.907644	1.818577	2.452733	2.564519	2.325351	0.087775	0.000000	23003.000000		1
18198.863281	8637.255859	2.932636	10.182506	22384.736328	99998.000000	3738.250000	2290.274170	638.324646	350.978821	172.566025	936.112061	1228.721924	760.116943	2.660353	0.000000	4.260044	3.936376	0.467258	1.007855	4.349952	4.999991	3.572668	3.359887	2.805042	2.545281	2.236955	2.971328	3.089454	2.880880	0.424939	0.000000	23061.000000		1
16039.647461	7117.685547	1.939672	6.488186	11718.608398	99998.000000	1963.959229	1183.384766	364.087769	139.076614	89.123131	469.613312	619.492249	351.740479	2.022246	99998.000000	4.205195	3.852339	0.287728	0.812123	4.068876	4.999991	3.293133	3.073126	2.561206	2.143254	1.949990	2.671740	2.792036	2.546222	0.305834	4.999991	23112.000000		1
18708.218750	8371.814453	1.884164	4.921647	13472.814453	99998.000000	2253.152100	1383.433105	402.958313	193.930161	107.021156	532.447571	783.830872	455.628571	1.402609	0.000000	4.272032	3.922820	0.275119	0.692110	4.129458	4.999991	3.352791	3.140958	2.605260	2.287645	2.029470	2.726277	2.894222	2.658611	0.146937	0.000000	23191.000000		1
9249.017578	4679.511719	2.325139	3.712821	7310.807617	97110.101562	1245.805786	760.064514	219.568359	99.598595	64.092422	279.836945	372.453979	281.008789	1.003727	0.000000	3.966096	3.670201	0.366449	0.569704	3.863965	4.987265	3.095450	2.880851	2.341570	1.998253	1.806807	2.446905	2.571073	2.448720	0.001615	0.000000	23448.000000		1
9377.242188	1299.808228	1.063890	4.329569	3841.135742	51623.027344	671.616699	406.674225	115.732712	47.884296	32.576614	110.015465	175.039185	94.572098	1.136156	0.000000	3.972075	3.113879	0.026897	0.636445	3.584460	4.712843	2.827121	2.609247	2.063456	1.680193	1.512906	2.041454	2.243135	1.975763	0.055438	0.000000	23529.000000		1
4521.087891	881.289368	2.957305	3.432201	1997.016846	31733.966797	326.274963	212.836563	52.651756	31.293781	22.310850	87.087868	121.968033	65.979675	1.159788	99998.000000	3.655243	2.945118	0.470896	0.535573	3.300382	4.501524	2.513584	2.328046	1.721413	1.495458	1.348516	1.939958	2.086246	1.819410	0.064379	4.999991	23555.000000		1
15664.813477	4373.204102	1.532618	5.112839	10751.726562	99998.000000	1837.559814	1112.224365	315.981445	128.397629	110.373177	473.828796	595.491516	351.647980	1.011818	0.000000	4.194925	3.640800	0.185434	0.708662	4.031478	4.999991	3.264241	3.046192	2.499662	2.108557	2.042864	2.675622	2.774876	2.546108	0.005102	0.000000	23686.000000		1
15710.986328	3698.441895	1.760815	4.166131	11331.293945	99998.000000	1898.926270	1168.706177	310.982727	105.463867	79.597466	409.939880	539.478516	302.206390	3.095931	0.000000	4.196203	3.568019	0.245714	0.619733	4.054279	4.999991	3.278508	3.067705	2.492736	2.023104	1.900899	2.612720	2.731974	2.480304	0.490791	0.000000	23731.000000		1
12126.848633	13225.949219	1.267417	7.256037	19288.150391	99998.000000	3135.570312	1982.079224	614.783386	273.450531	199.228027	972.722229	1334.247437	691.805969	4.236707	0.000000	4.083748	4.121427	0.102919	0.860699	4.285291	4.999991	3.496316	3.297121	2.788722	2.436879	2.299351	2.987989	3.125236	2.839984	0.627028	0.000000	23804.000000		1
14638.649414	1268.779663	1.908834	2.244962	5367.404785	69986.742188	902.126160	549.559265	121.687416	55.550468	40.211952	175.794693	267.008606	163.586166	0.962532	0.000000	4.165501	3.103386	0.280768	0.351209	3.729764	4.845016	2.955267	2.740015	2.085246	1.744688	1.604355	2.245006	2.426525	2.213747	0.000000	0.000000	23832.000000		1
6114.989258	2040.688843	2.544085	3.478457	4058.382080	55175.007812	710.394714	426.493408	108.350243	57.064587	38.741009	167.746140	221.927429	142.046265	1.942854	0.000000	3.786396	3.309777	0.405532	0.541387	3.608353	4.741743	2.851500	2.629912	2.034830	1.756367	1.588171	2.224653	2.346211	2.152430	0.288440	0.000000	23928.000000		1
8803.750000	4349.961914	2.328223	4.520761	9704.458008	99998.000000	1635.026001	1003.103210	285.301331	114.483803	65.048386	333.213379	408.496704	292.193512	2.620347	99998.000000	3.944668	3.638485	0.367025	0.655212	3.986971	4.999991	3.213525	3.001346	2.455304	2.058744	1.813236	2.522722	2.611189	2.465671	0.418359	4.999991	23977.000000		1
12878.719727	3767.021240	2.278883	4.872307	4974.977051	71909.195312	846.717590	513.121765	149.783356	81.645065	37.418087	194.247787	280.259430	186.584702	0.181428	0.000000	4.109873	3.575998	0.357722	0.687735	3.696791	4.856784	2.927739	2.710220	2.175463	1.911930	1.573082	2.288356	2.447560	2.270876	0.000000	0.000000	24003.000000		1
11861.986328	2005.543457	1.122481	2.883296	5149.291504	72388.929688	888.295593	540.425232	136.837830	66.349724	32.724636	169.827667	187.121262	94.584435	1.504751	99998.000000	4.074157	3.302232	0.050179	0.459889	3.711747	4.859672	2.948558	2.732736	2.136206	1.821839	1.514875	2.230008	2.272123	1.975820	0.177465	4.999991	24125.000000		1
5952.438965	1810.419800	1.970509	2.787700	3642.490723	52665.667969	602.124634	385.519775	105.988098	57.385296	26.979630	147.196106	176.827744	144.365234	0.460592	0.000000	3.774695	3.257779	0.294578	0.445246	3.561399	4.721528	2.779686	2.586047	2.025257	1.758801	1.431036	2.167896	2.247550	2.159463	0.000000	0.000000	24190.000000		1
10308.509766	6018.736328	1.717642	5.889941	12188.061523	99998.000000	2002.613892	1254.461792	299.625305	163.746521	88.675995	480.125793	619.338074	367.877686	2.538508	99998.000000	4.013196	3.779505	0.234933	0.770111	4.085935	4.999991	3.301597	3.098457	2.476578	2.214172	1.947806	2.681355	2.791928	2.565703	0.404579	4.999991	24242.000000		1
10313.638672	3461.336426	2.741444	4.955568	9157.460938	99998.000000	1545.196777	946.362427	274.853638	111.628258	86.532791	423.283234	560.836487	382.537781	0.917880	0.000000	4.013412	3.539244	0.437979	0.695093	3.961775	4.999991	3.188984	2.976058	2.439101	2.047774	1.937181	2.626631	2.748836	2.582674	0.000000	0.000000	24378.000000		1
9163.218750	652.744263	2.359060	3.308852	4565.000488	67513.429688	738.592407	481.266785	154.026581	62.630733	35.336563	197.581314	258.420380	130.321884	0.799482	99998.000000	3.962048	2.814743	0.372739	0.519677	3.659441	4.829390	2.868405	2.682386	2.187596	1.796788	1.548224	2.295746	2.412327	2.115017	0.000000	4.999991	24462.000000		1
6588.194824	1656.516602	2.093859	4.533096	5411.351074	72722.890625	890.176697	566.482788	144.161697	76.630905	42.703613	201.201614	231.924911	190.041565	1.334618	0.000000	3.818766	3.219196	0.320947	0.656395	3.733306	4.861671	2.949476	2.753187	2.158850	1.884404	1.630465	2.303632	2.365347	2.278849	0.125357	0.000000	24563.000000		1
4579.629395	1386.171387	2.870961	3.737491	2307.688232	33409.378906	387.915833	245.215820	72.480194	42.019024	19.150017	96.810898	127.845642	69.822014	0.244036	0.000000	3.660830	3.141817	0.458027	0.572580	3.363177	4.523869	2.588737	2.389549	1.860219	1.623446	1.282169	1.985924	2.106686	1.843992	0.000000	0.000000	24616.000000		1
6535.077637	2705.959229	2.149366	4.132210	4565.062012	64938.738281	775.165588	476.588745	141.907486	73.738358	39.724724	187.552994	277.567322	167.826309	0.220937	0.000000	3.815251	3.432321	0.332310	0.616182	3.659447	4.812504	2.889395	2.678144	2.152005	1.867693	1.599061	2.273124	2.443368	2.224860	0.000000	0.000000	24689.000000		1
9967.796875	2762.141846	2.053770	3.438369	4499.421387	68537.929688	754.411987	462.067413	133.599899	61.594597	36.101330	181.656876	237.284439	162.722733	1.769992	0.000000	3.998599	3.441246	0.312552	0.536352	3.653157	4.835931	2.877609	2.664705	2.125806	1.789543	1.557523	2.259252	2.375269	2.211448	0.247971	0.000000	24738.000000		1
11405.491211	4109.609375	1.070057	3.762161	7961.094238	99998.000000	1322.251709	829.747742	237.142593	100.912270	60.305595	321.612366	431.149841	310.662018	2.184592	0.000000	4.057114	3.613801	0.029407	0.575437	3.900973	4.999991	3.121314	2.918946	2.375010	2.003944	1.780358	2.507333	2.634628	2.492288	0.339370	0.000000	24851.000000		1
10200.884766	3342.532227	3.672733	3.700486	3507.663330	52614.171875	602.300415	372.642059	107.961693	48.007645	26.714428	134.719299	201.047424	68.030357	0.075187	0.000000	4.008638	3.524076	0.564989	0.568259	3.545018	4.721103	2.779813	2.571292	2.033270	1.681310	1.426746	2.129430	2.303298	1.832703	0.000000	0.000000	24886.000000		1
9441.369141	1432.288696	1.544953	1.523367	3586.092041	61786.140625	632.974365	375.500702	144.272720	93.628479	37.112797	163.459747	250.168304	122.840736	1.422732	0.000000	3.975035	3.156031	0.188915	0.182805	3.554621	4.790891	2.801386	2.574611	2.159184	1.971408	1.569524	2.213411	2.398232	2.089342	0.153123	0.000000	24905.000000		1
14781.716797	2714.282227	2.112361	5.584651	7416.395020	95289.242188	1258.075928	770.311768	193.421341	63.182724	53.132820	229.917389	307.106445	209.876175	1.624665	0.000000	4.169725	3.433655	0.324768	0.746996	3.870193	4.979044	3.099707	2.886667	2.286505	1.800598	1.725363	2.361572	2.487289	2.321963	0.210764	0.000000	24971.000000		1
15354.511719	2678.757568	1.834825	3.096074	5797.625977	78256.921875	980.197205	599.568237	159.324448	41.796993	44.843727	221.757828	303.390564	151.562683	1.666125	99998.000000	4.186236	3.427933	0.263595	0.490811	3.763250	4.893523	2.991313	2.777839	2.202282	1.621145	1.651702	2.345879	2.482002	2.180592	0.221708	4.999991	24990.000000		1
5841.708496	2228.830811	3.549383	3.996526	6055.978516	96263.484375	1013.668091	631.814880	208.877045	73.633514	49.333652	262.864044	353.041840	221.181168	1.805502	0.000000	3.766540	3.348077	0.550153	0.601683	3.782184	4.983461	3.005896	2.800590	2.319891	1.867076	1.693143	2.419731	2.547826	2.344748	0.256598	0.000000	25028.000000		1
7343.146973	2851.539307	3.863925	5.421213	4930.090332	77587.148438	850.257690	512.797974	162.099808	64.425468	43.511555	208.614929	262.768463	164.153580	1.792858	99998.000000	3.865882	3.455079	0.587029	0.734096	3.692855	4.889790	2.929551	2.709946	2.209783	1.809058	1.638605	2.319345	2.419573	2.215250	0.253546	4.999991	25111.000000		1
9945.223633	2785.485596	1.113230	2.892547	4829.779297	65407.664062	783.611938	494.607025	102.543564	78.505821	28.243963	156.980804	201.377396	98.670387	0.815577	99998.000000	3.997615	3.444901	0.046585	0.461280	3.683927	4.815629	2.894101	2.694260	2.010908	1.894902	1.450926	2.195847	2.304011	1.994187	0.000000	4.999991	25143.000000		1
19578.957031	5242.072266	2.470075	3.910181	12161.892578	99998.000000	2028.566650	1238.096436	312.789795	123.713432	95.238190	452.254944	631.093323	390.398254	2.580680	0.000000	4.291790	3.719503	0.392710	0.592197	4.085001	4.999991	3.307189	3.092754	2.495253	2.092417	1.978811	2.655383	2.800094	2.591508	0.411734	0.000000	25175.000000		1
8848.939453	2426.137695	3.611058	4.499175	4916.065430	70559.554688	838.206421	518.222290	131.148331	60.761990	50.354370	209.293350	271.680481	190.682983	0.851008	99998.000000	3.946891	3.384915	0.557634	0.653133	3.691618	4.848556	2.923351	2.714516	2.117763	1.783632	1.702037	2.320755	2.434058	2.280312	0.000000	4.999991	25290.000000		1
7708.539062	1877.577515	0.530403	2.722941	3357.531494	48749.488281	565.693359	354.013214	70.423340	31.296865	27.232496	117.145065	170.774368	76.041916	0.942061	0.000000	3.886972	3.273598	0.000000	0.435038	3.526020	4.687970	2.752581	2.549020	1.847717	1.495501	1.435087	2.068724	2.232423	1.881053	0.000000	0.000000	25319.000000		1
9980.786133	3365.685059	2.877128	4.607106	8040.636230	99998.000000	1364.671631	835.859741	198.876480	98.883163	66.716690	309.585785	395.156464	234.684860	2.005148	0.000000	3.999165	3.527073	0.458959	0.663428	3.905290	4.999991	3.135028	2.922133	2.298584	1.995122	1.824234	2.490781	2.596769	2.370485	0.302147	0.000000	25381.000000		1
7380.342773	1677.516846	2.997394	4.181550	2688.964600	39913.589844	464.522064	291.154266	72.918083	33.372219	25.184895	104.255043	133.852768	86.107239	0.273377	99998.000000	3.868077	3.224667	0.476744	0.621337	3.429585	4.601121	2.667006	2.464123	1.862835	1.523385	1.401140	2.018097	2.126627	1.935040	0.000000	4.999991	25436.000000		1
5435.120605	1834.732056	3.450704	3.651147	3861.433105	54112.863281	639.844971	408.040314	129.279587	47.779449	36.138336	137.321976	209.099075	121.502388	0.281537	0.000000	3.735209	3.263573	0.537908	0.562429	3.586749	4.733301	2.806075	2.610703	2.111530	1.679241	1.557968	2.137740	2.320352	2.084585	0.000000	0.000000	25491.000000		1
14824.315430	6980.628418	2.457740	5.899192	13280.824219	99998.000000	2231.254639	1367.453125	440.906799	241.191544	114.456047	603.466064	819.707092	477.880829	2.665901	99998.000000	4.170975	3.843894	0.390536	0.770793	4.123225	4.999991	3.348549	3.135912	2.644347	2.382362	2.058639	2.780653	2.913659	2.679320	0.425844	4.999991	25554.000000		1
11604.815430	4039.676270	2.352893	2.824705	5005.056152	73623.031250	841.345703	524.312683	152.830093	85.814285	44.165306	227.061859	325.898773	165.791046	1.859458	0.000000	4.064638	3.606347	0.371602	0.450973	3.699409	4.867014	2.924974	2.719590	2.184209	1.933560	1.645081	2.356144	2.513083	2.219561	0.269386	0.000000	25660.000000		1
9337.996094	1500.905029	2.143198	2.322055	3419.268066	46920.976562	577.325256	357.189453	108.205307	36.718079	27.093729	138.182327	165.078705	113.123871	2.952183	99998.000000	3.970254	3.176353	0.331062	0.365873	3.533933	4.671367	2.761420	2.552899	2.034249	1.564880	1.432869	2.140452	2.217691	2.053554	0.470143	4.999991	25716.000000		1
7983.043945	3147.510498	1.803987	1.770066	5474.965332	80500.195312	934.712036	575.018616	145.077576	71.360802	48.464039	209.099075	219.102722	175.245789	1.096673	0.000000	3.902169	3.497967	0.256233	0.247989	3.738381	4.905797	2.970678	2.759682	2.161600	1.853460	1.685420	2.320352	2.340648	2.243648	0.040077	0.000000	25774.000000		1
14760.799805	3311.620850	2.790784	2.741444	5374.691406	76723.460938	921.920715	560.417114	164.943024	65.723724	52.839863	191.703705	265.112091	213.638336	2.556663	99998.000000	4.169110	3.520041	0.445726	0.437979	3.730354	4.884928	2.964694	2.748511	2.217334	1.817722	1.722962	2.282630	2.423429	2.329679	0.407673	4.999991	25790.000000		1
4705.285645	2061.155518	1.708391	2.898715	2904.351562	43738.632812	500.792999	310.566406	89.351334	41.220337	33.877953	122.843819	167.354507	116.392639	1.838074	0.000000	3.672586	3.314111	0.232587	0.462205	3.463049	4.640865	2.699658	2.492154	1.951101	1.615112	1.529917	2.089353	2.223637	2.065926	0.264363	0.000000	25851.000000		1
19316.613281	6186.377930	1.196491	7.086432	13969.428711	99998.000000	2330.723633	1441.509155	402.619110	138.925522	112.809334	506.201874	655.497986	379.080933	3.143335	99998.000000	4.285931	3.791436	0.077909	0.850428	4.145179	4.999991	3.367491	3.158817	2.604894	2.142782	2.052345	2.704324	2.816571	2.578732	0.497391	4.999991	25957.000000		1
800.532410	11416.855469	1.807071	2.457740	0.000000	3480.427734	0.000000	0.000000	0.558157	12.550817	1.766982	0.000000	0.000000	12.695752	0.836854	0.000000	2.903379	4.057547	0.256975	0.390536	0.000000	3.541633	0.000000	0.000000	0.000000	1.098672	0.247232	0.000000	0.000000	1.103658	0.000000	0.000000	25976.000000		0
4762.572266	1571.278931	2.251129	2.448488	2031.110718	33361.925781	329.457397	222.978989	73.781532	20.664133	22.637726	84.488274	124.607712	30.596855	0.676374	0.000000	3.677842	3.196253	0.352400	0.388898	3.307734	4.523251	2.517799	2.348264	1.867948	1.315217	1.354833	1.926796	2.095545	1.485677	0.000000	0.000000	26035.000000		1
5313.546875	2074.791748	1.967425	4.058200	3957.309570	59479.269531	697.072998	415.607819	99.666435	40.255127	35.376652	153.425247	208.704361	132.776535	0.813402	0.000000	3.725384	3.316974	0.293898	0.608333	3.597400	4.774365	2.843278	2.618684	1.998549	1.604821	1.548717	2.185897	2.319531	2.123121	0.000000	0.000000	26056.000000		1
6841.644531	2593.017334	2.352893	5.156011	5385.506348	76769.523438	907.646057	562.304321	144.997391	68.650192	47.045517	208.473068	276.114899	196.847382	0.487275	0.000000	3.835160	3.413805	0.371602	0.712314	3.731226	4.885189	2.957916	2.749971	2.161360	1.836642	1.672518	2.319050	2.441090	2.294130	0.000000	0.000000	26095.000000		1
8539.563477	1585.942139	1.418520	2.843207	6090.415039	80798.812500	993.472717	627.442139	146.267899	69.562981	41.821667	179.294739	257.106720	161.538574	1.042010	0.000000	3.931436	3.200287	0.151835	0.453808	3.784647	4.907405	2.997156	2.797574	2.165149	1.842378	1.621401	2.253567	2.410113	2.208276	0.017872	0.000000	26118.000000		1
15517.644531	5085.193359	1.372264	4.625608	13374.616211	99998.000000	2243.284180	1379.544434	386.068665	121.696663	90.026672	470.893066	564.666504	393.136597	4.036248	0.000000	4.190826	3.706307	0.137438	0.665169	4.126281	4.999991	3.350884	3.139736	2.586664	2.085279	1.954371	2.672922	2.751792	2.594543	0.605978	0.000000	26229.000000		1
12099.780273	2845.159180	2.032184	3.700486	4604.114258	63149.609375	748.546753	484.624969	116.673256	90.538567	37.257732	159.268936	220.249878	163.280884	0.079753	0.000000	4.082778	3.454107	0.307963	0.568259	3.663146	4.800371	2.874219	2.685406	2.066971	1.956834	1.571216	2.202131	2.342916	2.212935	0.000000	0.000000	26309.000000		1
6444.930664	2008.596313	2.207957	4.829135	2714.078613	36366.523438	454.635590	293.837128	58.837734	46.922169	22.276928	74.833092	108.637032	24.019241	1.517715	99998.000000	3.809218	3.302893	0.343991	0.683869	3.433622	4.560702	2.657663	2.468107	1.769656	1.671378	1.347855	1.874094	2.035978	1.380559	0.181190	4.999991	26367.000000		1
7197.291992	1983.066040	1.356845	2.503996	2200.472656	36677.750000	374.714355	239.017502	58.076054	54.418739	15.427945	91.969421	134.531189	83.603241	1.808244	0.000000	3.857169	3.297337	0.132530	0.398634	3.342516	4.564403	2.573700	2.378430	1.763997	1.735749	1.188308	1.963643	2.128823	1.922223	0.257257	0.000000	26412.000000		1
3607.042969	1912.035156	2.482410	2.263464	2851.372803	43999.687500	472.700134	301.490967	89.397583	25.854065	30.384077	147.254700	198.546524	145.256424	0.622091	0.000000	3.557151	3.281496	0.394873	0.354774	3.455054	4.643450	2.674586	2.479274	1.951326	1.412529	1.482646	2.168069	2.297862	2.162135	0.000000	0.000000	26440.000000		1
13478.488281	5113.332031	1.803987	4.280230	8022.975586	99998.000000	1345.891602	826.275452	222.254303	124.613884	68.391159	330.629211	375.321838	234.487488	1.108320	0.000000	4.129641	3.708704	0.256233	0.631467	3.904335	4.999991	3.129010	2.917125	2.346850	2.095567	1.835000	2.519341	2.574404	2.370120	0.044665	0.000000	26461.000000		1
22814.173828	6493.055664	2.500912	4.024279	9694.216797	99998.000000	1607.084229	1012.758423	247.035233	136.128571	77.142807	372.592743	471.090424	227.037186	2.839024	0.000000	4.358205	3.812449	0.398098	0.604688	3.986513	4.999991	3.206039	3.005506	2.392759	2.133949	1.887295	2.571234	2.673104	2.356097	0.453169	0.000000	26562.000000		1
13244.578125	3800.128174	0.650669	1.578874	7562.598145	99998.000000	1266.886230	785.641052	232.427551	107.610146	55.451790	288.311066	394.795654	215.994308	2.852723	99998.000000	4.122038	3.579798	0.000000	0.198348	3.878671	4.999991	3.102738	2.895224	2.366288	2.031853	1.743916	2.459861	2.596372	2.334442	0.455260	4.999991	26627.000000		1
13390.506836	3688.620361	1.338343	4.122959	5711.750488	79001.906250	987.524170	592.373901	163.219208	53.842079	39.928249	216.194763	271.868561	150.720810	1.177694	99998.000000	4.126797	3.566864	0.126567	0.615209	3.756769	4.897637	2.994548	2.772596	2.212771	1.731122	1.601280	2.334845	2.434359	2.178173	0.071032	4.999991	26646.000000		1
21945.800781	6645.950195	2.226459	7.669258	18186.111328	99998.000000	2996.999268	1864.638184	489.703888	232.661926	163.327133	719.297485	880.913147	492.664276	2.391447	99998.000000	4.341352	3.822557	0.347615	0.884753	4.259740	4.999991	3.476687	3.270595	2.689934	2.366725	2.213058	2.856909	2.944933	2.692551	0.378661	4.999991	26681.000000		1
18636.125000	8069.064941	2.618094	7.462648	14093.821289	99998.000000	2379.175293	1457.128174	414.633331	134.580521	133.966858	584.405518	789.449463	576.967529	1.675948	0.000000	4.270356	3.906823	0.417985	0.872893	4.149029	4.999991	3.376426	3.163498	2.617664	2.128982	2.126997	2.766714	2.897324	2.761151	0.224261	0.000000	26759.000000		1
15156.310547	5493.332031	3.762161	5.526060	13733.233398	99998.000000	2323.825439	1400.948730	358.965698	112.581131	112.997437	574.201416	765.578247	432.562195	2.589014	99998.000000	4.180593	3.739836	0.575437	0.742416	4.137773	4.999991	3.366204	3.146422	2.555053	2.051466	2.053069	2.759064	2.883990	2.636049	0.413134	4.999991	26898.000000		1
10716.399414	2707.340576	3.160832	3.725156	4040.209717	59577.695312	694.424072	431.168365	108.017204	56.669868	40.566582	199.437714	252.289917	178.489883	1.371357	99998.000000	4.030049	3.432543	0.499801	0.571145	3.606404	4.775084	2.841625	2.634647	2.033493	1.753352	1.608168	2.299807	2.401900	2.251614	0.137151	4.999991	26965.000000		1
10697.557617	2841.668457	2.642764	2.685936	7407.356445	99998.000000	1249.999634	770.265503	220.647675	91.793648	68.403496	303.976471	426.283722	247.981934	2.358144	99998.000000	4.029284	3.453573	0.422058	0.429096	3.869663	4.999991	3.096910	2.886641	2.343699	1.962813	1.835078	2.482840	2.629699	2.394420	0.372570	4.999991	27013.000000		1
16485.445312	6483.403320	2.812370	3.743659	11327.738281	99998.000000	1826.982666	1155.452271	281.150635	99.191544	80.306725	376.296295	525.308716	297.771973	2.536551	99998.000000	4.217101	3.811803	0.449072	0.573296	4.054143	4.999991	3.261734	3.062752	2.448939	1.996475	1.904752	2.575530	2.720415	2.473884	0.404244	4.999991	27145.000000		1
15219.764648	4720.143066	1.813238	5.464385	12372.576172	99998.000000	2080.468994	1281.580200	339.920532	134.558945	104.137856	468.256470	671.462524	308.068573	2.401005	0.000000	4.182408	3.673955	0.258455	0.737541	4.092460	4.999991	3.318161	3.107746	2.531377	2.128913	2.017609	2.670484	2.827022	2.488647	0.380393	0.000000	27230.000000		1
14861.690430	1326.220459	1.162570	3.589472	4849.104980	69313.226562	845.851013	509.353455	142.333038	60.438194	38.448055	173.343124	206.709183	183.584213	2.423614	99998.000000	4.172068	3.122616	0.065419	0.555031	3.685662	4.840816	2.927294	2.707019	2.153306	1.781312	1.584874	2.238907	2.315360	2.263835	0.384463	4.999991	27291.000000		1
7595.532227	1311.248901	2.389898	2.380646	2449.604980	38563.699219	438.125275	261.451721	96.484016	34.210999	25.872568	94.809547	130.806030	68.684113	0.189862	99998.000000	3.880558	3.117685	0.378379	0.376695	3.389096	4.586179	2.641598	2.417392	1.984455	1.534166	1.412840	1.976852	2.116628	1.836856	0.000000	4.999991	27307.000000		1
5779.894531	3696.283447	0.422472	3.737491	8428.101562	99998.000000	1393.643311	867.677734	238.434677	70.975334	53.018719	289.180695	371.186554	244.090256	2.656941	99998.000000	3.761920	3.567765	0.000000	0.572580	3.925730	4.999991	3.144152	2.938359	2.377369	1.851107	1.724429	2.461169	2.569592	2.387550	0.424382	4.999991	27330.000000		1
6156.286621	2163.575684	2.207957	2.966557	2066.844971	32013.333984	359.045868	219.275406	44.837563	32.360756	16.242052	66.408318	69.966949	80.063110	1.286596	99998.000000	3.789319	3.335172	0.343991	0.472253	3.315308	4.505331	2.555150	2.340990	1.651642	1.510019	1.210641	1.822222	1.844893	1.903432	0.109442	4.999991	27359.000000		1
2698.366943	570.652039	1.347594	2.466991	1135.050171	23651.015625	198.170303	118.828789	48.050816	21.049601	9.365314	57.604240	78.885124	50.921780	0.096142	0.000000	3.431101	2.756371	0.129559	0.392168	3.055015	4.373850	2.297039	2.074922	1.681701	1.323244	0.971522	1.760454	1.896995	1.706904	0.000000	0.000000	27383.000000		1
5956.799316	1429.485596	2.864793	3.826920	2367.454102	45657.605469	435.494843	252.817230	119.658318	49.009861	36.011902	138.021973	191.151718	124.024887	0.623901	99998.000000	3.775013	3.155180	0.457093	0.582849	3.374282	4.659513	2.638983	2.402807	2.077943	1.690283	1.556446	2.139948	2.281378	2.093509	0.000000	4.999991	27418.000000		1
12829.019531	1385.230835	2.827788	3.882427	4538.236328	65873.351562	761.532349	478.337219	129.917908	73.423820	39.311501	171.822845	242.119751	84.176819	1.610587	99998.000000	4.108193	3.141522	0.451447	0.589103	3.656887	4.818710	2.881688	2.679734	2.113669	1.865837	1.594520	2.235081	2.384030	1.925192	0.206984	4.999991	27487.000000		1
18940.998047	6281.501953	1.107062	5.566148	10858.429688	99998.000000	1812.418091	1120.494995	319.561676	135.003006	81.358276	390.802216	498.523376	286.525574	2.514714	99998.000000	4.277403	3.798064	0.044172	0.745555	4.035767	4.999991	3.258258	3.049410	2.504555	2.130343	1.910402	2.591957	2.697685	2.457163	0.400489	4.999991	27512.000000		1
16544.812500	3882.152588	3.293433	5.473636	10207.961914	99998.000000	1720.744751	1056.300781	294.296600	113.897888	68.526840	416.119720	519.967712	347.037781	2.458063	99998.000000	4.218662	3.589073	0.517649	0.738276	4.008939	4.999991	3.235716	3.023787	2.468785	2.056516	1.835861	2.619218	2.715976	2.540377	0.390593	4.999991	27589.000000		1
12845.850586	4229.770020	2.534833	5.186849	8914.545898	99998.000000	1523.474854	924.955078	251.022507	92.024933	66.408318	357.954224	447.083527	330.888245	2.754995	99998.000000	4.108763	3.626317	0.403949	0.714904	3.950099	4.999991	3.182835	2.966121	2.399713	1.963905	1.822222	2.553828	2.650389	2.519681	0.440121	4.999991	27668.000000		1
7136.708984	1964.995361	3.493876	2.306637	3363.162598	45587.101562	557.098999	348.289795	81.093079	31.318451	19.150017	90.877785	153.912491	85.986969	0.298979	0.000000	3.853498	3.293361	0.543307	0.362979	3.526748	4.658842	2.745932	2.541941	1.908984	1.495800	1.282169	1.958458	2.187274	1.934433	0.000000	0.000000	27701.000000		1
17145.716797	6264.843262	1.797820	3.293433	9904.528320	99998.000000	1631.769653	1013.729797	277.030762	120.734543	69.001740	362.360901	491.782318	348.410065	1.717271	99998.000000	4.234156	3.796910	0.254746	0.517649	3.995834	4.999991	3.212659	3.005922	2.442528	2.081831	1.838860	2.559141	2.691773	2.542091	0.234839	4.999991	27743.000000		1
9147.572266	3926.237793	2.611927	2.392981	6788.286621	95403.578125	1173.436646	711.844055	204.273026	81.089996	50.591820	241.231628	299.091827	186.418182	1.412840	0.000000	3.961306	3.593976	0.416961	0.378939	3.831760	4.979565	3.069460	2.852385	2.310211	1.908967	1.704080	2.382434	2.475805	2.270488	0.150093	0.000000	27818.000000		1
18101.900391	7411.013672	3.049818	4.878475	13245.083008	99998.000000	2253.127441	1363.579956	470.300995	251.645416	124.835915	678.058655	946.365479	466.353821	2.402260	99998.000000	4.257724	3.869878	0.484274	0.688284	4.122055	4.999991	3.352786	3.134681	2.672376	2.400789	2.096339	2.831267	2.976059	2.668715	0.380620	4.999991	27882.000000		1
10288.252930	5002.493652	1.952007	2.957305	8477.459961	99998.000000	1393.486084	866.394897	344.250092	112.380692	82.801468	503.454285	648.171021	401.758728	2.980627	99998.000000	4.012341	3.699187	0.290481	0.470896	3.928266	4.999991	3.144103	2.937716	2.536874	2.050692	1.918038	2.701960	2.811690	2.603965	0.474308	4.999991	27924.000000		1
7760.552246	3019.078857	2.090775	4.212387	6980.995605	93781.531250	1141.794312	733.044800	201.420563	98.420609	65.048386	285.264343	390.660370	200.452271	1.489132	0.000000	3.889893	3.479874	0.320307	0.624528	3.843917	4.972117	3.057588	2.865130	2.304104	1.993086	1.813236	2.455247	2.591799	2.302011	0.172933	0.000000	27985.000000		1
8426.846680	2107.929688	2.386814	2.423819	3749.965088	57649.132812	658.788330	400.691772	127.740791	66.476158	35.271805	162.318756	213.764771	123.765854	0.494708	99998.000000	3.925665	3.323856	0.377819	0.384500	3.574027	4.760793	2.818746	2.602810	2.106330	1.822666	1.547428	2.210369	2.329936	2.092601	0.000000	4.999991	28069.000000		1
5413.198242	1930.093628	1.961258	3.725156	3435.901611	53391.285156	607.459534	365.364441	90.788353	40.227371	31.969120	153.258728	199.058426	90.813019	0.450062	0.000000	3.733454	3.285578	0.292535	0.571145	3.536041	4.727470	2.783517	2.562726	1.958030	1.604522	1.504731	2.185425	2.298980	1.958148	0.000000	0.000000	28116.000000		1
7911.066406	2412.032715	0.841861	3.564802	12541.735352	99998.000000	2105.857422	1294.251343	327.354279	117.071060	102.993790	498.893433	604.536133	327.823029	3.402079	99998.000000	3.898235	3.382383	0.000000	0.552035	4.098358	4.999991	3.323429	3.112019	2.515018	2.068449	2.012811	2.698008	2.781422	2.515640	0.531744	4.999991	28385.000000		1
10356.949219	2753.097168	2.568754	4.113708	4284.534180	59291.433594	719.766235	438.779022	121.289612	48.488708	38.161266	171.859848	246.853287	188.888245	1.049614	0.000000	4.015232	3.439821	0.409723	0.614233	3.631904	4.772992	2.857192	2.642246	2.083824	1.685641	1.581623	2.235174	2.392439	2.276205	0.021030	0.000000	28439.000000		1
16898.457031	9455.122070	2.032184	6.414176	19815.888672	99998.000000	3289.291504	2041.943848	580.492249	219.935333	168.686676	817.292542	1115.980347	571.515442	2.909070	99998.000000	4.227847	3.975667	0.307963	0.807141	4.297014	4.999991	3.517102	3.310044	2.763796	2.342295	2.227081	2.912378	3.047657	2.757028	0.463754	4.999991	28492.000000		1
13480.940430	3860.390625	1.335259	3.009729	12110.020508	99998.000000	2000.294922	1243.980225	342.372101	115.920822	85.983887	400.623932	548.100647	362.265289	2.446082	0.000000	4.129720	3.586631	0.125565	0.478527	4.083145	4.999991	3.301094	3.094814	2.534498	2.064162	1.934417	2.602737	2.738860	2.559027	0.388471	0.000000	28520.000000		1
7439.954590	325.303589	0.709260	0.061675	2721.673828	39998.535156	465.678467	280.367371	79.381599	29.548386	18.613447	87.140289	105.232582	73.035271	2.223530	99998.000000	3.871570	2.512289	0.000000	0.000000	3.434836	4.602044	2.668086	2.447727	1.899720	1.470534	1.269827	1.940219	2.022150	1.863533	0.347043	4.999991	28545.000000		1
13059.331055	2883.119873	3.561718	3.157748	7061.558105	99998.000000	1186.240234	717.601440	212.602203	96.521027	46.860493	297.334076	397.493927	208.574844	1.959089	0.000000	4.115921	3.459863	0.551660	0.499378	3.848901	4.999991	3.074173	2.855883	2.327568	1.984622	1.670807	2.473245	2.599330	2.319262	0.292054	0.000000	28567.000000		1
12455.230469	4596.707520	1.042304	2.010598	3679.316650	50831.574219	618.351318	398.511566	118.686935	60.984016	34.087646	142.561249	180.346298	95.176514	2.118105	0.000000	4.095352	3.662447	0.017994	0.303325	3.565767	4.706133	2.791235	2.600441	2.074403	1.785216	1.532597	2.154001	2.256107	1.978530	0.325948	0.000000	28654.000000		1
8145.575684	2825.814941	1.865662	4.671864	3727.376709	54959.515625	641.726013	394.900513	116.145935	71.148018	36.005733	132.017944	167.995926	123.830612	0.926628	99998.000000	3.910922	3.451144	0.270833	0.669490	3.571403	4.740043	2.807350	2.596488	2.065004	1.852163	1.556372	2.120633	2.225299	2.092828	0.000000	4.999991	28729.000000		1
14059.983398	3770.931396	2.790784	6.007123	8645.958984	99998.000000	1455.136108	888.801331	266.268494	114.634903	84.947754	387.046204	551.190552	280.561646	2.587900	99998.000000	4.147985	3.576449	0.445726	0.778666	3.936813	4.999991	3.162904	2.948805	2.425320	2.059317	1.929152	2.587763	2.741302	2.448028	0.412947	4.999991	28801.000000		1
9125.390625	1361.886963	2.408400	4.708869	3298.311523	51404.757812	594.085327	352.018036	89.884819	53.607716	22.902927	112.380692	166.666824	112.624306	0.603702	99998.000000	3.960252	3.134141	0.381729	0.672917	3.518292	4.711003	2.773849	2.546565	1.953686	1.729227	1.359891	2.050692	2.221849	2.051632	0.000000	4.999991	29042.000000		1
8151.520996	2803.439209	3.062153	4.261727	5186.555664	71016.578125	866.148193	539.376770	140.519806	48.220425	44.214645	213.154190	227.912964	181.675385	0.578084	99998.000000	3.911239	3.447691	0.486027	0.629586	3.714879	4.851360	2.937592	2.731892	2.147738	1.683231	1.645566	2.328694	2.357769	2.259296	0.000000	4.999991	29099.000000		1
19545.339844	5317.549805	3.574053	3.348940	7578.975586	99998.000000	1268.357178	786.547668	184.817719	66.543999	63.623699	294.441528	375.883087	251.932205	1.636288	99998.000000	4.291043	3.725712	0.553161	0.524907	3.879611	4.999991	3.103242	2.895725	2.266744	1.823109	1.803619	2.468999	2.575053	2.401284	0.213860	4.999991	29240.000000		1
14284.805664	1997.069336	2.174036	4.258643	5477.287598	70944.593750	895.351196	571.688171	149.049423	70.888985	32.638290	155.932327	250.966995	157.952179	1.558672	0.000000	4.154874	3.300393	0.337267	0.629271	3.738565	4.850919	2.951993	2.757159	2.173330	1.850579	1.513727	2.192936	2.399617	2.198526	0.192755	0.000000	29289.000000		1
14279.366211	4934.478516	1.803987	3.885511	8146.954102	99998.000000	1380.435669	843.328552	231.761475	75.853806	56.999828	309.869476	434.369263	244.595993	2.748645	99998.000000	4.154709	3.693241	0.256233	0.589448	3.910995	4.999991	3.140016	2.925997	2.365041	1.879977	1.755874	2.491179	2.637859	2.388449	0.439119	4.999991	29330.000000		1
8955.939453	1169.766968	1.292086	2.491661	3874.366211	55708.628906	645.663940	402.205872	108.763466	37.516766	22.415697	136.658966	188.027893	104.292046	1.493072	0.000000	3.952111	3.068099	0.111292	0.396489	3.588201	4.745923	2.810007	2.604448	2.036483	1.574225	1.350552	2.135638	2.274222	2.018251	0.174081	0.000000	29347.000000		1
5723.634766	2053.951904	1.659051	2.507080	2768.802734	53122.574219	456.195984	300.735443	124.203743	71.570496	33.625088	202.188416	273.034241	144.241882	1.387879	99998.000000	3.757672	3.312590	0.219860	0.399168	3.442292	4.725279	2.659152	2.478185	2.094135	1.854734	1.526663	2.305756	2.436217	2.159091	0.142352	4.999991	29406.000000		1
2986.644043	940.049988	0.952875	1.569623	1303.336060	24785.302734	250.445847	149.533569	44.572361	40.511074	13.272411	78.043259	84.445099	112.763077	0.719439	0.000000	3.475183	2.973151	0.000000	0.195795	3.115057	4.394194	2.398714	2.174739	1.649066	1.607574	1.122950	1.892335	1.926574	2.052167	0.000000	0.000000	29453.000000		1
11432.251953	3819.275146	2.682853	4.101373	9119.016602	99998.000000	1513.428101	945.042603	331.159607	124.490532	98.084480	393.167450	537.319885	311.445282	1.553262	99998.000000	4.058132	3.581981	0.428597	0.612929	3.959948	4.999991	3.179962	2.975451	2.520037	2.095136	1.991600	2.594578	2.730233	2.493382	0.191245	4.999991	29518.000000		1
22498.525391	5314.102051	1.958174	9.081611	18209.396484	99998.000000	2994.970215	1875.036499	512.588318	206.536484	148.019455	743.560364	936.093567	569.393860	1.187829	0.000000	4.352154	3.725430	0.291851	0.958163	4.260295	4.999991	3.476393	3.273010	2.709769	2.314997	2.170319	2.871316	2.971319	2.755413	0.074754	0.000000	29618.000000		1
4002.125488	1509.659668	2.201789	1.708391	1253.928345	23755.976562	228.686981	144.078445	54.267635	31.093338	16.325314	45.229195	67.274841	100.206093	0.148248	0.000000	3.602291	3.178879	0.342776	0.232587	3.098273	4.375773	2.359241	2.158599	1.734541	1.492667	1.212862	1.655419	1.827853	2.000894	0.000000	0.000000	29681.000000		1
10572.684570	3152.142334	1.097811	2.954222	4431.745605	61711.050781	743.631287	464.115021	131.749649	67.857674	27.053640	166.654495	200.742142	71.505737	1.335301	0.000000	4.024185	3.498606	0.040528	0.470443	3.646575	4.790363	2.871358	2.666626	2.119750	1.831599	1.432226	2.221817	2.302639	1.854341	0.125579	0.000000	29699.000000		1
3047.615723	432.448090	1.248914	3.046734	1447.371338	29556.457031	272.812195	162.580872	62.242184	44.726547	19.714342	87.760124	120.605026	53.031055	0.312096	0.000000	3.483960	2.635934	0.096533	0.483835	3.160580	4.470653	2.435864	2.211069	1.794085	1.650565	1.294782	1.943297	2.081365	1.724530	0.000000	0.000000	29820.000000		1
8683.095703	1063.991577	1.671386	2.719858	3507.453613	50806.816406	587.905518	369.764954	81.102325	21.536831	26.649670	134.225891	205.065536	84.775063	0.581617	99998.000000	3.938675	3.026938	0.223077	0.434546	3.544992	4.705922	2.769308	2.567926	1.909033	1.333182	1.425692	2.127836	2.311893	1.928268	0.000000	4.999991	29859.000000		1
14731.115234	3070.885742	2.229543	4.810632	7313.718750	99998.000000	1230.522827	758.143311	235.363281	85.808113	79.471031	329.401886	450.706909	302.573364	0.033586	0.000000	4.168236	3.487264	0.348216	0.682202	3.864138	4.999991	3.090090	2.879751	2.371739	1.933528	1.900209	2.517726	2.653894	2.480831	0.000000	0.000000	29910.000000		1
22366.894531	10819.682617	2.106194	9.830959	22010.656250	99998.000000	3664.357422	2246.608643	572.298767	220.875870	188.447281	923.545837	1317.058594	707.597778	2.640273	99998.000000	4.349606	4.034214	0.323498	0.992596	4.342633	4.999991	3.563998	3.351527	2.757623	2.344148	2.275190	2.965458	3.119605	2.849787	0.421649	4.999991	29973.000000		1
6080.047363	2014.538696	2.463907	3.731324	2536.368896	39954.558594	433.182037	273.610901	80.578094	58.449184	26.291956	114.079834	148.950745	69.344032	1.830444	99998.000000	3.783907	3.304176	0.391624	0.571863	3.404212	4.601566	2.636670	2.437133	1.906217	1.766778	1.419823	2.057209	2.173043	1.841009	0.262556	4.999991	30153.000000		1
8481.370117	2300.089844	3.379778	4.785963	3580.609131	53251.839844	580.119080	379.654510	113.117706	57.918781	34.547127	159.851761	234.814377	109.293869	0.196111	0.000000	3.928466	3.361745	0.528888	0.679969	3.553957	4.726335	2.763517	2.579389	2.053531	1.762819	1.538412	2.203717	2.370725	2.038596	0.000000	0.000000	30231.000000		1
7033.647461	1843.536133	1.554204	3.509295	2827.128418	41617.957031	485.614838	299.468048	74.089905	34.587215	19.150017	99.666435	149.832703	73.602676	1.322719	99998.000000	3.847181	3.265652	0.191508	0.545220	3.451345	4.619281	2.686292	2.476351	1.869759	1.538916	1.282169	1.998549	2.175607	1.866894	0.121468	4.999991	30367.000000		1
15116.397461	4140.039551	2.658183	5.951616	14926.029297	99998.000000	2489.008789	1538.819580	415.728058	173.759430	152.126999	728.921814	990.293335	508.092224	2.635086	0.000000	4.179448	3.617004	0.424585	0.774635	4.173944	4.999991	3.396026	3.187188	2.618809	2.239948	2.182206	2.862681	2.995764	2.705943	0.420795	0.000000	30408.000000		1
5596.264160	2388.941650	2.032184	4.378909	4166.892578	55174.320312	684.201477	435.060028	110.314583	49.614273	35.586346	151.849457	224.098373	153.560944	0.755764	99998.000000	3.747898	3.378206	0.307963	0.641366	3.619812	4.741737	2.835184	2.638549	2.042633	1.695607	1.551283	2.181413	2.350439	2.186281	0.000000	4.999991	30446.000000		1
14521.609375	4792.074707	2.118529	3.725156	8664.874023	99998.000000	1481.329468	895.055176	266.484375	120.888725	89.878647	419.524139	544.794861	300.467163	2.490247	99998.000000	4.162015	3.680524	0.326034	0.571145	3.937762	4.999991	3.170652	2.951850	2.425672	2.082386	1.953657	2.622757	2.736233	2.477797	0.396242	4.999991	30481.000000		1
10807.104492	6353.192383	1.020718	7.592165	13925.220703	99998.000000	2276.002686	1424.335815	372.870270	161.803772	113.099205	512.560547	672.958130	383.561584	1.972597	0.000000	4.033710	3.802992	0.008906	0.880366	4.143802	4.999991	3.357173	3.153612	2.571558	2.208989	2.053460	2.709745	2.827988	2.583835	0.295038	0.000000	30521.000000		1
16026.584961	5346.062012	1.736145	5.834434	10252.672852	99998.000000	1721.318359	1062.748901	354.216736	128.829361	108.023369	499.744537	660.108215	311.827667	2.463503	99998.000000	4.204841	3.728034	0.239586	0.765999	4.010837	4.999991	3.235861	3.026431	2.549269	2.110015	2.033518	2.698748	2.819615	2.493915	0.391553	4.999991	30606.000000		1
5287.591309	3129.223877	2.433070	4.298732	4341.062500	61583.136719	762.904602	461.055939	114.656494	56.873394	35.805290	147.143677	193.359665	143.230408	1.632267	99998.000000	3.723258	3.495437	0.386155	0.633340	3.637596	4.789462	2.882470	2.663754	2.059399	1.754909	1.553947	2.167742	2.286366	2.156035	0.212791	4.999991	30674.000000		1
6985.062988	2050.143555	2.007514	1.948923	2452.990723	39630.136719	442.864960	262.827057	80.356064	44.769718	12.692669	78.265289	112.266594	78.293045	0.983890	0.000000	3.844170	3.311784	0.302659	0.289795	3.389696	4.598026	2.646271	2.419670	1.905019	1.650984	1.103553	1.893569	2.050251	1.893723	0.000000	0.000000	30702.000000		1
9112.265625	4564.331055	2.254213	5.304030	9932.821289	99998.000000	1665.561279	1030.517700	267.588348	138.028152	69.741837	377.474304	513.208130	257.322571	3.229665	0.000000	3.959626	3.659377	0.352995	0.724606	3.997073	4.999991	3.221561	3.013056	2.427467	2.139968	1.843493	2.576887	2.710294	2.410478	0.509157	0.000000	30765.000000		1
16471.482422	4395.595215	1.477111	3.891678	7866.817871	99998.000000	1338.876099	815.695129	202.391937	102.447968	78.730934	355.653748	465.595215	304.365021	2.549048	0.000000	4.216733	3.643018	0.169413	0.590137	3.895799	4.999991	3.126740	2.911528	2.306193	2.010503	1.896145	2.551027	2.668009	2.483395	0.406378	0.000000	30801.000000		1
11922.393555	4322.627930	2.525582	4.631775	5964.604492	86745.687500	1018.324524	618.560974	167.897247	89.971161	71.555077	318.402191	427.788574	198.676041	4.076056	0.000000	4.076364	3.635748	0.402361	0.665747	3.775582	4.938248	3.007886	2.791383	2.225044	1.954103	1.854640	2.502976	2.631229	2.298146	0.610240	0.000000	30927.000000		1
13467.127930	5180.819824	2.115445	6.185980	7446.556641	99480.335938	1228.999390	769.738220	230.996704	120.663612	55.013901	286.880219	368.300171	217.033539	4.378578	0.000000	4.129275	3.714398	0.325402	0.791408	3.871955	4.997737	3.089552	2.886343	2.363606	2.081576	1.740472	2.457700	2.566202	2.336527	0.641333	0.000000	31013.000000		1
4455.968750	1439.643433	1.976677	2.044519	1364.326172	22428.785156	248.567841	155.768890	38.429554	0.000000	15.844250	57.024498	69.559898	51.732800	0.435800	99998.000000	3.648942	3.158255	0.295936	0.310591	3.134918	4.350806	2.395445	2.192481	1.584665	0.000000	1.199872	1.756061	1.842359	1.713766	0.000000	4.999991	31060.000000		1
8674.421875	3537.140869	1.717642	3.126911	4991.407227	70503.835938	864.242432	524.303406	134.407837	33.347549	50.317364	199.110840	279.155457	182.036179	0.878811	99998.000000	3.938241	3.548652	0.234933	0.495116	3.698223	4.848213	2.936635	2.719583	2.128425	1.523064	1.701718	2.299095	2.445846	2.260158	0.000000	4.999991	31098.000000		1
21098.601562	5789.192383	1.248914	4.428249	11287.708008	99998.000000	1914.280151	1166.939209	320.724243	99.903885	97.631172	425.460358	520.902039	271.362854	2.377455	99998.000000	4.324254	3.762618	0.096533	0.646232	4.052606	4.999991	3.282006	3.067048	2.506132	1.999582	1.989588	2.628859	2.716756	2.433550	0.376112	4.999991	31218.000000		1
12455.094727	2971.509277	3.244093	3.805334	6087.991211	84137.578125	1006.763611	629.832031	188.397934	75.021194	47.218208	242.912262	366.992676	242.320190	1.467095	99998.000000	4.095347	3.472977	0.511093	0.580393	3.784474	4.924990	3.002928	2.799225	2.275076	1.875184	1.674109	2.385449	2.564657	2.384390	0.166458	4.999991	31256.000000		1
7239.120117	3236.346924	1.381515	2.855542	7062.088379	94943.000000	1161.151001	721.249512	194.842957	72.640549	40.853371	254.938843	319.040527	257.556946	2.970941	0.000000	3.859686	3.510055	0.140356	0.455689	3.848933	4.977463	3.064889	2.858086	2.289685	1.861179	1.611228	2.406436	2.503846	2.410873	0.472894	0.000000	31288.000000		1
8466.071289	1943.424561	2.328223	4.348072	3642.635498	53452.289062	595.346619	368.913849	104.495575	25.406923	26.982714	108.155968	171.381866	164.625397	0.066174	0.000000	3.927682	3.288568	0.367025	0.638297	3.561416	4.727966	2.774770	2.566925	2.019098	1.404952	1.431086	2.034050	2.233965	2.216497	0.000000	0.000000	31312.000000		1
6758.186035	3337.021729	2.211041	4.348072	5525.344238	77006.929688	900.414734	585.000671	150.825668	59.398975	67.820663	222.100113	311.223236	189.939804	0.651353	0.000000	3.829830	3.523359	0.344597	0.638297	3.742359	4.886530	2.954443	2.767156	2.178475	1.773779	1.831362	2.346549	2.493072	2.278616	0.000000	0.000000	31360.000000		1
4080.205811	2071.032715	1.933504	3.811501	3105.978760	44938.632812	527.883667	332.254333	88.962776	29.125912	28.709608	114.718163	147.094345	72.927338	0.425642	0.000000	3.610682	3.316187	0.286345	0.581096	3.492198	4.652620	2.722538	2.521471	1.949208	1.464280	1.458027	2.059632	2.167596	1.862890	0.000000	0.000000	31402.000000		1
10288.111328	5888.812500	1.785485	3.373610	8490.618164	99998.000000	1451.639160	879.488464	262.833221	65.140900	67.953270	333.765381	415.469025	183.439285	2.047035	0.000000	4.012336	3.770028	0.251756	0.528095	3.928939	4.999991	3.161859	2.944230	2.419680	1.813854	1.832210	2.523441	2.618539	2.263492	0.311125	0.000000	31556.000000		1
24272.564453	5532.159668	2.056854	4.977154	10736.214844	99998.000000	1761.061523	1106.007568	280.435211	113.685112	92.617012	462.042755	602.451538	351.392029	2.825419	99998.000000	4.385116	3.742895	0.313203	0.696981	4.030851	4.999991	3.245775	3.043758	2.447833	2.055704	1.966691	2.664682	2.779922	2.545792	0.451083	4.999991	31602.000000		1
21732.824219	6258.666504	3.037483	3.897846	8099.680176	99998.000000	1399.857056	835.267639	229.084778	120.540260	62.556725	338.027100	440.783447	312.210052	0.640502	0.000000	4.337116	3.796482	0.482514	0.590825	3.908468	4.999991	3.146084	2.921826	2.359996	2.081132	1.796274	2.528951	2.644225	2.494447	0.000000	0.000000	31714.000000		1
10384.810547	2598.290527	1.048471	2.503996	6830.777344	99146.945312	1148.840698	712.251160	201.118362	78.703178	58.646545	290.272339	405.345123	229.738541	1.926563	0.000000	4.016398	3.414688	0.020557	0.398634	3.834470	4.996279	3.060260	2.852633	2.303452	1.895992	1.768242	2.462806	2.607825	2.361234	0.284783	0.000000	31802.000000		1
20409.781250	3166.056152	2.180203	5.017243	8210.574219	99998.000000	1387.167480	853.671387	267.958405	88.059242	64.110931	287.256439	391.610138	199.610413	2.619383	0.000000	4.309838	3.500519	0.338497	0.700465	3.914374	4.999991	3.142129	2.931291	2.428067	1.944775	1.806932	2.458270	2.592854	2.300183	0.418199	0.000000	31878.000000		1
14276.044922	2546.489746	3.142330	4.249392	6048.451172	84420.843750	1026.154175	625.268127	189.822617	57.092339	61.884468	265.673340	354.281494	224.289566	1.981638	0.000000	4.154608	3.405942	0.497252	0.628327	3.781644	4.926450	3.011213	2.796066	2.278348	1.756578	1.791582	2.424348	2.549348	2.350809	0.297024	0.000000	31941.000000		1
13801.812500	2777.406250	1.822490	4.881558	6469.307617	90300.710938	1114.478638	663.990601	172.029449	64.814018	55.507298	262.111633	396.152496	180.210602	1.616509	0.000000	4.139936	3.443640	0.260665	0.688559	3.810858	4.955691	3.047072	2.822162	2.235603	1.811669	1.744350	2.418486	2.597862	2.255780	0.208578	0.000000	32001.000000		1
12703.313477	3736.812988	1.501781	3.623393	6168.069336	89146.601562	1011.728455	637.112732	157.708572	91.081306	45.081177	219.747223	308.784027	159.820923	3.045939	0.000000	4.103917	3.572501	0.176607	0.559115	3.790149	4.950105	3.005064	2.804216	2.197855	1.959429	1.653995	2.341923	2.489655	2.203634	0.483721	0.000000	32196.000000		1
6748.897949	2332.234619	2.272716	3.592556	3205.142578	49184.070312	565.058105	332.001495	90.076012	28.234713	23.439499	116.571495	188.339340	115.865318	1.107675	0.000000	3.829233	3.367772	0.356545	0.555404	3.505847	4.691824	2.752093	2.521140	1.954609	1.450783	1.369948	2.066592	2.274941	2.063953	0.044412	0.000000	32240.000000		1
5015.260254	1054.780518	1.455525	3.839255	2259.301270	33847.964844	415.061981	248.089859	79.289093	25.739967	26.409138	82.958740	123.923126	58.159313	0.224133	0.000000	3.700294	3.023162	0.163020	0.584247	3.353974	4.529532	2.618113	2.394609	1.899213	1.410608	1.421754	1.918862	2.093152	1.764619	0.000000	0.000000	32328.000000		1
4024.932861	636.027283	2.164785	4.104456	1798.112671	29297.253906	305.299377	199.610413	61.717949	27.889334	15.008556	81.105415	116.290871	85.003258	0.773945	99998.000000	3.604759	2.803476	0.335415	0.613256	3.254817	4.466827	2.484726	2.300183	1.790411	1.445438	1.176339	1.909050	2.065546	1.929436	0.000000	4.999991	32406.000000		1
10298.441406	3581.728516	1.773150	4.437500	5114.883301	73933.304688	892.100952	535.642334	161.291870	58.887074	54.942974	253.640594	375.759735	182.390808	1.182843	0.000000	4.012772	3.554093	0.248745	0.647138	3.708836	4.868840	2.950414	2.728875	2.207613	1.770020	1.739912	2.404219	2.574910	2.261003	0.072927	0.000000	32448.000000		1
13072.449219	4547.762207	2.352893	5.044997	6831.946289	91330.000000	1129.061646	699.780518	179.257736	70.266068	51.544693	232.082184	314.547516	202.006470	1.455037	99998.000000	4.116357	3.657798	0.371602	0.702861	3.834544	4.960613	3.052718	2.844962	2.253478	1.846746	1.712184	2.365642	2.497686	2.305365	0.162874	4.999991	32479.000000		1
7673.187012	1098.310547	2.266548	2.485493	2833.406982	40646.113281	488.754089	303.458405	67.931679	34.099983	23.676947	80.174126	133.125000	79.128738	1.459050	0.000000	3.884976	3.040725	0.355365	0.395413	3.452309	4.609019	2.689090	2.482099	1.832072	1.532754	1.374326	1.904034	2.124260	1.898334	0.164070	0.000000	32603.000000		1
7121.148438	3180.962891	1.477111	4.163047	4167.374023	62179.039062	735.539551	435.405396	142.687683	58.575619	37.896065	138.083649	177.959473	86.813416	0.113218	0.000000	3.852550	3.502559	0.169413	0.619411	3.619863	4.793644	2.866606	2.638894	2.154387	1.767717	1.578594	2.140142	2.250321	1.938587	0.000000	0.000000	32646.000000		1
7464.821777	2217.485596	3.003561	2.516331	3900.022949	58138.332031	673.201782	413.998108	117.373268	38.663918	38.312370	171.317108	214.344513	120.173302	0.322750	0.000000	3.873019	3.345861	0.477637	0.400768	3.591067	4.764462	2.828145	2.616998	2.069569	1.587306	1.583339	2.233801	2.331112	2.079808	0.000000	0.000000	32724.000000		1
9425.873047	1945.160767	2.679769	2.886379	3587.294678	50589.152344	591.343933	373.823151	88.706825	43.329613	33.720684	152.426117	200.310425	95.833351	2.075588	99998.000000	3.974322	3.288955	0.428097	0.460353	3.554767	4.704057	2.771840	2.572666	1.947957	1.636785	1.527896	2.183059	2.301703	1.981517	0.317141	4.999991	32805.000000		1
6342.677246	1524.985962	1.458608	1.455525	1896.520874	29827.974609	328.461334	203.212219	64.228111	40.236622	14.660094	70.777969	104.489403	53.259251	1.357804	99998.000000	3.802273	3.183266	0.163939	0.163020	3.277958	4.474624	2.516484	2.307950	1.807725	1.604622	1.166137	1.849898	2.019072	1.726395	0.132837	4.999991	32830.000000		1
11570.224609	2993.270996	2.019849	3.811501	5228.799805	74464.234375	902.554810	548.769836	178.677994	61.017941	41.834000	206.934296	270.820099	103.323753	0.381511	0.000000	4.063342	3.476146	0.305319	0.581096	3.718402	4.871948	2.955474	2.739390	2.252071	1.785457	1.621529	2.315832	2.432681	2.014200	0.000000	0.000000	32878.000000		1
13871.989258	5129.682129	2.729109	3.928683	9543.200195	99998.000000	1616.239868	984.471252	276.750122	142.588989	72.890335	377.869019	502.846771	313.690247	2.953038	0.000000	4.142139	3.710090	0.436021	0.594247	3.979694	4.999991	3.208506	2.993203	2.442088	2.154086	1.862670	2.577341	2.701436	2.496501	0.470269	0.000000	32898.000000		1
11875.540039	2280.316895	3.777580	3.854673	6291.369629	84914.507812	1052.964233	642.941040	180.682419	87.057030	40.079353	209.533875	285.116302	178.659485	0.955962	99998.000000	4.074653	3.357995	0.577214	0.585988	3.798745	4.928982	3.022414	2.808171	2.256916	1.939804	1.602921	2.321254	2.455022	2.252026	0.000000	4.999991	32957.000000		1
18247.451172	5291.128418	2.513247	7.370136	11162.773438	99998.000000	1912.494629	1133.449707	306.468140	106.518501	99.873047	507.284271	708.513672	420.964264	1.932659	99998.000000	4.261202	3.723548	0.400235	0.867476	4.047772	4.999991	3.281600	3.054402	2.486385	2.027425	1.999448	2.705251	2.850348	2.624245	0.286155	4.999991	32983.000000		1
7452.480469	1628.001343	0.983713	1.248914	2490.026611	41837.250000	414.658020	247.599548	63.972160	34.152405	20.676468	70.784142	119.288269	52.445145	2.715197	0.000000	3.872301	3.211655	0.000000	0.096533	3.396204	4.621563	2.617690	2.393750	1.805991	1.533421	1.315476	1.849936	2.076598	1.719705	0.433801	0.000000	33007.000000		1
13682.583008	5000.254395	3.271847	5.834434	12528.314453	99998.000000	2100.837158	1271.336060	381.945709	104.230370	104.332130	495.905273	646.734009	369.678589	2.984281	0.000000	4.136168	3.698992	0.514793	0.765999	4.097893	4.999991	3.322392	3.104260	2.582002	2.017994	2.018418	2.695399	2.810726	2.567824	0.474840	0.000000	33041.000000		1
6529.335938	2246.448242	1.973593	3.046734	2165.611084	36265.203125	394.262177	234.891464	69.149757	22.452702	20.793650	68.320229	106.481499	106.731285	0.585513	99998.000000	3.814869	3.351496	0.295258	0.483835	3.335580	4.559490	2.595785	2.370867	1.839791	1.351269	1.317931	1.834549	2.027274	2.028292	0.000000	4.999991	33073.000000		1
12012.359375	2097.738037	1.455525	1.828657	5069.996582	71895.781250	869.466309	527.643127	128.443893	22.535963	31.358540	150.002304	224.150803	142.012344	2.044029	99998.000000	4.079628	3.321751	0.163020	0.262132	3.705008	4.856703	2.939253	2.722340	2.108713	1.352876	1.496356	2.176098	2.350540	2.152326	0.310487	4.999991	33090.000000		1
7132.151367	740.183655	2.087691	3.928683	2930.372070	43585.304688	491.267334	317.045349	85.222206	48.337605	21.629343	120.910316	139.357239	126.359276	0.987575	0.000000	3.853220	2.869339	0.319666	0.594247	3.466923	4.639340	2.691318	2.501121	1.930553	1.684285	1.335043	2.082463	2.144130	2.101607	0.000000	0.000000	33149.000000		1
4545.066895	1566.943237	2.840123	3.685068	1982.942749	26032.869141	333.090027	216.697403	49.086952	45.244614	21.635511	60.132904	81.271935	101.532097	0.666997	99998.000000	3.657540	3.195053	0.453337	0.566445	3.297310	4.415522	2.522562	2.335854	1.690966	1.655567	1.335167	1.779112	1.909941	2.006603	0.000000	4.999991	33166.000000		1
7216.525391	3244.682129	2.747611	5.405794	4498.000000	60437.308594	766.848755	474.198853	132.613098	53.536789	32.416264	142.573578	192.468475	130.732025	0.796419	0.000000	3.858328	3.511172	0.438955	0.732859	3.653019	4.781305	2.884710	2.675961	2.122586	1.728652	1.510763	2.154039	2.284360	2.116382	0.000000	0.000000	33232.000000		1
3923.040039	1941.854980	2.596508	3.913265	3843.417725	56346.839844	665.535583	402.859619	144.288132	39.940586	32.551945	160.798477	235.825836	159.170258	1.278476	0.000000	3.593623	3.288217	0.414390	0.592539	3.584718	4.750870	2.823171	2.605154	2.159231	1.601414	1.512577	2.206282	2.372591	2.201862	0.106693	0.000000	33280.000000		1
20304.621094	5244.896973	2.201789	3.176251	8826.067383	99998.000000	1505.185181	914.044861	249.619400	127.635948	80.337563	371.775543	437.514679	365.571075	1.922009	0.000000	4.307595	3.719737	0.342776	0.501915	3.945767	4.999991	3.177590	2.960968	2.397278	2.105973	1.904919	2.570281	2.640993	2.562972	0.283755	0.000000	33338.000000		1
4483.441406	1769.640503	3.271847	2.935719	3194.697754	42096.062500	576.924377	344.928528	85.922211	68.181465	34.408356	148.645462	185.881607	109.626915	0.228983	99998.000000	3.651612	3.247885	0.514793	0.467715	3.504430	4.624241	2.761119	2.537729	1.934105	1.833666	1.536664	2.172152	2.269236	2.039917	0.000000	4.999991	33416.000000		1
8704.792969	2711.115234	2.201789	2.880212	4155.850098	64250.632812	724.438049	437.943329	158.590515	45.781185	38.158184	193.957916	239.051422	169.451447	0.155848	0.000000	3.939759	3.433148	0.342776	0.459424	3.618660	4.807878	2.860001	2.641418	2.200277	1.660687	1.581588	2.287708	2.378491	2.229045	0.000000	0.000000	33456.000000		1
7081.429688	2698.024658	2.824705	2.867877	4253.863281	59552.972656	730.361938	447.771210	132.199875	75.175385	34.476200	143.998260	210.243134	174.743134	0.083386	0.000000	3.850121	3.431046	0.450973	0.457561	3.628783	4.774903	2.863538	2.651056	2.121231	1.876076	1.537519	2.158357	2.322722	2.242400	0.000000	0.000000	33578.000000		1
9473.750977	1765.184448	1.751564	3.910181	5796.944824	82049.546875	968.044189	599.830383	165.775635	53.993183	56.491009	210.526840	297.013367	179.112793	0.699467	0.000000	3.976522	3.246790	0.243426	0.592197	3.763199	4.914076	2.985895	2.778028	2.219521	1.732339	1.751979	2.323308	2.472776	2.253127	0.000000	0.000000	33598.000000		1
5854.407227	2260.972656	2.192538	2.941887	1790.505005	30755.125000	323.441010	190.063156	64.480980	18.678205	16.007689	80.374565	76.911530	71.274452	0.359324	0.000000	3.767483	3.354295	0.340947	0.468626	3.252975	4.487917	2.509795	2.278898	1.809432	1.271335	1.204329	1.905119	1.885991	1.852934	0.000000	0.000000	33620.000000		1
5856.192383	1951.729126	1.992095	4.545431	4440.361816	61721.339844	718.668396	456.667786	99.182289	49.854805	26.998133	151.306732	220.789520	119.346855	1.078246	0.000000	3.767615	3.290420	0.299310	0.657575	3.647418	4.790435	2.856529	2.659600	1.996434	1.697707	1.431334	2.179858	2.343978	2.076811	0.032718	0.000000	33654.000000		1
12463.069336	9589.711914	2.328223	8.529621	19565.964844	99998.000000	3286.466797	2016.962524	533.141418	195.795822	155.586960	735.656738	984.292419	514.515625	2.115392	0.000000	4.095625	3.981806	0.367025	0.930930	4.291501	4.999991	3.516729	3.304698	2.726842	2.291803	2.191973	2.866675	2.993124	2.711399	0.325391	0.000000	33715.000000		1
26118.533203	10527.433594	2.772281	9.898802	20936.230469	99998.000000	3425.823975	2153.701660	555.850098	253.264374	193.584778	924.649841	1157.225342	689.678162	2.892093	99998.000000	4.416949	4.022323	0.442837	0.995583	4.320899	4.999991	3.534765	3.333185	2.744958	2.403574	2.286871	2.965977	3.063418	2.838646	0.461212	4.999991	33809.000000		1
13880.327148	3259.431641	2.741444	3.897846	6713.625977	93437.656250	1139.934814	697.313538	198.586609	91.078224	56.093208	260.480316	370.995361	213.792526	2.416852	0.000000	4.142400	3.513142	0.437979	0.590825	3.826957	4.970522	3.056880	2.843428	2.297950	1.959415	1.748910	2.415775	2.569368	2.329993	0.383250	0.000000	33865.000000		1
4754.570312	1740.070557	2.149366	3.345856	2144.018799	36915.261719	352.273987	236.060196	69.896019	19.122265	24.901190	102.574402	119.072403	94.797211	0.082331	0.000000	3.677111	3.240567	0.332310	0.524507	3.331228	4.567206	2.546880	2.373023	1.844452	1.281539	1.396220	2.011039	2.075811	1.976796	0.000000	0.000000	33966.000000		1
18268.312500	5834.261230	2.541001	5.772759	11974.247070	99998.000000	1988.394775	1237.621582	346.473480	142.783264	96.527191	521.780945	686.014709	378.171204	3.186542	99998.000000	4.261698	3.765986	0.405005	0.761383	4.078248	4.999991	3.298503	3.092588	2.539670	2.154677	1.984650	2.717488	2.836334	2.577688	0.503320	4.999991	34043.000000		1
14521.245117	6110.431641	2.707523	8.042391	18324.636719	99998.000000	3045.043945	1880.346680	755.953857	263.835449	265.969391	1227.599365	1622.462891	844.574341	3.685166	0.000000	4.162004	3.786072	0.432572	0.905385	4.263035	4.999991	3.483593	3.274238	2.878495	2.421333	2.424832	3.089057	3.210175	2.926638	0.566457	0.000000	34073.000000		1
6146.539062	1716.846924	2.303553	3.558635	2878.568359	44009.882812	485.821442	299.279938	89.243401	23.359322	22.514376	95.225853	114.801430	79.529625	1.290615	0.000000	3.788631	3.234732	0.362398	0.551283	3.459177	4.643550	2.686477	2.476078	1.950576	1.368460	1.352460	1.978755	2.059947	1.900529	0.110797	0.000000	34110.000000		1
7368.350098	2480.571777	3.592556	2.991227	6311.519043	98613.625000	1043.894897	642.678894	213.141861	108.923820	50.946449	287.984192	389.537872	269.697632	1.456340	99998.000000	3.867370	3.394552	0.555404	0.475849	3.800134	4.993937	3.018657	2.807994	2.328669	2.037123	1.707114	2.459369	2.590550	2.430877	0.163263	4.999991	34154.000000		1
6048.395996	2378.552490	2.177119	3.148497	2627.289795	40612.753906	452.211792	288.903137	104.612755	42.833130	21.956221	95.888855	142.246704	110.965256	1.089845	0.000000	3.781640	3.376313	0.337882	0.498103	3.419508	4.608663	2.655342	2.460752	2.019585	1.631780	1.341558	1.981768	2.153042	2.045187	0.037365	0.000000	34203.000000		1
17460.880859	4089.521729	2.248045	4.391244	9319.511719	99998.000000	1544.533691	961.700928	252.940582	106.166954	70.241402	339.131073	462.178436	228.091827	6.260481	0.000000	4.242066	3.611672	0.351805	0.642588	3.969393	4.999991	3.188797	2.983040	2.403018	2.025989	1.846593	2.530368	2.664810	2.358110	0.796608	0.000000	34283.000000		1
10834.620117	3074.462891	2.371395	4.693450	6166.792969	85165.695312	1020.245728	636.853699	157.622223	61.955395	45.164436	230.339859	332.260529	189.708527	1.625474	0.000000	4.034814	3.487769	0.375004	0.671492	3.790059	4.930264	3.008705	2.804040	2.197618	1.792079	1.654797	2.362369	2.521479	2.278087	0.210980	0.000000	34485.000000		1
9525.604492	3289.374756	1.689889	4.015028	4405.759277	58854.691406	729.554016	466.545013	123.340302	86.042480	32.200401	149.579834	192.681244	103.613625	1.439558	0.000000	3.978893	3.517113	0.227858	0.603689	3.644021	4.769781	2.863057	2.668894	2.091105	1.934713	1.507861	2.174873	2.284839	2.015417	0.158229	0.000000	34532.000000		1
25634.011719	6730.479004	2.581089	5.815931	17434.111328	99998.000000	2905.489502	1795.167725	486.046570	171.388031	121.431465	556.362000	697.760681	432.725647	3.395789	0.000000	4.408817	3.828046	0.411803	0.764619	4.241400	4.999991	3.463219	3.254105	2.686678	2.233980	2.084331	2.745358	2.843707	2.636213	0.530941	0.000000	34588.000000		1
5421.135742	1007.630127	2.137031	4.206220	2840.663086	44572.070312	496.663879	308.833344	98.010468	56.703789	34.701313	130.935547	206.881866	122.862320	0.506779	0.000000	3.734090	3.003301	0.329811	0.623892	3.453420	4.649063	2.696063	2.489724	1.991272	1.753612	1.540346	2.117058	2.315722	2.089419	0.000000	0.000000	34684.000000		1
21859.103516	5783.583008	2.830872	7.040175	17201.375000	99998.000000	2891.393555	1762.822388	495.525970	191.737625	153.847733	720.120850	927.385071	553.857971	3.347849	99998.000000	4.339633	3.762197	0.451920	0.847583	4.235563	4.999991	3.461107	3.246209	2.695066	2.282707	2.187091	2.857405	2.967260	2.743398	0.524766	4.999991	34736.000000		1
10098.793945	1408.377441	1.501781	2.383730	3651.350098	58189.015625	617.679016	384.542236	128.104675	63.469509	40.501823	166.679169	234.068100	106.496918	0.905023	0.000000	4.004270	3.148719	0.176607	0.377257	3.562454	4.764841	2.790763	2.584944	2.107565	1.802565	1.607475	2.221881	2.369342	2.027337	0.000000	0.000000	34770.000000		1
15128.446289	5204.265625	1.680638	3.962604	10120.142578	99998.000000	1672.209717	1044.712158	308.219696	97.122353	91.365013	438.301025	555.893250	351.496887	2.397364	0.000000	4.179794	3.716359	0.225474	0.597981	4.005187	4.999991	3.223291	3.018997	2.488860	1.987319	1.960780	2.641773	2.744991	2.545922	0.379734	0.000000	34847.000000		1
8898.205078	3461.546143	2.022933	3.768329	6578.632324	89349.851562	1123.365967	678.280701	174.866486	72.662140	48.698402	245.009216	319.231720	238.928085	2.933685	0.000000	3.949302	3.539270	0.305981	0.576149	3.818135	4.951094	3.050521	2.831409	2.242707	1.861308	1.687515	2.389182	2.504106	2.378267	0.467414	0.000000	34903.000000		1
9467.645508	2106.535889	4.166131	5.115922	4681.522461	67217.625000	780.318481	473.804138	145.941025	73.337479	36.665653	208.479248	308.475647	186.402756	0.232946	99998.000000	3.976242	3.323569	0.619733	0.708924	3.670387	4.827483	2.892272	2.675599	2.164177	1.865326	1.564259	2.319063	2.489221	2.270452	0.000000	4.999991	34971.000000		1
11077.533203	2005.728394	3.241009	1.773150	4304.467773	73012.945312	741.318481	463.766541	181.780228	64.135597	56.324490	251.463470	313.517548	267.341644	1.999503	99998.000000	4.044443	3.302272	0.510680	0.248745	3.633919	4.863400	2.870005	2.666299	2.259547	1.807099	1.750697	2.400475	2.496262	2.427067	0.300922	4.999991	35023.000000		1
5928.642090	2018.310059	2.766114	2.682853	2735.343994	37147.449219	475.420013	278.418427	72.023804	41.001389	27.099895	119.393112	152.052994	70.309242	0.708422	0.000000	3.772955	3.304988	0.441870	0.428597	3.437012	4.569929	2.677078	2.444698	1.857476	1.612799	1.432968	2.076979	2.181995	1.847012	0.000000	0.000000	35093.000000		1
6078.012207	1165.418823	2.211041	3.194753	2403.829834	33929.925781	391.385040	240.136902	82.335823	41.608887	12.140679	91.065887	147.748093	115.239319	1.518455	0.000000	3.783762	3.066482	0.344597	0.504437	3.380904	4.530583	2.592604	2.380459	1.915589	1.619186	1.084243	1.959356	2.169522	2.061601	0.181402	0.000000	35120.000000		1
27080.714844	6747.871094	4.067451	4.718120	15128.612305	99998.000000	2511.982666	1533.620361	402.850372	153.002777	107.243179	578.416870	757.181213	406.769806	3.862094	0.000000	4.432660	3.829167	0.609322	0.673769	4.179799	4.999991	3.400017	3.185718	2.605144	2.184699	2.030370	2.762241	2.879200	2.609349	0.586823	0.000000	35176.000000		1
8469.081055	3220.036865	2.026016	2.248045	4900.517090	64535.261719	833.380371	500.046753	149.570587	65.671303	44.526104	174.980591	251.370972	147.048080	1.312630	0.000000	3.927836	3.507861	0.306643	0.351805	3.690242	4.809797	2.920843	2.699011	2.174846	1.817376	1.648615	2.242990	2.400315	2.167459	0.118142	0.000000	35244.000000		1
9082.643555	4251.618652	2.417651	4.452919	9030.278320	99998.000000	1507.217407	915.383179	281.810547	87.846466	82.357414	370.104156	514.824036	315.996887	2.427100	99998.000000	3.958212	3.628554	0.383394	0.648645	3.955701	4.999991	3.178176	2.961603	2.449957	1.943724	1.915703	2.568324	2.711659	2.499683	0.385088	4.999991	35272.000000		1
17128.984375	6939.889160	3.012813	6.978501	15750.035156	99998.000000	2663.264893	1607.589966	460.238770	192.517807	173.941360	779.960815	965.228760	627.167725	2.907234	99998.000000	4.233732	3.841352	0.478972	0.843762	4.197281	4.999991	3.425414	3.206175	2.662983	2.284471	2.240403	2.892073	2.984630	2.797384	0.463480	4.999991	35379.000000		1
6637.285156	2803.149414	3.641896	6.534442	5659.610352	72181.453125	947.691528	577.137146	141.522018	49.568016	44.285572	191.981247	242.687149	191.404587	1.880455	99998.000000	3.821990	3.447646	0.561327	0.815209	3.752787	4.858426	2.976667	2.761279	2.150824	1.695202	1.646262	2.283259	2.385047	2.281952	0.274263	4.999991	35457.000000		1
9246.615234	2753.430176	1.785485	4.082870	3710.015137	52075.078125	593.080078	378.408661	123.207695	57.474724	41.149410	171.792007	219.395676	159.941193	2.024843	0.000000	3.965983	3.439874	0.251756	0.610966	3.569376	4.716630	2.773113	2.577961	2.090638	1.759477	1.614364	2.235003	2.341228	2.203960	0.306391	0.000000	35659.000000		1
7519.628906	2557.548096	2.991227	4.039698	6159.062012	86523.640625	1032.047241	625.289734	185.625656	105.362099	53.552208	272.096771	350.704346	234.906876	1.371850	99998.000000	3.876196	3.407824	0.475849	0.606349	3.789515	4.937135	3.013700	2.796081	2.268638	2.022684	1.728777	2.434723	2.544941	2.370896	0.137307	4.999991	35716.000000		1
8358.560547	3520.365234	2.087691	4.520761	7333.614746	95935.429688	1218.533203	741.284546	174.801727	97.415306	54.230629	265.448242	360.054260	234.987061	0.708082	99998.000000	3.922132	3.546588	0.319666	0.655212	3.865318	4.981979	3.085837	2.869985	2.242546	1.988627	1.734245	2.423980	2.556368	2.371044	0.000000	4.999991	35797.000000		1
7579.663086	1284.787354	3.401364	4.847637	3913.933594	50575.136719	636.113647	399.094391	118.511162	54.489662	35.663437	167.971252	244.179688	161.057510	1.297886	99998.000000	3.879650	3.108831	0.531653	0.685530	3.592613	4.703937	2.803535	2.601076	2.073759	1.736314	1.552223	2.225235	2.387710	2.206981	0.113236	4.999991	35882.000000		1
13119.969727	3375.839844	1.871829	3.453787	6869.027832	87929.750000	1154.308228	694.846497	197.948273	89.218727	56.330654	316.875732	399.396606	228.171997	2.288777	0.000000	4.117933	3.528382	0.272266	0.538296	3.836895	4.944136	3.062322	2.841889	2.296552	1.950456	1.750745	2.500889	2.601404	2.358262	0.359604	0.000000	35909.000000		1
14168.117188	3621.801758	2.661267	3.139246	6604.652832	90975.140625	1083.052246	673.741394	198.417007	106.049774	61.511337	268.251343	377.483551	259.237579	1.830128	99998.000000	4.151312	3.558925	0.425088	0.496825	3.819850	4.958923	3.034649	2.828493	2.297579	2.025510	1.788955	2.428542	2.576898	2.413698	0.262481	4.999991	35978.000000		1
11140.937500	2450.230957	3.022064	4.085954	6775.375000	91077.851562	1068.311890	687.519531	171.178345	76.267029	50.160095	228.736328	312.496826	194.889206	2.353544	0.000000	4.046922	3.389207	0.480304	0.611293	3.830933	4.959413	3.028698	2.837285	2.233449	1.882337	1.700358	2.359335	2.494846	2.289788	0.371722	0.000000	36095.000000		1
4450.784668	1347.754150	2.485493	4.144545	2156.850098	34421.191406	340.586609	214.165649	68.970901	60.132904	18.502432	103.666046	139.514511	69.165176	1.198011	99998.000000	3.648437	3.129611	0.395413	0.617477	3.333820	4.536826	2.532228	2.330750	1.838666	1.779112	1.267229	2.015636	2.144619	1.839887	0.078461	4.999991	36126.000000		1
8766.705078	2736.343262	2.414567	3.694319	6853.421387	80111.617188	1120.692383	699.762024	166.787094	79.831825	50.129257	207.085388	273.589294	145.441452	0.324669	0.000000	3.942836	3.437171	0.382839	0.567534	3.835907	4.903696	3.049486	2.844950	2.222162	1.902176	1.700091	2.316149	2.437099	2.162688	0.000000	0.000000	36176.000000		1
9976.789062	2278.099609	2.050686	3.614142	4642.232422	69402.523438	805.737793	469.526978	138.132996	59.984886	35.435242	203.338654	277.080109	193.211655	1.739852	0.000000	3.998991	3.357573	0.311899	0.558005	3.666727	4.841375	2.906194	2.671661	2.140297	1.778042	1.549435	2.308220	2.442605	2.286033	0.240512	0.000000	36214.000000		1
12957.919922	3899.406250	1.803987	7.354717	9073.395508	99998.000000	1555.484131	923.326904	258.145935	96.166389	86.557465	405.588745	494.915405	293.763123	1.858877	0.000000	4.112535	3.590998	0.256233	0.866566	3.957770	4.999991	3.191866	2.965355	2.411865	1.983023	1.937304	2.608086	2.694531	2.467997	0.269251	0.000000	36373.000000		1
9743.103516	2761.595947	2.864793	4.872307	4269.195801	53800.929688	717.178955	423.304810	117.101898	43.582481	30.279230	156.993134	193.874649	136.264252	2.210673	0.000000	3.988697	3.441160	0.457093	0.687735	3.630346	4.730790	2.855628	2.626653	2.068564	1.639312	1.481145	2.195881	2.287521	2.134382	0.344525	0.000000	36407.000000		1
5962.606445	3941.363525	3.080655	5.260859	3714.104248	57173.082031	626.362854	380.311340	134.395508	47.292217	41.482452	174.703049	235.406448	151.602768	1.078201	0.000000	3.775436	3.595646	0.488643	0.721057	3.569854	4.757192	2.796826	2.580139	2.128385	1.674790	1.617864	2.242301	2.371818	2.180707	0.032700	0.000000	36468.000000		1
20788.429688	5973.463867	1.455525	3.981107	11687.634766	99998.000000	1915.803589	1188.078247	311.565552	115.393501	96.224983	506.892639	586.610352	368.944672	3.751910	99998.000000	4.317822	3.776226	0.163020	0.600004	4.067727	4.999991	3.282351	3.074845	2.493549	2.062181	1.983288	2.704916	2.768350	2.566961	0.574252	4.999991	36512.000000		1
9885.581055	2741.249512	2.917217	2.972724	3696.070557	56736.191406	598.729492	368.673309	135.851028	54.178207	30.575270	173.006989	241.947052	117.453438	1.706082	99998.000000	3.995002	3.437948	0.464969	0.473155	3.567740	4.753860	2.777231	2.566642	2.133063	1.733825	1.485370	2.238064	2.383720	2.069866	0.232000	4.999991	36549.000000		1
10586.958984	1433.765869	1.190323	3.518546	5694.265625	72201.335938	931.184265	577.837158	141.744049	62.408707	47.637596	211.183685	292.649902	219.380264	2.105481	99998.000000	4.024771	3.156478	0.075665	0.546363	3.755438	4.858545	2.969036	2.761806	2.151505	1.795245	1.677950	2.324660	2.466348	2.341197	0.323351	4.999991	36591.000000		1
6725.504883	1520.064209	1.720726	2.066105	2626.077881	37500.210938	443.694489	268.433289	81.003647	42.466167	26.933374	117.937592	165.411743	105.997353	1.568524	99998.000000	3.827725	3.181862	0.235712	0.315152	3.419308	4.574034	2.647084	2.428836	1.908505	1.628043	1.430291	2.071652	2.218566	2.025295	0.195491	4.999991	36668.000000		1
16666.439453	6025.156738	3.617226	4.807549	12419.643555	99998.000000	2047.519287	1254.431030	346.430298	117.086479	123.824448	621.283936	747.103577	439.235413	1.772705	99998.000000	4.221843	3.779968	0.558376	0.681924	4.094109	4.999991	3.311228	3.098447	2.539616	2.068507	2.092806	2.793290	2.873381	2.642697	0.248636	4.999991	36782.000000		1
11222.749023	2165.715820	2.217208	4.434416	4826.806641	64895.863281	812.497314	489.349243	137.596420	59.102936	44.168388	211.063416	274.733368	144.941895	0.028309	0.000000	4.050099	3.335602	0.345806	0.646836	3.683660	4.812217	2.909822	2.689619	2.138607	1.771609	1.645112	2.324413	2.438911	2.161194	0.000000	0.000000	36968.000000		1
10466.813477	2751.169922	2.544085	2.578006	6349.322266	77681.914062	1032.485107	646.252991	185.653412	90.880867	56.472507	267.181305	349.634308	200.085312	0.347451	0.000000	4.019814	3.439517	0.405532	0.411284	3.802727	4.890320	3.013884	2.810403	2.268703	1.958472	1.751837	2.426806	2.543614	2.301215	0.000000	0.000000	37053.000000		1
21613.912109	5883.718262	2.621178	5.556897	12670.937500	99998.000000	2155.360596	1287.491821	310.304291	131.465958	97.267288	473.942902	653.098877	363.566620	2.228090	0.000000	4.334733	3.769652	0.418496	0.744832	4.102809	4.999991	3.333520	3.109745	2.491788	2.118813	1.987967	2.675726	2.814979	2.560584	0.347933	0.000000	37129.000000		1
34537.292969	15834.085938	2.146282	12.205438	35348.042969	99998.000000	5842.408203	3607.135498	962.277588	379.651398	258.824371	1247.181152	1674.982056	854.170959	3.723703	0.000000	4.538288	4.199593	0.331687	1.086553	4.548366	4.999991	3.766592	3.557163	2.983300	2.579385	2.413005	3.095930	3.224010	2.931545	0.570975	0.000000	37173.000000		1
32262.025391	11740.881836	1.850243	8.477198	21757.824219	99998.000000	3601.177734	2217.211182	635.222412	212.605286	178.813675	922.703979	1231.756226	706.493774	2.702542	0.000000	4.508692	4.069701	0.267229	0.928252	4.337615	4.999991	3.556445	3.345807	2.802926	2.327574	2.252401	2.965062	3.090525	2.849108	0.431772	0.000000	37220.000000		1
5680.518066	1105.838013	2.907966	3.089906	1863.238159	24955.068359	294.589569	184.000519	62.892853	31.028580	14.894458	73.112366	97.554077	49.697533	0.162950	99998.000000	3.754388	3.043691	0.463589	0.489945	3.270268	4.397159	2.469217	2.264819	1.798601	1.491762	1.173025	1.863991	1.989245	1.696335	0.000000	4.999991	37260.000000		1
22839.941406	10940.531250	2.278883	7.919041	22032.843750	99998.000000	3674.576904	2243.783936	655.812561	246.893372	173.256775	919.422852	1194.782227	604.042725	3.172992	0.000000	4.358695	4.039038	0.357722	0.898673	4.343071	4.999991	3.565207	3.350981	2.816780	2.392509	2.238690	2.963515	3.077289	2.781068	0.501469	0.000000	37299.000000		1
7707.092773	3201.019531	2.331306	3.129995	5023.802246	66734.179688	809.956299	515.675110	123.460564	73.750694	40.501823	187.112015	248.154617	118.242882	1.425309	99998.000000	3.886891	3.505288	0.367599	0.495544	3.701033	4.824348	2.908462	2.712376	2.091528	1.867766	1.607475	2.272102	2.394722	2.072775	0.153909	4.999991	37363.000000		1
7675.441406	2607.143799	4.005776	3.287266	3679.942627	47430.847656	629.030273	373.866333	99.407402	43.378952	32.502605	152.500137	174.243576	63.814888	0.537942	0.000000	3.885103	3.416165	0.602687	0.516835	3.565841	4.676061	2.798671	2.572716	1.997419	1.637279	1.511918	2.183270	2.241157	1.804922	0.000000	0.000000	37492.000000		1
5806.217285	1178.860840	4.499175	4.653362	2317.041016	32588.013672	365.265778	233.926254	68.776627	24.404709	23.547430	116.960045	185.557816	114.949448	1.298598	0.000000	3.763893	3.071463	0.653133	0.667767	3.364934	4.513058	2.562609	2.369079	1.837441	1.387474	1.371943	2.068038	2.268479	2.060507	0.113475	0.000000	37560.000000		1
15973.945312	3751.180176	2.328223	4.138377	7294.115234	94427.445312	1216.541138	741.605225	188.490448	108.473595	47.705437	239.621918	334.209442	190.143326	2.269900	99998.000000	4.203412	3.574168	0.367025	0.616830	3.862973	4.975098	3.085127	2.870173	2.275289	2.035324	1.678568	2.379527	2.524019	2.279081	0.356007	4.999991	37655.000000		1
12454.447266	2812.533203	2.972724	5.125174	9231.334961	99998.000000	1527.530029	938.162781	260.915131	95.805595	67.410530	332.023071	416.153625	229.760117	2.551369	0.000000	4.095325	3.449098	0.473155	0.709709	3.965265	4.999991	3.183990	2.972278	2.416499	1.981391	1.828728	2.521168	2.619254	2.361275	0.406773	0.000000	37710.000000		1
9058.180664	2567.631836	1.791652	2.133947	3071.459229	45772.375000	507.345947	313.252350	123.580833	33.187195	24.660658	129.288834	178.967865	74.870094	1.676477	99998.000000	3.957041	3.409533	0.253254	0.329184	3.487345	4.660604	2.705304	2.495894	2.091951	1.520971	1.392005	2.111561	2.252775	1.874308	0.224398	4.999991	37780.000000		1
34783.816406	15137.494141	2.710606	16.010771	38765.453125	99998.000000	6387.786133	3958.188477	1049.020142	353.242279	336.306366	1486.874023	1943.507812	1080.764038	4.434769	99998.000000	4.541377	4.180054	0.433066	1.204412	4.588445	4.999991	3.805350	3.597497	3.020784	2.548073	2.526735	3.172274	3.288586	3.033731	0.646871	4.999991	37810.000000		1
8483.821289	2805.277100	3.823836	5.778926	3243.692383	49114.390625	562.387573	324.113281	95.176514	50.462299	28.869963	151.664444	210.496002	123.173775	2.066866	0.000000	3.928591	3.447976	0.582499	0.761847	3.511040	4.691209	2.750036	2.510697	1.978530	1.702967	1.460446	2.180884	2.323244	2.090518	0.315312	0.000000	37949.000000		1
6550.848145	2505.716553	2.149366	4.286397	5968.977051	77351.968750	950.118408	599.299927	142.407059	71.178856	46.527451	219.855148	292.301422	203.406494	1.722030	99998.000000	3.816298	3.398932	0.332310	0.632092	3.775900	4.888472	2.977778	2.777644	2.153532	1.852351	1.667709	2.342137	2.465831	2.308365	0.236041	4.999991	37977.000000		1
18166.779297	4310.493164	3.854673	4.005776	9420.334961	99998.000000	1604.426147	955.644470	286.420746	120.531013	68.955482	361.679382	510.368011	259.043304	2.541436	0.000000	4.259278	3.634527	0.585988	0.602687	3.974066	4.999991	3.205320	2.980296	2.457005	2.081099	1.838569	2.558324	2.707883	2.413372	0.405079	0.000000	38012.000000		1
9975.411133	6283.814453	1.224244	4.292564	9681.471680	99998.000000	1636.265747	989.093811	280.142242	118.671516	95.694580	443.040741	556.303406	313.354126	2.584955	0.000000	3.998931	3.798223	0.087868	0.632717	3.985941	4.999991	3.213854	2.995238	2.447379	2.074347	1.980887	2.646444	2.745312	2.496035	0.412453	0.000000	38085.000000		1
4623.801270	1886.970581	1.467860	1.998263	2116.715332	26643.041016	329.750366	216.083740	59.765942	21.370310	12.412048	74.077576	100.332527	66.140030	0.468955	0.000000	3.664999	3.275765	0.166685	0.300653	3.325662	4.425584	2.518185	2.334622	1.776454	1.329811	1.093843	1.869687	2.001442	1.820464	0.000000	0.000000	38152.000000		1
5062.795898	2647.069092	1.773150	4.058200	7137.843750	99998.000000	1202.133911	724.373291	218.649414	75.187721	79.073227	329.318634	485.713531	270.730682	0.163282	0.000000	3.704391	3.422765	0.248745	0.608333	3.853567	4.999991	3.079953	2.859962	2.339748	1.876147	1.898029	2.517616	2.686380	2.432538	0.000000	0.000000	38175.000000		1
14995.284180	2488.373535	3.191670	3.731324	5110.082031	71251.593750	855.660400	517.105957	134.620621	80.112450	44.874565	220.989975	267.076447	134.355408	2.640950	0.000000	4.175955	3.395916	0.504018	0.571863	3.708428	4.852795	2.932302	2.713580	2.129112	1.903700	1.652000	2.344373	2.426636	2.128255	0.421760	0.000000	38216.000000		1
6824.680664	2733.826904	2.189455	2.448488	3826.568359	50957.324219	642.851624	383.956299	109.253777	31.799515	29.557636	128.385300	163.894547	103.018463	0.127086	99998.000000	3.834082	3.436771	0.340336	0.388898	3.582809	4.707207	2.808111	2.584282	2.038436	1.502421	1.470670	2.108515	2.214565	2.012915	0.000000	4.999991	38247.000000		1
11024.217773	3421.405029	3.055985	4.489923	7395.746094	91812.468750	1215.187378	749.215942	201.303375	97.258034	67.712738	282.365631	385.134308	213.431732	2.368145	0.000000	4.042348	3.534204	0.485151	0.652239	3.868982	4.962902	3.084643	2.874607	2.303851	1.987926	1.830670	2.450812	2.585612	2.329259	0.374408	0.000000	38318.000000		1
8441.275391	3306.609863	1.699140	4.033530	4616.418457	58533.800781	751.389954	469.776764	112.328270	35.314976	33.714516	165.128036	221.249008	111.890373	0.827784	0.000000	3.926408	3.519383	0.230229	0.605685	3.664305	4.767407	2.875865	2.671891	2.050489	1.547959	1.527817	2.217821	2.344881	2.048793	0.000000	0.000000	38367.000000		1
17945.574219	4530.443848	2.229543	3.694319	8865.286133	99998.000000	1463.875488	894.120789	216.459961	85.253044	67.475288	315.303040	385.587616	222.926559	2.113061	99998.000000	4.253957	3.656141	0.348216	0.567534	3.947693	4.999991	3.165504	2.951396	2.335378	1.930710	1.829145	2.498728	2.586123	2.348162	0.324912	4.999991	38406.000000		1
12173.225586	3576.785400	2.100026	3.336605	8707.911133	99998.000000	1438.884888	893.226501	199.080002	108.214561	68.964737	329.577667	414.830719	184.179382	1.361049	0.000000	4.085406	3.553493	0.322225	0.523305	3.939914	4.999991	3.158026	2.950962	2.299028	2.034286	1.838627	2.517958	2.617871	2.265241	0.133874	0.000000	38499.000000		1
11928.715820	2634.357910	2.972724	3.237926	5402.488281	75329.437500	893.633545	544.945984	177.395157	62.162006	49.444668	283.235229	378.957581	206.644424	1.717104	99998.000000	4.076594	3.420675	0.473155	0.510267	3.732594	4.876965	2.951159	2.736353	2.248942	1.793525	1.694119	2.452147	2.578591	2.315224	0.234797	4.999991	38561.000000		1
10870.548828	4581.390625	2.429986	5.007992	7878.002930	99998.000000	1304.995117	803.764160	189.113358	117.299255	69.263855	345.135132	467.007568	274.082703	0.475555	0.000000	4.036252	3.660997	0.385604	0.699664	3.896416	4.999991	3.115609	2.905129	2.276722	2.069295	1.840507	2.537989	2.669324	2.437882	0.000000	0.000000	38646.000000		1
5200.990723	2939.916260	2.032184	4.039698	4572.768066	61742.625000	763.052673	464.327789	128.773849	56.725376	43.184677	190.534973	254.722992	134.386246	0.185794	0.000000	3.716086	3.468335	0.307963	0.606349	3.660179	4.790585	2.882555	2.666825	2.109828	1.753777	1.635330	2.279975	2.406068	2.128355	0.000000	0.000000	38749.000000		1
5707.143066	1746.947266	1.692973	2.152450	3126.528809	45758.273438	525.524597	318.269592	92.650932	30.165133	31.213604	130.266373	175.338303	82.730545	0.726729	0.000000	3.756419	3.242280	0.228650	0.332933	3.495062	4.660470	2.720593	2.502795	1.966850	1.479505	1.494344	2.114832	2.243877	1.917666	0.000000	0.000000	38823.000000		1
14370.318359	3665.507568	2.223376	4.471421	6082.791992	83872.796875	980.545654	617.284302	182.267456	94.306900	51.865402	253.045441	336.682587	229.886551	0.102986	0.000000	4.157466	3.564134	0.347013	0.650446	3.784103	4.923621	2.991468	2.790485	2.260709	1.974543	1.714878	2.403198	2.527221	2.361514	0.000000	0.000000	38855.000000		1
10085.891602	2905.184082	2.537917	3.459955	4585.297363	61564.765625	761.128418	462.974030	164.566803	63.185806	43.459129	197.260605	263.924866	160.413010	2.969170	0.000000	4.003714	3.463174	0.404477	0.539070	3.661367	4.789332	2.881458	2.665557	2.216342	1.800619	1.638081	2.295040	2.421480	2.205240	0.472635	0.000000	38881.000000		1
8327.340820	5095.902832	3.059069	6.044128	11546.905273	99998.000000	1942.326782	1179.240234	284.314545	144.775360	96.123222	460.482361	588.368103	360.510651	1.942153	0.000000	3.920506	3.707221	0.485589	0.781334	4.062466	4.999991	3.288322	3.071602	2.453799	2.160695	1.982828	2.663213	2.769649	2.556918	0.288283	0.000000	38941.000000		1
7181.435547	3059.112061	1.418520	2.682853	3323.955811	46534.246094	554.203369	337.552216	102.047081	58.893242	29.751911	175.144028	208.679688	121.937195	0.295644	99998.000000	3.856211	3.485595	0.151835	0.428597	3.521655	4.667773	2.743669	2.528341	2.008801	1.770065	1.473515	2.243395	2.319480	2.086136	0.000000	4.999991	39027.000000		1
7546.269531	1556.489380	3.339689	2.571838	2639.859131	33175.675781	426.536591	268.701569	87.436325	47.871960	22.699402	82.332741	141.272232	97.711349	1.368146	0.000000	3.877732	3.192146	0.523706	0.410244	3.421581	4.520820	2.629956	2.429270	1.941692	1.680081	1.356014	1.915573	2.150057	1.989945	0.136132	0.000000	39090.000000		1
8108.290039	2057.751221	2.513247	4.129126	4717.521973	63796.824219	758.226624	469.073669	129.961090	62.806507	50.255692	226.509857	307.948334	224.847733	2.127228	0.000000	3.908929	3.313393	0.400235	0.615858	3.673714	4.804799	2.879799	2.671241	2.113813	1.798005	1.701185	2.355087	2.488478	2.351888	0.327814	0.000000	39153.000000		1
7357.751465	2819.650391	1.211909	2.652015	5692.982422	77798.351562	924.911926	569.874939	158.084778	87.309898	46.780315	242.973938	288.286407	164.591476	1.603563	0.000000	3.866745	3.450195	0.083470	0.423576	3.755340	4.890970	2.966100	2.755780	2.198890	1.941064	1.670063	2.385560	2.459824	2.216407	0.205086	0.000000	39191.000000		1
9212.700195	1900.822754	2.278883	4.881558	5407.832520	70688.750000	916.286743	554.743042	149.015503	95.219688	45.272369	218.834442	349.498627	216.422958	2.205600	99998.000000	3.964387	3.278942	0.357722	0.688559	3.733023	4.849350	2.962031	2.744092	2.173231	1.978727	1.655833	2.340116	2.543446	2.335303	0.343527	4.999991	39266.000000		1
9771.726562	3173.450928	2.710606	6.084217	7030.514160	99960.195312	1163.756714	712.759949	211.288528	76.683334	50.295780	292.933594	385.997742	234.586182	1.767109	0.000000	3.989971	3.501532	0.433066	0.784205	3.846987	4.999827	3.065862	2.852943	2.324876	1.884701	1.701532	2.466769	2.586585	2.370302	0.247263	0.000000	39293.000000		1
8893.601562	2031.693481	3.555551	5.119006	3919.536865	51142.070312	638.173584	398.875427	97.217949	47.353893	29.258512	138.509216	170.937805	111.868790	0.702750	0.000000	3.949078	3.307858	0.550907	0.709186	3.593235	4.708778	2.804939	2.600837	1.987746	1.675356	1.466252	2.141479	2.232838	2.048709	0.000000	0.000000	39344.000000		1
6607.181641	2416.010742	1.881081	3.237926	2810.118652	36961.664062	420.329010	281.014954	71.770935	24.346117	20.374262	107.172256	123.719597	100.483627	0.663316	99998.000000	3.820016	3.383099	0.274407	0.510267	3.448725	4.567751	2.623589	2.448730	1.855949	1.386430	1.309082	2.030082	2.092438	2.002095	0.000000	4.999991	39374.000000		1
11270.149414	3852.625732	1.279752	3.281098	8372.742188	99998.000000	1348.531250	851.025574	232.822281	118.347725	70.262985	352.002625	482.623627	249.459045	2.180590	99998.000000	4.051929	3.585757	0.107126	0.516019	3.922868	4.999991	3.129861	2.929943	2.367024	2.073160	1.846727	2.546546	2.683609	2.396999	0.338574	4.999991	39405.000000		1
14173.782227	3269.583252	1.708391	2.587257	7326.513184	99998.000000	1254.995361	748.170532	225.800598	134.133377	82.607193	412.326721	514.453979	266.891418	2.297620	0.000000	4.151486	3.514493	0.232587	0.412840	3.864897	4.999991	3.098642	2.874001	2.353725	2.127537	1.917018	2.615242	2.711347	2.426335	0.361278	0.000000	39453.000000		1
15489.890625	5363.648438	3.037483	7.783357	7321.249023	99998.000000	1206.358643	744.013672	194.414307	119.248177	66.411400	287.879333	381.914886	242.320190	2.774519	0.000000	4.190048	3.729460	0.482514	0.891167	3.864585	4.999991	3.081476	2.871581	2.288728	2.076452	1.822243	2.459210	2.581967	2.384390	0.443188	0.000000	39566.000000		1
6465.674805	3019.010986	2.470075	3.376694	4857.499023	64661.992188	803.255371	485.969482	135.147934	78.678513	29.347942	160.628860	240.454529	128.113922	0.978081	0.000000	3.810614	3.479865	0.392710	0.528492	3.686413	4.810649	2.904854	2.686609	2.130809	1.895856	1.467578	2.205824	2.381033	2.107596	0.000000	0.000000	39650.000000		1
12432.537109	2743.386475	1.674470	2.383730	6304.642090	80756.453125	1017.023193	635.777527	168.523239	81.305855	42.706699	232.183945	291.293060	132.532928	2.922544	0.000000	4.094560	3.438287	0.223877	0.377257	3.799660	4.907177	3.007331	2.803305	2.226660	1.910122	1.630496	2.365832	2.464330	2.122324	0.465761	0.000000	39674.000000		1
7756.022461	1435.804199	1.822490	2.713690	2778.405518	40921.742188	425.266083	273.672577	100.816673	25.875652	25.289742	137.827698	181.993011	86.705482	0.087969	0.000000	3.889639	3.157095	0.260665	0.433560	3.443796	4.611954	2.628661	2.437231	2.003532	1.412891	1.402944	2.139337	2.260055	1.938047	0.000000	0.000000	39691.000000		1
19401.896484	5295.007812	2.547168	3.669649	12007.233398	99998.000000	1958.818604	1213.978516	355.672272	134.787140	103.786308	456.825073	610.284241	383.231628	0.953160	0.000000	4.287844	3.723867	0.406058	0.564625	4.079443	4.999991	3.291994	3.084211	2.551050	2.129648	2.016140	2.659750	2.785532	2.583461	0.000000	0.000000	39716.000000		1
22716.558594	3429.506104	2.531749	1.668303	8038.461914	99998.000000	1308.088013	806.724548	207.393768	100.150581	51.177727	280.046661	366.977234	171.841339	3.275340	0.000000	4.356342	3.535232	0.403421	0.222275	3.905173	4.999991	3.116637	2.906725	2.316796	2.000654	1.709081	2.447230	2.564639	2.235128	0.515256	0.000000	39750.000000		1
8320.189453	1866.340332	2.769197	6.562196	3303.337891	45854.578125	529.033875	339.828003	81.262680	25.675209	29.647064	120.938065	152.339783	77.821228	0.129302	0.000000	3.920133	3.270991	0.442354	0.817049	3.518953	4.661383	2.723484	2.531259	1.909891	1.409514	1.471982	2.082563	2.182813	1.891098	0.000000	0.000000	39808.000000		1
7249.833008	3563.010254	2.855542	4.169215	5430.173828	73330.804688	888.119873	551.708618	153.018204	71.000000	43.160007	207.362930	291.647675	166.990616	0.695213	99998.000000	3.860328	3.551817	0.455689	0.620054	3.734814	4.865286	2.948472	2.741710	2.184743	1.851258	1.635082	2.316731	2.464859	2.222692	0.000000	4.999991	39893.000000		1
4653.586914	1434.956177	0.687674	1.480195	2246.700928	27956.138672	358.389038	228.252182	62.451878	23.988403	19.942539	69.485886	118.076355	85.114273	1.150792	99998.000000	3.667788	3.156839	0.000000	0.170319	3.351545	4.446477	2.554355	2.358415	1.795545	1.380001	1.299780	1.841897	2.072163	1.930002	0.060997	4.999991	39961.000000		1
13878.662109	5752.819336	3.475374	4.822968	10331.487305	99998.000000	1747.560913	1048.576050	319.469177	157.958344	97.020592	473.878143	613.084290	384.890686	2.269081	99998.000000	4.142348	3.759881	0.541001	0.683314	4.014163	4.999991	3.242432	3.020600	2.504429	2.198543	1.986864	2.675667	2.787520	2.585337	0.355850	4.999991	40047.000000		1
13670.618164	3974.291748	2.241878	5.788177	6487.723633	83698.109375	1038.890015	659.580872	193.763641	85.542915	47.961388	250.618530	320.363464	180.555984	1.916362	99998.000000	4.135788	3.599260	0.350612	0.762542	3.812092	4.922716	3.016570	2.819268	2.287272	1.932184	1.680892	2.399013	2.505643	2.256612	0.282478	4.999991	40122.000000		1
11980.916992	1678.768921	1.995179	4.890810	5153.969727	69297.843750	841.213074	519.942993	162.648712	61.468166	34.818493	171.082748	288.779785	161.939453	0.937157	0.000000	4.078490	3.224991	0.299982	0.689381	3.712142	4.840720	2.924906	2.715956	2.211251	1.788650	1.541810	2.233206	2.460567	2.209353	0.000000	0.000000	40168.000000		1
7282.449707	3955.693604	2.291218	5.492139	5199.680176	74147.656250	905.666321	529.823303	133.911362	49.438499	45.059589	223.682068	313.480560	155.556122	0.048087	0.000000	3.862278	3.597223	0.360066	0.739742	3.715977	4.870098	2.956968	2.724131	2.126817	1.694065	1.653787	2.349631	2.496211	2.191887	0.000000	0.000000	40229.000000		1
22780.392578	6454.795410	2.883296	6.374088	10984.999023	99998.000000	1809.346680	1119.036377	289.374969	178.240097	101.945320	514.571167	672.446228	375.019623	4.474285	0.000000	4.357561	3.809882	0.459889	0.804418	4.040800	4.999991	3.257522	3.048844	2.461461	2.251005	2.008367	2.711445	2.827657	2.574054	0.650724	0.000000	40312.000000		1
7653.722168	2109.058350	1.452441	3.463039	4101.834961	53616.886719	678.453369	417.266846	105.735237	75.261726	45.065758	177.808380	207.486282	212.599121	0.691433	0.000000	3.883873	3.324089	0.162098	0.539457	3.612978	4.729301	2.831520	2.620414	2.024220	1.876574	1.653847	2.249952	2.316989	2.327561	0.000000	0.000000	40423.000000		1
10436.389648	3357.793701	1.366096	2.318972	8766.147461	99998.000000	1413.129395	892.807129	247.328186	89.157051	65.097725	287.450714	374.581757	211.763428	2.522904	0.000000	4.018550	3.526054	0.135481	0.365295	3.942809	4.999991	3.150182	2.950758	2.393274	1.950156	1.813566	2.458563	2.573547	2.325851	0.401901	0.000000	40516.000000		1
8400.131836	1799.509521	3.654230	4.943233	3560.623535	46849.171875	605.846741	356.782410	99.284050	33.171780	31.975286	134.037796	180.620743	131.262421	1.233771	0.000000	3.924286	3.255154	0.562796	0.694011	3.551526	4.670702	2.782363	2.552403	1.996879	1.520769	1.504814	2.127227	2.256768	2.118140	0.091235	0.000000	40533.000000		1
14027.570312	2835.232666	1.671386	3.182418	5859.279297	72097.312500	948.860229	589.740356	147.439713	74.453789	42.200966	202.450531	269.956665	161.042084	0.568702	0.000000	4.146983	3.452589	0.223077	0.502757	3.767844	4.857919	2.977202	2.770661	2.168614	1.871887	1.625322	2.306319	2.431294	2.206939	0.000000	0.000000	40558.000000		1
11588.746094	3653.619873	1.958174	4.428249	6656.062012	90229.164062	1092.136963	676.966980	185.585571	90.612579	72.467857	299.313843	409.659271	227.274628	2.407906	0.000000	4.064036	3.562723	0.291851	0.646232	3.823217	4.955347	3.038277	2.830568	2.268544	1.957188	1.860145	2.476127	2.612423	2.356551	0.381640	0.000000	40661.000000		1
10476.614258	2602.891357	3.327354	3.167000	3938.875000	51598.011719	633.745300	394.077148	106.919388	47.498829	25.718382	145.207092	172.791138	101.498177	0.126658	99998.000000	4.020221	3.415456	0.522099	0.500648	3.595372	4.712633	2.801915	2.595581	2.029057	1.676683	1.410244	2.161988	2.237521	2.006458	0.000000	4.999991	40692.000000		1
22994.816406	3974.862061	3.173167	5.711084	11277.516602	99998.000000	1853.481201	1144.381592	299.030151	146.576263	88.450882	464.845856	582.305481	326.759125	2.793028	99998.000000	4.361630	3.599322	0.501493	0.756719	4.052214	4.999991	3.267988	3.058571	2.475715	2.166064	1.946702	2.667309	2.765151	2.514228	0.446075	4.999991	40797.000000		1
14034.054688	3097.745117	2.935719	4.622524	7147.477539	96691.281250	1151.733276	712.211060	196.239883	86.434113	45.842861	304.765900	371.960571	213.394714	0.962771	99998.000000	4.147183	3.491046	0.467715	0.664879	3.854153	4.985387	3.061352	2.852609	2.292787	1.936685	1.661272	2.483966	2.570497	2.329184	0.000000	4.999991	40848.000000		1
7812.152344	3262.021973	2.803118	2.571838	5631.807617	71622.328125	895.930969	555.584900	132.508255	46.055637	30.843555	171.924606	210.779709	99.493744	1.205852	0.000000	3.892771	3.513487	0.447641	0.410244	3.750648	4.855049	2.952275	2.744750	2.122243	1.663283	1.489164	2.235338	2.323829	1.997796	0.081294	0.000000	40873.000000		1
12878.220703	2750.849121	2.371395	4.033530	5677.224609	81357.351562	940.281311	581.691833	187.293961	92.296303	46.897499	235.912186	318.349762	131.247009	1.303951	0.000000	4.109856	3.439467	0.375004	0.605685	3.754136	4.910397	2.973258	2.764693	2.272524	1.965184	1.671150	2.372750	2.502904	2.118089	0.115261	0.000000	40938.000000		1
3398.699463	1364.406372	1.766982	1.770066	1664.025513	27252.222656	264.689636	163.524506	51.757473	48.852589	14.342469	76.766594	111.227371	60.623219	0.700227	0.000000	3.531313	3.134944	0.247232	0.247989	3.221160	4.435402	2.422737	2.213583	1.713973	1.688888	1.156624	1.885172	2.046212	1.782639	0.000000	0.000000	40989.000000		1
9530.507812	2353.725342	1.810155	3.675817	3969.289795	52941.246094	684.016418	403.152588	108.822060	29.061153	33.733017	163.684860	217.008865	122.331917	0.247355	0.000000	3.979116	3.371756	0.257716	0.565354	3.598713	4.723794	2.835067	2.605469	2.036717	1.463313	1.528055	2.214009	2.336478	2.087540	0.000000	0.000000	41026.000000		1
18094.216797	6280.601562	2.883296	6.315497	12702.737305	99998.000000	2123.761719	1289.345093	352.477509	156.888290	99.851463	514.312134	702.438660	401.348602	2.360698	99998.000000	4.257540	3.798001	0.459889	0.800408	4.103897	4.999991	3.327106	3.110369	2.547131	2.195590	1.999354	2.711227	2.846608	2.603522	0.373040	4.999991	41137.000000		1
10062.665039	3173.281250	2.722941	3.293433	5313.911133	68070.742188	866.848206	518.851379	139.866058	69.405708	30.892895	200.572540	286.679779	173.303040	2.424083	0.000000	4.002713	3.501508	0.435038	0.517649	3.725414	4.832961	2.937943	2.715043	2.145712	1.841395	1.489859	2.302271	2.457397	2.238806	0.384548	0.000000	41217.000000		1
17156.806641	7718.918945	2.315888	4.878475	13847.874023	99998.000000	2309.470459	1378.295532	339.871185	138.339600	128.539490	583.566711	779.710999	446.133728	5.674561	0.000000	4.234437	3.887557	0.364717	0.688284	4.141383	4.999991	3.363513	3.139342	2.531314	2.140947	2.109037	2.766090	2.891934	2.649465	0.753932	0.000000	41282.000000		1
13759.617188	5535.804688	2.830872	5.143676	7664.046875	99950.859375	1247.782471	787.112000	201.059769	96.271240	74.552467	347.466431	473.841125	259.656982	2.776982	0.000000	4.138607	3.743181	0.451920	0.711274	3.884458	4.999786	3.096139	2.896037	2.303325	1.983497	1.872462	2.540913	2.675633	2.414400	0.443573	0.000000	41394.000000		1
8256.781250	1508.034546	1.862578	2.627345	3686.850098	48229.089844	606.922974	372.349121	127.765465	57.931118	28.891548	134.355408	179.911484	130.978714	2.210810	99998.000000	3.916811	3.178411	0.270115	0.419517	3.566655	4.683309	2.783134	2.570950	2.106413	1.762912	1.460771	2.128255	2.255059	2.117201	0.344552	4.999991	41443.000000		1
6144.793457	1212.862183	2.337474	3.305768	2525.912109	36519.511719	437.647278	258.192200	92.444321	35.216297	26.550991	114.594818	156.274628	74.429115	0.601016	0.000000	3.788507	3.083812	0.368747	0.519272	3.402418	4.562525	2.641124	2.411943	1.965880	1.546744	1.424081	2.059165	2.193888	1.871743	0.000000	0.000000	41499.000000		1
13487.564453	6773.296387	2.303553	4.551599	7907.859375	99998.000000	1252.401855	803.468140	256.341949	144.735275	73.581093	346.948364	455.616241	293.445496	1.586919	0.000000	4.129933	3.830800	0.362398	0.658164	3.898059	4.999991	3.097744	2.904969	2.408820	2.160574	1.866766	2.540265	2.658599	2.467527	0.200555	0.000000	41575.000000		1
13948.595703	3907.066162	1.625130	3.916348	9615.920898	99998.000000	1577.415649	972.623535	264.856140	77.099640	81.682076	356.948914	482.364594	246.877960	2.585511	0.000000	4.144530	3.591851	0.210888	0.592881	3.982991	4.999991	3.197946	2.987945	2.423010	1.887052	1.912127	2.552606	2.683375	2.392482	0.412546	0.000000	41600.000000		1
11033.086914	4015.009277	3.583304	2.895631	9172.056641	99998.000000	1526.253296	921.603088	250.381088	90.976463	69.381035	323.993011	371.306824	267.924469	1.331905	99998.000000	4.042697	3.603687	0.554284	0.461743	3.962467	4.999991	3.183627	2.964544	2.398602	1.958929	1.841241	2.510536	2.569733	2.428012	0.124473	4.999991	41618.000000		1
12878.842773	2785.553467	3.925599	5.094337	5797.940918	75499.890625	948.672119	583.918274	157.875092	56.857975	47.838039	251.759521	323.792572	214.409271	0.398878	99998.000000	4.109877	3.444911	0.593906	0.707088	3.763274	4.877946	2.977116	2.766352	2.198314	1.754791	1.679773	2.400986	2.510267	2.331244	0.000000	4.999991	41714.000000		1
17682.830078	4391.589355	2.574922	6.198315	15378.462891	99998.000000	2533.864990	1557.960327	431.578491	132.693283	113.148544	558.138184	728.854004	404.019104	2.893132	0.000000	4.247552	3.642622	0.410764	0.792274	4.186913	4.999991	3.403784	3.192556	2.635060	2.122849	2.053649	2.746742	2.862641	2.606402	0.461368	0.000000	41758.000000		1
6622.433594	1447.309570	2.075356	2.874044	2721.362549	34996.960938	454.953217	285.350677	88.709915	30.152798	30.649279	109.734840	148.432678	73.880211	1.018330	0.000000	3.821018	3.160561	0.317093	0.458493	3.434786	4.544030	2.657967	2.455379	1.947972	1.479328	1.486420	2.040344	2.171530	1.868528	0.007888	0.000000	41808.000000		1
10064.878906	2065.364746	2.747611	4.631775	4319.799805	63910.878906	731.718811	434.261353	126.254433	38.577572	40.258209	183.445450	255.879395	197.522720	2.446471	0.000000	4.002809	3.314997	0.438955	0.665747	3.635464	4.805575	2.864344	2.637751	2.101247	1.586335	1.604854	2.263507	2.408035	2.295617	0.388540	0.000000	41899.000000		1
10747.582031	1689.389282	3.302684	4.582436	4192.795898	53468.589844	673.540955	430.314148	108.199142	45.420387	38.586823	181.900497	226.620880	153.181641	2.455458	0.000000	4.031311	3.227730	0.518867	0.661096	3.622504	4.728099	2.828364	2.633786	2.034224	1.657251	1.586439	2.259834	2.355300	2.185207	0.390133	0.000000	41962.000000		1
8246.645508	1916.796509	2.722941	2.830872	5004.568848	67481.398438	834.937683	503.488190	149.851196	42.299644	39.881992	199.351379	295.940247	115.970161	1.264207	99998.000000	3.916277	3.282576	0.435038	0.451920	3.699367	4.829184	2.921654	2.701989	2.175660	1.626337	1.600777	2.299619	2.471204	2.064346	0.101818	4.999991	41994.000000		1
9483.347656	3201.586914	3.487709	3.555551	5924.651367	81502.765625	996.405334	593.588867	163.765030	81.114662	39.163483	209.379700	288.468353	200.788391	1.537358	0.000000	3.976962	3.505365	0.542540	0.550907	3.772663	4.911172	2.998436	2.773486	2.214221	1.909099	1.592881	2.320935	2.460098	2.302739	0.186775	0.000000	42020.000000		1
20600.521484	8623.225586	3.487709	6.503605	18154.074219	99998.000000	3008.051514	1855.060059	460.374451	154.689590	126.013901	592.978271	842.434265	401.453461	4.383486	99998.000000	4.313878	3.935670	0.542540	0.813154	4.258974	4.999991	3.478285	3.268358	2.663111	2.189461	2.100419	2.773039	2.925536	2.603635	0.641820	4.999991	42080.000000		1
20563.998047	3517.500488	2.488577	5.513725	9193.716797	99998.000000	1493.220337	937.499756	261.920441	119.831001	95.839516	420.134735	565.045776	278.967346	4.654978	0.000000	4.313107	3.546234	0.395951	0.741445	3.963491	4.999991	3.174124	2.971971	2.418169	2.078569	1.981545	2.623389	2.752084	2.445553	0.667918	0.000000	42166.000000		1
30528.320312	12181.514648	2.241878	7.706263	22350.812500	99998.000000	3708.087891	2284.671143	638.620728	300.723114	179.658615	906.767212	1169.433960	737.183167	4.238960	0.000000	4.484703	4.085701	0.350612	0.886844	4.349293	4.999991	3.569150	3.358824	2.805243	2.478167	2.254448	2.957496	3.067976	2.867575	0.627259	0.000000	42239.000000		1
11787.334961	5555.571289	2.796951	6.059546	13179.702148	99998.000000	2173.144531	1343.865601	403.827911	171.748825	111.794785	538.420776	701.223694	418.673035	1.987439	99998.000000	4.071415	3.744729	0.446685	0.782440	4.119905	4.999991	3.337089	3.128356	2.606196	2.234894	2.048422	2.731122	2.845857	2.621875	0.298294	4.999991	42364.000000		1
7771.860352	1702.889893	2.726025	3.524713	5629.994141	68542.343750	926.703613	571.324280	136.045303	46.277668	40.989056	199.582657	266.117401	157.964523	0.759704	0.000000	3.890525	3.231187	0.435530	0.547124	3.750508	4.835959	2.966941	2.756883	2.133683	1.665371	1.612668	2.300123	2.425073	2.198560	0.000000	0.000000	42497.000000		1
24620.742188	7109.716797	2.488577	4.693450	12089.162109	99998.000000	2033.176758	1231.145752	363.665314	178.640991	93.822754	469.668823	621.101990	331.841125	2.175506	99998.000000	4.391301	3.851852	0.395951	0.671492	4.082396	4.999991	3.308175	3.090309	2.560702	2.251981	1.972308	2.671792	2.793163	2.520930	0.337560	4.999991	42667.000000		1
8771.176758	2600.535400	2.189455	3.182418	6592.244141	88314.632812	1074.926514	665.501648	228.622223	99.999481	49.160965	258.771942	326.176300	179.427338	1.925334	0.000000	3.943058	3.415063	0.340336	0.502757	3.819033	4.946033	3.031379	2.823149	2.359118	1.999998	1.691620	2.412917	2.513452	2.253889	0.284506	0.000000	42702.000000		1
11776.200195	2628.656006	2.710606	4.431333	5510.918457	71264.289062	923.918945	557.361084	184.879395	69.655495	50.832348	221.295258	278.514038	161.254868	1.382908	99998.000000	4.071005	3.419734	0.433066	0.646534	3.741224	4.852872	2.965634	2.746137	2.266889	1.842955	1.706140	2.344972	2.444847	2.207513	0.140793	4.999991	42887.000000		1
7244.877441	1636.342773	2.334390	2.448488	3493.058838	50301.828125	557.404297	345.495911	107.745834	39.980675	35.752869	155.247742	194.762772	117.675468	0.196961	99998.000000	3.860031	3.213874	0.368173	0.388898	3.543206	4.701584	2.746170	2.538443	2.032400	1.601850	1.553311	2.191025	2.289506	2.070686	0.000000	4.999991	42931.000000		1
5414.712402	2057.029541	2.189455	5.199183	3929.133301	51780.945312	670.910522	399.045044	90.732841	52.213863	31.161180	133.593735	200.072968	125.045609	0.301285	0.000000	3.733575	3.313241	0.340336	0.715935	3.594297	4.714170	2.826665	2.601022	1.957765	1.717786	1.493614	2.125786	2.301188	2.097069	0.000000	0.000000	43066.000000		1
6835.739258	4244.895996	2.263464	4.718120	5729.139648	82280.625000	1005.496216	582.481262	173.592911	72.699142	59.053596	301.201111	380.875671	269.857971	1.406542	99998.000000	3.834785	3.627867	0.354774	0.673769	3.758089	4.915298	3.002380	2.765282	2.239532	1.861529	1.771246	2.478857	2.580783	2.431135	0.148153	4.999991	43121.000000		1
9857.127930	1799.429443	2.442321	2.066105	3983.172852	58638.710938	662.701599	404.395325	121.998871	40.612839	32.888073	145.644974	221.141068	55.966774	1.192483	0.000000	3.993750	3.255135	0.387803	0.315152	3.600229	4.768184	2.821318	2.606806	2.086356	1.608663	1.517038	2.163296	2.344669	1.747930	0.076452	0.000000	43168.000000		1
10796.650391	4886.723633	4.650278	8.560459	13920.268555	99998.000000	2308.018066	1421.409302	365.854767	134.494186	111.779366	516.748291	731.006409	465.280670	2.338673	99998.000000	4.033289	3.689018	0.667479	0.932497	4.143648	4.999991	3.363239	3.152719	2.563309	2.128704	2.048362	2.713279	2.863921	2.667715	0.368969	4.999991	43244.000000		1
10363.631836	5071.171387	2.112361	5.945448	8612.292969	99998.000000	1449.119751	877.693726	230.632828	97.810028	85.314713	407.068939	566.840515	344.506042	2.109401	0.000000	4.015512	3.705108	0.324768	0.774185	3.935119	4.999991	3.161104	2.943343	2.362921	1.990383	1.931024	2.609668	2.753461	2.537197	0.324159	0.000000	43365.000000		1
7788.793457	1941.281372	2.827788	4.859972	2813.202393	42369.230469	452.054504	286.948059	100.782753	50.937195	40.853371	166.269028	220.623001	202.188416	0.566474	0.000000	3.891470	3.288089	0.451447	0.686634	3.449201	4.627050	2.655191	2.457803	2.003386	1.707035	1.611228	2.220811	2.343651	2.305756	0.000000	0.000000	43449.000000		1
13491.986328	3309.739746	3.543216	4.705785	5901.760742	82499.695312	983.993286	592.864197	185.869263	65.825485	59.556248	295.539368	386.050171	237.913528	2.098092	0.000000	4.130076	3.519794	0.549398	0.672632	3.770982	4.916452	2.992992	2.772955	2.269207	1.818394	1.774927	2.470615	2.586644	2.376419	0.321824	0.000000	43489.000000		1
8056.218262	3166.937988	1.615879	2.146282	4949.203125	67967.812500	819.296936	496.324677	128.622742	57.080006	32.169563	205.540436	284.592072	175.205704	1.957407	99998.000000	3.906131	3.500640	0.208409	0.331687	3.694535	4.832304	2.913441	2.695766	2.109318	1.756484	1.507445	2.312897	2.454223	2.243548	0.291681	4.999991	43528.000000		1
6969.906250	3394.437744	1.665219	3.718989	5323.584473	77903.632812	918.053711	544.730103	163.780441	59.016594	49.537178	227.132782	299.656158	159.077744	0.988572	0.000000	3.843227	3.530768	0.221471	0.570425	3.726204	4.891558	2.962868	2.736181	2.214262	1.770974	1.694931	2.356280	2.476623	2.201609	0.000000	0.000000	43620.000000		1
17827.951172	5915.372559	2.818537	5.951616	11191.893555	99998.000000	1873.975708	1140.474487	319.213226	131.681808	90.202446	415.225433	517.448303	271.643463	2.203900	0.000000	4.251101	3.771982	0.450024	0.774635	4.048903	4.999991	3.272764	3.057086	2.504081	2.119526	1.955218	2.618284	2.713867	2.433999	0.343192	0.000000	43709.000000		1
9882.673828	2221.655029	2.463907	4.082870	4091.448975	60253.398438	680.988220	417.479645	119.784744	70.716293	30.408749	154.273285	194.260117	106.216301	0.083923	0.000000	3.994874	3.346677	0.391624	0.610966	3.611877	4.779982	2.833140	2.620635	2.078402	1.849519	1.482998	2.188291	2.288384	2.026191	0.000000	0.000000	43774.000000		1
10435.146484	2602.132812	1.995179	3.737491	5332.653809	69861.867188	875.791077	535.580688	141.296906	51.825314	42.046780	206.777023	269.746948	145.641891	1.678400	0.000000	4.018498	3.415329	0.299982	0.572580	3.726943	4.844240	2.942400	2.728825	2.150133	1.714542	1.623733	2.315502	2.430957	2.163286	0.224895	0.000000	43831.000000		1
12718.581055	4203.690918	2.627345	3.126911	5992.540039	81196.078125	998.696533	597.394226	167.576538	71.271370	37.038788	232.014343	266.922272	161.930206	2.184035	99998.000000	4.104439	3.623631	0.419517	0.495116	3.777611	4.909535	2.999434	2.776261	2.224213	1.852915	1.568657	2.365515	2.426385	2.209328	0.339260	4.999991	43877.000000		1
18136.931641	2938.602539	3.080655	3.632644	6472.955566	90960.492188	1055.011841	656.290527	197.081741	100.196838	49.025280	278.859406	403.026154	212.747131	1.688292	0.000000	4.258564	3.468141	0.488643	0.560223	3.811103	4.958853	3.023257	2.817096	2.294647	2.000854	1.690420	2.445385	2.605333	2.327864	0.227447	0.000000	44162.000000		1
17432.503906	3482.385986	3.527797	4.378909	8686.762695	99998.000000	1466.268433	883.777954	287.833099	134.978333	72.538788	384.135162	530.279724	287.644989	2.362794	0.000000	4.241360	3.541877	0.547504	0.641366	3.938858	4.999991	3.166214	2.946343	2.459141	2.130264	1.860570	2.584484	2.724505	2.458857	0.373426	0.000000	44232.000000		1
7141.766113	2057.470459	3.512378	4.304899	2912.094727	37107.410156	461.968719	286.883301	68.058113	20.605543	10.715992	83.831436	118.440239	66.167786	0.389691	0.000000	3.853806	3.313334	0.545601	0.633963	3.464206	4.569461	2.664613	2.457705	1.832880	1.313984	1.030032	1.923407	2.073499	1.820647	0.000000	0.000000	44289.000000		1
4967.153809	1709.458252	1.803987	2.420735	2739.704590	34635.117188	430.859985	278.686737	63.139549	47.292217	26.806940	112.559547	149.900543	116.805855	0.278168	0.000000	3.696108	3.232858	0.256233	0.383947	3.437704	4.539516	2.634336	2.445116	1.800301	1.674790	1.428247	2.051382	2.175803	2.067465	0.000000	0.000000	44351.000000		1
4568.842773	1976.035156	2.371395	2.787700	2273.843994	31449.015625	382.537781	228.042480	76.785095	26.470814	17.867182	75.671867	120.463173	62.211346	1.160739	0.000000	3.659806	3.295795	0.375004	0.445246	3.356761	4.497607	2.582674	2.358016	1.885277	1.422767	1.252056	1.878935	2.080854	1.793870	0.064734	0.000000	44395.000000		1
15199.665039	5750.013184	1.520283	5.686414	12386.138672	99998.000000	2002.561401	1256.327515	347.441772	139.748871	93.961517	477.109894	613.565308	336.731934	3.165642	0.000000	4.181834	3.759669	0.181925	0.754838	4.092936	4.999991	3.301586	3.099103	2.540882	2.145348	1.972950	2.678618	2.787861	2.527284	0.500462	0.000000	44424.000000		1
5856.180176	2747.315186	2.013681	2.664350	4549.128418	59515.683594	752.666626	460.877106	125.983063	44.159138	33.828613	153.175476	257.923920	140.532135	0.416484	99998.000000	3.767614	3.438909	0.303991	0.425591	3.657928	4.774632	2.876603	2.663585	2.100312	1.645021	1.529284	2.185189	2.411492	2.147776	0.000000	4.999991	44479.000000		1
10945.588867	2340.144531	1.813238	3.222507	5096.229980	68558.820312	830.632812	518.620117	146.372742	100.064240	43.437546	225.103683	280.493805	182.501831	1.123545	0.000000	4.039239	3.369243	0.258455	0.508194	3.707249	4.836063	2.919409	2.714849	2.165460	2.000279	1.637865	2.352383	2.447923	2.261267	0.050590	0.000000	44547.000000		1
11020.005859	2712.718750	1.976677	2.133947	3996.161621	56649.253906	679.437073	400.744171	124.246918	59.361973	28.129866	153.983414	210.631699	99.805206	0.383350	0.000000	4.042182	3.433405	0.295936	0.329184	3.601643	4.753194	2.832149	2.602867	2.094286	1.773508	1.449168	2.187474	2.323524	1.999153	0.000000	0.000000	44582.000000		1
18454.671875	3982.919922	4.036614	7.530490	7387.885742	98197.585938	1193.030640	744.032166	187.651672	65.239578	56.753128	256.496124	391.896942	213.724686	3.142845	99998.000000	4.266106	3.600202	0.606017	0.876823	3.868520	4.992101	3.076652	2.871592	2.273352	1.814511	1.753990	2.409081	2.593172	2.329855	0.497323	4.999991	44601.000000		1
10973.918945	3041.352783	2.809286	2.824705	6846.282227	91278.617188	1133.286377	697.338196	173.457214	82.255646	40.313717	236.889725	299.566711	118.097946	2.604494	0.000000	4.040362	3.483067	0.448596	0.450973	3.835455	4.960369	3.054340	2.843443	2.239192	1.915166	1.605453	2.374546	2.476494	2.072242	0.415723	0.000000	44776.000000		1
18501.273438	5255.939941	2.510163	4.237057	10408.003906	99998.000000	1679.536743	1054.700317	279.984985	115.085129	77.608452	437.921753	594.045288	406.356598	2.915329	99998.000000	4.267201	3.720650	0.399702	0.627064	4.017367	4.999991	3.225189	3.023129	2.447135	2.061019	1.889909	2.641397	2.773819	2.608907	0.464688	4.999991	44888.000000		1
12588.009766	3014.200439	2.266548	5.452050	7801.933105	99998.000000	1307.301758	794.586975	232.587906	100.529884	85.197533	401.364014	504.589081	266.987030	1.560486	0.000000	4.099957	3.479172	0.355365	0.736560	3.892202	4.999991	3.116376	2.900141	2.366587	2.002295	1.930427	2.603539	2.702938	2.426490	0.193260	0.000000	45002.000000		1
24757.011719	11608.388672	2.729109	8.002302	21340.353516	99998.000000	3585.148438	2180.070801	600.650635	237.586655	166.318359	784.253357	989.257202	711.427795	2.983716	0.000000	4.393698	4.064772	0.436021	0.903215	4.329202	4.999991	3.554507	3.338471	2.778622	2.375822	2.220940	2.894456	2.995309	2.852131	0.474757	0.000000	45078.000000		1
4661.129883	2388.423584	2.174036	3.552467	2365.141357	31015.611328	392.905334	238.641296	57.049168	39.459522	19.550903	90.735931	145.453796	77.170563	0.058532	0.000000	3.668491	3.378111	0.337267	0.550530	3.373857	4.491580	2.594288	2.377746	1.756249	1.596152	1.291167	1.957779	2.162725	1.887452	0.000000	0.000000	45140.000000		1
7924.373047	1138.732178	1.899583	3.083739	3286.303467	42771.964844	544.776367	328.486023	91.139900	25.459347	24.586649	137.380554	225.051254	86.810333	1.454446	0.000000	3.898965	3.056422	0.278658	0.489078	3.516708	4.631159	2.736218	2.516517	1.959709	1.405847	1.390699	2.137925	2.352281	1.938571	0.162698	0.000000	45163.000000		1
5841.477051	974.430603	2.013681	3.968772	2663.742676	37360.691406	430.594788	269.938141	75.798302	41.624306	28.792870	102.435631	133.365540	131.567719	0.781929	99998.000000	3.766523	2.988751	0.303991	0.598656	3.425492	4.572415	2.634069	2.431264	1.879660	1.619347	1.459285	2.010451	2.125044	2.119149	0.000000	4.999991	45298.000000		1
7743.418945	2618.427246	3.654230	4.304899	10419.845703	99998.000000	1674.670532	1059.572632	285.110138	143.375351	77.115051	372.006836	495.976196	278.708313	3.914538	99998.000000	3.888933	3.418041	0.562796	0.633963	4.017861	4.999991	3.223929	3.025131	2.455013	2.156475	1.887139	2.570551	2.695461	2.445150	0.592681	4.999991	45352.000000		1
6658.624512	1650.953491	2.648932	4.052033	3120.675781	44272.175781	529.447083	316.246674	76.325615	37.445839	24.984451	128.795425	162.368103	118.736275	0.169770	0.000000	3.823385	3.217735	0.423071	0.607673	3.494249	4.646131	2.723823	2.500026	1.882670	1.573404	1.397670	2.109900	2.210501	2.074584	0.000000	0.000000	45407.000000		1
10024.282227	1231.509521	2.673601	2.738360	3860.782227	53501.484375	649.663574	390.703522	110.539696	56.099377	31.808765	139.261642	196.523590	92.678688	0.808370	0.000000	4.001053	3.090438	0.427097	0.437491	3.586675	4.728366	2.812689	2.591847	2.043518	1.748958	1.502547	2.143831	2.293415	1.966980	0.000000	0.000000	45450.000000		1
14135.831055	3659.219971	1.859494	4.526928	8717.951172	99998.000000	1453.692993	887.885498	237.999878	98.707397	88.009903	387.123322	539.025208	284.181946	2.113935	0.000000	4.150321	3.563389	0.269395	0.655804	3.940414	4.999991	3.162473	2.948357	2.376577	1.994350	1.944532	2.587849	2.731609	2.453597	0.325092	0.000000	45554.000000		1
10838.758789	2785.424072	2.038351	4.508426	7391.302246	99998.000000	1210.312012	751.581116	225.412048	57.323620	61.758038	331.955231	423.983246	251.670090	1.251372	0.000000	4.034979	3.444891	0.309279	0.654025	3.868721	4.999991	3.082897	2.875976	2.352977	1.758334	1.790694	2.521080	2.627349	2.400832	0.097386	0.000000	45626.000000		1
7575.768555	3651.467285	2.186371	4.156880	5039.319336	69777.921875	815.359009	506.118622	137.929474	55.507298	36.869179	178.323364	254.787750	152.783844	0.800502	0.000000	3.879427	3.562467	0.339724	0.618767	3.702372	4.843718	2.911349	2.704252	2.139657	1.744350	1.566664	2.251208	2.406178	2.184078	0.000000	0.000000	45651.000000		1
10727.874023	3688.361328	2.833956	2.578006	5345.411133	72364.359375	875.038635	534.263916	138.984100	65.621964	34.670475	186.893066	256.138428	203.742615	0.785495	99998.000000	4.030514	3.566833	0.452393	0.411284	3.727981	4.859525	2.942027	2.727756	2.142965	1.817049	1.539960	2.271593	2.408475	2.309082	0.000000	4.999991	45671.000000		1
17047.431641	6186.920410	2.275799	4.150712	12353.170898	99998.000000	2078.298096	1259.528442	365.851685	195.361023	111.674515	523.298157	687.553467	369.064941	2.122337	0.000000	4.231659	3.791475	0.357134	0.618123	4.091778	4.999991	3.317708	3.100208	2.563305	2.290838	2.047954	2.718749	2.837306	2.567103	0.326814	0.000000	45722.000000		1
5577.379395	2124.597412	1.224244	2.877128	5800.136230	78258.515625	925.294312	592.090149	181.669220	94.985321	52.146023	229.454834	313.788910	249.385040	1.352917	0.000000	3.746430	3.327277	0.087868	0.458959	3.763438	4.893532	2.966280	2.772388	2.259281	1.977656	1.717221	2.360697	2.496638	2.396870	0.131271	0.000000	45808.000000		1
9346.658203	4206.540527	3.370527	5.183765	6445.319336	94596.171875	1049.951416	647.893494	182.366135	96.120140	67.296432	316.126404	419.672180	238.699875	1.635241	99998.000000	3.970656	3.623925	0.527698	0.714645	3.809244	4.975873	3.021169	2.811504	2.260944	1.982814	1.827992	2.499861	2.622910	2.377852	0.213582	4.999991	45858.000000		1
19712.720703	7474.800781	1.440106	6.500521	17509.699219	99998.000000	2873.523438	1776.094727	470.211578	160.937241	156.179031	720.429199	988.532532	577.081604	3.775856	99998.000000	4.294746	3.873600	0.158394	0.812948	4.243279	4.999991	3.458415	3.249466	2.672293	2.206656	2.193623	2.857591	2.994991	2.761237	0.577015	4.999991	45880.000000		1
15300.438477	5245.014160	2.537917	3.330438	7781.567871	99998.000000	1278.255981	793.338074	250.590775	109.972290	64.006081	365.355194	509.085175	229.501083	2.035372	0.000000	4.184704	3.719747	0.404477	0.522501	3.891067	4.999991	3.106618	2.899458	2.398965	2.041283	1.806221	2.562715	2.706790	2.360785	0.308644	0.000000	45918.000000		1
21055.009766	10564.414062	2.016765	7.980716	21465.722656	99998.000000	3454.654053	2188.310547	603.907043	243.232971	200.668137	849.021118	1204.792114	555.745239	3.169840	0.000000	4.323356	4.023845	0.304655	0.902042	4.331746	4.999991	3.538404	3.340109	2.780970	2.386022	2.302478	2.928919	3.080912	2.744876	0.501037	0.000000	45961.000000		1
20744.097656	8924.549805	2.334390	5.738838	19174.474609	99998.000000	3174.887939	1955.093506	586.779968	271.606445	178.166092	848.638733	1189.385742	556.170776	5.570527	99998.000000	4.316895	3.950586	0.368173	0.758824	4.282723	4.999991	3.501728	3.291167	2.768475	2.433940	2.250825	2.928723	3.075323	2.745208	0.745896	4.999991	46058.000000		1
14203.848633	4152.448730	2.106194	3.971855	9623.991211	99998.000000	1651.998901	977.625366	271.350494	109.889030	72.733063	434.714661	532.944092	322.084167	4.529027	99998.000000	4.152406	3.618304	0.323498	0.598993	3.983355	4.999991	3.218010	2.990172	2.433531	2.040954	1.861732	2.638204	2.726682	2.507969	0.656005	4.999991	46127.000000		1
6231.532715	2978.925537	3.811501	3.540132	6195.650391	90531.828125	1010.214294	624.009949	194.818283	121.542480	59.735104	303.143860	408.866760	290.127380	0.108003	0.000000	3.794595	3.474060	0.581096	0.549019	3.792087	4.956801	3.004414	2.795192	2.289630	2.084728	1.776230	2.481649	2.611582	2.462589	0.000000	0.000000	46168.000000		1
6752.277832	1211.394287	1.322924	2.571838	2513.944092	32892.238281	413.153137	251.602249	66.084518	12.106758	12.513812	86.039398	103.428596	63.207394	0.444155	0.000000	3.829450	3.083286	0.121535	0.410244	3.400356	4.517094	2.616111	2.400715	1.820100	1.083028	1.097390	1.934697	2.014641	1.800768	0.000000	0.000000	46204.000000		1
15762.255859	3145.937744	2.451572	3.598723	7192.906738	99998.000000	1214.845093	728.644287	239.233368	105.537872	60.280926	334.684326	400.034912	260.785614	2.974840	99998.000000	4.197618	3.497750	0.389445	0.556148	3.856905	4.999991	3.084521	2.862515	2.378822	2.023408	1.780180	2.524635	2.602098	2.416284	0.473464	4.999991	46237.000000		1
16129.125000	7266.367676	2.581089	9.719945	13086.807617	99998.000000	2191.159912	1335.807739	332.448608	138.207001	111.008430	523.113098	711.930420	404.762299	1.892602	0.000000	4.207611	3.861317	0.411803	0.987664	4.116834	4.999991	3.340674	3.125744	2.521724	2.140530	2.045356	2.718596	2.852437	2.607200	0.277059	0.000000	46333.000000		1
10890.013672	3843.605957	1.865662	3.398280	7671.623535	96660.601562	1293.141235	781.462585	192.049088	62.451878	48.149498	259.209839	371.522675	260.933624	1.488918	0.000000	4.037028	3.584739	0.270833	0.531259	3.884887	4.985250	3.111646	2.892908	2.283412	1.795545	1.682592	2.413651	2.569985	2.416530	0.172871	0.000000	46421.000000		1
19166.802734	4345.388672	2.229543	5.322533	9060.597656	99998.000000	1477.314331	922.522034	257.378082	131.040390	67.404358	352.264740	484.566376	269.839478	3.773545	99998.000000	4.282550	3.638029	0.348216	0.726118	3.957157	4.999991	3.169473	2.964977	2.410572	2.117405	1.828688	2.546869	2.685353	2.431105	0.576750	4.999991	46499.000000		1
5969.705078	2903.068604	0.755516	3.305768	2621.535645	38528.367188	463.424255	264.890076	82.841560	43.742836	19.042088	87.686111	113.151627	85.163612	1.378174	0.000000	3.775953	3.462857	0.000000	0.519272	3.418556	4.585781	2.665979	2.423066	1.918248	1.640907	1.279715	1.942931	2.053661	1.930254	0.139304	0.000000	46555.000000		1
12473.112305	3379.919434	3.876260	4.317234	10349.677734	99998.000000	1703.216797	1043.407715	306.252258	95.367706	70.398674	359.822968	511.468903	236.843475	2.229145	99998.000000	4.095975	3.528906	0.588413	0.635206	4.014927	4.999991	3.231270	3.018454	2.486079	1.979401	1.847564	2.556089	2.708819	2.374461	0.348138	4.999991	46611.000000		1
6980.714844	2349.845947	2.944971	2.670518	2891.615723	38716.308594	488.239105	300.559692	81.287354	20.846073	27.944841	136.304337	157.782578	73.454659	0.428981	99998.000000	3.843900	3.371039	0.469081	0.426595	3.461141	4.587894	2.688632	2.477931	1.910023	1.319024	1.446302	2.134510	2.198059	1.866019	0.000000	4.999991	46662.000000		1
16751.849609	6240.734863	2.211041	3.870092	8438.425781	99998.000000	1393.115967	860.905823	237.676086	98.500786	78.212868	364.849457	482.777802	295.221741	2.966061	0.000000	4.224063	3.795236	0.344597	0.587721	3.926261	4.999991	3.143987	2.934956	2.375985	1.993440	1.893278	2.562114	2.683747	2.470148	0.472180	0.000000	46688.000000		1
16348.067383	4387.571289	3.561718	4.385077	7571.950684	96416.671875	1272.042236	773.003906	200.948746	113.635773	49.503258	295.573273	371.726196	203.696365	2.985422	10697.492188	4.213467	3.642224	0.551660	0.641977	3.879208	4.984152	3.104501	2.888182	2.303085	2.055515	1.694634	2.470665	2.570223	2.308983	0.475006	4.029282	46777.000000		1
4833.794434	2101.928711	2.019849	2.470075	2506.888428	43519.171875	409.076447	264.017365	89.147804	38.392548	36.801338	109.611496	134.247482	95.891937	0.011356	0.000000	3.684288	3.322618	0.305319	0.392710	3.399135	4.638680	2.611804	2.421633	1.950111	1.584247	1.565864	2.039856	2.127906	1.981782	0.000000	0.000000	46821.000000		1
17022.804688	6070.561523	2.445405	4.761292	7558.471680	99998.000000	1234.195557	771.286255	275.017059	114.061333	74.099159	386.161194	505.134918	388.329041	1.537384	99998.000000	4.231031	3.783229	0.388351	0.677725	3.878434	4.999991	3.091384	2.887216	2.439360	2.057138	1.869813	2.586769	2.703407	2.589200	0.186782	4.999991	46919.000000		1
4722.301758	1418.140503	2.337474	1.961258	1669.277100	31513.833984	299.659241	187.639328	39.922081	20.864576	11.786050	57.154015	108.297821	61.169041	0.568643	0.000000	3.674154	3.151719	0.368747	0.292535	3.222528	4.498501	2.476628	2.273324	1.601213	1.319410	1.071368	1.757047	2.034620	1.786532	0.000000	0.000000	46995.000000		1
11116.727539	1587.514893	2.642764	6.562196	4569.021484	77882.656250	765.325378	478.343384	167.033798	65.211823	54.983063	221.998352	323.989929	182.662186	1.123901	0.000000	4.045977	3.200718	0.422058	0.817049	3.659823	4.891441	2.883846	2.679740	2.222804	1.814326	1.740229	2.346350	2.510531	2.261649	0.050728	0.000000	47019.000000		1
16231.623047	13136.381836	2.365228	4.533096	15148.644531	99998.000000	2533.929688	1555.610474	442.168060	153.468430	105.534790	507.534058	689.483887	364.861816	3.024947	99998.000000	4.210362	4.118476	0.373873	0.656395	4.180374	4.999991	3.403795	3.191901	2.645587	2.186019	2.023396	2.705465	2.838524	2.562128	0.480718	4.999991	47054.000000		1
11273.760742	2468.360107	2.655099	3.555551	6797.210938	93401.812500	1106.809326	695.457092	171.536057	92.709518	37.812805	229.460999	279.510071	226.454361	2.490682	99998.000000	4.052069	3.392409	0.424081	0.550907	3.832331	4.970356	3.044073	2.842270	2.234355	1.967124	1.577639	2.360709	2.446398	2.354981	0.396318	4.999991	47073.000000		1
10032.077148	2197.139160	2.883296	5.538395	3858.972168	67267.140625	651.902344	394.256012	114.567062	62.439541	38.938370	200.396759	304.577789	154.285614	0.738176	0.000000	4.001391	3.341858	0.459889	0.743384	3.586472	4.827803	2.814183	2.595778	2.059060	1.795460	1.590378	2.301891	2.483698	2.188325	0.000000	0.000000	47110.000000		1
18001.052734	4245.000977	3.888595	5.896109	10101.523438	99998.000000	1657.287598	1035.803223	272.032013	103.018463	95.747002	482.802460	643.372742	428.781525	4.762842	99998.000000	4.255298	3.627878	0.589793	0.770565	4.004387	4.999991	3.219398	3.015277	2.434620	2.012915	1.981125	2.683769	2.808463	2.632236	0.677866	4.999991	47235.000000		1
16332.082031	3361.491211	1.205742	3.984190	7664.086914	99998.000000	1283.791260	778.095154	221.480286	95.898109	72.985931	320.835266	448.853607	243.405670	1.355353	0.000000	4.213042	3.526532	0.081254	0.600340	3.884460	4.999991	3.108495	2.891033	2.345335	1.981810	1.863239	2.506282	2.652105	2.386331	0.132052	0.000000	47279.000000		1
5246.361816	1394.701050	2.186371	3.182418	2072.593262	38035.296875	323.835754	207.581879	69.054161	64.345291	13.047298	58.686634	89.123131	48.356106	0.525224	0.000000	3.719858	3.144481	0.339724	0.502757	3.316514	4.580187	2.510325	2.317189	1.839190	1.808517	1.115521	1.768539	1.949990	1.684451	0.000000	0.000000	47307.000000		1
12778.369141	3485.482178	2.969640	3.700486	6317.525879	89492.015625	1084.254883	662.726318	160.274231	61.582264	51.338081	195.718735	285.144073	158.960571	0.725698	0.000000	4.106475	3.542263	0.472704	0.568259	3.800547	4.951784	3.035131	2.821334	2.204864	1.789456	1.710440	2.291632	2.455064	2.201289	0.000000	0.000000	47357.000000		1
18988.908203	4323.885742	2.019849	6.784225	12997.940430	99998.000000	2199.973145	1335.999023	375.852234	154.202362	126.994530	527.158997	669.479675	364.164886	1.312995	0.000000	4.278500	3.635874	0.305319	0.831500	4.113874	4.999991	3.342417	3.125806	2.575017	2.188091	2.103785	2.721942	2.825737	2.561298	0.118263	0.000000	47398.000000		1
9512.180664	1413.468628	1.137900	1.498697	5465.100586	78832.171875	911.217041	560.241333	132.125870	61.150539	32.783226	166.293701	226.438934	126.855759	1.604321	99998.000000	3.978280	3.150286	0.056104	0.175714	3.737598	4.896704	2.959622	2.748375	2.120988	1.786400	1.515652	2.220876	2.354951	2.103310	0.205291	4.999991	47420.000000		1
19951.046875	5960.718750	4.166131	5.288612	12735.920898	99998.000000	2205.391357	1315.350220	391.579315	176.479279	100.511383	471.047272	624.805542	325.377625	2.242351	0.000000	4.299966	3.775299	0.619733	0.723342	4.105031	4.999991	3.343486	3.119041	2.592820	2.246694	2.002215	2.673064	2.795745	2.512388	0.350704	0.000000	47467.000000		1
6012.167969	2913.177246	2.238794	2.741444	4740.128906	68266.414062	800.125366	492.146210	113.962646	66.534744	38.922951	163.160614	226.593124	118.097946	1.133254	99998.000000	3.779031	3.464367	0.350014	0.437979	3.675790	4.834207	2.903158	2.692094	2.056762	1.823048	1.590206	2.212615	2.355247	2.072242	0.054327	4.999991	47486.000000		1
19382.851562	6626.664551	3.197837	8.619050	13602.239258	99998.000000	2290.360596	1398.389160	443.392303	161.316544	136.310501	676.775818	847.161621	466.094788	2.004602	99998.000000	4.287418	3.821295	0.504856	0.935459	4.133610	4.999991	3.359904	3.145628	2.646788	2.207679	2.134529	2.830445	2.927966	2.668474	0.302028	4.999991	47606.000000		1
7033.027344	1913.879272	2.087691	2.833956	3665.341064	62222.058594	613.321716	360.251617	98.161575	30.572186	24.534225	127.164131	163.071182	151.140198	0.732894	99998.000000	3.847142	3.281914	0.319666	0.452393	3.564114	4.793944	2.787688	2.556606	1.991942	1.485327	1.389772	2.104365	2.212377	2.179380	0.000000	4.999991	47642.000000		1
6738.968262	1347.723389	3.031315	2.874044	2534.937988	48892.617188	411.062378	264.991852	80.741531	71.407051	32.064716	119.053902	145.111496	80.877213	0.081262	0.000000	3.828593	3.129601	0.481631	0.458493	3.403967	4.689243	2.613908	2.423233	1.907097	1.853741	1.506027	2.075744	2.161702	1.907826	0.000000	0.000000	47676.000000		1
3760.027344	1878.681519	2.722941	3.558635	1482.063354	33017.652344	278.480103	165.309982	58.143894	46.049469	24.025408	92.287048	118.033188	68.804382	1.894345	99998.000000	3.575191	3.273853	0.435038	0.551283	3.170867	4.518746	2.444794	2.218299	1.764504	1.663225	1.380671	1.965141	2.072004	1.837616	0.277459	4.999991	47724.000000		1
8436.670898	4230.587402	3.302684	3.586388	5415.045410	84302.656250	925.223389	562.443115	168.782272	109.589905	56.268982	218.865280	282.785004	193.634125	1.940601	99998.000000	3.926171	3.626401	0.518867	0.554657	3.733602	4.925841	2.966247	2.750079	2.227327	2.039771	1.750269	2.340177	2.451456	2.286982	0.287936	4.999991	47742.000000		1
29223.873047	9941.912109	3.367443	6.441930	19548.242188	99998.000000	3247.546875	2010.307739	571.595642	176.112320	167.064636	832.782166	1074.963623	638.873596	3.901552	99998.000000	4.465738	3.997470	0.527300	0.809016	4.291108	4.999991	3.511555	3.303262	2.757089	2.245790	2.222884	2.920532	3.031394	2.805415	0.591237	4.999991	47817.000000		1
20543.945312	7489.667480	2.670518	6.148975	12149.819336	99998.000000	1992.551636	1247.711548	314.010956	121.961868	81.231850	446.025818	552.643005	357.146301	1.285902	99998.000000	4.312684	3.874463	0.426595	0.788803	4.084570	4.999991	3.299410	3.096114	2.496945	2.086224	1.909726	2.649360	2.742445	2.552846	0.109208	4.999991	47892.000000		1
17070.630859	4200.080078	1.902667	2.837040	7303.051758	99998.000000	1206.102661	747.177551	220.388641	106.281059	55.791000	235.791916	325.229584	232.217865	1.632832	0.000000	4.232250	3.623258	0.279363	0.452865	3.863504	4.999991	3.081384	2.873424	2.343189	2.026456	1.746564	2.372529	2.512190	2.365896	0.212942	0.000000	47926.000000		1
7333.297363	2401.187012	1.492530	3.244093	4659.436523	72842.445312	759.521790	470.630951	130.815277	78.996132	46.536701	200.294998	274.206055	137.053680	1.018647	0.000000	3.865299	3.380426	0.173923	0.511093	3.668333	4.862384	2.880540	2.672680	2.116658	1.897606	1.667796	2.301670	2.438077	2.136891	0.008024	0.000000	47952.000000		1
6698.737793	2134.002686	2.420735	4.039698	5876.859863	81770.062500	965.262634	613.404968	158.528839	77.932243	54.449574	239.258041	341.453156	257.159149	0.691816	0.000000	3.825993	3.329195	0.383947	0.606349	3.769145	4.912594	2.984646	2.787747	2.200108	1.891717	1.735994	2.378866	2.533331	2.410202	0.000000	0.000000	48035.000000		1
21240.341797	4746.983887	2.075356	4.748958	9603.666016	99998.000000	1611.598877	986.056274	290.577606	121.520889	98.781403	405.937195	527.032532	282.069580	1.993950	99998.000000	4.327161	3.676418	0.317093	0.676598	3.982437	4.999991	3.207257	2.993902	2.463262	2.084651	1.994675	2.608459	2.721838	2.450356	0.299714	4.999991	48113.000000		1
6968.459961	2490.729736	1.347594	3.762161	5785.340820	91724.367188	1027.742310	599.845764	180.324707	47.631428	63.228981	265.984802	386.700836	219.685547	1.608135	99998.000000	3.843137	3.396327	0.129559	0.575437	3.762329	4.962485	3.011884	2.778040	2.256055	1.677894	1.800916	2.424857	2.587375	2.341801	0.206322	4.999991	48156.000000		1
4854.446289	1271.937378	1.424687	1.344510	2006.018311	43856.085938	332.994446	209.240921	98.500786	36.011902	21.163698	103.888077	137.793777	77.182899	1.279565	0.000000	3.686140	3.104466	0.153720	0.128564	3.302335	4.642030	2.522437	2.320647	1.993440	1.556446	1.325592	2.016566	2.139230	1.887521	0.107063	0.000000	48183.000000		1
4102.640137	1463.912476	2.124696	3.256428	1203.191650	27514.929688	209.438278	134.000778	44.652538	9.325226	12.291782	53.277756	54.079525	36.258598	0.813268	6483.666992	3.613063	3.165515	0.327297	0.512742	3.080335	4.439569	2.321056	2.127107	1.649846	0.969659	1.089615	1.726546	1.733033	1.559411	0.000000	3.811821	48308.000000		1
8245.084961	4567.442871	1.412352	4.021195	7729.894043	99998.000000	1287.029175	798.268921	203.165955	111.982887	46.660049	215.306641	294.654327	207.584961	2.487099	99998.000000	3.916195	3.659673	0.149943	0.604355	3.888174	4.999991	3.109588	2.902149	2.307851	2.049152	1.668945	2.333057	2.469313	2.317196	0.395693	4.999991	48343.000000		1
5644.755859	1319.892578	1.591209	3.897846	2591.564697	43995.800781	426.613678	274.181366	83.174599	45.784267	25.807810	99.857628	162.476028	72.874916	0.678849	0.000000	3.751645	3.120538	0.201727	0.590825	3.413562	4.643411	2.630035	2.438038	1.919991	1.660716	1.411751	1.999381	2.210789	1.862578	0.000000	0.000000	48557.000000		1
18652.640625	2942.611328	2.266548	4.545431	7638.587402	99998.000000	1307.073486	782.477112	225.279449	69.661659	49.666695	255.675858	318.892517	184.512421	1.576840	0.000000	4.270741	3.468733	0.355365	0.657575	3.883013	4.999991	3.116300	2.893472	2.352722	1.842994	1.696065	2.407690	2.503644	2.266026	0.197788	0.000000	48590.000000		1
6621.918945	2039.615601	2.078440	3.225591	2770.245850	48531.585938	467.793915	281.696442	99.765114	47.353893	31.719337	111.619011	161.939453	76.254692	0.009128	0.000000	3.820984	3.309548	0.317737	0.508609	3.442518	4.686025	2.670055	2.449781	1.998979	1.675356	1.501324	2.047738	2.209353	1.882267	0.000000	0.000000	48611.000000		1
10329.963867	2830.304688	2.137031	3.151581	5260.913574	76396.406250	878.532471	536.980652	122.865402	62.649235	34.513203	170.256302	255.413742	160.261902	1.398085	99998.000000	4.014099	3.451833	0.329811	0.498528	3.721061	4.883073	2.943758	2.729959	2.089430	1.796916	1.537985	2.231103	2.407244	2.204830	0.145534	4.999991	48638.000000		1
8120.286133	1085.398926	2.618094	3.934851	3364.072266	59704.765625	568.666077	340.164124	86.372437	47.705437	19.051338	86.696228	117.687805	87.226631	1.394866	99998.000000	3.909571	3.035589	0.417985	0.594928	3.526865	4.776009	2.754857	2.531688	1.936375	1.678568	1.279925	1.938000	2.070731	1.940649	0.144533	4.999991	48677.000000		1
24509.660156	12464.721680	2.812370	10.071490	31096.507812	99998.000000	5219.228027	3168.501465	863.915588	362.434906	284.231293	1410.915283	1887.488647	1076.363647	4.305191	0.000000	4.389337	4.095683	0.449072	1.003094	4.492712	4.999991	3.717606	3.500854	2.936471	2.559230	2.453672	3.149501	3.275884	3.031959	0.633992	0.000000	48712.000000		1
4807.024414	336.975555	1.652884	3.015897	1904.473877	34959.718750	333.685211	212.182816	76.205353	31.966036	23.263725	96.280495	133.069489	91.556206	0.001478	0.000000	3.681876	2.527598	0.218242	0.479416	3.279775	4.543568	2.523337	2.326710	1.881985	1.504689	1.366679	1.983538	2.124079	1.961688	0.000000	0.000000	48785.000000		1
4832.486816	2815.916016	2.605759	4.585519	2669.302734	49835.628906	442.679962	282.519806	92.089691	32.487186	26.322794	121.163177	185.190842	94.109543	0.215794	99998.000000	3.684171	3.449620	0.415934	0.661389	3.426398	4.697540	2.646090	2.451049	1.964211	1.511712	1.420332	2.083371	2.267620	1.973634	0.000000	4.999991	49015.000000		1
4002.847168	1066.961304	3.225591	6.488186	1365.757080	26553.164062	216.990356	148.531357	42.839298	42.049862	15.881254	56.355324	54.316975	72.566544	0.241402	0.000000	3.602369	3.028149	0.508609	0.812123	3.135373	4.424116	2.336440	2.171818	1.631842	1.623765	1.200885	1.750935	1.734936	1.860736	0.000000	0.000000	49061.000000		1
9189.047852	2452.654785	1.840992	4.196969	4073.255127	60298.464844	690.331909	425.537445	125.431076	54.526669	42.382904	198.318329	289.171448	122.267159	0.663338	0.000000	3.963270	3.389637	0.265052	0.622936	3.609942	4.780306	2.839058	2.628938	2.098405	1.736609	1.627191	2.297363	2.461155	2.087310	0.000000	0.000000	49117.000000		1
7497.241211	3063.385986	2.944971	5.553813	5740.715820	93075.515625	966.745911	595.436035	172.430328	68.909225	60.675644	300.652191	394.231323	233.451355	3.177340	0.000000	3.874902	3.486202	0.469081	0.744591	3.758966	4.968835	2.985312	2.774835	2.236614	1.838277	1.783014	2.478064	2.595751	2.368196	0.502064	0.000000	49189.000000		1
8958.507812	1748.128296	2.405316	4.773628	4069.295410	73102.062500	712.587280	424.445801	153.502350	106.903969	43.897022	209.240921	268.889679	154.618668	0.358634	0.000000	3.952236	3.242573	0.381172	0.678849	3.609519	4.863930	2.852838	2.627822	2.186115	2.028994	1.642435	2.320647	2.429574	2.189262	0.000000	0.000000	49314.000000		1
5436.329102	1397.248169	1.396934	1.338343	1396.101074	34659.964844	267.363220	151.985153	73.753777	44.396587	13.475939	57.372959	85.727936	84.753479	0.848545	0.000000	3.735306	3.145273	0.145176	0.126567	3.144917	4.539828	2.427102	2.181801	1.867784	1.647350	1.129559	1.758707	1.933122	1.928158	0.000000	0.000000	49362.000000		1
21454.375000	4750.425293	2.858626	3.762161	10132.228516	99998.000000	1659.051392	1036.901001	315.040924	139.039612	75.878479	374.600250	485.041260	257.714203	2.640777	99998.000000	4.331516	3.676733	0.456157	0.575437	4.005705	4.999991	3.219860	3.015737	2.498367	2.143139	1.880119	2.573568	2.685779	2.411138	0.421732	4.999991	49429.000000		1
10192.114258	2123.508789	3.197837	3.694319	4649.769043	70526.859375	796.813416	487.970825	138.595551	81.904099	37.165218	162.963257	204.889771	156.172867	0.079129	0.000000	4.008264	3.327054	0.504856	0.567534	3.667431	4.848354	2.901357	2.688394	2.141749	1.913306	1.570137	2.212090	2.311520	2.193606	0.000000	0.000000	49494.000000		1
13208.609375	5437.174316	4.693450	5.569232	13668.157227	99998.000000	2293.820557	1407.711304	403.427032	168.569489	122.541611	580.254761	824.110657	426.228210	2.225441	99998.000000	4.120857	3.735373	0.671492	0.745795	4.135710	4.999991	3.360559	3.148514	2.605765	2.226779	2.088284	2.763619	2.915986	2.629642	0.347416	4.999991	49563.000000		1
16144.248047	5966.522461	4.237057	5.908443	10824.983398	99998.000000	1854.464844	1107.657349	275.954529	118.545082	79.489532	389.722900	492.537842	273.610901	1.375238	99998.000000	4.208018	3.775721	0.627064	0.771473	4.034427	4.999991	3.268219	3.044405	2.440838	2.073884	1.900310	2.590756	2.692440	2.437133	0.138378	4.999991	49707.000000		1
5661.500488	1965.029297	0.915870	2.775365	2161.133545	41728.441406	383.549255	234.385727	67.959435	41.988186	21.126694	90.600243	123.004173	67.490707	0.969375	0.000000	3.752932	3.293369	0.000000	0.443320	3.334682	4.620432	2.583821	2.369931	1.832250	1.623127	1.324831	1.957129	2.089920	1.829244	0.000000	0.000000	49760.000000		1
25142.703125	6021.644531	2.038351	5.001824	10825.125977	99998.000000	1747.610229	1114.546387	304.528442	167.780060	103.126389	423.696442	597.653259	371.991394	1.388028	0.000000	4.400412	3.779715	0.309279	0.699128	4.034433	4.999991	3.242445	3.047098	2.483628	2.224740	2.013370	2.627055	2.776449	2.570533	0.142398	0.000000	49867.000000		1
3677.913574	728.816956	1.649800	2.260381	1909.555908	38333.976562	300.087860	205.796387	70.037872	38.996960	16.639854	76.350288	101.775711	81.786919	2.265643	99998.000000	3.565602	2.862618	0.217431	0.354182	3.280932	4.583584	2.477248	2.313438	1.845333	1.591031	1.221150	1.882811	2.007644	1.912684	0.355191	4.999991	49978.000000		1
9415.344727	3829.106201	1.116313	3.860841	7307.156250	99998.000000	1236.622437	750.625183	219.167480	108.738792	57.684418	310.116180	436.497040	250.405746	2.132025	99998.000000	3.973836	3.583097	0.047786	0.586682	3.863748	4.999991	3.092237	2.875423	2.340776	2.036385	1.761059	2.491524	2.639981	2.398644	0.328792	4.999991	50028.000000		1
5237.122559	603.604858	1.751564	2.923384	2144.962402	40066.546875	351.129913	217.733536	53.175991	28.499914	15.514290	66.667351	84.799728	41.183331	1.237085	0.000000	3.719093	2.780753	0.243426	0.465886	3.331420	4.602782	2.545468	2.337925	1.725716	1.454844	1.190732	1.823913	1.928394	1.614721	0.092400	0.000000	50050.000000		1
27358.923828	11874.145508	1.107062	6.371004	24160.544922	99998.000000	3995.372070	2463.827148	685.385620	306.239929	202.234665	1003.081604	1292.064941	622.674683	3.864291	0.000000	4.437099	4.074603	0.044172	0.804208	4.383107	4.999991	3.601557	3.391610	2.835935	2.486062	2.305856	3.001336	3.111284	2.794261	0.587070	0.000000	50078.000000		1
8842.291016	1337.534668	1.646716	4.212387	4221.900391	72775.812500	722.350403	438.205444	166.873444	51.658791	32.780144	153.699707	226.870667	141.235229	2.557539	0.000000	3.946565	3.126305	0.216619	0.624528	3.625508	4.861987	2.858748	2.641678	2.222387	1.713144	1.515611	2.186673	2.355778	2.149943	0.407822	0.000000	50117.000000		1
5102.298828	1877.247559	1.921169	2.571838	5001.907715	74135.968750	846.584961	513.966736	127.318321	40.341469	33.051514	186.812897	243.054123	152.416870	0.325004	0.000000	3.707766	3.273522	0.283566	0.410244	3.699136	4.870029	2.927670	2.710935	2.104891	1.605752	1.519191	2.271407	2.385703	2.183033	0.000000	0.000000	50135.000000		1
7715.705566	2219.934082	2.204873	3.561718	3595.417236	62677.878906	601.551086	362.533569	85.632339	70.685463	20.253996	109.084175	167.937332	85.441147	0.641869	0.000000	3.887376	3.346340	0.343384	0.551660	3.555749	4.797114	2.779273	2.559348	1.932638	1.849330	1.306511	2.037762	2.225147	1.931667	0.000000	0.000000	50157.000000		1
11210.035156	3177.086670	1.924253	4.351155	7201.384277	99998.000000	1194.763794	749.333069	213.407059	84.901497	74.293434	317.600433	393.044098	260.335388	1.048253	0.000000	4.049607	3.502029	0.284262	0.638605	3.857416	4.999991	3.077282	2.874675	2.329209	1.928915	1.870950	2.501881	2.594441	2.415533	0.020466	0.000000	50226.000000		1
14963.164062	7052.942383	1.822490	5.809764	17624.544922	99998.000000	2929.126221	1801.279663	469.163086	203.141296	133.815765	717.777222	950.951050	504.407135	4.586283	99998.000000	4.175024	3.848370	0.260665	0.764158	4.246118	4.999991	3.466738	3.255581	2.671324	2.307798	2.126507	2.855990	2.978158	2.702781	0.661461	4.999991	50271.000000		1
14197.530273	2393.129395	2.507080	7.697012	6043.134766	90241.492188	1014.472961	621.613892	185.647247	67.262512	77.195229	307.627625	411.981323	250.800476	2.613621	0.000000	4.152213	3.378966	0.399168	0.886322	3.781262	4.955406	3.006240	2.793521	2.268688	1.827773	1.887590	2.488025	2.614877	2.399328	0.417243	0.000000	50345.000000		1
6452.895996	2492.382568	2.528666	5.427380	6804.047363	95063.617188	1098.387695	704.415344	173.386292	105.796906	64.110931	290.596130	381.267303	194.916962	0.732010	0.000000	3.809755	3.396615	0.402891	0.734590	3.832767	4.978014	3.040756	2.847829	2.239015	2.024473	1.806932	2.463290	2.581229	2.289850	0.000000	0.000000	50381.000000		1
8260.645508	2353.367676	2.143198	3.540132	6702.891602	98054.187500	1087.193726	687.673767	203.067276	71.456398	47.871960	221.097900	282.556824	179.936157	1.250497	0.000000	3.917014	3.371690	0.331062	0.549019	3.826262	4.991466	3.036307	2.837383	2.307640	1.854041	1.680081	2.344585	2.451106	2.255118	0.097083	0.000000	50425.000000		1
8046.470215	2245.911621	0.878866	3.509295	5102.542480	77138.265625	830.524841	521.330688	120.645111	66.377480	38.790348	146.493011	244.512726	108.165222	1.586631	99998.000000	3.905605	3.351393	0.000000	0.545220	3.707787	4.887270	2.919353	2.717113	2.081510	1.822021	1.588724	2.165817	2.388301	2.034088	0.200476	4.999991	50451.000000		1
7961.603027	2570.746582	3.398280	3.805334	3132.865723	50810.175781	528.040894	312.515350	70.241402	40.896542	23.279144	106.546257	112.534882	74.644981	0.283743	0.000000	3.901000	3.410059	0.531259	0.580393	3.495942	4.705951	2.722667	2.494871	1.846593	1.611687	1.366967	2.027538	2.051287	1.873001	0.000000	0.000000	50485.000000		1
5592.563965	2570.339355	4.363490	6.272325	5079.386230	85383.007812	848.829956	534.134399	166.561981	70.725548	51.455265	239.822357	349.091553	169.053635	0.566091	0.000000	3.747611	3.409991	0.639834	0.797429	3.705811	4.931371	2.928821	2.727651	2.221576	1.849576	1.711430	2.379890	2.542939	2.228024	0.000000	0.000000	50550.000000		1
5818.848633	1949.539673	1.874913	4.147629	3419.446777	54370.953125	566.575317	358.213257	107.844513	45.599243	44.782055	148.232239	217.998749	144.337479	0.188321	0.000000	3.764837	3.289932	0.272981	0.617800	3.533956	4.735367	2.753258	2.554142	2.032798	1.658958	1.651104	2.170943	2.338454	2.159379	0.000000	0.000000	50574.000000		1
8798.563477	5364.308594	2.266548	3.681984	9191.111328	99998.000000	1566.493042	948.366821	281.819794	118.138031	67.120659	379.571228	442.198883	251.340134	2.519531	99998.000000	3.944412	3.729514	0.355365	0.566082	3.963368	4.999991	3.194928	2.976976	2.449971	2.072390	1.826856	2.579293	2.645618	2.400262	0.401320	4.999991	50633.000000		1
9056.907227	2607.837646	2.476242	4.502259	5398.673828	87592.648438	920.610107	560.626770	173.148849	86.708565	40.208870	203.560684	259.290009	177.314972	1.233822	0.000000	3.956980	3.416281	0.393793	0.653430	3.732287	4.942468	2.964076	2.748674	2.238420	1.938062	1.604322	2.308694	2.413786	2.248745	0.091253	0.000000	50684.000000		1
7489.445312	905.798889	1.458608	3.620309	2403.583252	44180.359375	399.621704	252.885086	62.784920	11.878562	21.071186	90.612579	134.870392	42.176296	1.165277	99998.000000	3.874450	2.957032	0.163939	0.558746	3.380859	4.645229	2.601649	2.402923	1.797855	1.074764	1.323689	1.957188	2.129917	1.625068	0.066429	4.999991	50737.000000		1
5987.032715	1116.461426	1.396934	2.001346	2574.144775	48255.453125	435.590424	272.081360	100.542221	70.247566	29.465124	126.127998	152.820847	109.996964	0.925875	0.000000	3.777212	3.047844	0.145176	0.301322	3.410633	4.683547	2.639078	2.434699	2.002348	1.846631	1.469308	2.100811	2.184183	2.041381	0.000000	0.000000	50937.000000		1
5974.564941	1580.539429	1.273584	2.596508	2156.668213	38117.859375	358.241028	226.438934	69.254608	23.880472	13.364923	57.755344	75.030449	31.521978	2.089026	99998.000000	3.776306	3.198805	0.105028	0.414390	3.333783	4.581129	2.554175	2.354951	1.840449	1.378043	1.125966	1.761592	1.875238	1.498613	0.319944	4.999991	50973.000000		1
16439.839844	6001.708008	2.525582	4.533096	7199.755859	99998.000000	1188.805908	736.415344	195.897583	76.199188	57.850941	263.730591	371.541168	243.038696	0.257644	99998.000000	4.215898	3.778275	0.402361	0.656395	3.857318	4.999991	3.075111	2.867123	2.292029	1.881950	1.762310	2.421160	2.570007	2.385675	0.000000	4.999991	50999.000000		1
8157.161133	1816.263550	3.302684	2.917217	2721.162109	46847.113281	447.475159	278.677460	84.068886	28.971725	21.576920	92.937721	118.480324	61.973896	0.051808	99998.000000	3.911539	3.259179	0.518867	0.464969	3.434754	4.670683	2.650769	2.445102	1.924635	1.461974	1.333990	1.968192	2.073646	1.792209	0.000000	4.999991	51020.000000		1
20942.962891	19194.375000	1.637465	8.597464	25339.865234	99998.000000	4289.866211	2592.613281	798.879517	356.181091	240.722809	1129.015381	1513.221436	743.187195	4.437982	99998.000000	4.321038	4.283174	0.214172	0.934370	4.403804	4.999991	3.632444	3.413738	2.902481	2.551671	2.381517	3.052700	3.179903	2.871098	0.647186	4.999991	51049.000000		1
9246.932617	1372.640015	2.753779	4.434416	3015.665283	52214.203125	513.707703	322.173615	95.025406	48.636726	38.084175	136.760727	201.044342	64.326790	0.962271	99998.000000	3.965998	3.137557	0.439929	0.646836	3.479383	4.717789	2.710716	2.508090	1.977840	1.686964	1.580745	2.135961	2.303292	1.808392	0.000000	4.999991	51102.000000		1
6918.411133	1760.210449	2.537917	4.187717	2865.413086	48752.589844	462.539215	302.912567	87.744705	36.175339	25.388422	96.027626	132.782700	88.198013	0.119724	0.000000	3.840006	3.245565	0.404477	0.621977	3.457187	4.687998	2.665148	2.481317	1.943221	1.558413	1.404636	1.982396	2.123142	1.945459	0.000000	0.000000	51140.000000		1
3552.022949	1377.894653	1.440106	4.163047	2051.392334	38891.539062	372.346039	217.847641	61.563759	37.402668	25.147890	106.950226	116.552986	105.648888	0.587294	0.000000	3.550476	3.139216	0.158394	0.619411	3.312049	4.589855	2.570947	2.338153	1.789325	1.572903	1.400502	2.029182	2.066523	2.023865	0.000000	0.000000	51184.000000		1
14778.382812	5036.698242	3.845422	5.245440	12168.991211	99998.000000	2018.599976	1248.303589	334.468475	130.306458	101.772629	477.183899	610.537109	395.218140	1.978592	0.000000	4.169627	3.702146	0.584944	0.719782	4.085255	4.999991	3.305050	3.096320	2.524355	2.114966	2.007631	2.678686	2.785712	2.596837	0.296356	0.000000	51222.000000		1
8213.636719	1405.062378	2.281967	4.095205	5395.315430	78363.062500	905.971619	564.321106	154.236282	63.925903	50.943363	165.436417	219.956924	113.722115	1.815942	0.000000	3.914536	3.147696	0.358309	0.612276	3.732017	4.894112	2.957115	2.751526	2.188187	1.805677	1.707088	2.218631	2.342338	2.055845	0.259102	0.000000	51292.000000		1
7182.465332	1111.518188	2.414567	3.096074	2331.880127	38281.953125	405.428375	245.770889	51.350418	24.244354	14.916044	68.092033	77.463516	42.845467	0.588217	99998.000000	3.856274	3.045917	0.382839	0.490811	3.367706	4.582994	2.607914	2.390530	1.710544	1.384611	1.173654	1.833096	1.889097	1.631905	0.000000	4.999991	51318.000000		1
13089.453125	2244.005859	4.375825	4.718120	6225.035645	91998.101562	1022.219299	637.889893	197.109497	62.427208	43.832264	194.947800	298.061859	146.070541	1.678200	99998.000000	4.116921	3.351024	0.641060	0.673769	3.794142	4.963779	3.009544	2.804746	2.294708	1.795374	1.641794	2.289918	2.474306	2.164563	0.224844	4.999991	51392.000000		1
3238.597900	1023.172180	1.338343	2.750695	1654.589233	38247.242188	283.148895	169.223251	65.794647	25.875652	16.488750	104.079269	150.094818	101.202141	0.932910	0.000000	3.510357	3.009949	0.126567	0.439442	3.218690	4.582600	2.452015	2.228460	1.818191	1.412891	1.217188	2.017364	2.176366	2.005190	0.000000	0.000000	51435.000000		1
3761.954590	1280.707520	2.180203	2.880212	924.548035	23775.373047	185.008911	107.440544	33.810112	27.432940	11.856976	30.279230	50.135426	55.800251	0.286975	0.000000	3.575413	3.107450	0.338497	0.459424	2.965930	4.376127	2.267193	2.031168	1.529047	1.438272	1.073974	1.481145	1.700145	1.746636	0.000000	0.000000	51484.000000		1
16275.720703	3830.308838	2.359060	4.739707	7382.079102	99998.000000	1276.615479	759.679016	233.583954	83.004997	61.307812	298.259216	427.319855	293.790863	0.918854	0.000000	4.211540	3.583234	0.372739	0.675751	3.868179	4.999991	3.106060	2.880630	2.368443	1.919104	1.787516	2.474594	2.630753	2.468038	0.000000	0.000000	51513.000000		1
15194.913086	2892.355713	3.148497	4.493007	8360.262695	99998.000000	1381.576660	853.208862	228.745575	113.524757	71.308372	337.715637	449.192810	259.246826	1.684316	99998.000000	4.181698	3.461252	0.498103	0.652537	3.922220	4.999991	3.140375	2.931055	2.359353	2.055091	1.853140	2.528551	2.652433	2.413713	0.226424	4.999991	51563.000000		1
3520.340576	1361.316528	2.642764	5.344119	1264.258911	28721.523438	214.412354	127.198059	38.398716	55.556637	11.545518	58.387508	91.127563	63.117966	0.548101	99998.000000	3.546585	3.133959	0.422058	0.727876	3.101836	4.458208	2.331250	2.104481	1.584317	1.744736	1.062413	1.766320	1.959650	1.800153	0.000000	4.999991	51595.000000		1
7121.866699	1587.308228	1.911918	3.015897	2761.370850	47429.109375	487.687103	297.990936	86.946014	30.834303	35.956394	108.686371	143.631302	59.124523	0.132224	0.000000	3.852594	3.200661	0.281469	0.479416	3.441125	4.676045	2.688141	2.474203	1.939250	1.489034	1.555776	2.036175	2.157249	1.771768	0.000000	0.000000	51636.000000		1
20478.699219	11267.549805	3.126911	6.577615	19582.052734	99998.000000	3248.780518	2011.794189	555.162415	252.450272	137.429901	776.670471	1041.107178	454.179199	3.052106	99998.000000	4.311302	4.051829	0.495116	0.818068	4.291858	4.999991	3.511720	3.303584	2.744420	2.402176	2.138081	2.890237	3.017495	2.657227	0.484600	4.999991	51654.000000		1
18613.224609	3605.032471	2.093859	4.591687	8230.917969	99998.000000	1384.250244	850.933044	256.653412	136.637375	73.818535	339.618317	420.403015	247.309677	2.578205	99998.000000	4.269822	3.556909	0.320947	0.661972	3.915448	4.999991	3.141215	2.929895	2.409347	2.135570	1.868165	2.530991	2.623666	2.393241	0.411317	4.999991	51703.000000		1
13482.411133	6330.058594	2.833956	7.502737	10803.527344	99998.000000	1778.604858	1115.345093	311.383606	134.284485	97.378304	425.457275	532.481506	346.146576	1.340069	99998.000000	4.129767	3.801408	0.452393	0.875220	4.033566	4.999991	3.250079	3.047409	2.493296	2.128026	1.988462	2.628856	2.726305	2.539260	0.127127	4.999991	51761.000000		1
14678.802734	5430.836914	1.862578	3.617226	9109.666016	99998.000000	1508.666748	935.190002	276.706970	96.776970	78.219032	371.294495	479.095825	335.208557	3.558841	0.000000	4.166691	3.734867	0.270115	0.558376	3.959502	4.999991	3.178593	2.970900	2.442020	1.985772	1.893312	2.569719	2.680422	2.525315	0.551309	0.000000	51795.000000		1
13733.436523	3162.361816	3.086823	5.877606	7373.237793	99998.000000	1248.673706	759.410767	245.144897	137.318893	92.561501	428.454651	570.614990	325.476288	0.926533	0.000000	4.137779	3.500011	0.489512	0.769200	3.867658	4.999991	3.096449	2.880477	2.389423	2.137730	1.966430	2.631905	2.756343	2.512519	0.000000	0.000000	51886.000000		1
5140.213379	851.478882	1.045387	0.169606	1194.325806	27301.945312	211.399536	124.194496	57.937283	29.492878	8.508036	56.475590	50.342033	56.006863	0.901168	0.000000	3.710981	2.930174	0.019277	0.000000	3.077123	4.436193	2.325104	2.094102	1.762958	1.469717	0.929829	1.751861	1.701931	1.748241	0.000000	0.000000	51911.000000		1
5360.031250	1567.510620	0.918954	2.886379	2500.437256	51242.054688	468.179382	268.303772	102.521980	28.555420	29.452789	118.159615	157.622223	115.251656	1.267032	0.000000	3.729167	3.195210	0.000000	0.460353	3.398016	4.709627	2.670412	2.428627	2.010817	1.455689	1.469126	2.072469	2.197618	2.061647	0.102787	0.000000	51956.000000		1
15777.206055	3159.247070	2.938803	4.363490	6908.478516	99998.000000	1145.198853	706.324219	186.393509	87.353065	54.024017	244.586746	311.118408	213.496490	2.053340	99998.000000	4.198030	3.499583	0.468170	0.639834	3.839382	4.999991	3.058881	2.849004	2.270431	1.941278	1.732587	2.388433	2.492926	2.329391	0.312461	4.999991	52006.000000		1
6183.602539	2766.899902	2.056854	4.397411	3944.629150	64078.382812	678.915894	414.090607	124.015640	30.232975	45.334042	149.098770	216.253342	101.211388	0.477282	0.000000	3.791242	3.441993	0.313203	0.643197	3.596006	4.806712	2.831816	2.617095	2.093477	1.480481	1.656424	2.173474	2.334963	2.005229	0.000000	0.000000	52084.000000		1
11820.195312	4741.877441	2.636597	4.681116	5955.501465	87078.632812	978.257507	613.657837	179.368744	73.026016	46.697056	218.057327	291.169708	182.748520	1.395169	99998.000000	4.072625	3.675950	0.421044	0.670349	3.774918	4.939911	2.990453	2.787926	2.253747	1.863478	1.669289	2.338571	2.464146	2.261854	0.144627	4.999991	52103.000000		1
14941.522461	3099.946777	2.994310	2.840123	5198.745605	84993.179688	874.887512	540.856934	146.132217	70.981499	67.762077	276.731628	342.076050	214.168747	0.862893	0.000000	4.174395	3.491354	0.476297	0.453337	3.715899	4.929384	2.941952	2.733082	2.164746	1.851145	1.830987	2.442059	2.534123	2.330756	0.000000	0.000000	52138.000000		1
4516.863281	710.949829	0.999131	3.638812	1343.843994	28866.089844	219.383347	141.269150	33.279709	24.938196	20.041218	45.910702	51.409008	24.361536	0.486665	99998.000000	3.654837	2.851839	0.000000	0.560960	3.128349	4.460388	2.341204	2.150047	1.522179	1.396865	1.301924	1.661914	1.711039	1.386705	0.000000	4.999991	52159.000000		1
10165.643555	3491.621826	2.278883	3.984190	3884.832520	69245.812500	686.064026	403.667572	112.648979	47.218208	41.516376	179.769638	202.650970	135.770844	0.610433	99998.000000	4.007135	3.543027	0.357722	0.600340	3.589372	4.840394	2.836365	2.606024	2.051727	1.674109	1.618219	2.254716	2.306749	2.132807	0.000000	4.999991	52191.000000		1
8948.220703	3811.239014	2.778449	3.398280	6846.806641	98473.179688	1178.432251	707.878418	197.208176	91.491447	59.790611	269.306000	351.388947	246.563416	1.804560	0.000000	3.951737	3.581066	0.443802	0.531259	3.835488	4.993318	3.071305	2.849959	2.294925	1.961380	1.776633	2.430246	2.545788	2.391929	0.256371	0.000000	52230.000000		1
9076.365234	1514.239136	3.244093	5.967034	3166.663574	55375.085938	552.957520	335.890076	110.869659	57.579571	28.287136	126.642982	171.421951	123.741188	0.266902	0.000000	3.957912	3.180194	0.511093	0.775759	3.500602	4.743314	2.742692	2.526197	2.044813	1.760268	1.451589	2.102581	2.234066	2.092514	0.000000	0.000000	52269.000000		1
11922.501953	5132.710449	1.618963	5.674079	9308.663086	99998.000000	1576.413452	957.861694	271.335083	87.713867	84.630127	409.662354	511.185211	374.754425	1.788747	99998.000000	4.076367	3.710347	0.209237	0.753895	3.968887	4.999991	3.197670	2.981303	2.433506	1.943068	1.927525	2.612426	2.708578	2.573747	0.252549	4.999991	52417.000000		1
5445.531250	1995.209839	2.192538	3.848506	3149.117188	53675.687500	544.807190	332.645996	101.140465	52.109016	37.788136	139.033447	180.518982	110.650711	0.280815	99998.000000	3.736040	3.299989	0.340947	0.585292	3.498189	4.729778	2.736243	2.521982	2.004925	1.716913	1.577356	2.143119	2.256523	2.043954	0.000000	4.999991	52494.000000		1
8489.613281	2912.881104	4.172298	3.385945	8105.113770	99998.000000	1342.487183	832.042053	311.963348	115.103630	99.552338	478.932373	596.148376	319.493835	1.315451	99998.000000	3.928888	3.464323	0.620375	0.529680	3.908759	4.999991	3.127910	2.920145	2.494104	2.061089	1.998051	2.680274	2.775354	2.504462	0.119075	4.999991	52519.000000		1
9156.656250	3087.223389	2.581089	2.460824	3352.619141	60132.601562	595.920166	354.275330	128.527145	74.913269	32.194233	130.223206	204.109589	109.454224	2.048182	0.000000	3.961737	3.489568	0.411803	0.391080	3.525384	4.779110	2.775188	2.549341	2.108995	1.874559	1.507778	2.114688	2.309863	2.039232	0.311369	0.000000	52603.000000		1
8326.643555	2795.871826	2.920300	5.384208	7116.757324	99998.000000	1210.792969	737.617981	200.239487	85.505905	65.779228	300.328400	384.017975	260.822632	0.847811	0.000000	3.920470	3.446517	0.465428	0.731122	3.852282	4.999991	3.083070	2.867831	2.301550	1.931996	1.818089	2.477596	2.584352	2.416345	0.000000	0.000000	52699.000000		1
5590.830566	3497.009033	3.663482	4.141461	7423.098633	99998.000000	1261.036377	765.060181	184.441498	105.759903	62.948360	307.121887	406.683472	283.118042	1.109382	0.000000	3.747476	3.543697	0.563894	0.617154	3.870585	4.999991	3.100728	2.883696	2.265859	2.024321	1.798984	2.487311	2.609257	2.451967	0.045081	0.000000	52748.000000		1
32440.839844	10293.633789	0.690757	5.109755	14295.096680	99998.000000	2354.400635	1447.436035	402.033203	142.203522	111.674515	606.744080	833.855286	470.766632	10.201150	0.000000	4.511092	4.012569	0.000000	0.708400	4.155187	4.999991	3.371880	3.160599	2.604262	2.152910	2.047954	2.783005	2.921091	2.672806	1.008649	0.000000	52815.000000		1
19596.355469	6990.620117	1.477111	7.197446	12531.457031	99998.000000	2112.906982	1292.727905	384.536041	165.818802	131.721893	597.425049	762.411255	434.782501	2.420650	0.000000	4.292175	3.844516	0.169413	0.857178	4.098001	4.999991	3.324880	3.111507	2.584937	2.219634	2.119658	2.776284	2.882189	2.638272	0.383932	0.000000	52893.000000		1
7302.317871	1792.071655	1.674470	2.713690	2968.622803	49230.003906	501.906250	309.289734	78.841949	32.323750	27.728979	100.298599	117.931419	59.275627	0.426426	0.000000	3.863461	3.253355	0.223877	0.433560	3.472555	4.692230	2.700623	2.490366	1.896757	1.509522	1.442934	2.001295	2.071630	1.772876	0.000000	0.000000	52938.000000		1
9259.329102	1874.003418	1.705307	4.530012	2934.757080	49619.417969	467.198761	308.700745	93.776497	49.185635	24.327616	114.366615	143.945847	110.897415	0.209260	99998.000000	3.966579	3.272770	0.231803	0.656099	3.467572	4.695652	2.669502	2.489538	1.972094	1.691838	1.386100	2.058299	2.158199	2.044921	0.000000	4.999991	52976.000000		1
23030.246094	6144.812012	2.682853	5.630907	14863.331055	99998.000000	2507.141357	1524.884155	387.027710	201.765945	150.915085	695.873413	867.560547	577.013794	3.535939	0.000000	4.362298	3.788509	0.428597	0.750578	4.172116	4.999991	3.399179	3.183237	2.587742	2.304848	2.178733	2.842530	2.938300	2.761186	0.548505	0.000000	53096.000000		1
12768.455078	1896.961914	1.665219	4.403579	5287.184082	80542.835938	894.802307	552.174255	163.132858	64.539566	43.600983	184.719040	273.120575	220.129608	1.771127	0.000000	4.106138	3.278059	0.221471	0.643806	3.723224	4.906027	2.951727	2.742076	2.212541	1.809826	1.639496	2.266512	2.436354	2.342679	0.248250	0.000000	53171.000000		1
9333.120117	1857.089111	2.889463	4.681116	4140.187500	74004.718750	698.121460	429.688171	161.510818	58.729805	62.106499	289.692596	397.247223	222.504089	1.650151	0.000000	3.970027	3.268833	0.460817	0.670349	3.617020	4.869259	2.843931	2.633153	2.208202	1.768859	1.793137	2.461937	2.599061	2.347338	0.217524	0.000000	53219.000000		1
3737.491455	140.566071	1.779317	4.853805	1625.414062	31350.654297	287.216339	170.388901	42.000523	39.937500	21.287048	55.914352	74.974937	57.533314	0.036941	0.000000	3.572580	2.147881	0.250253	0.686082	3.210964	4.496247	2.458209	2.231441	1.623255	1.601381	1.328115	1.747523	1.874916	1.759919	0.000000	0.000000	53256.000000		0
11805.810547	4321.536133	1.952007	3.996526	6553.382812	93079.210938	1078.957031	677.929138	176.371353	71.215866	60.284008	242.233841	357.886383	268.260590	3.208049	0.000000	4.072096	3.635638	0.290481	0.601683	3.816466	4.968853	3.033004	2.831184	2.246428	1.852577	1.780202	2.384235	2.553745	2.428557	0.506241	0.000000	53324.000000		1
6726.827637	2409.947998	2.075356	4.015028	5407.373047	79961.835938	906.471191	564.028137	126.772499	76.304031	51.288742	173.725510	274.656281	189.363144	0.949880	0.000000	3.827810	3.382008	0.317093	0.603689	3.732986	4.902883	2.957354	2.751301	2.103025	1.882547	1.710022	2.239864	2.438790	2.277295	0.000000	0.000000	53388.000000		1
6463.306641	1969.281738	1.908834	2.078440	2877.661621	50699.957031	498.042297	302.730621	94.143463	29.141331	28.136032	107.357285	174.456360	91.531532	0.830402	0.000000	3.810455	3.294308	0.280768	0.317737	3.459040	4.705008	2.697266	2.481056	1.973790	1.464509	1.449263	2.030832	2.241687	1.961571	0.000000	0.000000	53533.000000		1
17730.578125	5823.989258	2.035268	6.469684	12826.302734	99998.000000	2179.944336	1312.932617	441.030151	162.772064	117.916000	578.675903	817.588562	458.885010	2.695418	0.000000	4.248723	3.765221	0.308622	0.810883	4.108101	4.999991	3.338445	3.118243	2.644468	2.211580	2.071573	2.762435	2.912535	2.661704	0.430626	0.000000	53563.000000		1
10123.833984	3190.096924	0.764767	2.152450	6215.454102	97103.734375	1029.025146	629.964661	188.953003	89.897156	50.437630	296.387390	388.248871	220.542831	2.675809	99998.000000	4.005345	3.503804	0.000000	0.332933	3.793473	4.987236	3.012426	2.799316	2.276354	1.953746	1.702755	2.471860	2.589110	2.343493	0.427455	4.999991	53589.000000		1
17248.041016	5638.921387	2.710606	7.299210	10575.071289	99998.000000	1806.324585	1091.477051	308.386200	87.035446	78.400970	383.432068	569.961243	306.970764	3.434602	0.000000	4.236740	3.751196	0.433066	0.863276	4.024283	4.999991	3.256796	3.038015	2.489095	1.939696	1.894321	2.583688	2.755845	2.487097	0.535876	0.000000	53629.000000		1
14866.266602	6100.696289	1.424687	4.375825	9704.831055	99998.000000	1604.873291	984.224548	293.997498	131.749649	69.350204	418.241333	536.098755	291.370148	2.881773	99998.000000	4.172202	3.785379	0.153720	0.641060	3.986988	4.999991	3.205441	2.993094	2.468344	2.119750	1.841048	2.621427	2.729245	2.464445	0.459660	4.999991	53690.000000		1
4917.912598	1293.905884	2.445405	2.436154	1372.276123	29360.902344	260.125702	159.139420	47.261379	25.804726	17.312109	70.525108	75.967903	43.924774	1.358001	99998.000000	3.691781	3.111903	0.388351	0.386705	3.137441	4.467770	2.415183	2.201778	1.674506	1.411699	1.238350	1.848344	1.880630	1.642709	0.132900	4.999991	53753.000000		1
11875.265625	3568.092285	2.204873	3.657314	5362.375000	81438.312500	906.705566	560.888916	153.650360	63.339993	43.459129	240.799911	321.553772	203.252304	0.400288	99998.000000	4.074643	3.552436	0.343384	0.563162	3.729357	4.910829	2.957466	2.748877	2.186534	1.801678	1.638081	2.381656	2.507254	2.308035	0.000000	4.999991	53780.000000		1
7191.143066	4301.861816	3.293433	4.329569	6127.089844	91548.312500	1031.266968	636.653259	177.065201	76.575401	52.423557	235.973862	320.468292	173.044006	0.570972	99998.000000	3.856798	3.633657	0.517649	0.636445	3.787254	4.961650	3.013371	2.803903	2.248133	1.884089	1.719527	2.372864	2.505785	2.238157	0.000000	4.999991	53868.000000		1
5590.041016	944.271667	1.384599	1.961258	1622.792847	34489.421875	282.199097	171.508301	48.451702	21.376476	20.198488	66.892464	78.481148	69.849770	0.124383	0.000000	3.747415	2.975097	0.141324	0.292535	3.210263	4.537686	2.450556	2.234285	1.685309	1.329936	1.305319	1.825377	1.894765	1.844165	0.000000	0.000000	53902.000000		1
11983.417969	4045.285400	2.978892	5.618572	4468.281738	75036.554688	750.085510	466.989075	134.191971	69.140503	42.059113	162.849167	244.583649	183.084656	0.304887	99998.000000	4.078581	3.606949	0.474055	0.749626	3.650141	4.875273	2.875111	2.669307	2.127727	1.839733	1.623860	2.211786	2.388427	2.262652	0.000000	4.999991	53961.000000		1
8048.009277	1190.088745	2.328223	2.559503	3895.391113	60403.042969	676.677124	408.394928	112.682899	24.827181	38.053337	132.443497	150.057816	79.908920	1.007852	0.000000	3.905689	3.075579	0.367025	0.408156	3.590551	4.781059	2.830381	2.611080	2.051858	1.394927	1.580393	2.122031	2.176259	1.902595	0.003397	0.000000	54006.000000		1
6939.007324	681.780701	2.630429	3.472290	2104.423584	35969.199219	344.749664	219.623871	56.124046	43.813759	14.570665	62.306942	82.166222	67.481453	0.858430	0.000000	3.841297	2.833645	0.420027	0.540616	3.323133	4.555931	2.537504	2.341680	1.749149	1.641611	1.163479	1.794536	1.914693	1.829184	0.000000	0.000000	54024.000000		1
4192.120605	2311.616943	2.266548	4.366574	4664.604980	70062.531250	794.420471	487.668610	109.651581	42.056030	31.898193	131.123657	198.093216	99.530754	0.376384	0.000000	3.622434	3.363916	0.355365	0.640141	3.668815	4.845486	2.900050	2.688125	2.040015	1.623828	1.503766	2.117681	2.296870	1.997957	0.000000	0.000000	54068.000000		1
3562.353516	868.436340	3.284182	3.537048	1352.638794	34317.441406	212.814972	146.721207	94.448753	42.999653	18.428423	92.031097	132.434250	80.066193	1.177406	99998.000000	3.551737	2.938738	0.516427	0.548641	3.131182	4.535515	2.328002	2.166493	1.975196	1.633465	1.265488	1.963935	2.122000	1.903449	0.070926	4.999991	54108.000000		1
13978.023438	3216.684814	1.933504	3.928683	6811.090820	99998.000000	1133.058105	699.089722	210.181473	69.091164	55.461040	307.266815	388.153290	232.449142	1.880876	99998.000000	4.145446	3.507409	0.286345	0.594247	3.833217	4.999991	3.054252	2.844533	2.322594	1.839422	1.743988	2.487516	2.589003	2.366328	0.274360	4.999991	54131.000000		1
14527.733398	5150.173828	2.994310	5.550730	8720.026367	99998.000000	1449.209229	889.470520	243.390244	81.654320	55.266766	289.297882	366.508514	207.332092	1.452310	99998.000000	4.162198	3.711822	0.476297	0.744350	3.940518	4.999991	3.161131	2.949131	2.386303	1.911979	1.742464	2.461345	2.564084	2.316667	0.162059	4.999991	54153.000000		1
12054.060547	1126.650146	2.149366	4.135293	4696.756348	68651.867188	785.903137	488.889771	150.347687	80.377647	42.993484	148.691711	185.033569	147.498306	0.660385	0.000000	4.081133	3.051789	0.332310	0.616506	3.671798	4.836652	2.895369	2.689211	2.177097	1.905135	1.633403	2.172287	2.267251	2.168787	0.000000	0.000000	54285.000000		1
8300.080078	2669.867188	0.940540	2.513247	3430.233887	59636.917969	573.091248	359.261719	127.663704	64.860275	38.676250	128.326706	177.293396	109.611496	1.362867	0.000000	3.919082	3.426490	0.000000	0.400235	3.535324	4.775515	2.758224	2.555411	2.106067	1.811979	1.587444	2.108317	2.248693	2.039856	0.134454	0.000000	54338.000000		1
5716.906250	1841.833862	2.655099	4.264811	2568.396729	45714.222656	426.703094	267.113464	67.080566	32.490273	19.776016	69.488968	83.285614	68.378822	0.058043	0.000000	3.757161	3.265250	0.424081	0.629900	3.409662	4.660051	2.630126	2.426696	1.826597	1.511753	1.296139	1.841916	1.920570	1.834922	0.000000	0.000000	54357.000000		1
11660.963867	2896.580566	2.038351	3.999609	5060.640625	74532.648438	831.073730	530.137878	134.990662	64.903450	44.322578	176.985016	260.878143	122.729721	2.319733	0.000000	4.066734	3.461886	0.309279	0.602018	3.704206	4.872346	2.919640	2.724389	2.130304	1.812268	1.646625	2.247936	2.416438	2.088950	0.365438	0.000000	54406.000000		1
10036.826172	1712.486450	2.451572	3.617226	5117.797363	81096.546875	888.875366	532.586365	153.798386	103.545776	39.144981	224.776794	311.312683	177.253296	1.753645	99998.000000	4.001596	3.233627	0.389445	0.558376	3.709083	4.909002	2.948841	2.726390	2.186952	2.015132	1.592676	2.351752	2.493197	2.248594	0.243942	4.999991	54455.000000		1
21304.384766	5408.202637	2.170952	6.685545	10287.892578	99998.000000	1706.787720	1053.688843	302.261902	106.111450	98.303421	457.676178	609.396118	406.001953	5.005822	0.000000	4.328469	3.733053	0.336650	0.825137	4.012326	4.999991	3.232179	3.022712	2.480383	2.025762	1.992569	2.660558	2.784900	2.608528	0.699475	0.000000	54538.000000		1
4293.347656	1386.368774	1.181072	2.670518	950.090637	22682.623047	152.256516	109.599159	56.672951	21.536831	13.053466	36.782837	35.629517	28.074358	0.950189	0.000000	3.632796	3.141879	0.072276	0.426595	2.977765	4.355693	2.182576	2.039807	1.753376	1.333182	1.115726	1.565645	1.551810	1.448310	0.000000	0.000000	54629.000000		1
21402.873047	5104.321777	1.674470	5.270110	9709.663086	99998.000000	1596.911011	1000.306274	296.871521	119.460953	97.069931	472.996185	612.186890	326.740631	1.887174	99998.000000	4.330472	3.707938	0.223877	0.721820	3.987204	4.999991	3.203281	3.000133	2.472569	2.077226	1.987085	2.674858	2.786884	2.514203	0.275812	4.999991	54676.000000		1
18182.925781	3925.457520	2.100026	5.436631	9615.303711	99998.000000	1575.102783	984.542175	310.591095	91.842995	88.210350	484.387512	575.385559	335.806824	1.746047	99998.000000	4.259664	3.593890	0.322225	0.735330	3.982963	4.999991	3.197309	2.993234	2.492189	1.963046	1.945520	2.685193	2.759959	2.526089	0.242056	4.999991	54739.000000		1
6640.569336	399.535370	1.964342	3.336605	1903.274292	43038.773438	332.359192	206.499481	80.343727	44.862232	23.905144	125.798042	175.927292	135.456314	0.126093	99998.000000	3.822205	2.601555	0.293217	0.523305	3.279501	4.633860	2.521608	2.314919	1.904952	1.651881	1.378491	2.099674	2.245333	2.131799	0.000000	4.999991	54815.000000		1
8536.507812	1882.240112	3.577137	4.092121	4780.717285	75644.781250	824.826111	492.392914	128.234192	87.917389	33.779274	151.198792	201.457565	178.499130	0.258709	2695.869385	3.931280	3.274675	0.553536	0.611948	3.679493	4.878779	2.916362	2.692312	2.108004	1.944075	1.528650	2.179548	2.304183	2.251636	0.000000	3.430699	54842.000000		1
7100.018555	1768.755493	2.257297	3.068320	2213.782227	39768.578125	379.290619	229.627518	49.481670	23.528927	15.946013	67.472206	96.086212	30.421083	0.479485	99998.000000	3.851259	3.247668	0.353589	0.486901	3.345135	4.599540	2.578972	2.361024	1.694444	1.371602	1.202652	1.829125	1.982661	1.483175	0.000000	4.999991	54863.000000		1
9338.504883	2753.938965	1.677554	4.514594	7433.389160	99998.000000	1230.476562	772.020142	211.242279	94.741707	52.809025	263.536316	354.278412	203.471252	2.029225	99998.000000	3.970277	3.439954	0.224676	0.654619	3.871187	4.999991	3.090073	2.887629	2.324781	1.976541	1.722708	2.420841	2.549345	2.308503	0.307330	4.999991	54900.000000		1
12248.909180	2565.624268	2.855542	3.500043	3864.220703	71394.359375	699.139099	406.328827	161.035919	83.304115	53.737232	222.778534	347.864227	226.812073	0.429130	99998.000000	4.088098	3.409193	0.455689	0.544073	3.587062	4.853664	2.844563	2.608878	2.206923	1.920666	1.730275	2.347873	2.541410	2.355666	0.000000	4.999991	54972.000000		1
10189.234375	4128.364746	2.587257	4.116791	5058.478516	76610.859375	867.930603	523.964233	132.338654	69.359451	47.323055	202.623215	248.336563	155.297089	1.917327	99998.000000	4.008142	3.615778	0.412840	0.614559	3.704020	4.884290	2.938485	2.719302	2.121687	1.841106	1.675073	2.306689	2.395041	2.191163	0.282696	4.999991	55002.000000		1
8994.242188	1124.713501	2.115445	2.291218	2688.289307	47890.007812	462.344940	283.870483	90.748260	34.173992	25.314411	113.441498	131.706482	137.516251	1.791555	99998.000000	3.953964	3.051042	0.325402	0.360066	3.429476	4.680245	2.664966	2.453120	1.957838	1.533696	1.403368	2.054772	2.119607	2.138354	0.253230	4.999991	55039.000000		1
6030.353027	2362.347412	1.304422	3.389029	4524.504883	72572.445312	801.935486	474.371521	120.851723	52.183025	55.741661	180.118103	275.624573	121.110756	0.628071	0.000000	3.780343	3.373344	0.115418	0.530075	3.655571	4.860772	2.904140	2.676119	2.082253	1.717529	1.746180	2.255557	2.440318	2.083183	0.000000	0.000000	55090.000000		1
4128.194824	1234.827637	2.565671	4.163047	1751.921265	33266.570312	278.881012	185.634903	67.657227	16.775539	16.340733	68.203049	82.372833	48.599724	0.041927	0.000000	3.615760	3.091606	0.409201	0.619411	3.243515	4.522008	2.445419	2.268660	1.830314	1.224676	1.213271	1.833804	1.915784	1.686634	0.000000	0.000000	55115.000000		1
25088.781250	5107.069336	2.322055	5.883773	10329.093750	99998.000000	1742.889038	1057.614502	368.599304	147.880692	98.784485	535.879761	690.954834	438.695770	2.700699	99998.000000	4.399479	3.708172	0.365873	0.769656	4.014062	4.999991	3.241270	3.024327	2.566555	2.169911	1.994689	2.729067	2.839450	2.642164	0.431476	4.999991	55153.000000		1
7194.195801	2694.049805	1.230412	2.867877	3050.422119	54098.117188	515.375977	320.628662	103.348419	41.655144	27.195492	121.995789	164.317017	112.204918	2.720824	99998.000000	3.856982	3.430406	0.090050	0.457561	3.484360	4.733182	2.712124	2.506002	2.014304	1.619669	1.434497	2.086345	2.215683	2.050012	0.434700	4.999991	55255.000000		1
5325.620117	1282.921631	3.814585	4.277146	1790.375488	35208.996094	330.271515	193.412094	67.466034	34.093815	15.579048	53.499783	71.718513	71.277534	0.738656	0.000000	3.726370	3.108200	0.581447	0.631154	3.252944	4.546654	2.518871	2.286484	1.829085	1.532676	1.192541	1.728352	1.855631	1.852953	0.000000	0.000000	55318.000000		1
9360.402344	3210.017822	2.167868	4.721204	3568.234131	55528.207031	606.858215	373.832397	144.442322	61.671692	41.254257	153.721298	190.174164	125.495834	1.042490	0.000000	3.971294	3.506507	0.336033	0.674053	3.552453	4.744514	2.783087	2.572677	2.159694	1.790086	1.615469	2.186734	2.279151	2.098629	0.018072	0.000000	55390.000000		1
8486.171875	1499.807129	0.955959	2.769197	2969.606445	49970.410156	491.103912	309.329834	110.872742	36.431290	25.709129	107.431290	171.813583	67.721985	1.811197	99998.000000	3.928712	3.176035	0.000000	0.442354	3.472699	4.698713	2.691173	2.490422	2.044825	1.561475	1.410087	2.031131	2.235058	1.830730	0.257966	4.999991	55431.000000		1
7485.171387	1146.524780	0.761683	3.570970	2888.519531	49410.515625	509.297943	298.552155	78.838867	24.549644	26.088430	129.069885	155.913834	59.633339	0.515860	99998.000000	3.874202	3.059383	0.000000	0.552786	3.460675	4.693820	2.706972	2.475020	1.896740	1.390045	1.416448	2.110825	2.192885	1.775489	0.000000	4.999991	55448.000000		1
10289.554688	4032.938232	1.245830	4.594771	7456.696289	99998.000000	1268.748779	770.527649	239.587997	95.269028	62.236015	276.506531	346.498138	198.090134	1.419840	99998.000000	4.012397	3.605622	0.095459	0.662264	3.872546	4.999991	3.103376	2.886788	2.379465	1.978952	1.794042	2.441705	2.539701	2.296863	0.152240	4.999991	55534.000000		1
13365.978516	3680.269531	2.722941	2.874044	5471.249512	83905.601562	926.540161	562.575684	148.435760	46.718643	32.598202	148.682465	203.434250	108.359497	1.824598	0.000000	4.126001	3.565880	0.435038	0.458493	3.738086	4.923791	2.966864	2.750181	2.171539	1.669490	1.513194	2.172260	2.308424	2.034867	0.261167	0.000000	55558.000000		1
11039.337891	2397.976807	2.164785	3.904013	4944.417480	81103.460938	796.779480	510.380341	181.579788	104.510986	54.181290	217.144547	261.587402	158.525757	0.964418	0.000000	4.042943	3.379845	0.335415	0.591511	3.694115	4.909039	2.901338	2.707894	2.259068	2.019162	1.733849	2.336749	2.417617	2.200100	0.000000	0.000000	55592.000000		1
6945.917969	1525.639648	2.127780	3.126911	5444.750977	82790.882812	883.108765	554.789246	138.694229	84.975502	34.719814	169.429855	255.759125	161.649582	0.976564	99998.000000	3.841730	3.183452	0.327927	0.495116	3.735978	4.917983	2.946014	2.744128	2.142058	1.929294	1.540577	2.228990	2.407831	2.208575	0.000000	4.999991	55619.000000		1
7413.613281	2303.025635	1.680638	4.150712	4383.978516	67149.617188	715.189941	458.144897	136.917999	67.068237	39.070969	163.829788	220.185120	101.754128	1.961555	0.000000	3.870030	3.362299	0.225474	0.618123	3.641868	4.827044	2.854421	2.661003	2.136461	1.826517	1.591854	2.214393	2.342788	2.007552	0.292600	0.000000	55781.000000		1
7710.046875	2160.146729	1.403101	3.028231	3480.005371	55524.558594	598.162048	364.824799	101.516678	32.629040	21.505995	120.133209	169.223251	91.543869	1.033450	99998.000000	3.887057	3.334483	0.147089	0.481189	3.541580	4.744485	2.776819	2.562084	2.006537	1.513604	1.332560	2.079663	2.228460	1.961629	0.014290	4.999991	55932.000000		1
7020.587891	1449.551514	2.112361	3.259512	1977.176147	40374.820312	335.840729	210.354156	70.574448	29.560720	22.813499	82.742882	88.564980	87.023109	0.713651	99998.000000	3.846374	3.161234	0.324768	0.513153	3.296045	4.606111	2.526133	2.322951	1.848647	1.470715	1.358192	1.917731	1.947262	1.939635	0.000000	4.999991	56026.000000		1
7662.159668	2387.393555	1.921169	5.566148	4323.420410	67487.562500	742.311401	449.806458	118.924385	65.205658	38.620743	173.201263	207.893326	147.458221	0.653039	0.000000	3.884351	3.377924	0.283566	0.745555	3.635828	4.829224	2.870586	2.653026	2.075271	1.814285	1.586821	2.238551	2.317841	2.168669	0.000000	0.000000	56072.000000		1
16590.224609	5149.890137	2.562587	3.435285	6877.113770	99998.000000	1174.398682	700.536011	168.085342	94.692368	66.118446	310.507812	425.707062	274.631592	1.870234	0.000000	4.219852	3.711798	0.408679	0.535963	3.837406	4.999991	3.069816	2.845430	2.225530	1.976315	1.820323	2.492073	2.629111	2.438751	0.271896	0.000000	56117.000000		1
3165.874023	951.823730	1.853327	3.709738	1219.590942	28631.925781	218.581573	135.758514	51.196232	38.343208	22.748741	61.360233	76.803596	56.857975	1.559334	0.000000	3.500494	2.978557	0.267952	0.569343	3.086214	4.456851	2.339613	2.132767	1.709238	1.583688	1.356957	1.787887	1.885382	1.754791	0.192939	0.000000	56165.000000		1
6255.265137	1776.039185	3.728240	4.200052	2392.518799	51001.722656	417.353210	251.734848	91.189240	42.167042	29.388031	136.609619	187.960037	119.254349	1.080567	0.000000	3.796246	3.249453	0.571504	0.623255	3.378855	4.707585	2.620504	2.400943	1.959944	1.624973	1.468171	2.135481	2.274065	2.076474	0.033652	0.000000	56183.000000		1
12773.894531	3410.343750	2.396065	4.847637	8948.938477	99998.000000	1555.724609	925.627380	303.603333	105.494705	94.525841	423.150635	562.896423	371.229736	1.529479	0.000000	4.106323	3.532798	0.379499	0.685530	3.951771	4.999991	3.191933	2.966436	2.482306	2.023231	1.975551	2.626495	2.750428	2.569643	0.184544	0.000000	56242.000000		1
2679.377441	806.807800	0.009251	1.455525	1284.296997	31301.484375	232.193192	143.054642	62.004734	57.496307	15.097985	74.533966	81.830093	45.349461	2.190359	0.000000	3.428034	2.906770	0.000000	0.163020	3.108665	4.495565	2.365849	2.155502	1.792425	1.759640	1.178919	1.872354	1.912913	1.656572	0.340515	0.000000	56300.000000		1
4694.017578	1413.243530	1.544953	1.825573	1696.426392	31679.384766	285.881073	182.162613	55.044735	14.943798	16.069363	35.678856	45.892200	52.238533	0.383493	0.000000	3.671545	3.150217	0.188915	0.261399	3.229535	4.500777	2.456185	2.260459	1.740716	1.174461	1.205999	1.552411	1.661739	1.717991	0.000000	0.000000	56313.000000		1
3655.821533	730.414368	2.029100	3.762161	1289.869385	31830.763672	228.036316	140.458130	49.250393	46.703224	20.950922	62.951443	88.028404	66.577919	0.068082	99998.000000	3.562985	2.863569	0.307303	0.575437	3.110546	4.502847	2.358004	2.147547	1.692410	1.669347	1.321203	1.799006	1.944623	1.823330	0.000000	4.999991	56343.000000		1
8264.875977	431.618591	1.884164	2.380646	2722.500244	47436.656250	457.158112	291.206696	79.773239	36.098248	27.201660	84.198402	92.891464	59.152275	0.313091	0.000000	3.917236	2.635100	0.275119	0.376695	3.434968	4.676114	2.660066	2.464201	1.901857	1.557486	1.434595	1.925304	1.967976	1.771971	0.000000	0.000000	56389.000000		1
22622.796875	6619.350098	1.606628	5.214602	10516.856445	99998.000000	1833.819214	1082.833252	289.248535	133.186676	103.107887	456.732544	631.500366	311.429871	3.861651	99998.000000	4.354546	3.820815	0.205915	0.717221	4.021886	4.999991	3.263356	3.034562	2.461271	2.124461	2.013292	2.659662	2.800374	2.493360	0.586773	4.999991	56413.000000		1
7033.699707	2380.529053	3.216340	3.404448	5711.204590	97556.859375	973.163208	589.798950	183.322098	126.485710	63.814888	276.346161	389.445374	228.181244	1.205365	99998.000000	3.847184	3.376673	0.507362	0.532047	3.756728	4.989258	2.988186	2.770704	2.263215	2.102041	1.804922	2.441453	2.590446	2.358280	0.081119	4.999991	56452.000000		1
4923.704102	2631.116943	1.797820	3.379778	3406.501465	54490.812500	568.444092	359.958649	115.103630	61.696362	28.028101	132.566849	176.106155	135.524155	1.521124	99998.000000	3.692292	3.420140	0.254746	0.528888	3.532309	4.736323	2.754688	2.556253	2.061089	1.790260	1.447594	2.122435	2.245775	2.132017	0.182165	4.999991	56526.000000		1
12029.146484	5319.289062	1.859494	2.787700	7279.214844	99998.000000	1217.654297	753.317261	202.641724	70.747131	49.293564	262.802399	359.681122	201.676514	1.447164	0.000000	4.080235	3.725854	0.269395	0.445246	3.862085	4.999991	3.085524	2.876978	2.306729	1.849709	1.692790	2.419629	2.555918	2.304655	0.160518	0.000000	56560.000000		1
11699.969727	2834.079346	2.275799	2.722941	5180.739746	83203.789062	845.684509	538.547241	168.591080	68.603935	65.581871	249.810593	319.274902	222.608932	2.250791	0.000000	4.068185	3.452412	0.357134	0.435038	3.714392	4.920143	2.927208	2.731224	2.226835	1.836349	1.816784	2.397611	2.504165	2.347543	0.352335	0.000000	56619.000000		1
9340.610352	1954.874512	1.948923	2.541001	3149.157227	53943.503906	551.286133	333.065369	96.934242	50.086086	28.055855	118.415565	166.768585	94.985321	0.904683	0.000000	3.970375	3.291119	0.289795	0.405005	3.498194	4.731939	2.741377	2.522529	1.986477	1.699717	1.448024	2.073409	2.222114	1.977656	0.000000	0.000000	56676.000000		1
5606.088867	1042.149536	2.309720	4.434416	1774.571411	34490.773438	302.385254	188.268417	65.264244	26.384468	19.973375	64.447060	101.165131	82.301903	0.272291	0.000000	3.748660	3.017930	0.363559	0.646836	3.249094	4.537703	2.480561	2.274777	1.814675	1.421348	1.300452	1.809203	2.005031	1.915410	0.000000	0.000000	56695.000000		1
7907.298340	909.607361	2.143198	3.441453	2622.423828	44066.363281	443.016083	277.490234	76.951614	31.207436	30.652363	80.047691	93.011726	115.479851	0.236968	0.000000	3.898028	2.958854	0.331062	0.536742	3.418703	4.644107	2.646420	2.443248	1.886218	1.494258	1.486464	1.903349	1.968538	2.062506	0.000000	0.000000	56736.000000		1
9467.291016	4529.222656	1.902667	6.034877	6227.024414	95715.929688	1031.331787	645.790405	210.761215	80.747696	62.482716	258.509827	315.327698	243.991577	1.417419	0.000000	3.976226	3.656024	0.279363	0.780668	3.794281	4.980984	3.013398	2.810091	2.323791	1.907130	1.795760	2.412477	2.498762	2.387375	0.151498	0.000000	56801.000000		1
4883.901855	441.051727	1.575791	2.479326	1803.644897	37959.117188	314.208313	188.391769	46.475025	45.337128	15.005473	81.308937	130.534668	46.764896	0.023937	0.000000	3.688767	2.644490	0.197498	0.394334	3.256151	4.579316	2.497218	2.275062	1.667220	1.656454	1.176250	1.910138	2.115726	1.669920	0.000000	0.000000	56822.000000		1
15064.359375	4075.354980	2.100026	3.925599	7366.459961	99998.000000	1222.199707	758.066223	209.154587	83.390465	58.563282	281.058105	366.631866	262.796204	2.710676	99998.000000	4.177951	3.610165	0.322225	0.593906	3.867259	4.999991	3.087142	2.879707	2.320467	1.921116	1.767625	2.448796	2.564230	2.419619	0.433078	4.999991	56947.000000		1
7107.826660	3091.990723	2.550252	6.941496	5160.846680	82076.343750	853.674500	525.441345	156.795776	79.511124	55.007732	246.211868	315.364716	198.235062	0.659925	0.000000	3.851737	3.490238	0.406583	0.841453	3.712721	4.914218	2.931292	2.720524	2.195334	1.900428	1.740424	2.391309	2.498813	2.297180	0.000000	0.000000	56975.000000		1
6351.490234	1190.020996	1.717642	3.681984	2906.201660	54322.531250	475.376831	302.838562	112.692146	38.990791	27.917088	142.123352	202.839081	143.788574	1.030798	0.000000	3.802876	3.075555	0.234933	0.566082	3.463326	4.734980	2.677038	2.481211	2.051894	1.590962	1.445870	2.152665	2.307152	2.157724	0.013174	0.000000	57007.000000		1
9810.372070	2438.423340	2.349809	2.682853	3757.199463	60906.046875	618.289612	387.592041	130.904709	50.471554	24.213516	127.006866	200.304245	128.157104	0.475464	0.000000	3.991685	3.387109	0.371033	0.428597	3.574864	4.784660	2.791192	2.588375	2.116955	1.703047	1.384058	2.103827	2.301690	2.107743	0.000000	0.000000	57024.000000		1
7428.979492	2015.084473	1.187239	1.295170	2794.326904	47555.972656	468.389069	283.093384	77.013290	23.282228	10.466209	82.641113	108.596947	86.366272	0.895266	99998.000000	3.870929	3.304293	0.074538	0.112327	3.446277	4.677205	2.670607	2.451930	1.886566	1.367025	1.019789	1.917196	2.035818	1.936344	0.000000	4.999991	57048.000000		1
16920.271484	4487.697266	3.971855	4.607106	8006.304688	99998.000000	1294.578247	808.232483	220.845032	112.500954	48.713821	289.920776	367.982544	244.864273	2.081876	0.000000	4.228407	3.652024	0.598993	0.663428	3.903432	4.999991	3.112128	2.907536	2.344088	2.051156	1.687652	2.462279	2.565827	2.388925	0.318455	0.000000	57077.000000		1
15219.928711	4905.913574	2.325139	6.352502	7607.583496	99998.000000	1274.607910	793.482971	238.474762	146.274063	97.150108	461.561676	610.629639	339.618317	3.260516	0.000000	4.182413	3.690720	0.366449	0.802945	3.881247	4.999991	3.105377	2.899538	2.377442	2.165167	1.987443	2.664230	2.785778	2.530991	0.513286	0.000000	57136.000000		1
13288.551758	2519.698242	3.228674	3.848506	4554.062500	78066.757812	781.382385	464.815033	131.700317	74.688156	43.123001	166.793259	235.801163	155.876831	0.483674	0.000000	4.123477	3.401349	0.509024	0.585292	3.658399	4.892466	2.892864	2.667280	2.119587	1.873252	1.634709	2.222178	2.372546	2.192782	0.000000	0.000000	57201.000000		1
14817.457031	3886.263184	2.026016	5.470552	9547.603516	99998.000000	1593.013184	972.009888	251.537491	126.772499	66.118446	343.923218	477.035889	226.808990	2.110772	99998.000000	4.170774	3.589532	0.306643	0.738031	3.979894	4.999991	3.202219	2.987671	2.400603	2.103025	1.820323	2.536462	2.678551	2.355660	0.324441	4.999991	57223.000000		1
7740.156738	807.529419	1.279752	1.726894	2116.024414	41893.746094	379.046997	225.507645	87.803291	38.401798	13.593121	85.061852	102.725502	69.017159	0.434303	99998.000000	3.888750	2.907158	0.107126	0.237266	3.325521	4.622149	2.578693	2.353161	1.943511	1.584352	1.133319	1.929735	2.011678	1.838957	0.000000	4.999991	57252.000000		1
5412.732422	1892.067993	2.130863	4.594771	3484.187012	57377.554688	599.629944	366.829224	94.797211	31.158096	29.912266	123.873787	139.002609	116.620834	0.081977	0.000000	3.733417	3.276937	0.328556	0.662264	3.542101	4.758742	2.777883	2.564464	1.976796	1.493571	1.475849	2.092979	2.143023	2.066776	0.000000	0.000000	57323.000000		1
11570.271484	3458.826172	3.367443	5.430464	9828.340820	99998.000000	1648.776489	1007.426636	289.920776	102.444885	73.929550	373.675140	534.152893	250.683289	0.978075	0.000000	4.063344	3.538929	0.527300	0.734837	3.992480	4.999991	3.217162	3.003213	2.462279	2.010490	1.868818	2.572494	2.727666	2.399125	0.000000	0.000000	57366.000000		1
7643.447266	337.456604	2.069189	2.944971	2448.722900	42239.117188	418.062469	253.427811	68.021111	11.721291	18.551773	87.417824	133.399460	71.743179	1.448380	0.000000	3.883289	2.528218	0.315800	0.469081	3.388940	4.625715	2.621241	2.403854	1.832644	1.068975	1.268385	1.941600	2.125154	1.855781	0.160882	0.000000	57388.000000		1
10378.665039	3799.394287	2.140115	4.406662	6349.316406	96905.359375	1056.569092	655.868042	180.300034	89.379082	74.055984	331.323059	416.810455	310.113098	2.116951	99998.000000	4.016141	3.579714	0.330437	0.644110	3.802727	4.986348	3.023898	2.816817	2.255996	1.951236	1.869560	2.520252	2.619939	2.491520	0.325711	4.999991	57421.000000		1
6621.668945	2268.274902	3.049818	4.711953	4167.669922	65230.300781	703.089355	435.121704	124.962349	66.744438	29.964689	150.289093	206.604324	144.022934	0.031910	0.000000	3.820967	3.355696	0.484274	0.673201	3.619893	4.814449	2.847011	2.638611	2.096779	1.824415	1.476610	2.176928	2.315139	2.158432	0.000000	0.000000	57572.000000		1
16245.394531	4023.187500	1.810155	4.064368	6854.719727	99856.757812	1131.960327	705.695129	199.863281	84.926163	59.352718	269.077789	313.819763	183.553375	2.330860	0.000000	4.210730	3.604570	0.257716	0.608993	3.835990	4.999377	3.053831	2.848617	2.300733	1.929042	1.773441	2.429878	2.496680	2.263762	0.367516	0.000000	57597.000000		1
4597.990234	1937.784424	1.970509	3.971855	4595.806641	69576.679688	765.467224	482.648285	124.277756	32.505692	46.990009	162.383514	237.561981	103.333000	1.550682	0.000000	3.662568	3.287305	0.294578	0.598993	3.662362	4.842463	2.883927	2.683631	2.094393	1.511959	1.672006	2.210542	2.375777	2.014239	0.190523	0.000000	57669.000000		1
14674.106445	3579.270996	3.697403	4.964819	6617.518555	99007.171875	1083.668945	682.486877	200.788391	83.344208	63.114880	283.108795	415.018799	224.619537	1.841610	0.000000	4.166552	3.553795	0.567897	0.695903	3.820695	4.995667	3.034897	2.834094	2.302739	1.920875	1.800132	2.451953	2.618068	2.351448	0.265198	0.000000	57793.000000		1
10951.792969	3921.451904	1.390766	2.574922	5296.389160	79640.039062	897.411133	549.775085	169.957184	102.253693	39.542782	167.163315	235.366364	176.272675	1.356275	99998.000000	4.039485	3.593447	0.143254	0.410764	3.723980	4.901132	2.952991	2.740185	2.230340	2.009679	1.597067	2.223141	2.371744	2.246185	0.132348	4.999991	57846.000000		1
5975.237305	1196.829834	2.704439	3.484625	1545.902954	31261.724609	283.417175	163.610840	57.092339	20.223158	17.469379	55.578224	72.671387	51.479935	0.174997	0.000000	3.776355	3.078032	0.432077	0.542156	3.189182	4.495013	2.452426	2.213812	1.756578	1.305849	1.242278	1.744905	1.861363	1.711638	0.000000	0.000000	57887.000000		1
7689.740234	2991.932861	2.753779	5.075834	9721.770508	99998.000000	1653.614868	1004.102356	275.007812	156.120438	92.120529	396.186432	502.618591	293.220398	2.983187	99998.000000	3.885912	3.475952	0.439929	0.705507	3.987745	4.999991	3.218434	3.001778	2.439345	2.193460	1.964356	2.597900	2.701239	2.467194	0.474680	4.999991	57980.000000		1
7072.517578	2789.914062	1.057722	1.955090	5948.766602	88129.093750	1042.093994	614.718628	144.090775	56.013031	45.947708	215.189453	236.174301	96.437759	1.419694	0.000000	3.849574	3.445591	0.024372	0.291167	3.774427	4.945119	3.017907	2.788676	2.158636	1.748289	1.662264	2.332821	2.373233	1.984247	0.152195	0.000000	58018.000000		1
5916.788086	853.847168	2.059937	3.385945	2456.685059	45132.019531	417.189758	253.338394	67.891594	35.324226	23.217468	112.214172	128.721420	94.158882	0.065029	0.000000	3.772086	2.931380	0.313854	0.529680	3.390349	4.654485	2.620334	2.403701	1.831816	1.548073	1.365815	2.050048	2.109651	1.973861	0.000000	0.000000	58039.000000		1
9057.024414	1985.933960	2.254213	1.295170	3376.326904	56960.347656	560.210510	342.695892	85.154366	29.702572	20.926250	98.229416	137.648849	130.759781	0.388991	99998.000000	3.956985	3.297965	0.352995	0.112327	3.528445	4.755573	2.748351	2.534909	1.930207	1.472794	1.320691	1.992242	2.138772	2.116474	0.000000	4.999991	58058.000000		1
15058.149414	2866.964355	2.877128	4.767460	5411.499023	84672.468750	888.403564	562.128540	163.419647	78.154274	53.000217	247.164749	314.377899	189.464905	0.976515	0.000000	4.177772	3.457422	0.458959	0.678287	3.733318	4.927742	2.948610	2.749836	2.213304	1.892953	1.724278	2.392987	2.497452	2.277529	0.000000	0.000000	58182.000000		1
18775.808594	5254.728027	1.248914	2.374479	6030.719727	97057.726562	1012.989685	607.428711	197.858841	87.328400	47.400146	225.600159	289.581573	212.608368	2.222174	0.000000	4.273599	3.720550	0.096533	0.375568	3.780369	4.987030	3.005605	2.783495	2.296355	1.941156	1.675780	2.353339	2.461771	2.327580	0.346778	0.000000	58259.000000		1
7283.864746	2451.060303	2.667434	3.133079	4754.588379	76154.937500	765.106445	473.057861	136.036057	57.302032	31.497307	147.125183	184.614182	117.052559	0.914140	99998.000000	3.862362	3.389354	0.426094	0.495971	3.677113	4.881698	2.883722	2.674914	2.133654	1.758170	1.498273	2.167687	2.266265	2.068381	0.000000	4.999991	58281.000000		1
6203.606445	1930.266235	2.050686	1.609712	2439.829346	45137.480469	425.768738	263.258789	84.657883	46.194405	15.970683	85.727936	115.840645	60.718815	1.777362	99998.000000	3.792644	3.285617	0.311899	0.206748	3.387359	4.654537	2.629174	2.420383	1.927667	1.664589	1.203323	1.933122	2.063861	1.783323	0.249776	4.999991	58312.000000		1
11942.043945	6254.861328	3.762161	6.229152	10315.016602	99998.000000	1706.982056	1062.767334	313.338684	139.961655	93.434204	445.446075	605.217651	376.570770	2.013638	99998.000000	4.077079	3.796218	0.575437	0.794429	4.013470	4.999991	3.232229	3.026438	2.496014	2.146009	1.970506	2.648795	2.781912	2.575847	0.303981	4.999991	58380.000000		1
3868.084717	812.219788	0.222029	0.693841	1490.044067	33163.621094	264.334991	163.851379	70.198227	25.080048	16.975983	66.186287	81.731415	56.987492	1.837382	0.000000	3.587496	2.909673	0.000000	0.000000	3.173199	4.520662	2.422155	2.214450	1.846326	1.399328	1.229835	1.820768	1.912389	1.755780	0.264199	0.000000	58415.000000		1
9268.747070	2786.814697	2.050686	4.113708	6020.679199	93183.140625	1029.262573	621.413452	199.459305	56.383080	39.138813	230.450882	326.820801	173.580566	0.824992	0.000000	3.967021	3.445108	0.311899	0.614233	3.779645	4.969337	3.012526	2.793381	2.299854	1.751149	1.592608	2.362578	2.514310	2.239501	0.000000	0.000000	58441.000000		1
17232.298828	4975.304199	2.272716	5.026494	9527.833984	99998.000000	1539.642944	966.308044	268.100250	131.521454	86.776405	438.957886	584.044678	382.266418	2.119925	99998.000000	4.236343	3.696820	0.356545	0.701265	3.978994	4.999991	3.187420	2.985116	2.428297	2.118997	1.938402	2.642423	2.766446	2.582366	0.326321	4.999991	58596.000000		1
10956.326172	1781.380249	3.888595	2.371395	5948.254395	91258.437500	977.471191	593.866394	124.808159	72.511032	36.258598	178.304855	281.483673	171.927689	2.255934	99998.000000	4.039665	3.250757	0.589793	0.375004	3.774390	4.960273	2.990104	2.773689	2.096243	1.860404	1.559411	2.251163	2.449453	2.235346	0.353326	4.999991	58633.000000		1
15631.823242	6528.975098	3.000478	6.170561	11093.253906	99998.000000	1840.850220	1140.829102	332.528809	135.160263	101.812721	523.686707	694.679993	366.823059	2.211505	99998.000000	4.194010	3.814845	0.477190	0.790325	4.045059	4.999991	3.265018	3.057221	2.521829	2.130849	2.007802	2.719072	2.841785	2.564457	0.344688	4.999991	58717.000000		1
15304.197266	4057.910400	3.845422	5.621656	10436.192383	99998.000000	1728.201172	1068.894775	307.461090	171.261597	110.792564	497.909698	682.079834	358.472290	2.132534	99998.000000	4.184811	3.608302	0.584944	0.749864	4.018542	4.999991	3.237594	3.028935	2.487790	2.233660	2.044511	2.697150	2.833835	2.554456	0.328896	4.999991	58791.000000		1
9853.386719	1405.617432	2.322055	5.464385	3846.393555	67084.593750	657.212585	396.948090	123.389641	60.324097	44.837563	203.252304	240.346603	240.075226	0.827579	99998.000000	3.993586	3.147867	0.365873	0.737541	3.585054	4.826623	2.817706	2.598734	2.091279	1.780491	1.651642	2.308035	2.380838	2.380347	0.000000	4.999991	58882.000000		1
12319.817383	2277.677246	2.426902	3.089906	5337.378418	87496.937500	870.582642	543.508972	164.341690	60.373436	32.015377	168.856277	217.089035	132.791962	2.246523	0.000000	4.090604	3.357492	0.385052	0.489945	3.727328	4.941993	2.939810	2.735207	2.215748	1.780846	1.505359	2.227517	2.336638	2.123172	0.351511	0.000000	58908.000000		1
5471.335938	2493.020752	1.273584	1.541869	3316.024414	54559.246094	553.312134	334.049072	72.066971	31.420214	22.650061	94.288399	108.285484	101.855888	1.424124	0.000000	3.738093	3.396726	0.105028	0.188048	3.520618	4.736868	2.742970	2.523810	1.857736	1.497209	1.355069	1.974458	2.034570	2.007986	0.153548	0.000000	58941.000000		1
7406.789062	1843.317139	3.981107	6.074965	3942.270020	68873.179688	680.482483	407.830627	118.387817	57.055336	35.823792	180.926041	254.457794	158.118698	0.740066	0.000000	3.869630	3.265600	0.600004	0.783544	3.595746	4.838050	2.832817	2.610480	2.073307	1.756296	1.554172	2.257501	2.405616	2.198983	0.000000	0.000000	58977.000000		1
5295.593750	641.719849	2.503996	5.600070	1897.979492	38929.640625	311.469940	195.669388	62.908272	65.054550	15.643806	38.010162	71.891205	26.769936	1.395026	0.000000	3.723915	2.807345	0.398634	0.748193	3.278291	4.590281	2.493416	2.291523	1.798708	1.813278	1.194342	1.579900	1.856676	1.427647	0.144582	0.000000	59009.000000		1
6308.537109	2641.370361	2.346725	3.200921	5212.619141	79486.875000	849.162964	531.843201	149.527405	66.892464	45.852112	186.822144	220.592163	107.169174	0.781508	0.000000	3.799929	3.421829	0.370462	0.505275	3.717056	4.900295	2.928991	2.725784	2.174721	1.825377	1.661359	2.271428	2.343590	2.030070	0.000000	0.000000	59022.000000		1
8036.284668	4109.452148	1.557288	2.158617	7069.134766	99998.000000	1199.383179	717.697021	226.525284	90.063675	70.972244	333.201050	415.530701	243.239151	2.266304	99998.000000	3.905055	3.613784	0.192369	0.334176	3.849366	4.999991	3.078958	2.855941	2.355117	1.954550	1.851089	2.522706	2.618603	2.386034	0.355318	4.999991	59041.000000		1
6721.434082	669.492004	1.803987	2.796951	2171.417725	42671.972656	345.770386	223.558731	85.481239	38.287701	28.737362	109.349373	125.856628	104.088516	0.127040	0.000000	3.827462	2.825745	0.256233	0.446685	3.336743	4.630143	2.538788	2.349392	1.931871	1.583059	1.458447	2.038816	2.099876	2.017403	0.000000	0.000000	59076.000000		1
6889.186523	1308.572144	0.798688	2.195622	3453.722656	57497.917969	565.406555	359.116791	96.804726	60.046562	32.425514	133.325439	145.293442	103.847984	2.044576	0.000000	3.838168	3.116798	0.000000	0.341558	3.538287	4.759652	2.752361	2.555236	1.985897	1.778488	1.510887	2.124913	2.162246	2.016398	0.310603	0.000000	59116.000000		1
13760.943359	3380.977295	1.828657	5.862187	7417.529785	99998.000000	1234.260254	758.741577	243.226807	106.438324	73.244965	347.053223	455.428131	260.569763	1.786237	99998.000000	4.138648	3.529042	0.262132	0.768060	3.870259	4.999991	3.091407	2.880094	2.386011	2.027098	1.864778	2.540396	2.658420	2.415924	0.251939	4.999991	59156.000000		1
10617.988281	2806.596924	2.824705	5.544562	11662.061523	99998.000000	1941.898193	1198.735596	316.132568	121.089172	106.780624	496.087219	667.737366	417.902100	2.043674	0.000000	4.026042	3.448180	0.450973	0.743867	4.066775	4.999991	3.288226	3.078723	2.499869	2.083105	2.028492	2.695558	2.824606	2.621074	0.310412	0.000000	59219.000000		1
14371.307617	3366.307861	2.537917	4.196969	5822.539551	89744.640625	963.464844	598.442688	152.481628	120.494011	65.992012	267.794952	349.291992	193.698883	2.087505	0.000000	4.157496	3.527154	0.404477	0.622936	3.765112	4.953009	2.983836	2.777023	2.183218	2.080966	1.819491	2.427802	2.543189	2.287127	0.319627	0.000000	59301.000000		1
10667.901367	2894.554443	3.456871	6.068798	5827.680176	93804.039062	986.827209	591.001587	149.231369	67.466034	62.791088	289.584656	360.236206	201.621002	2.947525	0.000000	4.028079	3.461582	0.538683	0.783103	3.765496	4.972221	2.994241	2.771589	2.173860	1.829085	1.797898	2.461776	2.556587	2.304536	0.469458	0.000000	59405.000000		1
21086.537109	4204.949219	4.258643	6.636206	11029.046875	99998.000000	1812.276245	1113.864990	303.970306	133.072571	92.305550	413.319672	571.231750	295.178558	1.614872	0.000000	4.324005	3.623761	0.629271	0.821920	4.042538	4.999991	3.258224	3.046833	2.482831	2.124089	1.965228	2.616286	2.756812	2.470085	0.208138	0.000000	59439.000000		1
13399.612305	6758.630371	1.523367	1.918085	11031.829102	99998.000000	1789.635498	1107.500122	321.122040	149.912872	88.549561	476.705933	649.423035	477.726654	2.508478	0.000000	4.127092	3.829859	0.182805	0.282868	4.042647	4.999991	3.252765	3.044344	2.506670	2.175839	1.947186	2.678251	2.812528	2.679179	0.399410	0.000000	59463.000000		1
28879.435547	5851.967773	2.112361	4.736623	12852.008789	99998.000000	2083.756348	1286.011597	325.121674	102.407883	102.599075	499.479340	692.576904	449.396332	5.229910	99998.000000	4.460589	3.767302	0.324768	0.675469	4.108971	4.999991	3.318847	3.109245	2.512046	2.010333	2.011143	2.698518	2.840468	2.652630	0.718494	4.999991	59485.000000		1
7572.946777	3733.871094	1.754647	2.217208	6844.281250	99998.000000	1093.879272	671.968262	191.123962	93.128914	43.881603	223.879440	306.653137	158.664520	2.043670	99998.000000	3.879265	3.572159	0.244190	0.345806	3.835328	4.999991	3.038969	2.827349	2.281315	1.969085	1.642282	2.350014	2.486647	2.200480	0.310411	4.999991	59519.000000		1
5909.806641	1449.992432	2.578006	4.267894	2070.221680	38204.703125	370.776398	221.116409	61.036442	21.339472	31.725504	92.441238	106.876221	71.154190	1.286503	99998.000000	3.771573	3.161366	0.411284	0.630214	3.316017	4.582117	2.569112	2.344621	1.785589	1.329184	1.501409	1.965866	2.028881	1.852201	0.109411	4.999991	59621.000000		1
25305.494141	6101.707520	2.957305	5.735754	9983.394531	99998.000000	1675.709839	1023.943115	295.517761	101.957657	79.646805	371.732361	524.479187	269.481750	0.602252	0.000000	4.403215	3.785451	0.470896	0.758591	3.999278	4.999991	3.224199	3.010276	2.470584	2.008420	1.901168	2.570230	2.719728	2.430529	0.000000	0.000000	59685.000000		1
4250.681152	2338.365234	3.444536	2.923384	2609.928467	53047.234375	447.086609	268.149597	79.104065	41.445450	30.587605	115.109802	182.236618	74.996529	0.080500	0.000000	3.628458	3.368912	0.537131	0.465886	3.416629	4.724663	2.650392	2.428377	1.898199	1.617477	1.485546	2.061112	2.260636	1.875041	0.000000	0.000000	59718.000000		1
12854.318359	1617.380859	1.452441	3.731324	5045.977051	76304.343750	844.586731	520.590637	135.968216	67.163834	42.543259	192.200180	244.318451	196.643860	1.782004	99998.000000	4.109049	3.208812	0.162098	0.571863	3.702945	4.882549	2.926644	2.716496	2.133437	1.827135	1.628831	2.283754	2.387956	2.293680	0.250909	4.999991	59767.000000		1
15173.024414	3083.871338	4.264811	4.422081	7518.503418	99998.000000	1212.883789	760.277283	219.611542	95.762421	75.517677	347.022369	445.026672	293.830963	2.255581	99998.000000	4.181072	3.489096	0.629900	0.645627	3.876131	4.999991	3.083819	2.880972	2.341655	1.981195	1.878049	2.540358	2.648386	2.468097	0.353258	4.999991	59827.000000		1
21428.501953	8814.422852	3.493876	5.643242	11268.869141	99998.000000	1881.904053	1159.895874	306.526703	98.377434	97.057594	469.585571	628.373474	281.594696	1.068638	0.000000	4.330992	3.945194	0.543307	0.751529	4.051880	4.999991	3.274597	3.064419	2.486468	1.992895	1.987030	2.671715	2.798218	2.449625	0.028831	0.000000	59891.000000		1
11446.952148	1889.795288	1.532618	3.595639	4195.854980	70072.007812	703.595093	432.577606	132.341736	49.342903	29.764246	167.033798	218.926956	140.892944	1.678347	0.000000	4.058690	3.276415	0.185434	0.555776	3.622820	4.845544	2.847323	2.636064	2.121697	1.693225	1.473695	2.222804	2.340299	2.148889	0.224882	0.000000	59927.000000		1
11803.324219	3670.851807	1.915002	4.163047	8954.304688	99998.000000	1449.276978	915.198181	247.445358	87.624435	60.879169	312.987152	386.469574	301.108582	2.366161	99998.000000	4.072004	3.564767	0.282169	0.619411	3.952032	4.999991	3.161151	2.961515	2.393479	1.942625	1.784469	2.495527	2.587115	2.478723	0.374044	4.999991	60003.000000		1
6944.320801	1371.536011	1.742312	1.322924	2758.361084	48276.554688	447.848297	286.932648	68.850632	37.020283	18.493181	76.920776	94.855804	54.147369	1.715341	99998.000000	3.841630	3.137207	0.241126	0.121535	3.440651	4.683736	2.651131	2.457780	1.837908	1.568440	1.267012	1.886044	1.977064	1.733577	0.234351	4.999991	60046.000000		1
17976.507812	3815.510010	2.445405	3.882427	8114.068848	99998.000000	1297.973389	828.575928	203.073441	71.925125	61.791958	276.108704	385.917572	307.325409	1.747407	0.000000	4.254705	3.581553	0.388351	0.589103	3.909239	4.999991	3.113266	2.918332	2.307653	1.856881	1.790932	2.441080	2.586494	2.487598	0.242394	0.000000	60070.000000		1
8609.440430	1539.300659	4.502259	3.996526	3428.377441	61028.257812	552.112610	338.267639	96.311325	65.702141	32.114056	158.448669	223.620392	133.664658	1.602267	0.000000	3.934975	3.187324	0.653430	0.601683	3.535089	4.785531	2.742028	2.529260	1.983677	1.817580	1.506695	2.199889	2.349511	2.126017	0.204735	0.000000	60105.000000		1
10218.865234	1848.393066	2.414567	5.165262	3521.546387	61985.179688	589.185303	371.559692	118.643768	45.034920	33.655926	141.870483	189.609848	98.124565	0.903342	0.000000	4.009403	3.266794	0.382839	0.713092	3.546733	4.792288	2.770252	2.570029	2.074245	1.653549	1.527062	2.151892	2.277861	1.991778	0.000000	0.000000	60202.000000		1
5521.446777	2526.204834	1.421604	2.630429	3557.074219	59029.117188	589.987061	368.118225	105.713646	39.484192	27.229414	92.465904	155.580780	96.107803	0.229701	0.000000	3.742053	3.402468	0.152779	0.420027	3.551093	4.771066	2.770843	2.565987	2.024131	1.596423	1.435038	1.965982	2.191956	1.982759	0.000000	0.000000	60243.000000		1
6432.595703	1576.339355	1.162570	2.365228	3256.594727	59880.777344	544.270630	335.486115	92.431984	56.450920	31.343121	149.647675	213.888123	131.438202	0.565126	0.000000	3.808386	3.197650	0.065419	0.373873	3.512764	4.777287	2.735815	2.525675	1.965822	1.751671	1.496142	2.175070	2.330187	2.118722	0.000000	0.000000	60281.000000		1
12678.483398	2879.931396	2.248045	4.711953	5664.063477	91604.203125	923.431763	577.726135	163.176041	77.216820	47.042435	257.979431	355.915863	238.977417	0.989496	0.000000	4.103067	3.459382	0.351805	0.673201	3.753128	4.961915	2.965405	2.761722	2.212656	1.887712	1.672490	2.411585	2.551347	2.378357	0.000000	0.000000	60309.000000		1
6339.047363	1710.599243	2.306637	4.166131	2968.641357	51035.960938	495.698669	311.988007	85.888290	35.703526	24.716166	93.720985	116.565323	89.055290	0.129516	99998.000000	3.802024	3.233148	0.362979	0.619733	3.472558	4.707876	2.695218	2.494138	1.933934	1.552711	1.392981	1.971837	2.066569	1.949660	0.000000	4.999991	60358.000000		1
16048.248047	2100.612061	2.118529	3.114576	6011.757812	97554.890625	989.466919	616.208069	174.875748	127.339905	49.857887	229.673782	333.638947	199.872528	2.431642	0.000000	4.205428	3.322346	0.326034	0.493399	3.779001	4.989249	2.995401	2.789727	2.242730	2.104964	1.697734	2.361111	2.523277	2.300753	0.385900	0.000000	60451.000000		1
8295.455078	1786.397583	1.507948	4.076703	4238.321289	64949.781250	691.725769	440.518250	133.828094	52.250870	28.721943	131.527618	185.415955	87.692276	0.422934	0.000000	3.918840	3.251978	0.178386	0.610309	3.627194	4.812578	2.839934	2.643964	2.126547	1.718094	1.458214	2.119017	2.268147	1.942961	0.000000	0.000000	60511.000000		1
4739.555176	1805.791138	1.908834	4.563933	3731.576660	60208.000000	643.344971	382.923248	118.464905	57.212605	35.796040	144.926468	188.067978	97.057594	0.351954	0.000000	3.675738	3.256668	0.280768	0.659339	3.571892	4.779654	2.808444	2.583112	2.073590	1.757492	1.553835	2.161148	2.274315	1.987030	0.000000	0.000000	60533.000000		1
23501.111328	6498.199219	2.880212	6.389507	16512.751953	99998.000000	2729.047119	1690.703003	460.285004	247.762985	149.326965	716.824341	927.570129	546.336731	3.334812	99998.000000	4.371089	3.812793	0.459424	0.805467	4.217820	4.999991	3.436011	3.228067	2.663027	2.394037	2.174138	2.855413	2.967347	2.737460	0.523071	4.999991	60627.000000		1
10431.708008	2280.387695	1.409269	1.924253	4054.176025	69520.742188	672.868713	418.543518	107.616318	75.940147	33.655926	130.886200	189.258301	111.523415	1.645089	99998.000000	4.018355	3.358009	0.148994	0.284262	3.607903	4.842114	2.827930	2.621741	2.031878	1.880471	1.527062	2.116894	2.277055	2.047366	0.216189	4.999991	60774.000000		1
15283.594727	5809.677246	1.995179	7.610667	13217.866211	99998.000000	2245.245605	1351.963501	363.572784	141.407928	122.674210	546.691345	742.875732	400.657837	4.437359	0.000000	4.184226	3.764152	0.299982	0.881423	4.121161	4.999991	3.351264	3.130965	2.560591	2.150474	2.088753	2.737742	2.870916	2.602774	0.647125	0.000000	60817.000000		1
7213.999512	1640.518188	1.298254	3.577137	3355.854004	62832.039062	557.095886	342.131561	108.643196	62.855846	31.361624	146.459091	213.937454	128.406876	0.808282	99998.000000	3.858176	3.214981	0.113360	0.553536	3.525803	4.798181	2.745930	2.534193	2.036003	1.798346	1.496399	2.165716	2.330287	2.108588	0.000000	4.999991	60863.000000		1
12437.088867	3155.928955	1.230412	4.166131	5629.846191	80921.242188	954.309204	579.946411	141.364746	105.210999	55.254433	202.632477	276.895081	178.425125	2.365242	99998.000000	4.094719	3.499127	0.090050	0.619733	3.750497	4.908062	2.979689	2.763388	2.150341	2.022061	1.742367	2.306709	2.442315	2.251456	0.373876	4.999991	60972.000000		1
11011.599609	2038.015137	2.149366	5.741921	4165.251953	70525.515625	680.994385	427.356842	132.162872	53.845161	47.326138	193.344254	265.068939	173.201263	1.061577	0.000000	4.041851	3.309207	0.332310	0.759057	3.619641	4.848346	2.833143	2.630791	2.121109	1.731147	1.675101	2.286331	2.423359	2.238551	0.025951	0.000000	61054.000000		1
11877.198242	3624.191650	1.452441	4.459086	8151.407227	99998.000000	1368.976440	834.925354	198.685287	63.484928	69.997787	323.801819	436.117767	232.254868	1.774954	0.000000	4.074714	3.559211	0.162098	0.649246	3.911232	4.999991	3.136396	2.921648	2.298166	1.802671	1.845084	2.510279	2.639604	2.365965	0.249187	0.000000	61219.000000		1
10027.822266	2947.184570	1.810155	4.829135	4361.405762	72239.031250	730.876892	441.292267	115.282486	64.755432	32.419346	170.025024	196.431076	128.292786	0.602382	0.000000	4.001206	3.469407	0.257716	0.683869	3.639627	4.858772	2.863844	2.644726	2.061763	1.811276	1.510804	2.230513	2.293210	2.108202	0.000000	0.000000	61241.000000		1
29803.437500	7620.627930	1.258165	5.032661	19332.312500	99998.000000	3146.967773	1966.500244	620.386536	241.037354	169.260254	940.281311	1197.175171	599.293762	4.461873	99998.000000	4.474267	3.881991	0.099738	0.701798	4.286284	4.999991	3.497892	3.293694	2.792662	2.382084	2.228555	2.973258	3.078158	2.777640	0.649517	4.999991	61263.000000		1
4178.314941	1946.051880	1.566539	1.708391	3082.733398	49772.953125	492.981903	309.659790	61.135120	30.109625	18.416088	87.198883	106.789871	90.233276	1.250153	0.000000	3.621001	3.289155	0.194941	0.232587	3.488936	4.696993	2.692831	2.490885	1.786291	1.478705	1.265197	1.940511	2.028530	1.955367	0.096963	0.000000	61305.000000		1
5787.052246	2107.877197	2.488577	2.627345	2770.449463	56602.550781	436.657410	289.374969	105.926430	31.836519	23.806463	126.784836	147.637070	96.150970	1.946673	0.000000	3.762457	3.323845	0.395951	0.419517	3.442550	4.752836	2.640141	2.461461	2.025004	1.502926	1.376695	2.103067	2.169195	1.982954	0.289293	0.000000	61344.000000		1
6237.068359	2724.276611	2.254213	6.173645	4183.131836	64514.109375	694.612183	430.459106	122.442932	64.252777	28.330307	101.183640	165.828049	81.786919	0.503920	0.000000	3.794981	3.435251	0.352995	0.790542	3.621501	4.809655	2.841742	2.633932	2.087934	1.807892	1.452251	2.005110	2.219658	1.912684	0.000000	0.000000	61361.000000		1
9317.436523	2638.277344	0.792521	3.956437	5430.010742	88084.328125	912.521484	558.816650	167.903412	54.902885	47.844208	208.491577	268.353119	148.861328	1.431921	99998.000000	3.969296	3.421320	0.000000	0.597304	3.734801	4.944899	2.960243	2.747269	2.225060	1.739595	1.679829	2.319088	2.428707	2.172782	0.155919	4.999991	61406.000000		1
21762.128906	6331.131348	1.797820	5.772759	13244.984375	99998.000000	2194.259033	1358.609009	386.858124	179.168304	114.912437	516.890137	656.999817	472.157410	2.111674	99998.000000	4.337701	3.801481	0.254746	0.761383	4.122051	4.999991	3.341288	3.133095	2.587552	2.253261	2.060367	2.713398	2.817565	2.674087	0.324627	4.999991	61466.000000		1
6800.954590	3292.421631	1.285919	0.962126	3685.900391	59672.972656	625.234192	377.461945	124.872917	45.065758	40.131775	151.066193	187.926117	110.900497	1.522317	0.000000	3.832570	3.517515	0.109214	0.000000	3.566544	4.775778	2.796043	2.576873	2.096468	1.653847	1.603488	2.179167	2.273987	2.044934	0.182505	0.000000	61495.000000		1
11194.980469	1759.451782	2.803118	3.589472	4328.986328	71326.851562	741.392456	441.431030	136.955002	58.825401	33.399975	127.080872	151.562683	107.351112	0.582265	99998.000000	4.049023	3.245377	0.447641	0.555031	3.636386	4.853253	2.870048	2.644863	2.136578	1.769565	1.523746	2.104080	2.180592	2.030807	0.000000	4.999991	61523.000000		1
8073.478027	1185.265869	1.285919	1.692973	3194.037842	51606.582031	513.935913	321.800476	101.476593	40.255127	14.404143	86.477287	135.070847	60.814411	1.465931	99998.000000	3.907061	3.073816	0.109214	0.228650	3.504340	4.712705	2.710909	2.507587	2.006366	1.604821	1.158487	1.936902	2.130562	1.784006	0.166114	4.999991	61545.000000		1
5690.336914	1212.671021	1.588125	3.305768	1730.150146	36691.785156	270.372955	172.874390	25.545692	27.997265	18.770718	57.607323	75.190804	94.451836	1.566435	0.000000	3.755138	3.083743	0.200885	0.519272	3.238084	4.564569	2.431963	2.237731	1.407318	1.447116	1.273481	1.760478	1.876165	1.975210	0.194912	0.000000	61570.000000		1
7082.312012	2129.398682	1.548037	2.756862	2693.648926	48146.332031	466.387726	281.822876	95.423210	55.994530	24.272108	94.288399	93.930679	83.004997	1.499653	0.000000	3.850175	3.328257	0.189781	0.440415	3.430341	4.682563	2.668747	2.449976	1.979654	1.748146	1.385108	1.974458	1.972807	1.919104	0.175991	0.000000	61605.000000		1
4698.828613	1386.729614	2.112361	2.840123	1695.939087	38528.324219	300.627533	179.652451	46.925251	42.241055	22.859755	95.306030	108.085045	93.566803	0.033465	0.000000	3.671990	3.141992	0.324768	0.453337	3.229410	4.585780	2.478029	2.254433	1.671407	1.625735	1.359072	1.979120	2.033766	1.971122	0.000000	0.000000	61672.000000		1
7526.252930	2651.691650	2.368311	4.715036	4620.738770	73993.179688	773.161133	472.613800	147.982452	80.596596	34.929508	141.296906	210.477509	119.686066	0.234551	0.000000	3.876579	3.423523	0.374439	0.673485	3.664711	4.869192	2.888270	2.674506	2.170210	1.906317	1.543193	2.150133	2.323206	2.078044	0.000000	0.000000	61700.000000		1
10095.512695	3362.132568	1.387682	3.842339	6566.503906	94105.507812	1090.588867	665.822388	186.085129	68.286308	62.458046	278.483185	377.742584	211.140503	1.285026	0.000000	4.004128	3.526615	0.142290	0.584596	3.817334	4.973615	3.037661	2.823358	2.269712	1.834334	1.795588	2.444799	2.577196	2.324572	0.108912	0.000000	61723.000000		1
13558.903320	5968.545410	2.537917	7.431810	14664.556641	99998.000000	2423.131104	1501.426147	389.769165	184.278061	135.200363	685.879028	891.922119	506.781616	3.019668	99998.000000	4.132225	3.775868	0.404477	0.871095	4.166269	4.999991	3.384377	3.176504	2.590807	2.265474	2.130978	2.836247	2.950327	2.704821	0.479959	4.999991	61846.000000		1
12204.666992	4211.452637	0.638334	2.063021	5554.122070	85498.539062	922.636108	566.199097	157.797989	122.816063	36.896935	200.615707	266.068054	180.321625	1.750790	0.000000	4.086526	3.624432	0.000000	0.314504	3.744615	4.931959	2.965030	2.752969	2.198102	2.089255	1.566990	2.302365	2.424993	2.256048	0.243234	0.000000	61880.000000		1
12679.828125	2676.127197	1.446273	4.533096	5109.465332	76398.421875	827.601440	526.489807	142.382385	71.357712	48.488708	205.975250	254.303604	118.955223	0.978511	99998.000000	4.103113	3.427507	0.160250	0.656395	3.708375	4.883084	2.917821	2.721390	2.153456	1.853441	1.685641	2.313815	2.405353	2.075383	0.000000	4.999991	61987.000000		1
4843.375488	1806.864258	2.630429	3.922516	5421.712402	82528.937500	934.520874	556.950989	145.956436	74.907097	45.701008	163.438156	212.432602	168.964218	0.672297	0.000000	3.685148	3.256926	0.420027	0.593565	3.734137	4.916606	2.970589	2.745817	2.164223	1.874523	1.659926	2.213353	2.327221	2.227795	0.000000	0.000000	62046.000000		1
13578.401367	6617.308594	1.369180	5.945448	13563.572266	99998.000000	2261.934814	1385.523804	393.506653	187.241531	135.561157	639.536560	817.604004	485.765961	3.782105	99998.000000	4.132849	3.820681	0.136461	0.774185	4.132374	4.999991	3.354480	3.141614	2.594952	2.272402	2.132135	2.805865	2.912543	2.686427	0.577734	4.999991	62078.000000		1
5469.060059	1017.710876	1.538786	1.526451	3534.843506	59864.781250	601.995117	368.827484	114.890854	55.494961	26.476980	92.626259	114.986450	50.345119	1.373173	0.000000	3.737913	3.007624	0.187178	0.183683	3.548370	4.777172	2.779593	2.566823	2.060286	1.744254	1.422868	1.966734	2.060647	1.701957	0.137725	0.000000	62131.000000		1
7317.036621	1934.102417	2.297385	2.519415	5049.594238	79186.984375	833.084351	516.954895	137.707443	76.479805	43.625652	191.179474	242.446625	174.397766	1.911408	0.000000	3.864335	3.286479	0.361234	0.401300	3.703256	4.898654	2.920689	2.713453	2.138958	1.883547	1.639742	2.281441	2.384616	2.241541	0.281354	0.000000	62150.000000		1
5125.698242	2802.942871	3.006645	3.987274	3297.389404	56355.332031	557.216187	344.940857	90.846947	18.089212	27.152319	111.125610	139.674866	82.323486	0.715701	0.000000	3.709753	3.447614	0.478082	0.600676	3.518170	4.750935	2.746024	2.537745	1.958310	1.257420	1.433807	2.045814	2.145118	1.915524	0.000000	0.000000	62204.000000		1
22892.316406	5649.261230	2.396065	6.241487	16423.070312	99998.000000	2661.069092	1679.052612	435.380737	172.621521	131.031143	586.520935	826.115112	403.661407	3.626331	99998.000000	4.359690	3.751992	0.379499	0.795288	4.215455	4.999991	3.425056	3.225064	2.638869	2.237095	2.117374	2.768284	2.917041	2.606017	0.559467	4.999991	62235.000000		1
4911.936523	1842.358154	2.911049	5.236188	3270.946289	51932.632812	539.706726	338.936798	91.306419	34.402191	25.058460	88.324448	110.641464	104.871788	1.542281	99998.000000	3.691253	3.265374	0.464050	0.719015	3.514673	4.715440	2.732158	2.530119	1.960501	1.536586	1.398954	1.946081	2.043918	2.020659	0.188164	4.999991	62367.000000		1
5722.019043	437.554779	3.111492	3.333522	1715.036743	33180.375000	257.276337	178.468292	57.413048	43.770588	20.216991	62.430290	73.389900	45.485146	0.549063	99998.000000	3.757549	2.641032	0.492969	0.522903	3.234273	4.520881	2.410400	2.251561	1.759011	1.641182	1.305717	1.795395	1.865636	1.657870	0.000000	4.999991	62485.000000		1
4931.524414	948.385376	2.809286	4.764376	1449.135132	30303.857422	226.108978	152.435379	45.108929	20.241661	20.500694	49.543346	61.804291	14.949965	0.310085	99998.000000	3.692981	2.976985	0.448596	0.678006	3.161109	4.481498	2.354318	2.183086	1.654263	1.306246	1.311769	1.694985	1.791019	1.174640	0.000000	4.999991	62537.000000		1
20883.312500	6632.160156	2.408400	6.744137	11773.492188	99998.000000	1929.267090	1202.843140	365.561798	165.754044	107.573143	570.886414	753.961792	502.260864	4.675084	0.000000	4.319799	3.821655	0.381729	0.828926	4.070905	4.999991	3.285392	3.080209	2.562961	2.219464	2.031704	2.756550	2.877349	2.700929	0.669789	0.000000	62687.000000		1
7360.825684	1063.976196	1.921169	3.453787	3716.096436	65183.253906	617.944214	382.664215	101.828140	65.224159	40.662178	152.447708	225.526154	124.573792	0.784950	0.000000	3.866926	3.026932	0.283566	0.538296	3.570087	4.814136	2.790949	2.582818	2.007868	1.814409	1.609191	2.183121	2.353197	2.095427	0.000000	0.000000	62851.000000		1
9411.508789	1754.681274	3.870092	5.112839	4548.175293	66467.289062	730.429810	463.192993	102.293785	57.345207	34.343597	160.924911	216.379776	146.493011	1.047489	0.000000	3.973659	3.244198	0.587721	0.708662	3.657837	4.822608	2.863579	2.665762	2.009849	1.758497	1.535846	2.206623	2.335217	2.165817	0.020149	0.000000	62885.000000		1
9105.895508	3479.999268	1.877997	4.415914	5360.256348	90223.921875	939.276001	549.136780	144.673599	94.171211	76.405792	276.938232	356.190338	198.734634	1.045143	0.000000	3.959323	3.541579	0.273695	0.645021	3.729186	4.955322	2.972793	2.739681	2.160389	1.973918	1.883126	2.442383	2.551682	2.298274	0.019176	0.000000	62939.000000		1
18722.824219	4457.482910	2.198706	2.648932	7407.581543	99998.000000	1209.352905	756.804993	208.941803	84.327919	52.620918	282.957703	370.942932	204.680069	2.955849	0.000000	4.272371	3.649090	0.342167	0.423071	3.869676	4.999991	3.082553	2.878984	2.320025	1.925971	1.721158	2.451721	2.569307	2.311075	0.470682	0.000000	62972.000000		1
4917.798340	952.523743	1.310589	2.824705	1670.337891	34043.718750	268.939026	170.065109	52.337215	34.285007	11.792217	46.635380	54.292305	50.147758	0.494339	99998.000000	3.691771	2.978876	0.117467	0.450973	3.222804	4.532037	2.429654	2.230615	1.718811	1.535104	1.071595	1.668715	1.734738	1.700252	0.000000	4.999991	63000.000000		1
11625.904297	3197.907959	2.352893	4.113708	4215.427734	69326.000000	674.213196	426.317627	125.212128	72.908836	39.046299	155.620880	197.880432	201.833786	0.844897	0.000000	4.065427	3.504866	0.371602	0.614233	3.624842	4.840896	2.828797	2.629733	2.097646	1.862780	1.591580	2.192068	2.296403	2.304994	0.000000	0.000000	63021.000000		1
10522.049805	1951.507080	3.006645	3.891678	4858.377930	80402.406250	766.037720	481.359283	111.489494	71.148018	30.023281	170.157623	223.700577	137.408310	1.201581	99998.000000	4.022100	3.290370	0.478082	0.590137	3.686491	4.905269	2.884250	2.682469	2.047234	1.852163	1.477458	2.230851	2.349667	2.138013	0.079753	4.999991	63053.000000		1
7782.804688	1053.479126	2.149366	3.570970	2801.471924	54745.156250	475.028381	298.906799	118.236710	47.699272	34.389854	106.866966	120.049950	126.531967	0.241538	0.000000	3.891136	3.022626	0.332310	0.552786	3.447386	4.738346	2.676720	2.475536	2.072752	1.678512	1.536430	2.028843	2.079362	2.102200	0.000000	0.000000	63099.000000		1
6801.857910	1216.790894	2.019849	4.841470	2894.113525	50281.871094	462.255524	299.057892	89.308159	41.744572	37.334824	104.544914	145.487717	87.744705	0.477707	0.000000	3.832628	3.085216	0.305319	0.684977	3.461516	4.701411	2.664882	2.475755	1.950891	1.620600	1.572114	2.019303	2.162826	1.943221	0.000000	0.000000	63184.000000		1
21541.849609	6395.751465	3.611058	5.618572	17305.957031	99998.000000	2887.310791	1767.583618	502.600067	210.634781	136.039139	672.696045	893.519470	548.742065	3.442619	99998.000000	4.333283	3.805892	0.557634	0.749626	4.238195	4.999991	3.460494	3.247380	2.701223	2.323530	2.133664	2.827819	2.951104	2.739368	0.536889	4.999991	63208.000000		1
14547.725586	5109.601074	2.470075	6.898324	10352.431641	99998.000000	1714.318237	1064.818115	317.930389	129.800735	90.264114	412.067688	510.361847	293.115540	3.320018	0.000000	4.162795	3.708387	0.392710	0.838744	4.015042	4.999991	3.234092	3.027275	2.502332	2.113277	1.955515	2.614969	2.707878	2.467039	0.521140	0.000000	63314.000000		1
9311.250000	2132.658203	1.810155	2.880212	4706.365234	73571.218750	794.642456	485.232452	116.824356	65.566452	36.801338	144.497833	195.555298	113.123871	1.369097	0.000000	3.969008	3.328921	0.257716	0.459424	3.672686	4.866708	2.900172	2.685950	2.067533	1.816682	1.565864	2.159861	2.291270	2.053554	0.136434	0.000000	63356.000000		1
5310.562012	2381.657715	2.389898	4.363490	3687.652100	64245.218750	624.050049	383.203888	109.293869	43.008904	19.091427	114.002739	140.852844	108.553772	1.380040	0.000000	3.725141	3.376879	0.378379	0.639834	3.566750	4.807841	2.795219	2.583430	2.038596	1.633558	1.280838	2.056915	2.148766	2.035645	0.139892	0.000000	63400.000000		1
9613.281250	2622.331299	0.925122	5.334868	5849.013672	91554.390625	1002.168823	601.288940	169.577881	71.727760	57.113926	269.904236	293.081604	246.029922	2.285293	0.000000	3.982872	3.418688	0.000000	0.727124	3.767083	4.961679	3.000941	2.779083	2.229369	1.855687	1.756742	2.431210	2.466989	2.390988	0.358942	0.000000	63465.000000		1
4681.334473	1451.793335	2.503996	4.949401	2445.047119	49153.320312	395.791687	255.789963	76.162178	62.007820	23.778709	99.253212	135.758514	109.133514	0.175591	99998.000000	3.670370	3.161905	0.398634	0.694553	3.388287	4.691553	2.597467	2.407883	1.881739	1.792446	1.376188	1.996745	2.132767	2.037958	0.000000	4.999991	63511.000000		1
7355.777832	3863.252441	2.747611	2.935719	4450.106445	72146.851562	763.792725	457.398621	134.238235	67.163834	28.647932	126.590561	163.237717	131.546127	2.612427	99998.000000	3.866629	3.586953	0.438955	0.467715	3.648371	4.858217	2.882976	2.660295	2.127876	1.827135	1.457093	2.102401	2.212821	2.119078	0.417044	4.999991	63554.000000		1
5957.345215	2415.221191	0.903535	4.644111	7451.956543	99998.000000	1235.487549	765.047852	179.966995	113.481583	61.742619	291.431824	407.531494	203.594604	1.190467	0.000000	3.775053	3.382957	0.000000	0.666903	3.872270	4.999991	3.091838	2.883689	2.255193	2.054925	1.790585	2.464537	2.610161	2.308766	0.075717	0.000000	63601.000000		1
7804.819336	1807.397827	1.557288	3.139246	2945.417725	55016.089844	489.901245	299.107239	97.480064	47.794868	26.248785	122.569366	138.552383	108.630867	0.492401	0.000000	3.892363	3.257054	0.192369	0.496825	3.469147	4.740489	2.690109	2.475827	1.988916	1.679381	1.419109	2.088382	2.141614	2.035953	0.000000	0.000000	63619.000000		1
6302.246094	576.400085	1.612795	1.696056	1729.191040	38719.988281	289.186859	170.869965	46.561371	14.434981	5.828266	42.567928	74.345856	49.071533	2.511454	99998.000000	3.799495	2.760724	0.207579	0.229440	3.237843	4.587935	2.461179	2.232666	1.668026	1.159416	0.765539	1.629083	1.871257	1.690830	0.399925	4.999991	63638.000000		1
10241.068359	4737.316406	1.366096	3.225591	8282.675781	99998.000000	1360.277222	836.291443	255.623444	110.166565	70.266068	362.555176	499.251129	199.261948	3.295446	0.000000	4.010345	3.675532	0.135481	0.508609	3.918171	4.999991	3.133627	2.922358	2.407601	2.042050	1.846746	2.559374	2.698319	2.299424	0.517914	0.000000	63670.000000		1
18043.304688	3195.777100	1.224244	2.460824	8298.427734	99998.000000	1364.936768	833.509888	244.898193	96.860237	58.424515	295.206299	428.195618	248.228638	2.114218	0.000000	4.256316	3.504576	0.087868	0.391080	3.918996	4.999991	3.135113	2.920911	2.388986	1.986145	1.766595	2.470126	2.631642	2.394852	0.325150	0.000000	63695.000000		1
10524.103516	1620.504761	1.717642	2.624262	3456.285156	59799.496094	564.758972	368.192230	105.907921	31.827267	33.692928	134.632950	186.270157	112.824753	2.049180	99998.000000	4.022185	3.209650	0.234933	0.419007	3.538610	4.776698	2.751863	2.566075	2.024928	1.502799	1.527539	2.129151	2.270143	2.052404	0.311580	4.999991	63742.000000		1
10100.829102	3638.151855	2.087691	2.889463	4807.323730	79563.046875	797.081726	495.652405	144.528671	67.721985	42.879387	216.379776	285.147156	222.084702	2.234387	0.000000	4.004357	3.560881	0.319666	0.460817	3.681903	4.900712	2.901503	2.695177	2.159954	1.830730	1.632249	2.335217	2.455069	2.346519	0.349158	0.000000	63788.000000		1
9397.114258	2661.241943	3.641896	4.144545	4712.097656	75106.156250	786.359558	485.232452	148.651627	104.193367	38.907532	181.653793	243.831223	127.022285	2.920900	0.000000	3.972995	3.425084	0.561327	0.617477	3.673214	4.875676	2.895621	2.685950	2.172170	2.017840	1.590034	2.259244	2.387089	2.103880	0.465517	0.000000	63935.000000		1
19380.591797	5477.022461	2.537917	3.678900	7721.860840	99998.000000	1279.989014	785.184631	211.285446	76.322533	58.427597	273.388855	346.821930	164.757996	1.675291	0.000000	4.287367	3.738544	0.404477	0.565718	3.887722	4.999991	3.107206	2.894972	2.324870	1.882653	1.766618	2.436781	2.540107	2.216846	0.224090	0.000000	63963.000000		1
10335.070312	2997.989258	2.439237	4.156880	4049.149414	64463.066406	660.203796	419.138702	123.423561	61.286224	34.630386	153.952576	186.171478	131.860672	1.475130	99998.000000	4.014313	3.476830	0.387254	0.618767	3.607364	4.809311	2.819678	2.622358	2.091398	1.787363	1.539457	2.187387	2.269913	2.120115	0.168830	4.999991	64040.000000		1
7788.685547	2102.739746	1.803987	2.170952	3076.399414	57840.464844	503.108887	307.078705	89.416092	33.871788	16.806376	90.600243	116.312462	54.878216	0.907979	99998.000000	3.891464	3.322786	0.256233	0.336650	3.488043	4.762232	2.701662	2.487250	1.951416	1.529838	1.225474	1.957129	2.065626	1.739400	0.000000	4.999991	64068.000000		1
4833.372070	2814.374268	2.507080	2.861710	5262.936523	94001.101562	870.955750	538.778503	215.522507	75.773628	51.236320	259.740234	329.617737	203.573013	0.651716	99998.000000	3.684250	3.449382	0.399168	0.456626	3.721228	4.973133	2.939996	2.731410	2.333493	1.879518	1.709578	2.414539	2.518011	2.308720	0.000000	4.999991	64097.000000		1
9165.713867	3260.165527	2.177119	5.069666	4393.174316	69189.429688	736.406067	453.038239	127.154884	67.515373	45.004082	180.953796	240.106064	155.932327	1.560373	99998.000000	3.962166	3.513240	0.337882	0.704979	3.642778	4.840040	2.867117	2.656135	2.104333	1.829403	1.653252	2.257568	2.380403	2.192936	0.193228	4.999991	64226.000000		1
17345.687500	3778.252197	2.090775	5.791261	7929.112793	99998.000000	1297.131592	810.289368	278.726807	137.664261	79.517288	414.217041	555.735962	334.832367	2.175204	99998.000000	4.239192	3.577291	0.320307	0.762773	3.899225	4.999991	3.112984	2.908640	2.445179	2.138821	1.900462	2.617228	2.744869	2.524827	0.337500	4.999991	64316.000000		1
18090.636719	4545.794922	0.814107	4.992573	10754.421875	99998.000000	1759.035522	1091.026733	265.960144	93.847420	64.777016	336.059692	480.415649	267.390991	2.105308	99998.000000	4.257454	3.657610	0.000000	0.698324	4.031587	4.999991	3.245275	3.037835	2.424817	1.972422	1.811421	2.526417	2.681617	2.427147	0.323316	4.999991	64340.000000		1
14140.370117	3107.452637	0.761683	1.850243	5519.325195	81280.843750	881.511414	564.203918	151.282059	84.241577	42.826965	204.377869	250.541443	232.840775	1.201706	0.000000	4.150461	3.492404	0.000000	0.267229	3.741886	4.909988	2.945228	2.751436	2.179787	1.925526	1.631717	2.310434	2.398880	2.367059	0.079798	0.000000	64373.000000		1
15001.818359	2672.546875	2.796951	5.180681	8606.544922	99998.000000	1450.189819	882.121948	228.594467	112.911095	82.079872	322.148926	481.445618	256.724335	3.116062	0.000000	4.176144	3.426925	0.446685	0.714387	3.934829	4.999991	3.161425	2.945529	2.359066	2.052737	1.914237	2.508057	2.682547	2.409467	0.493606	0.000000	64413.000000		1
10405.551758	1599.270142	2.183287	4.193885	4035.710449	63055.992188	668.018005	418.981415	108.960823	37.769630	30.969988	118.640678	152.925690	96.598114	1.287650	99998.000000	4.017265	3.203922	0.339111	0.622617	3.605920	4.799726	2.824788	2.622195	2.037270	1.577143	1.490941	2.074234	2.184480	1.984969	0.109798	4.999991	64469.000000		1
9390.144531	1999.446899	1.461692	1.924253	3189.631348	58112.687500	528.710083	330.425690	87.633690	43.687328	26.449226	131.607803	167.144806	140.149765	1.090447	99998.000000	3.972672	3.300910	0.164856	0.284262	3.503741	4.764271	2.723217	2.519074	1.942671	1.640355	1.422413	2.119282	2.223093	2.146592	0.037605	4.999991	64506.000000		1
11036.046875	2238.458252	2.938803	4.181550	4853.172852	77096.640625	824.998779	501.699615	127.605110	62.004734	48.442451	195.626221	248.672699	180.084183	0.274582	0.000000	4.042813	3.349949	0.468170	0.621337	3.686026	4.887035	2.916453	2.700444	2.105868	1.792425	1.685226	2.291427	2.395628	2.255476	0.000000	0.000000	64561.000000		1
8749.116211	1805.603027	2.217208	5.051164	7911.307129	99998.000000	1336.609497	810.989380	199.764603	107.024239	76.427383	285.483276	378.217468	238.447021	2.197640	99998.000000	3.941964	3.256622	0.345806	0.703391	3.898248	4.999991	3.126004	2.909015	2.300519	2.029482	1.883249	2.455581	2.577742	2.377392	0.341957	4.999991	64615.000000		1
12135.576172	5445.435547	2.648932	5.519892	11914.067383	99998.000000	1921.964844	1221.795776	356.498688	171.539139	102.451050	531.365173	702.728577	381.816193	2.565883	0.000000	4.084060	3.736033	0.423071	0.741931	4.076060	4.999991	3.283746	3.086999	2.552058	2.234363	2.010516	2.725393	2.846788	2.581854	0.409237	0.000000	64669.000000		1
4187.954590	1520.483643	1.440106	2.571838	1285.638428	32465.681641	216.231766	137.762939	43.610233	45.901451	21.277798	48.858757	75.977158	56.324490	0.474120	0.000000	3.622002	3.181982	0.158394	0.410244	3.109119	4.511425	2.334919	2.139132	1.639588	1.661826	1.327927	1.688942	1.880683	1.750697	0.000000	0.000000	64751.000000		1
5978.250000	1726.088867	1.544953	5.156011	3254.799805	53025.160156	532.882385	332.905029	101.485840	23.374741	24.728500	103.271324	130.352722	90.526237	0.712566	0.000000	3.776574	3.237063	0.188915	0.712314	3.512524	4.724482	2.726631	2.522320	2.006405	1.368747	1.393198	2.013980	2.115120	1.956774	0.000000	0.000000	64783.000000		1
12733.962891	4839.749023	1.803987	3.879343	7596.556152	99998.000000	1228.006470	779.729492	269.253571	150.529617	62.414871	319.376648	415.761993	276.580536	3.053191	99998.000000	4.104964	3.684823	0.256233	0.588758	3.880617	4.999991	3.089201	2.891944	2.430161	2.177622	1.795288	2.504303	2.618845	2.441822	0.484754	4.999991	64932.000000		1
7750.961914	5210.025879	2.488577	5.970118	8983.289062	99998.000000	1505.367188	917.486267	264.029724	128.058426	72.816322	351.644897	514.157959	320.622498	1.857423	0.000000	3.889356	3.716840	0.395951	0.775983	3.953435	4.999991	3.177642	2.962600	2.421653	2.107408	1.862229	2.546104	2.711097	2.505994	0.268911	0.000000	65039.000000		1
5857.484863	2573.466309	1.107062	0.000000	2071.171631	42379.902344	356.344513	209.755905	59.963299	37.436588	12.011163	47.736275	54.523586	31.167347	2.443507	99998.000000	3.767711	3.410518	0.044172	0.000000	3.316216	4.627160	2.551870	2.321714	1.777886	1.573296	1.079585	1.678849	1.736584	1.493700	0.388014	4.999991	65060.000000		1
5585.557617	1447.167725	1.865662	2.522498	1950.174927	41493.925781	307.322327	200.298080	53.860580	13.207653	25.977415	79.520370	72.751564	140.994705	0.838612	0.000000	3.747066	3.160519	0.270833	0.401831	3.290074	4.617984	2.487594	2.301677	1.731271	1.120826	1.414596	1.900478	1.861842	2.149203	0.000000	0.000000	65086.000000		1
8198.291992	2566.071533	3.031315	4.684199	7723.331543	99998.000000	1326.020020	794.272400	207.588043	128.641251	84.623962	407.608582	556.836853	286.386810	2.126480	99998.000000	3.913723	3.409269	0.481631	0.670635	3.887805	4.999991	3.122550	2.899970	2.317202	2.109380	1.927493	2.610243	2.745728	2.456953	0.327661	4.999991	65132.000000		1
6386.487793	1013.396729	2.158617	3.675817	2142.797607	42055.281250	336.679504	224.166214	78.222115	34.075314	26.350548	68.514511	60.632473	64.425468	0.288588	0.000000	3.805262	3.005780	0.334176	0.565354	3.330981	4.623820	2.527217	2.350570	1.893330	1.532440	1.420790	1.835783	1.782705	1.809058	0.000000	0.000000	65177.000000		1
3381.893066	1164.900757	3.055985	2.096942	891.434875	33205.714844	156.234543	92.851372	60.583130	5.304030	11.727458	66.645760	60.083565	122.347336	0.309164	0.000000	3.529160	3.066289	0.485151	0.321587	2.950090	4.521213	2.193777	1.967788	1.782352	0.724606	1.069204	1.823773	1.778756	2.087595	0.000000	0.000000	65212.000000		1
14458.170898	3460.269531	2.534833	4.699618	4919.738281	81156.648438	824.295715	506.568848	145.697403	62.498135	49.333652	196.033279	232.754440	156.882126	1.464433	99998.000000	4.160113	3.539110	0.403949	0.672063	3.691942	4.909324	2.916083	2.704638	2.163452	1.795867	1.693143	2.292330	2.366898	2.195574	0.165669	4.999991	65399.000000		1
47364.773438	13931.024414	1.810155	8.366183	30810.562500	99998.000000	5088.298340	3141.629883	821.603577	357.769196	241.808289	1151.233643	1542.011230	931.862671	4.734686	0.000000	4.675456	4.143983	0.257716	0.922527	4.488699	4.999991	3.706573	3.497155	2.914662	2.553603	2.383471	3.061163	3.188087	2.969352	0.675291	0.000000	65459.000000		1
13398.428711	4020.005127	1.088560	3.876260	8698.397461	99998.000000	1438.385254	894.312012	245.749313	69.146675	68.588516	345.039520	447.357971	259.425690	3.338860	99998.000000	4.127054	3.604227	0.036852	0.588413	3.939439	4.999991	3.157875	2.951489	2.390492	1.839771	1.836251	2.537869	2.650655	2.414013	0.523598	4.999991	65548.000000		1
11404.800781	3569.409180	2.957305	4.687283	5271.592773	84519.664062	866.623108	532.536987	158.797134	56.093208	61.147457	240.025894	358.626495	203.936890	0.474997	0.000000	4.057088	3.552596	0.470896	0.670921	3.721942	4.926958	2.937830	2.726350	2.200843	1.748910	1.786378	2.380258	2.554642	2.309496	0.000000	0.000000	65590.000000		1
5579.395996	1312.127808	1.655968	2.701355	1908.569092	40356.421875	314.997742	191.882553	59.257122	23.707783	13.762726	36.073574	42.900974	50.523975	1.591147	0.000000	3.746587	3.117976	0.219052	0.431582	3.280708	4.605913	2.498307	2.283036	1.772741	1.374891	1.138704	1.557189	1.632467	1.703498	0.201710	0.000000	65628.000000		1
12755.367188	2886.768066	2.994310	3.197837	3889.815674	61734.113281	629.021057	399.905396	123.651756	65.732979	39.218990	145.154663	175.082352	159.762344	3.124570	0.000000	4.105693	3.460412	0.476297	0.504856	3.589929	4.790525	2.798665	2.601957	2.092200	1.817783	1.593496	2.161831	2.243242	2.203475	0.494790	0.000000	65767.000000		1
12319.789062	7656.771973	1.896499	4.243225	11987.522461	99998.000000	2009.468994	1224.441650	352.983246	167.616623	79.875000	410.806427	492.553253	270.767670	3.318386	0.000000	4.090603	3.884046	0.277953	0.627696	4.078730	4.999991	3.303081	3.087938	2.547754	2.224317	1.902411	2.613637	2.692453	2.432597	0.520927	0.000000	65902.000000		1
5384.253906	2036.038452	2.312804	4.209303	4161.561035	66444.750000	695.685303	428.898712	138.496872	65.319756	29.119745	129.304245	184.194794	76.408882	0.892972	0.000000	3.731126	3.308786	0.364139	0.624210	3.619256	4.822461	2.842413	2.632355	2.141440	1.815045	1.464188	2.111613	2.265277	1.883144	0.000000	0.000000	66058.000000		1
7337.284668	1330.392700	2.368311	5.103588	3028.049561	54956.863281	519.662415	312.404327	91.657967	58.720554	40.924297	127.565018	165.180466	140.538315	1.367183	99998.000000	3.865535	3.123980	0.374439	0.707876	3.481163	4.740022	2.715721	2.494717	1.962170	1.768790	1.611981	2.105731	2.217959	2.147795	0.135827	4.999991	66115.000000		1
4601.073730	1737.665161	1.140983	2.559503	2165.836182	43985.519531	362.098785	227.675522	73.436157	23.214386	22.696318	107.459045	142.255951	109.398712	1.478341	99998.000000	3.662859	3.239966	0.057279	0.408156	3.335626	4.643310	2.558827	2.357316	1.865910	1.365757	1.355955	2.031243	2.153070	2.039012	0.169775	4.999991	66191.000000		1
8601.342773	1788.855225	2.960389	3.678900	3923.724609	69373.640625	669.680115	403.815582	144.781540	72.085480	47.279884	185.721252	238.770813	112.204918	0.132482	0.000000	3.934566	3.252575	0.471349	0.565718	3.593699	4.841195	2.825867	2.606183	2.160713	1.857848	1.674676	2.268862	2.377981	2.050012	0.000000	0.000000	66265.000000		1
9946.512695	2183.250000	2.007514	3.342773	4614.512695	73515.984375	765.849609	477.378174	142.493393	73.553337	40.264378	158.457916	209.836090	138.469116	2.151749	99998.000000	3.997671	3.339103	0.302659	0.524107	3.664126	4.866382	2.884144	2.678863	2.153795	1.866602	1.604921	2.199914	2.321880	2.141353	0.332792	4.999991	66322.000000		1
7862.143066	1916.179810	3.456871	2.932636	2124.548096	48927.250000	332.312927	220.487320	122.066711	41.365273	39.610622	136.634293	169.904755	56.136379	0.491916	0.000000	3.895541	3.282436	0.538683	0.467258	3.327266	4.689551	2.521547	2.343384	2.086597	1.616636	1.597812	2.135560	2.230206	1.749244	0.000000	0.000000	66336.000000		1
7015.083008	1024.612305	2.124696	4.224722	1630.699585	34015.507812	274.054932	169.852325	60.629387	34.784573	22.480455	58.754475	68.674866	80.895721	0.664488	0.000000	3.846033	3.010560	0.327297	0.625798	3.212374	4.531677	2.437838	2.230072	1.782683	1.541387	1.351805	1.769041	1.836798	1.907926	0.000000	0.000000	66389.000000		1
12738.511719	2562.710205	2.026016	3.367443	5001.204590	80291.085938	815.127747	510.790497	138.302597	57.314369	68.622437	231.672043	283.830383	188.357849	0.545977	0.000000	4.105119	3.408700	0.306643	0.527300	3.699075	4.904667	2.911226	2.708243	2.140830	1.758263	1.836466	2.364874	2.453059	2.274984	0.000000	0.000000	66425.000000		1
14149.198242	10941.185547	1.557288	15.424861	33047.835938	99998.000000	5555.531250	3378.627441	897.238464	379.306030	294.416870	1454.630371	1868.024048	1040.931396	4.129215	0.000000	4.150732	4.039064	0.192369	1.188221	4.519143	4.999991	3.744726	3.528740	2.952908	2.578990	2.468963	3.162753	3.271383	3.017422	0.615867	0.000000	66458.000000		1
6726.664062	2277.893066	2.059937	2.146282	5128.936035	93282.507812	830.617371	513.319153	244.574402	57.252693	52.984798	284.918945	362.000092	227.407227	1.806845	0.000000	3.827800	3.357533	0.313854	0.331687	3.710027	4.969800	2.919401	2.710387	2.388411	1.757796	1.724151	2.454721	2.558709	2.356804	0.256921	0.000000	66484.000000		1
16799.449219	2195.662109	2.877128	3.848506	6791.296387	99866.148438	1116.375122	687.710754	207.671295	79.970596	60.071232	210.724197	273.817505	172.075699	2.042266	99998.000000	4.225295	3.341566	0.458959	0.585292	3.831953	4.999418	3.047810	2.837406	2.317376	1.902930	1.778666	2.323714	2.437461	2.235719	0.310112	4.999991	66515.000000		1
13664.820312	4669.388184	1.051555	2.485493	7749.139648	99998.000000	1318.193481	785.369690	202.450531	99.604759	60.151409	269.346069	336.957062	256.045898	1.975836	0.000000	4.135604	3.669260	0.021832	0.395413	3.889253	4.999991	3.119979	2.895074	2.306319	1.998280	1.779246	2.430311	2.527575	2.408318	0.295751	0.000000	66545.000000		1
17289.660156	6352.141113	3.049818	4.150712	11153.259766	99998.000000	1787.942505	1141.951660	277.416229	108.572273	82.224808	385.985413	495.933044	393.182861	2.714739	0.000000	4.237786	3.802920	0.484274	0.618123	4.047402	4.999991	3.252354	3.057648	2.443132	2.035719	1.915003	2.586571	2.695423	2.594594	0.433728	0.000000	66622.000000		1
2206.748047	233.546951	2.778449	2.152450	569.356873	26380.210938	112.652061	55.161919	54.535919	18.940323	7.487318	33.659008	60.903839	20.719641	0.943040	0.000000	3.343753	2.368374	0.443802	0.332933	2.755385	4.421278	2.051739	1.741639	1.736683	1.277387	0.874326	1.527101	1.784645	1.316382	0.000000	0.000000	66659.000000		1
18480.066406	5646.618652	3.407531	4.366574	10330.043945	99998.000000	1744.782471	1041.187378	288.872314	128.335953	83.251694	395.248962	559.269958	285.461700	3.906655	0.000000	4.266704	3.751788	0.532440	0.640141	4.014102	4.999991	3.241741	3.017529	2.460706	2.108348	1.920393	2.596871	2.747622	2.455548	0.591805	0.000000	66696.000000		1
17222.058594	5528.181641	2.118529	4.977154	13694.985352	99998.000000	2333.517578	1411.584473	394.203583	143.261246	84.189148	439.932343	593.342163	293.901886	1.720042	99998.000000	4.236085	3.742582	0.326034	0.696981	4.136561	4.999991	3.368011	3.149707	2.595721	2.156129	1.925256	2.643386	2.773305	2.468202	0.235539	4.999991	66776.000000		1
12121.649414	3569.649658	4.092121	6.642373	4075.925537	67743.648438	662.010864	420.702148	135.147934	44.356499	40.144112	132.276978	185.474548	132.132034	0.418837	0.000000	4.083562	3.552626	0.611948	0.822323	3.610226	4.830869	2.820865	2.623975	2.130809	1.646957	1.603622	2.121484	2.268284	2.121008	0.000000	0.000000	66856.000000		1
9870.696289	3599.111572	0.955959	4.200052	4434.934570	67434.437500	715.538391	458.114075	129.544785	32.064716	31.787180	141.386337	174.650635	97.390640	1.299303	99998.000000	3.994348	3.556195	0.000000	0.623255	3.646887	4.828882	2.854633	2.660974	2.112420	1.506027	1.502252	2.150408	2.242170	1.988517	0.113710	4.999991	66930.000000		1
7733.033203	1303.588867	2.214124	2.429986	2794.647461	53521.093750	456.516693	287.496979	86.782578	37.960823	24.333782	104.773109	155.192230	74.450706	1.913254	99998.000000	3.888350	3.115141	0.345202	0.385604	3.446327	4.728525	2.659457	2.458633	1.938433	1.579336	1.386210	2.020250	2.190870	1.871869	0.281773	4.999991	66950.000000		1
9771.926758	3018.523926	3.586388	2.963473	5787.782715	88909.359375	950.873901	595.809143	144.781540	52.916958	49.481670	211.627747	254.325180	160.582611	0.842983	99998.000000	3.989980	3.479795	0.554657	0.471801	3.762512	4.948947	2.978123	2.775107	2.160713	1.723595	1.694444	2.325572	2.405389	2.205698	0.000000	4.999991	66988.000000		1
27941.867188	8493.001953	3.290349	5.695665	19181.382812	99998.000000	3176.972412	1963.570679	566.088074	211.168259	164.983109	744.399109	1021.241760	551.292297	3.725095	0.000000	4.446255	3.929061	0.517242	0.755544	4.282880	4.999991	3.502013	3.293046	2.752884	2.324629	2.217439	2.871806	3.009129	2.741382	0.571137	0.000000	67018.000000		1
8523.959961	4295.629395	2.383730	3.830003	6722.513672	99998.000000	1147.647339	695.426270	218.159103	128.289703	53.259251	227.891373	336.608582	229.507263	1.137343	99998.000000	3.930641	3.633027	0.377257	0.583199	3.827532	4.999991	3.059808	2.842251	2.338773	2.108192	1.726395	2.357728	2.527125	2.360796	0.055891	4.999991	67107.000000		1
6817.119629	1173.334839	3.099157	3.330438	2170.791748	42789.464844	341.628906	225.667999	71.755516	41.605804	20.306419	61.902973	81.250351	68.721115	1.933179	99998.000000	3.833601	3.069422	0.491244	0.522501	3.336618	4.631337	2.533555	2.353470	1.855855	1.619154	1.307633	1.791711	1.909825	1.837090	0.286272	4.999991	67208.000000		1
3767.206299	1028.177124	0.188108	1.486362	1316.796509	29109.675781	208.559418	138.885422	30.735624	43.523888	6.210650	40.178032	41.861755	17.376867	1.572121	0.000000	3.576019	3.012068	0.000000	0.172125	3.119519	4.464037	2.319230	2.142657	1.487642	1.638728	0.793137	1.603989	1.621817	1.239972	0.196486	0.000000	67335.000000		1
7546.528320	2505.047363	2.451572	3.783747	3223.021973	55614.847656	533.366516	332.189575	100.175255	72.585045	34.695145	116.642418	195.521378	131.758911	2.241919	0.000000	3.877747	3.398816	0.389445	0.577922	3.508263	4.745191	2.727026	2.521386	2.000761	1.860847	1.540269	2.066857	2.291194	2.119780	0.350620	0.000000	67385.000000		1
5771.180176	2654.044434	2.994310	3.213256	5083.256348	85361.320312	839.285767	516.649597	142.511902	62.578312	27.698141	168.251877	235.628479	96.841728	1.349359	0.000000	3.761265	3.423908	0.476297	0.506945	3.706142	4.931261	2.923910	2.713196	2.153851	1.796424	1.442451	2.225960	2.372228	1.986063	0.130127	0.000000	67418.000000		1
5423.226562	648.929626	2.778449	3.484625	1921.801392	43139.578125	329.170624	201.546997	64.382301	26.285789	16.411657	83.356544	84.142899	54.002434	0.233750	99998.000000	3.734258	2.812198	0.443802	0.542156	3.283709	4.634876	2.517421	2.304376	1.808766	1.419721	1.215152	1.920940	1.925017	1.732413	0.000000	4.999991	67534.000000		1
3385.282227	117.986931	1.403101	2.368311	1001.351624	29529.984375	185.002731	105.618050	46.838909	33.961216	17.703745	49.278145	75.665695	55.168087	0.319101	0.000000	3.529595	2.071834	0.147089	0.374439	3.000587	4.470263	2.267178	2.023738	1.670607	1.530983	1.248065	1.692654	1.878899	1.741688	0.000000	0.000000	67659.000000		0
24837.162109	10875.800781	2.698272	5.711084	16740.283203	99998.000000	2734.551514	1708.517700	447.663269	249.107498	135.733841	662.158875	818.094299	408.811249	2.761364	0.000000	4.395102	4.036461	0.431086	0.756719	4.223763	4.999991	3.436886	3.232620	2.650951	2.396387	2.132688	2.820962	2.912803	2.611523	0.441124	0.000000	67678.000000		1
11131.639648	2022.411499	2.420735	2.935719	4522.993652	71933.265625	723.269348	455.280090	109.608414	53.644718	30.303900	161.658844	197.470291	195.857498	0.737228	0.000000	4.046559	3.305870	0.383947	0.467715	3.655426	4.856930	2.859300	2.658279	2.039844	1.729527	1.481498	2.208600	2.295502	2.291940	0.000000	0.000000	67711.000000		1
4676.569824	1125.956299	1.773150	1.745396	1836.933838	32880.796875	307.871216	195.746490	60.447449	33.575748	15.566713	37.177555	45.340210	40.529579	0.580543	99998.000000	3.669927	3.051522	0.248745	0.241894	3.264093	4.516943	2.488369	2.291694	1.781378	1.526026	1.192197	1.570281	1.656484	1.607772	0.000000	4.999991	67781.000000		1
7432.439453	1395.928345	1.372264	3.018980	2054.528564	40165.367188	354.096466	214.014557	62.624565	13.068885	15.039393	76.711082	103.792480	90.479980	1.179262	99998.000000	3.871131	3.144863	0.137438	0.479860	3.312712	4.603852	2.549122	2.330443	1.796745	1.116238	1.177230	1.884858	2.016166	1.956553	0.071610	4.999991	67817.000000		1
8440.630859	2919.252197	1.967425	4.227806	4225.782715	64193.808594	692.169861	435.427002	113.629608	62.633820	24.549644	129.341248	146.745880	81.194839	0.750286	99998.000000	3.926375	3.465272	0.293898	0.626115	3.625907	4.807493	2.840213	2.638915	2.055491	1.796809	1.390045	2.111737	2.166566	1.909528	0.000000	4.999991	67933.000000		1
6961.352051	2725.352783	2.137031	3.432201	4150.808105	71302.851562	703.767761	430.357330	128.067673	52.929291	29.446621	158.309891	210.033447	117.327011	1.351404	0.000000	3.842694	3.435423	0.329811	0.535573	3.618133	4.853107	2.847429	2.633829	2.107440	1.723696	1.469036	2.199508	2.322289	2.069398	0.130785	0.000000	67994.000000		1
5585.175293	1098.998291	1.908834	4.011944	2303.824219	40123.054688	366.980316	239.625000	56.635944	26.464645	21.024931	58.230240	62.041740	52.272457	0.445640	99998.000000	3.747037	3.040997	0.280768	0.603355	3.362449	4.603394	2.564643	2.379532	1.753092	1.422666	1.322735	1.765149	1.792684	1.718273	0.000000	4.999991	68077.000000		1
5117.467773	2232.919922	1.474027	2.041435	1724.907715	37799.242188	288.514587	179.991669	63.928989	15.307679	22.418781	73.978889	110.107979	57.940369	0.262491	99998.000000	3.709055	3.348873	0.168505	0.309936	3.236766	4.577483	2.460168	2.255252	1.805698	1.184909	1.350612	1.869108	2.041819	1.762981	0.000000	4.999991	68113.000000		1
8796.250977	2002.496704	2.470075	4.560850	6710.104492	91635.992188	1079.669312	687.698425	177.931732	61.875217	63.284485	260.545074	311.580963	209.293350	0.304123	0.000000	3.944298	3.301572	0.392710	0.659046	3.826729	4.962066	3.033291	2.837398	2.250253	1.791517	1.801297	2.415883	2.493571	2.320755	0.000000	0.000000	68145.000000		1
4104.715332	552.704651	2.895631	3.709738	1803.980957	43515.703125	306.872101	191.043777	68.320229	45.367966	31.494225	101.621529	134.383163	89.419174	0.028971	99998.000000	3.613283	2.742493	0.461743	0.569343	3.256232	4.638646	2.486957	2.281133	1.834549	1.656749	1.498231	2.006986	2.128345	1.951431	0.000000	4.999991	68190.000000		1
11042.753906	2078.680420	1.692973	2.800035	3180.155029	62650.242188	528.293762	329.676331	121.036743	50.597984	31.873524	135.416214	201.534668	149.937546	1.099471	0.000000	4.043077	3.317788	0.228650	0.447163	3.502448	4.796923	2.722876	2.518088	2.082917	1.704133	1.503430	2.131671	2.304350	2.175910	0.041184	0.000000	68246.000000		1
5406.330566	3218.874268	0.715427	2.220292	4053.065674	63143.312500	666.217102	415.638641	116.827446	51.606369	30.183636	136.193329	208.072189	96.453178	2.496848	99998.000000	3.732903	3.507704	0.000000	0.346410	3.607784	4.800327	2.823616	2.618716	2.067545	1.712703	1.479771	2.134156	2.318214	1.984317	0.397392	4.999991	68285.000000		1
10399.742188	3092.946777	1.748480	3.564802	5755.252441	89963.695312	949.254944	591.874329	172.365570	70.966080	47.566669	228.872009	365.712921	120.941147	1.923249	99998.000000	4.017023	3.490372	0.242661	0.552035	3.760064	4.954067	2.977383	2.772229	2.236450	1.851051	1.677303	2.359593	2.563140	2.082574	0.284036	4.999991	68331.000000		1
5688.159668	1807.277466	3.037483	5.402710	1600.460449	32456.097656	265.725769	167.770813	32.218903	31.207436	10.611145	47.582088	77.303162	50.841602	1.086481	0.000000	3.754972	3.257025	0.482514	0.732612	3.204245	4.511296	2.424434	2.224716	1.508111	1.494258	1.025762	1.677444	1.888197	1.706219	0.036022	0.000000	68384.000000		1
18568.757812	4206.077637	0.866531	3.780664	7816.485352	99998.000000	1290.680298	799.857056	223.108505	90.951790	49.694450	226.586960	356.850250	178.449799	1.917611	0.000000	4.268783	3.623877	0.000000	0.577568	3.893012	4.999991	3.110819	2.903012	2.348516	1.958811	1.696308	2.355235	2.552486	2.251516	0.282761	0.000000	68405.000000		1
27982.902344	10780.331055	1.119397	8.797907	21675.230469	99998.000000	3583.415527	2221.438965	604.733521	263.246429	179.340988	838.064575	1105.344604	496.777985	3.801334	99998.000000	4.446893	4.032632	0.048984	0.944379	4.335964	4.999991	3.554297	3.346634	2.781564	2.420362	2.253680	2.923277	3.043498	2.696162	0.579936	4.999991	68479.000000		1
7247.260742	1000.562195	2.494745	4.798297	2447.995117	44043.468750	377.443451	251.478897	81.333611	30.683201	12.856107	75.770546	122.649544	103.434769	0.706984	99998.000000	3.860174	3.000244	0.397026	0.681087	3.388811	4.643881	2.576852	2.400501	1.910270	1.486901	1.109110	1.879500	2.088666	2.014667	0.000000	4.999991	68514.000000		1
17458.248047	4911.692871	2.124696	6.630038	9612.349609	99998.000000	1622.271729	986.565125	278.961182	125.030190	93.209091	400.969299	574.488220	333.793121	1.465001	0.000000	4.242001	3.691231	0.327297	0.821516	3.982830	4.999991	3.210124	2.994126	2.445544	2.097015	1.969458	2.603111	2.759281	2.523477	0.165838	0.000000	68576.000000		1
5753.673828	1355.346313	1.717642	1.982844	2299.365234	43230.355469	365.577240	240.365097	82.163132	20.991009	21.521412	94.914398	95.154930	29.125912	0.348958	99998.000000	3.759945	3.132050	0.234933	0.297289	3.361608	4.635789	2.562979	2.380871	1.914677	1.322033	1.332871	1.977332	1.978431	1.464280	0.000000	4.999991	68665.000000		1
17677.085938	4241.176758	2.291218	3.746742	6860.812988	99998.000000	1156.716553	697.683533	209.410538	101.769547	57.184853	295.770630	454.089783	260.797943	2.952952	0.000000	4.247411	3.627486	0.360066	0.573654	3.836375	4.999991	3.063227	2.843658	2.320998	2.007618	1.757281	2.470955	2.657142	2.416304	0.470256	0.000000	68707.000000		1
6444.866211	1611.376831	1.504864	2.670518	4041.412354	80540.820312	661.313965	402.437164	151.565765	66.047516	49.160965	218.448975	308.259766	149.724762	1.240948	99998.000000	3.809214	3.207197	0.177497	0.426595	3.606533	4.906016	2.820408	2.604698	2.180601	1.819857	1.691620	2.339350	2.488917	2.175294	0.093754	4.999991	68747.000000		1
4566.687012	1181.929199	1.464776	2.664350	1274.376587	26461.960938	192.351288	136.110062	41.710651	24.281359	5.849853	22.690149	13.725721	19.828440	0.532564	99998.000000	3.659601	3.072592	0.165771	0.425591	3.105298	4.422622	2.284095	2.133890	1.620247	1.385273	0.767145	1.355837	1.137535	1.297289	0.000000	4.999991	68782.000000		1
14982.656250	1371.011719	2.214124	4.520761	6017.472168	89277.820312	955.490295	616.895752	179.837479	63.654533	40.933548	168.436890	237.577408	200.002045	2.650516	0.000000	4.175589	3.137041	0.345202	0.655212	3.779414	4.950744	2.980226	2.790212	2.254880	1.803829	1.612079	2.226437	2.375805	2.301034	0.423330	0.000000	68878.000000		1
14803.457031	5935.817871	2.035268	6.870570	11031.203125	99998.000000	1849.780640	1132.928589	374.282623	145.894760	119.343773	541.618652	728.662781	411.352234	1.880690	0.000000	4.170363	3.773481	0.308622	0.836993	4.042623	4.999991	3.267120	3.054203	2.573200	2.164040	2.076800	2.733694	2.862527	2.614214	0.274317	0.000000	68933.000000		1
9549.916016	2538.219238	3.099157	5.316366	3873.724854	63301.375000	637.504395	399.109802	108.529099	35.031273	39.579788	155.861404	191.361404	126.729324	0.624923	0.000000	3.980000	3.404529	0.491244	0.725615	3.588129	4.801413	2.804483	2.601092	2.035546	1.544456	1.597474	2.192739	2.281854	2.102877	0.000000	0.000000	69039.000000		1
5378.959473	1017.408691	2.069189	2.608843	1602.073242	35009.687500	285.147156	167.659790	46.089558	61.872135	17.907270	65.720642	100.344856	32.434765	1.007048	99998.000000	3.730698	3.007495	0.315800	0.416448	3.204682	4.544188	2.455069	2.224429	1.663603	1.791495	1.253029	1.817702	2.001495	1.511011	0.003050	4.999991	69109.000000		1
6014.345215	1785.173218	1.415436	2.436154	3132.844238	57531.253906	523.668152	323.604462	119.334518	66.485405	28.533834	134.623703	143.881088	104.261208	2.129079	99998.000000	3.779188	3.251680	0.150890	0.386705	3.495939	4.759904	2.719056	2.510015	2.076766	1.822726	1.455360	2.129122	2.158004	2.018123	0.328192	4.999991	69146.000000		1
7274.388672	2559.006592	1.939672	3.651147	3884.487061	65144.300781	633.156311	397.555603	125.896721	77.654709	41.544128	171.628571	225.415131	202.817505	0.070756	0.000000	3.861797	3.408072	0.287728	0.562429	3.589334	4.813877	2.801511	2.599398	2.100014	1.890168	1.618510	2.234590	2.352983	2.307106	0.000000	0.000000	69181.000000		1
12212.734375	1416.287231	1.248914	3.749826	3899.995117	70929.359375	658.779114	403.309845	105.790741	59.263290	45.771935	195.256165	229.593597	168.208694	1.432304	99998.000000	4.086813	3.151151	0.096533	0.574011	3.591064	4.850826	2.818740	2.605639	2.024448	1.772786	1.660599	2.290605	2.360960	2.225848	0.156035	4.999991	69257.000000		1
13012.458984	4848.864746	1.911918	4.375825	6645.679199	99998.000000	1101.751953	678.385498	224.332748	79.548126	71.551987	315.195099	406.257904	259.493530	3.621408	99998.000000	4.114359	3.685640	0.281469	0.641060	3.822539	4.999991	3.042084	2.831476	2.350893	1.900630	1.854622	2.498580	2.608802	2.414127	0.558878	4.999991	69323.000000		1
6010.265625	1773.044922	1.877997	2.642764	1869.374756	37409.242188	294.645081	194.386551	65.927254	49.753040	22.535963	68.178383	87.349983	104.026840	0.079922	99998.000000	3.778894	3.248720	0.273695	0.422058	3.271696	4.572979	2.469299	2.288666	1.819065	1.696820	1.352876	1.833647	1.941263	2.017145	0.000000	4.999991	69457.000000		1
11736.875977	3990.385742	0.918954	2.682853	5502.475586	88162.109375	914.849670	562.236511	169.827667	64.339127	51.091385	263.934113	352.002625	213.514984	2.740306	99998.000000	4.069552	3.601015	0.000000	0.428597	3.740558	4.945282	2.961350	2.749919	2.230008	1.808475	1.708348	2.421495	2.546546	2.329428	0.437799	4.999991	69475.000000		1
3637.985352	825.698792	1.433939	1.887248	1054.555420	28985.294922	180.596069	104.924210	33.606586	31.457218	11.092208	26.563326	18.594944	50.949532	0.156347	0.000000	3.560861	2.916822	0.156531	0.275829	3.023069	4.462178	2.256708	2.020876	1.526424	1.497720	1.045018	1.424282	1.269395	1.707140	0.000000	0.000000	69499.000000		1
17964.849609	4604.395020	2.016765	4.665697	10609.575195	99998.000000	1766.137329	1086.496704	307.023193	97.156273	102.454140	425.814972	609.753845	324.705353	2.068478	99998.000000	4.254424	3.663172	0.304655	0.668917	4.025698	4.999991	3.247025	3.036028	2.487171	1.987471	2.010530	2.629221	2.785155	2.511489	0.315651	4.999991	69597.000000		1
1462.651245	224.187805	1.890332	1.110146	664.406921	23761.701172	103.928162	68.933899	24.469467	20.494528	7.641505	32.838734	43.138420	38.867443	0.253404	0.000000	3.165141	2.350612	0.276538	0.045380	2.822434	4.375877	2.016733	1.838433	1.388625	1.311638	0.883179	1.516386	1.634864	1.589586	0.000000	0.000000	69633.000000		1
7919.731934	2941.899170	1.091644	2.793867	3904.445068	59843.410156	628.916199	404.096222	114.271027	54.101112	28.370396	131.761993	149.326965	122.094467	1.076903	0.000000	3.898710	3.468628	0.038081	0.446206	3.591559	4.777016	2.798593	2.606485	2.057936	1.733206	1.452865	2.119790	2.174138	2.086696	0.032177	0.000000	69687.000000		1
8245.455078	3504.511719	1.507948	2.183287	3602.392822	64818.078125	604.418945	368.226166	92.580002	53.348679	30.516678	138.728149	235.128906	129.880905	0.956533	0.000000	3.916215	3.544627	0.178386	0.339111	3.556591	4.811696	2.781338	2.566115	1.966517	1.727124	1.484537	2.142165	2.371306	2.113545	0.000000	0.000000	69707.000000		1
14483.000977	2931.630371	2.482410	3.342773	5909.334473	88808.195312	968.664001	598.908325	163.324051	81.490883	41.926514	201.917053	246.168701	159.820923	2.088311	0.000000	4.160859	3.467109	0.394873	0.524107	3.771538	4.948453	2.986173	2.777360	2.213050	1.911109	1.622489	2.305173	2.391233	2.203634	0.319795	0.000000	69726.000000		1
10250.403320	3000.483887	1.751564	3.941018	5250.712891	78559.046875	863.656555	544.588257	150.622131	46.481194	36.200008	191.305908	200.668137	141.222900	0.436380	0.000000	4.010741	3.477191	0.243426	0.595608	3.720218	4.895196	2.936341	2.736068	2.177889	1.667277	1.558709	2.281728	2.302478	2.149905	0.000000	0.000000	69787.000000		1
5091.058594	1643.145508	2.707523	3.191670	1408.031982	34449.957031	234.580002	149.956055	57.770763	23.350069	17.916523	45.056507	64.949707	28.324141	0.599303	99998.000000	3.706808	3.215676	0.432572	0.504018	3.148612	4.537189	2.370291	2.175964	1.761708	1.368288	1.253254	1.653758	1.812577	1.452157	0.000000	4.999991	69844.000000		1
9541.852539	2809.498779	1.384599	3.675817	4802.651855	78392.804688	800.168518	492.836945	107.335693	42.216385	53.472031	220.246796	287.432190	198.740799	1.178124	0.000000	3.979633	3.448629	0.141324	0.565354	3.681481	4.894276	2.903182	2.692703	2.030744	1.625481	1.728127	2.342910	2.458535	2.298287	0.071191	0.000000	69861.000000		1
8023.262207	1551.749634	1.952007	1.665219	3164.409424	53742.207031	503.873657	321.442749	76.859108	38.472725	10.426121	81.481628	74.614143	57.305119	1.463705	99998.000000	3.904351	3.190822	0.290481	0.221471	3.500293	4.730316	2.702322	2.507104	1.885695	1.585153	1.018123	1.911060	1.872821	1.758193	0.165453	4.999991	69884.000000		1
6489.401367	2617.397217	1.261249	2.155533	4159.661133	66771.445312	689.308105	423.856812	116.112015	67.882339	31.077919	167.986664	223.416870	160.379089	0.546738	0.000000	3.812205	3.417870	0.100801	0.333555	3.619058	4.824591	2.838413	2.627219	2.064877	1.831757	1.492452	2.225275	2.349116	2.205148	0.000000	0.000000	69914.000000		1
12249.180664	3442.143311	3.364359	5.368789	7003.090332	99998.000000	1186.900269	719.837158	208.559418	54.181290	57.699837	247.025970	327.909363	207.316666	3.101970	99998.000000	4.088107	3.536829	0.526902	0.729876	3.845290	4.999991	3.074414	2.857234	2.319230	1.733849	1.761175	2.392743	2.515754	2.316634	0.491638	4.999991	70009.000000		1
19870.341797	5008.355469	2.735276	4.795214	10282.499023	99998.000000	1671.784180	1046.389648	306.955353	134.235153	115.020370	489.666870	707.631714	396.328278	2.347792	0.000000	4.298205	3.699695	0.437001	0.680808	4.012099	4.999991	3.223180	3.019693	2.487075	2.127866	2.060775	2.689901	2.849807	2.598055	0.370660	0.000000	70088.000000		1
8354.166016	2822.515137	3.055985	3.361275	3725.301270	63116.507812	623.707764	385.263824	107.813675	53.913006	26.208696	132.600769	203.724121	160.804642	1.005244	0.000000	3.921903	3.450636	0.485151	0.526504	3.571162	4.800143	2.794981	2.585758	2.032674	1.731694	1.418445	2.122546	2.309042	2.206299	0.002271	0.000000	70166.000000		1
18128.289062	6826.000488	2.716774	3.965688	15128.023438	99998.000000	2526.923584	1556.060791	431.982452	143.699142	98.371269	499.044525	652.044250	397.179382	3.266897	0.000000	4.258357	3.834166	0.434053	0.598319	4.179782	4.999991	3.402592	3.192027	2.635466	2.157454	1.992868	2.698139	2.814277	2.598987	0.514135	0.000000	70203.000000		1
7595.137695	2438.978271	2.624262	5.051164	5831.451660	77375.828125	968.044189	608.492554	158.738541	54.970726	58.964169	260.927460	302.391418	299.776398	2.565311	99998.000000	3.880536	3.387208	0.419007	0.703391	3.765777	4.888605	2.985895	2.784255	2.200682	1.740131	1.770588	2.416520	2.480569	2.476797	0.409140	4.999991	70251.000000		1
14571.819336	4655.458496	2.988143	3.620309	7994.506348	99998.000000	1335.961914	817.055115	271.288818	93.832001	53.829742	317.625092	428.106201	217.480682	2.441467	0.000000	4.163514	3.667963	0.475401	0.558746	3.902792	4.999991	3.125794	2.912251	2.433432	1.972351	1.731022	2.501915	2.631552	2.337421	0.387651	0.000000	70304.000000		1
20398.179688	5450.856934	1.270500	4.977154	9985.791016	99998.000000	1691.264160	1035.346802	283.213654	107.357285	85.031013	389.892517	525.043518	318.944946	1.590257	0.000000	4.309591	3.736465	0.103975	0.696981	3.999382	4.999991	3.228211	3.015086	2.452114	2.030832	1.929577	2.590945	2.720195	2.503716	0.201467	0.000000	70394.000000		1
12675.063477	4912.346680	0.767851	6.765723	15514.924805	99998.000000	2591.404541	1599.785034	430.394348	186.368835	142.234360	640.329102	804.781799	457.068665	1.432761	0.000000	4.102950	3.691289	0.000000	0.830314	4.190750	4.999991	3.413535	3.204062	2.633867	2.270373	2.153004	2.806403	2.905678	2.659981	0.156174	0.000000	70474.000000		1
5413.028320	1639.503662	3.407531	4.940149	2679.624023	49864.152344	448.193665	290.115051	122.831482	37.510597	27.627216	159.108582	204.377869	124.077309	0.661188	99998.000000	3.733440	3.214712	0.532440	0.693740	3.428074	4.697788	2.651466	2.462570	2.089310	1.574154	1.441337	2.201694	2.310434	2.093692	0.000000	4.999991	70519.000000		1
8121.710449	1064.358643	1.218077	3.204005	3098.176758	45403.398438	534.686401	330.545959	65.214905	44.893070	25.080048	110.999176	141.583694	97.433807	1.213089	0.000000	3.909647	3.027088	0.085675	0.505693	3.491106	4.657088	2.728099	2.519232	1.814347	1.652179	1.399328	2.045320	2.151013	1.988710	0.083893	0.000000	70532.000000		1
14915.390625	4017.889648	2.019849	4.360406	7141.812500	95562.593750	1176.458618	737.938660	202.299423	73.214127	45.701008	238.379166	281.687195	192.955704	2.334259	99998.000000	4.173635	3.603998	0.305319	0.639527	3.853808	4.980288	3.070577	2.868020	2.305995	1.864595	1.659926	2.377268	2.449767	2.285458	0.368149	4.999991	70553.000000		1
16890.248047	4612.360352	2.571838	4.348072	9489.953125	99998.000000	1585.528931	975.448242	267.976898	100.628563	89.190979	388.847107	551.431091	288.150726	2.861148	99998.000000	4.227636	3.663923	0.410244	0.638297	3.977264	4.999991	3.200174	2.989204	2.428097	2.002721	1.950321	2.589779	2.741491	2.459620	0.456540	4.999991	70589.000000		1
10235.696289	2613.681396	3.241009	3.503127	5051.836426	66276.101562	864.482971	524.281860	126.630646	61.261555	33.911877	157.569794	178.428207	124.095818	0.595124	0.000000	4.010118	3.417253	0.510680	0.544456	3.703449	4.821357	2.936756	2.719565	2.102539	1.787188	1.530352	2.197473	2.251463	2.093757	0.000000	0.000000	70627.000000		1
4429.726074	1369.624023	3.253344	4.718120	2007.569458	31437.359375	378.547424	219.663956	59.679596	28.012682	25.786224	96.702965	127.420082	75.449837	0.918567	0.000000	3.646377	3.136601	0.512330	0.673769	3.302670	4.497446	2.578120	2.341759	1.775826	1.447355	1.411388	1.985440	2.105238	1.877658	0.000000	0.000000	70749.000000		1
5961.563965	1333.932861	3.919432	6.065714	2320.467041	37619.773438	392.627777	244.814941	90.313454	34.291176	23.380907	101.812721	154.797516	138.435196	0.530564	0.000000	3.775360	3.125134	0.593223	0.782882	3.365575	4.575416	2.593981	2.388838	1.955752	1.535182	1.368861	2.007802	2.189764	2.141247	0.000000	0.000000	70817.000000		1
7850.810547	3500.351807	2.648932	3.348940	7398.765137	99998.000000	1311.316772	774.980530	187.216858	95.657578	73.541000	310.964203	397.441498	285.511047	1.723071	99998.000000	3.894914	3.544112	0.423071	0.524907	3.869159	4.999991	3.117708	2.889291	2.272345	1.980719	1.866530	2.492710	2.599273	2.455623	0.236303	4.999991	70863.000000		1
7303.116699	2099.868896	2.433070	4.292564	3130.774902	43088.773438	528.509644	332.319092	80.605850	37.707958	29.758080	118.002350	163.946976	113.157791	0.123480	99998.000000	3.863508	3.322192	0.386155	0.632717	3.495652	4.634364	2.723053	2.521555	1.906367	1.576433	1.473605	2.071891	2.214703	2.053684	0.000000	4.999991	70960.000000		1
21542.826172	4702.865234	2.578006	4.523845	8728.855469	99998.000000	1441.321045	901.962769	267.045593	105.377518	76.208435	389.161652	508.437592	376.385742	2.234590	0.000000	4.333302	3.672363	0.411284	0.655508	3.940957	4.999991	3.158761	2.955189	2.426585	2.022748	1.882003	2.590130	2.706238	2.575633	0.349198	0.000000	71043.000000		1
7853.536133	4039.031738	1.557288	3.395196	5866.936523	96323.304688	966.937134	611.906250	225.634079	99.863792	63.808723	331.899719	425.602203	279.029022	2.610562	99998.000000	3.895065	3.606277	0.192369	0.530865	3.768411	4.983731	2.985398	2.786685	2.353405	1.999408	1.804880	2.521007	2.629004	2.445649	0.416734	4.999991	71101.000000		1
13843.899414	3634.472900	3.327354	3.496960	10792.129883	99998.000000	1758.603760	1114.019165	299.409454	152.678986	90.634163	463.091217	684.417297	334.264954	3.061627	99998.000000	4.141258	3.560441	0.522099	0.543691	4.033107	4.999991	3.245168	3.046893	2.476265	2.183779	1.957292	2.665667	2.835321	2.524091	0.485952	4.999991	71133.000000		1
6882.651855	972.571106	1.847160	2.146282	2493.461914	36900.171875	409.076447	265.913879	60.570797	35.873135	21.546083	85.209869	90.353546	55.935936	2.316583	0.000000	3.837756	2.987921	0.266504	0.331687	3.396803	4.567029	2.611804	2.424741	1.782263	1.554769	1.333368	1.930490	1.955945	1.747691	0.364848	0.000000	71158.000000		1
23736.449219	9013.235352	3.040566	5.852936	13335.834961	99998.000000	2196.318848	1373.016235	350.325043	139.690277	94.824966	462.135254	603.447571	367.168427	2.064816	0.000000	4.375416	3.954881	0.482955	0.767374	4.125020	4.999991	3.341695	3.137676	2.544471	2.145166	1.976923	2.664769	2.780640	2.564865	0.314881	0.000000	71189.000000		1
14153.259766	6083.898926	3.148497	4.483756	10952.909180	99998.000000	1846.049316	1131.195557	277.314453	119.547302	103.841820	443.157928	634.550171	435.146362	3.540305	0.000000	4.150856	3.784182	0.498103	0.651642	4.039529	4.999991	3.266243	3.053538	2.442972	2.077540	2.016372	2.646559	2.802466	2.638635	0.549041	0.000000	71235.000000		1
5663.582031	3104.094482	2.682853	4.252476	4853.835449	70317.640625	832.526184	513.380798	138.373520	107.129082	30.902145	177.589432	206.154099	115.291740	0.302503	99998.000000	3.753091	3.491935	0.428597	0.628642	3.686085	4.847064	2.920398	2.710440	2.141053	2.029907	1.489989	2.249417	2.314192	2.061798	0.000000	4.999991	71285.000000		1
8037.866699	3577.981934	1.600460	3.120744	6237.404297	85517.773438	1082.861084	650.042908	164.609970	91.038132	46.666218	211.633911	281.539185	161.813019	1.523548	0.000000	3.905141	3.553638	0.204245	0.494258	3.795004	4.932056	3.034573	2.812942	2.216456	1.959223	1.669003	2.325585	2.449539	2.209013	0.182856	0.000000	71312.000000		1
15280.603516	8105.505371	1.717642	7.104934	16744.886719	99998.000000	2874.001465	1726.431152	487.964661	206.172607	158.482590	791.768433	1123.717529	587.948730	3.408303	0.000000	4.184141	3.908780	0.234933	0.851560	4.223882	4.999991	3.458487	3.237149	2.688388	2.314231	2.199981	2.898598	3.050657	2.769340	0.532538	0.000000	71411.000000		1
8831.562500	1926.164917	2.454656	2.685936	4650.863770	64828.285156	752.950317	479.916107	129.128479	39.820320	38.741009	174.225067	223.894852	125.162788	0.724973	0.000000	3.946038	3.284693	0.389991	0.429096	3.667534	4.811765	2.876766	2.681165	2.111022	1.600105	1.588171	2.241111	2.350044	2.097475	0.000000	0.000000	71465.000000		1
7272.775879	1061.021973	2.685936	3.731324	2617.098145	40146.949219	473.557434	281.317139	100.024147	19.729761	24.922777	106.025108	129.288834	69.075745	1.329193	0.000000	3.861700	3.025724	0.429096	0.571863	3.417820	4.603652	2.675373	2.449196	2.000105	1.295122	1.396596	2.025409	2.111561	1.839326	0.123588	0.000000	71623.000000		1
11852.948242	1623.095093	3.478457	6.290827	4982.692871	69802.671875	825.671021	521.037781	139.421997	46.441105	39.841904	195.046478	257.695709	156.308548	0.037590	0.000000	4.073826	3.210344	0.541387	0.798708	3.697464	4.843872	2.916807	2.716869	2.144331	1.666903	1.600340	2.290138	2.411107	2.193983	0.000000	0.000000	71680.000000		1
5157.898438	1776.218140	3.148497	4.277146	1911.807007	31372.197266	321.288574	209.031235	73.158615	25.058460	22.554464	78.749435	72.992096	94.652275	0.483457	0.000000	3.712473	3.249496	0.498103	0.631154	3.281444	4.496545	2.506895	2.320211	1.864265	1.398954	1.353233	1.896248	1.863276	1.976131	0.000000	0.000000	71759.000000		1
9375.422852	4818.591797	2.143198	4.946317	6190.997070	85970.953125	1010.596680	641.312805	174.786316	85.262291	63.858063	321.794312	408.250000	266.589203	0.716362	0.000000	3.971991	3.682920	0.331062	0.694282	3.791761	4.934352	3.004578	2.807070	2.242507	1.930757	1.805216	2.507578	2.610926	2.425843	0.000000	0.000000	71811.000000		1
8260.608398	2003.594482	1.686805	3.910181	5890.107422	80314.054688	1002.289124	615.683838	182.085526	89.360580	51.627953	253.298294	311.365112	164.449615	0.870958	99998.000000	3.917012	3.301810	0.227065	0.592197	3.770123	4.904791	3.000993	2.789358	2.260275	1.951146	1.712885	2.403632	2.493270	2.216033	0.000000	4.999991	71920.000000		1
4045.686279	2229.527588	3.160832	3.330438	3540.385010	52049.500000	612.874573	378.528931	121.055252	41.562630	28.240879	172.226807	236.519684	110.626045	0.922617	0.000000	3.606992	3.348213	0.499801	0.522501	3.549051	4.716416	2.787372	2.578099	2.082984	1.618703	1.450878	2.236101	2.373867	2.043857	0.000000	0.000000	71972.000000		1
8763.991211	2088.098145	0.724679	2.642764	4648.479980	61118.285156	778.067383	489.676117	130.306458	54.390984	31.947533	185.048996	220.841949	196.702438	1.054992	0.000000	3.942702	3.319751	0.000000	0.422058	3.667311	4.786171	2.891017	2.689909	2.114966	1.735527	1.504437	2.267287	2.344082	2.293810	0.023249	0.000000	72023.000000		1
12563.195312	2486.887207	2.106194	3.293433	6336.854980	81897.289062	1056.738647	659.010376	154.942459	50.394459	60.111320	257.714203	333.090027	178.280182	0.377762	99998.000000	4.099100	3.395656	0.323498	0.517649	3.801874	4.913270	3.023968	2.818892	2.190171	1.702383	1.778956	2.411138	2.522562	2.251103	0.000000	4.999991	72162.000000		1
7965.414551	2031.567139	1.144067	3.173167	3465.918945	48726.125000	592.747009	368.161407	90.205528	65.732979	27.627216	154.945541	181.144989	109.130432	0.125318	0.000000	3.901208	3.307831	0.058451	0.501493	3.539818	4.687762	2.772869	2.566038	1.955233	1.817783	1.441337	2.190179	2.258026	2.037946	0.000000	0.000000	72243.000000		1
8466.035156	3109.367676	3.339689	4.418998	4973.089844	68964.718750	833.457520	522.372986	153.086044	100.804337	37.075790	191.500183	242.662491	98.217079	1.204862	99998.000000	3.927680	3.492672	0.523706	0.645324	3.696626	4.838627	2.920883	2.717981	2.184936	2.003479	1.569090	2.282169	2.385003	1.992187	0.080937	4.999991	72308.000000		1
12477.879883	4860.064941	0.971378	4.631775	9950.425781	99998.000000	1652.988770	1028.830811	257.939331	120.179466	74.086823	352.773560	477.112976	267.754883	1.220892	99998.000000	4.096141	3.686642	0.000000	0.665747	3.997842	4.999991	3.218270	3.012344	2.411518	2.079830	1.869741	2.547496	2.678621	2.427737	0.086677	4.999991	72379.000000		1
19945.767578	3807.467529	3.167000	5.600070	8510.224609	99998.000000	1432.994873	882.905212	230.962784	129.054474	62.380951	329.648590	432.950745	297.429688	1.527307	99998.000000	4.299851	3.580636	0.500648	0.748193	3.929941	4.999991	3.156245	2.945914	2.363542	2.110773	1.795052	2.518051	2.636439	2.473384	0.183926	4.999991	72496.000000		1
[truncated: 8,814 more rows]
