# Supplementary material for: Distinct elongation stalls during translation are linked with distinct pathways for mRNA degradation
Source: eLife. 2022 Jul 27;11:e76038. doi: 10.7554/eLife.76038 (PMC9352352; doi:10.7554/eLife.76038)
Supplement: Figure 3—source data 1. [file elife-76038-fig3-data1.zip › 3B_flow_cytometry_data/list_mode_data.HEL2_SYH1_NON_3.CSV]

FSC-HLin	SSC-HLin	BLU-V-HLin	GRN-V-HLin	YEL-V-HLin	ORG-V-HLin	GRN-B-HLin	YEL-B-HLin	RED-B-HLin	NIR-B-HLin	YEL-G-HLin	ORG-G-HLin	RED-G-HLin	NIR-G-HLin	BLU-V-ALin	BLU-V-W	FSC-HLog	SSC-HLog	BLU-V-HLog	GRN-V-HLog	YEL-V-HLog	ORG-V-HLog	GRN-B-HLog	YEL-B-HLog	RED-B-HLog	NIR-B-HLog	YEL-G-HLog	ORG-G-HLog	RED-G-HLog	NIR-G-HLog	BLU-V-ALog	BLU-V-WLog	TIME		P01.R1
14137.178711	6783.753418	2.667434	3.737491	5948.938965	99998.000000	946.747864	619.091370	274.286224	92.669434	117.145065	603.715881	809.395081	431.704926	1.981342	0.000000	4.150363	3.831470	0.426094	0.572580	3.774440	4.999991	2.976234	2.791755	2.438204	1.966936	2.068724	2.780833	2.908160	2.635187	0.296960	0.000000	83.000000		1
10228.807617	5803.981934	2.044519	2.824705	3334.890869	68187.500000	555.726746	347.543518	183.796997	89.033707	59.673428	307.202057	404.888733	169.460693	0.745324	99998.000000	4.009825	3.763726	0.310591	0.450973	3.523082	4.833705	2.744861	2.541009	2.264338	1.949554	1.775781	2.487424	2.607336	2.229069	0.000000	4.999991	126.000000		1
13742.508789	2026.130493	2.611927	4.625608	2795.677490	63763.207031	458.582794	285.585052	133.177429	62.488880	61.002522	275.205170	390.580170	220.690842	0.615840	99998.000000	4.138066	3.306667	0.416961	0.665169	3.446487	4.804570	2.661418	2.455735	2.124431	1.795803	1.785348	2.439656	2.591710	2.343784	0.000000	4.999991	186.000000		1
12329.592773	7369.617676	3.413699	3.928683	6292.119141	99998.000000	985.186707	646.866638	317.347565	180.707092	139.462082	692.416504	934.755249	420.612701	1.057284	0.000000	4.090949	3.867445	0.533225	0.594247	3.798797	4.999991	2.993519	2.810815	2.501535	2.256975	2.144456	2.840367	2.970698	2.623882	0.024192	0.000000	227.000000		1
6148.191895	1266.075195	2.988143	1.276668	950.466858	24338.503906	168.430725	106.685028	61.477417	24.475634	18.576443	83.526146	93.276932	57.394547	0.761952	99998.000000	3.788747	3.102459	0.475401	0.106078	2.977937	4.386294	2.226421	2.028104	1.788716	1.388734	1.268963	1.921822	1.969774	1.758871	0.000000	4.999991	324.000000		1
8262.834961	2362.677490	1.526451	4.110624	2201.641357	43756.351562	351.358124	230.750000	99.820625	44.350330	33.020676	154.479889	216.398285	152.515549	0.956167	0.000000	3.917129	3.373405	0.183683	0.613908	3.342746	4.641041	2.545750	2.363142	1.999220	1.646897	1.518786	2.188872	2.335254	2.183314	0.000000	0.000000	373.000000		1
15901.138672	2560.015137	2.075356	3.305768	2796.648926	60006.886719	445.378235	287.385956	158.103287	89.215645	54.563675	274.890625	351.274841	197.547394	0.611788	0.000000	4.201428	3.408242	0.317093	0.519272	3.446638	4.778201	2.648729	2.458466	2.198941	1.950441	1.736904	2.439160	2.545647	2.295671	0.000000	0.000000	402.000000		1
5547.365234	2661.895508	1.816322	1.717642	1340.584473	31680.783203	213.450226	136.298172	69.368706	51.483017	22.326269	122.112968	140.621567	94.297646	0.763080	99998.000000	3.744087	3.425191	0.259193	0.234933	3.127294	4.500796	2.329297	2.134490	1.841164	1.711664	1.348816	2.086762	2.148052	1.974501	0.000000	4.999991	424.000000		1
6652.626465	2810.430176	2.507080	3.792999	1494.237915	32777.140625	222.519501	161.051346	87.127953	20.821404	21.681767	116.623917	168.464645	88.654404	1.442927	99998.000000	3.822993	3.448773	0.399168	0.578983	3.174420	4.515571	2.347368	2.206964	1.940158	1.318510	1.336095	2.066788	2.226509	1.947700	0.159244	4.999991	458.000000		1
5903.728516	1642.911133	1.242747	1.745396	1301.294556	29630.501953	208.334305	137.910965	69.405708	36.736580	14.077268	109.833527	130.944794	123.772018	0.576494	0.000000	3.771126	3.215614	0.094383	0.241894	3.114376	4.471739	2.318761	2.139599	1.841395	1.565099	1.148518	2.040735	2.117088	2.092623	0.000000	0.000000	474.000000		1
5254.447266	1476.993652	1.686805	1.745396	861.571960	21559.925781	154.430557	95.811760	50.554813	19.359713	18.964993	66.315804	84.435852	61.128952	0.543611	0.000000	3.720527	3.169379	0.227065	0.241894	2.935292	4.333647	2.188733	1.981419	1.703763	1.286899	1.277953	1.821617	1.926527	1.786247	0.000000	0.000000	573.000000		1
4344.216797	1798.865112	3.086823	2.288134	958.290344	27404.912109	161.335037	104.890289	69.245354	33.440063	15.400191	71.749352	128.493225	75.061287	0.779372	0.000000	3.637912	3.254999	0.489512	0.359481	2.981497	4.437829	2.207729	2.020735	1.840391	1.524267	1.187526	1.855818	2.108880	1.875416	0.000000	0.000000	693.000000		1
18496.208984	3047.868652	2.685936	6.253822	3824.082764	75737.039062	614.919067	389.510132	191.743790	61.313976	68.150627	380.675201	499.133942	234.515244	2.181229	0.000000	4.267083	3.483996	0.429096	0.796146	3.582527	4.879308	2.788818	2.590519	2.282721	1.787560	1.833470	2.580554	2.698217	2.370171	0.338701	0.000000	758.000000		1
11598.095703	3222.482422	2.377563	5.242356	2321.500244	47036.578125	363.060913	246.415390	106.364319	49.302814	46.256081	217.755127	314.356323	154.220856	1.096942	0.000000	4.064387	3.508191	0.376132	0.719526	3.365769	4.672436	2.559979	2.391668	2.026796	1.692872	1.665169	2.337968	2.497422	2.188143	0.040184	0.000000	823.000000		1
44872.433594	16236.489258	2.855542	4.468338	15037.321289	99998.000000	2338.328125	1538.856567	778.335632	336.701111	243.831223	1324.774170	1760.518799	979.164124	3.657867	0.000000	4.651979	4.210492	0.455689	0.650146	4.177170	4.999991	3.368906	3.187198	2.891167	2.527245	2.387089	3.122142	3.245641	2.990855	0.563228	0.000000	852.000000		1
2922.542480	1029.965698	1.026885	1.430855	707.899963	24828.199219	113.796127	77.185982	44.859146	36.893852	16.217382	82.921738	104.982803	69.007904	0.300294	0.000000	3.465761	3.012823	0.011522	0.155596	2.849972	4.394945	2.056128	1.887538	1.651851	1.566954	1.209981	1.918668	2.021118	1.838899	0.000000	0.000000	887.000000		1
12493.085938	3241.243896	2.661267	4.372742	2626.065674	59896.863281	425.734802	271.862396	131.345688	69.507469	49.617355	230.241180	302.742981	155.728806	0.427650	0.000000	4.096670	3.510712	0.425088	0.640754	3.419306	4.777404	2.629139	2.434349	2.118416	1.842031	1.695634	2.362183	2.481074	2.192369	0.000000	0.000000	936.000000		1
6120.441406	797.032349	2.044519	2.103110	1169.865601	26364.587891	189.110275	129.063721	65.473938	61.181377	18.172472	96.218819	160.705963	94.309982	1.349821	0.000000	3.786783	2.901476	0.310591	0.322862	3.068136	4.421021	2.276715	2.110804	1.816068	1.786619	1.259414	1.983260	2.206032	1.974558	0.130276	0.000000	982.000000		1
11986.797852	2980.285400	2.710606	3.256428	2993.258789	62874.996094	460.288086	311.636475	163.188370	75.258644	55.066322	274.924561	349.754578	268.303772	1.025620	0.000000	4.078703	3.474258	0.433066	0.512742	3.476144	4.798478	2.663030	2.493648	2.212689	1.876556	1.740886	2.439214	2.543763	2.428627	0.010986	0.000000	1025.000000		1
5691.903320	2532.862793	3.247177	4.918563	1682.719116	33473.761719	259.376343	181.268326	71.767853	66.614922	35.638767	136.020630	166.074753	126.467209	0.860837	0.000000	3.755258	3.403612	0.511506	0.691838	3.226012	4.524704	2.413930	2.258322	1.855930	1.823572	1.551923	2.133605	2.220304	2.101978	0.000000	0.000000	1112.000000		1
6989.873535	1921.129150	4.344988	4.940149	1509.493164	38959.039062	243.405670	162.540787	91.476028	31.762508	16.954395	119.809418	181.431763	61.779621	0.622334	99998.000000	3.844469	3.283556	0.637989	0.693740	3.178831	4.590608	2.386331	2.210962	1.961307	1.501915	1.229282	2.078491	2.258713	1.790845	0.000000	4.999991	1157.000000		1
5220.791504	1621.494629	3.691235	4.264811	1045.418213	23986.611328	165.902054	112.544128	62.183594	30.399496	24.867270	82.810722	121.906357	59.402058	1.072801	0.000000	3.717736	3.209915	0.567172	0.629900	3.019290	4.379969	2.219852	2.051323	1.793676	1.482866	1.395628	1.918087	2.086026	1.773801	0.030519	0.000000	1175.000000		1
4701.847168	1684.245605	1.125565	2.904882	941.854004	20596.500000	149.277618	101.128128	58.054466	21.197620	30.920649	82.625694	103.770889	37.717209	1.067288	99998.000000	3.672268	3.226405	0.051370	0.463128	2.973984	4.313794	2.173995	2.004872	1.763836	1.326287	1.490249	1.917115	2.016076	1.576540	0.028281	4.999991	1213.000000		1
6403.685547	2044.654419	1.625130	1.495613	1617.541260	34019.730469	247.491623	169.981842	75.705788	33.791611	26.310459	119.787834	169.710480	67.990273	0.425722	0.000000	3.806430	3.310620	0.210888	0.174819	3.208855	4.531731	2.393560	2.230402	1.879129	1.528809	1.420128	2.078413	2.229709	1.832447	0.000000	0.000000	1241.000000		1
4742.562012	1952.173096	2.920300	3.241009	2195.159424	45373.093750	341.635071	226.864487	101.516678	36.625565	43.616402	222.689117	284.154205	160.638123	0.996246	0.000000	3.676013	3.290518	0.465428	0.510680	3.341466	4.656798	2.533562	2.355767	2.006537	1.563784	1.639650	2.347699	2.453554	2.205849	0.000000	0.000000	1270.000000		1
10233.719727	5233.690430	3.552467	4.172298	2546.193848	51274.558594	403.908112	268.791016	131.259338	50.203266	51.658791	202.142166	284.154205	216.574051	0.411449	99998.000000	4.010034	3.718808	0.550530	0.620375	3.405891	4.709902	2.606282	2.429415	2.118130	1.700732	1.713144	2.305657	2.453554	2.335606	0.000000	4.999991	1316.000000		1
4288.817383	1978.008667	1.899583	2.732193	1400.822266	29614.585938	233.830658	151.248138	69.529060	44.486015	32.576614	146.159973	203.643936	99.021935	0.949993	99998.000000	3.632338	3.296228	0.278658	0.436511	3.146383	4.471506	2.368901	2.179690	1.842166	1.648224	1.512906	2.164829	2.308872	1.995731	0.000000	4.999991	1355.000000		1
10228.607422	2744.046387	2.877128	2.911049	2104.090576	47730.390625	330.422607	218.717255	92.333305	66.183205	30.316236	138.768250	195.487457	107.807510	0.052998	0.000000	4.009817	3.438391	0.458959	0.464050	3.323064	4.678795	2.519070	2.339883	1.965358	1.820748	1.481675	2.142290	2.291119	2.032649	0.000000	0.000000	1406.000000		1
5809.421387	2152.992432	0.977545	2.078440	2044.703857	43461.542969	314.337830	218.831360	107.415871	63.176556	37.152885	185.089081	268.769409	79.298340	2.070034	0.000000	3.764133	3.333043	0.000000	0.317737	3.310630	4.638105	2.497397	2.340110	2.031069	1.800556	1.569993	2.267381	2.429380	1.899264	0.315977	0.000000	1457.000000		1
6750.196289	2603.526611	1.729977	2.837040	1992.163086	40756.839844	340.783966	210.252396	105.149323	68.909225	36.674904	184.077621	253.643677	150.992188	1.281475	0.000000	3.829316	3.415562	0.238040	0.452865	3.299325	4.610200	2.532479	2.322741	2.021806	1.838277	1.564369	2.265001	2.404224	2.178954	0.107710	0.000000	1625.000000		1
8983.310547	926.537048	2.087691	2.541001	1741.109741	39748.621094	272.099854	180.337036	120.127045	37.322491	34.025974	177.891632	210.819794	155.522202	0.950723	99998.000000	3.953436	2.966863	0.319666	0.405005	3.240826	4.599322	2.434728	2.256085	2.079641	1.571971	1.531811	2.250155	2.323911	2.191792	0.000000	4.999991	1647.000000		1
12463.050781	3422.623047	2.312804	3.922516	2659.860352	58965.562500	419.752350	280.299530	181.595215	58.230240	70.608368	310.396820	426.672272	197.402451	0.551411	99998.000000	4.095624	3.534359	0.364139	0.593565	3.424859	4.770598	2.622993	2.447622	2.259104	1.765149	1.848856	2.491917	2.630095	2.295352	0.000000	4.999991	1714.000000		1
12666.089844	2983.375488	2.093859	2.547168	2851.995850	64409.605469	473.193542	298.657013	158.479507	73.966560	67.999527	313.295532	414.744354	202.922348	1.522977	0.000000	4.102643	3.474708	0.320947	0.406058	3.455149	4.808950	2.675039	2.475173	2.199973	1.869035	1.832506	2.495954	2.617780	2.307330	0.182693	0.000000	1829.000000		1
8779.385742	3124.502686	2.667434	4.138377	2317.812012	47723.066406	356.406189	238.662872	112.417694	60.567715	40.187283	199.468552	238.709137	120.583435	0.864434	0.000000	3.943464	3.494781	0.426094	0.616830	3.365078	4.678728	2.551945	2.377785	2.050835	1.782241	1.604089	2.299875	2.377869	2.081288	0.000000	0.000000	1887.000000		1
7556.362793	1429.602783	1.329091	1.276668	1498.589111	32962.843750	217.459091	158.158798	80.288223	22.378693	20.657967	99.333389	137.584091	76.809761	0.568822	99998.000000	3.878313	3.155216	0.123555	0.106078	3.175683	4.518024	2.337378	2.199093	1.904652	1.349835	1.315088	1.997095	2.138568	1.885416	0.000000	4.999991	1947.000000		1
4305.633301	1083.446899	2.186371	2.944971	998.378906	24935.130859	153.792221	107.974030	69.467384	32.496437	27.176991	103.943581	129.261078	141.324661	0.634891	0.000000	3.634037	3.034808	0.339724	0.469081	2.999295	4.396811	2.186934	2.033319	1.841781	1.511836	1.434201	2.016798	2.111468	2.150218	0.000000	0.000000	2081.000000		1
15841.696289	3787.574463	1.825573	3.607974	4953.187500	97132.625000	801.235535	511.758789	240.217087	81.743744	93.973854	415.848328	521.093262	373.530182	2.342833	99998.000000	4.199801	3.578361	0.261399	0.557263	3.694885	4.987365	2.903760	2.709065	2.380604	1.912454	1.973007	2.618935	2.716915	2.572326	0.369741	4.999991	2170.000000		1
10416.918945	2063.425293	1.649800	2.975808	3011.209229	65301.910156	464.605316	309.113983	170.709610	55.498047	50.764507	283.081055	410.161926	285.785492	0.188638	0.000000	4.017739	3.314589	0.217431	0.473605	3.478741	4.814926	2.667084	2.490119	2.232258	1.744278	1.705560	2.451911	2.612955	2.456040	0.000000	0.000000	2194.000000		1
10394.574219	2453.946777	3.333522	3.830003	2376.498779	55798.175781	385.300812	248.987228	136.788483	43.930943	58.137726	239.560242	317.039185	168.230286	1.044040	0.000000	4.016807	3.389865	0.522903	0.583199	3.375938	4.746620	2.585800	2.396177	2.136050	1.642771	1.764458	2.379415	2.501113	2.225904	0.018717	0.000000	2233.000000		1
6219.407715	621.731079	2.029100	3.570970	1072.333130	24919.882812	178.785919	118.094856	57.709087	35.749783	18.557940	96.804726	119.787834	66.386726	1.140143	99998.000000	3.793749	2.793602	0.307303	0.552786	3.030330	4.396546	2.252333	2.072231	1.761244	1.553273	1.268530	1.985897	2.078413	1.822081	0.056959	4.999991	2332.000000		1
15423.041992	5850.604980	3.145414	3.133079	5076.333496	99998.000000	850.263855	521.771667	282.738770	132.724121	107.437462	499.352905	671.027710	460.457703	1.674077	99998.000000	4.188170	3.767201	0.497678	0.495971	3.705550	4.999991	2.929554	2.717480	2.451385	2.122950	2.031156	2.698408	2.826741	2.663190	0.223775	4.999991	2355.000000		1
18899.759766	5940.844238	2.019849	4.002693	5974.552734	99998.000000	968.734924	611.773682	295.823059	145.447617	99.327225	533.061218	664.958923	405.246429	1.742409	0.000000	4.276456	3.773848	0.305319	0.602352	3.776305	4.999991	2.986205	2.786591	2.471032	2.162707	1.997068	2.726777	2.822795	2.607719	0.241150	0.000000	2456.000000		1
5697.290527	1520.872192	1.156402	2.510163	1289.400635	30224.500000	208.519333	134.019287	59.617920	46.018635	23.420996	125.468079	166.256699	105.553291	0.433508	0.000000	3.755668	3.182093	0.063109	0.399702	3.110388	4.480359	2.319146	2.127167	1.775377	1.662934	1.369605	2.098533	2.220779	2.023472	0.000000	0.000000	2489.000000		1
5245.359375	1901.846558	0.814107	2.059937	1522.648438	37144.527344	264.005035	159.524887	84.303253	48.655231	33.107018	141.232147	210.489838	91.028885	1.254394	0.000000	3.719775	3.279176	0.000000	0.313854	3.182600	4.569895	2.421612	2.202828	1.925844	1.687129	1.519920	2.149934	2.323231	1.959179	0.098434	0.000000	2523.000000		1
10808.831055	3311.633301	2.445405	2.494745	2406.654541	49661.902344	386.432556	253.211960	100.363365	60.262424	43.826096	209.496872	262.386078	145.043655	2.559461	99998.000000	4.033779	3.520042	0.388351	0.397026	3.381414	4.696023	2.587074	2.403484	2.001575	1.780047	1.641733	2.321177	2.418941	2.161499	0.408149	4.999991	2556.000000		1
5111.414062	1782.413330	2.479326	3.429117	1155.961060	24785.646484	163.416565	125.002434	59.883121	83.646416	25.308245	117.095726	149.644592	101.078789	0.097104	0.000000	3.708541	3.251009	0.394334	0.535182	3.062943	4.394200	2.213296	2.096919	1.777304	1.922447	1.403262	2.068541	2.175061	2.004660	0.000000	0.000000	2596.000000		1
7828.274414	2715.817871	2.500912	2.923384	2198.101318	45435.011719	351.654144	231.490097	99.401237	59.287960	47.495743	203.659363	273.774323	135.474808	0.066500	99998.000000	3.893666	3.433901	0.398098	0.465886	3.342048	4.657391	2.546116	2.364532	1.997392	1.772967	1.676655	2.308904	2.437393	2.131859	0.000000	4.999991	2635.000000		1
8287.649414	4562.311523	2.679769	5.439715	5124.261230	99998.000000	811.812744	527.840454	276.506531	113.059113	111.008430	541.254761	733.461121	444.607300	1.004179	99998.000000	3.918431	3.659185	0.428097	0.735576	3.709631	4.999991	2.909456	2.722503	2.441705	2.053306	2.045356	2.733402	2.865377	2.647977	0.001811	4.999991	2702.000000		1
11979.912109	3305.826416	1.464776	0.999131	2877.809814	58824.105469	446.679565	305.157532	138.484543	75.869225	47.711605	246.668259	368.216919	209.515381	3.204048	0.000000	4.078454	3.519280	0.165771	0.000000	3.459062	4.769556	2.649996	2.484524	2.141401	1.880066	1.678624	2.392113	2.566104	2.321216	0.505699	0.000000	2761.000000		1
9520.747070	2178.772461	2.038351	3.688152	1777.843262	41531.714844	298.077271	187.084259	75.594772	29.320189	34.263420	123.485237	196.748703	92.496742	0.200083	99998.000000	3.978671	3.338212	0.309279	0.566809	3.249893	4.618380	2.474329	2.272037	1.878492	1.467167	1.534831	2.091615	2.293912	1.966126	0.000000	4.999991	2792.000000		1
6425.481445	1834.275635	2.235711	3.826920	1117.266357	23858.837891	162.130646	120.552597	57.431549	34.790741	24.583565	94.470337	150.350769	89.564110	0.022548	5903.561523	3.807906	3.263465	0.349416	0.582849	3.048157	4.377649	2.209865	2.081177	1.759151	1.541464	1.390645	1.975295	2.177106	1.952134	0.000000	3.771114	2888.000000		1
6237.389160	2826.277344	1.520283	3.518546	1358.553467	33909.171875	231.064545	144.994308	73.223373	42.759121	29.110495	136.362930	149.518158	114.563980	2.064723	0.000000	3.795003	3.451215	0.181925	0.546363	3.133077	4.530317	2.363733	2.161351	1.864650	1.631029	1.464050	2.134696	2.174694	2.059048	0.314862	0.000000	2956.000000		1
10238.804688	1994.170532	2.722941	4.896977	2242.303711	47282.175781	350.201721	237.198105	108.365662	48.627476	41.630474	205.324570	281.366486	149.721680	0.605135	99998.000000	4.010249	3.299762	0.435038	0.689928	3.350694	4.674697	2.544318	2.375111	2.034892	1.686882	1.619411	2.312441	2.449272	2.175285	0.000000	4.999991	3075.000000		1
3702.065430	1913.089844	1.748480	2.830872	638.512756	19113.527344	104.076180	70.833481	52.340298	27.531620	16.723116	69.257690	94.939064	37.316322	0.829008	0.000000	3.568444	3.281735	0.242661	0.451920	2.805170	4.281341	2.017351	1.850239	1.718836	1.439832	1.223317	1.840468	1.977445	1.571899	0.000000	0.000000	3105.000000		1
7739.012207	2175.648682	2.479326	2.436154	1927.250366	41561.785156	313.622406	199.289703	89.005951	57.388378	27.469944	152.185593	226.645554	97.390640	1.092623	0.000000	3.888685	3.337589	0.394334	0.386705	3.284938	4.618694	2.496407	2.299485	1.949419	1.758824	1.438858	2.182374	2.355347	1.988517	0.038470	0.000000	3122.000000		1
7054.817383	1848.907959	1.896499	3.284182	1493.698242	33815.871094	228.628387	151.063110	60.453613	57.721420	18.255733	108.510597	158.337646	77.667046	0.655550	0.000000	3.848486	3.266915	0.277953	0.516427	3.174263	4.529120	2.359130	2.179158	1.781422	1.761337	1.261399	2.035472	2.199584	1.890237	0.000000	0.000000	3141.000000		1
14225.471680	4783.520020	1.970509	2.608843	3752.999512	67085.734375	595.571716	390.355072	169.161575	48.985191	58.695885	296.038910	407.719604	191.025284	0.900011	99998.000000	4.153067	3.679748	0.294578	0.416448	3.574378	4.826630	2.774934	2.591460	2.228302	1.690065	1.768608	2.471349	2.610362	2.281091	0.000000	4.999991	3278.000000		1
10147.094727	3767.872314	1.748480	3.355108	2534.321289	50995.406250	384.082733	262.894897	129.988846	68.354156	47.212040	216.256424	298.471985	204.032486	0.917163	0.000000	4.006342	3.576096	0.242661	0.525706	3.403862	4.707531	2.584425	2.419782	2.113906	1.834765	1.674053	2.334969	2.474904	2.309699	0.000000	0.000000	3326.000000		1
7773.103027	6843.269531	3.065236	4.058200	4692.059570	99998.000000	682.860046	482.891907	299.085663	164.986191	116.506737	446.158417	596.709595	413.017456	1.855569	0.000000	3.890594	3.835264	0.486464	0.608333	3.671364	4.999991	2.834332	2.683850	2.475796	2.217448	2.066351	2.649489	2.775763	2.615968	0.268477	0.000000	3436.000000		1
6576.880859	1712.048584	3.321187	3.681984	1239.477905	31303.322266	202.811325	134.025452	101.205223	22.221422	33.674427	170.536926	255.290390	123.639420	0.492613	0.000000	3.818020	3.233516	0.521293	0.566082	3.093239	4.495590	2.307092	2.127187	2.005203	1.346772	1.527300	2.231818	2.407034	2.092157	0.000000	0.000000	3485.000000		1
24293.542969	8591.234375	3.355108	7.727849	8039.701660	99998.000000	1293.440308	828.458740	383.018860	185.897018	163.296295	798.996704	1034.014648	670.818054	0.837754	99998.000000	4.385491	3.934056	0.525706	0.888059	3.905240	4.999991	3.111746	2.918271	2.583220	2.269272	2.212976	2.902545	3.014527	2.826605	0.000000	4.999991	3550.000000		1
9730.182617	3530.708252	0.851112	2.146282	2909.408936	61585.457031	483.271210	302.446930	157.138077	69.464302	70.324661	343.701172	441.924438	305.095856	1.994497	99998.000000	3.988121	3.547862	0.000000	0.331687	3.463805	4.789478	2.684191	2.480649	2.196281	1.841762	1.847108	2.536181	2.645348	2.484436	0.299833	4.999991	3709.000000		1
15655.907227	3282.898926	2.500912	3.919432	3646.135498	77824.382812	601.739197	370.363190	209.351944	63.753216	77.981583	374.236359	572.872314	336.559235	2.313964	99998.000000	4.194678	3.516258	0.398098	0.593223	3.561833	4.891116	2.779408	2.568628	2.320877	1.804502	1.891992	2.573146	2.758058	2.527061	0.364357	4.999991	3779.000000		1
11578.291992	594.110046	1.665219	2.726025	2106.437256	46259.925781	361.068817	222.349899	119.198837	41.871006	28.379648	159.824005	221.751648	100.230759	0.801496	0.000000	4.063644	2.773867	0.221471	0.435530	3.323549	4.665205	2.557590	2.347037	2.076272	1.621913	1.453007	2.203642	2.345867	2.001001	0.000000	0.000000	3819.000000		1
18245.060547	5736.216797	2.944971	4.471421	6524.383301	99998.000000	1001.832703	671.949768	319.160797	138.910095	124.808159	562.779236	830.938049	397.290405	3.007878	0.000000	4.261145	3.758626	0.469081	0.650446	3.814539	4.999991	3.000795	2.827337	2.504009	2.142734	2.096243	2.750338	2.919569	2.599108	0.478260	0.000000	3892.000000		1
7683.388184	1609.455688	2.655099	2.840123	1426.747192	34902.945312	207.449280	152.441544	81.737579	35.102200	27.016636	107.110580	114.567062	79.680725	2.179360	99998.000000	3.885553	3.206679	0.424081	0.453337	3.154347	4.542862	2.316912	2.183103	1.912422	1.545334	1.431631	2.029832	2.059060	1.901353	0.338329	4.999991	3963.000000		1
10527.461914	2408.748535	1.788568	3.345856	2737.872803	53632.062500	422.058990	281.742706	118.810287	81.771500	45.192192	250.072708	330.919098	210.403488	2.885847	0.000000	4.022324	3.381791	0.252506	0.524507	3.437413	4.729424	2.625373	2.449853	2.074854	1.912602	1.655063	2.398066	2.519722	2.323053	0.460273	0.000000	4013.000000		1
6878.760254	2350.080322	1.612795	1.615879	1540.805542	32107.708984	251.741013	169.183167	79.760902	39.653797	27.288004	120.860970	137.861618	64.061592	1.073904	0.000000	3.837510	3.371083	0.207579	0.208409	3.187748	4.506609	2.400954	2.228357	1.901790	1.598285	1.435972	2.082286	2.139443	1.806598	0.030966	0.000000	4064.000000		1
7511.056152	2706.548096	0.971378	3.250261	1821.447266	48752.976562	271.412170	192.203262	124.416527	79.461777	42.484669	214.560379	275.960693	192.527054	1.684434	0.000000	3.875701	3.432416	0.000000	0.511918	3.260417	4.688001	2.433629	2.283761	2.094878	1.900158	1.628232	2.331550	2.440847	2.284492	0.226454	0.000000	4205.000000		1
7894.522461	3085.897461	1.076225	0.789437	2221.377441	50032.925781	376.644775	230.626648	132.249222	75.715034	35.866966	165.806458	214.171829	110.437935	1.574239	0.000000	3.897326	3.489382	0.031903	0.000000	3.346622	4.699256	2.575932	2.362910	2.121393	1.879182	1.554695	2.219601	2.330762	2.043118	0.197071	0.000000	4236.000000		1
9945.596680	2447.100830	2.494745	5.939281	2766.557617	58480.410156	445.501556	289.452057	138.762070	59.941715	57.141678	233.056641	336.133698	195.576874	0.905646	0.000000	3.997631	3.388652	0.397026	0.773734	3.441940	4.767010	2.648849	2.461577	2.142271	1.777729	1.756953	2.367461	2.526512	2.291317	0.000000	0.000000	4291.000000		1
10542.778320	3218.541260	2.359060	5.020327	2401.236328	52373.152344	386.503479	251.885956	143.634384	62.393288	42.450748	231.018295	337.376434	185.548553	1.751578	0.000000	4.022955	3.507659	0.372739	0.700732	3.380435	4.719109	2.587153	2.401204	2.157259	1.795138	1.627885	2.363646	2.528115	2.268458	0.243430	0.000000	4545.000000		1
20812.226562	5601.170410	2.198706	3.361275	4554.309082	98136.257812	722.529236	472.249908	225.045090	116.497482	92.539917	421.377472	502.791260	276.821045	1.950151	0.000000	4.318318	3.748279	0.342167	0.526504	3.658422	4.991829	2.858855	2.674172	2.352270	2.066317	1.966329	2.624671	2.701388	2.442199	0.290068	0.000000	4634.000000		1
15216.326172	3412.647217	1.822490	3.299600	3650.181396	74272.281250	582.863647	378.861969	187.182938	79.881172	61.033356	275.078735	392.674042	237.747009	0.813978	0.000000	4.182310	3.533091	0.260665	0.518461	3.562315	4.870827	2.765567	2.578481	2.272266	1.902444	1.785567	2.439457	2.594032	2.376115	0.000000	0.000000	4676.000000		1
19588.908203	5120.606934	3.049818	3.133079	4526.481445	89636.351562	712.673584	468.308899	229.053940	88.959694	87.535011	456.473511	559.038635	394.915924	2.091761	0.000000	4.292010	3.709321	0.484274	0.495971	3.655761	4.952484	2.852891	2.670532	2.359938	1.949193	1.942182	2.659415	2.747442	2.596505	0.320512	0.000000	4738.000000		1
34226.265625	8412.550781	2.796951	4.360406	7537.132324	99998.000000	1184.945068	779.852844	386.343140	185.536224	122.859238	629.082703	832.174683	512.184326	2.782460	99998.000000	4.534359	3.924928	0.446685	0.639527	3.877206	4.999991	3.073698	2.892013	2.586973	2.268429	2.089408	2.798708	2.920214	2.709426	0.444429	4.999991	4847.000000		1
8051.795898	1103.071899	2.821621	3.466122	1443.189697	35374.750000	227.459656	154.408966	111.063934	39.107975	37.877563	108.159050	165.029358	124.080399	0.167332	0.000000	3.905893	3.042604	0.450499	0.539844	3.159323	4.548693	2.356904	2.188673	2.045573	1.592265	1.578382	2.034063	2.217561	2.093703	0.000000	0.000000	4883.000000		1
37158.453125	11072.414062	3.176251	4.662613	9397.111328	99998.000000	1454.806152	965.783813	494.280151	285.825592	172.131210	880.475281	1184.053955	587.316528	4.769171	99998.000000	4.570057	4.044242	0.501915	0.668629	3.972994	4.999991	3.162805	2.984880	2.693973	2.456101	2.235860	2.944717	3.073371	2.768872	0.678443	4.999991	4942.000000		1
7916.882324	1352.910156	2.445405	2.707523	1857.227905	51304.089844	302.243408	195.817413	130.559326	59.883121	50.983452	270.998962	365.660492	191.987411	0.793104	0.000000	3.898554	3.131269	0.388351	0.432572	3.268865	4.710152	2.480357	2.291851	2.115808	1.777304	1.707429	2.432968	2.563078	2.283273	0.000000	0.000000	4988.000000		1
7397.241699	4665.721191	1.193407	3.231758	2103.661865	44026.128906	340.164124	219.173645	122.338081	46.533619	31.895109	156.092682	230.817841	110.367012	2.205773	99998.000000	3.869070	3.668919	0.076789	0.509439	3.322976	4.643711	2.531688	2.340788	2.087562	1.667767	1.503724	2.193383	2.363269	2.042839	0.343561	4.999991	5013.000000		1
5648.983887	860.986023	2.235711	2.790784	899.554321	29739.511719	152.349030	94.926727	88.231934	41.932678	24.728500	129.961090	170.820618	87.541176	1.583069	99998.000000	3.751970	2.934996	0.349416	0.445726	2.954027	4.473334	2.182840	1.977389	1.945626	1.622553	1.393198	2.113813	2.232540	1.942212	0.199500	4.999991	5038.000000		1
8212.736328	2422.458740	1.655968	3.148497	1236.893799	29760.378906	200.779144	134.713135	73.063019	27.476112	27.781403	112.158661	136.865570	99.820625	0.737872	99998.000000	3.914488	3.384256	0.219052	0.498103	3.092332	4.473639	2.302719	2.129410	1.863698	1.438955	1.443754	2.049833	2.136294	1.999220	0.000000	4.999991	5124.000000		1
7140.579102	2517.089355	3.709738	5.674079	2818.219482	61006.011719	444.668945	292.316833	143.227325	79.588211	44.458263	198.750046	265.602417	156.607666	0.940852	99998.000000	3.853734	3.400899	0.569343	0.753895	3.449975	4.785373	2.648037	2.465854	2.156026	1.900849	1.647952	2.298307	2.424232	2.194813	0.000000	4.999991	5154.000000		1
10990.950195	2233.743164	2.645848	4.008861	2748.835449	57337.429688	442.386993	278.680542	127.389244	67.453705	50.018242	272.287964	368.380341	231.619614	2.166360	99998.000000	4.041035	3.349033	0.422565	0.603021	3.439149	4.758438	2.645802	2.445107	2.105133	1.829006	1.699128	2.435029	2.566296	2.364775	0.335731	4.999991	5181.000000		1
6726.621094	3539.250244	1.224244	2.291218	3148.583496	68450.992188	489.321503	312.987152	143.159485	83.445969	49.512508	224.955658	308.666840	205.743973	0.051419	0.000000	3.827797	3.548911	0.087868	0.360066	3.498115	4.835380	2.689594	2.495527	2.155820	1.921405	1.694715	2.352097	2.489490	2.313327	0.000000	0.000000	5201.000000		1
15759.465820	2387.066650	1.915002	3.379778	3690.636963	75595.804688	560.065552	386.774841	197.084824	92.567673	65.325920	331.582092	435.232727	271.199402	1.303500	99998.000000	4.197542	3.377865	0.282169	0.528888	3.567101	4.878498	2.748239	2.587458	2.294653	1.966459	1.815086	2.520591	2.638721	2.433289	0.115111	4.999991	5282.000000		1
7846.440430	2674.344727	1.581958	2.195622	1797.165894	37664.285156	296.566254	191.774628	87.316063	41.732235	25.912657	141.771805	196.643860	103.413177	0.338804	99998.000000	3.894673	3.427217	0.199195	0.341558	3.254588	4.575930	2.472122	2.282791	1.941094	1.620472	1.413512	2.151590	2.293680	2.014576	0.000000	4.999991	5325.000000		1
7181.342773	2978.823730	1.464776	4.604022	1542.220947	32697.890625	235.964600	165.957565	68.650192	23.800295	31.013161	159.161011	189.896637	118.276802	1.187645	99998.000000	3.856206	3.474045	0.165771	0.663137	3.188147	4.514520	2.372847	2.219997	1.836642	1.376582	1.491546	2.201837	2.278517	2.072900	0.074687	4.999991	5368.000000		1
12767.387695	3392.121826	3.129995	4.175382	2637.154785	54702.859375	404.401489	275.945282	144.605759	66.762947	54.464993	219.916824	278.754578	166.959778	1.464427	99998.000000	4.106102	3.530471	0.495544	0.620696	3.421136	4.738010	2.606813	2.440823	2.160186	1.824535	1.736117	2.342258	2.445222	2.222612	0.165668	4.999991	5475.000000		1
11164.759766	5797.604492	1.726894	3.315019	167.869492	12139.106445	0.000000	26.310459	26.658922	26.298124	14.731020	32.289829	46.401016	73.198708	0.044516	0.000000	4.047849	3.763249	0.237266	0.520486	2.224972	4.084187	0.000000	1.420128	1.425843	1.419925	1.168233	1.509066	1.666528	1.864503	0.000000	0.000000	5563.000000		1
10049.312500	2877.263916	1.822490	3.200921	1947.467407	43366.726562	322.670074	205.759384	87.852631	70.062546	37.291653	179.297821	259.912933	191.515594	0.146675	0.000000	4.002136	3.458980	0.260665	0.505275	3.289470	4.637156	2.508759	2.313360	1.943755	1.845486	1.571612	2.253575	2.414828	2.282204	0.000000	0.000000	5681.000000		1
7404.050781	2563.471924	3.327354	5.032661	2148.653564	42744.988281	337.931519	223.891769	100.036484	60.737320	28.086693	159.176422	185.505386	138.666473	0.370469	99998.000000	3.869469	3.408828	0.522099	0.701798	3.332166	4.630885	2.528829	2.350038	2.000158	1.783456	1.448501	2.201879	2.268357	2.141972	0.000000	4.999991	5714.000000		1
8240.616211	1858.106812	1.643633	3.089906	2571.881348	50483.398438	409.249146	266.120483	117.703224	35.089863	35.515419	202.990189	280.644897	156.937637	0.139723	0.000000	3.915960	3.269071	0.215805	0.489945	3.410251	4.703148	2.611988	2.425078	2.070788	1.545182	1.550417	2.307475	2.448157	2.195727	0.000000	0.000000	5739.000000		1
9656.958984	5911.483887	3.207088	4.668780	5372.970703	99998.000000	832.483032	541.054321	228.119568	92.225372	85.373306	449.380920	595.386719	275.174347	2.684587	99998.000000	3.984840	3.771697	0.506111	0.669203	3.730214	4.999991	2.920375	2.733241	2.358163	1.964850	1.931322	2.652615	2.774799	2.439608	0.428877	4.999991	5847.000000		1
9857.488281	2798.764404	2.192538	2.362144	2739.143311	56289.859375	438.193115	297.870667	136.430771	66.149277	55.914352	241.715775	318.315857	184.293472	1.539204	0.000000	3.993766	3.446966	0.340947	0.373306	3.437615	4.750430	2.641665	2.474028	2.134912	1.820525	1.747523	2.383305	2.502858	2.265510	0.187296	0.000000	5930.000000		1
19756.623047	2093.957275	1.702224	1.689889	3511.280518	73014.765625	570.889465	365.953430	209.009644	102.444885	61.332481	275.775665	338.252228	196.242966	2.345023	0.000000	4.295713	3.320968	0.231017	0.227858	3.545465	4.863410	2.756552	2.563426	2.320166	2.010490	1.787691	2.440556	2.529241	2.292794	0.370147	0.000000	6002.000000		1
10003.438477	1022.573914	1.859494	1.998263	1575.207642	36329.648438	240.627213	165.519684	82.508514	25.854065	24.389290	108.430420	157.662308	83.223938	1.244163	0.000000	4.000149	3.009695	0.269395	0.300653	3.197338	4.560261	2.381345	2.218850	1.916499	1.412529	1.387199	2.035151	2.197728	1.920248	0.094877	0.000000	6026.000000		1
11214.395508	2279.524414	3.413699	4.829135	4049.692139	79956.859375	649.833191	422.466034	216.453796	95.204269	58.970337	330.175903	445.874695	267.779541	0.640578	0.000000	4.049776	3.357844	0.533225	0.683869	3.607422	4.902856	2.812802	2.625792	2.335365	1.978656	1.770634	2.518745	2.649213	2.427777	0.000000	0.000000	6087.000000		1
3329.025391	1239.181885	2.578006	4.190801	774.527222	17985.880859	119.584305	88.176422	29.452789	21.364141	15.184330	55.180420	79.276756	57.668999	0.224907	99998.000000	3.522317	3.093135	0.411284	0.622297	2.889037	4.254932	2.077674	1.945352	1.469126	1.329685	1.181396	1.741785	1.899146	1.760942	0.000000	4.999991	6140.000000		1
10744.529297	3331.899658	2.559503	4.323402	3353.753906	71764.015625	554.561096	347.845734	180.226028	63.830307	73.448486	343.876953	436.759155	251.087265	0.472044	0.000000	4.031188	3.522692	0.408156	0.635826	3.525531	4.855907	2.743949	2.541387	2.255817	1.805027	1.865983	2.536403	2.640242	2.399825	0.000000	0.000000	6221.000000		1
7815.853027	1810.034424	2.796951	3.833087	2344.683838	50298.105469	369.558350	241.351898	139.082779	64.579659	42.765289	207.180984	300.609009	170.734283	0.919586	99998.000000	3.892976	3.257687	0.446685	0.583549	3.370084	4.701551	2.567683	2.382651	2.143273	1.810096	1.631091	2.316350	2.478002	2.232321	0.000000	4.999991	6279.000000		1
12755.327148	3422.311768	1.477111	2.056854	3945.773193	83891.531250	632.348389	408.687897	200.961090	64.724594	73.624260	328.276337	417.454956	291.838867	1.656968	0.000000	4.105691	3.534320	0.169413	0.313203	3.596132	4.923718	2.800956	2.611392	2.303112	1.811069	1.867021	2.516240	2.620610	2.465143	0.219314	0.000000	6464.000000		1
11555.166992	1672.743286	3.330438	4.616357	2375.089355	49513.210938	368.309418	250.726456	122.294914	39.052467	37.109711	198.981323	246.193359	128.955780	0.502944	0.000000	4.062776	3.223429	0.522501	0.664299	3.375680	4.694721	2.566213	2.399200	2.087408	1.591648	1.569488	2.298812	2.391276	2.110441	0.000000	0.000000	6524.000000		1
8977.836914	3801.278564	1.982844	2.417651	2393.924805	51555.910156	375.685730	250.569199	123.904625	73.590340	37.035702	209.638733	256.240173	149.956055	2.345595	99998.000000	3.953172	3.579930	0.297289	0.383394	3.379111	4.712278	2.574825	2.398928	2.093087	1.866821	1.568621	2.321471	2.408647	2.175964	0.370253	4.999991	6549.000000		1
7963.218750	1830.239014	1.581958	3.651147	1449.640869	30061.015625	224.021286	155.352585	64.915787	33.803944	20.864576	100.866013	125.141205	83.020416	0.309982	9451.237305	3.901089	3.262508	0.199195	0.562429	3.161260	4.478004	2.350289	2.191319	1.812350	1.528967	1.319410	2.003745	2.097400	1.919185	0.000000	3.975489	6576.000000		1
10700.551758	3768.267090	2.568754	4.465254	2485.678467	51264.738281	388.369141	255.000519	100.338692	88.250435	46.419518	191.003693	256.150757	172.023285	0.689962	0.000000	4.029406	3.576142	0.409723	0.649846	3.395445	4.709819	2.589245	2.406541	2.001468	1.945717	1.666701	2.281042	2.408496	2.235587	0.000000	0.000000	6623.000000		1
5685.538574	861.932739	1.699140	3.065236	884.693787	21848.300781	139.196884	99.154533	40.942799	36.687241	11.320405	52.491402	80.824791	55.837257	1.591755	99998.000000	3.754772	2.935473	0.230229	0.486464	2.946793	4.339417	2.143630	1.996313	1.612177	1.564515	1.053862	1.720088	1.907545	1.746924	0.201876	4.999991	6725.000000		1
4548.378906	1356.364014	2.137031	2.349809	862.925720	20707.716797	130.781357	95.380043	43.301861	38.417217	18.927988	80.935806	101.380997	75.782883	0.101830	0.000000	3.657857	3.132376	0.329811	0.371033	2.935973	4.316132	2.116546	1.979457	1.636507	1.584526	1.277104	1.908141	2.005957	1.879571	0.000000	0.000000	6770.000000		1
5092.424316	1310.175781	1.415436	3.577137	854.158630	24212.966797	162.081314	95.774757	55.276016	39.829571	18.150887	62.146587	93.936852	30.951487	1.656651	99998.000000	3.706925	3.117330	0.150890	0.553536	2.931539	4.384048	2.209733	1.981251	1.742537	1.600206	1.258898	1.793417	1.972836	1.490682	0.219231	4.999991	6830.000000		1
16488.166016	6150.294922	2.494745	2.707523	6691.700684	99998.000000	1044.591797	689.764526	344.842163	135.228119	110.286835	544.646851	769.019714	435.624359	1.524385	99998.000000	4.217172	3.788896	0.397026	0.432572	3.825536	4.999991	3.018947	2.838701	2.537620	2.131067	2.042524	2.736115	2.885937	2.639112	0.183095	4.999991	6899.000000		1
8653.316406	3956.035889	2.214124	2.396065	2918.339355	66213.625000	500.626495	304.272491	177.277969	88.703743	45.916870	247.103073	403.769348	156.462738	1.243026	0.000000	3.937183	3.597260	0.345202	0.379499	3.465136	4.820947	2.699514	2.483263	2.248655	1.947942	1.661972	2.392878	2.606133	2.194411	0.094480	0.000000	6961.000000		1
8305.603516	4134.495117	2.793867	2.889463	4699.833496	97934.414062	726.001526	487.480499	252.589035	97.739098	83.742012	385.556763	517.183105	262.614288	1.476909	99998.000000	3.919371	3.616422	0.446206	0.460817	3.672082	4.990935	2.860938	2.687957	2.402415	1.990068	1.922943	2.586088	2.713644	2.419318	0.169354	4.999991	7020.000000		1
8133.629395	981.359741	2.164785	2.898715	1372.269897	32112.773438	225.063583	148.435760	74.900932	35.564758	28.407402	123.627083	133.334702	84.679466	0.369747	99998.000000	3.910284	2.991828	0.335415	0.462205	3.137439	4.506678	2.352305	2.171539	1.874487	1.551020	1.453431	2.092114	2.124943	1.927778	0.000000	4.999991	7080.000000		1
13890.802734	2299.510010	1.995179	4.178466	3020.053467	58585.355469	458.909668	313.082733	150.279846	49.839386	53.897587	244.842682	289.960876	183.815506	1.471701	0.000000	4.142727	3.361635	0.299982	0.621017	3.480015	4.767789	2.661727	2.495659	2.176901	1.697573	1.731569	2.388887	2.462339	2.264382	0.167820	0.000000	7109.000000		1
14116.378906	4314.363281	1.409269	3.148497	3302.708984	72044.265625	517.605530	345.557587	192.490051	73.047600	67.820663	343.929382	434.344604	303.692749	1.085789	0.000000	4.149724	3.634917	0.148994	0.498103	3.518870	4.857599	2.713999	2.538520	2.284408	1.863606	1.831362	2.536469	2.637835	2.482435	0.035746	0.000000	7201.000000		1
12449.072266	4135.229004	1.847160	3.863925	5008.096680	91251.257812	774.070862	516.606445	263.160095	116.226112	85.197533	396.445465	517.531555	286.170959	1.867224	0.000000	4.095137	3.616500	0.266504	0.587029	3.699673	4.960239	2.888781	2.713160	2.420220	2.065304	1.930427	2.598183	2.713937	2.456625	0.271196	0.000000	7296.000000		1
4528.510254	2059.851074	2.103110	3.830003	1898.266357	43452.324219	303.162354	202.580048	115.294823	49.531013	42.364403	164.579132	239.606506	95.731583	0.044568	0.000000	3.655955	3.313836	0.322862	0.583199	3.278357	4.638013	2.481675	2.306597	2.061810	1.694877	1.627001	2.216375	2.379499	1.981055	0.000000	0.000000	7374.000000		1
2781.809814	2218.120850	3.543216	5.544562	1372.192871	32611.097656	221.212006	147.223862	68.144463	15.797994	37.294735	133.960693	181.172729	108.276237	2.655106	37572.835938	3.444327	3.345985	0.549398	0.743867	3.137415	4.513365	2.344809	2.167978	1.833431	1.198602	1.571648	2.126977	2.258093	2.034533	0.424082	4.574874	7447.000000		1
5753.836914	1055.283203	1.184156	0.789437	1310.536499	37983.179688	202.043472	139.008774	80.349899	36.631733	30.513596	164.498962	227.034103	133.923691	1.048336	0.000000	3.759958	3.023369	0.073409	0.000000	3.117449	4.579591	2.305445	2.143042	1.904985	1.563857	1.484493	2.216163	2.356091	2.126858	0.020501	0.000000	7472.000000		1
5128.405762	1748.495239	1.532618	1.915002	1099.892578	25029.310547	195.897583	122.825317	63.222813	18.514767	27.497698	128.129349	147.692581	117.669304	0.384523	0.000000	3.709982	3.242664	0.185434	0.282169	3.041350	4.398449	2.292029	2.089288	1.800874	1.267518	1.439296	2.107649	2.169359	2.070663	0.000000	0.000000	7519.000000		1
6944.505859	2572.609131	1.495613	2.935719	2300.308838	44821.562500	365.978119	242.054993	109.509727	26.766851	41.855587	147.936203	191.700623	123.750435	0.439230	0.000000	3.841641	3.410374	0.174819	0.467715	3.361786	4.651487	2.563455	2.383914	2.039453	1.427597	1.621753	2.170074	2.282624	2.092547	0.000000	0.000000	7577.000000		1
17013.812500	5144.545898	1.686805	4.024279	3865.781006	76138.117188	599.713196	392.963898	196.255295	92.320969	70.340080	365.965790	533.770508	294.145508	2.191862	0.000000	4.230802	3.711347	0.227065	0.604688	3.587237	4.881602	2.777944	2.594353	2.292821	1.965300	1.847203	2.563441	2.727355	2.468562	0.340813	0.000000	7619.000000		1
9808.765625	690.202393	1.668303	3.250261	1397.701538	32872.410156	209.851501	145.302689	78.302292	33.211864	15.511206	103.912743	142.536575	60.851418	0.681864	0.000000	3.991614	2.838976	0.222275	0.511918	3.145414	4.516831	2.321912	2.162274	1.893775	1.521293	1.190646	2.016669	2.153926	1.784271	0.000000	0.000000	7663.000000		1
22258.095703	7116.898926	3.071404	3.632644	6226.802246	99998.000000	960.041870	638.546692	328.985596	172.038696	149.117264	712.571838	938.421814	588.445190	3.723448	99998.000000	4.347488	3.852291	0.487337	0.560223	3.794265	4.999991	2.982290	2.805193	2.517177	2.235626	2.173528	2.852829	2.972398	2.769706	0.570945	4.999991	7810.000000		1
8208.037109	2297.169434	1.915002	3.392113	1788.432739	39219.148438	285.831757	183.359100	92.413483	13.549948	23.297646	130.907791	148.771896	102.330788	0.716770	0.000000	3.914239	3.361193	0.282169	0.530470	3.252473	4.593498	2.456110	2.263303	1.965735	1.131938	1.367312	2.116966	2.172521	2.010006	0.000000	0.000000	7841.000000		1
10882.480469	4374.819824	0.903535	4.107540	3321.874268	73462.218750	553.025391	347.339996	206.308289	86.366272	62.828094	299.147339	393.192108	236.078705	2.551389	0.000000	4.036728	3.640960	0.000000	0.613582	3.521383	4.866064	2.742745	2.540755	2.314517	1.936344	1.798154	2.475885	2.594605	2.373057	0.406777	0.000000	7921.000000		1
27158.289062	5892.765625	1.618963	3.299600	6666.065430	99998.000000	1056.667725	683.322571	347.309174	146.218552	123.861450	608.017700	820.404053	484.264160	3.877515	99998.000000	4.433902	3.770319	0.209237	0.518461	3.823869	4.999991	3.023938	2.834626	2.540716	2.165003	2.092936	2.783916	2.914028	2.685082	0.588553	4.999991	8093.000000		1
7974.964844	2670.079834	1.341426	2.013681	1839.018433	37185.160156	272.010437	197.803345	84.889160	34.417606	24.339951	118.961388	140.316284	115.032707	1.040945	0.000000	3.901729	3.426524	0.127567	0.303991	3.264586	4.570370	2.434586	2.296234	1.928852	1.536781	1.386320	2.075406	2.147108	2.060821	0.017428	0.000000	8138.000000		1
6933.046387	4270.589844	2.491661	4.221638	2914.848633	58780.191406	476.847778	307.522766	163.000259	76.282448	46.006298	235.964600	295.178558	182.350723	0.568361	0.000000	3.840924	3.630488	0.396489	0.625481	3.464616	4.769231	2.678380	2.487877	2.212188	1.882425	1.662817	2.372847	2.470085	2.260907	0.000000	0.000000	8192.000000		1
6262.247070	1887.297485	2.195622	4.150712	1002.236694	23215.755859	162.275589	108.313240	51.572449	8.893502	18.394501	68.844467	109.555984	62.815758	0.184179	0.000000	3.796730	3.275840	0.341558	0.618123	3.000970	4.365783	2.210253	2.034682	1.712418	0.949073	1.264688	1.837869	2.039636	1.798069	0.000000	0.000000	8213.000000		1
18560.048828	2602.268555	1.982844	3.379778	4531.393555	92748.007812	745.768311	468.752960	248.765198	133.760254	94.029366	436.555634	537.202698	359.110626	0.633101	0.000000	4.268579	3.415352	0.297289	0.528888	3.656232	4.967305	2.872604	2.670944	2.395790	2.126327	1.973264	2.640040	2.730138	2.555228	0.000000	0.000000	8281.000000		1
6061.594238	2394.415283	1.884164	3.441453	2622.297363	55997.015625	416.378754	273.203827	148.395676	64.567322	39.826485	192.083008	292.119476	181.104889	0.830241	99998.000000	3.782587	3.379200	0.275119	0.536742	3.418682	4.748165	2.619488	2.436487	2.171421	1.810013	1.600172	2.283489	2.465560	2.257930	0.000000	4.999991	8397.000000		1
14099.750977	3660.564453	2.365228	3.863925	3937.872803	80336.156250	625.049194	409.483490	214.042313	73.411484	75.668785	406.245575	549.898438	300.803284	1.364722	99998.000000	4.149211	3.563548	0.373873	0.587029	3.595262	4.904911	2.795914	2.612236	2.330500	1.865764	1.878917	2.608789	2.740283	2.478283	0.135044	4.999991	8476.000000		1
8853.081055	1691.097656	1.736145	2.627345	1569.185181	34615.832031	255.296570	163.805115	81.934937	39.471855	41.235756	166.784012	219.204483	137.010513	1.153345	99998.000000	3.947094	3.228169	0.239586	0.419517	3.195674	4.539275	2.407045	2.214328	1.913469	1.596287	1.615274	2.222154	2.340849	2.136754	0.061959	4.999991	8529.000000		1
9772.075195	3580.948486	1.705307	2.689020	3261.608887	69956.695312	500.768341	334.101501	169.155411	98.170822	66.593338	312.876129	404.037628	200.951843	0.759430	0.000000	3.989987	3.553998	0.231803	0.429594	3.513432	4.844829	2.699637	2.523878	2.228286	1.991982	1.823431	2.495373	2.606422	2.303092	0.000000	0.000000	8556.000000		1
7918.566406	1852.260010	2.137031	2.211041	1863.151733	37451.089844	298.937622	197.346939	100.881432	40.767025	40.017677	132.048782	185.548553	85.505905	1.258752	99998.000000	3.898647	3.267702	0.329811	0.344597	3.270248	4.573464	2.475581	2.295230	2.003811	1.610309	1.602252	2.120734	2.268458	1.931996	0.099940	4.999991	8649.000000		1
3766.142334	1863.423096	1.850243	5.159095	1771.725098	33583.722656	275.439545	185.055161	77.997002	26.390636	27.146152	152.071487	168.048340	103.949753	0.218878	99998.000000	3.575897	3.270311	0.267229	0.712574	3.248396	4.526129	2.440026	2.267301	1.892078	1.421450	1.433708	2.182048	2.225434	2.016824	0.000000	4.999991	8668.000000		1
25705.900391	9743.116211	2.266548	6.142807	9218.846680	99998.000000	1464.979492	946.670776	462.397369	172.300812	166.756256	808.917114	1073.597534	661.008667	3.016674	0.000000	4.410033	3.988698	0.355365	0.788367	3.964677	4.999991	3.165832	2.976199	2.665015	2.236287	2.222082	2.907904	3.030842	2.820207	0.479528	0.000000	8734.000000		1
4350.612793	1450.158936	1.171821	2.078440	976.965454	24101.128906	148.031799	107.687241	50.129257	20.519197	19.606411	76.664825	123.559242	81.971947	2.046629	99998.000000	3.638551	3.161416	0.068861	0.317737	2.989879	4.382037	2.170355	2.032164	1.700091	1.312160	1.292398	1.884596	2.091875	1.913665	0.311039	4.999991	8778.000000		1
5052.240234	1550.867676	1.514116	2.528666	1185.025269	27310.226562	176.124649	125.958389	49.040699	37.818974	15.489620	60.493702	101.485840	36.813675	0.007575	0.000000	3.703484	3.190575	0.180159	0.402891	3.073728	4.436325	2.245820	2.100227	1.690557	1.577710	1.190041	1.781710	2.006405	1.566009	0.000000	0.000000	8810.000000		1
6064.730469	1011.965881	2.648932	4.079786	1001.151184	25622.093750	174.983673	108.405754	76.149841	54.455742	19.612579	80.645935	116.189110	58.097637	1.117315	99998.000000	3.782811	3.005166	0.423071	0.610637	3.000500	4.408615	2.242998	2.035052	1.881669	1.736044	1.292535	1.906582	2.065166	1.764158	0.048175	4.999991	8845.000000		1
8464.397461	1713.602783	1.662135	3.447620	1703.090332	46061.121094	251.105759	177.012772	129.671219	38.426468	43.628735	235.887512	285.393860	190.578140	1.696264	99998.000000	3.927596	3.233910	0.220666	0.537519	3.231238	4.663334	2.399857	2.248005	2.112844	1.584630	1.639773	2.372705	2.455445	2.280073	0.229493	4.999991	8864.000000		1
8937.266602	2718.497559	1.877997	3.552467	3191.910156	69048.289062	522.120117	333.185638	192.375961	62.297691	88.361450	338.310822	464.929138	208.978806	1.364075	99998.000000	3.951205	3.434329	0.273695	0.550530	3.504051	4.839153	2.717770	2.522686	2.284151	1.794472	1.946263	2.529316	2.667387	2.320102	0.134838	4.999991	8927.000000		1
6394.625488	855.361267	3.173167	2.451572	1446.856323	33281.031250	237.151840	155.044220	67.688065	39.379345	30.276148	136.356766	160.450012	109.929115	0.361409	0.000000	3.805815	2.932150	0.501493	0.389445	3.160425	4.522197	2.375026	2.190456	1.830512	1.595268	1.481101	2.134677	2.205340	2.041113	0.000000	0.000000	8994.000000		1
6061.366211	2502.861084	1.409269	2.978892	1259.907715	25871.041016	198.256653	130.608673	50.295780	31.414047	14.974635	116.519066	141.509689	105.944931	1.317995	0.000000	3.782571	3.398437	0.148994	0.474055	3.100339	4.412814	2.297228	2.115972	1.701532	1.497124	1.175356	2.066397	2.150786	2.025080	0.119914	0.000000	9017.000000		1
12320.893555	7461.321777	2.793867	5.304030	4504.611328	94370.812500	718.319946	458.900421	223.749924	89.298904	75.591690	395.070099	530.119385	274.338654	1.421826	0.000000	4.090642	3.872816	0.446206	0.724606	3.653657	4.974838	2.856318	2.661718	2.349763	1.950846	1.878474	2.596674	2.724374	2.438287	0.152846	0.000000	9046.000000		1
7777.062500	3099.027832	1.726894	2.954222	2182.454346	44671.968750	370.295349	233.593216	136.002136	49.105457	38.229111	179.738800	220.592163	127.383080	0.268915	0.000000	3.890815	3.491225	0.237266	0.470443	3.338945	4.650035	2.568548	2.368460	2.133546	1.691130	1.582394	2.254642	2.343590	2.105112	0.000000	0.000000	9117.000000		1
14326.612305	2452.170654	0.835693	3.432201	2040.038086	63123.933594	320.943207	215.121613	161.597168	43.150757	50.937195	275.097260	328.671051	190.063156	1.530097	0.000000	4.156144	3.389551	0.000000	0.535573	3.309638	4.800194	2.506428	2.332684	2.208434	1.634988	1.707035	2.439486	2.516762	2.278898	0.184719	0.000000	9145.000000		1
17067.257812	5823.566406	3.006645	2.963473	5073.132812	99998.000000	827.838928	524.183167	285.671387	123.599335	82.039787	493.515381	635.829895	400.707184	2.184441	99998.000000	4.232164	3.765189	0.478082	0.471801	3.705276	4.999991	2.917946	2.719483	2.455867	2.092016	1.914024	2.693301	2.803341	2.602827	0.339340	4.999991	9198.000000		1
7366.129883	2146.874268	3.105325	3.978023	1452.934326	45865.562500	236.837311	156.037186	138.990280	67.456787	58.649628	253.927383	326.697449	133.260681	0.078046	99998.000000	3.867239	3.331807	0.492107	0.599667	3.162246	4.661487	2.374450	2.193228	2.142984	1.829026	1.768265	2.404710	2.514146	2.124702	0.000000	4.999991	9247.000000		1
10447.762695	1464.843750	1.640549	1.862578	1927.959595	41689.304688	293.769287	203.631607	74.398277	46.252998	37.621613	179.374908	239.045258	118.594421	0.045607	99998.000000	4.019023	3.165791	0.214989	0.270115	3.285098	4.620025	2.468006	2.308845	1.871563	1.665140	1.575437	2.253762	2.378480	2.074064	0.000000	4.999991	9288.000000		1
6534.578125	2382.496582	2.886379	3.515462	1141.168335	25760.015625	187.904541	120.330566	56.509514	40.128693	21.135946	114.378952	178.896942	119.072403	2.331584	0.000000	3.815217	3.377032	0.460353	0.545982	3.057350	4.410946	2.273937	2.080376	1.752122	1.603455	1.325022	2.058346	2.252603	2.075811	0.367651	0.000000	9312.000000		1
4840.658691	1744.082520	2.244962	4.940149	1973.617432	38412.316406	314.075714	206.844864	92.043434	39.644547	33.584999	176.917175	215.670517	117.339340	0.389275	0.000000	3.684905	3.241567	0.351209	0.693740	3.295263	4.584470	2.497034	2.315645	1.963993	1.598184	1.526145	2.247770	2.333791	2.069444	0.000000	0.000000	9346.000000		1
18270.199219	3296.177490	3.518546	5.254691	3032.971191	66861.664062	494.132141	316.968262	161.920959	81.083824	58.356670	257.856079	363.184235	174.175735	3.547675	99998.000000	4.261743	3.518011	0.546363	0.720547	3.481868	4.825177	2.693843	2.501016	2.209303	1.908934	1.766091	2.411377	2.560127	2.240988	0.549944	4.999991	9424.000000		1
6458.841309	2971.052734	2.670518	4.940149	1687.070312	39078.144531	272.340393	180.367874	93.890594	27.691975	30.051035	137.901718	162.852249	100.961609	0.153531	0.000000	3.810155	3.472910	0.426595	0.693740	3.227133	4.591934	2.435112	2.256159	1.972622	1.442354	1.477859	2.139570	2.211794	2.004156	0.000000	0.000000	9499.000000		1
21696.310547	5344.584961	1.865662	2.929552	4051.742920	87135.960938	634.621094	421.500824	260.579010	83.304115	91.833740	449.239075	600.348450	297.673309	2.956193	0.000000	4.336386	3.727914	0.270833	0.466801	3.607642	4.940197	2.802515	2.624799	2.415939	1.920666	1.963002	2.652478	2.778403	2.473740	0.470733	0.000000	9580.000000		1
3570.257080	2109.597900	1.844076	3.250261	1358.016846	31992.873047	220.740189	144.581085	80.571922	25.638205	28.456741	111.174950	159.247360	67.947098	0.002561	0.000000	3.552700	3.324200	0.265779	0.511918	3.132905	4.505053	2.343881	2.160111	1.906184	1.408888	1.454185	2.046007	2.202072	1.832171	0.000000	0.000000	9605.000000		1
9686.356445	1974.850952	2.204873	2.115445	2361.342041	50499.914062	377.640808	249.184601	135.962036	72.763901	42.009773	201.861542	275.433380	159.210342	1.044002	99998.000000	3.986161	3.295534	0.343384	0.325402	3.373159	4.703290	2.577079	2.396521	2.133418	1.861916	1.623350	2.305053	2.440017	2.201971	0.018701	4.999991	9666.000000		1
19810.337891	2736.108887	1.507948	2.541001	3586.323486	73567.671875	568.807922	370.872009	177.648026	108.498260	67.321098	303.433716	386.423309	246.523331	2.305639	99998.000000	4.296892	3.437133	0.178386	0.405005	3.554649	4.866687	2.754966	2.569224	2.249560	2.035423	1.828151	2.482064	2.587063	2.391858	0.362791	4.999991	9689.000000		1
12540.122070	5023.376465	1.440106	1.134816	4685.608398	94577.531250	739.600830	477.091400	274.844391	95.358452	85.234543	472.919098	616.877258	429.959534	1.599444	99998.000000	4.098302	3.700996	0.158394	0.054925	3.670766	4.975788	2.868997	2.678602	2.439087	1.979359	1.930616	2.674787	2.790199	2.633428	0.203969	4.999991	9715.000000		1
4202.377441	1219.618652	3.222507	4.190801	882.738708	21615.429688	139.304810	95.737755	51.637207	41.704483	25.163309	88.469383	152.873260	105.614967	1.027203	0.000000	3.623495	3.086224	0.508194	0.622297	2.945832	4.334764	2.143966	1.981083	1.712963	1.620183	1.400768	1.946793	2.184331	2.023726	0.011656	0.000000	9885.000000		1
3727.352051	1403.532837	2.241878	2.689020	961.303162	23749.816406	156.641586	103.215820	58.307331	27.809156	26.421474	96.070801	130.482239	70.401756	0.203327	0.000000	3.571400	3.147223	0.350612	0.429594	2.982860	4.375660	2.194907	2.013746	1.765723	1.444188	1.421957	1.982591	2.115551	1.847584	0.000000	0.000000	9945.000000		1
7967.384766	2263.007812	1.082392	2.969640	1691.492432	35275.523438	273.194580	175.335220	82.884727	28.888464	31.725504	132.017944	213.502655	119.263596	0.243470	0.000000	3.901316	3.354686	0.034385	0.472704	3.228270	4.547473	2.436472	2.243869	1.918475	1.460724	1.501409	2.120633	2.329403	2.076508	0.000000	0.000000	9974.000000		1
21527.255859	6243.516113	1.902667	5.220770	6518.406738	99998.000000	1016.529785	663.753174	336.537659	123.016510	116.435806	609.442383	868.266724	428.676697	1.394507	0.000000	4.332989	3.795429	0.279363	0.717735	3.814142	4.999991	3.007120	2.822007	2.527034	2.089963	2.066087	2.784933	2.938653	2.632130	0.144421	0.000000	10000.000000		1
17078.822266	4841.041016	2.315888	2.741444	4291.096680	92047.156250	661.887512	425.950653	215.010605	117.675468	61.650105	367.976379	469.890869	250.578445	2.008759	99998.000000	4.232458	3.684939	0.364717	0.437979	3.632568	4.964010	2.820784	2.629359	2.332460	2.070686	1.789934	2.565820	2.671997	2.398944	0.302928	4.999991	10074.000000		1
25254.748047	2947.505371	2.306637	1.492530	3708.029297	76296.812500	556.876953	372.444702	182.378479	93.757996	48.855675	269.420074	352.042694	251.898285	1.808961	99998.000000	4.402343	3.469455	0.362979	0.173923	3.569143	4.882506	2.745759	2.571062	2.260974	1.972008	1.688915	2.430430	2.546595	2.401225	0.257429	4.999991	10103.000000		1
9651.396484	2179.928955	1.779317	1.646716	1732.552368	36915.148438	269.099365	174.308334	89.345161	88.241188	18.197142	96.662872	122.085220	47.563587	0.530094	0.000000	3.984590	3.338442	0.250253	0.216619	3.238686	4.567204	2.429913	2.241318	1.951071	1.945671	1.260003	1.985260	2.086663	1.677275	0.000000	0.000000	10130.000000		1
15628.680664	4045.109619	1.692973	2.275799	3235.693115	67122.968750	543.650818	336.747345	162.383514	81.028320	53.946926	292.659149	403.667572	220.795700	0.615571	99998.000000	4.193923	3.606930	0.228650	0.357134	3.509967	4.826871	2.735320	2.527304	2.210542	1.908637	1.731967	2.466362	2.606024	2.343991	0.000000	4.999991	10219.000000		1
10283.263672	2060.899658	1.538786	3.370527	1788.707275	36203.234375	295.326569	185.221680	99.851463	50.690498	22.828918	153.320404	231.178650	111.930466	1.302640	0.000000	4.012131	3.314057	0.187178	0.527698	3.252539	4.558747	2.470303	2.267692	1.999354	1.704927	1.358485	2.185600	2.363948	2.048948	0.114824	0.000000	10246.000000		1
11001.707031	4228.851074	2.815454	4.650278	3285.661865	64595.136719	532.496948	338.705536	155.152145	82.502350	52.667175	264.079041	335.603302	246.261215	1.125534	99998.000000	4.041460	3.626222	0.449548	0.667479	3.516623	4.810200	2.726317	2.529822	2.190758	1.916466	1.721540	2.421734	2.525826	2.391396	0.051358	4.999991	10375.000000		1
4708.119629	2270.741943	1.551121	4.184633	1531.464844	31324.103516	235.206009	160.009033	56.916565	20.031967	26.513987	118.566673	134.913574	95.839516	0.335363	0.000000	3.672848	3.356168	0.190646	0.621657	3.185107	4.495879	2.371449	2.204144	1.755239	1.301724	1.423475	2.073963	2.130056	1.981545	0.000000	0.000000	10409.000000		1
9756.973633	1751.458740	3.644979	4.261727	1880.164795	40218.117188	273.638641	191.537186	95.043915	49.854805	27.065975	140.205261	188.549042	129.862411	0.797022	0.000000	3.989315	3.243400	0.561695	0.629586	3.274196	4.604422	2.437177	2.282253	1.977924	1.697707	1.432424	2.146764	2.275424	2.113483	0.000000	0.000000	10426.000000		1
8333.039062	2548.315430	1.643633	2.497828	1355.577637	31615.716797	230.959702	149.052505	82.576355	34.346684	25.792391	109.164352	151.056946	70.867401	1.638014	0.000000	3.920803	3.406253	0.215805	0.397563	3.132124	4.499903	2.363536	2.173339	1.916856	1.535885	1.411492	2.038081	2.179141	1.850446	0.214318	0.000000	10474.000000		1
12994.584961	4404.988281	2.507080	3.826920	4686.252930	92077.578125	748.509766	483.838623	238.918823	125.144287	76.704918	387.897339	581.722656	338.949158	0.690206	99998.000000	4.113762	3.643945	0.399168	0.582849	3.670826	4.964154	2.874197	2.684700	2.378250	2.097411	1.884823	2.588717	2.764716	2.530135	0.000000	4.999991	10516.000000		1
5047.521973	1444.645264	1.551121	2.821621	859.980713	21346.472656	159.228851	95.546562	47.208958	35.651104	16.340733	86.970680	107.095161	65.763809	0.319846	99998.000000	3.703078	3.159761	0.190646	0.450499	2.934489	4.329326	2.202022	1.980215	1.674024	1.552073	1.213271	1.939373	2.029770	1.817987	0.000000	4.999991	10583.000000		1
6656.968750	1020.880981	1.686805	3.410615	1386.902222	30737.021484	213.817200	146.434418	83.729675	20.109060	29.776581	153.971069	183.747650	104.655922	0.075771	0.000000	3.823277	3.008975	0.227065	0.532833	3.142046	4.487662	2.330043	2.165643	1.922879	1.303392	1.473875	2.187439	2.264222	2.019764	0.000000	0.000000	10602.000000		1
23437.669922	8477.296875	2.553336	3.941018	5895.843262	99998.000000	893.235779	599.984558	314.014038	132.520584	104.711433	524.664246	691.198425	414.997223	2.960141	0.000000	4.369915	3.928257	0.407108	0.595608	3.770546	4.999991	2.950966	2.778140	2.496949	2.122283	2.019994	2.719882	2.839603	2.618045	0.471312	0.000000	10627.000000		1
15180.092773	4842.046387	3.589472	5.063499	3353.322266	72102.593750	556.824524	351.025055	181.878906	59.886208	66.710518	314.991577	415.539978	233.809067	0.856671	0.000000	4.181274	3.685029	0.555031	0.704451	3.525475	4.857951	2.745718	2.545338	2.259782	1.777327	1.824194	2.498299	2.618613	2.368861	0.000000	0.000000	10718.000000		1
6360.957520	1771.940918	1.729977	3.274930	2622.898682	51009.250000	395.674530	274.384918	116.898369	69.084999	54.699356	221.736237	299.218262	126.929771	0.892627	99998.000000	3.803523	3.248449	0.238040	0.515202	3.418782	4.707649	2.597338	2.438360	2.067808	1.839384	1.737982	2.345837	2.475988	2.103564	0.000000	4.999991	10874.000000		1
6236.864746	2296.247559	3.395196	6.099635	1468.609009	28866.916016	243.035614	157.989182	52.910789	33.705265	28.913134	132.659363	168.026764	107.930855	0.501306	0.000000	3.794966	3.361019	0.530865	0.785304	3.166906	4.460401	2.385670	2.198627	1.723544	1.527698	1.461095	2.122738	2.225379	2.033146	0.000000	0.000000	10991.000000		1
8174.911133	1626.739990	2.050686	3.342773	1486.183228	32250.267578	219.519028	160.388336	82.616447	27.016636	29.088907	107.132172	158.195801	110.354675	0.071137	0.000000	3.912483	3.211318	0.311899	0.524107	3.172072	4.508533	2.341472	2.205173	1.917067	1.431631	1.463727	2.029920	2.199195	2.042791	0.000000	0.000000	11037.000000		1
8627.607422	3225.510498	2.729109	4.890810	3182.239502	59478.500000	515.755310	331.964478	155.867569	38.608410	49.130127	251.771851	308.956696	166.549652	0.615615	99998.000000	3.935890	3.508599	0.436021	0.689381	3.502733	4.774360	2.712444	2.521092	2.192756	1.586682	1.691348	2.401007	2.489898	2.221544	0.000000	4.999991	11088.000000		1
21537.089844	5724.227051	3.475374	5.149844	5132.846191	99998.000000	805.108704	526.468201	278.881012	131.006470	73.454659	429.737488	604.052002	327.782928	2.212761	99998.000000	4.333187	3.757717	0.541001	0.711794	3.710358	4.999991	2.905854	2.721372	2.445419	2.117293	1.866019	2.633203	2.781074	2.515586	0.344934	4.999991	11115.000000		1
9456.352539	534.893005	2.121612	1.930420	1380.969116	30509.640625	233.010391	149.431808	58.954918	57.462387	26.834694	113.558678	172.831223	162.460602	0.372012	0.000000	3.975724	2.728267	0.326666	0.285652	3.140184	4.484437	2.367375	2.174443	1.770520	1.759384	1.428697	2.055220	2.237622	2.210748	0.000000	0.000000	11182.000000		1
12144.839844	5346.333496	1.181072	4.058200	6565.532715	99998.000000	1052.850098	677.263062	301.962769	154.328796	100.659401	546.968933	715.415039	375.220093	2.984912	0.000000	4.084392	3.728056	0.072276	0.608333	3.817270	4.999991	3.022367	2.830757	2.479953	2.188447	2.002854	2.737963	2.854558	2.574286	0.474932	0.000000	11241.000000		1
4947.365234	726.115601	3.577137	3.873176	950.926331	23259.636719	140.303940	101.010948	46.542870	23.572100	19.890116	88.265854	124.589211	75.249390	0.355828	0.000000	3.694374	2.861006	0.553536	0.588067	2.978147	4.366603	2.147070	2.004369	1.667853	1.372398	1.298637	1.945793	2.095480	1.876503	0.000000	0.000000	11269.000000		1
4834.904785	2834.443115	1.628214	2.846291	2048.515381	42536.339844	313.841339	218.433548	90.439888	56.330654	36.061241	152.950363	179.177551	98.651886	1.420077	0.000000	3.684388	3.452468	0.211711	0.454279	3.311439	4.628760	2.496710	2.339319	1.956360	1.750745	1.557041	2.184551	2.253284	1.994105	0.152312	0.000000	11332.000000		1
21940.966797	2807.599121	1.736145	2.701355	3733.349854	75922.546875	592.019226	389.408356	197.504211	58.899410	57.129345	302.665863	389.985016	248.355072	2.018246	0.000000	4.341256	3.448335	0.239586	0.431582	3.572099	4.880371	2.772336	2.590405	2.295576	1.770111	1.756859	2.480963	2.591048	2.395073	0.304974	0.000000	11411.000000		1
5087.034180	2444.359375	3.059069	3.546299	1791.584351	40825.542969	285.714569	188.471939	65.757645	30.424166	31.081003	134.250565	178.832184	119.260513	0.732154	99998.000000	3.706465	3.388165	0.485589	0.549775	3.253237	4.610932	2.455932	2.275247	1.817946	1.483219	1.492495	2.127916	2.252446	2.076497	0.000000	4.999991	11461.000000		1
11275.234375	3141.947510	2.149366	3.620309	2822.064941	51207.132812	427.029968	294.484711	134.370834	57.887943	38.811935	180.189026	240.951004	147.112839	0.855258	0.000000	4.052125	3.497199	0.332310	0.558746	3.450567	4.709331	2.630458	2.469063	2.128305	1.762588	1.588965	2.255728	2.381929	2.167650	0.000000	0.000000	11618.000000		1
14771.315430	4529.349121	0.909703	2.275799	3527.568848	72820.828125	530.600403	362.869720	176.038315	74.626480	71.740097	338.865875	418.213562	266.151337	2.356912	0.000000	4.169419	3.656036	0.000000	0.357134	3.547476	4.862256	2.724768	2.559751	2.245607	1.872893	1.855762	2.530028	2.621398	2.425129	0.372343	0.000000	11659.000000		1
21416.257812	8672.858398	2.750695	3.583304	6423.652832	99998.000000	996.784607	654.205933	301.830170	150.986023	129.739059	625.308228	857.230042	512.847351	2.229965	99998.000000	4.330744	3.938162	0.439442	0.554284	3.807782	4.999991	2.998601	2.815714	2.479763	2.178937	2.113071	2.796094	2.933097	2.709988	0.348298	4.999991	11651.000000		1
18823.943359	3288.027100	2.093859	4.015028	4553.146484	86453.828125	762.466736	473.289154	243.547516	123.022675	68.267807	344.336426	445.372040	348.817108	1.410243	0.000000	4.274711	3.516935	0.320947	0.603689	3.658312	4.936784	2.882221	2.675127	2.386584	2.089985	1.834216	2.536983	2.648723	2.542598	0.149294	0.000000	11770.000000		1
4372.275879	1331.083496	2.309720	4.921647	869.996704	24535.968750	152.509384	96.150970	64.490227	43.514637	21.305552	85.737190	107.095161	51.603283	0.075936	0.000000	3.640707	3.124205	0.363559	0.692110	2.939517	4.389803	2.183297	1.982954	1.809494	1.638635	1.328493	1.933169	2.029770	1.712677	0.000000	0.000000	11817.000000		1
26148.167969	5708.373535	1.560372	2.507080	6337.206543	99998.000000	1058.776978	650.317322	335.584778	152.460037	100.384949	551.724060	727.759277	412.425385	3.042339	0.000000	4.417441	3.756512	0.193228	0.399168	3.801898	4.999991	3.024805	2.813125	2.525802	2.183156	2.001669	2.741722	2.861988	2.615345	0.483208	0.000000	11853.000000		1
20328.816406	10388.643555	2.852458	3.953353	6798.762207	99998.000000	1046.374268	691.401978	367.513824	129.883987	111.171867	518.111267	738.549255	398.622559	3.564173	0.000000	4.308112	4.016559	0.455219	0.596966	3.832430	4.999991	3.019687	2.839731	2.565274	2.113556	2.045995	2.714423	2.868379	2.600562	0.551959	0.000000	11888.000000		1
6873.092285	2158.755859	1.107062	0.481063	1558.330322	36925.808594	243.146637	153.505432	72.335258	44.408920	19.214777	129.791473	170.984070	118.088692	1.323603	0.000000	3.837152	3.334203	0.044172	0.000000	3.192660	4.567330	2.385868	2.186124	1.859350	1.647470	1.283635	2.113246	2.232956	2.072208	0.121758	0.000000	11914.000000		1
3716.416992	1748.880737	1.443190	2.121612	1175.283813	25470.619141	175.686768	125.027107	67.509209	26.575661	13.293998	77.821228	111.671432	84.315582	1.603281	99998.000000	3.570124	3.242760	0.159323	0.326666	3.070143	4.406040	2.244739	2.097004	1.829363	1.424484	1.123656	1.891098	2.047942	1.925908	0.205010	4.999991	11943.000000		1
9147.170898	2269.468262	2.673601	2.676685	2176.071045	48484.308594	354.469604	226.741150	108.775803	55.239014	29.853674	162.676468	207.982758	129.017456	0.512923	99998.000000	3.961287	3.355924	0.427097	0.427597	3.337673	4.685601	2.549579	2.355530	2.036532	1.742246	1.474998	2.211325	2.318027	2.110648	0.000000	4.999991	11976.000000		1
11285.238281	3033.652588	1.181072	0.616748	2631.952637	56377.738281	407.867615	271.146973	134.432510	52.784355	37.510597	202.891510	304.525360	139.249313	0.992102	0.000000	4.052511	3.481966	0.072276	0.000000	3.420278	4.751108	2.610519	2.433205	2.128504	1.722505	1.574154	2.307264	2.483624	2.143793	0.000000	0.000000	11997.000000		1
12890.958984	4560.948242	2.476242	4.323402	3696.449951	78919.242188	579.502380	385.948395	230.392288	86.424866	60.848331	326.022125	454.083618	248.179291	2.450700	0.000000	4.110285	3.659055	0.393793	0.635826	3.567785	4.897183	2.763055	2.586529	2.362468	1.936639	1.784249	2.513247	2.657136	2.394766	0.389290	0.000000	12096.000000		1
6792.424805	2630.031250	4.024279	5.125174	1788.889160	44622.570312	296.051270	191.040695	119.433205	43.449879	34.053726	157.511215	230.827103	165.214386	0.119435	99998.000000	3.832025	3.419961	0.604688	0.709709	3.252584	4.649555	2.471367	2.281126	2.077125	1.637989	1.532165	2.197311	2.363287	2.218048	0.000000	4.999991	12171.000000		1
7141.125000	2151.228516	1.403101	3.496960	2240.385498	47333.578125	360.606232	235.202927	94.393242	85.783447	42.056030	202.780487	235.289261	155.845993	0.994790	99998.000000	3.853767	3.332687	0.147089	0.543691	3.350323	4.675169	2.557033	2.371443	1.974941	1.933403	1.623828	2.307026	2.371602	2.192696	0.000000	4.999991	12263.000000		1
6444.354004	4137.526367	1.600460	4.724288	2631.406738	53770.726562	428.815460	275.501221	127.046951	49.811630	44.307159	209.407440	304.142975	145.524719	0.035026	99998.000000	3.809179	3.616741	0.204245	0.674336	3.420188	4.730546	2.632270	2.440124	2.103964	1.697331	1.646474	2.320992	2.483078	2.162937	0.000000	4.999991	12335.000000		1
15887.872070	4454.852051	1.415436	2.957305	4620.665039	92890.664062	730.580872	478.050446	251.321625	117.823494	77.938416	390.234802	450.450958	314.720215	1.512439	0.000000	4.201066	3.648833	0.150890	0.470896	3.664705	4.967972	2.863668	2.679474	2.400230	2.071232	1.891752	2.591326	2.653647	2.497925	0.179678	0.000000	12400.000000		1
9711.748047	1988.292969	2.038351	3.120744	1897.957886	39022.027344	291.487335	200.264160	108.871399	67.163834	39.376259	193.193146	250.763474	156.003265	0.386626	0.000000	3.987297	3.298480	0.309279	0.494258	3.278286	4.591310	2.464620	2.301603	2.036914	1.827135	1.595234	2.285992	2.399264	2.193134	0.000000	0.000000	12526.000000		1
5083.413574	2743.512939	2.837040	3.348940	1439.143921	29925.541016	205.654541	153.866226	59.457565	47.498829	26.409138	131.780487	180.987717	126.198921	0.186055	0.000000	3.706156	3.438307	0.452865	0.524907	3.158104	4.476042	2.313138	2.187143	1.774207	1.676683	1.421754	2.119851	2.257649	2.101056	0.000000	0.000000	12598.000000		1
13569.526367	3638.706787	1.020718	2.248045	2857.823975	58805.257812	484.726715	294.645081	159.475555	94.103371	57.832436	329.950806	451.030701	191.580353	2.070685	0.000000	4.132565	3.560947	0.008906	0.351805	3.456035	4.769416	2.685497	2.469299	2.202694	1.973605	1.762172	2.518449	2.654206	2.282351	0.316114	0.000000	12642.000000		1
14637.378906	4458.796387	3.672733	5.199183	4402.956055	86505.296875	700.144409	452.606506	209.379700	122.350418	88.873352	422.336517	523.193298	283.105713	1.872784	99998.000000	4.165463	3.649218	0.564989	0.715935	3.643744	4.937043	2.845188	2.655721	2.320935	2.087605	1.948772	2.625659	2.718662	2.451949	0.272488	4.999991	12763.000000		1
8187.184570	2577.120605	1.655968	2.211041	1965.528809	44319.750000	335.288757	210.755035	94.895889	28.271717	43.085999	199.326706	249.665649	211.439636	0.352644	0.000000	3.913135	3.411135	0.219052	0.344597	3.293479	4.646597	2.525419	2.323778	1.977247	1.451352	1.634336	2.299566	2.397359	2.325186	0.000000	0.000000	12811.000000		1
4647.885254	1018.932068	2.349809	2.590341	638.697815	17184.587891	117.764900	69.630821	38.090340	30.004778	14.037179	49.145546	58.356670	42.065281	0.089956	0.000000	3.667255	3.008145	0.371033	0.413357	2.805295	4.235139	2.071016	1.842802	1.580815	1.477190	1.147280	1.691484	1.766091	1.623924	0.000000	0.000000	12832.000000		1
7264.690430	2068.812500	1.628214	3.213256	1099.877075	31022.246094	181.126480	114.323448	63.358498	42.956482	12.211605	89.416092	129.634216	91.244743	0.559241	0.000000	3.861217	3.315721	0.211711	0.506945	3.041344	4.491673	2.257982	2.058135	1.801805	1.633029	1.086773	1.951416	2.112720	1.960208	0.000000	0.000000	12856.000000		1
19094.775391	6314.809082	2.433070	4.388160	4824.327148	97859.750000	783.504028	488.951447	232.344299	108.621613	78.579834	392.633942	591.396362	345.320160	1.894748	0.000000	4.280915	3.800360	0.386155	0.642282	3.683437	4.990604	2.894041	2.689266	2.366132	2.035916	1.895311	2.593988	2.771879	2.538222	0.277552	0.000000	12881.000000		1
8809.612305	3419.268066	1.692973	3.361275	2417.959473	50502.144531	386.753265	248.648026	122.708130	66.750610	42.352070	198.694534	241.123703	132.650101	0.517814	99998.000000	3.944957	3.533933	0.228650	0.526504	3.383449	4.703310	2.587434	2.395585	2.088873	1.824455	1.626875	2.298186	2.382240	2.122708	0.000000	4.999991	12910.000000		1
9610.274414	1407.036011	1.711475	2.238794	1901.325439	43339.195312	305.866791	195.694061	86.295341	71.712341	36.594727	146.533096	201.451401	121.098419	0.982136	0.000000	3.982736	3.148305	0.233371	0.350014	3.279057	4.636881	2.485532	2.291578	1.935987	1.855594	1.563419	2.165936	2.304170	2.083138	0.000000	0.000000	12932.000000		1
3644.414795	1724.756714	2.809286	4.348072	552.050903	15155.394531	100.866013	66.275711	38.031750	12.544649	11.298819	41.146328	52.340298	15.705482	0.079451	99998.000000	3.561628	3.236728	0.448596	0.638297	2.741979	4.180567	2.003745	1.821354	1.580146	1.098459	1.053033	1.614331	1.718836	1.196051	0.000000	4.999991	12961.000000		1
27748.066406	4431.477539	2.747611	5.445883	5274.395996	99998.000000	837.521851	544.156555	304.127563	152.151672	87.473335	409.582184	605.248474	330.126556	1.905468	0.000000	4.443233	3.646549	0.438955	0.736068	3.722173	4.999991	2.922996	2.735724	2.483056	2.182277	1.941876	2.612341	2.781934	2.518681	0.280002	0.000000	13058.000000		1
6252.015137	3118.843994	2.183287	3.348940	2641.437988	58741.035156	409.748688	267.576019	153.875473	51.066715	35.194710	227.046432	311.414429	226.781235	0.505599	0.000000	3.796020	3.493994	0.339111	0.524907	3.421840	4.768941	2.612518	2.427447	2.187169	1.708138	1.546477	2.356115	2.493339	2.355607	0.000000	0.000000	13133.000000		1
6272.827148	841.823669	2.143198	2.732193	917.847107	22811.009766	146.295654	102.478806	67.058983	27.217079	13.901494	90.165436	102.047081	36.372700	0.400478	0.000000	3.797463	2.925221	0.331062	0.436511	2.962770	4.358144	2.165231	2.010634	1.826457	1.434842	1.143062	1.955040	2.008801	1.560776	0.000000	0.000000	13218.000000		1
8527.314453	3145.740479	2.010598	4.397411	2440.372070	46940.500000	381.640411	255.136215	116.059593	58.819233	43.079830	206.980545	261.343781	191.925735	1.418408	99998.000000	3.930812	3.497723	0.303325	0.643197	3.387456	4.671548	2.581654	2.406772	2.064681	1.769519	1.634274	2.315929	2.417212	2.283133	0.151801	4.999991	13307.000000		1
19406.343750	3215.247803	1.563456	2.954222	3083.220703	65404.410156	498.196503	319.759033	146.946320	74.941017	48.445538	273.644806	362.734009	240.966431	0.604089	0.000000	4.287944	3.507215	0.194086	0.470443	3.489005	4.815607	2.697401	2.504823	2.167159	1.874720	1.685254	2.437187	2.559588	2.381957	0.000000	0.000000	13338.000000		1
4781.188965	3112.867676	2.556419	2.497828	1919.513306	39018.113281	326.845459	202.111328	102.663834	62.236015	32.123306	147.023407	191.262726	97.036011	0.042241	0.000000	3.679536	3.493161	0.407632	0.397563	3.283191	4.591266	2.514343	2.305591	2.011417	1.794042	1.506820	2.167387	2.281630	1.986933	0.000000	0.000000	13377.000000		1
15218.787109	5508.328125	1.853327	3.644979	4910.021484	99998.000000	804.393250	507.703674	250.128220	135.863358	84.417351	453.272583	609.426941	382.707397	1.929945	0.000000	4.182380	3.741020	0.267952	0.561695	3.691083	4.999991	2.905468	2.705610	2.398163	2.133102	1.926432	2.656359	2.784922	2.582867	0.285545	0.000000	13408.000000		1
14212.329102	5671.849609	3.179335	5.563065	4942.048828	98602.796875	793.520020	513.710815	221.258255	103.098640	64.151016	383.166870	544.057861	382.728973	1.477596	99998.000000	4.152665	3.753725	0.502336	0.745314	3.693907	4.993889	2.899558	2.710719	2.344899	2.013253	1.807204	2.583388	2.735645	2.582891	0.169556	4.999991	13464.000000		1
7168.172363	1688.784912	2.211041	2.288134	1537.478149	35858.101562	252.869659	164.218338	114.591728	38.815022	33.958130	154.322617	194.448227	100.563805	0.173099	99998.000000	3.855408	3.227574	0.344597	0.359481	3.186809	4.554587	2.402897	2.215422	2.059153	1.589000	1.530944	2.188430	2.288804	2.002442	0.000000	4.999991	13593.000000		1
17647.376953	5211.641602	2.328223	4.745874	4457.424316	99998.000000	687.707642	460.349762	308.114838	129.683548	95.034660	464.651581	670.151917	354.259918	1.459687	0.000000	4.246680	3.716974	0.367025	0.676316	3.649084	4.999991	2.837404	2.663088	2.488713	2.112885	1.977882	2.667127	2.826173	2.549322	0.164260	0.000000	13757.000000		1
6025.859863	2941.442627	1.748480	4.224722	1991.422974	42370.097656	352.736542	209.333435	117.308502	30.914480	34.581047	188.367096	232.853119	172.683197	0.839007	99998.000000	3.780019	3.468560	0.242661	0.625798	3.299164	4.627059	2.547451	2.320839	2.069330	1.490162	1.538838	2.275005	2.367082	2.237250	0.000000	4.999991	13908.000000		1
16057.687500	4525.688965	1.803987	1.890332	3222.920166	70372.078125	522.604309	329.380310	195.061890	78.209785	52.920040	257.880737	391.061249	193.547775	0.488063	0.000000	4.205683	3.655685	0.256233	0.276538	3.508250	4.847400	2.718173	2.517698	2.290172	1.893261	1.723620	2.411419	2.592245	2.286788	0.000000	0.000000	13934.000000		1
7825.110352	3021.675537	1.073141	1.948923	1318.511108	31476.886719	222.198792	143.609711	69.646240	26.165524	27.821491	110.860405	107.801338	136.884079	1.002995	99998.000000	3.893491	3.480248	0.030657	0.289795	3.120084	4.497992	2.346742	2.157184	1.842898	1.417729	1.444380	2.044776	2.032624	2.136353	0.001299	4.999991	14009.000000		1
8493.036133	2850.950439	2.639680	4.613273	1551.015747	36024.835938	239.504730	162.457520	87.439415	48.846420	33.316715	142.511902	186.387344	95.987534	0.548517	0.000000	3.929063	3.454990	0.421551	0.664009	3.190616	4.556602	2.379314	2.210740	1.941707	1.688833	1.522662	2.153851	2.270416	1.982215	0.000000	0.000000	14038.000000		1
5820.837402	2649.347900	1.933504	4.443667	1923.580688	41390.148438	320.298706	201.553162	112.167915	27.405186	38.281532	152.638901	169.260254	91.534615	0.574372	0.000000	3.764986	3.423139	0.286345	0.647742	3.284110	4.616897	2.505555	2.304390	2.049869	1.437833	1.582989	2.183665	2.228555	1.961585	0.000000	0.000000	14187.000000		1
10070.296875	2829.879150	1.890332	3.478457	2785.430176	61271.175781	451.391510	289.041931	138.536957	70.124222	55.427120	220.900543	305.848297	198.238144	1.882777	0.000000	4.003042	3.451768	0.276538	0.541387	3.444892	4.787256	2.654553	2.460961	2.141566	1.845868	1.743722	2.344197	2.485506	2.297187	0.274799	0.000000	14254.000000		1
15146.427734	4289.733398	1.840992	3.743659	4401.361816	92612.804688	734.503418	457.367798	226.469772	105.155495	73.954224	386.047089	519.585327	229.214294	1.420692	99998.000000	4.180310	3.632430	0.265052	0.573296	3.643587	4.966671	2.865994	2.660266	2.355010	2.021832	1.868963	2.586640	2.715657	2.360242	0.152500	4.999991	14316.000000		1
23969.576172	6021.440918	2.840123	4.233974	7212.760254	99998.000000	1147.832275	742.622864	390.709686	157.875092	129.338165	631.599060	790.867981	490.983643	0.839299	0.000000	4.379660	3.779701	0.453337	0.626748	3.858102	4.999991	3.059878	2.870768	2.591854	2.198314	2.111727	2.800442	2.898104	2.691067	0.000000	0.000000	14387.000000		1
9224.153320	666.229431	2.525582	2.978892	1343.745361	31753.115234	227.616928	147.698746	73.220291	51.849983	28.694189	121.671997	139.674866	104.094688	1.492724	99998.000000	3.964926	2.823624	0.402361	0.474055	3.128317	4.501786	2.357205	2.169377	1.864631	1.714749	1.457794	2.085191	2.145118	2.017429	0.173979	4.999991	14474.000000		1
4046.685547	3245.406738	2.322055	3.688152	1721.540283	37623.945312	297.337189	183.661316	84.944664	56.956654	25.690628	138.990280	141.966080	113.025192	0.788151	0.000000	3.607100	3.511269	0.365873	0.566809	3.235917	4.575464	2.473249	2.264018	1.929136	1.755544	1.409775	2.142984	2.152184	2.053175	0.000000	0.000000	14505.000000		1
11390.143555	2298.961182	2.272716	2.867877	2598.879395	51410.691406	414.787537	271.375183	108.831306	74.416786	48.050816	203.165955	250.846725	171.489792	0.609407	99998.000000	4.056529	3.361532	0.356545	0.457561	3.414786	4.711053	2.617826	2.433570	2.036754	1.871671	1.681701	2.307851	2.399408	2.234238	0.000000	4.999991	14527.000000		1
5965.717773	1426.808960	2.266548	2.981975	1252.398804	28540.453125	195.339432	131.589294	76.479805	25.160225	13.969337	84.960083	125.144287	50.863186	1.453286	0.000000	3.775663	3.154366	0.355365	0.474504	3.097743	4.455461	2.290790	2.119220	1.883547	1.400715	1.145176	1.929215	2.097411	1.706404	0.162351	0.000000	14561.000000		1
4877.691406	1137.440063	2.611927	4.061284	1087.495850	26153.484375	177.940979	116.633163	61.317062	33.267372	14.777276	89.039871	141.858154	78.120354	1.285692	0.000000	3.688214	3.055928	0.416961	0.608663	3.036427	4.417530	2.250276	2.066822	1.787581	1.522019	1.169594	1.949584	2.151854	1.892764	0.109137	0.000000	14596.000000		1
27107.712891	5101.453613	2.445405	3.740575	6562.609375	99998.000000	1064.133545	670.713196	323.111053	150.171906	101.763382	524.022827	726.430176	425.599121	1.518632	0.000000	4.433093	3.707694	0.388351	0.572938	3.817076	4.999991	3.026996	2.826537	2.509352	2.176589	2.007591	2.719350	2.861194	2.629001	0.181453	0.000000	14629.000000		1
4753.188477	1454.056885	1.572707	3.305768	999.649414	25771.093750	142.416306	99.018852	47.464909	38.407967	13.149062	52.812111	76.917694	33.470901	0.134523	0.000000	3.676985	3.162581	0.196648	0.519272	2.999848	4.411133	2.153560	1.995718	1.676373	1.584421	1.118895	1.722733	1.886026	1.524667	0.000000	0.000000	14677.000000		1
4995.610352	2508.195801	1.082392	2.096942	1390.645874	31688.835938	230.901108	138.333435	52.244701	20.093641	13.738056	83.908531	123.010338	55.886597	1.589770	99998.000000	3.698589	3.399361	0.034385	0.321587	3.143217	4.500906	2.363426	2.140927	1.718042	1.303059	1.137925	1.923806	2.089942	1.747308	0.201334	4.999991	14698.000000		1
12389.953125	3593.816895	1.982844	2.497828	2270.390381	50294.519531	358.919434	224.012039	107.906189	55.963692	33.480152	185.718170	240.543961	175.483231	1.286110	0.000000	4.093070	3.555556	0.297289	0.397563	3.356101	4.701520	2.554997	2.350271	2.033046	1.747906	1.524787	2.268854	2.381194	2.244236	0.109278	0.000000	14720.000000		1
7183.329102	1884.540649	4.070535	8.763986	1460.116333	32821.484375	241.934723	162.883087	76.020325	27.744398	25.718382	143.511032	191.734543	89.480850	0.903382	99998.000000	3.856326	3.275206	0.609652	0.942702	3.164387	4.516158	2.383698	2.211876	1.880930	1.443175	1.410244	2.156885	2.282700	1.951730	0.000000	4.999991	14779.000000		1
9368.118164	3235.612793	2.433070	4.286397	1852.858276	39631.558594	295.141541	197.266769	96.502518	34.574879	35.962563	155.599289	189.057861	149.727844	0.243581	99998.000000	3.971652	3.509957	0.386155	0.632092	3.267842	4.598041	2.470030	2.295054	1.984539	1.538761	1.555851	2.192008	2.276595	2.175303	0.000000	4.999991	14873.000000		1
4742.506348	2258.203369	2.235711	3.500043	1401.636353	31933.298828	213.209702	144.078445	80.898804	43.101418	30.969988	100.554550	158.238968	105.306595	0.624908	0.000000	3.676008	3.353763	0.349416	0.544073	3.146635	4.504244	2.328807	2.158599	1.907942	1.634492	1.490941	2.002402	2.199313	2.022455	0.000000	0.000000	14903.000000		1
6770.089355	2040.201538	2.032184	4.681116	2198.650146	46873.617188	355.777100	222.174133	107.156837	43.163090	37.760380	178.264771	220.734024	122.106804	0.930024	0.000000	3.830594	3.309673	0.307963	0.670349	3.342156	4.670928	2.551178	2.346694	2.030020	1.635113	1.577036	2.251065	2.343869	2.086740	0.000000	0.000000	14919.000000		1
5701.191406	1784.380737	1.483278	3.651147	1196.657104	28248.261719	179.405746	117.391769	66.836952	45.408054	15.834998	95.136421	117.576790	120.287399	0.774786	0.000000	3.755966	3.251487	0.171223	0.562429	3.077970	4.450992	2.253836	2.069638	1.825017	1.657133	1.199618	1.978347	2.070322	2.080220	0.000000	0.000000	14935.000000		1
4838.750000	939.226624	2.972724	3.305768	882.072632	17757.187500	130.611755	84.482109	44.621700	13.642460	6.682462	66.611839	61.159790	37.640114	0.330160	0.000000	3.684733	2.972770	0.473155	0.519272	2.945504	4.249374	2.115982	1.926765	1.649546	1.134893	0.824937	1.823551	1.786466	1.575651	0.000000	0.000000	14950.000000		1
20312.199219	6905.937500	1.489446	3.928683	8503.113281	99998.000000	1400.788330	881.021057	445.393646	189.693100	155.941589	698.593262	937.398010	457.219788	2.876130	0.000000	4.307757	3.839223	0.173025	0.594247	3.929578	4.999991	3.146373	2.944986	2.648744	2.278052	2.192962	2.844224	2.971924	2.660125	0.458808	0.000000	14995.000000		1
5396.789551	1299.018799	3.040566	3.305768	1124.818359	28956.392578	176.559464	122.054382	70.349335	22.400278	30.473507	112.796997	153.378998	135.814026	0.212210	99998.000000	3.732136	3.113616	0.482955	0.519272	3.051082	4.461744	2.246891	2.086553	1.847260	1.350253	1.483922	2.052298	2.185766	2.132945	0.000000	4.999991	15058.000000		1
3909.878418	1259.411255	2.778449	3.703570	1010.750854	24189.396484	164.196747	112.605804	64.178772	32.487186	19.606411	100.582306	144.220291	100.156754	0.243903	99998.000000	3.592163	3.100168	0.443802	0.568621	3.004644	4.383625	2.215364	2.051561	1.807391	1.511712	1.292398	2.002522	2.159026	2.000680	0.000000	4.999991	15128.000000		1
7059.522949	3763.552002	0.743181	2.405316	2254.909912	48387.355469	349.282745	235.212173	101.183640	65.113144	26.982714	189.767120	240.485367	135.086258	0.796934	0.000000	3.848775	3.575598	0.000000	0.381172	3.353129	4.684732	2.543177	2.371460	2.005110	1.813669	1.431086	2.278221	2.381089	2.130611	0.000000	0.000000	15149.000000		1
3656.826904	2493.363037	2.322055	4.878475	1600.556030	40000.507812	242.751907	167.866409	112.035309	51.890072	35.703526	152.478546	231.533279	113.194801	0.906483	99998.000000	3.563104	3.396785	0.365873	0.688284	3.204271	4.602066	2.385163	2.224964	2.049355	1.715084	1.552711	2.183209	2.364614	2.053827	0.000000	4.999991	15185.000000		1
10160.663086	2910.087158	2.544085	4.674948	3691.673096	71894.039062	570.189453	382.833832	221.221252	60.940845	68.998657	287.216339	422.570892	209.681900	1.869541	99998.000000	4.006922	3.463906	0.405532	0.669777	3.567223	4.856693	2.756019	2.583010	2.344827	1.784909	1.838841	2.458209	2.625900	2.321561	0.271735	4.999991	15230.000000		1
3572.317139	1910.379272	0.663004	3.620309	1309.299927	28307.578125	241.996399	142.419388	53.361015	29.119745	20.173819	113.638855	122.205482	126.553558	1.020026	0.000000	3.552950	3.281120	0.000000	0.558746	3.117039	4.451903	2.383809	2.153569	1.727224	1.464188	1.304788	2.055527	2.087091	2.102274	0.008611	0.000000	15303.000000		1
4063.177246	440.339386	3.389029	4.107540	757.323059	21053.609375	145.120743	85.043350	63.204308	16.189629	20.744310	90.680420	136.785400	87.084785	0.794224	0.000000	3.608866	2.643788	0.530075	0.613582	2.879281	4.323327	2.161730	1.929640	1.800747	1.209237	1.316899	1.957514	2.136040	1.939942	0.000000	0.000000	15333.000000		1
4012.428223	2628.468018	3.071404	2.812370	1692.812256	31376.689453	265.173767	180.818100	62.223682	31.546648	34.170910	137.803040	203.455826	115.273239	1.610171	99998.000000	3.603407	3.419703	0.487337	0.449072	3.228609	4.496607	2.423531	2.257242	1.793956	1.498953	1.533657	2.139259	2.308470	2.061728	0.206872	4.999991	15376.000000		1
10495.529297	1586.133301	3.281098	2.491661	1717.624023	36322.718750	272.685760	183.189499	87.467163	61.909138	22.976938	147.606232	206.770844	111.865707	0.667960	0.000000	4.021004	3.200340	0.516019	0.396489	3.234928	4.560178	2.435663	2.262901	1.941845	1.791755	1.361292	2.169105	2.315489	2.048697	0.000000	0.000000	15414.000000		1
11711.284180	5005.555664	1.915002	4.304899	3014.576660	62066.792969	507.410706	317.770020	163.795868	62.091080	52.013420	258.318634	277.690674	157.141159	1.604849	0.000000	4.068604	3.699452	0.282169	0.633963	3.479226	4.792859	2.705360	2.502113	2.214303	1.793029	1.716115	2.412156	2.443561	2.196290	0.205434	0.000000	15496.000000		1
18780.208984	3575.946533	1.779317	1.979760	4033.406982	80130.445312	654.677734	418.780975	172.683197	86.212082	59.960217	319.617188	377.566803	200.134644	2.729396	99998.000000	4.273700	3.553391	0.250253	0.296613	3.605672	4.903798	2.816028	2.621987	2.237250	1.935568	1.777863	2.504630	2.576994	2.301322	0.436067	4.999991	15574.000000		1
6107.264648	1028.574951	2.096942	3.410615	1325.816528	28940.714844	213.363892	142.548904	73.331306	45.509815	26.714428	115.834480	157.224426	103.669128	0.123010	99998.000000	3.785847	3.012236	0.321587	0.532833	3.122483	4.461509	2.329121	2.153964	1.865289	1.658105	1.426746	2.063838	2.196520	2.015650	0.000000	4.999991	15702.000000		1
19905.203125	3613.910645	2.143198	4.983322	3727.493896	76523.085938	605.510620	386.623749	191.043777	95.515724	63.241314	296.717346	372.734589	191.127045	2.132069	0.000000	4.298966	3.557977	0.331062	0.697519	3.571417	4.883792	2.782122	2.587289	2.281133	1.980075	1.801001	2.472343	2.571400	2.281322	0.328801	0.000000	15789.000000		1
12199.877930	2195.341309	1.251998	2.944971	2045.789307	43928.726562	332.747742	216.786835	112.053818	67.993355	33.483234	153.292648	199.070755	108.026451	1.336644	99998.000000	4.086356	3.341502	0.097604	0.469081	3.310861	4.642749	2.522115	2.336033	2.049427	1.832466	1.524827	2.185521	2.299007	2.033530	0.126016	4.999991	15851.000000		1
7674.395996	1947.270020	2.704439	1.597377	1258.578613	32556.140625	185.123001	134.278320	64.561157	75.153793	25.872568	134.962906	175.683685	134.972168	0.825797	0.000000	3.885044	3.289426	0.432077	0.203407	3.099880	4.512633	2.267460	2.128006	1.809971	1.875951	1.412840	2.130214	2.244731	2.130244	0.000000	0.000000	15938.000000		1
12436.514648	3250.945312	1.396934	3.367443	2588.999023	48840.160156	387.172638	267.381744	151.608932	58.880909	33.023758	172.803467	247.766068	167.018372	0.698963	0.000000	4.094699	3.512010	0.145176	0.527300	3.413132	4.688777	2.587905	2.427132	2.180725	1.769974	1.518826	2.237552	2.394042	2.222764	0.000000	0.000000	15970.000000		1
13249.107422	2209.375488	1.501781	2.932636	2251.243408	50777.445312	352.560760	230.225769	124.589211	58.797646	40.612839	185.474548	250.855972	140.735672	2.124889	0.000000	4.122187	3.344270	0.176607	0.467258	3.352422	4.705671	2.547234	2.362154	2.095480	1.769360	1.608663	2.268284	2.399425	2.148404	0.327336	0.000000	15995.000000		1
5626.546387	1212.507568	1.511032	2.269632	963.128723	23040.177734	150.631393	96.388420	39.246742	41.747654	13.056550	61.606934	94.673866	68.116707	0.547516	99998.000000	3.750242	3.083684	0.179274	0.355955	2.983684	4.362486	2.177916	1.984025	1.593804	1.620632	1.115828	1.789630	1.976230	1.833254	0.000000	4.999991	16011.000000		1
11671.812500	3374.038818	1.933504	2.466991	2643.029297	50589.613281	421.525513	276.586700	120.096207	36.718079	51.689629	200.233322	264.572449	191.497086	0.472681	0.000000	4.067138	3.528150	0.286345	0.392168	3.422102	4.704062	2.624824	2.441831	2.079529	1.564880	1.713403	2.301536	2.422545	2.282162	0.000000	0.000000	16041.000000		1
18906.896484	3712.438965	1.520283	2.118529	3328.766357	66480.781250	554.147827	346.390198	162.466782	68.983238	46.083393	241.160706	305.613922	139.792038	0.343511	0.000000	4.276620	3.569659	0.181925	0.326034	3.522283	4.822696	2.743626	2.539566	2.210765	1.838744	1.663544	2.382307	2.485173	2.145483	0.000000	0.000000	16103.000000		1
4908.060059	2087.632568	1.066974	2.892547	1092.084473	25628.511719	172.621521	114.567062	62.784920	16.855717	16.757036	100.591560	147.692581	74.953354	1.591735	0.000000	3.690910	3.319654	0.028154	0.461280	3.038256	4.408723	2.237095	2.059060	1.797855	1.226747	1.224197	2.002562	2.169359	1.874791	0.201871	0.000000	16127.000000		1
22959.890625	6242.652832	3.191670	4.193885	6657.446777	99998.000000	1095.402588	686.896667	311.479187	230.386124	139.751953	647.437134	792.304993	476.844696	2.268819	0.000000	4.360970	3.795369	0.504018	0.622617	3.823308	4.999991	3.039574	2.836891	2.493429	2.362456	2.145358	2.811198	2.898892	2.678377	0.355800	0.000000	16178.000000		1
17097.826172	2624.940186	1.572707	1.282835	2707.988281	57046.558594	433.783356	278.936493	148.130478	56.676033	46.829659	214.190323	275.590637	121.271111	1.584661	99998.000000	4.232941	3.419119	0.196648	0.108171	3.432647	4.756229	2.637273	2.445505	2.170645	1.753399	1.670521	2.330800	2.440264	2.083757	0.199936	4.999991	16201.000000		1
6723.947266	1800.820190	1.989012	4.230890	1465.750366	31062.339844	232.843857	156.663177	92.444321	87.929726	33.834782	156.314713	249.640991	137.436066	0.984356	0.000000	3.827624	3.255470	0.298637	0.626432	3.166060	4.492234	2.367065	2.194967	1.965880	1.944136	1.529363	2.194000	2.397316	2.138101	0.000000	0.000000	16291.000000		1
9995.041992	933.139343	3.080655	4.089037	2084.225098	41969.949219	346.735596	218.470551	105.747566	39.820320	39.854240	197.087906	263.166260	145.330444	1.737221	99998.000000	3.999785	2.969946	0.488643	0.611621	3.318945	4.622939	2.539999	2.339393	2.024270	1.600105	1.600474	2.294660	2.420230	2.162357	0.239855	4.999991	16350.000000		1
9515.227539	1348.272217	2.473158	2.840123	2181.005127	45325.453125	326.423004	225.664917	118.295303	45.938457	32.770893	203.514420	266.931519	133.717087	0.910957	0.000000	3.978419	3.129778	0.393252	0.453337	3.338657	4.656342	2.513781	2.353464	2.072968	1.662176	1.515488	2.308595	2.426400	2.126187	0.000000	0.000000	16364.000000		1
15068.116211	2905.313721	2.174036	2.510163	2180.863281	43637.695312	346.948364	230.305939	119.257431	66.858543	21.808201	168.125443	212.648453	153.782974	0.987163	99998.000000	4.178059	3.463193	0.337267	0.399702	3.338629	4.639862	2.540265	2.362305	2.076485	1.825157	1.338620	2.225633	2.327662	2.186908	0.000000	4.999991	16426.000000		1
5397.313965	2440.446289	2.460824	5.085085	2073.037109	46367.316406	338.276886	218.945450	122.504608	55.593643	39.878910	208.796860	250.960831	178.625565	0.388116	0.000000	3.732178	3.387469	0.391080	0.706298	3.316607	4.666212	2.529272	2.340336	2.088152	1.745025	1.600743	2.319724	2.399606	2.251944	0.000000	0.000000	16459.000000		1
15092.350586	4322.155762	2.149366	2.997394	5026.031738	99998.000000	812.540466	517.361938	258.556061	105.389854	97.347466	500.237946	663.139526	361.716400	2.265224	0.000000	4.178757	3.635700	0.332310	0.476744	3.701225	4.999991	2.909845	2.713794	2.412555	2.022799	1.988325	2.699177	2.821605	2.558368	0.355111	0.000000	16493.000000		1
32389.460938	11014.130859	1.563456	2.914133	8692.868164	99998.000000	1389.094849	895.431396	442.713867	160.715210	153.810715	712.568787	932.312927	480.375580	3.408083	0.000000	4.510404	4.041950	0.194086	0.464509	3.939163	4.999991	3.142732	2.952032	2.646123	2.206057	2.186987	2.852827	2.969562	2.681581	0.532510	0.000000	16572.000000		1
6088.937988	2699.918213	2.032184	4.021195	2456.759033	55025.808594	402.440247	257.220825	154.245529	81.136253	54.872047	282.880615	340.478668	253.406235	0.575864	0.000000	3.784542	3.431351	0.307963	0.604355	3.390363	4.740566	2.604702	2.410306	2.188213	1.909215	1.739351	2.451603	2.532090	2.403817	0.000000	0.000000	16733.000000		1
4869.603027	2825.864258	0.755516	3.244093	2005.891846	47739.468750	342.597198	210.014938	94.254478	71.715431	39.138813	175.939636	236.750961	119.353027	1.136084	0.000000	3.687494	3.451151	0.000000	0.511093	3.302308	4.678877	2.534784	2.322250	1.974302	1.855613	1.592608	2.245364	2.374292	2.076833	0.055411	0.000000	16777.000000		1
5786.580078	5701.996582	2.408400	2.676685	3732.483398	87278.859375	602.189392	385.488922	221.646805	94.538177	63.580524	362.875885	487.310913	261.501038	2.002415	0.000000	3.762422	3.756027	0.381729	0.427597	3.571998	4.940909	2.779733	2.586012	2.345661	1.975607	1.803324	2.559758	2.687806	2.417473	0.301554	0.000000	16822.000000		1
20062.337891	7438.671875	3.413699	2.075356	6223.669434	99998.000000	1000.870605	635.080566	335.223999	134.990662	103.749306	497.351562	642.459961	336.398895	1.886038	99998.000000	4.302382	3.871495	0.533225	0.317093	3.794046	4.999991	3.000378	2.802829	2.525335	2.130304	2.015985	2.696663	2.807846	2.526855	0.275550	4.999991	16864.000000		1
12141.295898	4439.550781	2.149366	4.261727	4162.874512	78050.765625	643.619446	435.501007	204.211349	120.139381	92.706436	426.268280	569.905762	368.870667	3.243690	0.000000	4.084265	3.647339	0.332310	0.629586	3.619393	4.892377	2.808629	2.638989	2.310080	2.079685	1.967110	2.629683	2.755803	2.566874	0.511039	0.000000	16909.000000		1
6192.400391	1363.388794	1.174904	1.492530	1146.583374	34791.937500	189.545090	124.980850	93.912178	33.520241	33.992054	150.421692	190.602814	140.368698	0.990158	99998.000000	3.791859	3.134620	0.070003	0.173923	3.059406	4.541479	2.277713	2.096843	1.972722	1.525307	1.531377	2.177310	2.280129	2.147270	0.000000	4.999991	17028.000000		1
9047.193359	1283.661743	1.563456	1.819406	1661.089844	31299.224609	257.624786	175.094681	77.987755	49.583435	27.984930	145.706650	184.604935	118.545082	0.543662	0.000000	3.956514	3.108451	0.194086	0.259930	3.220393	4.495533	2.410988	2.243273	1.892026	1.695337	1.446924	2.163479	2.266243	2.073884	0.000000	0.000000	17045.000000		1
20683.896484	6062.994141	1.822490	2.349809	5493.776367	99998.000000	878.637329	566.482788	254.377609	94.861969	96.061546	524.624146	657.915649	382.204742	1.977195	99998.000000	4.315632	3.782687	0.260665	0.371033	3.739871	4.999991	2.943810	2.753187	2.405479	1.977092	1.982550	2.719848	2.818170	2.582296	0.296049	4.999991	17078.000000		1
11579.426758	3339.291260	2.285050	3.851590	3280.737305	67204.359375	507.817749	342.254913	170.157623	113.191711	56.265896	262.321320	349.887177	211.828186	1.703682	0.000000	4.063687	3.523654	0.358896	0.585640	3.515971	4.827397	2.705708	2.534350	2.230851	2.053815	1.750245	2.418833	2.543928	2.325984	0.231389	0.000000	17203.000000		1
19786.769531	5285.531250	1.699140	2.874044	4866.805664	94789.093750	732.070312	496.444946	231.511688	127.278236	102.858109	485.260223	651.615601	294.700592	1.857110	99998.000000	4.296375	3.723089	0.230229	0.458493	3.687244	4.976758	2.864553	2.695871	2.364573	2.104754	2.012239	2.685975	2.813992	2.469381	0.268838	4.999991	17265.000000		1
7437.549316	2515.381104	1.581958	2.004430	2045.582642	40617.457031	323.487274	219.531357	91.876915	51.066715	33.082348	138.157669	172.297729	82.841560	0.702629	0.000000	3.871430	3.400604	0.199195	0.301991	3.310817	4.608713	2.509857	2.341496	1.963206	1.708138	1.519596	2.140375	2.236279	1.918248	0.000000	0.000000	17331.000000		1
8372.880859	2937.770020	2.124696	4.058200	3084.176758	59301.535156	494.273987	319.857727	151.898804	42.580265	57.496307	253.088608	342.072968	233.880005	0.817970	0.000000	3.922875	3.468018	0.327297	0.608333	3.489139	4.773066	2.693968	2.504957	2.181554	1.629208	1.759640	2.403273	2.534119	2.368993	0.000000	0.000000	17379.000000		1
12131.453125	4651.123047	1.936588	3.564802	6659.426270	99998.000000	1010.923584	677.250732	360.655579	148.340164	107.548470	622.606873	868.985229	484.572540	3.582623	0.000000	4.083913	3.667558	0.287037	0.552035	3.823437	4.999991	3.004718	2.830750	2.557093	2.171259	2.031604	2.794214	2.939012	2.685359	0.554201	0.000000	17428.000000		1
8224.220703	1637.878540	3.154665	1.822490	1304.698975	30700.966797	200.023636	121.690498	39.043217	29.233843	7.724766	95.105583	131.894592	138.873093	0.030573	0.000000	3.915095	3.214282	0.498953	0.260665	3.115510	4.487152	2.301081	2.085257	1.591546	1.465886	0.887885	1.978206	2.120227	2.142618	0.000000	0.000000	17451.000000		1
6293.858398	2110.396729	0.894284	1.338343	1185.753052	32026.365234	221.212006	129.726715	69.208351	32.194233	32.215820	116.583824	150.998352	87.735451	2.063071	99998.000000	3.798917	3.324364	0.000000	0.126567	3.073994	4.505507	2.344809	2.113029	1.840158	1.507778	1.508069	2.066638	2.178972	1.943175	0.314514	4.999991	17576.000000		1
11888.056641	2484.309326	1.329091	2.214124	2440.156250	51211.292969	375.522278	255.219467	113.444580	54.828876	46.993095	177.771378	245.542694	103.928162	0.749274	99998.000000	4.075111	3.395206	0.123555	0.345202	3.387418	4.709366	2.574636	2.406914	2.054784	1.739009	1.672034	2.249862	2.390127	2.016733	0.000000	4.999991	17636.000000		1
10991.671875	2705.376221	3.071404	2.923384	2789.436035	51183.453125	450.281372	288.705780	133.744827	45.923038	42.879387	184.601852	234.703354	233.657974	1.029576	99998.000000	4.041064	3.432228	0.487337	0.465886	3.445516	4.709130	2.653484	2.460455	2.126277	1.662031	1.632249	2.266236	2.370519	2.368581	0.012658	4.999991	17676.000000		1
16603.035156	4735.016113	1.995179	4.471421	3186.596924	71956.000000	520.976074	331.794861	198.524933	132.289307	86.437195	432.256897	562.285828	318.306610	1.513769	0.000000	4.220188	3.675322	0.299982	0.650446	3.503327	4.857067	2.716818	2.520870	2.297815	2.121525	1.936701	2.635742	2.749957	2.502846	0.180059	0.000000	17734.000000		1
9658.836914	3895.696533	3.734408	5.211518	2775.651611	57010.390625	436.123932	289.251617	143.230408	54.464993	49.975071	228.033234	320.523804	168.520157	0.133153	99998.000000	3.984925	3.590585	0.572222	0.716964	3.443365	4.755954	2.639610	2.461276	2.156035	1.736117	1.698753	2.357998	2.505860	2.226652	0.000000	4.999991	17982.000000		1
4701.958496	1928.952637	0.946708	1.023801	999.044983	20913.283203	140.923782	112.093903	49.494007	41.186417	10.567973	57.749176	97.547905	47.693104	1.217459	0.000000	3.672279	3.285321	0.000000	0.010216	2.999585	4.320422	2.148984	2.049582	1.694553	1.614754	1.023992	1.761546	1.989218	1.678456	0.085454	0.000000	18056.000000		1
10126.091797	2571.665527	1.575791	2.744528	2225.565186	43639.605469	349.837830	232.310379	97.042175	27.661137	24.130257	148.466599	233.263245	124.428856	0.765138	0.000000	4.005442	3.410214	0.197498	0.438468	3.347440	4.639881	2.543867	2.366069	1.986961	1.441870	1.382562	2.171629	2.367846	2.094921	0.000000	0.000000	18085.000000		1
11380.639648	4269.013672	3.123827	4.465254	4883.229980	99998.000000	786.840637	495.254608	292.088654	117.009384	117.496613	602.713684	789.326111	420.683655	1.673112	99998.000000	4.056167	3.630327	0.494687	0.649846	3.688707	4.999991	2.895887	2.694829	2.465515	2.068221	2.070025	2.780111	2.897256	2.623956	0.223525	4.999991	18119.000000		1
15108.922852	2373.436523	1.918085	2.615010	3571.956299	77075.234375	592.460205	375.010376	201.263290	151.081619	74.139244	399.069702	492.725952	295.810730	1.683085	0.000000	4.179234	3.375378	0.282868	0.417473	3.552906	4.886915	2.772659	2.574043	2.303765	2.179212	1.870048	2.601049	2.692605	2.471014	0.226106	0.000000	18196.000000		1
24065.826172	6120.875977	2.574922	3.459955	5495.339844	99998.000000	875.522766	562.424622	288.341919	135.265121	85.311630	463.587708	627.960205	369.046448	1.658918	0.000000	4.381401	3.786813	0.410764	0.539070	3.739995	4.999991	2.942267	2.750064	2.459908	2.131186	1.931008	2.666132	2.797932	2.567081	0.219825	0.000000	18229.000000		1
9959.246094	2992.750000	2.673601	4.422081	1900.221436	39249.492188	318.889435	205.540436	91.516113	34.642719	32.891159	141.845810	145.688156	95.648323	0.983054	0.000000	3.998226	3.476070	0.427097	0.645627	3.278804	4.593834	2.503640	2.312897	1.961498	1.539612	1.517079	2.151817	2.163424	1.980677	0.000000	0.000000	18303.000000		1
4228.453613	2087.277832	2.038351	2.337474	1724.176880	38252.683594	295.289581	182.187286	76.498306	35.271805	36.147587	152.062241	201.059769	102.605240	0.387378	0.000000	3.626182	3.319580	0.309279	0.368747	3.236582	4.582662	2.470248	2.260518	1.883652	1.547428	1.558079	2.182021	2.303325	2.011169	0.000000	0.000000	18327.000000		1
5970.201660	1977.675659	0.962126	2.960389	843.519714	21582.166016	134.478760	95.071663	60.213081	34.574879	22.122742	78.151192	112.960434	84.059631	0.758582	0.000000	3.775989	3.296155	0.000000	0.471349	2.926095	4.334095	2.128654	1.978051	1.779691	1.538761	1.344839	1.892936	2.052926	1.924587	0.000000	0.000000	18394.000000		1
8828.712891	2400.764648	2.550252	4.089037	2918.351562	62602.234375	463.933075	307.664612	167.733795	62.331612	54.224461	255.817719	314.939148	200.079132	1.476632	0.000000	3.945897	3.380350	0.406583	0.611621	3.465138	4.796590	2.666455	2.488078	2.224621	1.794708	1.734195	2.407931	2.498227	2.301202	0.169272	0.000000	18450.000000		1
4031.427246	1150.937622	1.264333	3.971855	819.818115	21393.550781	125.255302	91.624046	60.422775	23.334652	20.250912	89.557938	128.724503	62.698578	0.523945	0.000000	3.605459	3.061052	0.101861	0.598993	2.913718	4.330283	2.097796	1.962009	1.781201	1.368001	1.306445	1.952104	2.109661	1.797258	0.000000	0.000000	18481.000000		1
4643.308594	1596.790771	2.738360	3.928683	802.669434	18212.281250	127.632866	89.878647	54.292305	30.038700	12.840688	55.781750	111.859543	57.965038	0.678669	0.000000	3.666827	3.203248	0.437491	0.594247	2.904537	4.260365	2.105963	1.953657	1.734738	1.477681	1.108588	1.746492	2.048673	1.763166	0.000000	0.000000	18539.000000		1
23991.910156	6163.591797	2.414567	2.781532	6332.771973	99998.000000	1013.415222	648.288208	346.522797	148.210648	111.582001	572.064392	764.606873	421.642670	2.681767	99998.000000	4.380065	3.789834	0.382839	0.444284	3.801594	4.999991	3.005787	2.811768	2.539732	2.170879	2.047594	2.757445	2.883438	2.624944	0.428421	4.999991	18565.000000		1
4991.123535	1763.994141	1.137900	3.941018	1761.721436	47907.914062	280.638733	188.894424	150.936676	76.402710	46.740227	236.615280	290.774963	178.850677	1.156500	0.000000	3.698198	3.246497	0.056104	0.595608	3.245937	4.680407	2.448148	2.276219	2.178795	1.883109	1.669691	2.374043	2.463557	2.252491	0.063145	0.000000	18661.000000		1
13685.712891	3604.434326	2.414567	4.431333	4054.394775	81309.273438	624.987488	419.511810	228.193588	105.389854	81.077660	371.642944	491.270416	293.004517	3.415012	0.000000	4.136268	3.556837	0.382839	0.646534	3.607926	4.910140	2.795871	2.622744	2.358304	2.022799	1.908901	2.570126	2.691321	2.466874	0.533392	0.000000	18802.000000		1
6725.415039	1981.647583	3.678900	3.237926	893.414612	28901.472656	153.872391	97.961128	85.333221	30.390245	27.599463	107.832176	160.662796	102.469559	0.418115	0.000000	3.827719	3.297026	0.565718	0.510267	2.951053	4.460920	2.187161	1.991054	1.931118	1.482734	1.440901	2.032748	2.205915	2.010595	0.000000	0.000000	18932.000000		1
7946.584961	1208.517212	0.909703	3.120744	1232.443970	28828.929688	198.999832	129.082214	72.443192	32.209652	13.364923	99.441322	113.518593	74.910179	1.030105	0.000000	3.900181	3.082253	0.000000	0.494258	3.090767	4.459828	2.298853	2.110866	1.859998	1.507986	1.125966	1.997567	2.055067	1.874541	0.012882	0.000000	18951.000000		1
6917.011230	1514.732422	1.122481	1.128648	1681.676880	38977.867188	279.016693	174.132553	92.851372	54.872047	24.099419	118.307640	194.516068	101.137383	2.434051	99998.000000	3.839918	3.180336	0.050179	0.052559	3.225743	4.590818	2.445630	2.240880	1.967788	1.739351	1.382007	2.073013	2.288955	2.004912	0.386330	4.999991	18974.000000		1
7451.564941	1662.708740	1.945839	2.642764	1392.437622	30790.693359	219.932251	148.821228	78.120354	42.395241	19.298037	108.060371	171.557632	98.223244	0.105541	0.000000	3.872247	3.220816	0.289107	0.422058	3.143776	4.488420	2.342289	2.172665	1.892764	1.627317	1.285513	2.033666	2.234410	1.992214	0.000000	0.000000	19005.000000		1
5580.750000	872.315674	1.948923	2.479326	1181.041138	26630.501953	190.627472	128.850937	65.264244	21.043434	24.250521	101.994659	131.623215	68.810547	2.278893	99998.000000	3.746693	2.940674	0.289795	0.394334	3.072265	4.425379	2.280185	2.110088	1.814675	1.323117	1.384721	2.008577	2.119333	1.837655	0.357724	4.999991	19129.000000		1
9493.798828	2156.939453	2.063021	3.873176	2801.058594	62916.394531	452.332062	293.081604	144.692108	86.239838	44.251652	241.826797	339.424042	152.176346	1.601497	0.000000	3.977440	3.333838	0.314504	0.588067	3.447322	4.798764	2.655457	2.466989	2.160445	1.935708	1.645929	2.383504	2.530743	2.182347	0.204526	0.000000	19184.000000		1
20780.371094	6046.274414	2.266548	4.576268	8077.415527	99998.000000	1271.101685	827.111145	400.337128	128.261948	117.734062	627.867737	782.813232	411.944336	1.974375	0.000000	4.317653	3.781488	0.355365	0.660511	3.907272	4.999991	3.104180	2.917564	2.602426	2.108098	2.070902	2.797868	2.893658	2.614839	0.295430	0.000000	19220.000000		1
5461.507812	1251.951660	2.581089	3.009729	792.064453	21565.626953	122.186981	79.868835	55.531967	26.692842	21.882210	52.944710	89.539436	36.582394	1.885779	0.000000	3.737313	3.097588	0.411803	0.478527	2.898761	4.333762	2.087025	1.902377	1.744543	1.426395	1.340091	1.723823	1.952014	1.563272	0.275491	0.000000	19241.000000		1
21589.066406	5178.386719	2.066105	4.631775	5218.108398	99998.000000	848.136108	531.405273	280.632568	108.541435	106.586349	490.625916	655.652222	369.678589	0.874156	99998.000000	4.334234	3.714195	0.315152	0.665747	3.717513	4.999991	2.928466	2.725426	2.448138	2.035596	2.027702	2.690751	2.816674	2.567824	0.000000	4.999991	19302.000000		1
11094.388672	2807.932129	1.902667	2.035268	2177.600586	50414.222656	347.611359	235.070328	121.036743	57.055336	40.893459	206.764679	300.427094	157.131912	0.169352	0.000000	4.045104	3.448387	0.279363	0.308622	3.337978	4.702553	2.541094	2.371198	2.082917	1.756296	1.611654	2.315476	2.477739	2.196265	0.000000	0.000000	19354.000000		1
4016.606689	856.360413	1.378431	1.332175	710.650696	17297.173828	119.056984	82.493095	42.833130	22.239923	15.159659	67.524628	85.043350	58.748306	0.118326	99998.000000	3.603859	2.932657	0.139385	0.124561	2.851656	4.237975	2.075755	1.916418	1.631780	1.347133	1.180689	1.829462	1.929640	1.768995	0.000000	4.999991	19382.000000		1
4776.853027	2001.167603	1.162570	3.694319	1161.724609	29203.187500	195.913010	126.568970	60.953178	45.047256	29.381863	110.758644	143.939667	99.811371	1.390861	0.000000	3.679142	3.301283	0.065419	0.567534	3.065103	4.465430	2.292063	2.102327	1.784996	1.653668	1.468079	2.044378	2.158180	1.999180	0.143284	0.000000	19431.000000		1
14021.470703	6136.387207	2.106194	4.588603	4757.974609	95013.257812	737.926331	490.206543	222.084702	96.989754	84.161400	371.245148	494.853729	262.808563	1.044229	0.000000	4.146793	3.787913	0.323498	0.661681	3.677422	4.977784	2.868013	2.690379	2.346519	1.986726	1.925113	2.569661	2.694477	2.419640	0.018796	0.000000	19459.000000		1
15792.547852	3447.971436	1.760815	3.842339	3845.573242	86303.843750	644.279358	399.667969	248.086777	107.708824	64.129433	371.550446	442.047791	272.710449	0.237945	0.000000	4.198452	3.537564	0.245714	0.584596	3.584961	4.936030	2.809074	2.601699	2.394604	2.032251	1.807057	2.570018	2.645469	2.435702	0.000000	0.000000	19516.000000		1
18533.507812	7996.208496	1.779317	3.142330	5194.113770	99998.000000	802.404236	536.462585	257.960907	99.333389	78.450317	424.828186	541.011108	319.401337	2.073964	0.000000	4.267958	3.902884	0.250253	0.497252	3.715512	4.999991	2.904393	2.729539	2.411554	1.997095	1.894595	2.628213	2.733206	2.504337	0.316801	0.000000	19644.000000		1
9302.270508	3103.937256	4.462170	5.177598	2956.534424	52969.523438	448.597656	304.873840	146.631775	75.187721	53.246918	243.010956	328.738892	177.419830	0.971391	0.000000	3.968589	3.491913	0.649546	0.714128	3.470783	4.724026	2.651857	2.484120	2.166228	1.876147	1.726295	2.385626	2.516851	2.249002	0.000000	0.000000	19737.000000		1
6127.542969	1708.505371	2.386814	2.389898	1335.699829	32343.589844	214.261246	138.536957	81.160919	26.353632	16.855717	106.086777	134.706955	75.906227	0.813479	0.000000	3.787286	3.232616	0.377819	0.378379	3.125709	4.509788	2.330944	2.141566	1.909347	1.420841	1.226747	2.025661	2.129390	1.880277	0.000000	0.000000	19763.000000		1
15790.318359	4070.553711	1.902667	2.044519	3046.552002	60999.300781	483.505554	319.068268	169.007385	79.196579	46.943756	275.458038	369.003265	178.702667	1.369970	0.000000	4.198391	3.609653	0.279363	0.310591	3.483809	4.785325	2.684402	2.503884	2.227906	1.898706	1.671578	2.440055	2.567030	2.252131	0.136711	0.000000	19824.000000		1
9507.401367	2504.612549	4.400495	5.482887	1920.731323	45275.734375	313.659393	201.525406	128.616577	64.949707	32.141808	177.651108	211.263855	120.123962	0.937625	99998.000000	3.978062	3.398741	0.643502	0.739009	3.283467	4.655866	2.496458	2.304330	2.109297	1.812577	1.507070	2.249568	2.324825	2.079630	0.000000	4.999991	19857.000000		1
10611.734375	1338.737305	2.069189	3.731324	2115.891846	44638.664062	343.469910	221.153412	105.710564	64.949707	40.501823	185.712006	249.455963	155.426605	0.865279	99998.000000	4.025786	3.126695	0.315800	0.571863	3.325494	4.649711	2.535889	2.344694	2.024118	1.812577	1.607475	2.268840	2.396994	2.191525	0.000000	4.999991	19891.000000		1
10388.083008	2358.819580	3.564802	6.821230	2928.484863	61553.566406	455.280090	301.771576	177.435242	119.235840	54.196709	285.455536	382.926331	251.000916	1.143235	0.000000	4.016535	3.372695	0.552035	0.833863	3.466643	4.789253	2.658279	2.479678	2.249040	2.076407	1.733973	2.455539	2.583115	2.399675	0.058135	0.000000	19935.000000		1
8600.732422	4357.168457	1.523367	3.848506	3354.349121	72643.406250	556.839966	352.236969	187.454315	93.761078	60.154491	349.828583	491.591125	262.743805	1.415436	0.000000	3.934536	3.639204	0.182805	0.585292	3.525608	4.861196	2.745730	2.546835	2.272895	1.972023	1.779268	2.543855	2.691604	2.419533	0.150890	0.000000	19992.000000		1
13622.912109	6044.756836	2.476242	3.444536	3138.959229	66438.328125	498.544952	326.370575	177.314972	72.514114	46.616879	255.931808	356.381531	188.888245	1.779384	99998.000000	4.134270	3.781379	0.393793	0.537131	3.496786	4.822419	2.697704	2.513711	2.248745	1.860422	1.668543	2.408124	2.551915	2.276205	0.250270	4.999991	20039.000000		1
9101.608398	2399.438721	1.671386	2.664350	2803.688965	58458.898438	461.225555	291.388641	139.280151	55.451790	45.238449	258.731842	312.117523	212.796478	0.744824	0.000000	3.959118	3.380110	0.223077	0.425591	3.447730	4.766850	2.663913	2.464473	2.143889	1.743916	1.655508	2.412850	2.494318	2.327965	0.000000	0.000000	20064.000000		1
16225.449219	2701.250244	2.485493	3.422950	3025.400635	79345.593750	479.361023	315.148834	208.513168	130.013504	73.790787	393.229126	531.907959	286.938812	2.017677	0.000000	4.210196	3.431565	0.395413	0.534401	3.480783	4.899523	2.680663	2.498516	2.319134	2.113988	1.868002	2.594646	2.725837	2.457789	0.304852	0.000000	20095.000000		1
8502.255859	2901.847412	2.507080	3.404448	3640.479980	80974.359375	571.355103	377.791931	229.294479	126.229759	66.473076	342.723633	461.136139	281.347992	1.024770	0.000000	3.929534	3.462675	0.399168	0.532047	3.561159	4.908348	2.756906	2.577253	2.360394	2.101162	1.822646	2.534944	2.663829	2.449244	0.010626	0.000000	20154.000000		1
26632.013672	5928.962402	2.716774	2.997394	5560.184570	99998.000000	886.433044	573.279358	324.637512	119.467125	106.092949	499.763031	675.813660	416.865967	1.721504	99998.000000	4.425404	3.772979	0.434053	0.476744	3.745089	4.999991	2.947646	2.758366	2.511399	2.077248	2.025687	2.698764	2.829827	2.619997	0.235908	4.999991	20235.000000		1
21465.437500	10549.458008	1.390766	2.149366	6220.258789	99998.000000	998.055115	637.587646	363.967529	133.831177	102.275276	541.893066	729.489258	453.025879	2.377829	0.000000	4.331740	4.023230	0.143254	0.332310	3.793808	4.999991	2.999155	2.804540	2.561063	2.126557	2.009771	2.733914	2.863019	2.656123	0.376181	0.000000	20289.000000		1
6068.770020	2014.291992	2.624262	4.779795	1943.273438	41181.019531	303.640350	206.847946	93.936852	63.349247	42.395241	170.401230	226.984756	139.252396	0.583510	0.000000	3.783101	3.304122	0.419007	0.679409	3.288534	4.614697	2.482359	2.315651	1.972836	1.801741	1.627317	2.231473	2.355997	2.143803	0.000000	0.000000	20358.000000		1
5079.657715	784.743652	2.106194	4.835302	1191.057129	29486.365234	207.131653	127.087044	78.730934	33.255039	23.929813	106.681946	173.830353	118.736275	0.437809	0.000000	3.705834	2.894728	0.323498	0.684424	3.075933	4.469621	2.316247	2.104101	1.896145	1.521858	1.378939	2.028091	2.240126	2.074584	0.000000	0.000000	20376.000000		1
12210.667969	3062.140137	2.022933	4.119875	2590.969727	58907.808594	426.740112	271.313507	165.121872	64.591995	66.658096	301.870270	365.663574	253.612839	1.950065	0.000000	4.086740	3.486025	0.305981	0.614884	3.413462	4.770173	2.630163	2.433471	2.217805	1.810179	1.823853	2.479820	2.563082	2.404171	0.290049	0.000000	20499.000000		1
13433.250000	3242.859619	3.999609	6.719467	3240.707275	64699.195312	515.829346	337.552216	152.601898	56.154884	50.949532	268.115662	340.503357	197.932861	0.986010	0.000000	4.128181	3.510928	0.602018	0.827335	3.510640	4.810899	2.712506	2.528341	2.183560	1.749388	1.707140	2.428322	2.532121	2.296518	0.000000	0.000000	20586.000000		1
9075.776367	2944.446289	2.759946	2.648932	2305.455566	52242.425781	368.994019	232.874695	116.633163	32.299080	37.701790	181.515030	247.883255	191.259644	0.812353	0.000000	3.957884	3.469004	0.440901	0.423071	3.362757	4.718023	2.567019	2.367122	2.066822	1.509190	1.576362	2.258913	2.394247	2.281623	0.000000	0.000000	20625.000000		1
7393.109375	2250.669922	2.124696	4.493007	1388.330078	32526.449219	237.062424	145.910187	83.498398	41.124741	29.677902	165.322311	214.165649	111.600502	0.749433	0.000000	3.868827	3.352312	0.327297	0.652537	3.142493	4.512237	2.374863	2.164086	1.921678	1.614103	1.472433	2.218332	2.330750	2.047666	0.000000	0.000000	20683.000000		1
7084.852539	1595.421631	3.028231	3.552467	1445.018433	33717.347656	218.782013	153.434509	89.027534	63.364662	32.040047	123.099770	168.273453	131.940842	0.670779	99998.000000	3.850331	3.202875	0.481189	0.550530	3.159873	4.527853	2.340012	2.185923	1.949524	1.801847	1.505693	2.090257	2.226016	2.120379	0.000000	4.999991	20856.000000		1
4329.513672	1383.285034	1.600460	2.639680	870.588806	19818.880859	138.185410	95.996788	42.376740	47.982975	21.117443	76.245438	83.131432	81.222595	0.311114	0.000000	3.636439	3.140912	0.204245	0.421551	2.939813	4.297079	2.140462	1.982257	1.627128	1.681087	1.324641	1.882214	1.919765	1.909677	0.000000	0.000000	20997.000000		1
15260.115234	2978.922363	2.482410	3.971855	2682.458008	70299.296875	418.161133	280.866913	201.963303	109.966125	93.628479	380.810913	513.346924	305.512177	0.636045	0.000000	4.183558	3.474059	0.394873	0.598993	3.428533	4.846951	2.621344	2.448501	2.305273	2.041259	1.971408	2.580709	2.710411	2.485029	0.000000	0.000000	21097.000000		1
20730.134766	5416.352539	3.179335	4.274062	3602.805908	74246.921875	573.344116	366.758301	198.417007	77.654709	56.543434	321.066559	490.921967	218.276276	2.548823	99998.000000	4.316602	3.733707	0.502336	0.630841	3.556641	4.870678	2.758415	2.564380	2.297579	1.890168	1.752382	2.506595	2.691012	2.339006	0.406340	4.999991	21186.000000		1
5339.693848	2573.488037	0.928205	2.087691	2107.556641	44862.265625	363.002319	225.501480	108.859062	62.710911	39.533531	170.848373	244.959869	149.135773	2.174674	0.000000	3.727516	3.410522	0.000000	0.319666	3.323779	4.651881	2.559909	2.353149	2.036865	1.797343	1.596966	2.232611	2.389095	2.173582	0.337394	0.000000	21261.000000		1
5006.015137	1551.947021	2.235711	3.691235	1388.980713	32756.005859	232.257950	149.764862	71.715431	32.585869	38.096508	139.958572	194.506821	140.448883	0.039685	0.000000	3.699492	3.190877	0.349416	0.567172	3.142696	4.515291	2.365971	2.175410	1.855613	1.513029	1.580885	2.145999	2.288935	2.147518	0.000000	0.000000	21404.000000		1
9403.149414	3124.265137	1.840992	4.304899	2704.074951	58387.156250	450.796356	283.142731	153.786057	97.618835	39.897411	215.186371	301.645172	191.278152	1.382929	99998.000000	3.973273	3.494748	0.265052	0.633963	3.432019	4.766317	2.653980	2.452005	2.186917	1.989534	1.600945	2.332815	2.479496	2.281665	0.140800	4.999991	21446.000000		1
14939.770508	5144.037109	1.766982	4.533096	5442.669434	99998.000000	891.996094	557.290161	299.221344	142.370056	114.036659	617.968933	789.659180	431.606232	3.453899	0.000000	4.174344	3.711304	0.247232	0.656395	3.735812	4.999991	2.950363	2.746081	2.475993	2.153419	2.057045	2.790967	2.897440	2.635088	0.538310	0.000000	21469.000000		1
12840.990234	7656.192383	2.815454	2.682853	6401.961914	99998.000000	1031.593872	659.753601	343.565491	171.455872	112.396111	527.942261	700.193726	332.988281	1.598006	0.000000	4.108599	3.884013	0.449548	0.428597	3.806313	4.999991	3.013509	2.819382	2.536010	2.234152	2.050751	2.722586	2.845218	2.522429	0.203578	0.000000	21580.000000		1
11567.813477	3248.570801	2.013681	1.652884	2660.421631	56139.144531	425.389435	276.602112	131.564636	80.898804	52.429726	281.724213	397.515503	182.341476	1.259897	0.000000	4.063251	3.511692	0.303991	0.218242	3.424950	4.749266	2.628787	2.441855	2.119139	1.907942	1.719578	2.449824	2.599354	2.260885	0.100335	0.000000	21644.000000		1
17443.945312	8737.194336	3.271847	1.989012	4893.908691	95641.890625	799.067627	504.573669	245.237411	92.499825	79.856499	437.221741	551.384827	381.603424	3.090669	0.000000	4.241645	3.941372	0.514793	0.298637	3.689656	4.980648	2.902584	2.702924	2.389587	1.966141	1.902310	2.640702	2.741455	2.581612	0.490053	0.000000	21750.000000		1
9361.817383	3356.001953	1.591209	3.521630	2799.331787	57173.316406	444.724457	293.189545	143.736145	63.833393	51.069798	262.706787	370.572876	238.089294	0.153190	99998.000000	3.971360	3.525822	0.201727	0.546744	3.447054	4.757194	2.648091	2.467149	2.157566	1.805048	1.708164	2.419471	2.568874	2.376740	0.000000	4.999991	21845.000000		1
8627.206055	2906.645752	1.970509	2.633513	2747.944336	60310.410156	443.682159	283.068726	157.653061	69.630821	36.603977	226.343338	318.614960	169.469940	2.468309	99998.000000	3.935870	3.463392	0.294578	0.420535	3.439008	4.780392	2.647072	2.451892	2.197702	1.842802	1.563528	2.354768	2.503266	2.229093	0.392400	4.999991	21871.000000		1
4623.437012	1262.458008	1.729977	1.578874	948.187988	20726.267578	148.374084	104.384560	38.614578	20.442104	20.078222	65.649712	89.456177	86.921341	0.563957	99998.000000	3.664965	3.101217	0.238040	0.198348	2.976894	4.316521	2.171358	2.018636	1.586751	1.310526	1.302725	1.817233	1.951610	1.939126	0.000000	4.999991	21915.000000		1
16283.944336	4728.888672	1.273584	3.342773	4593.731445	85343.601562	704.615784	474.349945	228.887421	82.200142	69.470467	324.039276	446.781311	252.823410	2.212577	0.000000	4.211760	3.674759	0.105028	0.524107	3.662166	4.931171	2.847952	2.676099	2.359622	1.914873	1.841800	2.510598	2.650095	2.402817	0.344898	0.000000	22092.000000		1
9066.451172	1864.693604	1.066974	4.366574	1813.981567	37252.773438	296.856110	194.010345	105.602631	41.667477	27.445274	151.686020	187.349457	182.070099	0.387091	0.000000	3.957437	3.270607	0.028154	0.640141	3.258633	4.571158	2.472546	2.287825	2.023675	1.619797	1.438468	2.180946	2.272652	2.260239	0.000000	0.000000	22141.000000		1
5058.913574	438.467560	1.517200	3.068320	1124.306519	26193.900391	167.792389	120.450836	50.246441	31.707003	28.370396	109.401802	152.783844	102.984543	0.121102	0.000000	3.704057	2.641937	0.181043	0.486901	3.050885	4.418200	2.224772	2.080810	1.701105	1.501155	1.452865	2.039025	2.184078	2.012772	0.000000	0.000000	22169.000000		1
7841.115234	2518.656006	2.093859	3.422950	2683.978271	57082.175781	431.304047	276.077881	164.397202	105.075317	48.735409	221.261337	283.944489	172.223724	0.073211	0.000000	3.894378	3.401169	0.320947	0.534401	3.428779	4.756501	2.634784	2.441032	2.215894	2.021501	1.687845	2.344906	2.453233	2.236093	0.000000	0.000000	22189.000000		1
3768.439697	300.245148	3.114576	2.281967	769.090637	19214.554688	131.721893	88.509468	48.152580	40.699184	19.862362	66.574837	91.442108	61.613102	0.503153	0.000000	3.576162	2.477476	0.493399	0.358309	2.885978	4.283630	2.119658	1.946990	1.682620	1.609586	1.298031	1.823310	1.961146	1.789673	0.000000	0.000000	22291.000000		1
9584.957031	3763.481201	1.662135	1.782401	2816.054688	59689.210938	456.174377	292.609802	154.408966	72.208824	50.030579	248.678864	315.882782	196.030182	2.384667	0.000000	3.981590	3.575590	0.220666	0.251005	3.449641	4.775896	2.659131	2.466289	2.188673	1.858590	1.699236	2.395639	2.499526	2.292323	0.377428	0.000000	22335.000000		1
11869.332031	2433.812988	2.605759	3.817669	1731.136963	37453.468750	268.007721	176.115402	86.353935	36.647152	23.982237	125.841209	152.302780	96.447014	0.986905	0.000000	4.074426	3.386287	0.415934	0.581798	3.238331	4.573492	2.428147	2.245797	1.936282	1.564040	1.379890	2.099823	2.182708	1.984289	0.000000	0.000000	22386.000000		1
5383.418457	2471.897217	2.063021	4.483756	955.151062	22449.105469	158.556595	106.191628	55.439457	35.185459	25.209564	94.985321	132.828964	104.467819	1.450381	0.000000	3.731058	3.393030	0.314504	0.651642	2.980072	4.351199	2.200184	2.026090	1.743819	1.546363	1.401565	1.977656	2.123293	2.018982	0.161482	0.000000	22520.000000		1
17678.316406	7622.314453	1.011466	2.121612	4679.968262	90950.976562	770.811340	482.830231	221.286011	79.150322	89.533272	408.731079	569.597412	228.952179	1.556998	0.000000	4.247441	3.882087	0.004951	0.326666	3.670243	4.958807	2.886948	2.683794	2.344954	1.898453	1.951984	2.611438	2.755568	2.359745	0.192288	0.000000	22609.000000		1
7228.302246	919.166931	2.870961	4.200052	1161.931152	27993.322266	193.489182	127.253563	78.712433	15.693147	27.402103	108.979324	142.203522	108.806641	0.671538	99998.000000	3.859036	2.963394	0.458027	0.623255	3.065180	4.447054	2.286657	2.104670	1.896043	1.195710	1.437784	2.037344	2.152910	2.036655	0.000000	4.999991	22658.000000		1
16659.908203	2641.996338	1.359929	1.788568	3028.379395	63844.066406	467.257355	315.179688	145.654236	101.054115	48.436283	254.214172	352.594696	201.466827	1.303653	99998.000000	4.221673	3.421932	0.133516	0.252506	3.481210	4.805120	2.669556	2.498558	2.163323	2.004554	1.685171	2.405200	2.547276	2.304204	0.115162	4.999991	22764.000000		1
5935.454102	3401.000000	1.470943	3.811501	1948.121094	44722.082031	317.329041	198.426254	109.222946	51.930161	24.685329	159.537231	190.587387	186.159134	1.665830	0.000000	3.773454	3.531607	0.167596	0.581096	3.289616	4.650522	2.501510	2.297599	2.038314	1.715420	1.392439	2.202862	2.280094	2.269884	0.221631	0.000000	22785.000000		1
17389.806641	4237.784668	2.007514	4.995657	6069.463867	99998.000000	975.842957	621.182190	338.539001	120.429253	105.072227	576.060913	830.133240	525.450562	4.269694	0.000000	4.240295	3.627139	0.302659	0.698593	3.783150	4.999991	2.989380	2.793219	2.529609	2.080732	2.021488	2.760468	2.919148	2.720532	0.630397	0.000000	22889.000000		1
13420.776367	3215.947998	1.831741	2.852458	2451.205322	52719.257812	383.438232	248.937897	145.694321	43.863098	36.801338	210.557678	257.769714	126.513466	0.821331	0.000000	4.127778	3.507309	0.262864	0.455219	3.389380	4.721969	2.583695	2.396091	2.163443	1.642099	1.565864	2.323371	2.411232	2.102137	0.000000	0.000000	22917.000000		1
7911.760254	1513.461914	1.464776	1.733061	1461.032227	30652.511719	236.528931	160.181732	102.737839	21.987057	24.965948	130.380478	172.803467	106.222466	1.283409	99998.000000	3.898273	3.179971	0.165771	0.238814	3.164660	4.486466	2.373884	2.204613	2.011730	1.342167	1.397348	2.115213	2.237552	2.026216	0.108365	4.999991	22974.000000		1
6634.484863	3323.049316	3.290349	4.514594	2294.733398	46586.449219	357.204865	237.790176	124.145157	56.928902	46.191322	183.528717	271.954926	169.445282	0.180253	0.000000	3.821807	3.521537	0.517242	0.654619	3.360732	4.668260	2.552917	2.376194	2.093930	1.755333	1.664560	2.263704	2.434497	2.229029	0.000000	0.000000	23047.000000		1
9536.603516	3632.801514	2.550252	4.184633	2309.794434	54046.523438	342.782227	234.459747	164.400284	51.853065	48.285183	208.799957	285.831757	181.317673	0.661993	0.000000	3.979394	3.560242	0.406583	0.621657	3.363573	4.732768	2.535018	2.370068	2.215903	1.714774	1.683814	2.319731	2.456110	2.258440	0.000000	0.000000	23083.000000		1
6643.298340	2469.051025	2.503996	2.164785	2002.826660	41802.230469	325.112396	214.822495	131.761993	42.068363	26.332045	144.121613	182.816360	136.665131	1.185102	99998.000000	3.822384	3.392530	0.398634	0.335415	3.301643	4.621200	2.512033	2.332080	2.119790	1.623956	1.420485	2.158729	2.262015	2.135658	0.073756	4.999991	23132.000000		1
6756.718262	2321.358398	1.153318	3.160832	1537.327026	34316.367188	260.986053	165.532013	88.571144	47.002346	35.059025	145.274933	174.588959	94.309982	1.159147	99998.000000	3.829736	3.365742	0.061949	0.499801	3.186766	4.535501	2.416617	2.218882	1.947292	1.672119	1.544800	2.162191	2.242017	1.974558	0.064139	4.999991	23197.000000		1
4221.823242	27.753649	1.625130	2.278883	974.233276	26973.826172	158.689194	105.525543	73.571838	52.472900	33.696014	142.391632	187.112015	149.471909	0.825727	0.000000	3.625500	1.443320	0.210888	0.357722	2.988663	4.430943	2.200547	2.023358	1.866712	1.719935	1.527579	2.153485	2.272102	2.174560	0.000000	0.000000	23238.000000		0
6338.735840	2307.555420	1.581958	3.644979	1495.348145	34133.058594	232.566330	162.420517	87.818710	35.083694	26.572577	117.875916	170.478333	130.827621	0.471058	0.000000	3.802003	3.363152	0.199195	0.561695	3.174742	4.533175	2.366547	2.210641	1.943587	1.545105	1.424434	2.071425	2.231669	2.116699	0.000000	0.000000	23282.000000		1
6555.035645	2724.927246	3.879343	3.592556	1521.211426	32992.640625	243.630783	163.721863	74.540131	15.523540	21.274714	109.090340	165.189713	51.683460	1.002009	99998.000000	3.816575	3.435355	0.588758	0.555404	3.182189	4.518417	2.386732	2.214107	1.872390	1.190991	1.327864	2.037786	2.217983	1.713352	0.000872	4.999991	23327.000000		1
7879.146973	2336.006104	1.850243	4.317234	1853.715576	35403.453125	308.278290	186.183807	75.563934	25.265072	35.462997	146.730453	199.147842	122.122223	1.869213	0.000000	3.896479	3.368474	0.267229	0.635206	3.268043	4.549046	2.488943	2.269942	1.878315	1.402521	1.549775	2.166520	2.299176	2.086795	0.271659	0.000000	23344.000000		1
5342.226074	1902.932007	2.500912	3.059069	1574.220825	28546.851562	251.710175	162.038132	79.949013	37.859062	22.825834	124.185242	177.725113	99.512253	0.816475	0.000000	3.727722	3.279423	0.398098	0.485589	3.197066	4.455558	2.400901	2.209617	1.902813	1.578170	1.358427	2.094070	2.249749	1.997877	0.000000	0.000000	23407.000000		1
12946.068359	4157.379395	2.470075	5.365705	2873.396973	59843.082031	473.255219	284.758606	157.979935	56.497177	47.279884	247.741409	326.469269	220.302292	1.280856	0.000000	4.112138	3.618820	0.392710	0.729627	3.458396	4.777014	2.675095	2.454477	2.198602	1.752027	1.674676	2.393999	2.513842	2.343019	0.107500	0.000000	23516.000000		1
4453.868652	1377.142212	3.034399	2.238794	740.714050	22172.417969	136.942673	78.891289	65.865578	37.411919	15.477284	103.225067	121.857018	60.462864	0.529164	0.000000	3.648737	3.138979	0.482073	0.350014	2.869651	4.345813	2.136539	1.897029	1.818658	1.573010	1.189695	2.013785	2.085850	1.781489	0.000000	0.000000	23575.000000		1
4557.812012	1582.247803	1.773150	2.787700	914.303894	20722.529297	140.991623	92.965469	80.978981	33.387638	18.335911	92.169868	152.534058	91.799820	1.906627	99998.000000	3.658756	3.199275	0.248745	0.445246	2.961091	4.316443	2.149193	1.968322	1.908372	1.523586	1.263302	1.964589	2.183367	1.962842	0.280266	4.999991	23757.000000		1
4821.277344	2136.519043	1.989012	3.583304	1513.101196	30978.619141	247.090729	154.760513	68.138290	16.935894	31.420214	138.095993	191.413834	107.135254	0.353481	99998.000000	3.683162	3.329707	0.298637	0.554284	3.179868	4.491062	2.392856	2.189660	1.833391	1.228808	1.497209	2.140181	2.281973	2.029932	0.000000	4.999991	23865.000000		1
14975.507812	3321.396240	1.733061	2.689020	3003.034180	62207.171875	474.966705	303.751343	192.693588	76.578484	49.099289	279.729034	393.565247	213.234360	1.508242	0.000000	4.175382	3.521321	0.238814	0.429594	3.477560	4.793840	2.676663	2.482518	2.284867	1.884107	1.691075	2.446738	2.595017	2.328857	0.178471	0.000000	23977.000000		1
7832.048828	723.759644	4.418998	4.267894	1446.698975	30547.263672	216.540131	149.641510	82.631866	56.574272	37.171387	154.923950	217.348068	130.584000	0.298817	99998.000000	3.893875	2.859594	0.645324	0.630214	3.160378	4.484972	2.335538	2.175052	1.917148	1.752619	1.570209	2.190119	2.337156	2.115890	0.000000	4.999991	24057.000000		1
5691.591797	2382.863525	2.374479	4.052033	1236.098145	25100.634766	203.582260	122.760559	56.842556	26.057592	25.224983	97.193275	146.295654	86.292259	0.456643	99998.000000	3.755234	3.377099	0.375568	0.607673	3.092053	4.399685	2.308740	2.089059	1.754674	1.415934	1.401831	1.987636	2.165231	1.935972	0.000000	4.999991	24084.000000		1
28842.144531	8484.583008	2.565671	4.089037	9355.091797	99998.000000	1454.750732	944.580017	484.221008	198.019196	172.495102	890.525146	1163.118408	623.988342	1.222449	0.000000	4.460028	3.928631	0.409201	0.611621	3.971048	4.999991	3.162789	2.975239	2.685044	2.296707	2.236777	2.949646	3.065624	2.795177	0.087231	0.000000	24137.000000		1
15950.817383	2992.771484	5.023410	4.366574	2962.153076	58176.199219	450.919708	299.569794	137.109192	69.442711	43.320362	229.371567	334.268036	171.039566	0.976213	0.000000	4.202783	3.476074	0.700999	0.640141	3.471607	4.764745	2.654099	2.476498	2.137067	1.841627	1.636692	2.360540	2.524095	2.233097	0.000000	0.000000	24289.000000		1
3678.070801	1462.752930	2.516331	3.009729	1022.025024	19894.919922	158.652191	104.840950	51.427509	15.890506	26.495483	100.070404	121.690498	46.539783	0.276042	99998.000000	3.565620	3.165171	0.400768	0.478527	3.009462	4.298742	2.200446	2.020531	1.711195	1.201138	1.423172	2.000306	2.085257	1.667824	0.000000	4.999991	24327.000000		1
8147.533691	3720.598633	1.387682	2.445405	3854.914062	72514.406250	619.997986	387.903503	163.694107	82.416000	64.841774	286.944977	398.949463	230.244263	1.164002	99998.000000	3.911026	3.570613	0.142290	0.388351	3.586015	4.860425	2.792390	2.588724	2.214033	1.916012	1.811855	2.457799	2.600918	2.362189	0.065954	4.999991	24352.000000		1
13636.916016	4187.248535	3.419866	3.274930	4338.283691	87686.632812	678.598328	438.738922	222.112457	64.305206	91.654884	466.871887	592.158020	317.014496	0.340218	99998.000000	4.134716	3.621929	0.534009	0.515202	3.637318	4.942934	2.831613	2.642206	2.346573	1.808246	1.962156	2.669198	2.772438	2.501079	0.000000	4.999991	24415.000000		1
11196.485352	2632.822021	3.817669	4.366574	3774.869385	69027.867188	609.661316	388.477081	180.318542	70.725548	47.794868	279.627258	393.833527	327.440643	0.814784	0.000000	4.049082	3.420422	0.581798	0.640141	3.576902	4.839025	2.785089	2.589365	2.256040	1.849576	1.679381	2.446579	2.595313	2.515133	0.000000	0.000000	24495.000000		1
10274.246094	3191.108398	2.078440	3.237926	2499.808105	47718.371094	396.491699	253.822540	113.296562	49.185635	42.836216	178.218521	267.958405	138.163834	0.919180	99998.000000	4.011750	3.503942	0.317737	0.510267	3.397907	4.678686	2.598234	2.404530	2.054217	1.691838	1.631811	2.250953	2.428067	2.140394	0.000000	4.999991	24563.000000		1
6381.834473	2960.469482	4.215471	3.336605	1448.706543	34125.214844	249.089005	146.755127	65.739143	17.759251	30.606108	138.453705	162.901581	69.556808	1.204684	99998.000000	3.804945	3.471361	0.624846	0.523305	3.160980	4.533075	2.396355	2.166593	1.817824	1.249425	1.485808	2.141304	2.211925	1.842340	0.080873	4.999991	24669.000000		1
8087.844727	1138.901855	2.704439	3.808417	1288.571045	28829.095703	235.511292	131.142151	86.144241	30.621527	34.679726	128.477814	154.199280	163.169876	0.480028	99998.000000	3.907833	3.056486	0.432077	0.580745	3.110108	4.459831	2.372012	2.117742	1.935226	1.486027	1.540076	2.108828	2.188082	2.212640	0.000000	4.999991	24710.000000		1
7353.995117	2972.788818	1.918085	3.496960	1361.997925	30351.839844	221.495697	135.715347	73.652016	23.843468	21.188370	122.664963	170.065109	120.086952	0.303516	0.000000	3.866523	3.473164	0.282868	0.543691	3.134176	4.482185	2.345365	2.132629	1.867185	1.377369	1.326097	2.088721	2.230615	2.079496	0.000000	0.000000	24731.000000		1
6370.452148	4187.279297	2.679769	4.699618	2235.069092	39444.332031	377.002472	225.516891	116.873695	22.159746	26.945709	182.649841	258.639343	118.076355	0.843279	0.000000	3.804170	3.621932	0.428097	0.672063	3.349291	4.595984	2.576344	2.353179	2.067717	1.345565	1.430490	2.261619	2.412695	2.072163	0.000000	0.000000	24770.000000		1
14911.017578	7027.297852	3.802250	4.027363	4066.199463	99998.000000	653.271545	414.312622	285.319855	134.426346	96.422340	496.386353	649.561829	381.208710	1.675494	0.000000	4.173507	3.846788	0.580041	0.605021	3.609189	4.999991	2.815094	2.617328	2.455332	2.128484	1.984178	2.695820	2.812620	2.581163	0.224143	0.000000	24812.000000		1
12047.476562	5049.973633	1.930420	4.073619	4220.534180	85417.757812	687.975952	430.644104	221.168823	78.582916	67.367355	376.638611	496.904419	268.618317	1.250380	0.000000	4.080896	3.703289	0.285652	0.609980	3.625367	4.931548	2.837573	2.634119	2.344724	1.895328	1.828449	2.575925	2.696273	2.429136	0.097042	0.000000	24888.000000		1
18928.351562	6101.149414	2.137031	4.184633	4034.843994	79773.765625	653.832764	408.777313	223.478546	122.338081	73.420738	365.327454	488.371704	297.892242	1.231291	0.000000	4.277113	3.785412	0.329811	0.621657	3.605827	4.901860	2.815467	2.611487	2.349236	2.087562	1.865819	2.562682	2.688751	2.474059	0.090361	0.000000	25013.000000		1
13209.824219	2830.443604	1.933504	3.441453	2597.026123	44731.957031	402.495758	262.401489	114.289528	39.212822	45.441975	192.671997	251.358627	134.000778	1.030436	0.000000	4.120897	3.451854	0.286345	0.536742	3.414476	4.650618	2.604761	2.418966	2.058007	1.593428	1.657457	2.284819	2.400294	2.127107	0.013021	0.000000	25077.000000		1
9279.818359	3660.860352	1.773150	4.193885	3048.226318	62941.222656	499.738373	311.044403	176.365189	87.208130	50.709000	263.036743	355.416321	207.507858	1.760882	0.000000	3.967540	3.563583	0.248745	0.622617	3.484047	4.798935	2.698743	2.492822	2.246413	1.940557	1.705085	2.420017	2.550737	2.317034	0.245730	0.000000	25189.000000		1
8688.791992	2057.960693	2.297385	2.346725	1471.242554	28386.447266	231.998917	145.194748	72.551125	24.549644	20.112144	107.961693	150.202744	85.175949	0.271072	0.000000	3.938959	3.313437	0.361234	0.370462	3.167684	4.453111	2.365486	2.161951	1.860644	1.390045	1.303458	2.033270	2.176678	1.930317	0.000000	0.000000	25220.000000		1
12839.713867	2762.261963	2.803118	2.664350	2632.479736	55213.390625	420.640472	267.218292	126.202011	81.126999	51.689629	240.522369	341.755341	200.199402	0.663404	99998.000000	4.108555	3.441265	0.447641	0.425591	3.420365	4.742044	2.623911	2.426866	2.101066	1.909165	1.713403	2.381155	2.533715	2.301463	0.000000	4.999991	25312.000000		1
9740.988281	1104.225220	3.185502	4.613273	2263.214355	41526.734375	350.756775	225.230118	105.898674	64.928116	42.820797	213.456390	292.471039	162.201569	0.134268	0.000000	3.988603	3.043058	0.503178	0.664009	3.354726	4.618328	2.545006	2.352627	2.024890	1.812433	1.631655	2.329309	2.466083	2.210055	0.000000	0.000000	25337.000000		1
7724.790039	3142.915771	2.096942	3.632644	1377.136108	28818.185547	219.013290	141.605286	79.659142	58.871658	24.787092	128.107758	168.680511	86.279930	0.384543	0.000000	3.887887	3.497333	0.321587	0.560223	3.138977	4.459667	2.340471	2.151079	1.901236	1.769906	1.394226	2.107575	2.227065	1.935910	0.000000	0.000000	25394.000000		1
3531.127686	1141.754272	1.828657	3.324270	949.026794	24562.351562	146.496094	97.612663	70.312325	23.374741	29.878345	138.971771	206.622833	128.517899	0.242038	0.000000	3.547913	3.057573	0.262132	0.521696	2.977278	4.390270	2.165826	1.989506	1.847031	1.368747	1.475357	2.142927	2.315178	2.108964	0.000000	0.000000	25437.000000		1
19425.824219	7613.803223	1.970509	4.375825	8227.412109	99998.000000	1324.669312	837.592773	430.480682	208.494659	156.508987	830.790039	1110.065796	644.837524	1.620886	99998.000000	4.288380	3.881602	0.294578	0.641060	3.915263	4.999991	3.122108	2.923033	2.633954	2.319095	2.194539	2.919491	3.045349	2.809450	0.209753	4.999991	25515.000000		1
11175.509766	2075.337646	2.133947	3.941018	2509.318359	49752.148438	382.112244	255.333572	103.502609	54.495831	43.511555	187.528320	233.833740	163.891464	0.241916	0.000000	4.048267	3.317089	0.329184	0.595608	3.399556	4.696812	2.582191	2.407108	2.014951	1.736363	1.638605	2.273067	2.368907	2.214556	0.000000	0.000000	25638.000000		1
5825.552734	1401.910767	2.821621	4.548515	1435.865845	35672.632812	214.227325	144.944977	95.463303	44.708046	27.547039	176.087646	246.045349	177.151535	0.512629	0.000000	3.765337	3.146720	0.450499	0.657870	3.157114	4.552335	2.330875	2.161203	1.979836	1.650386	1.440075	2.245729	2.391015	2.248345	0.000000	0.000000	25713.000000		1
9332.685547	3253.646484	3.284182	6.482019	2526.161865	46958.109375	397.114624	256.930939	110.511948	33.930378	48.451702	239.276535	353.507477	290.426514	1.345986	99998.000000	3.970007	3.512370	0.516427	0.811710	3.402461	4.671710	2.598916	2.409817	2.043409	1.530589	1.685309	2.378900	2.548398	2.463036	0.129041	4.999991	25813.000000		1
8662.774414	2256.501221	2.935719	3.355108	2258.295898	40586.132812	338.782623	221.989105	102.916695	35.718945	31.802597	152.244186	201.007339	163.364151	0.544537	0.000000	3.937657	3.353436	0.467715	0.525706	3.353781	4.608377	2.529921	2.346332	2.012486	1.552899	1.502463	2.182541	2.303212	2.213157	0.000000	0.000000	25829.000000		1
6606.503418	2174.072754	1.631298	1.819406	1345.287231	30305.871094	210.289398	132.532928	60.465950	43.681160	20.078222	106.077530	138.157669	74.941017	0.648682	99998.000000	3.819972	3.337274	0.212533	0.259930	3.128815	4.481527	2.322817	2.122324	1.781511	1.640294	1.302725	2.025623	2.140375	1.874720	0.000000	4.999991	25856.000000		1
8217.658203	3707.529785	1.236579	3.749826	2844.224854	55791.617188	450.256683	289.310211	125.255302	84.408096	46.021717	222.602768	277.456299	151.534927	0.529064	0.000000	3.914748	3.569085	0.092222	0.574011	3.453964	4.746569	2.653460	2.461364	2.097796	1.926384	1.662963	2.347531	2.443195	2.180513	0.000000	0.000000	25944.000000		1
19583.001953	5635.011230	2.556419	4.397411	4772.449707	92480.187500	752.595703	485.361969	241.910049	153.927902	75.477592	433.314636	582.286987	309.567291	3.396949	0.000000	4.291879	3.750895	0.407632	0.643197	3.678741	4.966049	2.876562	2.686066	2.383654	2.187317	1.877818	2.636803	2.765137	2.490755	0.531089	0.000000	25986.000000		1
9680.126953	3426.539551	3.521630	3.879343	2748.641113	47914.128906	436.244171	278.079224	119.513382	72.211914	42.336651	186.498352	263.641174	160.607285	0.922421	99998.000000	3.985881	3.534856	0.546744	0.588758	3.439118	4.680464	2.639730	2.444169	2.077416	1.858609	1.626716	2.270675	2.421013	2.205765	0.000000	4.999991	26198.000000		1
14005.388672	4287.944824	1.396934	2.713690	4462.197754	84110.937500	686.353882	446.044312	223.904099	90.224030	75.258644	387.992920	562.017578	310.279633	1.558823	99998.000000	4.146295	3.632249	0.145176	0.433560	3.649549	4.924852	2.836548	2.649378	2.350062	1.955322	1.876556	2.588824	2.749750	2.491753	0.192797	4.999991	26230.000000		1
13549.759766	7020.556641	2.106194	3.589472	5148.169434	99068.898438	804.791077	520.701599	256.764435	98.198578	91.442108	416.576111	602.642700	310.566406	0.381259	0.000000	4.131932	3.846372	0.323498	0.555031	3.711653	4.995937	2.905683	2.716589	2.409535	1.992105	1.961146	2.619694	2.780060	2.492154	0.000000	0.000000	26302.000000		1
5597.812500	2230.980225	2.907966	3.352024	1521.285400	40869.195312	266.262329	155.050385	116.583824	66.349724	43.616402	221.850327	323.289917	168.816193	0.069542	0.000000	3.748018	3.348496	0.463589	0.525307	3.182211	4.611396	2.425310	2.190473	2.066638	1.821839	1.639650	2.346060	2.509592	2.227414	0.000000	0.000000	26401.000000		1
7470.767090	3552.590332	3.083739	5.091253	2834.557129	57705.644531	448.705566	284.191193	124.120483	82.937157	42.197880	245.619797	291.897461	159.663651	0.236482	0.000000	3.873365	3.550545	0.489078	0.706825	3.452485	4.761218	2.651962	2.453611	2.093843	1.918749	1.625291	2.390263	2.465230	2.203206	0.000000	0.000000	26438.000000		1
9717.378906	3030.112549	2.803118	4.280230	2052.277588	40573.707031	337.305511	200.461517	93.869011	33.834782	22.017895	141.148895	198.096298	127.857979	0.590554	99998.000000	3.987549	3.481459	0.447641	0.631467	3.312236	4.608245	2.528023	2.302031	1.972522	1.529363	1.342776	2.149678	2.296876	2.106728	0.000000	4.999991	26473.000000		1
6115.109375	1559.388062	2.901798	3.015897	1764.752808	39221.703125	284.511902	183.146332	81.657402	47.600590	27.994181	164.569885	210.881470	108.849808	0.247318	0.000000	3.786404	3.192954	0.462667	0.479416	3.246684	4.593526	2.454100	2.262798	1.911996	1.677612	1.447068	2.216350	2.324039	2.036828	0.000000	0.000000	26526.000000		1
7841.987793	2328.327637	3.469206	4.822968	2297.101562	49075.609375	380.764648	233.186157	128.702927	58.535530	52.735016	275.581390	376.524506	223.691330	1.222533	99998.000000	3.894426	3.367044	0.540230	0.683314	3.361180	4.690866	2.580657	2.367703	2.109588	1.767420	1.722099	2.440250	2.575793	2.349649	0.087261	4.999991	26557.000000		1
7337.238281	3171.282959	2.414567	5.063499	2241.912109	47322.246094	380.323669	223.031403	130.139938	76.538399	32.693798	186.482941	234.632431	119.112495	1.262963	0.000000	3.865533	3.501235	0.382839	0.704451	3.350619	4.675066	2.580153	2.348366	2.114411	1.883879	1.514465	2.270639	2.370388	2.075957	0.101390	0.000000	26583.000000		1
13697.067383	4261.359863	2.204873	4.718120	3961.642090	77818.828125	642.638794	401.885162	185.289520	82.329659	79.982933	373.607300	472.527466	370.591400	0.468463	0.000000	4.136628	3.629548	0.343384	0.673769	3.597875	4.891085	2.807967	2.604102	2.267851	1.915556	1.902997	2.572415	2.674427	2.568895	0.000000	0.000000	26623.000000		1
22052.710938	6631.928711	1.982844	4.927814	7075.151367	99998.000000	1116.322632	723.099731	317.273560	151.032272	110.687721	527.726379	702.962891	321.294739	3.111594	99998.000000	4.343462	3.821640	0.297289	0.692654	3.849736	4.999991	3.047790	2.859198	2.501434	2.179070	2.044099	2.722409	2.846932	2.506904	0.492983	4.999991	26669.000000		1
14760.731445	3511.083252	3.506211	3.792999	2829.410400	58505.777344	440.314728	284.061676	149.863541	81.164001	48.158749	262.845551	354.299988	179.637039	1.809300	0.000000	4.169108	3.545441	0.544838	0.578983	3.451696	4.767199	2.643763	2.453413	2.175696	1.909364	1.682675	2.419701	2.549371	2.254396	0.257511	0.000000	26699.000000		1
18098.160156	4251.488770	3.617226	4.119875	4120.269531	81043.921875	645.648560	412.536407	230.216522	81.654320	83.177689	463.399597	649.938049	406.507690	1.818745	0.000000	4.257635	3.628541	0.558376	0.614884	3.614926	4.908720	2.809996	2.615462	2.362137	1.911979	1.920007	2.665956	2.812872	2.609069	0.259772	0.000000	26735.000000		1
9886.762695	2155.308350	2.507080	2.981975	2997.492676	57963.179688	468.555603	302.533264	125.622269	66.479240	49.349072	251.700928	353.353302	163.996307	0.477299	0.000000	3.995054	3.333509	0.399168	0.474504	3.476758	4.763152	2.670761	2.480773	2.099067	1.822686	1.693279	2.400885	2.548209	2.214834	0.000000	0.000000	26770.000000		1
31661.546875	7417.526367	3.506211	4.570101	6574.062500	99998.000000	1064.981567	671.274414	387.212738	188.515121	159.062332	716.333984	930.145020	508.320404	2.241872	99998.000000	4.500532	3.870259	0.544838	0.659926	3.817834	4.999991	3.027342	2.826900	2.587950	2.275346	2.201567	2.855116	2.968551	2.706138	0.350611	4.999991	26819.000000		1
9034.392578	3424.146484	2.248045	2.368311	2586.041748	49628.117188	419.354553	264.214722	112.272758	52.355717	38.944538	197.689240	284.743195	149.357803	0.302356	0.000000	3.955899	3.534552	0.351805	0.374439	3.412636	4.695728	2.622581	2.421957	2.050274	1.718964	1.590447	2.295983	2.454453	2.174228	0.000000	0.000000	26881.000000		1
13099.401367	3558.748535	2.482410	2.941887	3515.181641	71623.437500	561.814026	350.349731	185.826096	106.373566	75.896980	408.626221	538.988220	367.825287	1.890411	0.000000	4.117251	3.551297	0.394873	0.468626	3.545948	4.855055	2.749593	2.544502	2.269107	2.026834	1.880224	2.611326	2.731579	2.565642	0.276556	0.000000	26937.000000		1
7589.913574	1865.199341	2.041435	2.201789	2567.089111	51954.375000	421.417572	266.903748	134.417084	55.636814	58.689716	254.257339	321.439667	200.991928	1.258253	99998.000000	3.880237	3.270725	0.309936	0.342776	3.409441	4.715622	2.624713	2.426355	2.128454	1.745362	1.768562	2.405273	2.507099	2.303179	0.099768	4.999991	27011.000000		1
20354.039062	4175.684570	2.257297	6.300078	4598.884277	96432.992188	721.887817	467.750732	243.442673	108.288567	99.567757	489.093292	659.420532	359.221649	1.876856	0.000000	4.308650	3.620728	0.353589	0.799346	3.662652	4.984226	2.858470	2.670014	2.386397	2.034583	1.998119	2.689392	2.819162	2.555362	0.273431	0.000000	27058.000000		1
7181.447754	719.417725	2.137031	4.027363	1343.745361	28583.496094	212.044037	135.197281	70.401756	50.098419	18.894068	106.348900	141.549774	99.697273	0.302111	99998.000000	3.856212	2.856981	0.329811	0.605021	3.128317	4.456115	2.326426	2.130968	1.847584	1.699824	1.276325	2.026733	2.150909	1.998683	0.000000	4.999991	27316.000000		1
7243.461914	1295.972046	2.075356	3.469206	1621.306519	28227.718750	253.705353	164.856674	73.759949	21.478241	31.315367	120.531013	173.484970	127.268982	0.699486	0.000000	3.859946	3.112596	0.317093	0.540230	3.209865	4.450676	2.404330	2.217107	1.867821	1.331999	1.495757	2.081099	2.239262	2.104722	0.000000	0.000000	27370.000000		1
20305.433594	6509.748047	1.729977	3.743659	4364.538574	83016.757812	680.238831	442.127960	216.626480	121.015160	79.338432	406.353516	562.612732	323.848083	1.610049	99998.000000	4.307612	3.813564	0.238040	0.573296	3.639938	4.919166	2.832661	2.645548	2.335711	2.082840	1.899484	2.608904	2.750210	2.510341	0.206839	4.999991	27421.000000		1
13430.711914	6399.229492	2.093859	2.948054	4069.011719	80776.875000	644.257812	416.434235	196.002441	126.664566	61.483582	359.727386	507.854767	277.323700	1.190681	99998.000000	4.128099	3.806128	0.320947	0.469535	3.609489	4.907287	2.809060	2.619546	2.292261	2.102655	1.788759	2.555974	2.705739	2.442987	0.075795	4.999991	27468.000000		1
6935.753906	1958.833984	2.559503	4.822968	2559.450684	44063.785156	427.711487	260.384735	123.494484	38.084175	57.388378	236.069458	310.572571	148.204483	1.071516	0.000000	3.841094	3.291998	0.408156	0.683314	3.408147	4.644082	2.631151	2.415616	2.091648	1.580745	1.758824	2.373040	2.492163	2.170861	0.029999	0.000000	27538.000000		1
6352.619141	5095.665527	1.733061	3.225591	2727.471436	56673.765625	434.199677	275.242188	132.869049	63.290653	46.734062	246.871796	332.004578	232.156189	1.548377	99998.000000	3.802953	3.707201	0.238814	0.508609	3.435760	4.753382	2.637690	2.439715	2.123424	1.801340	1.669634	2.392472	2.521144	2.365780	0.189877	4.999991	27566.000000		1
8198.329102	2327.769531	2.553336	3.046734	2785.103271	49946.121094	427.603546	284.450226	126.926689	51.424427	43.974113	249.033493	315.824188	181.407104	1.254828	99998.000000	3.913725	3.366940	0.407108	0.483835	3.444841	4.698502	2.631041	2.454006	2.103553	1.711169	1.643197	2.396258	2.499445	2.258654	0.098584	4.999991	27601.000000		1
13063.469727	2921.546387	3.055985	3.595639	2197.780518	47660.585938	377.511292	220.956055	126.525803	61.909138	36.036572	172.942230	240.584045	121.486969	0.949794	99998.000000	4.116058	3.465613	0.485151	0.555776	3.341984	4.678159	2.576930	2.344306	2.102179	1.791755	1.556744	2.237901	2.381267	2.084530	0.000000	4.999991	27639.000000		1
10536.950195	2451.630859	1.893416	4.317234	2047.830688	41566.714844	314.269989	210.039612	96.730721	43.573227	35.200878	153.471512	197.325363	146.483765	0.438232	0.000000	4.022715	3.389455	0.277246	0.635206	3.311294	4.618746	2.497303	2.322301	1.985564	1.639220	1.546553	2.186028	2.295183	2.165790	0.000000	0.000000	27705.000000		1
14845.112305	5870.399414	3.685068	4.637943	4734.889648	92702.304688	786.390381	482.222717	221.350769	99.382736	78.462646	405.215607	538.929626	310.840851	1.718179	99998.000000	4.171584	3.768668	0.566445	0.666325	3.675310	4.967091	2.895638	2.683248	2.345081	1.997311	1.894663	2.607686	2.731532	2.492538	0.235068	4.999991	27766.000000		1
5331.497559	1566.850708	2.229543	3.873176	1160.133301	24140.761719	184.302734	117.863579	66.325050	30.424166	27.503866	106.028191	162.494522	118.881210	1.765021	0.000000	3.726849	3.195028	0.348216	0.588067	3.064508	4.382751	2.265532	2.071380	1.821678	1.483219	1.439394	2.025421	2.210839	2.075113	0.246750	0.000000	27874.000000		1
15285.821289	5988.824219	3.580221	3.133079	4571.784668	94262.234375	736.310486	456.066467	204.026321	55.368530	74.182419	423.810547	550.101990	304.198486	2.338488	99998.000000	4.184289	3.777342	0.553910	0.495971	3.660086	4.974338	2.867061	2.659028	2.309686	1.743263	1.870301	2.627172	2.740443	2.483157	0.368935	4.999991	28024.000000		1
4504.842773	1799.552734	2.359060	4.138377	786.957764	22280.308594	118.517334	81.546387	74.755997	33.140942	21.533749	118.023933	146.810638	78.111099	1.000840	0.000000	3.653680	3.255165	0.372739	0.616830	2.895952	4.347921	2.073782	1.911405	1.873646	1.520365	1.333120	2.071970	2.166758	1.892713	0.000365	0.000000	28133.000000		1
8348.386719	1867.854492	2.392981	3.231758	1482.303833	28993.410156	226.580795	150.011551	70.922905	23.032444	22.899843	116.056511	151.494827	113.419914	0.894291	0.000000	3.921602	3.271343	0.378939	0.509439	3.170937	4.462299	2.355223	2.176125	1.850787	1.362340	1.359833	2.064670	2.180398	2.054689	0.000000	0.000000	28176.000000		1
8141.008789	2394.446045	1.992095	3.999609	1710.926147	31500.437500	249.529968	168.467728	74.580223	39.989925	20.303335	125.350899	175.020676	91.744308	0.311263	0.000000	3.910678	3.379205	0.299310	0.602018	3.233231	4.498317	2.397123	2.226517	1.872624	1.601951	1.307567	2.098127	2.243089	1.962579	0.000000	0.000000	28251.000000		1
17125.142578	7330.454102	2.605759	4.237057	5696.411621	99998.000000	910.865479	579.912476	317.458557	135.761597	107.351112	520.855835	682.955627	432.778076	5.453980	0.000000	4.233634	3.865131	0.415934	0.627064	3.755601	4.999991	2.959454	2.763362	2.501687	2.132777	2.030807	2.716717	2.834393	2.636265	0.736714	0.000000	28319.000000		1
11175.241211	3091.000977	2.417651	4.163047	3889.806396	74938.132812	601.480164	400.287781	195.687897	88.463211	62.263767	339.599823	420.813171	177.046692	2.617844	99998.000000	4.048257	3.490099	0.383394	0.619411	3.589928	4.874703	2.779221	2.602372	2.291564	1.946763	1.794235	2.530967	2.624089	2.248088	0.417944	4.999991	28392.000000		1
13496.192383	3110.419189	4.563933	5.242356	2398.377930	47999.152344	381.276550	243.837387	123.078178	50.647324	42.589516	216.472290	261.633636	179.356415	3.125315	0.000000	4.130211	3.492819	0.659339	0.719526	3.379918	4.681233	2.581240	2.387100	2.090181	1.704556	1.629303	2.335402	2.417694	2.253717	0.494894	0.000000	28463.000000		1
19573.730469	4470.862793	2.556419	4.900061	4222.446289	85403.046875	675.073608	426.080170	203.255386	110.447189	81.700577	448.998535	682.705811	324.751617	4.952066	0.000000	4.291674	3.650391	0.407632	0.690201	3.625564	4.931473	2.829351	2.629491	2.308042	2.043155	1.912225	2.652245	2.834234	2.511551	0.694786	0.000000	28621.000000		1
13502.359375	3073.941650	2.611927	2.766114	2537.158447	49373.933594	415.012634	259.166656	143.443192	65.921082	39.508862	206.582748	315.614502	224.135376	0.446026	0.000000	4.130410	3.487696	0.416961	0.441870	3.404348	4.693498	2.618061	2.413579	2.156680	1.819024	1.596694	2.315094	2.499157	2.350510	0.000000	0.000000	28717.000000		1
9517.444336	3889.720215	3.629560	5.902276	2296.984375	42873.960938	350.972656	235.785751	120.197968	62.448795	51.005039	222.220383	294.777679	171.292435	0.960945	0.000000	3.978520	3.589918	0.559854	0.771020	3.361158	4.632194	2.545273	2.372518	2.079897	1.795524	1.707613	2.346784	2.469495	2.233738	0.000000	0.000000	28783.000000		1
7542.645996	738.795959	2.500912	5.936197	1298.849121	32762.031250	220.308456	132.754959	116.306290	47.378563	40.985973	191.040695	248.416748	135.092422	0.263314	0.000000	3.877524	2.868525	0.398098	0.773508	3.113559	4.515371	2.343031	2.123051	2.065603	1.675582	1.612635	2.281126	2.395181	2.130631	0.000000	0.000000	28884.000000		1
16581.824219	3332.861572	1.625130	3.598723	3205.984375	59441.105469	505.696136	326.777618	138.207001	53.123566	52.772022	257.957825	329.528320	151.019943	0.635093	0.000000	4.219632	3.522817	0.210888	0.556148	3.505961	4.774087	2.703890	2.514252	2.140530	1.725287	1.722404	2.411549	2.517893	2.179034	0.000000	0.000000	28950.000000		1
8082.960449	923.333069	4.027363	6.395674	1348.630005	28465.763672	231.653534	135.770844	79.671471	6.340167	22.230673	118.572838	150.868835	108.994743	0.630241	99998.000000	3.907570	2.965358	0.605021	0.805886	3.129893	4.454323	2.364839	2.132807	1.901303	0.802101	1.346953	2.073985	2.178600	2.037405	0.000000	4.999991	28994.000000		1
8496.384766	1549.766846	1.211909	2.331306	1312.507080	25921.332031	216.802246	132.952316	63.420170	43.536224	28.786701	129.316589	142.234360	121.496223	0.313445	0.000000	3.929234	3.190266	0.083470	0.367599	3.118102	4.413657	2.336064	2.123696	1.802227	1.638851	1.459192	2.111654	2.153004	2.084563	0.000000	0.000000	29021.000000		1
5971.058594	2943.542725	1.659051	3.478457	2195.560303	42275.652344	345.212219	222.886475	111.156448	40.002258	44.760468	193.655716	215.420731	144.294296	0.630212	0.000000	3.776051	3.468870	0.219860	0.541387	3.341545	4.626091	2.538086	2.348084	2.045935	1.602085	1.650895	2.287030	2.333287	2.159249	0.000000	0.000000	29142.000000		1
5687.761719	3001.575684	1.877997	2.007514	2015.325073	45681.707031	321.223816	205.648376	131.003387	36.668739	50.153927	265.016510	334.400635	203.116623	1.495556	0.000000	3.754941	3.477349	0.273695	0.302659	3.304345	4.659742	2.506808	2.313125	2.117283	1.564296	1.700305	2.423273	2.524267	2.307745	0.174803	0.000000	29252.000000		1
13154.557617	2281.726074	4.240141	5.692582	854.590332	26793.113281	118.239792	85.441147	78.777191	54.332394	30.362492	141.448013	172.337830	103.921997	0.716640	0.000000	4.119076	3.358263	0.627380	0.755309	2.931758	4.428023	2.072764	1.931667	1.896400	1.735059	1.482337	2.150597	2.236381	2.016707	0.000000	0.000000	29389.000000		1
16122.001953	2230.705566	2.260381	4.650278	2683.642090	53024.796875	432.926086	270.283539	134.235153	32.043129	51.566280	226.602371	269.679108	261.901947	1.544014	99998.000000	4.207419	3.348442	0.354182	0.667479	3.428725	4.724479	2.636414	2.431820	2.127866	1.505735	1.712366	2.355264	2.430847	2.418139	0.188651	4.999991	29448.000000		1
19661.894531	5083.382812	3.062153	3.496960	3479.333008	60090.707031	546.719116	351.678833	161.261032	88.953529	54.344727	270.872528	367.131439	186.479843	1.397988	99998.000000	4.293625	3.706153	0.486027	0.543691	3.541496	4.778807	2.737764	2.546146	2.207530	1.949163	1.735157	2.432765	2.564821	2.270632	0.145504	4.999991	29500.000000		1
16320.203125	4928.166016	1.261249	2.337474	3572.135010	68957.031250	581.414246	362.878967	187.738022	70.549774	54.193626	293.288239	357.556427	221.393936	2.042834	0.000000	4.212726	3.692685	0.100801	0.368747	3.552928	4.838579	2.764486	2.559762	2.273552	1.848496	1.733948	2.467295	2.553344	2.345166	0.310233	0.000000	29690.000000		1
22573.912109	6528.349121	3.836171	4.668780	7032.244141	99998.000000	1091.514038	713.685059	348.431641	196.511246	143.400024	684.059570	961.022522	517.574707	1.460660	0.000000	4.353607	3.814803	0.583898	0.669203	3.847094	4.999991	3.038029	2.853507	2.542118	2.293387	2.156549	2.835094	2.982733	2.713973	0.164549	0.000000	29778.000000		1
9522.409180	4428.668457	3.512378	4.718120	3878.214600	70768.718750	585.376892	384.141327	176.602631	92.731110	65.982758	365.315125	486.842163	284.376221	0.043475	99998.000000	3.978747	3.646273	0.545601	0.673769	3.588632	4.849841	2.767436	2.584491	2.246997	1.967225	1.819430	2.562668	2.687388	2.453893	0.000000	4.999991	29849.000000		1
19519.923828	8274.892578	3.398280	3.805334	6716.626465	99998.000000	1106.920410	667.145264	356.794739	178.492966	108.652451	579.234070	823.740601	364.288239	2.182381	99998.000000	4.290478	3.917762	0.531259	0.580393	3.827151	4.999991	3.044116	2.824220	2.552418	2.251621	2.036040	2.762854	2.915791	2.561445	0.338931	4.999991	29874.000000		1
12002.086914	2750.217041	1.927337	3.404448	2281.460938	38934.605469	359.890808	234.376480	92.003349	33.671345	39.191235	203.924561	261.590485	140.498215	0.805120	99998.000000	4.079257	3.439367	0.284958	0.532047	3.358213	4.590336	2.556171	2.369914	1.963804	1.527260	1.593189	2.309469	2.417622	2.147671	0.000000	4.999991	29955.000000		1
18511.261719	4683.529785	1.896499	3.324270	4591.684082	90515.656250	731.521423	467.109314	226.765808	112.374527	100.542221	424.646240	561.706116	259.228333	0.583798	24119.464844	4.267436	3.670573	0.277953	0.521696	3.661972	4.956724	2.864227	2.669419	2.355577	2.050668	2.002348	2.628027	2.749509	2.413682	0.000000	4.382368	30010.000000		1
11636.500977	5382.141602	2.445405	3.274930	3233.688721	64010.496094	531.291199	332.272858	175.122437	108.489014	61.079613	276.182739	357.824707	194.916962	1.313833	99998.000000	4.065823	3.730955	0.388351	0.515202	3.509698	4.806251	2.725333	2.521495	2.243342	2.035386	1.785896	2.441196	2.553670	2.289850	0.118540	4.999991	30072.000000		1
9824.113281	2692.942627	2.402232	3.672733	1879.779297	41326.871094	299.005463	191.302811	107.400452	34.426861	29.323273	199.594986	267.477325	182.156448	0.326839	0.000000	3.992293	3.430227	0.380615	0.564989	3.274107	4.616232	2.475679	2.281721	2.031006	1.536897	1.467212	2.300150	2.427287	2.260445	0.000000	0.000000	30116.000000		1
7468.232422	2250.867188	1.773150	4.437500	2278.219971	43989.796875	337.758820	231.687454	104.224205	75.446754	43.468380	228.304596	314.427246	163.761948	1.060796	0.000000	3.873218	3.352350	0.248745	0.647138	3.357596	4.643352	2.528607	2.364902	2.017969	1.877641	1.638173	2.358515	2.497520	2.214213	0.025632	0.000000	30168.000000		1
7462.135742	2263.889893	1.446273	3.577137	2100.596680	42135.902344	350.917145	210.138290	104.609673	86.178162	29.573055	172.343994	226.229248	95.167259	1.079898	0.000000	3.872863	3.354855	0.160250	0.553536	3.322343	4.624652	2.545205	2.322505	2.019572	1.935397	1.470896	2.236396	2.354549	1.978488	0.033383	0.000000	30188.000000		1
9941.104492	4334.281250	2.537917	3.641896	3562.106689	75910.820312	563.873962	361.688629	175.446228	74.065239	72.554207	342.732880	473.171967	323.545868	0.268479	99998.000000	3.997435	3.636917	0.404477	0.561327	3.551707	4.880304	2.751182	2.558335	2.244144	1.869614	1.860663	2.534956	2.675019	2.509936	0.000000	4.999991	30272.000000		1
21325.441406	3267.686768	3.068320	2.368311	4987.910645	87191.132812	765.649170	502.304047	227.367142	149.447235	63.882732	355.666107	522.468628	279.263367	1.521951	0.000000	4.328898	3.514241	0.486901	0.374439	3.697919	4.940472	2.884030	2.700967	2.356728	2.174488	1.805383	2.551043	2.718060	2.446014	0.182401	0.000000	30297.000000		1
16317.190430	6831.320312	2.562587	2.608843	4715.992676	85924.773438	741.814941	482.358429	229.399323	64.847939	83.193108	372.623566	505.483368	252.804901	2.383872	99998.000000	4.212646	3.834505	0.408679	0.416448	3.673573	4.934118	2.870296	2.683370	2.360592	1.811896	1.920087	2.571270	2.703707	2.402786	0.377283	4.999991	30367.000000		1
10239.906250	4320.453613	1.723810	1.603544	4284.370605	81576.937500	675.819824	437.758301	215.883301	95.935112	73.516335	374.615662	452.988892	222.186462	0.968009	0.000000	4.010296	3.635529	0.236489	0.205081	3.631887	4.911567	2.829831	2.641234	2.334219	1.981978	1.866384	2.573586	2.656088	2.346718	0.000000	0.000000	30419.000000		1
9013.907227	3536.666016	2.522498	3.558635	2726.392090	51159.175781	449.374756	277.502563	149.311554	59.534660	41.346767	208.405228	294.993530	171.292435	2.013050	0.000000	3.954913	3.548594	0.401831	0.551283	3.435588	4.708923	2.652609	2.443267	2.174093	1.774770	1.616442	2.318909	2.469812	2.233738	0.303854	0.000000	30485.000000		1
13275.359375	2959.245117	1.205742	2.269632	2855.724121	57117.816406	471.984711	289.402710	142.869614	82.671951	53.348679	275.368622	369.314728	215.417648	1.385850	0.000000	4.123046	3.471181	0.081254	0.355955	3.455716	4.756772	2.673928	2.461503	2.154940	1.917358	1.727124	2.439914	2.567397	2.333281	0.141716	0.000000	30514.000000		1
9548.000977	1905.423706	1.810155	4.314150	1803.185425	35598.179688	294.799255	182.714600	88.003738	15.572881	33.705265	151.445496	222.473251	163.077362	0.066927	16708.376953	3.979913	3.279992	0.257716	0.634895	3.256040	4.551428	2.469526	2.261773	1.944501	1.192369	1.527698	2.180256	2.347278	2.212394	0.000000	4.222934	30631.000000		1
18468.027344	5732.673340	2.383730	4.126042	5031.674805	92882.093750	771.156738	510.216919	245.989838	110.755562	81.725243	413.051392	625.043030	341.761505	3.517553	99998.000000	4.266420	3.758357	0.377257	0.615534	3.701713	4.967932	2.887143	2.707755	2.390917	2.044366	1.912356	2.616004	2.795910	2.533723	0.546241	4.999991	30723.000000		1
21950.453125	11181.994141	3.475374	3.999609	12531.398438	99998.000000	1971.693237	1272.563354	580.510742	281.523773	237.919693	1125.404297	1537.626099	861.171021	1.839042	0.000000	4.341444	4.048519	0.541001	0.602018	4.098000	4.999991	3.294839	3.104679	2.763810	2.449515	2.376430	3.051309	3.186851	2.935089	0.264592	0.000000	30755.000000		1
11651.734375	2417.987305	1.952007	3.947186	2331.590088	48774.558594	355.151123	215.152451	101.815804	87.069366	30.488926	201.676514	257.239319	153.477676	0.189629	0.000000	4.066391	3.383454	0.290481	0.596288	3.367652	4.688193	2.550413	2.332746	2.007815	1.939865	1.484142	2.304655	2.410337	2.186045	0.000000	0.000000	30830.000000		1
30732.423828	12751.626953	2.818537	4.711953	12004.633789	99998.000000	1952.685059	1227.929321	618.511658	220.357803	196.353989	1010.837219	1400.430664	726.356140	3.448883	0.000000	4.487597	4.105566	0.450024	0.673201	4.079349	4.999991	3.290632	3.089173	2.791348	2.343128	2.293040	3.004681	3.146262	2.861150	0.537678	0.000000	30904.000000		1
7827.892090	3813.042969	3.006645	4.341904	3061.267578	59337.878906	493.543121	310.998138	154.254776	73.645851	71.289871	311.173920	387.795563	240.093735	0.299755	99998.000000	3.893645	3.581272	0.478082	0.637680	3.485901	4.773332	2.693325	2.492758	2.188239	1.867148	1.853028	2.493003	2.588603	2.380381	0.000000	4.999991	31014.000000		1
10796.557617	1960.218628	2.685936	3.527797	2291.877930	46884.242188	350.614929	231.113892	116.395721	45.068840	44.140636	199.576492	257.177643	217.483765	0.978404	0.000000	4.033285	3.292305	0.429096	0.547504	3.360192	4.671027	2.544830	2.363826	2.065937	1.653876	1.644839	2.300109	2.410233	2.337427	0.000000	0.000000	31047.000000		1
14294.880859	1423.614136	2.377563	2.880212	2805.403564	54349.984375	437.221741	275.849670	143.905746	83.433632	34.901756	229.646027	300.127960	142.228195	0.851888	0.000000	4.155180	3.153392	0.376132	0.459424	3.447995	4.735199	2.640702	2.440672	2.158078	1.921341	1.542847	2.361059	2.477306	2.152986	0.000000	0.000000	31088.000000		1
20986.861328	5283.576172	2.405316	3.311935	5113.832031	99661.671875	787.867493	513.615173	267.970734	88.635902	69.254608	435.501007	595.633362	345.468170	4.540713	99998.000000	4.321948	3.722928	0.381172	0.520082	3.708746	4.998528	2.896453	2.710638	2.428087	1.947610	1.840449	2.638989	2.774979	2.538408	0.657124	4.999991	31130.000000		1
21785.712891	5279.222168	3.302684	4.804465	5095.206055	99998.000000	830.882568	515.348267	270.786194	107.792091	92.558418	466.779358	630.951477	382.571716	2.990039	99998.000000	4.338172	3.722570	0.518867	0.681645	3.707162	4.999991	2.919540	2.712101	2.432626	2.032587	1.966416	2.669112	2.799996	2.582713	0.475677	4.999991	31346.000000		1
18575.416016	7452.348145	3.148497	3.796082	5889.645020	99998.000000	905.055725	568.265198	242.486710	92.721855	82.622612	467.315948	653.623108	286.803131	2.261478	99998.000000	4.268939	3.872293	0.498103	0.579336	3.770089	4.999991	2.956675	2.754551	2.384688	1.967182	1.917099	2.669611	2.815327	2.457584	0.354392	4.999991	31535.000000		1
10101.236328	5719.715332	3.882427	3.891678	5677.166016	99998.000000	911.873901	582.333252	299.054810	89.826225	100.273933	490.413147	638.913635	338.332397	1.834251	99998.000000	4.004375	3.757375	0.589103	0.590137	3.754132	4.999991	2.959935	2.765172	2.475751	1.953403	2.001188	2.690562	2.805442	2.529344	0.263459	4.999991	31572.000000		1
13711.208984	5000.331543	2.750695	4.850721	3749.764648	69905.992188	572.582458	380.012207	211.196014	90.100677	69.473549	386.873535	497.949799	312.271729	1.390913	0.000000	4.137076	3.698999	0.439442	0.685806	3.574004	4.844514	2.757838	2.579798	2.324686	1.954728	1.841820	2.587569	2.697186	2.494533	0.143300	0.000000	31618.000000		1
8021.485840	1444.916626	2.926468	3.484625	1955.096558	35377.089844	309.690643	198.013031	106.450661	66.778366	31.996874	168.214859	197.180420	141.966080	0.313403	99998.000000	3.904255	3.159843	0.466344	0.542156	3.291168	4.548722	2.490928	2.296694	2.027148	1.824636	1.505108	2.225864	2.294864	2.152184	0.000000	4.999991	31783.000000		1
5162.311035	755.408081	2.537917	2.325139	866.943787	17558.986328	137.775284	86.372437	43.767506	37.593861	11.527016	61.569927	93.474289	39.675385	0.178793	0.000000	3.712844	2.878182	0.404477	0.366449	2.937991	4.244499	2.139171	1.936375	1.641152	1.575117	1.061717	1.789369	1.970692	1.598521	0.000000	0.000000	31817.000000		1
14133.104492	3750.214844	2.818537	4.008861	3737.799805	69629.789062	580.621765	376.740356	176.513199	71.138771	57.564152	317.153290	411.404663	245.191147	4.850527	0.000000	4.150238	3.574056	0.450024	0.603021	3.572616	4.842795	2.763893	2.576042	2.246777	1.852106	1.760152	2.501269	2.614269	2.389505	0.685789	0.000000	31897.000000		1
10192.157227	3590.585205	2.303553	3.515462	2966.118896	57061.945312	475.518677	297.368011	143.631302	90.187027	44.652538	245.299088	323.444092	174.462524	0.608732	99998.000000	4.008266	3.555165	0.362398	0.545982	3.472188	4.756347	2.677168	2.473294	2.157249	1.955144	1.649846	2.389696	2.509799	2.241702	0.000000	4.999991	31982.000000		1
8457.662109	2106.464844	1.705307	1.757731	1593.472656	32759.818359	253.452484	162.975586	83.880775	53.555290	22.603806	120.734543	152.817764	89.878647	0.479345	0.000000	3.927250	3.323554	0.231803	0.244952	3.202345	4.515341	2.403897	2.212122	1.923662	1.728802	1.354182	2.081831	2.184174	1.953657	0.000000	0.000000	32047.000000		1
7389.544434	2253.065918	3.278014	5.260859	1309.851929	30045.591797	224.983414	133.137344	88.817841	82.801468	34.988098	145.564804	208.769119	104.119354	1.021811	0.000000	3.868618	3.352774	0.515611	0.721057	3.117222	4.477781	2.352150	2.124300	1.948500	1.918038	1.543920	2.163056	2.319666	2.017531	0.009371	0.000000	32089.000000		1
12362.720703	2080.805176	2.090775	3.015897	2770.107178	50976.820312	430.394348	282.414948	123.565414	59.750523	46.138901	241.530746	313.634735	159.225769	2.414336	0.000000	4.092114	3.318231	0.320307	0.479416	3.442497	4.707373	2.633867	2.450888	2.091897	1.776342	1.664067	2.382972	2.496424	2.202013	0.382798	0.000000	32185.000000		1
5164.374512	1438.030640	2.673601	3.046734	1156.716553	22294.250000	176.167831	114.696579	48.932766	16.075531	13.787395	71.234367	91.938583	96.490189	0.549240	99998.000000	3.713018	3.157768	0.427097	0.483835	3.063227	4.348193	2.245927	2.059551	1.689600	1.206165	1.139482	1.852690	1.963498	1.984483	0.000000	4.999991	32203.000000		1
272.648773	421.331238	3.364359	2.112361	0.000000	1707.330444	0.000000	0.000000	0.000000	14.237622	3.333522	0.000000	5.112839	0.000000	1.981678	0.000000	2.435604	2.624624	0.526902	0.324768	0.000000	3.232318	0.000000	0.000000	0.000000	1.153437	0.522903	0.000000	0.708662	0.000000	0.297033	0.000000	32226.000000		0
8633.308594	3076.862061	3.333522	3.712821	2155.872559	40685.140625	328.735809	220.046341	104.557243	22.887508	31.062500	189.508087	242.616226	149.700104	1.703340	0.000000	3.936177	3.488108	0.522903	0.569704	3.333623	4.609436	2.516847	2.342514	2.019354	1.359599	1.492236	2.277628	2.384920	2.175222	0.231301	0.000000	32242.000000		1
12437.119141	3151.852295	2.778449	3.194753	2955.344238	54163.773438	488.100342	297.306335	141.139633	88.225769	47.606758	299.887421	368.136719	207.159409	2.557664	0.000000	4.094720	3.498566	0.443802	0.504437	3.470608	4.733709	2.688509	2.473204	2.149649	1.945596	1.677669	2.476958	2.566009	2.316305	0.407844	0.000000	32307.000000		1
7244.226562	2926.495850	2.778449	3.752910	2212.141602	46057.781250	360.026489	216.305771	108.109711	45.010250	29.816669	186.917740	220.774109	134.981415	0.613609	0.000000	3.859992	3.466348	0.443802	0.574368	3.344813	4.663303	2.556334	2.335068	2.033865	1.653311	1.474459	2.271651	2.343948	2.130274	0.000000	0.000000	32352.000000		1
9449.285156	2191.311035	2.389898	3.706654	1989.924316	45351.812500	315.167358	202.737320	107.499130	54.841209	46.832741	218.973206	274.896820	131.749649	0.480163	99998.000000	3.975399	3.340704	0.378379	0.568982	3.298836	4.656595	2.498541	2.306934	2.031405	1.739107	1.670550	2.340391	2.439170	2.119750	0.000000	4.999991	32447.000000		1
8497.871094	3333.194824	2.460824	3.681984	2541.697754	47925.453125	416.643951	257.560028	145.404449	66.469986	42.944145	212.670044	276.491089	137.460739	0.712197	0.000000	3.929310	3.522861	0.391080	0.566082	3.405124	4.680566	2.619765	2.410878	2.162578	1.822626	1.632904	2.327706	2.441681	2.138179	0.000000	0.000000	32508.000000		1
8928.718750	3712.528564	2.297385	3.755994	2005.383057	40006.097656	322.343201	200.476944	87.982147	48.682983	40.597420	181.181992	241.142197	158.414749	1.172639	0.000000	3.950789	3.569670	0.361234	0.574725	3.302197	4.602126	2.508318	2.302064	1.944395	1.687377	1.608498	2.258115	2.382273	2.199796	0.069164	0.000000	32527.000000		1
11270.013672	2874.488525	4.375825	5.248523	2668.704590	51793.558594	400.207611	257.899231	123.957047	57.625828	35.567844	200.526276	273.934692	176.411438	1.532822	0.000000	4.051924	3.458560	0.641060	0.720037	3.426301	4.714276	2.602285	2.411450	2.093271	1.760617	1.551058	2.302171	2.437647	2.246527	0.185492	0.000000	32569.000000		1
6248.641602	1849.348999	1.686805	2.346725	1329.908569	27605.714844	203.064194	128.724503	44.282490	45.552990	15.585216	98.611801	109.013252	84.438934	1.032881	99998.000000	3.795786	3.267019	0.227065	0.370462	3.123822	4.440999	2.307633	2.109661	1.646232	1.658517	1.192713	1.993929	2.037479	1.926543	0.014050	4.999991	32607.000000		1
16032.783203	6057.480469	2.241878	3.318103	6192.175293	99998.000000	982.454468	624.783997	297.744232	173.361618	112.022980	540.755188	765.242126	400.028748	2.578268	0.000000	4.205009	3.782292	0.350612	0.520890	3.791843	4.999991	2.992312	2.795730	2.473843	2.238953	2.049307	2.733001	2.883799	2.602091	0.411328	0.000000	32629.000000		1
6759.129883	2193.210449	2.149366	3.022064	1438.098511	30654.181641	230.120926	148.710220	76.402710	35.388985	23.966818	128.187943	174.773972	92.780449	0.984514	99998.000000	3.829891	3.341080	0.332310	0.480304	3.157789	4.486490	2.361956	2.172341	1.883109	1.548868	1.379610	2.107847	2.242477	1.967456	0.000000	4.999991	32676.000000		1
14043.463867	5827.146973	2.661267	2.263464	5632.495117	99998.000000	917.736084	572.215454	253.285965	115.720383	84.210739	434.603638	545.019958	315.349304	1.977570	99998.000000	4.147474	3.765456	0.425088	0.354774	3.750701	4.999991	2.962718	2.757560	2.403611	2.063410	1.925367	2.638093	2.736413	2.498792	0.296132	4.999991	32699.000000		1
16477.445312	3931.717529	1.350678	2.941887	3827.820312	70182.117188	622.665466	390.715881	176.932602	45.219944	56.487926	328.849915	388.779266	301.651337	1.938953	99998.000000	4.216890	3.594582	0.130552	0.468626	3.582952	4.846227	2.794255	2.591861	2.247808	1.655330	1.751956	2.516998	2.589703	2.479505	0.287567	4.999991	32737.000000		1
7740.813477	2496.770752	2.204873	2.405316	1529.256836	28310.822266	231.730637	152.515549	54.545170	31.432549	14.903709	124.351768	144.318970	105.898674	0.433044	99998.000000	3.888787	3.397379	0.343384	0.381172	3.184480	4.451952	2.364984	2.183314	1.736756	1.497380	1.173294	2.094652	2.159323	2.024890	0.000000	4.999991	32754.000000		1
11492.264648	5764.719727	4.708869	5.168346	3706.616943	74503.312500	587.754456	373.021362	195.182159	119.032318	66.803032	325.285095	441.690063	398.755188	0.414527	99998.000000	4.060406	3.760778	0.672917	0.713352	3.568978	4.872176	2.769196	2.571734	2.290440	2.075665	1.824796	2.512264	2.645118	2.600706	0.000000	4.999991	32772.000000		1
5769.215820	3590.582031	1.742312	2.895631	2398.177490	42516.468750	377.424957	242.899933	112.553383	54.209042	25.582697	164.739487	248.456833	99.873047	0.942331	0.000000	3.761117	3.555165	0.241126	0.461743	3.379881	4.628557	2.576831	2.385427	2.051358	1.734072	1.407946	2.216798	2.395251	1.999448	0.000000	0.000000	32807.000000		1
7356.058105	2252.896240	2.821621	2.763030	1427.962280	30515.296875	237.201187	144.941895	83.893112	37.115879	19.458391	119.985191	161.964127	129.168564	0.535306	99998.000000	3.866645	3.352741	0.450499	0.441386	3.154717	4.484518	2.375117	2.161194	1.923726	1.569560	1.289107	2.079128	2.209419	2.111157	0.000000	4.999991	32841.000000		1
14708.255859	2959.331543	2.433070	4.348072	3385.578125	73311.976562	537.619019	337.718719	218.908447	104.344467	54.711693	341.144775	468.734467	300.590515	1.641631	99998.000000	4.167561	3.471194	0.386155	0.638297	3.529633	4.865175	2.730475	2.528555	2.340262	2.018469	1.738080	2.532939	2.670927	2.477975	0.215276	4.999991	32892.000000		1
22451.425781	4901.417480	3.644979	2.673601	4597.157715	90385.304688	730.223145	467.778503	232.927124	95.879608	96.551857	484.196320	645.448120	434.683807	1.586139	0.000000	4.351244	3.690322	0.561695	0.427097	3.662489	4.956098	2.863456	2.670040	2.367220	1.981726	1.984761	2.685021	2.809861	2.638174	0.200341	0.000000	32945.000000		1
6834.132324	2986.767578	0.817191	1.369180	1685.571655	33714.695312	265.728851	173.993790	83.273285	38.922951	25.878736	132.884476	176.852417	116.139771	0.973069	0.000000	3.834683	3.475201	0.000000	0.136461	3.226747	4.527819	2.424439	2.240534	1.920506	1.590206	1.412943	2.123474	2.247611	2.064981	0.000000	0.000000	33012.000000		1
6777.496582	2103.060547	2.204873	3.984190	1997.069336	34948.765625	314.741791	203.193710	108.461258	22.949184	27.377432	154.698837	199.743011	156.237625	1.065738	99998.000000	3.831069	3.322852	0.343384	0.600340	3.300393	4.543432	2.497954	2.307910	2.035275	1.360767	1.437393	2.189487	2.300472	2.193786	0.027651	4.999991	33123.000000		1
13619.579102	3606.537354	2.618094	3.922516	3940.543213	71079.843750	651.436707	400.482056	158.630600	90.390549	74.077576	362.465729	466.332214	260.378571	1.718807	99998.000000	4.134164	3.557091	0.417985	0.593565	3.595556	4.851747	2.813872	2.602583	2.200387	1.956123	1.869687	2.559267	2.668695	2.415605	0.235227	4.999991	33200.000000		1
6640.566406	2185.488770	3.509295	5.982453	1539.556519	27981.308594	228.952179	150.659134	67.385857	31.407879	33.871788	108.229980	148.460434	101.266899	0.026870	0.000000	3.822205	3.339549	0.545220	0.776879	3.187396	4.446868	2.359745	2.177995	1.828569	1.497039	1.529838	2.034348	2.171611	2.005467	0.000000	0.000000	33243.000000		1
14721.083984	4454.938477	2.146282	3.355108	3018.847656	62667.718750	495.248444	308.133331	163.456650	70.611450	58.122307	253.874954	334.520905	185.499222	0.114698	0.000000	4.167940	3.648842	0.331687	0.525706	3.479841	4.797044	2.694823	2.488739	2.213403	1.848875	1.764343	2.404620	2.524423	2.268342	0.000000	0.000000	33332.000000		1
11519.990234	3134.481689	1.970509	3.435285	2553.064209	50896.277344	392.051117	257.630951	127.352242	69.377953	45.633167	209.351944	294.355194	141.559021	0.650939	0.000000	4.061452	3.496166	0.294578	0.535963	3.407062	4.706686	2.593343	2.410998	2.105007	1.841221	1.659281	2.320877	2.468872	2.150938	0.000000	0.000000	33371.000000		1
20463.794922	3776.463623	1.674470	1.578874	4176.723633	82466.078125	674.663452	417.439545	233.084396	71.376221	57.561066	365.281189	466.033112	221.671478	1.656921	0.000000	4.310986	3.577085	0.223877	0.198348	3.620836	4.916276	2.829087	2.620594	2.367513	1.853554	1.760129	2.562627	2.668417	2.345710	0.219302	0.000000	33402.000000		1
15004.779297	6985.599609	2.389898	2.257297	4898.191895	98996.562500	793.464478	501.625610	278.578796	123.997131	87.815628	440.616913	612.103638	382.611816	2.113513	99998.000000	4.176229	3.844204	0.378379	0.353589	3.690036	4.995620	2.899528	2.700380	2.444948	2.093412	1.943572	2.644061	2.786825	2.582758	0.325005	4.999991	33462.000000		1
11726.151367	3856.014893	1.976677	2.642764	2998.630615	53922.761719	482.635956	302.746063	147.143677	70.090302	51.375088	272.537750	308.173431	209.688065	1.786513	0.000000	4.069156	3.586139	0.295936	0.422058	3.476923	4.731772	2.683620	2.481078	2.167742	1.845658	1.710753	2.435427	2.488795	2.321574	0.252006	0.000000	33505.000000		1
12220.819336	4871.912598	2.581089	5.831350	4245.519043	81724.578125	683.831421	431.889954	216.089905	88.453964	68.909225	329.799683	533.360352	276.414001	0.869664	99998.000000	4.087101	3.687700	0.411803	0.765769	3.627931	4.912353	2.834949	2.635373	2.334635	1.946717	1.838277	2.518250	2.727021	2.441560	0.000000	4.999991	33566.000000		1
14124.843750	4170.861328	1.668303	4.459086	4161.739746	84456.960938	671.632141	421.954132	196.227554	122.368919	74.663483	428.288147	584.232788	441.193573	1.234068	0.000000	4.149984	3.620226	0.222275	0.649246	3.619275	4.926635	2.827132	2.625265	2.292760	2.087671	1.873108	2.631736	2.766586	2.644629	0.091339	0.000000	33783.000000		1
6808.479004	982.688843	3.506211	2.874044	1241.692139	25313.343750	189.067108	123.537659	54.514332	21.857540	19.649584	106.907059	144.895630	87.368484	1.229838	0.000000	3.833050	2.992416	0.544838	0.458493	3.094014	4.403349	2.276616	2.091799	1.736511	1.339601	1.293353	2.029006	2.161055	1.941355	0.089848	0.000000	33835.000000		1
15062.287109	6184.897461	2.093859	4.095205	4980.734375	89962.773438	789.634460	504.980713	248.244049	93.714821	81.910271	474.488708	557.219238	361.269257	2.437792	0.000000	4.177891	3.791332	0.320947	0.612276	3.697293	4.954063	2.897426	2.703275	2.394879	1.971808	1.913338	2.676226	2.746026	2.557831	0.386997	0.000000	33882.000000		1
20657.152344	5424.136230	1.532618	4.317234	4620.507812	91070.835938	712.704468	461.250214	214.958176	112.627388	61.779621	387.925079	518.814392	247.112320	0.873928	0.000000	4.315071	3.734331	0.185434	0.635206	3.664690	4.959379	2.852910	2.663937	2.332354	2.051644	1.790845	2.588748	2.715012	2.392895	0.000000	0.000000	33927.000000		1
9565.739258	5081.643555	1.452441	3.540132	3598.254395	74365.960938	586.934143	367.745087	187.164444	86.791824	69.229935	352.363403	452.116180	245.616714	2.144048	0.000000	3.980719	3.706004	0.162098	0.549019	3.556092	4.871374	2.768589	2.565547	2.272223	1.938479	1.840294	2.546991	2.655250	2.390258	0.331235	0.000000	34023.000000		1
10874.274414	4467.341309	2.698272	3.496960	4859.244629	97289.031250	776.981873	490.921967	256.212433	139.363403	82.921738	448.061066	559.491943	315.864288	1.651999	99998.000000	4.036400	3.650049	0.431086	0.543691	3.686569	4.988064	2.890411	2.691012	2.408600	2.144149	1.918668	2.651337	2.747794	2.499501	0.218010	4.999991	34066.000000		1
12574.721680	1806.447998	3.148497	3.244093	2741.733643	55803.089844	436.305847	273.348785	156.493576	63.891983	43.496136	252.191238	343.408234	134.074799	2.114892	99998.000000	4.099498	3.256825	0.498103	0.511093	3.438025	4.746658	2.639791	2.436717	2.194497	1.805446	1.638451	2.401730	2.535811	2.127347	0.325288	4.999991	34091.000000		1
16843.605469	3221.100830	1.033052	3.897846	2953.762207	55102.679688	451.675201	298.043335	113.527840	62.291523	45.364880	212.608368	254.618134	151.402328	1.971056	0.000000	4.226435	3.508004	0.014122	0.590825	3.470376	4.741173	2.654826	2.474279	2.055102	1.794429	1.656720	2.327580	2.405889	2.180133	0.294699	0.000000	34122.000000		1
8505.580078	1821.249878	2.047602	3.126911	1646.827515	33152.789062	266.786560	166.666824	80.707611	37.852894	26.045258	122.177727	166.592819	102.922867	0.683670	0.000000	3.929704	3.260370	0.311246	0.495116	3.216648	4.520520	2.426164	2.221849	1.906914	1.578099	1.415729	2.086992	2.221656	2.012512	0.000000	0.000000	34158.000000		1
6366.606934	1588.449219	1.384599	1.668303	1094.755005	20056.039062	180.944534	110.545868	66.411400	8.952093	13.796647	97.939545	114.656494	42.216385	0.331776	0.000000	3.803908	3.200973	0.141324	0.222275	3.039317	4.302245	2.257545	2.043543	1.822243	0.951925	1.139774	1.990958	2.059399	1.625481	0.000000	0.000000	34184.000000		1
4891.697754	738.799072	1.871829	2.362144	1152.115601	22737.925781	180.750259	119.325272	61.520588	16.824879	14.718685	100.502129	142.111023	53.925339	0.446005	0.000000	3.689460	2.868526	0.272266	0.373306	3.061496	4.356751	2.257079	2.076732	1.789020	1.225952	1.167869	2.002175	2.152628	1.731793	0.000000	0.000000	34217.000000		1
20971.681641	7712.581543	2.932636	4.052033	4563.594238	97658.781250	713.506226	462.977112	221.520370	116.343292	84.031883	437.058289	554.958862	294.811584	2.770280	0.000000	4.321633	3.887200	0.467258	0.607673	3.659307	4.989711	2.853398	2.665560	2.345414	2.065741	1.924444	2.640539	2.744261	2.469545	0.442524	0.000000	34343.000000		1
14275.175781	5642.387695	1.791652	3.540132	4603.494629	90195.523438	709.367859	458.761658	207.341339	104.415398	77.346336	407.907715	567.747131	267.619171	2.191492	0.000000	4.154582	3.751463	0.253254	0.549019	3.663088	4.955185	2.850872	2.661587	2.316686	2.018764	1.888440	2.610562	2.754155	2.427517	0.340740	0.000000	34404.000000		1
5468.387695	2053.072998	1.544953	2.781532	1393.193115	25727.250000	230.238098	145.595642	66.328140	48.121742	28.681854	119.238930	170.262466	122.452179	0.512973	99998.000000	3.737859	3.312404	0.188915	0.444284	3.144011	4.410393	2.362177	2.163148	1.821698	1.682341	1.457607	2.076418	2.231119	2.087966	0.000000	4.999991	34465.000000		1
6669.735352	2568.877686	2.870961	3.836171	2318.163574	45646.906250	366.329651	232.887039	106.148453	75.835304	50.123089	247.069153	347.836487	188.027893	0.769655	0.000000	3.824109	3.409743	0.458027	0.583898	3.365144	4.659411	2.563872	2.367145	2.025914	1.879871	1.700038	2.392818	2.541375	2.274222	0.000000	0.000000	34567.000000		1
7360.051758	1903.829346	2.630429	3.262596	1224.811646	24463.968750	187.694839	123.867615	64.271286	34.747570	32.218903	109.124260	132.687119	138.577057	0.060537	99998.000000	3.866881	3.279628	0.420027	0.513563	3.088069	4.388527	2.273452	2.092958	1.808017	1.540924	1.508111	2.037921	2.122829	2.141691	0.000000	4.999991	34634.000000		1
10981.174805	2592.332764	2.707523	3.792999	2479.399902	47227.589844	394.752472	242.221512	119.451706	66.482323	44.359581	234.641678	303.942535	188.983841	0.496924	99998.000000	4.040649	3.413691	0.432572	0.578983	3.394346	4.674196	2.596325	2.384213	2.077192	1.822706	1.646987	2.370405	2.482791	2.276425	0.000000	4.999991	34793.000000		1
18871.685547	3882.217285	2.448488	4.169215	5412.544434	99998.000000	875.738647	547.295776	269.370758	130.698105	81.996613	438.094421	564.345764	394.962189	1.304893	99998.000000	4.275811	3.589080	0.388898	0.620054	3.733402	4.999991	2.942374	2.738222	2.430351	2.116269	1.913796	2.641568	2.751545	2.596555	0.115575	4.999991	34826.000000		1
7917.548340	2559.765381	2.701355	4.921647	1709.560059	36183.554688	281.918488	175.029922	85.912964	59.250957	23.442581	144.639679	177.759033	129.896332	0.848398	99998.000000	3.898591	3.408200	0.431582	0.692110	3.232884	4.558511	2.450124	2.243112	1.934059	1.772695	1.370005	2.160287	2.249832	2.113597	0.000000	4.999991	34942.000000		1
12022.399414	2499.755615	1.514116	4.110624	1984.490723	40345.429688	322.179779	201.642593	88.876434	52.935459	26.569492	176.016724	222.701447	150.529617	0.737591	0.000000	4.079991	3.397897	0.180159	0.613908	3.297649	4.605794	2.508098	2.304582	1.948787	1.723747	1.424383	2.245554	2.347723	2.177622	0.000000	0.000000	35006.000000		1
8807.404297	1150.539795	1.776234	4.924731	2380.048096	46356.800781	393.885956	240.802994	124.826660	51.819145	38.374046	209.987183	271.109985	167.924988	0.794811	0.000000	3.944848	3.060902	0.249500	0.692383	3.376586	4.666113	2.595371	2.381662	2.096307	1.714490	1.584038	2.322193	2.433146	2.225115	0.000000	0.000000	35060.000000		1
27940.060547	7730.510742	3.290349	3.941018	6492.034668	99998.000000	1040.953003	659.161499	321.146729	144.800034	112.991272	546.876404	780.142761	460.362122	3.960885	99998.000000	4.446228	3.888208	0.517242	0.595608	3.812381	4.999991	3.017431	2.818992	2.506704	2.160769	2.053045	2.737889	2.892174	2.663100	0.597792	4.999991	35113.000000		1
6109.422852	2874.318848	1.976677	2.701355	2015.019775	40457.960938	331.455658	207.369095	99.771286	35.891636	32.962082	164.918350	205.339996	121.363625	1.248144	99998.000000	3.786000	3.458535	0.295936	0.431582	3.304279	4.607004	2.520425	2.316744	1.999006	1.554993	1.518015	2.217269	2.312474	2.084089	0.096265	4.999991	35226.000000		1
7063.908203	1123.683594	1.572707	0.629083	1345.950195	25812.230469	200.174728	135.049255	74.762161	31.488056	24.814846	106.752869	183.938843	102.352371	0.882781	0.000000	3.849045	3.050644	0.196648	0.000000	3.129029	4.411826	2.301409	2.130492	1.873682	1.498146	1.394712	2.028379	2.264673	2.010098	0.000000	0.000000	35253.000000		1
23070.078125	5589.375000	3.854673	3.817669	5901.042480	99998.000000	943.229309	596.848389	294.811584	149.993057	86.742485	505.199677	638.068726	444.897156	2.738259	99998.000000	4.363049	3.747363	0.585988	0.581798	3.770929	4.999991	2.974617	2.775864	2.469545	2.176071	1.938232	2.703463	2.804868	2.648260	0.437475	4.999991	35276.000000		1
6623.621094	2091.983643	2.445405	4.027363	2043.531982	37488.269531	311.685822	207.288925	108.929985	41.954266	32.761639	151.701447	204.263779	129.523193	0.790165	0.000000	3.821095	3.320558	0.388351	0.605021	3.310381	4.573895	2.493717	2.316576	2.037148	1.622776	1.515366	2.180990	2.310191	2.112348	0.000000	0.000000	35403.000000		1
5634.200195	1490.716309	2.729109	3.404448	1118.632446	29711.773438	183.053818	112.787743	79.208916	34.547127	29.471291	155.198410	211.078827	149.623001	1.078752	0.000000	3.750832	3.173395	0.436021	0.532047	3.048687	4.472929	2.262579	2.052262	1.898774	1.538412	1.469399	2.190887	2.324445	2.174998	0.032922	0.000000	35455.000000		1
22176.119141	4040.616699	3.191670	5.393459	4208.526367	85058.195312	685.416443	427.424683	228.144241	115.492180	66.688934	370.014740	485.318817	314.812714	1.847947	99998.000000	4.345886	3.606448	0.504018	0.731867	3.624130	4.929716	2.835954	2.630860	2.358210	2.062553	1.824054	2.568219	2.686027	2.498052	0.266689	4.999991	35557.000000		1
8322.903320	2209.153320	1.264333	2.661267	1646.531494	32670.876953	273.129822	166.275192	79.902756	24.672995	39.431767	139.369568	165.689285	111.736191	0.426677	0.000000	3.920275	3.344226	0.101861	0.425088	3.216570	4.514161	2.436369	2.220827	1.902562	1.392222	1.595846	2.144168	2.219294	2.048194	0.000000	0.000000	35709.000000		1
7146.102051	2290.585693	2.901798	3.392113	1557.170898	48151.144531	273.435120	156.595337	112.556465	51.257904	56.996742	272.417480	403.837189	213.820282	0.594999	99998.000000	3.854069	3.359946	0.462667	0.530470	3.192336	4.682607	2.436854	2.194779	2.051370	1.709761	1.755850	2.435235	2.606206	2.330049	0.000000	4.999991	35794.000000		1
5987.880371	1826.467651	2.423819	2.966557	1011.046936	23318.839844	166.080917	101.673950	60.009556	55.605976	18.135468	85.471985	94.177383	82.187805	1.331095	99998.000000	3.777273	3.261612	0.384500	0.472253	3.004771	4.367707	2.220320	2.007210	1.778220	1.745121	1.258529	1.931824	1.973947	1.914807	0.124209	4.999991	35828.000000		1
11506.378906	2747.592773	2.038351	3.601807	2331.824463	46453.343750	387.838745	235.677811	111.304466	48.559635	38.734844	193.319580	287.555542	173.127258	0.338585	0.000000	4.060939	3.438952	0.309279	0.556520	3.367696	4.667017	2.588651	2.372319	2.046513	1.686275	1.588102	2.286276	2.458722	2.238365	0.000000	0.000000	35888.000000		1
8767.846680	2565.572021	2.075356	3.500043	2954.375977	59300.550781	490.514893	302.517853	169.710480	75.847641	49.160965	273.317932	373.536346	236.146545	0.515045	0.000000	3.942893	3.409184	0.317093	0.544073	3.470466	4.773059	2.690652	2.480751	2.229709	1.879942	1.691620	2.436668	2.572333	2.373182	0.000000	0.000000	35954.000000		1
6205.148438	2128.402588	2.445405	2.880212	1003.439331	20453.412109	153.755219	99.586258	39.058636	43.024323	19.183939	75.634857	112.445450	74.833092	0.334424	0.000000	3.792752	3.328054	0.388351	0.459424	3.001491	4.310766	2.186830	1.998199	1.591717	1.633714	1.282938	1.878722	2.050942	1.874094	0.000000	0.000000	35980.000000		1
6925.664062	1526.364380	2.285050	2.652015	1503.180786	28575.470703	238.736893	151.664444	70.543610	50.931030	26.621916	129.695877	141.608368	121.681244	0.054279	99998.000000	3.840461	3.183658	0.358896	0.423576	3.177011	4.455993	2.377919	2.180884	1.848458	1.706982	1.425239	2.112926	2.151089	2.085224	0.000000	4.999991	36016.000000		1
15960.266602	3984.091797	2.726025	2.766114	3554.804443	77197.601562	569.662170	361.050293	203.862885	83.988708	58.865490	307.411743	435.269714	203.267731	1.961957	99998.000000	4.203040	3.600329	0.435530	0.441870	3.550816	4.887604	2.755617	2.557568	2.309338	1.924221	1.769861	2.487720	2.638758	2.308069	0.292689	4.999991	36081.000000		1
13362.117188	3846.504639	1.307505	1.418520	2868.228516	60650.214844	448.714813	285.615875	177.339645	76.365707	45.583828	299.187408	448.165924	195.524460	2.831284	99998.000000	4.125875	3.585066	0.116443	0.151835	3.457614	4.782832	2.651970	2.455782	2.248806	1.882898	1.658811	2.475943	2.651439	2.291201	0.451983	4.999991	36115.000000		1
20255.435547	6099.388672	2.951138	3.278014	5784.970703	99998.000000	891.314575	576.690002	298.373322	131.521454	81.904099	432.688629	584.655273	300.732361	2.416358	0.000000	4.306541	3.785286	0.469990	0.515611	3.762301	4.999991	2.950031	2.760942	2.474760	2.118997	1.913306	2.636175	2.766900	2.478180	0.383161	0.000000	36143.000000		1
13050.558594	2387.726562	3.604891	5.448967	2526.217285	53588.972656	430.863068	256.289520	127.355324	68.440498	40.400063	248.759033	354.599121	201.676514	1.325005	99998.000000	4.115629	3.377985	0.556892	0.736314	3.402471	4.729075	2.634339	2.408731	2.105017	1.835313	1.606382	2.395779	2.549738	2.304655	0.122217	4.999991	36266.000000		1
6925.343262	928.217712	2.981975	3.836171	1100.413696	27947.060547	179.775803	112.328270	55.340775	24.034660	25.601198	112.655144	149.243698	100.955437	0.372532	0.000000	3.840441	2.967650	0.474504	0.583898	3.041556	4.446336	2.254731	2.050489	1.743045	1.380838	1.408260	2.051751	2.173896	2.004130	0.000000	0.000000	36318.000000		1
19993.753906	3319.404297	3.796082	6.081133	3834.425537	75511.148438	599.855042	385.180542	194.294037	101.624611	63.700790	307.905151	438.766693	223.475464	2.780258	99998.000000	4.300894	3.521060	0.579336	0.783984	3.583700	4.878011	2.778046	2.585664	2.288460	2.006999	1.804145	2.488417	2.642234	2.349230	0.444085	4.999991	36362.000000		1
5813.994629	1541.715210	2.948054	2.726025	1248.920410	24442.320312	187.534485	127.830223	69.929947	42.133121	19.393633	96.610451	152.265762	85.114273	1.229195	99998.000000	3.764475	3.188004	0.469535	0.435530	3.096535	4.388143	2.273081	2.106634	1.844663	1.624624	1.287659	1.985024	2.182602	1.930002	0.089621	4.999991	36466.000000		1
15330.603516	3524.349609	2.704439	4.082870	4668.376465	88288.343750	756.274597	472.866669	234.357971	94.599854	79.141068	400.845947	556.735107	268.960602	0.089679	0.000000	4.185559	3.547079	0.432077	0.610966	3.669166	4.945903	2.878680	2.674739	2.369880	1.975891	1.898402	2.602978	2.745649	2.429689	0.000000	0.000000	36580.000000		1
10101.563477	1919.423828	2.605759	4.434416	2827.273438	53619.214844	438.501495	284.456390	138.601715	101.254562	43.092167	252.582870	369.832794	266.311676	0.836501	99998.000000	4.004389	3.283171	0.415934	0.646836	3.451368	4.729321	2.641971	2.454016	2.141769	2.005414	1.634398	2.402404	2.568005	2.425390	0.000000	4.999991	36615.000000		1
9905.154297	2639.196289	1.779317	3.025148	3016.898682	56493.378906	491.208740	304.969421	146.434418	56.253563	45.799686	238.302078	291.789520	247.556381	0.983943	0.000000	3.995861	3.421472	0.250253	0.480747	3.479561	4.751997	2.691266	2.484256	2.165643	1.750150	1.660862	2.377128	2.465070	2.393674	0.000000	0.000000	36744.000000		1
8818.475586	2717.637207	2.186371	3.182418	2210.205078	43960.050781	350.895538	222.954315	116.778099	49.191799	43.039742	182.221207	255.728287	161.905533	0.339911	0.000000	3.945394	3.434191	0.339724	0.502757	3.344433	4.643058	2.545178	2.348216	2.067361	1.691893	1.633870	2.260599	2.407779	2.209262	0.000000	0.000000	36793.000000		1
6441.883789	1733.758057	2.994310	3.157748	1164.210083	22865.279297	187.861359	118.323059	61.113533	29.631645	16.238968	96.795479	112.211082	92.586174	0.362059	99998.000000	3.809013	3.238988	0.476297	0.499378	3.066031	4.359177	2.273838	2.073069	1.786137	1.471756	1.210558	1.985855	2.050036	1.966546	0.000000	4.999991	36918.000000		1
6500.145020	1995.863525	2.130863	2.547168	1892.077271	36799.308594	302.705963	191.241150	112.115486	46.906750	37.704872	175.976639	214.668304	171.548386	1.195755	0.000000	3.812923	3.300131	0.328556	0.406058	3.276939	4.565840	2.481021	2.281581	2.049666	1.671235	1.576397	2.245455	2.331768	2.234387	0.077642	0.000000	36971.000000		1
7842.835938	2294.391113	2.451572	3.422950	2190.256348	45743.738281	354.407928	222.155624	105.710564	89.527100	33.659008	166.216599	233.691895	65.436935	0.933522	0.000000	3.894473	3.360667	0.389445	0.534401	3.340495	4.660332	2.549503	2.346657	2.024118	1.951954	1.527101	2.220674	2.368644	1.815823	0.000000	0.000000	37029.000000		1
5767.889648	3126.389893	2.050686	4.230890	1791.787842	34366.085938	284.394714	179.390335	89.638115	57.302032	27.793737	158.303726	200.344345	112.081566	0.292390	0.000000	3.761017	3.495043	0.311899	0.626432	3.253287	4.536130	2.453922	2.253799	1.952493	1.758170	1.443947	2.199491	2.301777	2.049534	0.000000	0.000000	37051.000000		1
5934.004395	2383.871826	1.381515	2.389898	1839.024658	35250.316406	303.452240	184.469254	89.147804	38.799603	31.087170	159.127090	207.258087	57.012161	1.564030	99998.000000	3.773348	3.377283	0.140356	0.378379	3.264588	4.547163	2.482090	2.265924	1.950111	1.588827	1.492581	2.201744	2.316511	1.755967	0.194245	4.999991	37098.000000		1
21800.300781	4690.958496	2.562587	3.003561	4207.366699	90271.882812	655.877319	429.629578	237.830261	76.186852	80.248131	434.680725	571.348938	327.283356	0.852235	0.000000	4.338462	3.671262	0.408679	0.477637	3.624010	4.955553	2.816823	2.633094	2.376267	1.881880	1.904435	2.638170	2.756902	2.514924	0.000000	0.000000	37156.000000		1
7789.628906	2984.760010	3.796082	4.237057	2622.633545	51267.269531	421.519348	263.480804	132.841293	48.593555	47.717773	240.904755	384.958527	205.722382	0.259996	99998.000000	3.891517	3.474909	0.579336	0.627064	3.418738	4.709840	2.624818	2.420749	2.123333	1.686579	1.678680	2.381845	2.585414	2.313282	0.000000	4.999991	37253.000000		1
11430.988281	3649.234863	2.137031	4.224722	4013.473633	79564.406250	623.528870	406.671143	190.710739	84.969337	64.154099	345.677856	491.776154	257.899231	1.906443	99998.000000	4.058084	3.562202	0.329811	0.625798	3.603520	4.900719	2.794857	2.609243	2.280375	1.929262	1.807224	2.538671	2.691767	2.411450	0.280224	4.999991	37356.000000		1
12607.539062	6156.900391	1.575791	3.848506	5433.001953	99901.531250	854.349792	549.472900	248.314972	102.003914	96.413094	474.818665	679.933533	364.541107	1.512617	0.000000	4.100630	3.789362	0.197498	0.585292	3.735040	4.999572	2.931636	2.739946	2.395003	2.008617	1.984136	2.676528	2.832466	2.561747	0.179729	0.000000	37401.000000		1
6846.578613	1200.943604	1.520283	2.830872	1196.746582	25626.429688	203.542175	123.830612	74.102242	18.391418	24.506472	106.324226	182.822540	120.601936	0.500924	0.000000	3.835474	3.079523	0.181925	0.451920	3.078002	4.408688	2.308654	2.092828	1.869831	1.264615	1.389281	2.026632	2.262030	2.081354	0.000000	0.000000	37482.000000		1
6488.500977	1986.103516	1.529534	2.177119	1156.892334	29087.982422	197.673828	117.391769	84.093559	58.227154	20.152233	121.542480	169.917084	48.217339	2.155275	0.000000	3.812144	3.298002	0.184559	0.337882	3.063293	4.463714	2.295949	2.069638	1.924763	1.765126	1.304323	2.084728	2.230237	1.683203	0.333503	0.000000	37498.000000		1
9791.968750	3988.532471	2.359060	2.368311	3374.248535	65712.976562	519.548279	341.332886	146.715042	75.872307	56.972073	262.308990	355.468719	205.062454	0.907070	0.000000	3.990870	3.600813	0.372739	0.374439	3.528177	4.817651	2.715626	2.533178	2.166475	1.880083	1.755662	2.418813	2.550801	2.311886	0.000000	0.000000	37526.000000		1
7254.775879	993.364746	2.044519	4.261727	1187.566284	23521.033203	192.212524	123.753517	56.006863	9.978978	22.613056	91.334175	126.090996	84.528366	0.549020	99998.000000	3.860624	2.997109	0.310591	0.629586	3.074658	4.371457	2.283782	2.092558	1.748241	0.999086	1.354359	1.960633	2.100684	1.927002	0.000000	4.999991	37578.000000		1
7546.198730	4610.065918	2.337474	2.608843	3084.737793	74284.953125	501.483765	313.440460	213.191193	102.774841	60.209999	365.040649	474.658325	393.861267	0.851432	0.000000	3.877728	3.663707	0.368747	0.416448	3.489218	4.870901	2.700257	2.496155	2.328769	2.011887	1.779669	2.562341	2.676381	2.595343	0.000000	0.000000	37703.000000		1
12771.572266	3184.561523	3.376694	3.299600	2814.898438	56150.054688	455.024170	280.833008	159.700668	83.742012	60.641724	312.487579	414.155365	284.200439	1.107121	0.000000	4.106245	3.503050	0.528492	0.518461	3.449463	4.749350	2.658035	2.448448	2.203307	1.922943	1.782772	2.494833	2.617163	2.453625	0.044195	0.000000	37756.000000		1
8987.642578	8508.022461	1.279752	4.218554	4460.144043	87812.054688	721.520874	455.850586	237.084000	116.941544	90.618744	436.691315	530.310547	368.491364	0.898734	0.000000	3.953646	3.929829	0.107126	0.625164	3.649349	4.943554	2.858249	2.658823	2.374902	2.067969	1.957218	2.640175	2.724530	2.566427	0.000000	0.000000	37880.000000		1
27260.490234	7345.478027	3.111492	4.021195	6341.366211	99998.000000	1018.127197	632.477905	289.082001	126.704659	114.027405	535.164368	691.701111	403.266693	2.505273	99998.000000	4.435534	3.866020	0.492969	0.604355	3.802183	4.999991	3.007802	2.801045	2.461021	2.102793	2.057009	2.728487	2.839918	2.605592	0.398855	4.999991	37972.000000		1
7697.375977	2148.474609	3.641896	4.403579	1242.382812	27295.990234	206.126343	128.693665	52.386555	25.332914	22.591471	92.240791	135.974380	123.047340	0.534537	99998.000000	3.886343	3.332130	0.561327	0.643806	3.094255	4.436099	2.314133	2.109557	1.719220	1.403685	1.353945	1.964923	2.133457	2.090072	0.000000	4.999991	38064.000000		1
12730.641602	2438.623779	3.944102	5.044997	2891.541748	52732.382812	435.393066	293.479431	148.000961	47.810287	54.273804	279.038269	364.217285	257.211578	1.465908	99998.000000	4.104850	3.387145	0.595948	0.702861	3.461129	4.722077	2.638881	2.467578	2.170264	1.679521	1.734590	2.445664	2.561361	2.410290	0.166107	4.999991	38084.000000		1
12190.701172	4697.835449	2.146282	2.578006	4416.179199	81716.921875	679.615906	444.354431	214.982849	72.739227	58.150063	355.900452	445.717438	226.201492	0.517933	0.000000	4.086029	3.671898	0.331687	0.411284	3.645047	4.912312	2.832263	2.647729	2.332404	1.861769	1.764550	2.551328	2.649060	2.354496	0.000000	0.000000	38118.000000		1
5133.524414	1836.489746	3.851590	3.638812	1122.591919	21884.648438	171.381866	117.132736	57.277363	56.870312	33.736103	114.468384	151.334473	80.026108	0.506214	0.000000	3.710416	3.263988	0.585640	0.560960	3.050222	4.340139	2.233965	2.068678	1.757983	1.754886	1.528095	2.058686	2.179938	1.903232	0.000000	0.000000	38183.000000		1
16220.752930	6324.442871	2.272716	3.410615	6219.278320	99998.000000	996.294312	627.966370	317.060760	164.825836	100.656319	519.153564	705.223328	391.548462	2.560909	0.000000	4.210071	3.801022	0.356545	0.532833	3.793740	4.999991	2.998388	2.797936	2.501143	2.217025	2.002841	2.715296	2.848327	2.592786	0.408394	0.000000	38242.000000		1
8495.324219	1766.220581	2.883296	3.885511	1697.172607	38094.054688	250.001785	171.536057	103.792480	52.861450	35.259468	181.860413	272.895447	174.434769	0.316290	0.000000	3.929180	3.247045	0.459889	0.589448	3.229726	4.580857	2.397943	2.234355	2.016166	1.723139	1.547276	2.259738	2.435996	2.241633	0.000000	0.000000	38314.000000		1
8188.103516	2602.021729	3.648063	4.727372	1730.742188	33383.890625	265.084351	174.669128	77.821228	44.769718	26.816193	137.670425	194.793610	109.876694	2.551630	99998.000000	3.913183	3.415311	0.562062	0.674620	3.238232	4.523537	2.423384	2.242216	1.891098	1.650984	1.428397	2.138841	2.289575	2.040905	0.406818	4.999991	38341.000000		1
10903.335938	2986.243164	3.080655	3.293433	3187.635986	58108.746094	493.907013	324.048523	141.281494	39.185070	51.131474	224.687378	328.131378	157.597549	0.270812	99998.000000	4.037560	3.475125	0.488643	0.517649	3.503469	4.764242	2.693645	2.510610	2.150085	1.593121	1.708688	2.351579	2.516048	2.197549	0.000000	4.999991	38402.000000		1
11966.787109	3345.378662	2.599592	3.928683	2497.769775	53062.714844	395.976715	250.048035	138.062073	65.412270	42.648106	208.503906	296.868439	155.025711	0.887026	0.000000	4.077978	3.524445	0.414905	0.594247	3.397552	4.724790	2.597670	2.398023	2.140074	1.815659	1.629900	2.319114	2.472564	2.190404	0.000000	0.000000	38436.000000		1
10888.811523	2053.853271	2.969640	3.392113	2023.703613	39549.968750	339.353119	211.359451	114.212433	30.467339	32.373089	142.098679	171.659409	89.160141	0.821695	0.000000	4.036981	3.312569	0.472704	0.530470	3.306147	4.597146	2.530652	2.325022	2.057713	1.483835	1.510184	2.152590	2.234668	1.950171	0.000000	0.000000	38511.000000		1
9065.716797	3730.099609	1.924253	3.971855	2790.721924	48165.390625	434.847260	286.676697	145.718994	39.370094	37.384167	230.984360	301.435455	155.167572	1.232323	99998.000000	3.957402	3.571720	0.284262	0.598993	3.445717	4.682735	2.638337	2.457392	2.163516	1.595166	1.572688	2.363583	2.479194	2.190801	0.090725	4.999991	38556.000000		1
7685.188965	1106.753784	2.177119	3.823836	1565.863892	30735.056641	243.997742	157.209000	77.774979	55.269848	29.199923	151.846375	186.751221	135.653671	1.547206	99998.000000	3.885654	3.044051	0.337882	0.582499	3.194754	4.487634	2.387386	2.196477	1.890840	1.742488	1.465382	2.181404	2.271263	2.132432	0.189548	4.999991	38596.000000		1
7549.115723	887.543213	1.310589	2.652015	1555.280518	29771.832031	243.118881	157.406357	91.065887	51.535442	34.408356	131.348770	189.168869	111.813286	0.368473	99998.000000	3.877896	2.948189	0.117467	0.423576	3.191809	4.473805	2.385819	2.197022	1.959356	1.712106	1.536664	2.118426	2.276850	2.048493	0.000000	4.999991	38767.000000		1
5968.061523	2268.444580	1.948923	2.769197	1680.249023	32186.269531	271.517029	168.877869	80.060028	42.426079	34.963428	146.918564	163.194534	104.119354	1.063538	0.000000	3.775833	3.355728	0.289795	0.442354	3.225374	4.507671	2.433797	2.227573	1.903416	1.627633	1.543614	2.167077	2.212706	2.017531	0.026753	0.000000	38832.000000		1
10658.847656	4181.623535	3.157748	3.330438	4630.243164	89121.976562	758.719971	463.760376	254.399200	84.198402	82.456093	427.844086	542.984741	287.435303	0.909481	0.000000	4.027710	3.621345	0.499378	0.522501	3.665604	4.949985	2.880081	2.666294	2.405516	1.925304	1.916223	2.631285	2.734788	2.458540	0.000000	0.000000	38883.000000		1
14149.602539	4676.609863	0.329960	2.615010	3707.572998	72219.859375	582.832764	376.678680	158.460999	53.663223	57.968121	310.298126	415.142151	236.701614	2.335535	0.000000	4.150744	3.669931	0.000000	0.417473	3.569090	4.858656	2.765544	2.575971	2.199922	1.729677	1.763189	2.491779	2.618197	2.374201	0.368386	0.000000	38985.000000		1
6253.600098	2082.362549	1.884164	3.965688	2534.731445	45635.687500	395.289062	257.470612	127.444756	86.733238	45.515984	223.567978	304.920074	229.991409	1.285980	99998.000000	3.796130	3.318556	0.275119	0.598319	3.403932	4.659305	2.596915	2.410728	2.105322	1.938186	1.658164	2.349410	2.484186	2.361712	0.109234	4.999991	39075.000000		1
8231.509766	2402.969482	2.541001	2.852458	2470.851807	45667.406250	377.921448	245.073975	114.653404	47.686935	26.572577	170.592422	249.656403	148.574539	1.056986	99998.000000	3.915479	3.380748	0.405005	0.455219	3.392847	4.659606	2.577402	2.389297	2.059387	1.678399	1.424434	2.231960	2.397343	2.171944	0.024069	4.999991	39104.000000		1
42436.625000	8170.489258	2.180203	2.497828	6560.024902	99998.000000	1011.157959	666.343506	447.145203	187.812027	165.060196	789.159607	1036.028320	549.349548	1.466430	0.000000	4.627741	3.912248	0.338497	0.397563	3.816905	4.999991	3.004819	2.823698	2.650449	2.273723	2.217642	2.897165	3.015372	2.739849	0.166261	0.000000	39167.000000		1
8272.437500	1827.744263	2.710606	4.280230	1569.666138	30185.755859	243.522842	161.479980	77.993919	37.899151	18.887899	114.983368	141.213654	82.295738	0.353512	99998.000000	3.917634	3.261915	0.433066	0.631467	3.195807	4.479802	2.386540	2.208119	1.892061	1.578629	1.276184	2.060635	2.149877	1.915377	0.000000	4.999991	39225.000000		1
13016.455078	3412.125977	2.596508	6.466600	3297.996826	62406.257812	517.611694	335.930176	150.992188	73.556419	59.621006	314.032532	380.181824	224.638031	0.814087	0.000000	4.114493	3.533025	0.414390	0.810676	3.518250	4.795228	2.714004	2.526249	2.178954	1.866621	1.775399	2.496975	2.579991	2.351483	0.000000	0.000000	39284.000000		1
17527.390625	3162.707031	4.838386	6.164394	2996.623047	57234.300781	501.631775	302.986572	146.832214	87.494919	35.586346	193.825317	277.844849	140.192932	0.422347	0.000000	4.243717	3.500059	0.684700	0.789890	3.476632	4.757657	2.700385	2.481423	2.166821	1.941983	1.551283	2.287410	2.443802	2.146726	0.000000	0.000000	39349.000000		1
16858.546875	7605.076660	2.383730	4.471421	9864.722656	99998.000000	1555.894165	988.063843	425.713226	169.867752	168.261124	887.302673	1183.347778	652.216919	4.769675	99998.000000	4.226820	3.881104	0.377257	0.650446	3.994085	4.999991	3.191980	2.994785	2.629117	2.230111	2.225984	2.948072	3.073112	2.814392	0.678489	4.999991	39469.000000		1
7681.534668	2289.817871	2.722941	2.886379	1289.345093	28037.828125	213.407059	129.177811	56.432419	22.819666	13.657879	102.648415	142.832611	91.090561	0.064915	0.000000	3.885448	3.359801	0.435038	0.460353	3.110369	4.447744	2.329209	2.111188	1.751529	1.358309	1.135383	2.011352	2.154827	1.959473	0.000000	0.000000	39501.000000		1
9935.325195	2834.214844	1.766982	3.743659	1992.095215	37253.191406	319.641846	202.573883	102.694672	68.721115	48.319103	225.985626	290.074982	215.164795	0.758451	0.000000	3.997182	3.452433	0.247232	0.573296	3.299310	4.571164	2.504664	2.306583	2.011548	1.837090	1.684119	2.354081	2.462510	2.332771	0.000000	0.000000	39570.000000		1
6045.287598	2247.613770	3.157748	2.658183	784.845459	26355.943359	161.791443	82.690453	77.685547	20.272499	23.408661	124.712563	154.082092	71.912788	0.852956	0.000000	3.781417	3.351722	0.499378	0.424585	2.894784	4.420878	2.208956	1.917455	1.890340	1.306907	1.369377	2.095910	2.187752	1.856806	0.000000	0.000000	39625.000000		1
8234.572266	1727.609131	3.481541	4.366574	1555.921997	30046.435547	238.699875	158.408569	77.056465	60.768154	29.474375	119.889595	153.107635	97.125435	0.749366	99998.000000	3.915641	3.237446	0.541772	0.640141	3.191988	4.477793	2.377852	2.199779	1.886809	1.783676	1.469445	2.078782	2.184997	1.987333	0.000000	4.999991	39775.000000		1
8417.591797	2293.126709	1.002215	2.689020	1341.167358	26171.068359	217.582443	132.273895	70.592949	54.233715	22.014811	114.779839	189.828796	93.804253	1.816536	0.000000	3.925188	3.360428	0.000961	0.429594	3.127483	4.417821	2.337624	2.121474	1.848761	1.734269	1.342715	2.059866	2.278362	1.972223	0.259244	0.000000	39797.000000		1
6448.387695	2978.805176	2.013681	3.490792	1371.236816	27951.871094	204.969940	134.117966	66.201706	62.427208	23.106455	119.544220	174.064713	109.068756	0.478535	0.000000	3.809451	3.474042	0.303991	0.542924	3.137112	4.446411	2.311690	2.127487	1.820869	1.795374	1.363733	2.077528	2.240711	2.037700	0.000000	0.000000	39817.000000		1
24241.412109	5039.399414	3.894762	3.663482	4579.006836	89288.210938	733.800293	463.963928	211.353287	116.966209	70.722466	347.244415	469.076752	182.070099	0.378476	0.000000	4.384558	3.702379	0.590481	0.563894	3.660771	4.950794	2.865578	2.666484	2.325009	2.068060	1.849557	2.540635	2.671244	2.260239	0.000000	0.000000	39898.000000		1
20953.767578	5655.620117	1.677554	4.665697	5373.020020	99998.000000	868.417847	547.940308	271.313507	130.769028	116.947708	557.077393	727.879517	409.406403	2.251314	0.000000	4.321262	3.752480	0.224676	0.668917	3.730218	4.999991	2.938729	2.738733	2.433471	2.116505	2.067992	2.745916	2.862060	2.612155	0.352436	0.000000	39944.000000		1
13521.155273	4167.290527	3.426034	2.793867	3205.703613	62384.824219	531.997375	325.386871	159.605072	86.686981	68.838303	331.896637	489.506531	248.129959	0.913727	0.000000	4.131014	3.619854	0.534792	0.446206	3.505923	4.795079	2.725909	2.512400	2.203047	1.937954	1.837830	2.521003	2.689759	2.394679	0.000000	0.000000	39988.000000		1
12145.447266	6101.260254	2.124696	4.493007	6675.511230	99998.000000	1050.654419	678.906677	369.576843	155.034973	144.957306	650.786072	829.645996	444.012115	1.683940	0.000000	4.084414	3.785419	0.327297	0.652537	3.824485	4.999991	3.021460	2.831810	2.567705	2.190430	2.161240	2.813438	2.918893	2.647395	0.226327	0.000000	40064.000000		1
14213.809570	4633.351562	2.753779	2.655099	3752.225586	67962.703125	597.545288	377.828918	173.500397	49.894894	53.811241	299.390930	389.207916	281.622437	1.495092	0.000000	4.152710	3.665895	0.439929	0.424081	3.574289	4.832271	2.776371	2.577295	2.239300	1.698056	1.730873	2.476239	2.590182	2.449667	0.174668	0.000000	40093.000000		1
11960.999023	2603.452637	1.902667	3.607974	3225.217529	65775.601562	512.474182	331.785614	170.580093	60.438194	49.401493	245.302170	362.215942	204.766418	0.513583	99998.000000	4.077767	3.415550	0.279363	0.557263	3.508559	4.818065	2.709672	2.520858	2.231928	1.781312	1.693740	2.389701	2.558968	2.311259	0.000000	4.999991	40141.000000		1
7333.482422	1924.774170	2.408400	3.419866	1463.647217	30976.183594	230.087006	144.941895	62.945274	50.554813	17.944275	111.813286	151.578094	125.246048	1.386820	0.000000	3.865310	3.284380	0.381729	0.534009	3.165437	4.491028	2.361892	2.161194	1.798963	1.703763	1.253926	2.048493	2.180636	2.097764	0.142020	0.000000	40181.000000		1
8501.500977	2577.573975	1.877997	2.217208	2281.115479	48414.484375	354.639221	234.468994	127.136383	84.303253	33.307461	197.282181	242.030319	164.122742	0.680805	0.000000	3.929496	3.411211	0.273695	0.345806	3.358147	4.684975	2.549787	2.370085	2.104270	1.925844	1.522542	2.295088	2.383870	2.215169	0.000000	0.000000	40222.000000		1
17116.066406	5160.846680	2.648932	4.101373	3811.343750	77405.132812	597.961609	383.638672	200.165482	108.365662	79.159576	398.354279	539.361328	285.618958	0.568058	99998.000000	4.233404	3.712721	0.423071	0.612929	3.581078	4.888770	2.776673	2.583922	2.301389	2.034892	1.898503	2.600270	2.731880	2.455787	0.000000	4.999991	40299.000000		1
14285.527344	5191.144043	2.840123	4.637943	5644.765137	99998.000000	894.592590	573.399658	283.068726	127.506432	96.619705	510.241577	667.869995	359.718140	1.846538	0.000000	4.154896	3.715263	0.453337	0.666325	3.751646	4.999991	2.951625	2.758457	2.451892	2.105532	1.985066	2.707776	2.824692	2.555962	0.266358	0.000000	40358.000000		1
17174.345703	3030.377686	3.826920	4.397411	3190.516357	60476.636719	525.021912	327.036652	159.873352	68.764290	52.950878	282.649323	378.239075	234.290131	0.485022	0.000000	4.234880	3.481497	0.582849	0.643197	3.503861	4.781588	2.720177	2.514596	2.203776	1.837363	1.723873	2.451248	2.577766	2.369754	0.000000	0.000000	40409.000000		1
7040.980469	2932.243896	1.187239	3.570970	1540.651245	31391.134766	244.975296	159.410797	84.660965	35.493832	34.161659	155.176819	158.454834	107.622482	1.564279	0.000000	3.847633	3.467200	0.074538	0.552786	3.187704	4.496807	2.389122	2.202518	1.927683	1.550153	1.533539	2.190827	2.199905	2.031903	0.194314	0.000000	40481.000000		1
10473.863281	5984.753418	2.590341	2.997394	3261.201660	63862.195312	573.862183	330.724823	171.930771	75.422081	50.696667	265.318726	381.834686	158.214294	0.307863	0.000000	4.020107	3.777046	0.413357	0.476744	3.513378	4.805244	2.758808	2.519467	2.235354	1.877499	1.704979	2.423768	2.581875	2.199246	0.000000	0.000000	40515.000000		1
9385.336914	2941.603027	2.661267	5.368789	1890.122192	37165.945312	312.003448	192.742920	107.816757	44.183807	25.958912	163.635513	239.143936	144.806198	0.375767	0.000000	3.972450	3.468584	0.425088	0.729876	3.276490	4.570145	2.494159	2.284978	2.032686	1.645263	1.414286	2.213878	2.378659	2.160787	0.000000	0.000000	40562.000000		1
9754.879883	1996.116455	2.775365	2.867877	1844.800415	35022.726562	279.041351	186.189972	82.539352	49.595772	26.051424	137.389816	171.005646	146.702698	0.271369	0.000000	3.989222	3.300186	0.443320	0.457561	3.265949	4.544350	2.445668	2.269956	1.916661	1.695445	1.415831	2.137954	2.233011	2.166438	0.000000	0.000000	40692.000000		1
13888.357422	7244.152344	0.934373	2.960389	8342.758789	99998.000000	1246.774048	846.856323	379.469482	167.391510	142.740097	732.045654	923.252869	551.711670	3.296068	0.000000	4.142651	3.859987	0.000000	0.471349	3.921310	4.999991	3.095788	2.927810	2.579177	2.223733	2.154546	2.864538	2.965321	2.741712	0.517996	0.000000	40724.000000		1
8367.175781	1919.300537	2.254213	2.442321	1310.508789	27270.105469	189.831879	124.157486	56.968990	30.248394	15.242921	85.616920	116.830528	82.468422	0.029704	0.000000	3.922579	3.283143	0.352995	0.387803	3.117440	4.435687	2.278369	2.093973	1.755638	1.480702	1.183068	1.932560	2.067556	1.916288	0.000000	0.000000	40758.000000		1
5885.762695	1537.552124	1.070057	2.214124	1000.679382	20006.562500	153.971069	104.372223	60.657143	32.878822	25.194145	80.016853	121.567146	62.834259	1.174668	99998.000000	3.769803	3.186830	0.029407	0.345202	3.000295	4.301172	2.187439	2.018585	1.782882	1.516916	1.401300	1.903181	2.084816	1.798197	0.069915	4.999991	40825.000000		1
10433.598633	3813.854004	2.667434	3.583304	3061.354004	64770.218750	483.042999	307.834229	167.955826	51.402840	46.021717	271.291931	325.069244	195.401108	0.333846	99998.000000	4.018434	3.581364	0.426094	0.554284	3.485914	4.811375	2.683986	2.488317	2.225195	1.710987	1.662963	2.433437	2.511976	2.290927	0.000000	4.999991	40864.000000		1
20689.210938	6989.025391	2.766114	5.149844	4783.920898	92683.773438	771.101196	477.153076	233.365021	104.637421	90.134598	420.477020	604.832153	307.479584	1.400095	99998.000000	4.315744	3.844417	0.441870	0.711794	3.679784	4.967004	2.887111	2.678658	2.368036	2.019687	1.954892	2.623742	2.781635	2.487816	0.146158	4.999991	40974.000000		1
10736.733398	3229.161621	4.042781	3.293433	2005.568115	39431.816406	316.690704	208.038269	112.365273	24.598984	30.408749	172.202133	213.024673	149.172775	1.672519	0.000000	4.030872	3.509090	0.606680	0.517649	3.302238	4.595847	2.500635	2.318143	2.050632	1.390917	1.482998	2.236038	2.328430	2.173690	0.223371	0.000000	41023.000000		1
15903.506836	6106.475098	2.562587	4.789046	5623.545898	99998.000000	890.374084	572.422119	260.366241	95.901192	111.841034	513.800232	645.845886	400.589996	2.096360	99998.000000	4.201493	3.785791	0.408679	0.680249	3.750010	4.999991	2.949573	2.757716	2.415585	1.981824	2.048601	2.710794	2.810129	2.602700	0.321466	4.999991	41078.000000		1
9937.054688	1311.745361	2.488577	4.033530	1910.320679	47112.261719	312.092865	194.512985	129.745224	58.557114	44.664871	241.826797	345.215302	218.402710	0.027724	99998.000000	3.997258	3.117850	0.395951	0.605685	3.281106	4.673134	2.494284	2.288949	2.113091	1.767580	1.649966	2.383504	2.538090	2.339258	0.000000	4.999991	41139.000000		1
13513.193359	4097.523926	2.238794	5.014159	2585.517578	52229.128906	415.851410	260.205872	148.839737	78.505821	46.194405	253.097855	318.402191	194.235458	2.288752	0.000000	4.130758	3.612521	0.350014	0.700198	3.412548	4.717913	2.618938	2.415317	2.172719	1.894902	1.664589	2.403288	2.502976	2.288328	0.359599	0.000000	41183.000000		1
7803.684570	2229.142334	1.501781	3.355108	1939.486694	38607.242188	292.110229	193.893158	76.378044	32.169563	30.069536	154.116013	208.784531	178.440536	0.136104	0.000000	3.892300	3.348138	0.176607	0.525706	3.287687	4.586669	2.465547	2.287562	1.882969	1.507445	1.478127	2.187848	2.319698	2.251493	0.000000	0.000000	41229.000000		1
17376.886719	7367.933594	2.238794	3.941018	7439.223633	99998.000000	1158.511353	759.352173	359.329559	163.721863	132.431168	668.881409	875.103394	441.104156	2.351061	0.000000	4.239972	3.867346	0.350014	0.595608	3.871528	4.999991	3.063900	2.880443	2.555493	2.214107	2.121990	2.825349	2.942059	2.644541	0.371264	0.000000	41274.000000		1
6761.726074	4027.011230	1.347594	1.837908	2017.277100	37598.183594	321.541443	200.029800	93.418785	33.174862	26.711346	134.321487	179.929993	125.415657	0.915428	0.000000	3.830058	3.604983	0.129559	0.264324	3.304765	4.575167	2.507237	2.301095	1.970434	1.520809	1.426696	2.128145	2.255104	2.098352	0.000000	0.000000	41304.000000		1
15931.565430	4038.507324	2.722941	4.076703	4593.805664	98751.875000	740.643127	463.926910	265.916962	100.320190	105.716728	501.875397	643.594788	374.032837	2.600294	99998.000000	4.202259	3.606221	0.435038	0.610309	3.662173	4.994545	2.869609	2.666450	2.424746	2.001388	2.024144	2.700596	2.808613	2.572910	0.415022	4.999991	41395.000000		1
15500.381836	4161.360352	1.828657	2.769197	2573.395508	58988.898438	459.307465	263.937195	162.744308	63.111797	51.085217	240.346603	329.460480	233.050476	2.084957	0.000000	4.190342	3.619235	0.262132	0.442354	3.410506	4.770770	2.662103	2.421501	2.211506	1.800111	1.708295	2.380838	2.517803	2.367450	0.319097	0.000000	41457.000000		1
10613.506836	6362.884766	2.784616	3.854673	4884.170410	99998.000000	786.652527	492.926392	267.680847	139.551514	81.497047	426.869629	599.734741	271.726715	1.510653	99998.000000	4.025859	3.803654	0.444765	0.585988	3.688791	4.999991	2.895783	2.692782	2.427617	2.144735	1.911142	2.630295	2.777959	2.434132	0.179165	4.999991	41557.000000		1
4728.000488	1530.860474	3.034399	3.475374	1291.031860	27952.820312	205.663788	128.881775	67.644890	47.686935	25.995918	126.525803	160.705963	117.268417	0.557329	0.000000	3.674678	3.184936	0.482073	0.541001	3.110937	4.446425	2.313158	2.110192	1.830235	1.678399	1.414905	2.102179	2.206032	2.069181	0.000000	0.000000	41685.000000		1
24986.599609	8004.152344	2.713690	3.950269	4496.926758	94875.242188	727.898010	453.994171	250.621613	125.868965	74.799164	419.413147	573.094360	359.274078	1.553914	0.000000	4.397707	3.903315	0.433560	0.596627	3.652916	4.977153	2.862071	2.657050	2.399019	2.099919	1.873897	2.622642	2.758226	2.555426	0.191427	0.000000	41724.000000		1
6806.684082	1584.406494	2.914133	3.632644	1275.397339	25502.193359	203.384903	122.578613	63.364662	19.230194	13.355673	67.222420	110.330002	53.034138	0.886521	99998.000000	3.832936	3.199867	0.464509	0.560223	3.105645	4.406578	2.308319	2.088415	1.801847	1.283984	1.125666	1.827514	2.042694	1.724555	0.000000	4.999991	41748.000000		1
20073.878906	2731.224121	2.158617	2.584173	3568.339111	71058.015625	559.544373	354.355499	171.714905	57.249611	60.518372	292.350769	362.906708	248.012772	0.665631	0.000000	4.302631	3.436357	0.334176	0.412322	3.552466	4.851613	2.747834	2.549439	2.234808	1.757773	1.781887	2.465904	2.559795	2.394474	0.000000	0.000000	41773.000000		1
7283.670898	2079.744385	3.623393	3.429117	1316.614624	24886.380859	192.382126	129.316589	51.708130	27.365097	11.332740	86.215164	121.042915	45.515984	0.173823	0.000000	3.862350	3.318010	0.559115	0.535182	3.119459	4.395962	2.284165	2.111654	1.713559	1.437197	1.054335	1.935584	2.082939	1.658164	0.000000	0.000000	41803.000000		1
6406.565918	1465.269287	2.608843	4.397411	1373.392334	26625.931641	213.844940	141.925995	67.484535	33.199532	25.915741	113.682030	168.381393	96.221901	0.526996	0.000000	3.806625	3.165917	0.416448	0.643197	3.137795	4.425305	2.330099	2.152062	1.829204	1.521132	1.413564	2.055692	2.226294	1.983274	0.000000	0.000000	41857.000000		1
8582.639648	2296.410889	3.012813	2.840123	1850.884644	37113.195312	283.697784	188.222168	91.047386	32.761639	41.522541	198.814804	243.020203	142.696930	0.686787	99998.000000	3.933621	3.361050	0.478972	0.453337	3.267379	4.569529	2.452856	2.274671	1.959267	1.515366	1.618284	2.298449	2.385642	2.154415	0.000000	4.999991	41921.000000		1
11449.061523	3481.652100	2.331306	2.257297	2154.435547	45713.812500	345.067291	211.550644	109.750259	43.215515	41.766159	194.599335	245.147980	155.645538	1.559374	0.000000	4.058770	3.541785	0.367599	0.353589	3.333333	4.660048	2.537904	2.325414	2.040406	1.635640	1.620825	2.289141	2.389428	2.192137	0.192950	0.000000	41970.000000		1
8777.004883	3158.608887	2.972724	5.152927	3041.263428	58607.558594	493.913177	309.573456	160.147812	58.384426	46.422604	254.389938	312.234711	186.902328	0.660677	99998.000000	3.943346	3.499496	0.473155	0.712054	3.483054	4.767953	2.693651	2.490764	2.204521	1.766297	1.666729	2.405500	2.494481	2.271615	0.000000	4.999991	42022.000000		1
14609.804688	3344.410156	2.948054	4.551599	2692.393799	56830.523438	434.372345	273.866852	121.601067	73.133949	52.420475	256.261780	321.313232	192.733673	0.972203	0.000000	4.164644	3.524320	0.469535	0.658164	3.430139	4.754581	2.637862	2.437540	2.084937	1.864119	1.719501	2.408684	2.506929	2.284958	0.000000	0.000000	42138.000000		1
11029.682617	2634.323975	2.744528	4.835302	2505.543945	48637.464844	372.534149	248.256393	133.433380	58.291912	44.732716	217.400497	289.751190	190.346863	1.021757	0.000000	4.042563	3.420669	0.438468	0.684424	3.398902	4.686971	2.571166	2.394901	2.125264	1.765608	1.650625	2.337260	2.462025	2.279546	0.009348	0.000000	42175.000000		1
6663.450684	1857.844727	2.362144	4.372742	1783.708496	35173.472656	281.150635	182.868790	90.618744	65.825485	37.347160	161.513901	216.533966	116.475899	0.318147	99998.000000	3.823699	3.269009	0.373306	0.640754	3.251324	4.546215	2.448939	2.262140	1.957218	1.818394	1.572258	2.208210	2.335526	2.066236	0.000000	4.999991	42272.000000		1
25025.890625	8504.245117	3.219423	3.971855	6190.173828	99998.000000	960.843628	620.947815	305.024933	115.791306	124.885254	605.319397	872.346497	470.452087	2.106740	0.000000	4.398389	3.929636	0.507778	0.598993	3.791703	4.999991	2.982653	2.793055	2.484335	2.063676	2.096511	2.781985	2.940689	2.672515	0.323611	0.000000	42335.000000		1
4388.280273	2517.249756	2.155533	2.217208	1641.637573	32790.347656	264.273315	166.750092	67.031227	21.450487	29.243095	145.666565	187.651672	106.611015	0.503955	99998.000000	3.642294	3.400926	0.333555	0.345806	3.215277	4.515746	2.422053	2.222066	1.826277	1.331437	1.466023	2.163360	2.273352	2.027802	0.000000	4.999991	42442.000000		1
12835.112305	4379.877441	2.186371	3.910181	3374.855957	70499.507812	527.649292	342.116150	203.008682	73.448486	57.200272	364.260468	437.890900	253.242798	1.313307	0.000000	4.108400	3.641462	0.339724	0.592197	3.528255	4.848186	2.722345	2.534173	2.307515	1.865983	1.757398	2.561412	2.641366	2.403537	0.118366	0.000000	42478.000000		1
21654.777344	5710.254883	2.392981	4.440584	5074.458496	99998.000000	811.646179	513.387024	295.761383	100.721077	91.149147	449.655365	558.264648	291.724762	2.389043	99998.000000	4.335554	3.756655	0.378939	0.647440	3.705390	4.999991	2.909367	2.710445	2.470942	2.003120	1.959753	2.652880	2.746840	2.464973	0.378224	4.999991	42542.000000		1
8014.001953	3001.446045	3.456871	3.188586	1589.198608	29899.363281	235.967682	164.779587	101.939156	49.429249	31.028580	134.546600	192.921783	116.910706	0.071978	99998.000000	3.903849	3.477330	0.538683	0.503598	3.201178	4.475662	2.372853	2.216903	2.008341	1.693984	1.491762	2.128873	2.285381	2.067854	0.000000	4.999991	42625.000000		1
11216.665039	1905.732056	2.124696	4.193885	2096.202148	39162.398438	313.983185	209.493790	103.366920	31.821100	33.140942	143.344513	200.868576	121.465385	0.033137	0.000000	4.049864	3.280062	0.327297	0.622617	3.321433	4.592869	2.496906	2.321171	2.014382	1.502715	1.520365	2.156381	2.302912	2.084453	0.000000	0.000000	42684.000000		1
20768.314453	6271.831055	3.352024	4.206220	5128.936035	99998.000000	813.302185	522.681396	255.019028	103.536530	104.674431	498.208832	667.179199	371.917389	1.545850	99998.000000	4.317401	3.797394	0.525307	0.623892	3.710027	4.999991	2.910252	2.718237	2.406573	2.015094	2.019841	2.697412	2.824243	2.570446	0.189167	4.999991	42724.000000		1
10373.092773	3321.229736	2.722941	3.626477	2229.237793	46929.203125	358.706665	227.246872	130.183121	50.894024	52.226200	265.972473	342.433777	181.629135	0.049162	0.000000	4.015908	3.521299	0.435038	0.559485	3.348156	4.671443	2.554739	2.356498	2.114555	1.706667	1.717888	2.424837	2.534577	2.259186	0.000000	0.000000	42855.000000		1
6718.973145	1243.937012	2.300469	1.415436	1495.613281	29882.640625	242.665573	148.901413	80.010689	33.862534	31.031664	136.834732	176.630386	124.829742	1.236648	0.000000	3.827303	3.094798	0.361816	0.150890	3.174819	4.475419	2.385008	2.172899	1.903148	1.529719	1.491805	2.136196	2.247065	2.096318	0.092246	0.000000	42894.000000		1
23206.878906	7087.729980	1.668303	3.274930	6659.549805	99998.000000	1057.802612	673.377502	324.572754	155.630127	121.647324	595.210938	801.516113	519.970764	2.196202	0.000000	4.365617	3.850507	0.222275	0.515202	3.823445	4.999991	3.024405	2.828259	2.511312	2.192094	2.085103	2.774671	2.903912	2.715979	0.341672	0.000000	42962.000000		1
8929.036133	2130.653809	1.828657	2.800035	1517.843994	31519.406250	245.918915	160.829315	93.498962	69.667824	33.902622	129.843903	167.749222	68.418915	0.113397	0.000000	3.950804	3.328513	0.262132	0.447163	3.181227	4.498578	2.390792	2.206365	1.970807	1.843032	1.530233	2.113422	2.224660	1.835176	0.000000	0.000000	43015.000000		1
19892.929688	5950.499512	2.238794	3.182418	4883.464355	96376.726562	776.701294	496.586792	275.828094	131.617050	91.543869	486.203827	723.519104	334.998871	1.629497	0.000000	4.298699	3.774554	0.350014	0.502757	3.688728	4.983972	2.890254	2.695995	2.440639	2.119312	1.961629	2.686818	2.859450	2.525043	0.212053	0.000000	43072.000000		1
7854.683594	1232.157104	2.704439	2.004430	2582.671387	47700.628906	406.930176	262.463165	139.483673	76.612404	42.459999	221.807159	305.148285	173.081009	0.917548	0.000000	3.895129	3.090666	0.432077	0.301991	3.412069	4.678524	2.609520	2.419068	2.144523	1.884299	1.627980	2.345976	2.484511	2.238249	0.000000	0.000000	43141.000000		1
18393.683594	12684.080078	2.143198	3.669649	8404.986328	99998.000000	1348.630005	850.643188	430.933990	162.414352	135.055420	653.246887	912.947021	538.494812	2.698939	99998.000000	4.264669	4.103259	0.331062	0.564625	3.924537	4.999991	3.129893	2.929747	2.634411	2.210624	2.130512	2.815077	2.960446	2.731182	0.431193	4.999991	43174.000000		1
6466.192871	2668.756836	1.989012	2.359060	1453.301270	29239.863281	236.769455	148.611542	62.982281	37.649368	26.134686	147.193024	191.225723	135.252777	0.019757	0.000000	3.810649	3.426309	0.298637	0.372739	3.162356	4.465975	2.374326	2.172053	1.799218	1.575758	1.417217	2.167887	2.281546	2.131146	0.000000	0.000000	43215.000000		1
13237.115234	3454.977783	3.278014	3.805334	3782.119141	75242.335938	590.560669	381.933380	191.635864	66.306549	63.096378	331.649933	447.845215	204.837341	1.739014	0.000000	4.121793	3.538445	0.515611	0.580393	3.577735	4.876462	2.771265	2.581988	2.282477	1.821556	1.800004	2.520680	2.651128	2.311409	0.240303	0.000000	43274.000000		1
13182.070312	4276.001465	1.810155	2.633513	3407.950684	66402.492188	527.276184	345.850555	181.027802	83.658745	71.357712	339.886597	423.014954	347.235138	0.673033	0.000000	4.119984	3.631038	0.257716	0.420535	3.532493	4.822185	2.722038	2.538888	2.257745	1.922511	1.853441	2.531334	2.626356	2.540624	0.000000	0.000000	43324.000000		1
4397.096680	1603.726074	1.581958	2.830872	833.805969	16122.923828	146.261734	86.252174	33.501740	14.160528	11.517764	70.111885	103.471771	37.621613	0.931922	0.000000	3.643166	3.205130	0.199195	0.451920	2.921065	4.207444	2.165131	1.935770	1.525067	1.151079	1.061368	1.845792	2.014822	1.575437	0.000000	0.000000	43356.000000		1
17383.998047	5874.389648	3.475374	3.361275	5039.513672	99998.000000	771.656311	508.687378	283.155060	138.395111	118.730110	544.320007	738.700378	369.758789	2.218617	99998.000000	4.240149	3.768963	0.541001	0.526504	3.702389	4.999991	2.887424	2.706451	2.452024	2.141121	2.074561	2.735854	2.868468	2.567919	0.346082	4.999991	43438.000000		1
20003.105469	9411.157227	1.989012	5.933114	7692.497559	99998.000000	1268.909180	783.830872	372.256592	137.377472	136.325928	648.023010	919.025085	558.853638	1.893414	99998.000000	4.301097	3.973643	0.298637	0.773283	3.886067	4.999991	3.103431	2.894222	2.570843	2.137916	2.134578	2.811590	2.963327	2.747298	0.277246	4.999991	43487.000000		1
9084.725586	4039.642334	2.032184	2.713690	3660.823486	66299.343750	592.105591	370.495789	178.967865	124.404190	74.595642	346.680084	434.100983	216.330444	0.072715	99998.000000	3.958312	3.606343	0.307963	0.433560	3.563579	4.821509	2.772399	2.568783	2.252775	2.094835	1.872713	2.539929	2.637591	2.335118	0.000000	4.999991	43521.000000		1
5490.359375	901.888733	2.365228	0.968294	1146.416870	25517.294922	186.556946	110.040131	54.347813	22.603806	15.720901	117.357849	140.849762	134.481842	0.231943	99998.000000	3.739601	2.955153	0.373873	0.000000	3.059343	4.406835	2.270811	2.041551	1.735182	1.354182	1.196477	2.069512	2.148756	2.128664	0.000000	4.999991	43544.000000		1
5261.918945	1535.816040	2.772281	2.368311	1301.698608	25318.333984	209.503036	126.815674	59.429813	28.721943	28.826790	97.338211	136.264252	116.978546	0.550569	0.000000	3.721144	3.186339	0.442837	0.374439	3.114511	4.403435	2.321190	2.103173	1.774004	1.458214	1.459796	1.988283	2.134382	2.068106	0.000000	0.000000	43574.000000		1
18442.458984	3138.148193	1.989012	2.695188	3540.187500	68898.843750	570.211060	364.090881	186.291748	87.257469	70.127304	300.550415	369.450409	233.377350	0.841957	99998.000000	4.265819	3.496673	0.298637	0.430589	3.549026	4.838212	2.756036	2.561210	2.270194	1.940803	1.845887	2.477917	2.567556	2.368059	0.000000	4.999991	43629.000000		1
15111.426758	5891.883789	2.796951	2.867877	5880.390625	99998.000000	910.853149	598.340942	377.196747	148.947662	159.250443	813.678406	1057.333862	590.690186	3.025047	99998.000000	4.179306	3.770254	0.446685	0.457561	3.769406	4.999991	2.959448	2.776949	2.576568	2.173034	2.202081	2.910453	3.024212	2.771360	0.480732	4.999991	43656.000000		1
20472.318359	4796.632324	3.120744	3.025148	4669.326172	99998.000000	752.623474	475.700623	267.341644	182.834869	106.166954	523.865540	674.253296	394.881989	3.492669	0.000000	4.311167	3.680936	0.494258	0.480747	3.669254	4.999991	2.876578	2.677334	2.427067	2.262059	2.025989	2.719220	2.828823	2.596467	0.543157	0.000000	43731.000000		1
5467.135742	1472.250854	3.657314	3.685068	1016.674744	18464.042969	169.627213	105.195580	49.759209	51.627953	23.618355	92.601593	152.367538	75.061287	0.403266	0.000000	3.737760	3.167982	0.563162	0.566445	3.007182	4.266327	2.229496	2.021997	1.696873	1.712885	1.373250	1.966618	2.182893	1.875416	0.000000	0.000000	43839.000000		1
8536.239258	1128.882690	4.116791	5.593902	1509.138550	30258.076172	253.082443	152.971939	80.007599	43.893936	22.138161	131.700317	209.814499	100.369530	0.160112	99998.000000	3.931267	3.052649	0.614559	0.747715	3.178729	4.480841	2.403262	2.184612	1.903131	1.642405	1.345142	2.119587	2.321836	2.001602	0.000000	4.999991	43891.000000		1
9104.788086	3969.832520	3.037483	4.816800	2367.386230	52092.261719	390.555511	238.484024	158.809464	32.983669	53.626217	224.850815	312.848389	194.947800	0.627038	99998.000000	3.959270	3.598772	0.482514	0.682759	3.374269	4.716773	2.591683	2.377459	2.200876	1.518299	1.729377	2.351894	2.495334	2.289918	0.000000	4.999991	43935.000000		1
12436.530273	3291.752441	2.531749	4.135293	3574.028564	74163.031250	563.337402	364.294403	195.783493	74.490791	62.624565	324.526489	436.472382	320.187683	0.334560	0.000000	4.094699	3.517427	0.403421	0.616506	3.553158	4.870187	2.750769	2.561452	2.291776	1.872103	1.796745	2.511250	2.639957	2.505405	0.000000	0.000000	44006.000000		1
7238.271973	2030.105347	1.168737	2.806202	1279.665283	25425.587891	200.094559	129.958008	63.589775	55.485710	20.685720	112.090820	153.283401	105.537872	0.555662	0.000000	3.859635	3.307518	0.067717	0.448119	3.107096	4.405271	2.301235	2.113803	1.803387	1.744181	1.315671	2.049570	2.185495	2.023408	0.000000	0.000000	44129.000000		1
16809.681641	5362.930176	2.722941	3.364359	5932.635254	99998.000000	965.290405	599.192017	305.586182	144.214127	94.149628	495.624664	675.961731	473.064026	2.375504	99998.000000	4.225560	3.729402	0.435038	0.526902	3.773248	4.999991	2.984658	2.777566	2.485134	2.159008	1.973819	2.695153	2.829922	2.674920	0.375756	4.999991	44370.000000		1
9366.289062	3002.932373	1.378431	0.968294	2879.441162	56903.070312	457.447968	293.784698	138.928604	69.353287	51.390507	260.794861	354.676208	224.243317	2.286837	0.000000	3.971568	3.477545	0.139385	0.000000	3.459308	4.755136	2.660342	2.468029	2.142792	1.841067	1.710883	2.416299	2.549832	2.350719	0.359235	0.000000	44432.000000		1
14978.128906	2206.877686	2.655099	3.250261	2674.033203	52790.386719	424.636993	271.381348	138.450623	44.140636	39.730888	213.527328	321.670959	208.084518	0.735660	99998.000000	4.175457	3.343778	0.424081	0.511918	3.427167	4.722555	2.628018	2.433580	2.141295	1.644839	1.599128	2.329453	2.507412	2.318240	0.000000	4.999991	44491.000000		1
9973.113281	7207.095215	3.379778	2.331306	4534.536133	92651.617188	733.467285	457.031677	251.349380	92.293221	79.612885	374.220947	496.007050	254.895676	1.992809	99998.000000	3.998831	3.857760	0.528888	0.367599	3.656533	4.966853	2.865381	2.659946	2.400278	1.965170	1.900983	2.573128	2.695488	2.406363	0.299466	4.999991	44515.000000		1
11649.076172	3492.648682	1.927337	3.157748	4676.381836	96652.812500	759.364502	468.651184	248.749786	100.628563	93.572968	482.124054	641.127808	421.513153	1.947084	99998.000000	4.066291	3.543155	0.284958	0.499378	3.669910	4.985215	2.880450	2.670850	2.395763	2.002721	1.971150	2.683159	2.806945	2.624811	0.289385	4.999991	44545.000000		1
25670.634766	7011.422852	2.685936	4.135293	6973.175293	99998.000000	1100.475342	695.324524	335.270233	133.232925	120.648193	609.204895	873.342590	467.522552	5.416889	0.000000	4.409437	3.845806	0.429096	0.616506	3.843431	4.999991	3.041580	2.842188	2.525395	2.124612	2.081521	2.784763	2.941185	2.669803	0.733750	0.000000	44592.000000		1
8453.794922	2606.055176	1.319840	2.590341	1493.186401	32664.150391	251.543655	159.836349	72.618965	32.635208	23.528927	117.589127	151.075439	85.820450	0.840571	0.000000	3.927052	3.415984	0.120521	0.413357	3.174114	4.514071	2.400613	2.203676	1.861050	1.513686	1.371602	2.070367	2.179194	1.933591	0.000000	0.000000	44691.000000		1
8970.808594	2072.919922	1.782401	4.452919	1896.647339	38445.753906	324.893463	191.971985	114.761337	44.689541	38.115009	194.509903	273.435120	157.480377	0.988767	99998.000000	3.952832	3.316582	0.251005	0.648645	3.277987	4.584848	2.511741	2.283238	2.059796	1.650206	1.581096	2.288942	2.436854	2.197227	0.000000	4.999991	44764.000000		1
14645.504883	5560.597656	2.204873	3.691235	2646.279541	50480.023438	415.358032	265.953979	135.129425	48.408531	39.980675	197.038574	282.855927	168.177856	0.239992	99998.000000	4.165704	3.745121	0.343384	0.567172	3.422636	4.703120	2.618423	2.424807	2.130750	1.684922	1.601850	2.294551	2.451565	2.225769	0.000000	4.999991	44809.000000		1
11688.443359	3787.281494	3.900929	4.933982	3215.864502	61890.996094	519.067261	327.573242	153.687378	74.685066	55.257515	272.278717	374.002014	240.784485	1.573149	0.000000	4.067757	3.578328	0.591168	0.693198	3.507298	4.791627	2.715224	2.515308	2.186638	1.873234	1.742391	2.435014	2.572874	2.381629	0.196770	0.000000	44879.000000		1
21290.515625	5043.143066	2.846291	4.329569	4904.405762	98228.882812	810.554565	494.594696	232.563248	77.367920	60.317928	405.857025	519.970764	397.182465	1.153592	0.000000	4.328186	3.702701	0.454279	0.636445	3.690586	4.992239	2.908782	2.694249	2.366541	1.888561	1.780446	2.608373	2.715979	2.598990	0.062052	0.000000	44923.000000		1
7388.416016	2161.114990	2.365228	3.629560	1251.751221	23612.943359	213.672256	131.990189	76.495224	21.518330	26.261120	104.396889	146.872314	61.872135	0.397488	99998.000000	3.868551	3.334678	0.373873	0.559854	3.097518	4.373150	2.329748	2.120542	1.883634	1.332809	1.419313	2.018687	2.166940	1.791495	0.000000	4.999991	44974.000000		1
9192.992188	2650.424072	1.125565	2.806202	1808.751587	37085.031250	297.923096	183.235764	83.270195	40.415482	36.486797	159.737671	227.216034	147.186844	1.875445	0.000000	3.963457	3.423315	0.051370	0.448119	3.257379	4.569199	2.474104	2.263010	1.920490	1.606548	1.562136	2.203407	2.356439	2.167869	0.273104	0.000000	45037.000000		1
6462.708496	1549.927124	3.185502	2.503996	1328.305054	27442.949219	209.829926	131.169907	65.443100	50.820015	36.644066	119.479462	183.923431	101.932983	0.000954	99998.000000	3.810415	3.190311	0.503178	0.398634	3.123298	4.438431	2.321867	2.117834	1.815864	1.706035	1.564004	2.077293	2.264637	2.008315	0.000000	4.999991	45076.000000		1
8110.883789	3421.334229	3.688152	4.641027	3204.010742	63997.410156	499.149384	327.338867	189.730118	94.020111	70.500435	387.221985	449.007782	249.520721	1.729690	0.000000	3.909068	3.534195	0.566809	0.666614	3.505694	4.806162	2.698231	2.514997	2.278136	1.973221	1.848192	2.587960	2.652254	2.397107	0.237968	0.000000	45150.000000		1
12853.565430	4713.951172	2.146282	3.580221	3505.236572	71917.382812	576.073242	353.408783	218.436630	75.428253	61.902973	337.108154	482.654449	265.149109	0.379290	99998.000000	4.109024	3.673385	0.331687	0.553910	3.544717	4.856834	2.760478	2.548277	2.339325	1.877534	1.791711	2.527769	2.683636	2.423490	0.000000	4.999991	45233.000000		1
14351.519531	3075.640869	1.211909	3.860841	3017.706543	62745.386719	496.284576	306.523621	153.995743	78.237534	52.799774	251.025589	338.369415	224.625702	1.226309	0.000000	4.156898	3.487936	0.083470	0.586682	3.479677	4.797582	2.695731	2.486464	2.187509	1.893415	1.722632	2.399718	2.529391	2.351460	0.088600	0.000000	45317.000000		1
7695.735352	1946.628540	1.998263	2.399149	1624.541382	34718.949219	258.361786	168.541748	94.035530	57.511726	21.280882	157.582138	178.073578	63.053207	1.116687	99998.000000	3.886250	3.289283	0.300653	0.380057	3.210731	4.540566	2.412228	2.226707	1.973292	1.759756	1.327990	2.197507	2.250599	1.799707	0.047932	4.999991	45378.000000		1
12734.027344	3471.521973	1.464776	2.935719	3780.987549	78056.062500	589.956238	383.432068	197.929779	86.141159	71.727760	400.108948	556.226318	326.530914	1.247922	0.000000	4.104966	3.540520	0.165771	0.467715	3.577605	4.892406	2.770820	2.583688	2.296511	1.935211	1.855687	2.602178	2.745251	2.513924	0.096188	0.000000	45416.000000		1
27937.341797	7032.459961	2.448488	4.064368	6273.342285	99998.000000	989.963379	632.980530	312.762024	128.912613	112.673645	576.008484	740.109619	329.334045	2.449116	99998.000000	4.446185	3.847107	0.388898	0.608993	3.797499	4.999991	2.995619	2.801390	2.495214	2.110295	2.051822	2.760429	2.869296	2.517637	0.389009	4.999991	45507.000000		1
8772.907227	2287.597656	4.039698	2.911049	2332.361084	40490.160156	354.898254	235.980026	128.002914	79.424774	40.714603	171.776581	212.528198	102.574402	0.545126	99998.000000	3.943144	3.359380	0.606349	0.464050	3.367796	4.607349	2.550104	2.372875	2.107220	1.899956	1.609750	2.234964	2.327417	2.011039	0.000000	4.999991	45662.000000		1
19097.939453	4769.353516	2.281967	2.824705	4045.933105	76461.921875	628.086670	409.224457	229.584351	116.201447	72.144066	382.759827	521.487976	265.688751	0.447549	99998.000000	4.280986	3.678459	0.358309	0.450973	3.607019	4.883445	2.798020	2.611962	2.360942	2.065212	1.858201	2.582926	2.717244	2.424373	0.000000	4.999991	45864.000000		1
7133.736328	1240.560303	3.197837	3.978023	1297.612549	28389.126953	214.464783	132.378738	84.923080	20.201572	18.924904	121.823097	176.053726	69.017159	0.188908	99998.000000	3.853317	3.093618	0.504856	0.599667	3.113145	4.453152	2.331356	2.121818	1.929026	1.305385	1.277034	2.085730	2.245645	1.838957	0.000000	4.999991	45993.000000		1
7624.926270	2826.237305	2.568754	3.099157	1655.082642	33162.761719	269.346069	167.311325	71.869614	39.619877	41.750740	155.136734	231.927994	173.673080	0.976787	0.000000	3.882236	3.451209	0.409723	0.491244	3.218820	4.520651	2.430311	2.223525	1.856545	1.597913	1.620664	2.190715	2.365353	2.239733	0.000000	0.000000	46047.000000		1
22034.828125	4738.035156	2.689020	3.694319	4809.559082	95996.093750	781.811035	479.342529	262.956573	114.850769	97.911789	512.690063	694.954468	423.162964	3.049304	0.000000	4.343110	3.675598	0.429594	0.567534	3.682105	4.982254	2.893102	2.680646	2.419884	2.060134	1.990835	2.709855	2.841956	2.626508	0.484201	0.000000	46099.000000		1
7659.470703	1929.140747	1.754647	4.295648	1429.442383	31255.613281	252.255997	147.581573	65.005211	35.697361	29.351025	139.798218	188.450363	66.519325	0.525227	99998.000000	3.884199	3.285364	0.244190	0.633029	3.155167	4.494928	2.401841	2.169032	1.812948	1.552636	1.467623	2.145502	2.275197	1.822948	0.000000	4.999991	46132.000000		1
20197.257812	6559.001465	1.572707	4.002693	4757.808105	88956.156250	763.573792	483.354462	228.378601	125.110367	66.096855	358.731323	474.260529	220.219040	1.078231	99998.000000	4.305293	3.816838	0.196648	0.602352	3.677407	4.949176	2.882851	2.684266	2.358655	2.097293	1.820181	2.554769	2.676017	2.342855	0.032712	4.999991	46180.000000		1
8318.391602	1872.455444	2.195622	2.254213	1425.125244	29280.255859	248.401321	144.784622	82.659615	17.472464	22.517460	113.808464	141.432587	105.907921	1.245491	0.000000	3.920039	3.272412	0.341558	0.352995	3.153853	4.466575	2.395154	2.160722	1.917293	1.242354	1.352519	2.056175	2.150549	2.024928	0.095340	0.000000	46297.000000		1
7163.167480	2174.948486	3.111492	2.870961	1430.731445	27755.097656	229.010773	142.965210	70.222900	27.883165	20.861492	108.674034	164.224503	118.042435	1.182654	0.000000	3.855105	3.337449	0.492969	0.458027	3.155558	4.443343	2.359856	2.155230	1.846479	1.445342	1.319345	2.036126	2.215438	2.072038	0.072858	0.000000	46329.000000		1
10456.467773	2301.011963	1.643633	2.935719	1898.525391	36356.882812	304.213898	193.779053	88.404625	59.664177	34.291176	147.337952	201.195450	143.177994	0.650585	99998.000000	4.019385	3.361919	0.215805	0.467715	3.278416	4.560586	2.483179	2.287307	1.946475	1.775714	1.535182	2.168315	2.303618	2.155876	0.000000	4.999991	46444.000000		1
18856.507812	5732.124512	2.531749	3.040566	3723.398682	72948.179688	603.586365	377.196747	190.908096	89.052208	66.833870	306.424957	433.980713	299.659241	0.899828	99998.000000	4.275461	3.758316	0.403421	0.482955	3.570940	4.863014	2.780739	2.576568	2.280824	1.949645	1.824997	2.486324	2.637470	2.476628	0.000000	4.999991	46501.000000		1
8717.020508	3583.467773	2.837040	1.301338	2257.380127	36800.445312	331.008514	229.559677	87.510338	58.788395	35.922474	150.887344	192.746002	113.074532	0.261641	0.000000	3.940368	3.554303	0.452865	0.114390	3.353605	4.565853	2.519839	2.360896	1.942059	1.769292	1.555366	2.178653	2.284985	2.053365	0.000000	0.000000	46546.000000		1
9436.194336	2720.616211	3.034399	2.796951	2360.765381	42677.671875	372.861023	237.898117	125.332397	53.373352	36.079742	180.312378	208.611847	158.069366	0.169618	0.000000	3.974797	3.434667	0.482073	0.446685	3.373053	4.630201	2.571547	2.376391	2.098063	1.727324	1.557263	2.256026	2.319339	2.198848	0.000000	0.000000	46567.000000		1
33743.921875	9686.029297	1.840992	5.405794	9239.565430	99998.000000	1483.247559	938.474243	478.990967	164.014816	208.676605	949.763794	1262.103394	713.854675	1.702737	0.000000	4.528195	3.986146	0.265052	0.732859	3.965652	4.999991	3.171214	2.972422	2.680327	2.214883	2.319474	2.977616	3.101095	2.853610	0.231147	0.000000	46629.000000		1
11608.857422	1859.654785	1.585042	2.833956	2260.916992	43075.578125	361.229156	229.895813	97.964211	70.010124	31.710085	159.201096	236.214386	148.670135	0.133522	0.000000	4.064789	3.269432	0.200041	0.452393	3.354285	4.634231	2.557783	2.361531	1.991067	1.845161	1.501197	2.201946	2.373306	2.172224	0.000000	0.000000	46688.000000		1
9295.609375	2858.943359	2.716774	2.818537	2430.707764	49590.941406	377.850494	247.029053	121.052162	47.674603	38.978458	196.440323	281.162964	144.874054	0.190414	0.000000	3.968278	3.456206	0.434053	0.450024	3.385733	4.695402	2.577320	2.392748	2.082973	1.678287	1.590825	2.293231	2.448958	2.160991	0.000000	0.000000	46763.000000		1
15489.647461	5941.516602	2.124696	3.583304	6742.588379	99998.000000	1053.358887	689.264954	338.030182	156.394897	149.394806	654.434143	886.494690	544.119507	1.609425	0.000000	4.190042	3.773897	0.327297	0.554284	3.828827	4.999991	3.022576	2.838386	2.528955	2.194223	2.174335	2.815866	2.947676	2.735694	0.206671	0.000000	46814.000000		1
18960.642578	3639.317383	1.976677	3.830003	3314.322266	59804.980469	508.594879	337.138977	162.944763	77.858238	48.479458	239.914871	317.048431	153.736710	1.189485	0.000000	4.277853	3.561020	0.295936	0.583199	3.520395	4.776737	2.706372	2.527809	2.212040	1.891305	1.685558	2.380057	2.501126	2.186778	0.075359	0.000000	46867.000000		1
7666.273438	2544.263428	2.241878	2.491661	2038.783081	37327.523438	330.903656	209.018890	128.372955	52.220032	33.572662	160.779968	255.065277	112.938850	0.167987	99998.000000	3.884584	3.405562	0.350612	0.396489	3.309371	4.572029	2.519701	2.320185	2.108474	1.717837	1.525986	2.206232	2.406651	2.052843	0.000000	4.999991	46972.000000		1
14596.383789	3768.763672	2.152450	4.650278	2663.104492	57307.449219	460.136993	268.525818	146.576263	91.365013	49.907227	263.872437	324.874969	264.372009	0.662863	0.000000	4.164245	3.576199	0.332933	0.667479	3.425388	4.758211	2.662887	2.428986	2.166064	1.960780	1.698163	2.421394	2.511716	2.422215	0.000000	0.000000	47038.000000		1
8436.334961	4028.707275	2.167868	3.731324	2614.242676	53495.558594	414.987976	260.101044	145.287262	74.006645	37.075790	227.006348	281.184540	163.265457	0.685223	99998.000000	3.926154	3.605166	0.336033	0.571863	3.417346	4.728318	2.618036	2.415142	2.162228	1.869271	1.569090	2.356038	2.448992	2.212894	0.000000	4.999991	47067.000000		1
17217.740234	2706.199707	3.271847	4.699618	2706.501953	54605.648438	403.374603	260.483398	132.273895	61.588428	37.692539	204.775665	271.190155	143.939667	0.718843	99998.000000	4.235976	3.432360	0.514793	0.672063	3.432408	4.737237	2.605709	2.415780	2.121474	1.789499	1.576255	2.311278	2.433274	2.158180	0.000000	4.999991	47117.000000		1
21581.123047	8559.268555	2.103110	4.252476	6480.686523	99998.000000	1045.079102	662.155823	348.539581	142.061676	116.956963	609.760010	756.792664	407.300201	4.804321	99998.000000	4.334074	3.932437	0.322862	0.628642	3.811621	4.999991	3.019149	2.820960	2.542252	2.152477	2.068026	2.785159	2.878977	2.609915	0.681632	4.999991	47220.000000		1
6234.385254	3123.145752	3.025148	3.268763	2301.153809	49789.171875	384.724152	236.763290	148.303162	83.183853	36.409702	187.099686	255.857803	210.421997	0.919036	0.000000	3.794794	3.494592	0.480747	0.514383	3.361946	4.697135	2.585150	2.374314	2.171150	1.920039	1.561217	2.272073	2.407999	2.323091	0.000000	0.000000	47268.000000		1
5040.083984	1453.773071	3.586388	3.848506	1146.003662	23201.546875	176.248001	117.953011	67.638725	6.932245	23.328484	103.659882	136.745316	118.332306	1.050436	0.000000	3.702438	3.162497	0.554657	0.585292	3.059186	4.365517	2.246124	2.071709	1.830195	0.840874	1.367887	2.015611	2.135912	2.073103	0.021370	0.000000	47306.000000		1
19799.021484	5786.895020	2.442321	2.719858	4919.269531	98547.140625	796.221375	499.787720	287.003571	106.580177	86.168915	551.542114	689.375977	409.428009	2.370097	99998.000000	4.296644	3.762446	0.387803	0.434546	3.691901	4.993644	2.901034	2.698786	2.457887	2.027676	1.935351	2.741579	2.838456	2.612178	0.374766	4.999991	47328.000000		1
12137.758789	4629.913086	1.588125	3.546299	4162.184082	89242.804688	658.291870	416.335571	210.921570	93.286179	62.877434	403.013824	515.150879	248.382828	2.054485	99998.000000	4.084138	3.665573	0.200885	0.549775	3.619321	4.950573	2.818419	2.619443	2.324121	1.969817	1.798495	2.605320	2.711934	2.395122	0.312703	4.999991	47360.000000		1
6659.897949	3398.101318	1.699140	3.231758	1672.570557	34252.660156	271.183990	173.762512	88.432373	54.452660	30.347073	153.718216	188.632294	119.103241	0.004748	0.000000	3.823467	3.531236	0.230229	0.509439	3.223384	4.534694	2.433264	2.239956	1.946611	1.736019	1.482117	2.186725	2.275616	2.075924	0.000000	0.000000	47427.000000		1
10456.563477	6682.939941	2.019849	4.058200	4246.918945	81321.710938	675.431274	431.704926	186.375000	85.863625	59.238621	332.001495	449.078705	256.123016	1.173103	99998.000000	4.019389	3.824968	0.305319	0.608333	3.628074	4.910206	2.829581	2.635187	2.270388	1.933809	1.772605	2.521140	2.652323	2.408449	0.069336	4.999991	47469.000000		1
17648.341797	6923.237305	2.753779	6.253822	5933.477051	99998.000000	943.176941	606.833557	313.619324	124.487450	106.429077	537.076294	757.915161	371.029266	0.608301	0.000000	4.246704	3.840309	0.439929	0.796146	3.773309	4.999991	2.974593	2.783070	2.496403	2.095126	2.027060	2.730036	2.879621	2.569408	0.000000	0.000000	47523.000000		1
9169.731445	2100.149414	2.143198	3.515462	2338.735107	47922.578125	386.451050	241.614014	131.071228	44.122135	45.145935	231.107712	300.269806	189.005432	0.317477	0.000000	3.962357	3.322250	0.331062	0.545982	3.368981	4.680540	2.587095	2.383122	2.117507	1.644657	1.654619	2.363814	2.477512	2.276474	0.000000	0.000000	47585.000000		1
22542.451172	4039.395508	2.639680	4.323402	4170.269531	86993.164062	647.245911	422.570892	221.646805	126.211258	66.667351	372.503296	516.899353	306.181335	1.413712	99998.000000	4.353001	3.606316	0.421551	0.635826	3.620164	4.939485	2.811069	2.625900	2.345661	2.101098	1.823913	2.571130	2.713406	2.485979	0.150361	4.999991	47612.000000		1
16960.966797	3137.716553	2.124696	3.586388	4536.013184	88970.015625	690.597107	463.103546	218.353378	97.532486	85.231453	429.792999	539.019043	282.313202	1.308177	0.000000	4.229451	3.496614	0.327297	0.554657	3.656674	4.949244	2.839225	2.665678	2.339160	1.989149	1.930600	2.633259	2.731604	2.450731	0.116667	0.000000	47684.000000		1
11720.375000	8036.886230	2.944971	3.296517	6207.874512	99998.000000	989.032104	633.631226	313.162933	108.899147	89.964996	499.414581	673.883240	331.884308	1.885815	99998.000000	4.068942	3.905088	0.469081	0.518055	3.792943	4.999991	2.995210	2.801836	2.495770	2.037024	1.954074	2.698461	2.828585	2.520987	0.275499	4.999991	47774.000000		1
9167.181641	3046.468750	1.822490	3.669649	3808.602295	71427.070312	590.193665	387.789398	182.097855	87.510338	63.253651	328.803650	425.898254	291.160431	3.423546	0.000000	3.962236	3.483797	0.260665	0.564625	3.580766	4.853863	2.770994	2.588596	2.260305	1.942059	1.801086	2.516937	2.629306	2.464132	0.534476	0.000000	47926.000000		1
14092.460938	3700.628418	3.046734	3.786831	3324.705078	74169.898438	517.525391	339.217438	181.348511	97.791527	66.963387	357.392975	421.633423	243.069534	2.031560	99998.000000	4.148987	3.568275	0.483835	0.578276	3.521753	4.870228	2.713932	2.530478	2.258514	1.990301	1.825837	2.553146	2.624935	2.385731	0.307830	4.999991	47999.000000		1
8825.824219	2381.725586	3.015897	4.600938	1452.388550	30093.849609	229.405487	149.382477	54.270718	17.981281	19.951790	114.526970	169.516205	56.395412	2.238058	99998.000000	3.945755	3.376892	0.479416	0.662846	3.162083	4.478478	2.360604	2.174300	1.734566	1.254821	1.299982	2.058908	2.229211	1.751244	0.349871	4.999991	48042.000000		1
9062.130859	3941.499268	2.093859	5.612404	4029.314697	71019.828125	658.048279	410.741669	192.027496	79.181160	59.833782	307.621429	420.399933	221.363098	1.365881	99998.000000	3.957230	3.595661	0.320947	0.749149	3.605231	4.851379	2.818258	2.613569	2.283363	1.898622	1.776946	2.488017	2.623663	2.345105	0.135413	4.999991	48163.000000		1
14770.661133	4433.259766	3.225591	3.392113	3161.686523	57832.855469	456.929901	313.930786	165.541260	100.098160	48.029232	251.611496	333.336731	139.915390	0.995955	99998.000000	4.169400	3.646723	0.508609	0.530470	3.499919	4.762175	2.659850	2.496834	2.218906	2.000426	1.681506	2.400730	2.522883	2.145865	0.000000	4.999991	48354.000000		1
14560.282227	4746.034180	2.426902	3.231758	3686.622070	64229.609375	578.660522	371.852631	172.751038	81.864014	50.764507	305.065033	391.967865	210.699539	1.416838	0.000000	4.163170	3.676331	0.385052	0.509439	3.566629	4.807735	2.762424	2.570371	2.237421	1.913093	1.705560	2.484392	2.593251	2.323663	0.151320	0.000000	48392.000000		1
6466.677246	2265.943604	2.531749	4.030447	2216.208984	41830.417969	357.056854	225.624832	134.336914	74.962608	53.678642	245.804810	323.681549	214.807068	0.594641	99998.000000	3.810681	3.355249	0.403421	0.605353	3.345611	4.621492	2.552737	2.353387	2.128195	1.874845	1.729802	2.390590	2.510118	2.332049	0.000000	4.999991	48473.000000		1
13544.653320	3488.793945	2.787700	2.978892	2480.220215	47888.261719	399.082062	244.830353	108.134384	64.018417	35.173122	202.845245	270.382202	198.565018	0.094421	0.000000	4.131768	3.542675	0.445246	0.474055	3.394490	4.680229	2.601062	2.388865	2.033964	1.806305	1.546211	2.307165	2.431978	2.297903	0.000000	0.000000	48492.000000		1
11562.577148	2555.383301	2.562587	2.824705	2582.008301	62936.906250	404.759216	265.623993	183.824753	71.891205	49.999741	321.640106	438.190033	325.066162	0.606971	0.000000	4.063055	3.407456	0.408679	0.450973	3.411958	4.798905	2.607197	2.424267	2.264404	1.856676	1.698968	2.507370	2.641663	2.511972	0.000000	0.000000	48571.000000		1
8299.130859	1378.307861	2.726025	3.660398	1499.535767	31391.492188	229.587433	153.055206	72.140984	40.202702	27.402103	116.152107	160.690536	129.230240	0.370962	0.000000	3.919033	3.139346	0.435530	0.563528	3.175957	4.496812	2.360948	2.184848	1.858182	1.604255	1.437784	2.065027	2.205990	2.111364	0.000000	0.000000	48755.000000		1
8550.665039	3288.677979	3.043650	4.397411	2230.394287	40901.937500	357.864807	221.110229	129.865494	66.624176	36.002651	164.572968	223.620392	142.672256	1.116392	0.000000	3.932000	3.517021	0.483395	0.643197	3.348382	4.611744	2.553719	2.344609	2.113494	1.823632	1.556334	2.216358	2.349511	2.154340	0.047817	0.000000	48788.000000		1
15550.168945	5100.627441	3.055985	4.200052	5428.308594	99998.000000	877.881836	535.531311	269.672943	153.678116	78.585999	438.526154	608.319885	333.663605	2.361511	0.000000	4.191735	3.707624	0.485151	0.623255	3.734664	4.999991	2.943436	2.728785	2.430837	2.186612	1.895345	2.641995	2.784132	2.523309	0.373190	0.000000	48843.000000		1
12721.563477	2948.939209	3.247177	3.167000	2834.924316	69198.171875	426.151123	277.326782	195.817413	99.678772	63.170387	341.271210	478.636353	308.947449	3.563950	0.000000	4.104540	3.469666	0.511506	0.500648	3.452541	4.840095	2.629564	2.442992	2.291851	1.998603	1.800514	2.533100	2.680006	2.489885	0.551932	0.000000	48877.000000		1
12668.137695	2697.173584	1.622047	4.822968	2710.698975	53408.789062	445.816101	282.051086	148.167480	64.653664	59.513073	296.877686	373.264984	183.935760	1.086298	0.000000	4.102713	3.430909	0.210063	0.683314	3.433081	4.727612	2.649156	2.450328	2.170753	1.810593	1.774612	2.472578	2.572017	2.264666	0.035949	0.000000	48970.000000		1
487.708710	28661.810547	2.716774	2.158617	77.429596	3641.087646	1.076225	10.003649	19.384382	22.298515	10.879431	4.884642	21.068104	25.480934	0.322318	0.000000	2.688160	4.457304	0.434053	0.334176	1.888907	3.561231	0.031903	1.000158	1.287452	1.348276	1.036606	0.688833	1.323625	1.406215	0.000000	0.000000	49019.000000		0
18016.621094	4988.305176	3.302684	5.125174	3901.718994	90019.671875	621.583069	396.747650	230.817841	124.811241	68.647110	426.777100	510.904572	382.543945	2.220402	0.000000	4.255673	3.697953	0.518867	0.709709	3.591256	4.954338	2.793499	2.598514	2.363269	2.096254	1.836622	2.630201	2.708340	2.582681	0.346432	0.000000	49059.000000		1
9337.813477	3017.358154	2.784616	3.937934	1851.192993	36956.339844	304.198486	189.128784	121.872437	51.606369	23.473419	148.670135	195.829742	102.719337	1.239114	99998.000000	3.970245	3.479627	0.444765	0.595268	3.267452	4.567689	2.483157	2.276758	2.085906	1.712703	1.370576	2.172224	2.291879	2.011652	0.093111	4.999991	49136.000000		1
9529.930664	3912.049561	1.921169	3.959521	3043.785889	60048.707031	466.051605	308.336884	157.122650	69.939194	47.110275	265.068939	332.152588	133.288437	0.720032	0.000000	3.979090	3.592404	0.283566	0.597643	3.483414	4.778504	2.668434	2.489026	2.196239	1.844721	1.673116	2.423359	2.521338	2.124793	0.000000	0.000000	49169.000000		1
10722.554688	2225.558838	2.833956	3.062153	1970.024902	36989.808594	316.718475	202.021896	92.234627	30.091124	34.843163	191.278152	264.103729	117.345512	1.549569	99998.000000	4.030298	3.347439	0.452393	0.486027	3.294472	4.568082	2.500673	2.305398	1.964894	1.478438	1.542118	2.281665	2.421775	2.069467	0.190211	4.999991	49235.000000		1
29841.169922	11347.513672	3.509295	3.749826	7723.951660	99998.000000	1224.706787	786.704956	457.497314	197.578232	142.477982	757.853455	1019.598145	520.408691	1.832493	99998.000000	4.474816	4.054901	0.545220	0.574011	3.887840	4.999991	3.088032	2.895812	2.660388	2.295739	2.153748	2.879585	3.008429	2.716345	0.263042	4.999991	49286.000000		1
6028.918945	1708.323486	3.308852	3.182418	1316.540527	26416.640625	204.868179	127.891899	61.301643	29.199923	12.359625	110.835739	150.807159	87.602852	1.641365	99998.000000	3.780239	3.232570	0.519677	0.502757	3.119434	4.421877	2.311475	2.106843	1.787472	1.465382	1.092005	2.044680	2.178422	1.942518	0.215205	4.999991	49312.000000		1
7575.271973	1390.010620	1.437022	3.028231	1925.196655	37464.945312	290.451172	197.226685	102.373962	40.652927	35.092945	176.217163	256.005829	102.065582	1.655520	0.000000	3.879398	3.143018	0.157463	0.481189	3.284475	4.573625	2.463073	2.294966	2.010190	1.609092	1.545220	2.246048	2.408250	2.008879	0.218934	0.000000	49416.000000		1
7868.304199	2121.131104	2.056854	3.558635	1559.480591	29763.818359	235.175171	159.537231	90.979546	3.663482	32.820232	141.469604	189.489578	102.407883	0.118787	99998.000000	3.895881	3.326567	0.313203	0.551283	3.192980	4.473689	2.371392	2.202862	1.958944	0.563894	1.516142	2.150663	2.277585	2.010333	0.000000	4.999991	49551.000000		1
14130.156250	3497.573486	1.440106	3.651147	2434.907715	48859.867188	368.118225	246.150192	126.957527	69.914528	39.900497	215.676682	262.000610	152.327438	2.316048	99998.000000	4.150147	3.543767	0.158394	0.562429	3.386482	4.688952	2.565987	2.391200	2.103658	1.844567	1.600978	2.333803	2.418302	2.182778	0.364748	4.999991	49625.000000		1
10890.176758	1318.686890	1.051555	2.775365	2233.585938	44025.496094	360.766602	229.285233	98.784485	30.374826	29.859842	170.947052	229.815628	153.930984	1.244883	0.000000	4.037035	3.120142	0.021832	0.443320	3.349003	4.643704	2.557226	2.360376	1.994689	1.482514	1.475088	2.232862	2.361380	2.187326	0.095129	0.000000	49709.000000		1
19284.207031	3696.348145	1.948923	3.589472	4290.307129	77059.906250	698.497681	434.955170	196.017853	86.884338	68.203049	349.887177	474.420868	261.513367	0.469444	0.000000	4.285202	3.567773	0.289795	0.555031	3.632488	4.886828	2.844165	2.638444	2.292296	1.938941	1.833804	2.543928	2.676164	2.417494	0.000000	0.000000	49750.000000		1
9888.427734	1520.437378	2.374479	2.035268	1812.347168	33389.304688	286.670532	183.143250	90.365883	40.446316	23.855803	138.728149	209.977936	103.860321	1.377641	0.000000	3.995127	3.181968	0.375568	0.308622	3.258241	4.523607	2.457383	2.262791	1.956005	1.606879	1.377594	2.142165	2.322174	2.016450	0.139136	0.000000	49785.000000		1
24424.445312	8268.080078	4.200052	4.946317	5818.034180	99998.000000	929.796570	584.038513	314.621521	106.586349	93.609970	458.588959	652.346436	367.069763	2.714595	99998.000000	4.387825	3.917405	0.623255	0.694282	3.764776	4.999991	2.968388	2.766442	2.497788	2.027702	1.971322	2.661424	2.814478	2.564749	0.433705	4.999991	49915.000000		1
9890.534180	2024.896973	2.396065	2.010598	2343.770996	46885.082031	368.192230	227.650848	141.081055	82.943321	27.238665	184.139297	222.858719	115.661789	0.164275	99998.000000	3.995220	3.306403	0.379499	0.303325	3.369915	4.671035	2.566075	2.357269	2.149469	1.918781	1.435186	2.265146	2.348030	2.063190	0.000000	4.999991	49940.000000		1
4841.312500	600.848022	3.268763	3.330438	989.140015	19156.363281	161.298035	104.153275	54.973812	20.735060	28.826790	74.971855	111.486404	49.907227	0.111778	0.000000	3.684963	2.778765	0.514383	0.522501	2.995258	4.282313	2.207629	2.017673	1.740156	1.316705	1.459796	1.874898	2.047222	1.698163	0.000000	0.000000	50002.000000		1
4439.245605	1754.789185	2.877128	2.081524	814.600403	20803.136719	138.666473	84.411179	47.323055	14.370223	13.383426	90.137680	119.679901	99.358063	0.947630	2216.876953	3.647309	3.244225	0.458959	0.318381	2.910945	4.318129	2.141972	1.926400	1.675073	1.157464	1.126567	1.954906	2.078021	1.997203	0.000000	3.345742	50084.000000		1
6052.639160	2339.287109	2.285050	4.625608	2273.412354	44668.210938	380.527191	229.556595	130.479156	64.018417	47.557419	236.942154	309.406921	178.357285	0.730747	0.000000	3.781945	3.369084	0.358896	0.665169	3.356678	4.649999	2.580386	2.360890	2.115541	1.806305	1.677218	2.374642	2.490530	2.251291	0.000000	0.000000	50207.000000		1
9331.245117	2043.309937	2.146282	3.015897	1932.841187	41043.250000	326.173218	198.528015	97.695930	44.313324	40.572750	183.692154	278.005219	121.190933	1.277712	99998.000000	3.969940	3.310334	0.331687	0.479416	3.286196	4.613242	2.513448	2.297822	1.989877	1.646534	1.608234	2.264091	2.444053	2.083470	0.106433	4.999991	50266.000000		1
14321.002930	4568.484863	2.581089	3.626477	3781.520996	68984.828125	568.909729	385.020203	172.152802	71.524239	67.200836	341.829346	454.684937	235.714828	1.199958	0.000000	4.155973	3.659772	0.411803	0.559485	3.577667	4.838754	2.755043	2.585484	2.235914	1.854453	1.827375	2.533809	2.657711	2.372387	0.079166	0.000000	50335.000000		1
20134.576172	6060.246582	1.791652	3.083739	6975.870605	99998.000000	1134.097290	711.196472	369.345551	131.058899	120.000610	629.332458	805.293701	529.382324	2.991968	99998.000000	4.303943	3.782490	0.253254	0.489078	3.843598	4.999991	3.054650	2.851990	2.567433	2.117466	2.079183	2.798880	2.905954	2.723769	0.475957	4.999991	50408.000000		1
9035.625977	2795.261230	3.253344	4.755125	3517.787354	65954.687500	546.167114	354.225983	165.670776	70.044044	56.882645	306.014801	432.870575	263.326630	2.052692	0.000000	3.955958	3.446422	0.512330	0.677162	3.546270	4.819246	2.737325	2.549280	2.219246	1.845371	1.754980	2.485742	2.636358	2.420495	0.312324	0.000000	50480.000000		1
15437.627930	5152.193359	3.219423	3.515462	3259.585938	62270.906250	508.767548	323.607544	159.746918	107.381950	39.234409	249.039658	349.788483	201.744354	1.489709	0.000000	4.188581	3.711992	0.507778	0.545982	3.513162	4.794285	2.706519	2.510019	2.203433	2.030931	1.593667	2.396269	2.543806	2.304801	0.173101	0.000000	50501.000000		1
8659.588867	4049.319092	1.381515	2.238794	3646.144775	71834.234375	581.623962	372.802429	184.728287	58.072968	59.870789	338.979980	456.177460	227.943802	1.525070	99998.000000	3.937497	3.607382	0.140356	0.350014	3.561834	4.856331	2.764642	2.571479	2.266533	1.763974	1.777215	2.530174	2.659134	2.357828	0.183290	4.999991	50573.000000		1
16006.016602	3752.774414	2.689020	6.173645	3369.360840	68439.242188	532.965637	337.558380	170.654099	96.894157	65.936501	344.475220	465.003143	258.303223	2.113947	0.000000	4.204283	3.574353	0.429594	0.790542	3.527548	4.835305	2.726699	2.528349	2.232117	1.986298	1.819126	2.537158	2.667456	2.412130	0.325094	0.000000	50687.000000		1
6296.828125	2435.524414	2.254213	2.565671	1619.863281	31231.789062	273.885345	166.802505	85.620003	44.896152	44.905403	140.445801	197.670731	113.799210	1.263873	99998.000000	3.799122	3.386592	0.352995	0.409201	3.209478	4.494597	2.437569	2.222203	1.932575	1.652209	1.652299	2.147509	2.295942	2.056139	0.101703	4.999991	50751.000000		1
7944.938477	2492.425781	0.949792	2.269632	1410.360229	26699.250000	231.604202	144.439240	81.931854	40.779362	32.965168	114.286446	173.750183	68.329483	0.736939	0.000000	3.900090	3.396622	0.000000	0.355955	3.149330	4.426499	2.364746	2.159685	1.913453	1.610440	1.518055	2.057995	2.239925	1.834608	0.000000	0.000000	50782.000000		1
10207.424805	2468.921387	2.026016	2.466991	2229.043457	42993.203125	333.497101	226.186066	104.369141	22.471205	24.299862	137.513168	205.336914	101.843559	0.258805	99998.000000	4.008916	3.392507	0.306643	0.392168	3.348119	4.633400	2.523092	2.354466	2.018572	1.351626	1.385604	2.138344	2.312467	2.007934	0.000000	4.999991	50811.000000		1
13944.731445	4226.670898	2.075356	3.638812	3031.941162	57127.789062	478.605499	300.201965	138.490707	37.840557	41.430031	260.918213	376.484406	209.817581	0.499334	0.000000	4.144410	3.625998	0.317093	0.560960	3.481721	4.756847	2.679978	2.477413	2.141421	1.577958	1.617315	2.416504	2.575747	2.321842	0.000000	0.000000	50857.000000		1
14065.925781	5000.633789	2.605759	1.655968	2758.447510	57221.531250	450.506470	279.830780	145.114578	77.401840	51.600201	241.614014	357.975800	230.564972	2.490165	99998.000000	4.148168	3.699025	0.415934	0.219052	3.440665	4.757559	2.653701	2.446896	2.161711	1.888751	1.712651	2.383122	2.553854	2.362793	0.396228	4.999991	50972.000000		1
7971.381348	3232.670898	2.611927	2.195622	2697.694824	54117.914062	446.442108	275.575226	127.611275	70.278404	37.720291	240.914001	326.287323	193.964081	1.603080	99998.000000	3.901534	3.509562	0.416961	0.341558	3.430993	4.733341	2.649765	2.440240	2.105889	1.846822	1.576575	2.381862	2.513600	2.287721	0.204955	4.999991	51015.000000		1
15966.710938	2165.826904	1.637465	2.377563	3622.807129	70691.367188	554.884888	365.176331	196.643860	84.537613	50.400627	279.383636	372.231934	245.351501	0.846488	0.000000	4.203216	3.335624	0.214172	0.376132	3.559045	4.849366	2.744203	2.562503	2.293680	1.927050	1.702436	2.446201	2.570814	2.389789	0.000000	0.000000	51041.000000		1
19151.300781	4043.814453	3.490792	2.423819	4138.291016	85871.273438	646.104919	413.702057	228.841171	107.187675	72.353760	356.174896	476.746002	298.980804	0.068497	0.000000	4.282198	3.606791	0.542924	0.384500	3.616821	4.933848	2.810303	2.616688	2.359534	2.030145	1.859461	2.551663	2.678287	2.475643	0.000000	0.000000	51071.000000		1
16002.293945	3653.027832	2.032184	3.311935	3183.482178	63203.398438	503.346344	322.266113	178.449799	92.629341	55.837257	289.048096	398.200104	194.611664	1.257911	0.000000	4.204182	3.562653	0.307963	0.520082	3.502903	4.800740	2.701867	2.508215	2.251516	1.966749	1.746924	2.460970	2.600101	2.289169	0.099650	0.000000	51150.000000		1
8600.948242	839.856262	1.174904	1.236579	1442.406494	27981.179688	226.864487	146.033539	53.666306	32.629040	21.037266	91.093643	132.372574	70.145805	0.209477	0.000000	3.934546	2.924205	0.070003	0.092222	3.159088	4.446866	2.355767	2.164453	1.729702	1.513604	1.322989	1.959488	2.121798	1.846002	0.000000	0.000000	51182.000000		1
10397.756836	1818.172363	3.321187	4.366574	1848.522583	46415.179688	291.940643	190.140244	127.602028	69.618484	57.086170	252.743225	370.178162	174.243576	0.104994	0.000000	4.016940	3.259635	0.521293	0.640141	3.266825	4.666660	2.465295	2.279074	2.105858	1.842725	1.756531	2.402679	2.568411	2.241157	0.000000	0.000000	51258.000000		1
10448.237305	2610.946045	2.297385	3.018980	1728.318359	33066.398438	284.758606	177.302643	73.864792	54.406403	27.547039	142.450226	190.112488	98.241753	0.308899	0.000000	4.019043	3.416798	0.361234	0.479860	3.237624	4.519387	2.454477	2.248715	1.868438	1.735650	1.440075	2.153663	2.279011	1.992296	0.000000	0.000000	51305.000000		1
9828.010742	4914.400391	2.519415	3.540132	3714.529785	74469.750000	610.648132	375.858429	190.161835	64.740013	63.447926	326.459991	437.684296	236.646118	1.530008	99998.000000	3.992466	3.691471	0.401300	0.549019	3.569904	4.871980	2.785791	2.575024	2.279123	1.811173	1.802417	2.513830	2.641161	2.374099	0.184694	4.999991	51349.000000		1
19983.617188	6686.224121	2.513247	4.311067	5046.137695	97201.304688	817.434387	512.872009	221.714645	104.261208	79.853416	404.910309	547.739868	305.145203	2.343422	0.000000	4.300674	3.825181	0.400235	0.634585	3.702959	4.987672	2.912453	2.710009	2.345794	2.018123	1.902293	2.607359	2.738574	2.484507	0.369851	0.000000	51384.000000		1
11103.482422	2602.922119	2.297385	3.148497	2835.340576	66066.500000	460.463867	290.303162	201.843033	65.510948	66.362061	358.786835	440.653931	252.635300	0.374653	0.000000	4.045459	3.415461	0.361234	0.498103	3.452605	4.819981	2.663196	2.462852	2.305014	1.816314	1.821920	2.554837	2.644098	2.402494	0.000000	0.000000	51457.000000		1
8281.232422	3785.326416	2.470075	5.297863	3040.541748	62665.703125	484.794556	304.136810	163.968552	73.389900	48.297516	251.506653	353.165192	196.983063	0.764852	0.000000	3.918095	3.578103	0.392710	0.724101	3.482951	4.797030	2.685558	2.483069	2.214761	1.865636	1.683925	2.400549	2.547978	2.294429	0.000000	0.000000	51494.000000		1
27760.839844	6556.817871	1.933504	3.278014	6365.465820	99998.000000	998.597839	645.303162	330.367096	157.134995	133.384033	631.090210	840.639526	520.532043	2.176623	99998.000000	4.443433	3.816693	0.286345	0.515611	3.803830	4.999991	2.999391	2.809764	2.518997	2.196273	2.125104	2.800092	2.924610	2.716447	0.337783	4.999991	51552.000000		1
25842.828125	6177.225098	1.437022	2.763030	4943.893066	99024.632812	805.780945	506.069275	255.188629	113.620354	83.097511	429.318115	579.971069	338.498932	2.156615	0.000000	4.412340	3.790793	0.157463	0.441386	3.694069	4.995743	2.906217	2.704210	2.406861	2.055456	1.919588	2.632779	2.763406	2.529557	0.333773	0.000000	51598.000000		1
7344.043945	2351.927490	2.229543	2.874044	2082.143555	39491.703125	312.247040	213.175781	108.035706	39.345421	21.441235	139.536102	188.323929	123.772018	1.509102	0.000000	3.865935	3.371424	0.348216	0.458493	3.318511	4.596506	2.494498	2.328738	2.033567	1.594894	1.331250	2.144687	2.274905	2.092623	0.178718	0.000000	51641.000000		1
6907.969727	1035.217285	2.593424	3.321187	1198.899048	31933.500000	198.275146	121.305031	113.019028	56.333740	31.346205	128.604248	209.521545	142.222031	1.504322	25933.105469	3.839350	3.015032	0.413874	0.521293	3.078783	4.504247	2.297268	2.083879	2.053152	1.750769	1.496185	2.109255	2.321229	2.152967	0.177341	4.413855	51678.000000		1
5512.506836	2801.811035	2.670518	4.576268	1590.450562	35152.136719	265.984802	162.676468	105.220253	37.957741	30.350157	136.054550	185.829178	108.100464	1.476980	0.000000	3.741349	3.447439	0.426595	0.660511	3.201520	4.545952	2.424857	2.211325	2.022099	1.579300	1.482161	2.133713	2.269114	2.033828	0.169375	0.000000	51714.000000		1
7127.729004	3467.704346	2.627345	3.311935	2542.721436	45909.507812	417.920624	260.310730	123.355721	49.315151	37.266983	204.544388	282.307037	223.851685	0.694916	99998.000000	3.852951	3.540042	0.419517	0.520082	3.405299	4.661902	2.621094	2.415492	2.091159	1.692980	1.571324	2.310788	2.450722	2.349960	0.000000	4.999991	51769.000000		1
18950.750000	8438.222656	2.531749	4.243225	10012.249023	99998.000000	1581.026733	1020.692871	481.602905	248.718948	173.978378	900.026184	1119.822754	638.642273	1.379859	0.000000	4.277627	3.926251	0.403421	0.627696	4.000532	4.999991	3.198939	3.008895	2.682689	2.395709	2.240495	2.954255	3.049149	2.805258	0.139835	0.000000	51809.000000		1
8446.347656	2809.298340	1.745396	3.438369	2185.125000	46458.246094	365.074585	223.891769	105.371353	42.882469	37.442757	183.707565	236.717041	114.052078	0.568526	0.000000	3.926669	3.448598	0.241894	0.536352	3.339476	4.667063	2.562382	2.350038	2.022722	1.632280	1.573368	2.264127	2.374229	2.057103	0.000000	0.000000	51928.000000		1
7441.813965	3108.994629	1.649800	2.448488	1648.313843	38769.203125	271.958008	168.190201	86.671562	48.538048	31.691584	139.295563	191.598862	89.937241	1.432541	0.000000	3.871679	3.492620	0.217431	0.388898	3.217040	4.588487	2.434502	2.225801	1.937877	1.686082	1.500944	2.143937	2.282393	1.953940	0.156107	0.000000	51992.000000		1
7843.030273	1347.310181	4.030447	5.023410	1472.506836	29428.751953	237.796341	149.203613	84.087387	28.469076	20.238577	95.833351	144.266556	58.751392	1.735620	99998.000000	3.894484	3.129467	0.605353	0.700999	3.168057	4.468772	2.376205	2.173779	1.924731	1.454373	1.306180	1.981517	2.159166	1.769018	0.239455	4.999991	52021.000000		1
5604.349609	1459.989990	1.464776	1.776234	871.026672	23401.650391	153.163132	90.020500	79.942841	23.411745	24.281359	119.056984	150.563538	76.180679	0.433795	0.000000	3.748525	3.164350	0.165771	0.249500	2.940032	4.369246	2.185154	1.954341	1.902780	1.369434	1.385273	2.075755	2.177720	1.881845	0.000000	0.000000	52060.000000		1
7864.733398	1890.837646	3.271847	3.632644	1456.042725	25313.343750	225.819107	146.838394	76.239273	41.834000	27.269503	113.173210	169.226334	93.428032	0.776664	99998.000000	3.895684	3.276654	0.514793	0.560223	3.163174	4.403349	2.353761	2.166840	1.882179	1.621529	1.435677	2.053744	2.228468	1.970477	0.000000	4.999991	52092.000000		1
12674.070312	2434.389648	2.784616	2.929552	2855.246094	61589.097656	481.840332	288.465271	162.358841	68.326401	61.125870	252.009293	384.240021	215.861710	0.146322	0.000000	4.102916	3.386390	0.444765	0.466801	3.455644	4.789504	2.682903	2.460093	2.210476	1.834589	1.786225	2.401417	2.584603	2.334176	0.000000	0.000000	52134.000000		1
16044.736328	5003.366211	2.695188	2.420735	3979.842285	79031.289062	637.624634	404.376831	235.622314	85.388725	69.387207	388.227295	526.949280	241.543091	2.161754	99998.000000	4.205333	3.699262	0.430589	0.383947	3.599866	4.897799	2.804565	2.606786	2.372216	1.931401	1.841279	2.589086	2.721769	2.382995	0.334806	4.999991	52276.000000		1
7133.539062	2281.991455	3.469206	3.114576	1341.481812	27153.968750	207.501694	131.327179	71.363884	40.076267	14.869788	86.554382	120.722206	94.824966	0.991945	0.000000	3.853305	3.358314	0.540230	0.493399	3.127585	4.433833	2.317022	2.118355	1.853478	1.602887	1.172305	1.937289	2.081787	1.976923	0.000000	0.000000	52313.000000		1
6094.266602	1892.971558	1.541869	2.047602	1066.585083	22990.765625	187.500565	111.094772	51.982586	38.670082	18.271152	103.925079	133.939102	64.548820	1.033419	99998.000000	3.784921	3.277144	0.188048	0.311246	3.027996	4.361554	2.273003	2.045694	1.715858	1.587375	1.261766	2.016720	2.126907	1.809888	0.014276	4.999991	52360.000000		1
8299.349609	3022.097900	1.779317	3.163916	2478.240479	47285.042969	388.443146	250.590775	125.847382	71.585915	40.042347	177.644943	251.580658	110.715469	0.577719	0.000000	3.919044	3.480309	0.250253	0.500225	3.394143	4.674724	2.589328	2.398965	2.099844	1.854828	1.602520	2.249553	2.400677	2.044208	0.000000	0.000000	52380.000000		1
14503.875000	3770.511963	2.254213	3.956437	3566.451904	71330.078125	567.796509	362.400970	177.478409	81.922607	59.596336	310.794617	466.329132	265.904633	0.279171	0.000000	4.161484	3.576400	0.352995	0.597304	3.552236	4.853273	2.754193	2.559189	2.249146	1.913404	1.775220	2.492474	2.668693	2.424726	0.000000	0.000000	52425.000000		1
15156.884766	4371.215332	2.346725	3.697403	3170.176025	68608.781250	523.865540	320.779755	202.197662	111.921211	52.950878	313.095093	441.511200	261.599731	1.287311	99998.000000	4.180610	3.640602	0.370462	0.567897	3.501083	4.836380	2.719220	2.506207	2.305776	2.048912	1.723873	2.495676	2.644942	2.417637	0.109683	4.999991	52532.000000		1
8247.588867	4278.230957	1.915002	3.768329	3474.029053	70851.625000	577.886475	355.447144	184.290390	119.945099	49.783878	272.892365	375.768982	222.325226	0.247306	0.000000	3.916327	3.631264	0.282169	0.576149	3.540833	4.850350	2.761842	2.550775	2.265503	2.078983	1.697089	2.435991	2.574921	2.346989	0.000000	0.000000	52574.000000		1
6376.425293	1546.754028	2.232627	2.405316	1422.016846	28318.494141	206.135605	141.210571	76.846771	31.669996	27.951008	122.338081	175.862534	117.262253	0.356196	0.000000	3.804577	3.189421	0.348816	0.381172	3.152905	4.452070	2.314153	2.149867	1.885626	1.500648	1.446397	2.087562	2.245173	2.069158	0.000000	0.000000	52605.000000		1
7221.573242	1920.022095	2.177119	1.794736	1498.749512	45678.941406	248.200882	155.623962	111.421646	39.835735	46.653885	229.713867	319.694275	176.491623	1.023792	0.000000	3.858632	3.283306	0.337882	0.254001	3.175729	4.659716	2.394803	2.192076	2.046970	1.600273	1.668888	2.361187	2.504735	2.246724	0.010212	0.000000	52665.000000		1
12161.346680	1539.399292	3.808417	3.990358	2127.406494	45575.250000	335.849976	215.248047	104.936546	75.986404	24.836432	180.059509	214.816330	93.557549	0.627158	0.000000	4.084981	3.187351	0.580745	0.601012	3.327851	4.658729	2.526145	2.332939	2.020927	1.880736	1.395089	2.255416	2.332067	1.971079	0.000000	0.000000	52687.000000		1
3900.426758	2903.216797	1.332175	2.615010	3024.792969	55981.855469	468.052948	309.286652	161.100677	58.874741	56.395412	231.952667	310.387543	141.068710	0.280007	0.000000	3.591112	3.462879	0.124561	0.417473	3.480696	4.748047	2.670295	2.490361	2.207097	1.769929	1.751244	2.365399	2.491904	2.149431	0.000000	0.000000	52764.000000		1
7486.941406	2131.726807	3.006645	3.219423	119.800163	5326.841309	3.151581	11.921734	23.942148	23.609104	8.174992	5.279361	12.313369	26.054508	0.107898	0.000000	3.874305	3.328732	0.478082	0.507778	2.078457	3.726470	0.498528	1.076339	1.379163	1.373080	0.912487	0.722581	1.090377	1.415883	0.000000	0.000000	52791.000000		1
12536.298828	2190.669434	2.090775	3.632644	2929.635010	58090.898438	485.022766	298.669342	144.201797	55.180420	63.031620	277.912689	327.693512	215.300476	1.041962	0.000000	4.098169	3.340577	0.320307	0.560223	3.466814	4.764108	2.685762	2.475191	2.158971	1.741785	1.799559	2.443908	2.515468	2.333045	0.017852	0.000000	52843.000000		1
5239.950684	1242.654175	1.655968	2.140115	880.123718	20609.587891	153.755219	85.462738	59.472984	27.386684	19.452225	94.945229	152.358276	65.270416	1.228191	0.000000	3.719327	3.094350	0.219052	0.330437	2.944544	4.314069	2.186830	1.931777	1.774320	1.437539	1.288969	1.977473	2.182866	1.814716	0.089266	0.000000	52873.000000		1
22107.908203	7978.159668	2.368311	4.372742	6154.689453	99998.000000	984.585388	618.961853	315.232117	101.103462	104.103935	576.289124	716.935364	424.451965	1.491826	0.000000	4.344548	3.901903	0.374439	0.640754	3.789206	4.999991	2.993253	2.791664	2.498631	2.004766	2.017467	2.760640	2.855480	2.627829	0.173718	0.000000	52911.000000		1
8852.883789	3129.273193	1.908834	4.113708	3396.916992	69399.265625	532.931702	339.701569	182.403152	107.471382	80.319061	406.927094	525.570862	265.297119	1.517303	99998.000000	3.947085	3.495444	0.280768	0.614233	3.531085	4.841355	2.726671	2.531098	2.261032	2.031293	1.904819	2.609517	2.720631	2.423733	0.181072	4.999991	52975.000000		1
8044.160645	2595.693848	2.581089	3.561718	1365.202026	32144.412109	247.923340	141.235229	79.030060	24.713083	28.805204	122.162308	134.605194	70.182808	0.802183	0.000000	3.905481	3.414253	0.411803	0.551660	3.135197	4.507105	2.394317	2.149943	1.897792	1.392927	1.459471	2.086937	2.129062	1.846231	0.000000	0.000000	53045.000000		1
21074.826172	10177.379883	1.837908	4.267894	9059.774414	99998.000000	1434.894531	918.719788	468.780701	197.390121	169.389771	888.650269	1231.666870	660.311707	1.757050	99998.000000	4.323764	4.007636	0.264324	0.630214	3.957117	4.999991	3.156820	2.963183	2.670970	2.295326	2.228887	2.948731	3.090493	2.819749	0.244784	4.999991	53109.000000		1
5829.120605	1495.486816	2.587257	3.040566	1156.102905	29644.548828	170.783615	109.392548	70.019371	39.496525	26.631168	147.988617	200.967255	120.873306	0.439303	0.000000	3.765603	3.174783	0.412840	0.482955	3.062996	4.471945	2.232446	2.038988	1.845218	1.596559	1.425390	2.170228	2.303125	2.082330	0.000000	0.000000	53132.000000		1
5917.836426	4177.827637	2.457740	4.338820	3106.200684	60710.496094	482.293671	307.467255	172.195969	77.204483	51.714298	276.706970	385.837402	204.559814	0.036682	0.000000	3.772163	3.620950	0.390536	0.637372	3.492229	4.783264	2.683311	2.487799	2.236023	1.887643	1.713611	2.442020	2.586404	2.310820	0.000000	0.000000	53164.000000		1
14829.154297	3421.809082	2.602675	3.355108	3537.871826	67730.781250	557.925415	356.689880	158.473328	75.995659	47.881210	285.995178	383.293304	235.687073	4.329681	0.000000	4.171116	3.534256	0.415420	0.525706	3.548742	4.830786	2.746576	2.552291	2.199956	1.880789	1.680165	2.456359	2.583531	2.372336	0.636456	0.000000	53226.000000		1
6884.613281	3108.103271	2.969640	4.178466	1763.688843	36584.148438	305.468994	182.082443	97.766853	22.286180	26.103849	119.090904	189.690018	92.250046	1.018661	99998.000000	3.837880	3.492496	0.472704	0.621017	3.246422	4.563293	2.484967	2.260268	1.990192	1.348036	1.416705	2.075879	2.278044	1.964967	0.008030	4.999991	53269.000000		1
11035.973633	2199.855957	2.648932	3.472290	2276.576416	48024.777344	374.819183	230.953537	135.471725	59.201618	45.509815	217.261734	289.606232	148.256912	0.601333	99998.000000	4.042810	3.342394	0.423071	0.540616	3.357282	4.681465	2.573822	2.363525	2.131849	1.772334	1.658105	2.336983	2.461808	2.171015	0.000000	4.999991	53356.000000		1
5352.087402	1286.859619	2.254213	4.163047	1145.824829	31244.496094	182.270554	116.793518	92.635513	24.854935	37.772717	134.528107	183.232666	100.579224	0.371547	0.000000	3.728523	3.109531	0.352995	0.619411	3.059118	4.494773	2.260716	2.067419	1.966778	1.395413	1.577178	2.128813	2.263003	2.002508	0.000000	0.000000	53418.000000		1
5999.956543	2635.714600	1.267417	3.660398	2550.233398	49159.027344	407.195374	253.511078	133.723251	66.454567	39.687717	220.474991	289.479797	181.919006	1.332374	0.000000	3.778148	3.420898	0.102919	0.563528	3.406580	4.691603	2.609803	2.403997	2.126207	1.822525	1.598656	2.343359	2.461618	2.259878	0.124626	0.000000	53446.000000		1
6555.393555	1922.489136	2.315888	2.263464	1063.501343	22721.886719	165.982239	101.393333	35.962563	12.701920	13.639377	74.925598	117.582962	61.363316	0.422147	99998.000000	3.816599	3.283864	0.364717	0.354774	3.026738	4.356444	2.220062	2.006009	1.555851	1.103869	1.134794	1.874630	2.070344	1.787909	0.000000	4.999991	53493.000000		1
9373.499023	3567.117920	3.851590	7.037092	3349.982666	67956.101562	538.744568	346.223694	174.496445	68.927727	72.301338	326.882477	449.451843	238.582703	0.292173	99998.000000	3.971902	3.552317	0.585640	0.847393	3.525043	4.832229	2.731383	2.539357	2.241786	1.838394	1.859146	2.514392	2.652683	2.377639	0.000000	4.999991	53544.000000		1
16347.382812	4031.476562	3.475374	2.466991	4055.221191	78317.070312	595.087585	412.453156	221.097900	119.803253	62.266853	326.012848	401.351685	188.428772	1.971500	99998.000000	4.213448	3.605464	0.541001	0.392168	3.608015	4.893857	2.774581	2.615375	2.344585	2.078469	1.794257	2.513235	2.603525	2.275147	0.294797	4.999991	53585.000000		1
8064.932617	4242.459961	2.790784	2.371395	1847.245850	52873.925781	315.281464	186.128296	141.710129	84.445099	57.588821	324.014587	398.542389	245.144897	0.580687	0.000000	3.906601	3.627618	0.445726	0.375004	3.266525	4.723241	2.498698	2.269812	2.151401	1.926574	1.760338	2.510565	2.600475	2.389423	0.000000	0.000000	53618.000000		1
10871.720703	2078.353516	1.668303	3.934851	2230.095215	43273.058594	341.850952	224.921738	92.971642	63.364662	34.790741	153.049042	215.830872	180.858200	2.026223	0.000000	4.036298	3.317719	0.222275	0.594928	3.348323	4.636218	2.533837	2.352031	1.968351	1.801847	1.541464	2.184831	2.334114	2.257338	0.306687	0.000000	53649.000000		1
17524.560547	4450.297363	2.439237	4.113708	3657.240234	68686.195312	563.460754	366.995758	164.659317	71.971382	63.358498	335.985657	437.311157	348.795532	1.592411	0.000000	4.243647	3.648389	0.387254	0.614233	3.563154	4.836869	2.750864	2.564661	2.216586	1.857160	1.801805	2.526321	2.640790	2.542571	0.202055	0.000000	53707.000000		1
6527.334473	2746.057129	3.555551	3.811501	1885.453369	37078.968750	297.105896	192.508560	88.349113	45.799686	28.274801	146.900070	186.757385	99.586258	0.251288	0.000000	3.814736	3.438709	0.550907	0.581096	3.275416	4.569128	2.472911	2.284450	1.946202	1.660862	1.451400	2.167022	2.271278	1.998199	0.000000	0.000000	53814.000000		1
7826.874512	1817.432251	3.333522	3.225591	1562.342285	30177.572266	231.755295	158.072449	88.611237	40.390812	34.081482	149.718597	205.142639	146.992569	1.917664	99998.000000	3.893588	3.259458	0.522903	0.508609	3.193776	4.479684	2.365030	2.198856	1.947489	1.606283	1.532519	2.175276	2.312056	2.167295	0.282773	4.999991	53956.000000		1
16547.666016	2939.681885	2.392981	2.118529	3202.031006	58601.015625	501.345001	319.308807	180.855118	69.933029	41.081566	212.084137	346.205170	210.431244	2.598102	99998.000000	4.218737	3.468300	0.378939	0.326034	3.505425	4.767905	2.700137	2.504211	2.257331	1.844682	1.613647	2.326508	2.539334	2.323110	0.414656	4.999991	53990.000000		1
5430.809082	2651.025391	1.458608	2.750695	2021.850220	36698.308594	335.211639	206.104767	86.955269	66.059853	33.094685	150.437119	197.155746	77.167480	0.353660	0.000000	3.734864	3.423414	0.163939	0.439442	3.305749	4.564646	2.525319	2.314088	1.939296	1.819938	1.519758	2.177355	2.294809	1.887434	0.000000	0.000000	54041.000000		1
6068.138184	3079.134766	1.190323	3.416783	1948.090332	38600.699219	316.965179	193.079056	95.827179	33.742268	25.928076	152.463135	218.341034	104.310547	0.968961	0.000000	3.783056	3.488429	0.075665	0.533617	3.289609	4.586595	2.501012	2.285735	1.981489	1.528174	1.413770	2.183165	2.339135	2.018328	0.000000	0.000000	54065.000000		1
10847.979492	2729.774902	2.815454	4.514594	2719.213135	57265.292969	445.288788	277.653656	142.329956	80.430077	59.497654	260.181213	323.601379	173.879700	0.773295	99998.000000	4.035349	3.436127	0.449548	0.654619	3.434443	4.757892	2.648642	2.443503	2.153296	1.905419	1.774500	2.415276	2.510010	2.240249	0.000000	4.999991	54112.000000		1
20750.751953	7005.338379	1.868746	4.878475	7000.679199	99998.000000	1137.936646	699.817505	331.696198	168.304291	145.922516	695.037720	961.053345	581.112061	3.045334	0.000000	4.317034	3.845429	0.271550	0.688284	3.845140	4.999991	3.056118	2.844985	2.520741	2.226095	2.164122	2.842008	2.982748	2.764260	0.483635	0.000000	54196.000000		1
6670.610840	1381.721558	1.927337	3.453787	1197.986206	27855.294922	210.298645	134.518845	70.876648	15.659225	28.145283	134.136475	171.514465	115.523018	0.436963	99998.000000	3.824166	3.140420	0.284958	0.538296	3.078452	4.444908	2.322836	2.128783	1.850503	1.194770	1.449406	2.127547	2.234301	2.062669	0.000000	4.999991	54255.000000		1
17953.031250	5979.070312	1.726894	3.435285	5946.247070	99998.000000	910.045227	609.171021	265.475983	159.145584	108.106628	503.198334	662.411743	289.495239	1.016623	99998.000000	4.254138	3.776634	0.237266	0.535963	3.774243	4.999991	2.959063	2.784739	2.424025	2.201795	2.033852	2.701739	2.821128	2.461641	0.007160	4.999991	54296.000000		1
8151.968262	2931.778320	1.514116	3.231758	1865.156250	39137.023438	290.266174	188.891327	90.211693	34.408356	24.540394	149.262207	199.625824	143.033051	0.291982	99998.000000	3.911263	3.467131	0.180159	0.509439	3.270715	4.592588	2.462796	2.276212	1.955263	1.536664	1.389881	2.173950	2.300217	2.155437	0.000000	4.999991	54318.000000		1
19800.982422	6303.155762	2.309720	3.644979	4452.061523	89666.796875	727.648254	454.166870	248.355072	111.215034	80.904968	407.960144	515.779968	336.358795	2.161495	99998.000000	4.296687	3.799558	0.363559	0.561695	3.648561	4.952631	2.861922	2.657215	2.395073	2.046164	1.907975	2.610618	2.712465	2.526803	0.334754	4.999991	54353.000000		1
8541.918945	3439.059570	2.414567	4.274062	1731.531616	34446.410156	288.443665	179.572281	66.207870	38.633080	29.150583	152.786926	215.278885	115.260902	0.097797	99998.000000	3.931556	3.536440	0.382839	0.630841	3.238431	4.537144	2.460061	2.254239	1.820910	1.586959	1.464647	2.184086	2.333001	2.061682	0.000000	4.999991	54411.000000		1
11938.731445	4521.874023	2.180203	3.786831	3541.270020	70085.750000	582.518250	355.437897	182.628265	74.074486	72.276672	347.296814	480.887482	289.322540	0.592752	0.000000	4.076958	3.655318	0.338497	0.578276	3.549159	4.845630	2.765310	2.550764	2.261568	1.869669	1.858998	2.540701	2.682044	2.461382	0.000000	0.000000	54547.000000		1
19429.259766	5287.403320	3.487709	3.416783	4591.412598	94935.335938	745.506165	460.975769	257.960907	97.985802	69.791176	399.492188	543.860474	322.824280	3.848185	99998.000000	4.288456	3.723243	0.542540	0.533617	3.661946	4.977428	2.872451	2.663678	2.411554	1.991163	1.843801	2.601508	2.735487	2.508966	0.585256	4.999991	54660.000000		1
19735.283203	7682.379395	1.998263	4.496091	5974.089844	99998.000000	983.487549	604.730408	270.147858	116.115097	81.019066	459.329041	551.150452	317.008331	2.161751	0.000000	4.295243	3.885496	0.300653	0.652835	3.776272	4.999991	2.992769	2.781562	2.431602	2.064889	1.908587	2.662124	2.741270	2.501071	0.334806	0.000000	54710.000000		1
7286.245605	2081.906006	2.550252	2.812370	1700.737427	30896.281250	275.865112	176.090729	101.066452	44.449009	21.906879	130.867706	184.953400	128.980453	0.941545	99998.000000	3.862504	3.318461	0.406583	0.449072	3.230637	4.489906	2.440697	2.245737	2.004607	1.647862	1.340580	2.116832	2.267062	2.110524	0.000000	4.999991	54773.000000		1
15593.270508	3789.356689	3.426034	4.274062	3510.537354	67309.937500	543.092651	355.795624	177.993408	72.489449	63.629864	321.843658	427.066986	215.063019	2.860259	99998.000000	4.192937	3.578566	0.534792	0.630841	3.545374	4.828079	2.734874	2.551201	2.250404	1.860275	1.803661	2.507645	2.630496	2.332566	0.456405	4.999991	54837.000000		1
20151.945312	6652.487793	2.877128	4.582436	7691.307129	99998.000000	1203.021973	778.085876	384.310944	143.594299	103.166481	544.557434	687.124817	405.974213	2.562909	99998.000000	4.304317	3.822984	0.458959	0.661096	3.886000	4.999991	3.080274	2.891027	2.584683	2.157137	2.013539	2.736044	2.837036	2.608498	0.408733	4.999991	54860.000000		1
15616.549805	2055.580078	2.266548	3.978023	3137.815186	62550.050781	522.228088	322.592987	178.967865	59.608669	51.458347	239.261124	343.978729	177.796036	0.294123	99998.000000	4.193585	3.312934	0.355365	0.599667	3.496627	4.796227	2.717860	2.508655	2.252775	1.775309	1.711456	2.378872	2.536532	2.249922	0.000000	4.999991	54939.000000		1
18960.685547	5254.623047	1.674470	3.956437	5809.964355	99998.000000	922.102661	588.889282	292.665314	171.036484	112.389946	551.107300	782.992126	467.170990	2.766715	0.000000	4.277854	3.720541	0.223877	0.597304	3.764174	4.999991	2.964779	2.770034	2.466371	2.233089	2.050727	2.741236	2.893757	2.669476	0.441964	0.000000	54965.000000		1
13428.633789	4638.347168	1.985928	3.367443	4710.309082	88222.890625	749.903564	474.942017	227.567581	88.935028	85.438065	434.668396	625.104675	335.304169	1.617880	0.000000	4.128032	3.666363	0.297963	0.527300	3.673049	4.945581	2.875005	2.676641	2.357111	1.949073	1.931651	2.638158	2.795953	2.525439	0.208946	0.000000	55013.000000		1
15574.777344	4996.153320	1.520283	3.120744	4413.274414	84571.312500	680.457764	451.980499	234.620102	110.101807	79.153404	359.076721	493.120667	306.980011	1.563137	0.000000	4.192422	3.698636	0.181925	0.494258	3.644761	4.927223	2.832801	2.655120	2.370365	2.041795	1.898470	2.555187	2.692953	2.487110	0.193997	0.000000	55081.000000		1
7169.020508	895.203186	1.406185	2.263464	1381.641357	25467.923828	217.246307	138.829926	83.236275	42.678944	17.793173	100.782753	140.313202	105.099983	1.359024	0.000000	3.855460	2.951922	0.148042	0.354774	3.140395	4.405993	2.336952	2.142483	1.920313	1.630214	1.250253	2.003386	2.147099	2.021603	0.133227	0.000000	55111.000000		1
6102.321289	2992.978271	1.378431	2.812370	4561.521973	87729.523438	706.814514	463.109711	247.426865	84.457436	77.361755	345.992401	525.065125	310.402985	1.210012	0.000000	3.785495	3.476104	0.139385	0.449072	3.659110	4.943146	2.849305	2.665684	2.393447	1.926638	1.888526	2.539067	2.720213	2.491926	0.082790	0.000000	55166.000000		1
8162.699707	2341.593750	2.732193	3.466122	2595.558350	53931.234375	429.657318	258.506744	125.027107	77.364838	51.368919	228.708572	339.642975	161.621826	1.139492	0.000000	3.911834	3.369512	0.436511	0.539844	3.414231	4.731840	2.633122	2.412472	2.097004	1.888544	1.710700	2.359282	2.531023	2.208500	0.056711	0.000000	55200.000000		1
19436.974609	6607.280273	1.865662	4.810632	6805.635742	99998.000000	1107.641968	696.446960	356.060822	120.864059	111.708435	529.934326	708.060364	427.813232	1.715805	99998.000000	4.288629	3.820023	0.270833	0.682202	3.832869	4.999991	3.044399	2.842888	2.551524	2.082297	2.048086	2.724222	2.850070	2.631254	0.234468	4.999991	55248.000000		1
7051.070312	3186.038818	2.371395	2.411484	1961.871460	40828.539062	316.243591	197.889679	99.506081	70.895157	26.902536	150.261337	186.683380	137.016678	0.627538	0.000000	3.848255	3.503251	0.375004	0.382284	3.292670	4.610964	2.500022	2.296423	1.997850	1.850617	1.429793	2.176847	2.271106	2.136773	0.000000	0.000000	55283.000000		1
6464.413574	1864.240356	2.081524	4.230890	1260.364136	24563.798828	201.346558	129.140808	64.906532	64.980545	21.644762	90.270287	101.214470	49.944233	0.512113	0.000000	3.810529	3.270502	0.318381	0.626432	3.100496	4.390296	2.303944	2.111063	1.812288	1.812783	1.335353	1.955545	2.005243	1.698485	0.000000	0.000000	55411.000000		1
6422.107910	2668.753906	3.265679	3.860841	1924.586060	35696.796875	281.480591	189.720856	75.539261	71.786354	31.833435	155.932327	205.568192	137.688934	0.502503	0.000000	3.807678	3.426309	0.513974	0.586682	3.284337	4.552629	2.449448	2.278115	1.878173	1.856042	1.502884	2.192936	2.312956	2.138899	0.000000	0.000000	55538.000000		1
7282.828613	2384.858643	1.859494	2.578006	2532.902832	47169.332031	401.074158	260.714691	110.891243	43.227848	35.805290	189.097946	226.759644	141.337006	0.881459	0.000000	3.862300	3.377463	0.269395	0.411284	3.403619	4.673660	2.603225	2.416166	2.044897	1.635764	1.553947	2.276687	2.355566	2.150256	0.000000	0.000000	55585.000000		1
7717.820801	1503.353516	2.722941	2.568754	1392.209351	25515.822266	219.784225	142.015427	53.453529	62.303856	24.121004	103.579704	119.716904	81.398369	1.315069	9522.112305	3.887495	3.177061	0.435038	0.409723	3.143705	4.406809	2.341996	2.152335	1.727976	1.794515	1.382395	2.015275	2.078156	1.910616	0.118948	3.978733	55628.000000		1
5715.771484	2592.853760	1.945839	4.240141	2434.590088	51459.339844	396.291260	247.886337	131.435120	66.719772	65.029884	246.396896	394.582886	216.601807	0.410635	99998.000000	3.757075	3.413778	0.289107	0.627380	3.386426	4.711464	2.598015	2.394253	2.118711	1.824255	1.813113	2.391635	2.596138	2.335662	0.000000	4.999991	55685.000000		1
5368.995605	1380.299927	0.940540	3.459955	876.537292	18799.070312	135.323700	86.468033	46.339344	18.866314	19.248697	71.505737	103.255905	40.076267	0.363992	0.000000	3.729893	3.139973	0.000000	0.539070	2.942770	4.274137	2.131374	1.936856	1.665950	1.275687	1.284401	1.854341	2.013915	1.602887	0.000000	0.000000	55708.000000		1
13141.127930	8732.192383	3.937934	6.463516	8669.588867	99998.000000	1375.480103	882.800415	357.059937	209.003479	131.052734	660.601624	904.195374	394.835754	2.001620	99998.000000	4.118633	3.941123	0.595268	0.810469	3.937999	4.999991	3.138454	2.945863	2.552741	2.320153	2.117446	2.819940	2.956262	2.596416	0.301382	4.999991	55872.000000		1
18947.123047	4863.256348	2.553336	3.805334	3513.975830	69605.781250	568.579773	351.691162	176.833908	77.136642	60.058895	300.217377	450.546570	255.324310	3.563717	0.000000	4.277543	3.686927	0.407108	0.580393	3.545799	4.842645	2.754791	2.546161	2.247566	1.887261	1.778577	2.477436	2.653740	2.407092	0.551903	0.000000	55959.000000		1
16985.232422	7228.663086	3.182418	4.159964	5778.907715	99998.000000	911.707336	580.553894	264.954834	146.644119	87.581261	506.797058	652.778137	349.902588	0.756547	99998.000000	4.230072	3.859058	0.502757	0.619090	3.761846	4.999991	2.959856	2.763843	2.423172	2.166265	1.942411	2.704834	2.814766	2.543947	0.000000	4.999991	56028.000000		1
5235.639648	2577.604736	2.402232	4.366574	2314.617188	42631.289062	365.629639	225.424393	119.531883	37.849808	29.301685	180.155106	241.299469	138.758987	0.643385	0.000000	3.718970	3.411216	0.380615	0.640141	3.364479	4.629728	2.563041	2.353001	2.077484	1.578064	1.466893	2.255646	2.382556	2.142261	0.000000	0.000000	56051.000000		1
9959.896484	2371.281006	2.248045	2.436154	3149.163330	62200.515625	509.307220	325.917267	170.428986	68.243141	51.381256	266.031067	342.739075	228.039398	0.712835	99998.000000	3.998255	3.374983	0.351805	0.386705	3.498195	4.793794	2.706980	2.513107	2.231544	1.834059	1.710805	2.424932	2.534964	2.358010	0.000000	4.999991	56097.000000		1
9855.953125	2675.914307	2.291218	2.503996	1943.893311	34531.578125	301.916534	199.258865	132.181381	29.690237	31.185850	168.026764	226.090469	92.475159	0.203105	99998.000000	3.993699	3.427472	0.360066	0.398634	3.288672	4.538217	2.479887	2.299418	2.121170	1.472614	1.493958	2.225379	2.354282	1.966025	0.000000	4.999991	56114.000000		1
10157.588867	2673.897461	2.485493	4.098289	2091.996094	43492.382812	329.466644	207.455444	115.356499	46.138901	34.090733	197.501129	256.230927	157.714737	0.077812	0.000000	4.006791	3.427145	0.395413	0.612603	3.320561	4.638413	2.517812	2.316925	2.062042	1.664067	1.532636	2.295570	2.408632	2.197872	0.000000	0.000000	56157.000000		1
16135.231445	7491.292480	2.019849	4.847637	8745.246094	99998.000000	1380.626831	891.980713	572.428284	242.671738	197.732407	1034.261353	1414.773071	702.185791	1.027484	0.000000	4.207775	3.874557	0.305319	0.685530	3.941772	4.999991	3.140076	2.950356	2.757721	2.385019	2.296078	3.014630	3.150687	2.846452	0.011775	0.000000	56410.000000		1
6209.508789	2953.870117	1.948923	2.670518	1421.597412	31569.326172	232.803772	149.672348	65.806984	21.240793	20.907749	128.591904	176.288086	75.539261	0.032510	99998.000000	3.793057	3.470392	0.289795	0.426595	3.152777	4.499265	2.366990	2.175142	1.818272	1.327171	1.320307	2.109214	2.246223	1.878173	0.000000	4.999991	56459.000000		1
5822.292969	1830.285278	1.107062	3.441453	1277.895142	26010.195312	221.924347	131.213089	77.007126	34.402191	28.234713	121.209435	170.543091	122.627953	1.859459	99998.000000	3.765094	3.262519	0.044172	0.536742	3.106495	4.415143	2.346205	2.117977	1.886531	1.536586	1.450783	2.083536	2.231834	2.088589	0.269387	4.999991	56539.000000		1
4728.968750	1189.256226	2.100026	3.802250	1174.250732	22286.404297	164.542130	121.446884	54.514332	24.327616	18.249565	113.555595	154.473724	79.134903	0.221715	99998.000000	3.674767	3.075275	0.322225	0.580041	3.069761	4.348040	2.216277	2.084386	1.736511	1.386100	1.261253	2.055208	2.188855	1.898368	0.000000	4.999991	56608.000000		1
7627.689453	2147.740723	2.019849	3.780664	1385.727295	29890.152344	215.127777	141.836563	56.318321	47.773281	29.054987	119.556549	159.750000	69.122002	0.058324	99998.000000	3.882393	3.331982	0.305319	0.577568	3.141678	4.475528	2.332696	2.151788	1.750650	1.679185	1.463221	2.077573	2.203441	1.839616	0.000000	4.999991	56658.000000		1
5763.332031	2558.766113	1.594293	2.473158	1623.119751	34302.718750	266.678650	162.728897	72.985931	44.529186	20.633295	128.499390	169.815323	89.163223	1.069139	99998.000000	3.760674	3.408031	0.202568	0.393252	3.210351	4.535328	2.425988	2.211465	1.863239	1.648645	1.314569	2.108901	2.229977	1.950186	0.029034	4.999991	56689.000000		1
12444.846680	2459.670166	1.834825	4.150712	2800.633057	57018.625000	471.337128	279.843109	149.117264	95.694580	41.821667	221.168823	344.610901	167.135559	0.726120	99998.000000	4.094990	3.390877	0.263595	0.618123	3.447256	4.756017	2.673332	2.446915	2.173528	1.980887	1.621401	2.344724	2.537329	2.223069	0.000000	4.999991	56714.000000		1
4346.329102	1590.919312	0.188108	0.740097	836.528870	17690.666016	134.774796	87.075531	46.237579	43.271023	13.553032	70.876648	99.373482	38.263031	1.436522	0.000000	3.638123	3.201648	0.000000	0.000000	2.922481	4.247744	2.129609	1.939896	1.664995	1.636197	1.132036	1.850503	1.997270	1.582779	0.157312	0.000000	56754.000000		1
7098.763672	2883.446777	3.907097	3.472290	1498.308472	34309.074219	251.238358	149.505829	90.430641	41.738403	20.389681	136.856323	194.059677	103.373093	0.280595	99998.000000	3.851183	3.459912	0.591854	0.540616	3.175601	4.535409	2.400086	2.174658	1.956316	1.620536	1.309410	2.136265	2.287935	2.014407	0.000000	4.999991	56793.000000		1
5181.202148	2514.153809	1.400017	4.446751	1975.254883	33920.656250	308.824097	203.236893	79.813324	35.999565	35.382820	171.529877	255.845474	164.671646	0.472443	0.000000	3.714431	3.400392	0.146133	0.648043	3.295623	4.530464	2.489711	2.308002	1.902075	1.556297	1.548792	2.234340	2.407978	2.216619	0.000000	0.000000	56848.000000		1
12701.719727	2331.978760	3.515462	3.752910	2661.732178	56454.578125	456.269989	267.881287	157.375519	69.556808	70.481934	290.380249	375.167664	242.125916	0.678540	0.000000	4.103863	3.367725	0.545982	0.574368	3.425164	4.751699	2.659222	2.427942	2.196937	1.842340	1.848078	2.462967	2.574225	2.384041	0.000000	0.000000	56885.000000		1
10051.597656	3270.234131	3.271847	3.805334	2367.349121	52045.000000	385.152802	241.848373	116.071930	69.276192	41.621223	224.755219	310.819275	190.747742	1.294114	99998.000000	4.002235	3.514579	0.514793	0.580393	3.374262	4.716379	2.585633	2.383543	2.064727	1.840584	1.619315	2.351710	2.492508	2.280459	0.111973	4.999991	56976.000000		1
8766.372070	1970.024902	2.917217	4.311067	1461.679810	30295.271484	226.204575	146.674957	88.623566	15.394024	27.238665	123.025757	167.598114	84.315582	0.559898	0.000000	3.942820	3.294472	0.464969	0.634585	3.164852	4.481375	2.354501	2.166356	1.947549	1.187352	1.435186	2.089996	2.224269	1.925908	0.000000	0.000000	57017.000000		1
16886.113281	6510.941406	2.056854	3.268763	5058.589844	99998.000000	795.875977	511.413391	304.685730	187.978546	90.828438	542.966187	710.758606	334.696655	1.881954	0.000000	4.227530	3.813644	0.313203	0.514383	3.704030	4.999991	2.900845	2.708772	2.483852	2.274108	1.958222	2.734773	2.851722	2.524651	0.274609	0.000000	57047.000000		1
15802.767578	4601.555176	3.802250	4.687283	4339.757812	84066.703125	698.395874	443.046906	207.649719	78.709351	68.156792	339.451782	421.010529	271.988831	0.724498	0.000000	4.198733	3.662905	0.580041	0.670921	3.637465	4.924624	2.844102	2.646450	2.317331	1.896026	1.833509	2.530778	2.624293	2.434551	0.000000	0.000000	57093.000000		1
16228.622070	4422.007324	2.198706	3.524713	4486.633301	79881.031250	690.933228	457.269104	244.460312	97.291954	75.255562	412.884857	566.251526	270.986633	0.955104	99998.000000	4.210282	3.645619	0.342167	0.547124	3.651921	4.902444	2.839436	2.660172	2.388208	1.988077	1.876539	2.615829	2.753009	2.432948	0.000000	4.999991	57225.000000		1
27115.912109	9368.296875	1.982844	5.405794	7435.819336	99998.000000	1141.871460	757.582092	411.346069	188.644638	131.583130	654.295349	893.494812	520.572083	1.365123	0.000000	4.433224	3.971661	0.297289	0.732859	3.871329	4.999991	3.057617	2.879430	2.614207	2.275645	2.119200	2.815774	2.951092	2.716481	0.135172	0.000000	57318.000000		1
6634.000977	1626.033813	2.272716	3.783747	1233.399902	23228.017578	196.242966	125.631516	62.205177	40.665264	19.957956	99.459824	154.868439	94.612190	0.856426	0.000000	3.821775	3.211130	0.356545	0.577922	3.091104	4.366012	2.292794	2.099099	1.793827	1.609224	1.300116	1.997648	2.189963	1.975947	0.000000	0.000000	57402.000000		1
8849.984375	2544.769043	2.463907	3.355108	1168.521118	25085.734375	176.978851	112.507126	73.248047	24.238186	27.007383	109.074921	148.491272	71.604416	0.741451	0.000000	3.946943	3.405648	0.391624	0.525706	3.067636	4.399427	2.247921	2.051180	1.864796	1.384500	1.431483	2.037725	2.171701	1.854940	0.000000	0.000000	57438.000000		1
14818.943359	4959.136230	2.362144	3.170084	4469.876465	83081.906250	702.022400	444.268066	196.643860	91.923172	62.470379	293.090851	383.376556	288.184631	3.219939	0.000000	4.170817	3.695406	0.373306	0.501071	3.650295	4.919507	2.846351	2.647645	2.293680	1.963425	1.795674	2.467002	2.583626	2.459671	0.507848	0.000000	57457.000000		1
17760.189453	2179.284424	2.294302	4.027363	3581.962891	64083.125000	590.761108	371.380829	211.960785	65.757645	57.656662	302.302002	400.963135	177.120697	1.878120	99998.000000	4.249448	3.338314	0.360651	0.605021	3.554121	4.806744	2.771412	2.569819	2.326256	1.817946	1.760849	2.480441	2.603104	2.248269	0.273723	4.999991	57528.000000		1
9395.819336	2269.943115	2.852458	2.423819	1959.876343	40487.355469	313.936951	200.362839	110.934418	29.684069	43.394371	171.721069	284.712341	102.324615	0.963912	99998.000000	3.972935	3.356015	0.455219	0.384500	3.292229	4.607319	2.496842	2.301817	2.045066	1.472523	1.637433	2.234823	2.454406	2.009980	0.000000	4.999991	57562.000000		1
12599.163086	7088.898438	1.982844	2.050686	3497.200195	75500.609375	584.572021	357.892548	186.328751	107.640984	63.737797	335.119141	437.995758	220.860458	1.489819	0.000000	4.100342	3.850579	0.297289	0.311899	3.543720	4.877951	2.766838	2.553753	2.270280	2.031978	1.804397	2.525199	2.641470	2.344118	0.173133	0.000000	57621.000000		1
6805.910156	1854.505005	1.915002	3.311935	1251.624756	25662.761719	185.875443	126.257515	58.439934	10.530968	14.922212	94.232887	141.241409	66.596420	1.118490	99998.000000	3.832886	3.268228	0.282169	0.520082	3.097474	4.409303	2.269222	2.101257	1.766710	1.022468	1.173833	1.974203	2.149962	1.823451	0.048632	4.999991	57637.000000		1
5582.149902	2493.320068	3.296517	3.059069	1480.262451	27269.175781	228.116486	148.611542	62.131168	43.320362	12.378127	98.278755	125.064110	44.535355	0.533647	99998.000000	3.746801	3.396778	0.518055	0.485589	3.170339	4.435672	2.358157	2.172053	1.793310	1.636692	1.092655	1.992460	2.097133	1.648705	0.000000	4.999991	57673.000000		1
5424.830078	2224.667725	3.043650	3.669649	1454.513184	30230.587891	233.220078	146.391251	68.064285	30.590689	36.428207	128.659744	200.208649	154.988708	1.472351	99998.000000	3.734386	3.347265	0.483395	0.564625	3.162718	4.480447	2.367766	2.165515	1.832919	1.485589	1.561438	2.109443	2.301483	2.190300	0.168011	4.999991	57771.000000		1
4981.076660	1978.495972	2.044519	3.712821	2234.535645	39645.242188	352.798218	227.980804	98.334259	55.837257	38.034832	189.668442	259.138916	171.832092	1.041882	0.000000	3.697323	3.296335	0.310591	0.569704	3.349187	4.598191	2.547526	2.357898	1.992705	1.746924	1.580181	2.277995	2.413533	2.235104	0.017818	0.000000	57840.000000		1
19400.441406	4774.793457	2.525582	4.789046	3546.410645	69067.640625	571.308838	354.568268	170.823715	91.864578	71.141853	340.278229	444.076874	289.852936	2.217730	99998.000000	4.287812	3.678955	0.402361	0.680249	3.549789	4.839274	2.756871	2.549700	2.232548	1.963148	1.852125	2.531834	2.647458	2.462178	0.345909	4.999991	57918.000000		1
16536.128906	6591.673340	1.776234	2.738360	5262.801270	99998.000000	853.517212	535.441895	278.637390	126.309937	97.606499	521.660645	735.662903	446.725800	1.840603	99998.000000	4.218434	3.818996	0.249500	0.437491	3.721217	4.999991	2.931212	2.728712	2.445040	2.101438	1.989479	2.717388	2.866679	2.650041	0.264960	4.999991	57973.000000		1
8724.652344	3627.879883	1.779317	3.071404	3227.539551	57552.921875	499.001343	329.845947	148.636215	88.040741	52.284790	229.720032	312.857635	212.944489	1.657253	0.000000	3.940748	3.559653	0.250253	0.487337	3.508872	4.760067	2.698102	2.518311	2.172125	1.944684	1.718375	2.361199	2.495347	2.328266	0.219389	0.000000	58037.000000		1
10579.924805	2348.806641	2.013681	3.077571	2226.934326	44378.289062	359.385071	225.202362	130.852280	59.978718	36.406620	219.599197	321.633942	222.497925	0.172009	99998.000000	4.024483	3.370847	0.303991	0.488208	3.347708	4.647171	2.555560	2.352573	2.116781	1.777997	1.561180	2.341631	2.507362	2.347326	0.000000	4.999991	58116.000000		1
4801.328613	1245.657715	3.419866	3.971855	864.162292	28936.810547	162.269409	87.905060	70.401756	43.314194	27.476112	116.731850	166.121002	92.296303	1.018067	0.000000	3.681361	3.095399	0.534009	0.598993	2.936595	4.461451	2.210237	1.944014	1.847584	1.636630	1.438955	2.067189	2.220425	1.965184	0.007777	0.000000	58145.000000		1
5558.491699	1502.989624	2.137031	3.521630	1149.898438	24944.195312	188.703232	117.357849	51.038960	32.604370	21.595423	116.457397	152.228760	91.879997	0.410844	0.000000	3.744957	3.176956	0.329811	0.546744	3.060659	4.396969	2.275779	2.069512	1.707902	1.513276	1.334362	2.066167	2.182497	1.963221	0.000000	0.000000	58223.000000		1
28094.894531	5896.586426	3.102241	3.083739	5311.095703	99998.000000	847.294250	537.609741	238.027634	127.167221	99.129868	423.048859	575.601440	339.245178	1.504713	0.000000	4.448627	3.770601	0.491676	0.489078	3.725184	4.999991	2.928034	2.730467	2.376627	2.104375	1.996204	2.626390	2.760122	2.530514	0.177454	0.000000	58252.000000		1
12364.441406	2044.019165	0.848028	2.571838	2584.799072	49633.597656	421.923309	265.506836	92.407318	47.242878	46.767982	213.425552	306.363281	143.168732	1.085737	0.000000	4.092175	3.310485	0.000000	0.410244	3.412427	4.695776	2.625233	2.424076	1.965706	1.674336	1.669949	2.329247	2.486237	2.155848	0.035725	0.000000	58309.000000		1
15212.292969	3923.342041	3.441453	4.724288	2991.445557	58041.250000	455.193756	303.742096	130.485321	96.662872	42.074532	207.785400	268.294525	199.144760	0.992974	0.000000	4.182195	3.593656	0.536742	0.674336	3.475881	4.763737	2.658196	2.482505	2.115562	1.985260	1.624019	2.317615	2.428612	2.299169	0.000000	0.000000	58346.000000		1
13637.233398	5146.963379	2.985059	4.101373	4357.242676	81081.937500	678.410217	442.158783	240.568634	79.878082	66.565582	372.413879	489.321503	289.430481	0.993125	99998.000000	4.134726	3.711551	0.474953	0.612929	3.639212	4.908924	2.831492	2.645578	2.381239	1.902428	1.823250	2.571026	2.689594	2.461544	0.000000	4.999991	58400.000000		1
3943.679443	581.001038	2.698272	3.287266	724.216064	21046.640625	130.127609	81.355194	37.180637	53.435024	17.679073	47.461823	83.951706	52.645588	0.116136	0.000000	3.595901	2.764177	0.431086	0.516835	2.859868	4.323183	2.114369	1.910385	1.570317	1.727826	1.247460	1.676344	1.924029	1.721362	0.000000	0.000000	58467.000000		1
8482.517578	2099.699219	2.149366	3.157748	1301.072510	31780.585938	219.491272	137.081436	69.458130	27.617964	25.749218	106.561676	138.870010	80.217293	0.339338	99998.000000	3.928525	3.322157	0.332310	0.499378	3.114301	4.502162	2.341417	2.136979	1.841723	1.441192	1.410764	2.027601	2.142608	1.904268	0.000000	4.999991	58538.000000		1
14579.830078	3469.286377	1.446273	3.225591	3488.448730	75416.929688	569.322937	349.156311	176.133911	83.822189	55.457958	288.462189	364.874146	257.368835	1.511269	0.000000	4.163753	3.540240	0.160250	0.508609	3.542632	4.877469	2.755359	2.543020	2.245843	1.923359	1.743964	2.460089	2.562143	2.410556	0.179342	0.000000	58597.000000		1
9282.661133	3046.299072	2.087691	3.256428	2436.801270	54328.792969	430.440582	253.467911	137.695099	55.291435	45.475895	207.042221	262.679047	193.353500	0.013685	0.000000	3.967673	3.483773	0.319666	0.512742	3.386820	4.735030	2.633913	2.403923	2.138918	1.742658	1.657781	2.316059	2.419425	2.286352	0.000000	0.000000	58690.000000		1
12409.460938	2637.642090	2.211041	3.188586	2280.887451	50894.156250	375.179993	236.911316	116.284706	54.600677	31.068668	176.352844	203.915314	170.271713	1.159606	99998.000000	4.093753	3.421216	0.344597	0.503598	3.358104	4.706668	2.574240	2.374586	2.065523	1.737198	1.492323	2.246382	2.309450	2.231143	0.064310	4.999991	58790.000000		1
5415.039062	2879.379395	1.292086	2.874044	1987.889038	45181.050781	318.571808	205.928986	122.211647	43.067497	37.436588	174.789398	184.777618	161.988800	0.918047	99998.000000	3.733602	3.459299	0.111292	0.458493	3.298392	4.654956	2.503207	2.313717	2.087113	1.634150	1.573296	2.242515	2.266649	2.209485	0.000000	4.999991	58869.000000		1
11651.481445	1888.358276	1.803987	2.466991	2279.789551	57057.546875	372.802429	230.916519	130.355804	38.340122	42.268806	196.776459	250.131302	170.228546	1.307548	0.000000	4.066381	3.276084	0.256233	0.392168	3.357895	4.756313	2.571479	2.363455	2.115130	1.583653	1.626020	2.293973	2.398168	2.231032	0.116458	0.000000	58897.000000		1
13758.390625	5638.344727	1.770066	2.855542	4518.624023	98914.296875	717.952942	454.453674	221.856506	96.459351	83.461388	397.006683	523.270386	352.264740	2.387323	99998.000000	4.138567	3.751152	0.247989	0.455689	3.655006	4.995259	2.856096	2.657490	2.346072	1.984344	1.921486	2.598798	2.718726	2.546869	0.377911	4.999991	58917.000000		1
15386.961914	4084.220703	2.069189	3.688152	3296.788086	68998.289062	507.345947	333.278137	152.339783	62.982281	51.405926	307.954498	410.609070	223.956528	2.388371	0.000000	4.187153	3.611109	0.315800	0.566809	3.518091	4.838838	2.705304	2.522807	2.182813	1.799218	1.711013	2.488487	2.613429	2.350164	0.378102	0.000000	58968.000000		1
8079.642090	1124.309570	2.167868	3.435285	1427.641479	31547.183594	228.418701	152.345947	96.083130	38.929119	23.297646	105.991188	151.127869	106.956398	0.451548	99998.000000	3.907392	3.050886	0.336033	0.535963	3.154619	4.498960	2.358732	2.182831	1.982647	1.590275	1.367312	2.025270	2.179345	2.029207	0.000000	4.999991	59063.000000		1
23627.357422	7183.039062	2.383730	3.311935	5393.693359	99998.000000	877.129395	553.555786	261.790924	138.826828	91.846077	449.239075	608.794800	414.059784	1.678881	99998.000000	4.373415	3.856308	0.377257	0.520082	3.731886	4.999991	2.943064	2.743161	2.417955	2.142473	1.963061	2.652478	2.784471	2.617063	0.225020	4.999991	59117.000000		1
19708.417969	4554.222656	2.883296	3.546299	4792.833008	98574.421875	752.207153	482.154877	228.631470	100.125916	86.264511	413.779144	571.990356	306.591461	2.567420	99998.000000	4.294652	3.658414	0.459889	0.549775	3.680592	4.993764	2.876338	2.683187	2.359136	2.000546	1.935832	2.616769	2.757389	2.486560	0.409497	4.999991	59159.000000		1
7962.016113	2264.426270	1.575791	2.994310	1418.328613	37296.347656	237.074753	153.212479	103.977501	23.442581	30.242226	128.743011	175.329056	139.354156	0.301085	0.000000	3.901023	3.354958	0.197498	0.476297	3.151777	4.571666	2.374885	2.185294	2.016939	1.370005	1.480614	2.109724	2.243854	2.144120	0.000000	0.000000	59215.000000		1
22864.894531	3064.039795	2.769197	3.361275	5949.416992	99998.000000	942.359741	610.284241	302.721375	128.339035	104.773109	471.907623	639.370056	412.610413	2.981586	0.000000	4.359169	3.486295	0.442354	0.526504	3.774474	4.999991	2.974217	2.785532	2.481043	2.108359	2.020250	2.673857	2.805752	2.615540	0.474447	0.000000	59246.000000		1
7661.107910	1916.932129	1.847160	4.089037	1536.984741	32989.410156	238.406921	163.953140	70.904404	11.631863	28.432072	130.405151	170.564667	91.472946	0.319395	99998.000000	3.884292	3.282607	0.266504	0.611621	3.186670	4.518374	2.377319	2.214720	1.850673	1.065649	1.453809	2.115295	2.231889	1.961293	0.000000	4.999991	59293.000000		1
9884.369141	3244.352295	3.348940	2.957305	3134.065430	68967.703125	529.755493	321.041870	169.824570	71.083260	62.063328	290.358673	418.133392	292.828735	0.790448	0.000000	3.994949	3.511128	0.524907	0.470896	3.496108	4.838646	2.724076	2.506562	2.230000	1.851767	1.792835	2.462935	2.621315	2.466614	0.000000	0.000000	59322.000000		1
7097.268066	2799.239258	2.081524	3.432201	2677.098389	62699.167969	473.264465	282.060333	160.227982	78.370140	49.950401	225.220856	330.576782	155.580780	1.607460	99998.000000	3.851091	3.447040	0.318381	0.535573	3.427664	4.797262	2.675104	2.450342	2.204738	1.894151	1.698539	2.352609	2.519272	2.191956	0.206140	4.999991	59383.000000		1
9161.100586	2233.595215	2.704439	3.718989	1771.481445	40662.589844	276.836487	182.415482	88.299774	29.662483	38.401798	165.165054	221.100983	124.687889	1.571971	99998.000000	3.961948	3.349005	0.432077	0.570425	3.248337	4.609195	2.442223	2.261062	1.945960	1.472208	1.584352	2.217918	2.344591	2.095824	0.196445	4.999991	59413.000000		1
18634.941406	3883.043945	2.297385	2.941887	4227.972168	87696.054688	664.030701	428.457733	235.446533	141.944489	66.229454	349.350586	466.868805	273.126740	2.321030	99998.000000	4.270328	3.589172	0.361234	0.468626	3.626132	4.942980	2.822188	2.631908	2.371892	2.152118	1.821051	2.543262	2.669195	2.436364	0.365681	4.999991	59440.000000		1
7021.685547	1320.370605	2.087691	0.903535	1260.573853	29905.804688	190.559631	124.481285	63.555855	34.214081	14.595336	71.474899	81.281189	60.068146	0.268968	0.000000	3.846441	3.120696	0.319666	0.000000	3.100568	4.475756	2.280031	2.095104	1.803156	1.534205	1.164214	1.854154	1.909990	1.778644	0.000000	0.000000	59462.000000		1
10850.270508	2867.226318	2.445405	2.667434	2673.934570	57853.152344	425.488098	278.652802	149.771027	66.849289	41.769241	213.783279	281.409668	196.366318	1.918185	99998.000000	4.035440	3.457462	0.388351	0.426094	3.427151	4.762327	2.628887	2.445063	2.175428	1.825097	1.620857	2.329974	2.449339	2.293067	0.282890	4.999991	59537.000000		1
9312.172852	1432.177734	1.628214	3.182418	1752.969849	43316.847656	282.886780	183.911102	97.319710	66.439148	32.434765	148.589951	173.093338	122.658791	0.200422	0.000000	3.969051	3.155997	0.211711	0.502757	3.243774	4.636657	2.451613	2.264608	1.988201	1.822424	1.511011	2.171989	2.238280	2.088699	0.000000	0.000000	59572.000000		1
9396.059570	2154.500244	4.721204	5.334868	2076.719238	48365.695312	326.623444	217.687286	100.924599	68.209221	43.129169	177.601761	204.760254	155.802811	1.101694	0.000000	3.972946	3.333347	0.674053	0.727124	3.317378	4.684537	2.514047	2.337833	2.003997	1.833843	1.634771	2.249447	2.311246	2.192575	0.042061	0.000000	59624.000000		1
6836.920410	6671.801270	1.230412	3.018980	5777.439941	99998.000000	912.950134	591.041687	292.276764	176.433029	90.831528	475.802399	608.168762	353.017151	2.271122	99998.000000	3.834861	3.824243	0.090050	0.479860	3.761735	4.999991	2.960447	2.771618	2.465794	2.246580	1.958237	2.677427	2.784024	2.547796	0.356240	4.999991	59651.000000		1
5664.692383	1714.102295	1.326008	0.622915	982.645691	28433.199219	139.492920	97.887115	81.089996	30.439585	23.865055	91.892334	131.092819	104.643593	0.092167	0.000000	3.753176	3.234037	0.122546	0.000000	2.992397	4.453826	2.144552	1.990726	1.908967	1.483439	1.377762	1.963279	2.117579	2.019713	0.000000	0.000000	59674.000000		1
4549.192871	1048.218262	1.060806	1.739229	1138.010620	27598.927734	169.846161	112.827835	45.198360	45.559155	18.570274	76.581566	103.416260	74.435287	0.745148	0.000000	3.657934	3.020452	0.025636	0.240357	3.056146	4.440892	2.230056	2.052416	1.655123	1.658576	1.268818	1.884124	2.014589	1.871779	0.000000	0.000000	59695.000000		1
19508.150391	3912.231445	3.904013	6.124305	3217.579102	67592.789062	523.344360	335.005035	179.526016	88.019157	58.806896	253.606674	345.606934	243.414917	1.115338	0.000000	4.290216	3.592425	0.591511	0.787057	3.507529	4.829900	2.718787	2.525051	2.254128	1.944577	1.769428	2.404161	2.538583	2.386347	0.047407	0.000000	59758.000000		1
8520.083008	3688.432129	2.029100	3.170084	3136.495361	67643.664062	493.697327	321.880646	176.368271	91.352676	57.672081	260.606750	340.676025	190.393112	2.760061	99998.000000	3.930444	3.566842	0.307303	0.501071	3.496445	4.830227	2.693461	2.507695	2.246420	1.960721	1.760966	2.415986	2.532341	2.279651	0.440919	4.999991	59797.000000		1
8125.701172	2895.029297	1.544953	4.187717	3091.793457	57347.660156	483.363708	310.785370	152.860931	63.753216	33.369137	188.071060	253.736191	122.171562	1.085820	0.000000	3.909861	3.461653	0.188915	0.621977	3.490211	4.758516	2.684274	2.492460	2.184297	1.804502	1.523345	2.274322	2.404382	2.086970	0.035758	0.000000	59812.000000		1
15509.339844	2779.897949	2.297385	4.033530	2735.865234	55909.984375	442.343811	287.527802	133.488876	47.693104	45.250782	203.091949	296.470642	128.792343	0.599095	99998.000000	4.190593	3.444029	0.361234	0.605685	3.437095	4.747489	2.645760	2.458680	2.125445	1.678456	1.655626	2.307693	2.471982	2.109890	0.000000	4.999991	59865.000000		1
12842.532227	4816.090820	2.503996	2.824705	4505.700195	99998.000000	699.866821	464.660828	286.380646	104.415398	84.247742	473.356995	610.765320	401.752563	1.760689	99998.000000	4.108651	3.682695	0.398634	0.450973	3.653762	4.999991	2.845015	2.667136	2.456944	2.018764	1.925558	2.675189	2.785874	2.603959	0.245683	4.999991	59914.000000		1
9492.478516	3500.743408	1.773150	3.342773	2565.818604	56256.980469	415.869934	262.395325	124.996269	52.019588	35.654186	173.956787	192.523972	137.926376	0.094405	0.000000	3.977380	3.544160	0.248745	0.524107	3.409226	4.750176	2.618958	2.418956	2.096897	1.716167	1.552111	2.240441	2.284485	2.139647	0.000000	0.000000	59959.000000		1
9962.659180	4367.566895	2.189455	3.200921	2803.084717	56559.097656	468.463074	288.764374	135.699921	74.564804	58.708218	270.841705	356.723816	221.017731	0.562289	0.000000	3.998375	3.640239	0.340336	0.505275	3.447636	4.752502	2.670675	2.460544	2.132580	1.872534	1.768699	2.432716	2.552332	2.344427	0.000000	0.000000	60025.000000		1
6509.941895	1590.435181	1.668303	2.016765	1257.631958	28894.255859	201.395889	136.791565	70.805725	37.072708	16.121786	80.152534	81.281189	70.136551	0.318781	0.000000	3.813577	3.201516	0.222275	0.304655	3.099554	4.460812	2.304051	2.136059	1.850068	1.569054	1.207413	1.903917	1.909990	1.845944	0.000000	0.000000	60088.000000		1
5630.629395	1084.921021	0.289871	1.563456	979.059326	26147.640625	178.428207	105.371353	75.514595	61.776539	21.342556	84.771980	92.499825	85.249954	2.225567	99998.000000	3.750557	3.035398	0.000000	0.194086	2.990809	4.417432	2.251463	2.022722	1.878031	1.790824	1.329246	1.928252	1.966141	1.930694	0.347441	4.999991	60152.000000		1
7052.565918	2481.537109	3.265679	2.941887	2053.526367	43060.238281	336.081268	214.905746	119.186501	84.793564	43.045910	149.919037	210.058121	159.743835	0.045525	0.000000	3.848347	3.394721	0.513974	0.468626	3.312500	4.634077	2.526444	2.332248	2.076227	1.928363	1.633932	2.175857	2.322340	2.203424	0.000000	0.000000	60361.000000		1
21380.349609	7345.687500	3.089906	5.257774	5055.216309	99998.000000	833.531494	515.120056	260.767120	138.934769	98.858498	477.159241	633.196411	405.998871	2.943136	0.000000	4.330015	3.866032	0.489945	0.720802	3.703740	4.999991	2.920922	2.711908	2.416253	2.142811	1.995014	2.678663	2.801538	2.608525	0.468810	0.000000	60414.000000		1
10212.963867	1579.290527	3.000478	3.311935	1860.438110	43433.500000	314.772644	192.249527	112.433113	49.820885	43.394371	169.183167	214.406189	129.082214	0.006673	0.000000	4.009152	3.198462	0.477190	0.520082	3.269615	4.637825	2.497997	2.283865	2.050894	1.697411	1.637433	2.228357	2.331237	2.110866	0.000000	0.000000	60479.000000		1
4636.354980	598.809631	0.885033	1.150235	660.228455	18626.589844	109.241447	66.035179	31.068668	15.520457	2.673601	26.587996	33.523323	45.913788	0.719891	0.000000	3.666177	2.777289	0.000000	0.060786	2.819694	4.270133	2.038388	1.819775	1.492323	1.190904	0.427097	1.424686	1.525347	1.661943	0.000000	0.000000	60498.000000		1
10006.735352	3216.327148	2.143198	3.179335	2767.562988	54740.550781	436.848602	274.779633	133.541306	74.469208	30.260729	218.704926	266.481293	132.514420	0.792402	0.000000	4.000292	3.507360	0.331062	0.502336	3.442097	4.738309	2.640331	2.438985	2.125616	1.871977	1.480879	2.339859	2.425667	2.122263	0.000000	0.000000	60524.000000		1
13499.723633	3304.213623	3.401364	3.204005	3852.940430	75827.101562	601.137878	390.080627	169.149231	65.436935	80.874130	352.384979	434.067078	263.986542	0.455089	99998.000000	4.130325	3.519068	0.531653	0.505693	3.585792	4.879825	2.778974	2.591154	2.228270	1.815823	1.907810	2.547017	2.637557	2.421582	0.000000	4.999991	60554.000000		1
15813.550781	5275.888672	2.244962	2.978892	4089.848633	96032.468750	682.764404	426.178864	257.276337	120.688286	74.173164	385.516693	505.171906	335.140717	0.403329	0.000000	4.199029	3.722296	0.351209	0.474055	3.611707	4.982418	2.834271	2.629592	2.410400	2.081665	1.870247	2.586043	2.703439	2.525227	0.000000	0.000000	60600.000000		1
8932.271484	4186.998535	3.826920	7.814194	2610.341797	50793.855469	391.005737	267.736359	113.330482	55.007732	50.560982	240.377441	297.432770	183.001389	0.166234	99998.000000	3.950962	3.621903	0.582849	0.892884	3.416697	4.705811	2.592183	2.427707	2.054347	1.740424	1.703815	2.380894	2.473389	2.262454	0.000000	4.999991	60634.000000		1
6627.589844	502.741943	2.359060	2.325139	1003.368408	25913.226562	176.525543	109.056419	48.106323	24.232019	21.049601	57.101589	79.763985	53.333263	0.309955	99998.000000	3.821356	2.701345	0.372739	0.366449	3.001460	4.413521	2.246808	2.037651	1.682202	1.384390	1.323244	1.756648	1.901807	1.726998	0.000000	4.999991	60675.000000		1
16882.283203	5570.478027	2.118529	4.588603	4146.922363	89350.390625	659.747375	425.343170	219.944580	110.897415	92.176033	356.085480	528.303040	329.963135	1.039415	0.000000	4.227431	3.745893	0.326034	0.661681	3.617726	4.951097	2.819378	2.628739	2.342313	2.044921	1.964618	2.551554	2.722883	2.518466	0.016789	0.000000	60692.000000		1
3365.000488	680.081604	1.541869	2.541001	619.069824	18489.974609	105.032143	70.068710	50.055248	45.016418	21.105108	48.861839	58.356670	38.272282	1.449094	99998.000000	3.526985	2.832561	0.188048	0.405005	2.791740	4.266936	2.021322	1.845524	1.699450	1.653371	1.324388	1.688970	1.766091	1.582884	0.161097	4.999991	60778.000000		1
5378.737305	1993.939331	2.488577	0.980629	901.934998	27794.431641	152.882523	95.784012	56.876476	39.496525	14.801946	60.222336	85.916046	63.821056	0.372152	0.000000	3.730680	3.299712	0.395951	0.000000	2.955175	4.443958	2.184358	1.981293	1.754933	1.596559	1.170319	1.779758	1.934074	1.804964	0.000000	0.000000	60798.000000		1
7562.166016	2229.173096	2.735276	4.274062	1525.420654	31843.660156	249.184601	159.016068	89.792305	67.684982	28.376564	90.368965	136.372177	127.268982	1.191076	99998.000000	3.878646	3.348144	0.437001	0.630841	3.183390	4.503023	2.396521	2.201441	1.953239	1.830492	1.452960	1.956019	2.134726	2.104722	0.075939	4.999991	60907.000000		1
7690.770508	2313.864990	3.996526	3.811501	1479.250977	31892.457031	240.220169	155.179901	67.046646	49.358322	27.380516	107.138336	144.244965	140.587646	1.076203	0.000000	3.885970	3.364338	0.601683	0.581096	3.170042	4.503688	2.380610	2.190835	1.826377	1.693360	1.437442	2.029945	2.159101	2.147947	0.031894	0.000000	60975.000000		1
13722.492188	2411.197021	2.389898	2.226459	2970.423584	60561.093750	468.342834	301.722260	156.360977	84.651711	47.693104	214.696060	312.216217	164.387939	2.165121	0.000000	4.137433	3.382233	0.378379	0.347615	3.472818	4.782194	2.670564	2.479607	2.194128	1.927636	1.678456	2.331824	2.494456	2.215870	0.335482	0.000000	61098.000000		1
6319.487305	2021.211914	3.472290	5.205351	1550.028931	33352.039062	262.136292	152.657410	70.975334	25.588863	30.945318	106.487663	123.053513	120.611191	0.529105	0.000000	3.800682	3.305612	0.540616	0.716450	3.190340	4.523122	2.418527	2.183718	1.851107	1.408051	1.490595	2.027299	2.090094	2.081388	0.000000	0.000000	61139.000000		1
11818.207031	6673.602051	1.427771	2.855542	4509.776855	89599.695312	688.228821	459.671356	225.837601	118.520416	66.571754	353.674011	452.803864	208.395981	2.618033	0.000000	4.072552	3.824360	0.154659	0.455689	3.654155	4.952307	2.837733	2.662447	2.353796	2.073793	1.823290	2.548603	2.655910	2.318889	0.417975	0.000000	61171.000000		1
18217.908203	3777.848145	4.585519	5.652493	3365.937744	74430.281250	568.354614	349.628143	176.775330	84.007210	72.214996	273.203827	339.097168	236.781799	1.133657	0.000000	4.260499	3.577245	0.661389	0.752240	3.527106	4.871750	2.754619	2.543606	2.247422	1.924317	1.858627	2.436487	2.530324	2.374348	0.054482	0.000000	61241.000000		1
10218.946289	2582.862549	1.717642	1.541869	1367.261963	34569.523438	223.938019	140.547562	64.376129	51.871571	30.858974	94.676949	120.176384	120.540260	0.823386	99998.000000	4.009406	3.412101	0.234933	0.188048	3.135852	4.538693	2.350128	2.147823	1.808725	1.714929	1.489381	1.976244	2.079819	2.081132	0.000000	4.999991	61277.000000		1
16583.585938	2955.652588	0.946708	4.150712	3842.807129	75374.867188	621.607727	396.402283	189.239792	108.516769	78.009338	347.531189	473.276794	298.666260	1.351424	0.000000	4.219678	3.470653	0.000000	0.618123	3.584649	4.877226	2.793516	2.598136	2.277012	2.035497	1.892147	2.540994	2.675115	2.475186	0.130792	0.000000	61386.000000		1
6552.830566	1723.840820	2.254213	2.701355	2232.879639	45618.710938	361.993927	227.949966	100.653236	57.628910	45.667088	176.904846	275.569061	160.820053	0.331258	0.000000	3.816429	3.236497	0.352995	0.431582	3.348865	4.659143	2.558701	2.357840	2.002828	1.760640	1.659603	2.247740	2.440230	2.206340	0.000000	0.000000	61415.000000		1
2648.151367	739.912292	2.454656	2.682853	688.540283	24599.455078	113.136208	67.490707	54.138119	22.443451	16.686110	69.698662	107.042740	84.213821	0.044492	0.000000	3.422943	2.869180	0.389991	0.428597	2.837929	4.390925	2.053602	1.829244	1.733503	1.351090	1.222355	1.843224	2.029557	1.925383	0.000000	0.000000	61435.000000		1
10481.313477	2533.528809	1.100895	3.373610	3216.129883	66040.617188	517.892334	332.895752	141.873566	75.385078	67.700401	288.076721	388.267365	257.933167	1.094789	0.000000	4.020416	3.403726	0.041746	0.528095	3.507334	4.819811	2.714240	2.522308	2.151901	1.877285	1.830591	2.459508	2.589131	2.411507	0.039331	0.000000	61472.000000		1
10782.295898	2086.118408	1.976677	2.898715	1886.612915	42818.824219	308.275208	191.691376	103.962082	42.595684	32.897324	122.960999	136.973511	148.836655	0.254310	0.000000	4.032711	3.319339	0.295936	0.462205	3.275683	4.631635	2.488939	2.282603	2.016875	1.629366	1.517161	2.089767	2.136636	2.172710	0.000000	0.000000	61499.000000		1
6589.487305	1626.632080	1.918085	2.578006	963.526489	25203.738281	116.747269	90.902451	52.460564	39.959087	12.609407	43.073662	55.673820	40.301380	0.038619	0.000000	3.818852	3.211289	0.282868	0.411284	2.983864	4.401465	2.067247	1.958576	1.719833	1.601616	1.100695	1.634212	1.745651	1.605320	0.000000	0.000000	61533.000000		1
12375.870117	4669.181152	2.679769	3.311935	2106.946045	49990.390625	348.332947	224.736710	129.387512	49.971985	47.736275	230.053085	273.879181	161.868530	0.476055	99998.000000	4.092576	3.669241	0.428097	0.520082	3.323653	4.698886	2.541995	2.351674	2.111892	1.698727	1.678849	2.361828	2.437559	2.209162	0.000000	4.999991	61582.000000		1
5316.038574	1483.811768	2.161701	3.299600	981.396790	23875.785156	161.843857	106.333481	50.351288	23.405577	19.791435	64.024582	64.120178	32.407009	0.445130	0.000000	3.725588	3.171379	0.334796	0.518461	2.991845	4.377958	2.209096	2.026670	1.702011	1.369319	1.296477	1.806347	1.806995	1.510639	0.000000	0.000000	61603.000000		1
8243.654297	2329.900391	1.816322	3.108409	3753.027344	78504.664062	611.644165	383.900818	203.169037	64.419304	68.261642	324.831787	459.717590	293.078522	0.032393	99998.000000	3.916120	3.367337	0.259193	0.492538	3.574382	4.894896	2.786499	2.584219	2.307858	1.809016	1.834177	2.511658	2.662491	2.466984	0.000000	4.999991	61654.000000		1
13473.351562	3351.539795	2.346725	3.900929	2874.001465	63462.468750	454.203888	300.186554	163.928467	72.535706	37.766548	205.074799	304.991028	157.526627	0.301842	0.000000	4.129476	3.525244	0.370462	0.591168	3.458487	4.802517	2.657251	2.477391	2.214654	1.860552	1.577107	2.311912	2.484287	2.197354	0.000000	0.000000	61694.000000		1
2698.928223	727.972046	2.864793	5.849853	618.647339	16032.536133	97.424561	67.043564	38.065670	25.274323	18.320492	38.611492	56.919651	66.133858	0.202984	0.000000	3.431191	2.862115	0.457093	0.767145	2.791443	4.205002	1.988668	1.826357	1.580534	1.402680	1.262937	1.586717	1.755262	1.820424	0.000000	0.000000	61735.000000		1
21018.060547	4770.047363	2.143198	3.077571	4387.771484	88161.554688	672.307495	448.588379	214.023804	83.692673	70.734802	394.860413	471.229187	238.419266	1.858453	99998.000000	4.322593	3.678523	0.331062	0.488208	3.642244	4.945279	2.827568	2.651848	2.330462	1.922687	1.849633	2.596444	2.673232	2.377341	0.269152	4.999991	61806.000000		1
6965.585938	2382.194336	2.032184	4.440584	2323.449219	48333.898438	366.773712	237.784012	111.773193	73.695190	45.309372	186.017288	222.575012	124.015640	1.368857	0.000000	3.842958	3.376977	0.307963	0.647440	3.366133	4.684252	2.564398	2.376183	2.048338	1.867439	1.656188	2.269553	2.347476	2.093477	0.136358	0.000000	61876.000000		1
17468.951172	4201.846680	1.822490	2.170952	4667.072266	92601.640625	763.240784	472.265350	263.789185	70.068710	57.002911	352.415833	459.495575	320.480621	3.020927	99998.000000	4.242267	3.623440	0.260665	0.336650	3.669044	4.966619	2.882662	2.674186	2.421257	1.845524	1.755897	2.547055	2.662281	2.505802	0.480140	4.999991	61896.000000		1
5294.378418	2913.963623	2.155533	1.813238	1068.786865	26311.167969	196.967651	117.212914	63.512684	70.537437	19.729761	81.506302	75.850723	59.981804	0.411541	0.000000	3.723815	3.464484	0.333555	0.258455	3.028891	4.420140	2.294395	2.068975	1.802860	1.848420	1.295122	1.911191	1.879960	1.778020	0.000000	0.000000	61976.000000		1
16336.500977	8427.500000	3.188586	5.199183	6358.030762	99998.000000	973.437622	649.780762	309.474762	115.273239	125.859711	529.231262	733.282227	323.659973	1.624390	0.000000	4.213159	3.925699	0.503598	0.715935	3.803323	4.999991	2.988308	2.812767	2.490625	2.061728	2.099887	2.723645	2.865271	2.510089	0.210690	0.000000	62105.000000		1
6049.277832	518.694092	1.495613	2.312804	1182.163574	26856.552734	177.635681	114.940193	62.060242	33.489403	24.475634	69.023323	98.793739	66.540916	0.444616	0.000000	3.781703	2.714911	0.174819	0.364139	3.072678	4.429050	2.249530	2.060472	1.792813	1.524907	1.388734	1.838996	1.994729	1.823089	0.000000	0.000000	62133.000000		1
4146.099121	2725.278809	0.943624	1.285919	1562.508789	36304.164062	261.991364	163.832870	92.154449	60.580048	20.349592	113.114624	160.598038	104.529495	0.831662	0.000000	3.617640	3.435411	0.000000	0.109214	3.193822	4.559957	2.418287	2.214401	1.964516	1.782330	1.308556	2.053519	2.205740	2.019239	0.000000	0.000000	62168.000000		1
6806.641113	2278.614746	0.823358	2.707523	2572.350098	58848.847656	412.332886	266.709473	151.494827	77.235321	70.025543	300.698456	367.862274	333.790039	1.235241	0.000000	3.832933	3.357671	0.000000	0.432572	3.410330	4.769738	2.615248	2.426039	2.180398	1.887816	1.845256	2.478131	2.565685	2.523473	0.091752	0.000000	62261.000000		1
6863.705566	1100.475342	1.739229	3.459955	1246.462646	30505.863281	199.480896	127.944321	79.344597	45.466644	17.102415	71.499565	98.778320	67.749741	0.459705	99998.000000	3.836559	3.041580	0.240357	0.539070	3.095679	4.484383	2.299901	2.107021	1.899517	1.657693	1.233057	1.854303	1.994662	1.830908	0.000000	4.999991	62294.000000		1
5564.541992	959.653320	1.834825	2.689020	1547.404663	34887.503906	244.966034	160.194061	85.129692	33.816280	28.333391	118.828789	154.011169	126.353111	0.244232	0.000000	3.745430	2.982114	0.263595	0.429594	3.189604	4.542670	2.389106	2.204646	1.930081	1.529126	1.452299	2.074922	2.187552	2.101586	0.000000	0.000000	62339.000000		1
14531.384766	1969.250854	2.010598	3.352024	2302.871338	48901.097656	372.568054	237.885773	115.778969	61.952312	27.269503	143.819412	169.260254	82.835388	2.041809	0.000000	4.162307	3.294301	0.303325	0.525307	3.362270	4.689319	2.571206	2.376369	2.063630	1.792058	1.435677	2.157818	2.228555	1.918216	0.310015	0.000000	62377.000000		1
13436.778320	3832.636963	1.002215	2.207957	3320.545166	65395.785156	505.714661	342.887085	181.132645	71.333046	63.265984	288.437500	413.615723	250.985504	1.404915	0.000000	4.128295	3.583498	0.000961	0.343991	3.521209	4.815550	2.703906	2.535151	2.257997	1.853291	1.801170	2.460052	2.616597	2.399649	0.147650	0.000000	62452.000000		1
8685.180664	2028.440186	1.711475	2.867877	2024.135254	43790.066406	306.881348	209.583221	107.511467	47.116444	49.231888	190.979019	254.396118	174.959000	1.283149	0.000000	3.938779	3.307162	0.233371	0.457561	3.306240	4.641376	2.486970	2.321357	2.031455	1.673172	1.692246	2.280986	2.405510	2.242936	0.108277	0.000000	62503.000000		1
8449.650391	1591.557617	2.877128	3.669649	1620.143921	34468.445312	274.113525	169.892426	81.688240	47.449490	30.599939	120.481674	155.950836	97.874786	0.687078	0.000000	3.926839	3.201822	0.458959	0.564625	3.209553	4.537422	2.437931	2.230174	1.912160	1.676232	1.485721	2.080921	2.192988	1.990671	0.000000	0.000000	62638.000000		1
10046.595703	2537.759766	1.853327	3.478457	2657.584473	53425.855469	422.472198	274.992401	162.565460	62.393288	52.368050	234.956223	302.776886	176.164749	0.821355	0.000000	4.002019	3.404450	0.267952	0.541387	3.424487	4.727751	2.625798	2.439321	2.211028	1.795138	1.719066	2.370987	2.481123	2.245919	0.000000	0.000000	62742.000000		1
5003.825684	1346.785889	1.893416	3.626477	1995.863525	43878.550781	309.302094	208.550171	95.346115	65.893326	51.769806	185.934021	260.686951	154.069748	0.035299	99998.000000	3.699302	3.129298	0.277246	0.559485	3.300131	4.642252	2.490383	2.319211	1.979303	1.818841	1.714077	2.269359	2.416119	2.187717	0.000000	4.999991	62818.000000		1
7345.625977	1063.353271	1.686805	2.738360	1228.342529	33465.761719	216.410614	129.751389	67.533882	47.304554	36.523800	137.553253	159.503296	161.479980	0.469144	0.000000	3.866029	3.026678	0.227065	0.437491	3.089319	4.524601	2.335279	2.113112	1.829522	1.674903	1.562576	2.138471	2.202770	2.208119	0.000000	0.000000	62900.000000		1
8519.331055	1779.292603	2.309720	2.368311	2161.744141	47279.417969	344.857574	220.197449	114.246353	52.627087	38.155098	191.262726	254.451614	120.410744	0.444133	0.000000	3.930405	3.250247	0.363559	0.374439	3.334804	4.674672	2.537640	2.342812	2.057842	1.721209	1.581553	2.281630	2.405605	2.080665	0.000000	0.000000	62921.000000		1
4553.683105	1614.731934	1.375347	2.516331	847.522400	23772.623047	150.600555	86.070229	55.612144	43.551643	19.547819	70.161224	103.792480	69.248436	0.066086	0.000000	3.658363	3.208100	0.138412	0.400768	2.928151	4.376077	2.177827	1.934853	1.745170	1.639005	1.291098	1.846097	2.016166	1.840410	0.000000	0.000000	62947.000000		1
10158.717773	4225.927734	2.920300	4.483756	2226.712158	47736.058594	375.768982	227.869797	115.726547	72.939674	48.127911	177.518509	240.824585	105.013641	0.709495	0.000000	4.006839	3.625922	0.465428	0.651642	3.347664	4.678846	2.574921	2.357687	2.063433	1.862964	1.682397	2.249244	2.381701	2.021246	0.000000	0.000000	62977.000000		1
5289.049805	1995.246826	1.958174	2.911049	867.973755	24276.261719	150.353851	96.194145	45.164436	34.019806	17.765419	93.159744	89.841644	87.109451	0.082019	0.000000	3.723378	3.299997	0.291851	0.464050	2.938507	4.385182	2.177114	1.983149	1.654797	1.531732	1.249575	1.969228	1.953478	1.940065	0.000000	0.000000	63022.000000		1
5950.206543	1888.552490	2.445405	4.462170	1559.452881	34815.785156	264.951752	163.351807	71.616745	50.610321	33.418476	127.845642	163.391891	85.786530	0.196487	0.000000	3.774532	3.276129	0.388351	0.649546	3.192972	4.541776	2.423167	2.213124	1.855015	1.704239	1.523987	2.106686	2.213231	1.933419	0.000000	0.000000	63052.000000		1
6299.871582	2039.390503	2.362144	3.904013	2068.383789	46253.781250	344.009552	212.728638	114.252518	52.799774	29.301685	154.775925	182.344559	133.186676	0.973439	99998.000000	3.799332	3.309500	0.373306	0.591511	3.315631	4.665147	2.536571	2.327826	2.057866	1.722632	1.466893	2.189703	2.260893	2.124461	0.000000	4.999991	63080.000000		1
7148.198730	2116.363770	1.828657	3.404448	1335.847900	31385.386719	210.329483	131.737320	68.995567	29.869093	28.586258	117.795738	153.826141	131.913086	0.125774	0.000000	3.854197	3.325590	0.262132	0.532047	3.125757	4.496727	2.322900	2.119709	1.838821	1.475222	1.456157	2.071130	2.187030	2.120288	0.000000	0.000000	63103.000000		1
20955.886719	4398.213379	2.741444	4.329569	5337.603516	99998.000000	868.621338	550.718750	299.788757	148.969254	89.406837	490.912720	661.076477	414.250946	2.064770	0.000000	4.321306	3.643276	0.437979	0.636445	3.727346	4.999991	2.938830	2.740930	2.476815	2.173097	1.951371	2.691004	2.820252	2.617264	0.314872	0.000000	63194.000000		1
4933.941895	1334.290527	2.285050	2.516331	769.685791	18827.679688	135.101685	84.876823	46.259167	42.518589	19.076008	46.311588	46.450356	69.316277	0.456237	0.000000	3.693194	3.125250	0.358896	0.400768	2.886313	4.274797	2.130661	1.928789	1.665198	1.628579	1.280488	1.665690	1.666989	1.840835	0.000000	0.000000	63265.000000		1
8229.647461	747.011047	2.075356	2.362144	1411.939087	33527.929688	216.925598	147.877609	72.859497	48.630562	29.631645	116.207611	144.636597	63.821056	0.511669	0.000000	3.915381	2.873327	0.317093	0.373306	3.149816	4.525407	2.336311	2.169902	1.862486	1.686909	1.471756	2.065235	2.160278	1.804964	0.000000	0.000000	63282.000000		1
2555.771729	706.009644	2.408400	4.055117	659.377380	25130.937500	118.538918	72.591209	57.289700	34.081482	26.566410	108.640114	119.205002	77.870567	0.186839	0.000000	3.407522	2.848811	0.381729	0.608003	2.819134	4.400208	2.073861	1.860884	1.758077	1.532519	1.424333	2.035990	2.076294	1.891373	0.000000	0.000000	63339.000000		1
12808.824219	4098.985840	2.439237	3.974939	3205.367676	65493.992188	470.347260	327.977203	171.434296	97.917953	62.371700	275.340851	361.984680	199.653580	1.569749	0.000000	4.107509	3.612676	0.387254	0.599330	3.505878	4.816202	2.672419	2.515844	2.234098	1.990862	1.794988	2.439871	2.558690	2.300277	0.195830	0.000000	63366.000000		1
10808.399414	2983.474121	1.970509	2.963473	2397.357178	63924.683594	417.806519	251.515900	194.534576	88.660576	65.251915	329.830536	426.764771	277.613586	0.779389	0.000000	4.033762	3.474722	0.294578	0.471801	3.379733	4.805668	2.620975	2.400565	2.288997	1.947731	1.814593	2.518291	2.630188	2.443441	0.000000	0.000000	63427.000000		1
9279.192383	2037.959717	3.685068	2.701355	2757.503906	51758.335938	433.613770	282.720245	122.905495	70.151970	36.600895	177.410568	226.152145	105.966515	0.185462	99998.000000	3.967510	3.309196	0.566445	0.431582	3.440516	4.713980	2.637103	2.451357	2.089571	1.846040	1.563492	2.248980	2.354401	2.025169	0.000000	4.999991	63456.000000		1
28087.748047	16027.495117	0.622915	3.675817	11648.354492	99998.000000	1814.956055	1189.512085	571.182434	194.895370	197.778671	907.550476	1192.324463	764.754883	3.025205	0.000000	4.448517	4.204865	0.000000	0.565354	4.066265	4.999991	3.258866	3.075369	2.756775	2.289802	2.296180	2.957871	3.076395	2.883522	0.480755	0.000000	63495.000000		1
4760.570801	584.664551	1.492530	2.867877	984.662476	24800.466797	139.927734	99.743530	37.288570	26.933374	20.756645	75.005775	92.697189	84.377258	0.149716	99998.000000	3.677659	2.766907	0.173923	0.457561	2.993287	4.394460	2.145904	1.998885	1.571576	1.430291	1.317157	1.875095	1.967067	1.926225	0.000000	4.999991	63532.000000		1
12205.931641	2708.284424	2.454656	3.527797	2443.847656	53454.656250	400.519073	244.392456	131.342606	66.584084	32.847984	154.566238	213.820282	132.091949	1.696719	0.000000	4.086571	3.432694	0.389991	0.547504	3.388074	4.727985	2.602623	2.388088	2.118406	1.823370	1.516509	2.189115	2.330049	2.120876	0.229610	0.000000	63569.000000		1
16368.149414	5835.235352	1.868746	4.230890	4769.273438	92759.531250	760.631897	496.889008	232.711258	101.001694	70.441841	384.098175	494.113617	296.816010	1.718843	99998.000000	4.214000	3.766058	0.271550	0.626432	3.678452	4.967359	2.881175	2.696259	2.366817	2.004329	1.847831	2.584442	2.693827	2.472487	0.235236	4.999991	63619.000000		1
1054.391968	507.046814	2.229543	2.473158	0.000000	3088.219482	0.000000	0.000000	8.526538	21.373394	9.238881	0.000000	0.000000	29.125912	1.688038	25547.763672	3.023002	2.705048	0.348216	0.393252	0.000000	3.489708	0.000000	0.000000	0.930773	1.329873	0.965619	0.000000	0.000000	1.464280	0.227382	4.407353	63694.000000		1
5728.929688	1829.949219	3.102241	4.261727	1410.788940	35299.777344	237.916611	148.648544	71.222031	51.911659	28.974810	118.902802	172.751038	85.024841	0.016717	99998.000000	3.758074	3.262439	0.491676	0.629586	3.149462	4.547772	2.376425	2.172161	1.852614	1.715265	1.462021	2.075192	2.237421	1.929546	0.000000	4.999991	63713.000000		1
6466.205566	1184.470215	2.466991	2.648932	1127.057129	29268.123047	185.823013	115.384254	68.779709	38.380211	22.776495	82.533180	109.300034	86.625305	1.131587	0.000000	3.810649	3.073524	0.392168	0.423071	3.051946	4.466395	2.269099	2.062147	1.837460	1.584107	1.357487	1.916629	2.038620	1.937645	0.053688	0.000000	63728.000000		1
12290.481445	2610.369385	1.773150	2.368311	2705.468750	61569.164062	419.135590	277.326782	138.604813	72.637466	78.089516	342.165497	471.608490	262.638947	1.458174	0.000000	4.089569	3.416702	0.248745	0.374439	3.432243	4.789363	2.622355	2.442992	2.141778	1.861161	1.892593	2.534236	2.673582	2.419359	0.163809	0.000000	63991.000000		1
8557.633789	2151.086670	2.180203	3.848506	1316.626953	31003.595703	206.080093	136.665131	87.294479	46.243748	23.137291	100.986275	138.009644	95.413963	0.613043	0.000000	3.932354	3.332658	0.338497	0.585292	3.119463	4.491412	2.314036	2.135658	1.940987	1.665053	1.364313	2.004262	2.139910	1.979612	0.000000	0.000000	64039.000000		1
4385.785645	2150.177002	2.602675	2.383730	1196.003418	28709.873047	208.257217	126.775581	71.832611	29.258512	24.210432	99.139114	157.085648	93.113495	0.562322	99998.000000	3.642047	3.332474	0.415420	0.377257	3.077732	4.458031	2.318600	2.103036	1.856322	1.466252	1.384003	1.996245	2.196136	1.969013	0.000000	4.999991	64145.000000		1
7460.039062	1007.719543	1.680638	2.269632	992.760376	28826.857422	167.345245	103.847984	67.472206	36.748913	25.838648	81.059158	107.511467	103.545776	1.110878	0.000000	3.872741	3.003340	0.225474	0.355955	2.996845	4.459797	2.223613	2.016398	1.829125	1.565244	1.412270	1.908802	2.031455	2.015132	0.045667	0.000000	64192.000000		1
11106.377930	2069.962646	1.211909	3.934851	1856.531006	46276.500000	297.374176	194.331055	134.111801	32.021542	34.303509	153.967987	197.902023	90.224030	0.918511	0.000000	4.045572	3.315963	0.083470	0.594928	3.268702	4.665360	2.473303	2.288542	2.127467	1.505442	1.535339	2.187430	2.296450	1.955322	0.000000	0.000000	64275.000000		1
6571.348633	1789.428833	1.261249	2.272716	1498.203613	36894.351562	249.792084	155.630127	103.462517	48.362274	21.336388	141.574448	181.027802	124.206833	1.491301	0.000000	3.817655	3.252714	0.100801	0.356545	3.175571	4.566960	2.397579	2.192094	2.014783	1.684507	1.329121	2.150985	2.257745	2.094146	0.173565	0.000000	64367.000000		1
6431.707520	2327.778809	2.072273	2.685936	1262.010864	30078.183594	191.043777	133.171265	74.882431	43.351200	22.816584	74.364357	116.124352	88.268936	0.229172	0.000000	3.808326	3.366942	0.316447	0.429096	3.101063	4.478251	2.281133	2.124411	1.874380	1.637001	1.358251	1.871365	2.064923	1.945808	0.000000	0.000000	64406.000000		1
12861.287109	4074.433105	1.628214	3.718989	4233.387207	86813.906250	668.764282	436.049896	218.831360	103.965172	60.530708	333.284302	485.346558	277.622833	1.581638	99998.000000	4.109284	3.610067	0.211711	0.570425	3.626688	4.938589	2.825273	2.639536	2.340110	2.016888	1.781976	2.522815	2.686052	2.443455	0.199107	4.999991	64470.000000		1
11324.728516	3348.780029	0.869614	3.003561	3025.758301	69981.601562	484.840820	311.075226	149.018585	73.411484	53.021805	254.470123	333.256561	248.574020	1.344262	0.000000	4.054028	3.524887	0.000000	0.477637	3.480834	4.844984	2.685599	2.492865	2.173240	1.865764	1.724455	2.405637	2.522779	2.395456	0.128484	0.000000	64544.000000		1
5811.164062	2536.029785	1.825573	3.299600	2392.426270	55178.214844	386.990723	249.431290	143.714554	58.113056	55.905098	244.592911	370.656158	202.922348	1.685804	99998.000000	3.764263	3.404154	0.261399	0.518461	3.378839	4.741768	2.587701	2.396951	2.157501	1.764274	1.747451	2.388444	2.568971	2.307330	0.226807	4.999991	64594.000000		1
16785.267578	3875.679932	4.144545	3.148497	4325.875000	88328.148438	681.185547	441.116486	208.479248	84.303253	79.434029	398.641083	526.736511	344.234680	2.629137	99998.000000	4.224928	3.588348	0.617477	0.498103	3.636074	4.946099	2.833266	2.644553	2.319063	1.925844	1.900007	2.600582	2.721593	2.536855	0.419813	4.999991	64635.000000		1
5226.829102	2157.923340	2.244962	1.800903	1558.854614	33426.550781	247.019806	166.454056	78.043259	18.533270	22.027145	101.078789	99.416656	106.345818	0.055246	99998.000000	3.718238	3.334036	0.351209	0.255490	3.192806	4.524092	2.392732	2.221294	1.892335	1.267952	1.342958	2.004660	1.997459	2.026721	0.000000	4.999991	64681.000000		1
21788.742188	4643.438477	3.025148	4.277146	5861.881836	99998.000000	906.600708	584.405518	292.529633	125.927559	96.989754	464.432648	625.089233	332.979034	1.579482	99998.000000	4.338232	3.666840	0.480747	0.631154	3.768037	4.999991	2.957416	2.766714	2.466170	2.100121	1.986726	2.666923	2.795942	2.522417	0.198515	4.999991	64775.000000		1
14029.876953	5099.221191	1.615879	3.678900	6142.992676	99998.000000	951.361145	615.955200	308.660675	111.717690	93.828918	496.879730	632.283630	478.593170	2.515461	99998.000000	4.147054	3.707504	0.208409	0.565718	3.788380	4.999991	2.978345	2.789549	2.489481	2.048122	1.972337	2.696251	2.800912	2.679966	0.400618	4.999991	64808.000000		1
6547.982910	2339.305664	1.544953	2.244962	1200.206543	31960.873047	168.285797	106.237885	57.450054	27.081394	9.698359	49.481670	89.582611	41.997437	0.189337	0.000000	3.816108	3.369087	0.188915	0.351209	3.079256	4.504619	2.226048	2.026279	1.759290	1.432671	0.986698	1.694444	1.952224	1.623223	0.000000	0.000000	64829.000000		1
13439.417969	5630.191406	2.022933	2.075356	4428.655762	94313.976562	731.712585	466.985992	250.091217	88.219597	82.693535	447.330231	534.072693	281.708801	1.210267	0.000000	4.128380	3.750523	0.305981	0.317093	3.646272	4.974576	2.864341	2.669304	2.398098	1.945565	1.917472	2.650628	2.727600	2.449800	0.082881	0.000000	64877.000000		1
4691.171387	130.001175	2.519415	3.367443	596.376587	18620.595703	112.994354	67.395111	51.751305	36.431290	20.448271	67.447533	85.114273	82.813805	0.775985	0.000000	3.671281	2.113947	0.401300	0.527300	2.775521	4.269994	2.053057	1.828628	1.713921	1.561475	1.310657	1.828966	1.930002	1.918103	0.000000	0.000000	64947.000000		0
17404.167969	6057.591797	1.572707	3.910181	5793.978027	99998.000000	929.549866	590.980042	284.157288	159.364532	108.640114	535.599182	648.078552	411.228912	1.417075	99998.000000	4.240653	3.782300	0.196648	0.592197	3.762977	4.999991	2.968273	2.771573	2.453559	2.202392	2.035990	2.728840	2.811628	2.614084	0.151393	4.999991	64990.000000		1
7334.342773	2340.458984	1.002215	3.749826	2717.288818	54620.234375	451.320587	283.065643	157.159668	50.844685	47.008514	171.523712	236.383987	136.569534	1.613658	0.000000	3.865361	3.369301	0.000961	0.574011	3.434136	4.737353	2.654485	2.451887	2.196341	1.706246	1.672176	2.234324	2.373618	2.135354	0.207811	0.000000	65025.000000		1
6366.508301	2240.625977	2.087691	3.722073	2746.300537	59564.503906	435.137115	280.700409	140.886780	68.224640	47.640678	194.405060	200.159317	148.608459	0.470968	99998.000000	3.803901	3.350369	0.319666	0.570785	3.438748	4.774988	2.638626	2.448243	2.148870	1.833941	1.677978	2.288707	2.301376	2.172044	0.000000	4.999991	65046.000000		1
6817.014648	3453.145996	1.082392	1.874913	3229.352783	71929.937500	522.021484	333.968903	175.375305	69.707916	70.198227	322.241455	423.927734	304.648712	1.207986	0.000000	3.833594	3.538215	0.034385	0.272981	3.509115	4.856910	2.717688	2.523706	2.243968	1.843282	1.846326	2.508181	2.627292	2.483799	0.082062	0.000000	65148.000000		1
4523.551758	1885.817261	3.783747	3.348940	905.027954	25269.890625	147.871445	92.499825	59.651844	32.585869	21.209955	76.600067	110.404015	82.385162	1.162868	0.000000	3.655480	3.275500	0.577922	0.524907	2.956662	4.402603	2.169884	1.966141	1.775624	1.513029	1.326540	1.884229	2.042985	1.915849	0.065531	0.000000	65178.000000		1
12177.780273	5906.031738	1.662135	3.345856	4297.923828	99502.726562	666.824585	441.073334	246.477066	87.251305	94.658447	467.405365	554.733765	326.897888	0.861221	0.000000	4.085568	3.771296	0.220666	0.524507	3.633259	4.997835	2.824012	2.644511	2.391777	1.940772	1.976159	2.669694	2.744085	2.514412	0.000000	0.000000	65277.000000		1
8761.135742	3284.487061	2.716774	5.023410	2944.144043	57518.777344	459.153290	304.972504	150.313766	78.256035	45.435806	210.977066	273.768158	168.433807	0.041890	99998.000000	3.942560	3.516468	0.434053	0.700999	3.468959	4.759809	2.661958	2.484261	2.176999	1.893518	1.657398	2.324235	2.437383	2.226429	0.000000	4.999991	65323.000000		1
11808.067383	1131.772217	2.732193	3.635728	1774.580688	42897.894531	308.962860	185.005829	108.849808	44.535355	30.908314	130.318802	150.307587	91.836823	0.729027	99998.000000	4.072179	3.053759	0.436511	0.560591	3.249096	4.632436	2.489906	2.267185	2.036828	1.648705	1.490075	2.115007	2.176981	1.963017	0.000000	4.999991	65417.000000		1
9094.796875	2662.410645	3.170084	5.196100	2211.901123	45083.152344	367.714264	229.578186	125.730194	74.237930	40.742355	148.596115	158.377731	92.468987	1.036600	0.000000	3.958793	3.425275	0.501071	0.715677	3.344766	4.654014	2.565511	2.360931	2.099440	1.870626	1.610046	2.172008	2.199694	1.965996	0.015611	0.000000	65518.000000		1
6540.042480	1130.591187	1.896499	3.638812	1099.732178	31420.183594	186.680298	112.769241	79.174995	26.063761	30.300817	106.919388	137.275711	120.876389	0.496979	99998.000000	3.815581	3.053306	0.277953	0.560960	3.041287	4.497209	2.271098	2.052191	1.898588	1.416037	1.481454	2.029057	2.137594	2.082341	0.000000	4.999991	65533.000000		1
7012.736328	4801.763672	1.125565	2.655099	4056.050781	83041.843750	663.466370	417.427216	207.998184	69.936111	73.861710	327.801422	436.484711	314.174377	1.520298	0.000000	3.845887	3.681401	0.051370	0.424081	3.608103	4.919297	2.821819	2.620581	2.318059	1.844702	1.868419	2.515611	2.639969	2.497171	0.181929	0.000000	65633.000000		1
2769.178955	850.812744	0.576659	1.066974	477.572449	22356.115234	82.230980	49.494007	41.877171	17.379951	6.034877	47.273716	63.873482	50.798428	1.033525	0.000000	3.442351	2.929834	0.000000	0.028154	2.679039	4.349396	1.915035	1.694553	1.621977	1.240049	0.780668	1.674620	1.805321	1.705850	0.014321	0.000000	65650.000000		1
5119.135742	1393.967041	3.913265	4.073619	1760.244385	36606.445312	271.307343	184.311981	91.738144	55.448708	28.752781	116.448143	156.854370	147.273193	0.034765	0.000000	3.709197	3.144253	0.592539	0.609980	3.245573	4.563558	2.433462	2.265553	1.962550	1.743891	1.458680	2.066133	2.195497	2.168124	0.000000	0.000000	65693.000000		1
13718.949219	4167.574219	3.111492	2.738360	3337.246826	70615.359375	528.034729	344.950104	215.941895	78.829613	52.429726	262.302826	332.223511	240.966431	1.747837	0.000000	4.137321	3.619883	0.492969	0.437491	3.523388	4.848899	2.722662	2.537756	2.334337	1.896689	1.719578	2.418803	2.521430	2.381957	0.242501	0.000000	65766.000000		1
7387.021973	1445.326782	0.792521	2.528666	1574.504639	38431.781250	271.732880	164.973862	87.183464	67.324181	30.242226	114.039742	149.795700	80.143288	0.892027	0.000000	3.868469	3.159966	0.000000	0.402891	3.197144	4.584691	2.434142	2.217415	1.940434	1.828171	1.480614	2.057056	2.175499	1.903867	0.000000	0.000000	65817.000000		1
9309.079102	553.580444	2.063021	3.484625	1512.761963	34020.480469	255.274979	158.581268	87.575096	44.251652	34.146240	138.355026	162.596298	136.221069	0.675719	0.000000	3.968907	2.743181	0.314504	0.542156	3.179771	4.531741	2.407008	2.200252	1.942381	1.645929	1.533343	2.140995	2.211111	2.134244	0.000000	0.000000	65879.000000		1
5825.256348	1599.276245	2.547168	3.160832	2201.690674	52038.531250	361.102722	228.779495	115.772804	73.941887	49.213387	190.353027	245.551956	151.072357	0.053694	0.000000	3.765315	3.203923	0.406058	0.499801	3.342756	4.716325	2.557631	2.359417	2.063607	1.868891	1.692083	2.279560	2.390143	2.179185	0.000000	0.000000	65941.000000		1
5985.537109	1323.907593	3.265679	4.653362	837.259766	22130.253906	130.821442	86.341599	50.008991	32.965168	12.180768	55.276016	106.210129	73.948051	0.547313	0.000000	3.777103	3.121858	0.513974	0.667767	2.922860	4.344986	2.116679	1.936220	1.699048	1.518055	1.085675	1.742537	2.026166	1.868927	0.000000	0.000000	65969.000000		1
14857.500000	2545.478271	2.636597	3.136162	2684.789307	67813.875000	419.197266	273.509125	169.050552	69.596901	63.056290	313.175262	362.126526	222.534927	1.076538	0.000000	4.171946	3.405769	0.421044	0.496399	3.428910	4.831318	2.622418	2.436972	2.228017	1.842590	1.799728	2.495787	2.558860	2.347398	0.032029	0.000000	66002.000000		1
7408.164062	4350.955078	2.026016	2.954222	2884.242432	59531.761719	464.429565	298.586090	161.106842	55.596725	51.899323	230.558807	277.962036	189.104111	0.028928	0.000000	3.869711	3.638585	0.306643	0.470443	3.460032	4.774749	2.666920	2.475070	2.207114	1.745049	1.715162	2.362782	2.443985	2.276701	0.000000	0.000000	66174.000000		1
10622.351562	1722.992798	1.005299	0.573575	1750.074219	40033.175781	277.002991	176.244919	101.516678	44.183807	33.279709	119.050819	171.798172	82.301903	1.495513	0.000000	4.026221	3.236284	0.002295	0.000000	3.243057	4.602420	2.442484	2.246117	2.006537	1.645263	1.522179	2.075732	2.235018	1.915410	0.174790	0.000000	66203.000000		1
14645.532227	2732.395996	2.396065	2.460824	2724.853271	62872.214844	451.002960	282.778839	157.347763	51.424427	63.599030	265.022675	324.856445	215.861710	1.305824	99998.000000	4.165705	3.436544	0.379499	0.391080	3.435343	4.798459	2.654179	2.451447	2.196861	1.711169	1.803450	2.423283	2.511692	2.334176	0.115885	4.999991	66261.000000		1
6370.415039	2246.620850	2.170952	4.092121	2320.760010	52189.226562	384.249268	243.319321	122.819145	65.597290	43.295692	207.603455	286.488586	247.870926	0.624181	0.000000	3.804168	3.351530	0.336650	0.611948	3.365630	4.717581	2.584613	2.386177	2.089266	1.816886	1.636445	2.317235	2.457107	2.394226	0.000000	0.000000	66325.000000		1
7661.277344	2733.974854	2.155533	3.250261	1901.322266	42687.437500	322.691681	194.321793	102.497307	59.056683	39.727806	141.796478	204.803421	118.014679	0.028111	0.000000	3.884301	3.436795	0.333555	0.511918	3.279056	4.630300	2.508788	2.288522	2.010712	1.771269	1.599095	2.151665	2.311337	2.071936	0.000000	0.000000	66346.000000		1
15876.218750	7172.424805	3.352024	2.991227	5983.819336	99998.000000	969.175903	615.193542	309.724548	168.637344	100.875259	527.603027	699.259338	388.615845	1.521816	99998.000000	4.200747	3.855666	0.525307	0.475849	3.776978	4.999991	2.986403	2.789012	2.490976	2.226954	2.003785	2.722307	2.844638	2.589520	0.182362	4.999991	66398.000000		1
5728.991211	1289.995728	4.027363	4.452919	1969.269409	39567.984375	293.541077	196.215210	79.662224	60.052727	28.937805	137.463821	196.989227	130.423645	0.247981	0.000000	3.758078	3.110588	0.605021	0.648645	3.294305	4.597344	2.467669	2.292733	1.901252	1.778533	1.461466	2.138188	2.294442	2.115356	0.000000	0.000000	66424.000000		1
5293.194336	3494.785645	1.677554	4.767460	2955.794434	57550.433594	475.975067	305.419647	129.809982	72.492531	46.632298	230.682159	307.735535	158.004608	0.836866	0.000000	3.723718	3.543421	0.224676	0.678287	3.470674	4.760048	2.677584	2.484897	2.113308	1.860293	1.668687	2.363014	2.488178	2.198670	0.000000	0.000000	66479.000000		1
17247.949219	4519.518066	2.775365	4.557766	2800.158203	57054.050781	453.007385	286.988159	151.877213	84.852158	46.542870	203.536011	267.156616	216.361282	0.706262	0.000000	4.236737	3.655092	0.443320	0.658752	3.447183	4.756287	2.656105	2.457864	2.181493	1.928663	1.667853	2.308641	2.426766	2.335180	0.000000	0.000000	66513.000000		1
13550.457031	4667.497559	2.544085	3.151581	3847.065918	78557.281250	558.280090	387.567383	190.525711	119.704575	77.907578	302.197144	457.737854	280.376617	0.061727	99998.000000	4.131954	3.669084	0.405532	0.498528	3.585130	4.895186	2.746852	2.588347	2.279953	2.078111	1.891580	2.480290	2.660617	2.447742	0.000000	4.999991	66601.000000		1
7906.647461	1893.045532	2.864793	2.587257	1791.695435	38596.406250	288.104462	196.637680	92.074272	44.926991	33.239620	150.545044	199.314377	99.210045	0.408717	0.000000	3.897992	3.277161	0.457093	0.412840	3.253264	4.586547	2.459550	2.293667	1.964138	1.652507	1.521656	2.177666	2.299539	1.996556	0.000000	0.000000	66663.000000		1
5745.125488	1437.114746	3.586388	3.614142	722.304138	18997.308594	114.835350	82.631866	58.251823	21.728024	15.508122	60.166828	67.780579	52.149105	0.695535	0.000000	3.759300	3.157491	0.554657	0.558005	2.858720	4.278692	2.060076	1.917148	1.765310	1.337020	1.190559	1.779357	1.831105	1.717247	0.000000	0.000000	66685.000000		1
16255.928711	6211.189453	3.278014	4.875391	5253.293945	99998.000000	834.105103	537.594360	277.394623	125.236801	103.625954	504.080261	744.892517	429.145416	1.390764	99998.000000	4.211012	3.793175	0.515611	0.688009	3.720432	4.999991	2.921221	2.730455	2.443098	2.097732	2.015469	2.702500	2.872094	2.632604	0.143253	4.999991	66713.000000		1
12115.318359	1773.408813	2.053770	3.777580	1851.482910	40381.695312	290.950745	194.281708	96.447014	34.630386	36.826008	167.601196	217.594772	129.535522	0.293116	0.000000	4.083335	3.248809	0.312552	0.577214	3.267520	4.606184	2.463820	2.288432	1.984289	1.539457	1.566155	2.224277	2.337648	2.112389	0.000000	0.000000	66786.000000		1
4039.114990	3594.880859	1.810155	3.102241	2244.357422	44509.437500	365.743744	230.238098	100.523712	60.200748	31.805681	170.783615	223.743744	124.314758	0.627651	99998.000000	3.606286	3.555685	0.257716	0.491676	3.351092	4.648452	2.563177	2.362177	2.002269	1.779602	1.502505	2.232446	2.349751	2.094523	0.000000	4.999991	66831.000000		1
10450.173828	3635.703369	2.929552	3.089906	3022.649902	62479.820312	488.667755	312.308716	184.611099	86.332352	62.643070	257.655609	349.362946	242.862930	0.300496	0.000000	4.019124	3.560588	0.466801	0.489945	3.480388	4.795740	2.689014	2.494584	2.266258	1.936174	1.796873	2.411040	2.543277	2.385361	0.000000	0.000000	66951.000000		1
15195.582031	3453.805908	3.370527	3.780664	3612.883545	71874.796875	567.025574	375.494537	171.819763	106.401321	55.260597	253.646759	289.356445	219.885986	0.312392	0.000000	4.181717	3.538298	0.527698	0.577568	3.557854	4.856576	2.753603	2.574604	2.235073	2.026947	1.742416	2.404229	2.461433	2.342198	0.000000	0.000000	67002.000000		1
7839.967773	2838.976318	2.423819	4.816800	3073.920166	61333.714844	486.052734	311.574799	161.797607	68.474419	40.039265	213.647583	291.203613	170.863800	1.269859	0.000000	3.894314	3.453162	0.384500	0.682759	3.487693	4.787699	2.686683	2.493562	2.208972	1.835528	1.602486	2.329698	2.464197	2.232650	0.103756	0.000000	67035.000000		1
11615.244141	1935.076904	1.822490	2.362144	4093.206787	86055.109375	619.590942	417.239105	199.968124	121.283447	63.062458	375.611725	488.837341	331.495758	2.686368	99998.000000	4.065028	3.286698	0.260665	0.373306	3.612064	4.934777	2.792105	2.620385	2.300961	2.083802	1.799771	2.574739	2.689164	2.520478	0.429166	4.999991	67069.000000		1
9973.825195	5379.616211	2.581089	3.204005	3320.992432	70853.359375	543.730957	333.638947	175.902618	100.637817	57.780014	276.210480	348.252777	209.762070	2.833958	0.000000	3.998862	3.730751	0.411803	0.505693	3.521268	4.850360	2.735384	2.523277	2.245272	2.002761	1.761778	2.441240	2.541895	2.321727	0.452393	0.000000	67111.000000		1
10248.065430	1807.416260	1.729977	2.007514	2420.981689	47241.140625	389.497803	256.011993	104.507904	36.283272	31.447968	158.201965	194.035004	90.927124	0.890423	0.000000	4.010642	3.257058	0.238040	0.302659	3.383991	4.674320	2.590505	2.408260	2.019149	1.559706	1.497593	2.199212	2.287880	1.958694	0.000000	0.000000	67188.000000		1
4166.707520	1230.787964	2.155533	3.607974	674.833069	27059.308594	105.676643	72.578873	58.578701	45.953876	18.746048	80.571922	96.746140	107.153755	0.995844	0.000000	3.619793	3.090183	0.333555	0.557263	2.829196	4.432317	2.023979	1.860810	1.767740	1.662322	1.272910	1.906184	1.985634	2.030007	0.000000	0.000000	67258.000000		1
6456.155762	2089.936035	1.390766	3.123827	2365.671631	42389.226562	368.667145	244.481888	104.662094	83.661835	34.562546	154.183853	206.468643	198.864151	0.928419	99998.000000	3.809974	3.320133	0.143254	0.494687	3.373955	4.627255	2.566634	2.388247	2.019789	1.922527	1.538606	2.188039	2.314854	2.298557	0.000000	4.999991	67304.000000		1
15504.501953	3217.967773	1.322924	3.796082	2954.400635	63917.714844	490.089355	299.199738	139.662521	91.476028	52.466732	239.153198	317.461639	186.498352	0.740446	0.000000	4.190458	3.507582	0.121535	0.579336	3.470469	4.805621	2.690275	2.475961	2.145080	1.961307	1.719884	2.378676	2.501691	2.270675	0.000000	0.000000	67329.000000		1
12737.959961	3760.930908	1.717642	2.244962	2526.732178	56427.511719	408.838989	262.099304	137.627258	81.003647	32.706135	176.266510	210.335648	146.166138	0.785207	0.000000	4.105100	3.575295	0.234933	0.351209	3.402559	4.751491	2.611552	2.418466	2.138705	1.908505	1.514629	2.246170	2.322913	2.164847	0.000000	0.000000	67377.000000		1
9164.995117	591.874329	2.602675	3.533965	1801.847046	42781.828125	309.342163	189.674606	93.532883	57.132427	45.386467	170.678772	190.029236	171.992447	0.153532	0.000000	3.962132	2.772229	0.415420	0.548262	3.255718	4.631259	2.490439	2.278009	1.970964	1.756883	1.656926	2.232179	2.278821	2.235509	0.000000	0.000000	67516.000000		1
6178.332031	1763.528564	2.254213	2.349809	699.416626	20528.957031	112.303596	73.328224	42.478500	33.248871	18.221813	45.722595	49.669781	84.957001	0.582972	0.000000	3.790871	3.246382	0.352995	0.371033	2.844736	4.312367	2.050394	1.865271	1.628169	1.521777	1.260592	1.660131	1.696092	1.929199	0.000000	0.000000	67572.000000		1
15796.004883	3393.197998	1.890332	2.445405	4164.182129	91008.226562	678.928284	429.796082	215.726028	124.700226	66.522415	347.706970	461.870056	270.530243	1.376593	99998.000000	4.198547	3.530609	0.276538	0.388351	3.619530	4.959081	2.831824	2.633262	2.333903	2.095867	1.822968	2.541214	2.664520	2.432216	0.138806	4.999991	67621.000000		1
7345.687500	2349.041016	1.847160	1.998263	1656.553589	37149.500000	280.999512	173.916702	94.411743	57.869442	32.564281	167.915741	226.747314	139.631683	1.714902	99998.000000	3.866032	3.370891	0.266504	0.300653	3.219205	4.569953	2.448706	2.240341	1.975026	1.762449	1.512741	2.225091	2.355542	2.144984	0.234239	4.999991	67717.000000		1
9289.183594	3550.505859	2.726025	4.789046	2060.967529	47837.199219	339.957520	211.263855	124.108147	39.545864	48.356106	166.148758	258.990875	157.353943	1.060770	0.000000	3.967978	3.550290	0.435530	0.680249	3.314071	4.679766	2.531425	2.324825	2.093800	1.597101	1.684451	2.220497	2.413285	2.196878	0.025621	0.000000	67834.000000		1
23456.203125	9891.570312	1.415436	3.062153	8694.585938	99998.000000	1404.726318	889.553772	479.845154	225.982544	181.789490	794.710327	1032.321655	577.103210	1.732720	0.000000	4.370258	3.995265	0.150890	0.486027	3.939249	4.999991	3.147592	2.949172	2.681101	2.354075	2.259569	2.900209	3.013815	2.761254	0.238728	0.000000	67891.000000		1
14568.756836	2107.898926	1.544953	2.195622	2678.001953	55146.054688	439.534546	279.457642	134.346161	74.873177	48.550385	216.435287	275.439545	160.850891	1.222820	0.000000	4.163423	3.323850	0.188915	0.341558	3.427811	4.741515	2.642993	2.446316	2.128225	1.874326	1.686193	2.335328	2.440026	2.206424	0.087363	0.000000	67957.000000		1
4666.936523	2127.674805	3.197837	4.218554	751.211121	20465.574219	120.830139	80.735367	46.132732	22.011726	15.150409	55.513466	63.333828	49.910313	1.450154	99998.000000	3.669032	3.327905	0.504856	0.625164	2.875762	4.311024	2.082175	1.907064	1.664009	1.342654	1.180424	1.744398	1.801636	1.698190	0.161414	4.999991	68012.000000		1
15428.111328	4320.940918	3.321187	4.070535	3918.266357	83660.742188	627.096802	399.960907	243.060287	80.158707	65.137817	353.294708	445.668091	244.225937	0.103680	99998.000000	4.188313	3.635578	0.521293	0.609652	3.593094	4.922522	2.797335	2.602018	2.385714	1.903951	1.813833	2.548137	2.649012	2.387792	0.000000	4.999991	68024.000000		1
14033.614258	2926.048584	1.396934	3.136162	4869.636719	92979.500000	761.917847	501.341919	245.366928	85.808113	92.169868	401.172821	490.240448	304.121399	1.687775	0.000000	4.147170	3.466281	0.145176	0.496399	3.687497	4.968387	2.881908	2.700134	2.389816	1.933528	1.964589	2.603332	2.690409	2.483047	0.227315	0.000000	68057.000000		1
13392.714844	11989.625977	2.087691	5.908443	11024.476562	99998.000000	1689.842529	1122.598145	639.345398	332.794006	194.953964	1042.137207	1433.451294	753.773682	1.769782	99998.000000	4.126869	4.078805	0.319666	0.771473	4.042358	4.999991	3.227846	3.050224	2.805736	2.522176	2.289932	3.017925	3.156383	2.877241	0.247920	4.999991	68111.000000		1
4852.367676	679.434021	2.362144	0.370049	762.047363	24123.681641	128.801605	77.747223	39.305336	14.567582	9.852546	44.353413	66.978806	34.581047	1.073287	99998.000000	3.685954	2.832147	0.373306	0.000000	2.881982	4.382443	2.109921	1.890685	1.594452	1.163387	0.993548	1.646927	1.825937	1.538838	0.030716	4.999991	68143.000000		1
22374.720703	7786.977051	1.874913	3.139246	5763.766602	99998.000000	927.711975	590.474304	291.296143	141.481934	101.004776	487.292389	703.258972	357.001343	2.905810	99998.000000	4.349758	3.891369	0.272981	0.496825	3.760706	4.999991	2.967413	2.771201	2.464335	2.150701	2.004342	2.687790	2.847115	2.552670	0.463267	4.999991	68288.000000		1
6166.900879	2422.313721	1.606628	3.333522	1568.300049	32437.810547	248.296478	166.318359	96.021454	65.180984	20.522282	103.940498	127.682205	111.671432	1.227917	0.000000	3.790067	3.384230	0.205915	0.522903	3.195429	4.511052	2.394971	2.220940	1.982368	1.814121	1.312226	2.016785	2.106130	2.047942	0.089169	0.000000	68357.000000		1
7444.835938	2336.866455	2.827788	4.551599	1326.078613	33949.871094	218.072754	137.685852	82.150803	23.843468	28.817539	105.988098	144.621185	117.953011	0.004924	0.000000	3.871855	3.368634	0.451447	0.658164	3.122569	4.530838	2.338601	2.138889	1.914612	1.377369	1.459657	2.025257	2.160232	2.071709	0.000000	0.000000	68433.000000		1
4701.221191	2545.305664	3.228674	5.100504	1813.330933	36489.269531	273.188416	187.460480	109.185936	50.992702	35.382820	151.374573	197.747833	127.617447	0.123284	0.000000	3.672211	3.405740	0.509024	0.707613	3.258477	4.562165	2.436462	2.272910	2.038167	1.707508	1.548792	2.180053	2.296112	2.105910	0.000000	0.000000	68611.000000		1
11980.874023	3663.136230	2.454656	1.680638	3158.010498	70707.554688	504.043274	319.611023	187.355637	57.107758	48.433201	260.859619	350.457672	298.397980	0.616048	0.000000	4.078488	3.563853	0.389991	0.225474	3.499413	4.849466	2.702468	2.504622	2.272667	1.756695	1.685143	2.416407	2.544636	2.474796	0.000000	0.000000	68632.000000		1
6069.957520	1607.445068	1.569623	3.786831	1145.587402	27687.464844	175.557251	120.361404	76.396545	29.233843	14.663177	95.928947	116.975464	51.035877	0.156496	0.000000	3.783186	3.206136	0.195795	0.578276	3.059028	4.442283	2.244419	2.080487	1.883074	1.465886	1.166228	1.981950	2.068095	1.707876	0.000000	0.000000	68763.000000		1
26506.980469	7242.993164	2.442321	3.367443	7524.189941	99998.000000	1223.171143	769.497681	384.474365	189.323059	145.083740	678.592102	908.928894	539.984253	2.683144	99998.000000	4.423360	3.859918	0.387803	0.527300	3.876460	4.999991	3.087487	2.886207	2.584867	2.277204	2.161619	2.831609	2.958530	2.732381	0.428644	4.999991	68837.000000		1
10492.806641	2066.459473	2.439237	4.434416	1905.078247	40213.132812	333.716034	198.602020	98.170822	58.862404	39.823402	159.580399	213.280624	153.557861	0.482048	0.000000	4.020892	3.315227	0.387254	0.646836	3.279913	4.604368	2.523377	2.297984	1.991982	1.769838	1.600138	2.202980	2.328951	2.186272	0.000000	0.000000	68927.000000		1
4650.900879	1184.732300	2.525582	3.978023	1570.134888	36848.367188	264.128387	163.607758	86.606804	36.548473	32.434765	126.787918	153.903229	124.101982	0.327912	0.000000	3.667537	3.073620	0.402361	0.599667	3.195937	4.566418	2.421815	2.213804	1.937552	1.562869	1.511011	2.103078	2.187248	2.093779	0.000000	0.000000	69175.000000		1
7886.936523	1779.866211	1.696056	1.566539	1495.406738	42669.269531	240.988022	157.320023	121.952614	48.528797	37.748047	216.241013	272.220123	178.237015	1.329359	99998.000000	3.896908	3.250387	0.229440	0.194941	3.174759	4.630115	2.381995	2.196784	2.086191	1.686000	1.576895	2.334938	2.434920	2.250998	0.123642	4.999991	69220.000000		1
7853.157227	2640.685791	1.692973	3.071404	2458.893066	56582.339844	404.746887	254.386856	123.944710	69.396454	48.195751	214.295166	292.776337	193.239410	1.582981	99998.000000	3.895044	3.421717	0.228650	0.487337	3.390740	4.752681	2.607183	2.405495	2.093228	1.841337	1.683009	2.331012	2.466536	2.286096	0.199476	4.999991	69283.000000		1
4102.458008	1516.070801	1.057722	1.726894	908.558838	24376.755859	139.607025	97.347466	69.834351	37.239227	22.082653	79.844162	115.877647	80.954308	0.210137	0.000000	3.613044	3.180719	0.024372	0.237266	2.958353	4.386976	2.144907	1.988325	1.844069	1.571001	1.344051	1.902243	2.064000	1.908240	0.000000	0.000000	69331.000000		1
4356.067871	1704.419434	0.999131	1.659051	860.471069	24726.566406	145.740570	91.358841	59.991055	13.593121	19.794519	69.482803	110.755562	122.100639	0.879349	0.000000	3.639095	3.231576	0.000000	0.219860	2.934736	4.393164	2.163580	1.960751	1.778087	1.133319	1.296545	1.841877	2.044366	2.086718	0.000000	0.000000	69357.000000		1
3916.385254	1791.917358	2.001346	2.698272	1446.554077	31404.656250	229.612106	148.913742	94.723206	42.062195	31.133427	139.098206	194.975555	107.085915	0.903323	0.000000	3.592885	3.253318	0.301322	0.431086	3.160335	4.496994	2.360995	2.172935	1.976456	1.623892	1.493227	2.143322	2.289980	2.029732	0.000000	0.000000	69384.000000		1
17877.642578	3714.277100	2.587257	6.115054	4358.405273	92827.453125	665.899475	444.246490	221.782486	126.377785	95.275192	443.330627	516.689697	400.864441	0.452286	0.000000	4.252310	3.569874	0.412840	0.786400	3.639328	4.967677	2.823409	2.647624	2.345927	2.101671	1.978980	2.646728	2.713230	2.602998	0.000000	0.000000	69417.000000		1
5830.998535	3050.125977	2.069189	3.373610	1746.475464	36894.226562	294.151672	183.938843	106.367401	59.127605	29.193754	119.812500	154.387375	110.089470	0.188963	0.000000	3.765743	3.484318	0.315800	0.528095	3.242162	4.566958	2.468571	2.264673	2.026809	1.771790	1.465290	2.078502	2.188612	2.041746	0.000000	0.000000	69505.000000		1
4802.108887	2226.030762	2.599592	3.182418	1882.024292	37016.730469	312.894623	192.687408	112.032227	23.781794	33.547993	151.834045	199.752258	191.105453	0.669402	0.000000	3.681432	3.347531	0.414905	0.502757	3.274625	4.568398	2.495398	2.284853	2.049343	1.376245	1.525667	2.181369	2.300492	2.281273	0.000000	0.000000	69549.000000		1
30214.041016	13611.104492	2.951138	4.237057	9404.530273	99998.000000	1458.145874	950.436035	448.187500	208.090698	156.111191	795.653931	1007.426636	599.790283	2.411330	99998.000000	4.480209	4.133893	0.469990	0.627064	3.973337	4.999991	3.163801	2.977923	2.651460	2.318253	2.193434	2.900724	3.003213	2.777999	0.382257	4.999991	69648.000000		1
4598.977051	540.144592	1.726894	1.036136	794.599304	22518.527344	116.463562	69.384125	33.033009	19.624914	2.929552	38.648499	31.673080	34.004387	1.368364	99998.000000	3.662661	2.732510	0.237266	0.015417	2.900148	4.352540	2.066190	1.841260	1.518948	1.292808	0.466801	1.587133	1.500690	1.531535	0.136202	4.999991	69667.000000		1
15679.000977	4097.249512	3.376694	4.610189	4822.622070	98608.195312	765.417908	504.101868	253.285965	119.137161	72.227325	371.282135	482.669861	233.580872	1.203184	0.000000	4.195318	3.612492	0.528492	0.663719	3.683283	4.993913	2.883899	2.702518	2.403611	2.076047	1.858702	2.569704	2.683650	2.368437	0.080332	0.000000	69715.000000		1
24028.232422	6853.109863	2.513247	3.237926	6545.395996	99998.000000	1062.773560	666.109131	377.202911	125.764114	104.350639	558.095032	707.943176	428.652008	1.594348	99998.000000	4.380722	3.835888	0.400235	0.510267	3.815936	4.999991	3.026441	2.823545	2.576575	2.099557	2.018495	2.746708	2.849998	2.632105	0.202583	4.999991	69772.000000		1
9490.258789	3157.156494	2.075356	3.999609	3564.219238	77055.437500	563.910950	368.889160	206.314453	102.318451	108.029533	393.617676	535.608398	300.408569	2.293776	0.000000	3.977278	3.499296	0.317093	0.602018	3.551965	4.886803	2.751210	2.566896	2.314530	2.009954	2.033542	2.595075	2.728847	2.477712	0.360551	0.000000	69822.000000		1
9491.143555	2507.579102	1.785485	2.889463	1983.136963	41191.460938	332.050812	208.707443	121.326614	41.883339	42.638855	171.637817	246.285873	79.498787	0.606765	99998.000000	3.977319	3.399255	0.251756	0.460817	3.297353	4.614807	2.521204	2.319538	2.083956	1.622041	1.629806	2.234613	2.391439	1.900360	0.000000	4.999991	69903.000000		1
6321.405273	2062.034424	2.661267	3.126911	885.399963	25068.912109	153.203232	91.266335	63.858063	33.600418	16.562761	47.381645	73.911049	78.678513	0.770113	0.000000	3.800814	3.314296	0.425088	0.495116	2.947140	4.399136	2.185268	1.960311	1.805216	1.526345	1.219133	1.675610	1.868709	1.895856	0.000000	0.000000	69927.000000		1
8739.796875	2506.413574	1.751564	3.348940	2012.108643	46589.031250	324.628265	213.172699	134.839554	37.822056	43.850765	191.460083	271.735962	167.995926	0.465925	0.000000	3.941501	3.399053	0.243426	0.524907	3.303651	4.668283	2.511386	2.328732	2.129817	1.577745	1.641977	2.282078	2.434147	2.225299	0.000000	0.000000	69991.000000		1
6946.855469	1500.556519	2.337474	2.383730	1269.852783	28840.041016	212.645370	134.562027	73.241882	41.741489	28.866879	106.419823	164.967682	139.384995	0.233299	99998.000000	3.841788	3.176252	0.368747	0.377257	3.103753	4.459996	2.327656	2.128922	1.864759	1.620568	1.460400	2.027023	2.217399	2.144216	0.000000	4.999991	70127.000000		1
18565.652344	6468.505859	3.426034	4.267894	5158.009277	96486.078125	792.264893	516.075989	230.996704	127.228897	88.000656	416.671692	556.744385	324.612854	2.362252	55651.925781	4.268710	3.810804	0.534792	0.630214	3.712482	4.984465	2.898870	2.712714	2.363606	2.104586	1.944486	2.619794	2.745656	2.511366	0.373326	4.745480	70211.000000		1
8656.960938	1474.653076	2.861710	4.748958	1528.923828	33056.761719	254.855591	158.670700	87.300644	29.890680	24.549644	120.876389	188.774155	105.846252	1.865223	99998.000000	3.937366	3.168690	0.456626	0.676598	3.184386	4.519260	2.406294	2.200497	1.941017	1.475536	1.390045	2.082341	2.275943	2.024675	0.270731	4.999991	70256.000000		1
4927.931641	1767.944458	2.642764	3.891678	1131.047485	21945.136719	163.509079	117.413353	44.529186	26.066843	13.793564	58.140812	60.530708	19.954874	0.725183	0.000000	3.692665	3.247469	0.422058	0.590137	3.053481	4.341338	2.213542	2.069717	1.648645	1.416088	1.139676	1.764481	1.781976	1.300049	0.000000	0.000000	70268.000000		1
12319.033203	2935.229004	3.373610	3.228674	3032.881836	58151.765625	465.367004	307.235962	159.259689	64.641335	53.160572	293.978973	397.583344	196.970734	0.084844	0.000000	4.090577	3.467642	0.528095	0.509024	3.481855	4.764563	2.667796	2.487472	2.202106	1.810510	1.725590	2.468316	2.599428	2.294402	0.000000	0.000000	70283.000000		1
11363.213867	3493.854492	2.648932	6.004039	3887.271729	75837.617188	619.344238	390.308807	170.626343	93.807335	77.145889	320.964783	452.054504	227.074188	0.017325	0.000000	4.055501	3.543305	0.423071	0.778444	3.589645	4.879885	2.791932	2.591408	2.232046	1.972237	1.887313	2.506457	2.655191	2.356168	0.000000	0.000000	70318.000000		1
9295.378906	2433.936523	1.569623	2.180203	2192.026367	41300.789062	322.737915	220.314636	113.891724	39.474941	33.464733	200.307327	292.705383	163.811279	1.806503	0.000000	3.968267	3.386309	0.195795	0.338497	3.340846	4.615958	2.508850	2.343043	2.056492	1.596321	1.524587	2.301697	2.466431	2.214344	0.256839	0.000000	70422.000000		1
11572.426758	2957.521240	2.318972	2.534833	2320.211182	47534.570312	363.665314	230.756165	123.281708	66.229454	43.123001	219.642380	311.340424	168.310455	0.603074	99998.000000	4.063425	3.470928	0.365295	0.403949	3.365528	4.677010	2.560702	2.363153	2.090899	1.821051	1.634709	2.341716	2.493236	2.226111	0.000000	4.999991	70471.000000		1
9748.783203	3768.705078	1.076225	3.028231	3750.307373	75541.414062	586.866333	385.476593	222.534927	125.122704	75.724289	330.730988	438.600159	288.761292	0.486524	0.000000	3.988950	3.576192	0.031903	0.481189	3.574067	4.878185	2.768539	2.585998	2.347398	2.097336	1.879235	2.519475	2.642069	2.460539	0.000000	0.000000	70521.000000		1
10541.942383	1623.446655	3.092990	3.558635	1896.499390	39145.585938	281.070465	191.605026	90.150017	79.119484	28.111362	132.542175	195.105072	93.492790	1.103460	0.000000	4.022921	3.210438	0.490378	0.551283	3.277953	4.592683	2.448815	2.282407	1.954966	1.898283	1.448882	2.122354	2.290269	1.970778	0.042757	0.000000	70549.000000		1
4284.885742	2245.029541	1.190323	4.095205	1676.968018	39094.718750	249.354202	165.060196	113.796127	26.147020	40.560417	183.716827	238.891068	119.698402	1.265860	0.000000	3.631939	3.351222	0.075665	0.612276	3.224525	4.592118	2.396817	2.217642	2.056128	1.417422	1.608102	2.264149	2.378200	2.078088	0.102386	0.000000	70567.000000		1
7735.077637	2982.151123	1.887248	2.288134	2594.226074	45912.285156	387.277496	255.752960	108.041870	41.568798	30.017113	169.315765	198.531097	153.705872	1.195024	0.000000	3.888465	3.474530	0.275829	0.359481	3.414008	4.661929	2.588022	2.407821	2.033592	1.618767	1.477369	2.228697	2.297828	2.186691	0.077377	0.000000	70592.000000		1
36538.074219	9740.371094	3.055985	4.773628	8503.113281	99998.000000	1333.846558	864.125244	447.755768	196.853546	168.205612	848.863831	1190.819580	616.053894	2.688964	0.000000	4.562746	3.988575	0.485151	0.678849	3.929578	4.999991	3.125106	2.936577	2.651041	2.294143	2.225841	2.928838	3.075846	2.789619	0.429585	0.000000	70700.000000		1
8402.787109	2287.964600	2.365228	2.269632	1629.509277	37061.820312	255.552521	165.683121	113.981155	52.420475	37.165218	185.277191	248.339645	167.681381	0.751350	0.000000	3.924423	3.359449	0.373873	0.355955	3.212057	4.568927	2.407480	2.219278	2.056833	1.719501	1.570137	2.267822	2.395046	2.224485	0.000000	0.000000	70810.000000		1
6957.336914	2148.878662	0.832609	2.269632	1082.885742	23673.220703	171.400360	110.367012	45.127434	36.640984	21.663265	85.604591	100.869095	69.470467	1.395414	99998.000000	3.842443	3.332212	0.000000	0.355955	3.034583	4.374258	2.234012	2.042839	1.654441	1.563967	1.335724	1.932497	2.003758	1.841800	0.144703	4.999991	70946.000000		1
9567.552734	1504.331055	2.130863	3.509295	1740.822998	40212.347656	287.953369	175.020676	101.788048	47.545086	28.910051	154.199280	189.730118	108.501350	0.995472	0.000000	3.980801	3.177343	0.328556	0.545220	3.240755	4.604360	2.459322	2.243089	2.007697	1.677106	1.461049	2.188082	2.278136	2.035435	0.000000	0.000000	70974.000000		1
9121.033203	2642.347900	3.435285	1.948923	1549.384399	32392.460938	240.753647	156.882126	95.432465	25.884903	24.734669	133.081833	205.506516	112.574966	0.713736	99998.000000	3.960044	3.421990	0.535963	0.289795	3.190159	4.510444	2.381573	2.195574	1.979696	1.413047	1.393306	2.124119	2.312826	2.051442	0.000000	4.999991	71045.000000		1
13188.956055	3048.756836	1.631298	4.045865	3286.402100	65143.054688	527.063354	333.500183	173.133423	99.401237	57.702919	286.985077	367.954803	212.084137	1.587941	0.000000	4.120211	3.484123	0.212533	0.607011	3.516721	4.813868	2.721863	2.523096	2.238381	1.997392	1.761198	2.457859	2.565794	2.326508	0.200834	0.000000	71094.000000		1
7356.937012	712.026001	2.383730	2.300469	1383.457764	29293.964844	240.725891	140.643158	44.732716	32.385426	18.530186	99.117531	148.364838	70.309242	0.079824	99998.000000	3.866697	2.852496	0.377257	0.361816	3.140966	4.466778	2.381523	2.148118	1.650625	1.510350	1.267880	1.996150	2.171331	1.847012	0.000000	4.999991	71135.000000		1
11935.182617	3297.043945	2.198706	4.930898	5086.121094	96198.726562	794.330994	518.937744	245.487198	137.880127	102.861191	414.713531	510.707214	280.339600	1.729319	99998.000000	4.076829	3.518125	0.342167	0.692926	3.706387	4.983170	2.900002	2.715115	2.390029	2.139502	2.012252	2.617748	2.708172	2.447685	0.237875	4.999991	71255.000000		1
9344.252930	2350.009277	3.919432	5.069666	3241.194336	63481.253906	485.084442	325.115479	160.462341	82.326576	64.067757	309.841736	409.656189	277.986725	0.799378	0.000000	3.970545	3.371070	0.593223	0.704979	3.510705	4.802646	2.685817	2.512038	2.205373	1.915540	1.806640	2.491140	2.612420	2.444024	0.000000	0.000000	71359.000000		1
8731.532227	3260.535645	1.113230	3.688152	2975.252930	58440.437500	475.157898	305.240784	150.569717	47.184288	53.589211	250.140549	353.405701	226.960083	0.180477	0.000000	3.941090	3.513289	0.046585	0.566809	3.473524	4.766714	2.676838	2.484643	2.177738	1.673797	1.729077	2.398184	2.548274	2.355949	0.000000	0.000000	71440.000000		1
14910.290039	4037.347900	1.989012	2.371395	5277.905273	99998.000000	812.287598	536.656860	279.284973	114.881607	85.376389	430.579346	565.048889	313.998627	1.613686	99998.000000	4.173486	3.606096	0.298637	0.375004	3.722462	4.999991	2.909710	2.729697	2.446048	2.060251	1.931338	2.634053	2.752086	2.496928	0.207819	4.999991	71514.000000		1
11563.504883	1908.723267	2.747611	4.055117	2512.035156	50593.683594	403.889587	255.919479	117.145065	77.815063	41.174080	232.066757	293.032288	224.021286	0.349559	0.000000	4.063089	3.280743	0.438955	0.608003	3.400026	4.704096	2.606263	2.408103	2.068724	1.891064	1.614624	2.365613	2.466915	2.350289	0.000000	0.000000	71573.000000		1
17203.083984	2208.240723	2.827788	5.390375	2819.573242	57356.437500	449.288391	285.103973	153.582520	86.773323	55.377781	279.506989	414.013519	188.589127	0.143765	0.000000	4.235606	3.344046	0.451447	0.731619	3.450183	4.758582	2.652525	2.455003	2.186342	1.938386	1.743336	2.446393	2.617014	2.275517	0.000000	0.000000	71605.000000		1
2536.489258	1077.412109	1.964342	3.564802	565.206116	20660.763672	94.621437	58.122307	49.509426	44.122135	24.380039	79.720818	105.087646	71.012337	0.838975	0.000000	3.404233	3.032382	0.293217	0.552035	2.752207	4.315146	1.975990	1.764343	1.694688	1.644657	1.387034	1.901572	2.021552	1.851334	0.000000	0.000000	71655.000000		1
8248.680664	2899.007324	3.133079	2.735276	1399.289673	28041.857422	230.361450	136.390686	55.137249	40.730022	24.965948	121.900192	151.491745	61.471249	0.087619	0.000000	3.916384	3.462249	0.495971	0.437001	3.145908	4.447807	2.362410	2.134785	1.741445	1.609915	1.397348	2.086004	2.180389	1.788672	0.000000	0.000000	71699.000000		1
6134.219238	903.695801	2.565671	3.191670	1358.596558	25199.103516	222.171036	139.002609	72.757729	26.794605	22.545214	99.617096	142.573578	84.435852	0.565180	99998.000000	3.787759	2.956022	0.409201	0.504018	3.133090	4.401385	2.346688	2.143023	1.861879	1.428047	1.353054	1.998334	2.154039	1.926527	0.000000	4.999991	71771.000000		1
22844.351562	6532.613770	1.748480	3.348940	4771.555176	95399.164062	747.985474	483.076935	282.310120	113.897888	88.740753	404.225739	516.106873	269.802460	3.494915	0.000000	4.358779	3.815087	0.242661	0.524907	3.678660	4.979545	2.873893	2.684016	2.450727	2.056516	1.948123	2.606624	2.712740	2.431046	0.543437	0.000000	71817.000000		1
6480.976562	2714.556641	2.396065	1.995179	1805.846680	37028.035156	289.572327	177.882385	81.959610	13.287830	30.868225	157.051727	232.359711	86.023979	0.617015	0.000000	3.811641	3.433699	0.379499	0.299982	3.256681	4.568531	2.461757	2.250133	1.913600	1.123454	1.489512	2.196043	2.366161	1.934620	0.000000	0.000000	71836.000000		1
10459.952148	4838.287598	3.885511	4.773628	3780.713135	71986.664062	598.109619	374.822266	196.643860	82.816887	62.001652	351.564728	460.735229	243.510513	0.872147	0.000000	4.019530	3.684692	0.589448	0.678849	3.577574	4.857252	2.776781	2.573825	2.293680	1.918119	1.792403	2.546005	2.663451	2.386518	0.000000	0.000000	71856.000000		1
6627.682129	1980.118042	2.087691	3.052901	1884.303101	36834.917969	279.127686	180.608414	80.547256	48.519547	31.176600	143.270508	189.899719	137.667343	0.197588	0.000000	3.821362	3.296691	0.319666	0.484713	3.275151	4.566260	2.445803	2.256738	1.906051	1.685917	1.493829	2.156157	2.278524	2.138831	0.000000	0.000000	71883.000000		1
19982.638672	8866.423828	2.784616	4.277146	5868.814453	99998.000000	901.167114	581.306335	301.299774	114.579399	79.640640	471.876801	612.538452	326.259552	0.768724	0.000000	4.300653	3.947748	0.444765	0.631154	3.768550	4.999991	2.954805	2.764405	2.478999	2.059107	1.901135	2.673829	2.787133	2.513563	0.000000	0.000000	71903.000000		1
8970.864258	2573.959717	2.201789	2.861710	1688.254395	35105.070312	262.432343	173.216690	94.495003	59.963299	25.351416	126.547386	185.449875	129.600296	0.076135	0.000000	3.952834	3.410602	0.342776	0.456626	3.227438	4.545370	2.419017	2.238590	1.975409	1.777886	1.404002	2.102253	2.268227	2.112606	0.000000	0.000000	72036.000000		1
16453.960938	4190.474121	3.765245	3.718989	3871.914551	76155.539062	603.712769	388.588074	175.433899	89.268066	49.114708	313.946198	419.863373	245.841827	2.174411	99998.000000	4.216270	3.622263	0.575793	0.570425	3.587926	4.881701	2.780830	2.589489	2.244113	1.950696	1.691212	2.496855	2.623108	2.390656	0.337342	4.999991	72162.000000		1
2915.329590	1254.150391	2.642764	2.473158	772.538208	16380.953125	112.911095	79.606712	32.940498	46.243748	8.757818	44.035789	64.727676	38.019417	0.730831	0.000000	3.464688	3.098350	0.422058	0.393252	2.887920	4.214339	2.052737	1.900950	1.517730	1.665053	0.942396	1.643806	1.811090	1.580005	0.000000	0.000000	72277.000000		1
7070.525879	2787.934082	2.507080	4.015028	1325.986084	28217.412109	206.733841	134.703873	67.219337	55.291435	25.493269	106.392067	133.260681	98.679642	0.739926	0.000000	3.849452	3.445282	0.399168	0.603689	3.122539	4.450517	2.315412	2.129380	1.827494	1.742658	1.406425	2.026909	2.124702	1.994228	0.000000	0.000000	72325.000000		1
7464.245117	1585.932861	2.186371	2.929552	1524.865601	34436.449219	238.351425	152.712906	95.312195	50.607235	22.443451	127.904236	174.422424	94.047867	0.685927	99998.000000	3.872986	3.200285	0.339724	0.466801	3.183232	4.537018	2.377218	2.183876	1.979149	1.704213	1.351090	2.106885	2.241602	1.973349	0.000000	4.999991	72348.000000		1
10944.565430	1232.073853	1.440106	2.750695	2262.918457	43708.492188	357.827789	228.027069	122.190063	47.902798	37.966991	186.152969	231.027542	183.642807	2.676231	99998.000000	4.039198	3.090637	0.158394	0.439442	3.354669	4.640566	2.553674	2.357986	2.087036	1.680361	1.579406	2.269870	2.363664	2.263974	0.427524	4.999991	72376.000000		1
17873.728516	8280.523438	2.251129	3.780664	5629.698242	99998.000000	865.753479	563.355896	276.697723	179.646286	96.533356	493.339600	716.842834	340.663696	2.472728	0.000000	4.252215	3.918058	0.352400	0.577568	3.750485	4.999991	2.937394	2.750783	2.442006	2.254418	1.984677	2.693146	2.855424	2.532326	0.393176	0.000000	72406.000000		1
10476.900391	3383.391846	2.405316	2.966557	3198.598877	58684.152344	496.639221	316.709229	140.208344	47.270630	45.275452	219.432678	288.505341	183.815506	1.005308	0.000000	4.020233	3.529352	0.381172	0.472253	3.504960	4.768521	2.696041	2.500661	2.146774	1.674591	1.655863	2.341301	2.460154	2.264382	0.002299	0.000000	72444.000000		1
28826.123047	4471.415039	2.439237	4.761292	6740.568848	99998.000000	1056.667725	692.700256	343.895447	141.278412	104.486320	561.265137	736.810059	390.820709	0.906402	0.000000	4.459786	3.650445	0.387254	0.677725	3.828696	4.999991	3.023938	2.840545	2.536427	2.150076	2.019059	2.749168	2.867356	2.591978	0.000000	0.000000	72505.000000		1
10836.079102	4615.709473	1.896499	4.292564	3969.592041	75532.539062	620.235474	400.960052	191.944229	80.137115	61.215298	303.072937	413.257996	217.792130	0.205261	0.000000	4.034872	3.664238	0.277953	0.632717	3.598746	4.878134	2.792557	2.603101	2.283175	1.903834	1.786860	2.481547	2.616221	2.338042	0.000000	0.000000	72593.000000		1
5882.577148	1833.008179	2.038351	1.683721	1360.644165	28045.425781	214.057724	129.905579	64.647499	16.507254	12.072837	125.930641	154.957870	88.161011	0.896514	99998.000000	3.769568	3.263165	0.309279	0.226270	3.133744	4.447862	2.330531	2.113628	1.810552	1.217675	1.081809	2.100132	2.190214	1.945277	0.000000	4.999991	72630.000000		1
8261.594727	3286.722656	0.946708	2.161701	2780.854004	56777.242188	435.639771	278.436951	134.679199	100.875259	44.547691	206.018417	274.776550	190.889603	1.429147	0.000000	3.917064	3.516763	0.000000	0.334796	3.444178	4.754174	2.639127	2.444727	2.129301	2.003785	1.648825	2.313906	2.438980	2.280782	0.155077	0.000000	72663.000000		1
16916.230469	3334.779785	2.414567	3.725156	3148.805664	70843.937500	534.788147	313.819763	194.139862	100.739578	68.236969	317.717590	439.303253	216.163925	0.550002	0.000000	4.228303	3.523067	0.382839	0.571145	3.498146	4.850303	2.728182	2.496680	2.288115	2.003200	1.834020	2.502041	2.642764	2.334783	0.000000	0.000000	72688.000000		1
7354.704590	3750.927246	2.852458	1.464776	1768.289795	33409.898438	269.595856	169.695053	95.867271	29.455873	16.467165	117.829659	126.494965	81.771500	0.873600	0.000000	3.866565	3.574139	0.455219	0.165771	3.247553	4.523875	2.430713	2.229669	1.981670	1.469172	1.216619	2.071255	2.102073	1.912602	0.000000	0.000000	72712.000000		1
11216.889648	2264.895020	1.517200	2.701355	2125.146240	44148.574219	334.668915	215.685944	125.643852	40.415482	36.940105	166.238190	207.076141	99.413567	0.534405	0.000000	4.049872	3.355048	0.181043	0.431582	3.327389	4.644917	2.524615	2.333822	2.099141	1.606548	1.567498	2.220731	2.316130	1.997446	0.000000	0.000000	72862.000000		1
24087.982422	2815.922119	2.470075	3.968772	5132.654785	99998.000000	838.693665	519.329346	282.698669	86.992271	90.769852	522.601196	707.286316	358.213257	1.416052	0.000000	4.381801	3.449621	0.392710	0.598656	3.710342	4.999991	2.923603	2.715443	2.451324	1.939481	1.957942	2.718170	2.849595	2.554142	0.151079	0.000000	72889.000000		1
24433.226562	6168.778809	2.747611	3.247177	4172.613281	77160.523438	637.914551	423.662537	199.949615	90.344292	58.443016	316.696899	425.040955	304.719635	1.248222	0.000000	4.387981	3.790199	0.438955	0.511506	3.620408	4.887395	2.804763	2.627020	2.300920	1.955901	1.766733	2.500644	2.628431	2.483901	0.096292	0.000000	73064.000000		1
6852.980469	1972.075562	2.803118	3.595639	1509.265015	28733.931641	242.893768	151.522583	59.318798	43.018154	17.244267	111.134857	180.472733	89.607277	1.085523	0.000000	3.835880	3.294924	0.447641	0.555776	3.178766	4.458395	2.385416	2.180477	1.773192	1.633652	1.236645	2.045850	2.256412	1.952343	0.035639	0.000000	73115.000000		1
8447.992188	2679.007324	1.995179	3.148497	2346.126953	51203.722656	368.664062	237.133347	127.426254	62.075661	33.436977	190.994446	268.377777	169.553207	0.326711	99998.000000	3.926754	3.427974	0.299982	0.498103	3.370352	4.709301	2.566631	2.374993	2.105259	1.792921	1.524227	2.281021	2.428746	2.229306	0.000000	4.999991	73151.000000		1
5114.904785	1132.540039	2.408400	3.592556	863.557861	28564.611328	139.517593	86.560547	81.102325	54.591427	27.173906	133.491974	177.543182	88.549561	0.889568	99998.000000	3.708838	3.054054	0.381729	0.555404	2.936291	4.455828	2.144629	1.937320	1.909033	1.737124	1.434152	2.125455	2.249304	1.947186	0.000000	4.999991	73184.000000		1
9222.459961	2106.162842	2.241878	3.046734	2309.260742	40979.976562	338.027100	233.025803	136.369095	64.684502	24.676077	181.067886	202.700317	178.767426	0.795971	99998.000000	3.964847	3.323492	0.350612	0.483835	3.363473	4.612572	2.528951	2.367404	2.134716	1.810800	1.392276	2.257841	2.306854	2.252288	0.000000	4.999991	73240.000000		1
7211.119629	1091.332031	1.575791	4.101373	1250.449951	27084.171875	186.618622	121.456131	70.068710	44.294823	14.456567	93.221420	115.775887	55.895847	1.233271	0.000000	3.858003	3.037957	0.197498	0.612929	3.097066	4.432715	2.270955	2.084419	1.845524	1.646353	1.160065	1.969516	2.063618	1.747380	0.091059	0.000000	73266.000000		1
5014.214844	1587.915771	1.548037	1.696056	1117.719604	27087.363281	188.684723	113.913307	75.206223	39.157314	21.755777	128.348297	175.603500	97.649673	1.220137	99998.000000	3.700203	3.200827	0.189781	0.229440	3.048333	4.432767	2.275737	2.056574	1.876254	1.592813	1.337575	2.108390	2.244533	1.989671	0.086408	4.999991	73309.000000		1
10120.259766	1815.350708	1.933504	3.237926	1811.172241	36316.441406	281.819794	183.948105	88.540306	21.666349	33.584999	146.523849	200.381348	117.027885	0.376419	0.000000	4.005192	3.258960	0.286345	0.510267	3.257960	4.560103	2.449971	2.264695	1.947141	1.335786	1.526145	2.165908	2.301857	2.068289	0.000000	0.000000	73385.000000		1
10669.989258	4024.778564	3.000478	2.855542	2929.098389	60617.183594	483.150940	299.141174	136.267334	68.696449	56.395412	296.939362	352.243134	157.181244	0.698235	0.000000	4.028164	3.604742	0.477190	0.455689	3.466734	4.782596	2.684083	2.475876	2.134392	1.836934	1.751244	2.472668	2.546843	2.196401	0.000000	0.000000	73432.000000		1
[truncated: 8,810 more rows]
