# Supplementary material for: Distinct elongation stalls during translation are linked with distinct pathways for mRNA degradation
Source: eLife. 2022 Jul 27;11:e76038. doi: 10.7554/eLife.76038 (PMC9352352; doi:10.7554/eLife.76038)
Supplement: Figure 3—source data 1. [file elife-76038-fig3-data1.zip › 3B_flow_cytometry_data/list_mode_data.HEL2_SYH1_NON_1.CSV]

FSC-HLin	SSC-HLin	BLU-V-HLin	GRN-V-HLin	YEL-V-HLin	ORG-V-HLin	GRN-B-HLin	YEL-B-HLin	RED-B-HLin	NIR-B-HLin	YEL-G-HLin	ORG-G-HLin	RED-G-HLin	NIR-G-HLin	BLU-V-ALin	BLU-V-W	FSC-HLog	SSC-HLog	BLU-V-HLog	GRN-V-HLog	YEL-V-HLog	ORG-V-HLog	GRN-B-HLog	YEL-B-HLog	RED-B-HLog	NIR-B-HLog	YEL-G-HLog	ORG-G-HLog	RED-G-HLog	NIR-G-HLog	BLU-V-ALog	BLU-V-WLog	TIME		P01.R1
10996.833984	2751.506104	2.029100	4.304899	2378.647949	44704.046875	384.585388	238.884903	136.517120	70.241402	47.131863	233.772064	297.226166	182.020767	0.451898	0.000000	4.041268	3.439570	0.307303	0.633963	3.376330	4.650347	2.584993	2.378189	2.135187	1.846593	1.673315	2.368793	2.473087	2.260121	0.000000	0.000000	158.000000		1
15257.808594	3085.366943	3.635728	2.645848	3531.136719	65555.085938	557.703430	359.249390	190.895767	63.111797	60.916176	288.986420	382.722809	269.743866	0.635618	0.000000	4.183492	3.489307	0.560591	0.422565	3.547915	4.816607	2.746403	2.555396	2.280796	1.800111	1.784733	2.460877	2.582884	2.430952	0.000000	0.000000	241.000000		1
11541.324219	2583.426758	3.151581	3.139246	3887.323975	78660.242188	676.559937	391.628662	214.840988	117.111145	78.000092	403.161835	520.991516	284.363892	0.369246	0.000000	4.062256	3.412196	0.498528	0.496825	3.589651	4.895755	2.830306	2.592875	2.332117	2.068598	1.892095	2.605479	2.716831	2.453874	0.000000	0.000000	294.000000		1
5985.176270	1410.539062	2.460824	2.889463	1120.013916	23856.291016	187.096603	114.079834	57.212605	18.468512	42.043694	116.981628	167.391510	87.954399	0.260028	99998.000000	3.777077	3.149385	0.391080	0.460817	3.049223	4.377603	2.272066	2.057209	1.757492	1.266432	1.623701	2.068118	2.223733	1.944258	0.000000	4.999991	336.000000		1
14775.185547	4349.706055	1.921169	2.655099	3622.955078	74080.335938	591.205139	367.242462	172.220642	93.230675	73.861710	338.224457	434.686890	251.882858	2.145487	99998.000000	4.169533	3.638460	0.283566	0.424081	3.559063	4.869703	2.771738	2.564953	2.236085	1.969559	1.868419	2.529205	2.638176	2.401199	0.331526	4.999991	365.000000		1
7428.082031	3105.960205	2.340558	4.511510	2045.104736	43104.296875	305.654022	209.163834	104.039177	36.344944	25.931160	150.566635	190.772415	102.114922	0.094422	0.000000	3.870877	3.492196	0.369319	0.654322	3.310715	4.634521	2.485230	2.320487	2.017197	1.560444	1.413822	2.177729	2.280516	2.009089	0.000000	0.000000	422.000000		1
20209.287109	3058.220703	2.544085	5.415045	4956.875488	93772.289062	796.067139	502.593903	235.094986	105.405273	79.763985	418.629883	549.041199	274.690186	1.473459	99998.000000	4.305551	3.485469	0.405532	0.733602	3.695208	4.972075	2.900950	2.701217	2.371243	2.022862	1.901807	2.621830	2.739605	2.438843	0.168338	4.999991	629.000000		1
5769.351562	1903.320557	2.047602	3.373610	1184.195801	23855.466797	192.724426	115.328743	45.108929	54.036354	11.613360	96.141724	123.010338	111.242790	0.081064	0.000000	3.761127	3.279512	0.311246	0.528095	3.073424	4.377588	2.284937	2.061938	1.654263	1.732686	1.064958	1.982912	2.089942	2.046272	0.000000	0.000000	651.000000		1
11923.090820	2028.082520	4.018112	4.144545	2466.223145	47526.398438	392.609283	250.569199	110.255997	49.901062	36.634815	198.518768	228.085648	185.382034	0.662402	0.000000	4.076389	3.307086	0.604022	0.617477	3.392032	4.676935	2.593961	2.398928	2.042402	1.698110	1.563894	2.297801	2.358098	2.268068	0.000000	0.000000	700.000000		1
7453.649414	1714.725220	3.031315	3.953353	2470.105469	45610.097656	404.401489	251.969208	117.231415	55.470291	47.298386	204.917526	283.056366	144.306641	0.177712	99998.000000	3.872369	3.234195	0.481631	0.596966	3.392715	4.659061	2.606813	2.401347	2.069044	1.744060	1.674846	2.311579	2.451873	2.159286	0.000000	4.999991	790.000000		1
5637.247070	1794.470703	2.143198	4.298732	1220.556152	25070.871094	197.865021	123.812111	62.458046	48.516460	27.673471	134.404755	176.753738	113.919479	0.457226	0.000000	3.751067	3.253936	0.331062	0.633340	3.086558	4.399169	2.296369	2.092763	1.795588	1.685889	1.442064	2.128415	2.247369	2.056598	0.000000	0.000000	895.000000		1
6958.709473	1703.503540	2.753779	2.402232	1053.287964	22675.585938	183.214172	108.337914	62.559807	18.261900	19.461475	93.209091	119.818672	115.088211	0.360494	0.000000	3.842529	3.231343	0.439929	0.380615	3.022547	4.355558	2.262959	2.034781	1.796295	1.261546	1.289176	1.969458	2.078525	2.061031	0.000000	0.000000	1017.000000		1
7269.016602	2754.148682	4.203136	3.648063	1725.629395	34544.804688	273.829834	173.571320	74.376694	39.043217	20.328007	125.563675	184.574097	91.176903	0.643903	99998.000000	3.861476	3.439987	0.623573	0.562062	3.236948	4.538383	2.437481	2.239478	1.871437	1.591546	1.308095	2.098864	2.266171	1.959885	0.000000	4.999991	1039.000000		1
10743.603516	2219.804688	4.634860	3.614142	2141.730469	42636.253906	337.157501	215.941895	119.612061	62.125000	31.272194	165.683121	232.785278	170.879211	0.279126	99998.000000	4.031150	3.346315	0.666037	0.558005	3.330765	4.629779	2.527833	2.334337	2.077775	1.793266	1.495158	2.219278	2.366956	2.232689	0.000000	4.999991	1293.000000		1
6813.927734	872.321838	1.751564	2.383730	1285.672363	31873.066406	192.921783	126.020065	63.956741	60.570797	36.169170	194.035004	231.212570	154.809860	0.865664	99998.000000	3.833398	2.940677	0.243426	0.377257	3.109130	4.503424	2.285381	2.100440	1.805886	1.782263	1.558339	2.287880	2.364012	2.189799	0.000000	4.999991	1331.000000		1
6971.969238	1418.208374	2.386814	4.360406	1452.095581	29899.095703	237.114838	145.003571	67.376610	32.468685	33.711433	145.117661	218.865280	139.042694	0.642616	99998.000000	3.843355	3.151740	0.377819	0.639527	3.161995	4.475658	2.374959	2.161379	1.828509	1.511465	1.527777	2.161720	2.340177	2.143148	0.000000	4.999991	1368.000000		1
12983.773438	2269.335693	1.421604	3.170084	2971.194580	54256.078125	461.216309	302.465424	144.269638	45.898369	40.585087	250.347168	326.083801	260.298401	2.192245	99998.000000	4.113401	3.355899	0.152779	0.501071	3.472931	4.734448	2.663905	2.480676	2.159175	1.661797	1.608366	2.398543	2.513329	2.415472	0.340889	4.999991	1449.000000		1
14452.854492	10776.053711	2.889463	4.045865	8360.752930	99998.000000	1339.539062	850.418030	415.006470	137.929474	161.375137	784.441467	1050.355347	501.604034	2.345720	0.000000	4.159954	4.032460	0.460817	0.607011	3.922246	4.999991	3.126955	2.929632	2.618055	2.139657	2.207837	2.894561	3.021336	2.700361	0.370276	0.000000	1605.000000		1
22288.128906	8799.639648	1.921169	3.299600	8094.459473	99998.000000	1264.113892	817.480652	384.378784	208.614929	135.554993	671.419373	919.931702	499.726044	1.434221	0.000000	4.348073	3.944465	0.283566	0.518461	3.908188	4.999991	3.101786	2.912477	2.584759	2.319345	2.132116	2.826994	2.963756	2.698732	0.156616	0.000000	1643.000000		1
6690.082031	1961.294800	2.130863	3.521630	1088.528931	21329.091797	178.181503	112.722984	61.890636	25.363750	24.244354	90.646500	134.623703	65.606544	0.410435	0.000000	3.825431	3.292543	0.328556	0.546744	3.036840	4.328972	2.250863	2.052012	1.791625	1.404213	1.384611	1.957351	2.129122	1.816947	0.000000	0.000000	1712.000000		1
9422.554688	2459.697998	2.445405	2.929552	2281.849609	46388.085938	348.419312	230.737671	100.147499	73.158615	30.266895	163.928467	223.238022	104.618919	0.088416	0.000000	3.974169	3.390882	0.388351	0.466801	3.358287	4.666407	2.542102	2.363118	2.000640	1.864265	1.480968	2.214654	2.348768	2.019610	0.000000	0.000000	1750.000000		1
8601.225586	2028.865723	2.485493	2.753779	1742.062622	35497.710938	293.750793	176.911011	80.325226	42.142372	41.624306	196.242966	278.745300	132.196793	0.579275	99998.000000	3.934560	3.307253	0.395413	0.439929	3.241064	4.550200	2.467979	2.247755	1.904852	1.624719	1.619347	2.292794	2.445208	2.121221	0.000000	4.999991	1828.000000		1
5945.361816	1798.454956	1.470943	4.372742	921.377991	19134.062500	168.039093	93.862839	35.151539	23.843468	25.323662	90.695839	107.443626	82.471512	0.401534	0.000000	3.774178	3.254900	0.167596	0.640754	2.964438	4.281807	2.225410	1.972494	1.545944	1.377369	1.403527	1.957587	2.031181	1.916304	0.000000	0.000000	1879.000000		1
8975.320312	2239.262939	2.331306	2.676685	1581.196289	33964.097656	253.171875	161.726685	86.048645	43.819927	26.850113	134.608276	154.365799	118.027016	0.553287	99998.000000	3.953050	3.350105	0.367599	0.427597	3.198986	4.531020	2.403415	2.208782	1.934744	1.641672	1.428946	2.129072	2.188551	2.071981	0.000000	4.999991	1913.000000		1
13036.780273	3262.666504	1.449357	1.418520	4035.704346	77297.859375	638.864319	410.667664	210.921570	105.223335	72.144066	367.939362	467.238831	261.926605	0.906705	0.000000	4.115170	3.513573	0.161175	0.151835	3.605919	4.888167	2.805409	2.613491	2.324121	2.022112	1.858201	2.565776	2.669539	2.418180	0.000000	0.000000	1955.000000		1
5462.374512	3023.266602	1.945839	2.547168	2264.882812	43302.058594	355.126434	225.729675	91.926254	47.557419	23.880472	167.995926	243.399506	161.039001	1.507518	0.000000	3.737381	3.480476	0.289107	0.406058	3.355046	4.636508	2.550383	2.353589	1.963440	1.677218	1.378043	2.225299	2.386320	2.206931	0.178262	0.000000	1976.000000		1
20240.843750	3377.810303	3.358191	5.365705	3968.768799	81058.328125	620.078186	397.617279	202.129822	113.934898	62.772587	338.252228	434.239746	260.363159	0.191561	99998.000000	4.306229	3.528635	0.526105	0.729627	3.598656	4.908798	2.792446	2.599465	2.305630	2.056657	1.797770	2.529241	2.637730	2.415580	0.000000	4.999991	2004.000000		1
8406.709961	2430.787842	3.882427	4.058200	1590.703491	30319.115234	247.303513	161.939453	76.920776	45.260033	29.418867	122.458351	157.307678	90.988792	0.948899	99998.000000	3.924626	3.385747	0.589103	0.608333	3.201589	4.481717	2.393230	2.209353	1.886044	1.655715	1.468626	2.087988	2.196750	1.958988	0.000000	4.999991	2038.000000		1
14725.595703	7307.171875	2.167868	2.944971	5432.326660	99998.000000	879.661133	552.902039	267.434174	120.845551	97.045258	467.149414	630.063354	408.413452	2.170590	0.000000	4.168073	3.863749	0.336033	0.469081	3.734986	4.999991	2.944315	2.742648	2.427217	2.082231	1.986974	2.669456	2.799384	2.611100	0.336578	0.000000	2092.000000		1
18815.949219	5462.362305	2.411484	4.779795	3708.519531	78377.187500	553.013062	377.409546	232.193192	105.099983	76.914612	364.877228	466.751617	284.422485	0.507583	99998.000000	4.274526	3.737381	0.382284	0.679409	3.569201	4.894190	2.742735	2.576813	2.365849	2.021603	1.886009	2.562147	2.669086	2.453964	0.000000	4.999991	2159.000000		1
17113.349609	11128.152344	2.840123	3.623393	6934.649902	99998.000000	1083.092285	706.783691	350.846222	158.834137	109.491226	566.347107	755.028748	378.245239	1.277558	0.000000	4.233335	4.046423	0.453337	0.559115	3.841025	4.999991	3.034665	2.849287	2.545117	2.200944	2.039379	2.753083	2.877964	2.577774	0.106380	0.000000	2281.000000		1
7093.551758	1570.609863	1.785485	3.096074	2106.347656	38177.281250	328.812897	213.286789	77.580696	44.378086	38.722507	161.985718	239.291962	96.847900	1.679707	0.000000	3.850864	3.196068	0.251756	0.490811	3.323530	4.581805	2.516949	2.328964	1.889754	1.647169	1.587963	2.209477	2.378928	1.986090	0.225233	0.000000	2356.000000		1
6677.074707	1688.525879	2.494745	3.262596	1387.972290	32659.531250	219.127396	139.952393	111.841034	57.453136	30.057201	159.531052	211.374878	145.413696	0.064876	0.000000	3.824586	3.227508	0.397026	0.513563	3.142381	4.514010	2.340697	2.145980	2.048601	1.759314	1.477949	2.202845	2.325053	2.162605	0.000000	0.000000	2440.000000		1
7791.448242	1945.447510	2.704439	3.441453	1042.507202	21576.244141	169.988022	103.558113	48.565800	31.336954	24.195015	100.952354	137.938721	122.421341	0.068494	0.000000	3.891618	3.289020	0.432077	0.536742	3.018079	4.333976	2.230418	2.015184	1.686331	1.496057	1.383726	2.004117	2.139686	2.087857	0.000000	0.000000	2499.000000		1
8347.073242	609.426941	1.680638	2.658183	1328.641235	25040.425781	204.319275	136.683640	61.878304	18.934156	13.201486	105.167824	145.407532	73.747612	0.908228	0.000000	3.921534	2.784922	0.225474	0.424585	3.123408	4.398642	2.310309	2.135716	1.791538	1.277246	1.120623	2.021883	2.162587	1.867748	0.000000	0.000000	2599.000000		1
11099.170898	1096.330811	2.587257	2.611927	1862.479492	32636.148438	287.894775	188.515121	86.656143	46.108063	30.803467	139.166046	185.967957	100.258514	0.210453	0.000000	4.045290	3.039942	0.412840	0.416961	3.270092	4.513699	2.459234	2.275346	1.937799	1.663777	1.488600	2.143533	2.269438	2.001121	0.000000	0.000000	2674.000000		1
10144.969727	2785.769531	2.312804	3.759078	2283.280273	43670.007812	338.360138	224.545517	116.059593	45.682507	37.109711	196.979980	285.967438	148.334000	2.140136	0.000000	4.006251	3.444945	0.364139	0.575081	3.358559	4.640183	2.529379	2.351304	2.064681	1.659750	1.569488	2.294422	2.456316	2.171241	0.330441	0.000000	2842.000000		1
6261.161621	1750.231445	2.081524	3.219423	1325.178101	28710.353516	208.371307	131.583130	78.919044	61.976982	28.009600	131.792831	181.391678	125.791870	0.089648	0.000000	3.796655	3.243095	0.318381	0.507778	3.122274	4.458038	2.318838	2.119200	1.897182	1.792230	1.447307	2.119892	2.258617	2.099653	0.000000	0.000000	2898.000000		1
6676.590332	2723.092529	2.528666	4.156880	2286.305420	41856.394531	347.842651	234.290131	90.843857	59.540829	34.260338	172.242233	222.793961	175.350632	1.416609	0.000000	3.824555	3.435062	0.402891	0.618767	3.359134	4.621762	2.541383	2.369754	1.958296	1.774815	1.534792	2.236140	2.347903	2.243907	0.151250	0.000000	2958.000000		1
6958.697266	3382.793457	2.858626	3.108409	4759.479492	96766.023438	776.380554	484.495453	263.308105	124.166740	111.884209	495.196014	637.134338	382.281830	1.085775	0.000000	3.842528	3.529275	0.456157	0.492538	3.677559	4.985723	2.890075	2.685290	2.420464	2.094005	2.048769	2.694777	2.804231	2.582384	0.035740	0.000000	3040.000000		1
14674.726562	6362.409668	1.834825	3.830003	5412.146484	99998.000000	856.419006	547.083008	255.990402	100.024147	80.528755	476.076843	664.625854	316.320679	2.601394	99998.000000	4.166570	3.803622	0.263595	0.583199	3.733370	4.999991	2.932686	2.738053	2.408224	2.000105	1.905951	2.677677	2.822577	2.500128	0.415206	4.999991	3077.000000		1
8204.197266	2098.450195	1.717642	2.732193	1726.283081	36819.035156	283.312317	174.601288	90.023582	46.212910	43.613316	189.637604	259.906738	162.661057	0.381864	0.000000	3.914036	3.321899	0.234933	0.436511	3.237112	4.566072	2.452266	2.242048	1.954356	1.664763	1.639619	2.277925	2.414818	2.211284	0.000000	0.000000	3190.000000		1
9323.218750	2931.050537	3.065236	2.917217	2875.715820	58967.332031	481.858856	289.760437	134.247482	63.679207	53.206829	311.149231	404.734558	227.610764	0.155139	99998.000000	3.969566	3.467023	0.486464	0.464969	3.458746	4.770611	2.682920	2.462039	2.127906	1.803998	1.725967	2.492969	2.607170	2.357193	0.000000	4.999991	3250.000000		1
9417.791016	3552.809326	3.450704	3.018980	2484.617676	52340.230469	407.207703	248.981064	128.653580	76.526062	46.293087	206.712265	263.801514	165.464172	0.087011	99998.000000	3.973949	3.550572	0.537908	0.479860	3.395260	4.718836	2.609816	2.396166	2.109422	1.883809	1.665516	2.315366	2.421277	2.218704	0.000000	4.999991	3293.000000		1
5060.655762	805.417053	1.239663	2.544085	990.086731	23637.894531	147.464386	96.058464	61.637772	40.563499	20.312588	107.067406	154.834518	80.898804	0.828787	99998.000000	3.704207	2.906021	0.093304	0.405532	2.995673	4.373609	2.168687	1.982536	1.789847	1.608135	1.307765	2.029657	2.189868	1.907942	0.000000	4.999991	3316.000000		1
12780.052734	3567.595947	3.398280	4.890810	9799.872070	99998.000000	1658.329834	996.266541	224.126129	89.295822	72.628212	327.887787	484.646545	246.847122	1.326512	99998.000000	4.106533	3.552376	0.531259	0.689381	3.991220	4.999991	3.219671	2.998376	2.350492	1.950831	1.861105	2.515725	2.685425	2.392428	0.122711	4.999991	3453.000000		1
8848.619141	2690.747070	1.989012	2.750695	2825.025391	53319.355469	420.369110	285.458618	131.305603	52.109016	48.578136	218.097427	319.771362	172.784973	0.937018	0.000000	3.946876	3.429873	0.298637	0.439442	3.451022	4.726885	2.623631	2.455543	2.118283	1.716913	1.686441	2.338650	2.504840	2.237506	0.000000	0.000000	3496.000000		1
19070.210938	7541.461914	2.661267	4.872307	6296.371582	99998.000000	1016.702515	638.050232	347.750122	116.448143	115.408920	546.552612	737.670410	379.891937	2.637953	99998.000000	4.280355	3.877455	0.425088	0.687735	3.799090	4.999991	3.007194	2.804855	2.541267	2.066133	2.062239	2.737632	2.867862	2.579660	0.421267	4.999991	3547.000000		1
10491.027344	2878.293945	2.537917	2.981975	1789.826660	33577.640625	253.862625	175.177948	87.060112	48.334522	25.117052	112.837082	152.065323	92.820534	1.167384	0.000000	4.020818	3.459135	0.404477	0.474504	3.252811	4.526050	2.404599	2.243479	1.939819	1.684257	1.399969	2.052452	2.182030	1.967644	0.067214	0.000000	3579.000000		1
5998.318848	3584.032227	1.353761	3.108409	2736.793457	52814.226562	432.037964	279.035187	136.998184	67.425949	43.699661	201.698105	301.219604	203.384903	0.659486	0.000000	3.778029	3.554372	0.131542	0.492538	3.437242	4.722751	2.635522	2.445659	2.136715	1.828827	1.640478	2.304702	2.478883	2.308319	0.000000	0.000000	3653.000000		1
9700.563477	4317.792480	3.691235	3.570970	2853.355713	48826.492188	436.407623	280.891602	147.359543	57.049168	37.658619	216.922516	286.007507	202.502960	1.878980	99998.000000	3.986797	3.635262	0.567172	0.552786	3.455356	4.688655	2.639892	2.448539	2.168378	1.756249	1.575864	2.336305	2.456378	2.306431	0.273922	4.999991	3954.000000		1
7738.787109	3002.210938	2.648932	4.674948	2541.950439	45685.972656	387.292908	262.130127	109.084175	59.836868	36.724243	199.776932	274.261566	138.228592	0.714788	0.000000	3.888673	3.477441	0.423071	0.669777	3.405167	4.659783	2.588040	2.418517	2.037762	1.776969	1.564953	2.300545	2.438165	2.140598	0.000000	0.000000	4026.000000		1
16549.419922	6139.128906	2.846291	3.990358	5465.902344	99998.000000	840.318787	556.143005	263.129272	123.016510	90.631081	447.416565	610.231812	323.299164	1.562830	0.000000	4.218783	3.788107	0.454279	0.601012	3.737662	4.999991	2.924444	2.745187	2.420169	2.089963	1.957277	2.650712	2.785495	2.509605	0.193912	0.000000	4104.000000		1
10551.970703	4197.788574	3.086823	4.847637	3017.999512	59149.980469	463.729553	305.549164	159.608154	70.592949	49.589603	284.366974	377.841248	220.123444	0.352786	0.000000	4.023334	3.623021	0.489512	0.685530	3.479719	4.771955	2.666265	2.485081	2.203055	1.848761	1.695391	2.453879	2.577309	2.342666	0.000000	0.000000	4160.000000		1
10153.801758	3626.322510	2.735276	2.451572	2894.690186	61126.503906	481.812592	289.458221	178.499130	70.229065	55.939022	302.178650	416.483582	203.625443	2.095998	0.000000	4.006629	3.559466	0.437001	0.389445	3.461602	4.786230	2.682878	2.461586	2.251636	1.846517	1.747715	2.480264	2.619598	2.308832	0.321391	0.000000	4185.000000		1
4444.164062	1702.001709	3.031315	4.835302	1629.777466	32220.789062	255.974991	156.222198	81.157837	58.313499	28.617096	155.457443	235.110413	145.194748	0.798673	0.000000	3.647790	3.230960	0.481631	0.684424	3.212128	4.508136	2.408198	2.193743	1.909330	1.765769	1.456626	2.191612	2.371272	2.161951	0.000000	0.000000	4215.000000		1
18599.457031	7418.093750	1.958174	4.409747	8543.665039	99998.000000	1341.370850	876.016174	404.352173	171.643982	140.029495	689.178589	913.881409	466.168793	1.482277	0.000000	4.269500	3.870292	0.291851	0.644414	3.931644	4.999991	3.127549	2.942512	2.606760	2.234629	2.146219	2.838332	2.960890	2.668543	0.170929	0.000000	4273.000000		1
12494.390625	4139.838867	2.655099	4.403579	5603.239746	99998.000000	903.251770	570.115479	306.264587	129.813065	107.221596	508.471527	697.221008	368.312500	0.800676	99998.000000	4.096715	3.616983	0.424081	0.643806	3.748439	4.999991	2.955809	2.755963	2.486097	2.113318	2.030282	2.706267	2.843370	2.566216	0.000000	4.999991	4316.000000		1
11719.804688	1761.977417	3.734408	4.853805	2244.215576	38251.027344	341.937286	228.714737	108.658615	26.773020	45.315540	184.139297	231.431503	157.788742	1.394660	0.000000	4.068921	3.246000	0.572222	0.686082	3.351065	4.582643	2.533947	2.359294	2.036064	1.427697	1.656247	2.265146	2.364423	2.198076	0.144468	0.000000	4406.000000		1
10199.518555	3413.538330	1.711475	2.923384	2962.442871	60171.015625	456.239136	299.085663	144.491669	86.813416	60.783573	270.672089	350.426819	227.271545	0.107048	99998.000000	4.008580	3.533205	0.233371	0.465886	3.471650	4.779387	2.659193	2.475796	2.159843	1.938587	1.783786	2.432443	2.544597	2.356545	0.000000	4.999991	4437.000000		1
20905.580078	5000.930176	3.274930	4.829135	5209.199707	99998.000000	842.110474	525.703430	257.547699	121.961868	77.716385	474.211182	627.217041	370.813416	1.497648	99998.000000	4.320262	3.699051	0.515202	0.683869	3.716771	4.999991	2.925369	2.720741	2.410858	2.086224	1.890513	2.675972	2.797418	2.569155	0.175410	4.999991	4511.000000		1
6044.756836	1934.469360	1.520283	3.256428	1177.627441	22446.992188	181.761734	119.408531	55.735493	40.905796	25.974331	123.602417	151.399231	118.073273	0.039151	0.000000	3.781379	3.286562	0.181925	0.512742	3.071008	4.351158	2.259502	2.077035	1.746132	1.611785	1.414544	2.092027	2.180124	2.072152	0.000000	0.000000	4620.000000		1
3767.601074	1446.267334	2.198706	2.670518	768.729797	14834.096680	117.771065	77.232239	37.239227	31.114923	20.133730	69.769592	111.430901	56.080872	0.788660	0.000000	3.576065	3.160249	0.342167	0.426595	2.885774	4.171261	2.071038	1.887799	1.571001	1.492969	1.303924	1.843666	2.047006	1.748815	0.000000	0.000000	4769.000000		1
6920.076172	2114.254395	2.272716	4.829135	2828.010498	55607.488281	468.179382	285.939667	150.912003	96.335999	71.906624	320.064331	437.995758	291.669250	0.389572	0.000000	3.840111	3.325157	0.356545	0.683869	3.451481	4.745133	2.670412	2.456275	2.178724	1.983789	1.856769	2.505237	2.641470	2.464891	0.000000	0.000000	4830.000000		1
6210.110352	2437.007812	1.856411	3.956437	1310.733887	25952.210938	193.615616	132.088867	61.159790	24.608234	18.912569	109.010162	164.350937	86.316933	0.156281	99998.000000	3.793099	3.386857	0.268674	0.597304	3.117515	4.414175	2.286940	2.120866	1.786466	1.391080	1.276751	2.037467	2.215772	1.936096	0.000000	4.999991	5082.000000		1
26963.662109	6468.222168	2.377563	4.502259	6133.686035	99998.000000	984.227661	624.660645	301.216522	164.036392	98.738228	553.235046	800.230225	527.004761	2.502068	99998.000000	4.430779	3.810785	0.376132	0.653430	3.787722	4.999991	2.993096	2.795644	2.478879	2.214940	1.994485	2.742910	2.903215	2.721815	0.398299	4.999991	5145.000000		1
7265.350098	596.598572	4.132210	4.773628	1113.121704	24653.941406	186.337997	111.915047	59.670345	35.324226	33.603500	107.591644	146.678040	85.314713	0.211003	0.000000	3.861257	2.775682	0.616182	0.678849	3.046543	4.391886	2.270301	2.048888	1.775759	1.548073	1.526384	2.031779	2.166365	1.931024	0.000000	0.000000	5251.000000		1
22959.710938	5025.495117	1.699140	3.342773	4207.746094	80746.992188	649.244202	423.989410	201.022766	93.850502	71.061676	342.134644	439.256989	275.701660	2.293195	0.000000	4.360966	3.701179	0.230229	0.524107	3.624049	4.907126	2.812408	2.627355	2.303245	1.972437	1.851635	2.534197	2.642719	2.440439	0.360441	0.000000	5388.000000		1
17205.017578	3495.535156	3.823836	4.311067	3282.322266	66575.812500	523.402954	335.763641	193.455261	82.634949	56.679119	277.206512	358.268768	213.851120	1.220675	99998.000000	4.235655	3.543514	0.582499	0.634585	3.516181	4.823317	2.718836	2.526034	2.286581	1.917164	1.753423	2.442803	2.554209	2.330112	0.086600	4.999991	5454.000000		1
8785.836914	2553.508301	2.029100	3.043650	1717.426636	34046.472656	263.733673	172.772629	92.200706	36.819839	28.025019	137.787613	179.162140	116.808937	2.221914	0.000000	3.943783	3.407137	0.307303	0.483395	3.234878	4.532072	2.421165	2.237475	1.964734	1.566082	1.447546	2.139210	2.253246	2.067476	0.346727	0.000000	5544.000000		1
18272.234375	4723.991699	1.905751	3.123827	5225.361328	99998.000000	844.093323	529.801758	238.724548	118.606758	83.168434	433.774109	578.426147	304.972504	0.941079	99998.000000	4.261792	3.674309	0.280066	0.494687	3.718116	4.999991	2.926390	2.724113	2.377897	2.074110	1.919958	2.637264	2.762248	2.484261	0.000000	4.999991	5585.000000		1
9909.983398	1217.114624	2.790784	2.664350	1520.021118	38275.730469	257.381165	155.574615	92.209953	42.348984	31.222855	157.634552	214.381516	92.324051	0.142900	99998.000000	3.996073	3.085331	0.445726	0.425591	3.181850	4.582923	2.410577	2.191939	1.964778	1.626843	1.494473	2.197651	2.331187	1.965315	0.000000	4.999991	5689.000000		1
14041.804688	4393.741699	2.944971	4.354239	3565.326172	70118.078125	528.182800	358.062164	179.128220	85.805031	62.273022	338.736359	457.108765	262.432343	1.584024	99998.000000	4.147423	3.642834	0.469081	0.638912	3.552099	4.845830	2.722784	2.553958	2.253164	1.933513	1.794300	2.529862	2.660020	2.419017	0.199762	4.999991	5784.000000		1
14804.524414	4223.550293	2.359060	4.036614	4969.164551	97317.585938	781.588989	502.942383	244.336960	116.047256	105.396027	544.976807	694.402466	504.104950	2.200823	0.000000	4.170394	3.625678	0.372739	0.606017	3.696283	4.988191	2.892978	2.701518	2.387989	2.064635	2.022824	2.736378	2.841611	2.702521	0.342585	0.000000	5872.000000		1
7163.426270	1679.108032	3.487709	5.384208	1587.699951	34117.746094	245.681473	161.085266	81.993530	54.532837	30.417999	153.292648	210.915390	101.097290	0.569559	99998.000000	3.855121	3.225079	0.542540	0.731122	3.200768	4.532980	2.390373	2.207056	1.913780	1.736658	1.483131	2.185521	2.324108	2.004740	0.000000	4.999991	6006.000000		1
6941.372559	1525.072266	2.957305	2.732193	1198.417969	30716.763672	195.462784	123.161446	48.124828	41.661312	30.020197	106.114532	131.623215	69.997787	0.025390	0.000000	3.841445	3.183290	0.470896	0.436511	3.078608	4.487375	2.291064	2.090475	1.682369	1.619733	1.477414	2.025775	2.119333	1.845084	0.000000	0.000000	6124.000000		1
11706.862305	4691.643066	2.093859	2.849375	3807.603271	72789.226562	609.436218	385.535187	180.756424	77.802727	67.971771	319.413666	460.210999	181.277588	1.096743	0.000000	4.068440	3.671325	0.320947	0.454750	3.580652	4.862067	2.784928	2.586064	2.257094	1.890995	1.832329	2.504354	2.662957	2.258344	0.040105	0.000000	6155.000000		1
14256.712891	2346.126953	1.248914	2.337474	2772.102295	52321.519531	465.317688	283.241394	135.564240	62.359364	59.540829	256.304932	344.077393	157.656143	1.208117	0.000000	4.154019	3.370352	0.096533	0.368747	3.442809	4.718680	2.667750	2.452157	2.132145	1.794902	1.774815	2.408757	2.536656	2.197711	0.082109	0.000000	6196.000000		1
11504.282227	2989.727783	2.022933	5.186849	3121.520752	61226.218750	514.441650	316.416260	167.527191	70.241402	55.972942	287.503143	355.619843	256.224762	0.433087	99998.000000	4.060860	3.475632	0.305981	0.714904	3.494366	4.786937	2.711336	2.500259	2.224085	1.846593	1.747978	2.458642	2.550986	2.408621	0.000000	4.999991	6296.000000		1
7941.777344	3589.811035	4.567017	4.354239	2011.100342	39177.769531	314.803467	204.350113	107.832176	58.751392	29.961605	150.221252	191.635864	147.677170	0.887911	99998.000000	3.899918	3.555072	0.659633	0.638912	3.303434	4.593040	2.498039	2.310375	2.032748	1.769018	1.476565	2.176731	2.282477	2.169313	0.000000	4.999991	6346.000000		1
21551.718750	7381.755371	2.377563	5.729587	5868.725098	99998.000000	938.239868	590.721008	235.153580	96.132469	72.467857	408.317841	504.009338	322.229126	1.229107	99998.000000	4.333482	3.868160	0.376132	0.758123	3.768544	4.999991	2.972314	2.771382	2.371351	1.982870	1.860145	2.610998	2.702439	2.508165	0.089590	4.999991	6401.000000		1
105.655060	0.000000	0.595162	1.091644	0.000000	1378.166016	0.000000	0.000000	0.000000	0.000000	0.000000	0.000000	0.000000	0.000000	2.105231	0.000000	2.023890	0.000000	0.000000	0.038081	0.000000	3.139302	0.000000	0.000000	0.000000	0.000000	0.000000	0.000000	0.000000	0.000000	0.323300	0.000000	6414.000000		0
6394.931152	3033.187012	2.969640	3.774496	2015.568604	37945.949219	320.480621	204.741745	108.026451	37.744961	43.283356	184.651199	244.750183	191.771545	0.595298	0.000000	3.805836	3.481899	0.472704	0.576859	3.304398	4.579165	2.505802	2.311206	2.033530	1.576859	1.636321	2.266352	2.388723	2.282784	0.000000	0.000000	6467.000000		1
6381.476562	2545.392090	2.235711	3.157748	2072.969482	38255.234375	322.414124	210.384995	106.592514	31.682331	38.518982	181.558197	245.653717	115.920822	1.904441	99998.000000	3.804921	3.405755	0.349416	0.499378	3.316593	4.582691	2.508414	2.323015	2.027727	1.500817	1.585675	2.259016	2.390323	2.064162	0.279767	4.999991	6497.000000		1
14495.814453	2193.703857	2.124696	3.583304	3266.366943	66471.781250	525.725037	330.854340	180.802689	76.852936	68.369576	320.314117	441.511200	223.651230	1.171325	99998.000000	4.161242	3.341178	0.327297	0.554284	3.514065	4.822637	2.720759	2.519637	2.257205	1.885660	1.834863	2.505576	2.644942	2.349571	0.068678	4.999991	6674.000000		1
16503.894531	5160.195801	1.760815	2.772281	3687.608887	67162.625000	596.166870	373.342072	163.031097	95.195015	50.345119	291.505829	357.140106	217.681122	0.973383	99998.000000	4.217587	3.712666	0.245714	0.442837	3.566745	4.827127	2.775368	2.572107	2.212270	1.978614	1.701957	2.464647	2.552839	2.337821	0.000000	4.999991	6731.000000		1
8122.795898	3890.111816	1.760815	1.911918	3070.657471	61718.136719	487.058044	313.258514	159.959702	72.625130	51.775974	268.155762	380.971252	217.187714	0.465898	99998.000000	3.909706	3.589962	0.245714	0.281469	3.487231	4.790413	2.687581	2.495903	2.204010	1.861087	1.714128	2.428387	2.580892	2.336835	0.000000	4.999991	6808.000000		1
8723.240234	3957.707275	1.952007	2.343642	3479.323730	71875.242188	559.464233	350.531677	190.396194	79.159576	58.039047	303.640350	419.542664	195.533707	1.862459	99998.000000	3.940678	3.597444	0.290481	0.369891	3.541495	4.856579	2.747772	2.544727	2.279658	1.898503	1.763720	2.482359	2.622776	2.291222	0.270087	4.999991	6844.000000		1
8491.512695	2348.976318	1.782401	2.349809	1441.345703	30934.738281	248.311890	140.593811	82.860062	38.068756	21.879126	131.987106	152.891769	97.452309	0.356945	99998.000000	3.928985	3.370879	0.251005	0.371033	3.158768	4.490447	2.394998	2.147966	1.918345	1.580569	1.340030	2.120532	2.184384	1.988792	0.000000	4.999991	6869.000000		1
8777.670898	2036.075562	1.668303	2.985059	1604.506226	32668.382812	247.957260	164.338608	94.461082	33.153275	23.513508	161.859283	169.839996	150.640640	0.112405	0.000000	3.943379	3.308794	0.222275	0.474953	3.205341	4.514128	2.394377	2.215739	1.975253	1.520526	1.371317	2.209138	2.230040	2.177942	0.000000	0.000000	6938.000000		1
8575.732422	5219.702637	2.402232	2.207957	5294.014648	99998.000000	853.609741	537.224304	313.039581	186.763550	90.470726	455.110504	598.550598	396.544128	1.425283	0.000000	3.933271	3.717646	0.380615	0.343991	3.723785	4.999991	2.931259	2.730156	2.495599	2.271292	1.956508	2.658117	2.777101	2.598292	0.153901	0.000000	7010.000000		1
6854.614746	3448.683838	2.303553	3.496960	2197.879395	40194.894531	340.031525	218.248520	99.416656	60.539959	41.803162	187.688675	231.009033	103.730804	0.886849	99998.000000	3.835983	3.537653	0.362398	0.543691	3.342004	4.604171	2.531519	2.338951	1.997459	1.782042	1.621209	2.273438	2.363629	2.015908	0.000000	4.999991	7038.000000		1
17883.847656	5042.520508	2.556419	3.068320	4464.938965	87555.085938	698.769043	452.264221	216.626480	139.008774	65.254997	378.106445	479.962341	281.813629	0.424601	99998.000000	4.252461	3.702648	0.407632	0.486901	3.649816	4.942281	2.844334	2.655392	2.335711	2.143042	1.814614	2.577614	2.681207	2.449962	0.000000	4.999991	7260.000000		1
14275.381836	2790.395020	2.318972	4.887726	2676.790039	51752.519531	420.881012	270.397644	141.241409	60.185329	49.987404	263.980377	299.036316	151.084702	1.199435	0.000000	4.154588	3.445666	0.365295	0.689107	3.427614	4.713932	2.624159	2.432003	2.149962	1.779491	1.698861	2.421572	2.475724	2.179220	0.078977	0.000000	7383.000000		1
15867.670898	2694.336670	1.622047	4.647194	3424.858887	60611.296875	533.252441	347.034698	155.932327	73.004433	51.954830	229.300644	305.382660	156.879044	1.164376	0.000000	4.200513	3.430452	0.210063	0.667191	3.534643	4.782554	2.726933	2.540373	2.192936	1.863349	1.715626	2.360405	2.484844	2.195565	0.066093	0.000000	7637.000000		1
19089.910156	7590.376465	2.328223	3.478457	6602.898438	99998.000000	1004.275024	671.089417	368.451263	125.289223	124.672478	638.210571	827.175903	445.066772	1.834577	0.000000	4.280804	3.880263	0.367025	0.541387	3.819735	4.999991	3.001853	2.826780	2.566380	2.097914	2.095771	2.804964	2.917598	2.648425	0.263536	0.000000	7763.000000		1
19681.722656	7037.609863	2.525582	5.902276	7016.085449	99998.000000	1124.843018	703.299072	372.805511	148.201401	122.726631	692.601562	920.656372	583.973755	3.335407	0.000000	4.294063	3.847425	0.402361	0.771020	3.846095	4.999991	3.051092	2.847140	2.571482	2.170852	2.088939	2.840483	2.964097	2.766393	0.523149	0.000000	7847.000000		1
10657.780273	2930.208740	3.373610	2.349809	2259.535645	46764.554688	370.390930	234.271637	105.772240	55.313023	48.112492	223.450790	302.511688	206.237366	1.198163	99998.000000	4.027667	3.466898	0.528095	0.371033	3.354019	4.669917	2.568660	2.369720	2.024372	1.742827	1.682258	2.349182	2.480742	2.314367	0.078516	4.999991	7920.000000		1
11439.190430	1540.068481	2.365228	2.664350	2388.460449	41069.933594	361.386414	243.396423	108.809723	46.860493	24.799427	143.255081	179.637039	143.757736	0.546302	0.000000	4.058395	3.187540	0.373873	0.425591	3.378118	4.613524	2.557972	2.386314	2.036668	1.670807	1.394442	2.156110	2.254396	2.157631	0.000000	0.000000	7967.000000		1
9751.558594	2574.940430	2.636597	3.410615	2400.706055	43999.878906	374.680420	243.035614	105.892502	49.416912	37.714127	217.008865	268.069397	176.285004	0.100363	0.000000	3.989074	3.410767	0.421044	0.532833	3.380339	4.643452	2.573661	2.385670	2.024865	1.693876	1.576504	2.336478	2.428247	2.246215	0.000000	0.000000	8133.000000		1
14722.878906	4263.503418	3.025148	2.855542	3417.618164	68368.070312	543.835815	350.062927	169.932510	90.045174	63.407837	326.416840	425.287659	312.179199	2.531703	0.000000	4.167993	3.629767	0.480747	0.455689	3.533724	4.834853	2.735468	2.544146	2.230277	1.954460	1.802143	2.513772	2.628683	2.494404	0.403413	0.000000	8212.000000		1
14245.309570	3305.385498	2.889463	5.279361	3456.365479	72022.257812	538.331360	346.976105	150.504959	66.445320	57.520977	316.573547	410.525818	216.614151	1.314560	99998.000000	4.153672	3.519222	0.460817	0.722581	3.538620	4.857467	2.731050	2.540300	2.177551	1.822464	1.759826	2.500475	2.613340	2.335687	0.118781	4.999991	8256.000000		1
11645.418945	1806.944458	2.827788	4.644111	1929.760498	40151.609375	304.062805	190.760086	83.464470	62.396370	30.501261	148.111969	208.062943	173.478806	1.446416	99998.000000	4.066155	3.256945	0.451447	0.666903	3.285503	4.603703	2.482963	2.280488	1.921502	1.795159	1.484318	2.170590	2.318195	2.239246	0.160293	4.999991	8281.000000		1
7302.172852	2623.207031	3.814585	4.634860	2764.846191	57576.726562	461.944061	281.973999	127.417000	55.075573	44.581612	235.440369	298.064941	195.428864	0.622039	99998.000000	3.863452	3.418833	0.581447	0.666037	3.441671	4.760247	2.664589	2.450209	2.105227	1.740959	1.649156	2.371881	2.474311	2.290989	0.000000	4.999991	8436.000000		1
7074.959961	1622.928589	2.130863	3.484625	1816.982056	35477.535156	273.450531	181.194321	84.525276	45.303207	38.034832	190.322189	224.064453	157.683899	1.879297	0.000000	3.849724	3.210299	0.328556	0.542156	3.259351	4.549953	2.436879	2.258145	1.926987	1.656129	1.580181	2.279490	2.350373	2.197787	0.273996	0.000000	8540.000000		1
12774.520508	1294.454834	1.615879	3.290349	2259.399902	46154.867188	349.208740	230.053085	109.602242	37.658619	32.780144	181.339264	223.173264	127.944321	1.217338	0.000000	4.106345	3.112087	0.208409	0.517242	3.353993	4.664217	2.543085	2.361828	2.039819	1.575864	1.515611	2.258492	2.348642	2.107021	0.085411	0.000000	8605.000000		1
9104.210938	2097.176758	3.598723	5.020327	1689.577393	36462.480469	272.247864	168.921036	103.345337	34.605717	31.121092	159.965866	212.167389	107.585480	1.400105	99998.000000	3.959242	3.321635	0.556148	0.700732	3.227778	4.561846	2.434964	2.227684	2.014291	1.539148	1.493055	2.204027	2.326679	2.031754	0.146161	4.999991	8634.000000		1
23989.892578	2940.258545	3.043650	2.960389	5305.257812	95983.351562	826.808960	540.240173	231.835480	110.552032	89.530190	434.881165	524.371277	270.813934	1.895967	99998.000000	4.380028	3.468385	0.483395	0.471349	3.724706	4.982196	2.917405	2.732587	2.365180	2.043567	1.951970	2.638371	2.719639	2.432671	0.277831	4.999991	8672.000000		1
10946.363281	3005.670898	2.639680	4.533096	1915.405762	41818.328125	302.450012	192.968033	100.933853	36.459042	29.782749	156.475067	209.179245	125.921387	0.281219	99998.000000	4.039270	3.477942	0.421551	0.656395	3.282261	4.621367	2.480654	2.285485	2.004037	1.561805	1.473965	2.194445	2.320518	2.100100	0.000000	4.999991	8714.000000		1
11644.018555	5303.370605	2.130863	4.048949	4376.506836	99998.000000	702.074829	438.424377	286.035278	102.731674	117.077225	534.344055	732.363281	420.751495	2.491734	0.000000	4.066103	3.724552	0.328556	0.607342	3.641128	4.999991	2.846383	2.641895	2.456420	2.011704	2.068472	2.727821	2.864727	2.624026	0.396502	0.000000	8753.000000		1
6740.488770	1854.995239	1.649800	4.230890	1403.742554	27242.025391	220.956055	145.996521	77.019463	28.321056	20.368095	107.776672	126.473381	71.511902	1.892685	99998.000000	3.828691	3.268343	0.217431	0.626432	3.147287	4.435239	2.344306	2.164342	1.886600	1.452109	1.308950	2.032525	2.101999	1.854378	0.277078	4.999991	8796.000000		1
11967.715820	4909.194824	3.000478	4.588603	3250.741699	66343.062500	533.684143	331.594421	163.422729	72.218079	50.132339	278.628143	354.155060	179.871399	0.772178	0.000000	4.078011	3.691010	0.477190	0.661681	3.511982	4.821795	2.727284	2.520607	2.213312	1.858646	1.700118	2.445025	2.549193	2.254962	0.000000	0.000000	8856.000000		1
8320.411133	2822.194580	2.809286	4.545431	2464.958740	51036.937500	406.291840	252.123398	128.477814	50.872437	50.795345	226.966263	297.568451	175.884125	0.427673	99998.000000	3.920145	3.450587	0.448596	0.657575	3.391810	4.707885	2.608838	2.401613	2.108828	1.706483	1.705824	2.355961	2.473587	2.245227	0.000000	4.999991	8921.000000		1
5942.139648	3645.635986	1.045387	4.021195	2027.015503	39168.816406	314.223724	205.814896	113.185547	39.758644	31.765593	149.444153	180.349380	121.342033	1.080491	0.000000	3.773943	3.561773	0.019277	0.604355	3.306857	4.592940	2.497239	2.313477	2.053791	1.599432	1.501957	2.174479	2.256115	2.084011	0.033621	0.000000	8973.000000		1
7833.091309	1971.714844	2.519415	3.934851	1414.489380	28038.175781	227.351730	145.441452	76.911530	63.759384	22.202919	108.381081	160.289658	110.129562	0.159803	0.000000	3.893933	3.294844	0.401300	0.594928	3.150600	4.447750	2.356698	2.162688	1.885991	1.804544	1.346410	2.034954	2.204906	2.041904	0.000000	0.000000	9063.000000		1
11329.986328	5063.030273	2.026016	4.298732	3384.301514	63156.968750	566.257690	343.241699	174.089386	69.137421	52.133686	253.995224	368.380341	177.022018	0.143147	99998.000000	4.054229	3.704411	0.306643	0.633340	3.529469	4.800421	2.753014	2.535600	2.240772	1.839713	1.717118	2.404825	2.566296	2.248027	0.000000	4.999991	9127.000000		1
10446.958008	4551.715820	2.426902	2.155533	4160.438477	81243.437500	667.823730	422.885437	189.989151	75.104454	79.810242	363.800995	445.871613	353.134338	1.674634	0.000000	4.018990	3.658175	0.385052	0.333555	3.619139	4.909788	2.824662	2.626223	2.278729	1.875666	1.902059	2.560864	2.649210	2.547940	0.223920	0.000000	9168.000000		1
6458.690430	2296.370850	1.779317	3.626477	1494.577148	29016.699219	222.467087	154.341125	69.239189	48.636726	22.943016	110.786400	144.146286	68.739624	0.283737	0.000000	3.810144	3.361042	0.250253	0.559485	3.174518	4.462648	2.347266	2.188482	1.840352	1.686964	1.360651	2.044487	2.158803	1.837207	0.000000	0.000000	9212.000000		1
7595.960938	2298.353760	3.426034	6.025626	1338.589355	29508.626953	207.964264	135.823273	78.561325	39.064804	32.761639	120.410744	151.411575	134.851898	0.591230	99998.000000	3.880583	3.361417	0.534792	0.780002	3.126647	4.469949	2.317989	2.132974	1.895209	1.591786	1.515366	2.080665	2.180159	2.129857	0.000000	4.999991	9338.000000		1
20552.439453	7357.751465	2.374479	3.666565	5667.659180	99998.000000	934.755249	567.941406	243.010956	189.067108	93.332436	462.912354	636.523743	375.062805	2.236034	0.000000	4.312863	3.866745	0.375568	0.564259	3.753404	4.999991	2.970698	2.754303	2.385626	2.276616	1.970033	2.665499	2.803815	2.574104	0.349478	0.000000	9394.000000		1
16264.150391	3397.725098	2.593424	3.108409	4133.748535	78876.289062	653.505920	420.171753	209.327271	98.630302	79.116402	406.109894	578.065308	343.173859	2.572807	99998.000000	4.211231	3.531188	0.413874	0.492538	3.616344	4.896946	2.815249	2.623427	2.320826	1.994010	1.898267	2.608644	2.761977	2.535514	0.410407	4.999991	9567.000000		1
8198.665039	1710.198364	4.085954	4.163047	1798.855835	34877.054688	277.792450	183.482452	106.222466	72.433937	27.118399	128.483978	154.085175	92.709518	0.793477	99998.000000	3.913743	3.233047	0.611293	0.619411	3.254996	4.542540	2.443720	2.263595	2.026216	1.859942	1.433264	2.108849	2.187761	1.967124	0.000000	4.999991	9674.000000		1
5462.935547	1958.784668	1.896499	3.370527	2235.704346	47095.785156	340.062378	225.849945	131.413528	60.336433	44.168388	229.612106	292.504944	180.673172	1.261142	0.000000	3.737426	3.291987	0.277953	0.527698	3.349414	4.672982	2.531559	2.353820	2.118640	1.780580	1.645112	2.360995	2.466133	2.256894	0.100764	0.000000	9746.000000		1
4838.364746	1488.616333	2.436154	3.293433	969.687805	20520.718750	162.402023	98.957176	52.266289	24.821012	25.628952	125.862801	146.209305	108.205307	0.384809	0.000000	3.684699	3.172783	0.386705	0.517649	2.986632	4.312192	2.210592	1.995447	1.718222	1.394819	1.408731	2.099897	2.164975	2.034249	0.000000	0.000000	9819.000000		1
15116.290039	2462.377686	3.327354	4.653362	1963.925293	41372.003906	311.152313	198.124054	112.954269	34.907921	31.497307	158.075531	227.826614	124.031059	1.749024	99998.000000	4.179445	3.391355	0.522099	0.667767	3.293125	4.616706	2.492973	2.296937	2.052903	1.542924	1.498273	2.198865	2.357605	2.093530	0.242796	4.999991	9854.000000		1
5775.657715	1632.340088	1.100895	2.309720	1076.622681	29155.146484	164.215256	105.821579	70.463432	25.709129	20.331089	130.133774	150.875000	96.191063	1.180258	99998.000000	3.761601	3.212811	0.041746	0.363559	3.032063	4.464715	2.215414	2.024574	1.847964	1.410087	1.308161	2.114390	2.178617	1.983135	0.071977	4.999991	9877.000000		1
13277.407227	7007.330566	2.439237	2.562587	5333.307617	99998.000000	866.684753	539.768372	280.786743	88.503304	93.754906	457.818024	599.444885	319.151550	1.478191	0.000000	4.123113	3.845553	0.387254	0.408679	3.726997	4.999991	2.937861	2.732208	2.448377	1.946959	1.971994	2.660693	2.777749	2.503997	0.169730	0.000000	9914.000000		1
9987.668945	2720.292480	2.029100	2.396065	2513.475342	51043.429688	392.341003	249.283279	134.790222	42.432243	44.082047	208.183197	232.772934	160.983505	0.879411	0.000000	3.999464	3.434616	0.307303	0.379499	3.400275	4.707940	2.593664	2.396693	2.129658	1.627696	1.644262	2.318446	2.366932	2.206781	0.000000	0.000000	9939.000000		1
18059.890625	3574.972168	2.840123	3.956437	3497.496338	81028.218750	526.557617	342.945679	212.364746	110.447189	66.266464	398.193939	504.468811	363.529633	2.836583	0.000000	4.256715	3.553273	0.453337	0.597304	3.543757	4.908636	2.721446	2.535225	2.327082	2.043155	1.821294	2.600095	2.702834	2.560540	0.452796	0.000000	9972.000000		1
14859.331055	2517.117188	1.927337	2.917217	3300.445312	69684.773438	514.447815	337.246918	186.063538	77.549866	68.449753	373.052216	465.141907	296.732758	1.234645	0.000000	4.171999	3.400903	0.284958	0.464969	3.518573	4.843138	2.711341	2.527948	2.269661	1.889581	1.835372	2.571770	2.667585	2.472365	0.091542	0.000000	10018.000000		1
7171.215820	1885.521240	2.032184	2.167868	1414.100830	29197.005859	225.853027	143.381516	82.317322	27.084478	25.154057	124.169823	197.115662	132.773453	0.553653	0.000000	3.855593	3.275431	0.307963	0.336033	3.150480	4.465338	2.353826	2.156493	1.915491	1.432720	1.400608	2.094016	2.294721	2.123111	0.000000	0.000000	10054.000000		1
16555.449219	4871.357422	3.530881	4.847637	4671.907227	97894.789062	745.691223	465.320770	245.940506	113.543259	74.154663	423.835236	561.903442	330.730988	1.213044	99998.000000	4.218941	3.687650	0.547883	0.685530	3.669494	4.990759	2.872559	2.667753	2.390830	2.055161	1.870138	2.627197	2.749662	2.519475	0.083877	4.999991	10105.000000		1
6610.376465	1719.233643	2.590341	1.652884	1853.811157	36542.617188	298.919128	193.251740	87.655273	22.986189	39.148064	153.304993	192.474640	77.445015	0.475539	0.000000	3.820226	3.235335	0.413357	0.218242	3.268065	4.562799	2.475554	2.286124	1.942778	1.361467	1.592710	2.185556	2.284374	1.888994	0.000000	0.000000	10147.000000		1
9626.833984	2958.822754	2.803118	3.274930	2884.365723	55924.058594	456.723297	291.302307	142.786362	80.254303	48.538048	230.626648	296.809845	164.983109	0.451705	0.000000	3.983484	3.471119	0.447641	0.515202	3.460050	4.747599	2.659653	2.464344	2.154687	1.904468	1.686082	2.362910	2.472478	2.217439	0.000000	0.000000	10248.000000		1
16765.609375	4365.288086	2.519415	3.521630	2769.218994	54333.515625	397.472351	275.047913	124.268501	60.428944	38.935284	189.742447	276.491089	205.629868	0.181400	99998.000000	4.224419	3.640013	0.401300	0.546744	3.442357	4.735068	2.599307	2.439408	2.094361	1.781245	1.590343	2.278164	2.441681	2.313086	0.000000	4.999991	10445.000000		1
7327.737305	1632.518921	2.500912	2.867877	1372.458008	26248.115234	204.862015	131.885345	56.142548	40.964386	24.330698	109.768768	142.511902	65.942673	0.327382	0.000000	3.864970	3.212858	0.398098	0.457561	3.137499	4.419098	2.311461	2.120197	1.749292	1.612406	1.386155	2.040479	2.153851	1.819167	0.000000	0.000000	10474.000000		1
13509.742188	3272.004150	0.758600	2.318972	2894.446533	52948.453125	462.082825	293.787781	142.542740	72.739227	46.123482	210.338730	284.098694	143.421600	2.250823	0.000000	4.130647	3.514814	0.000000	0.365295	3.461565	4.723853	2.664720	2.468034	2.153945	1.861769	1.663922	2.322919	2.453469	2.156615	0.352341	0.000000	10797.000000		1
12411.431641	2264.253662	1.834825	2.294302	2213.507568	46051.589844	353.334778	222.867966	135.906540	51.979500	46.074142	205.734711	290.130463	161.134598	0.894532	99998.000000	4.093822	3.354925	0.263595	0.360651	3.345081	4.663245	2.548186	2.348048	2.133240	1.715832	1.663457	2.313308	2.462593	2.207189	0.000000	4.999991	11003.000000		1
6542.463379	2002.592285	2.750695	4.853805	1372.029419	24253.162109	215.534836	138.228592	58.418346	54.810371	26.106932	110.770981	150.955185	75.631775	0.597784	99998.000000	3.815741	3.301593	0.439442	0.686082	3.137363	4.384768	2.333518	2.140598	1.766549	1.738863	1.416756	2.044426	2.178848	1.878704	0.000000	4.999991	11072.000000		1
5062.074219	2957.453369	1.384599	2.322055	2479.329102	47145.445312	387.792480	251.673172	131.293259	45.232281	50.098419	251.287704	340.938171	219.611542	0.565372	0.000000	3.704329	3.470918	0.141324	0.365873	3.394334	4.673440	2.588599	2.400837	2.118243	1.655448	1.699824	2.400171	2.532676	2.341655	0.000000	0.000000	11135.000000		1
10322.340820	3327.865967	2.389898	3.031315	2395.075195	48489.410156	379.481812	237.546570	154.890030	57.295864	48.630562	268.340790	372.275116	218.069672	1.143289	0.000000	4.013778	3.522166	0.378379	0.481631	3.379319	4.685647	2.579191	2.375749	2.190023	1.758123	1.686909	2.428687	2.570864	2.338595	0.058156	0.000000	11236.000000		1
15092.153320	3825.899170	2.923384	4.286397	2586.976074	55375.375000	402.005432	264.717377	136.384506	76.291695	44.171474	228.252182	286.146301	141.031708	0.856832	99998.000000	4.178751	3.582734	0.465886	0.632092	3.412792	4.743317	2.604232	2.422782	2.134765	1.882477	1.645142	2.358415	2.456588	2.149317	0.000000	4.999991	11298.000000		1
8057.130859	1921.887695	1.989012	2.972724	2356.938477	45775.417969	369.573761	237.577408	100.986275	69.424210	45.198360	239.517075	302.388336	220.619919	0.039926	0.000000	3.906180	3.283728	0.298637	0.473155	3.372348	4.660632	2.567701	2.375805	2.004262	1.841511	1.655123	2.379337	2.480565	2.343645	0.000000	0.000000	11341.000000		1
5504.670898	2407.813965	3.561718	6.469684	1626.666016	30148.080078	270.132416	166.031570	60.398106	41.322098	34.719814	138.256348	176.300430	89.764549	0.340833	0.000000	3.740731	3.381623	0.551660	0.810883	3.211298	4.479259	2.431577	2.220191	1.781023	1.616182	1.540577	2.140685	2.246253	1.953105	0.000000	0.000000	11433.000000		1
7457.359375	1681.602783	1.711475	3.737491	1878.024658	34267.183594	307.547424	189.449493	99.762032	47.952137	34.710564	174.073975	209.373520	118.492661	1.695428	99998.000000	3.872585	3.225724	0.233371	0.572580	3.273701	4.534878	2.487912	2.277493	1.998965	1.680808	1.540462	2.240734	2.320922	2.073691	0.229279	4.999991	11505.000000		1
18195.998047	4857.418945	3.352024	4.773628	3830.996582	78544.773438	626.251831	385.236053	187.725677	89.329742	67.055901	339.272949	433.114197	249.539230	1.013860	0.000000	4.259976	3.686406	0.525307	0.678849	3.583312	4.895117	2.796749	2.585727	2.273524	1.950996	1.826437	2.530549	2.636602	2.397139	0.005978	0.000000	11531.000000		1
7783.359863	3161.757324	4.240141	4.816800	2424.050049	47468.183594	388.344482	237.996796	123.250870	60.478283	40.338387	191.056122	227.811203	206.317535	0.455694	0.000000	3.891167	3.499928	0.627380	0.682759	3.384542	4.676403	2.589217	2.376571	2.090790	1.781599	1.605718	2.281161	2.357575	2.314536	0.000000	0.000000	11656.000000		1
13338.011719	5638.486816	2.988143	5.868355	4985.844238	99998.000000	827.345520	508.332733	273.250092	120.373741	112.442368	592.568176	802.071228	479.388763	1.302364	0.000000	4.125091	3.751163	0.475401	0.768516	3.697739	4.999991	2.917687	2.706148	2.436560	2.080532	2.050930	2.772738	2.904213	2.680688	0.114732	0.000000	11783.000000		1
14702.079102	2770.480225	2.402232	4.027363	2940.650146	58935.464844	478.429718	295.878571	157.989182	66.892464	41.084652	220.086441	310.421478	272.133789	0.863325	99998.000000	4.167379	3.442555	0.380615	0.605021	3.468443	4.770377	2.679818	2.471113	2.198627	1.825377	1.613680	2.342593	2.491952	2.434783	0.000000	4.999991	11824.000000		1
10196.499023	2987.908447	2.223376	1.899583	2724.520264	56043.144531	452.097687	277.080109	132.159790	80.519501	46.570621	225.939377	286.547180	191.823975	1.746983	99998.000000	4.008451	3.475367	0.347013	0.278658	3.435290	4.748522	2.655232	2.442605	2.121099	1.905901	1.668112	2.353992	2.457196	2.282903	0.242289	4.999991	11866.000000		1
3968.407959	1303.736938	2.790784	1.591209	713.268799	17726.623047	116.250786	73.738358	39.943668	21.259295	15.902841	77.062630	93.788834	78.817276	0.327079	11537.282227	3.598616	3.115190	0.445726	0.201727	2.853253	4.248626	2.065396	1.867693	1.601448	1.327549	1.201475	1.886844	1.972151	1.896621	0.000000	4.062104	11902.000000		1
8078.753906	5027.292969	2.957305	4.459086	2625.846680	47355.296875	399.011139	264.140717	134.938248	67.860756	39.095638	218.304031	303.624908	176.516296	0.971400	0.000000	3.907344	3.701334	0.470896	0.649246	3.419269	4.675369	2.600985	2.421835	2.130135	1.831619	1.592128	2.339062	2.482337	2.246785	0.000000	0.000000	11926.000000		1
8503.906250	2387.529297	2.907966	4.631775	2103.051270	39313.910156	345.872131	216.219421	102.796432	49.059200	53.324009	232.945618	299.810333	146.582443	0.803578	99998.000000	3.929618	3.377949	0.463589	0.665747	3.322850	4.594546	2.538916	2.334895	2.011978	1.690720	1.726923	2.367254	2.476847	2.166082	0.000000	4.999991	12033.000000		1
7216.047363	3109.370850	1.813238	2.941887	2292.232422	59277.636719	392.649384	234.499832	153.372833	46.684719	51.430595	272.941711	350.611847	216.207092	0.820757	0.000000	3.858299	3.492672	0.258455	0.468626	3.360259	4.772891	2.594005	2.370142	2.185748	1.669175	1.711222	2.436070	2.544827	2.334870	0.000000	0.000000	12090.000000		1
9866.354492	3046.872559	2.167868	3.669649	2245.455322	39354.070312	344.583130	225.671082	119.130997	70.947578	35.126869	227.632339	309.468597	208.670441	0.688193	0.000000	3.994157	3.483854	0.336033	0.564625	3.351305	4.594990	2.537294	2.353476	2.076025	1.850938	1.545639	2.357234	2.490617	2.319461	0.000000	0.000000	12204.000000		1
7392.532715	3242.162842	2.420735	3.185502	2727.496094	53964.300781	434.196594	272.183105	138.336517	52.398888	43.875435	203.791962	299.905914	191.515594	1.100643	0.000000	3.868793	3.510835	0.383947	0.503178	3.435764	4.732107	2.637686	2.434861	2.140937	1.719322	1.642221	2.309187	2.476985	2.282204	0.041646	0.000000	12231.000000		1
15725.957031	5294.893555	3.185502	4.113708	5517.607422	99998.000000	862.342896	561.869507	277.940460	166.475632	94.223640	481.871185	670.494263	402.730103	0.504465	0.000000	4.196617	3.723857	0.503178	0.614233	3.741751	4.999991	2.935680	2.749635	2.443952	2.221351	1.974160	2.682931	2.826395	2.605014	0.000000	0.000000	12335.000000		1
20394.375000	5303.592773	1.945839	3.450704	4370.712402	90821.734375	686.440247	444.197144	233.019638	100.671738	70.386337	381.628082	491.745331	255.974991	1.995446	99998.000000	4.309510	3.724570	0.289107	0.537908	3.640552	4.958190	2.836603	2.647576	2.367393	2.002908	1.847488	2.581640	2.691740	2.408198	0.300040	4.999991	12403.000000		1
19913.777344	3617.854736	3.256428	4.129126	3955.838623	79064.351562	635.771362	402.014679	215.479324	68.135208	80.254303	393.244537	497.903534	309.940399	0.447627	0.000000	4.299154	3.558451	0.512742	0.615858	3.597239	4.897981	2.803301	2.604242	2.333405	1.833372	1.904468	2.594663	2.697145	2.491278	0.000000	0.000000	12556.000000		1
9148.315430	3105.476074	2.081524	3.891678	2070.502441	43242.554688	350.439148	209.244003	119.661400	92.765030	43.400539	251.716339	282.001740	160.601120	0.502302	99998.000000	3.961341	3.492128	0.318381	0.590137	3.316076	4.635911	2.544613	2.320653	2.077954	1.967384	1.637495	2.400911	2.450252	2.205749	0.000000	4.999991	12629.000000		1
7591.443359	2797.129883	1.803987	3.620309	2417.339844	51035.320312	388.908783	244.904358	126.334610	55.852676	50.317364	211.229935	302.601105	165.229813	0.657722	0.000000	3.880324	3.446713	0.256233	0.558746	3.383338	4.707871	2.589848	2.388997	2.101522	1.747044	1.701718	2.324755	2.480870	2.218088	0.000000	0.000000	12721.000000		1
8430.386719	3075.301758	2.994310	4.465254	3239.529297	67615.695312	506.800140	331.878143	162.688812	80.923470	60.731152	330.675476	446.645630	253.760864	1.104665	0.000000	3.925848	3.487888	0.476297	0.649846	3.510482	4.830048	2.704837	2.520979	2.211358	1.908074	1.783412	2.519402	2.649963	2.404425	0.043231	0.000000	12764.000000		1
17631.621094	5814.808594	3.049818	5.988621	5322.810547	99998.000000	863.594849	536.299194	282.710999	131.200745	90.150017	517.506897	621.996277	382.411346	1.227809	0.000000	4.246292	3.764535	0.484274	0.777327	3.726141	4.999991	2.936310	2.729407	2.451343	2.117936	1.954966	2.713916	2.793788	2.582531	0.089131	0.000000	12813.000000		1
7749.762207	1624.575195	2.541001	3.728240	1359.025269	28696.878906	212.176651	138.617142	66.963387	38.324707	30.612274	162.099808	199.844772	131.734238	0.069143	0.000000	3.889288	3.210740	0.405005	0.571504	3.133228	4.457835	2.326698	2.141817	1.825837	1.583479	1.485896	2.209783	2.300693	2.119699	0.000000	0.000000	12940.000000		1
5520.567871	2450.286377	2.500912	3.062153	1432.661865	24457.455078	216.715912	141.278412	83.748177	35.746700	24.642157	109.685501	144.726028	89.305077	0.336678	99998.000000	3.741984	3.389217	0.398098	0.486027	3.156144	4.388411	2.335891	2.150076	1.922975	1.553236	1.391679	2.040149	2.160547	1.950876	0.000000	4.999991	13100.000000		1
10694.952148	3491.905518	2.954222	5.026494	2874.337402	53302.843750	471.004089	291.197449	145.962601	83.156097	40.816364	230.703751	314.448853	157.699310	0.375341	0.000000	4.029179	3.543062	0.470443	0.701265	3.458538	4.726750	2.673025	2.464188	2.164242	1.919894	1.610834	2.363055	2.497550	2.197830	0.000000	0.000000	13135.000000		1
6954.352051	1586.083984	2.476242	3.194753	1186.530151	24569.935547	181.943665	119.266678	76.223854	38.676250	16.979065	87.337646	118.310722	67.583221	0.191741	99998.000000	3.842257	3.200326	0.393793	0.504437	3.074279	4.390404	2.259937	2.076519	1.882091	1.587444	1.229914	1.941201	2.073024	1.829839	0.000000	4.999991	13182.000000		1
7852.447754	2161.525146	1.736145	2.389898	1993.177612	51751.914062	315.269104	195.669388	155.475937	105.099983	53.564541	256.967957	346.794189	227.561417	2.421135	0.000000	3.895005	3.334760	0.239586	0.378379	3.299546	4.713926	2.498681	2.291523	2.191663	2.021603	1.728877	2.409879	2.540072	2.357099	0.384019	0.000000	13205.000000		1
17884.205078	6183.929199	3.999609	4.921647	4079.237549	84521.468750	656.931946	412.187927	218.017242	101.322403	77.855156	421.972656	594.026733	293.565765	1.449529	99998.000000	4.252470	3.791265	0.602018	0.692110	3.610579	4.926967	2.817520	2.615095	2.338491	2.005706	1.891287	2.625284	2.773806	2.467705	0.161227	4.999991	13242.000000		1
11859.535156	3925.648682	2.784616	5.522976	4270.947266	79548.570312	695.262817	434.307587	203.523666	108.091209	62.717079	346.895935	524.072144	240.876999	1.388514	0.000000	4.074068	3.593911	0.444765	0.742173	3.630524	4.900632	2.842149	2.637797	2.308615	2.033790	1.797386	2.540199	2.719391	2.381795	0.142550	0.000000	13394.000000		1
9078.613281	2428.003174	2.001346	1.859494	2291.017334	43061.359375	373.076874	233.204666	125.983063	38.768764	27.374350	179.319412	247.266510	188.058731	1.638116	99998.000000	3.958019	3.385249	0.301322	0.269395	3.360028	4.634088	2.571798	2.367737	2.100312	1.588482	1.437344	2.253627	2.393165	2.274293	0.214345	4.999991	13458.000000		1
5574.921875	1915.353271	2.778449	3.860841	1030.597778	22722.417969	177.231720	103.952835	59.143024	23.565931	18.169388	89.625786	115.470596	71.089432	1.965145	99998.000000	3.746239	3.282249	0.443802	0.586682	3.013089	4.356454	2.248541	2.016836	1.771904	1.372285	1.259340	1.952433	2.062471	1.851805	0.293395	4.999991	13502.000000		1
14409.327148	3657.348145	3.022064	4.221638	2835.827637	55583.773438	464.663910	288.582428	140.532135	77.207565	38.833523	234.823624	283.337006	172.553680	1.399424	0.000000	4.158644	3.563166	0.480304	0.625481	3.452680	4.744948	2.667139	2.460270	2.147776	1.887660	1.589207	2.370742	2.452303	2.236924	0.145949	0.000000	13590.000000		1
32085.777344	19744.947266	2.642764	6.901407	13709.498047	99998.000000	2181.393555	1396.924438	687.328369	240.695053	231.712128	1100.691162	1492.600464	842.039551	2.643410	0.000000	4.506312	4.295456	0.422058	0.838938	4.137022	4.999991	3.338734	3.145173	2.837164	2.381467	2.364949	3.041666	3.173944	2.925333	0.422165	0.000000	13642.000000		1
9863.789062	3683.926758	2.186371	3.558635	2825.426270	55207.199219	452.655853	275.963776	121.601067	46.629215	41.596554	201.756699	290.586884	158.359238	0.634901	0.000000	3.994044	3.566311	0.339724	0.551283	3.451084	4.741996	2.655768	2.440852	2.084937	1.668658	1.619057	2.304828	2.463276	2.199643	0.000000	0.000000	13691.000000		1
13982.300781	2262.696289	1.412352	4.856888	2903.232178	55813.683594	464.839691	297.093567	139.983231	64.508728	45.771935	235.218338	328.226990	202.031143	0.953977	0.000000	4.145579	3.354626	0.149943	0.686358	3.462882	4.746741	2.667303	2.472893	2.146076	1.809618	1.660599	2.371471	2.516174	2.305418	0.000000	0.000000	13783.000000		1
9117.554688	5739.494629	1.828657	4.348072	3871.245361	78521.851562	643.483765	392.615448	191.487839	96.150970	77.195229	411.898071	550.573792	314.522858	0.504723	0.000000	3.959878	3.758874	0.262132	0.638297	3.587851	4.894990	2.808537	2.593967	2.282141	1.982954	1.887590	2.614790	2.740816	2.497652	0.000000	0.000000	13819.000000		1
25161.341797	7072.666016	4.270978	4.533096	7263.620117	99998.000000	1155.705078	740.655457	388.532593	146.332657	130.479156	693.298462	862.164001	497.992981	1.389167	0.000000	4.400734	3.849583	0.630527	0.656395	3.861153	4.999991	3.062847	2.869616	2.589427	2.165341	2.115541	2.840920	2.935590	2.697223	0.142755	0.000000	13918.000000		1
9617.089844	1198.661621	1.945839	2.658183	1803.780518	31674.486328	269.990570	182.847198	83.023499	40.834869	35.194710	136.995087	175.489410	113.228722	0.629418	6728.581543	3.983044	3.078696	0.289107	0.424585	3.256184	4.500710	2.431349	2.262088	1.919201	1.611031	1.546477	2.136705	2.244251	2.053957	0.000000	3.827924	13970.000000		1
7589.700684	1854.023926	1.187239	3.774496	2287.566650	42435.582031	369.351715	233.355759	101.334740	59.374306	46.789570	243.041779	332.827911	205.660706	0.807179	0.000000	3.880225	3.268115	0.074538	0.576859	3.359374	4.627730	2.567440	2.368019	2.005758	1.773599	1.670149	2.385681	2.522220	2.313151	0.000000	0.000000	14058.000000		1
10117.737305	1919.710693	3.456871	3.231758	1603.402344	30880.050781	242.409622	158.097122	79.403191	40.693016	22.930681	139.076614	200.917908	110.965256	0.645657	99998.000000	4.005084	3.283236	0.538683	0.509439	3.205043	4.489678	2.384550	2.198924	1.899838	1.609520	1.360417	2.143254	2.303019	2.045187	0.000000	4.999991	14139.000000		1
7643.250000	2582.322754	2.315888	3.604891	2159.973877	42425.097656	348.157196	219.417267	103.317581	40.529579	35.046692	171.394196	254.374527	195.681732	0.767606	0.000000	3.883278	3.412010	0.364717	0.556892	3.334449	4.627623	2.541775	2.341271	2.014174	1.607772	1.544647	2.233996	2.405474	2.291550	0.000000	0.000000	14194.000000		1
9481.491211	2177.615967	3.635728	4.933982	2117.560303	41896.308594	332.195770	215.559509	97.409142	53.135902	47.292217	193.344254	243.587601	160.027542	0.832973	0.000000	3.976877	3.337981	0.560591	0.693198	3.325836	4.622176	2.521394	2.333567	1.988600	1.725388	1.674790	2.286331	2.386655	2.204195	0.000000	0.000000	14294.000000		1
7983.892090	3846.825439	2.914133	3.934851	3090.917725	64540.035156	499.661285	313.748840	148.084213	76.538399	53.034138	260.785614	352.912323	195.472031	0.412133	99998.000000	3.902215	3.585103	0.464509	0.594928	3.490088	4.809829	2.698676	2.496582	2.170509	1.883879	1.724555	2.416284	2.547667	2.291085	0.000000	4.999991	14368.000000		1
11346.644531	3031.598877	2.513247	3.663482	2888.772461	57265.292969	452.045258	292.615967	145.318100	57.832436	52.442062	255.623444	319.891632	156.049515	0.136545	0.000000	4.054867	3.481672	0.400235	0.563894	3.460713	4.757892	2.655182	2.466298	2.162320	1.762172	1.719680	2.407601	2.505003	2.193262	0.000000	0.000000	14430.000000		1
7947.645996	2119.018799	2.127780	3.034399	1349.373169	29649.820312	223.093079	138.274841	75.156883	25.252737	22.236839	104.547997	159.891861	126.223595	0.929448	0.000000	3.900239	3.326135	0.327927	0.482073	3.130132	4.472022	2.348486	2.140743	1.875969	1.402308	1.347073	2.019316	2.203826	2.101140	0.000000	0.000000	14479.000000		1
5328.262695	1025.161255	1.406185	2.112361	1215.350830	23093.957031	190.090912	125.122704	45.858280	34.577961	21.407314	93.421867	125.082611	124.169823	0.439758	0.000000	3.726586	3.010792	0.148042	0.324768	3.084702	4.363498	2.278961	2.097336	1.661418	1.538799	1.330562	1.970448	2.097197	2.094016	0.000000	0.000000	14520.000000		1
15339.561523	4370.354492	1.955090	3.398280	4109.347168	82823.921875	667.441345	415.111328	214.295166	102.669998	65.936501	336.852203	458.061646	240.685806	2.387432	0.000000	4.185813	3.640517	0.291167	0.531259	3.613773	4.918156	2.824413	2.618165	2.331012	2.011444	1.819126	2.527439	2.660924	2.381450	0.377931	0.000000	14552.000000		1
11554.833984	2436.875244	1.757731	2.121612	2033.102783	39056.183594	305.422729	202.558456	78.582916	52.229282	29.588472	161.483063	194.627090	118.501915	1.385246	0.000000	4.062764	3.386833	0.244952	0.326666	3.308159	4.591690	2.484901	2.306550	1.895328	1.717914	1.471123	2.208127	2.289203	2.073725	0.141527	0.000000	14605.000000		1
10849.950195	2513.734375	2.457740	2.636597	1887.979004	39439.570312	316.305237	193.294907	94.658447	39.416348	29.585390	174.212738	205.648376	142.203522	1.629453	0.000000	4.035428	3.400319	0.390536	0.421044	3.275997	4.595932	2.500106	2.286220	1.976159	1.595676	1.471077	2.241080	2.313125	2.152910	0.212042	0.000000	14703.000000		1
7924.209473	3695.904053	1.742312	2.682853	3147.630615	62676.343750	496.512787	318.621124	158.405487	79.372353	52.765854	262.953491	361.879822	253.736191	1.011800	0.000000	3.898956	3.567721	0.241126	0.428597	3.497984	4.797104	2.695930	2.503275	2.199770	1.899669	1.722353	2.419879	2.558564	2.404382	0.005095	0.000000	14744.000000		1
8685.951172	3589.869629	1.773150	2.738360	1983.799927	40621.066406	319.620270	202.327179	121.900192	46.385597	35.108364	167.551865	246.825531	121.826180	0.031311	0.000000	3.938818	3.555079	0.248745	0.437491	3.297498	4.608751	2.504634	2.306054	2.086004	1.666383	1.545411	2.224149	2.392390	2.085741	0.000000	0.000000	14894.000000		1
13866.209961	3874.763916	1.677554	2.923384	3476.668701	69332.750000	566.630798	351.564728	183.673645	65.874825	59.069016	316.077057	420.375275	227.123520	1.693217	99998.000000	4.141958	3.588245	0.224676	0.465886	3.541163	4.840939	2.753300	2.546005	2.264047	1.818720	1.771360	2.499793	2.623637	2.356262	0.228713	4.999991	14918.000000		1
15135.023438	5261.829590	3.216340	4.779795	4975.427246	94658.273438	770.681824	498.899597	254.328262	119.130997	90.846947	491.446198	648.448608	318.497803	0.449856	0.000000	4.179983	3.721137	0.507362	0.679409	3.696830	4.976159	2.886875	2.698013	2.405395	2.076025	1.958310	2.691476	2.811876	2.503106	0.000000	0.000000	15027.000000		1
6514.712891	1485.921143	3.185502	2.337474	1672.573608	32328.011719	273.543060	175.230377	90.914787	63.373917	35.817627	165.430252	246.070023	160.779968	1.147671	0.000000	3.813895	3.171996	0.503178	0.368747	3.223385	4.509579	2.437026	2.243609	1.958634	1.801911	1.554097	2.218615	2.391059	2.206232	0.059817	0.000000	15073.000000		1
16098.423828	7507.812012	2.907966	3.786831	6117.638184	99998.000000	955.567383	623.050903	316.773987	139.835220	107.677986	566.800415	795.795776	437.514679	1.238126	99998.000000	4.206783	3.875513	0.463589	0.578276	3.786584	4.999991	2.980261	2.794523	2.500750	2.145617	2.032127	2.753430	2.900802	2.640993	0.092765	4.999991	15158.000000		1
10004.290039	1173.766602	2.556419	3.022064	1632.790283	36212.734375	276.756287	166.093246	103.206566	47.680767	38.025581	205.700790	263.619568	111.699188	0.029606	99998.000000	4.000186	3.069582	0.407632	0.480304	3.212930	4.558861	2.442097	2.220352	2.013707	1.678343	1.580076	2.313236	2.420978	2.048050	0.000000	4.999991	15228.000000		1
29018.320312	6417.849121	2.306637	4.144545	5371.064941	99998.000000	873.854492	544.316895	311.664215	166.087082	99.447495	558.452759	678.922119	403.393127	2.272271	0.000000	4.462672	3.807389	0.362979	0.617477	3.730060	4.999991	2.941439	2.735852	2.493687	2.220336	1.997594	2.746986	2.831820	2.605728	0.356460	0.000000	15328.000000		1
7194.282227	2093.981934	2.722941	3.028231	1257.786133	27115.080078	198.272064	125.131950	79.427856	44.029621	22.221422	112.035309	158.988312	78.937546	0.021969	99998.000000	3.856987	3.320973	0.435038	0.481189	3.099607	4.433211	2.297261	2.097368	1.899973	1.643745	1.346772	2.049355	2.201365	1.897284	0.000000	4.999991	15407.000000		1
11100.515625	3353.701660	2.306637	3.638812	2360.207275	46912.085938	372.842529	238.721466	124.438110	48.815586	44.621700	204.488892	265.232361	144.837036	0.753740	0.000000	4.045343	3.525524	0.362979	0.560960	3.372950	4.671285	2.571525	2.377892	2.094953	1.688558	1.649546	2.310670	2.423626	2.160880	0.000000	0.000000	15462.000000		1
16885.285156	4002.742188	1.918085	4.933982	3939.645752	89123.468750	633.976624	396.334442	238.052292	103.533447	83.171516	469.622589	676.960815	322.478882	2.531130	99998.000000	4.227509	3.602358	0.282868	0.693198	3.595457	4.949992	2.802073	2.598062	2.376672	2.015081	1.919975	2.671749	2.830564	2.508501	0.403314	4.999991	15568.000000		1
9247.984375	3006.660645	3.096074	3.367443	1566.536255	34423.214844	239.233368	152.315109	89.810806	42.037525	23.488838	121.783012	166.598984	108.387253	0.013976	99998.000000	3.966047	3.478084	0.490811	0.527300	3.194941	4.536851	2.378822	2.182743	1.953329	1.623637	1.370862	2.085587	2.221672	2.034978	0.000000	4.999991	15622.000000		1
12461.011719	3889.618408	2.140115	4.311067	3000.869385	61602.812500	495.825104	305.863708	159.811676	89.157051	61.289307	287.996521	438.763611	356.560364	1.393212	0.000000	4.095553	3.589907	0.330437	0.634585	3.477247	4.789600	2.695328	2.485528	2.203609	1.950156	1.787385	2.459387	2.642231	2.552133	0.144017	0.000000	15709.000000		1
12411.585938	5799.926758	4.659529	3.389029	5056.480469	99998.000000	815.827759	513.140320	231.712128	114.591728	114.406708	488.976105	625.786194	417.754089	0.588463	0.000000	4.093827	3.763422	0.668342	0.530075	3.703848	4.999991	2.911598	2.710236	2.364949	2.059153	2.058451	2.689288	2.796426	2.620921	0.000000	0.000000	15827.000000		1
8259.985352	802.385742	2.272716	1.674470	1431.246460	29242.949219	216.398285	140.041824	74.978027	38.441887	26.446144	129.689713	198.247391	102.287613	0.630979	0.000000	3.916979	2.904383	0.356545	0.223877	3.155715	4.466021	2.335254	2.146258	1.874934	1.584805	1.422362	2.112906	2.297208	2.009823	0.000000	0.000000	15885.000000		1
17176.460938	4721.447754	2.167868	4.909312	4575.503418	84797.453125	726.670715	460.081482	248.644943	66.688934	75.591690	363.427856	515.227966	290.173645	1.749009	99998.000000	4.234934	3.674075	0.336033	0.691021	3.660439	4.928383	2.861338	2.662835	2.395580	1.824054	1.878474	2.560418	2.711999	2.462658	0.242792	4.999991	15970.000000		1
15979.863281	5633.043945	3.000478	4.687283	5278.713379	99998.000000	864.421326	525.234741	277.508728	105.414528	108.627785	559.831177	722.236267	419.363800	2.821934	0.000000	4.203573	3.750743	0.477190	0.670921	3.722528	4.999991	2.936725	2.720353	2.443277	2.022901	2.035941	2.748057	2.858679	2.622591	0.450547	0.000000	16005.000000		1
5699.341309	1951.238770	3.222507	2.954222	2176.428711	41292.347656	330.922180	224.998825	110.807983	35.706612	54.468079	192.570236	240.195496	130.306458	0.650013	0.000000	3.755825	3.290310	0.508194	0.470443	3.337744	4.615870	2.519726	2.352180	2.044571	1.552749	1.736142	2.284589	2.380565	2.114966	0.000000	0.000000	16050.000000		1
13330.958984	2384.602783	3.009729	3.034399	854.997375	26886.650391	133.007812	87.103287	158.423996	129.652710	50.946449	58.674297	93.332436	188.249908	0.482343	99998.000000	4.124861	3.377416	0.478527	0.482073	2.931965	4.429537	2.123877	1.940035	2.199821	2.112782	1.707114	1.768448	1.970033	2.274735	0.000000	4.999991	16087.000000		1
14753.639648	3335.710938	3.000478	3.552467	3114.218506	59976.910156	475.210297	318.975769	169.593292	88.472466	52.361885	299.887421	415.444366	229.353073	1.105276	99998.000000	4.168899	3.523188	0.477190	0.550530	3.493349	4.777984	2.676886	2.503758	2.229409	1.946808	1.719015	2.476958	2.618513	2.360505	0.043471	4.999991	16174.000000		1
12964.475586	3650.560791	2.729109	3.348940	4572.685059	87257.250000	736.976562	465.299164	232.418304	116.386467	69.754173	376.283966	491.224152	251.645416	0.149123	99998.000000	4.112755	3.562360	0.436021	0.524907	3.660171	4.940802	2.867454	2.667732	2.366270	2.065902	1.843570	2.575516	2.691280	2.400789	0.000000	4.999991	16362.000000		1
5058.281250	1285.151245	3.321187	4.773628	1024.695557	19567.925781	184.768372	104.520241	49.549515	44.085129	26.930290	90.526237	128.718338	99.934723	0.055473	0.000000	3.704003	3.108954	0.521293	0.678849	3.010595	4.291545	2.266628	2.019200	1.695039	1.644292	1.430241	1.956774	2.109640	1.999716	0.000000	0.000000	16498.000000		1
9064.643555	1694.280029	1.279752	2.710606	2045.351440	33515.382812	317.594269	205.706955	94.535095	50.721336	29.977024	131.857590	175.594254	70.679291	1.103820	0.000000	3.957351	3.228985	0.107126	0.433066	3.310768	4.525244	2.501873	2.313249	1.975593	1.705191	1.476789	2.120105	2.244510	1.849292	0.042898	0.000000	16546.000000		1
7078.959961	1760.463257	1.970509	2.334390	1551.968628	28180.980469	248.558594	153.267990	87.929726	28.293303	27.497698	151.223465	186.812897	116.297043	1.806899	99998.000000	3.849969	3.245627	0.294578	0.368173	3.190883	4.449956	2.395429	2.185452	1.944136	1.451684	1.439296	2.179619	2.271407	2.065569	0.256934	4.999991	16577.000000		1
13115.723633	3894.780518	1.526451	3.145414	3630.636719	72768.578125	566.717163	361.222992	184.777618	84.371094	59.368137	322.926025	444.850891	249.773590	1.216992	0.000000	4.117792	3.590483	0.183683	0.497678	3.559983	4.861944	2.753366	2.557775	2.266649	1.926194	1.773553	2.509103	2.648215	2.397547	0.085288	0.000000	16602.000000		1
5672.155273	1864.292725	2.066105	3.475374	1054.552368	21260.910156	162.963257	109.016335	44.988667	23.131124	20.534616	89.622696	119.753914	62.963779	0.123578	0.000000	3.753748	3.270514	0.315152	0.541001	3.023068	4.327582	2.212090	2.037492	1.653103	1.364197	1.312487	1.952418	2.078290	1.799091	0.000000	0.000000	16691.000000		1
7394.663574	858.688660	2.852458	5.325617	1775.567383	36499.039062	289.600067	180.670090	95.198097	38.867443	49.830135	203.841293	241.302551	226.642456	0.252833	0.000000	3.868918	2.933836	0.455219	0.726370	3.249337	4.562282	2.461799	2.256886	1.978628	1.589586	1.697492	2.309292	2.382562	2.355341	0.000000	0.000000	16797.000000		1
9203.223633	2532.501953	2.599592	3.250261	1579.315186	32593.585938	274.955383	158.066284	84.112061	22.616140	30.695536	150.807159	206.363800	123.096680	1.017770	99998.000000	3.963940	3.403550	0.414905	0.511918	3.198469	4.513132	2.439262	2.198839	1.924858	1.354419	1.487075	2.178422	2.314634	2.090246	0.007649	4.999991	16982.000000		1
21343.931641	6347.132812	3.789915	3.207088	5978.080566	99998.000000	945.110413	599.916687	315.657654	164.094986	82.345078	542.824341	680.716797	330.391785	1.680781	99998.000000	4.329275	3.802577	0.578629	0.506111	3.776562	4.999991	2.975482	2.778091	2.499216	2.215095	1.915638	2.734659	2.832967	2.519029	0.225511	4.999991	17058.000000		1
14533.972656	6159.425781	3.018980	2.960389	6851.169922	99998.000000	1076.089111	694.513489	294.308929	156.845123	105.318932	644.439697	813.681458	524.556274	3.100117	0.000000	4.162385	3.789540	0.479860	0.471349	3.835765	4.999991	3.031848	2.841681	2.468803	2.195471	2.022506	2.809182	2.910455	2.719792	0.491378	0.000000	17117.000000		1
13791.411133	8896.648438	1.643633	7.141939	10267.104492	99998.000000	1579.330688	1048.070312	550.829773	202.996353	190.464035	981.680481	1313.157715	846.918030	1.097662	0.000000	4.139609	3.949226	0.215805	0.853816	4.011448	4.999991	3.198473	3.020391	2.741017	2.307488	2.279813	2.991970	3.118317	2.927841	0.040469	0.000000	17240.000000		1
11154.438477	4412.096191	2.812370	2.981975	2775.497559	51283.148438	432.179810	280.182343	136.473938	77.272324	41.371441	213.197357	264.220917	161.859283	0.336692	0.000000	4.047448	3.644645	0.449072	0.474504	3.443341	4.709975	2.635664	2.447441	2.135050	1.888024	1.616701	2.328782	2.421967	2.209138	0.000000	0.000000	17302.000000		1
22094.525391	6925.071777	1.989012	3.108409	5453.536621	99998.000000	868.454834	548.594055	274.699463	115.307159	99.512253	523.088440	703.388489	363.181152	1.145469	0.000000	4.344285	3.840424	0.298637	0.492538	3.736678	4.999991	2.938747	2.739251	2.438858	2.061856	1.997877	2.718575	2.847195	2.560123	0.058984	0.000000	17339.000000		1
8384.833984	3118.338379	2.365228	5.378040	1272.378418	28709.441406	206.795517	133.735580	62.723248	22.869007	28.012682	126.118744	202.105148	70.642288	0.272158	99998.000000	3.923495	3.493923	0.373873	0.730624	3.104616	4.458025	2.315541	2.126247	1.797428	1.359247	1.447355	2.100780	2.305577	1.849065	0.000000	4.999991	17389.000000		1
7161.804199	2457.829102	3.096074	2.695188	1451.142700	28292.933594	223.904099	142.841858	77.074966	43.958694	18.684374	105.537872	152.484711	152.675903	0.111412	0.000000	3.855022	3.390552	0.490811	0.430589	3.161710	4.451678	2.350062	2.154855	1.886913	1.643045	1.271479	2.023408	2.183226	2.183770	0.000000	0.000000	17434.000000		1
13819.624023	3738.650879	3.037483	3.265679	3605.325439	78688.968750	586.212585	369.200623	209.974854	91.839905	75.502258	372.851776	507.117767	240.756729	1.630048	0.000000	4.140496	3.572715	0.482514	0.513974	3.556944	4.895914	2.768055	2.567262	2.322167	1.963031	1.877960	2.571536	2.705109	2.381578	0.212200	0.000000	17507.000000		1
4303.829102	1093.351929	2.426902	2.078440	1109.418213	21218.218750	166.225861	113.574097	43.329613	33.711433	20.136814	102.722420	110.832657	48.852589	0.351314	99998.000000	3.633855	3.038760	0.385052	0.317737	3.045095	4.326709	2.220699	2.055279	1.636785	1.527777	1.303991	2.011665	2.044668	1.688888	0.000000	4.999991	17575.000000		1
10891.758789	4874.086426	2.803118	4.730455	6987.123047	99998.000000	1125.706543	711.162598	373.742981	145.638809	121.786095	659.941650	878.486267	471.219940	2.467175	99998.000000	4.037098	3.687893	0.447641	0.674903	3.844298	4.999991	3.051425	2.851969	2.572573	2.163277	2.085598	2.819505	2.943735	2.673224	0.392200	4.999991	17657.000000		1
2481.866943	1152.192749	2.032184	3.379778	408.579956	10921.091797	66.565582	43.560894	40.921215	24.904274	16.605932	69.340950	93.708656	83.205437	0.298969	0.000000	3.394778	3.061525	0.307963	0.528888	2.611277	4.038266	1.823250	1.639097	1.611948	1.396274	1.220263	1.840990	1.971780	1.920152	0.000000	0.000000	17691.000000		1
8256.322266	2315.397461	1.754647	3.552467	2071.958008	40463.742188	327.382050	210.070450	77.142807	82.878563	36.446709	180.922958	234.061935	187.916870	0.302030	0.000000	3.916787	3.364625	0.244190	0.550530	3.316381	4.607066	2.515055	2.322365	1.887295	1.918442	1.561658	2.257494	2.369331	2.273966	0.000000	0.000000	17768.000000		1
5633.861328	1151.764038	2.093859	2.701355	1007.620911	19762.833984	169.223251	102.383209	45.993965	27.136902	20.509947	86.776405	124.934593	61.647022	0.390853	0.000000	3.750806	3.061363	0.320947	0.431582	3.003297	4.295849	2.228460	2.010229	1.662701	1.433560	1.311965	1.938402	2.096683	1.789912	0.000000	0.000000	17908.000000		1
12133.722656	5873.282715	2.463907	3.259512	4530.946777	90398.484375	712.584167	452.930298	208.180115	77.562195	83.393547	345.859802	519.067261	291.502747	0.299736	0.000000	4.083994	3.768881	0.391624	0.513153	3.656189	4.956161	2.852836	2.656031	2.318439	1.889650	1.921132	2.538900	2.715224	2.464643	0.000000	0.000000	17931.000000		1
7117.676270	1619.810913	2.815454	4.452919	1300.600708	24331.154297	206.240448	129.942581	70.111885	38.540565	30.223724	123.926208	180.170517	169.624130	0.485604	0.000000	3.852338	3.209464	0.449548	0.648645	3.114144	4.386163	2.314374	2.113751	1.845792	1.585918	1.480348	2.093163	2.255684	2.229488	0.000000	0.000000	18245.000000		1
4668.114258	704.329041	2.624262	3.389029	971.649048	21965.708984	159.096252	93.344772	63.972160	43.160007	15.634556	105.066063	147.476715	99.943970	0.110032	0.000000	3.669142	2.847776	0.419007	0.530075	2.987509	4.341745	2.201660	1.970090	1.805991	1.635082	1.194086	2.021462	2.168723	1.999757	0.000000	0.000000	18295.000000		1
10287.032227	949.658936	2.951138	3.170084	1521.997803	31727.736328	244.016251	156.493576	74.607979	28.123697	29.785833	132.986237	206.397720	129.541702	1.362413	0.000000	4.012290	2.977568	0.469990	0.501071	3.182414	4.501439	2.387419	2.194497	1.872785	1.449072	1.474010	2.123807	2.314705	2.112410	0.134309	0.000000	18347.000000		1
32341.771484	7349.499023	2.673601	5.822099	6663.357910	99998.000000	1039.315552	676.529114	377.875183	176.164749	133.741745	727.087036	969.425720	493.043579	2.015752	0.000000	4.509764	3.866258	0.427097	0.765080	3.823693	4.999991	3.016747	2.830287	2.577348	2.245919	2.126267	2.861586	2.986515	2.692885	0.304437	0.000000	18492.000000		1
8964.477539	2252.140869	2.303553	3.006645	3023.507080	59431.406250	454.296387	307.479584	141.901321	43.607151	61.668606	304.309509	436.608063	249.924698	0.900101	0.000000	3.952525	3.352596	0.362398	0.478082	3.480511	4.774016	2.657339	2.487816	2.151986	1.639558	1.790064	2.483315	2.640092	2.397809	0.000000	0.000000	18632.000000		1
7264.912109	2268.244141	2.075356	3.928683	1348.201294	23192.580078	193.005035	137.485413	75.489922	31.910528	22.714819	111.458656	136.581879	104.119354	2.175885	0.000000	3.861230	3.355690	0.317093	0.594247	3.129755	4.365349	2.285569	2.138257	1.877889	1.503934	1.356309	2.047114	2.135393	2.017531	0.337636	0.000000	18688.000000		1
6861.235352	1805.969971	3.731324	3.577137	1859.164551	39567.648438	295.687378	190.180344	97.347466	53.502869	33.295128	180.093430	230.355286	171.847504	1.531614	99998.000000	3.836402	3.256711	0.571863	0.553536	3.269318	4.597340	2.470833	2.279166	1.988325	1.728377	1.522381	2.255498	2.362398	2.235143	0.185149	4.999991	18832.000000		1
10801.991211	3887.718750	1.992095	4.169215	3181.826416	58137.691406	484.190155	319.632599	157.054810	116.330963	46.854328	296.936279	401.157410	239.045258	2.586394	0.000000	4.033504	3.589695	0.299310	0.620054	3.502676	4.764458	2.685016	2.504651	2.196051	2.065695	1.670750	2.472663	2.603315	2.378480	0.412695	0.000000	18914.000000		1
5792.988281	2248.316895	2.769197	3.836171	2355.914795	44084.675781	369.703278	234.931549	92.475159	45.281620	45.485146	214.005295	280.857666	167.638199	0.891286	99998.000000	3.762903	3.351857	0.442354	0.583898	3.372159	4.644288	2.567853	2.370941	1.966025	1.655922	1.657870	2.330425	2.448486	2.224373	0.000000	4.999991	19023.000000		1
6705.127441	922.839661	2.263464	1.375347	1220.059692	24333.804688	186.735794	124.959259	58.301167	65.285835	18.675121	97.110016	145.540131	108.146721	0.918076	99998.000000	3.826407	2.965126	0.354774	0.138412	3.086381	4.386210	2.271228	2.096768	1.765677	1.814819	1.271263	1.987264	2.162983	2.034013	0.000000	4.999991	19067.000000		1
8399.454102	2479.393799	1.797820	3.919432	2166.107422	42280.816406	338.986145	218.464386	111.656013	61.872135	44.433590	229.356155	279.392883	161.208618	0.755909	0.000000	3.924251	3.394346	0.254746	0.593223	3.335680	4.626143	2.530182	2.339381	2.047882	1.791495	1.647711	2.360510	2.446215	2.207388	0.000000	0.000000	19233.000000		1
9690.655273	4678.747070	2.599592	4.893893	4215.930176	85019.007812	698.260193	427.128662	235.671646	100.014900	79.464867	410.621399	523.254944	331.594421	0.982211	0.000000	3.986353	3.670130	0.414905	0.689654	3.624893	4.929516	2.844017	2.630559	2.372307	2.000065	1.900175	2.613441	2.718713	2.520607	0.000000	0.000000	19302.000000		1
7446.529297	3578.160645	3.037483	3.176251	2803.559570	63640.671875	466.168793	275.347046	152.694412	61.542175	51.501522	283.981506	466.578918	264.803741	1.117561	0.000000	3.871954	3.553660	0.482514	0.501915	3.447710	4.803735	2.668543	2.439880	2.183823	1.789173	1.711820	2.453290	2.668925	2.422924	0.048271	0.000000	19352.000000		1
11928.614258	6491.525879	2.756862	4.807549	5525.483398	99998.000000	838.348328	560.185791	276.127228	107.804420	121.715172	617.993591	835.643860	486.903839	1.705911	0.000000	4.076590	3.812347	0.440415	0.681924	3.742370	4.999991	2.923424	2.748332	2.441109	2.032637	2.085345	2.790984	2.922021	2.687443	0.231956	0.000000	19400.000000		1
15080.774414	2332.077393	2.645848	2.537917	2719.037354	51994.296875	422.638733	266.388763	136.492447	65.319756	48.066235	235.819672	328.649445	208.288055	2.142029	99998.000000	4.178424	3.367743	0.422565	0.404477	3.434415	4.715956	2.625969	2.425516	2.135109	1.815045	1.681840	2.372580	2.516733	2.318664	0.330825	4.999991	19435.000000		1
12474.879883	4518.756348	2.735276	2.726025	3685.579590	73311.882812	605.778870	374.094513	193.766724	82.323486	82.730545	403.229675	505.313782	290.019470	2.016751	99998.000000	4.096036	3.655019	0.437001	0.435530	3.566506	4.865174	2.782314	2.572981	2.287279	1.915524	1.917666	2.605552	2.703561	2.462427	0.304652	4.999991	19484.000000		1
4460.924316	1626.160278	3.139246	3.722073	804.177368	18798.960938	128.055328	82.505432	57.952702	25.989750	22.113491	93.865921	110.854240	128.070755	0.065685	0.000000	3.649425	3.211163	0.496825	0.570785	2.905352	4.274134	2.107398	1.916483	1.763074	1.414802	1.344657	1.972508	2.044752	2.107450	0.000000	0.000000	19559.000000		1
15657.856445	4955.253418	4.304899	5.587735	3546.028076	69440.632812	561.302124	358.959534	185.798340	83.112930	80.016853	380.385345	496.176636	297.451263	0.216506	0.000000	4.194732	3.695066	0.633963	0.747236	3.549742	4.841614	2.749197	2.555046	2.269042	1.919669	1.903181	2.580224	2.695636	2.473416	0.000000	0.000000	19689.000000		1
17121.886719	2669.333496	2.784616	3.034399	3439.056396	66843.585938	525.866882	343.769043	185.382034	59.941715	40.415482	249.418961	381.874786	187.679428	1.811177	0.000000	4.233552	3.426403	0.444765	0.482073	3.536439	4.825060	2.720876	2.536267	2.268068	1.777729	1.606548	2.396930	2.581921	2.273417	0.257961	0.000000	19750.000000		1
8481.540039	2448.312744	1.779317	2.473158	1644.903198	34430.281250	244.870438	159.170258	75.548515	60.391941	33.526409	142.946716	197.673828	110.706223	0.393478	0.000000	3.928475	3.388867	0.250253	0.393252	3.216140	4.536941	2.388936	2.201862	1.878226	1.780979	1.525387	2.155174	2.295949	2.044172	0.000000	0.000000	19794.000000		1
7829.066895	2415.510986	3.422950	3.228674	2501.272949	51720.375000	389.682800	250.871399	124.182159	56.642113	42.056030	251.025589	297.343353	160.021378	0.095445	99998.000000	3.893710	3.383009	0.534401	0.509024	3.398161	4.713662	2.590711	2.399451	2.094059	1.753139	1.623828	2.399718	2.473258	2.204178	0.000000	4.999991	19832.000000		1
4008.814209	2192.149658	3.092990	4.977154	1840.288940	46824.105469	283.025543	187.300125	141.605286	47.187370	62.747917	283.941406	403.223511	217.514603	0.198255	0.000000	3.603016	3.340870	0.490378	0.696981	3.264886	4.670469	2.451826	2.272538	2.151079	1.673826	1.797599	2.453229	2.605546	2.337488	0.000000	0.000000	19881.000000		1
10459.977539	2075.004639	2.177119	3.336605	2753.402588	49318.281250	439.475952	279.707428	132.724121	60.780491	54.283054	275.174347	380.891083	238.878738	0.046376	99998.000000	4.019531	3.317019	0.337882	0.523305	3.439870	4.693008	2.642935	2.446704	2.122950	1.783764	1.734664	2.439608	2.580801	2.378177	0.000000	4.999991	19976.000000		1
4998.771484	2318.953125	3.188586	6.445014	2058.858154	34287.671875	311.146149	209.496872	112.183334	54.724030	37.840557	169.738235	230.916519	179.929993	0.512875	99998.000000	3.698863	3.365292	0.503598	0.809224	3.313627	4.535138	2.492965	2.321177	2.049928	1.738178	1.577958	2.229780	2.363455	2.255104	0.000000	4.999991	20120.000000		1
8692.017578	1864.505493	1.372264	2.063021	1571.682983	30008.320312	258.417297	158.103287	88.136337	42.463081	22.221422	118.427902	147.819016	101.242226	0.681172	99998.000000	3.939121	3.270564	0.137438	0.314504	3.196365	4.477242	2.412322	2.198941	1.945155	1.628011	1.346772	2.073454	2.169730	2.005362	0.000000	4.999991	20313.000000		1
19670.013672	6081.268555	3.500043	4.052033	5836.758789	99998.000000	930.394836	591.612183	325.790833	194.768936	125.933723	632.209595	856.440613	436.293518	0.592298	0.000000	4.293805	3.783994	0.544073	0.607673	3.766172	4.999991	2.968667	2.772037	2.512939	2.289520	2.100142	2.800861	2.932697	2.639779	0.000000	0.000000	20353.000000		1
12540.017578	3113.934814	2.266548	3.506211	2735.714111	52786.941406	424.075745	272.997223	155.568451	76.655579	50.357452	242.212265	328.338013	135.678345	0.083285	0.000000	4.098298	3.493309	0.355365	0.544838	3.437071	4.722527	2.627444	2.436158	2.191921	1.884544	1.702064	2.384196	2.516321	2.132510	0.000000	0.000000	20691.000000		1
5368.558105	1482.121948	3.580221	4.977154	1034.298340	22174.646484	168.763763	105.075317	62.047909	22.431116	16.982149	91.550034	103.064720	48.019981	0.125307	0.000000	3.729858	3.170884	0.553910	0.696981	3.014646	4.345857	2.227279	2.021501	1.792727	1.350851	1.229993	1.961658	2.013110	1.681422	0.000000	0.000000	20734.000000		1
7036.610840	1928.823120	2.556419	3.185502	1857.687378	33719.355469	284.043182	188.613800	71.252869	50.739838	44.226982	142.061676	209.296432	139.360321	0.298004	0.000000	3.847363	3.285292	0.407632	0.503178	3.268973	4.527879	2.453384	2.275573	1.852802	1.705349	1.645687	2.152477	2.320762	2.144139	0.000000	0.000000	20830.000000		1
25225.232422	9364.133789	3.419866	4.021195	9906.667969	99998.000000	1556.951904	1009.779480	459.557251	212.694717	198.509521	953.482788	1293.773315	817.489868	3.450790	99998.000000	4.401835	3.971467	0.534009	0.604355	3.995928	4.999991	3.192275	3.004226	2.662340	2.327757	2.297781	2.979313	3.111858	2.912482	0.537919	4.999991	20904.000000		1
9689.717773	1275.076660	4.048949	4.915480	1900.255371	36432.621094	291.000092	196.199799	98.365097	60.219250	26.865532	152.238022	178.656403	88.392288	1.867990	0.000000	3.986311	3.105536	0.607342	0.691566	3.278812	4.561491	2.463893	2.292699	1.992841	1.779735	1.429195	2.182523	2.252019	1.946414	0.271375	0.000000	20951.000000		1
6172.065918	2240.817383	2.007514	2.423819	1435.276855	30434.255859	213.240540	145.410614	71.974464	49.635860	30.143547	131.718811	177.197800	106.722031	1.195904	99998.000000	3.790431	3.350406	0.302659	0.384500	3.156936	4.483363	2.328870	2.162596	1.857178	1.695796	1.479194	2.119648	2.248458	2.028254	0.077696	4.999991	21013.000000		1
9458.277344	1486.328125	1.890332	2.562587	1912.602661	39868.750000	306.196747	191.327484	106.691193	38.515896	29.440454	150.875000	182.363052	114.181595	0.608226	0.000000	3.975812	3.172115	0.276538	0.408679	3.281625	4.600633	2.486001	2.281777	2.028129	1.585640	1.468945	2.178617	2.260937	2.057596	0.000000	0.000000	21038.000000		1
15232.087891	1906.336426	2.137031	4.304899	2934.041748	62255.429688	478.546906	300.343811	162.346512	75.335739	82.493095	340.185730	419.650574	263.739838	0.127697	99998.000000	4.182759	3.280200	0.329811	0.633963	3.467466	4.794177	2.679924	2.477619	2.210443	1.877001	1.916418	2.531716	2.622888	2.421176	0.000000	4.999991	21079.000000		1
22264.892578	8511.859375	2.198706	4.662613	5481.974609	99998.000000	863.163147	552.451782	259.049469	112.966599	97.711349	496.423340	644.689514	402.341553	1.700958	0.000000	4.347620	3.930024	0.342167	0.668629	3.738937	4.999991	2.936093	2.742294	2.413383	2.052950	1.989945	2.695852	2.809350	2.604595	0.230694	0.000000	21146.000000		1
8228.108398	3231.437500	3.096074	4.126042	3300.864746	63130.140625	514.583496	332.905029	155.469772	54.082611	67.404358	302.292755	374.646515	203.887558	1.120853	99998.000000	3.915300	3.509396	0.490811	0.615534	3.518628	4.800237	2.711456	2.522320	2.191646	1.733058	1.828688	2.480428	2.573622	2.309391	0.049549	4.999991	21224.000000		1
10043.663086	4214.764648	3.401364	3.237926	3738.049561	74563.328125	607.391663	382.846161	228.671570	80.315979	75.163048	421.201721	526.832092	308.034668	1.361937	0.000000	4.001892	3.624773	0.531653	0.510267	3.572645	4.872525	2.783469	2.583024	2.359212	1.904802	1.876004	2.624490	2.721672	2.488600	0.134157	0.000000	21292.000000		1
18077.632812	3058.433594	3.148497	3.385945	3733.935791	71065.335938	592.861084	377.727173	183.664398	95.996788	56.210388	311.059814	382.155396	260.508087	1.725044	99998.000000	4.257142	3.485499	0.498103	0.529680	3.572167	4.851658	2.772953	2.577178	2.264025	1.982257	1.749817	2.492844	2.582240	2.415821	0.236800	4.999991	21405.000000		1
9596.961914	3208.321777	1.847160	4.406662	4293.767090	83104.179688	690.171570	437.360504	189.329224	106.080612	93.418785	410.658417	526.110474	337.620056	1.879655	0.000000	3.982134	3.506278	0.266504	0.644110	3.632838	4.919623	2.838957	2.640840	2.277218	2.025636	1.970434	2.613481	2.721077	2.528428	0.274078	0.000000	21513.000000		1
10585.482422	2474.925537	3.376694	6.457349	2134.304932	51146.960938	342.655792	216.549393	136.911835	91.596291	46.749481	230.780838	308.410889	195.990097	1.257143	0.000000	4.024711	3.393562	0.528492	0.810054	3.329257	4.708820	2.534858	2.335557	2.136441	1.961878	1.669777	2.363200	2.489130	2.292234	0.099385	0.000000	21602.000000		1
14934.583984	3324.742188	1.902667	4.637943	2988.173584	52558.621094	476.295776	305.728027	134.956741	89.157051	42.173210	209.160751	291.052521	110.999176	0.882381	0.000000	4.174193	3.521758	0.279363	0.666325	3.475406	4.720644	2.677877	2.485335	2.130195	1.950156	1.625037	2.320480	2.463971	2.045320	0.000000	0.000000	21659.000000		1
17797.236328	10453.785156	2.038351	5.803596	9322.875977	99998.000000	1495.138428	949.547913	485.954041	220.400970	167.743057	794.833679	1037.924805	622.724060	1.877574	99998.000000	4.250352	4.019274	0.309279	0.763697	3.969550	4.999991	3.174681	2.977517	2.686595	2.343214	2.224645	2.900276	3.016166	2.794296	0.273597	4.999991	21727.000000		1
13296.776367	4081.399170	2.281967	3.250261	3796.390869	92777.000000	563.325073	371.087860	249.529968	102.818016	83.723511	532.265625	708.717163	418.488007	1.827062	99998.000000	4.123746	3.610809	0.358309	0.511918	3.579371	4.967440	2.750759	2.569477	2.397123	2.012069	1.922847	2.726128	2.850473	2.621683	0.261753	4.999991	21812.000000		1
7810.635254	2287.865967	2.951138	4.835302	1443.310059	30186.275391	228.686981	146.486847	82.440674	28.644850	42.182461	176.584137	266.879089	184.126953	0.395511	0.000000	3.892686	3.359431	0.469990	0.684424	3.159360	4.479810	2.359241	2.165799	1.916142	1.457047	1.625132	2.246952	2.426315	2.265117	0.000000	0.000000	22050.000000		1
18574.361328	2400.508789	2.531749	3.231758	3305.330078	59059.136719	535.574524	336.873779	150.184250	93.841255	48.895763	259.021729	348.625916	232.702011	1.787195	99998.000000	4.268914	3.380303	0.403421	0.509439	3.519215	4.771287	2.728820	2.527467	2.176624	1.972394	1.689271	2.413336	2.542360	2.366800	0.252172	4.999991	22127.000000		1
9816.703125	1588.180908	2.084607	3.833087	1857.471558	37846.476562	293.763123	186.115967	85.333221	50.375957	30.248394	144.112366	187.435806	136.967346	0.186904	0.000000	3.991966	3.200900	0.319024	0.583549	3.268922	4.578025	2.467997	2.269784	1.931118	1.702223	1.480702	2.158701	2.272853	2.136617	0.000000	0.000000	22151.000000		1
13369.715820	3966.480469	2.146282	2.732193	3266.225098	62214.066406	528.441833	330.573700	181.496521	69.171341	65.091560	344.549225	504.885132	275.112671	1.305113	0.000000	4.126122	3.598405	0.331687	0.436511	3.514046	4.793889	2.722997	2.519268	2.258868	1.839926	1.813525	2.537251	2.703192	2.439511	0.115648	0.000000	22329.000000		1
15390.335938	3687.294189	2.433070	3.934851	5125.438965	95259.382812	796.369385	514.854858	274.434235	84.910744	92.222290	518.394958	671.006104	367.800598	1.539788	99998.000000	4.187248	3.566708	0.386155	0.594928	3.709731	4.978908	2.901114	2.711685	2.438438	1.928963	1.964836	2.714661	2.826726	2.565612	0.187461	4.999991	22370.000000		1
7555.178223	1992.197021	1.807071	2.584173	1311.430786	25604.437500	199.983536	135.110931	77.741051	37.991661	27.072142	121.042915	161.603333	73.648933	0.181335	0.000000	3.878245	3.299332	0.256975	0.412322	3.117745	4.408315	2.300994	2.130691	1.890650	1.579688	1.432523	2.082939	2.208450	1.867167	0.000000	0.000000	22455.000000		1
10158.412109	2989.006348	2.352893	3.247177	2113.964600	38335.703125	324.723846	215.639679	91.309502	43.967949	31.050165	156.536743	194.910797	103.268242	0.346596	99998.000000	4.006826	3.475527	0.371602	0.511506	3.325098	4.583603	2.511514	2.333729	1.960516	1.643136	1.492064	2.194616	2.289836	2.013967	0.000000	4.999991	22580.000000		1
11499.317383	5564.036133	1.575791	2.880212	3817.443359	75355.273438	603.768311	383.783630	198.879562	76.704918	62.624565	322.176697	432.395691	225.797516	1.627918	0.000000	4.060672	3.745390	0.197498	0.459424	3.581773	4.877114	2.780870	2.584086	2.298590	1.884823	1.796745	2.508094	2.635881	2.353719	0.211633	0.000000	22602.000000		1
8144.471680	1113.047729	1.766982	2.843207	1615.672485	34100.894531	256.776764	162.954010	92.697189	52.275539	43.045910	181.379349	243.069534	205.676117	1.462739	99998.000000	3.910863	3.046514	0.247232	0.453808	3.208353	4.532766	2.409556	2.212065	1.967067	1.718299	1.633932	2.258588	2.385731	2.313184	0.165167	4.999991	22703.000000		1
19311.472656	6025.024414	1.517200	4.329569	4862.241699	97107.140625	745.706604	488.929871	231.755295	105.414528	77.158226	421.836945	537.304443	283.407928	1.399379	99998.000000	4.285815	3.779959	0.181043	0.636445	3.686836	4.987251	2.872568	2.689247	2.365030	2.022901	1.887382	2.625145	2.730220	2.452412	0.145935	4.999991	22774.000000		1
6268.704102	2711.013428	1.748480	2.436154	2380.596924	46204.476562	376.749603	241.444412	105.285011	81.040657	39.111057	223.395279	299.483459	184.700531	1.000603	99998.000000	3.797178	3.433132	0.242661	0.386705	3.376686	4.664684	2.576053	2.382817	2.022367	1.908703	1.592300	2.349074	2.476373	2.266468	0.000262	4.999991	23075.000000		1
14524.853516	2855.541992	5.828266	5.600070	2866.834717	51291.828125	449.886658	280.706573	134.225891	55.461040	42.666611	200.572540	330.111145	185.511551	0.210801	99998.000000	4.162112	3.455688	0.765539	0.748193	3.457403	4.710048	2.653103	2.448253	2.127836	1.743988	1.630088	2.302271	2.518660	2.268371	0.000000	4.999991	23129.000000		1
20133.960938	4226.640137	2.991227	4.058200	3611.773438	73415.765625	574.090393	361.013306	207.005219	88.793175	59.257122	319.126862	449.559784	227.043350	2.081709	0.000000	4.303929	3.625995	0.475849	0.608333	3.557720	4.865789	2.758980	2.557523	2.315981	1.948380	1.772741	2.503963	2.652787	2.356109	0.318420	0.000000	23190.000000		1
5915.998535	1746.358276	2.667434	3.287266	1180.720337	24201.925781	192.018250	116.932289	66.325050	39.326920	18.622698	87.507256	127.608192	78.462646	0.084556	0.000000	3.772028	3.242133	0.426094	0.516835	3.072147	4.383850	2.283343	2.067935	1.821678	1.594690	1.270043	1.942044	2.105879	1.894663	0.000000	0.000000	23597.000000		1
6851.657227	1524.652832	1.470943	1.948923	1273.633423	28593.416016	203.798126	126.858841	71.647583	33.526409	20.762814	139.884552	177.096039	118.668434	0.459833	0.000000	3.835796	3.183171	0.167596	0.289795	3.105044	4.456266	2.309200	2.103321	1.855202	1.525387	1.317286	2.145770	2.248209	2.074335	0.000000	0.000000	23642.000000		1
9782.791016	2386.175537	2.429986	2.152450	1882.752075	51082.832031	299.023987	186.788223	131.422775	84.796646	47.520412	265.099762	318.901764	164.646973	0.704798	0.000000	3.990463	3.377702	0.385604	0.332933	3.274793	4.708275	2.475706	2.271349	2.118671	1.928379	1.676880	2.423409	2.503657	2.216554	0.000000	0.000000	23675.000000		1
14218.576172	3693.696045	3.358191	3.139246	3643.927734	72173.617188	566.208374	371.713867	182.665268	81.080742	68.233887	306.683990	439.559204	237.657578	2.677876	0.000000	4.152856	3.567461	0.526105	0.496825	3.561570	4.858378	2.752976	2.570209	2.261656	1.908918	1.834000	2.486691	2.643017	2.375952	0.427790	0.000000	23737.000000		1
13518.422852	6173.404297	3.151581	3.962604	4529.262695	89794.101562	727.309021	457.583649	237.191940	83.017334	78.623001	380.591949	524.920166	336.722687	0.730328	0.000000	4.130926	3.790525	0.498528	0.597981	3.656028	4.953248	2.861719	2.660470	2.375100	1.919169	1.895550	2.580460	2.720093	2.527272	0.000000	0.000000	23783.000000		1
9676.531250	4391.974609	2.722941	2.809286	3157.961182	61682.871094	508.160065	315.330780	131.453613	46.718643	42.401409	257.677216	331.779449	134.734711	1.754366	0.000000	3.985720	3.642660	0.435038	0.448596	3.499407	4.790164	2.706001	2.498766	2.118773	1.669490	1.627380	2.411076	2.520849	2.129479	0.244120	0.000000	23815.000000		1
14327.565430	5972.396973	1.452441	1.973593	3507.814453	73299.765625	566.578430	351.105255	173.343124	91.950920	73.608841	299.455688	444.209473	234.348724	2.307699	0.000000	4.156172	3.776149	0.162098	0.295258	3.545037	4.865103	2.753260	2.545437	2.238907	1.963556	1.866930	2.476333	2.647588	2.369863	0.363179	0.000000	23861.000000		1
8825.583008	1790.961426	3.200921	3.401364	1791.356201	35398.296875	272.898560	172.047958	76.168350	48.235840	25.456263	134.087128	191.497086	126.482628	0.056910	0.000000	3.945743	3.253086	0.505275	0.531653	3.253182	4.548982	2.436001	2.235650	1.881775	1.683370	1.405795	2.127387	2.282162	2.102031	0.000000	0.000000	23891.000000		1
12038.860352	1637.844604	1.770066	2.578006	2155.662842	48902.820312	367.572418	222.929642	119.581223	41.707565	35.922474	198.913483	267.511261	167.977417	0.382655	5925.382812	4.080585	3.214273	0.247989	0.411284	3.333581	4.689334	2.565343	2.348168	2.077663	1.620215	1.555366	2.298664	2.427342	2.225251	0.000000	3.772717	23936.000000		1
3917.334961	1781.716431	2.038351	3.755994	789.754761	20586.558594	121.641159	79.418610	59.966385	29.841339	20.007298	117.709389	146.483765	116.102760	0.077957	0.000000	3.592991	3.250839	0.309279	0.574725	2.897492	4.313584	2.085081	1.899922	1.777908	1.474818	1.301188	2.070811	2.165790	2.064842	0.000000	0.000000	23987.000000		1
9698.118164	2763.140869	2.346725	3.672733	2123.511963	43942.410156	344.598541	207.147064	95.805595	74.515465	46.015549	220.974548	306.603821	246.766937	1.231336	0.000000	3.986687	3.441403	0.370462	0.564989	3.327055	4.642884	2.537313	2.316279	1.981391	1.872246	1.662905	2.344342	2.486578	2.392287	0.090376	0.000000	24013.000000		1
17784.248047	3579.730469	2.587257	3.194753	3906.603516	71847.359375	618.530151	400.022583	181.996094	106.783707	52.232368	290.716400	395.184204	241.999481	0.871579	99998.000000	4.250035	3.553850	0.412840	0.504437	3.591799	4.856411	2.791361	2.602084	2.260062	2.028505	1.717940	2.463470	2.596800	2.383814	0.000000	4.999991	24082.000000		1
13552.748047	3886.278564	3.709738	3.179335	3788.181885	74194.203125	586.335938	386.185852	207.908752	82.283401	59.053596	304.210815	402.566681	280.549286	0.643475	0.000000	4.132027	3.589534	0.569343	0.502336	3.578431	4.870370	2.768147	2.586796	2.317873	1.915312	1.771246	2.483175	2.604838	2.448009	0.000000	0.000000	24182.000000		1
15669.574219	6029.421387	1.544953	3.577137	4561.614258	90055.726562	714.631775	460.186340	204.081833	131.391937	103.539612	538.648987	682.246338	335.446014	1.758581	0.000000	4.195057	3.780276	0.188915	0.553536	3.659119	4.954511	2.854082	2.662934	2.309804	2.118569	2.015106	2.731306	2.833941	2.525623	0.245162	0.000000	24260.000000		1
7824.583008	1822.804199	3.062153	3.882427	2448.124756	51422.859375	387.989838	250.741882	150.659134	56.777798	51.362751	286.442322	368.500610	208.926392	0.625758	0.000000	3.893461	3.260740	0.486027	0.589103	3.388834	4.711156	2.588820	2.399227	2.177995	1.754179	1.710648	2.457037	2.566438	2.319993	0.000000	0.000000	24328.000000		1
6587.211426	1318.979858	3.213256	4.002693	1203.873047	25449.867188	193.264069	121.776840	62.951443	52.565411	25.098549	135.218857	144.821625	84.938499	1.053794	99998.000000	3.818702	3.120238	0.506945	0.602352	3.080581	4.405685	2.286151	2.085565	1.799006	1.720700	1.399649	2.131037	2.160833	1.929105	0.022756	4.999991	24530.000000		1
13875.260742	5753.571777	3.321187	3.663482	5230.452637	99998.000000	803.603821	527.578369	270.986633	123.506821	92.502914	490.524170	645.562195	300.386993	1.075913	0.000000	4.142241	3.759938	0.521293	0.563894	3.718539	4.999991	2.905042	2.722287	2.432948	2.091691	1.966155	2.690660	2.809938	2.477681	0.031777	0.000000	24556.000000		1
6436.314941	2461.307617	2.010598	2.263464	1323.306274	26804.607422	204.017075	135.403885	69.192932	42.241055	25.150972	135.073929	172.202133	85.274628	0.206193	99998.000000	3.808637	3.391166	0.303325	0.354774	3.121660	4.428209	2.309667	2.131631	1.840062	1.625735	1.400555	2.130572	2.236038	1.930820	0.000000	4.999991	24614.000000		1
15876.733398	1959.456909	2.883296	2.991227	2622.719727	53002.902344	401.336273	266.419617	155.414261	106.025108	39.141895	204.408707	278.810059	136.295090	1.635360	99998.000000	4.200761	3.292136	0.459889	0.475849	3.418752	4.724299	2.603508	2.425566	2.191491	2.025409	1.592642	2.310499	2.445308	2.134480	0.213613	4.999991	24755.000000		1
6917.196289	1621.833862	2.741444	1.224244	1102.202271	23947.513672	165.701614	108.954659	60.305595	15.983018	19.532402	97.464645	145.601807	81.740662	1.042511	0.000000	3.839930	3.210006	0.437979	0.087868	3.042261	4.379261	2.219327	2.037246	1.780358	1.203659	1.290756	1.988847	2.163167	1.912438	0.018081	0.000000	24788.000000		1
11228.092773	3390.342529	3.302684	4.061284	4437.493652	86817.617188	714.853821	450.882690	224.169312	118.267548	83.350372	382.241760	494.986328	259.712463	0.469032	0.000000	4.050306	3.530244	0.518867	0.608663	3.647138	4.938608	2.854217	2.654063	2.350576	2.072865	1.920907	2.582338	2.694593	2.414493	0.000000	0.000000	24824.000000		1
20074.269531	3773.509521	3.129995	4.767460	4108.573242	75613.406250	635.564697	417.599915	226.041138	101.899063	64.906532	342.106903	431.812866	324.211945	0.130350	99998.000000	4.302640	3.576746	0.495544	0.678287	3.613691	4.878599	2.803160	2.620760	2.354187	2.008170	1.812288	2.534162	2.635296	2.510829	0.000000	4.999991	24949.000000		1
7812.198730	3028.206787	1.643633	3.996526	3565.067139	71331.234375	576.387756	356.332184	176.534790	72.751564	71.477982	379.275208	511.650848	300.319153	2.009268	0.000000	3.892773	3.481185	0.215805	0.601683	3.552068	4.853280	2.760715	2.551855	2.246830	1.861842	1.854172	2.578954	2.708974	2.477583	0.303038	0.000000	24995.000000		1
8632.914062	2825.272217	2.914133	3.685068	2751.200684	52148.031250	400.648590	266.567627	133.569061	61.403404	54.039436	263.363617	359.187714	225.566238	1.603861	99998.000000	3.936157	3.451060	0.464509	0.566445	3.439522	4.717238	2.602764	2.425807	2.125706	1.788192	1.732711	2.420556	2.555321	2.353274	0.205167	4.999991	25046.000000		1
4653.938477	1670.593872	1.810155	1.474027	1322.519897	32159.892578	192.107666	117.743317	61.613102	20.525366	12.899280	115.085129	136.921082	105.938759	0.153648	99998.000000	3.667821	3.222871	0.257716	0.168505	3.121402	4.507315	2.283545	2.070936	1.789673	1.312291	1.110565	2.061019	2.136470	2.025055	0.000000	4.999991	25067.000000		1
7954.750977	2470.170410	2.482410	3.157748	2276.058350	44723.902344	363.622131	236.417908	106.783707	42.962646	45.694839	221.776321	284.132599	144.038361	0.236740	0.000000	3.900627	3.392727	0.394873	0.499378	3.357183	4.650540	2.560650	2.373680	2.028505	1.633091	1.659867	2.345915	2.453521	2.158478	0.000000	0.000000	25124.000000		1
7958.124512	1957.474121	2.266548	3.583304	1387.201416	29057.953125	211.612320	139.792038	69.760338	45.580742	23.726286	119.118660	165.831131	81.722160	1.701363	99998.000000	3.900811	3.291696	0.355365	0.554284	3.142139	4.463265	2.325541	2.145483	1.843609	1.658781	1.375230	2.075980	2.219666	1.912340	0.230797	4.999991	25246.000000		1
5496.542480	1247.187256	2.254213	1.335259	998.061279	18090.876953	141.811890	99.219292	33.717598	36.536137	22.289263	88.817841	144.217209	49.352154	0.314120	0.000000	3.740090	3.095932	0.352995	0.125565	2.999157	4.257460	2.151713	1.996596	1.527857	1.562723	1.348096	1.948500	2.159017	1.693306	0.000000	0.000000	25281.000000		1
5726.512207	2055.823730	2.346725	4.477589	1133.267822	26722.273438	188.508957	111.181114	51.381256	31.225939	21.882210	88.944275	103.243576	56.198055	0.617187	0.000000	3.757890	3.312986	0.370462	0.651044	3.054332	4.426873	2.275332	2.046031	1.710805	1.494516	1.340091	1.949118	2.013863	1.749721	0.000000	0.000000	25312.000000		1
14781.090820	3135.866211	3.333522	4.104456	3180.305908	61201.015625	497.440979	318.679718	151.621262	120.703705	52.809025	322.444977	403.852600	227.875961	1.397048	0.000000	4.169706	3.496357	0.522903	0.613256	3.502469	4.786758	2.696742	2.503354	2.180760	2.081721	1.722708	2.508456	2.606223	2.357698	0.145211	0.000000	25346.000000		1
17912.078125	4153.031250	3.419866	3.515462	3889.960693	78878.414062	603.287231	388.356812	201.176956	101.177467	79.763985	374.877777	483.462402	264.264069	1.076752	0.000000	4.253146	3.618365	0.534009	0.545982	3.589945	4.896958	2.780524	2.589231	2.303578	2.005084	1.901807	2.573890	2.684363	2.422038	0.032116	0.000000	25378.000000		1
10486.268555	5180.020996	3.509295	4.218554	4515.197754	89433.648438	701.831177	458.878815	227.185196	111.532661	66.291130	380.613525	469.816864	293.328308	1.946581	99998.000000	4.020621	3.714332	0.545220	0.625164	3.654677	4.951501	2.846233	2.661698	2.356380	2.047402	1.821455	2.580484	2.671929	2.467354	0.289273	4.999991	25514.000000		1
8460.431641	868.454834	1.051555	2.026016	1811.378906	36141.832031	279.920227	179.997833	99.561592	49.537178	21.650930	151.026108	225.575485	142.447144	0.820936	0.000000	3.927392	2.938747	0.021832	0.306643	3.258009	4.558010	2.447034	2.255267	1.998092	1.694931	1.335477	2.179052	2.353292	2.153654	0.000000	0.000000	25544.000000		1
7688.806152	4160.592773	1.677554	4.329569	3241.863525	65691.984375	504.283783	323.262177	152.956528	74.984192	63.623699	344.835999	457.155029	268.778656	0.340476	99998.000000	3.885859	3.619155	0.224676	0.636445	3.510795	4.817513	2.702675	2.509555	2.184568	1.874970	1.803619	2.537613	2.660064	2.429395	0.000000	4.999991	25576.000000		1
10802.688477	5938.969238	2.013681	3.691235	4568.901367	89795.656250	703.151001	462.634827	219.593033	103.810982	78.993050	410.001556	611.631836	238.730713	1.451467	99998.000000	4.033532	3.773711	0.303991	0.567172	3.659812	4.953255	2.847049	2.665238	2.341619	2.016243	1.897589	2.612786	2.786490	2.377908	0.161807	4.999991	25735.000000		1
4060.769043	2434.075195	3.055985	5.467469	6232.976074	75969.039062	1010.815613	635.614075	145.623398	60.666393	46.034054	202.814407	283.124237	150.455612	0.395995	0.000000	3.608608	3.386334	0.485151	0.737786	3.794695	4.880637	3.004672	2.803194	2.163231	1.782948	1.663079	2.307099	2.451977	2.177408	0.000000	0.000000	25812.000000		1
17508.451172	6751.179688	1.313673	4.153796	4264.638184	85636.929688	670.669983	430.604034	213.511902	80.519501	80.377647	411.401581	544.884277	314.081879	2.869684	0.000000	4.243248	3.829380	0.118487	0.618445	3.629882	4.932661	2.826509	2.634078	2.329422	1.905901	1.905135	2.614266	2.736304	2.497043	0.457834	0.000000	25908.000000		1
29266.728516	9012.075195	1.989012	3.410615	5881.183105	99998.000000	964.729187	594.301208	371.251312	173.102585	122.128387	601.837891	774.166443	374.859283	3.161066	0.000000	4.466374	3.954825	0.298637	0.532833	3.769465	4.999991	2.984406	2.774007	2.569668	2.238304	2.086817	2.779480	2.888834	2.573868	0.499833	0.000000	25966.000000		1
13536.164062	2723.520996	1.862578	3.444536	2682.504150	63727.750000	432.892151	273.339508	177.123779	75.977158	62.464211	320.055084	407.035004	274.677856	1.916417	99998.000000	4.131495	3.435131	0.270115	0.537131	3.428540	4.804328	2.636380	2.436702	2.248277	1.880683	1.795631	2.505225	2.609632	2.438824	0.282490	4.999991	26049.000000		1
13369.901367	2739.115479	2.870961	3.401364	2591.395264	55565.554688	398.971039	255.978073	131.737320	92.780449	40.480240	215.963470	306.807343	140.439636	0.095273	0.000000	4.126128	3.437610	0.458027	0.531653	3.413534	4.744806	2.600941	2.408203	2.119709	1.967456	1.607243	2.334380	2.486866	2.147490	0.000000	0.000000	26077.000000		1
6334.764160	2988.044189	2.352893	1.652884	1918.921143	37119.468750	302.268066	195.410355	77.657791	35.419823	29.579222	147.905365	176.124649	111.310631	0.319832	0.000000	3.801730	3.475387	0.371602	0.218242	3.283057	4.569602	2.480392	2.290948	1.890185	1.549246	1.470987	2.169984	2.245820	2.046537	0.000000	0.000000	26113.000000		1
6279.737793	695.814819	0.841861	2.784616	1133.196899	27986.490234	167.841736	116.176773	104.464737	66.278793	20.445189	122.880821	183.975861	128.240356	1.102313	0.000000	3.797941	2.842494	0.000000	0.444765	3.054305	4.446949	2.224900	2.065119	2.018970	1.821375	1.310591	2.089484	2.264761	2.108025	0.042305	0.000000	26172.000000		1
8123.758301	2252.353516	1.736145	2.063021	1368.008179	29161.677734	221.412445	138.530792	72.134819	34.050644	18.638117	120.342903	156.919128	83.297951	0.592798	0.000000	3.909757	3.352637	0.239586	0.314504	3.136089	4.464812	2.345202	2.141546	1.858145	1.532125	1.270402	2.080420	2.195676	1.920634	0.000000	0.000000	26247.000000		1
16040.569336	3591.960449	1.890332	3.496960	3660.811035	66270.601562	569.011475	369.166687	177.388992	74.694321	56.083958	280.003479	367.646423	225.415131	1.639448	99998.000000	4.205220	3.555331	0.276538	0.543691	3.563577	4.821321	2.755121	2.567223	2.248927	1.873288	1.748839	2.447163	2.565430	2.352983	0.214698	4.999991	26263.000000		1
10105.186523	4081.741455	3.315019	4.388160	3095.561768	56935.179688	473.736267	313.909180	155.260086	70.367836	60.379604	319.015869	390.055939	273.626312	0.204811	99998.000000	4.004544	3.610846	0.520486	0.642282	3.490740	4.755381	2.675537	2.496804	2.191060	1.847374	1.780890	2.503812	2.591127	2.437158	0.000000	4.999991	26352.000000		1
7404.771973	1081.581299	2.285050	2.988143	1453.230347	30391.468750	235.338608	145.910187	63.167305	18.746048	22.147411	98.266418	146.360413	84.281662	1.193723	99998.000000	3.869512	3.034059	0.358896	0.475401	3.162334	4.482752	2.371693	2.164086	1.800492	1.272910	1.345323	1.992405	2.165424	1.925733	0.076904	4.999991	26477.000000		1
12814.346680	3753.027344	2.291218	3.509295	2809.828857	60548.906250	438.513824	284.743195	147.806686	73.713692	61.724113	271.109985	346.510468	209.284103	1.430104	99998.000000	4.107697	3.574382	0.360066	0.545220	3.448680	4.782106	2.641983	2.454453	2.169694	1.867548	1.790455	2.433146	2.539716	2.320736	0.155368	4.999991	26761.000000		1
13035.176758	3411.120850	3.012813	3.792999	2834.356689	57285.777344	434.600555	282.307037	149.675430	77.179817	59.069016	300.414734	427.896515	247.531708	0.198825	0.000000	4.115117	3.532897	0.478972	0.578983	3.452455	4.758047	2.638090	2.450722	2.175151	1.887504	1.771360	2.477721	2.631339	2.393631	0.000000	0.000000	26795.000000		1
19760.335938	4254.264160	2.019849	5.729587	4801.125488	89682.539062	771.369507	488.115753	217.816803	115.960915	70.645370	404.703705	516.883972	227.351730	1.823596	0.000000	4.295794	3.628824	0.305319	0.758123	3.681343	4.952708	2.887263	2.688523	2.338091	2.064312	1.849084	2.607137	2.713393	2.356698	0.260929	0.000000	26867.000000		1
5880.714355	3042.466064	2.747611	4.055117	4628.747559	56009.878906	750.529602	467.359100	90.180855	78.555161	23.871222	107.036575	159.309021	58.544781	1.809949	0.000000	3.769430	3.483226	0.438955	0.608003	3.665463	4.748265	2.875368	2.669651	1.955114	1.895175	1.377875	2.029532	2.202240	1.767488	0.257666	0.000000	26898.000000		1
17283.322266	5914.690918	3.043650	3.796082	4224.253418	99998.000000	680.988220	425.306152	319.253296	135.918869	89.841644	509.874603	696.511719	409.279968	2.157280	99998.000000	4.237627	3.771932	0.483395	0.579336	3.625750	4.999991	2.833140	2.628702	2.504135	2.133280	1.953478	2.707463	2.842928	2.612020	0.333907	4.999991	26981.000000		1
11738.905273	2862.952393	1.736145	2.793867	2337.961182	45941.066406	386.281464	239.760681	116.515984	64.487144	42.130039	197.673828	261.152588	117.656967	1.099945	99998.000000	4.069628	3.456814	0.239586	0.446206	3.368837	4.662201	2.586904	2.379778	2.066386	1.809473	1.624592	2.295949	2.416894	2.070618	0.041371	4.999991	27024.000000		1
3543.885010	1144.455688	1.877997	2.673601	558.184448	21473.265625	104.939629	56.238144	53.431942	51.849983	28.077442	119.090904	158.026199	112.010643	0.369073	0.000000	3.549480	3.058599	0.273695	0.427097	2.746778	4.331898	2.020940	1.750031	1.727801	1.714749	1.448358	2.075879	2.198729	2.049259	0.000000	0.000000	27107.000000		1
10942.863281	925.066101	1.511032	3.006645	1732.990234	35460.535156	275.892853	175.113190	85.530579	74.299599	26.745266	130.522324	189.976807	85.576836	0.742329	99998.000000	4.039131	2.966173	0.179274	0.478082	3.238796	4.549745	2.440740	2.243319	1.932121	1.870986	1.427247	2.115685	2.278701	1.932356	0.000000	4.999991	27133.000000		1
10574.985352	5334.541016	2.368311	3.481541	4195.661133	91358.500000	656.907288	427.828674	220.363968	131.237747	81.601898	424.353302	579.178589	297.503693	2.559597	99998.000000	4.024280	3.727097	0.374439	0.541772	3.622800	4.960749	2.817504	2.631270	2.343141	2.118059	1.911700	2.627728	2.762813	2.473492	0.408172	4.999991	27189.000000		1
11062.418945	3220.946533	2.254213	2.004430	2738.236572	57438.667969	432.528290	274.872131	150.458694	54.168957	36.616314	238.086212	328.563110	148.278488	0.503234	99998.000000	4.043850	3.507983	0.352995	0.301991	3.437471	4.759204	2.636014	2.439131	2.177417	1.733750	1.563675	2.376734	2.516619	2.171078	0.000000	4.999991	27217.000000		1
6935.470215	2176.629150	1.884164	2.864793	2233.003174	41265.304688	337.539886	224.634949	107.702660	63.074791	36.856846	161.464554	236.590607	111.483322	0.571024	0.000000	3.841076	3.337785	0.275119	0.457093	3.348889	4.615585	2.528325	2.351477	2.032226	1.799856	1.566518	2.208077	2.373997	2.047210	0.000000	0.000000	27418.000000		1
8906.185547	1798.729370	1.181072	1.683721	2102.030518	38338.546875	328.359589	212.290741	103.391594	59.300297	30.664698	144.769196	189.384735	113.373657	2.030338	99998.000000	3.949692	3.254966	0.072276	0.226270	3.322639	4.583636	2.516350	2.326931	2.014485	1.773057	1.486639	2.160676	2.277345	2.054512	0.307568	4.999991	27465.000000		1
33050.425781	10550.715820	1.329091	2.565671	10018.958984	99998.000000	1587.274292	1019.197266	542.216858	210.378830	169.886246	905.213013	1248.525635	726.260559	2.992672	0.000000	4.519177	4.023282	0.123555	0.409201	4.000823	4.999991	3.200652	3.008258	2.734173	2.323002	2.230158	2.956751	3.096397	2.861093	0.476059	0.000000	27516.000000		1
10092.675781	5332.400879	3.422950	3.453787	5217.559570	99998.000000	809.484497	528.892029	255.339737	150.541962	75.304901	420.517120	552.883545	352.681030	1.143648	0.000000	4.004006	3.726923	0.534401	0.538296	3.717467	4.999991	2.908209	2.723367	2.407118	2.177658	1.876823	2.623784	2.742634	2.547382	0.058292	0.000000	27583.000000		1
22104.056641	7851.353027	3.469206	2.618094	6073.247559	99998.000000	980.169434	618.517822	303.492310	135.847946	112.880257	526.045715	685.752563	423.227722	2.700891	99998.000000	4.344472	3.894944	0.540230	0.417985	3.783421	4.999991	2.991301	2.791352	2.482148	2.133053	2.052618	2.721024	2.836167	2.626574	0.431507	4.999991	27627.000000		1
13809.155273	4164.209961	2.315888	3.071404	2152.076416	47455.128906	338.076447	218.109756	130.016586	47.242878	31.549730	188.034058	319.197784	162.442108	2.176565	99998.000000	4.140167	3.619533	0.364717	0.487337	3.332858	4.676283	2.529015	2.338675	2.113999	1.674336	1.498996	2.274236	2.504060	2.210699	0.337772	4.999991	27848.000000		1
8131.985840	2225.842529	2.803118	2.559503	2590.710693	48345.437500	408.644714	260.797943	122.942497	66.226372	36.801338	193.886993	274.717957	144.772278	0.172106	0.000000	3.910197	3.347494	0.447641	0.408156	3.413419	4.684355	2.611346	2.416304	2.089702	1.821031	1.565864	2.287549	2.438887	2.160685	0.000000	0.000000	27874.000000		1
5320.029297	1464.448975	1.887248	3.484625	1223.707764	22434.929688	195.820496	122.236320	74.540131	38.821186	23.538177	105.294258	159.287445	110.663048	0.582626	99998.000000	3.725914	3.165674	0.275829	0.542156	3.087678	4.350924	2.291858	2.087200	1.872390	1.589069	1.371773	2.022405	2.202182	2.044003	0.000000	4.999991	27943.000000		1
12746.041992	1327.728394	2.426902	3.990358	2188.110107	44470.468750	351.287170	218.251617	120.685196	46.777233	36.233929	169.547043	214.773148	127.783966	0.181150	0.000000	4.105375	3.123109	0.385052	0.601012	3.340069	4.648072	2.545662	2.338958	2.081654	1.670035	1.559115	2.229290	2.331980	2.106476	0.000000	0.000000	27970.000000		1
12350.601562	4071.984619	2.371395	2.870961	4602.282715	86577.507812	728.157043	468.740631	211.590729	120.062286	83.251694	410.991455	544.717773	288.101379	0.068206	0.000000	4.091688	3.609806	0.375004	0.458027	3.662973	4.937405	2.862225	2.670933	2.325497	2.079406	1.920393	2.613833	2.736171	2.459545	0.000000	0.000000	28020.000000		1
10394.459961	3055.917236	1.264333	2.790784	3078.752441	52002.929688	482.182648	312.243958	130.090607	77.753387	54.221378	263.841614	387.363831	261.436279	1.272406	0.000000	4.016802	3.485142	0.101861	0.445726	3.488375	4.716028	2.683212	2.494494	2.114246	1.890719	1.734171	2.421343	2.588119	2.417366	0.104626	0.000000	28093.000000		1
8997.369141	1356.289917	1.939672	2.726025	1517.156250	31700.007812	249.674911	153.542435	78.468819	67.293350	31.262943	159.012985	195.000214	104.757690	0.461420	0.000000	3.954116	3.132353	0.287728	0.435530	3.181030	4.501060	2.397375	2.186229	1.894697	1.827972	1.495030	2.201433	2.290035	2.020186	0.000000	0.000000	28201.000000		1
15511.730469	2741.567139	1.618963	3.749826	2854.185303	59293.125000	427.763916	286.800049	140.325531	56.494095	55.396282	255.500092	348.194183	248.342728	0.939668	0.000000	4.190660	3.437999	0.209237	0.574011	3.455482	4.773005	2.631204	2.457579	2.147137	1.752003	1.743481	2.407391	2.541821	2.395051	0.000000	0.000000	28227.000000		1
16207.544922	4126.098145	2.223376	3.262596	5336.619629	99998.000000	839.825439	541.849915	284.888123	107.292519	89.591866	457.114929	659.833740	399.948578	4.207235	0.000000	4.209717	3.615540	0.347013	0.513563	3.727266	4.999991	2.924189	2.733879	2.454674	2.030570	1.952269	2.660025	2.819434	2.602004	0.623997	0.000000	28349.000000		1
7082.305664	1640.866699	1.871829	2.726025	1564.695190	32486.755859	253.230453	160.921829	84.235405	22.742573	25.406923	135.940460	175.736099	84.426598	0.120701	0.000000	3.850175	3.215073	0.272266	0.435530	3.194430	4.511706	2.403516	2.206615	1.925495	1.356840	1.404952	2.133349	2.244861	1.926479	0.000000	0.000000	28396.000000		1
8034.261719	2057.257812	3.321187	3.873176	1905.876953	43005.117188	310.458496	193.658798	122.843819	62.939106	39.064804	207.523285	272.651855	153.107635	2.098699	99998.000000	3.904946	3.313289	0.521293	0.588067	3.280095	4.633520	2.492003	2.287037	2.089353	1.798921	1.591786	2.317067	2.435608	2.184997	0.321950	4.999991	28437.000000		1
15407.687500	4662.461914	2.352893	3.108409	3357.152344	69477.765625	512.671570	336.904633	173.565155	82.668869	59.346554	335.384338	474.056976	257.270142	0.511882	99998.000000	4.187737	3.668615	0.371602	0.492538	3.525971	4.841846	2.709839	2.527507	2.239463	1.917342	1.773396	2.525543	2.675831	2.410389	0.000000	4.999991	28536.000000		1
6496.281250	2252.535400	1.819406	2.907966	1862.297607	35597.488281	294.928772	186.270157	106.129951	64.659836	25.758471	152.108490	198.413925	119.911179	0.137588	0.000000	3.812665	3.352672	0.259930	0.463589	3.270049	4.551419	2.469717	2.270143	2.025838	1.810635	1.410920	2.182153	2.297572	2.078860	0.000000	0.000000	28738.000000		1
12804.339844	2973.303955	2.244962	3.059069	2643.510254	56118.316406	426.737030	265.990967	145.352020	64.894196	49.318233	245.770889	304.735077	199.567230	0.414438	0.000000	4.107357	3.473239	0.351209	0.485589	3.422181	4.749104	2.630160	2.424867	2.162421	1.812206	1.693007	2.390530	2.483922	2.300089	0.000000	0.000000	28802.000000		1
5677.095215	1332.970703	3.253344	2.738360	1221.814331	22806.726562	182.190369	122.791397	53.157490	33.295128	22.693233	106.361237	151.047699	149.388641	0.939824	0.000000	3.754126	3.124821	0.512330	0.437491	3.087005	4.358063	2.260525	2.089168	1.725564	1.522381	1.355896	2.026783	2.179114	2.174318	0.000000	0.000000	28927.000000		1
12057.590820	4261.184082	2.590341	3.774496	2832.272217	58419.988281	455.455872	286.840118	159.922699	95.164177	53.188328	245.317581	313.166016	210.570023	0.773700	99998.000000	4.081261	3.629530	0.413357	0.576859	3.452135	4.766562	2.658446	2.457640	2.203910	1.978474	1.725816	2.389729	2.495775	2.323396	0.000000	4.999991	29110.000000		1
6924.051270	1204.702637	1.113230	3.367443	1288.197998	30931.468750	204.599899	129.473862	79.190414	35.555508	18.974245	102.993790	108.600029	91.469856	2.148223	0.000000	3.840360	3.080880	0.046585	0.527300	3.109983	4.490400	2.310905	2.112182	1.898673	1.550907	1.278165	2.012811	2.035830	1.961278	0.332079	0.000000	29192.000000		1
20904.630859	7099.108887	2.022933	3.922516	6664.172363	99998.000000	1019.909607	673.439209	311.806091	131.564636	103.598206	586.598022	777.774414	445.298035	2.250347	0.000000	4.320242	3.851204	0.305981	0.593565	3.823746	4.999991	3.008562	2.828298	2.493885	2.119139	2.015352	2.768341	2.890854	2.648651	0.352250	0.000000	29219.000000		1
7863.900879	4734.263672	1.618963	3.043650	3265.500488	68324.484375	518.533752	334.246429	181.154236	71.218948	60.441280	321.615448	412.295868	255.567932	0.542975	0.000000	3.895638	3.675252	0.209237	0.483395	3.513950	4.834576	2.714777	2.524067	2.258049	1.852596	1.781334	2.507337	2.615209	2.407506	0.000000	0.000000	29271.000000		1
8332.157227	1575.013428	2.396065	3.182418	1762.196289	35833.527344	282.741852	179.751129	98.408272	33.369137	29.027233	166.099426	205.488022	113.077614	0.254116	99998.000000	3.920758	3.197284	0.379499	0.502757	3.246054	4.554289	2.451390	2.254672	1.993032	1.523345	1.462806	2.220368	2.312787	2.053377	0.000000	4.999991	29351.000000		1
7392.884277	1467.236694	1.511032	3.561718	1554.580566	32025.564453	270.067657	155.873749	79.134903	59.584000	26.291956	144.796951	184.302734	122.091385	0.905115	99998.000000	3.868814	3.166500	0.179274	0.551660	3.191613	4.505497	2.431473	2.192773	1.898368	1.775130	1.419823	2.160759	2.265532	2.086685	0.000000	4.999991	29376.000000		1
5903.238281	3047.140869	2.170952	3.213256	1651.844727	32050.171875	264.822235	168.600327	83.042000	39.934418	29.970858	154.325699	194.096680	86.720901	0.811741	0.000000	3.771090	3.483892	0.336650	0.506945	3.217969	4.505830	2.422955	2.226858	1.919298	1.601347	1.476699	2.188438	2.288018	1.938124	0.000000	0.000000	29429.000000		1
6453.546875	2981.506592	3.432201	2.793867	2095.844482	38924.300781	320.884613	209.669571	97.958046	61.828960	26.557158	137.781448	183.655151	107.665657	0.020949	0.000000	3.809798	3.474436	0.535573	0.446206	3.321359	4.590221	2.506349	2.321535	1.991040	1.791192	1.424182	2.139191	2.264003	2.032077	0.000000	0.000000	29450.000000		1
6384.837891	1702.075806	1.877997	4.243225	1949.690796	46989.199219	311.778320	198.894989	121.098419	50.548645	48.118660	230.987457	315.373962	214.295166	0.848027	0.000000	3.805150	3.230979	0.273695	0.627696	3.289966	4.671998	2.493846	2.298624	2.083138	1.703709	1.682314	2.363588	2.498826	2.331012	0.000000	0.000000	29542.000000		1
7033.526855	843.624573	1.251998	3.900929	1591.866089	28016.556641	243.467346	160.530182	72.002213	44.775887	30.078787	135.989792	178.270935	127.629776	1.243131	0.000000	3.847173	2.926149	0.097604	0.591168	3.201906	4.447415	2.386441	2.205557	1.857346	1.651044	1.478260	2.133506	2.251081	2.105952	0.094517	0.000000	29680.000000		1
11790.384766	4586.895020	2.790784	4.866140	3658.208496	73452.460938	573.075867	371.849548	201.269455	74.675819	68.335648	360.297882	467.186432	326.481598	0.615799	99998.000000	4.071528	3.661519	0.445726	0.687185	3.563268	4.866006	2.758212	2.570367	2.303778	1.873180	1.834647	2.556662	2.669490	2.513859	0.000000	4.999991	29733.000000		1
7142.016113	2294.172119	1.637465	3.268763	1493.611938	29603.541016	222.713776	151.800125	70.188980	54.403320	23.276060	127.894981	158.886551	118.782532	0.542599	0.000000	3.853821	3.360626	0.214172	0.514383	3.174238	4.471344	2.347747	2.181272	1.846269	1.735625	1.366910	2.106853	2.201087	2.074753	0.000000	0.000000	29849.000000		1
6109.145508	4763.892090	1.877997	3.022064	3254.041260	65484.320312	507.475464	331.634521	157.431030	79.517288	57.684418	258.068848	349.535614	206.878784	2.135869	0.000000	3.785980	3.677962	0.273695	0.480304	3.512423	4.816137	2.705415	2.520660	2.197090	1.900462	1.761059	2.411736	2.543491	2.315716	0.329575	0.000000	29927.000000		1
23517.011719	5314.521484	1.803987	3.262596	6264.374512	99998.000000	1000.657776	635.034302	386.429474	153.940231	138.882339	694.297607	968.756531	509.020416	0.985066	0.000000	4.371382	3.725464	0.256233	0.513563	3.796878	4.999991	3.000286	2.802797	2.587070	2.187352	2.142647	2.841546	2.986215	2.706735	0.000000	0.000000	29981.000000		1
8082.562500	2637.978027	1.541869	1.803987	2251.483887	45109.007812	343.781372	222.146378	93.579140	25.789307	34.377518	170.873047	212.238327	136.862488	1.023388	0.000000	3.907549	3.421271	0.188048	0.256233	3.352469	4.654263	2.536282	2.346639	1.971179	1.411440	1.536275	2.232674	2.326824	2.136284	0.010040	0.000000	30007.000000		1
10931.154297	4638.205078	2.966557	4.187717	14617.803711	99998.000000	2417.549316	1491.727783	345.317078	140.581482	100.209175	434.995270	608.045410	342.276489	1.746207	99998.000000	4.038666	3.666350	0.472253	0.621977	4.164882	4.999991	3.383375	3.173690	2.538218	2.147928	2.000907	2.638484	2.783936	2.534377	0.242096	4.999991	30094.000000		1
8347.510742	2313.060059	3.802250	5.556897	2816.933594	49789.214844	439.516022	284.854187	156.117355	39.021629	46.712475	245.755478	304.972504	214.788574	0.927354	0.000000	3.921557	3.364187	0.580041	0.744832	3.449777	4.697135	2.642975	2.454623	2.193451	1.591305	1.669433	2.390503	2.484261	2.332011	0.000000	0.000000	30259.000000		1
5157.679688	2096.825195	1.467860	2.611927	1844.831299	36750.421875	297.155243	180.713257	109.380211	69.544479	38.787266	168.088425	227.129700	59.047428	2.442961	99998.000000	3.712454	3.321562	0.166685	0.416961	3.265957	4.565262	2.472983	2.256990	2.038939	1.842263	1.588689	2.225538	2.356274	1.771201	0.387917	4.999991	30283.000000		1
22171.375000	8001.204102	1.942755	3.792999	5335.161133	99998.000000	828.871948	541.788208	281.061188	117.027885	90.603325	450.984467	600.662964	376.228455	1.491698	0.000000	4.345793	3.903155	0.288418	0.578983	3.727148	4.999991	2.918488	2.733829	2.448801	2.068289	1.957144	2.654162	2.778631	2.575452	0.173681	0.000000	30319.000000		1
14737.406250	3848.012451	2.852458	3.654230	3048.941895	73620.742188	507.793091	308.235107	202.728073	91.485275	73.047600	398.619476	500.342773	271.754486	1.007034	99998.000000	4.168421	3.585237	0.455219	0.562796	3.484149	4.867000	2.705687	2.488882	2.306914	1.961351	1.863606	2.600559	2.699268	2.434177	0.003044	4.999991	30421.000000		1
5207.864258	3385.260498	1.726894	1.961258	2322.110840	43865.949219	354.401764	234.570755	94.609108	60.564629	24.614403	156.222198	221.693069	120.666695	1.181593	99998.000000	3.716660	3.529592	0.237266	0.292535	3.365883	4.642128	2.549496	2.370274	1.975933	1.782219	1.391189	2.193743	2.345752	2.081587	0.072468	4.999991	30471.000000		1
7260.613770	1768.647583	0.561240	1.529534	1518.389771	26916.671875	226.528366	154.667999	85.962303	44.430508	21.410398	104.125526	121.301949	59.121441	1.976429	99998.000000	3.860973	3.247641	0.000000	0.184559	3.181383	4.430021	2.355123	2.189400	1.934308	1.647681	1.330625	2.017557	2.083868	1.771745	0.295881	4.999991	30553.000000		1
6973.141113	2581.610596	3.342773	5.341035	2244.813721	39365.382812	340.602020	221.942841	103.681465	97.143936	39.434853	164.221420	208.414490	147.100510	0.141417	99998.000000	3.843428	3.411891	0.524107	0.727625	3.351180	4.595115	2.532247	2.346241	2.015701	1.987416	1.595880	2.215430	2.318928	2.167614	0.000000	4.999991	30649.000000		1
7530.261719	1757.916138	1.754647	3.034399	1405.944336	35548.898438	222.664444	142.360794	94.448753	37.023369	40.535748	180.031754	229.164963	111.020760	1.501303	0.000000	3.876810	3.244998	0.244190	0.482073	3.147968	4.550826	2.347651	2.153390	1.975196	1.568476	1.607838	2.255349	2.360148	2.045404	0.176468	0.000000	30800.000000		1
7155.686035	2559.749756	2.463907	4.647194	1587.292847	28835.195312	247.315842	159.938110	79.810242	31.984539	27.300339	124.268501	179.828232	71.983711	0.381024	0.000000	3.854651	3.408197	0.391624	0.667191	3.200657	4.459923	2.393252	2.203952	1.902059	1.504940	1.436168	2.094361	2.254858	1.857234	0.000000	0.000000	31040.000000		1
13306.464844	4015.925293	1.677554	4.064368	3658.578369	72395.476562	597.591553	370.831909	197.436371	106.351982	64.052338	302.178650	412.604248	255.376740	1.221992	99998.000000	4.124063	3.603786	0.224676	0.608993	3.563312	4.859712	2.776404	2.569177	2.295427	2.026746	1.806535	2.480264	2.615534	2.407181	0.087068	4.999991	31159.000000		1
10341.475586	1519.567749	2.756862	3.623393	1928.974243	40532.750000	323.915924	195.151321	107.776672	50.462299	25.373003	143.409271	166.750092	72.023804	1.185675	0.000000	4.014583	3.181720	0.440415	0.559115	3.285326	4.607806	2.510432	2.290371	2.032525	1.702967	1.404372	2.156577	2.222066	1.857476	0.073966	0.000000	31234.000000		1
4933.340820	1950.267456	2.864793	3.672733	1604.833130	31706.878906	269.296722	163.746521	71.706177	49.086952	30.516678	161.575577	241.284058	198.925812	0.005603	0.000000	3.693141	3.290094	0.457093	0.564989	3.205430	4.501153	2.430231	2.214172	1.855557	1.690966	1.484537	2.208376	2.382529	2.298691	0.000000	0.000000	31316.000000		1
15543.730469	3057.036621	2.698272	3.743659	2798.616211	69033.460938	446.759735	283.827301	217.619446	69.806595	55.963692	337.897583	369.117371	257.788239	1.593153	99998.000000	4.191555	3.485301	0.431086	0.573296	3.446943	4.839060	2.650074	2.453054	2.337698	1.843897	1.747906	2.528785	2.567164	2.411263	0.202257	4.999991	31390.000000		1
20791.902344	5526.883301	1.803987	4.067451	4617.180176	88180.718750	726.183472	466.137939	214.850250	120.543350	91.849159	458.949768	572.647217	333.703705	2.141976	0.000000	4.317894	3.742480	0.256233	0.609322	3.664377	4.945374	2.861046	2.668514	2.332136	2.081143	1.963075	2.661765	2.757887	2.523361	0.330815	0.000000	31511.000000		1
6274.421387	1075.364502	3.617226	3.533965	1327.308960	26248.000000	194.608582	133.923691	69.155922	33.347549	27.355846	136.381424	156.145111	109.953789	1.432639	99998.000000	3.797574	3.031556	0.558376	0.548262	3.122972	4.419096	2.289162	2.126858	1.839829	1.523064	1.437050	2.134755	2.193528	2.041210	0.156137	4.999991	31594.000000		1
6590.843750	2445.139648	2.442321	4.024279	1629.740479	34459.964844	279.880127	164.249176	94.889725	38.370960	33.267372	147.060425	187.426559	104.196449	0.692601	99998.000000	3.818941	3.388304	0.387803	0.604688	3.212118	4.537315	2.446972	2.215503	1.977219	1.584003	1.522019	2.167496	2.272831	2.017853	0.000000	4.999991	31810.000000		1
10429.161133	2639.165283	2.297385	3.484625	2016.977905	46275.265625	339.242096	199.573410	113.709785	28.179205	32.539612	194.500656	275.263763	163.388809	1.441625	99998.000000	4.018250	3.421467	0.361234	0.542156	3.304701	4.665349	2.530510	2.300103	2.055798	1.449929	1.512412	2.288921	2.439749	2.213222	0.158852	4.999991	31834.000000		1
17181.044922	2711.833740	2.019849	4.829135	3086.677490	57528.289062	490.712250	314.544434	153.397507	68.246223	46.364014	267.625366	320.662567	185.486893	1.605377	0.000000	4.235050	3.433263	0.305319	0.683869	3.489491	4.759881	2.690827	2.497682	2.185818	1.834079	1.666181	2.427527	2.506048	2.268313	0.205577	0.000000	31872.000000		1
9292.883789	1858.501465	1.859494	2.679769	1948.130371	36122.417969	282.797333	196.557510	83.442886	59.772110	23.880472	161.637253	233.324921	151.630524	0.590987	0.000000	3.968151	3.269163	0.269395	0.428097	3.289618	4.557777	2.451475	2.293490	1.921389	1.776499	1.378043	2.208541	2.367961	2.180787	0.000000	0.000000	32025.000000		1
10870.342773	1600.543701	1.699140	3.632644	1822.048584	35079.632812	286.624268	184.694366	89.446930	41.596554	27.096813	162.587036	218.143677	174.736969	1.872097	0.000000	4.036243	3.204268	0.230229	0.560223	3.260560	4.545055	2.457313	2.266454	1.951565	1.619057	1.432918	2.211086	2.338743	2.242385	0.272328	0.000000	32063.000000		1
22209.005859	4480.653809	2.673601	2.880212	4572.247070	96822.453125	734.663757	459.002167	265.623993	98.399017	90.612579	450.691498	603.234802	381.116180	2.453620	99998.000000	4.346529	3.651341	0.427097	0.459424	3.660130	4.985976	2.866089	2.661815	2.424267	1.992991	1.957188	2.653879	2.780486	2.581057	0.389807	4.999991	32102.000000		1
4567.202148	2466.361816	2.488577	4.082870	879.951050	20192.291016	146.770538	86.930595	61.548340	38.929119	15.640723	81.574142	109.232193	75.212387	1.476643	0.000000	3.659650	3.392057	0.395951	0.610966	2.944458	4.305186	2.166639	1.939173	1.789216	1.590275	1.194257	1.911553	2.038351	1.876289	0.169276	0.000000	32178.000000		1
8852.084961	1138.355957	2.180203	3.638812	1343.510986	27433.656250	218.519897	137.914047	61.853630	48.519547	25.595032	115.976334	157.323105	79.535789	1.387394	41707.339844	3.947046	3.056278	0.338497	0.560960	3.128241	4.438284	2.339491	2.139609	1.791365	1.685917	1.408156	2.064369	2.196793	1.900563	0.142200	4.620213	32219.000000		1
8110.605957	1981.098633	1.353761	3.302684	1675.574097	37801.640625	280.176178	168.884033	88.392288	33.884121	49.743790	185.607147	244.719345	160.379089	0.863948	99998.000000	3.909053	3.296906	0.131542	0.518867	3.224164	4.577511	2.447431	2.227589	1.946414	1.529996	1.696739	2.268595	2.388668	2.205148	0.000000	4.999991	32267.000000		1
15059.231445	4224.567871	1.131732	2.479326	3030.282227	59371.085938	469.921692	308.191925	132.967728	71.394722	39.777145	221.779404	319.043610	140.754166	0.999913	0.000000	4.177803	3.625782	0.053744	0.394334	3.481483	4.773575	2.672025	2.488821	2.123746	1.853666	1.599634	2.345921	2.503850	2.148461	0.000000	0.000000	32334.000000		1
20437.898438	5006.246094	2.753779	4.933982	3592.549561	73806.656250	570.251160	360.612396	213.222031	107.819839	59.303379	311.451447	410.908203	234.604675	1.076776	0.000000	4.310436	3.699512	0.439929	0.693198	3.555403	4.868095	2.756066	2.557041	2.328832	2.032699	1.773079	2.493390	2.613745	2.370337	0.032125	0.000000	32391.000000		1
10805.494141	2708.796143	2.402232	3.971855	2915.696533	62111.593750	460.315857	282.041840	153.971069	60.108234	50.206352	264.313416	295.082947	175.174866	0.728225	99998.000000	4.033645	3.432776	0.380615	0.598993	3.464742	4.793173	2.663056	2.450314	2.187439	1.778934	1.700759	2.422119	2.469944	2.243472	0.000000	4.999991	32462.000000		1
14967.237305	3763.259033	2.223376	3.817669	2599.181641	52862.968750	433.145020	268.821838	112.701401	77.244576	48.319103	238.339081	292.517303	267.958405	0.856440	99998.000000	4.175142	3.575564	0.347013	0.581798	3.414837	4.723152	2.636633	2.429465	2.051929	1.887868	1.684119	2.377195	2.466151	2.428067	0.000000	4.999991	32503.000000		1
4394.559082	1271.869507	1.918085	1.729977	670.031677	20517.070312	101.347076	66.485405	52.586998	20.793650	14.508991	108.196060	156.064941	91.861496	1.782144	99998.000000	3.642915	3.104443	0.282868	0.238040	2.826095	4.312115	2.005811	1.822726	1.720878	1.317931	1.161637	2.034211	2.193305	1.963133	0.250943	4.999991	32673.000000		1
12462.680664	3161.726562	3.028231	4.200052	4610.562500	91520.875000	755.793518	468.518585	286.784607	97.421478	78.376305	398.064423	566.427307	287.308868	0.436214	0.000000	4.095612	3.499924	0.481189	0.623255	3.663754	4.961520	2.878403	2.670727	2.457556	1.988655	1.894185	2.599953	2.753144	2.458349	0.000000	0.000000	32728.000000		1
16105.710938	4417.483398	2.112361	4.329569	4953.101074	99419.578125	778.002625	505.501862	263.496216	154.618668	74.712822	437.308075	516.032837	298.906799	1.068682	0.000000	4.206980	3.645175	0.324768	0.636445	3.694877	4.997472	2.890981	2.703723	2.420774	2.189262	1.873395	2.640788	2.712677	2.475536	0.028848	0.000000	32810.000000		1
7152.621094	2089.473633	2.334390	3.228674	1388.268311	30111.472656	216.888596	138.691147	68.440498	23.713951	21.691019	133.812683	164.270767	104.097771	0.645154	0.000000	3.854465	3.320037	0.368173	0.509024	3.142473	4.478732	2.336237	2.142049	1.835313	1.375004	1.336280	2.126497	2.215560	2.017442	0.000000	0.000000	32861.000000		1
5338.112305	1779.545410	0.814107	1.622047	1007.479065	25882.324219	168.153183	102.577484	62.402538	45.697926	34.004387	145.422958	162.355759	113.256470	0.873057	0.000000	3.727388	3.250309	0.000000	0.210063	3.003236	4.413003	2.225705	2.011052	1.795202	1.659896	1.531535	2.162633	2.210468	2.054063	0.000000	0.000000	32944.000000		1
8678.359375	3673.281738	3.814585	4.042781	2868.043457	53222.019531	460.994263	290.633118	136.517120	86.918259	49.589603	210.289398	338.576019	178.560806	0.516421	0.000000	3.938438	3.565054	0.581447	0.606680	3.457586	4.726091	2.663696	2.463345	2.135187	1.939111	1.695391	2.322817	2.529656	2.251786	0.000000	0.000000	33013.000000		1
17323.552734	9020.169922	1.514116	6.148975	10567.152344	99998.000000	1646.852173	1077.489136	536.718567	202.647888	177.089859	989.988098	1301.741699	854.528687	1.992915	0.000000	4.238637	3.955215	0.180159	0.788803	4.023958	4.999991	3.216655	3.032413	2.729747	2.306742	2.248194	2.995630	3.114525	2.931727	0.299489	0.000000	33097.000000		1
7238.577148	2231.692383	2.827788	4.952485	2220.168457	45183.117188	355.323792	225.997955	109.355545	62.664654	50.486969	228.619141	314.303894	143.057724	1.286937	0.000000	3.859653	3.348634	0.451447	0.694823	3.346386	4.654976	2.550624	2.354105	2.038841	1.797023	1.703179	2.359113	2.497350	2.155511	0.109557	0.000000	33226.000000		1
12698.428711	6661.430664	3.228674	5.828266	5045.373047	87026.867188	771.421936	512.745605	230.108582	113.709785	77.327835	380.073883	566.371765	337.234589	1.688356	0.000000	4.103750	3.823568	0.509024	0.765539	3.702893	4.939653	2.887292	2.709902	2.361933	2.055798	1.888336	2.579868	2.753102	2.527932	0.227464	0.000000	33286.000000		1
17425.554688	5435.089355	3.540132	3.712821	4509.727539	87557.812500	735.835571	461.028198	221.585129	93.116577	78.632256	381.171692	500.780670	254.834000	0.514037	99998.000000	4.241187	3.735207	0.549019	0.569704	3.654150	4.942295	2.866781	2.663728	2.345541	1.969027	1.895601	2.581121	2.699648	2.406257	0.000000	4.999991	33368.000000		1
4552.702148	2229.546143	3.644979	3.586388	1534.036621	32881.046875	264.760559	150.424774	83.566238	39.416348	25.169476	147.664825	165.701614	114.230934	1.074383	0.000000	3.658269	3.348217	0.561695	0.554657	3.185836	4.516946	2.422853	2.177319	1.922031	1.595676	1.400874	2.169277	2.219327	2.057784	0.031159	0.000000	33404.000000		1
9285.719727	3513.719971	2.618094	2.584173	2030.259644	39908.820312	321.692535	198.743881	88.287437	55.254433	21.398064	136.332092	144.957306	116.836693	1.441360	99998.000000	3.967816	3.545767	0.417985	0.412322	3.307552	4.601069	2.507441	2.298294	1.945899	1.742367	1.330374	2.134598	2.161240	2.067579	0.158772	4.999991	33424.000000		1
5478.992676	2073.654053	2.655099	3.281098	1201.369141	31593.927734	186.183807	122.430595	82.286484	19.859278	28.623262	133.646149	191.090042	138.450623	1.232907	99998.000000	3.738701	3.316736	0.424081	0.516019	3.079676	4.499604	2.269942	2.087890	1.915329	1.297964	1.456719	2.125957	2.281238	2.141295	0.090930	4.999991	33492.000000		1
11508.460938	5240.659668	2.645848	3.509295	2185.729248	42693.535156	356.726898	222.522583	124.808159	44.008038	22.745657	177.003525	218.066589	134.111801	0.058496	99998.000000	4.061017	3.719386	0.422565	0.545220	3.339596	4.630362	2.552336	2.347374	2.096243	1.643532	1.356898	2.247982	2.338589	2.127467	0.000000	4.999991	33555.000000		1
13090.039062	3842.523438	2.149366	3.472290	3604.267578	76413.273438	602.858582	365.000580	207.171738	90.492317	53.089645	344.296356	469.486877	193.270248	1.554428	99998.000000	4.116941	3.584616	0.332310	0.540616	3.556817	4.883169	2.780216	2.562294	2.316330	1.956612	1.725010	2.536932	2.671623	2.286165	0.191571	4.999991	33606.000000		1
4002.029785	1472.966309	2.352893	2.201789	770.299438	17470.925781	126.655319	72.788567	27.611797	2.966557	6.898324	58.772976	75.560852	54.946056	0.399878	99998.000000	3.602280	3.168193	0.371602	0.342776	2.886660	4.242316	2.102623	1.862063	1.441095	0.472253	0.838744	1.769178	1.878297	1.739936	0.000000	4.999991	33659.000000		1
11151.490234	2964.145264	2.303553	3.376694	1846.141846	36309.140625	283.972260	188.422607	109.303123	57.776928	32.928162	148.367920	225.094421	107.323357	1.179473	0.000000	4.047333	3.471900	0.362398	0.528492	3.266265	4.560016	2.453276	2.275133	2.038633	1.761754	1.517568	2.171340	2.352365	2.030694	0.071688	0.000000	33731.000000		1
10106.824219	1249.654297	1.002215	1.859494	2290.240234	54148.949219	374.924042	228.757904	167.255829	47.039352	45.750347	267.733276	365.043732	202.876083	1.567907	0.000000	4.004615	3.096790	0.000961	0.269395	3.359881	4.733590	2.573943	2.359376	2.223381	1.672461	1.660394	2.427702	2.562345	2.307231	0.195320	0.000000	33751.000000		1
8185.710449	2780.045898	2.494745	1.890332	2065.636230	44624.687500	328.846802	201.442154	138.746658	43.295692	26.264202	167.675217	257.819061	104.329048	1.467516	99998.000000	3.913056	3.444052	0.397026	0.276538	3.315054	4.649575	2.516994	2.304150	2.142223	1.636445	1.419364	2.224469	2.411315	2.018405	0.166583	4.999991	33777.000000		1
5585.243164	2299.019775	1.310589	3.777580	1837.606079	33147.832031	283.013214	184.823883	76.889938	23.140375	18.298906	133.384033	160.631958	110.604454	1.328692	0.000000	3.747042	3.361543	0.117467	0.577214	3.264252	4.520455	2.451807	2.266758	1.885870	1.364370	1.262425	2.125104	2.205832	2.043773	0.123424	0.000000	33810.000000		1
8241.976562	3782.575684	1.310589	4.113708	3273.595215	61255.437500	514.250427	333.111633	153.104538	79.597466	56.595856	246.033020	325.426941	209.194672	1.550176	99998.000000	3.916031	3.577788	0.117467	0.614233	3.515025	4.787145	2.711175	2.522590	2.184988	1.900899	1.752785	2.390993	2.512454	2.320551	0.190381	4.999991	33902.000000		1
14807.897461	8119.410156	2.513247	3.543216	5747.925781	99998.000000	933.728333	582.064941	266.361023	129.757553	87.886551	436.447723	578.318176	362.052521	1.073411	99998.000000	4.170494	3.909524	0.400235	0.549398	3.759511	4.999991	2.970221	2.764971	2.425471	2.113133	1.943922	2.639932	2.762167	2.558772	0.030766	4.999991	33924.000000		1
7860.015137	2532.989258	1.828657	3.336605	1830.744751	37539.929688	304.950928	185.634903	97.948792	34.667393	25.533358	149.249878	194.842957	117.410271	0.679858	0.000000	3.895423	3.403633	0.262132	0.523305	3.262628	4.574493	2.484230	2.268660	1.990999	1.539921	1.407108	2.173914	2.289685	2.069706	0.000000	0.000000	33983.000000		1
28777.699219	4857.677734	3.049818	3.592556	5644.817871	99998.000000	904.642517	567.528198	307.541260	131.058899	110.431770	596.903870	769.596375	408.919189	3.455284	99998.000000	4.459056	3.686429	0.484274	0.555404	3.751650	4.999991	2.956477	2.753988	2.487903	2.117466	2.043094	2.775904	2.886263	2.611638	0.538484	4.999991	34021.000000		1
16782.138672	4664.978027	2.803118	3.851590	4697.301758	89449.515625	747.470520	477.301086	238.965088	126.667656	64.949707	353.115845	449.313080	304.639465	1.756869	99998.000000	4.224847	3.668850	0.447641	0.585640	3.671849	4.951578	2.873594	2.678792	2.378335	2.102666	1.812577	2.547917	2.652549	2.483786	0.244739	4.999991	34134.000000		1
12569.609375	4466.055664	1.609712	3.163916	4176.948730	99998.000000	658.714355	415.154510	252.604462	92.305550	83.267113	465.558197	639.502686	332.115570	2.419581	0.000000	4.099322	3.649924	0.206748	0.500225	3.620859	4.999991	2.818697	2.618210	2.402441	1.965228	1.920473	2.667974	2.805842	2.521289	0.383740	0.000000	34157.000000		1
7713.093750	2702.665771	1.008383	2.966557	2449.521729	43359.976562	369.567596	247.806168	109.922951	61.748783	43.958694	237.561981	304.580872	194.392731	1.170063	99998.000000	3.887229	3.431792	0.003625	0.472253	3.389081	4.637089	2.567694	2.394112	2.041088	1.790628	1.643045	2.375777	2.483703	2.288680	0.068209	4.999991	34287.000000		1
6951.656738	2125.343506	2.442321	3.043650	1413.163330	34606.441406	209.237839	143.387680	91.451355	55.667652	25.542608	162.673386	226.747314	105.510124	0.550071	0.000000	3.842088	3.327429	0.387803	0.483395	3.150192	4.539157	2.320640	2.156512	1.961190	1.745603	1.407265	2.211317	2.355542	2.023294	0.000000	0.000000	34460.000000		1
9641.821289	3013.235352	1.890332	3.521630	3194.346191	63677.390625	510.920013	322.488159	179.371826	84.324837	75.875389	370.563629	441.202850	246.982803	2.324076	0.000000	3.984159	3.479033	0.276538	0.546744	3.504382	4.803985	2.708353	2.508514	2.253754	1.925956	1.880101	2.568863	2.644638	2.392667	0.366250	0.000000	34525.000000		1
8908.273438	2353.666748	2.439237	4.785963	1678.145996	31289.611328	267.687012	169.032059	66.460739	30.618443	31.987621	143.455521	198.219650	177.222473	0.391771	0.000000	3.949794	3.371745	0.387254	0.679969	3.224830	4.495400	2.427627	2.227969	1.822565	1.485983	1.504982	2.156717	2.297147	2.248519	0.000000	0.000000	34756.000000		1
4639.484863	1362.340332	1.618963	2.972724	802.302490	22448.421875	135.952789	79.733147	61.045692	14.734104	14.977719	108.926903	189.585175	121.431465	0.153494	99998.000000	3.666470	3.134286	0.209237	0.473155	2.904338	4.351186	2.133388	1.901639	1.785655	1.168324	1.175446	2.037135	2.277804	2.084331	0.000000	4.999991	34820.000000		1
3932.775391	1528.942383	2.951138	2.886379	795.209900	16371.945312	129.452271	76.563065	35.031273	19.578657	13.198401	85.172867	144.349808	54.902885	1.319242	0.000000	3.594699	3.184391	0.469990	0.460353	2.900482	4.214100	2.112110	1.884019	1.544456	1.291783	1.120521	1.930301	2.159416	1.739595	0.120324	0.000000	34836.000000		1
5232.293457	2534.586670	3.327354	3.669649	1642.818604	35123.960938	275.630737	159.318283	91.155319	35.188541	27.010468	167.619705	240.673477	166.352280	1.203529	99998.000000	3.718692	3.403907	0.522099	0.564625	3.215590	4.545603	2.440328	2.202266	1.959782	1.546401	1.431532	2.224325	2.381428	2.221029	0.080457	4.999991	34854.000000		1
8406.034180	3704.088379	3.830003	1.437022	1997.396240	42142.156250	325.325195	204.615311	115.621704	51.877735	30.014029	193.976425	234.231537	167.690628	0.787808	99998.000000	3.924591	3.568681	0.583199	0.157463	3.300464	4.624717	2.512318	2.310938	2.063039	1.714981	1.477324	2.287749	2.369645	2.224509	0.000000	4.999991	34919.000000		1
27346.187500	7499.297852	1.877997	3.182418	6342.054199	99998.000000	1003.312927	640.668335	334.690491	138.021973	107.964775	591.430237	782.181091	368.330994	3.003470	99998.000000	4.436897	3.875021	0.273695	0.502757	3.802230	4.999991	3.001436	2.806633	2.524643	2.139948	2.033282	2.771904	2.893307	2.566238	0.477623	4.999991	34955.000000		1
16597.251953	2696.115967	1.699140	2.957305	3467.220215	66136.929688	565.995605	351.641815	187.278534	53.468945	52.762772	266.379517	417.618408	237.534225	1.630908	99998.000000	4.220036	3.430739	0.230229	0.470896	3.539981	4.820444	2.752813	2.546101	2.272488	1.728102	1.722328	2.425501	2.620780	2.375726	0.212430	4.999991	35079.000000		1
5601.451172	1206.713257	2.513247	2.436154	1054.558472	27657.507812	161.834610	102.811852	82.286484	43.095249	31.488056	134.965988	168.051422	131.172989	0.780842	0.000000	3.748301	3.081604	0.400235	0.386705	3.023071	4.441813	2.209071	2.012043	1.915329	1.634429	1.498146	2.130224	2.225442	2.117844	0.000000	0.000000	35107.000000		1
11578.569336	3447.129639	2.291218	4.039698	2696.698730	52330.015625	406.143799	273.916168	132.557587	52.334129	49.392242	219.472763	322.559082	165.078705	0.774765	99998.000000	4.063655	3.537458	0.360066	0.606349	3.430832	4.718751	2.608680	2.437618	2.122405	1.718785	1.693659	2.341381	2.508609	2.217691	0.000000	4.999991	35207.000000		1
12851.990234	3656.906982	2.957305	3.398280	3841.653809	73828.687500	593.928101	374.072937	162.827576	77.148979	53.101982	293.713776	438.797516	191.025284	0.965613	0.000000	4.108970	3.563114	0.470896	0.531259	3.584518	4.868225	2.773734	2.572956	2.211728	1.887330	1.725111	2.467924	2.642264	2.281091	0.000000	0.000000	35328.000000		1
19332.500000	5569.503418	1.840992	3.028231	3905.394775	87514.148438	657.989685	400.293945	252.721649	85.570663	100.714905	465.299164	614.009399	319.302643	3.322427	99998.000000	4.286288	3.745816	0.265052	0.481189	3.591665	4.942078	2.818219	2.602379	2.402642	1.932325	2.003094	2.667732	2.788175	2.504203	0.521455	4.999991	35399.000000		1
6813.878418	2336.209717	3.092990	4.052033	1977.006470	35694.835938	303.350464	199.453140	101.128128	27.149237	36.095161	168.375214	235.295441	165.513504	0.256326	99998.000000	3.833394	3.368512	0.490378	0.607673	3.296008	4.552605	2.481945	2.299841	2.004872	1.433758	1.557449	2.226278	2.371614	2.218833	0.000000	4.999991	35604.000000		1
9254.997070	4298.725586	3.342773	3.515462	3777.758789	74321.257812	571.401367	383.388916	183.467041	91.275581	58.097637	314.923737	420.325928	265.466736	0.035995	0.000000	3.966376	3.633340	0.524107	0.545982	3.577234	4.871113	2.756941	2.583640	2.263558	1.960355	1.764158	2.498205	2.623586	2.424010	0.000000	0.000000	35643.000000		1
11519.288086	2494.689209	2.056854	3.268763	3005.140381	57319.328125	486.231598	303.899384	150.060898	74.934853	50.927944	263.049072	351.496887	188.209824	1.739792	99998.000000	4.061426	3.397017	0.313203	0.514383	3.477865	4.758301	2.686843	2.482730	2.176268	1.874684	1.706956	2.420037	2.545922	2.274642	0.240497	4.999991	35754.000000		1
8263.661133	2292.183105	4.061284	4.745874	2074.523682	42266.457031	323.647644	211.143585	105.013641	37.809719	35.506168	210.190720	272.836884	126.926689	0.608498	99998.000000	3.917172	3.360249	0.608663	0.676316	3.316918	4.625996	2.510072	2.324578	2.021246	1.577603	1.550304	2.322613	2.435903	2.103553	0.000000	4.999991	35810.000000		1
5906.383301	2569.007324	1.868746	3.503127	2843.342773	51935.890625	429.210175	286.849365	120.241142	53.453529	46.512032	241.518417	332.467133	192.246445	1.386824	0.000000	3.771322	3.409765	0.271550	0.544456	3.453829	4.715467	2.632670	2.457654	2.080053	1.727976	1.667565	2.382950	2.521749	2.283858	0.142021	0.000000	35865.000000		1
24812.123047	11537.512695	2.346725	3.755994	13077.738281	99998.000000	2066.903564	1335.258911	728.046021	319.062103	259.820404	1322.257812	1761.215698	851.654663	3.972910	99998.000000	4.394664	4.062112	0.370462	0.574725	4.116533	4.999991	3.315320	3.125566	2.862159	2.503875	2.414673	3.121316	3.245813	2.930264	0.599109	4.999991	35944.000000		1
8683.780273	2861.247070	1.455525	3.052901	1973.962891	50300.226562	327.221680	201.944794	140.165176	59.984886	50.693581	255.530930	331.545074	189.973724	1.034352	0.000000	3.938709	3.456555	0.163020	0.484713	3.295339	4.701570	2.514842	2.305233	2.146640	1.778042	1.704953	2.407444	2.520543	2.278693	0.014668	0.000000	35995.000000		1
25280.224609	6985.522461	2.223376	4.708869	8464.230469	99998.000000	1353.773682	861.383850	417.868195	200.455353	162.519196	826.164429	1101.141479	592.438660	2.173550	0.000000	4.402781	3.844199	0.347013	0.672917	3.927588	4.999991	3.131546	2.935197	2.621039	2.302018	2.210905	2.917067	3.041843	2.772643	0.337170	0.000000	36160.000000		1
6917.529297	746.915466	2.383730	2.917217	1266.830688	23574.050781	180.830444	130.457565	46.064888	28.573923	18.545605	95.509560	122.294914	62.325443	0.291485	0.000000	3.839951	2.873271	0.377257	0.464969	3.102719	4.372434	2.257272	2.115469	1.663370	1.455970	1.268241	1.980047	2.087408	1.794665	0.000000	0.000000	36272.000000		1
8147.518555	2497.365723	2.090775	4.002693	2449.015869	46692.660156	409.511261	249.181503	139.138290	50.354370	29.449705	195.913010	240.728989	144.695190	0.322588	0.000000	3.911025	3.397482	0.320307	0.602352	3.388992	4.669249	2.612266	2.396516	2.143447	1.702037	1.469081	2.292063	2.381528	2.160454	0.000000	0.000000	36459.000000		1
15760.297852	4686.327148	2.371395	3.355108	2961.135498	68880.132812	482.367676	300.424011	201.608673	98.374352	72.699142	356.831757	499.106201	248.012772	2.400527	99998.000000	4.197565	3.670833	0.375004	0.525706	3.471458	4.838094	2.683378	2.477735	2.304509	1.992882	1.861529	2.552464	2.698193	2.394474	0.380307	4.999991	36594.000000		1
6092.190918	1963.635376	3.049818	3.373610	1029.456787	22861.552734	161.097595	105.642723	70.777969	17.124001	11.872395	77.185982	99.065109	85.863625	1.068613	0.000000	3.784774	3.293061	0.484274	0.528095	3.012608	4.359106	2.207089	2.023839	1.849898	1.233605	1.074538	1.887538	1.995921	1.933809	0.028820	0.000000	36657.000000		1
11037.755859	2881.174072	2.420735	3.623393	1962.500610	39082.343750	309.218811	197.353119	86.508125	43.893936	32.237404	156.357895	212.435684	139.449753	0.054769	0.000000	4.042881	3.459569	0.383947	0.559115	3.292810	4.591980	2.490266	2.295244	1.937057	1.642405	1.508360	2.194120	2.327227	2.144418	0.000000	0.000000	36729.000000		1
9788.853516	3482.746826	1.884164	2.615010	2440.174805	47081.875000	406.803741	246.443146	113.308899	75.156883	44.714211	250.926910	309.178741	177.888550	0.197039	0.000000	3.990732	3.541922	0.275119	0.417473	3.387421	4.672854	2.609385	2.391717	2.054264	1.875969	1.650446	2.399547	2.490210	2.250148	0.000000	0.000000	36819.000000		1
16898.798828	10701.717773	1.847160	3.811501	8154.052734	99998.000000	1287.423950	825.640198	426.659912	248.271805	148.593033	827.416443	1072.021729	655.032349	2.860273	99998.000000	4.227856	4.029453	0.266504	0.581096	3.911374	4.999991	3.109722	2.916791	2.630082	2.394928	2.171999	2.917724	3.030204	2.816263	0.456407	4.999991	36856.000000		1
13768.397461	3084.404785	2.648932	4.567017	3684.725586	72282.914062	567.062561	378.350067	180.269196	46.863579	79.942841	387.046204	523.205627	338.600677	0.181695	99998.000000	4.138884	3.489171	0.423071	0.659633	3.566405	4.859035	2.753631	2.577894	2.255922	1.670835	1.902780	2.587763	2.718673	2.529688	0.000000	4.999991	36905.000000		1
10733.652344	1237.239136	1.649800	2.281967	1911.208740	32569.986328	278.643555	196.875137	81.469292	45.115097	24.972116	154.803680	219.830490	142.357712	0.413372	99998.000000	4.030747	3.092454	0.217431	0.358309	3.281308	4.512817	2.445049	2.294191	1.910994	1.654322	1.397455	2.189781	2.342088	2.153381	0.000000	4.999991	36956.000000		1
7111.178711	1964.258301	1.255082	2.368311	1387.463501	27904.644531	222.352982	139.162964	58.587952	44.896152	28.265549	127.802467	184.487747	94.778709	0.779181	0.000000	3.851942	3.293199	0.098672	0.374439	3.142221	4.445676	2.347043	2.143524	1.767808	1.652209	1.451257	2.106539	2.265968	1.976711	0.000000	0.000000	36977.000000		1
8335.795898	3214.214844	3.450704	3.441453	3139.172119	63666.917969	510.053467	319.154633	160.752213	64.055420	50.277275	252.811066	349.412262	234.718781	0.689253	0.000000	3.920947	3.507075	0.537908	0.536742	3.496815	4.803914	2.707616	2.504001	2.206157	1.806556	1.701372	2.402796	2.543338	2.370548	0.000000	0.000000	37071.000000		1
3655.729004	1154.780029	1.563456	2.198706	861.911133	16420.748047	134.611359	86.360107	38.691669	32.009209	12.991792	74.123825	130.152283	62.313110	0.085449	0.000000	3.562974	3.062499	0.194086	0.342167	2.935462	4.215393	2.129082	1.936313	1.587618	1.505275	1.113669	1.869958	2.114452	1.794579	0.000000	0.000000	37106.000000		1
13546.256836	3967.874512	2.244962	4.107540	2390.085693	55923.906250	386.737854	243.084961	166.028488	95.558899	54.563675	295.903229	363.464874	221.683807	0.428567	0.000000	4.131819	3.598558	0.351209	0.613582	3.378413	4.747598	2.587417	2.385758	2.220183	1.980271	1.736904	2.471150	2.560462	2.345734	0.000000	0.000000	37178.000000		1
10383.293945	3735.320312	1.696056	4.027363	4026.708984	79138.601562	613.475891	409.748688	227.626175	84.975502	57.191017	309.860229	479.863678	277.777008	1.046993	99998.000000	4.016335	3.572328	0.229440	0.605021	3.604950	4.898388	2.787797	2.612518	2.357222	1.929294	1.757328	2.491166	2.681118	2.443696	0.019944	4.999991	37290.000000		1
7581.834473	1278.943604	2.167868	2.442321	1367.490112	25545.109375	206.354553	138.499954	81.601898	56.771629	27.269503	105.115402	148.266159	75.665695	0.240398	0.000000	3.879774	3.106851	0.336033	0.387803	3.135924	4.407308	2.314614	2.141450	1.911700	1.754131	1.435677	2.021666	2.171042	1.878899	0.000000	0.000000	37354.000000		1
10402.970703	3019.020264	2.537917	2.352893	2418.650391	49661.539062	406.942505	242.477463	146.539261	69.760338	37.868313	201.904709	277.443970	201.263290	0.725790	99998.000000	4.017158	3.479866	0.404477	0.371602	3.383573	4.696020	2.609533	2.384671	2.165954	1.843609	1.578276	2.305146	2.443175	2.303765	0.000000	4.999991	37400.000000		1
22765.583984	6613.231934	1.766982	3.820752	4886.289062	94877.812500	772.285339	495.066498	243.171310	100.523712	111.008430	543.175903	755.263123	319.567841	2.510837	99998.000000	4.357279	3.820414	0.247232	0.582149	3.688979	4.977165	2.887778	2.694664	2.385912	2.002269	2.045356	2.734941	2.878098	2.504563	0.399818	4.999991	37492.000000		1
8040.676270	2265.607422	1.911918	2.448488	2211.873291	45401.160156	345.650116	219.142807	97.150108	42.136208	37.470509	211.603073	320.110596	223.805420	0.362162	0.000000	3.905293	3.355185	0.281469	0.388898	3.344760	4.657067	2.538637	2.340727	1.987443	1.624655	1.573690	2.325522	2.505300	2.349871	0.000000	0.000000	37518.000000		1
20509.544922	6263.992188	3.185502	4.764376	6216.468750	99998.000000	1005.203247	630.929871	330.422607	159.225769	87.985237	495.942291	687.704590	336.688751	3.093948	0.000000	4.311956	3.796851	0.503178	0.678006	3.793544	4.999991	3.002254	2.799981	2.519070	2.202013	1.944410	2.695431	2.837402	2.527229	0.490513	0.000000	37560.000000		1
5432.733398	1514.818848	2.174036	3.379778	1154.857056	23842.521484	194.010345	120.040695	52.701096	38.497395	23.587517	96.335999	151.519501	61.082699	1.891640	99998.000000	3.735018	3.180361	0.337267	0.528888	3.062528	4.377352	2.287825	2.079329	1.721820	1.585431	1.372682	1.983789	2.180469	1.785918	0.276839	4.999991	37621.000000		1
13855.792969	3640.282715	1.964342	3.904013	3255.173096	62821.843750	521.876526	328.778961	169.889328	75.190804	60.407360	343.238617	462.789001	303.193207	2.574839	0.000000	4.141632	3.561135	0.293217	0.591511	3.512574	4.798110	2.717568	2.516904	2.230166	1.876165	1.781090	2.535596	2.665383	2.481719	0.410750	0.000000	37657.000000		1
7448.583008	2278.565430	1.403101	2.719858	2207.451172	44278.785156	359.693451	227.209869	104.255043	31.090254	50.045998	230.278198	305.055786	194.772018	1.005081	99998.000000	3.872074	3.357661	0.147089	0.434546	3.343891	4.646196	2.555933	2.356427	2.018097	1.492624	1.699369	2.362253	2.484379	2.289526	0.002201	4.999991	37720.000000		1
16286.136719	6951.524414	2.803118	4.526928	4790.680664	99998.000000	754.615540	478.910797	264.914734	155.383423	110.237495	597.539124	788.376343	390.981079	1.281470	99998.000000	4.211818	3.842080	0.447641	0.655804	3.680397	4.999991	2.877726	2.680255	2.423106	2.191405	2.042329	2.776366	2.896734	2.592156	0.107709	4.999991	37839.000000		1
5265.585449	4203.641602	3.105325	6.355586	2262.973877	41263.296875	375.463684	237.719254	99.842209	55.245178	47.168869	199.508652	240.984940	161.350464	0.435452	0.000000	3.721447	3.623626	0.492107	0.803156	3.354680	4.615564	2.574568	2.376064	1.999314	1.742294	1.673656	2.299962	2.381990	2.207770	0.000000	0.000000	37909.000000		1
4574.272949	1238.062500	2.833956	4.261727	1021.118408	19740.859375	169.186249	102.870438	54.353981	33.094685	25.144806	84.673302	115.590866	100.603889	0.147594	0.000000	3.660322	3.092743	0.452393	0.629586	3.009076	4.295366	2.228365	2.012290	1.735231	1.519758	1.400448	1.927747	2.062923	2.002615	0.000000	0.000000	38048.000000		1
11164.321289	4368.362793	2.198706	3.928683	3358.499756	76047.289062	527.874390	339.131073	213.900452	55.828007	71.943626	358.435303	497.197357	315.105682	0.179234	0.000000	4.047832	3.640319	0.342167	0.594247	3.526145	4.881084	2.722531	2.530368	2.330212	1.746852	1.856992	2.554411	2.696529	2.498456	0.000000	0.000000	38159.000000		1
10286.538086	5277.547363	2.470075	5.038829	4586.210449	87786.914062	756.749512	465.585968	226.327927	127.259727	68.002609	378.982239	508.434509	342.332001	2.577670	99998.000000	4.012269	3.722432	0.392710	0.702330	3.661454	4.943430	2.878952	2.668000	2.354738	2.104691	1.832526	2.578619	2.706235	2.534447	0.411227	4.999991	38236.000000		1
8354.917969	1455.389038	3.105325	4.292564	1537.367065	41377.464844	258.149017	155.562286	137.177032	67.318016	37.939240	173.734756	265.701111	163.250046	0.555188	0.000000	3.921942	3.162979	0.492107	0.632717	3.186778	4.616764	2.411870	2.191904	2.137281	1.828131	1.579089	2.239887	2.424393	2.212853	0.000000	0.000000	38332.000000		1
7796.635254	2503.046143	3.999609	3.780664	1783.307617	39049.363281	292.144165	180.543655	110.231323	57.665916	23.405577	158.701538	195.083481	111.245872	0.717901	0.000000	3.891907	3.398469	0.602018	0.577568	3.251226	4.591614	2.465597	2.256582	2.042305	1.760919	1.369319	2.200581	2.290220	2.046284	0.000000	0.000000	38385.000000		1
10391.774414	4513.051758	3.274930	4.132210	2876.292480	53516.363281	460.479279	289.729584	149.407135	54.779533	36.372700	228.085648	304.667206	158.242050	0.562195	99998.000000	4.016690	3.654470	0.515202	0.616182	3.458833	4.728487	2.663210	2.461993	2.174371	1.738618	1.560776	2.358098	2.483826	2.199322	0.000000	4.999991	38412.000000		1
15809.017578	4209.766113	3.167000	5.883773	3702.805420	74700.554688	606.833557	366.508514	172.954575	91.149147	65.473938	307.202057	411.056213	247.019806	3.092901	0.000000	4.198905	3.624258	0.500648	0.769656	3.568531	4.873324	2.783070	2.564084	2.237932	1.959753	1.816068	2.487424	2.613901	2.392732	0.490366	0.000000	38603.000000		1
17675.898438	5041.854492	1.563456	1.720726	3663.691406	71738.968750	589.928467	368.876831	180.596069	50.998871	62.125000	307.470337	410.353119	213.943634	1.649170	99998.000000	4.247382	3.702590	0.194086	0.235712	3.563919	4.855755	2.770799	2.566881	2.256708	1.707561	1.793266	2.487803	2.613158	2.330299	0.217265	4.999991	38650.000000		1
8276.317383	2572.140381	2.633513	2.914133	2389.212891	45788.160156	363.924347	239.313553	93.572968	63.599030	28.361145	178.252441	240.399017	129.156235	0.416103	99998.000000	3.917837	3.410295	0.420535	0.464509	3.378255	4.660753	2.561011	2.378967	1.971150	1.803450	1.452724	2.251035	2.380933	2.111115	0.000000	4.999991	38742.000000		1
7532.645508	2353.614258	3.407531	2.537917	1825.542480	35203.199219	253.267456	189.094864	86.616051	40.384644	29.637814	141.740967	176.451538	88.925774	0.897265	99998.000000	3.876948	3.371735	0.532440	0.404477	3.261392	4.546582	2.403579	2.276680	1.937598	1.606216	1.471846	2.151495	2.246625	1.949028	0.000000	4.999991	38802.000000		1
4467.591309	1508.941162	2.260381	2.152450	1107.136230	24242.423828	170.549255	113.031357	52.664089	49.130127	19.298037	105.482368	134.435593	91.121399	0.486016	0.000000	3.650074	3.178672	0.354182	0.332933	3.044201	4.384576	2.231850	2.053199	1.721515	1.691348	1.285513	2.023180	2.128514	1.959620	0.000000	0.000000	38876.000000		1
5661.766113	3322.447998	3.826920	4.431333	2152.110352	40629.585938	335.409027	218.381134	118.982979	58.893242	41.278927	166.262863	241.049698	158.735458	0.963382	0.000000	3.752952	3.521458	0.582849	0.646534	3.332865	4.608842	2.525575	2.339215	2.075485	1.770065	1.615728	2.220795	2.382107	2.200674	0.000000	0.000000	38908.000000		1
19989.285156	6674.583008	4.193885	4.456003	6225.347168	99998.000000	973.937195	631.833374	268.676910	110.897415	97.279625	528.127258	734.108704	392.744965	2.495311	99998.000000	4.300797	3.824424	0.622617	0.648945	3.794163	4.999991	2.988531	2.800603	2.429230	2.044921	1.988022	2.722739	2.865760	2.594111	0.397125	4.999991	39013.000000		1
10320.292969	1574.075928	1.659051	2.670518	2347.594727	44152.539062	376.678680	237.484894	90.372047	50.653492	43.110668	215.334396	309.169495	176.701309	0.822409	0.000000	4.013692	3.197026	0.219860	0.426595	3.370623	4.644956	2.575971	2.375636	1.956034	1.704609	1.634585	2.333113	2.490197	2.247240	0.000000	0.000000	39051.000000		1
8491.448242	1335.709106	1.662135	3.065236	2400.721436	46153.910156	375.025818	244.981461	114.048996	72.449356	42.305813	206.860275	273.546143	153.980331	0.844413	0.000000	3.928982	3.125712	0.220666	0.486464	3.380342	4.664208	2.574061	2.389133	2.057091	1.860035	1.626400	2.315677	2.437031	2.187465	0.000000	0.000000	39163.000000		1
5213.325684	2560.826172	4.116791	4.351155	1815.162598	34947.019531	258.867523	183.476288	90.365883	73.787704	31.195101	134.056290	192.039825	154.035828	0.556407	0.000000	3.717115	3.408380	0.614559	0.638605	3.258915	4.543410	2.413078	2.263580	1.956005	1.867984	1.494086	2.127287	2.283391	2.187622	0.000000	0.000000	39329.000000		1
4936.800781	900.306763	2.803118	3.025148	955.958984	19666.349609	152.614227	99.922386	61.662441	24.555811	22.989273	88.327530	106.595596	79.961349	1.394199	0.000000	3.693446	2.954391	0.447641	0.480747	2.980439	4.293724	2.183595	1.999663	1.790021	1.390154	1.361525	1.946096	2.027739	1.902880	0.144325	0.000000	39366.000000		1
10248.833008	1166.818848	2.029100	3.555551	1916.044067	39572.183594	304.198486	193.128387	115.745049	61.662441	27.038221	150.141068	208.035187	114.705833	0.616414	0.000000	4.010674	3.067003	0.307303	0.550907	3.282405	4.597390	2.483157	2.285846	2.063502	1.790021	1.431978	2.176500	2.318137	2.059586	0.000000	0.000000	39478.000000		1
9485.981445	4923.848633	2.645848	4.196969	4269.442383	79038.250000	687.818665	431.926941	219.858231	134.093292	64.462479	369.120453	490.357635	278.995087	0.667436	0.000000	3.977082	3.692305	0.422565	0.622936	3.630371	4.897837	2.837474	2.635410	2.342143	2.127407	1.809307	2.567168	2.690513	2.445596	0.000000	0.000000	39526.000000		1
12620.043945	2589.467773	2.248045	4.659529	3171.933594	68025.062500	516.424500	320.992523	187.966217	88.373787	68.600853	335.248657	430.924744	279.713593	2.652356	99998.000000	4.101061	3.413210	0.351805	0.668342	3.501324	4.832669	2.713007	2.506495	2.274080	1.946324	1.836329	2.525367	2.634401	2.446714	0.423632	4.999991	39594.000000		1
9215.253906	2800.244385	2.969640	3.533965	2399.673096	48635.679688	364.198792	238.015289	117.567543	50.073750	31.972204	200.510864	265.229279	138.102158	0.562759	99998.000000	3.964507	3.447196	0.472704	0.548262	3.380152	4.686955	2.561338	2.376605	2.070287	1.699610	1.504773	2.302138	2.423621	2.140200	0.000000	4.999991	39622.000000		1
21141.421875	5600.985352	2.895631	3.157748	4514.895508	85882.218750	669.541382	459.131683	232.822281	85.283882	69.171341	323.811066	413.350494	269.506439	2.415854	0.000000	4.325134	3.748265	0.461743	0.499378	3.654648	4.933903	2.825778	2.661937	2.367024	1.930867	1.839926	2.510292	2.616318	2.430569	0.383071	0.000000	39694.000000		1
5472.532227	3120.851562	2.895631	3.971855	2168.768799	38134.910156	345.560669	219.383347	92.484406	43.576313	31.068668	171.169083	216.996521	120.074623	1.222955	0.000000	3.738188	3.494273	0.461743	0.598993	3.336213	4.581323	2.538524	2.341204	1.966069	1.639251	1.492323	2.233425	2.336453	2.079451	0.087410	0.000000	39851.000000		1
5826.243164	1414.640503	1.945839	3.410615	1390.556519	26716.871094	223.123917	138.447540	61.933807	12.566236	23.054031	122.587868	148.731796	76.637077	0.639060	0.000000	3.765388	3.150646	0.289107	0.532833	3.143189	4.426785	2.348546	2.141285	1.791928	1.099205	1.362747	2.088448	2.172404	1.884439	0.000000	0.000000	39891.000000		1
8238.415039	1466.172852	2.710606	1.850243	1252.016479	29118.085938	212.444931	126.420952	59.423645	28.450573	19.396717	105.232582	122.507690	103.764725	1.198536	0.000000	3.915844	3.166185	0.433066	0.267229	3.097610	4.464163	2.327246	2.101819	1.773959	1.454091	1.287728	2.022150	2.088163	2.016050	0.078651	0.000000	39931.000000		1
4645.596680	2108.552734	2.167868	7.043259	1661.179199	32519.755859	249.033493	168.011337	78.956047	67.928596	37.448925	154.649506	209.623306	123.543823	0.549987	0.000000	3.667042	3.323984	0.336033	0.847774	3.220417	4.512147	2.396258	2.225339	1.897385	1.832053	1.573439	2.189348	2.321440	2.091821	0.000000	0.000000	40057.000000		1
10129.877930	2670.613281	1.609712	3.040566	1535.251709	31144.607422	235.872101	155.463608	69.991615	38.737926	24.777842	122.427513	161.671173	123.944710	0.476981	99998.000000	4.005604	3.426611	0.206748	0.482955	3.186180	4.493383	2.372677	2.191629	1.845046	1.588136	1.394063	2.087879	2.208633	2.093228	0.000000	4.999991	40094.000000		1
9065.649414	3319.783447	0.996048	4.243225	2995.149170	57177.371094	490.117096	301.102417	143.375351	56.231976	58.020546	259.940674	319.231720	186.100555	0.094083	0.000000	3.957399	3.521110	0.000000	0.627696	3.476418	4.757224	2.690300	2.478714	2.156475	1.749983	1.763582	2.414874	2.504106	2.269748	0.000000	0.000000	40113.000000		1
10463.257812	3899.415283	2.655099	4.782879	2526.932617	56213.660156	415.931610	256.678070	133.664658	67.429031	42.459999	255.256470	343.411316	267.643860	0.213492	0.000000	4.019667	3.591000	0.424081	0.679689	3.402594	4.749842	2.619022	2.409389	2.126017	1.828847	1.627980	2.406977	2.535815	2.427557	0.000000	0.000000	40186.000000		1
17513.039062	6877.591797	1.631298	4.261727	5646.778809	99998.000000	894.780701	575.117249	276.352325	155.852158	88.586563	473.831879	615.184265	371.821808	1.623168	0.000000	4.243361	3.837436	0.212533	0.629586	3.751801	4.999991	2.951717	2.759756	2.441463	2.192713	1.947368	2.675624	2.789005	2.570335	0.210363	0.000000	40228.000000		1
7056.331055	1705.985962	2.821621	4.866140	1869.198975	34919.671875	287.281097	189.782532	110.848076	48.130993	38.019417	166.491058	220.878952	147.751175	2.446387	99998.000000	3.848579	3.231976	0.450499	0.687185	3.271656	4.543070	2.458307	2.278256	2.044728	1.682425	1.580005	2.221391	2.344154	2.169531	0.388525	4.999991	40320.000000		1
7845.500000	1640.215942	2.611927	2.368311	946.572083	23943.039062	154.865356	94.414833	83.285614	47.964474	14.792695	103.444016	145.521637	91.620964	0.498581	99998.000000	3.894621	3.214901	0.416961	0.374439	2.976154	4.379179	2.189954	1.975040	1.920570	1.680920	1.170047	2.014705	2.162928	1.961995	0.000000	4.999991	40354.000000		1
16818.572266	7943.211426	3.324270	4.008861	5258.428223	99998.000000	829.753906	535.096497	279.494659	98.291092	81.469292	455.243103	620.383484	389.738312	1.381606	99998.000000	4.225789	3.899996	0.521696	0.603021	3.720856	4.999991	2.918949	2.728432	2.446373	1.992514	1.910994	2.658243	2.792660	2.590773	0.140384	4.999991	40481.000000		1
5784.985840	1217.324341	2.174036	3.296517	1351.217285	24364.505859	218.735764	133.078751	60.703396	21.721855	22.832003	98.075226	147.556900	71.755516	1.032663	0.000000	3.762302	3.085406	0.337267	0.518055	3.130725	4.386757	2.339920	2.124109	1.783213	1.336897	1.358544	1.991559	2.168960	1.855855	0.013958	0.000000	40515.000000		1
30256.472656	11487.422852	2.618094	5.917695	11466.382812	99998.000000	1787.489136	1168.632080	551.390991	227.789612	207.325928	1022.111389	1364.067139	786.677185	1.773603	99998.000000	4.480818	4.060223	0.417985	0.772153	4.059426	4.999991	3.252244	3.067678	2.741460	2.357534	2.316654	3.009498	3.134836	2.895797	0.248856	4.999991	40613.000000		1
11808.761719	5026.614258	1.116313	2.466991	3549.007080	71561.414062	546.931885	361.543701	193.597122	67.355019	73.830872	317.964294	446.802917	216.358200	1.619716	99998.000000	4.072205	3.701276	0.047786	0.392168	3.550107	4.854679	2.737933	2.558161	2.286899	1.828370	1.868238	2.502378	2.650116	2.335173	0.209439	4.999991	40715.000000		1
6440.153809	2360.139404	2.442321	2.408400	1379.106567	25106.570312	201.667267	135.900360	81.324356	33.554161	20.408182	111.023849	148.685547	127.549599	0.464114	0.000000	3.808896	3.372938	0.387803	0.381729	3.139598	4.399787	2.304636	2.133221	1.910221	1.525746	1.309804	2.045416	2.172269	2.105679	0.000000	0.000000	40737.000000		1
5024.619141	1946.002563	1.834825	3.546299	2091.499512	51389.867188	328.868408	212.830399	148.102722	68.591599	50.227936	289.368805	359.835297	237.719254	1.070012	0.000000	3.701103	3.289143	0.263595	0.549775	3.320458	4.710877	2.517022	2.328034	2.170563	1.836271	1.700945	2.461452	2.556104	2.376064	0.029389	0.000000	40806.000000		1
29341.341797	9634.342773	3.663482	3.678900	8412.676758	99998.000000	1364.048706	855.965698	454.043518	166.068588	163.351807	831.758362	1059.403076	665.504761	0.865970	99998.000000	4.467480	3.983822	0.563894	0.565718	3.924934	4.999991	3.134830	2.932456	2.657098	2.220288	2.213124	2.919997	3.025061	2.823151	0.000000	4.999991	40928.000000		1
8394.489258	2551.917236	1.313673	2.226459	2365.434326	45459.515625	376.728027	236.035538	101.738708	67.866920	41.658226	186.489105	267.400238	220.363968	0.582580	0.000000	3.923994	3.406867	0.118487	0.347615	3.373911	4.657625	2.576028	2.372977	2.007486	1.831658	1.619701	2.270653	2.427162	2.343141	0.000000	0.000000	40959.000000		1
11084.597656	4109.195801	3.688152	5.196100	3325.016602	61097.386719	493.721985	338.440338	174.629044	79.104065	48.325272	253.603592	304.546967	189.841125	0.858056	99998.000000	4.044720	3.613757	0.566809	0.715677	3.521794	4.786023	2.693482	2.529482	2.242116	1.898199	1.684174	2.404155	2.483654	2.278390	0.000000	4.999991	41006.000000		1
8160.245117	2898.310547	3.546299	6.281576	3040.399902	57650.667969	468.352081	303.421387	137.300385	61.224548	40.526493	241.802124	305.456665	214.548035	0.458288	0.000000	3.911703	3.462145	0.549775	0.798069	3.482931	4.760804	2.670573	2.482046	2.137672	1.786926	1.607739	2.383460	2.484950	2.331525	0.000000	0.000000	41055.000000		1
10680.532227	4535.717285	2.257297	3.404448	4744.289062	96790.296875	734.201172	483.049164	251.263031	112.451614	79.535789	418.731628	542.935364	359.597870	1.068895	0.000000	4.028593	3.656646	0.353589	0.532047	3.676171	4.985832	2.865815	2.683991	2.400129	2.050966	1.900563	2.621936	2.734748	2.555817	0.028935	0.000000	41097.000000		1
16775.804688	3216.012695	2.229543	3.638812	3316.021484	62481.636719	506.504089	322.996979	176.075317	60.580048	51.427509	273.478302	342.177826	189.887375	0.506808	0.000000	4.224683	3.507318	0.348216	0.560960	3.520617	4.795753	2.704583	2.509198	2.245698	1.782330	1.711195	2.436923	2.534252	2.278496	0.000000	0.000000	41156.000000		1
4486.975586	1682.154785	1.489446	2.886379	1414.005249	29400.412109	212.466522	149.422562	79.733147	54.662354	36.650234	169.115311	200.587952	106.629517	0.241751	0.000000	3.651954	3.225866	0.173025	0.460353	3.150451	4.468353	2.327291	2.174416	1.901639	1.737688	1.564077	2.228183	2.302305	2.027877	0.000000	0.000000	41224.000000		1
10479.839844	1682.864136	2.735276	2.531749	2067.301514	40955.277344	342.171661	212.469604	102.133430	51.032791	35.950226	149.801865	209.219345	144.038361	0.470079	0.000000	4.020355	3.226049	0.437001	0.403421	3.315404	4.612310	2.534244	2.327297	2.009168	1.707849	1.555702	2.175517	2.320602	2.158478	0.000000	0.000000	41253.000000		1
14355.186523	3309.314209	1.884164	2.985059	2686.445312	53372.195312	398.206268	274.850555	140.319366	92.317886	50.770676	221.930511	302.274231	167.539520	0.200950	0.000000	4.157009	3.519738	0.275119	0.474953	3.429178	4.727315	2.600108	2.439097	2.147118	1.965286	1.705613	2.346217	2.480401	2.224117	0.000000	0.000000	41306.000000		1
8795.803711	2541.669922	3.247177	3.848506	2855.431152	59533.070312	485.460663	291.437988	155.710312	88.450882	56.913483	279.260284	397.173218	202.820587	0.306371	99998.000000	3.944276	3.405119	0.511506	0.585292	3.455672	4.774758	2.686154	2.464546	2.192317	1.946702	1.755215	2.446009	2.598980	2.307112	0.000000	4.999991	41471.000000		1
7970.508789	2652.147949	2.121612	2.559503	2362.877930	46181.566406	392.415009	237.626740	98.081398	43.955612	40.881126	215.303558	304.318756	224.206314	3.004668	99998.000000	3.901486	3.423598	0.326666	0.408156	3.373441	4.664469	2.593746	2.375895	1.991587	1.643014	1.611523	2.333051	2.483329	2.350648	0.477797	4.999991	41572.000000		1
20134.837891	6035.360840	5.242356	5.957783	5682.282227	99998.000000	891.123413	574.062622	257.072784	123.105934	87.664528	457.404816	628.589294	351.154572	1.032486	0.000000	4.303948	3.780703	0.719526	0.775085	3.754523	4.999991	2.949938	2.758959	2.410056	2.090279	1.942824	2.660301	2.798367	2.545498	0.013884	0.000000	41646.000000		1
6295.862793	2349.340088	0.817191	1.267417	1205.285400	22986.105469	201.747437	122.116051	60.484451	41.106239	10.694406	89.551773	110.311501	45.842861	1.218405	0.000000	3.799055	3.370946	0.000000	0.102919	3.081090	4.361465	2.304808	2.086773	1.781644	1.613908	1.029157	1.952074	2.042621	1.661272	0.085792	0.000000	41694.000000		1
12941.794922	3380.412842	2.423819	4.221638	3987.758301	74503.976562	647.878113	403.849518	210.459000	99.706528	71.484146	366.520844	415.632477	282.871368	1.479365	99998.000000	4.111995	3.528970	0.384500	0.625481	3.600729	4.872180	2.811493	2.606220	2.323168	1.998724	1.854210	2.564099	2.618710	2.451589	0.170075	4.999991	41716.000000		1
10771.591797	2492.752441	3.580221	3.509295	3514.074463	68280.046875	591.368591	356.955109	171.856766	62.189758	70.420258	312.043518	368.990936	280.040497	0.165064	0.000000	4.032280	3.396679	0.553910	0.545220	3.545811	4.834294	2.771858	2.552613	2.235167	1.793719	1.847698	2.494215	2.567016	2.447221	0.000000	0.000000	41762.000000		1
10581.173828	3432.833496	1.680638	2.439237	2288.183594	52500.898438	380.912659	229.794037	141.734802	78.570580	34.858582	213.166519	256.604065	178.514557	3.332139	0.000000	4.024534	3.535653	0.225474	0.387254	3.359491	4.720167	2.580825	2.361339	2.151476	1.895260	1.542310	2.328719	2.409264	2.251674	0.522723	0.000000	41794.000000		1
8337.702148	3107.918457	3.108409	4.150712	2450.520752	46611.945312	402.545074	246.443146	105.303513	85.734108	46.641548	193.433685	264.837646	183.608887	0.948521	0.000000	3.921046	3.492470	0.492538	0.618123	3.389258	4.668497	2.604815	2.391717	2.022443	1.933154	1.668773	2.286532	2.422980	2.263894	0.000000	0.000000	41892.000000		1
12312.875000	3756.043213	2.198706	3.216340	3165.081543	62613.574219	520.041687	321.233063	176.815414	87.883469	52.398888	246.316711	340.506439	247.130829	1.108034	0.000000	4.090360	3.574731	0.342167	0.507362	3.500385	4.796669	2.716038	2.506820	2.247520	1.943907	1.719322	2.391494	2.532125	2.392927	0.044553	0.000000	42028.000000		1
6562.313477	2332.277832	2.371395	2.769197	1887.975830	36136.312500	296.344208	191.182556	80.800125	83.297951	38.670082	185.119919	262.358337	137.133865	0.649829	0.000000	3.817057	3.367780	0.375004	0.442354	3.275996	4.557944	2.471797	2.281448	1.907412	1.920634	1.587375	2.267453	2.418895	2.137145	0.000000	0.000000	42080.000000		1
4408.802734	2294.825928	4.215471	3.830003	1173.877563	26183.939453	175.005264	119.741577	69.899109	75.964821	25.604282	106.099113	164.822754	72.575790	0.439317	0.000000	3.644321	3.360750	0.624846	0.583199	3.069623	4.418035	2.243051	2.078245	1.844472	1.880612	1.408313	2.025712	2.217017	1.860792	0.000000	0.000000	42158.000000		1
6983.894043	835.338562	1.366096	3.305768	1564.636597	35804.390625	224.511597	155.950836	80.343727	66.756775	42.345901	165.340820	227.533661	102.287613	1.207175	0.000000	3.844098	2.921863	0.135481	0.519272	3.194413	4.553936	2.351239	2.192988	1.904952	1.824495	1.626811	2.218380	2.357046	2.009823	0.081770	0.000000	42181.000000		1
9353.710938	1994.182983	2.932636	4.193885	1510.387451	30427.978516	237.790176	153.946411	88.830177	39.064804	22.807331	129.948746	186.214645	86.070229	0.107325	99998.000000	3.970984	3.299765	0.467258	0.622617	3.179088	4.483273	2.376194	2.187370	1.948560	1.591786	1.358074	2.113772	2.270014	1.934853	0.000000	4.999991	42269.000000		1
6273.693848	2668.907959	1.936588	3.768329	1854.668457	36160.882812	310.239532	188.558289	105.260338	77.482018	33.156361	151.781616	206.810944	112.152496	1.516782	99998.000000	3.797523	3.426334	0.287037	0.576149	3.268266	4.558239	2.491697	2.275446	2.022265	1.889201	1.520567	2.181219	2.315573	2.049809	0.180923	4.999991	42344.000000		1
7948.450684	2572.590576	1.751564	1.893416	1925.409424	39721.683594	297.707214	195.129730	101.464256	40.356888	26.310459	149.037094	199.792343	148.349426	0.727098	99998.000000	3.900282	3.410371	0.243426	0.277246	3.284523	4.599028	2.473789	2.290323	2.006313	1.605918	1.420128	2.173294	2.300579	2.171286	0.000000	4.999991	42439.000000		1
14295.503906	3234.064941	1.501781	3.521630	2674.224365	54111.738281	421.679688	272.115265	144.837036	64.527237	50.792259	233.944763	355.333038	188.067978	1.698511	0.000000	4.155200	3.509749	0.176607	0.546744	3.427198	4.733292	2.624983	2.434753	2.160880	1.809743	1.705798	2.369113	2.550636	2.274315	0.230068	0.000000	42483.000000		1
14332.607422	5556.095215	1.668303	2.254213	2977.877197	60982.019531	477.439850	300.029266	163.953140	61.705612	49.416912	281.292480	370.745575	222.803207	0.654292	99998.000000	4.156325	3.744770	0.222275	0.352995	3.473907	4.785202	2.678919	2.477164	2.214720	1.790325	1.693876	2.449158	2.569076	2.347921	0.000000	4.999991	42517.000000		1
8952.109375	909.961975	1.205742	2.473158	1270.990723	29828.001953	198.420090	124.502869	74.811501	29.862926	23.365488	111.171867	139.011856	104.094688	0.661956	0.000000	3.951925	2.959023	0.081254	0.393252	3.104142	4.474624	2.297586	2.095179	1.873968	1.475132	1.368575	2.045995	2.143052	2.017429	0.000000	0.000000	42549.000000		1
13865.417969	3684.574463	3.068320	3.669649	3109.013184	63055.136719	511.518250	314.343994	172.553680	96.342163	58.772976	291.798767	399.205414	185.172348	1.014353	0.000000	4.141933	3.566387	0.486901	0.564625	3.492623	4.799720	2.708861	2.497405	2.236924	1.983816	1.769178	2.465083	2.601197	2.267576	0.006189	0.000000	42654.000000		1
6821.381348	1898.571655	3.737491	5.060415	1965.371582	36896.824219	302.779968	203.280060	109.142769	34.920258	34.463863	173.879700	207.245743	122.396675	1.073472	0.000000	3.833872	3.278427	0.572580	0.704186	3.293445	4.566989	2.481127	2.308095	2.037995	1.543077	1.537364	2.240249	2.316486	2.087770	0.030791	0.000000	42708.000000		1
8816.560547	5598.629395	1.415436	2.997394	2016.169922	36830.664062	314.128143	205.571274	84.549950	78.413307	34.867832	162.374268	184.429169	166.595901	0.833896	0.000000	3.945299	3.748082	0.150890	0.476744	3.304527	4.566209	2.497107	2.312963	1.927113	1.894390	1.542425	2.210517	2.265830	2.221664	0.000000	0.000000	42768.000000		1
8216.905273	1720.417847	1.884164	4.095205	1657.595947	35228.601562	260.471069	167.521027	80.679855	71.185028	21.293217	138.928604	187.580750	85.092690	0.576105	0.000000	3.914708	3.235634	0.275119	0.612276	3.219479	4.546896	2.415760	2.224069	1.906765	1.852389	1.328241	2.142792	2.273188	1.929892	0.000000	0.000000	42925.000000		1
8739.581055	3814.103760	1.757731	2.830872	2800.275391	60802.136719	430.360413	282.229950	155.673294	83.748177	70.993835	349.609619	485.716614	348.073914	0.660099	0.000000	3.941491	3.581393	0.244952	0.451920	3.447201	4.783919	2.633832	2.450603	2.192214	1.922975	1.851221	2.543583	2.686383	2.541672	0.000000	0.000000	42945.000000		1
15350.854492	4726.745605	2.975808	5.933114	3721.422119	69186.687500	579.968018	375.044312	193.372009	75.699615	62.883602	329.978546	468.234894	249.357285	1.637431	0.000000	4.186132	3.674562	0.473605	0.773283	3.570709	4.840023	2.763404	2.574083	2.286394	1.879094	1.798537	2.518486	2.670464	2.396822	0.214163	0.000000	42982.000000		1
7800.983398	1524.807007	1.717642	5.051164	1714.191772	34444.363281	277.166443	174.397766	74.000481	44.091297	38.670082	169.756729	211.211441	146.011948	0.309779	0.000000	3.892149	3.183215	0.234933	0.703391	3.234059	4.537118	2.442741	2.241541	1.869235	1.644353	1.587375	2.229827	2.324718	2.164388	0.000000	0.000000	43094.000000		1
11819.939453	5869.230469	1.884164	3.644979	6090.760254	99998.000000	966.175415	619.005066	299.144257	126.587479	119.442451	591.562866	808.408264	431.569244	0.874813	99998.000000	4.072615	3.768581	0.275119	0.561695	3.784672	4.999991	2.985056	2.791694	2.475881	2.102391	2.077159	2.772001	2.907631	2.635051	0.000000	4.999991	43139.000000		1
5935.432129	1455.604858	2.050686	3.213256	1139.697388	22782.123047	178.357285	108.276237	68.878387	25.002954	21.539915	82.573273	111.464821	93.973854	0.432542	0.000000	3.773452	3.163043	0.311899	0.506945	3.056790	4.357594	2.251291	2.034533	1.838083	1.397991	1.333244	1.916839	2.047138	1.973007	0.000000	0.000000	43168.000000		1
5499.736816	1274.996460	3.382861	5.637074	860.067078	18159.843750	141.278412	91.059723	40.045433	19.769850	18.184807	74.108406	127.349159	91.173820	0.318517	0.000000	3.740342	3.105509	0.529284	0.751054	2.934532	4.259112	2.150076	1.959326	1.602553	1.296003	1.259709	1.869867	2.104996	1.959870	0.000000	0.000000	43209.000000		1
12072.763672	2899.411377	1.822490	1.717642	2233.801758	46829.820312	374.042084	226.830566	111.446320	61.884468	32.912743	216.037491	277.172607	151.522583	1.947449	0.000000	4.081807	3.462310	0.260665	0.234933	3.349045	4.670523	2.572921	2.355702	2.047066	1.791582	1.517364	2.334529	2.442750	2.180477	0.289466	0.000000	43392.000000		1
9664.363281	3325.235596	4.351155	5.748089	2485.314697	46717.000000	386.090271	251.401794	128.446976	69.744919	45.010250	216.540131	308.145691	177.712784	2.076771	99998.000000	3.985173	3.521822	0.638605	0.759523	3.395381	4.669475	2.586689	2.400368	2.108724	1.843513	1.653311	2.335538	2.488756	2.249719	0.317389	4.999991	43549.000000		1
11791.859375	2269.027344	1.544953	3.484625	2312.871826	43769.656250	358.453796	234.724945	134.346161	34.334347	38.078007	189.902802	249.881516	117.262253	1.319718	99998.000000	4.071582	3.355840	0.188915	0.542156	3.364151	4.641173	2.554433	2.370559	2.128225	1.535729	1.580674	2.278531	2.397734	2.069158	0.120481	4.999991	43625.000000		1
7288.672363	2280.020752	1.455525	2.729109	1701.011841	35747.214844	281.733459	171.113586	97.221031	64.980545	28.808287	156.308548	221.908920	117.293091	2.228423	0.000000	3.862648	3.357939	0.163020	0.436021	3.230707	4.553242	2.449838	2.233284	1.987760	1.812783	1.459517	2.193983	2.346175	2.069273	0.347998	0.000000	43673.000000		1
13242.400391	2673.715576	2.652015	3.194753	2572.260498	50311.945312	389.858582	262.022186	150.588211	93.832001	46.311588	236.297653	311.309601	169.815323	1.560410	99998.000000	4.121967	3.427115	0.423576	0.504437	3.410315	4.701671	2.590907	2.418338	2.177791	1.972351	1.665690	2.373459	2.493192	2.229977	0.193239	4.999991	43810.000000		1
8875.160156	4462.675781	1.628214	3.145414	3113.114502	63057.148438	499.568756	319.123779	177.953308	75.659531	65.569534	320.844513	423.730377	295.045959	1.071613	0.000000	3.948176	3.649595	0.211711	0.497678	3.493195	4.799734	2.698595	2.503959	2.250306	1.878864	1.816702	2.506295	2.627090	2.469890	0.030038	0.000000	43903.000000		1
13623.402344	5861.980957	2.741444	4.335737	3685.881836	78520.210938	592.410889	372.219604	210.508347	126.322273	60.428944	347.716217	462.801331	225.640244	0.505475	0.000000	4.134285	3.768044	0.437979	0.637063	3.566541	4.894981	2.772623	2.570799	2.323269	2.101480	1.781245	2.541225	2.665395	2.353416	0.000000	0.000000	43931.000000		1
16318.331055	2380.226807	3.475374	3.774496	2470.796387	45560.230469	373.511688	252.206665	133.112671	44.908489	49.099289	230.253525	293.380737	169.112228	1.074944	0.000000	4.212676	3.376618	0.541001	0.576859	3.392837	4.658586	2.572304	2.401757	2.124219	1.652328	1.691075	2.362206	2.467432	2.228175	0.031386	0.000000	44003.000000		1
8088.847168	1296.153931	1.551121	2.704439	1481.332520	29110.703125	234.919220	150.430939	84.549950	18.206394	21.490576	129.082214	168.998138	122.988754	1.134757	99998.000000	3.907887	3.112657	0.190646	0.432077	3.170653	4.464053	2.370919	2.177337	1.927113	1.260224	1.332248	2.110866	2.227882	2.089865	0.054903	4.999991	44164.000000		1
12416.686523	2562.963135	1.840992	3.376694	3116.818115	63318.480469	490.928131	317.847107	178.770508	56.987492	71.693840	343.241699	411.839478	220.706268	0.402175	0.000000	4.094006	3.408742	0.265052	0.528492	3.493711	4.801530	2.691018	2.502218	2.252296	1.755780	1.855482	2.535600	2.614728	2.343815	0.000000	0.000000	44222.000000		1
23795.216797	6460.207520	2.106194	3.540132	5520.324219	99998.000000	867.853516	561.437805	311.491547	129.843903	100.665565	475.367584	658.335022	406.202393	2.271567	0.000000	4.376490	3.810246	0.323498	0.549019	3.741965	4.999991	2.938447	2.749302	2.493446	2.113422	2.002881	2.677030	2.818447	2.608742	0.356326	0.000000	44291.000000		1
15384.899414	4699.232422	2.328223	4.582436	4417.227539	89078.546875	683.307190	447.894562	245.749313	118.400146	89.218727	456.772644	651.985657	355.107941	0.369088	0.000000	4.187095	3.672027	0.367025	0.661096	3.645150	4.949773	2.834616	2.651176	2.390492	2.073352	1.950456	2.659700	2.814238	2.550360	0.000000	0.000000	44349.000000		1
8626.821289	2677.921875	3.493876	4.098289	1512.037231	33665.261719	239.384476	153.440674	82.715126	54.215210	30.640028	132.462006	209.540054	119.602806	0.258288	99998.000000	3.935851	3.427798	0.543307	0.612603	3.179563	4.527182	2.379096	2.185941	1.917585	1.734121	1.486289	2.122091	2.321267	2.077741	0.000000	4.999991	44422.000000		1
10628.925781	2884.239258	2.174036	2.248045	2241.767090	36797.812500	338.995392	225.988708	83.482979	59.013508	37.563023	169.321930	227.105026	114.403625	0.369824	0.000000	4.026489	3.460031	0.337267	0.351805	3.350590	4.565822	2.530194	2.354087	1.921598	1.770951	1.574761	2.228713	2.356227	2.058440	0.000000	0.000000	44449.000000		1
10781.870117	1838.765625	2.479326	4.859972	3216.502930	68139.164062	511.610748	320.714996	150.819489	76.615486	75.493011	309.940399	409.098022	288.452911	0.704057	0.000000	4.032694	3.264526	0.394334	0.686634	3.507384	4.833397	2.708940	2.506119	2.178457	1.884317	1.877907	2.491278	2.611827	2.460075	0.000000	0.000000	44500.000000		1
5759.563477	860.677673	2.112361	3.009729	1072.191284	21442.697266	169.118393	108.377998	52.707264	20.954004	23.689281	98.291092	129.159317	79.023888	1.083816	0.000000	3.760390	2.934840	0.324768	0.478527	3.030272	4.331279	2.228191	2.034941	1.721870	1.321267	1.374552	1.992514	2.111126	1.897758	0.034956	0.000000	44535.000000		1
9083.951172	2670.727539	1.834825	4.286397	1569.666138	32617.318359	261.115570	159.959702	82.329659	52.768936	29.283184	178.721161	217.733536	113.968819	0.491354	0.000000	3.958275	3.426630	0.263595	0.632092	3.195807	4.513448	2.416833	2.204010	1.915556	1.722378	1.466618	2.252176	2.337925	2.056786	0.000000	0.000000	44580.000000		1
5922.088867	3152.573975	2.399149	3.589472	2172.635742	42107.742188	340.626709	219.805817	95.571228	46.064888	28.398149	169.944839	202.641724	99.391983	0.468237	0.000000	3.772475	3.498665	0.380057	0.555031	3.336987	4.624362	2.532279	2.342039	1.980327	1.663370	1.453290	2.230308	2.306729	1.997351	0.000000	0.000000	44609.000000		1
33541.648438	13441.138672	1.144067	4.567017	10194.325195	99998.000000	1630.227783	1035.972778	542.707153	189.782532	170.422821	970.807190	1305.075195	695.117859	3.053576	0.000000	4.525584	4.128436	0.058451	0.659633	4.008358	4.999991	3.212248	3.015348	2.734565	2.278256	2.231528	2.987133	3.115636	2.842058	0.484809	0.000000	44645.000000		1
10582.457031	4238.309082	1.828657	2.855542	3538.627197	70424.992188	565.468262	355.271362	169.914001	107.529968	63.050121	329.682495	461.046692	280.213165	0.237659	99998.000000	4.024587	3.627193	0.262132	0.455689	3.548835	4.847727	2.752408	2.550560	2.230229	2.031529	1.799686	2.518096	2.663745	2.447489	0.000000	4.999991	44797.000000		1
3834.937500	1339.005615	2.494745	4.163047	782.699158	20146.361328	124.465866	81.503212	44.997917	36.400452	17.114750	96.428513	139.440506	78.882034	0.002824	99998.000000	3.583758	3.126782	0.397026	0.619411	2.893595	4.304197	2.095050	1.911175	1.653192	1.561107	1.233371	1.984205	2.144389	1.896978	0.000000	4.999991	44863.000000		1
4951.454590	743.492493	1.421604	2.318972	882.017151	21491.179688	143.643631	87.985237	62.717079	41.445450	20.565454	94.979156	127.534180	70.420258	0.019134	0.000000	3.694733	2.871277	0.152779	0.365295	2.945477	4.332260	2.157286	1.944410	1.797386	1.617477	1.313138	1.977628	2.105627	1.847698	0.000000	0.000000	45037.000000		1
9167.687500	3083.976318	1.218077	1.498697	2977.025879	57664.531250	471.457397	300.510345	130.577835	62.538223	45.309372	256.912445	277.277466	185.329620	1.582941	0.000000	3.962260	3.489111	0.085675	0.175714	3.473783	4.760909	2.673442	2.477859	2.115870	1.796146	1.656188	2.409785	2.442914	2.267945	0.199465	0.000000	45083.000000		1
13533.428711	4236.048828	2.081524	3.648063	4045.442871	93401.718750	651.020447	401.820404	249.150665	125.027107	82.027451	471.531403	644.711121	277.653656	2.125715	99998.000000	4.131408	3.626961	0.318381	0.562062	3.606966	4.970355	2.813595	2.604032	2.396462	2.097004	1.913959	2.673511	2.809365	2.443503	0.327505	4.999991	45128.000000		1
4217.934570	1455.746704	3.179335	2.615010	954.947571	19856.154297	169.380524	100.733414	57.906445	21.576920	29.449705	110.444107	135.040009	58.208652	1.261389	99998.000000	3.625100	3.163086	0.502336	0.417473	2.979980	4.297895	2.228863	2.003174	1.762727	1.333990	1.469081	2.043143	2.130462	1.764988	0.100849	4.999991	45209.000000		1
10092.669922	2180.721436	2.602675	3.802250	1651.490112	33808.265625	254.106247	166.706924	74.059067	34.167824	42.691280	129.785309	166.694580	135.968216	0.449635	99998.000000	4.004006	3.338600	0.415420	0.580041	3.217876	4.529023	2.405015	2.221954	1.869578	1.533617	1.630339	2.113225	2.221921	2.133437	0.000000	4.999991	45339.000000		1
6813.832031	1261.613037	2.433070	4.317234	1472.377319	28447.580078	235.850510	147.967041	67.077484	41.053814	34.288090	132.946152	167.181808	120.731453	1.323895	0.000000	3.833391	3.100926	0.386155	0.635206	3.168019	4.454045	2.372637	2.170165	1.826577	1.613353	1.535143	2.123676	2.223189	2.081820	0.121854	0.000000	45387.000000		1
10775.810547	1374.776978	3.018980	4.570101	1867.564575	42998.316406	301.975128	189.131866	132.428070	55.840340	29.363359	154.492233	205.697708	122.994919	1.088523	0.000000	4.032450	3.138232	0.479860	0.659926	3.271276	4.633451	2.479971	2.276765	2.121980	1.746948	1.467806	2.188907	2.313230	2.089887	0.036837	0.000000	45508.000000		1
17339.576172	7979.173828	3.759078	5.350287	7879.982422	99998.000000	1245.059570	798.605103	408.832825	139.418915	134.494186	655.390076	851.981506	557.176086	2.516685	99998.000000	4.239038	3.901958	0.575081	0.728377	3.896525	4.999991	3.095190	2.902332	2.611546	2.144322	2.128704	2.816500	2.930430	2.745992	0.400829	4.999991	45713.000000		1
10111.237305	3998.764160	2.488577	3.496960	2618.405762	49337.441406	398.058258	254.747665	104.366051	76.643242	37.100460	232.717422	321.896057	232.375137	1.281314	0.000000	4.004804	3.601926	0.395951	0.543691	3.418037	4.693177	2.599947	2.406110	2.018559	1.884474	1.569379	2.366829	2.507716	2.366190	0.107655	0.000000	45748.000000		1
4621.938477	1442.798096	2.747611	1.945839	673.611877	22396.003906	114.631821	62.791088	45.241531	49.120876	19.338125	93.360191	143.751572	38.667000	0.093949	99998.000000	3.664824	3.159206	0.438955	0.289107	2.828410	4.350171	2.059305	1.797898	1.655537	1.691266	1.286414	1.970162	2.157613	1.587340	0.000000	4.999991	45792.000000		1
6319.826660	2596.736328	2.408400	3.003561	1487.361206	41171.500000	241.980972	146.896973	98.115318	53.897587	27.232496	161.316544	198.771637	124.752647	1.038699	99998.000000	3.800705	3.414428	0.381729	0.477637	3.172416	4.614597	2.383781	2.167013	1.991737	1.731569	1.435087	2.207679	2.298354	2.096050	0.016490	4.999991	45818.000000		1
17193.203125	3909.483887	2.951138	5.831350	3788.055420	67190.812500	597.203003	379.932037	172.899063	59.516159	57.228024	290.771881	367.890045	245.058548	0.148794	99998.000000	4.235357	3.592119	0.469990	0.765769	3.578416	4.827310	2.776122	2.579706	2.237793	1.774635	1.757609	2.463552	2.565718	2.389270	0.000000	4.999991	45892.000000		1
9871.349609	2280.677734	1.449357	2.775365	2289.250488	45133.988281	369.962311	232.248703	124.903755	34.957264	39.570534	203.184464	277.844849	184.117706	2.100655	0.000000	3.994376	3.358064	0.161175	0.443320	3.359693	4.654504	2.568157	2.365953	2.096575	1.543537	1.597372	2.307890	2.443802	2.265095	0.322355	0.000000	46060.000000		1
7665.619629	2340.751953	1.622047	2.044519	1563.952026	34020.625000	254.161743	156.838959	98.389771	48.753910	24.919693	136.544861	181.811066	110.684631	1.084743	0.000000	3.884547	3.369355	0.210063	0.310591	3.194223	4.531742	2.405110	2.195454	1.992950	1.688010	1.396543	2.135275	2.259620	2.044087	0.035327	0.000000	46139.000000		1
9776.997070	1971.243042	3.617226	4.005776	1426.707153	31201.027344	215.220291	146.249390	65.097725	44.902321	27.756733	109.870529	158.670700	122.405930	0.674106	99998.000000	3.990206	3.294740	0.558376	0.602687	3.154335	4.494169	2.332883	2.165094	1.813566	1.652269	1.443368	2.040881	2.200497	2.087802	0.000000	4.999991	46204.000000		1
10142.457031	2606.215576	1.911918	3.484625	1669.237061	33190.687500	255.990402	165.387070	64.536484	46.903667	24.694580	153.810715	234.367233	137.984970	0.271882	0.000000	4.006143	3.416010	0.281469	0.542156	3.222518	4.521016	2.408224	2.218502	1.809805	1.671207	1.392602	2.186987	2.369897	2.139832	0.000000	0.000000	46279.000000		1
16513.482422	5044.352051	2.519415	3.552467	3384.853516	63330.164062	521.799438	333.851715	162.112152	73.349808	58.649628	303.538574	402.748627	233.583954	1.446417	0.000000	4.217839	3.702805	0.401300	0.550530	3.529540	4.801610	2.717504	2.523554	2.209816	1.865399	1.768265	2.482214	2.605034	2.368443	0.160294	0.000000	46328.000000		1
7304.803711	2383.939697	1.606628	1.461692	1649.399292	32422.621094	271.436859	171.677902	66.466904	22.943016	35.953312	150.875000	158.673782	122.060547	1.147593	0.000000	3.863609	3.377295	0.205915	0.164856	3.217326	4.510848	2.433669	2.234715	1.822605	1.360651	1.555739	2.178617	2.200505	2.086575	0.059788	0.000000	46392.000000		1
7688.374512	1792.296753	3.012813	4.465254	1212.988647	25211.925781	194.676422	124.761902	59.275627	41.648975	28.302555	107.301773	127.660614	92.465904	1.013484	0.000000	3.885834	3.253410	0.478972	0.649846	3.083857	4.401606	2.289313	2.096082	1.772876	1.619604	1.451826	2.030607	2.106057	1.965982	0.005817	0.000000	46407.000000		1
5981.719238	1701.884521	2.204873	3.025148	1090.357544	22197.093750	169.269501	108.529099	53.228416	30.134295	20.929335	116.235367	141.972244	128.934204	1.299775	31059.974609	3.776826	3.230930	0.343384	0.480747	3.037569	4.346296	2.228579	2.035546	1.726144	1.479061	1.320755	2.065338	2.152204	2.110368	0.113868	4.492201	46754.000000		1
14822.298828	3775.273438	2.661267	3.361275	4176.603516	81322.742188	664.928101	425.666962	192.761429	101.763382	68.970901	351.432129	494.690277	245.144897	1.967585	0.000000	4.170916	3.576948	0.425088	0.526504	3.620823	4.910212	2.822775	2.629070	2.285020	2.007591	1.838666	2.545841	2.694333	2.389423	0.293933	0.000000	46798.000000		1
12524.225586	4317.924805	1.982844	3.651147	3415.043213	70581.601562	550.999329	343.880035	174.194229	55.939022	64.036919	320.785919	444.264984	220.693924	1.711365	0.000000	4.097751	3.635275	0.297289	0.562429	3.533396	4.848691	2.741151	2.536407	2.241034	1.747715	1.806430	2.506215	2.647642	2.343790	0.233343	0.000000	46925.000000		1
7888.777344	1371.360229	2.346725	3.817669	1229.221436	27865.250000	204.565979	125.643852	89.163223	30.757210	28.219294	125.039436	192.502396	157.585220	0.389328	0.000000	3.897010	3.137151	0.370462	0.581798	3.089630	4.445063	2.310833	2.099141	1.950186	1.487947	1.450546	2.097047	2.284436	2.197515	0.000000	0.000000	46985.000000		1
12353.145508	2325.839111	1.859494	2.121612	2721.214355	53682.390625	432.383331	277.974365	133.516632	62.593731	50.018242	233.997177	292.594391	198.629776	2.489604	99998.000000	4.091777	3.366580	0.269395	0.326666	3.434763	4.729832	2.635869	2.444005	2.125535	1.796531	1.699128	2.369211	2.466266	2.298044	0.396130	4.999991	47046.000000		1
18984.146484	5426.380859	2.013681	2.565671	4647.175781	86953.195312	716.679382	473.982971	213.302216	85.129692	76.513725	383.021942	498.717651	266.876007	0.662384	0.000000	4.278391	3.734510	0.303991	0.409201	3.667189	4.939286	2.855325	2.675763	2.328995	1.930081	1.883739	2.583224	2.697855	2.426310	0.000000	0.000000	47089.000000		1
12028.666016	1418.640137	1.140983	4.147629	2385.481689	46026.601562	384.625488	242.995529	112.053818	47.208958	49.780796	229.621353	299.048645	211.612320	1.287701	99998.000000	4.080217	3.151872	0.057279	0.617800	3.377576	4.663009	2.585038	2.385598	2.049427	1.674024	1.697062	2.361012	2.475742	2.325541	0.109815	4.999991	47156.000000		1
5812.745605	3469.680908	1.998263	2.500912	1959.580322	43056.617188	328.263977	196.606842	113.635773	84.229240	35.996483	195.009476	244.037827	175.051514	1.340290	99998.000000	3.764381	3.540290	0.300653	0.398098	3.292163	4.634040	2.516223	2.293599	2.055515	1.925463	1.556260	2.290056	2.387457	2.243166	0.127199	4.999991	47191.000000		1
4790.532715	1277.796509	2.772281	3.490792	841.472107	26477.800781	139.045776	81.231850	63.531185	33.171780	20.001129	112.408447	172.541351	74.974937	1.941133	0.000000	3.680384	3.106462	0.442837	0.542924	2.925040	4.422882	2.143158	1.909726	1.802987	1.520769	1.301054	2.050799	2.236893	1.874916	0.288055	0.000000	47210.000000		1
12187.311523	1495.779785	1.952007	2.874044	2135.637207	40735.042969	333.074615	211.236099	87.013855	21.172951	22.646976	152.170166	228.060989	122.035881	0.971885	0.000000	4.085908	3.174868	0.290481	0.458493	3.329527	4.609968	2.522542	2.324768	1.939588	1.325781	1.355010	2.182329	2.358051	2.086488	0.000000	0.000000	47237.000000		1
16723.818359	8821.500000	2.414567	4.681116	7204.286133	99998.000000	1139.379761	726.214294	354.673126	143.646713	123.571579	663.629822	891.064819	456.630768	4.158457	99998.000000	4.223335	3.945542	0.382839	0.670349	3.857591	4.999991	3.056669	2.861065	2.549828	2.157296	2.091919	2.821926	2.949909	2.659565	0.618932	4.999991	47259.000000		1
9031.169922	4272.094727	2.436154	2.689020	2295.208252	56876.292969	359.835297	226.442017	156.434982	70.944496	50.594902	300.383911	381.819275	160.853973	2.274523	99998.000000	3.955744	3.630641	0.386705	0.429594	3.360822	4.754931	2.556104	2.354957	2.194334	1.850919	1.704107	2.477677	2.581858	2.206432	0.356890	4.999991	47297.000000		1
6427.159180	1110.398804	2.291218	3.194753	1219.637207	19239.171875	180.275360	125.921387	40.736191	28.074358	15.501955	97.517067	134.737793	133.146591	0.199115	0.000000	3.808019	3.045479	0.360066	0.504437	3.086231	4.284186	2.255936	2.100100	1.609980	1.448310	1.190386	1.989081	2.129489	2.124330	0.000000	0.000000	47451.000000		1
11087.585938	2260.494629	2.389898	3.820752	2542.937256	62034.585938	409.825806	256.240173	185.397461	78.388641	57.018330	319.703522	393.417236	336.309479	2.220065	0.000000	4.044837	3.354203	0.378379	0.582149	3.405336	4.792634	2.612599	2.408647	2.268104	1.894253	1.756014	2.504747	2.594853	2.526739	0.346366	0.000000	47483.000000		1
14723.473633	3715.923584	1.100895	1.915002	3902.662598	75353.398438	607.959106	399.368835	196.835037	104.532578	58.026711	371.720032	490.286713	278.517120	1.132166	0.000000	4.168010	3.570067	0.041746	0.282169	3.591361	4.877103	2.783874	2.601374	2.294102	2.019252	1.763628	2.570216	2.690450	2.444852	0.053910	0.000000	47538.000000		1
28130.207031	11454.007812	3.012813	4.483756	7135.607910	99998.000000	1133.058105	725.341614	381.088440	184.826965	134.913574	682.209351	934.012024	476.086090	2.181502	99998.000000	4.449173	4.058958	0.478972	0.651642	3.853431	4.999991	3.054252	2.860543	2.581026	2.266765	2.130056	2.833918	2.970352	2.677685	0.338756	4.999991	47656.000000		1
10155.793945	2903.463379	3.296517	4.311067	2166.153809	54804.273438	343.479156	217.172302	137.136948	54.045605	40.378475	238.298996	329.269287	200.877823	0.851350	0.000000	4.006714	3.462916	0.518055	0.634585	3.335689	4.738814	2.535900	2.336804	2.137155	1.732760	1.606150	2.377122	2.517551	2.302932	0.000000	0.000000	47695.000000		1
9804.386719	1864.163208	2.380646	2.670518	2276.912354	49926.546875	370.776398	227.450409	126.035484	68.896889	34.291176	190.550385	262.894897	170.620178	2.539574	0.000000	3.991421	3.270484	0.376695	0.426595	3.357346	4.698331	2.569112	2.356887	2.100493	1.838200	1.535182	2.280010	2.419782	2.232030	0.404761	0.000000	47730.000000		1
14364.841797	4354.340820	4.381993	4.391244	3539.866943	71382.765625	577.294373	360.908447	160.998917	74.833092	57.857105	307.787964	345.070374	199.320541	1.361961	99998.000000	4.157301	3.638922	0.641672	0.642588	3.548987	4.853593	2.761397	2.557397	2.206823	1.874094	1.762357	2.488252	2.537908	2.299552	0.134165	4.999991	47795.000000		1
5859.988770	3912.959229	2.648932	3.250261	3952.924316	78503.757812	621.265442	399.575439	212.241409	105.917175	67.823753	340.275146	437.884735	225.822189	0.760886	99998.000000	3.767897	3.592505	0.423071	0.511918	3.596919	4.894890	2.793277	2.601599	2.326830	2.024966	1.831382	2.531830	2.641360	2.353767	0.000000	4.999991	47825.000000		1
7642.947754	1735.244507	2.599592	4.588603	2307.296387	43832.902344	374.439880	236.886642	110.410179	74.031319	40.011509	193.186981	252.046310	155.599289	2.975180	0.000000	3.883261	3.239361	0.414905	0.661681	3.363103	4.641800	2.573382	2.374541	2.043009	1.869416	1.602185	2.285978	2.401480	2.192008	0.473513	0.000000	47909.000000		1
8413.521484	2726.308838	2.426902	3.342773	2174.529297	47741.230469	351.336517	220.400970	144.784622	67.910095	45.910702	276.663788	376.678680	242.085831	1.175873	99998.000000	3.924978	3.435575	0.385052	0.524107	3.337365	4.678894	2.545723	2.343214	2.160722	1.831934	1.661914	2.441952	2.575971	2.383969	0.070361	4.999991	47940.000000		1
8118.990723	2319.649902	2.325139	4.526928	2111.423584	50789.933594	323.885071	214.011475	109.028664	72.504868	45.559155	277.999054	356.430847	211.966949	0.742484	0.000000	3.909502	3.365422	0.366449	0.655804	3.324575	4.705778	2.510391	2.330437	2.037541	1.860367	1.658576	2.444043	2.551975	2.326268	0.000000	0.000000	47983.000000		1
10135.508789	2720.020996	3.441453	4.156880	2204.210205	42838.742188	343.772125	217.539261	87.374657	65.307419	34.855499	175.332138	208.889374	124.774239	1.154074	0.000000	4.005846	3.434572	0.536742	0.618767	3.343253	4.631837	2.536271	2.337538	1.941386	1.814963	1.542271	2.243861	2.319916	2.096125	0.062234	0.000000	48036.000000		1
16617.601562	5221.022461	2.291218	3.694319	5297.900391	92044.343750	783.158630	541.930054	294.358276	81.262680	94.892807	435.578094	619.825317	276.167297	2.522916	0.000000	4.220568	3.717756	0.360066	0.567534	3.724104	4.963997	2.893850	2.733943	2.468876	1.909891	1.977233	2.639066	2.792269	2.441172	0.401903	0.000000	48140.000000		1
6803.868652	1737.683716	3.746742	5.328701	2074.375488	37248.867188	326.490845	210.570023	113.059113	48.356106	41.180248	178.311020	234.505997	106.922470	0.419305	0.000000	3.832756	3.239971	0.573654	0.726621	3.316887	4.571113	2.513871	2.323396	2.053306	1.684451	1.614689	2.251178	2.370154	2.029069	0.000000	0.000000	48221.000000		1
6231.252441	764.273804	1.316756	2.652015	1212.322510	23358.386719	183.673645	123.830612	66.963387	17.719162	19.085258	103.194237	145.157745	86.446449	0.987983	99998.000000	3.794575	2.883249	0.119505	0.423576	3.083618	4.368443	2.264047	2.092828	1.825837	1.248443	1.280698	2.013655	2.161840	1.936747	0.000000	4.999991	48362.000000		1
5661.229492	1400.979492	1.285919	2.966557	1000.799683	20321.980469	161.470734	100.449707	64.098595	25.561111	23.115705	84.438934	119.198837	81.694405	0.393061	0.000000	3.752911	3.146432	0.109214	0.472253	3.000347	4.307966	2.208094	2.001949	1.806849	1.407580	1.363907	1.926543	2.076272	1.912192	0.000000	0.000000	48512.000000		1
5097.654297	1852.463501	2.544085	3.638812	1203.120728	27561.957031	184.685120	119.201920	89.329742	54.526669	17.287439	122.091385	168.399887	141.355499	0.257050	99998.000000	3.707370	3.267750	0.405532	0.560960	3.080309	4.440310	2.266432	2.076283	1.950996	1.736609	1.237731	2.086685	2.226342	2.150313	0.000000	4.999991	48534.000000		1
11333.319336	1842.416748	2.346725	3.657314	2097.935303	45871.019531	351.869995	213.672256	95.176514	48.451702	42.234886	175.387634	253.859543	160.385254	1.088111	99998.000000	4.054357	3.265388	0.370462	0.563162	3.321792	4.661539	2.546382	2.329748	1.978530	1.685309	1.625671	2.243999	2.404593	2.205164	0.036673	4.999991	48604.000000		1
11061.188477	2177.249023	2.241878	3.786831	2523.022461	47153.644531	409.557526	257.612457	151.834045	52.318710	50.847767	248.071365	313.307861	197.886597	0.054667	0.000000	4.043802	3.337908	0.350612	0.578276	3.401921	4.673515	2.612315	2.410967	2.181369	1.718657	1.706272	2.394577	2.495971	2.296416	0.000000	0.000000	48686.000000		1
4491.478027	1924.582886	2.408400	3.052901	1358.362305	28722.257812	221.501877	135.351456	73.248047	38.448055	35.802208	175.224197	248.567841	148.938416	0.549265	99998.000000	3.652389	3.284337	0.381729	0.484713	3.133016	4.458219	2.345377	2.131463	1.864796	1.584874	1.553910	2.243594	2.395445	2.173007	0.000000	4.999991	48735.000000		1
5799.423828	2572.004639	1.853327	3.570970	2137.302246	43051.453125	336.374237	218.193024	128.437714	75.360405	49.796215	247.544037	340.700714	183.630478	0.023227	99998.000000	3.763385	3.410272	0.267952	0.552786	3.329866	4.633988	2.526823	2.338841	2.108693	1.877143	1.697196	2.393652	2.532373	2.263945	0.000000	4.999991	48852.000000		1
16749.400391	7706.207520	2.497828	4.406662	8272.154297	99998.000000	1324.098877	843.883606	369.869781	168.831619	126.960609	649.595764	895.234009	512.301514	4.016199	0.000000	4.224000	3.886841	0.397563	0.644110	3.917619	4.999991	3.121920	2.926283	2.568049	2.227454	2.103669	2.812643	2.951936	2.709526	0.603815	0.000000	48943.000000		1
17767.386719	5746.907715	1.800903	2.423819	6076.994629	99998.000000	952.249268	618.909424	327.718170	114.277191	109.269196	584.195801	791.645081	401.216003	1.400341	0.000000	4.249624	3.759434	0.255490	0.384500	3.783689	4.999991	2.978751	2.791627	2.515501	2.057960	2.038498	2.766558	2.898530	2.603378	0.146234	0.000000	49015.000000		1
5794.446777	1864.752197	2.337474	2.602675	996.701355	16176.698242	158.775543	102.762512	43.875435	29.061153	12.754343	73.756866	95.309113	42.022106	0.679838	0.000000	3.763012	3.270621	0.368747	0.415420	2.998565	4.208890	2.200783	2.011835	1.642221	1.463313	1.105658	1.867803	1.979134	1.623478	0.000000	0.000000	49110.000000		1
6828.880859	2352.020020	2.297385	3.466122	1641.727051	38178.714844	264.177734	166.084000	86.270676	41.618137	28.327225	173.426376	199.209518	163.200699	0.073273	0.000000	3.834350	3.371441	0.361234	0.539844	3.215301	4.581821	2.421896	2.220328	1.935863	1.619283	1.452204	2.239115	2.299310	2.212722	0.000000	0.000000	49139.000000		1
11130.076172	3619.587646	1.810155	3.922516	2795.220947	54856.777344	437.856995	281.048859	130.232452	65.939583	44.356499	207.578796	308.854950	200.039047	0.081575	0.000000	4.046498	3.558659	0.257716	0.593565	3.446416	4.739230	2.641332	2.448782	2.114719	1.819146	1.646957	2.317183	2.489755	2.301115	0.000000	0.000000	49181.000000		1
6764.884277	653.647766	2.429986	2.473158	1261.159668	30508.087891	202.848328	130.584000	84.284744	25.428511	33.211864	149.385559	180.716339	128.203354	0.352852	99998.000000	3.830260	2.815344	0.385604	0.393252	3.100770	4.484415	2.307171	2.115890	1.925749	1.405321	1.521293	2.174309	2.256997	2.107899	0.000000	4.999991	49245.000000		1
15632.643555	4314.119629	3.043650	4.258643	2901.338623	54107.261719	448.597656	294.083832	127.210388	51.890072	50.767590	235.998520	300.852631	185.823013	1.411951	99998.000000	4.194032	3.634892	0.483395	0.629271	3.462598	4.733255	2.651857	2.468471	2.104522	1.715084	1.705587	2.372909	2.478354	2.269099	0.149820	4.999991	49507.000000		1
7909.083496	2223.141357	2.445405	3.163916	1721.401611	31108.439453	275.587555	174.635208	90.840775	29.249262	30.337822	126.383949	156.105026	121.252609	0.294071	0.000000	3.898126	3.346967	0.388351	0.500225	3.235882	4.492878	2.440260	2.242132	1.958281	1.466115	1.481984	2.101692	2.193417	2.083691	0.000000	0.000000	49594.000000		1
7288.095703	2444.997803	2.707523	2.957305	2427.947754	44236.214844	385.248413	244.269119	121.653496	65.461609	32.012291	172.917572	227.549088	144.069183	1.576108	99998.000000	3.862614	3.388278	0.432572	0.470896	3.385239	4.645778	2.585741	2.387869	2.085124	1.815987	1.505317	2.237839	2.357075	2.158571	0.197586	4.999991	49632.000000		1
11403.767578	4000.225830	3.046734	2.627345	2659.299072	53525.613281	424.340942	270.659760	147.612411	82.551689	49.275063	226.025711	293.763123	180.713257	1.498085	0.000000	4.057048	3.602084	0.483835	0.419517	3.424767	4.728562	2.627715	2.432424	2.169123	1.916726	1.692627	2.354158	2.467997	2.256990	0.175537	0.000000	49767.000000		1
7649.195312	1688.149658	2.991227	2.892547	1410.187622	28733.931641	225.967117	143.637466	70.790306	27.275669	21.274714	106.598679	145.965683	120.657448	1.187668	0.000000	3.883616	3.227411	0.475849	0.461280	3.149277	4.458395	2.354045	2.157268	1.849974	1.435775	1.327864	2.027752	2.164251	2.081554	0.074695	0.000000	49798.000000		1
10039.435547	2784.773438	2.500912	4.323402	2410.173096	51694.023438	397.487762	245.706131	128.277359	43.048992	39.814152	215.778458	300.004608	183.087738	0.742650	99998.000000	4.001709	3.444790	0.398098	0.635826	3.382048	4.713440	2.599324	2.390416	2.108150	1.633963	1.600037	2.334008	2.477128	2.262659	0.000000	4.999991	49896.000000		1
5740.382812	1357.316895	2.701355	3.463039	1013.100708	21586.296875	179.266983	103.965172	55.377781	26.662004	22.924515	109.845856	133.673904	128.089264	0.892278	0.000000	3.758941	3.132681	0.431582	0.539457	3.005653	4.334178	2.253500	2.016888	1.743336	1.425893	1.360300	2.040784	2.126047	2.107513	0.000000	0.000000	50148.000000		1
18781.085938	7404.639648	1.933504	4.687283	7968.331543	99998.000000	1246.188110	809.906982	381.325897	139.320236	120.012947	628.213074	832.597107	481.753998	2.304266	0.000000	4.273721	3.869504	0.286345	0.670921	3.901367	4.999991	3.095584	2.908435	2.581296	2.144014	2.079228	2.798107	2.920435	2.682825	0.362533	0.000000	50184.000000		1
9260.880859	2150.436035	1.958174	2.479326	1822.878174	27799.689453	276.895081	176.803070	74.833092	21.061935	3.389029	75.921646	148.327835	83.960953	3.072502	99998.000000	3.966652	3.332526	0.291851	0.394334	3.260758	4.444040	2.442315	2.247490	1.874094	1.323498	0.530075	1.880366	2.171223	1.924077	0.487492	4.999991	50222.000000		1
7974.560547	1295.216553	2.340558	2.602675	1880.420776	36898.910156	296.347290	184.126953	94.522758	70.451096	34.648888	163.034180	214.970505	110.234406	0.580271	0.000000	3.901707	3.112342	0.369319	0.415420	3.274255	4.567014	2.471801	2.265117	1.975536	1.847888	1.539689	2.212279	2.332379	2.042317	0.000000	0.000000	50248.000000		1
9645.675781	3509.914551	1.261249	4.280230	2782.312500	51817.511719	444.749146	287.228668	121.008995	72.770065	55.778667	257.276337	322.910614	217.132217	1.503603	0.000000	3.984333	3.545296	0.100801	0.631467	3.444406	4.714477	2.648115	2.458228	2.082818	1.861953	1.746468	2.410400	2.509082	2.336724	0.177133	0.000000	50288.000000		1
7136.921875	1155.446045	1.588125	3.444536	1232.789307	24459.990234	195.805069	127.962822	66.084518	27.093729	18.792303	95.084000	148.494354	71.070930	0.997090	0.000000	3.853511	3.062750	0.200885	0.537131	3.090889	4.388456	2.291824	2.107084	1.820100	1.432869	1.273980	1.978107	2.171710	1.851692	0.000000	0.000000	50347.000000		1
5732.771973	2142.520020	2.229543	2.719858	1170.186401	24225.734375	189.921295	117.724808	58.927162	44.109798	22.927597	80.315979	105.540962	74.953354	1.637949	99998.000000	3.758365	3.330925	0.348216	0.434546	3.068255	4.384277	2.278574	2.070868	1.770316	1.644535	1.360359	1.904802	2.023421	1.874791	0.214300	4.999991	50362.000000		1
21122.535156	6243.633301	2.232627	4.311067	5867.771973	99998.000000	901.524841	595.325012	315.426392	119.365356	138.620224	672.461670	929.617737	540.764404	4.748667	0.000000	4.324746	3.795437	0.348816	0.634585	3.768473	4.999991	2.954978	2.774754	2.498898	2.076878	2.141827	2.827667	2.968304	2.733008	0.676572	0.000000	50560.000000		1
12115.765625	2984.574951	1.989012	2.744528	2523.898193	47120.281250	402.236725	253.791702	126.649147	46.940670	47.884296	230.278198	309.650543	194.923126	2.120498	0.000000	4.083351	3.474883	0.298637	0.438468	3.402072	4.673208	2.604482	2.404477	2.102602	1.671549	1.680193	2.362253	2.490872	2.289863	0.326438	0.000000	50593.000000		1
19073.830078	9168.833984	2.100026	2.843207	5087.265625	99998.000000	832.378174	507.299683	285.424683	135.468643	84.969337	486.632477	625.641235	417.815765	1.722205	0.000000	4.280438	3.962314	0.322225	0.453808	3.706484	4.999991	2.920321	2.705265	2.455492	2.131839	1.929262	2.687201	2.796325	2.620985	0.236085	0.000000	50649.000000		1
12082.211914	4323.401855	1.952007	3.894762	3667.071045	74445.265625	592.876526	367.933197	210.465164	123.173775	83.680336	438.720428	568.789429	294.438446	1.561572	0.000000	4.082147	3.635826	0.290481	0.590481	3.564319	4.871837	2.772964	2.565769	2.323180	2.090518	1.922623	2.642188	2.754951	2.468995	0.193562	0.000000	50691.000000		1
25903.632812	9261.898438	2.571838	4.064368	7512.801758	99998.000000	1179.360474	770.089722	384.437378	183.525635	136.079224	763.672485	947.608276	565.085876	0.616206	99998.000000	4.413361	3.966700	0.410244	0.608993	3.875802	4.999991	3.071646	2.886541	2.584826	2.263697	2.133792	2.882907	2.976629	2.752115	0.000000	4.999991	50750.000000		1
20074.910156	8683.481445	1.874913	4.702702	9750.498047	99998.000000	1522.774902	994.299133	432.811981	164.363281	158.349991	778.348022	1095.445801	583.868958	1.986184	99998.000000	4.302654	3.938694	0.272981	0.672347	3.989027	4.999991	3.182636	2.997517	2.636299	2.215805	2.199618	2.891174	3.039591	2.766315	0.298020	4.999991	50802.000000		1
8485.696289	2531.296143	1.939672	3.666565	1625.136475	34827.988281	268.976044	168.023666	105.907921	31.429466	29.196838	141.833481	210.856812	72.008385	1.021881	99998.000000	3.928688	3.403343	0.287728	0.564259	3.210890	4.541928	2.429713	2.225370	2.024928	1.497337	1.465336	2.151779	2.323988	1.857383	0.009400	4.999991	50871.000000		1
13345.261719	2589.387695	3.345856	5.911527	2250.765381	49457.777344	369.734100	227.697098	114.363533	55.454872	36.422039	195.564545	234.740356	132.452744	0.805792	0.000000	4.125327	3.413197	0.524507	0.771700	3.352330	4.694234	2.567889	2.357358	2.058288	1.743940	1.561364	2.291290	2.370588	2.122061	0.000000	0.000000	50979.000000		1
8124.695801	2252.859375	2.846291	2.904882	1209.072266	28460.210938	185.230942	120.873306	69.673996	30.640028	24.848766	109.269196	144.861710	94.516594	0.562109	0.000000	3.909807	3.352734	0.454279	0.463128	3.082452	4.454238	2.267714	2.082330	1.843071	1.486289	1.395305	2.038498	2.160954	1.975508	0.000000	0.000000	51036.000000		1
36753.925781	11031.986328	3.059069	4.937066	7670.022949	99998.000000	1126.085815	772.528992	381.930298	165.544342	108.640114	550.114319	723.130554	442.427094	2.486813	99998.000000	4.565304	4.042654	0.485589	0.693469	3.884797	4.999991	3.051571	2.887915	2.581984	2.218914	2.035990	2.740453	2.859217	2.645842	0.395643	4.999991	51099.000000		1
9613.358398	1590.413574	2.907966	3.999609	1801.365967	34065.734375	275.525879	188.237579	85.148193	19.412136	21.959303	139.563843	186.072800	151.408493	1.147602	99998.000000	3.982875	3.201510	0.463589	0.602018	3.255602	4.532318	2.440162	2.274706	1.930175	1.288073	1.341619	2.144773	2.269683	2.180150	0.059791	4.999991	51139.000000		1
17440.337891	5227.760742	2.938803	4.175382	4326.738281	86910.078125	676.615479	436.564880	238.832489	108.004868	83.304115	402.865784	557.305603	284.610596	1.822560	99998.000000	4.241555	3.718316	0.468170	0.620696	3.636161	4.939070	2.830342	2.640049	2.378093	2.033443	1.920666	2.605160	2.746094	2.454251	0.260682	4.999991	51272.000000		1
13091.186523	4439.396484	2.294302	3.540132	4901.868164	93639.062500	785.613281	500.857758	235.625397	78.178947	86.258339	473.048615	599.293762	291.533569	2.201660	0.000000	4.116979	3.647324	0.360651	0.549019	3.690362	4.971457	2.895209	2.699714	2.372222	1.893090	1.935801	2.674906	2.777640	2.464689	0.342750	0.000000	51325.000000		1
13649.062500	3106.752686	1.659051	4.015028	3974.174561	79734.242188	646.943726	403.855682	197.260605	127.000694	79.156487	368.358765	470.026550	302.712128	0.700465	0.000000	4.135103	3.492307	0.219860	0.603689	3.599247	4.901645	2.810867	2.606226	2.295040	2.103806	1.898486	2.566271	2.672122	2.481030	0.000000	0.000000	51394.000000		1
28109.335938	8486.125000	1.773150	2.830872	7049.784668	99998.000000	1106.633545	716.852051	344.441284	169.917084	136.239578	695.685303	968.710266	462.628662	2.255091	0.000000	4.448851	3.928710	0.248745	0.451920	3.848176	4.999991	3.044004	2.855430	2.537115	2.230237	2.134303	2.842413	2.986194	2.665232	0.353164	0.000000	51432.000000		1
24027.251953	6991.662109	2.355976	3.352024	6876.860840	99998.000000	1101.462158	685.730957	349.850159	171.310944	99.376564	574.377197	713.361267	402.612946	2.450546	99998.000000	4.380704	3.844580	0.372171	0.525307	3.837390	4.999991	3.041970	2.836154	2.543882	2.233785	1.997284	2.759197	2.853310	2.604888	0.389263	4.999991	51497.000000		1
11384.488281	6916.172363	2.180203	3.555551	7802.429688	99998.000000	1273.624146	787.451172	407.509918	181.255997	144.010605	726.516541	980.672119	471.149017	1.351098	0.000000	4.056314	3.839866	0.338497	0.550907	3.892230	4.999991	3.105041	2.896224	2.610138	2.258292	2.158395	2.861245	2.991524	2.673158	0.130687	0.000000	51538.000000		1
5812.687012	822.248108	2.229543	3.136162	1254.409424	27822.585938	209.268677	127.043869	53.502869	46.866661	25.369919	124.117401	153.480759	123.482147	0.731436	0.000000	3.764377	2.915003	0.348216	0.496399	3.098439	4.444397	2.320704	2.103954	1.728377	1.670864	1.404319	2.093833	2.186054	2.091604	0.000000	0.000000	51571.000000		1
7408.173340	1523.379272	2.204873	3.993442	1626.980591	32217.132812	264.547791	167.807816	83.868446	38.509731	37.701790	167.280487	227.000183	175.011429	0.562275	0.000000	3.869711	3.182808	0.343384	0.601347	3.211382	4.508087	2.422504	2.224812	1.923599	1.585570	1.576362	2.223445	2.356026	2.243066	0.000000	0.000000	51633.000000		1
7819.078613	1401.414307	1.359929	1.936588	1433.762695	32031.154297	244.558990	147.011078	76.760422	41.901844	23.877390	129.100723	172.285400	113.620354	1.008437	0.000000	3.893156	3.146567	0.133516	0.287037	3.156477	4.505573	2.388384	2.167350	1.885137	1.622233	1.377987	2.110929	2.236248	2.055456	0.003649	0.000000	51720.000000		1
10752.879883	2133.573975	2.291218	3.333522	2350.524414	46885.183594	350.522430	237.201187	124.330177	42.234886	38.241444	194.953964	257.008026	192.690506	0.940276	99998.000000	4.031525	3.329108	0.360066	0.522903	3.371165	4.671036	2.544716	2.375117	2.094577	1.625671	1.582534	2.289932	2.409947	2.284860	0.000000	4.999991	51769.000000		1
5747.965820	2024.344971	2.787700	3.231758	1065.490356	22290.025391	171.002563	111.051598	66.066017	38.879780	8.708478	87.454834	106.157707	90.742096	1.431070	99998.000000	3.759514	3.306284	0.445246	0.509439	3.027550	4.348111	2.233003	2.045525	1.819978	1.589724	0.939942	1.941784	2.025952	1.957809	0.155661	4.999991	51855.000000		1
18416.691406	7269.864746	1.989012	3.466122	5214.111816	99998.000000	843.661560	529.841797	249.597809	128.462387	84.519112	456.470428	613.435791	347.099457	2.504094	0.000000	4.265212	3.861526	0.298637	0.539844	3.717180	4.999991	2.926168	2.724146	2.397241	2.108776	1.926955	2.659413	2.787769	2.540454	0.398651	0.000000	51906.000000		1
7642.010254	1986.476685	2.084607	4.668780	1447.753662	29411.185547	228.523544	146.132217	97.998131	31.682331	21.561501	107.437462	142.487228	73.769196	0.560490	99998.000000	3.883208	3.298084	0.319024	0.669203	3.160695	4.468513	2.358931	2.164746	1.991218	1.500817	1.333679	2.031156	2.153776	1.867875	0.000000	4.999991	51970.000000		1
4794.140625	1219.578613	2.149366	3.552467	1136.484131	22124.888672	179.374908	113.771454	48.920433	24.161093	27.907835	111.088608	144.685944	86.381691	0.334126	0.000000	3.680711	3.086210	0.332310	0.550530	3.055563	4.344881	2.253762	2.056033	1.689490	1.383117	1.445726	2.045670	2.160426	1.936422	0.000000	0.000000	52075.000000		1
8251.600586	2324.244629	2.741444	5.251607	1778.894775	28950.595703	260.609833	181.345428	93.252258	39.058636	27.143068	134.130295	179.966995	138.870010	0.462839	0.000000	3.916538	3.366282	0.437979	0.720292	3.250150	4.461658	2.415991	2.258507	1.969659	1.591717	1.433659	2.127527	2.255193	2.142608	0.000000	0.000000	52182.000000		1
7542.926758	2093.334473	2.534833	1.794736	1599.880615	31970.109375	250.236145	162.260162	100.671738	38.491226	26.097681	118.619095	183.232666	93.350937	0.186859	0.000000	3.877540	3.320839	0.403949	0.254001	3.204087	4.504744	2.398350	2.210212	2.002908	1.585362	1.416602	2.074155	2.263003	1.970119	0.000000	0.000000	52281.000000		1
6703.499023	2857.666748	2.655099	1.677554	2221.957031	38844.507812	321.772705	221.652969	107.462128	48.935852	25.591948	154.729675	200.251831	192.264938	1.563511	99998.000000	3.826302	3.456012	0.424081	0.224676	3.346736	4.589330	2.507549	2.345674	2.031255	1.689627	1.408103	2.189574	2.301577	2.283900	0.194101	4.999991	52299.000000		1
5861.166504	1366.635864	1.588125	2.081524	31.753258	3459.060547	1.421604	5.695665	10.749913	7.585997	4.878475	0.823358	4.625608	3.854673	0.585663	99998.000000	3.767984	3.135653	0.200885	0.318381	1.501788	3.538958	0.152779	0.755544	1.031405	0.880013	0.688284	0.000000	0.665169	0.585988	0.000000	4.999991	52344.000000		1
11144.397461	1543.056641	1.310589	3.910181	1737.396973	37048.187500	269.571198	177.953308	94.680031	60.549210	34.648888	154.578568	213.980637	153.113800	0.310145	0.000000	4.047057	3.188382	0.117467	0.592197	3.239899	4.568767	2.430674	2.250306	1.976258	1.782108	1.539689	2.189149	2.330374	2.185014	0.000000	0.000000	52390.000000		1
8671.705078	2969.103760	4.113708	4.964819	2632.051270	55454.218750	438.816010	266.219177	153.853897	58.325836	50.147758	241.974808	311.309601	150.218170	1.890015	99998.000000	3.938104	3.472625	0.614233	0.695903	3.420294	4.743935	2.642282	2.425239	2.187109	1.765861	1.700252	2.383770	2.493192	2.176723	0.276465	4.999991	52418.000000		1
10527.254883	1796.660156	3.293433	5.091253	1760.185791	39262.996094	293.303650	179.855972	101.504341	42.373653	37.091209	144.072281	213.900452	122.162308	1.606328	99998.000000	4.022315	3.254466	0.517649	0.706825	3.245559	4.593984	2.467318	2.254925	2.006485	1.627096	1.569271	2.158581	2.330212	2.086937	0.205834	4.999991	52509.000000		1
8405.343750	2967.753174	2.414567	3.077571	3241.237549	66696.265625	525.478333	328.785156	158.905060	100.622398	59.981804	316.481018	404.037628	260.477234	0.815818	0.000000	3.924556	3.472428	0.382839	0.488208	3.510711	4.824101	2.720555	2.516912	2.201138	2.002695	1.778020	2.500348	2.606422	2.415770	0.000000	0.000000	52527.000000		1
8346.820312	3608.381348	2.355976	2.374479	2846.260010	52275.125000	414.966400	285.733063	112.174080	54.924469	48.226589	228.286102	311.186249	173.102585	0.091448	0.000000	3.921521	3.557312	0.372171	0.375568	3.454275	4.718295	2.618013	2.455961	2.049892	1.739766	1.683287	2.358479	2.493020	2.238304	0.000000	0.000000	52700.000000		1
7058.412598	2722.707031	3.422950	3.231758	2752.489746	53860.093750	413.369019	274.024109	126.186592	49.968903	45.796604	253.995224	331.674591	192.083008	1.271682	0.000000	3.848707	3.435001	0.534401	0.509439	3.439726	4.731267	2.616338	2.437789	2.101013	1.698700	1.660833	2.404825	2.520712	2.283489	0.104379	0.000000	52736.000000		1
9697.775391	2158.759033	3.311935	3.734408	1929.297974	37477.394531	308.216614	195.175995	102.232109	44.547691	27.765984	164.113495	191.049957	184.752960	0.344148	0.000000	3.986672	3.334204	0.520082	0.572222	3.285399	4.573770	2.488856	2.290426	2.009587	1.648825	1.443513	2.215144	2.281147	2.266591	0.000000	0.000000	52773.000000		1
8484.629883	2601.257080	2.177119	1.560372	1417.927734	29079.027344	235.215256	145.284180	75.295647	71.141853	25.203398	119.106323	160.477768	132.662445	0.059032	0.000000	3.928633	3.415183	0.337882	0.193228	3.151654	4.463580	2.371465	2.162218	1.876770	1.852125	1.401459	2.075935	2.205415	2.122748	0.000000	0.000000	52883.000000		1
11162.504883	4184.723145	3.003561	5.223854	2996.302490	70948.468750	456.673950	301.904205	183.309769	94.192802	70.102631	382.895508	484.646545	283.512787	1.569001	0.000000	4.047761	3.621667	0.477637	0.717991	3.476586	4.850943	2.659606	2.479869	2.263186	1.974018	1.845734	2.583080	2.685425	2.452573	0.195623	0.000000	52906.000000		1
36574.128906	9713.447266	2.519415	3.577137	9288.566406	99998.000000	1499.051636	947.071655	476.323547	234.860626	187.287796	865.269348	1169.403076	636.499084	2.443078	0.000000	4.563174	3.987373	0.401300	0.553536	3.967949	4.999991	3.175817	2.976383	2.677902	2.370810	2.272510	2.937151	3.067964	2.803798	0.387937	0.000000	52977.000000		1
5151.583008	3426.465576	2.285050	4.095205	1667.081543	41513.148438	268.846497	169.019714	111.563499	79.162659	38.811935	213.336136	273.706482	183.411530	0.359275	0.000000	3.711941	3.534846	0.358896	0.612276	3.221957	4.618186	2.429504	2.227937	2.047522	1.898520	1.588965	2.329064	2.437285	2.263427	0.000000	0.000000	53055.000000		1
7862.479004	1698.634277	0.795605	0.647585	1254.656128	27073.783203	207.393768	122.775978	80.226547	20.540783	15.868919	112.266594	149.237534	36.002651	0.995215	99998.000000	3.895560	3.230100	0.000000	0.000000	3.098525	4.432549	2.316796	2.089113	1.904318	1.312617	1.200547	2.050251	2.173878	1.556334	0.000000	4.999991	53083.000000		1
11448.225586	2842.787842	3.481541	5.297863	3432.753174	65057.648438	532.965637	349.393768	158.340729	80.692192	49.345989	278.547943	362.641510	222.103195	0.194313	0.000000	4.058738	3.453744	0.541772	0.724101	3.535643	4.813298	2.726699	2.543315	2.199593	1.906832	1.693252	2.444900	2.559478	2.346555	0.000000	0.000000	53156.000000		1
7845.161133	2339.694336	2.260381	2.685936	2746.353027	52119.582031	427.831757	279.047516	115.106720	100.492882	42.830048	215.226456	271.942596	137.482330	0.881063	0.000000	3.894602	3.369159	0.354182	0.429096	3.438756	4.717001	2.631273	2.445678	2.061101	2.002135	1.631749	2.332896	2.434477	2.138247	0.000000	0.000000	53233.000000		1
9796.875000	4255.806152	2.106194	3.817669	5467.154297	99998.000000	882.895996	545.155701	270.900269	123.201530	77.682465	480.261475	586.887878	313.369537	1.123689	0.000000	3.991088	3.628982	0.323498	0.581798	3.737761	4.999991	2.945910	2.736521	2.432809	2.090616	1.890323	2.681478	2.768555	2.496057	0.050646	0.000000	53297.000000		1
7206.734375	4171.687988	2.911049	2.642764	2511.214844	49373.117188	390.361237	253.285965	118.208954	54.131950	34.278839	237.046997	311.229431	150.541962	0.876863	99998.000000	3.857738	3.620312	0.464050	0.422058	3.399884	4.693491	2.591467	2.403611	2.072650	1.733454	1.535026	2.374835	2.493081	2.177658	0.000000	4.999991	53340.000000		1
9062.528320	3303.960938	4.489923	2.615010	2699.495605	52532.890625	440.333221	270.820099	117.906754	52.368050	36.603977	219.852066	289.501404	182.501831	1.186720	0.000000	3.957249	3.519035	0.652239	0.417473	3.431283	4.720431	2.643781	2.432681	2.071539	1.719066	1.563528	2.342131	2.461651	2.261267	0.074348	0.000000	53369.000000		1
17651.703125	5603.301270	3.792999	4.977154	4978.387695	97829.210938	777.425964	504.851196	281.770447	122.288742	99.721947	532.592529	692.024902	439.759644	2.405565	0.000000	4.246787	3.748444	0.578983	0.696981	3.697089	4.990469	2.890659	2.703163	2.449895	2.087386	1.998791	2.726395	2.840122	2.643215	0.381217	0.000000	53517.000000		1
10137.702148	4199.466309	3.062153	4.940149	3758.960449	73239.968750	589.607788	383.299469	206.715347	78.049431	60.040394	325.519470	448.720978	237.885773	0.491807	0.000000	4.005939	3.623194	0.486027	0.693740	3.575068	4.864748	2.770563	2.583538	2.315373	1.892370	1.778444	2.512577	2.651976	2.376369	0.000000	0.000000	53629.000000		1
11817.386719	2036.988281	1.723810	4.212387	2175.099609	45787.421875	333.404572	221.606720	112.963516	63.438675	34.260338	190.072403	241.037354	135.160263	1.256539	0.000000	4.072521	3.308989	0.236489	0.624528	3.337479	4.660746	2.522972	2.345583	2.052938	1.802354	1.534792	2.278919	2.382084	2.130849	0.099176	0.000000	53868.000000		1
8831.232422	4150.326660	3.055985	4.067451	3337.450195	63955.785156	569.754639	338.168945	170.869965	45.364880	55.976025	276.913574	358.894775	184.441498	0.963288	0.000000	3.946021	3.618082	0.485151	0.609322	3.523415	4.805880	2.755688	2.529134	2.232666	1.656720	1.748002	2.442344	2.554967	2.265859	0.000000	0.000000	53911.000000		1
14433.013672	4530.190918	2.932636	4.326486	4537.863281	86365.640625	723.099731	460.877106	207.097733	123.701096	74.965691	355.838776	470.991760	239.048340	2.063270	0.000000	4.159357	3.656116	0.467258	0.636135	3.656851	4.936341	2.859198	2.663585	2.316175	2.092374	1.874863	2.551253	2.673013	2.378486	0.314556	0.000000	54120.000000		1
21752.601562	9152.126953	2.044519	3.422950	5809.233398	99998.000000	946.942139	591.387085	299.002380	112.149414	110.175819	509.560089	729.122253	347.737793	1.781509	0.000000	4.337511	3.961522	0.310591	0.534401	3.764119	4.999991	2.976323	2.771872	2.475675	2.049797	2.042086	2.707196	2.862800	2.541252	0.250788	0.000000	54285.000000		1
12551.713867	3032.912598	3.882427	3.879343	4314.693359	85724.437500	685.249939	439.241577	240.994186	92.209953	77.531357	407.516083	557.182251	333.213379	2.616829	0.000000	4.098703	3.481860	0.589103	0.588758	3.634950	4.933105	2.835849	2.642704	2.382007	1.964778	1.889477	2.610145	2.745997	2.522722	0.417775	0.000000	54358.000000		1
18517.845703	3235.338379	2.587257	4.317234	3310.661865	69010.195312	525.586243	333.358337	173.102585	83.063583	49.746872	273.885345	360.368805	189.273712	1.666413	0.000000	4.267591	3.509920	0.412840	0.635206	3.519915	4.838913	2.720644	2.522911	2.238304	1.919411	1.696766	2.437569	2.556747	2.277090	0.221783	0.000000	54436.000000		1
9394.591797	3029.535889	1.785485	2.806202	1906.120605	40800.996094	303.723602	193.134552	112.235756	57.986622	33.844032	187.189102	255.728287	155.935425	0.797999	0.000000	3.972878	3.481376	0.251756	0.448119	3.280150	4.610671	2.482479	2.285860	2.050131	1.763328	1.529482	2.272280	2.407779	2.192945	0.000000	0.000000	54555.000000		1
22775.304688	10819.402344	3.401364	4.110624	5792.482422	99998.000000	918.309631	590.307800	327.129181	186.424347	113.527840	602.247986	823.296570	484.692810	1.538316	0.000000	4.357464	4.034203	0.531653	0.613908	3.762865	4.999991	2.962989	2.771079	2.514719	2.270503	2.055102	2.779775	2.915556	2.685467	0.187046	0.000000	54645.000000		1
13969.835938	6286.922852	2.679769	4.150712	3905.012451	81115.875000	621.182190	386.065582	221.831833	145.595642	53.444275	365.370605	504.891296	216.993439	1.306361	0.000000	4.145191	3.798438	0.428097	0.618123	3.591622	4.909106	2.793219	2.586661	2.346024	2.163148	1.727901	2.562734	2.703198	2.336447	0.116063	0.000000	54693.000000		1
28156.955078	11800.505859	1.884164	6.420344	9206.424805	99998.000000	1440.364990	940.682190	497.592072	200.615707	185.261780	944.197632	1203.354980	621.872925	3.300493	0.000000	4.449586	4.071901	0.275119	0.807558	3.964091	4.999991	3.158473	2.973443	2.696873	2.302365	2.267786	2.975063	3.080394	2.793702	0.518579	0.000000	54786.000000		1
14033.672852	3986.349121	2.309720	4.493007	3685.070801	75891.546875	634.716675	376.157532	183.766159	94.319237	62.260685	337.829742	421.858551	289.415039	0.496216	0.000000	4.147171	3.600575	0.363559	0.652537	3.566446	4.880193	2.802580	2.575370	2.264266	1.974600	1.794214	2.528698	2.625167	2.461521	0.000000	0.000000	54886.000000		1
14162.884766	2332.071289	1.390766	3.311935	2929.394531	58023.929688	470.233154	297.602386	150.939758	101.926819	43.505386	248.734375	345.292389	223.518631	0.665703	0.000000	4.151152	3.367742	0.143254	0.520082	3.466778	4.763607	2.672313	2.473636	2.178804	2.008288	1.638543	2.395736	2.538187	2.349314	0.000000	0.000000	55287.000000		1
15081.708984	4061.234619	3.324270	5.945448	2904.974365	57699.726562	439.704132	291.083344	135.965118	74.644981	49.475506	291.351624	443.762329	214.856415	0.942900	0.000000	4.178451	3.608658	0.521696	0.774185	3.463142	4.761174	2.643161	2.464017	2.133428	1.873001	1.694390	2.464417	2.647151	2.332148	0.000000	0.000000	55343.000000		1
15544.658203	2103.319580	1.390766	2.596508	3101.698486	64584.609375	491.603455	315.978363	153.092209	73.636597	47.591339	256.758270	331.797943	240.235580	2.570685	0.000000	4.191581	3.322905	0.143254	0.414390	3.491600	4.810129	2.691615	2.499657	2.184953	1.867094	1.677528	2.409524	2.520874	2.380637	0.410049	0.000000	55430.000000		1
7987.466309	3743.908691	3.129995	3.163916	3319.407227	67083.867188	532.552429	335.760559	179.023376	81.663567	65.847076	319.558594	432.031799	187.778107	0.336291	99998.000000	3.902409	3.573325	0.495544	0.500225	3.521060	4.826618	2.726362	2.526030	2.252910	1.912028	1.818537	2.504550	2.635516	2.273645	0.000000	4.999991	55478.000000		1
7061.246582	1288.154785	1.816322	2.941887	988.658997	20238.343750	154.970200	98.870834	64.403885	1.985928	20.531532	86.030144	103.814064	73.177124	0.023003	99998.000000	3.848881	3.109968	0.259193	0.468626	2.995047	4.306175	2.190248	1.995068	1.808912	0.297963	1.312421	1.934651	2.016256	1.864375	0.000000	4.999991	55507.000000		1
13046.688477	2182.374268	2.093859	3.941018	2760.686279	54117.988281	420.896423	281.745789	142.234360	71.656837	51.051296	291.431824	408.802002	265.426636	1.469510	0.000000	4.115500	3.338929	0.320947	0.595608	3.441017	4.733342	2.624175	2.449857	2.153004	1.855258	1.708007	2.464537	2.611513	2.423944	0.167173	0.000000	55585.000000		1
9309.915039	3646.373047	2.322055	3.496960	3403.167725	70566.625000	530.008362	344.351868	185.730499	74.034401	52.978630	297.537628	417.276123	250.559937	0.711762	99998.000000	3.968946	3.561861	0.365873	0.543691	3.531883	4.848599	2.724283	2.537002	2.268883	1.869434	1.724101	2.473542	2.620424	2.398912	0.000000	4.999991	55612.000000		1
7439.442871	2975.453369	2.695188	2.618094	2792.701660	54614.402344	460.713654	286.158630	160.271149	64.499481	42.278057	229.837219	286.315887	165.701614	0.293417	0.000000	3.871540	3.473553	0.430589	0.417985	3.446025	4.737307	2.663431	2.456607	2.204855	1.809556	1.626115	2.361420	2.456846	2.219327	0.000000	0.000000	55709.000000		1
24277.876953	4941.389160	2.655099	3.706654	5892.512695	99998.000000	944.145203	599.139587	306.902924	152.324356	98.152321	510.343353	668.357178	337.287018	2.385691	0.000000	4.385211	3.693849	0.424081	0.568982	3.770301	4.999991	2.975039	2.777528	2.487001	2.182769	1.991901	2.707862	2.825009	2.528000	0.377614	0.000000	55783.000000		1
11426.581055	3719.288086	3.469206	3.219423	4730.597168	99307.648438	739.014893	476.816925	244.472641	130.876953	77.189064	405.866272	662.538208	352.431244	1.598292	0.000000	4.057916	3.570460	0.540230	0.507778	3.674916	4.996983	2.868653	2.678352	2.388230	2.116863	1.887556	2.608383	2.821211	2.547074	0.203656	0.000000	55849.000000		1
21152.812500	10909.675781	1.868746	2.713690	8123.375977	99998.000000	1296.360596	827.829651	416.865967	177.629517	165.713959	822.130920	1019.703003	664.730713	4.261789	0.000000	4.325368	4.037812	0.271550	0.433560	3.909737	4.999991	3.112726	2.917941	2.619997	2.249515	2.219359	2.914941	3.008474	2.822646	0.629592	0.000000	55981.000000		1
5368.326660	1441.987061	1.181072	2.389898	962.962158	18841.687500	155.087387	101.313156	64.912704	34.985016	14.980803	74.570969	88.447792	41.248089	1.596548	0.000000	3.729839	3.158961	0.072276	0.378379	2.983609	4.275120	2.190577	2.005666	1.812330	1.543882	1.175535	1.872570	1.946687	1.615404	0.203182	0.000000	56030.000000		1
11764.376953	1968.325806	3.352024	5.211518	2417.678955	46973.140625	384.850586	246.492493	115.671043	69.510551	43.369701	233.022720	326.894806	153.810715	1.837755	99998.000000	4.070569	3.294097	0.525307	0.716964	3.383399	4.671850	2.585292	2.391804	2.063225	1.842051	1.637186	2.367398	2.514408	2.186987	0.264288	4.999991	56097.000000		1
10583.468750	2354.749023	2.460824	4.218554	2238.803467	48304.488281	359.153809	227.394897	108.920738	54.955307	43.252522	178.859924	278.116241	165.464172	1.017866	0.000000	4.024628	3.371945	0.391080	0.625164	3.350016	4.683988	2.555280	2.356781	2.037111	1.740010	1.636011	2.252513	2.444226	2.218704	0.007691	0.000000	56176.000000		1
11336.804688	2252.393555	1.754647	2.713690	2743.034912	52914.667969	429.543213	279.744446	117.527451	71.175774	45.186024	249.122925	330.804993	245.003036	0.970726	99998.000000	4.054491	3.352644	0.244190	0.433560	3.438231	4.723576	2.633007	2.446761	2.070139	1.852332	1.655004	2.396414	2.519572	2.389171	0.000000	4.999991	56305.000000		1
6834.064453	2188.218018	3.524713	2.719858	2248.051758	46901.601562	347.047028	228.727066	107.005737	66.574837	35.157707	168.933380	197.396286	135.579651	0.346075	99998.000000	3.834679	3.340091	0.547124	0.434546	3.351806	4.671188	2.540388	2.359318	2.029407	1.823310	1.546021	2.227715	2.295339	2.132195	0.000000	4.999991	56372.000000		1
14821.219727	7558.817383	1.708391	3.675817	5560.163086	99998.000000	876.207336	563.787598	322.818115	131.490616	119.942017	579.193970	849.193787	455.048828	1.939223	0.000000	4.170884	3.878454	0.232587	0.565354	3.745088	4.999991	2.942607	2.751116	2.508958	2.118895	2.078971	2.762824	2.929007	2.658058	0.287628	0.000000	56524.000000		1
5791.033203	1478.091431	1.384599	3.052901	1102.976318	26691.337891	180.802689	112.763077	74.839256	29.277016	29.795084	97.140854	143.085480	80.525673	0.441800	0.000000	3.762756	3.169701	0.141324	0.484713	3.042566	4.426370	2.257205	2.052167	1.874129	1.466527	1.474145	1.987402	2.155596	1.905934	0.000000	0.000000	56610.000000		1
9756.761719	2461.906006	1.606628	1.763899	2090.679199	44723.222656	325.072327	210.455917	124.293175	20.179987	34.608799	192.499313	240.109146	165.498093	2.032314	99998.000000	3.989306	3.391271	0.205915	0.246474	3.320287	4.650533	2.511980	2.323161	2.094447	1.304921	1.539186	2.284429	2.380409	2.218793	0.307991	4.999991	56657.000000		1
8380.954102	3600.083008	3.987274	5.088169	2196.895508	42253.679688	335.492279	211.846680	103.888077	58.301167	33.831699	156.647766	226.821320	205.167313	0.153271	0.000000	3.923293	3.556313	0.600676	0.706562	3.341810	4.625865	2.525682	2.326022	2.016566	1.765677	1.529324	2.194924	2.355684	2.312108	0.000000	0.000000	56688.000000		1
7135.632812	1467.313843	1.526451	4.187717	1773.886841	34264.863281	280.700409	172.837387	85.697098	35.037441	34.032143	153.453003	212.272247	105.954178	0.585105	0.000000	3.853432	3.166523	0.183683	0.621977	3.248926	4.534849	2.448243	2.237638	1.932966	1.544532	1.531889	2.185975	2.326893	2.025118	0.000000	0.000000	56760.000000		1
19374.208984	2225.765625	1.551121	3.404448	3171.699219	67616.304688	495.908356	310.581818	135.635162	60.028057	53.080395	294.410706	390.145386	270.487061	2.008371	0.000000	4.287224	3.347479	0.190646	0.532047	3.501292	4.830051	2.695401	2.492176	2.132372	1.778354	1.724934	2.468954	2.591227	2.432147	0.302844	0.000000	56779.000000		1
8230.150391	1090.317505	1.834825	2.621178	1206.543579	25101.722656	175.356812	112.352936	64.946625	61.391071	20.445189	78.838867	107.573143	121.005905	0.326930	0.000000	3.915408	3.037553	0.263595	0.418496	3.081543	4.399704	2.243923	2.050584	1.812557	1.788105	1.310591	1.896740	2.031704	2.082807	0.000000	0.000000	56813.000000		1
9007.955078	1979.488892	2.954222	4.372742	1831.910400	38654.507812	308.996796	190.507217	88.657486	47.286049	34.488533	171.240005	208.278793	105.799995	1.963180	99998.000000	3.954626	3.296553	0.470443	0.640754	3.262904	4.587200	2.489954	2.279912	1.947715	1.674733	1.537675	2.233605	2.318645	2.024486	0.292960	4.999991	56853.000000		1
9291.088867	2325.527588	3.370527	3.496960	1178.956543	33202.460938	188.441101	116.620834	78.009338	68.496002	27.195492	152.099243	191.253479	91.284836	0.394468	99998.000000	3.968067	3.366522	0.527698	0.543691	3.071498	4.521170	2.275176	2.066776	1.892147	1.835665	1.434497	2.182127	2.281609	1.960399	0.000000	4.999991	56910.000000		1
9287.897461	2681.446533	3.278014	3.823836	2009.256226	49184.019531	319.225555	205.506516	117.160484	67.681900	49.993572	244.423294	318.593384	173.475723	0.113229	99998.000000	3.967917	3.428369	0.515611	0.582499	3.303035	4.691824	2.504098	2.312826	2.068781	1.830473	1.698914	2.388143	2.503237	2.239239	0.000000	4.999991	56957.000000		1
11252.994141	4529.814941	2.744528	4.878475	3956.103760	76480.054688	642.077576	400.210693	199.940369	98.284920	72.794739	403.818665	555.788391	298.114288	0.513864	99998.000000	4.051268	3.656080	0.438468	0.688284	3.597268	4.883548	2.807587	2.602289	2.300900	1.992487	1.862100	2.606186	2.744910	2.474383	0.000000	4.999991	57046.000000		1
18730.062500	6042.265137	4.489923	5.390375	6446.269043	99998.000000	1028.753784	656.759277	310.951874	134.330750	94.957565	586.261902	758.818665	432.679382	3.516344	99998.000000	4.272539	3.781200	0.652239	0.731619	3.809309	4.999991	3.012311	2.817406	2.492693	2.128175	1.977530	2.768092	2.880138	2.636166	0.546091	4.999991	57135.000000		1
24251.470703	5630.373535	2.365228	3.611058	5203.590332	99998.000000	827.120422	528.925964	269.950500	96.875656	95.167259	499.729126	636.758118	363.662231	2.707933	0.000000	4.384738	3.750537	0.373873	0.557634	3.716303	4.999991	2.917569	2.723395	2.431284	1.986215	1.978488	2.698735	2.803974	2.560698	0.432638	0.000000	57190.000000		1
6578.848145	2209.128662	1.356845	2.494745	1474.131958	31959.906250	251.019424	151.719940	82.086044	27.691975	33.039177	150.409363	189.443329	164.483536	1.870224	99998.000000	3.818150	3.344221	0.132530	0.397026	3.168536	4.504605	2.399707	2.181043	1.914269	1.442354	1.519029	2.177275	2.277479	2.216122	0.271894	4.999991	57270.000000		1
10758.449219	4834.648438	2.488577	4.076703	2929.428467	58870.269531	450.247437	296.667999	157.242920	70.710129	54.822708	240.146149	366.742889	171.033401	0.045142	0.000000	4.031750	3.684365	0.395951	0.610309	3.466783	4.769896	2.653451	2.472271	2.196571	1.849482	1.738961	2.380476	2.564362	2.233081	0.000000	0.000000	57411.000000		1
8507.539062	2315.489990	3.407531	3.487709	2788.128418	55550.148438	456.865143	283.423340	141.037872	115.751221	68.018028	315.155029	422.987183	301.404633	0.955305	0.000000	3.929804	3.364643	0.532440	0.542540	3.445313	4.744685	2.659788	2.452435	2.149336	2.063526	1.832624	2.498524	2.626327	2.479150	0.000000	0.000000	57475.000000		1
10452.061523	3956.994873	1.717642	2.806202	3561.736816	61298.683594	549.275574	362.012421	166.201187	77.543694	46.798820	232.532410	320.705750	193.227066	3.302685	0.000000	4.019202	3.597365	0.234933	0.448119	3.551662	4.787451	2.739790	2.558723	2.220634	1.889547	1.670235	2.366483	2.506107	2.286068	0.518867	0.000000	57536.000000		1
13278.097656	7351.676270	1.655968	6.802728	7434.493164	99998.000000	1146.228760	759.000610	422.398193	179.997833	159.164093	792.622620	1040.962280	690.890076	2.025174	0.000000	4.123136	3.866386	0.219052	0.832683	3.871251	4.999991	3.059271	2.880242	2.625722	2.255267	2.201845	2.899066	3.017435	2.839409	0.306462	0.000000	57599.000000		1
12727.434570	4556.806641	2.143198	2.957305	4436.423828	84665.234375	713.725159	452.763763	237.352295	112.374527	70.858147	363.585144	535.321655	282.322449	1.528381	99998.000000	4.104741	3.658661	0.331062	0.470896	3.647033	4.927705	2.853531	2.655872	2.375393	2.050668	1.850390	2.560606	2.728615	2.450745	0.184232	4.999991	57668.000000		1
7235.067871	636.785889	1.603544	3.620309	988.955017	23822.931641	164.514374	98.457611	49.740707	28.752781	22.933765	93.474289	119.300598	117.330093	0.688987	5637.511719	3.859443	2.803993	0.205081	0.558746	2.995177	4.376995	2.216204	1.993249	1.696712	1.458680	1.360475	1.970692	2.076643	2.069409	0.000000	3.751087	57696.000000		1
11794.054688	1939.440430	2.547168	2.676685	2809.649902	53404.199219	435.201874	282.686340	120.854805	29.761162	43.804508	234.169876	301.901093	216.836166	1.813788	99998.000000	4.071663	3.287676	0.406058	0.427597	3.448652	4.727575	2.638691	2.451305	2.082264	1.473650	1.641519	2.369531	2.479865	2.336132	0.258587	4.999991	57718.000000		1
11225.129883	2858.002930	1.335259	4.021195	3639.428467	73470.578125	622.008606	373.292755	184.543259	62.464211	80.297470	359.576263	481.618317	236.541260	1.311807	99998.000000	4.050191	3.456063	0.125565	0.604355	3.561033	4.866114	2.793796	2.572050	2.266098	1.795631	1.904702	2.555791	2.682703	2.373907	0.117870	4.999991	57773.000000		1
13469.418945	4978.375488	2.026016	3.503127	3921.491943	86819.742188	618.992737	400.195282	244.685425	121.055252	89.496269	448.936859	574.879822	323.752472	1.468713	0.000000	4.129349	3.697088	0.306643	0.544456	3.593451	4.938619	2.791686	2.602272	2.388608	2.082984	1.951805	2.652185	2.759577	2.510213	0.166937	0.000000	57875.000000		1
9890.475586	2215.672363	1.036136	1.350678	1851.356445	35139.621094	290.790405	189.757858	101.991577	53.909920	42.907143	208.596420	285.686798	152.194839	1.426748	0.000000	3.995217	3.345505	0.015417	0.130552	3.267490	4.545797	2.463580	2.278200	2.008564	1.731669	1.632530	2.319307	2.455890	2.182400	0.154347	0.000000	57981.000000		1
7757.000000	1971.625366	1.316756	2.864793	1182.067993	27153.019531	191.666702	121.927948	62.692410	29.135164	24.561979	95.722336	134.034698	102.996872	1.401924	0.000000	3.889694	3.294824	0.119505	0.457093	3.072643	4.433818	2.282547	2.086103	1.797215	1.464417	1.390263	1.981013	2.127217	2.012824	0.146724	0.000000	58106.000000		1
5525.899414	2527.682129	1.884164	2.553336	1444.700806	25109.130859	221.646805	147.072754	72.048470	18.440758	26.686676	116.454308	152.703659	85.731018	0.202716	99998.000000	3.742403	3.402722	0.275119	0.407108	3.159778	4.399832	2.345661	2.167532	1.857625	1.265779	1.426294	2.066156	2.183849	1.933138	0.000000	4.999991	58163.000000		1
9600.387695	1793.561035	2.482410	3.231758	2101.450684	42109.570312	340.608185	211.572235	98.707397	55.414783	43.428291	225.948624	280.990265	171.903015	0.386548	0.000000	3.982289	3.253716	0.394873	0.509439	3.322519	4.624381	2.532255	2.325459	1.994350	1.743626	1.637773	2.354010	2.448691	2.235284	0.000000	0.000000	58202.000000		1
13906.493164	3509.640137	2.112361	3.574053	3327.378662	67065.460938	522.329834	334.354370	168.982712	83.408966	46.302338	305.691010	399.091309	180.876694	0.862850	99998.000000	4.143218	3.545263	0.324768	0.553161	3.522102	4.826499	2.717945	2.524207	2.227842	1.921213	1.665603	2.485283	2.601072	2.257383	0.000000	4.999991	58240.000000		1
14934.419922	3196.310547	2.880212	5.344119	3052.913818	62275.585938	476.471558	303.541656	172.701706	73.578003	44.923904	275.072571	381.958038	223.250351	1.499515	0.000000	4.174188	3.504649	0.459424	0.727876	3.484715	4.794318	2.678037	2.482218	2.237297	1.866748	1.652478	2.439447	2.582016	2.348792	0.175951	0.000000	58274.000000		1
6942.325684	2583.229492	1.680638	0.622915	1693.536865	31962.742188	259.185150	177.907059	78.919044	24.978283	26.911789	139.810547	168.036011	83.254776	0.483843	99998.000000	3.841505	3.412163	0.225474	0.000000	3.228795	4.504644	2.413610	2.250193	1.897182	1.397563	1.429943	2.145540	2.225402	1.920409	0.000000	4.999991	58409.000000		1
6848.231445	3727.219482	2.735276	4.008861	2639.079102	48837.097656	429.607971	269.623627	140.704834	59.661095	47.668434	233.984848	311.044403	177.166962	0.272025	0.000000	3.835578	3.571385	0.437001	0.603021	3.421453	4.688750	2.633072	2.430758	2.148309	1.775691	1.678231	2.369188	2.492822	2.248383	0.000000	0.000000	58470.000000		1
12104.016602	3709.827148	2.050686	3.796082	3005.991455	61736.328125	483.684418	303.566315	176.778412	71.246696	58.603371	297.047302	410.183502	206.231201	1.840280	0.000000	4.082930	3.569354	0.311899	0.579336	3.477988	4.790541	2.684562	2.482254	2.247429	1.852765	1.767923	2.472826	2.612978	2.314354	0.264884	0.000000	58502.000000		1
18782.136719	7145.944824	2.278883	4.668780	6111.399902	99998.000000	974.233276	622.819641	291.558258	149.003174	119.029228	576.434021	779.501343	448.761078	2.128907	0.000000	4.273745	3.854060	0.357722	0.669203	3.786141	4.999991	2.988663	2.794362	2.464725	2.173196	2.075654	2.760750	2.891817	2.652015	0.328157	0.000000	58598.000000		1
12372.274414	2642.150391	3.361275	3.231758	2658.250732	49850.921875	431.519897	271.079132	139.002609	91.784401	37.359493	217.499176	270.406891	170.694199	1.188612	99998.000000	4.092450	3.421957	0.526504	0.509439	3.424596	4.697673	2.635001	2.433096	2.143023	1.962769	1.572401	2.337458	2.432018	2.232219	0.075040	4.999991	58697.000000		1
10228.656250	1727.769531	3.043650	3.644979	2128.895996	42449.066406	361.938416	215.541000	123.028839	75.385078	41.500957	197.664566	224.203232	151.257385	0.115778	0.000000	4.009819	3.237486	0.483395	0.561695	3.328155	4.627868	2.558635	2.333530	2.090007	1.877285	1.618058	2.295929	2.350642	2.179717	0.000000	0.000000	58806.000000		1
20074.322266	6925.408203	2.544085	4.015028	4373.629883	86160.226562	691.337219	443.466309	244.278366	119.840256	74.533966	358.318115	491.773071	304.580872	2.135453	0.000000	4.302641	3.840445	0.405532	0.603689	3.640842	4.935307	2.839690	2.646861	2.387885	2.078603	1.872354	2.554269	2.691765	2.483703	0.329490	0.000000	58874.000000		1
5916.686035	2232.876709	3.133079	3.792999	906.027100	18835.587891	135.151016	91.241661	47.582088	34.870918	17.657488	73.775368	103.940498	70.315414	0.087892	0.000000	3.772079	3.348865	0.495971	0.578983	2.957141	4.274979	2.130819	1.960193	1.677444	1.542463	1.246929	1.867911	2.016785	1.847051	0.000000	0.000000	58963.000000		1
4670.630859	1782.468872	1.437022	2.855542	980.172546	20959.240234	164.508209	100.477463	53.620049	38.670082	20.784399	82.890900	118.384727	98.698143	1.257941	0.000000	3.669376	3.251022	0.157463	0.455689	2.991302	4.321375	2.216187	2.002069	1.729327	1.587375	1.317737	1.918507	2.073296	1.994309	0.099660	0.000000	59034.000000		1
7238.799316	2426.285645	2.248045	2.294302	1416.367432	26491.683594	195.472031	143.807068	96.551857	28.771282	25.931160	129.705139	150.828751	69.001740	0.228884	99998.000000	3.859667	3.384942	0.351805	0.360651	3.151176	4.423110	2.291085	2.157780	1.984761	1.458959	1.413822	2.112957	2.178484	1.838860	0.000000	4.999991	59178.000000		1
15439.835938	5016.126465	2.840123	2.886379	5420.108887	99998.000000	839.637329	549.411255	270.067657	112.426949	91.710388	498.011475	629.273926	350.978821	2.258427	0.000000	4.188643	3.700368	0.453337	0.460353	3.734008	4.999991	2.924092	2.739897	2.431473	2.050870	1.962419	2.697239	2.798840	2.545281	0.353806	0.000000	59238.000000		1
5068.833984	2439.693848	2.405316	4.082870	1907.579224	36561.253906	300.553528	195.058807	77.445015	47.273716	34.087646	167.542603	233.537704	120.740707	0.197537	0.000000	3.704908	3.387335	0.381172	0.610966	3.280483	4.563021	2.477922	2.290166	1.888994	1.674620	1.532597	2.224125	2.368357	2.081854	0.000000	0.000000	59322.000000		1
6225.050781	1506.394043	2.883296	5.698749	1698.890259	33415.914062	271.418335	168.958054	92.959305	57.530231	27.920170	161.026672	204.908279	121.813850	0.229100	0.000000	3.794143	3.177939	0.459889	0.755780	3.230165	4.523953	2.433639	2.227779	1.968293	1.759896	1.445918	2.206898	2.311559	2.085697	0.000000	0.000000	59386.000000		1
5655.484375	2059.123291	2.963473	1.393850	1599.652466	32145.685547	252.030884	155.244659	85.419563	46.894417	21.416565	137.713608	174.666046	82.178551	0.595516	99998.000000	3.752470	3.313682	0.471801	0.144216	3.204026	4.507123	2.401454	2.191017	1.931557	1.671121	1.330750	2.138977	2.242208	1.914758	0.000000	4.999991	59434.000000		1
12840.305664	4052.711182	1.785485	3.916348	5043.177246	90805.742188	789.153442	506.670624	277.080109	106.882385	78.675430	438.763611	605.566101	314.976166	0.866205	0.000000	4.108575	3.607746	0.251756	0.592881	3.702704	4.958113	2.897161	2.704726	2.442605	2.028906	1.895839	2.642231	2.782161	2.498278	0.000000	0.000000	59470.000000		1
5816.251953	2081.973877	2.870961	4.496091	1391.228760	30667.017578	229.979065	140.917603	84.950836	34.867832	24.771673	133.825012	196.714783	100.209175	0.493155	0.000000	3.764643	3.318475	0.458027	0.652835	3.143399	4.486671	2.361688	2.148965	1.929168	1.542425	1.393955	2.126537	2.293837	2.000907	0.000000	0.000000	59624.000000		1
3697.902344	445.714355	2.645848	3.740575	763.826660	21995.984375	112.630478	74.139244	42.099201	30.106541	23.050947	88.367615	138.709656	63.330742	0.737427	0.000000	3.567955	2.649057	0.422565	0.572938	2.882995	4.342343	2.051656	1.870048	1.624274	1.478661	1.362689	1.946293	2.142107	1.801615	0.000000	0.000000	59648.000000		1
8202.153320	3137.608643	4.795214	3.700486	2274.053711	40622.628906	355.616760	226.099731	85.333221	25.169476	28.422819	152.130081	236.476501	174.360764	0.114426	99998.000000	3.913928	3.496599	0.680808	0.568259	3.356801	4.608768	2.550982	2.354300	1.931118	1.400874	1.453667	2.182215	2.373788	2.241449	0.000000	4.999991	59666.000000		1
8683.129883	1380.645386	3.071404	3.857757	1588.714478	32352.925781	259.441101	161.877777	96.107803	44.751217	30.658531	136.424606	191.154800	132.489746	0.612873	99998.000000	3.938676	3.140082	0.487337	0.586335	3.201046	4.509913	2.414039	2.209187	1.982759	1.650805	1.486551	2.134893	2.281385	2.122182	0.000000	4.999991	59741.000000		1
12044.615234	3322.623535	3.105325	5.183765	3543.724609	64096.835938	544.215149	358.882446	166.312195	93.585304	80.454742	355.622925	529.194214	288.397430	0.137175	0.000000	4.080793	3.521481	0.492107	0.714645	3.549460	4.806837	2.735771	2.554952	2.220924	1.971208	1.905552	2.550990	2.723615	2.459991	0.000000	0.000000	59863.000000		1
15595.194336	3557.906738	2.192538	3.281098	3809.650879	70517.734375	624.013062	387.487183	206.271286	98.765984	61.915306	297.775055	440.401062	251.466553	0.597270	0.000000	4.192991	3.551195	0.340947	0.516019	3.580885	4.848299	2.795194	2.588257	2.314439	1.994607	1.791798	2.473888	2.643848	2.400480	0.000000	0.000000	60006.000000		1
6590.776367	950.793762	1.840992	3.509295	1407.217896	28446.947266	221.455612	142.040085	93.079567	37.513683	27.858496	112.149414	126.784836	106.274887	0.751733	0.000000	3.818937	2.978086	0.265052	0.545220	3.148361	4.454036	2.345287	2.152411	1.968854	1.574190	1.444958	2.049797	2.103067	2.026431	0.000000	0.000000	60076.000000		1
9202.471680	2703.054199	2.713690	4.767460	2869.437500	53425.519531	453.115326	290.808899	159.173340	71.801773	40.156445	238.434677	336.192291	220.552078	0.220787	0.000000	3.963904	3.431855	0.433560	0.678287	3.457797	4.727749	2.656209	2.463608	2.201870	1.856135	1.603755	2.377369	2.526588	2.343511	0.000000	0.000000	60247.000000		1
11798.452148	2756.433838	2.821621	3.638812	2697.244629	47530.906250	428.513245	267.933716	101.510513	74.034401	42.586433	210.890732	278.008301	201.624084	0.184279	99998.000000	4.071825	3.440348	0.450499	0.560960	3.430920	4.676976	2.631964	2.428027	2.006511	1.869434	1.629271	2.324058	2.444058	2.304542	0.000000	4.999991	60353.000000		1
18678.695312	5972.051758	2.291218	2.778449	4896.338867	99256.507812	758.266663	497.872711	262.931915	104.594254	89.092293	468.552521	645.475830	357.288147	2.645552	99998.000000	4.271347	3.776124	0.360066	0.443802	3.689872	4.996759	2.879822	2.697118	2.419843	2.019508	1.949840	2.670758	2.809880	2.553019	0.422516	4.999991	60394.000000		1
7750.767578	5286.579590	2.189455	3.913265	2353.062256	52647.156250	370.332367	238.181808	134.762466	82.107628	45.821274	254.075409	318.870911	221.961349	1.121045	0.000000	3.889345	3.723175	0.340336	0.592539	3.371634	4.721375	2.568592	2.376909	2.129569	1.914384	1.661067	2.404963	2.503615	2.346277	0.049623	0.000000	60554.000000		1
9036.063477	2177.588379	5.162179	4.859972	1756.028809	36939.578125	283.901337	180.429550	113.897888	45.935371	22.588387	144.926468	201.294128	112.059982	0.217954	99998.000000	3.955979	3.337976	0.712833	0.686634	3.244532	4.567492	2.453167	2.256308	2.056516	1.662147	1.353885	2.161148	2.303831	2.049451	0.000000	4.999991	60599.000000		1
10997.694336	2381.306152	3.241009	2.892547	3250.556641	66008.015625	520.618347	324.390808	155.960083	92.786613	67.244011	328.479858	452.927216	231.897156	1.528798	0.000000	4.041302	3.376815	0.510680	0.461280	3.511958	4.819597	2.716519	2.511069	2.193013	1.967485	1.827654	2.516509	2.656029	2.365295	0.184350	0.000000	60649.000000		1
12600.902344	2847.064941	2.466991	3.453787	2742.140625	56821.476562	432.235321	277.456299	150.634476	75.452919	64.351463	280.222412	358.956451	181.024719	0.905707	0.000000	4.100402	3.454397	0.392168	0.538296	3.438090	4.754512	2.635720	2.443195	2.177924	1.877676	1.808558	2.447503	2.555042	2.257738	0.000000	0.000000	60861.000000		1
10465.321289	2523.892090	4.363490	3.157748	3493.857422	70357.398438	554.958862	354.969177	171.573059	92.120529	62.744831	299.520447	446.460602	194.497574	0.064678	99998.000000	4.019753	3.402071	0.639834	0.499378	3.543305	4.847310	2.744261	2.550191	2.234449	1.964356	1.797578	2.476426	2.649783	2.288914	0.000000	4.999991	60961.000000		1
7001.810547	1056.038696	2.396065	2.719858	1579.241211	27689.697266	247.497787	158.979065	59.978718	57.780014	22.989273	121.249527	165.772537	90.301125	1.177470	0.000000	3.845210	3.023680	0.379499	0.434546	3.198448	4.442318	2.393571	2.201340	1.777997	1.761778	1.361525	2.083680	2.219513	1.955693	0.070950	0.000000	60993.000000		1
15120.940430	3868.130859	2.957305	5.461301	2660.652832	53627.660156	429.315033	263.197113	133.131165	100.156754	57.820103	279.846222	419.752350	258.630096	0.377404	99998.000000	4.179579	3.587501	0.470896	0.737296	3.424988	4.729389	2.632776	2.420281	2.124280	2.000680	1.762079	2.446919	2.622993	2.412679	0.000000	4.999991	61110.000000		1
12665.066406	6393.583496	2.386814	3.379778	4354.044922	83060.976562	698.901611	445.227112	225.227020	75.428253	64.147934	343.115265	454.527679	263.702850	1.388857	99998.000000	4.102607	3.805744	0.377819	0.528888	3.638893	4.919397	2.844416	2.648582	2.352621	1.877534	1.807183	2.535440	2.657560	2.421115	0.142657	4.999991	61173.000000		1
8668.907227	3737.312500	6.065714	5.356454	2026.756470	40746.941406	317.421570	203.825882	108.057289	68.388077	35.524670	191.253479	292.582062	103.533447	2.241401	0.000000	3.937964	3.572559	0.782882	0.728877	3.306802	4.610095	2.501637	2.309259	2.033654	1.834980	1.550530	2.281609	2.466248	2.015081	0.350520	0.000000	61225.000000		1
14209.862305	2522.048096	2.840123	4.761292	3078.552002	59811.066406	476.277283	310.248779	138.799088	117.327011	51.208565	261.991364	361.737976	240.679642	1.155290	0.000000	4.152590	3.401753	0.453337	0.677725	3.488347	4.776782	2.677860	2.491710	2.142387	2.069398	1.709343	2.418287	2.558394	2.381439	0.062691	0.000000	61316.000000		1
9928.121094	3187.944336	2.534833	3.392113	2616.792969	49935.718750	416.489746	266.268494	120.173302	52.978630	54.650017	262.700623	328.001862	161.698929	0.463679	99998.000000	3.996867	3.503511	0.403949	0.530470	3.417769	4.698411	2.619604	2.425320	2.079808	1.724101	1.737590	2.419461	2.515876	2.208707	0.000000	4.999991	61439.000000		1
7393.559570	2060.822510	2.957305	3.059069	1493.904907	25652.662109	219.312424	151.510254	72.770065	50.844685	22.020979	103.221985	148.987747	92.148285	0.128215	0.000000	3.868854	3.314041	0.470896	0.485589	3.174323	4.409132	2.341063	2.180442	1.861953	1.706246	1.342837	2.013772	2.173151	1.964487	0.000000	0.000000	61552.000000		1
15636.186523	3485.685547	2.485493	2.781532	3507.444336	67730.757812	569.054626	356.520294	194.953964	88.623566	67.318016	365.678986	456.214478	305.357971	1.449917	0.000000	4.194131	3.542288	0.395413	0.444284	3.544991	4.830786	2.755154	2.552084	2.289932	1.947549	1.828131	2.563100	2.659169	2.484809	0.161343	0.000000	61639.000000		1
11039.796875	2521.539307	2.759946	4.156880	2079.809082	42036.519531	319.003510	211.109665	114.234016	50.702831	52.340298	225.180771	290.855164	179.254654	0.420967	0.000000	4.042961	3.401666	0.440901	0.618767	3.318023	4.623627	2.503795	2.324508	2.057796	1.705032	1.718836	2.352531	2.463677	2.253470	0.000000	0.000000	61731.000000		1
8483.337891	2576.417480	1.908834	3.336605	2411.258545	45796.187500	361.296997	246.862534	100.573059	64.024582	40.893459	183.920349	295.782959	165.198975	0.647299	0.000000	3.928567	3.411016	0.280768	0.523305	3.382244	4.660830	2.557864	2.392455	2.002482	1.806347	1.611654	2.264630	2.470973	2.218007	0.000000	0.000000	61843.000000		1
9034.232422	3160.622559	0.641418	2.392981	2515.066406	46243.445312	397.626526	254.356018	130.084442	60.438194	45.186024	242.508301	278.184082	194.244705	1.616626	0.000000	3.955891	3.499773	0.000000	0.378939	3.400549	4.665050	2.599475	2.405442	2.114225	1.781312	1.655004	2.384727	2.444332	2.288349	0.208610	0.000000	61939.000000		1
9036.051758	1668.012817	2.235711	1.659051	252.348511	7398.265625	14.663177	24.167261	18.268068	19.711258	17.561892	3.046734	17.213430	23.791044	0.528129	0.000000	3.955979	3.222199	0.349416	0.219860	2.402001	3.869130	1.166228	1.383227	1.261693	1.294714	1.244571	0.483835	1.235867	1.376413	0.000000	0.000000	61967.000000		1
8406.922852	2832.158203	2.716774	3.484625	2153.393311	44388.058594	337.838989	217.835312	120.691368	44.775887	38.392548	174.847992	243.778793	125.141205	0.131014	99998.000000	3.924637	3.452117	0.434053	0.542156	3.333123	4.647266	2.528710	2.338128	2.081676	1.651044	1.584247	2.242661	2.386996	2.097400	0.000000	4.999991	62015.000000		1
7724.065430	2402.355957	2.389898	3.062153	2926.390869	51985.667969	480.255310	299.122650	165.470337	60.740402	45.664005	217.958649	288.505341	145.965683	0.538973	0.000000	3.887846	3.380637	0.378379	0.486027	3.466332	4.715884	2.681472	2.475849	2.218720	1.783478	1.659574	2.338374	2.460154	2.164251	0.000000	0.000000	62126.000000		1
8332.986328	1782.675415	3.339689	4.662613	2586.874512	51424.574219	406.196228	260.825714	127.167221	75.730453	42.894806	256.881592	338.085693	145.799164	1.044964	0.000000	3.920801	3.251072	0.523706	0.668629	3.412775	4.711171	2.608736	2.416350	2.104375	1.879271	1.632405	2.409733	2.529027	2.163755	0.019101	0.000000	62261.000000		1
9485.993164	4104.018555	0.983713	2.189455	3927.443604	77009.000000	610.031372	399.418182	194.047348	84.007210	67.811417	354.481934	451.644379	314.809631	1.165610	0.000000	3.977083	3.613209	0.000000	0.340336	3.594110	4.886541	2.785352	2.601428	2.287908	1.924317	1.831303	2.549594	2.654797	2.498048	0.066553	0.000000	62329.000000		1
10187.130859	1249.925659	1.415436	2.426902	1736.672241	35540.789062	268.433289	170.641769	94.047867	68.810547	33.279709	156.188278	204.717087	86.582130	2.050146	99998.000000	4.008052	3.096884	0.150890	0.385052	3.239718	4.550727	2.428836	2.232085	1.973349	1.837655	1.522179	2.193648	2.311154	1.937428	0.311785	4.999991	62358.000000		1
7770.608398	2293.364258	1.356845	1.831741	1789.598389	36423.296875	293.167969	180.602249	84.099724	28.351894	33.066929	136.140900	168.421478	116.923035	1.141550	0.000000	3.890455	3.360473	0.132530	0.262864	3.252756	4.561379	2.467117	2.256723	1.924795	1.452582	1.519394	2.133989	2.226398	2.067900	0.057495	0.000000	62389.000000		1
8019.450684	3158.574951	1.671386	3.151581	2563.357910	46779.464844	401.635376	257.482941	134.457184	58.985756	38.346291	211.279282	317.396881	183.901840	0.503797	99998.000000	3.904145	3.499491	0.223077	0.498528	3.408809	4.670055	2.603832	2.410748	2.128584	1.770747	1.583723	2.324857	2.501603	2.264586	0.000000	4.999991	62422.000000		1
8412.149414	3622.554199	2.377563	3.102241	1643.108521	31628.896484	277.320618	165.976074	92.345642	28.663351	32.743137	133.131165	192.585648	82.406754	0.326051	0.000000	3.924907	3.559015	0.376132	0.491676	3.215666	4.500084	2.442982	2.220046	1.965416	1.457327	1.515120	2.124280	2.284624	1.915963	0.000000	0.000000	62489.000000		1
5337.541504	2209.171875	1.779317	3.398280	2001.139893	41703.324219	336.577759	203.363312	93.579140	40.239708	36.566975	212.179733	243.997742	163.604675	0.295278	99998.000000	3.727341	3.344229	0.250253	0.531259	3.301277	4.620171	2.527085	2.308273	1.971179	1.604655	1.563089	2.326704	2.387386	2.213796	0.000000	4.999991	62540.000000		1
7493.096680	1871.348389	2.803118	3.410615	1245.383301	22685.734375	188.401016	121.832352	63.084045	10.268850	11.197056	81.099243	104.958130	83.433632	1.159022	0.000000	3.874661	3.272155	0.447641	0.532833	3.095303	4.355753	2.275083	2.085763	1.799919	1.011522	1.049104	1.909017	2.021016	1.921341	0.064092	0.000000	62565.000000		1
9579.273438	2175.090576	1.526451	4.089037	1771.145386	37479.445312	295.884735	183.756912	93.261513	28.062023	44.319492	184.105377	249.203094	158.954391	0.555654	0.000000	3.981333	3.337477	0.183683	0.611621	3.248254	4.573793	2.471123	2.264244	1.969702	1.448119	1.646595	2.265066	2.396554	2.201272	0.000000	0.000000	62612.000000		1
12381.932617	1570.591309	4.567017	4.644111	2344.677490	44446.457031	338.024017	233.395844	115.479851	43.135338	34.263420	210.921570	278.125488	200.150070	1.329175	99998.000000	4.092788	3.196063	0.659633	0.666903	3.370083	4.647837	2.528948	2.368093	2.062506	1.634833	1.534831	2.324121	2.444241	2.301356	0.123582	4.999991	62685.000000		1
16099.654297	5454.017578	2.371395	5.522976	4745.513184	99998.000000	784.718994	481.350037	263.163177	129.079132	90.649582	461.037445	550.549133	335.390503	0.712041	0.000000	4.206817	3.736717	0.375004	0.742173	3.676283	4.999991	2.894714	2.682461	2.420225	2.110856	1.957366	2.663736	2.740796	2.525551	0.000000	0.000000	62801.000000		1
9144.707031	1941.922852	3.259512	3.447620	2124.803955	48778.507812	314.973083	210.637863	140.057251	53.166740	38.605324	178.779755	256.631836	146.159973	1.087241	0.000000	3.961170	3.288232	0.513153	0.537519	3.327319	4.688229	2.498273	2.323536	2.146306	1.725640	1.586647	2.252318	2.409311	2.164829	0.036326	0.000000	62830.000000		1
20724.876953	6107.708496	1.662135	2.596508	7225.724121	99998.000000	1187.264038	732.193665	386.595978	134.839554	111.742355	561.345276	781.394714	453.300354	2.908320	99998.000000	4.316492	3.785878	0.220666	0.414390	3.858881	4.999991	3.074547	2.864626	2.587257	2.129817	2.048218	2.749230	2.892870	2.656386	0.463642	4.999991	62866.000000		1
14576.728516	3294.743652	2.013681	4.795214	3255.281006	61882.562500	539.052979	329.725677	155.593124	57.613491	59.466820	247.457703	302.582611	247.476196	0.979442	0.000000	4.163660	3.517822	0.303991	0.680808	3.512589	4.791568	2.731632	2.518153	2.191990	1.760524	1.774275	2.393501	2.480844	2.393533	0.000000	0.000000	62959.000000		1
8738.196289	3536.730713	1.822490	2.901798	2047.648804	37291.878906	310.350555	207.699051	100.844421	53.761902	37.963909	169.257172	230.759247	112.852501	1.256307	0.000000	3.941422	3.548602	0.260665	0.462667	3.311255	4.571614	2.491853	2.317435	2.003652	1.730475	1.579371	2.228547	2.363159	2.052511	0.099096	0.000000	63016.000000		1
30664.146484	8137.958984	2.676685	5.208435	6805.312012	99998.000000	1061.435181	688.287415	339.032410	126.337692	105.778404	537.557312	733.627625	432.062622	2.210647	0.000000	4.486631	3.910516	0.427597	0.716707	3.832848	4.999991	3.025893	2.837770	2.530241	2.101533	2.024397	2.730425	2.865476	2.635547	0.344519	0.000000	63046.000000		1
8308.776367	1001.771057	2.063021	2.541001	1480.792847	30107.562500	245.419342	158.485672	85.086517	42.768372	29.335608	130.482239	162.975586	91.167656	0.500526	0.000000	3.919537	3.000768	0.314504	0.405005	3.170494	4.478675	2.389909	2.199990	1.929861	1.631123	1.467395	2.115551	2.212122	1.959841	0.000000	0.000000	63168.000000		1
6924.267090	2612.882568	1.097811	3.496960	2110.920898	38209.203125	325.695221	215.880219	99.058937	57.024498	28.928553	158.427078	202.367279	89.073792	0.594977	0.000000	3.840374	3.417120	0.040528	0.543691	3.324472	4.582168	2.512811	2.334213	1.995894	1.756061	1.461327	2.199829	2.306140	1.949750	0.000000	0.000000	63224.000000		1
7425.125000	2555.044189	2.861710	4.021195	1742.004028	37429.347656	265.309448	175.415390	86.933678	47.375477	28.450573	160.187897	227.071106	134.531189	0.228163	99998.000000	3.870704	3.407398	0.456626	0.604355	3.241049	4.573212	2.423753	2.244068	1.939188	1.675554	1.454091	2.204630	2.356162	2.128823	0.000000	4.999991	63464.000000		1
4430.891602	2079.886230	3.580221	4.206220	1781.577637	33096.800781	275.248352	178.998703	77.185982	40.202702	28.339560	150.902756	227.256134	134.975250	0.433612	0.000000	3.646491	3.318040	0.553910	0.623892	3.250805	4.519786	2.439725	2.252850	1.887538	1.604255	1.452393	2.178697	2.356516	2.130254	0.000000	0.000000	63793.000000		1
8477.574219	1273.833862	2.180203	3.453787	1560.411865	38154.460938	243.424164	158.732361	107.807510	64.653664	26.430725	185.113754	207.452362	144.500916	0.845114	0.000000	3.928272	3.105113	0.338497	0.538296	3.193239	4.581545	2.386364	2.200665	2.032649	1.810593	1.422109	2.267439	2.316918	2.159871	0.000000	0.000000	63892.000000		1
9775.615234	2400.351318	1.970509	3.009729	1653.981812	34485.757812	265.448242	166.623657	90.951790	78.653839	35.527756	189.097946	256.733582	147.310196	0.898724	0.000000	3.990144	3.380275	0.294578	0.478527	3.218531	4.537640	2.423980	2.221737	1.958811	1.895720	1.550568	2.276687	2.409483	2.168233	0.000000	0.000000	63957.000000		1
8080.123047	3141.330566	2.026016	3.028231	1412.056274	31866.970703	214.541870	145.037491	73.948051	34.803074	23.846552	116.414223	146.875397	88.386124	0.225547	99998.000000	3.907418	3.497114	0.306643	0.481189	3.149852	4.503341	2.331512	2.161480	1.868927	1.541618	1.377426	2.066006	2.166949	1.946384	0.000000	4.999991	64033.000000		1
12657.560547	3175.803711	3.882427	2.503996	2892.022705	58870.695312	479.675568	286.019867	150.295258	78.983803	38.889030	267.458832	406.470703	258.620819	1.514661	99998.000000	4.102350	3.501854	0.589103	0.398634	3.461202	4.769899	2.680948	2.456396	2.176945	1.897538	1.589827	2.427257	2.609029	2.412663	0.180315	4.999991	64116.000000		1
5519.843262	2050.498047	2.371395	3.762161	873.638611	23422.732422	99.077446	89.684372	79.979851	30.186718	53.650887	102.574402	155.833649	90.702011	0.197638	0.000000	3.741927	3.311859	0.375004	0.575437	2.941332	4.369637	1.995975	1.952717	1.902981	1.479816	1.729577	2.011039	2.192661	1.957617	0.000000	0.000000	64256.000000		1
8587.484375	2575.504639	2.235711	4.230890	2184.936768	39342.839844	346.445709	218.917694	117.601463	59.923210	45.158272	227.953049	340.429352	183.044571	0.292973	0.000000	3.933866	3.410862	0.349416	0.626432	3.339439	4.594866	2.539635	2.340281	2.070413	1.777595	1.654737	2.357845	2.532027	2.262557	0.000000	0.000000	64289.000000		1
13849.095703	2377.753662	3.432201	3.860841	3333.274902	67929.835938	507.160919	332.118652	154.294861	75.536179	67.971771	333.842468	440.518250	324.884216	0.160128	0.000000	4.141421	3.376167	0.535573	0.586682	3.522871	4.832060	2.705146	2.521293	2.188351	1.878155	1.832329	2.523542	2.643964	2.511729	0.000000	0.000000	64376.000000		1
20010.109375	3406.060303	2.889463	3.833087	3333.620361	69782.132812	505.332275	341.918793	186.442841	71.456398	64.366882	305.512177	416.724121	316.484100	1.418804	99998.000000	4.301250	3.532252	0.460817	0.583549	3.522916	4.843744	2.703577	2.533923	2.270546	1.854041	1.808662	2.485029	2.619849	2.500352	0.151922	4.999991	64443.000000		1
6451.832031	1849.823853	2.223376	3.780664	1517.239502	26321.833984	230.799347	155.383423	77.448097	32.644459	22.085737	100.909180	159.669830	107.887688	0.121939	99998.000000	3.809683	3.267130	0.347013	0.577568	3.181054	4.420316	2.363235	2.191405	1.889011	1.513809	1.344112	2.003931	2.203223	2.032972	0.000000	4.999991	64482.000000		1
6519.366211	1464.532349	2.346725	2.531749	1238.096436	26269.125000	203.369492	126.306854	73.803116	21.080439	23.898975	121.594902	147.390381	108.917656	0.216488	99998.000000	3.814205	3.165699	0.370462	0.403421	3.092754	4.419446	2.308286	2.101427	1.868075	1.323880	1.378379	2.084915	2.168469	2.037098	0.000000	4.999991	64531.000000		1
6644.177246	771.107361	1.193407	1.924253	1261.822754	23300.125000	204.276108	128.351379	55.180420	40.563499	17.157923	90.563240	140.094254	78.919044	1.077638	0.000000	3.822441	2.887115	0.076789	0.284262	3.100998	4.367358	2.310218	2.108401	1.741785	1.608135	1.234465	1.956952	2.146420	1.897182	0.032473	0.000000	64619.000000		1
9818.155273	2874.081543	2.599592	4.533096	2851.323486	55519.324219	451.187988	290.013306	136.239578	74.934853	39.872742	210.699539	315.096436	194.315628	1.590760	99998.000000	3.992030	3.458499	0.414905	0.656395	3.455046	4.744444	2.654357	2.462418	2.134303	1.874684	1.600676	2.323663	2.498444	2.288508	0.201605	4.999991	64675.000000		1
5421.373047	1657.349243	1.908834	2.729109	1468.704590	26963.511719	236.189713	147.544571	75.258644	19.705091	26.362883	129.698975	159.675995	104.415398	0.808793	0.000000	3.734109	3.219414	0.280768	0.436021	3.166934	4.430777	2.373261	2.168923	1.876556	1.294578	1.420993	2.112936	2.203240	2.018764	0.000000	0.000000	64810.000000		1
8738.606445	2296.047119	3.037483	3.466122	2389.376465	42341.242188	367.242462	241.247055	124.166740	44.149887	38.629993	199.863281	264.214722	170.351898	0.886270	0.000000	3.941442	3.360981	0.482514	0.539844	3.378285	4.626764	2.564953	2.382462	2.094005	1.644930	1.586925	2.300733	2.421957	2.231347	0.000000	0.000000	64899.000000		1
9980.387695	2176.120361	1.918085	3.657314	2152.027100	36517.617188	334.234100	217.890808	86.005470	53.071144	30.177467	179.948486	229.735458	176.920258	1.853271	99998.000000	3.999147	3.337683	0.282868	0.563162	3.332848	4.562502	2.524051	2.338239	1.934526	1.724858	1.479683	2.255148	2.361228	2.247777	0.267939	4.999991	65063.000000		1
17735.003906	4233.917969	2.510163	3.392113	3466.002197	71369.781250	536.977600	350.540924	189.045517	105.605721	66.658096	341.172516	494.014954	235.998520	1.014248	0.000000	4.248831	3.626742	0.399702	0.530470	3.539829	4.853514	2.729956	2.544739	2.276566	2.023687	1.823853	2.532974	2.693740	2.372909	0.006144	0.000000	65174.000000		1
8543.742188	2325.700195	2.285050	3.922516	2109.308105	43203.859375	353.991608	213.305298	108.954659	39.120308	38.907532	205.179642	260.677673	150.252090	0.255826	0.000000	3.931648	3.366554	0.358896	0.593565	3.324140	4.635522	2.548993	2.329002	2.037246	1.592402	1.590034	2.312134	2.416104	2.176821	0.000000	0.000000	65228.000000		1
12180.077148	3714.320068	2.334390	3.820752	3238.456055	57902.019531	476.764526	327.320374	155.765808	72.646721	48.109409	250.085052	332.775513	236.726288	0.254227	99998.000000	4.085650	3.569879	0.368173	0.582149	3.510338	4.762694	2.678304	2.514973	2.192472	1.861216	1.682230	2.398088	2.522151	2.374247	0.000000	4.999991	65397.000000		1
26240.951172	8806.812500	2.063021	3.993442	6432.888672	99998.000000	1042.161865	651.661865	321.226898	136.443100	108.738792	557.129822	748.966125	418.043945	2.913119	99998.000000	4.418980	3.944819	0.314504	0.601347	3.808406	4.999991	3.017935	2.814022	2.506812	2.134952	2.036385	2.745956	2.874462	2.621222	0.464358	4.999991	65449.000000		1
14928.594727	2443.634766	3.025148	6.013290	2167.819092	43491.796875	313.973938	220.678513	127.145630	69.803513	45.670170	188.598373	249.434372	171.770416	2.587108	0.000000	4.174019	3.388036	0.480747	0.779112	3.336023	4.638407	2.496894	2.343760	2.104301	1.843877	1.659633	2.275538	2.396956	2.234948	0.412815	0.000000	65595.000000		1
14094.903320	7467.578613	3.666565	3.068320	3623.035400	73132.625000	597.995544	368.173737	209.922424	79.751648	57.625828	296.680328	386.028595	190.803253	1.905129	0.000000	4.149062	3.873180	0.564259	0.486901	3.559072	4.864111	2.776698	2.566053	2.322059	1.901740	1.760617	2.472289	2.586619	2.280586	0.279924	0.000000	65681.000000		1
6190.944824	1793.924927	1.797820	3.731324	1302.682251	26375.162109	202.928513	130.929382	68.613190	51.547775	26.159355	101.436501	141.611450	119.245094	0.017399	0.000000	3.791757	3.253804	0.254746	0.571863	3.114839	4.421195	2.307343	2.117037	1.836408	1.712210	1.417627	2.006194	2.151098	2.076441	0.000000	0.000000	65822.000000		1
12354.607422	5166.033203	2.352893	6.161310	4383.460449	91042.335938	683.344177	446.707306	250.658615	141.118057	82.116882	417.815765	604.927795	403.504120	0.512271	99998.000000	4.091829	3.713157	0.371602	0.789673	3.641817	4.959243	2.834640	2.650023	2.399083	2.149583	1.914432	2.620985	2.781703	2.605848	0.000000	4.999991	65921.000000		1
8695.159180	4668.089844	1.674470	2.766114	3388.220947	63707.914062	546.675964	340.151794	179.852890	71.848030	48.279015	314.788055	386.259857	281.125946	2.346988	0.000000	3.939278	3.669139	0.223877	0.441870	3.529972	4.804193	2.737730	2.531673	2.254917	1.856415	1.683758	2.498018	2.586879	2.448901	0.370511	0.000000	66120.000000		1
17812.847656	4019.363525	1.477111	2.029100	2918.555176	52694.285156	454.216217	295.847717	163.808197	61.798126	63.848812	262.302826	322.919861	216.438370	0.395773	0.000000	4.250733	3.604157	0.169413	0.307303	3.465168	4.721764	2.657263	2.471068	2.214336	1.790975	1.805153	2.418803	2.509095	2.335334	0.000000	0.000000	66210.000000		1
6434.032715	1929.769775	2.537917	3.114576	1350.452515	24885.992188	193.658798	135.419296	56.617443	41.127823	16.781706	104.076180	132.539093	82.570190	0.587281	99998.000000	3.808483	3.285506	0.404477	0.493399	3.130479	4.395955	2.287037	2.131680	1.752950	1.614136	1.224836	2.017351	2.122344	1.916823	0.000000	4.999991	66239.000000		1
7861.128418	2511.214844	1.196491	3.484625	2350.055664	43464.535156	390.395172	237.793259	120.315147	60.484451	41.722984	197.152664	248.555511	146.058197	0.554339	0.000000	3.895485	3.399884	0.077909	0.542156	3.371078	4.638135	2.591504	2.376199	2.080320	1.781644	1.620375	2.294803	2.395423	2.164526	0.000000	0.000000	66357.000000		1
26399.751953	19304.660156	2.932636	3.413699	11703.626953	99998.000000	1846.394775	1189.330200	643.887756	244.062500	247.038315	1242.444458	1649.791016	1001.518188	3.464181	99998.000000	4.421600	4.285662	0.467258	0.533225	4.068320	4.999991	3.266325	3.075302	2.808810	2.387501	2.392764	3.094277	3.217429	3.000659	0.539601	4.999991	66456.000000		1
10145.981445	3127.191650	2.100026	3.725156	2455.914307	46859.449219	385.461182	243.877472	115.643288	56.435501	39.659966	184.651199	261.316010	228.239838	0.902182	0.000000	4.006294	3.495154	0.322225	0.571145	3.390213	4.670797	2.585981	2.387172	2.063120	1.751552	1.598352	2.266352	2.417166	2.358392	0.000000	0.000000	66505.000000		1
4565.786621	1343.988892	2.460824	2.812370	1140.471436	21774.664062	176.001312	116.889114	50.018242	27.284920	28.432072	104.196449	150.683807	117.607628	0.746000	0.000000	3.659516	3.128396	0.391080	0.449072	3.057084	4.337952	2.245516	2.067774	1.699128	1.435923	1.453809	2.017853	2.178066	2.070436	0.000000	0.000000	66564.000000		1
7735.398438	3335.843750	2.716774	3.981107	2857.586670	51300.011719	445.560150	290.185974	134.725464	47.674603	56.000694	266.348694	382.932526	208.938721	1.473133	0.000000	3.888483	3.523206	0.434053	0.600004	3.455999	4.710117	2.648906	2.462677	2.129450	1.678287	1.748193	2.425451	2.583122	2.320019	0.168242	0.000000	66693.000000		1
7175.601074	1943.150146	2.235711	4.196969	2048.962402	41572.144531	328.822144	203.480499	97.449226	75.767464	35.311893	201.950974	268.383942	159.009903	0.398801	0.000000	3.855858	3.288506	0.349416	0.622936	3.311534	4.618803	2.516961	2.308523	1.988778	1.879483	1.547921	2.305246	2.428756	2.201424	0.000000	0.000000	66728.000000		1
14046.695312	8762.579102	3.089906	3.897846	5807.124023	99998.000000	940.595825	592.410889	296.640259	161.032837	109.759514	594.760681	774.832520	476.443817	2.742538	0.000000	4.147574	3.942632	0.489945	0.590825	3.763961	4.999991	2.973403	2.772623	2.472230	2.206914	2.040442	2.774342	2.889208	2.678012	0.438153	0.000000	66784.000000		1
14878.478516	6980.727051	1.887248	4.773628	7029.295898	99998.000000	1123.109985	714.150696	359.329559	185.782928	131.546127	681.901001	905.111267	414.855377	2.390793	0.000000	4.172558	3.843901	0.275829	0.678849	3.846912	4.999991	3.050422	2.853790	2.555493	2.269006	2.119078	2.833721	2.956702	2.617897	0.378542	0.000000	66912.000000		1
13261.581055	3722.991699	2.306637	3.077571	2673.391846	49399.753906	397.244141	271.298096	124.129738	55.889683	47.162701	268.257507	352.955475	193.714294	1.606289	99998.000000	4.122595	3.570892	0.362979	0.488208	3.427063	4.693725	2.599057	2.433447	2.093876	1.747332	1.673599	2.428552	2.547720	2.287162	0.205824	4.999991	66976.000000		1
5261.098633	1549.344360	1.760815	2.978892	1340.846558	28031.052734	208.251053	136.091553	74.771416	38.312370	31.176600	131.876083	178.591644	83.338043	0.517686	0.000000	3.721076	3.190148	0.245714	0.474055	3.127379	4.447639	2.318587	2.133831	1.873736	1.583339	1.493829	2.120166	2.251861	1.920843	0.000000	0.000000	67011.000000		1
7607.518555	3361.000732	2.087691	2.507080	1911.686768	37350.382812	304.300262	195.428864	76.646324	52.226200	28.176121	148.466599	187.380295	110.931335	0.983464	99998.000000	3.881243	3.526469	0.319666	0.399168	3.281417	4.572295	2.483302	2.290989	1.884491	1.717888	1.449881	2.171629	2.272724	2.045054	0.000000	4.999991	67069.000000		1
11626.046875	2382.203613	4.610189	5.760424	2884.590820	52190.574219	438.516907	293.013763	137.158539	62.667740	47.653015	237.978287	315.602173	209.614059	0.187785	99998.000000	4.065432	3.376979	0.663719	0.760454	3.460084	4.717592	2.641986	2.466888	2.137223	1.797044	1.678090	2.376537	2.499140	2.321420	0.000000	4.999991	67123.000000		1
8864.625977	1346.724243	1.612795	3.533965	1277.731689	28326.533203	211.433456	128.354462	83.359627	37.880646	23.750956	108.936157	141.293823	101.797302	2.123124	99998.000000	3.947660	3.129279	0.207579	0.548262	3.106440	4.452193	2.325174	2.108411	1.920956	1.578417	1.375681	2.037172	2.150123	2.007736	0.326975	4.999991	67189.000000		1
14519.916992	4760.518555	2.013681	4.511510	3178.878174	56690.640625	504.129608	320.011902	129.072968	82.934067	48.402363	227.203705	332.513397	173.238281	1.099975	0.000000	4.161964	3.677654	0.303991	0.654322	3.502274	4.753511	2.702542	2.505166	2.110835	1.918733	1.684867	2.356416	2.521809	2.238644	0.041383	0.000000	67226.000000		1
14386.242188	2824.473389	3.385945	2.670518	2992.052979	66587.875000	460.926422	300.393158	175.131699	92.697189	55.599812	300.380829	413.575623	250.100464	1.419130	0.000000	4.157948	3.450938	0.529680	0.426595	3.475969	4.823395	2.663632	2.477690	2.243365	1.967067	1.745073	2.477672	2.616555	2.398114	0.152022	0.000000	67252.000000		1
11494.389648	1398.139404	2.618094	3.262596	1893.649902	37820.925781	309.339081	192.961868	97.446144	35.059025	34.457695	148.867493	217.893890	140.868271	0.344493	0.000000	4.060486	3.145550	0.417985	0.513563	3.277300	4.577732	2.490435	2.285471	1.988765	1.544800	1.537286	2.172800	2.338245	2.148813	0.000000	0.000000	67379.000000		1
11594.549805	3752.435059	1.948923	3.694319	3377.544922	65487.558594	520.516602	343.836884	193.245575	65.862495	48.090904	281.915405	400.059601	252.928253	1.147254	0.000000	4.064254	3.574313	0.289795	0.567534	3.528601	4.816159	2.716434	2.536352	2.286109	1.818638	1.682063	2.450119	2.602125	2.402997	0.059660	0.000000	67421.000000		1
3705.510010	1032.848999	2.587257	2.368311	726.161865	21424.494141	119.864922	72.739227	48.130993	33.214951	24.099419	112.948097	143.461700	105.309677	0.549109	99998.000000	3.568848	3.014037	0.412840	0.374439	2.861033	4.330911	2.078692	1.861769	1.682425	1.521334	1.382007	2.052879	2.156736	2.022468	0.000000	4.999991	67598.000000		1
24926.537109	5068.032227	2.346725	4.678032	5181.985352	98612.671875	814.600403	525.601685	267.147369	90.785271	97.754517	470.523041	621.490540	367.402802	1.244141	0.000000	4.396662	3.704839	0.370462	0.670063	3.714496	4.993933	2.910945	2.720657	2.426751	1.958015	1.990137	2.672581	2.793435	2.565142	0.094870	0.000000	67665.000000		1
8227.772461	2159.634766	1.834825	3.583304	2115.361572	42641.718750	352.807465	215.229553	97.745270	76.476723	55.436371	256.314209	342.335083	206.749268	1.307503	0.000000	3.915282	3.334380	0.263595	0.554284	3.325385	4.629835	2.547538	2.332902	1.990096	1.883529	1.743795	2.408773	2.534451	2.315444	0.116443	0.000000	67809.000000		1
6433.841797	1844.131226	2.587257	2.652015	1615.971558	32343.062500	257.378082	160.739883	76.982452	32.573532	21.499826	142.104843	178.351120	94.750954	0.713077	0.000000	3.808470	3.265792	0.412840	0.423576	3.208434	4.509781	2.410572	2.206124	1.886392	1.512865	1.332435	2.152609	2.251276	1.976584	0.000000	0.000000	67852.000000		1
8692.412109	2439.169434	1.945839	2.445405	2070.977295	43240.871094	312.934723	206.999054	100.008728	63.056290	36.233929	213.206619	285.446289	174.197311	0.529799	99998.000000	3.939140	3.387242	0.289107	0.388351	3.316175	4.635894	2.495454	2.315968	2.000038	1.799728	1.559115	2.328801	2.455524	2.241041	0.000000	4.999991	67876.000000		1
12311.000977	2795.421631	1.100895	3.478457	2682.032471	50937.023438	431.729584	274.976990	122.890076	56.342991	41.821667	216.074493	302.582611	126.704659	2.143909	0.000000	4.090293	3.446447	0.041746	0.541387	3.428464	4.707034	2.635212	2.439296	2.089517	1.750840	1.621401	2.334604	2.480844	2.102793	0.331206	0.000000	67948.000000		1
8318.416016	3278.026611	2.291218	3.814585	3301.691162	65193.085938	521.065491	335.553955	179.405746	75.520760	66.932549	325.556458	447.462830	242.101242	0.957658	0.000000	3.920041	3.515612	0.360066	0.581447	3.518736	4.814201	2.716892	2.525762	2.253836	1.878066	1.825637	2.512626	2.650757	2.383997	0.000000	0.000000	68149.000000		1
19024.685547	6012.423828	1.409269	1.856411	4048.902832	80348.882812	642.093018	405.727509	204.137344	73.941887	57.752258	348.036926	453.735138	234.163696	1.434279	99998.000000	4.279317	3.779050	0.148994	0.268674	3.607337	4.904980	2.807598	2.608234	2.309922	1.868891	1.761569	2.541625	2.656802	2.369519	0.156634	4.999991	68180.000000		1
15633.035156	5658.978027	2.275799	3.345856	5389.468750	99998.000000	836.254456	551.178223	256.810669	128.582657	112.389946	563.676636	754.199219	435.146362	2.917635	0.000000	4.194043	3.752738	0.357134	0.524507	3.731546	4.999991	2.922338	2.741292	2.409613	2.109182	2.050727	2.751030	2.877486	2.638635	0.465031	0.000000	68231.000000		1
6908.416504	2791.785889	3.401364	2.565671	1539.710815	30456.318359	233.704224	156.197540	99.333389	45.886032	26.073011	128.049164	141.340088	73.337479	1.238471	99998.000000	3.839379	3.445882	0.531653	0.409201	3.187439	4.483677	2.368667	2.193674	1.997095	1.661680	1.416191	2.107377	2.150265	1.865326	0.092886	4.999991	68291.000000		1
7476.213379	749.397827	2.192538	1.665219	1646.448242	34137.816406	266.826660	164.569885	79.406273	38.565235	30.424166	142.126434	178.385040	134.210480	1.618307	0.000000	3.873682	2.874712	0.340947	0.221471	3.216548	4.533236	2.426229	2.216350	1.899855	1.586196	1.483219	2.152675	2.251359	2.127786	0.209061	0.000000	68319.000000		1
8475.529297	2652.552002	3.555551	4.452919	2196.195557	47212.039062	346.029419	225.945541	147.069672	42.805378	47.415565	202.536880	289.930023	155.602371	0.128789	0.000000	3.928167	3.423664	0.550907	0.648645	3.341671	4.674053	2.539113	2.354004	2.167523	1.631498	1.675921	2.306504	2.462293	2.192016	0.000000	0.000000	68376.000000		1
8144.601074	1590.740479	2.032184	2.966557	1420.493408	39008.601562	235.859756	143.945847	95.497223	69.377953	24.790176	178.961700	234.549164	126.726242	1.238888	99998.000000	3.910870	3.201599	0.307963	0.472253	3.152439	4.591160	2.372654	2.158199	1.979991	1.841221	1.394280	2.252760	2.370234	2.102867	0.093032	4.999991	68434.000000		1
9164.640625	3843.121826	2.056854	3.065236	3291.928223	64474.382812	522.064636	335.350433	155.546860	115.766640	54.215210	271.313507	355.943634	229.982147	1.147853	0.000000	3.962116	3.584684	0.313203	0.486464	3.517450	4.809387	2.717724	2.525499	2.191861	2.063583	1.734121	2.433471	2.551381	2.361694	0.059886	0.000000	68476.000000		1
13081.145508	4139.873047	1.705307	3.256428	3237.111572	62471.882812	515.847839	326.086884	164.209091	113.641937	62.171257	289.257782	365.238007	209.503036	1.140703	99998.000000	4.116646	3.616987	0.231803	0.512742	3.510158	4.795685	2.712522	2.513333	2.215397	2.055539	1.793590	2.461285	2.562576	2.321190	0.057172	4.999991	68520.000000		1
6690.905273	2609.632324	3.783747	4.101373	1578.568970	33633.886719	266.925354	162.753571	95.373871	33.070015	27.445274	152.589554	182.933548	160.101547	0.956689	99998.000000	3.825485	3.416579	0.577922	0.612929	3.198264	4.526777	2.426390	2.211530	1.979429	1.519434	1.438468	2.183525	2.262293	2.204396	0.000000	4.999991	68585.000000		1
20557.500000	5817.948242	1.464776	3.145414	4413.860352	86415.375000	715.510681	447.888397	249.795181	121.437630	110.058640	524.223267	691.118286	325.531799	1.394144	99998.000000	4.312970	3.764770	0.165771	0.497678	3.644819	4.936591	2.854616	2.651170	2.397584	2.084353	2.041624	2.719516	2.839552	2.512594	0.144308	4.999991	68610.000000		1
7350.960938	2819.542480	1.483278	2.232627	1486.614990	32106.814453	253.403152	152.669739	90.553986	41.278927	21.188370	146.554688	208.485413	92.487495	1.155661	99998.000000	3.866344	3.450179	0.171223	0.348816	3.172199	4.506597	2.403812	2.183753	1.956908	1.615728	1.326097	2.166000	2.319076	1.966083	0.062831	4.999991	68686.000000		1
12963.763672	4580.906250	2.275799	4.551599	3342.334961	63730.742188	520.097229	338.865875	160.860153	70.318497	63.981411	311.263336	386.910522	222.072357	1.150214	0.000000	4.112731	3.660951	0.357134	0.658164	3.524050	4.804349	2.716084	2.530028	2.206449	1.847070	1.806054	2.493128	2.587610	2.346494	0.060779	0.000000	68781.000000		1
4249.435059	1508.543457	1.390766	2.602675	909.669006	25190.501953	159.814758	91.068970	64.693756	33.224201	17.898020	101.871307	156.166702	91.059723	0.478676	0.000000	3.628331	3.178558	0.143254	0.415420	2.958883	4.401237	2.203617	1.959370	1.810862	1.521455	1.252805	2.008052	2.193588	1.959326	0.000000	0.000000	68815.000000		1
7311.895996	1077.005005	2.451572	3.574053	1639.111938	30203.115234	280.959442	169.321930	86.662308	27.648802	28.774366	142.363876	158.541183	121.659660	0.952664	99998.000000	3.864030	3.032218	0.389445	0.553161	3.214609	4.480052	2.448644	2.228713	1.937830	1.441676	1.459006	2.153400	2.200142	2.085147	0.000000	4.999991	68867.000000		1
5992.734375	1264.348267	2.272716	4.163047	1221.410278	25501.542969	204.316193	122.927078	66.688934	42.839298	24.349201	112.352936	165.072540	107.132172	0.982103	0.000000	3.777625	3.101867	0.356545	0.619411	3.086862	4.406567	2.310303	2.089648	1.824054	1.631842	1.386485	2.050584	2.217675	2.029920	0.000000	0.000000	68913.000000		1
6986.512207	4609.917969	2.303553	3.854673	2711.907715	50778.421875	403.815582	271.837738	151.501007	41.346767	44.775887	224.079880	318.217163	165.482666	0.148577	0.000000	3.844260	3.663693	0.362398	0.585988	3.433275	4.705679	2.606183	2.434310	2.180416	1.616442	1.651044	2.350403	2.502724	2.218753	0.000000	0.000000	68970.000000		1
8564.097656	3092.212891	2.519415	5.004908	1869.939087	38712.746094	299.427948	190.454788	92.425819	41.840168	36.742748	151.834045	181.604462	171.024155	0.985589	0.000000	3.932682	3.490269	0.401300	0.699396	3.271827	4.587854	2.476292	2.279792	1.965793	1.621593	1.565172	2.181369	2.259126	2.233057	0.000000	0.000000	69010.000000		1
5152.702148	1410.822754	2.590341	3.947186	1141.806641	25262.853516	198.953568	116.441978	63.833393	41.701401	23.319233	122.427513	154.467560	135.767761	0.037402	0.000000	3.712035	3.149472	0.413357	0.596288	3.057593	4.402483	2.298752	2.066110	1.805048	1.620151	1.367714	2.087879	2.188837	2.132797	0.000000	0.000000	69090.000000		1
7806.564941	2871.768799	2.346725	3.780664	2855.856689	57544.476562	464.407959	289.233124	112.315933	76.294777	58.156231	254.695236	298.937622	193.939407	1.911497	0.000000	3.892460	3.458149	0.370462	0.577568	3.455736	4.760004	2.666900	2.461248	2.050441	1.882495	1.764596	2.406021	2.475581	2.287666	0.281374	0.000000	69144.000000		1
9885.828125	3078.854004	2.322055	6.303162	3038.728516	59803.402344	490.203461	308.426300	168.221039	76.353371	48.010727	259.693970	376.487488	178.705750	0.182996	0.000000	3.995013	3.488389	0.365873	0.799558	3.482692	4.776726	2.690376	2.489151	2.225880	1.882828	1.681338	2.414462	2.575751	2.252139	0.000000	0.000000	69217.000000		1
5876.856934	2680.250000	2.741444	3.644979	1499.322998	36355.812500	242.967773	150.785568	96.289742	52.540741	35.096031	182.070099	249.360367	146.489929	0.748914	0.000000	3.769145	3.428175	0.437979	0.561695	3.175895	4.560574	2.385549	2.178360	1.983580	1.720496	1.545258	2.260239	2.396827	2.165808	0.000000	0.000000	69260.000000		1
7128.296387	987.752380	2.898715	4.181550	1635.349854	43804.726562	241.854553	166.583572	141.861237	60.530708	51.979500	258.515991	337.064972	213.123352	0.103059	0.000000	3.852986	2.994648	0.462205	0.621337	3.213611	4.641521	2.383554	2.221632	2.151864	1.781976	1.715832	2.412488	2.527714	2.328631	0.000000	0.000000	69342.000000		1
5097.506348	1416.136108	1.813238	3.718989	839.933350	18254.496094	136.282745	82.653450	52.836781	20.371178	18.665871	66.799950	106.000435	65.961174	1.340607	99998.000000	3.707358	3.151105	0.258455	0.570425	2.924245	4.261370	2.134441	1.917261	1.722936	1.309016	1.271048	1.824776	2.025308	1.819288	0.127301	4.999991	69378.000000		1
5231.957520	1963.410278	1.211909	3.018980	4269.405273	52237.792969	757.816467	434.822571	90.464561	60.145241	34.951096	148.044128	225.267120	128.866364	1.515712	0.000000	3.718664	3.293011	0.083470	0.479860	3.630367	4.717985	2.879564	2.638312	1.956478	1.779201	1.543461	2.170391	2.352698	2.110140	0.180617	0.000000	69527.000000		1
9195.857422	3572.921387	1.890332	5.800513	2363.300293	52206.734375	383.681854	240.028976	151.204956	60.943928	56.198055	283.198242	375.722717	200.020554	1.071030	99998.000000	3.963592	3.553024	0.276538	0.763466	3.373519	4.717727	2.583971	2.380264	2.179566	1.784930	1.749721	2.452091	2.574867	2.301075	0.029801	4.999991	69627.000000		1
7019.434570	1349.135742	1.840992	2.735276	1092.580933	23816.537109	195.882172	109.454224	71.450226	29.128996	19.153101	99.296387	116.747269	57.616573	0.711899	99998.000000	3.846302	3.130056	0.265052	0.437001	3.038454	4.376879	2.291995	2.039232	1.854004	1.464326	1.282239	1.996933	2.067247	1.760547	0.000000	4.999991	69693.000000		1
15545.941406	2952.124756	1.751564	3.567886	3320.317139	61506.027344	536.188171	336.929291	152.213348	88.386124	46.148151	258.509827	325.796997	185.110672	1.284903	99998.000000	4.191617	3.470135	0.243426	0.552411	3.521180	4.788918	2.729317	2.527539	2.182453	1.946384	1.664154	2.412477	2.512947	2.267431	0.108870	4.999991	69744.000000		1
17961.103516	7884.642090	2.618094	4.761292	5169.894043	97367.468750	808.257202	527.007874	270.579559	116.750351	76.633995	417.285370	561.339111	251.189026	1.434249	0.000000	4.254333	3.896782	0.417985	0.677725	3.713482	4.988414	2.907550	2.721817	2.432295	2.067258	1.884421	2.620433	2.749225	2.400001	0.156625	0.000000	69843.000000		1
11317.428711	3327.045654	4.317234	3.629560	2613.582764	55124.722656	432.044128	264.671143	160.453094	82.298820	47.730110	229.488754	309.949677	196.196716	1.137573	99998.000000	4.053748	3.522059	0.635206	0.559854	3.417236	4.741346	2.635528	2.422707	2.205348	1.915394	1.678792	2.360761	2.491291	2.292692	0.055979	4.999991	70115.000000		1
20304.044922	6168.880371	4.079786	3.999609	4913.395020	98144.070312	742.231262	503.222992	239.825439	114.798340	81.765335	436.768433	621.462769	349.782318	0.696287	0.000000	4.307582	3.790206	0.610637	0.602018	3.691382	4.991864	2.870539	2.701761	2.379895	2.059936	1.912569	2.640251	2.793415	2.543798	0.000000	0.000000	70257.000000		1
18561.628906	2374.528076	3.018980	4.711953	3534.624512	71493.968750	567.040955	364.763123	187.337128	77.457352	68.477501	333.250397	430.237061	266.564545	1.021578	0.000000	4.268616	3.375577	0.479860	0.673201	3.548343	4.854270	2.753614	2.562011	2.272624	1.889063	1.835548	2.522771	2.633708	2.425802	0.009272	0.000000	70337.000000		1
5688.600586	1321.474609	1.837908	3.274930	1111.576782	22170.660156	172.969986	116.361801	65.239578	29.175253	17.531055	78.851196	113.660446	37.846725	0.384470	0.000000	3.755005	3.121059	0.264324	0.515202	3.045939	4.345778	2.237971	2.065810	1.814511	1.465015	1.243808	1.896808	2.055609	1.578028	0.000000	0.000000	70435.000000		1
5075.331543	2439.299072	2.556419	2.904882	1715.348145	55442.210938	288.015045	175.427734	126.877350	89.983498	66.133858	340.987488	431.455139	227.249954	0.799337	99998.000000	3.705464	3.387265	0.407632	0.463128	3.234352	4.743841	2.459415	2.244098	2.103384	1.954163	1.820424	2.532738	2.634936	2.356504	0.000000	4.999991	70476.000000		1
5024.144531	1734.461182	3.660398	3.287266	1134.815918	26763.380859	179.627777	117.407188	63.743965	36.557724	15.862752	92.678688	140.744919	77.343254	0.258847	0.000000	3.701062	3.239165	0.563528	0.516835	3.054925	4.427541	2.254374	2.069695	1.804439	1.562979	1.200379	1.966980	2.148433	1.888422	0.000000	0.000000	70569.000000		1
5551.324707	1044.943359	2.759946	4.267894	874.986206	19348.650391	144.689026	91.488358	28.339560	18.755299	22.995440	87.208130	101.615356	98.873917	0.227917	0.000000	3.744397	3.019093	0.440901	0.630214	2.942001	4.286651	2.160436	1.961366	1.452393	1.273124	1.361642	1.940557	2.006959	1.995082	0.000000	0.000000	70620.000000		1
8113.612793	4372.127930	1.847160	3.450704	3616.399170	75801.625000	581.664062	372.123993	190.633652	95.090172	71.971382	307.128052	403.901947	214.813248	1.385234	99998.000000	3.909214	3.640693	0.266504	0.537908	3.558276	4.879679	2.764672	2.570688	2.280200	1.978136	1.857160	2.487319	2.606276	2.332061	0.141523	4.999991	70688.000000		1
9429.545898	4210.647949	2.587257	2.704439	3583.825684	64307.031250	557.243958	362.135773	166.475632	87.954399	66.543999	333.105469	486.546143	303.412140	1.013930	0.000000	3.974491	3.624349	0.412840	0.432077	3.554347	4.808259	2.746045	2.558872	2.221351	1.944258	1.823109	2.522582	2.687124	2.482033	0.006008	0.000000	70747.000000		1
14846.114258	3161.677246	2.883296	3.558635	2752.181396	52931.203125	416.915314	269.037689	130.321884	50.776844	41.534878	217.039703	291.194366	188.425690	1.074126	0.000000	4.171613	3.499918	0.459889	0.551283	3.439677	4.723712	2.620048	2.429813	2.115017	1.705666	1.618413	2.336539	2.464183	2.275140	0.031055	0.000000	70792.000000		1
7520.116211	2549.129395	2.470075	3.574053	1888.170166	35062.203125	299.986115	199.903366	101.467339	75.742790	30.905230	165.393250	231.490097	154.464478	0.933968	0.000000	3.876225	3.406392	0.392710	0.553161	3.276041	4.544839	2.477101	2.300820	2.006326	1.879341	1.490032	2.218518	2.364532	2.188829	0.000000	0.000000	70838.000000		1
8817.562500	4192.459961	2.315888	4.570101	3257.516602	68092.335938	519.024048	329.778107	187.651672	48.053902	48.858757	284.946716	356.939667	195.583054	2.137265	99998.000000	3.945349	3.622469	0.364717	0.659926	3.512887	4.833098	2.715188	2.518222	2.273352	1.681729	1.688942	2.454764	2.552595	2.291331	0.329858	4.999991	70861.000000		1
10752.451172	4176.366211	2.032184	5.741921	6098.932129	99998.000000	987.638245	625.542603	303.575592	159.503296	109.216774	549.398926	675.320312	388.276642	0.610957	0.000000	4.031507	3.620799	0.307963	0.759057	3.785254	4.999991	2.994598	2.796257	2.482267	2.202770	2.038289	2.739888	2.829510	2.589141	0.000000	0.000000	70974.000000		1
8760.695312	1368.205566	1.785485	2.596508	1625.346191	31400.835938	259.317749	170.179199	87.738533	26.498568	31.414047	147.362625	220.320801	63.244396	2.441374	0.000000	3.942538	3.136151	0.251756	0.414390	3.210946	4.496941	2.413832	2.230906	1.943190	1.423222	1.497124	2.168387	2.343055	1.801022	0.387634	0.000000	71042.000000		1
11526.025391	2559.493896	1.766982	4.206220	2424.052979	50886.117188	363.881165	248.376648	130.318802	52.904621	49.463169	282.649323	405.505493	236.911316	1.410511	0.000000	4.061679	3.408154	0.247232	0.623892	3.384542	4.706599	2.560960	2.395111	2.115007	1.723494	1.694282	2.451248	2.607997	2.374586	0.149376	0.000000	71069.000000		1
14677.214844	4709.365723	1.507948	3.200921	3241.977783	58187.312500	519.125854	332.710754	170.484497	109.836609	44.066628	237.327621	327.116852	152.537140	1.479057	99998.000000	4.166644	3.672962	0.178386	0.505275	3.510810	4.764828	2.715273	2.522067	2.231685	2.040747	1.644110	2.375348	2.514703	2.183376	0.169985	4.999991	71102.000000		1
5625.855957	1489.482788	2.013681	3.398280	948.080078	28715.904297	146.863052	94.331566	53.626217	32.110973	21.509077	115.541527	166.457138	127.000694	0.832881	0.000000	3.750189	3.173035	0.303991	0.531259	2.976845	4.458123	2.166913	1.974657	1.729377	1.506653	1.332622	2.062738	2.221303	2.103806	0.000000	0.000000	71127.000000		1
4599.877441	1746.901001	4.156880	4.810632	819.004028	19421.318359	147.140594	87.806374	39.397846	13.260077	16.593597	59.633339	82.193970	56.019199	0.983741	0.000000	3.662746	3.242268	0.618767	0.682202	2.913286	4.288279	2.167732	1.943526	1.595472	1.122546	1.219941	1.775489	1.914840	1.748337	0.000000	0.000000	71208.000000		1
16708.005859	4497.938477	2.377563	4.082870	5220.883789	99706.398438	803.249207	531.759888	279.041351	115.091301	93.236839	411.275146	546.238037	389.365204	2.635339	0.000000	4.222925	3.653013	0.376132	0.610966	3.717744	4.998723	2.904850	2.725716	2.445668	2.061043	1.969588	2.614132	2.737382	2.590357	0.420836	0.000000	71244.000000		1
20139.570312	12307.225586	2.022933	4.462170	11801.144531	99998.000000	1895.197998	1206.497314	613.849060	242.690247	207.199493	959.042725	1263.090088	632.980530	2.718475	0.000000	4.304050	4.090160	0.305981	0.649546	4.071924	4.999991	3.277655	3.081526	2.788062	2.385052	2.316389	2.981838	3.101434	2.801390	0.434325	0.000000	71360.000000		1
7833.217773	2901.807373	1.970509	4.187717	1404.001587	31061.408203	247.692062	146.727371	94.834221	52.981716	27.920170	140.788086	215.738358	107.570061	0.561467	0.000000	3.893940	3.462669	0.294578	0.621977	3.147368	4.492221	2.393912	2.166511	1.976965	1.724126	1.445918	2.148566	2.333927	2.031691	0.000000	0.000000	71473.000000		1
5323.368652	1904.023682	1.156402	1.733061	1556.048462	31205.697266	241.293304	161.396713	79.554291	22.354023	28.154535	142.471817	187.623917	107.853760	1.165041	99998.000000	3.726187	3.279672	0.063109	0.238814	3.192023	4.494234	2.382545	2.207895	1.900664	1.349356	1.449548	2.153729	2.273288	2.032835	0.066341	4.999991	71523.000000		1
6653.579590	2651.651367	1.887248	3.842339	2145.992188	41407.609375	328.399689	220.030930	93.329353	43.042824	35.950226	162.522278	240.334259	128.650497	0.075703	0.000000	3.823055	3.423517	0.275829	0.584596	3.331628	4.617080	2.516403	2.342484	1.970018	1.633901	1.555702	2.210913	2.380816	2.109411	0.000000	0.000000	71561.000000		1
5916.519531	1876.334717	2.072273	1.729977	1238.108765	28116.080078	196.659271	129.745224	55.439457	26.032923	21.802032	126.470291	152.715988	114.375870	0.496713	99998.000000	3.772066	3.273310	0.316447	0.238040	3.092759	4.448955	2.293715	2.113091	1.743819	1.415523	1.338497	2.101989	2.183885	2.058334	0.000000	4.999991	71606.000000		1
5618.957520	1181.503662	2.482410	3.663482	1289.465332	22072.951172	191.006775	134.969070	55.383949	53.274670	19.023584	91.846077	105.574883	89.024452	1.698387	99998.000000	3.749656	3.072435	0.394873	0.563894	3.110410	4.343861	2.281049	2.130234	1.743384	1.726521	1.279292	1.963061	2.023561	1.949509	0.230037	4.999991	71653.000000		1
10516.541992	2667.261230	1.366096	3.413699	2493.514160	42056.613281	396.331360	256.838440	102.719337	53.280838	31.731672	196.205963	282.516724	205.673035	0.302419	99998.000000	4.021873	3.426065	0.135481	0.533225	3.396812	4.623834	2.598058	2.409660	2.011652	1.726571	1.501493	2.292712	2.451044	2.313177	0.000000	4.999991	71714.000000		1
4551.160645	1683.844727	2.272716	4.015028	1124.436035	24962.146484	175.911880	114.789093	57.468555	36.027321	33.208782	106.253304	141.247574	89.591866	0.320468	0.000000	3.658122	3.226302	0.356545	0.603689	3.050935	4.397282	2.245295	2.059901	1.759430	1.556632	1.521253	2.026342	2.149981	1.952269	0.000000	0.000000	71764.000000		1
6327.356934	1920.429199	2.315888	1.995179	1336.686646	29767.671875	214.970505	138.530792	63.265984	46.718643	22.921431	103.727722	164.116577	60.623219	1.685898	0.000000	3.801222	3.283398	0.364717	0.299982	3.126029	4.473745	2.332379	2.141546	1.801170	1.669490	1.360242	2.015895	2.215153	1.782639	0.226831	0.000000	71888.000000		1
8817.219727	1456.348022	2.587257	4.119875	1672.407104	37307.023438	269.623627	168.880951	87.769371	33.316715	41.494789	190.951263	295.360504	156.990051	0.411127	0.000000	3.945332	3.163265	0.412840	0.614884	3.223342	4.571791	2.430758	2.227581	1.943343	1.522662	1.617994	2.280923	2.470352	2.195872	0.000000	0.000000	71926.000000		1
10495.603516	4307.514160	2.362144	4.218554	3852.246582	79782.960938	630.149658	395.831787	195.256165	87.883469	75.018112	439.290924	535.189026	327.474548	2.424304	99998.000000	4.021008	3.634227	0.373306	0.625164	3.585714	4.901910	2.799444	2.597511	2.290605	1.943907	1.875166	2.642752	2.728507	2.515177	0.384587	4.999991	72029.000000		1
12769.574219	1743.064819	2.346725	3.318103	2674.810303	52053.980469	435.109375	268.531982	122.655708	66.109192	43.795258	241.462906	327.992615	172.556763	0.424981	0.000000	4.106176	3.241313	0.370462	0.520890	3.427293	4.716454	2.638598	2.428996	2.088688	1.820262	1.641427	2.382850	2.515864	2.236932	0.000000	0.000000	72063.000000		1
5036.488770	1122.949585	3.000478	4.662613	946.223633	20664.521484	159.148666	97.510902	53.885250	27.334261	12.825270	74.059067	112.362190	52.065845	0.203304	0.000000	3.702128	3.050360	0.477190	0.668629	2.975994	4.315225	2.201803	1.989053	1.731470	1.436707	1.108067	1.869578	2.050620	1.716553	0.000000	0.000000	72106.000000		1
9023.389648	5180.779785	1.498697	2.966557	3370.356934	66513.882812	536.727783	346.507385	171.936935	55.377781	60.555378	311.997253	424.106598	190.682983	0.149935	0.000000	3.955370	3.714395	0.175714	0.472253	3.527676	4.822912	2.729754	2.539712	2.235369	1.743336	1.782153	2.494151	2.627475	2.280312	0.000000	0.000000	72171.000000		1
11126.660156	3895.341797	4.156880	4.693450	2697.781006	51013.617188	421.972656	276.904327	154.273285	88.435463	54.835041	250.368744	320.785919	230.571152	3.701891	0.000000	4.046365	3.590546	0.618767	0.671492	3.431007	4.707686	2.625284	2.442330	2.188291	1.946626	1.739058	2.398580	2.506215	2.362805	0.568424	0.000000	72218.000000		1
7376.537598	1930.778198	1.742312	3.432201	2811.737549	57843.601562	436.318207	291.268372	112.328270	47.375477	46.916000	225.470642	290.466614	259.077240	1.843540	0.000000	3.867852	3.285732	0.241126	0.535573	3.448975	4.762255	2.639803	2.464293	2.050489	1.675554	1.671321	2.353090	2.463096	2.413429	0.265653	0.000000	72284.000000		1
6233.306152	1795.920166	3.167000	3.207088	1275.215454	29755.222656	215.337479	130.106018	81.287354	24.256689	31.632992	124.231499	145.416779	118.199707	0.724435	0.000000	3.794719	3.254287	0.500648	0.506111	3.105584	4.473563	2.333120	2.114297	1.910023	1.384832	1.500140	2.094232	2.162615	2.072616	0.000000	0.000000	72327.000000		1
7146.188477	1575.808960	3.006645	3.410615	1614.639404	27688.914062	236.948318	166.241272	83.806770	50.502388	25.915741	122.708130	167.021454	98.664223	1.068997	99998.000000	3.854074	3.197504	0.478082	0.532833	3.208076	4.442306	2.374654	2.220739	1.923279	1.703312	1.413564	2.088873	2.222772	1.994160	0.028977	4.999991	72418.000000		1
17124.873047	7588.340820	2.883296	5.606237	6072.387207	99998.000000	945.918335	620.546936	340.953583	148.136642	119.868011	525.052795	721.681213	435.587341	0.736145	0.000000	4.233627	3.880147	0.459889	0.748671	3.783360	4.999991	2.975854	2.792775	2.532695	2.170662	2.078703	2.720203	2.858346	2.639075	0.000000	0.000000	72580.000000		1
12803.529297	3406.587646	2.081524	3.083739	4556.513672	82900.101562	751.732239	466.776276	220.098770	136.988922	87.790962	404.093140	488.846588	260.489594	0.211878	0.000000	4.107330	3.532320	0.318381	0.489078	3.658633	4.918555	2.876063	2.669109	2.342618	2.136685	1.943450	2.606482	2.689173	2.415790	0.000000	0.000000	72638.000000		1
14324.472656	4122.598145	1.692973	4.597855	9911.971680	99998.000000	1686.216064	1012.388367	220.123444	106.956398	57.653580	285.393860	355.672272	279.688934	4.050519	0.000000	4.156079	3.615171	0.228650	0.662555	3.996160	4.999991	3.226913	3.005347	2.342666	2.029207	1.760826	2.455445	2.551050	2.446675	0.607511	0.000000	72725.000000		1
5844.834961	2579.072510	2.815454	2.744528	1156.309570	25998.298828	192.483887	124.231499	61.958481	24.059330	14.539828	96.508690	94.328484	77.293915	0.325896	99998.000000	3.766772	3.411463	0.449548	0.438468	3.063074	4.414945	2.284394	2.094232	1.792101	1.381284	1.162559	1.984566	1.974643	1.888145	0.000000	4.999991	72771.000000		1
11849.358398	6004.206055	2.907966	2.827788	4595.862305	82736.179688	744.815430	472.049469	180.300034	126.849594	70.478851	345.495911	516.933289	319.675781	0.802274	99998.000000	4.073695	3.778455	0.463589	0.451447	3.662367	4.917696	2.872049	2.673988	2.255996	2.103289	1.848059	2.538443	2.713434	2.504710	0.000000	4.999991	72830.000000		1
8485.135742	3309.961914	2.833956	2.007514	2317.186035	48383.941406	357.652008	234.518326	111.649849	107.147583	43.770588	185.511551	257.769714	188.194412	0.375999	0.000000	3.928659	3.519823	0.452393	0.302659	3.364961	4.684701	2.553461	2.370177	2.047858	2.029982	1.641182	2.268371	2.411232	2.274607	0.000000	0.000000	72990.000000		1
8062.354980	1988.394775	1.939672	4.212387	1910.752319	41360.851562	319.302643	196.230637	90.029755	78.962212	32.052380	156.382553	193.738968	132.610016	0.684744	0.000000	3.906462	3.298503	0.287728	0.624528	3.281204	4.616590	2.504203	2.292767	1.954386	1.897419	1.505860	2.194188	2.287217	2.122576	0.000000	0.000000	73049.000000		1
11157.715820	3757.184082	4.163047	5.236188	2298.723633	47621.531250	404.867157	235.088821	130.802948	82.844643	51.183895	223.463135	271.708221	237.737762	1.163251	0.000000	4.047575	3.574862	0.619411	0.719015	3.361487	4.677804	2.607312	2.371232	2.116617	1.918264	1.709133	2.349206	2.434103	2.376098	0.065673	0.000000	73096.000000		1
5771.932617	1450.131226	2.861710	3.496960	982.439087	20618.685547	153.940231	100.727242	73.689018	35.907055	17.734581	82.150803	110.416351	52.405056	0.376396	99998.000000	3.761321	3.161407	0.456626	0.543691	2.992306	4.314261	2.187352	2.003147	1.867403	1.555180	1.248821	1.914612	2.043033	1.719373	0.000000	4.999991	73260.000000		1
5857.888672	1284.574585	2.969640	3.102241	1218.662720	26114.919922	184.580261	125.471161	62.464211	30.738708	22.727154	114.366615	150.030060	88.423126	0.736766	99998.000000	3.767741	3.108759	0.472704	0.491676	3.085884	4.416889	2.266185	2.098544	1.795631	1.487686	1.356545	2.058299	2.176178	1.946566	0.000000	4.999991	73318.000000		1
13943.473633	5068.735352	2.633513	4.736623	2693.895508	51925.308594	437.267975	273.792816	169.463776	73.346725	42.352070	199.530228	282.976196	144.331314	0.886693	0.000000	4.144371	3.704900	0.420535	0.675469	3.430381	4.715379	2.640748	2.437422	2.229077	1.865381	1.626875	2.300009	2.451750	2.159361	0.000000	0.000000	73476.000000		1
6345.036133	1615.811279	1.930420	1.042304	1442.326294	36090.468750	206.647507	141.996918	80.134033	50.931030	21.028015	140.550644	211.698669	145.638809	1.784019	99998.000000	3.802434	3.208391	0.285652	0.017994	3.159064	4.557393	2.315230	2.152279	1.903817	1.706982	1.322798	2.147833	2.325718	2.163277	0.251399	4.999991	73506.000000		1
8710.942383	3069.541260	2.975808	4.890810	2407.351562	50783.324219	395.227386	238.607376	129.458435	79.535789	49.635860	270.813934	337.820496	215.689026	0.753717	0.000000	3.940065	3.487073	0.473605	0.689381	3.381540	4.705721	2.596847	2.377684	2.112130	1.900563	1.695796	2.432671	2.528686	2.333828	0.000000	0.000000	73532.000000		1
11057.787109	2593.140625	1.973593	1.942755	2218.225830	47220.769531	365.716003	233.482193	134.697708	56.198055	38.034832	200.606461	226.247742	97.449226	1.370907	0.000000	4.043668	3.413826	0.295258	0.288418	3.346006	4.674133	2.563144	2.368254	2.129360	1.749721	1.580181	2.302345	2.354584	1.988778	0.137008	0.000000	73578.000000		1
13463.208984	3491.988770	1.248914	2.439237	2439.838623	48898.582031	378.525848	252.262161	151.911133	34.155491	33.560329	207.877914	272.562408	171.335602	1.382583	99998.000000	4.129148	3.543073	0.096533	0.387254	3.387361	4.689296	2.578095	2.401852	2.181590	1.533460	1.525826	2.317808	2.435466	2.233848	0.140691	4.999991	73608.000000		1
9237.160156	924.033081	2.519415	2.534833	1762.424561	32013.556641	285.470947	183.914185	71.721596	21.179117	26.828527	116.189110	149.897461	121.511642	0.521581	99998.000000	3.965539	2.965688	0.401300	0.403949	3.246110	4.505334	2.455562	2.264615	1.855650	1.325908	1.428597	2.065166	2.175794	2.084618	0.000000	4.999991	73689.000000		1
13283.633789	3073.161621	1.822490	2.170952	2915.724365	58548.167969	455.936951	297.574615	138.410522	70.642288	49.426167	263.372864	342.011292	213.971375	1.543480	99998.000000	4.123317	3.487585	0.260665	0.336650	3.464746	4.767513	2.658905	2.473596	2.141169	1.849065	1.693957	2.420571	2.534040	2.330356	0.188501	4.999991	73704.000000		1
2921.016113	1145.208008	2.500912	3.435285	780.028625	18127.341797	127.392334	74.941017	39.493443	21.342556	10.790002	68.076614	107.048904	48.827919	0.060263	0.000000	3.465534	3.058884	0.398098	0.535963	2.892111	4.258334	2.105143	1.874720	1.596525	1.329246	1.033022	1.832998	2.029582	1.688668	0.000000	0.000000	73725.000000		1
5091.249512	2370.537842	2.624262	3.937934	2293.647949	43031.035156	336.482147	225.828354	98.130737	80.756950	39.635296	217.304901	272.078278	178.428207	0.760925	0.000000	3.706824	3.374847	0.419007	0.595268	3.360527	4.633782	2.526962	2.353778	1.991805	1.907180	1.598082	2.337070	2.434694	2.251463	0.000000	0.000000	73751.000000		1
18502.542969	4851.501465	1.939672	3.345856	4190.668457	79780.171875	645.438843	433.530487	186.251648	96.117050	78.043259	416.699463	532.552429	291.027832	2.747083	99998.000000	4.267231	3.685876	0.287728	0.524507	3.622283	4.901895	2.809855	2.637020	2.270100	1.982800	1.892335	2.619823	2.726362	2.463934	0.438872	4.999991	73815.000000		1
7370.298828	3476.230957	2.488577	3.299600	2474.074463	50896.316406	397.358246	252.326920	131.687973	62.602982	46.570621	208.833878	279.229462	207.273499	1.361735	99998.000000	3.867485	3.541109	0.395951	0.518461	3.393413	4.706686	2.599182	2.401963	2.119546	1.796595	1.668112	2.319801	2.445961	2.316544	0.134093	4.999991	74002.000000		1
18472.289062	4261.640625	2.695188	2.750695	4457.279297	89710.218750	678.478027	450.515717	214.110153	88.500221	92.274712	441.193573	628.484436	412.345215	2.805908	0.000000	4.266521	3.629577	0.430589	0.439442	3.649070	4.952842	2.831536	2.653710	2.330637	1.946944	1.965083	2.644629	2.798295	2.615261	0.448074	0.000000	74040.000000		1
9544.926758	2988.790527	3.552467	4.446751	1981.265137	40245.429688	337.348694	204.498138	105.383690	57.622742	44.649452	203.791962	283.377075	123.220032	1.799196	99998.000000	3.979773	3.475496	0.550530	0.648043	3.296943	4.604717	2.528079	2.310689	2.022774	1.760594	1.649816	2.309187	2.452365	2.090681	0.255078	4.999991	74119.000000		1
10777.907227	3245.397705	3.318103	2.874044	3125.190430	62069.902344	489.848816	317.353729	168.211777	69.621567	63.737797	312.755859	454.222382	268.427124	2.033394	99998.000000	4.032535	3.511268	0.520890	0.458493	3.494876	4.792881	2.690062	2.501544	2.225856	1.842744	1.804397	2.495205	2.657269	2.428826	0.308222	4.999991	74169.000000		1
9230.623047	1409.614014	1.973593	2.220292	1597.950195	29717.521484	247.815414	159.287445	91.571625	40.628258	17.580395	115.208481	141.059464	72.125565	0.266639	99998.000000	3.965231	3.149100	0.295258	0.346410	3.203563	4.473012	2.394128	2.202182	1.961761	1.608828	1.245029	2.061484	2.149402	1.858089	0.000000	4.999991	74189.000000		1
7350.911621	2459.260010	1.310589	1.807071	2342.451172	51249.664062	381.221039	243.300827	128.844772	83.479889	41.510208	198.602020	258.176788	191.444672	0.949283	0.000000	3.866341	3.390805	0.117467	0.256975	3.369671	4.709691	2.581177	2.386144	2.110067	1.921582	1.618155	2.297984	2.411917	2.282043	0.000000	0.000000	74235.000000		1
8296.154297	2433.967285	2.433070	3.367443	1653.337280	39790.242188	282.350189	172.991577	99.314888	49.250393	33.733017	148.290833	186.421265	117.111145	0.256031	0.000000	3.918877	3.386315	0.386155	0.527300	3.218361	4.599777	2.450788	2.238025	1.997014	1.692410	1.528055	2.171114	2.270495	2.068598	0.000000	0.000000	74305.000000		1
5812.492676	2037.592773	1.458608	3.737491	1735.349365	36598.175781	285.683716	178.437454	74.657318	69.149757	46.262249	186.334915	264.260986	209.743576	0.777558	0.000000	3.764362	3.309117	0.163939	0.572580	3.239387	4.563459	2.455885	2.251486	1.873072	1.839791	1.665227	2.270294	2.422033	2.321689	0.000000	0.000000	74353.000000		1
11395.169922	6779.476074	0.693841	3.774496	6349.529297	99998.000000	978.482666	644.411987	303.045166	147.751175	122.547775	607.690796	800.307312	447.456665	2.637774	0.000000	4.056721	3.831196	0.000000	0.576859	3.802742	4.999991	2.990553	2.809164	2.481507	2.169531	2.088305	2.783683	2.903257	2.650751	0.421238	0.000000	74386.000000		1
11693.661133	3851.269043	1.520283	4.187717	4033.579590	81696.218750	644.569214	415.296356	215.260376	114.351204	100.017982	419.271301	572.196960	315.013153	0.889338	99998.000000	4.067951	3.585604	0.181925	0.621977	3.605691	4.912202	2.809270	2.618358	2.332964	2.058241	2.000078	2.622495	2.757545	2.498329	0.000000	4.999991	74467.000000		1
16219.639648	7181.599121	2.161701	2.763030	6373.927734	99998.000000	1040.364014	653.308533	348.746185	130.155365	128.308197	621.496704	813.407043	513.908142	2.200365	99998.000000	4.210041	3.856221	0.334796	0.441386	3.804407	4.999991	3.017185	2.815118	2.542510	2.114462	2.108254	2.793439	2.910308	2.710886	0.342495	4.999991	74526.000000		1
9017.804688	3936.090332	2.951138	3.182418	2876.354248	56448.292969	451.280487	291.752533	157.276840	82.786049	43.166176	249.958618	358.385956	194.035004	2.709730	0.000000	3.955101	3.595065	0.469990	0.502757	3.458842	4.751651	2.654447	2.465015	2.196665	1.917957	1.635144	2.397868	2.554351	2.287880	0.432926	0.000000	74593.000000		1
7540.456543	1590.166870	1.409269	2.257297	1298.815308	30501.117188	214.119400	134.925903	80.325226	53.660137	27.602545	127.457092	157.042480	98.473030	0.691395	0.000000	3.877398	3.201443	0.148994	0.353589	3.113547	4.484316	2.330656	2.130095	1.904852	1.729652	1.440949	2.105364	2.196017	1.993317	0.000000	0.000000	74712.000000		1
7366.102051	2807.253906	2.433070	3.913265	2098.675293	41771.343750	344.046570	216.271851	103.120224	39.659966	38.059505	159.762344	212.469604	141.457260	0.193228	99998.000000	3.867238	3.448282	0.386155	0.592539	3.321945	4.620878	2.536617	2.335000	2.013344	1.598352	1.580463	2.203475	2.327297	2.150625	0.000000	4.999991	74843.000000		1
8375.739258	3851.176514	4.178466	5.967034	3271.967041	64947.066406	527.593750	335.106812	157.640732	83.353462	56.046951	262.299744	352.776642	195.339432	0.671231	99998.000000	3.923023	3.585593	0.621017	0.775759	3.514809	4.812560	2.722300	2.525183	2.197669	1.920924	1.748552	2.418798	2.547500	2.290790	0.000000	4.999991	74942.000000		1
8289.944336	3079.159424	2.093859	3.694319	2170.606689	39569.292969	327.320374	218.723419	98.383598	67.173080	34.374435	136.723724	210.554596	160.187897	0.841025	0.000000	3.918552	3.488432	0.320947	0.567534	3.336581	4.597358	2.514973	2.339895	1.992923	1.827195	1.536236	2.135844	2.323365	2.204630	0.000000	0.000000	74986.000000		1
10758.865234	3001.538574	2.084607	3.694319	3399.328613	67458.562500	507.925690	342.199402	166.583572	78.259125	64.317535	328.788239	428.806213	284.511902	1.046092	99998.000000	4.031766	3.477344	0.319024	0.567534	3.531393	4.829037	2.705800	2.534279	2.221632	1.893535	1.808329	2.516916	2.632261	2.454100	0.019570	4.999991	75025.000000		1
10839.227539	1307.264648	2.038351	3.062153	2535.394531	47917.921875	371.954407	249.409714	115.748131	54.909054	44.177643	219.744141	268.676910	201.722763	0.331514	0.000000	4.034998	3.116364	0.309279	0.486027	3.404046	4.680498	2.570490	2.396913	2.063514	1.739644	1.645203	2.341917	2.429230	2.304755	0.000000	0.000000	75046.000000		1
6015.041992	2145.548340	2.941887	4.810632	1369.019653	27526.007812	216.574051	147.230026	42.737534	22.477371	26.439976	94.075615	132.961563	91.682640	1.180720	0.000000	3.779239	3.331538	0.468626	0.682202	3.136410	4.439743	2.335606	2.167996	1.630809	1.351745	1.422261	1.973477	2.123726	1.962287	0.072147	0.000000	75089.000000		1
13612.880859	3775.603271	1.791652	3.114576	4521.763184	86425.812500	731.851379	464.808868	236.319229	86.616051	63.716209	414.713531	570.285034	256.866180	1.388248	0.000000	4.133950	3.576986	0.253254	0.493399	3.655308	4.936644	2.864423	2.667274	2.373499	1.937598	1.804250	2.617748	2.756092	2.409707	0.142467	0.000000	75122.000000		1
10348.209961	3486.499756	2.130863	2.639680	2848.548096	54963.574219	424.840515	289.091248	134.204315	78.548996	47.387814	251.688583	327.721252	260.597504	0.179636	0.000000	4.014865	3.542390	0.328556	0.421551	3.454623	4.740075	2.628226	2.461035	2.127766	1.895141	1.675667	2.400863	2.515505	2.415970	0.000000	0.000000	75154.000000		1
17806.185547	4261.819336	1.316756	2.303553	4238.620605	81631.421875	658.880859	427.079315	222.658279	89.274239	51.960999	331.175049	474.599731	252.104889	2.521275	0.000000	4.250571	3.629595	0.119505	0.362398	3.627224	4.911857	2.818807	2.630508	2.347639	1.950726	1.715677	2.520058	2.676327	2.401581	0.401620	0.000000	75177.000000		1
5377.309570	2524.459473	2.433070	3.342773	1413.064697	29471.830078	219.167480	144.352890	88.827095	53.422691	36.452877	148.404922	199.320541	127.808640	0.685006	0.000000	3.730565	3.402169	0.386155	0.524107	3.150162	4.469407	2.340776	2.159425	1.948545	1.727726	1.561732	2.171448	2.299552	2.106560	0.000000	0.000000	75394.000000		1
7300.779297	3509.473633	3.617226	3.632644	1970.937744	38781.468750	300.442505	202.765076	87.911224	35.358147	33.023758	164.801163	203.813538	114.172340	0.558433	0.000000	3.863369	3.545242	0.558376	0.560223	3.294673	4.588624	2.477761	2.306993	1.944044	1.548489	1.518826	2.216960	2.309233	2.057561	0.000000	0.000000	75447.000000		1
15134.388672	4296.764160	3.197837	3.506211	5872.894043	99998.000000	944.299377	598.269958	315.666931	130.096771	104.711433	550.487427	704.640442	373.878662	2.077951	99998.000000	4.179965	3.633142	0.504856	0.544838	3.768852	4.999991	2.975110	2.776897	2.499229	2.114267	2.019994	2.740747	2.847968	2.572731	0.317635	4.999991	75497.000000		1
7478.020020	2128.880615	0.875782	1.363013	2224.186768	42913.859375	342.014374	226.087387	102.250610	40.264378	27.633383	160.829315	211.525970	118.409401	0.866802	0.000000	3.873787	3.328151	0.000000	0.134500	3.347171	4.632597	2.534044	2.354276	2.009666	1.604921	1.441434	2.206365	2.325364	2.073386	0.000000	0.000000	75529.000000		1
14177.186523	3864.498291	2.019849	2.732193	4274.903809	96202.070312	685.903687	432.148987	232.754440	104.692932	105.275757	465.795654	588.540771	343.423645	2.073270	0.000000	4.151590	3.587093	0.305319	0.436511	3.630926	4.983184	2.836263	2.635633	2.366898	2.019917	2.022328	2.668195	2.769777	2.535830	0.316656	0.000000	75549.000000		1
4971.023926	1716.501465	2.692104	4.138377	945.153564	21272.666016	146.357330	89.280403	41.263508	28.262466	13.710302	63.084045	70.765640	41.146328	0.401752	0.000000	3.696446	3.234644	0.430092	0.616830	2.975502	4.327822	2.165415	1.950756	1.615566	1.451210	1.137047	1.799919	1.849822	1.614331	0.000000	0.000000	75583.000000		1
11663.446289	2036.908081	1.292086	1.514116	2365.048828	43201.226562	364.470154	243.195969	90.631081	35.725113	28.536919	169.506958	209.829926	114.542389	2.821918	99998.000000	4.066827	3.308971	0.111292	0.180159	3.373840	4.635496	2.561662	2.385956	1.957277	1.552974	1.455407	2.229187	2.321867	2.058966	0.450544	4.999991	75743.000000		1
8133.212891	1288.975098	2.275799	2.889463	1619.968140	32429.029297	244.688507	167.770813	85.468903	56.864143	26.523237	111.871872	144.941895	121.190933	0.003371	99998.000000	3.910262	3.110245	0.357134	0.460817	3.209507	4.510934	2.388613	2.224716	1.931808	1.754838	1.423627	2.048721	2.161194	2.083470	0.000000	4.999991	75835.000000		1
8383.146484	3976.733887	1.952007	3.987274	3743.353516	68740.023438	564.385864	384.856750	186.979416	74.382866	67.558548	342.322754	415.533783	243.291565	1.802713	99998.000000	3.923407	3.599527	0.290481	0.600676	3.573261	4.837210	2.751576	2.585299	2.271794	1.871473	1.829680	2.534436	2.618606	2.386127	0.255927	4.999991	75912.000000		1
7014.962891	2429.930664	2.322055	3.657314	1958.106323	39926.246094	338.918304	199.776932	102.034744	44.788223	31.105673	172.559860	249.819839	130.220123	0.650868	99998.000000	3.846025	3.385594	0.365873	0.563162	3.291836	4.601258	2.530095	2.300545	2.008748	1.651164	1.492840	2.236940	2.397627	2.114678	0.000000	4.999991	75949.000000		1
10616.186523	5523.901367	2.877128	4.095205	4641.057617	89916.867188	757.421753	469.295685	236.060196	64.043083	68.116707	408.213013	579.890930	238.474762	0.534043	99998.000000	4.025969	3.742246	0.458959	0.612276	3.666617	4.953841	2.879338	2.671447	2.373023	1.806472	1.833254	2.610887	2.763346	2.377442	0.000000	4.999991	76010.000000		1
10101.236328	4040.351562	1.461692	1.301338	3713.413574	69536.343750	597.326355	378.741699	178.348038	79.899673	50.098419	301.864105	398.604065	237.969040	1.824659	99998.000000	4.004375	3.606419	0.164856	0.114390	3.569773	4.842212	2.776212	2.578343	2.251268	1.902545	1.699824	2.479811	2.600542	2.376520	0.261182	4.999991	76045.000000		1
25231.011719	9394.903320	3.284182	5.359538	10956.517578	99998.000000	1695.852783	1107.666626	529.706116	249.671829	189.138031	961.463501	1334.145630	778.042725	2.439616	99998.000000	4.401935	3.972892	0.516427	0.729127	4.039672	4.999991	3.229388	3.044409	2.724035	2.397370	2.276779	2.982933	3.125203	2.891003	0.387321	4.999991	76106.000000		1
6011.884277	2324.232422	3.688152	3.250261	1505.271606	31599.431641	254.106247	160.650452	71.783272	29.091991	26.483149	103.166481	151.349899	82.924820	0.541882	0.000000	3.779011	3.366280	0.566809	0.511918	3.177615	4.499679	2.405015	2.205882	1.856023	1.463773	1.422970	2.013539	2.179982	1.918684	0.000000	0.000000	76176.000000		1
13056.672852	4287.969727	2.713690	3.759078	5482.171875	99998.000000	837.241211	561.971313	281.835205	122.325752	102.466469	536.391663	744.716736	384.838257	1.334065	0.000000	4.115832	3.632252	0.433560	0.575081	3.738953	4.999991	2.922851	2.749714	2.449995	2.087518	2.010582	2.729482	2.871991	2.585278	0.125177	0.000000	76275.000000		1
6228.032715	1321.129150	3.253344	3.117660	1411.078735	27874.460938	223.327438	137.235626	64.986710	37.118965	22.131992	118.538918	156.524414	84.442017	0.567788	0.000000	3.794351	3.120945	0.512330	0.493829	3.149551	4.445207	2.348942	2.137467	1.812825	1.569596	1.345021	2.073861	2.194582	1.926559	0.000000	0.000000	76314.000000		1
11107.451172	6702.805176	1.400017	4.613273	7591.171875	99998.000000	1224.222656	775.369080	379.645233	171.653229	136.806992	677.815002	916.070862	526.829041	2.344334	0.000000	4.045614	3.826257	0.146133	0.664009	3.880309	4.999991	3.087860	2.889508	2.579378	2.234652	2.136108	2.831111	2.961929	2.721670	0.370020	0.000000	76412.000000		1
15120.520508	4008.145020	1.877997	3.216340	3136.248535	68747.382812	494.989410	318.174011	164.677811	53.179073	46.533619	242.104324	349.341339	217.730453	2.297826	99998.000000	4.179567	3.602943	0.273695	0.507362	3.496410	4.837256	2.694596	2.502665	2.216635	1.725741	1.667767	2.384002	2.543250	2.337919	0.361317	4.999991	76446.000000		1
10893.316406	1597.595581	2.066105	3.651147	1628.559448	38600.230469	262.882568	169.136902	75.126045	61.486668	26.702093	147.479813	236.976074	94.673866	0.514667	99998.000000	4.037160	3.203467	0.315152	0.562429	3.211804	4.586590	2.419762	2.228238	1.875790	1.788781	1.426545	2.168733	2.374705	1.976230	0.000000	4.999991	76506.000000		1
23747.220703	5478.563965	3.234842	3.725156	6668.153320	99998.000000	1077.230103	677.438843	313.952362	138.425949	123.861450	656.719177	933.398376	525.037354	1.559904	0.000000	4.375613	3.738667	0.509853	0.571145	3.824006	4.999991	3.032309	2.830870	2.496864	2.141217	2.092936	2.817380	2.970067	2.720190	0.193098	0.000000	76549.000000		1
9982.531250	1783.458740	1.890332	4.030447	2310.796631	49116.906250	340.919647	222.621262	84.192238	54.668522	39.881992	195.620056	272.506897	137.284958	2.014406	0.000000	3.999241	3.251263	0.276538	0.605353	3.363762	4.691231	2.532652	2.347567	1.925272	1.737737	1.600777	2.291413	2.435378	2.137623	0.304147	0.000000	76596.000000		1
8002.478027	3111.190186	2.087691	4.200052	3121.360352	59459.675781	478.152191	309.832489	151.115540	83.646416	53.182159	321.418091	405.940277	214.181076	0.478654	0.000000	3.903224	3.492927	0.319666	0.623255	3.494344	4.774222	2.679566	2.491127	2.179309	1.922447	1.725766	2.507070	2.608462	2.330781	0.000000	0.000000	76632.000000		1
7309.897949	3005.723145	3.450704	4.730455	2720.903076	49725.703125	423.560760	279.383636	108.381081	70.256821	38.731758	197.852676	274.209137	187.269287	1.248631	99998.000000	3.863911	3.477949	0.537908	0.674903	3.434713	4.696581	2.626916	2.446201	2.034954	1.846689	1.588067	2.296342	2.438082	2.272467	0.096434	4.999991	76814.000000		1
11433.572266	3112.701172	2.679769	3.490792	2581.002930	54147.621094	445.933289	260.162689	128.160187	73.325142	50.641159	257.686462	300.880402	179.720291	1.967065	99998.000000	4.058182	3.493137	0.428097	0.542924	3.411788	4.733579	2.649270	2.415245	2.107753	1.865253	1.704504	2.411092	2.478394	2.254597	0.293819	4.999991	76833.000000		1
7898.956543	1537.083374	2.451572	2.470075	1323.815063	33098.863281	225.476807	136.705215	71.215866	37.248482	21.055769	113.086868	173.583649	111.474075	0.795001	0.000000	3.897570	3.186697	0.389445	0.392710	3.121827	4.519813	2.353102	2.135785	1.852577	1.571109	1.323371	2.053412	2.239509	2.047174	0.000000	0.000000	76874.000000		1
10094.832031	3623.877197	2.389898	4.193885	3490.792236	73129.492188	574.475830	356.014557	178.351120	87.121788	81.151672	382.402100	489.006958	325.457794	1.340815	0.000000	4.004099	3.559174	0.378379	0.622617	3.542924	4.864092	2.759272	2.551468	2.251276	1.940127	1.909297	2.582520	2.689315	2.512495	0.127369	0.000000	76963.000000		1
9710.221680	4068.098877	3.074487	3.392113	2836.447510	58706.738281	461.265656	291.308472	150.045471	89.033707	49.706783	223.956528	351.672638	154.584747	0.004256	0.000000	3.987229	3.609391	0.487773	0.530470	3.452775	4.768688	2.663951	2.464353	2.176223	1.949554	1.696416	2.350164	2.546139	2.189167	0.000000	0.000000	77035.000000		1
13836.366211	3315.562012	2.895631	3.160832	2815.126709	55911.070312	451.746155	289.214600	134.139557	48.575054	50.178596	256.628754	348.832520	202.678726	0.257448	0.000000	4.141022	3.520557	0.461743	0.499801	3.449498	4.747498	2.654894	2.461220	2.127557	1.686413	1.700518	2.409305	2.542617	2.306808	0.000000	0.000000	77148.000000		1
5216.335449	1820.836670	1.242747	2.152450	2107.531982	40251.394531	374.131531	216.799164	102.679253	52.546909	43.653404	209.675735	319.722046	181.286835	1.347893	0.000000	3.717366	3.260271	0.094383	0.332933	3.323774	4.604781	2.573024	2.336058	2.011483	1.720547	1.640018	2.321548	2.504773	2.258366	0.129655	0.000000	77231.000000		1
6681.000000	5990.273438	1.958174	2.093859	4594.761719	90383.781250	706.663391	469.039734	240.106064	101.615356	90.575577	458.835663	597.397278	356.532623	1.799107	99998.000000	3.824841	3.777447	0.291851	0.320947	3.662263	4.956090	2.849213	2.671210	2.380403	2.006959	1.957011	2.661657	2.776263	2.552099	0.255057	4.999991	77265.000000		1
25312.566406	4616.431152	2.167868	4.940149	5189.328125	99812.750000	814.711426	529.891174	301.944275	104.655922	92.228462	497.329956	684.734924	405.320465	2.646983	0.000000	4.403336	3.664306	0.336033	0.693740	3.715111	4.999186	2.911004	2.724187	2.479927	2.019764	1.964865	2.696645	2.835522	2.607799	0.422751	0.000000	77341.000000		1
4397.565430	2123.851074	2.568754	4.366574	1515.256714	44969.773438	247.815414	151.214218	126.914352	69.026405	31.685415	230.000656	283.081055	201.994141	0.866687	0.000000	3.643212	3.327124	0.409723	0.640141	3.180486	4.652921	2.394128	2.179593	2.103511	1.839015	1.500859	2.361729	2.451911	2.305339	0.000000	0.000000	77360.000000		1
11342.012695	3094.574951	1.495613	4.212387	3446.697998	69020.679688	591.747864	354.592957	197.291443	95.158012	66.910965	345.705627	455.912262	329.411133	1.497619	99998.000000	4.054690	3.490601	0.174819	0.624528	3.537403	4.838979	2.772137	2.549730	2.295108	1.978445	1.825497	2.538707	2.658881	2.517738	0.175401	4.999991	77413.000000		1
6486.844727	2438.253662	3.167000	3.521630	1077.840698	23670.904297	178.822922	113.382904	56.531097	23.886641	21.703354	94.124954	132.403412	73.840126	0.307778	0.000000	3.812033	3.387079	0.500648	0.546744	3.032555	4.374215	2.252423	2.054548	1.752287	1.378155	1.336527	1.973705	2.121899	1.868292	0.000000	0.000000	77483.000000		1
10492.310547	1476.413940	2.026016	3.311935	2558.608887	50462.804688	404.278137	259.262238	110.314583	50.727501	50.283443	187.297043	246.908798	159.293610	0.507897	0.000000	4.020871	3.169208	0.306643	0.520082	3.408004	4.702971	2.606680	2.413739	2.042633	1.705243	1.701425	2.272531	2.392537	2.202198	0.000000	0.000000	77507.000000		1
12826.071289	5070.301758	2.155533	3.879343	3812.031494	74085.851562	576.363098	392.094299	178.492966	95.651405	70.327744	311.642639	420.406097	188.965347	0.220708	0.000000	4.108094	3.705034	0.333555	0.588758	3.581156	4.869735	2.760696	2.593390	2.251621	1.980691	1.847127	2.493657	2.623669	2.276382	0.000000	0.000000	77562.000000		1
6862.447266	2789.189209	2.482410	3.466122	1521.251465	39671.953125	237.990616	159.059250	86.279930	50.459217	46.129646	185.890854	255.315063	132.748779	0.058520	99998.000000	3.836479	3.445478	0.394873	0.539844	3.182201	4.598484	2.376560	2.201559	1.935910	1.702940	1.663980	2.269258	2.407076	2.123030	0.000000	4.999991	77640.000000		1
7090.452637	2074.273682	2.272716	4.403579	1298.269409	26636.947266	212.506607	135.018417	67.805244	35.136120	26.711346	112.948097	121.286530	109.808853	0.150857	0.000000	3.850674	3.316866	0.356545	0.643806	3.113365	4.425485	2.327373	2.130393	1.831263	1.545754	1.426696	2.052879	2.083812	2.040637	0.000000	0.000000	77710.000000		1
14304.800781	4882.640625	2.056854	2.399149	4927.345703	99998.000000	811.313171	501.520782	232.597168	121.894028	74.219421	395.794800	545.442444	290.950745	2.017194	0.000000	4.155482	3.688655	0.313203	0.380057	3.692613	4.999991	2.909189	2.700289	2.366604	2.085982	1.870518	2.597470	2.736749	2.463820	0.304748	0.000000	77737.000000		1
6206.646973	3811.229736	1.970509	3.851590	2351.048584	45486.402344	394.484192	240.765991	105.285011	62.050991	39.561283	187.386475	277.431641	151.769287	0.130187	0.000000	3.792857	3.581065	0.294578	0.585640	3.371262	4.657882	2.596030	2.381595	2.022367	1.792749	1.597270	2.272738	2.443156	2.181184	0.000000	0.000000	77911.000000		1
6349.957520	5718.676270	0.249783	3.083739	3629.326172	68262.851562	563.679688	373.181732	177.567841	68.829048	49.796215	268.834167	381.871704	227.101944	1.259659	0.000000	3.802771	3.757296	0.000000	0.489078	3.559826	4.834185	2.751032	2.571920	2.249364	1.837772	1.697196	2.429484	2.581918	2.356221	0.100253	0.000000	77984.000000		1
9555.297852	3125.665283	2.886379	2.827788	2505.297119	45849.121094	395.131775	250.991669	95.796341	40.079353	44.159138	204.057159	240.272583	129.476944	0.511038	0.000000	3.980244	3.494942	0.460353	0.451447	3.398859	4.661331	2.596742	2.399659	1.981349	1.602921	1.645021	2.309752	2.380704	2.112192	0.000000	0.000000	78022.000000		1
15799.079102	4302.876465	1.976677	4.795214	4158.924316	78925.601562	651.415161	424.322449	222.507172	104.591164	88.848679	396.155579	541.566223	286.115448	0.324877	0.000000	4.198632	3.633759	0.295936	0.680808	3.618981	4.897218	2.813858	2.627696	2.347344	2.019495	1.948651	2.597866	2.733652	2.456541	0.000000	0.000000	78178.000000		1
11188.340820	4306.299316	2.722941	3.478457	4863.580078	91893.406250	767.191040	495.566071	249.789001	119.069321	93.020981	458.147980	568.329956	305.580017	2.543918	99998.000000	4.048766	3.634104	0.435038	0.541387	3.686956	4.963284	2.884903	2.695101	2.397573	2.075800	1.968581	2.661006	2.754601	2.485125	0.405503	4.999991	78254.000000		1
12568.458984	3904.383301	1.896499	4.372742	3382.719482	67530.781250	520.356262	346.760254	187.802780	125.569839	70.235237	301.090088	406.492279	242.193756	2.083817	0.000000	4.099282	3.591552	0.277953	0.640754	3.529266	4.829502	2.716301	2.540029	2.273702	2.098885	1.846555	2.478696	2.609052	2.384163	0.318860	0.000000	78376.000000		1
6850.858887	1372.010864	3.022064	2.473158	1682.759277	32451.318359	257.035797	170.697281	75.474503	14.644675	30.747959	144.294296	202.842163	133.310028	1.801142	99998.000000	3.835745	3.137357	0.480304	0.393252	3.226022	4.511232	2.409994	2.232227	1.877800	1.165680	1.487816	2.159249	2.307158	2.124863	0.255548	4.999991	78406.000000		1
8603.754883	1915.615479	1.655968	4.218554	2540.525879	48435.316406	412.795441	262.234985	123.978630	73.417656	49.580353	215.167877	311.704315	138.302597	0.605901	0.000000	3.934688	3.282308	0.219052	0.625164	3.404924	4.685162	2.615735	2.418691	2.093347	1.865800	1.695310	2.332778	2.493743	2.140830	0.000000	0.000000	78456.000000		1
15323.789062	6977.257812	1.992095	4.866140	6490.030273	99998.000000	1027.338257	662.411743	314.646210	120.108543	106.210129	540.098328	691.485229	414.895477	1.637647	0.000000	4.185366	3.843685	0.299310	0.687185	3.812247	4.999991	3.011714	2.821128	2.497823	2.079574	2.026166	2.732473	2.839783	2.617939	0.214220	0.000000	78571.000000		1
20493.066406	6037.936035	1.890332	3.833087	6361.651367	99998.000000	963.782471	646.610657	323.271423	110.515030	89.927986	493.543121	618.388306	379.524994	2.268453	99998.000000	4.311607	3.780889	0.276538	0.583549	3.803570	4.999991	2.983979	2.810643	2.509567	2.043421	1.953895	2.693325	2.791261	2.579240	0.355730	4.999991	78620.000000		1
7497.284180	822.612000	2.260381	4.196969	1635.874023	32116.861328	250.273148	161.001999	72.369179	22.119658	29.943104	145.546295	201.546997	91.568535	1.420396	0.000000	3.874904	2.915195	0.354182	0.622936	3.213750	4.506733	2.398414	2.206831	1.859554	1.344778	1.476297	2.163001	2.304376	1.961746	0.152410	0.000000	78641.000000		1
9455.797852	2671.575439	2.867877	3.718989	2162.181885	46673.433594	382.648804	227.345551	115.294823	54.798038	48.985191	202.851425	264.655701	149.317719	0.715653	99998.000000	3.975698	3.426767	0.457561	0.570425	3.334892	4.669070	2.582800	2.356686	2.061810	1.738765	1.690065	2.307178	2.422681	2.174111	0.000000	4.999991	78694.000000		1
7291.342773	2565.753906	2.130863	4.341904	1261.073364	30678.642578	207.353683	131.160660	74.293434	27.473028	28.638681	135.502563	183.454697	117.058723	0.118158	99998.000000	3.862808	3.409215	0.328556	0.637680	3.100740	4.486836	2.316712	2.117804	1.870950	1.438907	1.456953	2.131948	2.263529	2.068404	0.000000	4.999991	78837.000000		1
5815.795410	1485.646606	2.763030	3.830003	1208.936646	26479.519531	197.738586	125.545174	62.195927	19.609495	21.404230	118.989143	152.250351	137.408310	0.841518	99998.000000	3.764609	3.171916	0.441386	0.583199	3.082404	4.422910	2.296091	2.098800	1.793762	1.292466	1.330500	2.075507	2.182558	2.138013	0.000000	4.999991	78870.000000		1
11380.315430	5841.054688	2.568754	3.410615	5517.764648	99998.000000	878.782288	559.800354	239.328964	93.335518	84.623962	441.452606	578.065308	335.171570	0.841332	99998.000000	4.056154	3.766491	0.409723	0.532833	3.741763	4.999991	2.943881	2.748033	2.378995	1.970047	1.927493	2.644884	2.761977	2.525267	0.000000	4.999991	78943.000000		1
15585.754883	3564.456543	2.448488	5.193016	4594.117188	92456.226562	746.801331	472.188232	246.088516	107.190758	91.195404	490.715363	653.364075	382.630310	1.128645	0.000000	4.192728	3.551993	0.388898	0.715420	3.662202	4.965936	2.873205	2.674115	2.391091	2.030157	1.959973	2.690830	2.815155	2.582779	0.052557	0.000000	79035.000000		1
10629.345703	3595.947754	3.348940	4.030447	2415.134766	46350.355469	389.266510	246.634338	108.846725	52.035007	37.714127	184.537094	266.962341	115.017288	3.665080	0.000000	4.026506	3.555813	0.524907	0.605353	3.382941	4.666053	2.590247	2.392054	2.036815	1.716296	1.576504	2.266084	2.426450	2.060763	0.564084	0.000000	79094.000000		1
10556.683594	2331.004395	4.523845	2.695188	2165.752930	41378.945312	360.433563	226.432770	139.138290	23.960649	30.285398	171.517548	234.240799	139.508347	0.094683	0.000000	4.023528	3.367543	0.655508	0.430589	3.335609	4.616779	2.556825	2.354939	2.143447	1.379499	1.481233	2.234308	2.369663	2.144600	0.000000	0.000000	79167.000000		1
14113.452148	2651.521973	1.082392	3.860841	3150.140869	57691.781250	488.439545	321.529114	122.510773	66.084518	38.910614	228.942932	311.738220	200.054474	0.885490	0.000000	4.149633	3.423495	0.034385	0.586682	3.498330	4.761114	2.688811	2.507220	2.088174	1.820100	1.590068	2.359727	2.493790	2.301148	0.000000	0.000000	79187.000000		1
5588.937500	2441.121582	1.449357	2.513247	1792.426270	34138.035156	301.861023	185.018158	87.127953	25.228067	28.419737	147.846771	182.477158	148.068802	0.735873	99998.000000	3.747329	3.387589	0.161175	0.400235	3.253441	4.533238	2.479807	2.267214	1.940158	1.401884	1.453620	2.169812	2.261209	2.170464	0.000000	4.999991	79287.000000		1
7810.721680	3455.813477	2.861710	5.236188	2226.225098	48364.648438	368.438934	227.610764	122.362755	55.667652	45.004082	186.177643	267.212128	180.062592	0.835259	0.000000	3.892691	3.538550	0.456626	0.719015	3.347569	4.684528	2.566365	2.357193	2.087649	1.745603	1.653252	2.269928	2.426856	2.255424	0.000000	0.000000	79352.000000		1
7458.419922	2396.468994	2.007514	2.559503	1467.856567	27547.439453	212.737885	151.978973	64.789352	44.603199	21.142113	112.975853	133.007812	68.986320	1.289565	99998.000000	3.872647	3.379572	0.302659	0.408156	3.166684	4.440081	2.327845	2.181783	1.811504	1.649366	1.325148	2.052986	2.123877	1.838763	0.110443	4.999991	79479.000000		1
10400.886719	2064.689453	1.800903	2.257297	1732.743530	33729.363281	269.077789	178.924683	95.090172	45.386467	34.951096	159.478638	209.450623	108.411919	0.872222	99998.000000	4.017070	3.314855	0.255490	0.353589	3.238734	4.528008	2.429878	2.252670	1.978136	1.656926	1.543461	2.202703	2.321082	2.035077	0.000000	4.999991	79563.000000		1
12084.881836	1646.531494	1.982844	3.170084	1798.356201	40226.867188	279.173950	184.817719	123.617836	84.420433	31.426382	155.836731	225.072845	93.603806	0.362399	0.000000	4.082242	3.216570	0.297289	0.501071	3.254876	4.604516	2.445875	2.266744	2.092081	1.926448	1.497294	2.192670	2.352323	1.971293	0.000000	0.000000	79591.000000		1
5638.168945	3738.361084	1.705307	4.631775	3333.925537	63425.859375	536.138794	334.338959	149.666183	102.043999	56.401581	289.501404	374.547821	210.249313	2.501971	0.000000	3.751138	3.572681	0.231803	0.665747	3.522956	4.802267	2.729277	2.524187	2.175124	2.008787	1.751291	2.461651	2.573507	2.322735	0.398282	0.000000	79679.000000		1
13678.904297	3380.249512	2.026016	2.991227	2168.993896	49040.757812	354.944489	218.051163	103.009209	57.240360	32.274410	165.572098	212.577530	110.391678	1.232718	99998.000000	4.136051	3.528949	0.306643	0.475849	3.336258	4.690557	2.550160	2.338558	2.012876	1.757702	1.508858	2.218987	2.327517	2.042936	0.090864	4.999991	79705.000000		1
6731.832520	2020.687622	3.302684	3.145414	1597.759033	29503.216797	271.544769	167.366837	63.494183	63.956741	30.911398	138.632553	166.250519	166.438629	0.735629	0.000000	3.828133	3.305499	0.518867	0.497678	3.203511	4.469869	2.433841	2.223669	1.802734	1.805886	1.490119	2.141865	2.220763	2.221254	0.000000	0.000000	79778.000000		1
22224.017578	7583.718262	2.525582	3.947186	8597.636719	99998.000000	1353.002686	877.453186	423.452850	191.207214	144.275803	679.178040	909.598083	562.896423	2.600444	99998.000000	4.346823	3.879882	0.402361	0.596288	3.934379	4.999991	3.131299	2.943224	2.626805	2.281504	2.159194	2.831984	2.958849	2.750428	0.415047	4.999991	79840.000000		1
26247.220703	12523.528320	2.966557	3.231758	9602.712891	99998.000000	1471.066772	982.072083	519.125854	261.093994	160.169388	812.910522	1066.967407	568.918945	2.086963	0.000000	4.419083	4.097727	0.472253	0.509439	3.982394	4.999991	3.167632	2.992143	2.715273	2.416797	2.204580	2.910043	3.028151	2.755050	0.319515	0.000000	79919.000000		1
6657.311035	2779.355225	2.248045	2.229543	1403.640747	31908.900391	231.789230	146.641022	97.834694	36.323360	20.898497	116.855194	151.023026	66.408318	0.238000	99998.000000	3.823299	3.443944	0.351805	0.348216	3.147256	4.503912	2.365093	2.166255	1.990493	1.560186	1.320115	2.067648	2.179043	1.822222	0.000000	4.999991	80114.000000		1
6164.221191	1985.378906	2.685936	3.928683	1134.430420	22173.888672	157.384781	114.610237	63.518852	33.036095	16.689194	69.658577	112.087738	95.256691	0.289319	99998.000000	3.789878	3.297843	0.429096	0.594247	3.054778	4.345842	2.196963	2.059223	1.802903	1.518989	1.222435	1.842975	2.049558	1.978896	0.000000	4.999991	80140.000000		1
7140.689941	3015.341309	2.494745	3.987274	2785.763184	57184.949219	458.354584	281.101288	144.103119	59.987968	44.720379	235.671646	301.333710	175.014511	1.183654	99998.000000	3.853740	3.479337	0.397026	0.600676	3.444944	4.757282	2.661201	2.448863	2.158673	1.778064	1.650505	2.372307	2.479048	2.243074	0.073225	4.999991	80168.000000		1
11541.120117	3282.991455	2.488577	3.207088	2402.466797	43239.285156	372.123993	246.261215	101.485840	53.129734	36.492966	189.193542	242.918442	111.538834	0.278053	0.000000	4.062248	3.516270	0.395951	0.506111	3.380657	4.635879	2.570688	2.391396	2.006405	1.725338	1.562209	2.276906	2.385460	2.047426	0.000000	0.000000	80202.000000		1
16069.640625	4289.326172	1.803987	3.681984	3858.790283	73039.242188	578.444641	392.060364	193.893158	84.910744	69.273109	331.597504	467.531799	258.244629	1.320235	0.000000	4.206006	3.632389	0.256233	0.566082	3.586451	4.863556	2.762262	2.593353	2.287562	1.928963	1.840565	2.520611	2.669811	2.412031	0.120651	0.000000	80254.000000		1
11593.914062	2981.447998	4.147629	4.662613	2639.264160	52283.378906	408.971588	270.986633	130.509995	79.486450	44.800556	209.765167	284.672272	175.452393	0.442213	99998.000000	4.064230	3.474427	0.617800	0.668629	3.421483	4.718364	2.611693	2.432948	2.115644	1.900293	1.651283	2.321733	2.454345	2.244159	0.000000	4.999991	80358.000000		1
5549.958984	1930.130615	0.724679	1.850243	1213.747192	23640.900391	192.696671	122.954834	59.479153	19.834608	20.300253	113.466164	143.958176	55.023151	0.991813	99998.000000	3.744290	3.285587	0.000000	0.267229	3.084128	4.373664	2.284874	2.089746	1.774365	1.297424	1.307501	2.054866	2.158236	1.740546	0.000000	4.999991	80417.000000		1
15937.690430	3976.638428	3.167000	3.953353	2805.298828	62828.828125	473.945984	290.562195	167.743057	54.680855	41.204918	244.016251	292.945923	146.835312	1.134551	0.000000	4.202425	3.599516	0.500648	0.596966	3.447979	4.798159	2.675729	2.463239	2.224645	1.737835	1.614949	2.387419	2.466788	2.166831	0.054824	0.000000	80463.000000		1
5948.195801	1170.189453	3.870092	4.011944	1093.595581	29112.289062	180.318542	114.915527	68.631691	42.759121	21.728024	125.927559	164.653152	86.464951	0.108971	99998.000000	3.774385	3.068256	0.587721	0.603355	3.038857	4.464077	2.256040	2.060379	1.836525	1.631029	1.337020	2.100121	2.216570	1.936840	0.000000	4.999991	80546.000000		1
12450.740234	3111.276611	1.939672	3.429117	2887.723877	55224.167969	473.094879	296.291779	134.210480	81.460045	49.302814	220.138855	259.397949	156.246872	1.671378	99998.000000	4.095195	3.492939	0.287728	0.535182	3.460556	4.742129	2.674948	2.471720	2.127786	1.910945	1.692872	2.342697	2.413967	2.193811	0.223075	4.999991	80624.000000		1
7477.098145	3456.905029	3.148497	4.822968	1930.617798	37901.750000	308.626740	198.546524	96.897240	57.838604	37.328659	164.782669	217.998749	155.173737	0.563800	0.000000	3.873733	3.538687	0.498103	0.683314	3.285696	4.578659	2.489434	2.297862	1.986311	1.762218	1.572042	2.216912	2.338454	2.190818	0.000000	0.000000	80672.000000		1
11236.144531	3426.749268	1.273584	2.180203	3889.778809	80151.492188	617.605042	401.894409	195.564545	86.505043	63.392418	338.791870	492.325073	238.875656	1.766582	0.000000	4.050617	3.534882	0.105028	0.338497	3.589925	4.903912	2.790711	2.604112	2.291290	1.937041	1.802037	2.529933	2.692252	2.378172	0.247134	0.000000	80745.000000		1
11866.923828	3605.593750	2.920300	2.652015	2726.956299	56443.707031	428.016785	279.016693	120.321320	89.261902	48.649063	215.485489	313.236938	107.326447	0.944525	99998.000000	4.074338	3.556977	0.465428	0.423576	3.435678	4.751616	2.631461	2.445630	2.080343	1.950666	1.687074	2.333418	2.495873	2.030707	0.000000	4.999991	80766.000000		1
8743.502930	2684.305176	2.553336	3.941018	2261.999512	42830.402344	393.189026	233.266327	84.685631	87.954399	39.743225	180.352463	276.796387	170.287140	0.107793	0.000000	3.941685	3.428832	0.407108	0.595608	3.354492	4.631752	2.594601	2.367852	1.927810	1.944258	1.599263	2.256122	2.442160	2.231182	0.000000	0.000000	80843.000000		1
6038.620605	3027.062744	2.695188	2.621178	1294.664551	24098.974609	207.982758	132.637772	59.614838	39.931332	20.494528	84.516029	126.211258	52.960129	0.945941	0.000000	3.780938	3.481021	0.430589	0.418496	3.112157	4.381999	2.318027	2.122667	1.775354	1.601314	1.311638	1.926939	2.101098	1.723949	0.000000	0.000000	80877.000000		1
5771.806152	1629.077515	3.315019	3.496960	2280.970703	43996.992188	370.403290	235.585312	107.129082	49.879475	39.400928	197.559723	280.577057	125.313889	0.014321	0.000000	3.761312	3.211942	0.520486	0.543691	3.358120	4.643423	2.568675	2.372148	2.029907	1.697922	1.595506	2.295698	2.448052	2.097999	0.000000	0.000000	80912.000000		1
21005.564453	3484.563232	3.493876	2.423819	5578.899902	99998.000000	886.578003	570.855530	281.650208	151.309814	85.370224	492.738281	697.517029	397.293488	3.782742	99998.000000	4.322334	3.542148	0.543307	0.384500	3.746549	4.999991	2.947717	2.756526	2.449710	2.179867	1.931306	2.692616	2.843555	2.599112	0.577807	4.999991	81064.000000		1
20491.574219	5260.519043	4.557766	3.410615	5340.236816	99998.000000	853.708374	542.873718	285.128662	130.192368	85.592255	477.082153	611.844604	408.758820	0.092858	0.000000	4.311575	3.721029	0.658752	0.532833	3.727561	4.999991	2.931309	2.734699	2.455041	2.114586	1.932434	2.678593	2.786641	2.611467	0.000000	0.000000	81084.000000		1
26582.585938	7503.069336	2.944971	3.336605	5642.825684	99998.000000	924.822510	575.993042	307.075623	121.144676	85.388725	449.917480	637.942261	348.206543	1.860846	99998.000000	4.424597	3.875239	0.469081	0.523305	3.751497	4.999991	2.966058	2.760417	2.487245	2.083304	1.931401	2.653133	2.804781	2.541837	0.269711	4.999991	81246.000000		1
11014.173828	4520.279785	1.036136	3.250261	5482.030273	99998.000000	907.556641	546.204163	246.082352	125.292305	87.664528	498.073151	669.063354	394.280670	1.660638	0.000000	4.041952	3.655165	0.015417	0.511918	3.738941	4.999991	2.957874	2.737355	2.391080	2.097924	1.942824	2.697293	2.825467	2.595805	0.220275	0.000000	81307.000000		1
6250.097168	2251.400635	3.302684	4.163047	1293.270752	26729.052734	221.489532	137.516251	67.771324	52.580830	23.750956	103.036964	162.130646	117.524368	0.062708	0.000000	3.795887	3.352453	0.518867	0.619411	3.111690	4.426983	2.345353	2.138354	1.831046	1.720827	1.375681	2.012993	2.209865	2.070128	0.000000	0.000000	81367.000000		1
6000.714844	2967.747070	2.491661	2.750695	2274.732178	44084.535156	363.409363	233.917007	112.180244	59.254040	32.881905	182.273636	251.574493	153.742874	0.941693	99998.000000	3.778203	3.472427	0.396489	0.439442	3.356930	4.644286	2.560396	2.369062	2.049916	1.772718	1.516957	2.260724	2.400667	2.186795	0.000000	4.999991	81418.000000		1
6043.443359	887.006592	1.970509	2.325139	1174.105835	22957.230469	185.027405	122.646454	51.479935	33.671345	15.023975	82.745964	105.889420	67.456787	0.054530	0.000000	3.781285	2.947927	0.294578	0.366449	3.069707	4.360919	2.267236	2.088655	1.711638	1.527260	1.176785	1.917747	2.024853	1.829026	0.000000	0.000000	81505.000000		1
12490.140625	5033.707031	2.312804	1.770066	4645.803711	99998.000000	727.090088	471.401886	268.914368	134.713135	95.121002	490.699921	635.364258	379.426300	1.639668	0.000000	4.096567	3.701888	0.364139	0.247989	3.667061	4.999991	2.861588	2.673391	2.429614	2.129410	1.978276	2.690816	2.803023	2.579127	0.214756	0.000000	81530.000000		1
5190.046387	2184.175049	2.827788	2.220292	1469.262695	30632.263672	227.015594	153.138474	84.386513	31.811850	27.710476	150.563538	198.740799	90.452225	1.422993	0.000000	3.715171	3.339288	0.451447	0.346410	3.167099	4.486179	2.356056	2.185084	1.926273	1.502589	1.442644	2.177720	2.298287	1.956419	0.153203	0.000000	81572.000000		1
16157.511719	4328.570312	2.972724	4.042781	3940.817627	89793.835938	620.491394	404.453918	232.150024	112.611969	67.231674	390.086792	531.559448	283.448029	1.633099	99998.000000	4.208375	3.636344	0.473155	0.606680	3.595586	4.953247	2.792736	2.606869	2.365769	2.051584	1.827574	2.591161	2.725552	2.452473	0.213012	4.999991	81637.000000		1
14422.072266	6219.506348	2.507080	3.990358	4597.447266	89611.804688	753.018188	462.665649	224.570190	75.415916	68.132126	365.151672	465.829590	302.147797	0.088932	99998.000000	4.159028	3.793756	0.399168	0.601012	3.662517	4.952365	2.876806	2.665267	2.351352	1.877463	1.833352	2.562473	2.668227	2.480219	0.000000	4.999991	81700.000000		1
6448.649902	786.285522	2.568754	1.332175	1254.569824	28973.501953	213.064758	130.608673	75.366577	41.778492	25.206480	114.363533	172.569107	69.399544	0.998510	0.000000	3.809469	2.895580	0.409723	0.124561	3.098495	4.462001	2.328512	2.115972	1.877179	1.620953	1.401512	2.058288	2.236963	1.841357	0.000000	0.000000	81737.000000		1
7038.162109	1715.829224	2.328223	3.315019	1060.907837	25745.333984	166.022324	111.329140	56.907314	26.674339	27.395935	106.265640	156.055679	103.524193	0.081204	0.000000	3.847459	3.234474	0.367025	0.520486	3.025678	4.410698	2.220166	2.046609	1.755168	1.426094	1.437686	2.026393	2.193280	2.015042	0.000000	0.000000	81803.000000		1
5730.160156	1182.499756	3.015897	5.415045	1173.085083	23043.218750	183.516373	123.627083	73.991226	38.182854	22.606890	112.164833	158.898895	116.565323	0.921649	99998.000000	3.758167	3.072801	0.479416	0.733602	3.069330	4.362543	2.263675	2.092114	1.869180	1.581868	1.354241	2.049857	2.201121	2.066569	0.000000	4.999991	81865.000000		1
16492.865234	6946.278809	1.803987	3.941018	5116.995605	99998.000000	795.888306	520.538208	290.296997	106.968727	76.945450	423.178375	605.140564	350.673523	3.253411	99998.000000	4.217296	3.841752	0.256233	0.595608	3.709015	4.999991	2.900852	2.716453	2.462842	2.029257	1.886183	2.626523	2.781856	2.544903	0.512339	4.999991	81957.000000		1
6525.869629	2254.499756	1.958174	2.735276	1310.644531	25022.921875	202.185333	129.865494	57.326702	23.911310	19.637249	116.232285	166.836441	77.953835	0.578863	0.000000	3.814638	3.353050	0.291851	0.437001	3.117485	4.398338	2.305750	2.113494	1.758357	1.378603	1.293081	2.065327	2.222291	1.891837	0.000000	0.000000	81984.000000		1
6610.114258	3278.686523	1.924253	3.348940	2287.730225	44077.417969	355.866547	230.321365	106.823792	47.819538	36.425121	172.041779	212.888992	165.081787	0.047973	0.000000	3.820209	3.515700	0.284262	0.524907	3.359405	4.644216	2.551287	2.362334	2.028668	1.679605	1.561401	2.235634	2.328153	2.217699	0.000000	0.000000	82048.000000		1
11022.046875	2871.768799	2.951138	4.773628	2217.269775	43913.320312	351.660309	220.027847	122.646454	82.132301	53.552208	236.084869	291.897461	206.641327	0.640861	0.000000	4.042262	3.458149	0.469990	0.678849	3.345819	4.642596	2.546123	2.342478	2.088655	1.914514	1.728777	2.373068	2.465230	2.315217	0.000000	0.000000	82100.000000		1
6509.895996	3179.402588	2.559503	3.540132	2149.643555	39463.875000	322.503571	217.397415	99.157623	99.524582	40.612839	198.231979	249.832184	156.320892	1.272948	0.000000	3.813574	3.502346	0.408156	0.549019	3.332366	4.596200	2.508534	2.337254	1.996326	1.997930	1.608663	2.297174	2.397648	2.194017	0.104811	0.000000	82208.000000		1
7396.643555	2726.468994	2.001346	2.870961	1189.330200	25285.994141	173.410965	119.932770	56.574272	28.021935	25.080048	107.055077	129.076050	87.090950	1.190098	0.000000	3.869035	3.435601	0.301322	0.458027	3.075302	4.402880	2.239077	2.078938	1.752619	1.447498	1.399328	2.029607	2.110846	1.939973	0.075583	0.000000	82241.000000		1
12835.313477	2852.550781	1.828657	3.293433	3599.031494	65161.355469	554.080017	365.626556	178.588562	85.037178	53.610798	298.949982	399.122131	242.829010	2.684426	99998.000000	4.108407	3.455233	0.262132	0.517649	3.556186	4.813990	2.743572	2.563038	2.251854	1.929609	1.729252	2.475599	2.601106	2.385301	0.428851	4.999991	82294.000000		1
14894.223633	2725.944824	1.341426	2.238794	3527.886475	64865.804688	564.651062	358.163910	148.472763	70.460350	73.830872	328.445923	450.386200	302.237244	1.188681	99998.000000	4.173018	3.435517	0.127567	0.350014	3.547515	4.812016	2.751780	2.554082	2.171647	1.847945	1.868238	2.516464	2.653585	2.480348	0.075065	4.999991	82440.000000		1
9770.666016	2675.001465	2.377563	3.089906	1905.383545	40773.457031	313.594635	192.702835	113.278061	61.347900	48.186501	206.656754	269.370758	106.191628	1.045829	0.000000	3.989924	3.427324	0.376132	0.489945	3.279982	4.610377	2.496369	2.284888	2.054146	1.787800	1.682925	2.315250	2.430351	2.026090	0.019461	0.000000	82522.000000		1
11922.939453	4864.983398	3.533965	5.313282	5117.196289	97553.226562	818.273132	520.488831	256.258698	157.819580	102.509644	520.470337	696.980469	313.961609	0.517795	0.000000	4.076383	3.687081	0.548262	0.725363	3.709032	4.989242	2.912898	2.716411	2.408679	2.198161	2.010765	2.716396	2.843221	2.496876	0.000000	0.000000	82619.000000		1
14451.016602	5397.794922	2.429986	3.506211	4831.052734	91504.929688	769.028931	489.642212	239.279617	112.436195	91.938583	465.780243	620.158386	278.745300	1.922105	0.000000	4.159898	3.732216	0.385604	0.544838	3.684042	4.961444	2.885943	2.689879	2.378906	2.050906	1.963498	2.668181	2.792503	2.445208	0.283777	0.000000	82768.000000		1
8574.940430	5090.796387	1.958174	5.082002	4815.014648	85178.414062	753.166199	490.077026	239.476990	97.914871	73.895630	381.995056	552.704651	270.221863	0.292112	99998.000000	3.933231	3.706786	0.291851	0.706035	3.682598	4.930329	2.876891	2.690264	2.379264	1.990849	1.868619	2.582058	2.742493	2.431720	0.000000	4.999991	82858.000000		1
5351.908691	2885.839844	4.153796	5.553813	2325.650879	47218.968750	373.909485	232.060593	98.124565	68.668694	30.942234	180.426468	210.286316	127.864143	0.991969	0.000000	3.728509	3.460272	0.618445	0.744591	3.366544	4.674117	2.572767	2.365601	1.991778	1.836759	1.490552	2.256300	2.322811	2.106749	0.000000	0.000000	82880.000000		1
19615.283203	7711.891113	1.396934	3.040566	5621.797363	99998.000000	924.816345	569.279785	244.673080	119.920433	100.045738	460.599548	589.607788	423.326416	2.940053	99998.000000	4.292594	3.887161	0.145176	0.482955	3.749875	4.999991	2.966055	2.755326	2.388586	2.078893	2.000199	2.663323	2.770563	2.626675	0.468355	4.999991	82965.000000		1
15645.518555	3356.982666	2.541001	5.353371	3393.793213	67883.328125	543.730957	340.935059	174.810989	76.711082	69.236099	276.876556	423.684113	278.208740	0.718723	0.000000	4.194390	3.525949	0.405005	0.728627	3.530685	4.831763	2.735384	2.532672	2.242569	1.884858	1.840333	2.442286	2.627042	2.444371	0.000000	0.000000	83038.000000		1
8282.570312	2396.712646	2.149366	2.981975	2551.778320	51978.101562	386.645325	250.886810	117.422607	31.118008	37.223812	215.858627	284.524231	176.143158	1.579044	99998.000000	3.918165	3.379616	0.332310	0.474504	3.406843	4.715820	2.587313	2.399478	2.069752	1.493012	1.570821	2.334169	2.454119	2.245866	0.198394	4.999991	83069.000000		1
5249.719727	884.826416	2.306637	2.769197	1089.130249	21930.035156	169.812241	104.973549	38.488144	16.229717	12.920865	74.515465	92.462822	39.613708	0.892220	99998.000000	3.720136	2.946858	0.362979	0.442354	3.037080	4.341039	2.229969	2.021080	1.585327	1.210311	1.111292	1.872246	1.965967	1.597846	0.000000	4.999991	83097.000000		1
15369.920898	4000.614502	1.939672	4.218554	4846.089355	99732.984375	792.798401	493.610992	261.504120	132.391068	86.964516	475.774628	639.814087	328.152985	1.735130	0.000000	4.186672	3.602127	0.287728	0.625164	3.685391	4.998839	2.899163	2.693385	2.417479	2.121859	1.939342	2.677401	2.806054	2.516076	0.239332	0.000000	83147.000000		1
8586.997070	2257.358398	1.834825	1.156402	1674.837158	32120.642578	255.497009	167.212646	79.656059	31.188934	24.102503	122.698883	153.206314	91.482193	0.444695	99998.000000	3.933841	3.353601	0.263595	0.063109	3.223973	4.506784	2.407386	2.223269	1.901219	1.494001	1.382062	2.088841	2.185277	1.961337	0.000000	4.999991	83169.000000		1
8269.027344	2047.306519	2.451572	3.105325	2828.411377	53873.667969	435.482513	287.540131	136.791565	60.857586	51.405926	276.780975	412.440796	182.816360	0.379030	0.000000	3.917454	3.311183	0.389445	0.492107	3.451543	4.731377	2.638971	2.458699	2.136059	1.784315	1.711013	2.442136	2.615362	2.262015	0.000000	0.000000	83220.000000		1
13187.707031	1620.547852	3.105325	4.428249	2297.120117	49251.808594	379.858032	233.472946	138.166916	54.249130	35.802208	216.759079	261.112488	211.966949	0.223812	0.000000	4.120169	3.209662	0.492107	0.646232	3.361184	4.692422	2.579621	2.368237	2.140404	1.734393	1.553910	2.335977	2.416828	2.326268	0.000000	0.000000	83360.000000		1
17419.087891	5833.588867	3.086823	4.187717	6350.744141	99998.000000	1007.087402	637.192932	298.641602	117.496613	112.494789	515.132385	676.800476	382.522369	4.139521	99998.000000	4.241025	3.765936	0.489512	0.621977	3.802824	4.999991	3.003067	2.804271	2.475150	2.070025	2.051132	2.711919	2.830461	2.582657	0.616950	4.999991	83557.000000		1
17944.441406	3910.476807	2.710606	3.759078	3251.759277	66077.640625	526.048828	329.849030	156.589172	82.687370	56.117878	263.073761	374.800690	227.925293	1.578731	0.000000	4.253930	3.592230	0.433066	0.575081	3.512118	4.820055	2.721026	2.518315	2.194762	1.917439	1.749101	2.420078	2.573800	2.357793	0.198308	0.000000	83681.000000		1
12238.843750	2864.102539	2.106194	4.489923	2681.548340	49750.777344	414.605591	273.231598	122.412094	52.417393	35.691193	192.209442	233.414352	159.632828	0.419031	99998.000000	4.087740	3.456989	0.323498	0.652239	3.428386	4.696800	2.617635	2.436531	2.087824	1.719475	1.552561	2.283775	2.368128	2.203122	0.000000	4.999991	83754.000000		1
23481.611328	7043.370117	3.666565	6.019458	5876.915527	99998.000000	939.383911	592.010010	305.148285	102.040916	123.337212	597.036499	784.216370	451.410004	3.217738	99998.000000	4.370728	3.847780	0.564259	0.779557	3.769150	4.999991	2.972843	2.772329	2.484511	2.008774	2.091094	2.776001	2.894436	2.654571	0.507551	4.999991	83882.000000		1
10004.684570	1860.000244	2.294302	3.311935	1853.567505	35793.191406	276.913574	178.178421	82.483841	32.971336	20.417435	127.401581	158.035446	99.866882	0.086101	0.000000	4.000204	3.269513	0.360651	0.520082	3.268008	4.553801	2.442344	2.250855	1.916369	1.518137	1.310001	2.105175	2.198755	1.999421	0.000000	0.000000	83939.000000		1
11359.454102	2217.309814	1.850243	4.144545	2450.258545	46562.777344	411.013031	248.197800	111.030014	50.779926	39.459522	213.761688	283.895142	245.755478	1.201644	99998.000000	4.055357	3.345826	0.267229	0.617477	3.389212	4.668039	2.613856	2.394798	2.045440	1.705692	1.596152	2.329930	2.453158	2.390503	0.079776	4.999991	84109.000000		1
28597.001953	7968.214355	2.630429	3.429117	7925.418457	99998.000000	1245.068726	800.859314	416.761139	207.193329	152.959610	723.315613	981.171631	569.600464	4.876175	0.000000	4.456320	3.901361	0.420027	0.535182	3.899022	4.999991	3.095193	2.903556	2.619887	2.316376	2.184577	2.859328	2.991745	2.755570	0.688079	0.000000	84235.000000		1
16675.105469	7810.918945	0.912787	3.083739	6772.238770	99998.000000	1081.442505	689.379028	363.187317	166.515732	115.745049	579.493103	814.338318	363.656067	3.315990	99998.000000	4.222069	3.892702	0.000000	0.489078	3.830732	4.999991	3.034003	2.838458	2.560131	2.221455	2.063502	2.763048	2.910805	2.560691	0.520613	4.999991	84284.000000		1
6027.278320	1866.149170	2.682853	3.151581	999.359558	21758.878906	177.500000	101.461174	53.021805	35.503086	15.375522	87.655273	105.189415	62.461128	0.207648	99998.000000	3.780121	3.270946	0.428597	0.498528	2.999722	4.337636	2.249198	2.006300	1.724455	1.550266	1.186830	1.942778	2.021972	1.795610	0.000000	4.999991	84384.000000		1
3566.405518	668.983215	3.722073	5.532228	718.588196	21400.814453	132.539093	72.560371	75.351158	58.285748	24.093250	133.091080	154.301041	108.362579	0.512068	99998.000000	3.552231	2.825415	0.570785	0.742900	2.856480	4.330431	2.122344	1.860700	1.877090	1.765562	1.381895	2.124149	2.188369	2.034879	0.000000	4.999991	84553.000000		1
11206.399414	3470.100342	1.871829	3.580221	2440.665039	45602.234375	376.993225	243.920654	122.535446	59.380474	30.926815	183.507126	255.848557	162.321838	0.250626	0.000000	4.049466	3.540342	0.272266	0.553910	3.387508	4.658986	2.576334	2.387249	2.088262	1.773644	1.490335	2.263653	2.407983	2.210377	0.000000	0.000000	84579.000000		1
9036.590820	3429.265625	2.411484	2.991227	2673.715576	54883.816406	437.523926	271.350494	148.229156	78.490402	47.267548	229.362320	279.318878	161.526230	1.345209	0.000000	3.956005	3.535201	0.382284	0.475849	3.427115	4.739444	2.641002	2.433531	2.170934	1.894817	1.674563	2.360522	2.446100	2.208243	0.128790	0.000000	84674.000000		1
19963.439453	11787.033203	2.966557	6.500521	17997.044922	99998.000000	2921.435303	1832.194092	916.289795	393.682434	349.122406	1827.469849	2429.529785	1255.427002	3.290393	0.000000	4.300235	4.071404	0.472253	0.812948	4.255201	4.999991	3.465596	3.262971	2.962033	2.595146	2.542978	3.261850	3.385522	3.098791	0.517248	0.000000	84803.000000		1
5509.352051	2626.099609	1.822490	3.311935	1243.381958	23861.943359	192.597992	120.278145	36.566975	18.601112	23.828049	76.930031	103.058548	79.110237	0.559429	0.000000	3.741101	3.419311	0.260665	0.520082	3.094604	4.377706	2.284652	2.080187	1.563089	1.269539	1.377088	1.886096	2.013084	1.898233	0.000000	0.000000	84837.000000		1
8151.844727	2442.339600	1.948923	3.244093	1268.193726	27364.085938	208.050598	128.080002	67.589386	34.525539	16.291391	106.126869	149.277618	49.870224	1.459048	0.000000	3.911256	3.387806	0.289795	0.511093	3.103186	4.437181	2.318169	2.107481	1.829878	1.538140	1.211958	2.025825	2.173995	1.697841	0.164070	0.000000	85038.000000		1
8435.660156	1150.863647	1.403101	2.312804	1809.192505	43666.855469	292.307587	180.737930	101.054115	53.314758	43.847683	222.793961	268.242096	198.284409	1.156951	0.000000	3.926119	3.061024	0.147089	0.364139	3.257485	4.640152	2.465840	2.257049	2.004554	1.726847	1.641947	2.347903	2.428527	2.297289	0.063315	0.000000	85124.000000		1
16290.914062	5757.562500	2.124696	4.329569	5965.696289	99998.000000	927.027405	606.571411	341.326721	162.309509	111.174950	577.516418	758.380798	404.962738	1.686142	0.000000	4.211946	3.760239	0.327297	0.636445	3.775661	4.999991	2.967093	2.782882	2.533170	2.210344	2.046007	2.761564	2.879887	2.607415	0.226894	0.000000	85202.000000		1
12840.095703	3911.238525	1.791652	3.336605	3585.302734	64533.785156	549.053528	365.025238	180.537491	87.800209	59.238621	282.303955	429.947205	269.487915	1.740721	99998.000000	4.108568	3.592314	0.253254	0.523305	3.554526	4.809787	2.739615	2.562323	2.256567	1.943496	1.772605	2.450717	2.633415	2.430539	0.240729	4.999991	85299.000000		1
11757.947266	2184.631592	2.352893	3.392113	2076.706787	40273.316406	326.549438	209.043564	122.661873	51.362751	32.675297	152.583389	219.885986	109.287704	1.246119	99998.000000	4.070332	3.339378	0.371602	0.530470	3.317375	4.605017	2.513949	2.320237	2.088710	1.710648	1.514220	2.183507	2.342198	2.038571	0.095559	4.999991	85376.000000		1
10069.541992	1739.197876	2.852458	2.713690	2745.144287	57829.871094	442.090942	279.022858	160.517853	75.307983	56.910400	317.261200	439.220001	286.685944	0.428172	99998.000000	4.003010	3.240349	0.455219	0.433560	3.438565	4.762152	2.645512	2.445640	2.205523	1.876841	1.755192	2.501417	2.642682	2.457406	0.000000	4.999991	85431.000000		1
9261.583984	3120.780518	2.451572	2.729109	2542.104736	54681.199219	410.420959	256.332703	130.775192	84.528366	41.118572	249.141418	339.732422	236.942154	2.841308	0.000000	3.966685	3.494263	0.389445	0.436021	3.405193	4.737838	2.613230	2.408804	2.116525	1.927002	1.614038	2.396446	2.531137	2.374642	0.453518	0.000000	85487.000000		1
11251.208984	3910.714111	2.445405	2.059937	1762.979614	33498.828125	272.281799	179.880646	107.640984	38.343208	34.525539	159.355286	197.556641	129.353592	1.088620	99998.000000	4.051199	3.592256	0.388351	0.313854	3.246247	4.525030	2.435019	2.254984	2.031978	1.583688	1.538140	2.202367	2.295692	2.111778	0.036876	4.999991	85554.000000		1
17262.056641	5196.256836	1.877997	3.416783	4516.092285	91856.156250	720.145508	459.137848	211.797348	83.476807	78.903625	398.042816	485.941711	245.823318	1.654264	99998.000000	4.237092	3.715691	0.273695	0.533617	3.654763	4.963108	2.857420	2.661943	2.325921	1.921566	1.897097	2.599930	2.686584	2.390623	0.218605	4.999991	85628.000000		1
10999.837891	3434.190186	3.931767	4.912396	2215.351807	46192.648438	373.462341	219.728714	119.186501	66.402145	33.671345	172.630783	265.488312	169.500778	1.759075	0.000000	4.041386	3.535824	0.594588	0.691293	3.345443	4.664573	2.572247	2.341887	2.076227	1.822182	1.527260	2.237118	2.424045	2.229172	0.245284	0.000000	85670.000000		1
8493.710938	1745.587280	2.534833	2.152450	1392.665771	28807.781250	242.872177	137.624176	65.992012	16.306810	21.660181	93.199837	168.316635	107.650238	1.108593	99998.000000	3.929097	3.241941	0.403949	0.332933	3.143847	4.459510	2.385378	2.138695	1.819491	1.212369	1.335662	1.969415	2.226127	2.032015	0.044772	4.999991	85719.000000		1
18903.947266	4441.447266	2.729109	4.810632	2544.096924	48808.828125	389.198669	255.771454	126.865013	78.869705	46.931419	206.499481	293.016846	174.092468	1.750685	0.000000	4.276553	3.647525	0.436021	0.682202	3.405534	4.688498	2.590171	2.407852	2.103342	1.896910	1.671464	2.314919	2.466892	2.240780	0.243208	0.000000	85970.000000		1
9019.670898	2191.634766	3.617226	6.287743	1907.545288	37415.792969	311.377441	195.626221	113.500092	59.287960	33.782356	153.224808	215.867874	157.252167	0.466802	0.000000	3.955191	3.340768	0.558376	0.798495	3.280475	4.573055	2.493287	2.291427	2.054996	1.772967	1.528690	2.185329	2.334188	2.196597	0.000000	0.000000	86074.000000		1
8627.650391	3122.174561	2.315888	3.410615	2117.180908	38374.792969	327.813751	213.980637	110.126480	30.640028	34.670475	182.992142	252.111069	130.386642	0.016122	0.000000	3.935893	3.494457	0.364717	0.532833	3.325758	4.584046	2.515627	2.330374	2.041892	1.486289	1.539960	2.262432	2.401592	2.115233	0.000000	0.000000	86144.000000		1
15502.589844	2502.808594	2.923384	3.219423	2920.331543	57944.917969	456.377930	293.349915	136.258087	84.469772	41.578049	223.623489	285.911926	193.849991	0.624946	99998.000000	4.190404	3.398428	0.465886	0.507778	3.465432	4.763015	2.659325	2.467386	2.134362	1.926701	1.618864	2.349517	2.456232	2.287466	0.000000	4.999991	86179.000000		1
8658.395508	3824.292480	3.478457	4.847637	2832.324707	54108.644531	436.089996	279.781464	117.771065	74.373611	49.580353	256.943268	335.939423	172.578354	1.970124	0.000000	3.937438	3.582551	0.541387	0.685530	3.452143	4.733267	2.639576	2.446819	2.071038	1.871419	1.695310	2.409837	2.526261	2.236986	0.294494	0.000000	86246.000000		1
5747.863770	369.697113	2.747611	3.928683	231.308167	4796.262207	23.513508	20.281750	7.678510	0.000000	0.481063	0.000000	4.015028	12.609407	0.689679	99998.000000	3.759506	2.567846	0.438955	0.594247	2.364191	3.680903	1.371317	1.307105	0.885277	0.000000	0.000000	0.000000	0.603689	1.100695	0.000000	4.999991	86277.000000		1
21189.152344	7518.704102	1.686805	3.626477	6266.443848	99998.000000	976.743408	637.177490	279.263367	110.141899	116.734932	547.761414	715.649414	432.244568	1.323721	0.000000	4.326114	3.876143	0.227065	0.559485	3.797021	4.999991	2.989780	2.804260	2.446014	2.041953	2.067201	2.738591	2.854700	2.635730	0.121797	0.000000	86345.000000		1
10282.270508	4013.757324	2.349809	3.718989	2847.104980	58494.199219	457.044006	284.900452	160.329742	37.029533	51.868484	274.865967	355.746277	270.009094	0.376381	0.000000	4.012089	3.603551	0.371033	0.570425	3.454403	4.767113	2.659958	2.454693	2.205014	1.568548	1.714904	2.439121	2.551140	2.431378	0.000000	0.000000	86412.000000		1
13287.947266	5818.687988	1.581958	3.308852	3770.345459	77468.343750	623.217407	384.859833	203.415741	62.470379	64.493309	307.362396	420.794647	277.474823	1.464862	0.000000	4.123458	3.764825	0.199195	0.519677	3.576381	4.889124	2.794640	2.585303	2.308385	1.795674	1.809515	2.487651	2.624070	2.443223	0.165797	0.000000	86477.000000		1
7900.489258	1292.185181	2.861710	2.362144	1417.699585	27805.716797	244.987625	143.517197	77.790390	33.523323	18.844727	111.816368	142.074005	63.617531	0.799026	0.000000	3.897654	3.111325	0.456626	0.373306	3.151584	4.444134	2.389144	2.156904	1.890926	1.525347	1.275190	2.048505	2.152515	1.803577	0.000000	0.000000	86522.000000		1
5607.769531	1494.022095	2.510163	2.038351	1440.247803	27532.988281	222.315979	146.150711	65.455437	55.710823	30.010946	132.412659	178.924683	160.092300	0.085018	0.000000	3.748790	3.174357	0.399702	0.309279	3.158437	4.439853	2.346971	2.164801	1.815946	1.745940	1.477280	2.121929	2.252670	2.204370	0.000000	0.000000	86550.000000		1
10717.842773	3251.216553	2.325139	2.790784	2657.162109	54377.519531	431.319458	269.728455	148.401840	68.807465	44.735798	254.568802	348.394623	237.306030	0.123483	0.000000	4.030107	3.512046	0.366449	0.445726	3.424418	4.735419	2.634799	2.430927	2.171439	1.837636	1.650655	2.405805	2.542071	2.375309	0.000000	0.000000	86683.000000		1
7173.831055	2037.466309	2.661267	4.011944	1436.763184	28977.664062	227.838959	142.703094	73.066109	48.800167	31.410963	148.460434	222.673691	129.282669	0.520205	0.000000	3.855751	3.309090	0.425088	0.603355	3.157385	4.462063	2.357628	2.154433	1.863716	1.688421	1.497081	2.171611	2.347669	2.111540	0.000000	0.000000	86933.000000		1
12733.164062	4268.884277	1.156402	3.096074	4026.061523	74093.906250	646.132690	405.767609	188.453445	105.266502	67.725067	347.414001	447.521423	274.955383	1.350462	0.000000	4.104936	3.630314	0.063109	0.490811	3.604880	4.869782	2.810322	2.608277	2.275204	2.022290	1.830749	2.540847	2.650814	2.439262	0.130482	0.000000	86992.000000		1
12295.686523	2556.558105	2.858626	2.830872	2624.986328	50299.781250	426.114105	260.538910	110.422516	64.958954	43.816845	216.197845	276.941315	144.244965	0.324118	0.000000	4.089753	3.407656	0.456157	0.451920	3.419127	4.701566	2.629526	2.415873	2.043058	1.812639	1.641641	2.334851	2.442388	2.159101	0.000000	0.000000	87149.000000		1
18200.578125	7214.160156	1.924253	3.731324	4336.396484	86388.203125	722.057434	433.919037	219.491272	92.388809	79.887337	389.500885	549.648682	367.655670	1.544245	0.000000	4.260085	3.858186	0.284262	0.571863	3.637129	4.936454	2.858572	2.637409	2.341417	1.965619	1.902478	2.590508	2.740085	2.565441	0.188716	0.000000	87242.000000		1
21338.802734	9946.219727	2.886379	5.988621	7904.560059	99998.000000	1244.640137	803.825867	361.426514	170.980972	154.106766	757.039368	952.603882	601.853271	2.919928	0.000000	4.329170	3.997658	0.460353	0.777327	3.897878	4.999991	3.095044	2.905162	2.558020	2.232948	2.187822	2.879118	2.978912	2.779491	0.465372	0.000000	87305.000000		1
21179.580078	6350.704102	2.658183	3.737491	5611.291504	99998.000000	891.188171	576.659119	287.000488	137.312714	96.857147	514.022217	660.219238	360.556915	0.881807	0.000000	4.325917	3.802822	0.424585	0.572580	3.749063	4.999991	2.949970	2.760919	2.457883	2.137711	1.986132	2.710982	2.819688	2.556974	0.000000	0.000000	87382.000000		1
15582.529297	4300.788574	1.865662	2.759946	3623.349854	71779.250000	579.594849	365.959625	185.869263	80.818626	76.778931	385.640045	523.399902	287.493866	3.252429	99998.000000	4.192638	3.633548	0.270833	0.440901	3.559110	4.855999	2.763124	2.563433	2.269207	1.907511	1.885242	2.586182	2.718834	2.458629	0.512208	4.999991	87609.000000		1
8692.415039	5905.381348	2.309720	1.961258	4841.799805	90816.351562	761.634155	487.477417	213.943634	104.159447	75.193886	384.243103	539.820801	302.200226	1.640056	99998.000000	3.939141	3.771248	0.363559	0.292535	3.685007	4.958164	2.881747	2.687954	2.330299	2.017699	1.876183	2.584606	2.732249	2.480295	0.214859	4.999991	87638.000000		1
8289.077148	2610.304688	2.414567	4.129126	2803.507080	50736.375000	455.643982	284.629089	136.942673	58.523193	51.825314	261.507202	329.355621	173.006989	1.439866	99998.000000	3.918506	3.416691	0.382839	0.615858	3.447702	4.705319	2.658626	2.454279	2.136539	1.767328	1.714542	2.417484	2.517665	2.238064	0.158322	4.999991	87714.000000		1
5998.963379	2733.435303	3.413699	4.101373	2276.113770	42162.703125	355.678436	226.821320	111.708435	50.311199	33.144024	178.351120	263.277283	200.236404	0.218060	0.000000	3.778076	3.436709	0.533225	0.612929	3.357194	4.624928	2.551058	2.355684	2.048086	1.701665	1.520405	2.251276	2.420413	2.301543	0.000000	0.000000	87739.000000		1
13591.875000	7977.703125	3.413699	4.739707	5854.564453	99998.000000	914.155823	596.376587	332.167999	150.042389	102.679253	521.207336	706.404358	432.327850	2.528009	0.000000	4.133279	3.901878	0.533225	0.675751	3.767495	4.999991	2.961020	2.775521	2.521358	2.176214	2.011483	2.717010	2.849053	2.635813	0.402779	0.000000	87826.000000		1
7242.250000	2610.242920	3.068320	2.670518	2108.589600	41481.851562	335.587860	214.581955	90.686592	53.083477	42.185547	223.256516	307.100281	207.418442	0.068301	99998.000000	3.859874	3.416681	0.486901	0.426595	3.323992	4.617858	2.525806	2.331593	1.957543	1.724959	1.625164	2.348804	2.487280	2.316847	0.000000	4.999991	87908.000000		1
3511.925049	1284.451172	2.143198	2.442321	782.381531	19594.960938	120.330566	75.079788	27.704309	46.407185	23.103371	89.520935	115.285576	45.654751	0.989682	99998.000000	3.545545	3.108718	0.331062	0.387803	2.893419	4.292144	2.080376	1.875523	1.442547	1.666585	1.363675	1.951925	2.061775	1.659486	0.000000	4.999991	87933.000000		1
21228.718750	6531.441895	2.161701	3.509295	6955.002930	99998.000000	1079.758789	700.865967	325.531799	108.766548	111.656013	525.882324	777.644897	513.658386	2.190843	0.000000	4.326924	3.815009	0.334796	0.545220	3.842297	4.999991	3.033327	2.845635	2.512594	2.036495	2.047882	2.720889	2.890781	2.710674	0.340611	0.000000	87958.000000		1
21369.107422	5061.068848	1.976677	3.108409	7980.792969	99998.000000	1273.278809	814.871826	468.978058	241.416656	137.984970	764.030212	996.584167	557.213074	2.514027	99998.000000	4.329786	3.704242	0.295936	0.492538	3.902046	4.999991	3.104923	2.911089	2.671153	2.382767	2.139832	2.883111	2.998514	2.746021	0.400370	4.999991	88056.000000		1
9965.758789	2467.509033	1.295170	1.890332	1786.749023	42209.687500	281.412750	178.597809	114.178513	71.561241	39.360840	179.248489	284.851105	148.099640	1.100845	0.000000	3.998510	3.392259	0.112327	0.276538	3.252064	4.625412	2.449344	2.251876	2.057584	1.854678	1.595064	2.253455	2.454618	2.170554	0.041726	0.000000	88089.000000		1
7532.722656	4545.387695	2.340558	3.247177	3112.047363	59410.687500	495.781921	318.460785	138.977936	75.483757	61.610016	318.417603	439.306335	222.186462	0.528940	0.000000	3.876952	3.657571	0.369319	0.511506	3.493046	4.773865	2.695291	2.503056	2.142946	1.877854	1.789651	2.502997	2.642767	2.346718	0.000000	0.000000	88137.000000		1
7403.261230	809.475281	2.032184	3.031315	1296.323608	27562.968750	213.888123	128.807770	57.684418	42.900974	29.039568	157.927505	218.205353	179.196060	0.811573	99998.000000	3.869423	2.908204	0.307963	0.481631	3.112713	4.440326	2.330187	2.109942	1.761059	1.632467	1.462990	2.198458	2.338866	2.253329	0.000000	4.999991	88163.000000		1
14739.339844	4210.647949	2.445405	2.818537	3346.134033	66897.085938	554.906433	338.406403	173.065582	87.541176	57.104675	305.546082	418.938232	209.990280	2.030615	0.000000	4.168478	3.624349	0.388351	0.450024	3.524543	4.825407	2.744220	2.529438	2.238211	1.942212	1.756672	2.485077	2.622150	2.322199	0.307627	0.000000	88197.000000		1
7070.427246	2724.063721	2.710606	5.384208	1704.780151	32738.824219	254.275848	173.848862	97.208694	49.740707	22.267677	120.336739	179.877563	122.751305	0.144897	0.000000	3.849446	3.435217	0.433066	0.731122	3.231668	4.515063	2.405305	2.240172	1.987705	1.696712	1.347675	2.080398	2.254977	2.089026	0.000000	0.000000	88289.000000		1
5190.102051	1451.053223	2.907966	2.491661	1423.367432	27374.595703	228.850418	142.573578	69.236099	46.780315	33.890289	148.583786	163.996307	108.060371	0.289846	0.000000	3.715176	3.161683	0.463589	0.396489	3.153317	4.437348	2.359552	2.154039	1.840333	1.670063	1.530075	2.171971	2.214834	2.033666	0.000000	0.000000	88351.000000		1
8262.495117	2907.444580	3.157748	2.624262	2555.827393	59677.035156	407.602417	259.471954	117.345512	111.979805	48.174168	272.139954	343.445221	200.125397	0.208248	0.000000	3.917111	3.463511	0.499378	0.419007	3.407531	4.775807	2.610237	2.414090	2.069467	2.049140	1.682814	2.434792	2.535857	2.301302	0.000000	0.000000	88432.000000		1
15746.958008	2841.279785	2.821621	2.898715	2934.670898	60340.164062	488.615326	292.548126	153.804550	55.087910	40.588169	253.285965	313.233856	210.973984	1.266180	0.000000	4.197196	3.453514	0.450499	0.462205	3.467559	4.780606	2.688967	2.466197	2.186969	1.741056	1.608400	2.403611	2.495869	2.324229	0.102496	0.000000	88540.000000		1
9086.779297	2610.575928	1.637465	2.238794	2680.811279	50043.718750	408.200653	265.294037	120.284317	52.050426	47.215122	244.074844	299.027069	164.585312	0.485445	0.000000	3.958410	3.416736	0.214172	0.350014	3.428266	4.699349	2.610874	2.423728	2.080209	1.716424	1.674081	2.387523	2.475710	2.216391	0.000000	0.000000	88558.000000		1
6060.015137	1353.681152	1.847160	1.905751	1139.410645	22668.480469	185.986450	116.367966	65.319756	39.730888	24.000738	95.904274	157.791824	112.655144	0.509993	99998.000000	3.782474	3.131516	0.266504	0.280066	3.056680	4.355422	2.269481	2.065833	1.815045	1.599128	1.380225	1.981838	2.198085	2.051751	0.000000	4.999991	88656.000000		1
12668.705078	1935.311279	2.790784	2.633513	2381.025635	45740.515625	370.933685	241.142197	106.475334	75.563934	41.871006	212.429504	264.970245	170.737366	1.596718	0.000000	4.102732	3.286751	0.445726	0.420535	3.376764	4.660301	2.569296	2.382273	2.027249	1.878315	1.621913	2.327215	2.423197	2.232329	0.203228	0.000000	88705.000000		1
8181.877441	937.132812	1.548037	2.362144	1382.221191	28212.107422	215.103119	138.552383	67.601723	48.510296	21.074270	109.136597	165.917480	121.215599	1.437574	99998.000000	3.912853	2.971801	0.189781	0.373306	3.140578	4.450436	2.332647	2.141614	1.829958	1.685834	1.323753	2.037970	2.219892	2.083559	0.157630	4.999991	88808.000000		1
7411.035156	2339.657227	2.920300	4.187717	1541.826172	31487.832031	242.486710	156.493576	84.315582	69.670906	20.001129	120.984322	148.833572	90.341209	0.995316	0.000000	3.869879	3.369152	0.465428	0.621977	3.188035	4.498143	2.384688	2.194497	1.925908	1.843051	1.301054	2.082729	2.172701	1.955886	0.000000	0.000000	88912.000000		1
7886.162109	1982.591187	1.437022	2.368311	1859.864502	37680.753906	296.190033	186.563110	99.370399	50.157009	26.134686	163.200699	208.019760	143.837906	2.186596	99998.000000	3.896866	3.297233	0.157463	0.374439	3.269481	4.576119	2.471570	2.270826	1.997257	1.700332	1.417217	2.212722	2.318105	2.157873	0.339769	4.999991	88938.000000		1
4966.876465	1801.933350	2.975808	4.526928	1515.910522	28137.943359	242.332520	154.877701	62.828094	40.347637	26.773020	134.099457	171.733414	116.734932	0.385627	0.000000	3.696083	3.255739	0.473605	0.655804	3.180674	4.449292	2.384412	2.189989	1.798154	1.605818	1.427697	2.127427	2.234855	2.067201	0.000000	0.000000	88980.000000		1
8371.625977	1141.945435	4.400495	4.551599	1431.789185	29919.126953	227.647766	144.559509	80.331398	69.525970	31.207436	114.622566	163.320969	70.620705	1.010755	99998.000000	3.922810	3.057645	0.643502	0.658164	3.155879	4.475949	2.357263	2.160047	1.904885	1.842147	1.494258	2.059270	2.213042	1.848932	0.004646	4.999991	89062.000000		1
8054.959961	1188.361938	1.310589	1.504864	1592.340942	28625.794922	247.229507	160.089218	86.270676	47.292217	28.651016	132.631607	179.340988	114.644157	0.607631	0.000000	3.906063	3.074949	0.117467	0.177497	3.202036	4.456758	2.393100	2.204362	1.935863	1.674790	1.457140	2.122647	2.253680	2.059352	0.000000	0.000000	89122.000000		1
9183.315430	3029.138184	3.660398	4.163047	2283.909424	44747.503906	363.511139	226.136734	111.612839	51.159225	38.152016	183.124741	257.590851	134.969070	1.192290	0.000000	3.963000	3.481319	0.563528	0.619411	3.358679	4.650769	2.560518	2.354371	2.047714	1.708924	1.581517	2.262747	2.410930	2.130234	0.076382	0.000000	89153.000000		1
6305.616699	1729.743042	1.390766	2.359060	1335.083130	32357.658203	217.415924	137.864716	88.352196	42.734451	32.755474	155.929245	235.227585	56.561935	1.811352	0.000000	3.799728	3.237982	0.143254	0.372739	3.125508	4.509977	2.337291	2.139453	1.946217	1.630778	1.515284	2.192928	2.371488	1.752524	0.258003	0.000000	89220.000000		1
8442.191406	1489.322510	2.325139	3.725156	2016.604736	42487.476562	324.696106	204.087997	99.974808	46.163570	43.301861	183.796997	258.281616	192.375961	0.891956	0.000000	3.926455	3.172989	0.366449	0.571145	3.304621	4.628261	2.511477	2.309818	1.999891	1.664299	1.636507	2.264338	2.412093	2.284151	0.000000	0.000000	89239.000000		1
14985.375977	5501.217285	3.086823	3.743659	6212.117676	99998.000000	979.191895	631.583618	303.686584	126.368530	123.608582	573.359558	783.442322	374.390564	1.813097	0.000000	4.175668	3.740459	0.489512	0.573296	3.793240	4.999991	2.990868	2.800431	2.482426	2.101639	2.092049	2.758427	2.894007	2.573325	0.258421	0.000000	89324.000000		1
9666.333984	3263.452881	2.759946	4.434416	2578.326416	49145.468750	408.641632	257.893066	132.079620	56.016113	37.522934	180.805771	266.965424	116.793518	1.327157	0.000000	3.985262	3.513677	0.440901	0.646836	3.411338	4.691483	2.611343	2.411440	2.120836	1.748313	1.574297	2.257212	2.426455	2.067419	0.122922	0.000000	89381.000000		1
9130.678711	3375.306152	1.905751	3.210172	291.252960	7611.943848	0.000000	21.148281	24.262857	25.160225	5.871439	0.000000	7.197446	32.860321	0.570935	99998.000000	3.960503	3.528313	0.280066	0.506528	2.464270	3.881495	0.000000	1.325275	1.384942	1.400715	0.768745	0.000000	0.857178	1.516672	0.000000	4.999991	89418.000000		1
5875.518555	2330.288818	3.712821	4.409747	2246.590088	42718.195312	353.550659	225.310287	111.461739	42.512421	40.862621	195.774231	257.806732	153.989578	0.951127	0.000000	3.769046	3.367410	0.569704	0.644414	3.351524	4.630613	2.548452	2.352781	2.047126	1.628516	1.611326	2.291755	2.411294	2.187491	0.000000	0.000000	89444.000000		1
13806.514648	4714.148438	3.456871	3.404448	3305.583008	66859.015625	531.297363	337.388763	167.240402	88.318275	58.072968	293.803223	407.916962	286.238800	1.342929	0.000000	4.140084	3.673403	0.538683	0.532047	3.519248	4.825160	2.725338	2.528131	2.223341	1.946051	1.763974	2.468056	2.610572	2.456728	0.128053	0.000000	89524.000000		1
5856.781738	1423.984253	2.729109	3.968772	1062.773560	19912.453125	172.396408	105.722900	51.331917	25.058460	14.814281	72.578873	105.173996	66.972641	0.471515	0.000000	3.767659	3.153505	0.436021	0.598656	3.026441	4.299125	2.236528	2.024169	1.710387	1.398954	1.170681	1.860810	2.021908	1.825897	0.000000	0.000000	89596.000000		1
6349.686523	2140.851807	2.229543	2.695188	1821.576782	36008.312500	292.138000	181.761734	84.253914	68.391159	32.351501	175.520248	215.103119	160.061462	0.720212	0.000000	3.802752	3.330587	0.348216	0.430589	3.260448	4.556403	2.465588	2.259502	1.925590	1.835000	1.509894	2.244327	2.332647	2.204287	0.000000	0.000000	89654.000000		1
17267.185547	4838.121094	2.454656	5.100504	5986.098145	99998.000000	936.627075	610.629639	274.329407	149.511993	84.957001	437.995758	611.631836	364.840210	1.472076	99998.000000	4.237222	3.684677	0.389991	0.707613	3.777144	4.999991	2.971567	2.785778	2.438272	2.174676	1.929199	2.641470	2.786490	2.562103	0.167930	4.999991	89719.000000		1
19625.863281	4768.456055	3.126911	3.367443	5441.448242	99998.000000	859.043274	551.341675	267.606842	133.797256	77.475853	449.498108	640.998291	335.729736	1.960784	99998.000000	4.292829	3.678378	0.495116	0.527300	3.735714	4.999991	2.934015	2.741421	2.427497	2.126447	1.889166	2.652728	2.806857	2.525990	0.292430	4.999991	89824.000000		1
7551.443848	2280.649902	2.198706	4.132210	2040.540771	43548.687500	333.746887	205.975250	96.900322	78.148109	39.265247	181.064804	231.807724	136.606537	0.775702	0.000000	3.878030	3.358059	0.342167	0.616182	3.309745	4.638975	2.523417	2.313815	1.986325	1.892918	1.594008	2.257834	2.365128	2.135472	0.000000	0.000000	89869.000000		1
5553.276855	2303.663818	2.164785	2.843207	1611.968872	35872.085938	269.512604	161.109924	115.125221	49.691368	38.990791	218.236191	288.255554	175.514069	0.786955	99998.000000	3.744549	3.362419	0.335415	0.453808	3.207357	4.554757	2.430579	2.207122	2.061171	1.696281	1.590962	2.338927	2.459778	2.244312	0.000000	4.999991	89994.000000		1
13001.057617	5150.398926	2.365228	4.237057	5411.424805	99998.000000	847.577942	547.480835	251.170517	128.693665	115.097466	597.045715	783.608826	427.683716	1.550935	0.000000	4.113979	3.711841	0.373873	0.627064	3.733312	4.999991	2.928180	2.738369	2.399969	2.109557	2.061066	2.776008	2.894099	2.631123	0.190594	0.000000	90142.000000		1
13901.053711	3227.570557	1.307505	3.009729	2760.482666	58538.082031	439.272430	277.986725	132.098114	67.154579	48.837170	244.432556	325.821655	173.417130	3.384251	99998.000000	4.143048	3.508876	0.116443	0.478527	3.440985	4.767438	2.642734	2.444024	2.120897	1.827076	1.688751	2.388159	2.512980	2.239092	0.529463	4.999991	90224.000000		1
7021.993652	2110.973389	2.278883	3.894762	2190.706543	47958.527344	369.061859	216.999619	134.808716	34.278839	35.318058	198.003784	280.021973	179.473602	0.026343	0.000000	3.846460	3.324483	0.357722	0.590481	3.340584	4.680866	2.567099	2.336459	2.129718	1.535026	1.547997	2.296674	2.447192	2.254001	0.000000	0.000000	90257.000000		1
9218.756836	2147.941162	2.195622	3.265679	2087.228516	44418.406250	323.740143	215.226456	142.326874	55.118748	31.950617	209.706573	257.686462	167.181808	1.743838	0.000000	3.964672	3.332022	0.341558	0.513974	3.319570	4.647563	2.510196	2.332896	2.153287	1.741299	1.504479	2.321612	2.411092	2.223189	0.241506	0.000000	90306.000000		1
7475.482422	1644.878540	1.865662	3.746742	1302.506470	33836.152344	208.947968	133.189758	102.287613	38.562153	39.838821	180.084183	204.273026	172.929901	1.079300	0.000000	3.873639	3.216134	0.270833	0.573654	3.114780	4.529381	2.320038	2.124471	2.009823	1.586161	1.600307	2.255476	2.310211	2.237870	0.033142	0.000000	90350.000000		1
12810.001953	4649.482422	2.907966	4.536180	4018.851807	81030.578125	673.016724	404.321320	220.231369	119.864922	80.818626	443.009918	603.170044	289.698761	2.477426	0.000000	4.107549	3.667405	0.463589	0.656690	3.604102	4.908649	2.828026	2.606727	2.342879	2.078692	1.907511	2.646414	2.780440	2.461947	0.394001	0.000000	90484.000000		1
10532.405273	3203.020752	1.674470	4.329569	2461.474121	52758.816406	409.409485	246.575745	122.344254	70.210564	39.348507	255.194794	336.556152	188.885162	0.462155	0.000000	4.022528	3.505560	0.223877	0.636445	3.391195	4.722295	2.612158	2.391950	2.087584	1.846402	1.594928	2.406872	2.527058	2.276198	0.000000	0.000000	90527.000000		1
7394.274902	1876.109619	2.038351	2.164785	1347.522949	29658.886719	215.004440	135.715347	65.029884	51.023540	23.550512	107.434372	161.220947	75.311066	0.259807	0.000000	3.868896	3.273258	0.309279	0.335415	3.129536	4.472155	2.332448	2.132629	1.813113	1.707771	1.372000	2.031143	2.207422	1.876859	0.000000	0.000000	90618.000000		1
10083.174805	3068.548340	2.069189	4.582436	3170.937744	61304.207031	489.611359	323.086395	178.462128	45.392635	57.187935	258.371063	334.234100	181.653793	0.564445	0.000000	4.003597	3.486933	0.315800	0.661096	3.501188	4.787490	2.689852	2.509319	2.251546	1.656985	1.757304	2.412244	2.524051	2.259244	0.000000	0.000000	90705.000000		1
6619.300781	1866.812134	2.840123	4.348072	1252.824341	33286.046875	195.287003	124.712563	92.681770	33.137856	35.108364	142.351547	179.106628	137.414490	2.219023	99998.000000	3.820812	3.271101	0.453337	0.638297	3.097890	4.522262	2.290673	2.095910	1.966994	1.520324	1.545411	2.153362	2.253112	2.138032	0.346162	4.999991	90733.000000		1
9266.370117	2557.224365	2.137031	2.846291	1623.542236	35888.851562	258.004089	164.138168	94.128044	50.588734	23.448750	147.393463	184.577179	117.721725	0.896115	0.000000	3.966910	3.407769	0.329811	0.454279	3.210464	4.554960	2.411627	2.215209	1.973719	1.704054	1.370120	2.168478	2.266178	2.070857	0.000000	0.000000	90860.000000		1
2997.218262	1384.632568	1.948923	1.976677	665.742188	16525.021484	103.598206	65.017548	40.390812	41.568798	17.444710	74.096077	106.219383	80.294388	0.206690	0.000000	3.476718	3.141335	0.289795	0.295936	2.823306	4.218142	2.015352	1.813031	1.606283	1.618767	1.241664	1.869795	2.026204	1.904685	0.000000	0.000000	90906.000000		1
2882.179443	564.049744	2.642764	3.466122	698.639526	20579.222656	106.660355	70.596031	56.056202	28.074358	13.327919	102.229027	153.255646	102.740921	0.419253	0.000000	3.459721	2.751318	0.422058	0.539844	2.844253	4.313429	2.028003	1.848780	1.748624	1.448310	1.124762	2.009574	2.185416	2.011744	0.000000	0.000000	90983.000000		1
8588.234375	2541.173340	3.321187	4.233974	1499.344604	29483.964844	234.684860	147.957779	66.078354	30.751043	20.059721	118.912048	163.475159	103.184982	1.033163	0.000000	3.933904	3.405034	0.521293	0.626748	3.175901	4.469586	2.370485	2.170138	1.820059	1.487860	1.302325	2.075226	2.213452	2.013617	0.014169	0.000000	91014.000000		1
8912.553711	3850.791016	1.310589	3.089906	2778.479492	49834.667969	431.519897	274.619263	150.073227	76.205353	38.423386	216.463043	293.750793	209.293350	1.011934	0.000000	3.950002	3.585550	0.117467	0.489945	3.443807	4.697532	2.635001	2.438731	2.176303	1.881985	1.584596	2.335384	2.467979	2.320755	0.005152	0.000000	91037.000000		1
[truncated: 8,811 more rows]
