# Supplementary material for: Distinct elongation stalls during translation are linked with distinct pathways for mRNA degradation
Source: eLife. 2022 Jul 27;11:e76038. doi: 10.7554/eLife.76038 (PMC9352352; doi:10.7554/eLife.76038)
Supplement: Figure 3—source data 1. [file elife-76038-fig3-data1.zip › 3B_flow_cytometry_data/list_mode_data.HEL2_SYH1_CGA_1.CSV]

FSC-HLin	SSC-HLin	BLU-V-HLin	GRN-V-HLin	YEL-V-HLin	ORG-V-HLin	GRN-B-HLin	YEL-B-HLin	RED-B-HLin	NIR-B-HLin	YEL-G-HLin	ORG-G-HLin	RED-G-HLin	NIR-G-HLin	BLU-V-ALin	BLU-V-W	FSC-HLog	SSC-HLog	BLU-V-HLog	GRN-V-HLog	YEL-V-HLog	ORG-V-HLog	GRN-B-HLog	YEL-B-HLog	RED-B-HLog	NIR-B-HLog	YEL-G-HLog	ORG-G-HLog	RED-G-HLog	NIR-G-HLog	BLU-V-ALog	BLU-V-WLog	TIME		P01.R1
10825.517578	2802.171875	2.874044	3.718989	5860.432617	76279.968750	984.014893	593.675232	140.615402	58.541695	39.521194	210.514511	246.026840	131.715729	1.912824	0.000000	4.034449	3.447495	0.458493	0.570425	3.767930	4.882411	2.993002	2.773549	2.148033	1.767465	1.596830	2.323282	2.390982	2.119638	0.281675	0.000000	28.000000		1
6988.128418	2081.924561	2.140115	4.314150	5452.475586	74210.601562	924.871826	549.053528	158.084778	60.160660	51.338081	220.598328	298.006348	159.759247	0.786288	0.000000	3.844361	3.318465	0.330437	0.634895	3.736594	4.870466	2.966082	2.739615	2.198890	1.779313	1.710440	2.343602	2.474226	2.203466	0.000000	0.000000	57.000000		1
8869.693359	1977.262451	3.370527	5.285528	3371.821533	45829.644531	567.500427	336.842957	95.540398	34.414524	34.954178	121.523979	153.653458	99.524582	1.012738	99998.000000	3.947909	3.296064	0.527698	0.723088	3.527865	4.661147	2.753966	2.527427	1.980187	1.536742	1.543499	2.084662	2.186542	1.997930	0.005497	4.999991	93.000000		1
9267.430664	3442.541016	1.572707	4.335737	7593.669434	95867.828125	1282.126099	773.839600	167.443924	102.747093	71.234367	279.442230	392.448914	250.522934	2.180529	99998.000000	3.966959	3.536879	0.196648	0.637063	3.880452	4.981673	3.107931	2.888651	2.223869	2.011770	1.852690	2.446292	2.593783	2.398848	0.338562	4.999991	176.000000		1
6767.005859	1738.812378	1.578874	2.285050	4757.715332	59529.511719	815.047546	486.330261	126.140335	105.901756	35.179291	173.586731	238.258911	102.043999	1.220180	0.000000	3.830397	3.240253	0.198348	0.358896	3.677398	4.774732	2.911183	2.686931	2.100854	2.024903	1.546287	2.239516	2.377049	2.008787	0.086424	0.000000	282.000000		1
9850.732422	4536.540527	2.766114	3.755994	6175.211426	76838.453125	1003.501038	623.643005	165.094116	76.415047	41.241920	228.751740	292.356934	172.078796	2.017398	0.000000	3.993469	3.656725	0.441870	0.574725	3.790652	4.885579	3.001518	2.794936	2.217732	1.883179	1.615339	2.359365	2.465913	2.235727	0.304792	0.000000	341.000000		1
8037.024902	2509.065430	2.963473	2.682853	5253.959961	69028.804688	850.809692	528.414062	147.384216	40.757774	41.306679	205.213562	278.782318	174.144897	1.259275	0.000000	3.905095	3.399512	0.471801	0.428597	3.720487	4.839030	2.929832	2.722974	2.168451	1.610210	1.616020	2.312206	2.445265	2.240911	0.100121	0.000000	381.000000		1
15789.352539	3619.032715	3.604891	4.745874	7214.783203	94300.492188	1178.031372	735.154053	198.305984	103.360756	75.517677	302.986572	434.282928	244.287613	0.825307	99998.000000	4.198364	3.558593	0.556892	0.676316	3.858223	4.974514	3.071157	2.866378	2.297336	2.014356	1.878049	2.481423	2.637773	2.387902	0.000000	4.999991	451.000000		1
16517.865234	5719.925293	1.316756	2.072273	10040.832031	99998.000000	1656.294556	1023.770447	259.188232	82.807640	85.564499	415.999451	535.192139	279.855469	3.080327	99998.000000	4.217954	3.757390	0.119505	0.316447	4.001770	4.999991	3.219138	3.010203	2.413615	1.918070	1.932294	2.619093	2.728510	2.446934	0.488597	4.999991	704.000000		1
17937.962891	10370.623047	2.300469	5.538395	15557.110352	99998.000000	2562.457275	1582.870728	401.561371	127.540352	141.309250	623.575134	917.581909	488.769501	4.336702	0.000000	4.253773	4.015805	0.361816	0.743384	4.191929	4.999991	3.408657	3.199445	2.603752	2.105648	2.150171	2.794889	2.962645	2.689104	0.637160	0.000000	764.000000		1
17345.679688	4342.915527	1.763899	6.025626	10205.272461	99998.000000	1739.860840	1040.083374	274.165955	152.096161	75.721207	424.553741	574.488220	340.130219	2.867913	99998.000000	4.239192	3.637781	0.246474	0.780002	4.008825	4.999991	3.240515	3.017068	2.438014	2.182118	1.879218	2.627933	2.759281	2.531645	0.457566	4.999991	854.000000		1
6909.628418	2161.916748	2.704439	5.482887	5177.390625	78917.734375	857.704956	528.839600	170.280975	98.482277	53.681725	275.519714	358.361267	235.366364	0.957520	0.000000	3.839455	3.334839	0.432077	0.739009	3.714111	4.897175	2.933338	2.723324	2.231166	1.993358	1.729826	2.440153	2.554321	2.371744	0.000000	0.000000	923.000000		1
6391.674316	2140.712891	1.649800	2.349809	2972.094971	39758.546875	507.555634	299.252167	73.994308	31.386293	27.602545	91.142982	130.670349	85.900627	0.726237	99998.000000	3.805615	3.330559	0.217431	0.371033	3.473063	4.599431	2.705484	2.476037	1.869198	1.496740	1.440949	1.959723	2.116177	1.933996	0.000000	4.999991	963.000000		1
19851.078125	5568.115723	2.537917	4.126042	9574.484375	99998.000000	1640.271484	974.220886	233.611710	111.936630	70.438759	315.879700	413.279572	197.797165	3.304285	0.000000	4.297784	3.745708	0.404477	0.615534	3.981115	4.999991	3.214916	2.988657	2.368495	2.048972	1.847812	2.499522	2.616244	2.296220	0.519077	0.000000	1054.000000		1
9810.464844	3308.901123	2.827788	4.502259	7590.187988	99998.000000	1220.142944	771.301636	261.571960	72.696060	72.270500	352.505249	461.564758	230.626648	0.852920	99998.000000	3.991690	3.519684	0.451447	0.653430	3.880253	4.999991	3.086411	2.887224	2.417591	1.861511	1.858961	2.547166	2.664233	2.362910	0.000000	4.999991	1197.000000		1
7645.624512	2651.928955	2.013681	3.311935	5822.259277	75914.867188	958.450684	590.326294	151.898804	35.506168	46.829659	196.338562	257.973236	190.251266	0.820091	99998.000000	3.883413	3.423562	0.303991	0.520082	3.765092	4.880327	2.981570	2.771092	2.181554	1.550304	1.670521	2.293006	2.411575	2.279328	0.000000	4.999991	1238.000000		1
9835.103516	2842.747559	2.624262	4.477589	6216.462891	78648.781250	1009.023987	633.227234	158.402405	40.162613	50.206352	233.679550	315.447968	211.553726	0.895295	0.000000	3.992779	3.453738	0.419007	0.651044	3.793543	4.895692	3.003901	2.801560	2.199762	1.603822	1.700759	2.368621	2.498928	2.325421	0.000000	0.000000	1357.000000		1
9080.771484	1885.817261	2.735276	4.002693	4568.997070	63858.464844	734.065491	463.997833	169.254089	97.069931	51.751305	210.989410	284.814117	132.557587	2.072795	99998.000000	3.958123	3.275500	0.437001	0.602352	3.659821	4.805219	2.865735	2.666516	2.228539	1.987085	1.713921	2.324261	2.454561	2.122405	0.316556	4.999991	1445.000000		1
5740.682129	552.649170	1.353761	2.578006	1958.997437	26464.423828	330.613800	199.369873	71.111015	22.030230	18.329742	98.698143	120.037613	106.234802	0.558770	99998.000000	3.758964	2.742450	0.131542	0.411284	3.292034	4.422662	2.519321	2.299659	1.851937	1.343019	1.263156	1.994309	2.079317	2.026267	0.000000	4.999991	1540.000000		1
17924.080078	2637.160889	3.136162	3.820752	7310.739746	97642.187500	1224.090088	740.319336	191.432327	84.611626	61.915306	270.468567	392.849823	274.804291	2.358494	99998.000000	4.253437	3.421137	0.496399	0.582149	3.863961	4.989637	3.087813	2.869419	2.282015	1.927430	1.791798	2.432117	2.594227	2.439023	0.372635	4.999991	1568.000000		1
30213.406250	11131.470703	2.519415	6.364837	21755.837891	99998.000000	3615.819336	2210.652100	589.691040	230.151764	161.483063	805.191956	1047.712524	676.331726	3.006010	99998.000000	4.480200	4.046553	0.401300	0.803787	4.337576	4.999991	3.558207	3.344520	2.770625	2.362014	2.208127	2.905900	3.020242	2.830160	0.477990	4.999991	1617.000000		1
7078.777832	1678.334106	1.335259	2.769197	3156.844971	42779.921875	535.996948	319.287231	76.365707	26.236450	24.793259	94.445663	134.842651	60.296345	0.667066	0.000000	3.849958	3.224878	0.125565	0.442354	3.499253	4.631240	2.729162	2.504182	1.882898	1.418905	1.394334	1.975182	2.129827	1.780291	0.000000	0.000000	1655.000000		1
12176.435547	3411.305908	2.550252	4.434416	8501.892578	99998.000000	1407.578735	862.127014	238.194153	113.814629	72.548035	344.209991	470.970154	179.788132	2.141231	0.000000	4.085520	3.532921	0.406583	0.646836	3.929516	4.999991	3.148473	2.935571	2.376931	2.056198	1.860626	2.536824	2.672993	2.254761	0.330664	0.000000	1675.000000		1
7064.925781	1492.911987	2.155533	2.707523	2510.758545	32433.714844	418.244415	257.634033	85.462738	37.951572	19.729761	100.906097	115.137550	133.636902	0.685079	0.000000	3.849108	3.174034	0.333555	0.432572	3.399805	4.510997	2.621430	2.411003	1.931777	1.579230	1.295122	2.003917	2.061217	2.125926	0.000000	0.000000	1767.000000		1
6895.190430	2497.159180	3.207088	3.413699	4094.902832	54726.753906	700.847473	417.023254	93.206001	55.612144	35.607933	138.126831	177.157715	100.357193	0.190618	0.000000	3.838546	3.397446	0.506111	0.533225	3.612244	4.738200	2.845623	2.620160	1.969444	1.745170	1.551547	2.140278	2.248360	2.001549	0.000000	0.000000	1829.000000		1
6775.560059	1922.205322	1.989012	4.082870	3267.079346	44504.789062	546.028381	330.376343	79.375435	34.624218	25.702963	139.983231	142.185028	134.179642	0.492954	0.000000	3.830945	3.283800	0.298637	0.610966	3.514160	4.648407	2.737215	2.519009	1.899686	1.539380	1.409983	2.146076	2.152854	2.127687	0.000000	0.000000	1877.000000		1
21469.115234	8447.014648	2.975808	7.388638	12403.012695	99998.000000	2078.658936	1258.600220	343.787537	131.419693	111.646759	516.390564	673.864746	450.158020	2.981930	0.000000	4.331814	3.926703	0.473605	0.868564	4.093527	4.999991	3.317783	3.099888	2.536290	2.118660	2.047846	2.712978	2.828573	2.653365	0.474497	0.000000	1907.000000		1
11003.310547	2600.353516	1.551121	1.967425	5041.123535	67881.476562	848.774414	512.042480	135.740005	61.477417	43.480717	205.136475	209.944016	143.088562	0.352245	0.000000	4.041523	3.415032	0.190646	0.293898	3.702527	4.831751	2.928792	2.709306	2.132708	1.788716	1.638297	2.312043	2.322104	2.155605	0.000000	0.000000	1955.000000		1
9198.237305	2618.122070	2.371395	3.540132	4247.720703	57560.679688	701.128113	428.880219	127.327576	63.432507	23.630690	137.667343	187.747269	106.549339	0.749940	99998.000000	3.963705	3.417990	0.375004	0.549019	3.628156	4.760126	2.845797	2.632336	2.104923	1.802312	1.373476	2.138831	2.273574	2.027551	0.000000	4.999991	1982.000000		1
8038.255371	1574.180786	3.086823	3.919432	4261.764160	49546.746094	700.455811	425.296906	93.412613	59.220119	27.975677	132.283142	161.745178	122.143806	0.539609	99998.000000	3.905162	3.197055	0.489512	0.593223	3.629589	4.695015	2.845381	2.628692	1.970406	1.772469	1.446781	2.121505	2.208831	2.086871	0.000000	4.999991	2012.000000		1
21831.445312	6298.283691	1.989012	6.204483	15152.623047	99998.000000	2488.312012	1544.163696	370.680817	179.683289	130.170776	574.386414	755.189148	391.301788	0.911621	0.000000	4.339083	3.799222	0.298637	0.792706	4.180488	4.999991	3.395905	3.188693	2.569000	2.254508	2.114513	2.759204	2.878056	2.592512	0.000000	0.000000	2056.000000		1
17820.044922	6767.027344	1.760815	5.624740	12070.632812	99998.000000	2071.396729	1234.577881	403.047729	174.440933	118.850372	557.385803	805.608276	418.324585	1.104491	0.000000	4.250909	3.830398	0.245714	0.750102	4.081730	4.999991	3.316263	3.091518	2.605356	2.241648	2.075001	2.746156	2.906124	2.621513	0.043162	0.000000	2128.000000		1
9551.208984	2594.226074	3.518546	6.371004	4921.264648	68898.445312	838.573425	497.619843	149.444153	54.341644	48.149498	212.623779	285.233490	181.589035	1.313305	99998.000000	3.980058	3.414008	0.546363	0.804208	3.692077	4.838210	2.923541	2.696898	2.174479	1.735133	1.682592	2.327612	2.455200	2.259090	0.118366	4.999991	2184.000000		1
17664.712891	6317.365723	4.048949	5.914611	14252.778320	99998.000000	2342.574463	1455.703491	362.808044	165.858887	109.756432	512.461853	738.805237	444.046051	2.160346	99998.000000	4.247107	3.800536	0.607342	0.771926	4.153900	4.999991	3.369694	3.163073	2.559677	2.219739	2.040430	2.709661	2.868530	2.647428	0.334523	4.999991	2254.000000		1
11397.343750	2655.919434	1.387682	2.670518	4581.264160	69570.867188	792.012024	467.556458	149.468811	71.974464	52.022675	243.183640	297.768890	221.332260	2.372467	99998.000000	4.056804	3.424215	0.142290	0.426595	3.660985	4.842427	2.898732	2.669834	2.174551	1.857178	1.716193	2.385934	2.473879	2.345045	0.375200	4.999991	2600.000000		1
14965.951172	5621.779297	2.133947	6.324748	9038.904297	99998.000000	1494.456909	917.961182	253.850296	148.352509	62.448795	347.182739	421.201721	230.663666	1.231459	0.000000	4.175104	3.749874	0.329184	0.801043	3.956116	4.999991	3.174483	2.962824	2.404578	2.171295	1.795524	2.540558	2.624490	2.362979	0.090420	0.000000	2642.000000		1
6238.631836	1722.490112	1.329091	2.978892	2164.722900	29949.220703	364.158722	211.180603	66.867790	51.689629	23.661528	73.719856	101.788048	55.186588	0.363482	0.000000	3.795089	3.236157	0.123555	0.474055	3.335402	4.476386	2.561291	2.324654	1.825217	1.713403	1.374043	1.867584	2.007697	1.741834	0.000000	0.000000	2667.000000		1
6620.238281	3571.142090	2.096942	3.148497	5452.481934	67839.085938	906.779541	556.793701	145.268768	81.518631	36.600895	199.086166	284.952881	151.084702	1.345296	99998.000000	3.820874	3.552807	0.321587	0.498103	3.736594	4.831480	2.957502	2.745694	2.162172	1.911257	1.563492	2.299041	2.454773	2.179220	0.128818	4.999991	2751.000000		1
8393.708984	2226.934326	3.978023	4.610189	3898.271240	50216.078125	613.429626	395.578918	123.053513	65.680550	33.924210	164.159744	248.950226	149.545914	0.221922	99998.000000	3.923954	3.347708	0.599667	0.663719	3.590872	4.700843	2.787765	2.597233	2.090094	1.817437	1.530510	2.215267	2.396112	2.174775	0.000000	4.999991	2821.000000		1
15549.614258	2956.374268	1.945839	4.705785	5654.506836	75630.734375	908.164124	574.830505	146.073624	98.022804	48.575054	254.272766	356.285919	202.083572	2.264448	0.000000	4.191720	3.470759	0.289107	0.672632	3.752395	4.878698	2.958164	2.759540	2.164572	1.991327	1.686413	2.405300	2.551799	2.305531	0.354962	0.000000	2959.000000		1
7363.591797	1963.749512	2.137031	4.434416	5548.558594	69142.945312	935.686523	562.779236	127.577354	76.751175	36.388119	161.911697	230.793182	115.671043	0.539517	0.000000	3.867090	3.293086	0.329811	0.646836	3.744180	4.839748	2.971130	2.750338	2.105774	1.885085	1.560960	2.209278	2.363223	2.063225	0.000000	0.000000	3024.000000		1
11244.662109	2784.702393	3.626477	4.138377	4808.104004	61190.750000	768.208679	480.724030	138.324188	53.484364	33.874870	158.242050	174.302170	113.715950	2.263247	0.000000	4.050946	3.444779	0.559485	0.616830	3.681974	4.786686	2.885479	2.681896	2.140898	1.728227	1.529878	2.199322	2.241303	2.055821	0.354732	0.000000	3076.000000		1
5523.725586	1883.886841	2.137031	1.831741	1851.698730	34303.312500	301.339874	190.544220	70.321579	50.989620	39.576702	125.045609	154.862274	68.628609	0.312223	0.000000	3.742232	3.275055	0.329811	0.262864	3.267570	4.535336	2.479057	2.279996	1.847089	1.707482	1.597440	2.097069	2.189946	1.836505	0.000000	0.000000	3113.000000		1
9173.548828	3742.758301	3.296517	4.381993	7787.359375	99832.890625	1306.678833	790.078552	196.825790	76.717255	65.273499	274.576111	354.996918	157.693146	3.063864	99998.000000	3.962537	3.573192	0.518055	0.641672	3.891390	4.999274	3.116169	2.897670	2.294082	1.884893	1.814737	2.438663	2.550225	2.197813	0.486270	4.999991	3173.000000		1
9564.471680	4919.611816	2.615010	6.512856	7714.172852	98463.296875	1306.799072	787.691711	211.874435	89.033707	64.604324	332.575043	438.223938	224.187805	0.449353	0.000000	3.980661	3.691931	0.417473	0.813771	3.887289	4.993274	3.116209	2.896356	2.326079	1.949554	1.810262	2.521890	2.641696	2.350612	0.000000	0.000000	3250.000000		1
20095.242188	5374.592773	2.692104	5.489055	12531.502930	99998.000000	2111.334229	1268.465088	379.256683	167.625870	103.163399	564.956360	799.903320	424.945374	2.194526	0.000000	4.303093	3.730345	0.430092	0.739498	4.098003	4.999991	3.324557	3.103279	2.578933	2.224341	2.013526	2.752015	2.903038	2.628333	0.341341	0.000000	3369.000000		1
30782.218750	11837.039062	2.133947	6.845900	25084.558594	99998.000000	4195.096680	2563.734131	743.057678	375.007294	225.742004	1054.213135	1459.111084	754.661804	3.878675	0.000000	4.488300	4.073243	0.329184	0.835431	4.399406	4.999991	3.622742	3.408873	2.871022	2.574040	2.353612	3.022928	3.164088	2.877752	0.588683	0.000000	3489.000000		1
11314.570312	2007.532471	1.480195	4.452919	10038.216797	99998.000000	1635.978882	1024.414917	247.488541	115.822144	94.331566	393.485077	533.496033	309.178741	1.507147	99998.000000	4.053638	3.302663	0.170319	0.648645	4.001657	4.999991	3.213778	3.010476	2.393555	2.063792	1.974657	2.594928	2.727131	2.490210	0.178156	4.999991	3608.000000		1
9573.892578	2753.754150	2.553336	6.451181	10076.443359	99998.000000	1719.116455	1029.555542	288.354248	115.479851	85.049515	415.317932	510.549957	273.953186	2.043900	99998.000000	3.981089	3.439925	0.407108	0.809639	4.003307	4.999991	3.235305	3.012650	2.459926	2.062506	1.929672	2.618381	2.708038	2.437676	0.310460	4.999991	3691.000000		1
6598.485352	2002.453491	1.973593	2.494745	4258.834473	63097.476562	713.762146	429.453796	147.507553	73.177124	41.578049	202.268585	301.207275	160.126221	1.532992	99998.000000	3.819444	3.301563	0.295258	0.397026	3.629291	4.800012	2.853554	2.632916	2.168814	1.864375	1.618864	2.305928	2.478865	2.204463	0.185540	4.999991	3722.000000		1
15874.698242	4006.328613	2.615010	3.256428	6554.791992	78513.789062	1046.904663	660.876038	173.602158	67.265594	45.478977	207.714478	272.491486	166.598984	1.038920	99998.000000	4.200706	3.602746	0.417473	0.512742	3.816559	4.894946	3.019907	2.820120	2.239555	1.827793	1.657811	2.317467	2.435353	2.221672	0.016582	4.999991	3756.000000		1
19419.095703	4373.965820	3.210172	5.729587	12902.356445	99998.000000	2109.884766	1311.082397	371.325317	120.327484	102.229027	527.720215	709.401794	507.611145	2.671310	0.000000	4.288229	3.640875	0.506528	0.758123	4.110669	4.999991	3.324259	3.117630	2.569755	2.080365	2.009574	2.722404	2.850892	2.705531	0.426724	0.000000	3789.000000		1
20519.505859	3406.575439	3.669649	5.526060	8525.239258	99998.000000	1435.286133	867.483459	287.200928	161.001999	116.010254	526.505249	675.647156	502.856018	2.923068	0.000000	4.312167	3.532318	0.564625	0.742416	3.930707	4.999991	3.156939	2.938261	2.458186	2.206831	2.064496	2.721403	2.829720	2.701444	0.465839	0.000000	3854.000000		1
18032.320312	5214.753418	4.715036	4.745874	6615.224121	90462.109375	1103.022461	669.627686	192.422211	101.232979	43.853848	257.809814	366.187805	189.532745	2.110820	0.000000	4.256052	3.717234	0.673485	0.676316	3.820544	4.956467	3.042584	2.825833	2.284255	2.005322	1.642008	2.411299	2.563704	2.277684	0.324451	0.000000	3890.000000		1
8789.435547	1883.865234	2.093859	4.810632	3689.542236	53257.476562	631.913574	373.684387	109.411049	75.859970	36.073574	160.767639	224.779892	105.309677	0.390066	99998.000000	3.943961	3.275050	0.320947	0.682202	3.566972	4.726380	2.800658	2.572505	2.039061	1.880013	1.557189	2.206199	2.351758	2.022468	0.000000	4.999991	3956.000000		1
8744.733398	2776.354736	3.463039	3.315019	4920.401367	71339.828125	812.947571	495.892944	155.963165	63.796387	42.651192	241.333389	307.313080	179.208389	0.264710	99998.000000	3.941746	3.443475	0.539457	0.520486	3.692001	4.853332	2.910063	2.695388	2.193022	1.804796	1.629931	2.382617	2.487581	2.253358	0.000000	4.999991	4373.000000		1
5062.268555	1897.627930	2.926468	3.583304	2244.036621	29996.828125	373.576447	228.825745	67.472206	45.997047	19.220943	95.130257	136.264252	102.040916	0.390729	0.000000	3.704345	3.278211	0.466344	0.554284	3.351030	4.477075	2.572380	2.359505	1.829125	1.662730	1.283775	1.978319	2.134382	2.008774	0.000000	0.000000	4509.000000		1
8924.931641	1727.051025	1.289003	2.895631	3806.468506	52784.628906	615.964478	383.641785	113.105370	46.706306	33.267372	136.273499	167.524109	71.678421	0.680270	99998.000000	3.950605	3.237305	0.110254	0.461743	3.580522	4.722507	2.789556	2.583926	2.053483	1.669376	1.522019	2.134411	2.224077	1.855388	0.000000	4.999991	4545.000000		1
9872.290039	3910.674072	2.392981	6.528275	9172.633789	99998.000000	1549.822388	934.403687	256.348114	122.048210	70.907486	322.025574	414.183105	280.990265	0.736897	99998.000000	3.994418	3.592252	0.378939	0.814798	3.962494	4.999991	3.190282	2.970535	2.408830	2.086531	1.850692	2.507890	2.617192	2.448691	0.000000	4.999991	4717.000000		1
9833.598633	3626.964111	1.427771	3.441453	9266.206055	99998.000000	1493.926514	937.672424	223.367538	101.331657	64.490227	365.071503	499.846283	289.032654	1.930770	0.000000	3.992712	3.559543	0.154659	0.536742	3.966902	4.999991	3.174329	2.972051	2.349020	2.005745	1.809494	2.562378	2.698837	2.460947	0.285731	0.000000	4745.000000		1
6872.231934	3882.205078	4.166131	4.637943	5741.859863	75238.375000	967.782043	583.246033	135.900360	94.387077	45.293953	179.658615	276.993744	199.493225	1.212587	99998.000000	3.837098	3.589078	0.619733	0.666325	3.759053	4.876440	2.985778	2.765852	2.133221	1.974913	1.656040	2.254448	2.442470	2.299928	0.083713	4.999991	4818.000000		1
8508.575195	4722.110840	2.883296	5.766592	10553.213867	99998.000000	1760.935059	1069.289551	290.139740	136.008301	80.066193	381.884033	470.131378	324.649841	2.668572	0.000000	3.929857	3.674136	0.459889	0.760919	4.023385	4.999991	3.245743	3.029095	2.462607	2.133565	1.903449	2.581932	2.672219	2.511415	0.426279	0.000000	4874.000000		1
7895.132812	2801.706055	4.209303	4.983322	6331.517090	85868.515625	1055.671753	647.221252	191.888733	94.720116	66.707436	268.461060	341.147858	173.814941	0.549167	0.000000	3.897359	3.447423	0.624210	0.697519	3.801508	4.933834	3.023529	2.811053	2.283050	1.976442	1.824174	2.428881	2.532943	2.240087	0.000000	0.000000	4987.000000		1
10696.570312	7081.352539	2.063021	4.594771	10064.977539	99998.000000	1706.411499	1020.304321	281.018036	102.673080	88.540306	445.902466	588.328003	376.317902	3.250678	99998.000000	4.029244	3.850116	0.314504	0.662264	4.002813	4.999991	3.232084	3.008730	2.448734	2.011456	1.947141	2.649240	2.769619	2.575555	0.511974	4.999991	5193.000000		1
9265.953125	2444.800537	1.655968	4.027363	5944.159180	78955.789062	996.923401	601.211853	152.860931	48.217339	39.857323	201.855377	288.856903	132.881393	1.277292	0.000000	3.966890	3.388243	0.219052	0.605021	3.774091	4.897384	2.998662	2.779027	2.184297	1.683203	1.600508	2.305040	2.460683	2.123464	0.106290	0.000000	5261.000000		1
6191.274902	2531.706299	2.309720	3.071404	4507.414551	59500.109375	749.681580	458.376190	138.626389	43.819927	30.106541	162.898499	189.261383	140.673996	1.066262	0.000000	3.791780	3.403413	0.363559	0.487337	3.653928	4.774518	2.874877	2.661222	2.141846	1.641672	1.478661	2.211917	2.277062	2.148214	0.027864	0.000000	5408.000000		1
13824.708984	4480.564453	2.556419	3.182418	7860.894043	99998.000000	1325.258301	797.439392	227.240707	140.390289	52.284790	315.475739	430.859985	190.205002	2.020877	0.000000	4.140656	3.651333	0.407632	0.502757	3.895472	4.999991	3.122301	2.901698	2.356486	2.147337	1.718375	2.498966	2.634336	2.279222	0.305540	0.000000	5444.000000		1
2393.465332	1087.477417	1.717642	3.669649	812.953735	18481.388672	177.453751	86.449532	45.645500	36.452877	12.723506	67.829918	80.078529	36.348030	0.873138	99998.000000	3.379027	3.036420	0.234933	0.564625	2.910066	4.266735	2.249085	1.936763	1.659398	1.561732	1.104607	1.831421	1.903516	1.560481	0.000000	4.999991	5512.000000		1
13886.945312	3864.310059	4.270978	4.064368	7530.104492	99998.000000	1228.882202	766.824036	195.268509	69.479721	61.329395	314.957672	393.130432	199.530228	0.810168	99998.000000	4.142607	3.587072	0.630527	0.608993	3.876801	4.999991	3.089510	2.884696	2.290632	1.841858	1.787669	2.498252	2.594537	2.300009	0.000000	4.999991	5526.000000		1
11621.266602	1938.987061	2.183287	2.969640	3958.213135	62691.519531	649.151672	402.076355	116.445061	52.361885	44.495266	201.676514	297.651703	135.299042	1.160936	0.000000	4.065253	3.287575	0.339111	0.472704	3.597499	4.797209	2.812346	2.604309	2.066121	1.719015	1.648314	2.304655	2.473708	2.131295	0.064808	0.000000	5572.000000		1
4683.841309	3148.534180	2.226459	4.113708	9352.587891	99998.000000	1560.189819	952.384949	259.724823	123.583916	80.430077	338.674683	454.820618	269.105560	0.798565	99998.000000	3.670602	3.498108	0.347615	0.614233	3.970932	4.999991	3.193177	2.978812	2.414513	2.091962	1.905419	2.529783	2.657840	2.429923	0.000000	4.999991	5738.000000		1
14681.732422	2897.653564	2.149366	4.132210	8513.437500	99998.000000	1375.603394	861.069275	240.661133	136.732971	73.214127	385.390259	542.744202	267.159698	2.095454	99998.000000	4.166777	3.462046	0.332310	0.616182	3.930105	4.999991	3.138493	2.935038	2.381406	2.135873	1.864595	2.585901	2.734595	2.426771	0.321278	4.999991	5769.000000		1
10674.182617	2977.719727	1.936588	3.799166	7663.186523	99998.000000	1266.266357	780.978455	190.056992	79.955177	59.839951	328.640198	416.116638	224.089127	2.665013	99998.000000	4.028335	3.473884	0.287037	0.579688	3.884409	4.999991	3.102525	2.892639	2.278884	1.902847	1.776991	2.516721	2.619215	2.350421	0.425699	4.999991	5808.000000		1
12507.391602	1504.294067	3.654230	3.324270	4253.925293	58188.089844	686.057861	425.756378	107.159920	51.325748	18.308157	137.756775	167.699875	124.564545	2.028829	99998.000000	4.097167	3.177333	0.562796	0.521696	3.628790	4.764834	2.836361	2.629161	2.030032	1.710335	1.262645	2.139113	2.224533	2.095394	0.307245	4.999991	5825.000000		1
12954.712891	5026.419922	2.704439	4.471421	7297.337891	98422.804688	1214.077148	743.625122	205.827225	107.671822	66.833870	302.847809	434.745483	212.007034	1.847743	99998.000000	4.112428	3.701259	0.432077	0.650446	3.863164	4.993096	3.084246	2.871354	2.313503	2.032102	1.824997	2.481225	2.638235	2.326350	0.266642	4.999991	5880.000000		1
4224.056152	1755.600220	2.087691	2.137031	2127.514648	33938.480469	341.789276	206.659836	68.465164	61.952312	20.235495	97.945709	129.739059	61.653191	0.370302	99998.000000	3.625730	3.244426	0.319666	0.329811	3.327873	4.530693	2.533758	2.315256	1.835470	1.792058	1.306114	1.990985	2.113071	1.789956	0.000000	4.999991	5899.000000		1
9890.629883	4024.004639	2.519415	5.026494	8751.037109	99998.000000	1419.685425	898.219116	228.301514	100.196838	70.531273	302.604187	403.864929	261.118652	1.529447	99998.000000	3.995224	3.604658	0.401300	0.701265	3.942060	4.999991	3.152192	2.953382	2.358509	2.000854	1.848382	2.480875	2.606236	2.416838	0.184534	4.999991	5947.000000		1
12585.950195	3145.860596	2.106194	3.259512	7362.429199	99998.000000	1222.320068	746.742737	307.698547	110.317673	68.921562	423.310974	583.147339	336.596252	3.290794	0.000000	4.099886	3.497740	0.323498	0.513153	3.867021	4.999991	3.087185	2.873171	2.488126	2.042645	1.838355	2.626660	2.765778	2.527109	0.517301	0.000000	6036.000000		1
8919.214844	3094.861816	1.282835	3.521630	5823.936523	73449.882812	973.860107	592.879639	170.752777	44.868401	33.406143	227.826614	319.068268	174.730804	1.273702	99998.000000	3.950327	3.490641	0.108171	0.546744	3.765217	4.865991	2.988497	2.772967	2.232368	1.651941	1.523826	2.357605	2.503884	2.242369	0.105068	4.999991	6082.000000		1
13173.941406	2868.466064	1.680638	3.392113	5332.521484	74834.507812	865.944702	541.001892	152.419952	59.525410	42.651192	215.103119	301.460144	217.132217	1.602851	0.000000	4.119716	3.457650	0.225474	0.530470	3.726933	4.874102	2.937490	2.733199	2.183042	1.774702	1.629931	2.332647	2.479230	2.336724	0.204893	0.000000	6227.000000		1
5463.361328	2711.247803	0.971378	3.145414	4321.896973	65570.953125	742.832581	435.935822	131.641724	45.133602	51.023540	231.376007	290.864410	149.388641	1.469287	0.000000	3.737460	3.433169	0.000000	0.497678	3.635674	4.816711	2.870891	2.639423	2.119394	1.654500	1.707771	2.364318	2.463691	2.174318	0.167107	0.000000	6267.000000		1
6040.184082	2191.909180	3.099157	3.466122	4194.162109	60234.089844	732.572998	425.774902	131.583130	74.382866	41.078484	195.058807	273.037323	150.902756	0.280720	0.000000	3.781050	3.340822	0.491244	0.539844	3.622645	4.779842	2.864851	2.629180	2.119200	1.871473	1.613614	2.290166	2.436222	2.178697	0.000000	0.000000	6465.000000		1
15030.389648	7213.037598	3.136162	7.814194	11581.606445	99998.000000	1929.205444	1181.127441	283.639221	126.371613	111.557335	456.328583	613.836731	432.451202	2.081075	0.000000	4.176970	3.858118	0.496399	0.892884	4.063769	4.999991	3.285378	3.072297	2.452766	2.101650	2.047498	2.659278	2.788053	2.635937	0.318288	0.000000	6538.000000		1
7886.908691	2810.041504	2.022933	4.816800	5721.889648	73357.039062	949.588013	578.623474	166.327621	54.819622	54.273804	223.709824	296.341125	177.395157	0.127539	0.000000	3.896907	3.448713	0.305981	0.682759	3.757540	4.865442	2.977535	2.762396	2.220964	1.738936	1.734590	2.349685	2.471792	2.248942	0.000000	0.000000	6571.000000		1
24127.996094	6806.856934	2.414567	4.773628	12075.464844	99998.000000	2027.681519	1225.061523	313.190674	188.946838	82.798386	474.174164	644.825195	329.953888	1.989848	99998.000000	4.382521	3.832947	0.382839	0.678849	4.081904	4.999991	3.307000	3.088158	2.495809	2.276340	1.918022	2.675938	2.809442	2.518453	0.298820	4.999991	6606.000000		1
6076.390137	1575.334106	1.433939	3.126911	4185.675781	56641.066406	694.686157	427.856415	121.690498	35.558590	36.890766	176.769150	226.728806	114.607147	0.823391	99998.000000	3.783646	3.197373	0.156531	0.495116	3.621766	4.753131	2.841789	2.631298	2.085257	1.550945	1.566918	2.247406	2.355507	2.059212	0.000000	4.999991	6657.000000		1
7495.131836	2378.105225	1.082392	2.211041	3973.566895	55830.906250	639.135681	405.194031	133.007812	69.868271	46.095726	198.080872	280.071320	148.620789	0.893028	0.000000	3.874779	3.376231	0.034385	0.344597	3.599180	4.746875	2.805593	2.607663	2.123877	1.844280	1.663661	2.296843	2.447269	2.172080	0.000000	0.000000	6722.000000		1
6851.435547	1928.989624	1.822490	3.096074	2695.847656	34417.042969	454.780548	271.973419	78.579834	60.891506	21.635511	86.677727	86.569801	83.060501	1.822039	99998.000000	3.835782	3.285330	0.260665	0.490811	3.430695	4.536774	2.657802	2.434526	1.895311	1.784557	1.335167	1.937907	1.937366	1.919394	0.260558	4.999991	6775.000000		1
8432.730469	1956.641479	2.146282	5.063499	4681.133789	67031.718750	753.030518	476.499298	144.026016	100.085823	45.682507	224.853897	305.521423	216.891678	0.861646	0.000000	3.925968	3.291511	0.331687	0.704451	3.670351	4.826280	2.876812	2.678062	2.158441	2.000373	1.659750	2.351900	2.485042	2.336243	0.000000	0.000000	6884.000000		1
14967.795898	7223.417480	2.137031	5.245440	11922.866211	99998.000000	2001.479004	1216.581177	280.132996	114.443710	86.289177	420.045319	599.256775	379.062408	1.903489	0.000000	4.175158	3.858743	0.329811	0.719782	4.076381	4.999991	3.301351	3.085141	2.447364	2.058592	1.935956	2.623296	2.777613	2.578711	0.279550	0.000000	7099.000000		1
13511.691406	4132.092773	2.309720	6.876738	13530.754883	99998.000000	2229.302490	1382.973511	361.087311	178.696487	111.514160	564.925537	767.265015	407.580841	2.167209	0.000000	4.130710	3.616170	0.363559	0.837382	4.131322	4.999991	3.348169	3.140814	2.557612	2.252116	2.047330	2.751991	2.884945	2.610214	0.335901	0.000000	7186.000000		1
13097.526367	4138.790527	2.269632	3.521630	8697.074219	99998.000000	1443.436401	883.953735	211.251526	102.867355	78.727852	341.480896	443.571136	191.410751	0.873149	0.000000	4.117189	3.616874	0.355955	0.546744	3.939373	4.999991	3.159398	2.946429	2.324800	2.012278	1.896128	2.533366	2.646963	2.281966	0.000000	0.000000	7265.000000		1
10614.355469	2103.273193	3.382861	3.435285	4302.827148	53069.015625	750.810181	432.747223	107.789001	34.186329	27.503866	127.210388	164.687073	85.280792	0.432331	99998.000000	4.025894	3.322896	0.529284	0.535963	3.633754	4.724841	2.875530	2.636234	2.032574	1.533852	1.439394	2.104522	2.216660	1.930851	0.000000	4.999991	7291.000000		1
12796.819336	8818.814453	2.611927	4.736623	14970.910156	99998.000000	2447.877930	1528.387329	441.212097	167.487106	121.622658	674.089844	878.532471	486.765076	3.247109	0.000000	4.107102	3.945410	0.416961	0.675469	4.175248	4.999991	3.388790	3.184233	2.644647	2.223981	2.085015	2.828718	2.943758	2.687320	0.511497	0.000000	7342.000000		1
4541.261719	1588.045288	2.075356	2.337474	3094.340576	41254.320312	482.312164	313.594635	70.827309	38.719425	28.573923	125.724030	170.299469	126.420952	0.852870	99998.000000	3.657176	3.200863	0.317093	0.368747	3.490568	4.615469	2.683328	2.496369	1.850201	1.587929	1.455970	2.099418	2.231213	2.101819	0.000000	4.999991	7375.000000		1
6999.507324	4926.100098	0.851112	7.117269	15696.427734	99998.000000	2652.514893	1604.586426	390.355072	170.428986	129.702057	654.187439	837.114807	431.840607	3.141188	0.000000	3.845068	3.692503	0.000000	0.852313	4.195801	4.999991	3.423658	3.205363	2.591460	2.231544	2.112947	2.815702	2.922785	2.635324	0.497094	0.000000	7419.000000		1
13231.191406	4495.764160	3.031315	4.415914	9178.853516	99998.000000	1494.805298	930.956055	239.147018	137.306549	52.007256	310.631165	403.670654	236.615280	0.840671	0.000000	4.121599	3.652803	0.481631	0.645021	3.962788	4.999991	3.174585	2.968929	2.378665	2.137691	1.716064	2.492245	2.606027	2.374043	0.000000	0.000000	7532.000000		1
12957.944336	4188.864258	3.129995	5.390375	10788.342773	99998.000000	1776.554199	1096.882812	279.910980	135.524155	78.835785	421.648865	584.087891	307.467255	2.542757	0.000000	4.112536	3.622096	0.495544	0.731619	4.032955	4.999991	3.249578	3.040160	2.447020	2.132017	1.896723	2.624951	2.766478	2.487799	0.405305	0.000000	7688.000000		1
12182.285156	2651.851807	2.260381	1.359929	5851.067383	80568.078125	1002.705383	599.173523	134.494186	62.818844	47.767113	237.500305	302.810822	212.352417	2.142719	0.000000	4.085729	3.423549	0.354182	0.133516	3.767235	4.906163	3.001173	2.777553	2.128704	1.798090	1.679129	2.375664	2.481171	2.327057	0.330965	0.000000	7754.000000		1
6020.744141	1863.074707	2.303553	4.422081	2661.778320	34403.058594	433.681610	270.154022	79.674561	51.008121	29.048819	108.513680	144.445404	98.414436	0.115373	0.000000	3.779650	3.270230	0.362398	0.645627	3.425172	4.536597	2.637171	2.431612	1.901320	1.707639	1.463128	2.035485	2.159704	1.993059	0.000000	0.000000	7951.000000		1
5122.518555	3149.900391	2.309720	3.934851	3996.722900	54154.984375	667.493774	405.375946	79.973679	32.989838	34.106152	166.164185	212.642288	131.465958	1.190791	0.000000	3.709484	3.498297	0.363559	0.594928	3.601704	4.733638	2.824447	2.607858	1.902947	1.518380	1.532833	2.220537	2.327650	2.118813	0.075836	0.000000	8137.000000		1
16267.909180	6422.151367	1.572707	4.307983	13147.750977	99998.000000	2188.843994	1338.888428	310.187103	130.756683	88.284355	432.953827	586.980408	378.094116	1.546161	0.000000	4.211332	3.807681	0.196648	0.634274	4.118852	4.999991	3.340215	3.126744	2.491624	2.116464	1.945884	2.636441	2.768624	2.577600	0.189255	0.000000	8202.000000		1
6437.421875	2582.729980	2.303553	2.889463	5956.022461	75671.406250	977.135071	606.108826	152.376785	110.934418	46.453442	208.001266	276.713135	137.738281	1.850575	0.000000	3.808712	3.412079	0.362398	0.460817	3.774956	4.878932	2.989955	2.782551	2.182919	2.045066	1.667018	2.318066	2.442030	2.139055	0.267307	0.000000	8294.000000		1
7572.826660	1430.916504	2.396065	3.620309	3614.622803	52095.363281	606.552917	366.952576	97.711349	66.291130	41.337517	173.811844	226.586960	194.164520	0.039048	99998.000000	3.879258	3.155614	0.379499	0.558746	3.558063	4.716799	2.782869	2.564610	1.989945	1.821455	1.616344	2.240079	2.355235	2.288170	0.000000	4.999991	8383.000000		1
8713.097656	4262.787598	2.075356	3.971855	9109.083984	99998.000000	1523.296021	924.881104	225.643326	110.268333	52.423557	300.057037	382.266418	221.440201	1.127743	99998.000000	3.940173	3.629694	0.317093	0.598993	3.959475	4.999991	3.182784	2.966086	2.353422	2.042451	1.719527	2.477204	2.582366	2.345257	0.052210	4.999991	8421.000000		1
7819.979004	3090.285645	2.164785	2.750695	7474.125488	99998.000000	1272.356812	752.376770	189.079437	107.545387	56.811718	298.740265	376.703369	217.554688	2.666196	99998.000000	3.893206	3.489999	0.335415	0.439442	3.873560	4.999991	3.104609	2.876435	2.276644	2.031592	1.754438	2.475294	2.575999	2.337569	0.425892	4.999991	8452.000000		1
7915.334473	1757.176025	2.260381	0.749349	3100.736328	50167.730469	536.891235	316.228149	112.081566	54.258385	39.641460	179.797394	217.545441	172.982330	2.022499	99998.000000	3.898469	3.244815	0.354182	0.000000	3.491465	4.700425	2.729886	2.500000	2.049534	1.734467	1.598150	2.254783	2.337550	2.238002	0.305888	4.999991	8498.000000		1
8993.372070	834.243835	2.648932	3.194753	3631.518799	47785.980469	626.998108	369.684784	81.654320	65.076141	21.604673	108.606194	120.700615	74.200920	1.490609	99998.000000	3.953923	2.921293	0.423071	0.504437	3.560088	4.679300	2.797266	2.567832	1.911979	1.813422	1.334548	2.035855	2.081709	1.870409	0.173364	4.999991	8532.000000		1
8962.732422	1554.537354	2.824705	3.453787	3858.697754	55646.230469	668.239990	392.936157	157.495789	67.851501	45.170605	179.303986	211.621567	141.617615	1.151132	0.000000	3.952441	3.191601	0.450973	0.538296	3.586441	4.745436	2.824933	2.594322	2.197269	1.831559	1.654856	2.253590	2.325560	2.151117	0.061125	0.000000	8678.000000		1
10149.901367	2991.072510	3.182418	3.370527	5126.678711	66829.117188	838.335938	521.158020	153.425247	77.512856	43.955612	209.678818	283.734802	192.644241	1.234173	99998.000000	4.006462	3.475827	0.502757	0.527698	3.709836	4.824966	2.923418	2.716969	2.185897	1.889374	1.643014	2.321555	2.452913	2.284756	0.091376	4.999991	8712.000000		1
9125.066406	2604.812500	2.645848	4.471421	4072.434814	60140.738281	681.537109	414.867706	132.745697	61.341732	40.165699	181.502701	212.811890	126.306854	1.284103	99998.000000	3.960236	3.415776	0.422565	0.650446	3.609854	4.779169	2.833489	2.617910	2.123020	1.787756	1.603855	2.258883	2.327996	2.101427	0.108600	4.999991	8772.000000		1
13867.560547	4892.931152	1.970509	3.913265	7970.801758	99998.000000	1314.773560	808.065979	223.268860	106.885468	63.765549	311.383606	383.456757	255.500092	1.598936	99998.000000	4.142000	3.689569	0.294578	0.592539	3.901502	4.999991	3.118851	2.907447	2.348828	2.028919	1.804586	2.493296	2.583716	2.407391	0.203831	4.999991	8800.000000		1
7660.497559	2542.937256	1.486362	3.052901	7338.715332	94164.007812	1221.496704	745.410583	194.068924	115.516853	57.690586	286.821625	384.425049	197.464127	2.258903	99998.000000	3.884257	3.405336	0.172125	0.484713	3.865620	4.973885	3.086892	2.872396	2.287956	2.062645	1.761105	2.457612	2.584812	2.295488	0.353898	4.999991	9000.000000		1
11273.695312	4479.799805	2.975808	4.033530	7562.092285	99998.000000	1285.431885	771.415771	186.048126	69.587646	55.417870	279.405243	380.983582	226.278580	1.096679	0.000000	4.052066	3.651259	0.473605	0.605685	3.878642	4.999991	3.109049	2.887289	2.269625	1.842532	1.743650	2.446234	2.580906	2.354643	0.040079	0.000000	9142.000000		1
17110.503906	4049.022949	4.850721	4.563933	7301.559570	93112.304688	1210.237915	742.376160	201.503830	77.118141	60.891506	253.202698	341.715271	238.847900	0.489895	99998.000000	4.233263	3.607350	0.685806	0.659339	3.863416	4.969007	3.082871	2.870624	2.304283	1.887157	1.784557	2.403468	2.533664	2.378121	0.000000	4.999991	9187.000000		1
11581.283203	3053.983643	2.192538	4.076703	5012.481445	69213.570312	833.525330	503.000977	133.643066	65.267334	41.701401	212.494263	283.093384	158.482590	1.234467	0.000000	4.063756	3.484867	0.340947	0.610309	3.700053	4.840191	2.920919	2.701569	2.125947	1.814696	1.620151	2.327347	2.451930	2.199981	0.091479	0.000000	9235.000000		1
5870.417969	2430.936035	1.705307	3.774496	4847.729980	64188.433594	820.478027	496.676208	134.753220	54.452660	36.770500	200.313507	254.790833	154.325699	1.754917	99998.000000	3.768669	3.385773	0.231803	0.576859	3.685539	4.807457	2.914067	2.696073	2.129539	1.736019	1.565500	2.301710	2.406184	2.188438	0.244257	4.999991	9277.000000		1
12751.950195	4497.929199	3.611058	4.163047	7972.315918	99998.000000	1310.191162	806.018372	252.157318	129.591034	74.456871	401.407196	498.375366	280.725067	1.255806	0.000000	4.105577	3.653013	0.557634	0.619411	3.901584	4.999991	3.117335	2.906345	2.401672	2.112575	1.871905	2.603585	2.697556	2.448281	0.098923	0.000000	9322.000000		1
19939.753906	2916.593994	1.174904	4.773628	8617.748047	99998.000000	1397.356079	879.457642	261.895752	97.159355	69.001740	332.639801	420.387604	231.952667	1.383580	0.000000	4.299720	3.464876	0.070003	0.678849	3.935394	4.999991	3.145307	2.944215	2.418128	1.987485	1.838860	2.521974	2.623650	2.365399	0.141004	0.000000	9448.000000		1
17813.925781	3400.083984	3.000478	4.249392	7672.767578	99998.000000	1283.763550	774.271301	253.162613	106.885468	72.902664	350.781464	460.985016	288.406677	1.589288	99998.000000	4.250760	3.531490	0.477190	0.628327	3.884952	4.999991	3.108485	2.888893	2.403399	2.028919	1.862743	2.545037	2.663687	2.460005	0.201203	4.999991	9560.000000		1
7553.775391	2236.777588	2.565671	4.181550	5386.946289	69002.992188	903.039001	552.806458	122.035881	104.168694	51.020458	230.947357	327.064423	235.529800	0.240281	0.000000	3.878164	3.349623	0.409201	0.621337	3.731343	4.838868	2.955707	2.742573	2.086488	2.017737	1.707744	2.363513	2.514633	2.372046	0.000000	0.000000	9683.000000		1
7513.289062	3085.622803	2.318972	3.034399	4598.125977	65835.765625	768.788391	467.988190	125.471161	43.400539	37.485928	173.013168	216.324280	95.472549	1.121973	99998.000000	3.875830	3.489343	0.365295	0.482073	3.662581	4.818462	2.885807	2.670235	2.098544	1.637495	1.573868	2.238079	2.335105	1.979879	0.049982	4.999991	9763.000000		1
10790.710938	1953.634888	2.562587	2.497828	5492.175781	72860.781250	906.301575	560.173462	133.738663	92.219208	50.385208	212.435684	277.406982	149.632248	2.423585	99998.000000	4.033050	3.290843	0.408679	0.397563	3.739744	4.862494	2.957273	2.748322	2.126257	1.964821	1.702303	2.327227	2.443117	2.175025	0.384458	4.999991	9898.000000		1
7650.478516	1365.559692	2.263464	2.695188	3129.544678	53076.066406	508.622620	316.172638	135.274368	104.696014	32.829483	160.844727	223.281189	137.078354	2.012811	0.000000	3.883689	3.135311	0.354774	0.430589	3.495481	4.724899	2.706396	2.499924	2.131216	2.019930	1.516264	2.206407	2.348852	2.136969	0.303803	0.000000	10022.000000		1
13728.928711	6165.121582	2.673601	7.071013	12908.111328	99998.000000	2115.851807	1301.384033	359.203156	153.119965	125.347816	583.526611	757.958313	454.879211	1.639959	99998.000000	4.137637	3.789942	0.427097	0.849482	4.110863	4.999991	3.325485	3.114405	2.555340	2.185032	2.098117	2.766061	2.879645	2.657896	0.214833	4.999991	10165.000000		1
20963.896484	4982.264160	3.302684	4.711953	11894.868164	99998.000000	1993.063477	1200.385376	342.705139	169.571716	93.387947	444.280396	619.871582	368.590027	1.815760	99998.000000	4.321472	3.697427	0.518867	0.673201	4.075360	4.999991	3.299521	3.079321	2.534921	2.229353	1.970291	2.647657	2.792302	2.566544	0.259058	4.999991	10223.000000		1
4855.494629	440.925293	2.309720	2.115445	2052.160400	28548.808594	363.369263	213.197357	73.118530	30.775713	30.976156	92.219208	115.923904	49.367573	0.452530	99998.000000	3.686234	2.644365	0.363559	0.325402	3.312211	4.455588	2.560348	2.328782	1.864028	1.488208	1.491027	1.964821	2.064173	1.693442	0.000000	4.999991	10292.000000		1
9153.153320	2042.983032	2.766114	4.708869	5215.934570	71643.835938	855.339722	531.112305	159.740753	99.068192	55.479546	286.528656	348.829437	237.611328	0.979261	0.000000	3.961571	3.310265	0.441870	0.672917	3.717332	4.855179	2.932139	2.725186	2.203416	1.995934	1.744133	2.457168	2.542613	2.375867	0.000000	0.000000	10346.000000		1
8555.037109	4612.388184	2.272716	4.563933	8407.144531	99998.000000	1422.275879	855.897827	248.648026	93.332436	69.513641	347.407837	441.986115	255.117706	0.972245	10108.864258	3.932222	3.663926	0.356545	0.659339	3.924649	4.999991	3.152984	2.932422	2.395585	1.970033	1.842070	2.540840	2.645409	2.406741	0.000000	4.004703	10404.000000		1
19854.830078	6133.180176	2.318972	6.512856	16579.404297	99998.000000	2717.014404	1693.567749	475.133209	208.457657	138.108322	684.435791	863.160034	532.096008	4.099509	0.000000	4.297866	3.787686	0.365295	0.813771	4.219569	4.999991	3.434092	3.228803	2.676815	2.319018	2.140220	2.835333	2.936091	2.725990	0.612732	0.000000	10503.000000		1
12727.268555	2161.355469	2.525582	5.075834	8536.572266	99998.000000	1439.279541	869.265869	253.427811	71.388550	77.568367	380.027618	492.473083	291.074097	1.463050	99998.000000	4.104735	3.334726	0.402361	0.705507	3.931283	4.999991	3.158145	2.939153	2.403854	1.853629	1.889685	2.579815	2.692383	2.464004	0.165259	4.999991	10553.000000		1
7633.406738	2357.021729	0.848028	3.894762	5289.478516	70330.554688	881.443542	537.514160	146.946320	81.312027	40.976719	203.357147	259.496613	158.248215	1.825349	0.000000	3.882718	3.372364	0.000000	0.590481	3.723413	4.847144	2.945194	2.730390	2.167159	1.910155	1.612537	2.308259	2.414132	2.199339	0.261346	0.000000	10648.000000		1
15654.624023	3939.963379	3.373610	3.533965	6493.280762	82009.750000	1065.866577	662.004700	179.584610	59.133774	62.562893	252.854248	333.611206	203.986237	1.329731	99998.000000	4.194643	3.595492	0.528095	0.548262	3.812464	4.913866	3.027703	2.820861	2.254269	1.771836	1.796317	2.402870	2.523241	2.309601	0.123764	4.999991	10833.000000		1
8772.505859	1954.430420	1.915002	3.426034	3305.848145	45310.175781	543.860474	334.746002	103.644463	54.085693	31.451052	134.414001	150.409363	80.467079	0.799650	0.000000	3.943124	3.291020	0.282169	0.534792	3.519283	4.656196	2.735487	2.524715	2.015546	1.733082	1.497635	2.128444	2.177275	1.905618	0.000000	0.000000	10915.000000		1
8625.624023	2698.058594	3.037483	4.474505	5890.835449	75630.187500	981.600281	592.534241	151.556503	72.683723	46.660049	206.493317	290.145905	170.142197	1.522677	0.000000	3.935791	3.431051	0.482514	0.650745	3.770177	4.878695	2.991935	2.772713	2.180575	1.861437	1.668945	2.314906	2.462616	2.230812	0.182608	0.000000	10946.000000		1
4407.084961	1151.363159	2.997394	2.500912	2532.017822	32067.234375	368.445099	253.356888	47.794868	36.425121	19.594076	77.867485	107.101334	70.549774	0.795549	0.000000	3.644151	3.061212	0.476744	0.398098	3.403467	4.506062	2.566373	2.403733	1.679381	1.561401	1.292125	1.891356	2.029795	1.848496	0.000000	0.000000	10986.000000		1
8190.138672	3094.473145	2.988143	4.415914	6455.489258	76596.242188	1047.379517	656.096252	173.842682	88.231934	55.507298	272.926300	346.414886	234.496750	2.050999	0.000000	3.913291	3.490587	0.475401	0.645021	3.809929	4.884207	3.020104	2.816967	2.240156	1.945626	1.744350	2.436045	2.539597	2.370137	0.311965	0.000000	11216.000000		1
18475.279297	4807.684570	2.769197	2.830872	10438.560547	99998.000000	1722.576416	1063.717163	311.463776	124.823578	71.249786	385.855896	553.762390	223.367538	3.163705	99998.000000	4.266591	3.681936	0.442354	0.451920	4.018641	4.999991	3.236178	3.026826	2.493407	2.096297	1.852784	2.586425	2.743324	2.349020	0.500196	4.999991	11289.000000		1
13988.884766	3635.166748	1.495613	5.680247	13174.274414	99998.000000	2206.562988	1343.437012	407.253967	149.971466	147.559982	624.395447	887.894714	455.098175	2.113321	99998.000000	4.145783	3.560524	0.174819	0.754367	4.119727	4.999991	3.343716	3.128217	2.609865	2.176009	2.168969	2.795460	2.948361	2.658105	0.324966	4.999991	11456.000000		1
12841.153320	2431.413818	2.075356	4.200052	5021.332031	66383.156250	844.978333	504.829620	134.666870	80.436241	34.084564	205.975250	242.320190	160.579529	0.773235	0.000000	4.108604	3.385859	0.317093	0.623255	3.700819	4.822058	2.926846	2.703145	2.129261	1.905452	1.532558	2.313815	2.384390	2.205690	0.000000	0.000000	11483.000000		1
4776.221191	1583.179199	2.352893	3.570970	3869.657227	54696.488281	633.720642	383.370392	99.977898	55.667652	33.501740	167.215729	248.956390	172.464264	0.857267	99998.000000	3.679085	3.199530	0.371602	0.552786	3.587672	4.737959	2.801898	2.583619	1.999904	1.745603	1.525067	2.223277	2.396123	2.236699	0.000000	4.999991	11519.000000		1
5387.430176	2157.914062	2.093859	3.385945	2210.103271	31504.878906	374.680420	227.114273	75.403580	54.489662	29.215342	114.332695	153.616440	100.190674	0.234565	99998.000000	3.731382	3.334034	0.320947	0.529680	3.344413	4.498378	2.573661	2.356244	1.877392	1.736314	1.465611	2.058171	2.186438	2.000827	0.000000	4.999991	11575.000000		1
13045.908203	7324.770508	2.433070	5.994788	11998.083984	99998.000000	2029.504028	1213.648560	324.656006	112.630478	102.673080	470.862244	697.739075	379.552734	2.775898	0.000000	4.115474	3.864794	0.386155	0.777774	4.079112	4.999991	3.307390	3.084093	2.511423	2.051656	2.011456	2.672894	2.843693	2.579272	0.443404	0.000000	11820.000000		1
6844.259277	3581.818115	2.710606	2.473158	4024.241943	58444.433594	679.908875	410.522736	107.209259	44.408920	30.911398	140.899109	204.535141	104.933464	1.979546	99998.000000	3.835326	3.554104	0.433066	0.393252	3.604684	4.766743	2.832451	2.613337	2.030232	1.647470	1.490119	2.148908	2.310768	2.020914	0.296566	4.999991	11874.000000		1
5174.745117	2267.312744	2.297385	3.515462	2184.455811	34201.578125	362.567505	218.217682	59.429813	28.629431	25.120136	88.845596	130.398972	88.564980	0.074457	0.000000	3.713889	3.355511	0.361234	0.545982	3.339343	4.534046	2.559389	2.338890	1.774004	1.456813	1.400022	1.948636	2.115274	1.947262	0.000000	0.000000	11951.000000		1
8456.126953	2765.268799	1.723810	3.450704	4157.749512	58485.089844	726.263672	424.695587	128.718338	65.208740	31.626825	143.332184	182.742355	126.781754	0.139308	0.000000	3.927171	3.441737	0.236489	0.537908	3.618858	4.767045	2.861094	2.628078	2.109640	1.814306	1.500056	2.156344	2.261839	2.103057	0.000000	0.000000	12004.000000		1
8779.009766	2720.610107	3.037483	3.281098	5840.530273	76161.046875	993.673157	596.601685	155.660965	40.649845	36.465210	202.194580	278.578796	143.702225	0.618233	0.000000	3.943445	3.434666	0.482514	0.516019	3.766452	4.881733	2.997244	2.775684	2.192180	1.609059	1.561879	2.305769	2.444948	2.157464	0.000000	0.000000	12072.000000		1
20512.792969	9428.299805	1.606628	5.627823	20200.292969	99998.000000	3337.292969	2052.666016	575.882019	251.463470	149.333130	797.522705	1054.200806	559.069519	3.280764	0.000000	4.312025	3.974433	0.205915	0.750340	4.305357	4.999991	3.523394	3.312318	2.760334	2.400475	2.174156	2.901743	3.022923	2.747466	0.515975	0.000000	12110.000000		1
22757.203125	6596.138672	3.120744	4.656446	12888.334961	99998.000000	2101.457031	1320.638916	350.004333	150.804077	93.637726	543.061829	781.135681	430.474518	4.599292	0.000000	4.357119	3.819290	0.494258	0.668055	4.110197	4.999991	3.322520	3.120784	2.544073	2.178413	1.971451	2.734849	2.892726	2.633947	0.662691	0.000000	12162.000000		1
13041.162109	4901.297363	2.241878	4.748958	10142.000000	99998.000000	1637.656494	1035.155640	300.060120	201.910873	92.869873	490.721527	653.715637	389.488525	1.560464	99998.000000	4.115316	3.690311	0.350612	0.676598	4.006124	4.999991	3.214223	3.015006	2.477208	2.305160	1.967875	2.690835	2.815389	2.590495	0.193254	4.999991	12268.000000		1
6358.583008	1407.328979	2.488577	2.565671	2601.633301	30812.490234	406.075958	264.979492	50.320450	39.376259	31.725504	81.426125	99.558502	62.390202	0.049743	0.000000	3.803360	3.148396	0.395951	0.409201	3.415246	4.488727	2.608607	2.423212	1.701745	1.595234	1.501409	1.910764	1.998078	1.795116	0.000000	0.000000	12375.000000		1
15616.148438	3374.248535	2.053770	4.036614	6218.482422	87555.312500	1060.997314	630.020142	190.362274	112.877174	54.924469	244.084091	354.987671	181.086395	1.100538	0.000000	4.193574	3.528177	0.312552	0.606017	3.793684	4.942283	3.025714	2.799354	2.279581	2.052606	1.739766	2.387539	2.550213	2.257886	0.041605	0.000000	12409.000000		1
8226.912109	1111.407227	1.668303	2.630429	3121.351074	43984.390625	517.772095	320.523804	85.573753	44.800556	29.650148	121.992706	179.300903	99.092857	0.544075	99998.000000	3.915237	3.045873	0.222275	0.420027	3.494343	4.643299	2.714139	2.505860	1.932341	1.651283	1.472027	2.086334	2.253582	1.996042	0.000000	4.999991	12494.000000		1
10070.208008	3370.501709	3.111492	4.742790	6494.807129	87204.773438	1081.840332	660.444336	187.571487	78.095680	49.595772	241.348816	304.207733	214.918091	0.546667	0.000000	4.003038	3.527694	0.492969	0.676034	3.812566	4.940540	3.034163	2.819836	2.273167	1.892627	1.695445	2.382645	2.483170	2.332273	0.000000	0.000000	12513.000000		1
21255.406250	9258.771484	2.716774	7.758687	17392.076172	99998.000000	2915.388184	1767.265991	461.685028	184.345901	132.529846	623.889709	858.704041	517.155334	6.451712	99998.000000	4.327469	3.966553	0.434053	0.889788	4.240351	4.999991	3.464696	3.247302	2.664346	2.265634	2.122314	2.795108	2.933844	2.713621	0.809675	4.999991	12545.000000		1
10077.143555	1854.714722	2.155533	1.227328	3876.438477	55924.656250	659.374268	386.861206	100.582306	95.077835	24.543476	153.850815	208.596420	69.260773	1.976881	0.000000	4.003337	3.268277	0.333555	0.088961	3.588433	4.747603	2.819132	2.587555	2.002522	1.978079	1.389936	2.187100	2.319307	1.840487	0.295981	0.000000	12593.000000		1
17315.070312	5165.104980	3.648063	3.910181	9186.183594	99998.000000	1531.853394	936.340271	268.155762	89.419174	72.026886	341.641235	449.152710	222.109360	2.423620	0.000000	4.238424	3.713079	0.562062	0.592197	3.963135	4.999991	3.185217	2.971434	2.428387	1.951431	1.857495	2.533570	2.652394	2.346567	0.384465	0.000000	12739.000000		1
5287.779297	2441.031982	1.871829	2.997394	3233.414062	44381.972656	570.614990	331.970642	87.097115	33.440063	29.711823	131.284012	187.861359	102.679253	0.053054	0.000000	3.723273	3.387573	0.272266	0.476744	3.509661	4.647207	2.756343	2.521100	1.940004	1.524267	1.472929	2.118212	2.273838	2.011483	0.000000	0.000000	12814.000000		1
8336.187500	4896.804688	1.051555	3.210172	5423.229492	66478.250000	889.436584	549.657959	141.537445	63.333828	42.888638	216.941025	314.455017	158.969818	0.760372	99998.000000	3.920968	3.689913	0.021832	0.506528	3.734258	4.822680	2.949115	2.740093	2.150871	1.801636	1.632342	2.336342	2.497559	2.201315	0.000000	4.999991	12943.000000		1
10476.419922	3570.944824	2.544085	3.570970	6039.977051	89990.945312	1002.773254	609.306702	210.150635	99.228546	68.656357	266.126648	393.272278	252.299164	0.008375	0.000000	4.020213	3.552783	0.405532	0.552786	3.781035	4.954199	3.001203	2.784836	2.322531	1.996637	1.836681	2.425088	2.594693	2.401916	0.000000	0.000000	12971.000000		1
12293.645508	2345.183350	4.949401	3.308852	6116.065430	85111.695312	1003.485596	617.845581	206.894196	89.946495	50.169346	285.005310	378.430237	169.334259	2.337813	99998.000000	4.089681	3.370177	0.694553	0.519677	3.786472	4.929989	3.001511	2.790880	2.315748	1.953984	1.700438	2.454853	2.577986	2.228745	0.368810	4.999991	13020.000000		1
8354.187500	3735.758301	2.747611	3.577137	4246.425293	56519.000000	686.591370	431.199188	134.216644	87.090950	32.770893	143.239670	185.030487	101.402580	1.047974	0.000000	3.921904	3.572379	0.438955	0.553536	3.628023	4.752194	2.836698	2.634678	2.127806	1.939973	1.515488	2.156063	2.267243	2.006049	0.020350	0.000000	13154.000000		1
15961.884766	4422.997070	2.676685	4.974071	6979.231445	96684.140625	1158.838135	710.444092	174.952835	100.625481	67.860756	326.715942	459.131683	281.995575	2.088956	99998.000000	4.203084	3.645717	0.427597	0.696712	3.843808	4.985355	3.064023	2.851530	2.242921	2.002708	1.831619	2.514170	2.661937	2.450242	0.319929	4.999991	13331.000000		1
9103.850586	2335.364746	2.488577	3.145414	4256.398438	60801.312500	720.706726	434.051636	114.036659	47.440235	31.281446	159.275101	195.681732	126.053986	0.386154	99998.000000	3.959225	3.368355	0.395951	0.497678	3.629042	4.783913	2.857759	2.637541	2.057045	1.676147	1.495287	2.202148	2.291550	2.100557	0.000000	4.999991	13396.000000		1
9550.292969	1974.345215	2.433070	3.148497	4734.192871	75307.445312	806.616638	477.621796	180.778015	97.726768	61.557594	299.101074	404.524841	213.974457	1.529802	0.000000	3.980017	3.295423	0.386155	0.498103	3.675246	4.876838	2.906667	2.679084	2.257146	1.990013	1.789282	2.475818	2.606945	2.330362	0.184635	0.000000	13442.000000		1
17055.625000	3279.978516	2.399149	2.602675	6093.640625	80718.796875	1013.483093	622.054871	122.553947	70.500435	53.943844	214.714569	298.290039	140.365616	1.238440	99998.000000	4.231868	3.515871	0.380057	0.415420	3.784877	4.906975	3.005816	2.793829	2.088327	1.848192	1.731942	2.331861	2.474639	2.147261	0.092875	4.999991	13498.000000		1
9971.376953	2389.058838	2.161701	3.962604	6168.976074	80041.492188	1017.754028	626.396790	167.573441	115.378082	46.138901	213.394714	274.412659	188.545959	1.338805	0.000000	3.998755	3.378227	0.334796	0.597981	3.790213	4.903315	3.007643	2.796849	2.224205	2.062123	1.664067	2.329184	2.438404	2.275417	0.126717	0.000000	13546.000000		1
20164.468750	7614.620605	2.565671	7.524323	12621.286133	99998.000000	2025.831299	1288.623535	336.605499	157.464951	99.931641	451.064636	559.131165	418.306091	1.153538	99998.000000	4.304587	3.881648	0.409201	0.876467	4.101104	4.999991	3.306603	3.110126	2.527121	2.197184	1.999703	2.654239	2.747514	2.621494	0.062032	4.999991	13626.000000		1
7269.438965	2355.871582	2.093859	2.516331	2597.513428	39269.636719	428.439240	263.570221	90.911705	38.725590	31.241358	96.400757	139.733459	86.421776	2.214383	99998.000000	3.861501	3.372152	0.320947	0.400768	3.414558	4.594057	2.631889	2.420896	1.958620	1.587998	1.494730	1.984080	2.145300	1.936623	0.345253	4.999991	13825.000000		1
6456.787598	1039.589966	4.166131	3.614142	2725.661133	37944.898438	454.540009	271.227173	87.359238	53.768070	21.755777	108.344078	173.469559	113.216385	0.347525	99998.000000	3.810016	3.016862	0.619733	0.558005	3.435472	4.579154	2.657572	2.433333	1.941309	1.730524	1.337575	2.034805	2.239223	2.053909	0.000000	4.999991	13853.000000		1
12441.013672	4654.292969	1.881081	4.986405	11891.442383	99998.000000	1990.673584	1210.182495	318.577972	161.914780	86.653061	505.307587	649.780762	325.118591	2.627476	99998.000000	4.094856	3.667854	0.274407	0.697788	4.075234	4.999991	3.299000	3.082851	2.503216	2.209286	1.937784	2.703556	2.812767	2.512042	0.419539	4.999991	14031.000000		1
7691.455078	3016.769287	1.989012	4.983322	4445.089355	58517.820312	728.175537	451.588867	113.086868	42.709782	30.590689	171.462036	220.095688	92.499825	3.523551	0.000000	3.886009	3.479542	0.298637	0.697519	3.647881	4.767288	2.862236	2.654743	2.053412	1.630527	1.485589	2.234168	2.342612	1.966141	0.546981	0.000000	14183.000000		1
10215.396484	2345.087646	2.926468	3.644979	5661.991211	84583.804688	930.135803	571.820740	164.104248	94.633774	43.878517	232.205521	340.139465	175.205704	0.859543	99998.000000	4.009255	3.370159	0.466344	0.561695	3.752969	4.927287	2.968546	2.757260	2.215120	1.976046	1.642252	2.365873	2.531657	2.243548	0.000000	4.999991	14237.000000		1
16115.637695	2518.168701	3.022064	4.360406	6846.057129	92959.132812	1174.694824	693.064087	162.938583	73.951141	45.432724	226.969345	298.465820	213.336136	2.072922	99998.000000	4.207247	3.401085	0.480304	0.639527	3.835441	4.968292	3.069925	2.840773	2.212024	1.868945	1.657369	2.355967	2.474895	2.329064	0.316583	4.999991	14331.000000		1
15838.859375	4219.547363	1.877997	4.909312	10475.688477	99998.000000	1757.046509	1067.133911	293.106293	108.236145	76.825180	367.041992	453.189331	305.385742	1.223914	0.000000	4.199724	3.625266	0.273695	0.691021	4.020183	4.999991	3.244783	3.028219	2.467025	2.034372	1.885504	2.564716	2.656280	2.484849	0.087751	0.000000	14426.000000		1
6545.944824	2053.304443	2.405316	4.594771	3490.163086	53664.089844	531.106140	352.403503	122.433678	86.887421	39.367008	198.056198	257.513763	146.764374	0.226587	0.000000	3.815972	3.312453	0.381172	0.662264	3.542846	4.729684	2.725181	2.547040	2.087901	1.938957	1.595132	2.296788	2.410800	2.166621	0.000000	0.000000	14585.000000		1
9168.032227	1797.557617	2.334390	5.341035	4363.160156	56724.332031	748.398743	440.024841	121.437630	70.346245	40.662178	184.395248	225.667999	173.781021	0.230903	0.000000	3.962276	3.254683	0.368173	0.727625	3.639801	4.753769	2.874133	2.643477	2.084353	1.847241	1.609191	2.265750	2.353470	2.240002	0.000000	0.000000	14637.000000		1
6957.543945	2490.902344	2.673601	2.214124	4047.323730	53146.992188	650.613342	405.369781	104.896454	28.052771	23.319233	132.088867	188.317764	104.914963	0.872085	0.000000	3.842456	3.396357	0.427097	0.345202	3.607168	4.725479	2.813323	2.607851	2.020761	1.447976	1.367714	2.120866	2.274891	2.020838	0.000000	0.000000	14676.000000		1
14256.299805	5693.506836	2.260381	4.274062	10347.991211	99998.000000	1689.679199	1054.410400	297.768890	143.190323	93.091904	442.291412	561.024597	384.761169	3.396252	0.000000	4.154007	3.755380	0.354182	0.630841	4.014856	4.999991	3.227804	3.023010	2.473879	2.155914	1.968912	2.645709	2.748982	2.585191	0.531000	0.000000	14781.000000		1
21968.419922	7022.123535	1.585042	7.326963	12960.195312	99998.000000	2186.528076	1320.222534	356.316772	134.534271	111.119446	458.052399	674.851562	370.579041	0.886813	99998.000000	4.341799	3.846468	0.200041	0.864924	4.112612	4.999991	3.339755	3.120647	2.551836	2.128833	2.045790	2.660915	2.829208	2.568881	0.000000	4.999991	14858.000000		1
8724.825195	4015.027832	2.883296	2.901798	6305.403809	84238.500000	1026.823364	641.914124	152.558731	61.939976	57.971207	260.397064	314.596863	281.730377	1.022118	99998.000000	3.940757	3.603688	0.459889	0.462667	3.799713	4.925510	3.011496	2.807477	2.183437	1.791971	1.763212	2.415636	2.497754	2.449834	0.009501	4.999991	15004.000000		1
4570.680664	2089.057129	3.771412	3.487709	2101.463135	28642.068359	357.100037	211.550644	52.525322	53.234581	26.988882	84.219986	120.182549	129.991928	0.252507	0.000000	3.659981	3.319950	0.576504	0.542540	3.322522	4.457005	2.552790	2.325414	1.720369	1.726194	1.431185	1.925415	2.079841	2.113916	0.000000	0.000000	15122.000000		1
10559.147461	1971.014771	2.988143	4.711953	4321.477539	57621.386719	708.242249	433.114197	115.498352	86.431030	39.382427	164.110413	242.452789	150.406281	0.557857	99998.000000	4.023629	3.294690	0.475401	0.673201	3.635632	4.760584	2.850182	2.636602	2.062576	1.936670	1.595302	2.215136	2.384627	2.177266	0.000000	4.999991	15165.000000		1
7429.148926	3351.832764	2.732193	4.237057	5154.333496	70436.367188	872.778259	524.556274	165.078705	47.384731	45.497482	208.741364	301.194946	153.958740	0.506096	0.000000	3.870939	3.525282	0.436511	0.627064	3.712173	4.847797	2.940904	2.719792	2.217691	1.675638	1.657987	2.319608	2.478848	2.187404	0.000000	0.000000	15310.000000		1
9721.566406	1266.590210	2.867877	3.740575	3197.541016	48369.214844	537.770142	325.766174	111.637512	44.325661	21.715689	111.696098	137.186279	92.897629	1.262017	99998.000000	3.987736	3.102636	0.457561	0.572938	3.504816	4.684569	2.730597	2.512906	2.047810	1.646655	1.336774	2.048038	2.137311	1.968005	0.101065	4.999991	15382.000000		1
5988.938477	1675.216431	1.952007	1.911918	2724.403076	33467.785156	440.974640	278.806976	97.239532	58.273411	21.367226	89.576447	122.834564	56.050037	0.384346	99998.000000	3.777350	3.224071	0.290481	0.281469	3.435271	4.524627	2.644414	2.445304	1.987843	1.765470	1.329748	1.952194	2.089321	1.748576	0.000000	4.999991	15432.000000		1
17711.240234	7556.926758	1.600460	8.048558	13428.007812	99998.000000	2221.201660	1368.063721	361.031799	168.378296	98.907837	463.849823	555.954895	387.681458	2.911586	0.000000	4.248249	3.878345	0.204245	0.905718	4.128012	4.999991	3.346588	3.136106	2.557545	2.226286	1.995231	2.666377	2.745039	2.588475	0.464130	0.000000	15703.000000		1
7151.227051	785.255554	4.011944	3.759078	2849.254395	39645.585938	492.803040	288.903137	72.517197	42.493919	25.755386	124.891418	135.903458	103.471771	1.238882	0.000000	3.854381	2.895011	0.603355	0.575081	3.454731	4.598195	2.692673	2.460752	1.860441	1.628327	1.410868	2.096533	2.133230	2.014822	0.093030	0.000000	15979.000000		1
17190.533203	7536.361328	2.892547	5.359538	15225.142578	99998.000000	2508.328613	1551.302490	389.929504	166.907364	93.745659	492.550171	689.345154	355.080170	2.485872	99998.000000	4.235290	3.877162	0.461280	0.729127	4.182561	4.999991	3.399384	3.190696	2.590986	2.222476	1.971951	2.692451	2.838437	2.550326	0.395479	4.999991	16130.000000		1
16200.406250	4885.625977	3.086823	5.205351	9438.349609	99998.000000	1525.285034	955.015381	310.261108	100.360275	87.460999	462.810608	592.771667	366.311157	1.908048	99998.000000	4.209526	3.688920	0.489512	0.716450	3.974896	4.999991	3.183351	2.980010	2.491727	2.001562	1.941814	2.665403	2.772887	2.563850	0.280589	4.999991	16164.000000		1
9899.297852	3028.848145	1.193407	2.756862	5574.107422	71092.960938	901.216492	559.587585	136.748398	52.614750	32.036961	186.156052	239.372131	94.855804	1.425858	0.000000	3.995604	3.481277	0.076789	0.440415	3.746175	4.851827	2.954829	2.747868	2.135922	1.721107	1.505651	2.269877	2.379074	1.977064	0.154076	0.000000	16191.000000		1
10645.035156	5042.875000	3.191670	4.354239	7711.027344	99998.000000	1259.429688	775.905701	297.664062	119.504128	75.089035	394.373169	532.231750	269.383087	0.891024	99998.000000	4.027147	3.702678	0.504018	0.638912	3.887112	4.999991	3.100174	2.889809	2.473727	2.077383	1.875576	2.595907	2.726101	2.430370	0.000000	4.999991	16212.000000		1
4724.256836	763.570740	1.279752	1.433939	2141.770752	30080.947266	379.787109	218.624741	53.657055	16.220467	18.989664	74.978027	82.055206	67.404358	1.117583	0.000000	3.674334	2.882849	0.107126	0.156531	3.330773	4.478292	2.579540	2.339699	1.729627	1.210063	1.278517	1.874934	1.914106	1.828688	0.048280	0.000000	16277.000000		1
7873.333984	4218.782715	2.451572	6.716383	16296.739258	99998.000000	2671.066650	1662.573120	381.816193	152.700577	123.519157	556.466797	743.094666	454.123718	1.533216	0.000000	3.896159	3.625187	0.389445	0.827135	4.212101	4.999991	3.426685	3.220781	2.581854	2.183841	2.091734	2.745439	2.871044	2.657174	0.185603	0.000000	16490.000000		1
9025.773438	2713.224365	2.217208	3.873176	4776.396973	64445.957031	831.382141	481.112579	101.726372	41.531792	51.430595	192.431473	266.342529	186.452103	1.788109	0.000000	3.955484	3.433486	0.345806	0.588067	3.679101	4.809196	2.919801	2.682247	2.007434	1.618381	1.711222	2.284276	2.425441	2.270567	0.252394	0.000000	16528.000000		1
8175.306152	2575.094482	2.793867	4.008861	4402.388672	54964.101562	743.816284	449.744781	124.879082	70.244484	29.566887	157.868927	206.154099	160.798477	1.550314	0.000000	3.912504	3.410793	0.446206	0.603021	3.643688	4.740079	2.871466	2.652966	2.096490	1.846612	1.470806	2.198297	2.314192	2.206282	0.190420	0.000000	16591.000000		1
12345.612305	2769.949951	3.530881	4.502259	6480.526367	87176.289062	1080.936768	661.566833	187.830521	64.570404	54.872047	224.092209	321.763458	199.909531	2.073809	99998.000000	4.091513	3.442472	0.547883	0.653430	3.811610	4.940398	3.033800	2.820574	2.273766	1.810034	1.739351	2.350427	2.507537	2.300833	0.316769	4.999991	16696.000000		1
7900.671387	4143.268066	2.803118	3.089906	5938.648438	82482.796875	966.721252	599.497314	166.139511	71.659920	45.682507	255.561768	360.452057	178.829086	1.781321	0.000000	3.897664	3.617343	0.447641	0.489945	3.773688	4.916363	2.985301	2.777787	2.220473	1.855276	1.659750	2.407496	2.556848	2.252438	0.250742	0.000000	16740.000000		1
10979.299805	3703.946533	1.924253	2.596508	5663.906250	76652.875000	931.196594	575.915955	172.251480	104.350639	42.096119	238.502518	326.352081	158.519592	1.811030	0.000000	4.040575	3.568665	0.284262	0.414390	3.753116	4.884529	2.969041	2.760359	2.236163	2.018495	1.624242	2.377493	2.513686	2.200083	0.257926	0.000000	16801.000000		1
9259.443359	3665.927002	2.192538	5.445883	7499.905273	99998.000000	1261.156616	762.361877	256.563995	147.686417	61.125870	307.220551	371.189636	179.196060	0.636459	99998.000000	3.966585	3.564184	0.340947	0.736068	3.875056	4.999991	3.100769	2.882161	2.409196	2.169341	1.786225	2.487450	2.569596	2.253329	0.000000	4.999991	16835.000000		1
7727.161621	3332.991211	3.475374	3.771412	3710.891113	53993.632812	638.395569	373.123138	98.241753	50.021328	32.989838	129.507782	177.937897	110.345421	0.055455	99998.000000	3.888020	3.522834	0.541001	0.576504	3.569478	4.732343	2.805090	2.571852	1.992296	1.699155	1.518380	2.112296	2.250268	2.042754	0.000000	4.999991	16869.000000		1
8866.550781	1423.478516	1.754647	3.022064	4021.287842	52710.617188	647.757812	401.860504	103.965172	59.004257	38.639248	123.408142	155.469772	84.337173	0.509757	0.000000	3.947755	3.153351	0.244190	0.480304	3.604365	4.721898	2.811413	2.604075	2.016888	1.770883	1.587029	2.091344	2.191646	1.926019	0.000000	0.000000	16891.000000		1
8619.697266	3674.086670	2.581089	5.316366	10316.707031	99998.000000	1670.979370	1050.685303	247.013641	94.359322	74.688156	397.253387	480.101105	295.937164	2.837735	0.000000	3.935492	3.565149	0.411803	0.725615	4.013541	4.999991	3.222971	3.021473	2.392721	1.974785	1.873252	2.599068	2.681333	2.471200	0.452972	0.000000	17136.000000		1
8215.807617	2096.242432	2.235711	2.340558	3503.355469	46267.535156	567.592957	355.561249	113.845467	51.976418	28.580091	124.024887	159.891861	94.405579	0.283287	99998.000000	3.914650	3.321441	0.349416	0.369319	3.544484	4.665277	2.754037	2.550915	2.056316	1.715806	1.456064	2.093509	2.203826	1.974998	0.000000	4.999991	17190.000000		1
10614.675781	3013.836670	2.303553	4.076703	5795.085449	71435.804688	937.539856	590.600708	155.408096	62.976112	43.348114	193.816071	271.652710	187.984711	0.860356	99998.000000	4.025907	3.479120	0.362398	0.610309	3.763060	4.853916	2.971990	2.771294	2.191474	1.799176	1.636970	2.287390	2.434014	2.274122	0.000000	4.999991	17263.000000		1
5888.022949	3456.359131	3.089906	5.205351	4497.114746	62196.296875	748.700928	455.357208	104.147110	71.444061	39.404015	168.600327	232.063675	163.203796	1.393107	0.000000	3.769969	3.538619	0.489945	0.716450	3.652934	4.793765	2.874308	2.658352	2.017647	1.853966	1.595541	2.226858	2.365607	2.212730	0.143984	0.000000	17395.000000		1
7681.722656	792.335815	1.147151	3.284182	3138.336426	44487.558594	515.943420	313.875275	70.589867	50.363621	39.527363	121.425301	173.164261	89.209480	0.607840	0.000000	3.885459	2.898909	0.059621	0.516427	3.496700	4.648239	2.712602	2.496757	1.848742	1.702117	1.596898	2.084309	2.238458	1.950411	0.000000	0.000000	17412.000000		1
8731.806641	2633.114990	1.939672	1.813238	3788.419189	51462.964844	582.619995	378.578278	112.473206	56.299820	28.592426	153.431427	180.010162	116.392639	1.254752	0.000000	3.941104	3.420470	0.287728	0.258455	3.578458	4.711495	2.765385	2.578156	2.051049	1.750507	1.456251	2.185914	2.255297	2.065926	0.098558	0.000000	17433.000000		1
11800.046875	2928.990479	3.355108	5.035745	6270.166016	82022.656250	1042.590454	639.653748	174.502609	61.027191	46.478111	239.523239	316.326843	163.071182	0.922505	99998.000000	4.071884	3.466718	0.525706	0.702064	3.797279	4.913934	3.018114	2.805945	2.241802	1.785523	1.667248	2.379348	2.500136	2.212377	0.000000	4.999991	17686.000000		1
4912.698242	674.660339	2.180203	2.547168	1676.505371	26278.554688	282.822021	167.215729	72.029968	36.357281	16.972898	75.190804	116.179855	49.620441	0.281970	0.000000	3.691320	2.829085	0.338497	0.406058	3.224405	4.419601	2.451513	2.223277	1.857513	1.560591	1.229756	1.876165	2.065131	1.695661	0.000000	0.000000	17711.000000		1
25471.255859	10186.159180	2.463907	6.312413	17666.298828	99998.000000	2903.398682	1794.205566	452.501648	227.105026	155.710312	745.265625	1028.704468	496.586792	4.545317	99998.000000	4.406050	4.008010	0.391624	0.800195	4.247146	4.999991	3.462907	3.253872	2.655620	2.356227	2.192317	2.872311	3.012291	2.695995	0.657564	4.999991	17749.000000		1
5510.616699	1697.376099	3.015897	1.936588	2363.651855	33761.875000	401.259155	241.752777	81.019066	39.441017	22.434200	99.327225	130.701187	75.801384	1.205654	99998.000000	3.741200	3.229778	0.479416	0.287037	3.373584	4.528427	2.603425	2.383371	1.908587	1.595948	1.350911	1.997068	2.116280	1.879677	0.081223	4.999991	17819.000000		1
9702.042969	2138.606689	1.631298	3.173167	5419.954590	71042.742188	910.369019	551.495850	136.843994	77.290825	51.544693	226.306335	333.950409	197.260605	0.576554	0.000000	3.986863	3.330131	0.212533	0.501493	3.733996	4.851520	2.959218	2.741542	2.136226	1.888128	1.712184	2.354697	2.523682	2.295040	0.000000	0.000000	17856.000000		1
10559.316406	3702.299805	2.673601	2.648932	6096.113770	80106.750000	990.151489	617.962769	155.081223	94.047867	57.123177	280.814514	366.224823	216.478455	2.708620	0.000000	4.023636	3.568472	0.427097	0.423071	3.785053	4.903669	2.995702	2.790962	2.190559	1.973349	1.756812	2.448420	2.563748	2.335415	0.432748	0.000000	17901.000000		1
20918.197266	7990.639160	2.174036	5.026494	15946.339844	99998.000000	2647.269531	1628.309692	454.277893	228.616058	130.460648	705.380554	902.585632	481.575134	3.300224	99998.000000	4.320524	3.902581	0.337267	0.701265	4.202661	4.999991	3.422798	3.211737	2.657322	2.359107	2.115479	2.848423	2.955488	2.682664	0.518543	4.999991	18002.000000		1
7438.834961	1565.978027	2.109277	1.995179	2849.997559	37892.613281	447.490570	284.915863	73.454659	55.464127	29.832088	104.816277	172.251480	85.826614	0.432431	0.000000	3.871505	3.194786	0.324134	0.299982	3.454844	4.578555	2.650784	2.454717	1.866019	1.744012	1.474684	2.020429	2.236163	1.933622	0.000000	0.000000	18035.000000		1
8595.212891	1669.085938	1.625130	2.201789	2886.653809	40615.890625	497.940552	293.399231	84.327919	32.373089	23.664612	116.605415	151.602768	78.814194	1.165220	0.000000	3.934257	3.222479	0.210888	0.342776	3.460395	4.608696	2.697177	2.467459	1.925971	1.510184	1.374099	2.066719	2.180707	1.896604	0.066408	0.000000	18076.000000		1
5150.417480	1710.907593	2.167868	4.468338	4423.709473	59721.804688	744.016724	447.536835	104.285873	55.010815	30.078787	168.871704	208.260300	126.032402	1.055597	0.000000	3.711843	3.233227	0.336033	0.650146	3.645787	4.776133	2.871583	2.650829	2.018225	1.740448	1.478260	2.227557	2.318606	2.100482	0.023498	0.000000	18106.000000		1
4399.039551	1223.232788	1.853327	3.533965	2203.084717	29685.404297	363.282928	215.528671	56.882645	48.818668	18.801556	89.264984	114.517723	66.991142	0.866366	0.000000	3.643358	3.087509	0.267952	0.548262	3.343031	4.472543	2.560245	2.333505	1.754980	1.688586	1.274194	1.950681	2.058873	1.826017	0.000000	0.000000	18125.000000		1
18523.599609	3429.407471	2.349809	4.366574	8327.458008	99998.000000	1394.127441	848.037415	234.185287	105.790741	70.611450	344.906921	452.970398	332.232758	3.147018	0.000000	4.267725	3.535219	0.371033	0.640141	3.920512	4.999991	3.144302	2.928415	2.369560	2.024448	1.848875	2.537702	2.656070	2.521442	0.497899	0.000000	18174.000000		1
11948.889648	4213.941406	2.988143	4.267894	8856.503906	99998.000000	1448.068237	896.375000	183.716827	98.025887	52.901539	296.837616	410.633728	249.813675	0.504183	0.000000	4.077328	3.624688	0.475401	0.630214	3.947262	4.999991	3.160789	2.952490	2.264149	1.991341	1.723468	2.472519	2.613455	2.397616	0.000000	0.000000	18198.000000		1
5492.857422	871.276489	3.049818	4.354239	2542.684570	36370.710938	444.089203	260.822632	64.820190	19.042088	19.671169	101.621529	130.204697	151.368393	0.896071	0.000000	3.739798	2.940156	0.484274	0.638912	3.405293	4.560752	2.647470	2.416345	1.811710	1.279715	1.293830	2.006986	2.114627	2.180035	0.000000	0.000000	18271.000000		1
20168.388672	3291.456299	2.858626	4.508426	9321.988281	99998.000000	1583.280884	948.502502	268.855774	97.939545	92.031097	463.939240	534.769653	377.653137	2.377928	99998.000000	4.304671	3.517388	0.456157	0.654025	3.969509	4.999991	3.199558	2.977038	2.429519	1.990958	1.963935	2.666461	2.728167	2.577093	0.376199	4.999991	18585.000000		1
9164.646484	2262.094971	3.817669	2.729109	3885.319580	46146.671875	636.619385	391.027313	100.573059	52.725765	34.941845	128.721420	163.453568	142.598251	1.847188	0.000000	3.962116	3.354511	0.581798	0.436021	3.589427	4.664140	2.803880	2.592207	2.002482	1.722023	1.543346	2.109651	2.213394	2.154114	0.266511	0.000000	18653.000000		1
15523.575195	5014.091309	1.646716	4.946317	10484.791992	99998.000000	1728.867310	1061.731201	274.076538	126.809502	96.339081	438.378143	592.688416	348.234283	0.615582	99998.000000	4.190992	3.700192	0.216619	0.694282	4.020560	4.999991	3.237762	3.026015	2.437872	2.103152	1.983803	2.641849	2.772826	2.541872	0.000000	4.999991	18672.000000		1
10339.699219	3402.982910	1.184156	1.782401	7073.630859	88206.453125	1135.333984	716.815063	155.509857	49.965820	38.155098	222.846375	292.415527	169.309586	2.230474	99998.000000	4.014508	3.531860	0.073409	0.251005	3.849642	4.945500	3.055124	2.855407	2.191758	1.698673	1.581553	2.348006	2.466000	2.228682	0.348397	4.999991	18713.000000		1
6213.912598	1822.347778	3.543216	4.483756	2566.062256	36978.136719	408.792755	259.536713	93.431114	58.492355	28.000347	119.343773	164.400284	79.628304	0.058803	0.000000	3.793365	3.260631	0.549398	0.651642	3.409267	4.567945	2.611503	2.414199	1.970492	1.767099	1.447163	2.076800	2.215903	1.901067	0.000000	0.000000	18760.000000		1
10079.135742	2295.029297	2.590341	2.719858	4159.442383	58226.382812	672.834778	423.634766	95.996788	51.467598	27.417521	155.738052	208.735199	91.349594	0.887639	0.000000	4.003423	3.360788	0.413357	0.434546	3.619035	4.765120	2.827909	2.626992	1.982257	1.711534	1.438028	2.192395	2.319596	1.960707	0.000000	0.000000	18882.000000		1
6737.556152	2804.466064	2.038351	5.094337	3918.543945	55680.843750	643.971008	399.421265	120.074623	69.862099	31.595987	170.188461	198.956650	123.127518	0.303381	0.000000	3.828502	3.447850	0.309279	0.707088	3.593125	4.745706	2.808866	2.601431	2.079451	1.844242	1.499632	2.230930	2.298759	2.090355	0.000000	0.000000	19053.000000		1
14801.924805	3203.252197	2.864793	4.274062	6888.483398	90980.234375	1120.491943	704.202576	204.951447	108.522934	63.136467	299.187408	382.106079	202.129822	1.499903	0.000000	4.170318	3.505591	0.457093	0.630841	3.838124	4.958947	3.049409	2.847697	2.311651	2.035522	1.800280	2.475943	2.582184	2.305630	0.176063	0.000000	19097.000000		1
7654.918945	1702.047974	2.167868	2.541001	3308.904053	41914.710938	538.436218	334.709015	86.893593	81.712906	26.316626	110.212822	152.950363	85.653931	0.469998	99998.000000	3.883941	3.230972	0.336033	0.405005	3.519684	4.622366	2.731134	2.524668	1.938988	1.912291	1.420230	2.042232	2.184551	1.932747	0.000000	4.999991	19121.000000		1
9587.905273	2901.298584	3.287266	3.792999	5324.907715	76321.757812	921.384155	535.589905	145.293442	81.238014	34.704395	187.059586	248.148453	115.048126	0.317519	0.000000	3.981724	3.462592	0.516835	0.578983	3.726312	4.882648	2.964441	2.728832	2.162246	1.909759	1.540385	2.271980	2.394711	2.060879	0.000000	0.000000	19245.000000		1
6729.908203	1579.987427	3.987274	4.132210	2089.754150	33756.992188	343.923218	212.512772	87.646019	47.227459	22.458870	118.301468	138.546219	90.177773	1.103219	0.000000	3.828009	3.198654	0.600676	0.616182	3.320095	4.528364	2.536462	2.327385	1.942732	1.674195	1.351388	2.072990	2.141595	1.955099	0.042662	0.000000	19360.000000		1
14127.523438	5084.092285	2.281967	3.981107	7509.551270	98679.031250	1230.602905	766.050049	196.458832	83.273285	65.171738	317.714508	442.390076	284.730835	0.227501	0.000000	4.150066	3.706213	0.358309	0.600004	3.875614	4.994225	3.090118	2.884257	2.293272	1.920506	1.814059	2.502037	2.645805	2.454434	0.000000	0.000000	19427.000000		1
17150.027344	4957.171875	2.907966	3.392113	10356.243164	99998.000000	1706.399170	1055.539062	293.032288	163.601593	76.957787	382.698151	507.672821	284.286804	1.285954	0.000000	4.234265	3.695234	0.463589	0.530470	4.015202	4.999991	3.232081	3.023474	2.466915	2.213788	1.886253	2.582856	2.705584	2.453757	0.109225	0.000000	19470.000000		1
18427.429688	6721.424805	2.124696	8.242834	18007.529297	99998.000000	2944.474121	1837.498169	473.446411	171.822845	143.723816	595.654968	817.755066	388.356812	2.814185	99998.000000	4.265465	3.827461	0.327297	0.916077	4.255454	4.999991	3.469008	3.264227	2.675271	2.235081	2.157529	2.774995	2.912623	2.589231	0.449353	4.999991	19633.000000		1
21852.400391	5643.386719	2.926468	3.459955	8660.230469	99998.000000	1495.465332	876.814880	214.467865	116.028755	62.026321	336.287872	425.568268	237.278275	1.835556	99998.000000	4.339499	3.751540	0.466344	0.539070	3.937530	4.999991	3.174776	2.942908	2.331362	2.064566	1.792576	2.526711	2.628969	2.375258	0.263768	4.999991	19672.000000		1
13677.186523	3288.406494	2.482410	2.618094	6447.999023	86809.796875	1092.802979	649.922607	176.880173	91.513031	50.832348	277.561157	338.579102	211.208344	1.463776	99998.000000	4.135997	3.516985	0.394873	0.417985	3.809425	4.938569	3.038542	2.812862	2.247679	1.961483	1.706140	2.443359	2.529660	2.324711	0.165474	4.999991	19768.000000		1
16479.707031	2105.761963	3.891678	4.132210	8130.622559	99998.000000	1323.608521	831.292725	234.598511	88.817841	63.000782	297.389587	356.985931	223.691330	2.163141	0.000000	4.216949	3.323409	0.590137	0.616182	3.910124	4.999991	3.121760	2.919754	2.370325	1.948500	1.799346	2.473326	2.552651	2.349649	0.335085	0.000000	19818.000000		1
13166.368164	5512.346680	3.062153	4.915480	12395.100586	99998.000000	1972.331543	1266.010498	323.971436	137.975723	88.737663	450.364624	567.111877	311.667297	1.177260	99998.000000	4.119466	3.741337	0.486027	0.691566	4.093250	4.999991	3.294980	3.102437	2.510507	2.139803	1.948108	2.653564	2.753669	2.493691	0.070872	4.999991	19886.000000		1
7782.345215	2694.259521	2.371395	4.119875	6462.261230	83580.242188	1081.689209	659.386597	170.166870	96.835564	62.081829	254.599640	333.342896	170.025024	2.168966	99998.000000	3.891110	3.430439	0.375004	0.614884	3.810385	4.922103	3.034102	2.819140	2.230875	1.986035	1.792964	2.405858	2.522891	2.230513	0.336253	4.999991	19994.000000		1
10659.356445	4300.002441	2.824705	4.412830	8238.532227	99998.000000	1410.051880	840.590149	204.439545	75.344986	90.032837	371.050873	435.204956	265.852203	0.518307	0.000000	4.027731	3.633469	0.450973	0.644717	3.915850	4.999991	3.149235	2.924584	2.310565	1.877054	1.954401	2.569433	2.638694	2.424640	0.000000	0.000000	20074.000000		1
8628.001953	3154.748047	1.850243	3.207088	4277.238281	53116.128906	685.909851	435.658264	135.968216	73.035271	41.969685	144.951141	195.188324	116.577660	0.422523	99998.000000	3.935910	3.498965	0.267229	0.506111	3.631163	4.725226	2.836267	2.639146	2.133437	1.863533	1.622936	2.161222	2.290454	2.066615	0.000000	4.999991	20141.000000		1
9206.946289	2121.963867	1.440106	2.648932	3216.422852	49205.355469	556.574768	327.789093	118.458740	27.176991	27.728979	118.353889	196.776459	70.753304	2.202161	99998.000000	3.964116	3.326738	0.158394	0.423071	3.507373	4.692012	2.745523	2.515594	2.073567	1.434201	1.442934	2.073183	2.293973	1.849747	0.342849	4.999991	20199.000000		1
31320.208984	7563.553711	2.722941	4.708869	15783.827148	99998.000000	2596.982910	1606.923950	488.146606	191.611191	121.030579	664.252747	879.938660	544.480347	2.909056	99998.000000	4.495825	3.878726	0.435038	0.672917	4.198212	4.999991	3.414469	3.205995	2.688550	2.282421	2.082895	2.822333	2.944452	2.735982	0.463752	4.999991	20451.000000		1
5673.095703	1681.198853	2.846291	3.873176	2512.685791	33101.480469	401.758728	256.283356	68.014938	37.609280	18.021370	87.041611	129.375183	88.376869	0.457455	0.000000	3.753820	3.225619	0.454279	0.588067	3.400138	4.519847	2.603965	2.408720	1.832604	1.575295	1.255788	1.939727	2.111851	1.946339	0.000000	0.000000	20553.000000		1
5138.948730	1503.600220	3.194753	4.255559	1726.502075	27589.562500	305.567688	174.043137	82.369743	47.076355	26.732931	94.396324	137.436066	94.809547	0.396607	0.000000	3.710874	3.177132	0.504437	0.628957	3.237167	4.440745	2.485107	2.240657	1.915768	1.672803	1.427047	1.974955	2.138101	1.976852	0.000000	0.000000	20746.000000		1
9654.316406	3337.888184	2.525582	3.925599	5622.611816	75878.562500	946.744812	569.603577	163.129776	52.716515	59.735104	241.132950	319.055939	170.586258	1.186041	99998.000000	3.984721	3.523472	0.402361	0.593906	3.749938	4.880119	2.976233	2.755573	2.212533	1.721947	1.776230	2.382257	2.503867	2.231944	0.074100	4.999991	20825.000000		1
7434.172363	3559.115479	2.056854	3.552467	5308.594727	68731.070312	868.325317	539.777649	130.719681	69.997787	30.797298	154.896194	197.057068	95.743919	0.011508	0.000000	3.871233	3.551342	0.313203	0.550530	3.724980	4.837153	2.938683	2.732215	2.116341	1.845084	1.488513	2.190041	2.294592	1.981111	0.000000	0.000000	20940.000000		1
6153.930664	2542.900391	2.735276	3.817669	4079.194336	54529.488281	656.352234	415.284027	121.514725	47.187370	36.764332	146.773636	182.807114	149.548996	0.777362	0.000000	3.789153	3.405329	0.437001	0.581798	3.610574	4.736631	2.817137	2.618345	2.084629	1.673826	1.565427	2.166648	2.261993	2.174783	0.000000	0.000000	20991.000000		1
10034.686523	3957.645752	1.797820	3.632644	4023.468018	49882.312500	691.290955	410.448700	88.555725	29.332523	22.128910	124.163658	152.182510	66.201706	0.120807	99998.000000	4.001504	3.597437	0.254746	0.560223	3.604601	4.697947	2.839661	2.613259	1.947217	1.467349	1.344960	2.093995	2.182365	1.820869	0.000000	4.999991	21062.000000		1
9336.663086	3197.497803	2.500912	3.851590	4913.280762	63592.242188	802.129761	497.033936	139.421997	75.887726	48.279015	220.971466	294.897949	199.909531	1.192548	0.000000	3.970192	3.504810	0.398098	0.585640	3.691372	4.803404	2.904245	2.696386	2.144331	1.880172	1.683758	2.344336	2.469672	2.300833	0.076476	0.000000	21129.000000		1
7420.854004	2014.717529	2.874044	2.522498	2903.068604	39677.675781	472.589142	285.313690	79.178078	75.452919	14.974635	92.721855	125.458824	65.501694	1.020483	0.000000	3.870454	3.304214	0.458493	0.401831	3.462857	4.598546	2.674484	2.455323	1.898605	1.877676	1.175356	1.967182	2.098501	1.816253	0.008806	0.000000	21165.000000		1
11384.056641	4001.271240	2.315888	5.294779	4798.201660	65105.371094	790.895752	483.231110	130.997223	71.166519	43.937111	211.155930	313.505219	198.219650	1.350434	99998.000000	4.056297	3.602198	0.364717	0.723848	3.681078	4.813617	2.898119	2.684155	2.117262	1.852276	1.642831	2.324603	2.496245	2.297147	0.130473	4.999991	21252.000000		1
4834.626953	2104.602295	2.100026	3.700486	4364.970703	60420.582031	713.219421	444.789215	117.866661	31.984539	38.500477	202.737320	243.532104	146.135300	0.608388	99998.000000	3.684363	3.323170	0.322225	0.568259	3.639981	4.781185	2.853223	2.648154	2.071391	1.504940	1.585466	2.306934	2.386556	2.164755	0.000000	4.999991	21345.000000		1
19119.222656	2035.138062	2.503996	2.889463	6216.536621	85471.562500	1039.435791	628.367249	156.678604	59.738186	37.800468	211.587646	279.793793	143.572708	0.180852	0.000000	4.281470	3.308594	0.398634	0.460817	3.793549	4.931822	3.016798	2.798213	2.195010	1.776252	1.577497	2.325490	2.446838	2.157072	0.000000	0.000000	21403.000000		1
26443.531250	7741.312988	2.402232	6.340167	18200.044922	99998.000000	3062.689209	1858.128418	580.319519	209.333435	186.553864	891.280701	1162.473877	642.170105	2.049584	99998.000000	4.422319	3.888815	0.380615	0.802101	4.260072	4.999991	3.486103	3.269076	2.763667	2.320839	2.270804	2.950015	3.065383	2.807650	0.311666	4.999991	21562.000000		1
4676.039551	1533.197876	2.433070	3.105325	2993.261963	50203.636719	525.860718	303.097595	99.388901	59.861538	39.178902	172.562943	208.664261	181.305344	0.417930	0.000000	3.669878	3.185598	0.386155	0.492107	3.476145	4.700735	2.720871	2.481582	1.997338	1.777148	1.593052	2.236948	2.319448	2.258411	0.000000	0.000000	21614.000000		1
31045.027344	9032.045898	2.285050	8.566627	19399.144531	99998.000000	3256.391113	1981.413208	561.888062	260.529663	173.235199	799.631958	1133.199951	629.449646	2.928647	0.000000	4.491992	3.955786	0.358896	0.932810	4.287783	4.999991	3.512737	3.296975	2.749650	2.415857	2.238636	2.902890	3.054307	2.798961	0.466667	0.000000	21708.000000		1
9158.376953	1984.678833	2.170952	6.037961	5441.670410	64655.863281	916.684509	553.623596	139.218475	73.029099	40.730022	191.722198	257.550781	158.963654	0.541534	99998.000000	3.961818	3.297690	0.336650	0.780890	3.735732	4.810608	2.962220	2.743215	2.143697	1.863496	1.609915	2.282672	2.410863	2.201298	0.000000	4.999991	21820.000000		1
9397.613281	2157.812256	1.350678	3.472290	4919.007324	72728.796875	818.899170	500.718994	141.204391	74.570969	49.759209	250.547607	319.314972	131.746567	2.052495	99998.000000	3.973017	3.334014	0.130552	0.540616	3.691877	4.861706	2.913230	2.699594	2.149848	1.872570	1.696873	2.398890	2.504219	2.119739	0.312282	4.999991	21870.000000		1
14412.374023	4332.896484	2.790784	6.574531	10777.864258	99998.000000	1753.268921	1094.647095	287.484619	94.134209	74.265678	407.300201	540.557800	302.564117	0.490662	99998.000000	4.158736	3.636778	0.445726	0.817865	4.032533	4.999991	3.243849	3.039274	2.458615	1.973747	1.870788	2.609915	2.732842	2.480817	0.000000	4.999991	21967.000000		1
14423.302734	4243.477539	2.852458	6.306246	10370.499023	99998.000000	1734.254639	1059.486328	246.634338	93.566803	88.993614	422.836090	515.058411	269.928894	2.229381	0.000000	4.159065	3.627722	0.455219	0.799771	4.015800	4.999991	3.239113	3.025095	2.392054	1.971122	1.949359	2.626172	2.711856	2.431249	0.348184	0.000000	22043.000000		1
12172.919922	5163.378418	2.867877	4.822968	9692.314453	99998.000000	1588.551025	984.872131	271.236420	102.907448	59.688847	349.048401	437.477692	279.078369	1.648950	0.000000	4.085395	3.712934	0.457561	0.683314	3.986428	4.999991	3.201001	2.993380	2.433348	2.012447	1.775893	2.542886	2.640956	2.445726	0.217208	0.000000	22105.000000		1
7951.771973	2592.536133	2.180203	3.725156	6962.270996	96425.601562	1144.073242	710.283691	221.662231	119.362274	67.709648	334.064514	452.184021	230.938110	0.910042	0.000000	3.900464	3.413725	0.338497	0.571145	3.842751	4.984192	3.058454	2.851432	2.345692	2.076867	1.830651	2.523830	2.655315	2.363496	0.000000	0.000000	22197.000000		1
7393.803223	4246.382324	3.037483	4.267894	8170.322754	99998.000000	1406.224976	830.968933	228.597549	61.517506	68.341820	343.941711	421.559418	248.950226	0.082754	99998.000000	3.868868	3.628019	0.482514	0.630214	3.912239	4.999991	3.148055	2.919585	2.359071	1.788999	1.834687	2.536485	2.624859	2.396112	0.000000	4.999991	22256.000000		1
8876.943359	3536.709229	3.592556	3.771412	5110.575195	66655.289062	887.441406	513.683044	119.072403	43.937111	31.549730	178.730408	249.699585	157.680817	1.572783	99998.000000	3.948263	3.548599	0.555404	0.576504	3.708470	4.823834	2.948140	2.710695	2.075811	1.642831	1.498996	2.252198	2.397418	2.197779	0.196669	4.999991	22279.000000		1
14601.262695	4005.360352	1.618963	4.539263	10031.395508	99998.000000	1648.135010	1017.868164	289.637085	125.603760	86.872002	433.413300	615.878113	370.656158	3.102336	0.000000	4.164391	3.602642	0.209237	0.656985	4.001361	4.999991	3.216993	3.007692	2.461854	2.099003	1.938880	2.636902	2.789495	2.568971	0.491689	0.000000	22326.000000		1
15856.742188	3302.110596	2.562587	4.237057	9257.500977	99998.000000	1516.869507	932.223450	297.926178	124.903755	76.331787	408.638550	536.626038	346.084930	1.714689	0.000000	4.200214	3.518792	0.408679	0.627064	3.966494	4.999991	3.180948	2.969520	2.474109	2.096575	1.882705	2.611339	2.729672	2.539183	0.234185	0.000000	22365.000000		1
10380.135742	1584.936890	3.740575	4.107540	5303.463379	78630.882812	888.980225	546.358337	150.930511	113.999657	47.893547	240.883163	329.790436	159.719162	2.085809	0.000000	4.016203	3.200012	0.572938	0.613582	3.724560	4.895593	2.948892	2.737478	2.178777	2.056904	1.680277	2.381806	2.518238	2.203357	0.319275	0.000000	22428.000000		1
9104.343750	1789.900635	1.603544	3.521630	3457.490967	48507.156250	562.412292	346.686249	78.650757	51.717384	39.835735	154.587830	206.595078	159.743835	0.623547	0.000000	3.959249	3.252829	0.205081	0.546744	3.538761	4.685806	2.750055	2.539937	1.895703	1.713637	1.600273	2.189175	2.315120	2.203424	0.000000	0.000000	22475.000000		1
24560.673828	14284.296875	2.587257	8.498784	23759.781250	99998.000000	4017.201904	2407.703125	592.873474	204.269943	172.433426	863.329651	1121.407715	583.060974	3.383223	99998.000000	4.390240	4.154859	0.412840	0.929357	4.375843	4.999991	3.603924	3.381603	2.772962	2.310205	2.236621	2.936177	3.049763	2.765714	0.529331	4.999991	22553.000000		1
11592.257812	5372.166016	2.371395	4.135293	8490.951172	99998.000000	1424.166138	856.915466	218.291702	90.553986	67.857674	306.292358	377.795013	287.003571	1.429669	99998.000000	4.064168	3.730150	0.375004	0.616506	3.928956	4.999991	3.153561	2.932938	2.339037	1.956908	1.831599	2.486136	2.577256	2.457887	0.155236	4.999991	22593.000000		1
3991.813477	1988.820312	2.130863	4.446751	3150.365967	47834.191406	536.724731	326.466156	91.852242	29.616226	41.485538	197.707748	274.273895	113.444580	0.307186	99998.000000	3.601170	3.298595	0.328556	0.648043	3.498361	4.679739	2.729752	2.513838	1.963090	1.471530	1.617897	2.296024	2.438184	2.054784	0.000000	4.999991	22667.000000		1
4823.858398	1365.655273	1.964342	1.955090	2182.115234	35002.265625	360.263947	219.956924	97.760689	74.792999	26.600330	111.477158	169.278748	100.144417	1.325896	0.000000	3.683394	3.135341	0.293217	0.291167	3.338878	4.544096	2.556621	2.342338	1.990164	1.873861	1.424887	2.047186	2.228602	2.000627	0.122510	0.000000	22825.000000		1
26031.552734	9643.683594	3.000478	5.979370	16315.981445	99998.000000	2699.184082	1657.848755	403.371521	189.131866	132.329391	633.961182	800.800720	540.452942	2.522046	0.000000	4.415500	3.984243	0.477190	0.776655	4.212613	4.999991	3.431232	3.219545	2.605705	2.276765	2.121656	2.802063	2.903524	2.732758	0.401753	0.000000	22861.000000		1
101.991577	0.000000	0.246699	0.000000	71.524239	1773.196045	0.000000	0.000000	0.000000	0.000000	0.000000	0.000000	0.000000	7.394805	3.155324	99998.000000	2.008564	0.000000	0.000000	0.000000	1.854453	3.248757	0.000000	0.000000	0.000000	0.000000	0.000000	0.000000	0.000000	0.868927	0.499044	4.999991	22881.000000		0
6305.302246	2094.234863	2.886379	2.886379	2349.812012	33292.414062	393.065674	226.593124	48.877258	10.638899	20.229326	80.331398	114.070580	69.649323	0.268388	99998.000000	3.799706	3.321025	0.460353	0.460353	3.371033	4.522345	2.594465	2.355247	1.689107	1.026897	1.305981	1.904885	2.057174	1.842917	0.000000	4.999991	22895.000000		1
6343.534180	2801.095703	1.273584	4.354239	5279.298828	64621.144531	870.940308	539.672791	149.838867	67.817581	36.406620	179.455093	254.362198	160.968079	1.670098	0.000000	3.802331	3.447328	0.105028	0.638912	3.722576	4.810375	2.939988	2.732131	2.175624	1.831342	1.561180	2.253956	2.405452	2.206740	0.222742	0.000000	22986.000000		1
27552.080078	5902.772461	2.050686	5.624740	13110.182617	99998.000000	2148.594971	1335.036865	371.670685	179.118973	90.230194	493.583221	670.851929	344.610901	1.836575	99998.000000	4.440155	3.771056	0.311899	0.750102	4.117609	4.999991	3.332155	3.125493	2.570158	2.253142	1.955352	2.693360	2.826627	2.537329	0.264009	4.999991	23093.000000		1
11340.030273	2843.860840	3.086823	5.097420	6074.089355	83619.304688	1018.867310	611.539307	163.028015	83.686501	62.495049	260.147278	357.177124	180.411057	2.025866	0.000000	4.054614	3.453908	0.489512	0.707350	3.783481	4.922307	3.008118	2.786424	2.212262	1.922655	1.795846	2.415219	2.552884	2.256263	0.306611	0.000000	23133.000000		1
16209.219727	5749.951660	2.655099	4.113708	11141.251953	99998.000000	1869.399414	1131.759888	271.859314	96.255821	85.715599	376.897644	476.850861	318.704407	2.472571	0.000000	4.209762	3.759664	0.424081	0.614233	4.046934	4.999991	3.271702	3.053754	2.434344	1.983427	1.933060	2.576223	2.678383	2.503388	0.393149	0.000000	23232.000000		1
10476.977539	3075.517578	3.876260	3.931767	7467.788574	99730.765625	1265.372070	757.597534	184.497009	110.360840	59.139942	282.381042	388.279724	234.589264	0.004236	99998.000000	4.020236	3.487918	0.588413	0.594588	3.873192	4.998829	3.102218	2.879439	2.265989	2.042815	1.771881	2.450835	2.589145	2.370308	0.000000	4.999991	23377.000000		1
10020.935547	1689.025391	2.957305	2.929552	3632.927979	56704.171875	609.016846	361.466614	100.816673	53.613880	25.900322	128.400711	182.964386	92.854454	0.528435	0.000000	4.000908	3.227636	0.470896	0.466801	3.560257	4.753615	2.784629	2.558068	2.003532	1.729277	1.413305	2.108567	2.262367	1.967803	0.000000	0.000000	23400.000000		1
23249.978516	3019.513672	1.433939	2.658183	9569.822266	99998.000000	1567.322510	969.971497	252.234406	143.239670	60.348766	345.640869	443.127106	265.812103	3.028933	99998.000000	4.366423	3.479937	0.156531	0.424585	3.980904	4.999991	3.195158	2.986759	2.401804	2.156063	1.780668	2.538625	2.646528	2.424575	0.481290	4.999991	23491.000000		1
11263.035156	3658.217773	2.824705	3.669649	5676.975098	77825.453125	942.933289	573.553833	145.626480	48.393112	62.596813	205.571274	254.038391	223.453873	2.098203	0.000000	4.051655	3.563270	0.450973	0.564625	3.754117	4.891122	2.974481	2.758574	2.163240	1.684784	1.796552	2.312963	2.404899	2.349188	0.321847	0.000000	23535.000000		1
8686.497070	4175.783203	2.328223	4.428249	6952.051758	91813.304688	1172.924683	712.698303	203.835129	87.368484	47.526581	271.723633	381.649689	181.342346	0.660826	0.000000	3.938845	3.620738	0.367025	0.646232	3.842113	4.962905	3.069270	2.852906	2.309279	1.941355	1.676937	2.434127	2.581665	2.258499	0.000000	0.000000	23641.000000		1
5783.548828	1708.604004	2.482410	4.844553	2174.227051	37940.328125	374.544739	221.640640	104.871788	75.175385	37.640114	126.334610	182.964386	144.137039	0.027259	0.000000	3.762194	3.232641	0.394873	0.685254	3.337305	4.579101	2.573504	2.345649	2.020659	1.876076	1.575651	2.101522	2.262367	2.158776	0.000000	0.000000	23684.000000		1
6682.400391	2497.427490	1.289003	3.503127	4056.676758	50389.652344	660.718811	409.767212	94.420998	30.979240	26.853197	137.966476	174.114059	102.142677	0.523641	0.000000	3.824933	3.397493	0.110254	0.544456	3.608171	4.702342	2.820017	2.612537	1.975069	1.491071	1.428996	2.139774	2.240834	2.009207	0.000000	0.000000	23702.000000		1
28727.474609	6763.040039	1.606628	9.245049	15413.849609	99998.000000	2595.675537	1572.164062	444.422272	158.735458	133.125000	677.552917	898.820435	508.261810	3.657223	0.000000	4.458297	3.830142	0.205915	0.965909	4.187911	4.999991	3.414250	3.196498	2.647796	2.200674	2.124260	2.830943	2.953673	2.706088	0.563151	0.000000	23754.000000		1
9025.619141	8639.994141	2.383730	8.104066	19108.359375	99998.000000	3218.171143	1950.982788	591.840393	272.954041	158.565842	797.658386	1059.375244	546.105469	3.300286	0.000000	3.955477	3.936513	0.377257	0.908703	4.281223	4.999991	3.507609	3.290253	2.772205	2.436090	2.200210	2.901817	3.025050	2.737277	0.518552	0.000000	23855.000000		1
13811.020508	2715.657471	3.410615	3.231758	5579.278809	73400.234375	901.419983	568.086365	142.922043	68.403496	46.092644	188.990005	274.341736	230.154846	2.255499	99998.000000	4.140226	3.433875	0.532833	0.509439	3.746578	4.865697	2.954927	2.754414	2.155099	1.835078	1.663632	2.276439	2.438292	2.362020	0.353243	4.999991	23942.000000		1
6971.713379	2408.609619	3.241009	3.694319	4664.876465	62144.328125	790.195740	473.579010	123.590080	50.277275	36.101330	193.890076	288.119873	125.144287	0.889606	99998.000000	3.843339	3.381766	0.510680	0.567534	3.668840	4.793402	2.897735	2.675392	2.091984	1.701372	1.557523	2.287556	2.459573	2.097411	0.000000	4.999991	24114.000000		1
9647.862305	2885.028809	2.581089	4.320318	8097.540039	99998.000000	1368.264160	824.243286	220.771027	115.331833	55.288353	303.430634	395.181122	177.435242	0.216307	0.000000	3.984431	3.460150	0.411803	0.635516	3.908353	4.999991	3.136170	2.916055	2.343942	2.061949	1.742634	2.482059	2.596796	2.249040	0.000000	0.000000	24271.000000		1
8265.616211	2725.414551	2.901798	3.990358	4606.686523	69562.460938	737.645752	460.722900	147.788177	62.239098	53.046474	264.038971	348.499481	225.930115	0.812521	0.000000	3.917275	3.435433	0.462667	0.601012	3.663389	4.842375	2.867848	2.663440	2.169640	1.794063	1.724657	2.421668	2.542202	2.353974	0.000000	0.000000	24310.000000		1
17591.724609	5119.875977	1.150235	8.184242	11705.554688	99998.000000	1954.020264	1198.297729	305.913055	126.491882	105.127739	477.020477	637.658569	447.160614	3.267442	0.000000	4.245308	3.709260	0.060786	0.912978	4.068392	4.999991	3.290929	3.078565	2.485598	2.102063	2.021717	2.678537	2.804588	2.650464	0.514208	0.000000	24449.000000		1
6936.802246	1560.245361	0.619832	3.392113	2614.825439	38872.230469	457.605255	263.684326	69.877518	28.126781	33.529491	110.922081	165.988403	89.400673	1.013653	0.000000	3.841159	3.193193	0.000000	0.530470	3.417443	4.589640	2.660491	2.421084	1.844337	1.449120	1.525427	2.045018	2.220078	1.951341	0.005889	0.000000	24548.000000		1
5400.067383	1838.062500	2.482410	7.000087	3587.365723	52078.957031	611.098328	364.260468	112.124741	60.718815	45.469727	171.252350	278.985840	170.660263	0.313165	0.000000	3.732399	3.264360	0.394873	0.845103	3.554776	4.716662	2.786111	2.561412	2.049701	1.783323	1.657722	2.233637	2.445582	2.232132	0.000000	0.000000	24691.000000		1
13876.790039	5789.534668	4.098289	6.059546	8305.852539	99998.000000	1364.542114	837.161072	231.909485	128.280441	61.730282	332.072418	448.770325	265.528412	0.997453	0.000000	4.142289	3.762644	0.612603	0.782440	3.919384	4.999991	3.134987	2.922809	2.365319	2.108160	1.790498	2.521233	2.652024	2.424111	0.000000	0.000000	24740.000000		1
5801.110840	2767.612305	1.526451	3.398280	6710.012207	90332.523438	1148.097534	684.013367	177.561676	88.682159	61.286224	267.563690	307.602936	206.826355	0.793484	99998.000000	3.763511	3.442105	0.183683	0.531259	3.826723	4.955844	3.059979	2.835065	2.249349	1.947836	1.787363	2.427427	2.487990	2.315606	0.000000	4.999991	24798.000000		1
8734.008789	3513.698242	1.415436	3.009729	6182.220703	76201.882812	984.058044	629.030273	158.211212	50.206352	47.221291	189.816452	286.821625	121.690498	1.102474	99998.000000	3.941214	3.545764	0.150890	0.478527	3.791145	4.881966	2.993021	2.798671	2.199237	1.700759	1.674138	2.278334	2.457612	2.085257	0.042368	4.999991	24940.000000		1
20602.050781	9508.742188	2.611927	8.538873	19033.203125	99998.000000	3058.384277	1939.104248	573.618591	252.656891	162.124481	798.247375	1064.898193	573.596985	3.409281	99998.000000	4.313910	3.978123	0.416961	0.931401	4.279512	4.999991	3.485492	3.287601	2.758623	2.402531	2.209849	2.902138	3.027308	2.758607	0.532663	4.999991	25104.000000		1
13955.601562	5161.111816	2.476242	5.193016	9670.851562	99998.000000	1606.328735	986.253662	260.541992	109.321625	99.746613	443.756165	563.081421	387.974426	1.445987	99998.000000	4.144749	3.712743	0.393793	0.715420	3.985465	4.999991	3.205834	2.993989	2.415878	2.038706	1.998898	2.647144	2.750571	2.588803	0.160164	4.999991	25197.000000		1
8129.481445	1256.352173	2.473158	3.003561	4303.018066	53320.765625	694.470276	433.416412	93.394112	55.473377	33.936546	156.903717	220.771027	94.300728	1.939504	99998.000000	3.910063	3.099111	0.393252	0.477637	3.633773	4.726896	2.841654	2.636905	1.970320	1.744085	1.530668	2.195633	2.343942	1.974515	0.287691	4.999991	25226.000000		1
23600.464844	6365.447266	2.951138	3.774496	11156.633789	99998.000000	1877.040894	1136.733887	304.426697	141.266068	82.856979	415.425873	566.559875	401.305420	2.301714	99998.000000	4.372921	3.803829	0.469990	0.576859	4.047533	4.999991	3.273474	3.055659	2.483483	2.150038	1.918329	2.618494	2.753246	2.603475	0.362051	4.999991	25317.000000		1
10909.191406	6206.344727	2.735276	4.138377	9399.235352	99998.000000	1541.900269	953.411865	248.749786	98.762901	78.092598	359.221649	479.731079	308.417053	1.891260	99998.000000	4.037793	3.792836	0.437001	0.616830	3.973093	4.999991	3.188056	2.979280	2.395763	1.994594	1.892610	2.555362	2.680998	2.489138	0.276751	4.999991	25395.000000		1
8111.145508	2216.097900	3.117660	5.291696	3460.315674	47592.894531	612.809814	344.709564	97.791527	41.914177	29.230759	134.361588	145.077576	136.658966	0.307756	99998.000000	3.909082	3.345589	0.493829	0.723595	3.539116	4.677542	2.787326	2.537453	1.990301	1.622361	1.465840	2.128275	2.161600	2.135638	0.000000	4.999991	25426.000000		1
7131.226074	2061.608887	2.531749	3.879343	3812.161133	52559.601562	634.704346	387.481018	101.368660	59.429813	34.189411	143.097809	225.125259	155.010300	1.282160	99998.000000	3.853164	3.314206	0.403421	0.588758	3.581171	4.720652	2.802572	2.588250	2.005904	1.774004	1.533892	2.155633	2.352424	2.190361	0.107942	4.999991	25581.000000		1
8381.201172	2719.142090	2.229543	3.182418	5390.538574	81749.687500	917.409180	546.216492	193.868484	93.295433	73.658180	331.048615	489.503448	294.484711	1.859282	0.000000	3.923306	3.434432	0.348216	0.502757	3.731632	4.912486	2.962563	2.737365	2.287507	1.969860	1.867221	2.519892	2.689756	2.469063	0.269345	0.000000	25653.000000		1
7110.398438	2100.800049	1.298254	4.104456	2697.790283	38890.792969	423.600861	274.458923	75.178467	55.834175	22.239923	103.351501	151.667526	104.079269	0.121163	2543.681641	3.851894	3.322385	0.113360	0.613256	3.431008	4.589847	2.626957	2.438477	1.876094	1.746900	1.347133	2.014317	2.180893	2.017364	0.000000	3.405463	25732.000000		1
14832.833008	2837.058105	1.181072	3.447620	6561.569824	86560.226562	1064.716309	664.366821	181.471863	101.812721	45.651669	263.789185	370.353943	145.133087	1.487191	0.000000	4.171224	3.452868	0.072276	0.537519	3.817008	4.937318	3.027234	2.822408	2.258809	2.007802	1.659457	2.421257	2.568617	2.161767	0.172367	0.000000	25754.000000		1
20967.048828	5053.600098	1.483278	3.897846	8421.045898	99998.000000	1413.918945	856.317261	249.542313	96.678291	66.186287	300.596680	399.529205	265.657928	2.822017	0.000000	4.321537	3.703601	0.171223	0.590825	3.925366	4.999991	3.150424	2.932635	2.397144	1.985329	1.820768	2.477984	2.601548	2.424323	0.450560	0.000000	25809.000000		1
10260.450195	2687.533936	2.593424	4.329569	7565.789551	93682.765625	1227.133789	765.235962	198.848724	92.351807	62.612232	297.975494	428.898712	268.285278	1.712690	99998.000000	4.011167	3.429354	0.413874	0.636445	3.878854	4.971660	3.088892	2.883795	2.298523	1.965445	1.796659	2.474180	2.632355	2.428597	0.233679	4.999991	25905.000000		1
9890.851562	4923.830566	1.569623	2.932636	7271.020996	91456.851562	1215.585205	729.597168	176.485458	72.208824	39.095638	240.180069	320.838348	166.546570	1.766065	0.000000	3.995234	3.692303	0.195795	0.467258	3.861595	4.961216	3.084785	2.863083	2.246709	1.858590	1.592128	2.380537	2.506286	2.221536	0.247007	0.000000	25935.000000		1
9656.817383	1111.786499	2.621178	5.119006	3209.928467	45408.332031	540.505371	330.194397	104.446228	43.563976	26.008253	115.412010	184.000519	63.056290	0.920663	0.000000	3.984834	3.046021	0.418496	0.709186	3.506495	4.657135	2.732800	2.518770	2.018893	1.639127	1.415111	2.062251	2.264819	1.799728	0.000000	0.000000	26014.000000		1
18322.675781	5377.476074	2.291218	5.041913	8758.561523	99998.000000	1435.603760	891.817261	201.522324	74.182419	53.601547	310.458496	371.664520	234.780457	2.549027	0.000000	4.262989	3.730578	0.360066	0.702595	3.942433	4.999991	3.157035	2.950276	2.304323	1.870301	1.729177	2.492003	2.570151	2.370662	0.406375	0.000000	26034.000000		1
16652.515625	9288.779297	1.033052	6.691713	16542.082031	99998.000000	2748.197021	1682.589600	425.552856	194.531494	155.050385	718.665344	940.537231	586.971191	2.222117	0.000000	4.221480	3.967959	0.014122	0.825537	4.218590	4.999991	3.439048	3.225978	2.628953	2.288990	2.190473	2.856527	2.973376	2.768617	0.346767	0.000000	26092.000000		1
4606.242188	4740.764160	3.006645	4.718120	8412.229492	99998.000000	1394.238525	847.679688	282.649323	161.853119	106.595596	518.533752	626.930237	441.384766	0.106357	99998.000000	3.663347	3.675848	0.478082	0.673769	3.924911	4.999991	3.144337	2.928232	2.451248	2.209121	2.027739	2.714777	2.797219	2.644817	0.000000	4.999991	26127.000000		1
7343.408691	1096.941406	1.563456	1.486362	3147.202148	45500.367188	520.606018	305.348724	84.142899	24.996786	22.535963	104.255043	148.852066	110.952919	1.907816	0.000000	3.865898	3.040184	0.194086	0.172125	3.497925	4.658015	2.716509	2.484796	1.925017	1.397884	1.352876	2.018097	2.172755	2.045139	0.280537	0.000000	26151.000000		1
21818.777344	4649.886230	3.237926	5.532228	14038.976562	99998.000000	2313.078613	1432.886963	433.703186	137.439148	126.531967	656.053101	814.942749	470.257812	2.501971	0.000000	4.338830	3.667442	0.510267	0.742900	4.147336	4.999991	3.364190	3.156212	2.637193	2.138110	2.102200	2.816939	2.911127	2.672336	0.398282	0.000000	26360.000000		1
18665.191406	9129.886719	2.864793	7.863534	22666.228516	99998.000000	3734.990479	2310.676270	759.719116	260.640686	243.078796	1216.908081	1606.020386	875.121887	1.923077	0.000000	4.271032	3.960465	0.457093	0.895618	4.355379	4.999991	3.572289	3.363739	2.880653	2.416042	2.385747	3.085258	3.205751	2.942069	0.283997	0.000000	26462.000000		1
6909.045898	2105.129639	1.884164	3.854673	4875.101074	67286.953125	869.114746	494.662537	123.802856	46.175903	48.097073	235.798080	314.877472	211.831268	1.095662	99998.000000	3.839418	3.323279	0.275119	0.585988	3.687984	4.827931	2.939077	2.694309	2.092731	1.664415	1.682119	2.372540	2.498142	2.325990	0.039677	4.999991	26613.000000		1
12868.000977	4654.743164	2.180203	3.672733	8473.935547	99998.000000	1435.193604	865.642456	222.130951	84.420433	70.799561	347.071716	450.068573	284.262115	2.773197	99998.000000	4.109511	3.667896	0.338497	0.564989	3.928085	4.999991	3.156910	2.937339	2.346609	1.926448	1.850031	2.540419	2.653279	2.453719	0.442981	4.999991	26689.000000		1
8031.616211	1663.599976	2.334390	2.312804	4321.569824	55060.660156	734.660645	441.495789	138.854584	82.089127	32.669128	143.803986	183.772324	98.254082	1.020238	0.000000	3.904803	3.221049	0.368173	0.364139	3.635642	4.740841	2.866087	2.644927	2.142560	1.914286	1.514138	2.157771	2.264280	1.992351	0.008702	0.000000	26773.000000		1
7243.199707	1425.942383	2.901798	5.217686	2695.899902	39897.621094	445.600250	270.348297	84.987839	33.622005	22.138161	91.867661	111.221207	70.395592	0.581710	0.000000	3.859931	3.154102	0.462667	0.717478	3.430704	4.600947	2.648945	2.431924	1.929357	1.526624	1.345142	1.963163	2.046188	1.847546	0.000000	0.000000	26830.000000		1
13658.294922	6726.713379	1.363013	7.024757	12279.645508	99998.000000	2068.281982	1249.521729	283.768738	181.934418	97.406059	477.578613	671.533447	313.233856	1.839773	0.000000	4.135396	3.827803	0.134500	0.846631	4.089186	4.999991	3.315610	3.096744	2.452965	2.259915	1.988586	2.679045	2.827068	2.495869	0.264764	0.000000	26868.000000		1
15402.056641	4631.985352	2.636597	5.300947	7781.053223	99998.000000	1267.980957	792.597961	265.713440	171.810501	69.137421	321.868317	467.760010	310.069946	1.832437	0.000000	4.187579	3.665767	0.421044	0.724353	3.891038	4.999991	3.103113	2.899053	2.424413	2.235050	1.839713	2.507678	2.670023	2.491460	0.263029	0.000000	27007.000000		1
2043.084839	1128.099487	4.141461	3.592556	1213.885986	19482.724609	204.248352	124.132820	57.622742	13.491357	16.787874	66.294212	72.770065	69.303947	0.005710	0.000000	3.310286	3.052347	0.617154	0.555404	3.084178	4.289649	2.310158	2.093887	1.760594	1.130056	1.224996	1.821476	1.861953	1.840758	0.000000	0.000000	27060.000000		1
33333.765625	8670.591797	1.649800	5.908443	15424.558594	99998.000000	2555.130371	1565.191650	427.797821	221.430939	127.546516	680.198730	891.172729	520.007751	3.453509	99998.000000	4.522884	3.938049	0.217431	0.771473	4.188213	4.999991	3.407413	3.194567	2.631238	2.345238	2.105669	2.832636	2.949962	2.716010	0.538261	4.999991	27149.000000		1
23775.488281	7661.370117	2.809286	5.556897	15602.494141	99998.000000	2623.274902	1587.743042	455.036499	185.338867	135.632080	632.302124	866.490479	466.498749	2.706786	0.000000	4.376130	3.884306	0.448596	0.744832	4.193194	4.999991	3.418844	3.200780	2.658046	2.267967	2.132362	2.800925	2.937764	2.668850	0.432454	0.000000	27253.000000		1
22379.660156	10132.706055	2.359060	4.887726	17257.416016	99998.000000	2868.894775	1754.736816	466.973633	212.818069	127.814804	640.911926	838.776917	474.562714	3.660965	99998.000000	4.349854	4.005725	0.372739	0.689107	4.236976	4.999991	3.457715	3.244212	2.669292	2.328008	2.106581	2.806798	2.923646	2.676294	0.563596	4.999991	27290.000000		1
12506.737305	3581.707031	1.884164	4.711953	9520.599609	99998.000000	1634.079346	979.043884	265.516083	102.657661	84.845985	386.885864	508.866241	347.022369	2.043160	0.000000	4.097144	3.554090	0.275119	0.673201	3.978664	4.999991	3.213273	2.990802	2.424091	2.011391	1.928631	2.587583	2.706604	2.540358	0.310302	0.000000	27408.000000		1
7197.350586	1615.422729	2.365228	6.272325	4414.304199	64024.867188	725.998474	450.808685	143.122482	80.072357	47.267548	201.654922	290.815063	222.562683	0.368858	99998.000000	3.857173	3.208286	0.373873	0.797429	3.644862	4.806349	2.860936	2.653992	2.155708	1.903483	1.674563	2.304609	2.463617	2.347452	0.000000	4.999991	27497.000000		1
5623.598633	1614.053589	1.655968	3.725156	2036.760132	28922.669922	330.246826	204.599899	44.803638	30.911398	13.075052	70.648453	92.848289	82.530098	0.699121	99998.000000	3.750014	3.207918	0.219052	0.571145	3.308940	4.461238	2.518839	2.310905	1.651313	1.490119	1.116443	1.849103	1.967774	1.916612	0.000000	4.999991	27541.000000		1
6344.668945	1645.193115	1.976677	3.644979	2340.551514	36521.515625	388.501740	237.139511	74.321190	66.614922	34.507038	140.769592	167.813980	111.628258	0.489182	0.000000	3.802409	3.216217	0.295936	0.561695	3.369318	4.562549	2.589393	2.375004	1.871113	1.823572	1.537908	2.148509	2.224828	2.047774	0.000000	0.000000	27633.000000		1
22397.990234	15859.153320	1.443190	9.097030	24032.917969	99998.000000	3975.108887	2451.106689	712.198730	304.627136	269.506439	1186.832397	1588.773071	868.874207	3.839468	0.000000	4.350209	4.200280	0.159323	0.958900	4.380806	4.999991	3.599349	3.389362	2.852601	2.483769	2.430569	3.074389	3.201062	2.938957	0.584271	0.000000	27678.000000		1
12921.525391	2307.074463	1.905751	3.022064	5481.364258	75284.976562	903.439880	552.902039	126.713905	47.847290	47.813370	223.126999	270.595001	160.487015	0.725586	99998.000000	4.111314	3.363062	0.280066	0.480304	3.738889	4.876709	2.955899	2.742648	2.102824	1.679857	1.679549	2.348552	2.432320	2.205440	0.000000	4.999991	27714.000000		1
9293.833984	1771.459839	2.470075	5.038829	6127.870117	87869.843750	1011.413879	624.743896	195.459702	68.733452	62.316193	273.761993	378.306915	173.913620	1.196607	0.000000	3.968195	3.248331	0.392710	0.702330	3.787310	4.943840	3.004929	2.795702	2.291057	1.837168	1.794601	2.437373	2.577844	2.240334	0.077952	0.000000	27806.000000		1
30702.738281	7219.648926	1.862578	9.029187	17026.464844	99998.000000	2888.004639	1734.380981	455.643982	185.391296	124.231499	644.865295	831.795349	495.615417	2.247114	0.000000	4.487177	3.858516	0.270115	0.955649	4.231124	4.999991	3.460598	3.239145	2.658626	2.268089	2.094232	2.809469	2.920017	2.695145	0.351625	0.000000	27911.000000		1
15894.378906	5102.671875	3.043650	5.337952	7766.050781	99998.000000	1311.458618	791.811584	207.369095	64.653664	54.628433	290.028717	399.510681	244.244446	1.648716	99998.000000	4.201243	3.707798	0.483395	0.727375	3.890200	4.999991	3.117755	2.898622	2.316744	1.810593	1.737419	2.462441	2.601528	2.387825	0.217146	4.999991	27967.000000		1
10253.915039	1300.116577	2.423819	5.378040	4669.246094	58944.968750	779.066528	478.210785	119.297516	47.788700	35.845379	157.505035	202.928513	117.194405	0.788926	0.000000	4.010890	3.113982	0.384500	0.730624	3.669247	4.770447	2.891575	2.679619	2.076631	1.679325	1.554433	2.197294	2.307343	2.068907	0.000000	0.000000	28022.000000		1
23200.373047	6370.948730	1.933504	6.734885	16297.618164	99998.000000	2660.347656	1658.724609	452.927216	207.399933	132.264633	719.405396	960.507507	598.319336	5.613644	0.000000	4.365495	3.804204	0.286345	0.828330	4.212124	4.999991	3.424938	3.219774	2.656029	2.316809	2.121444	2.856974	2.982501	2.776933	0.749245	0.000000	28057.000000		1
32932.160156	24846.574219	2.026016	16.405491	32508.619141	99998.000000	5285.250488	3308.049805	929.500549	360.529144	311.260254	1552.252319	2037.000610	1213.290894	4.286677	99998.000000	4.517620	4.395267	0.306643	1.214989	4.511999	4.999991	3.723066	3.519572	2.968250	2.556940	2.493124	3.190962	3.308991	3.083965	0.632121	4.999991	28112.000000		0
8412.223633	3496.157959	3.031315	3.891678	6331.254883	79536.789062	1047.496704	652.284729	179.313248	46.977676	46.009380	241.506088	328.442841	221.073227	0.520313	0.000000	3.924911	3.543591	0.481631	0.590137	3.801490	4.900568	3.020153	2.814437	2.253612	1.671892	1.662846	2.382928	2.516460	2.344536	0.000000	0.000000	28156.000000		1
7117.688477	3499.463623	2.380646	3.540132	4922.063477	63420.984375	783.547180	500.842346	132.606934	88.315193	32.157227	176.544037	220.182037	156.851288	0.894149	0.000000	3.852339	3.544002	0.376695	0.549019	3.692147	4.802233	2.894065	2.699701	2.122566	1.946035	1.507279	2.246853	2.342782	2.195488	0.000000	0.000000	28302.000000		1
7693.900391	2994.347412	2.365228	3.361275	4519.687988	57306.062500	743.116272	460.954193	140.667831	54.918304	31.367790	158.279053	193.461441	94.538177	0.921070	0.000000	3.886147	3.476302	0.373873	0.526504	3.655108	4.758201	2.871057	2.663658	2.148195	1.739717	1.496484	2.199424	2.286594	1.975607	0.000000	0.000000	28472.000000		1
20490.701172	10664.993164	1.144067	8.526538	24135.398438	99998.000000	4032.423340	2462.791016	676.405762	282.115845	201.824539	1015.234619	1361.569336	724.792725	3.911906	0.000000	4.311557	4.027961	0.058451	0.930773	4.382655	4.999991	3.605566	3.391428	2.830207	2.450428	2.304974	3.006567	3.134040	2.860214	0.592388	0.000000	28538.000000		1
6779.836914	1763.081421	3.407531	5.563065	4221.351562	53780.675781	702.108704	428.503998	123.361885	47.625259	29.267765	163.111282	218.883774	105.032143	1.258599	99998.000000	3.831219	3.246272	0.532440	0.745314	3.625452	4.730626	2.846404	2.631955	2.091181	1.677837	1.466390	2.212484	2.340214	2.021322	0.099887	4.999991	28643.000000		1
8279.789062	2370.334229	2.081524	3.123827	4019.718262	55443.976562	664.089294	407.494476	127.808640	52.750435	35.120701	169.571716	217.758209	148.358673	1.170450	0.000000	3.918019	3.374810	0.318381	0.494687	3.604196	4.743855	2.822227	2.610122	2.106560	1.722226	1.545563	2.229353	2.337975	2.171313	0.068353	0.000000	28784.000000		1
19761.917969	3872.981689	4.829135	4.613273	9377.156250	99998.000000	1564.254272	938.486572	226.500610	136.640457	85.808113	411.694550	501.110626	343.180023	1.954526	0.000000	4.295829	3.588045	0.683869	0.664009	3.972071	4.999991	3.194307	2.972428	2.355069	2.135579	1.933528	2.614575	2.699934	2.535522	0.291041	0.000000	28830.000000		1
12713.327148	6392.368164	2.809286	7.505820	20080.783203	99998.000000	3308.737549	2053.134766	560.312256	260.323059	199.761505	866.885193	1208.726929	566.902222	3.404636	0.000000	4.104259	3.805662	0.448596	0.875398	4.302781	4.999991	3.519662	3.312418	2.748430	2.415513	2.300512	2.937962	3.082328	2.753508	0.532071	0.000000	28919.000000		1
5780.517578	3121.640869	1.729977	2.553336	5563.483887	68450.476562	904.513000	564.829895	165.362411	110.385513	43.141506	215.806198	284.811035	127.518768	1.672842	0.000000	3.761967	3.494383	0.238040	0.407108	3.745347	4.835376	2.956415	2.751918	2.218437	2.042912	1.634895	2.334064	2.454557	2.105574	0.223455	0.000000	29034.000000		1
7688.799805	3704.720459	3.327354	4.428249	5625.078613	74294.148438	943.463684	572.058228	155.870651	89.789223	41.966602	198.059296	294.904114	117.268417	1.437167	0.000000	3.885859	3.568755	0.522099	0.646232	3.750129	4.870955	2.974725	2.757440	2.192764	1.953224	1.622904	2.296795	2.469681	2.069181	0.157507	0.000000	29110.000000		1
13650.283203	4894.494629	3.426034	6.759555	10076.227539	99998.000000	1682.370728	1025.922852	274.347900	132.748779	114.853851	450.910461	608.171875	400.327881	1.635097	0.000000	4.135142	3.689708	0.534792	0.829918	4.003298	4.999991	3.225922	3.011115	2.438302	2.123030	2.060146	2.654090	2.784026	2.602416	0.213544	0.000000	29237.000000		1
7715.421875	3901.937988	2.466991	4.847637	5671.143555	75214.203125	934.909424	569.535706	167.218811	72.803986	42.749870	216.154663	312.906982	165.183548	1.067805	99998.000000	3.887360	3.591280	0.392168	0.685530	3.753671	4.876300	2.970770	2.755521	2.223285	1.862155	1.630935	2.334765	2.495415	2.217967	0.028492	4.999991	29407.000000		1
17767.589844	5807.071777	3.475374	5.930029	10976.888672	99998.000000	1871.009155	1118.108154	321.467438	124.527534	101.960739	481.723175	604.270935	335.998016	2.381627	99998.000000	4.249629	3.763957	0.541001	0.773057	4.040479	4.999991	3.272076	3.048484	2.507137	2.095265	2.008433	2.682797	2.781232	2.526337	0.376874	4.999991	29484.000000		1
6121.939941	1157.484375	1.933504	2.997394	2308.425049	31281.236328	384.804352	231.413010	41.531792	29.218424	20.294085	97.742180	131.734238	46.468861	0.397011	0.000000	3.786889	3.063515	0.286345	0.476744	3.363316	4.495284	2.585240	2.364388	1.618381	1.465657	1.307369	1.990082	2.119699	1.667162	0.000000	0.000000	29517.000000		1
9288.084961	1223.707764	1.665219	3.842339	4133.196777	55747.632812	716.913757	418.111816	105.587212	56.469425	27.614880	157.468033	227.071106	124.157486	0.627224	0.000000	3.967926	3.087678	0.221471	0.584596	3.616286	4.746226	2.855467	2.621292	2.023611	1.751813	1.441143	2.197192	2.356162	2.093973	0.000000	0.000000	29549.000000		1
17780.343750	2566.805420	2.331306	3.074487	8493.313477	99998.000000	1423.407593	866.774231	218.791260	90.732841	55.436371	274.125885	367.356537	176.281921	2.678758	0.000000	4.249940	3.409393	0.367599	0.487773	3.929077	4.999991	3.153329	2.937906	2.340030	1.957765	1.743795	2.437950	2.565088	2.246208	0.427933	0.000000	29614.000000		1
23970.404297	7294.846191	2.605759	5.149844	14803.722656	99998.000000	2459.611572	1507.248291	442.393158	162.889252	92.641678	577.029175	735.002991	433.382477	2.809310	0.000000	4.379675	3.863016	0.415934	0.711794	4.170371	4.999991	3.390867	3.178185	2.645808	2.211892	1.966806	2.761198	2.866289	2.636871	0.448600	0.000000	29635.000000		1
23507.859375	7524.748047	0.798688	4.866140	13303.045898	99998.000000	2246.250732	1344.491577	366.588684	142.286789	134.324570	633.732971	849.847534	456.806549	2.981097	99998.000000	4.371213	3.876492	0.000000	0.687185	4.123951	4.999991	3.351458	3.128558	2.564179	2.153165	2.128155	2.801906	2.929341	2.659732	0.474376	4.999991	29676.000000		1
9456.991211	2286.413330	2.528666	2.476242	4685.170410	65666.281250	795.234558	462.961700	116.849030	72.236580	33.140942	203.819717	305.302460	125.912140	1.160285	99998.000000	3.975753	3.359155	0.402891	0.393793	3.670725	4.817342	2.900495	2.665545	2.067625	1.858757	1.520365	2.309246	2.484730	2.100068	0.064565	4.999991	29711.000000		1
8571.788086	1500.969727	0.931289	4.011944	5948.396484	86257.992188	968.929199	612.461365	176.651978	88.592728	52.090515	272.112183	357.673615	214.319839	1.693651	0.000000	3.933071	3.176372	0.000000	0.603355	3.774400	4.935799	2.986292	2.787079	2.247118	1.947398	1.716759	2.434748	2.553487	2.331062	0.228824	0.000000	29756.000000		1
5570.527344	1477.968140	3.216340	2.880212	2517.653809	36739.046875	459.674438	257.214661	65.504776	55.158836	21.663265	104.726852	160.369827	90.483063	1.287298	99998.000000	3.745896	3.169665	0.507362	0.459424	3.400996	4.565128	2.662450	2.410296	1.816273	1.741615	1.335724	2.020058	2.205123	1.956567	0.109679	4.999991	29840.000000		1
13676.893555	3210.751709	3.197837	4.403579	7087.563477	98056.304688	1196.502930	710.135681	207.973511	92.068108	49.740707	264.658783	349.732971	222.652100	0.471026	0.000000	4.135987	3.506607	0.504856	0.643806	3.850497	4.991476	3.077914	2.851341	2.318008	1.964109	1.696712	2.422686	2.543737	2.347627	0.000000	0.000000	29871.000000		1
22904.900391	9437.054688	3.015897	8.159573	19808.361328	99998.000000	3293.143066	2023.549316	549.479065	203.477417	150.813324	752.999634	995.455566	639.036987	3.923184	0.000000	4.359929	3.974837	0.479416	0.911667	4.296849	4.999991	3.517611	3.306114	2.739951	2.308516	2.178440	2.876795	2.998022	2.805526	0.593639	0.000000	29984.000000		1
31624.857422	13711.647461	2.661267	7.363968	24374.746094	99998.000000	4043.348877	2480.479248	680.599670	302.613464	191.093124	967.149902	1202.010498	736.495483	4.261539	99998.000000	4.500029	4.137090	0.425088	0.867112	4.386940	4.999991	3.606741	3.394536	2.832892	2.480888	2.281245	2.985494	3.079908	2.867170	0.629566	4.999991	30156.000000		1
9488.256836	1573.493164	2.994310	3.404448	4037.354004	51582.960938	653.706360	416.415741	111.794785	57.884861	39.610622	174.493362	238.792389	137.506989	0.737230	0.000000	3.977186	3.196865	0.476297	0.532047	3.606097	4.712506	2.815383	2.619527	2.048422	1.762565	1.597812	2.241779	2.378021	2.138325	0.000000	0.000000	30234.000000		1
20534.068359	12339.232422	1.544953	6.222985	18575.818359	99998.000000	3100.338623	1895.691406	531.963440	184.009781	142.712341	688.981262	941.730652	544.483398	2.567573	0.000000	4.312475	4.091288	0.188915	0.793999	4.268948	4.999991	3.491409	3.277768	2.725882	2.264841	2.154462	2.838207	2.973927	2.735985	0.409523	0.000000	30269.000000		1
11314.644531	1841.294189	0.937457	4.428249	4405.244141	58177.335938	749.006226	447.533752	109.753349	68.702614	33.150192	190.732330	262.179474	157.976852	0.380863	0.000000	4.053641	3.265123	0.000000	0.646232	3.643970	4.764754	2.874485	2.650826	2.040418	1.836973	1.520486	2.280424	2.418599	2.198593	0.000000	0.000000	30387.000000		1
18525.683594	5316.547363	2.155533	4.514594	9130.555664	99998.000000	1467.514282	928.788208	247.889420	90.526237	91.719643	405.779938	562.227234	362.388641	2.304584	99998.000000	4.267774	3.725630	0.333555	0.654619	3.960497	4.999991	3.166582	2.967917	2.394258	1.956774	1.962462	2.608291	2.749912	2.559175	0.362592	4.999991	30429.000000		1
11298.408203	3487.942871	2.531749	4.101373	6542.139648	87440.710938	1104.656860	666.241760	187.892197	68.132126	54.008602	259.841980	321.189880	242.107407	0.199858	0.000000	4.053017	3.542569	0.403421	0.612929	3.815720	4.941714	3.043227	2.823632	2.273909	1.833352	1.732463	2.414709	2.506762	2.384008	0.000000	0.000000	30519.000000		1
13000.126953	3445.868408	2.556419	2.960389	8695.017578	99998.000000	1457.785034	881.295532	215.981979	85.117355	62.593731	331.538910	443.450897	282.692505	3.243023	0.000000	4.113947	3.537299	0.407632	0.471349	3.939270	4.999991	3.163693	2.945122	2.334418	1.930018	1.796531	2.520535	2.646846	2.451314	0.510950	0.000000	30552.000000		1
15285.346680	8821.595703	2.531749	6.074965	16574.083984	99998.000000	2733.151611	1676.036621	504.903625	179.177551	160.779968	799.422241	1059.128540	640.924255	2.725911	99998.000000	4.184275	3.945547	0.403421	0.783544	4.219429	4.999991	3.436664	3.224283	2.703208	2.253284	2.206232	2.902776	3.024949	2.806807	0.435512	4.999991	30731.000000		1
5695.764160	994.200439	1.828657	2.716774	2111.442139	28045.392578	336.916962	222.756958	54.286137	32.530361	23.091036	93.841255	129.254913	45.586910	0.106726	0.000000	3.755552	2.997474	0.262132	0.434053	3.324579	4.447862	2.527523	2.347831	1.734689	1.512289	1.363443	1.972394	2.111447	1.658840	0.000000	0.000000	30795.000000		1
11258.289062	1765.341797	2.433070	5.248523	5300.552246	71030.656250	872.793640	542.090454	122.985672	71.669174	52.793606	221.471039	312.718872	146.915482	2.103936	99998.000000	4.051472	3.246829	0.386155	0.720037	3.724321	4.851446	2.940912	2.734072	2.089854	1.855332	1.722581	2.345317	2.495154	2.167068	0.323032	4.999991	30843.000000		1
15483.183594	7412.500000	3.108409	6.306246	11181.356445	99998.000000	1833.501587	1139.503174	283.873566	153.967987	94.525841	471.136688	633.594238	368.664062	1.532870	0.000000	4.189860	3.869965	0.492538	0.799771	4.048494	4.999991	3.263281	3.056715	2.453125	2.187430	1.975551	2.673147	2.801811	2.566631	0.185505	0.000000	30972.000000		1
7013.834473	2539.798096	1.989012	2.824705	5264.635742	70536.007812	854.833984	532.518494	144.442322	77.771889	36.986362	170.438248	252.928253	131.277847	0.664280	0.000000	3.845956	3.404799	0.298637	0.450973	3.721368	4.848411	2.931882	2.726335	2.159694	1.890823	1.568042	2.231567	2.402997	2.118191	0.000000	0.000000	31014.000000		1
19465.111328	6521.031250	3.046734	5.828266	13206.999023	99998.000000	2202.177979	1347.498291	376.919220	163.740356	96.545692	539.376770	723.549988	473.064026	2.996976	0.000000	4.289257	3.814316	0.483835	0.765539	4.120804	4.999991	3.342852	3.129528	2.576248	2.214156	1.984733	2.731892	2.859468	2.674920	0.476683	0.000000	31070.000000		1
11101.077148	3143.282715	3.148497	3.003561	8551.299805	99998.000000	1407.335083	862.756104	237.256699	115.177643	73.849373	359.218567	494.166046	288.662628	2.584500	0.000000	4.045365	3.497383	0.498103	0.477637	3.932032	4.999991	3.148397	2.935888	2.375218	2.061368	1.868347	2.555359	2.693873	2.460391	0.412377	0.000000	31112.000000		1
7833.726562	3975.525146	2.707523	4.841470	5644.065430	79151.031250	939.001526	576.878113	186.677216	71.400887	51.976418	239.406052	362.724762	171.714905	2.330807	0.000000	3.893968	3.599395	0.432572	0.684977	3.751592	4.898457	2.972666	2.761084	2.271091	1.853704	1.715806	2.379135	2.559577	2.234808	0.367506	0.000000	31229.000000		1
7684.528809	4573.961426	2.883296	4.992573	5347.465332	73133.304688	895.662659	542.731873	153.804550	79.816414	41.038395	204.047913	299.270691	178.767426	0.564633	0.000000	3.885617	3.660292	0.459889	0.698324	3.728148	4.864115	2.952144	2.734585	2.186969	1.902092	1.613190	2.309732	2.476064	2.252288	0.000000	0.000000	31347.000000		1
4246.619629	1137.985962	3.148497	3.342773	2076.935059	33861.511719	337.101990	212.990753	88.629738	59.923210	29.369528	141.293823	189.881210	134.645279	1.331227	99998.000000	3.628043	3.056137	0.498103	0.524107	3.317423	4.529706	2.527761	2.328361	1.947580	1.777595	1.467897	2.150123	2.278482	2.129191	0.124252	4.999991	31409.000000		1
8232.126953	3282.510498	2.494745	4.005776	6447.265137	84386.593750	1096.639160	654.523560	154.248611	70.087212	67.398193	257.815979	346.791107	218.220779	0.212358	99998.000000	3.915512	3.516206	0.397026	0.602687	3.809376	4.926273	3.040064	2.815925	2.188221	1.845639	1.828648	2.411310	2.540068	2.338896	0.000000	4.999991	31451.000000		1
11621.319336	3787.941406	1.267417	3.324270	8689.084961	99998.000000	1415.565552	878.856262	226.312500	112.531792	72.125565	389.907928	513.149536	323.823395	1.116223	0.000000	4.065256	3.578403	0.102919	0.521696	3.938974	4.999991	3.150930	2.943918	2.354708	2.051275	1.858089	2.590962	2.710244	2.510308	0.047751	0.000000	31487.000000		1
6856.579102	625.348328	1.711475	4.082870	3048.164795	49339.605469	521.978271	308.639069	127.512596	43.560894	36.027321	180.904449	220.138855	145.974945	0.107359	0.000000	3.836107	2.796122	0.233371	0.610966	3.484038	4.693196	2.717652	2.489451	2.105553	1.639097	1.556632	2.257449	2.342697	2.164278	0.000000	0.000000	31612.000000		1
5397.748535	1810.971802	1.304422	2.738360	2262.452881	31868.242188	397.154724	227.323975	38.688587	40.804031	14.138942	72.603546	121.567146	92.623177	1.602522	99998.000000	3.732213	3.257912	0.115418	0.437491	3.354579	4.503358	2.598960	2.356645	1.587583	1.610703	1.150417	1.860958	2.084816	1.966720	0.204804	4.999991	31636.000000		1
10725.338867	5193.244141	4.175382	6.864402	9391.869141	99998.000000	1551.799072	952.903015	251.108841	77.784225	82.237144	367.100586	545.655212	293.365326	2.212119	99998.000000	4.030411	3.715439	0.620696	0.836603	3.972752	4.999991	3.190835	2.979049	2.399862	1.890892	1.915068	2.564785	2.736918	2.467409	0.344809	4.999991	31656.000000		1
9397.005859	2393.382080	2.371395	3.315019	5858.215332	77484.078125	986.139587	599.953735	203.428085	63.984497	39.268330	208.158539	280.342682	159.962784	2.315413	0.000000	3.972990	3.379012	0.375004	0.520486	3.767765	4.889213	2.993938	2.778118	2.308411	1.806075	1.594042	2.318394	2.447689	2.204019	0.364628	0.000000	31716.000000		1
24025.656250	4441.838867	1.477111	2.670518	11836.517578	99998.000000	1961.967163	1206.222900	348.844849	139.591599	87.420906	422.003479	574.919922	275.467285	2.995589	0.000000	4.380675	3.647563	0.169413	0.426595	4.073224	4.999991	3.292692	3.081428	2.542632	2.144859	1.941615	2.625316	2.759607	2.440070	0.476482	0.000000	31758.000000		1
16200.183594	2715.626709	2.485493	2.978892	5777.449219	75888.156250	977.893677	587.187012	160.890991	77.478935	46.092644	206.083176	268.322266	178.381958	2.016319	99998.000000	4.209520	3.433870	0.395413	0.474055	3.761736	4.880174	2.990292	2.768776	2.206532	1.889184	1.663632	2.314043	2.428657	2.251351	0.304559	4.999991	31870.000000		1
17719.384766	3945.853516	2.189455	4.039698	6546.999512	90270.953125	1082.731567	666.371277	180.904449	85.567581	56.799385	294.034485	418.821075	246.436981	1.200629	0.000000	4.248449	3.596141	0.340336	0.606349	3.816042	4.955548	3.034521	2.823716	2.257449	1.932309	1.754344	2.468398	2.622029	2.391706	0.079409	0.000000	31935.000000		1
4517.039062	1381.946655	2.019849	2.541001	2415.097900	33846.960938	411.518768	246.446228	61.329395	43.230934	27.312674	105.396027	120.561852	110.456436	0.161481	0.000000	3.654854	3.140491	0.305319	0.405005	3.382935	4.529520	2.614390	2.391722	1.787669	1.635795	1.436364	2.022824	2.081210	2.043191	0.000000	0.000000	32058.000000		1
12526.208008	3289.390137	2.056854	4.570101	7005.063965	94113.664062	1195.269531	713.367432	185.089081	96.394592	57.554901	280.176178	368.019562	168.729843	1.381097	99998.000000	4.097820	3.517115	0.313203	0.659926	3.845412	4.973653	3.077466	2.853313	2.267381	1.984053	1.760082	2.447431	2.565871	2.227192	0.140224	4.999991	32142.000000		1
17306.957031	7121.317871	2.525582	6.155142	15197.025391	99998.000000	2541.740723	1551.996338	420.137817	227.240707	139.335648	647.686890	868.485657	517.216980	2.224957	0.000000	4.238221	3.852560	0.402361	0.789238	4.181758	4.999991	3.405131	3.190891	2.623392	2.356486	2.144062	2.811365	2.938763	2.713673	0.347322	0.000000	32215.000000		1
7329.603027	2478.610596	1.840992	5.649409	2802.211914	40067.750000	469.699677	284.382385	61.699444	24.821012	25.342165	101.609192	126.060158	82.619530	1.868010	99998.000000	3.865080	3.394208	0.265052	0.752003	3.447501	4.602795	2.671820	2.453903	1.790281	1.394819	1.403844	2.006933	2.100578	1.917083	0.271379	4.999991	32349.000000		1
14177.575195	3982.688721	2.941887	4.406662	8060.017090	99998.000000	1320.493896	816.703552	197.513474	93.045647	67.132996	347.145721	454.570831	317.766937	4.859278	0.000000	4.151602	3.600176	0.468626	0.644110	3.906336	4.999991	3.120736	2.912065	2.295597	1.968696	1.826936	2.540512	2.657602	2.502109	0.686572	0.000000	32476.000000		1
16919.285156	2711.346436	2.920300	5.769675	8201.055664	99998.000000	1395.999268	834.444275	212.192062	89.958824	56.595856	280.441376	355.811035	251.910614	1.199111	0.000000	4.228382	3.433185	0.465428	0.761151	3.913870	4.999991	3.144885	2.921397	2.326729	1.954044	1.752785	2.447842	2.551219	2.401247	0.078859	0.000000	32572.000000		1
8925.949219	3136.720459	2.053770	5.165262	6530.988770	78399.687500	1085.309570	655.806396	146.286392	49.564934	32.003040	169.661133	239.091522	95.537308	1.869570	0.000000	3.950655	3.496476	0.312552	0.713092	3.814979	4.894314	3.035554	2.816776	2.165204	1.695175	1.505191	2.229582	2.378564	1.980173	0.271742	0.000000	32607.000000		1
7439.279297	2556.755615	2.026016	3.456871	4057.777832	51000.500000	669.889832	415.145233	105.661224	50.067581	35.068275	137.072189	207.714478	93.906013	0.649484	0.000000	3.871531	3.407689	0.306643	0.538683	3.608288	4.707574	2.826003	2.618200	2.023916	1.699557	1.544914	2.136949	2.317467	1.972693	0.000000	0.000000	32681.000000		1
5968.607422	2225.787109	3.688152	3.805334	6151.725586	81828.945312	990.922424	625.073853	170.216217	45.290871	52.170692	247.062988	327.144592	153.708954	0.475764	99998.000000	3.775873	3.347484	0.566809	0.580393	3.788997	4.912907	2.996040	2.795931	2.231001	1.656011	1.717427	2.392808	2.514740	2.186699	0.000000	4.999991	32723.000000		1
12900.694336	4429.636719	2.525582	5.078918	10370.890625	99998.000000	1734.855957	1055.415771	286.763031	140.384125	94.649193	488.310028	634.516235	326.558685	1.239801	0.000000	4.110613	3.646368	0.402361	0.705771	4.015816	4.999991	3.239264	3.023424	2.457523	2.147318	1.976117	2.688696	2.802443	2.513961	0.093352	0.000000	32815.000000		1
7179.915039	2137.191406	1.665219	3.117660	3110.036865	39569.164062	503.519043	307.525848	80.232712	14.330134	19.359713	111.680679	155.034973	93.887512	1.526685	99998.000000	3.856119	3.329844	0.221471	0.493829	3.492765	4.597357	2.702016	2.487882	1.904351	1.156250	1.286899	2.047978	2.190430	1.972608	0.183749	4.999991	32839.000000		1
20053.605469	7562.067383	1.353761	8.541956	15775.250977	99998.000000	2582.951904	1600.919922	431.267029	181.373184	139.051941	690.233215	917.961182	556.907776	2.387922	0.000000	4.302193	3.878641	0.131542	0.931557	4.197976	4.999991	3.412116	3.204370	2.634746	2.258573	2.143177	2.838996	2.962824	2.745783	0.378020	0.000000	32878.000000		1
18525.250000	5516.599121	3.352024	3.096074	6614.681152	84053.328125	1046.920044	655.411682	170.509171	121.838516	57.884861	281.388092	381.714447	182.467911	2.183551	99998.000000	4.267764	3.741671	0.525307	0.490811	3.820509	4.924555	3.019913	2.816514	2.231748	2.085785	1.762565	2.449306	2.581739	2.261187	0.339163	4.999991	32961.000000		1
9211.882812	2348.766602	1.051555	1.504864	4257.872070	61944.625000	714.727356	415.749664	110.737061	30.732540	31.040915	141.682373	176.346680	75.625610	1.217592	0.000000	3.964348	3.370840	0.021832	0.177497	3.629193	4.792004	2.854141	2.618832	2.044293	1.487598	1.491935	2.151316	2.246367	1.878669	0.085502	0.000000	32984.000000		1
7941.564941	2018.593750	2.312804	2.325139	3759.768311	47368.800781	623.535034	382.901672	99.555420	38.620743	21.071186	150.819489	206.977463	136.498611	2.609891	99998.000000	3.899906	3.305049	0.364139	0.366449	3.575161	4.675492	2.794861	2.583087	1.998065	1.586821	1.323689	2.178457	2.315923	2.135128	0.416622	4.999991	33126.000000		1
6166.919434	782.258179	2.121612	1.541869	2512.874023	29517.632812	399.291748	251.885956	77.451180	36.119831	15.542044	93.147415	121.958786	78.616837	1.404915	99998.000000	3.790068	2.893350	0.326666	0.188048	3.400171	4.470081	2.601290	2.401204	1.889028	1.557746	1.191508	1.969171	2.086213	1.895516	0.147650	4.999991	33147.000000		1
6729.001465	2682.544434	1.958174	3.188586	6019.205078	75577.054688	993.947571	607.542786	156.746445	65.584953	48.843338	243.516678	363.508026	188.718643	0.056922	0.000000	3.827951	3.428547	0.291851	0.503598	3.779539	4.878390	2.997364	2.783577	2.195198	1.816804	1.688805	2.386529	2.560514	2.275815	0.000000	0.000000	33178.000000		1
11561.081055	1604.601929	0.903535	2.689020	4576.015625	59235.042969	796.625305	463.640106	103.419350	78.857368	31.599072	180.771851	212.398666	167.422348	1.241362	0.000000	4.062998	3.205367	0.000000	0.429594	3.660487	4.772579	2.901254	2.666181	2.014602	1.896842	1.499674	2.257131	2.327152	2.223814	0.093898	0.000000	33241.000000		1
16537.300781	4625.860840	2.938803	6.025626	12501.560547	99998.000000	2062.065186	1269.069458	340.568115	181.693893	88.592728	433.795685	599.750183	334.141602	2.805637	99998.000000	4.218465	3.665193	0.468170	0.780002	4.096964	4.999991	3.314302	3.103485	2.532204	2.259340	1.947398	2.637285	2.777970	2.523931	0.448032	4.999991	33262.000000		1
19097.687500	5300.725098	2.278883	2.722941	11291.676758	99998.000000	1863.851807	1144.134888	290.451172	107.058159	75.150711	386.312286	489.087128	235.671646	3.035555	99998.000000	4.280981	3.724335	0.357722	0.435038	4.052758	4.999991	3.270411	3.058477	2.463073	2.029620	1.875933	2.586939	2.689386	2.372307	0.482238	4.999991	33292.000000		1
21903.126953	8726.591797	2.550252	5.609321	13926.543945	99998.000000	2274.769287	1413.770874	409.881317	140.032578	106.083694	510.651733	690.766724	413.754486	3.398683	0.000000	4.340506	3.940845	0.406583	0.748910	4.143843	4.999991	3.356937	3.150379	2.612658	2.146229	2.025649	2.708125	2.839331	2.616743	0.531311	0.000000	33379.000000		1
12186.885742	4259.935059	3.524713	5.239272	12145.674805	99998.000000	2091.262207	1228.694092	327.255615	158.433243	107.930855	522.120117	725.659241	376.987061	2.890036	99998.000000	4.085893	3.629403	0.547124	0.719271	4.084422	4.999991	3.320409	3.089444	2.514887	2.199846	2.033146	2.717770	2.860733	2.576326	0.460903	4.999991	33493.000000		1
25488.486328	6097.960938	2.766114	5.865271	15406.962891	99998.000000	2548.827148	1557.984985	416.819702	225.149933	103.521111	533.900024	705.044434	366.391327	2.202873	99998.000000	4.406344	3.785185	0.441870	0.768288	4.187717	4.999991	3.406340	3.192563	2.619948	2.352472	2.015029	2.727460	2.848217	2.563945	0.342990	4.999991	33630.000000		1
13240.423828	2101.447754	1.952007	4.138377	6942.165039	91885.164062	1154.052246	707.425110	172.578354	94.584435	70.044044	323.897430	392.288574	247.766068	2.825116	0.000000	4.121902	3.322519	0.290481	0.616830	3.841495	4.963245	3.062226	2.849680	2.236986	1.975820	1.845371	2.510407	2.593606	2.394042	0.451036	0.000000	33730.000000		1
12156.310547	3132.853516	3.463039	5.390375	5225.524902	70829.906250	900.871094	531.763000	160.317413	74.503128	45.392635	241.925476	300.390076	147.782013	0.953458	99998.000000	4.084802	3.495940	0.539457	0.731619	3.718130	4.850217	2.954663	2.725718	2.204981	1.872175	1.656985	2.383682	2.477686	2.169621	0.000000	4.999991	33873.000000		1
7971.594238	2316.667969	2.815454	2.349809	3872.648438	63201.015625	610.885559	391.400452	142.376221	62.248352	44.624783	222.118622	298.579926	121.456131	1.459861	0.000000	3.901545	3.364864	0.449548	0.371033	3.588008	4.800724	2.785960	2.592621	2.153437	1.794128	1.649576	2.346585	2.475061	2.084419	0.164311	0.000000	34087.000000		1
21242.179688	4952.558594	1.948923	5.057332	15125.809570	99998.000000	2460.613770	1537.496582	483.320557	204.050995	122.270241	625.117004	845.221924	496.836578	3.183687	0.000000	4.327199	3.694830	0.289795	0.703921	4.179718	4.999991	3.391043	3.186814	2.684235	2.309739	2.087321	2.795961	2.926971	2.696213	0.502930	0.000000	34112.000000		1
104.162529	19.890116	0.000000	0.006167	3.133079	3569.119141	0.000000	0.000000	0.000000	6.525191	0.000000	0.000000	0.000000	29.403448	12.313371	0.000000	2.017711	1.298637	0.000000	0.000000	0.495971	3.552561	0.000000	0.000000	0.000000	0.814593	0.000000	0.000000	0.000000	1.468398	1.090377	0.000000	34129.000000		0
13761.011719	2101.086914	2.568754	3.595639	7929.430176	99351.093750	1302.213501	799.511719	209.268677	94.198967	65.517113	311.213989	412.699829	260.434082	1.982821	0.000000	4.138650	3.322444	0.409723	0.555776	3.899242	4.997173	3.114682	2.902825	2.320704	1.974046	1.816355	2.493059	2.615634	2.415698	0.297283	0.000000	34141.000000		1
7879.084961	1804.579224	2.861710	4.644111	3451.496094	50348.722656	543.953003	345.791962	121.742920	64.622826	21.407314	144.417648	202.120575	116.876785	0.598228	0.000000	3.896476	3.256376	0.456626	0.666903	3.538007	4.701988	2.735561	2.538815	2.085444	1.810386	1.330562	2.159620	2.305610	2.067728	0.000000	0.000000	34189.000000		1
5288.309570	1528.640137	3.170084	3.996526	2665.762695	36224.234375	448.354034	272.361969	72.717644	46.909832	34.951096	125.033272	180.337036	112.232674	1.121656	0.000000	3.723317	3.184305	0.501071	0.601683	3.425822	4.558999	2.651621	2.435147	1.861640	1.671264	1.543461	2.097026	2.256085	2.050119	0.049860	0.000000	34289.000000		1
7516.986328	1576.552124	3.617226	4.779795	5189.059570	69867.171875	857.282471	525.808289	134.013123	56.231976	34.843163	208.525497	273.046570	148.895248	0.729746	0.000000	3.876044	3.197708	0.558376	0.679409	3.715089	4.844273	2.933124	2.720827	2.127147	1.749983	1.542118	2.319159	2.436237	2.172881	0.000000	0.000000	34356.000000		1
7962.756348	2228.802979	2.029100	5.226937	5184.779297	69192.742188	854.473145	520.121887	150.591293	57.234192	37.310154	175.622009	278.177917	187.935379	1.095360	0.000000	3.901063	3.348072	0.307303	0.718247	3.714730	4.840061	2.931698	2.716105	2.177800	1.757656	1.571827	2.244579	2.444323	2.274009	0.039557	0.000000	34388.000000		1
25900.044922	7612.998535	1.507948	6.414176	15691.706055	99998.000000	2581.635254	1601.268311	503.506683	258.133606	161.776016	838.369873	1111.330078	574.864380	2.585781	99998.000000	4.413301	3.881556	0.178386	0.807141	4.195670	4.999991	3.411895	3.204464	2.702005	2.411844	2.208914	2.923436	3.045843	2.759565	0.412592	4.999991	34425.000000		1
8248.656250	3406.963867	2.864793	4.015028	4678.925781	64096.335938	776.695129	470.384247	149.135773	43.095249	36.400452	189.027023	265.627075	150.412445	1.138315	0.000000	3.916383	3.532367	0.457093	0.603689	3.670146	4.806833	2.890251	2.672453	2.173582	1.634429	1.561107	2.276524	2.424272	2.177284	0.056262	0.000000	34450.000000		1
13158.590820	4286.924316	2.562587	5.566148	7870.031250	99998.000000	1303.391479	794.352600	232.735931	119.883430	80.004517	365.827026	476.009003	266.120483	1.710666	0.000000	4.119209	3.632146	0.408679	0.745555	3.895977	4.999991	3.115075	2.900013	2.366863	2.078759	1.903115	2.563276	2.677615	2.425078	0.233165	0.000000	34505.000000		1
9901.151367	1015.179138	4.813716	4.027363	3680.963379	52314.812500	615.162720	373.934174	93.665482	38.213692	32.937412	172.834305	245.077057	127.709953	0.024982	99998.000000	3.995686	3.006543	0.682481	0.605021	3.565962	4.718625	2.788990	2.572795	1.971580	1.582219	1.517689	2.237630	2.389303	2.106225	0.000000	4.999991	34579.000000		1
6471.719238	1782.669312	2.944971	6.142807	2780.810791	38202.492188	465.191254	284.407043	77.987755	51.375088	27.691975	108.609276	158.929733	102.756340	1.356362	0.000000	3.811020	3.251071	0.469081	0.788367	3.444171	4.582092	2.667632	2.453940	1.892026	1.710753	1.442354	2.035867	2.201205	2.011809	0.132376	0.000000	34616.000000		1
7268.828613	3333.398193	2.593424	5.168346	4547.290527	59078.304688	756.120422	453.010468	103.921997	63.611362	38.398716	189.267548	250.433502	217.730453	0.468980	99998.000000	3.861465	3.522887	0.413874	0.713352	3.657753	4.771428	2.878591	2.656108	2.016707	1.803535	1.584317	2.277076	2.398692	2.337919	0.000000	4.999991	34676.000000		1
11231.787109	3676.112549	2.735276	4.055117	7869.812500	96271.718750	1309.269165	810.813599	199.388382	75.452919	51.578613	245.733887	319.318054	179.865234	1.185366	0.000000	4.050449	3.565389	0.437001	0.608003	3.895964	4.983499	3.117029	2.908921	2.299700	1.877676	1.712470	2.390465	2.504224	2.254947	0.073853	0.000000	34734.000000		1
8584.108398	4009.060791	4.930898	5.729587	7300.578613	90275.453125	1211.496094	744.368286	178.850677	81.392204	43.221684	245.851074	351.604797	218.479813	2.337378	0.000000	3.933695	3.603043	0.692926	0.758123	3.863357	4.955570	3.083322	2.871788	2.252491	1.910583	1.635702	2.390672	2.546055	2.339411	0.368729	0.000000	34817.000000		1
6852.773438	1398.065430	3.469206	3.490792	3963.757568	52427.734375	638.145813	402.505005	120.358322	98.173904	38.078007	179.495178	245.619797	136.261169	2.840915	0.000000	3.835866	3.145528	0.540230	0.542924	3.598107	4.719561	2.804920	2.604771	2.080476	1.991996	1.580674	2.254053	2.390263	2.134372	0.453458	0.000000	34942.000000		1
14131.127930	5433.109863	1.279752	3.324270	10270.265625	99998.000000	1731.232544	1040.693970	294.247253	119.439369	76.020325	436.139343	617.259644	346.041748	2.493772	99998.000000	4.150177	3.735049	0.107126	0.521696	4.011582	4.999991	3.238355	3.017323	2.468712	2.077147	1.880930	2.639625	2.790468	2.539129	0.396857	4.999991	34976.000000		1
7986.393066	4960.175293	2.161701	4.206220	8789.299805	99998.000000	1463.819946	900.032349	219.858231	114.893936	75.298737	360.501404	437.098389	294.022156	1.869005	0.000000	3.902351	3.695497	0.334796	0.623892	3.943954	4.999991	3.165488	2.954258	2.342143	2.060297	1.876788	2.556907	2.640579	2.468380	0.271610	0.000000	35027.000000		1
23048.720703	3618.483643	1.911918	7.293042	13460.365234	99998.000000	2197.015869	1374.921875	354.077972	137.072189	129.042130	601.686768	779.933044	528.025513	2.049328	0.000000	4.362647	3.558527	0.281469	0.862909	4.129057	4.999991	3.341833	3.138278	2.549099	2.136949	2.110732	2.779371	2.892057	2.722655	0.311611	0.000000	35140.000000		1
10813.614258	3069.763184	1.865662	4.446751	6488.704590	85828.429688	1086.826660	663.663757	160.724457	68.869141	47.477242	253.841034	334.268036	157.128830	2.515810	0.000000	4.033971	3.487105	0.270833	0.648043	3.812158	4.933631	3.036160	2.821948	2.206082	1.838025	1.676485	2.404562	2.524095	2.196256	0.400678	0.000000	35205.000000		1
8351.908203	1450.331665	1.569623	1.036136	3686.702148	48598.851562	598.670898	378.852722	98.944839	54.989231	22.310850	134.953659	167.480942	95.164177	1.802851	0.000000	3.921786	3.161467	0.195795	0.015417	3.566638	4.686626	2.777188	2.578470	1.995393	1.740278	1.348516	2.130185	2.223965	1.978474	0.255960	0.000000	35295.000000		1
17593.125000	9462.677734	1.964342	8.165740	15516.139648	99998.000000	2595.533447	1575.907715	390.601776	147.066589	106.299561	505.474121	718.881165	351.684998	2.070837	99998.000000	4.245343	3.976014	0.293217	0.911996	4.190784	4.999991	3.414227	3.197531	2.591734	2.167514	2.026531	2.703699	2.856657	2.546154	0.316146	4.999991	35370.000000		1
24756.384766	4788.713379	1.372264	5.146760	12177.956055	99998.000000	2044.053101	1246.206665	341.591919	145.133087	91.284836	450.774750	615.961426	349.233398	3.180707	0.000000	4.393687	3.680219	0.137438	0.711534	4.085575	4.999991	3.310492	3.095590	2.533508	2.161767	1.960399	2.653960	2.789553	2.543116	0.502524	0.000000	35432.000000		1
10295.631836	6101.007324	3.126911	5.630907	10822.273438	99998.000000	1731.883179	1101.782837	286.263458	105.670479	95.861099	454.836060	614.823486	386.583649	1.329976	0.000000	4.012653	3.785402	0.495116	0.750578	4.034318	4.999991	3.238518	3.042096	2.456766	2.023954	1.981642	2.657855	2.788750	2.587244	0.123844	0.000000	35476.000000		1
15698.740234	8844.782227	2.827788	8.578961	19366.001953	99998.000000	3273.931396	1974.246582	525.203857	242.881424	176.118484	882.664734	1241.809204	688.836304	1.849110	0.000000	4.195865	3.946687	0.451447	0.933435	4.287040	4.999991	3.515069	3.295401	2.720328	2.385394	2.245805	2.945796	3.094055	2.838116	0.266963	0.000000	35562.000000		1
12480.202148	1610.994507	2.022933	2.682853	4680.659180	63879.039062	765.513489	478.997131	128.616577	54.662354	43.249435	174.110977	222.377655	148.784225	1.054100	99998.000000	4.096221	3.207094	0.305981	0.428597	3.670307	4.805358	2.883953	2.680333	2.109297	1.737688	1.635980	2.240826	2.347091	2.172557	0.022882	4.999991	35602.000000		1
10192.620117	2399.380127	1.292086	3.660398	4858.507324	67191.890625	811.695557	496.818054	145.392120	57.228024	43.992619	210.943146	281.172211	173.589828	0.980914	0.000000	4.008286	3.380099	0.111292	0.563528	3.686503	4.827317	2.909393	2.696197	2.162541	1.757609	1.643380	2.324165	2.448972	2.239524	0.000000	0.000000	35786.000000		1
7438.156738	2958.847412	2.673601	3.472290	4172.347656	62584.503906	719.519531	423.317139	136.159393	82.514679	51.307247	202.789749	257.917755	173.685425	2.061581	0.000000	3.871465	3.471123	0.427097	0.540616	3.620380	4.796467	2.857043	2.626666	2.134048	1.916531	1.710179	2.307046	2.411481	2.239763	0.314200	0.000000	35854.000000		1
24531.380859	8264.617188	4.647194	5.069666	16008.789062	99998.000000	2663.653320	1626.477905	447.863708	172.263809	129.332001	717.549011	919.919373	465.428680	2.569180	0.000000	4.389722	3.917223	0.667191	0.704979	4.204359	4.999991	3.425478	3.211248	2.651146	2.236194	2.111706	2.855852	2.963750	2.667853	0.409795	0.000000	35904.000000		1
15359.951172	5365.230469	2.624262	4.246308	9245.048828	99998.000000	1497.435791	928.297852	262.167145	93.366356	73.389900	373.798462	467.241913	238.323669	3.679741	0.000000	4.186390	3.729588	0.419007	0.628012	3.965909	4.999991	3.175348	2.967687	2.418578	1.970190	1.865636	2.572638	2.669542	2.377167	0.565817	0.000000	35931.000000		1
14151.138672	4113.072266	1.467860	4.912396	11435.363281	99998.000000	1901.038574	1169.914917	330.539795	105.288094	103.453270	471.226105	654.005493	320.625580	1.375824	0.000000	4.150791	3.614166	0.166685	0.691293	4.058250	4.999991	3.278991	3.068154	2.519224	2.022379	2.014744	2.673229	2.815581	2.505998	0.138563	0.000000	36032.000000		1
10385.137695	4383.793457	2.198706	2.846291	8262.733398	99998.000000	1390.291260	842.804321	226.808990	114.184677	75.206223	321.612366	445.924042	268.618317	4.009773	99998.000000	4.016412	3.641850	0.342167	0.454279	3.917124	4.999991	3.143106	2.925727	2.355660	2.057608	1.876254	2.507333	2.649261	2.429136	0.603120	4.999991	36108.000000		1
6127.654297	1719.418701	2.217208	3.355108	2397.551270	34993.132812	421.698181	242.314026	77.130470	31.222855	21.225374	98.371269	108.297821	65.988922	0.500300	99998.000000	3.787294	3.235382	0.345806	0.525706	3.379768	4.543983	2.625002	2.384379	1.887226	1.494473	1.326855	1.992868	2.034620	1.819471	0.000000	4.999991	36133.000000		1
7251.103516	2436.529785	2.519415	2.867877	2938.707520	40772.199219	515.835510	303.230194	84.004128	69.054161	24.386206	105.285011	158.362320	104.113190	0.923594	99998.000000	3.860404	3.386772	0.401300	0.457561	3.468156	4.610364	2.712511	2.481772	1.924301	1.839190	1.387144	2.022367	2.199652	2.017506	0.000000	4.999991	36203.000000		1
5721.226562	4642.627441	2.587257	6.445014	6343.497070	83048.960938	1045.307251	648.957397	165.800293	91.075142	62.325443	245.114059	329.559174	277.980560	1.226843	0.000000	3.757489	3.666764	0.412840	0.809224	3.802329	4.919334	3.019244	2.812216	2.219585	1.959400	1.794665	2.389368	2.517933	2.444014	0.088789	0.000000	36308.000000		1
13235.150391	5961.850586	3.629560	6.250739	10196.884766	99998.000000	1728.568115	1034.921265	288.304901	132.788879	99.715775	459.230377	621.206848	470.513763	3.165380	0.000000	4.121729	3.775381	0.559854	0.795931	4.008468	4.999991	3.237686	3.014907	2.459852	2.123162	1.998764	2.662031	2.793236	2.672572	0.500426	0.000000	36401.000000		1
10284.798828	2786.182617	1.884164	2.374479	5000.137207	63310.367188	807.153198	510.164490	127.349159	36.582394	27.636467	165.282227	238.172562	163.823624	1.530453	0.000000	4.012196	3.445009	0.275119	0.375568	3.698982	4.801475	2.906956	2.707710	2.104996	1.563272	1.441483	2.218226	2.376892	2.214376	0.184820	0.000000	36519.000000		1
12791.360352	7024.944824	3.540132	5.550730	10801.448242	99998.000000	1753.497070	1103.938354	338.267639	111.535744	92.135948	412.477814	572.064392	312.826782	4.523534	0.000000	4.106917	3.846643	0.549019	0.744350	4.033482	4.999991	3.243905	3.042945	2.529260	2.047414	1.964429	2.615401	2.757445	2.495304	0.655478	0.000000	36642.000000		1
20894.595703	6888.399902	1.952007	4.082870	13130.232422	99998.000000	2184.017822	1340.297729	318.041382	136.106979	92.382645	450.885773	615.471069	369.922211	2.582727	0.000000	4.320034	3.838118	0.290481	0.610966	4.118272	4.999991	3.339256	3.127201	2.502484	2.133880	1.965590	2.654067	2.789208	2.568110	0.412079	0.000000	36736.000000		1
2024.952515	758.402344	1.918085	1.763899	1357.347656	22582.427734	211.889862	133.285355	57.052250	14.980803	12.717339	60.848331	97.409142	82.061371	0.183294	0.000000	3.306415	2.879900	0.282868	0.246474	3.132691	4.353771	2.326110	2.124782	1.756273	1.175535	1.104396	1.784249	1.988600	1.914139	0.000000	0.000000	36765.000000		1
10255.152344	1138.978882	2.013681	2.488577	5951.227051	75936.281250	980.625854	602.315857	159.009903	80.615097	50.209435	218.683334	333.719116	156.339386	2.106556	0.000000	4.010942	3.056516	0.303991	0.395951	3.774606	4.880449	2.991503	2.779824	2.201424	1.906416	1.700785	2.339816	2.523381	2.194068	0.323573	0.000000	36802.000000		1
21325.289062	6529.952637	2.248045	5.476720	14174.882812	99998.000000	2338.695068	1446.492432	350.991150	151.639771	109.170517	537.723877	740.183655	399.849915	3.206150	99998.000000	4.328895	3.814910	0.351805	0.738521	4.151519	4.999991	3.368973	3.160316	2.545296	2.180813	2.038105	2.730559	2.869339	2.601897	0.505984	4.999991	36931.000000		1
15848.237305	5265.823242	1.964342	6.602284	9052.031250	99998.000000	1512.573853	925.439270	229.673782	97.686676	83.794434	370.847351	492.818451	337.774231	1.227662	0.000000	4.199981	3.721466	0.293217	0.819694	3.956746	4.999991	3.179717	2.966348	2.361111	1.989835	1.923215	2.569195	2.692687	2.528626	0.089079	0.000000	37009.000000		1
21621.783203	6898.779785	2.241878	7.629169	11416.565430	99998.000000	1923.673218	1164.675659	311.306519	152.352112	95.151840	459.329041	652.109009	332.556549	2.499034	0.000000	4.334891	3.838772	0.350612	0.882477	4.057536	4.999991	3.284131	3.066205	2.493188	2.182848	1.978417	2.662124	2.814320	2.521866	0.397772	0.000000	37064.000000		1
11421.329102	3483.690430	1.816322	2.837040	5916.936035	80418.390625	1013.600281	604.591675	138.638733	105.479286	43.058243	222.639771	294.860931	205.534271	1.856377	99998.000000	4.057717	3.542040	0.259193	0.452865	3.772097	4.905355	3.005867	2.781462	2.141885	2.023167	1.634056	2.347603	2.469617	2.312884	0.268666	4.999991	37121.000000		1
19337.863281	5238.146484	4.233974	5.529144	9929.830078	99998.000000	1620.273438	1008.789612	264.069794	151.861801	97.803856	502.168365	681.222534	284.798706	4.721267	99998.000000	4.286408	3.719178	0.626748	0.742658	3.996942	4.999991	3.209588	3.003801	2.421719	2.181448	1.990356	2.700849	2.833289	2.454538	0.674059	4.999991	37152.000000		1
4770.926270	1338.947021	1.514116	2.719858	2181.572510	29060.468750	362.511993	224.292648	61.107368	30.535181	22.181334	90.409050	118.979889	102.654579	1.159417	99998.000000	3.678603	3.126763	0.180159	0.434546	3.338770	4.463303	2.559322	2.350815	1.786094	1.484800	1.345988	1.956212	2.075474	2.011378	0.064240	4.999991	37232.000000		1
15383.810547	4739.302246	2.223376	5.082002	8783.844727	99998.000000	1454.778442	892.403137	229.032364	119.932770	70.962997	338.921387	486.601654	237.632904	3.625921	99998.000000	4.187064	3.675714	0.347013	0.706035	3.943685	4.999991	3.162797	2.950561	2.359897	2.078938	1.851032	2.530099	2.687174	2.375906	0.559418	4.999991	37308.000000		1
13515.545898	4067.029053	2.541001	3.129995	5147.191895	68576.789062	881.048828	521.531128	144.926468	68.866051	38.784184	205.407837	276.981415	130.269455	0.220319	0.000000	4.130834	3.609277	0.405005	0.495544	3.711570	4.836177	2.945000	2.717280	2.161148	1.838005	1.588655	2.312617	2.442451	2.114843	0.000000	0.000000	37353.000000		1
16116.498047	4388.437988	3.216340	4.619441	8122.472168	99998.000000	1362.778198	826.867554	226.445099	72.677551	75.058205	351.993347	470.393524	257.140625	2.017264	99998.000000	4.207271	3.642310	0.507362	0.664589	3.909688	4.999991	3.134425	2.917436	2.354963	1.861400	1.875398	2.546535	2.672461	2.410171	0.304763	4.999991	37441.000000		1
12499.811523	3041.269531	2.648932	3.225591	6249.807129	82682.164062	1057.167358	639.225098	170.620178	58.072968	49.339821	226.031876	303.726685	119.883430	1.937265	0.000000	4.096903	3.483055	0.423071	0.508609	3.795867	4.917412	3.024144	2.805654	2.232030	1.763974	1.693198	2.354170	2.482483	2.078759	0.287189	0.000000	37742.000000		1
10504.000977	2490.624756	1.615879	4.181550	4939.822754	65630.250000	786.883789	498.159485	115.541527	63.321491	33.245789	189.505005	246.421570	111.989059	1.393287	0.000000	4.021355	3.396308	0.208409	0.621337	3.693711	4.817104	2.895911	2.697368	2.062738	1.801551	1.521737	2.277621	2.391679	2.049176	0.144041	0.000000	37804.000000		1
8947.181641	2787.132324	1.421604	4.230890	8100.762695	99998.000000	1317.854248	829.325256	208.759857	85.142029	60.428944	331.498840	477.486115	245.496445	1.503280	0.000000	3.951686	3.445158	0.152779	0.626432	3.908526	4.999991	3.119867	2.918725	2.319647	1.930144	1.781245	2.520482	2.678961	2.390045	0.177040	0.000000	37851.000000		1
8087.758789	2754.481689	4.508426	7.561327	4906.533691	62225.285156	818.741882	493.922424	108.519852	47.088692	36.372700	165.442581	209.583221	117.145065	1.468899	99998.000000	3.907828	3.440040	0.654025	0.878598	3.690775	4.793967	2.913147	2.693659	2.035509	1.672917	1.560776	2.218647	2.321357	2.068724	0.166992	4.999991	37924.000000		1
32614.527344	9626.756836	2.056854	7.333131	15377.831055	99998.000000	2561.874512	1572.207153	424.754181	189.144196	135.181854	647.381592	863.391357	399.720398	3.589778	0.000000	4.513411	3.983480	0.313203	0.865289	4.186895	4.999991	3.408558	3.196510	2.628138	2.276793	2.130919	2.811160	2.936208	2.601756	0.555068	0.000000	37987.000000		1
8146.075195	3017.185547	2.642764	4.052033	7263.080566	92398.531250	1201.859375	739.878357	167.591949	72.952011	39.989925	227.623093	309.255829	219.552948	2.633584	99998.000000	3.910949	3.479602	0.422058	0.607673	3.861121	4.965665	3.079854	2.869160	2.224253	1.863037	1.601951	2.357216	2.490318	2.341539	0.420547	4.999991	38317.000000		1
7812.140137	2242.056885	2.010598	3.311935	3022.828857	41207.093750	473.964478	303.390564	74.250259	39.330006	25.305161	103.789398	133.812683	57.098507	0.141933	0.000000	3.892770	3.350647	0.303325	0.520082	3.480414	4.614972	2.675746	2.482002	1.870698	1.594724	1.403209	2.016153	2.126497	1.756625	0.000000	0.000000	38354.000000		1
16034.975586	4739.730957	2.587257	6.013290	9536.443359	99998.000000	1569.616821	970.156555	250.282410	137.146194	89.887901	465.317688	583.434143	391.292542	1.955667	0.000000	4.205068	3.675754	0.412840	0.779112	3.979386	4.999991	3.195794	2.986842	2.398430	2.137184	1.953701	2.667750	2.765992	2.592502	0.291295	0.000000	38573.000000		1
19326.552734	6983.225098	2.093859	4.681116	12570.244141	99998.000000	2079.729004	1277.963013	310.640411	159.068497	107.508385	512.517395	697.430664	348.625916	3.947735	99998.000000	4.286154	3.844056	0.320947	0.670349	4.099344	4.999991	3.318007	3.106518	2.492258	2.201584	2.031442	2.709709	2.843501	2.542360	0.596348	4.999991	38623.000000		1
6502.954590	1979.303833	2.352893	2.729109	3306.338379	45151.992188	543.798828	326.197876	73.827789	38.987709	22.628475	115.893066	134.657623	143.905746	0.643804	99998.000000	3.813111	3.296512	0.371602	0.436021	3.519347	4.654677	2.735438	2.513481	1.868220	1.590928	1.354655	2.064057	2.129231	2.158078	0.000000	4.999991	38648.000000		1
14400.594727	5114.192383	2.537917	5.445883	10449.495117	99998.000000	1708.502319	1053.109131	264.458344	115.708046	94.948318	427.748474	580.791382	367.128357	1.438749	99998.000000	4.158381	3.708777	0.404477	0.736068	4.019095	4.999991	3.232615	3.022473	2.422357	2.063364	1.977487	2.631188	2.764020	2.564818	0.157985	4.999991	38707.000000		1
14066.544922	5665.426270	1.449357	4.659529	12794.592773	99998.000000	2107.849609	1305.975708	336.454407	158.312973	106.000435	472.348602	624.022278	411.108643	2.561496	0.000000	4.148188	3.753232	0.161175	0.668342	4.107027	4.999991	3.323840	3.115935	2.526926	2.199517	2.025308	2.674263	2.795200	2.613957	0.408494	0.000000	38906.000000		1
16492.679688	4905.707031	2.013681	3.040566	9583.220703	99998.000000	1621.278687	980.098511	263.502380	98.019722	76.242355	350.429901	450.605164	263.209442	1.289034	0.000000	4.217291	3.690702	0.303991	0.482955	3.981512	4.999991	3.209858	2.991270	2.420784	1.991313	1.882196	2.544601	2.653796	2.420301	0.110265	0.000000	38990.000000		1
23315.541016	15799.246094	2.340558	15.727068	36513.972656	99998.000000	6078.113770	3732.631348	997.336609	423.813629	302.215637	1480.959351	1945.740479	1075.746826	4.950066	0.000000	4.367645	4.198637	0.369319	1.196648	4.562459	4.999991	3.783769	3.572015	2.998842	2.627175	2.480317	3.170543	3.289085	3.031710	0.694611	0.000000	39071.000000		1
17837.744141	5181.091309	2.093859	2.738360	10407.642578	99998.000000	1718.567627	1063.498291	317.726868	116.626999	101.615356	457.207428	581.466675	370.267609	2.882092	0.000000	4.251340	3.714421	0.320947	0.437491	4.017353	4.999991	3.235167	3.026737	2.502054	2.066799	2.006959	2.660113	2.764525	2.568516	0.459708	0.000000	39145.000000		1
8299.288086	1246.200562	2.075356	3.330438	3385.988281	45148.117188	557.620117	342.979584	88.787003	40.125610	20.966339	103.258995	152.028320	97.649673	0.178164	0.000000	3.919041	3.095588	0.317093	0.522501	3.529685	4.654640	2.746338	2.535268	1.948349	1.603422	1.321523	2.013928	2.181925	1.989671	0.000000	0.000000	39214.000000		1
20711.074219	7045.976074	3.561718	6.667043	15259.168945	99998.000000	2591.913330	1552.724121	419.826355	184.012863	133.606064	610.043701	783.818542	440.484314	3.197288	99998.000000	4.316203	3.847941	0.551660	0.823933	4.183531	4.999991	3.413620	3.191094	2.623070	2.264848	2.125826	2.785361	2.894216	2.643930	0.504782	4.999991	39241.000000		1
3707.480469	1651.943481	2.207957	2.843207	1710.543701	31951.351562	293.439331	169.547043	74.450706	26.655838	24.358452	118.859627	155.938507	103.311417	1.843740	0.000000	3.569079	3.217995	0.343991	0.453808	3.233134	4.504489	2.467518	2.229290	1.871869	1.425792	1.386650	2.075034	2.192953	2.014148	0.265700	0.000000	39274.000000		1
19795.160156	5174.785156	2.078440	4.887726	8504.625000	99998.000000	1473.098877	867.893616	228.246002	104.723770	79.128738	343.343475	486.999451	280.166931	1.929614	99998.000000	4.296559	3.713892	0.317737	0.689107	3.929655	4.999991	3.168232	2.938467	2.358403	2.020045	1.898334	2.535729	2.687528	2.447417	0.285471	4.999991	39319.000000		1
8042.181152	3012.100342	2.217208	5.809764	5650.766113	68184.187500	916.625916	580.868469	145.083740	27.747480	42.691280	183.371445	215.685944	116.707176	0.930115	99998.000000	3.905374	3.478869	0.345806	0.764158	3.752107	4.833683	2.962192	2.764078	2.161619	1.443224	1.630339	2.263332	2.333822	2.067098	0.000000	4.999991	39373.000000		1
23110.296875	10352.548828	2.704439	8.446361	24723.064453	99998.000000	4098.350586	2521.949463	648.315979	229.192719	161.566330	870.520935	1146.571045	560.999939	3.683580	0.000000	4.363805	4.015047	0.432077	0.926670	4.393102	4.999991	3.612609	3.401736	2.811787	2.360201	2.208351	2.939779	3.059401	2.748963	0.566270	0.000000	39471.000000		1
6412.141113	2017.474365	1.939672	3.210172	3083.985352	38660.171875	513.007690	317.396881	66.158531	20.907749	23.646109	117.394852	151.402328	132.557587	1.378718	0.000000	3.807003	3.304808	0.287728	0.506528	3.489112	4.587264	2.710124	2.501603	1.820586	1.320307	1.373760	2.069649	2.180133	2.122405	0.139475	0.000000	39541.000000		1
12493.927734	3985.793945	2.753779	7.616835	7497.574219	96964.226562	1228.086670	764.742554	182.538834	103.909660	63.629864	269.540344	336.583923	197.556641	1.007225	0.000000	4.096699	3.600515	0.439929	0.881775	3.874921	4.986611	3.089229	2.883515	2.261355	2.016656	1.803661	2.430624	2.527093	2.295692	0.003126	0.000000	39576.000000		1
20110.312500	5168.229004	1.557288	5.408878	12091.827148	99998.000000	2064.109863	1235.287109	309.061554	156.105026	106.703529	509.359619	673.155518	399.103638	2.000115	0.000000	4.303419	3.713342	0.192369	0.733107	4.082492	4.999991	3.314733	3.091768	2.490045	2.193417	2.028179	2.707025	2.828115	2.601086	0.301055	0.000000	39627.000000		1
9000.668945	2185.183594	0.835693	2.707523	3376.342285	47309.882812	551.643860	341.271210	96.268158	49.037613	21.783531	118.430984	159.299774	72.896500	1.888338	0.000000	3.954275	3.339488	0.000000	0.432572	3.528446	4.674952	2.741659	2.533100	1.983483	1.690529	1.338128	2.073465	2.202215	1.862707	0.276080	0.000000	39659.000000		1
10127.003906	2379.458984	1.856411	2.541001	4117.272461	53801.300781	673.978882	420.979675	92.586174	77.898323	23.960649	128.965042	164.144333	105.988098	1.102160	0.000000	4.005481	3.376478	0.268674	0.405005	3.614610	4.730793	2.828646	2.624261	1.966546	1.891528	1.379499	2.110472	2.215226	2.025257	0.042245	0.000000	39696.000000		1
11197.576172	6560.910156	2.719858	4.708869	10030.452148	99998.000000	1679.598389	1023.961609	248.697357	116.380302	78.249870	382.044403	513.991394	279.803040	1.112084	0.000000	4.049124	3.816964	0.434546	0.672917	4.001320	4.999991	3.225205	3.010284	2.395671	2.065880	1.893484	2.582114	2.710956	2.446852	0.046137	0.000000	39802.000000		1
7031.976074	2562.481934	0.931289	2.759946	3787.182617	49656.863281	613.812012	382.226349	121.776840	45.127434	26.082262	145.561722	186.020370	183.149414	1.708133	0.000000	3.847077	3.408661	0.000000	0.440901	3.578316	4.695979	2.788035	2.582321	2.085565	1.654441	1.416345	2.163047	2.269561	2.262805	0.232522	0.000000	39825.000000		1
12455.214844	3231.721191	2.531749	5.556897	5278.133301	67564.664062	898.731018	541.584717	146.141464	59.599419	31.725504	159.669830	227.154358	115.634033	0.576754	0.000000	4.095351	3.509434	0.403421	0.744832	3.722480	4.829720	2.953630	2.733666	2.164773	1.775242	1.501409	2.203223	2.356321	2.063086	0.000000	0.000000	39891.000000		1
7921.261230	1552.958496	1.396934	3.583304	2778.522705	36851.738281	455.236938	281.829041	76.023415	54.850460	24.666826	119.201920	151.652100	57.980457	0.455270	0.000000	3.898794	3.191160	0.145176	0.554284	3.443814	4.566458	2.658237	2.449986	1.880947	1.739180	1.392113	2.076283	2.180848	1.763282	0.000000	0.000000	39937.000000		1
8285.426758	3076.874268	2.133947	3.225591	5895.084473	73321.539062	979.130249	597.758057	163.684860	87.029274	45.417305	212.848892	296.082092	192.727509	1.902875	0.000000	3.918315	3.488110	0.329184	0.508609	3.770490	4.865232	2.990840	2.776525	2.214009	1.939665	1.657221	2.328071	2.471412	2.284944	0.279410	0.000000	40173.000000		1
22287.457031	7666.902344	3.148497	6.210650	13227.524414	99998.000000	2172.339844	1349.641479	376.413483	131.737320	106.197792	536.783325	681.154724	341.669006	3.300951	99998.000000	4.348061	3.884620	0.498103	0.793137	4.121479	4.999991	3.336928	3.130219	2.575665	2.119709	2.026115	2.729799	2.833246	2.533606	0.518639	4.999991	40217.000000		1
11475.547852	4314.264648	1.649800	3.728240	9265.990234	99998.000000	1547.420044	943.297180	255.117706	141.340088	71.789436	358.626495	463.744965	289.260864	2.254228	99998.000000	4.059773	3.634907	0.217431	0.571504	3.966892	4.999991	3.189608	2.974648	2.406741	2.150265	1.856061	2.554642	2.666279	2.461290	0.352998	4.999991	40479.000000		1
23838.250000	4610.901855	2.870961	4.958652	10629.711914	99998.000000	1753.676025	1085.432861	320.603973	136.366013	108.344078	497.579742	628.277832	360.054260	1.708513	0.000000	4.377275	3.663786	0.458027	0.695364	4.026522	4.999991	3.243949	3.035603	2.505969	2.134706	2.034805	2.696863	2.798152	2.556368	0.232618	0.000000	40593.000000		1
13244.408203	2890.489990	1.353761	4.298732	6824.967773	92159.960938	1122.604248	688.086975	177.444489	113.336647	52.004169	270.126251	320.477539	217.893890	1.676416	0.000000	4.122033	3.460971	0.131542	0.633340	3.834101	4.964542	3.050227	2.837643	2.249063	2.054370	1.716038	2.431567	2.505798	2.338245	0.224382	0.000000	40622.000000		1
7807.983398	2626.691650	3.142330	4.742790	6049.629395	78908.296875	993.981506	618.431458	154.584747	65.594208	42.225636	224.012039	297.096649	201.402069	0.598062	0.000000	3.892539	3.419409	0.497252	0.676034	3.781729	4.897123	2.997378	2.791291	2.189167	1.816865	1.625576	2.350271	2.472898	2.304064	0.000000	0.000000	40715.000000		1
15106.027344	2513.284180	2.994310	3.194753	6428.679199	82630.015625	1101.052002	654.357056	170.715775	71.286789	48.053902	208.325058	264.557037	152.830093	2.191170	99998.000000	4.179150	3.400242	0.476297	0.504437	3.808122	4.917138	3.041808	2.815815	2.232274	1.853009	1.681729	2.318742	2.422519	2.184209	0.340676	4.999991	40755.000000		1
7360.884277	2973.692383	3.148497	3.956437	5609.826660	68062.125000	910.483093	574.685547	129.948746	89.872482	30.689367	153.853897	212.007034	94.664612	0.201609	0.000000	3.866930	3.473296	0.498103	0.597304	3.748950	4.832905	2.959272	2.759430	2.113772	1.953627	1.486988	2.187109	2.326350	1.976188	0.000000	0.000000	40807.000000		1
6740.423828	1462.660522	3.681984	3.663482	2956.102783	43331.582031	509.692688	299.606812	83.982544	56.370743	14.481237	91.414352	128.372955	132.209137	0.302614	99998.000000	3.828687	3.165143	0.566082	0.563894	3.470720	4.636805	2.707308	2.476552	1.924189	1.751054	1.160806	1.961014	2.108474	2.121261	0.000000	4.999991	40826.000000		1
18267.769531	4050.737549	2.349809	3.916348	8617.563477	99998.000000	1453.057739	881.354126	234.339478	87.553513	61.563759	332.800171	486.894592	260.612915	1.766308	99998.000000	4.261685	3.607534	0.371033	0.592881	3.935385	4.999991	3.162283	2.945150	2.369845	1.942274	1.789325	2.522184	2.687435	2.415996	0.247066	4.999991	40870.000000		1
21485.214844	5958.727051	3.188586	6.081133	14211.873047	99998.000000	2313.673584	1448.666504	385.430328	149.746353	105.180161	479.481293	657.434570	303.279541	1.828950	0.000000	4.332139	3.775153	0.503598	0.783984	4.152651	4.999991	3.364302	3.160968	2.585946	2.175356	2.021934	2.680772	2.817852	2.481843	0.262202	0.000000	40937.000000		1
6937.268066	1033.712402	3.120744	3.262596	2974.037842	42122.015625	534.825134	308.941284	90.587906	30.874392	28.028101	131.123657	183.013733	113.555595	1.305527	0.000000	3.841188	3.014400	0.494258	0.513563	3.473346	4.624509	2.728212	2.489876	1.957070	1.489598	1.447594	2.117681	2.262484	2.055208	0.115786	0.000000	41002.000000		1
17100.542969	3123.296875	3.728240	4.323402	6401.891113	86354.492188	1077.427490	654.005493	204.158920	60.728065	63.481846	294.022156	394.345428	243.603027	1.524502	0.000000	4.233010	3.494613	0.571504	0.635826	3.806308	4.936285	3.032388	2.815581	2.309968	1.783389	1.802649	2.468380	2.595877	2.386683	0.183128	0.000000	41020.000000		1
6922.031250	1369.657959	3.028231	4.810632	4669.801270	73471.640625	777.922424	476.545563	155.599289	63.000782	71.558159	278.393768	388.791626	253.668350	0.515607	0.000000	3.840234	3.136612	0.481189	0.682202	3.669298	4.866120	2.890936	2.678104	2.192008	1.799346	1.854659	2.444659	2.589717	2.404266	0.000000	0.000000	41100.000000		1
16609.185547	4818.822754	1.437022	3.385945	5867.901367	81414.523438	983.324097	597.570007	158.343811	85.838951	54.307724	272.432892	352.230804	211.374878	3.913622	0.000000	4.220348	3.682941	0.157463	0.529680	3.768483	4.910702	2.992697	2.776389	2.199601	1.933684	1.734862	2.435260	2.546827	2.325053	0.592579	0.000000	41182.000000		1
3726.140137	1799.093262	2.137031	3.959521	1532.827881	20298.552734	266.018738	154.165344	39.687717	0.000000	14.552163	54.520500	55.828007	32.021542	0.330110	99998.000000	3.571259	3.255054	0.329811	0.597643	3.185493	4.307465	2.424912	2.187987	1.598656	0.000000	1.162928	1.736560	1.746852	1.505442	0.000000	4.999991	41229.000000		1
18854.621094	4267.219238	2.840123	4.021195	9864.602539	99998.000000	1611.376831	1006.236267	242.338699	115.399673	76.828270	370.696228	507.342865	308.327606	1.607272	99998.000000	4.275418	3.630145	0.453337	0.604355	3.994080	4.999991	3.207197	3.002700	2.384423	2.062205	1.885521	2.569018	2.705302	2.489012	0.206089	4.999991	41441.000000		1
12298.853516	4066.211670	2.528666	4.918563	6158.565430	81304.265625	1046.454468	628.598572	159.096252	59.294128	46.641548	239.584915	334.681244	209.873093	2.721018	99998.000000	4.089865	3.609190	0.402891	0.691838	3.789479	4.910113	3.019720	2.798373	2.201660	1.773012	1.668773	2.379459	2.524631	2.321957	0.434731	4.999991	41519.000000		1
6257.337891	980.332886	2.143198	4.514594	2743.559082	36983.984375	462.126007	280.256348	84.599289	56.598942	22.921431	104.816277	148.932251	107.354195	0.411050	0.000000	3.796390	2.991374	0.331062	0.654619	3.438314	4.568014	2.664760	2.447556	1.927367	1.752808	1.360242	2.020429	2.172989	2.030819	0.000000	0.000000	41597.000000		1
6081.613770	873.080444	2.340558	4.323402	2414.274414	33381.578125	411.639038	246.717606	56.512596	32.860321	16.741617	93.286179	144.793869	131.706482	1.620476	99998.000000	3.784019	2.941054	0.369319	0.635826	3.382787	4.523507	2.614516	2.392200	1.752145	1.516672	1.223797	1.969817	2.160750	2.119607	0.209643	4.999991	41674.000000		1
6727.231445	784.040588	2.103110	4.073619	2795.113037	43277.632812	488.371704	286.941895	96.391502	61.175209	30.014029	139.153717	160.607285	84.907661	1.295510	0.000000	3.827836	2.894339	0.322862	0.609980	3.446399	4.636263	2.688751	2.457794	1.984039	1.786575	1.477324	2.143495	2.205765	1.928947	0.112441	0.000000	41786.000000		1
13764.791992	2862.329346	1.177988	3.725156	4945.657227	65917.593750	789.181152	503.852081	125.628433	71.700012	46.767982	202.561554	256.295685	160.721375	1.740663	0.000000	4.138770	3.456720	0.071141	0.571145	3.694224	4.819001	2.897177	2.702303	2.099088	1.855519	1.669949	2.306557	2.408741	2.206074	0.240715	0.000000	41960.000000		1
15973.054688	3345.763916	2.402232	5.023410	10872.923828	99998.000000	1831.703857	1108.036621	268.951355	108.411919	85.567581	438.100586	542.781189	410.562805	2.975679	99998.000000	4.203388	3.524495	0.380615	0.700999	4.036346	4.999991	3.262855	3.044554	2.429674	2.035077	1.932309	2.641574	2.734625	2.613380	0.473586	4.999991	42125.000000		1
8173.579102	2486.233643	1.884164	5.082002	4073.995117	60640.234375	697.745239	415.459778	117.860497	63.654533	42.580265	173.740921	225.338043	186.226990	0.847978	0.000000	3.912412	3.395542	0.275119	0.706035	3.610020	4.782761	2.843697	2.618529	2.071368	1.803829	1.629208	2.239902	2.352834	2.270043	0.000000	0.000000	42260.000000		1
7231.913086	1880.519409	1.443190	3.145414	2646.886963	40359.621094	457.244446	270.721436	50.918694	28.311806	21.533749	86.434113	108.313240	109.108841	1.712540	99998.000000	3.859253	3.274278	0.159323	0.497678	3.422735	4.605947	2.660148	2.432523	1.706877	1.451968	1.333120	1.936685	2.034682	2.037860	0.233641	4.999991	42353.000000		1
16017.802734	4116.458008	2.124696	4.496091	8066.221680	99998.000000	1350.739258	818.587708	241.185379	86.418694	62.174339	368.346436	499.389893	271.239502	2.193892	0.000000	4.204603	3.614524	0.327297	0.652835	3.906670	4.999991	3.130572	2.913065	2.382351	1.936608	1.793611	2.566257	2.698440	2.433353	0.341215	0.000000	42381.000000		1
4827.395508	1498.302368	2.075356	3.046734	2352.134033	33679.429688	382.636475	240.217087	73.343643	60.290176	25.801641	122.674210	168.998138	103.172646	1.319012	0.000000	3.683713	3.175600	0.317093	0.483835	3.371462	4.527365	2.582786	2.380604	1.865363	1.780246	1.411647	2.088753	2.227882	2.013565	0.120249	0.000000	42506.000000		1
8036.827637	2403.805176	2.383730	3.823836	5251.496094	69086.750000	871.362793	535.448059	143.335266	48.205006	42.438412	190.275925	242.986282	143.375351	0.698720	0.000000	3.905085	3.380899	0.377257	0.582499	3.720283	4.839395	2.940199	2.728717	2.156353	1.683092	1.627759	2.279384	2.385582	2.156475	0.000000	0.000000	42626.000000		1
21385.703125	5870.322266	2.898715	4.952485	13189.887695	99998.000000	2200.290771	1338.694214	436.238007	172.673950	137.260300	690.387451	876.145691	525.413574	2.746488	0.000000	4.330123	3.768662	0.462205	0.694823	4.120241	4.999991	3.342480	3.126681	2.639724	2.237227	2.137545	2.839093	2.942576	2.720501	0.438778	0.000000	42711.000000		1
13629.298828	2749.631104	2.611927	4.810632	8181.825195	99998.000000	1309.768677	818.575378	221.548126	90.196274	59.713516	348.709167	493.160767	262.244232	2.404870	99998.000000	4.134473	3.439275	0.416961	0.682202	3.912850	4.999991	3.117195	2.913059	2.345468	1.955189	1.776073	2.542463	2.692989	2.418706	0.381092	4.999991	42743.000000		1
11087.098633	2150.343506	2.636597	3.022064	6118.017578	78106.890625	975.960144	604.514587	144.167877	69.334785	30.131212	183.679810	271.600281	153.354324	0.331523	0.000000	4.044818	3.332508	0.421044	0.480304	3.786611	4.892689	2.989432	2.781407	2.158869	1.840951	1.479017	2.264061	2.433930	2.185696	0.000000	0.000000	42767.000000		1
5374.851562	1695.612305	2.670518	2.396065	2594.148926	32885.878906	411.503357	255.373657	71.055511	32.684547	18.684374	100.412704	120.463173	57.308201	1.218736	99998.000000	3.730366	3.229326	0.426595	0.379499	3.413995	4.517009	2.614373	2.407176	1.851598	1.514342	1.271479	2.001789	2.080854	1.758217	0.085910	4.999991	42792.000000		1
10935.030273	1382.742310	2.368311	3.231758	4140.541992	58603.320312	690.581726	410.633728	113.330482	49.851719	36.098248	173.562073	189.369308	203.600769	0.176672	99998.000000	4.038820	3.140741	0.374439	0.509439	3.617057	4.767922	2.839215	2.613455	2.054347	1.697680	1.557486	2.239455	2.277310	2.308779	0.000000	4.999991	42813.000000		1
20085.509766	6308.922363	2.063021	3.490792	10320.863281	99998.000000	1718.216064	1050.888794	271.307343	124.444275	77.019463	384.462036	517.883057	375.679565	3.583700	0.000000	4.302883	3.799955	0.314504	0.542924	4.013716	4.999991	3.235078	3.021557	2.433462	2.094975	1.886600	2.584853	2.714232	2.574818	0.554332	0.000000	42930.000000		1
16790.353516	3528.099365	1.470943	2.877128	9423.329102	99998.000000	1524.908813	964.581116	279.793793	112.389946	68.351067	377.733337	507.790009	287.456879	3.057738	0.000000	4.225060	3.547541	0.167596	0.458959	3.974204	4.999991	3.183244	2.984339	2.446838	2.050727	1.834745	2.577185	2.705684	2.458573	0.485400	0.000000	43036.000000		1
6957.546875	2587.386230	1.461692	3.367443	3364.753662	42884.773438	539.944153	339.753998	114.323448	55.427120	28.182289	126.519630	153.471512	67.311852	0.435638	99998.000000	3.842456	3.412861	0.164856	0.527300	3.526953	4.632303	2.732349	2.531165	2.058135	1.743722	1.449976	2.102158	2.186028	1.828092	0.000000	4.999991	43058.000000		1
22667.298828	8190.505859	2.630429	5.205351	16170.225586	99998.000000	2671.208496	1650.096313	426.743195	146.187714	116.244614	555.005127	707.539185	374.251801	3.849452	99998.000000	4.355400	3.913311	0.420027	0.716450	4.208716	4.999991	3.426708	3.217509	2.630167	2.164911	2.065373	2.744297	2.849751	2.573164	0.585399	4.999991	43099.000000		1
12995.895508	5838.911133	1.501781	5.075834	11146.781250	99998.000000	1838.836548	1139.059082	275.624573	86.656143	86.030144	408.977783	565.909241	334.459229	1.557946	0.000000	4.113806	3.766332	0.176607	0.705507	4.047150	4.999991	3.264543	3.056546	2.440318	1.937799	1.934651	2.611700	2.752747	2.524343	0.192553	0.000000	43196.000000		1
17356.537109	4015.885254	2.522498	5.174514	11304.057617	99998.000000	1860.678589	1152.223511	290.926086	90.871613	87.454834	433.061768	564.092896	345.292389	1.915433	0.000000	4.239463	3.603781	0.401831	0.713870	4.053235	4.999991	3.269671	3.061537	2.463783	1.958428	1.941784	2.636550	2.751351	2.538187	0.282267	0.000000	43252.000000		1
19182.251953	5291.788086	2.383730	3.367443	10886.615234	99998.000000	1836.637817	1103.867432	289.307129	143.171829	93.434204	429.496979	553.586609	327.348114	2.286450	99998.000000	4.282899	3.723603	0.377257	0.527300	4.036893	4.999991	3.264024	3.042917	2.461359	2.155858	1.970506	2.632960	2.743186	2.515010	0.359162	4.999991	43280.000000		1
8949.691406	1557.263428	2.044519	4.255559	4695.985352	66917.992188	799.847839	464.716339	135.653671	67.937851	34.047558	206.400803	286.911041	191.561844	3.278985	99998.000000	3.951808	3.192362	0.310591	0.628957	3.671727	4.825543	2.903007	2.667188	2.132432	1.832112	1.532086	2.314711	2.457747	2.282309	0.515739	4.999991	43304.000000		1
10053.709961	2759.690186	3.176251	4.557766	7832.425293	99998.000000	1316.114990	785.588623	208.685852	69.689415	54.613014	253.504913	344.496796	177.654190	0.708406	0.000000	4.002326	3.440860	0.501915	0.658752	3.893896	4.999991	3.119294	2.895195	2.319493	1.843167	1.737296	2.403986	2.537185	2.249575	0.000000	0.000000	43346.000000		1
13720.765625	5183.336426	2.322055	7.875869	13425.309570	99998.000000	2244.875488	1371.443481	332.966705	154.334961	130.991058	627.118347	768.760681	537.782471	2.211591	0.000000	4.137378	3.714609	0.365873	0.896298	4.127924	4.999991	3.351192	3.137178	2.522401	2.188464	2.117242	2.797349	2.885791	2.730607	0.344705	0.000000	43446.000000		1
7010.938477	2847.339355	2.081524	3.580221	3781.761475	48319.996094	639.715454	385.492004	112.574966	73.146286	29.344858	171.647064	239.618835	121.397545	1.780699	99998.000000	3.845776	3.454439	0.318381	0.553910	3.577694	4.684127	2.805987	2.586015	2.051442	1.864192	1.467532	2.234636	2.379521	2.084210	0.250591	4.999991	43562.000000		1
28852.718750	5418.776367	2.994310	4.829135	13274.338867	99998.000000	2192.655518	1346.588501	396.806244	197.063248	113.842384	605.979309	762.136780	544.397095	4.248943	99998.000000	4.460187	3.733901	0.476297	0.683869	4.123013	4.999991	3.340971	3.129235	2.598578	2.294606	2.056304	2.782458	2.882033	2.735916	0.628281	4.999991	43604.000000		1
14435.474609	3241.086426	3.290349	5.680247	11102.297852	99998.000000	1847.467896	1130.236450	264.116058	168.409134	89.628868	450.127167	590.983093	333.194885	2.993967	0.000000	4.159431	3.510691	0.517242	0.754367	4.045413	4.999991	3.266577	3.053169	2.421795	2.226366	1.952448	2.653335	2.771575	2.522698	0.476247	0.000000	43714.000000		1
6106.709473	2697.056396	1.810155	3.755994	4952.324219	61679.234375	847.235657	503.226074	119.072403	57.376041	33.356804	165.288391	181.040131	75.301819	0.213661	99998.000000	3.785807	3.430890	0.257716	0.574725	3.694809	4.790139	2.928004	2.701763	2.075811	1.758731	1.523184	2.218242	2.257775	1.876805	0.000000	4.999991	43751.000000		1
4912.004395	2174.994873	3.194753	3.842339	3857.356201	50252.507812	648.152527	396.904938	98.254082	67.774414	18.403753	145.154663	195.502869	167.588867	0.500427	99998.000000	3.691259	3.337458	0.504437	0.584596	3.586290	4.701158	2.811677	2.598686	1.992351	1.831066	1.264906	2.161831	2.291153	2.224245	0.000000	4.999991	43794.000000		1
19219.388672	5182.102539	1.915002	6.574531	11103.103516	99998.000000	1879.045410	1130.079224	298.431915	104.322884	96.724548	475.700623	590.745667	309.591949	2.837281	0.000000	4.283740	3.714506	0.282169	0.817865	4.045444	4.999991	3.273937	3.053109	2.474845	2.018380	1.985537	2.677334	2.771400	2.490790	0.452902	0.000000	43852.000000		1
18284.060547	7299.243652	2.013681	4.138377	14293.946289	99998.000000	2358.258301	1449.517578	372.053070	171.573059	108.828224	510.778137	684.935364	445.572510	2.796887	99998.000000	4.262073	3.863278	0.303991	0.616830	4.155152	4.999991	3.372591	3.161223	2.570605	2.234449	2.036741	2.708232	2.835649	2.648918	0.446675	4.999991	43896.000000		1
28506.238281	8471.033203	3.904013	4.378909	14113.300781	99998.000000	2316.461426	1445.767700	357.510162	154.883865	102.423302	517.864563	722.495300	402.360077	3.815145	99998.000000	4.454940	3.927936	0.591511	0.641366	4.149629	4.999991	3.364825	3.160099	2.553288	2.190006	2.010399	2.714216	2.858835	2.604615	0.581511	4.999991	43967.000000		1
6795.585938	1654.552246	3.043650	4.520761	5853.750488	75851.742188	954.287598	596.305664	157.048645	62.199009	49.435417	227.163620	301.352203	209.540054	1.300598	99998.000000	3.832227	3.218680	0.483395	0.655212	3.767434	4.879966	2.979679	2.775469	2.196034	1.793783	1.694038	2.356339	2.479074	2.321267	0.114143	4.999991	44040.000000		1
13493.975586	4133.369629	1.998263	5.291696	10427.061523	99998.000000	1751.390869	1064.737915	281.304810	139.727280	87.806374	445.008179	592.484863	362.573669	2.976707	0.000000	4.130140	3.616304	0.300653	0.723595	4.018162	4.999991	3.243383	3.027243	2.449177	2.145281	1.943526	2.648368	2.772677	2.559396	0.473736	0.000000	44115.000000		1
9954.185547	4578.726074	2.605759	3.561718	10850.643555	99998.000000	1792.823975	1107.419922	275.433380	112.377609	76.492142	367.729675	498.501801	261.735413	2.836551	99998.000000	3.998006	3.660745	0.415934	0.551660	4.035456	4.999991	3.253538	3.044312	2.440017	2.050680	1.883617	2.565529	2.697667	2.417862	0.452791	4.999991	44162.000000		1
8717.087891	4390.078125	3.102241	4.215471	5866.936523	83108.515625	1011.207275	594.856262	197.766327	70.759468	50.943363	236.519684	334.132355	191.453918	2.723992	0.000000	3.940372	3.642472	0.491676	0.624846	3.768411	4.919645	3.004840	2.774412	2.296152	1.849785	1.707088	2.373867	2.523919	2.282064	0.435206	0.000000	44221.000000		1
23059.773438	17317.224609	2.454656	9.300556	27271.617188	99998.000000	4467.384766	2786.531006	1000.053406	478.195374	270.980469	1430.450806	2034.502808	1070.436646	3.611779	99998.000000	4.362855	4.238478	0.389991	0.968509	4.435711	4.999991	3.650053	3.445064	3.000023	2.679605	2.432938	3.155473	3.308458	3.029561	0.557721	4.999991	44312.000000		1
28117.572266	7824.311523	2.975808	7.055594	24212.048828	99998.000000	4022.176025	2465.180908	655.186523	332.337616	173.392456	907.137268	1184.812500	670.956787	3.079490	99998.000000	4.448978	3.893446	0.473605	0.848534	4.384032	4.999991	3.604461	3.391849	2.816365	2.521580	2.239030	2.957673	3.073650	2.826694	0.488479	4.999991	44473.000000		1
6087.482422	1595.702148	3.660398	3.737491	2870.242188	41884.843750	447.172943	277.999054	74.413696	28.055855	26.258036	109.919868	152.786926	80.115532	0.695412	0.000000	3.784438	3.202952	0.563528	0.572580	3.457919	4.622057	2.650476	2.444043	1.871653	1.448024	1.419262	2.041076	2.184086	1.903717	0.000000	0.000000	44514.000000		1
7957.618652	1006.408997	2.019849	4.187717	3067.123535	41584.675781	543.931396	323.774078	89.135468	33.014507	40.865707	144.195618	194.001083	126.186592	0.114949	0.000000	3.900783	3.002774	0.305319	0.621977	3.486731	4.618933	2.735544	2.510242	1.950051	1.518705	1.611359	2.158952	2.287804	2.101013	0.000000	0.000000	44563.000000		1
25277.728516	7056.991211	2.485493	6.136640	11893.677734	99998.000000	1980.306152	1210.518555	298.175964	119.396194	96.749222	464.185944	628.015747	402.168884	3.375959	99998.000000	4.402738	3.848619	0.395413	0.787931	4.075316	4.999991	3.296732	3.082971	2.474473	2.076990	1.985647	2.666692	2.797971	2.604409	0.528397	4.999991	44613.000000		1
7168.850586	3197.602783	2.784616	5.871439	5915.486816	86394.210938	971.325256	606.364807	202.148331	79.964432	71.996048	254.738403	357.655090	205.309158	1.144886	0.000000	3.855449	3.504824	0.444765	0.768745	3.771991	4.936485	2.987365	2.782734	2.305670	1.902897	1.857309	2.406094	2.553464	2.312408	0.058762	0.000000	44694.000000		1
12011.739258	2752.008545	2.877128	4.200052	4856.012695	69391.632812	848.287170	497.215881	180.078003	89.157051	47.113361	226.139816	336.639435	201.315720	1.398577	0.000000	4.079606	3.439650	0.458959	0.623255	3.686280	4.841307	2.928543	2.696545	2.255461	1.950156	1.673144	2.354377	2.527165	2.303878	0.145686	0.000000	44793.000000		1
18654.945312	11964.724609	2.775365	9.522585	26908.039062	99998.000000	4538.687012	2743.987793	796.677734	376.839050	225.254776	1119.196777	1477.351440	693.708618	3.418826	0.000000	4.270794	4.077903	0.443320	0.978755	4.429882	4.999991	3.656930	3.438382	2.901283	2.576156	2.352674	3.048907	3.169484	2.841177	0.533877	0.000000	44859.000000		1
25305.994141	10923.207031	1.736145	9.220379	27053.738281	99998.000000	4505.410156	2769.181885	801.778259	305.148285	247.331268	1225.076904	1610.100220	1002.184265	4.713099	99998.000000	4.403224	4.038350	0.239586	0.964749	4.432227	4.999991	3.653734	3.442352	2.904054	2.484511	2.393279	3.088163	3.206853	3.000947	0.673307	4.999991	44930.000000		1
15993.974609	5778.485352	1.797820	3.194753	8085.165039	99998.000000	1369.127563	827.872864	227.203705	64.912704	64.184937	314.103455	449.081787	204.162003	3.277056	0.000000	4.203957	3.761814	0.254746	0.504437	3.907689	4.999991	3.136444	2.917964	2.356416	1.812330	1.807433	2.497073	2.652325	2.309975	0.515484	0.000000	45001.000000		1
26753.605469	5410.928223	3.685068	6.426512	13830.275391	99998.000000	2313.186523	1409.546143	404.429260	170.416656	88.062325	473.242889	673.312744	372.161011	2.292614	0.000000	4.427382	3.733272	0.566445	0.807975	4.140831	4.999991	3.364211	3.149079	2.606843	2.231512	1.944790	2.675084	2.828217	2.570731	0.360331	0.000000	45063.000000		1
8742.079102	1264.739990	1.452441	2.618094	3365.919434	46629.976562	553.278259	338.939880	89.342079	37.760380	19.236362	117.370178	177.882385	61.869049	1.534331	99998.000000	3.941615	3.102001	0.162098	0.417985	3.527104	4.668665	2.742944	2.530123	1.951056	1.577036	1.284123	2.069558	2.250133	1.791473	0.185919	4.999991	45091.000000		1
7333.217285	2062.355225	1.788568	2.066105	3206.801514	41442.980469	511.385651	330.425690	63.836475	29.085823	24.343033	112.945015	141.645370	51.449097	0.220166	99998.000000	3.865294	3.314363	0.252506	0.315152	3.506072	4.617451	2.708749	2.519074	1.805069	1.463681	1.386375	2.052867	2.151202	1.711378	0.000000	4.999991	45165.000000		1
6365.496582	5002.638184	2.738360	3.173167	5926.097656	73611.773438	988.341370	605.257751	162.121399	66.642677	40.582001	194.374222	236.828049	99.882301	2.712779	0.000000	3.803832	3.699199	0.437491	0.501493	3.772769	4.866947	2.994907	2.781940	2.209840	1.823752	1.608333	2.288639	2.374433	1.999489	0.433414	0.000000	45248.000000		1
19065.566406	8828.661133	2.914133	7.515071	26356.398438	99998.000000	4508.312012	2686.639648	799.604187	283.164307	247.531708	1154.804688	1579.515625	953.458130	4.349441	99998.000000	4.280250	3.945895	0.464509	0.875933	4.420886	4.999991	3.654014	3.429209	2.902875	2.452039	2.393631	3.062509	3.198524	2.979302	0.638433	4.999991	45343.000000		1
26577.875000	6338.550781	2.118529	6.747221	15487.665039	99998.000000	2587.768799	1583.046509	421.257202	191.413834	122.729721	613.044189	803.699402	496.059479	2.899496	0.000000	4.424520	3.801990	0.326034	0.829125	4.189986	4.999991	3.412925	3.199494	2.624547	2.281973	2.088950	2.787492	2.905094	2.695534	0.462323	0.000000	45476.000000		1
11535.283203	3293.214111	2.571838	4.816800	5784.989258	75697.250000	980.277405	586.345154	164.230667	82.971077	36.215427	213.363892	327.227844	200.498520	1.053290	99998.000000	4.062028	3.517620	0.410244	0.682759	3.762303	4.879080	2.991349	2.768153	2.215454	1.918927	1.558894	2.329121	2.514850	2.302111	0.022548	4.999991	45507.000000		1
8169.406738	2749.458496	3.028231	5.273193	3762.000977	48130.085938	632.123291	384.446625	102.990707	45.602329	36.144501	164.304688	231.311249	103.499527	0.836045	0.000000	3.912190	3.439247	0.481189	0.722074	3.575419	4.682416	2.800802	2.584836	2.012798	1.658987	1.558042	2.215650	2.364197	2.014938	0.000000	0.000000	45776.000000		1
9416.800781	4087.982910	3.129995	3.493876	8773.551758	99998.000000	1446.341309	894.759155	305.160614	97.652756	97.131599	445.023590	586.064575	355.240540	3.609791	0.000000	3.973903	3.611509	0.495544	0.543307	3.943176	4.999991	3.160271	2.951706	2.484529	1.989684	1.987361	2.648383	2.767946	2.550523	0.557482	0.000000	45831.000000		1
18298.123047	5444.504395	1.008383	6.580698	12145.456055	99998.000000	1994.352539	1241.146240	310.217957	95.898109	85.490486	399.683380	543.755676	305.786621	2.625794	0.000000	4.262406	3.735958	0.003625	0.818272	4.084414	4.999991	3.299802	3.093823	2.491667	1.981810	1.931918	2.601716	2.735404	2.485419	0.419261	0.000000	46001.000000		1
6327.178223	5131.285645	1.797820	4.563933	5176.292969	72174.828125	879.840027	527.556763	145.157745	63.740879	43.104500	210.807465	284.900452	164.924515	1.402638	99998.000000	3.801210	3.710226	0.254746	0.659339	3.714019	4.858386	2.944404	2.722269	2.161840	1.804418	1.634523	2.323886	2.454693	2.217285	0.146946	4.999991	46113.000000		1
5104.336914	1569.496582	2.574922	4.378909	3280.459717	44360.457031	547.394470	335.048218	84.802818	46.586040	31.873524	141.407928	176.099991	132.761124	0.114733	99998.000000	3.707939	3.195760	0.410764	0.641366	3.515935	4.646996	2.738300	2.525107	1.928410	1.668256	1.503430	2.150474	2.245759	2.123071	0.000000	4.999991	46264.000000		1
9094.472656	2611.420898	1.748480	4.452919	5818.250488	76287.140625	948.786255	593.995911	147.822098	64.009163	46.061806	243.945328	335.057465	201.651840	1.397979	0.000000	3.958777	3.416877	0.242661	0.648645	3.764792	4.882452	2.977168	2.773783	2.169739	1.806242	1.663341	2.387293	2.525119	2.304602	0.145501	0.000000	46393.000000		1
16713.541016	4728.309082	2.439237	9.402320	16997.904297	99998.000000	2826.752197	1732.478394	496.833496	158.676865	157.246002	720.586487	951.493774	621.996277	6.219604	0.000000	4.223068	3.674706	0.387254	0.973235	4.230395	4.999991	3.451288	3.238668	2.696211	2.200514	2.196580	2.857686	2.978406	2.793788	0.793763	0.000000	46425.000000		1
8671.942383	3052.935303	2.846291	5.852936	3668.051758	51266.589844	605.069641	372.068512	85.647758	60.046562	26.140854	133.788010	216.641891	113.167046	0.513979	0.000000	3.938116	3.484718	0.454279	0.767374	3.564435	4.709835	2.781805	2.570623	1.932716	1.778488	1.417320	2.126417	2.335742	2.053720	0.000000	0.000000	46565.000000		1
20225.835938	7839.394531	1.612795	7.548993	18543.406250	99998.000000	3107.785645	1891.189087	497.703094	227.299301	170.758957	884.610535	1154.280396	693.532837	3.730260	99998.000000	4.305906	3.894283	0.207579	0.877889	4.268189	4.999991	3.492451	3.276735	2.696970	2.356598	2.232383	2.946752	3.062311	2.841067	0.571739	4.999991	46601.000000		1
9869.928711	3422.906738	3.176251	5.627823	6076.395996	85207.289062	1009.878174	619.738953	190.880341	69.658577	56.768547	267.785706	337.786560	247.226425	0.203543	99998.000000	3.994314	3.534395	0.501915	0.750340	3.783646	4.930477	3.004269	2.792209	2.280761	1.842975	1.754108	2.427787	2.528642	2.393095	0.000000	4.999991	46700.000000		1
4846.446777	1509.360596	2.581089	4.076703	2111.833740	28927.507812	344.617065	211.522888	46.872829	37.775799	23.609104	93.082657	132.591522	54.338562	0.088182	0.000000	3.685423	3.178793	0.411803	0.610309	3.324660	4.461311	2.537337	2.325357	1.670921	1.577214	1.373080	1.968869	2.122516	1.735108	0.000000	0.000000	46845.000000		1
8707.285156	4181.774902	1.409269	4.829135	9445.556641	99998.000000	1544.598511	960.171387	229.146454	92.200706	75.878479	335.655701	462.101349	308.016174	2.919142	99998.000000	3.939883	3.621361	0.148994	0.683869	3.975228	4.999991	3.188816	2.982349	2.360113	1.964734	1.880119	2.525894	2.664737	2.488574	0.465255	4.999991	47022.000000		1
8361.539062	2728.797363	2.402232	4.307983	4478.464355	64838.039062	754.492188	451.261993	138.629471	105.713646	24.158009	141.198227	193.575531	103.444016	1.115093	0.000000	3.922286	3.435971	0.380615	0.634274	3.651129	4.811830	2.877655	2.654429	2.141855	2.024131	1.383061	2.149829	2.286850	2.014705	0.047311	0.000000	47060.000000		1
19097.220703	5374.213379	2.285050	3.725156	10438.424805	99998.000000	1793.342163	1064.568237	321.744965	123.361885	78.869705	387.049316	497.986816	297.253906	2.233173	0.000000	4.280970	3.730315	0.358896	0.571145	4.018635	4.999991	3.253663	3.027174	2.507512	2.091181	1.896910	2.587766	2.697218	2.473128	0.348922	0.000000	47133.000000		1
7116.455078	2007.735962	2.016765	3.065236	5323.174316	72948.875000	893.920349	529.925110	135.021500	68.440498	41.926514	222.100113	307.738617	230.700668	1.423616	0.000000	3.852264	3.302706	0.304655	0.486464	3.726171	4.863019	2.951299	2.724215	2.130403	1.835313	1.622489	2.346549	2.488182	2.363049	0.153393	0.000000	47184.000000		1
10570.976562	1491.240601	1.338343	2.833956	5335.355469	83114.335938	918.938721	546.873291	190.670654	63.494183	59.889290	296.896210	371.806366	175.372223	2.134490	0.000000	4.024115	3.173548	0.126567	0.452393	3.727163	4.919676	2.963287	2.737887	2.280284	1.802734	1.777349	2.472605	2.570317	2.243961	0.329294	0.000000	47270.000000		1
10423.810547	3538.358887	3.728240	3.274930	7583.375977	99312.585938	1279.961304	770.882263	209.546219	87.109451	60.231586	305.610840	357.362152	226.309418	1.990892	0.000000	4.018026	3.548802	0.571504	0.515202	3.879863	4.997005	3.107197	2.886988	2.321280	1.940065	1.779824	2.485169	2.553108	2.354703	0.299048	0.000000	47324.000000		1
17386.656250	5666.878906	1.588125	5.868355	15271.059570	99998.000000	2545.472168	1554.774780	437.847717	139.711868	125.705528	624.376892	803.101196	613.309387	2.499065	99998.000000	4.240216	3.753344	0.200885	0.768516	4.183869	4.999991	3.405768	3.191668	2.641323	2.145233	2.099354	2.795447	2.904770	2.787680	0.397778	4.999991	47385.000000		1
11581.995117	5686.287598	2.488577	4.856888	6545.195312	87780.914062	1086.678711	665.082275	188.431854	78.743271	56.981323	260.517334	397.530945	213.040085	0.990184	0.000000	4.063783	3.754829	0.395951	0.686358	3.815922	4.943400	3.036101	2.822875	2.275154	1.896213	1.755733	2.415837	2.599371	2.328461	0.000000	0.000000	47634.000000		1
8419.195312	2732.374512	1.523367	2.371395	3150.295166	48323.191406	544.378540	317.396881	94.232887	42.860886	34.396023	134.056290	175.070023	104.807030	0.328980	0.000000	3.925271	3.436540	0.182805	0.375004	3.498351	4.684155	2.735901	2.501603	1.974203	1.632061	1.536508	2.127287	2.243212	2.020391	0.000000	0.000000	47679.000000		1
45063.816406	20920.947266	1.766982	11.462257	35965.273438	99998.000000	5976.264160	3671.080078	1026.854126	440.903717	311.790649	1546.094116	2006.126221	1077.930176	5.423418	0.000000	4.653828	4.320581	0.247232	1.059270	4.555883	4.999991	3.776430	3.564794	3.011509	2.644344	2.493863	3.189236	3.302358	3.032591	0.734273	0.000000	47719.000000		1
8611.578125	5980.818848	1.588125	4.126042	9682.297852	99998.000000	1566.974121	989.368225	234.509079	88.336777	78.228287	379.891937	456.911407	351.876190	1.071868	0.000000	3.935083	3.776761	0.200885	0.615534	3.985978	4.999991	3.195062	2.995358	2.370160	1.946142	1.893364	2.579660	2.659832	2.546390	0.030141	0.000000	47779.000000		1
11415.507812	2900.956299	2.488577	3.290349	7543.648438	99998.000000	1281.540161	769.695007	201.022766	85.823532	68.933899	358.182434	474.328369	275.485809	0.968933	0.000000	4.057495	3.462541	0.395951	0.517242	3.877581	4.999991	3.107732	2.886319	2.303245	1.933606	1.838433	2.554104	2.676079	2.440099	0.000000	0.000000	47876.000000		1
7063.358887	2693.022949	2.525582	4.702702	8003.387695	99998.000000	1355.768799	814.375305	173.639160	79.511124	64.289787	295.533173	391.912354	238.067719	1.351096	99998.000000	3.849011	3.430240	0.402361	0.672347	3.903274	4.999991	3.132186	2.910825	2.239648	1.900428	1.808142	2.470606	2.593189	2.376700	0.130686	4.999991	47990.000000		1
9093.137695	1462.487793	1.353761	2.747611	3516.572266	48005.015625	570.004456	353.125092	83.371964	29.091991	24.247438	129.134644	181.952927	80.016853	1.567343	99998.000000	3.958714	3.165092	0.131542	0.438955	3.546119	4.681287	2.755878	2.547929	1.921020	1.463773	1.384666	2.111043	2.259959	1.903181	0.195164	4.999991	48018.000000		1
10005.110352	2876.129150	1.449357	3.891678	5657.081543	74092.164062	959.301758	575.015503	123.583916	70.657707	44.035789	222.790878	299.468048	162.892334	1.490054	0.000000	4.000222	3.458808	0.161175	0.590137	3.752592	4.869772	2.981955	2.759680	2.091962	1.849160	1.643806	2.347897	2.476351	2.211901	0.173202	0.000000	48108.000000		1
11966.041016	3598.137207	3.561718	4.082870	7114.635742	82837.554688	1171.527710	725.628418	167.792389	61.807377	55.038570	238.669037	325.445465	170.876129	1.215832	0.000000	4.077950	3.556078	0.551660	0.610966	3.852153	4.918227	3.068753	2.860714	2.224772	1.791040	1.740667	2.377796	2.512478	2.232682	0.084874	0.000000	48238.000000		1
8737.740234	1164.234741	2.362144	2.608843	3436.829834	48866.691406	594.091492	349.566467	88.682159	57.243443	29.563803	148.259995	181.915909	122.260994	2.117049	99998.000000	3.941399	3.066041	0.373306	0.416448	3.536158	4.689013	2.773853	2.543530	1.947836	1.757726	1.470760	2.171024	2.259871	2.087288	0.325731	4.999991	48312.000000		1
13776.250977	1932.289185	1.446273	2.676685	6561.711914	86404.703125	1105.671387	670.355469	169.417526	50.462299	42.481586	219.710220	328.516846	148.741058	1.555496	0.000000	4.139131	3.286072	0.160250	0.427597	3.817017	4.936537	3.043626	2.826305	2.228958	1.702967	1.628201	2.341850	2.516558	2.172431	0.191869	0.000000	48368.000000		1
108.569191	466.656006	1.810155	0.801772	97.779190	3898.234375	5.300947	7.388638	3.293433	0.077093	0.000000	1.433939	9.439324	37.313240	1.509557	0.000000	2.035707	2.668997	0.257716	0.000000	1.990246	3.590868	0.724353	0.868564	0.517649	0.000000	0.000000	0.156531	0.974941	1.571863	0.178850	0.000000	48406.000000		0
7238.743652	4048.986084	2.898715	4.551599	8543.676758	99998.000000	1386.334839	866.792725	283.623779	113.965736	93.387947	460.167816	594.510925	364.226562	0.600500	0.000000	3.859663	3.607346	0.462205	0.658164	3.931645	4.999991	3.141868	2.937915	2.452743	2.056774	1.970291	2.662916	2.774160	2.561372	0.000000	0.000000	48421.000000		1
31066.906250	10473.424805	2.525582	12.193103	22783.414062	99998.000000	3754.171387	2324.852295	603.604858	235.745667	210.085876	950.858521	1268.258545	759.907227	4.531516	0.000000	4.492298	4.020089	0.402361	1.086114	4.357619	4.999991	3.574514	3.366395	2.780753	2.372444	2.322397	2.978116	3.103208	2.880761	0.656244	0.000000	48538.000000		1
18068.230469	5876.560547	2.201789	2.436154	10183.665039	99998.000000	1688.312988	1019.749207	259.990021	102.790260	74.842339	394.872742	503.531372	254.223419	3.285674	99998.000000	4.256916	3.769123	0.342776	0.386705	4.007904	4.999991	3.227453	3.008493	2.414957	2.011952	1.874147	2.596457	2.702027	2.405216	0.516625	4.999991	48621.000000		1
7143.699707	2181.828369	2.056854	4.024279	4978.073242	74135.148438	806.308228	509.945557	178.206177	74.463043	41.115490	236.081787	312.080536	184.015945	0.199161	0.000000	3.853923	3.338821	0.313203	0.604688	3.697061	4.870024	2.906501	2.707524	2.250923	1.871941	1.614005	2.373062	2.494267	2.264855	0.000000	0.000000	48701.000000		1
6637.393066	710.573608	1.896499	3.077571	2606.721436	33474.035156	426.188110	266.888336	44.337997	69.976196	31.395544	100.557640	163.413483	95.262856	0.244133	0.000000	3.821998	2.851609	0.277953	0.488208	3.416095	4.524708	2.629601	2.426330	1.646776	1.844950	1.496868	2.002415	2.213288	1.978924	0.000000	0.000000	48742.000000		1
11066.033203	2763.874756	2.466991	5.174514	6177.530273	72858.906250	996.494751	628.900757	103.154144	88.509468	32.095554	171.323273	241.617096	119.433205	1.017871	0.000000	4.043992	3.441518	0.392168	0.713870	3.790815	4.862483	2.998475	2.798582	2.013487	1.946990	1.506445	2.233816	2.383128	2.077125	0.007693	0.000000	48780.000000		1
25162.988281	6421.812012	2.445405	7.237535	13424.686523	99998.000000	2224.454834	1361.664917	408.478210	174.715393	96.166389	478.809021	643.724304	360.593903	1.740935	99998.000000	4.400762	3.807657	0.388351	0.859591	4.127904	4.999991	3.347224	3.134070	2.611169	2.242331	1.983023	2.680162	2.808700	2.557018	0.240783	4.999991	48839.000000		1
8283.208984	2267.059814	3.385945	4.403579	3863.582275	51159.488281	645.932251	393.670074	101.704788	45.429638	30.014029	132.773453	172.960739	112.661308	1.221071	0.000000	3.918199	3.355463	0.529680	0.643806	3.586990	4.708926	2.810187	2.595132	2.007341	1.657339	1.477324	2.123111	2.237947	2.051775	0.086741	0.000000	48952.000000		1
7220.962891	2321.296631	3.034399	4.789046	3153.258545	46593.980469	554.462402	321.165222	106.879303	81.728325	25.662874	138.132996	162.121399	156.447311	0.553554	99998.000000	3.858595	3.365731	0.482073	0.680249	3.498760	4.668330	2.743872	2.506728	2.028894	1.912373	1.409305	2.140297	2.209840	2.194368	0.000000	4.999991	49001.000000		1
20126.742188	4237.405273	1.921169	4.298732	9624.447266	99998.000000	1587.021484	980.292786	308.475647	129.119232	96.373001	503.155151	634.855469	389.516296	1.824269	99998.000000	4.303773	3.627100	0.283566	0.633340	3.983376	4.999991	3.200583	2.991356	2.489221	2.110991	1.983955	2.701702	2.802675	2.590526	0.261089	4.999991	49140.000000		1
9690.248047	1728.565063	2.158617	3.694319	3447.194336	49826.632812	585.090088	342.085297	89.126221	50.937195	24.956697	122.917824	165.217468	97.261124	1.493013	0.000000	3.986335	3.237686	0.334176	0.567534	3.537466	4.697462	2.767223	2.534134	1.950006	1.707035	1.397187	2.089615	2.218056	1.987939	0.174064	0.000000	49166.000000		1
18568.248047	6078.178711	2.383730	5.128258	10456.476562	99998.000000	1738.877075	1064.457275	325.078491	126.723160	86.622223	434.683807	563.880127	306.101166	1.236071	99998.000000	4.268771	3.783773	0.377257	0.709970	4.019385	4.999991	3.240269	3.027128	2.511988	2.102856	1.937629	2.638174	2.751187	2.485865	0.092044	4.999991	49210.000000		1
19485.455078	7998.003418	1.107062	6.805811	12725.923828	99998.000000	2118.281738	1301.263794	497.447144	229.800217	153.079880	772.177429	990.142273	511.379486	2.486933	0.000000	4.289711	3.902982	0.044172	0.832880	4.104689	4.999991	3.325984	3.114365	2.696747	2.361351	2.184918	2.887717	2.995697	2.708743	0.395664	0.000000	49283.000000		1
101.374825	5.254691	0.249783	0.000000	20.824488	3356.551025	0.000000	0.000000	7.610667	0.000000	0.869614	0.000000	0.000000	0.000000	8.165386	0.000000	2.005930	0.720547	0.000000	0.000000	1.318574	3.525893	0.000000	0.000000	0.881423	0.000000	0.000000	0.000000	0.000000	0.000000	0.911977	0.000000	49300.000000		0
7070.500977	1482.097290	2.294302	2.355976	3584.183350	54649.457031	584.467163	367.137604	95.861099	60.465950	30.340906	152.885605	203.890640	126.766335	0.550090	99998.000000	3.849450	3.170877	0.360651	0.372171	3.554390	4.737586	2.766760	2.564829	1.981642	1.781511	1.482029	2.184367	2.309397	2.103004	0.000000	4.999991	49349.000000		1
9674.521484	2590.149414	3.823836	3.555551	3353.565918	49527.136719	563.183228	338.650024	82.819969	26.581827	29.838257	127.398499	164.865921	91.216995	0.989674	99998.000000	3.985630	3.413325	0.582499	0.550907	3.525507	4.694843	2.750650	2.529751	1.918135	1.424585	1.474773	2.105164	2.217131	1.960076	0.000000	4.999991	49410.000000		1
6645.552734	2566.602051	2.396065	6.136640	5403.000000	77358.210938	896.149902	546.768494	153.332748	122.005043	52.861450	261.309845	375.420532	158.226639	0.955863	0.000000	3.822531	3.409359	0.379499	0.787931	3.732635	4.888506	2.952381	2.737803	2.185635	2.086378	1.723139	2.417156	2.574518	2.199280	0.000000	0.000000	49459.000000		1
8261.261719	2492.900635	2.396065	3.882427	3439.593018	49679.171875	577.223450	344.225433	89.422256	46.231411	32.854153	153.425247	198.074707	166.817932	0.895572	99998.000000	3.917046	3.396705	0.379499	0.589103	3.536507	4.696174	2.761344	2.536843	1.951446	1.664937	1.516590	2.185897	2.296829	2.222243	0.000000	4.999991	49485.000000		1
6329.873535	1275.082764	1.970509	4.742790	2391.550537	33824.289062	375.294098	243.806549	62.587563	33.523323	19.322706	94.103371	103.453270	110.471855	0.155424	99998.000000	3.801395	3.105538	0.294578	0.676034	3.378680	4.529229	2.574372	2.387045	1.796488	1.525347	1.286068	1.973605	2.014744	2.043252	0.000000	4.999991	49645.000000		1
24432.726562	10605.492188	3.506211	7.336215	18041.376953	99998.000000	2994.075928	1827.145996	488.251434	188.903671	165.319229	758.686096	988.221069	525.179199	2.643140	0.000000	4.387972	4.025531	0.544838	0.865472	4.256269	4.999991	3.476263	3.261773	2.688643	2.276240	2.218323	2.880062	2.994854	2.720308	0.422120	0.000000	49701.000000		1
15566.664062	3515.221680	2.815454	4.779795	6867.948730	84439.265625	1128.858032	693.008606	159.127090	89.169388	51.708130	251.522064	321.118958	214.073151	2.863030	0.000000	4.192195	3.545953	0.449548	0.679409	3.836827	4.926545	3.052639	2.840739	2.201744	1.950216	1.713559	2.400576	2.506666	2.330562	0.456826	0.000000	49793.000000		1
7617.053711	3121.298584	2.599592	3.826920	5337.063477	72313.601562	881.714905	545.245117	156.752609	52.371136	50.086086	195.459702	252.934418	116.938454	0.063776	99998.000000	3.881787	3.494335	0.414905	0.582849	3.727302	4.859220	2.945328	2.736592	2.195215	1.719092	1.699717	2.291057	2.403008	2.067957	0.000000	4.999991	49839.000000		1
6800.538086	3217.535889	2.698272	4.875391	4745.100098	63135.472656	808.019714	482.605103	117.064888	37.081959	42.981152	183.568802	239.615753	179.892990	0.060586	0.000000	3.832543	3.507523	0.431086	0.688009	3.676245	4.800273	2.907422	2.683592	2.068427	1.569163	1.633278	2.263799	2.379515	2.255014	0.000000	0.000000	49869.000000		1
11606.254883	4455.761719	1.489446	4.252476	7854.048340	99998.000000	1290.233154	802.644775	245.305252	141.463425	79.998352	348.585815	482.056213	277.067749	1.328284	0.000000	4.064692	3.648922	0.173025	0.628642	3.895094	4.999991	3.110668	2.904523	2.389707	2.150644	1.903081	2.542310	2.683098	2.442586	0.123291	0.000000	49920.000000		1
6582.135742	2058.888916	1.807071	3.762161	2526.248047	33952.785156	411.688385	257.405853	54.135033	35.678856	24.269024	93.437286	103.841820	71.055511	0.880655	0.000000	3.818367	3.313633	0.256975	0.575437	3.402476	4.530875	2.614569	2.410618	1.733478	1.552411	1.385052	1.970520	2.016372	1.851598	0.000000	0.000000	50114.000000		1
15274.615234	4789.934570	2.130863	4.101373	9817.693359	99998.000000	1646.630127	994.354614	342.646545	111.424736	107.258598	546.401489	692.213013	291.598328	2.896119	99998.000000	4.183970	3.680330	0.328556	0.612929	3.992009	4.999991	3.216596	2.997541	2.534846	2.046982	2.030432	2.737512	2.840240	2.464785	0.461816	4.999991	50229.000000		1
14947.899414	2939.305664	3.142330	4.715036	7708.921387	99998.000000	1302.743896	777.762085	202.613968	65.646629	50.530144	289.313293	390.506165	228.107239	2.241902	99998.000000	4.174580	3.468245	0.497252	0.673485	3.886994	4.999991	3.114859	2.890847	2.306669	1.817212	1.703551	2.461368	2.591628	2.358139	0.350617	4.999991	50293.000000		1
6329.956543	745.577087	4.070535	4.255559	3107.646973	42966.742188	527.788025	319.703522	93.875175	28.447491	31.595987	140.014069	209.006561	113.971901	1.149321	0.000000	3.801401	2.872493	0.609652	0.628957	3.492432	4.633132	2.722460	2.504747	1.972551	1.454044	1.499632	2.146172	2.320160	2.056798	0.060441	0.000000	50371.000000		1
18338.414062	2371.863770	1.816322	3.959521	8002.820312	99998.000000	1314.702637	815.093811	256.940186	81.367531	81.247261	391.986359	505.464874	320.727325	1.588867	99998.000000	4.263362	3.375090	0.259193	0.597643	3.903243	4.999991	3.118828	2.911208	2.409832	1.910451	1.909809	2.593271	2.703691	2.506136	0.201088	4.999991	50445.000000		1
12423.859375	3759.472168	1.970509	3.950269	7027.735840	91988.867188	1182.027954	715.242371	174.083221	103.342255	58.603371	260.569763	345.363312	174.305252	0.894172	99998.000000	4.094256	3.575127	0.294578	0.596627	3.846815	4.963735	3.072628	2.854453	2.240757	2.014278	1.767923	2.415924	2.538276	2.241310	0.000000	4.999991	50510.000000		1
7728.265625	1296.391479	2.636597	3.521630	2760.929932	37696.550781	480.428009	279.531677	78.487320	33.541828	31.454136	96.147888	121.866272	104.618919	0.989830	0.000000	3.888082	3.112736	0.421044	0.546744	3.441055	4.576302	2.681628	2.446431	1.894799	1.525587	1.497678	1.982940	2.085884	2.019610	0.000000	0.000000	50682.000000		1
13686.427734	4922.340820	2.716774	5.143676	8046.214355	99998.000000	1341.161133	814.329041	170.697281	135.690674	63.253651	296.760529	394.252930	233.161484	2.012474	0.000000	4.136290	3.692172	0.434053	0.711274	3.905591	4.999991	3.127481	2.910800	2.232227	2.132550	1.801086	2.472406	2.595775	2.367657	0.303730	0.000000	50706.000000		1
18625.203125	3603.435059	2.889463	4.119875	7718.996094	98590.109375	1242.870117	772.458069	201.957138	85.462738	55.988361	305.882202	446.238586	278.461609	2.328577	0.000000	4.270101	3.556717	0.460817	0.614884	3.887561	4.993834	3.094426	2.887875	2.305259	1.931777	1.748098	2.485554	2.649567	2.444765	0.367091	0.000000	50743.000000		1
8064.679688	2535.755371	2.124696	3.641896	5899.213867	78984.171875	1002.569702	602.297363	169.241745	76.985535	47.730110	212.833481	266.496704	183.004471	0.948159	99998.000000	3.906587	3.404107	0.327297	0.561327	3.770794	4.897540	3.001115	2.779811	2.228508	1.886409	1.678792	2.328040	2.425692	2.262462	0.000000	4.999991	50833.000000		1
17776.351562	2394.584717	2.186371	4.354239	7091.448730	99998.000000	1207.049316	721.786072	242.946198	80.386902	67.805244	284.268280	407.957062	212.679291	1.492356	0.000000	4.249843	3.379230	0.339724	0.638912	3.850735	4.999991	3.081725	2.858408	2.385510	1.905185	1.831263	2.453728	2.610615	2.327725	0.173872	0.000000	50900.000000		1
11570.440430	3216.512207	1.933504	1.837908	5835.513184	81351.726562	1006.304138	592.028503	164.724075	71.043175	42.746788	217.169220	281.792053	181.589035	2.169027	99998.000000	4.063350	3.507385	0.286345	0.264324	3.766079	4.910367	3.002729	2.772343	2.216757	1.851522	1.630903	2.336798	2.449929	2.259090	0.336265	4.999991	50931.000000		1
13958.374023	2816.384766	1.989012	4.437500	8437.861328	99998.000000	1370.444336	851.907471	244.784103	111.137947	72.196495	412.107758	540.295715	341.363708	1.324291	99998.000000	4.144835	3.449692	0.298637	0.647138	3.926232	4.999991	3.136861	2.930393	2.388783	2.045862	1.858516	2.615011	2.732631	2.533217	0.121984	4.999991	51129.000000		1
6504.249512	1577.057861	3.759078	3.376694	2559.533936	35616.589844	406.825317	257.017303	52.229282	23.149628	18.511684	80.911140	113.200966	69.596901	1.391510	0.000000	3.813197	3.197848	0.575081	0.528492	3.408161	4.551652	2.609408	2.409962	1.717914	1.364544	1.267446	1.908008	2.053850	1.842590	0.143486	0.000000	51165.000000		1
5616.425781	3089.539307	0.943624	2.793867	4657.040527	62211.894531	789.523438	473.039368	157.147324	40.797863	46.533619	192.496231	258.451233	122.988754	0.461482	0.000000	3.749460	3.489894	0.000000	0.446206	3.668110	4.793873	2.897365	2.674897	2.196307	1.610637	1.667767	2.284422	2.412379	2.089865	0.000000	0.000000	51212.000000		1
10633.120117	4865.152832	2.248045	4.227806	7237.087891	94369.398438	1193.924927	732.875183	190.988281	62.365532	50.231022	276.500366	344.546143	211.482803	2.514820	99998.000000	4.026661	3.687097	0.351805	0.626115	3.859564	4.974831	3.076977	2.865030	2.281007	1.794945	1.700972	2.441696	2.537247	2.325275	0.400507	4.999991	51231.000000		1
20992.671875	7191.315918	2.235711	4.933982	12482.067383	99998.000000	2085.893311	1270.543579	342.695892	148.916824	92.950050	480.976898	695.117859	375.728882	2.583164	99998.000000	4.322068	3.856808	0.349416	0.693198	4.096286	4.999991	3.319292	3.103990	2.534909	2.172944	1.968250	2.682124	2.842058	2.574875	0.412152	4.999991	51292.000000		1
15972.961914	3472.666016	2.072273	3.595639	10190.871094	99998.000000	1725.576904	1043.003662	311.189331	188.706314	84.405014	401.724823	555.406006	292.196594	1.914163	0.000000	4.203385	3.540663	0.316447	0.555776	4.008211	4.999991	3.236934	3.018286	2.493025	2.275786	1.926368	2.603929	2.744611	2.465675	0.281979	0.000000	51351.000000		1
7040.181641	2927.498047	2.951138	4.841470	5582.066895	82398.898438	934.169312	560.851929	173.546646	92.826706	42.321232	254.596558	364.923462	159.756165	1.158666	0.000000	3.847584	3.466497	0.469990	0.684977	3.746795	4.915921	2.970426	2.748848	2.239416	1.967673	1.626558	2.405853	2.562202	2.203458	0.063958	0.000000	51415.000000		1
7066.313477	2274.914062	2.698272	6.111970	7234.303223	95956.968750	1218.656494	737.096802	214.048477	103.447098	78.764854	352.240051	449.905151	206.669083	1.428222	99998.000000	3.849193	3.356965	0.431086	0.786181	3.859397	4.982077	3.085881	2.867525	2.330512	2.014718	1.896333	2.546839	2.653121	2.315275	0.154796	4.999991	51527.000000		1
6109.077637	2363.519287	3.219423	3.564802	3591.966553	45582.746094	589.573853	368.167572	86.313850	73.679771	30.448837	129.917908	144.917221	78.437981	0.138427	0.000000	3.785976	3.373559	0.507778	0.552035	3.555332	4.658801	2.770538	2.566046	1.936080	1.867348	1.483571	2.113669	2.161120	1.894526	0.000000	0.000000	51603.000000		1
21466.109375	8976.442383	2.463907	9.713777	19883.382812	99998.000000	3253.319824	2028.437134	538.198730	181.280670	178.801346	871.834595	1159.448730	709.414124	3.425454	0.000000	4.331753	3.953104	0.391624	0.987388	4.298490	4.999991	3.512327	3.307162	2.730943	2.258352	2.252371	2.940434	3.064252	2.850900	0.534718	0.000000	51633.000000		1
10275.745117	2698.370117	1.110146	0.468728	5720.748535	72397.734375	948.946594	571.820740	132.187546	40.822533	32.777058	167.302078	201.053604	90.464561	2.484013	99998.000000	4.011813	3.431102	0.045380	0.000000	3.757453	4.859725	2.977242	2.757260	2.121191	1.610900	1.515570	2.223501	2.303312	1.956478	0.395154	4.999991	51683.000000		1
15445.596680	6135.400391	2.766114	5.088169	11515.772461	99998.000000	1928.268066	1175.798706	349.865570	117.656967	90.646500	476.178589	643.912415	349.803894	2.225683	99998.000000	4.188805	3.787843	0.441870	0.706562	4.061293	4.999991	3.285167	3.070333	2.543901	2.070618	1.957351	2.677770	2.808827	2.543825	0.347463	4.999991	51726.000000		1
13675.706055	3173.623535	1.353761	3.786831	5632.078613	77035.460938	920.745789	570.429993	162.728897	61.514420	53.064976	234.724945	286.211060	157.720901	1.318782	0.000000	4.135950	3.501555	0.131542	0.578276	3.750669	4.886691	2.964140	2.756202	2.211465	1.788977	1.724808	2.370559	2.456686	2.197889	0.120173	0.000000	51751.000000		1
11266.220703	4718.388672	2.889463	3.919432	7836.905762	99998.000000	1299.728027	797.982178	202.786667	116.941544	64.135597	273.305603	381.813110	161.553986	1.842889	99998.000000	4.051778	3.673794	0.460817	0.593223	3.894145	4.999991	3.113853	2.901993	2.307039	2.067969	1.807099	2.436649	2.581851	2.208318	0.265499	4.999991	51901.000000		1
6564.533691	1555.265137	2.010598	2.750695	3285.069824	42544.695312	524.362000	333.228821	94.627609	71.703094	33.036095	143.600464	190.152588	133.482712	1.373372	99998.000000	3.817204	3.191804	0.303325	0.439442	3.516545	4.628845	2.719631	2.522743	1.976018	1.855538	1.518989	2.157156	2.279102	2.125425	0.137788	4.999991	51956.000000		1
11493.066406	3038.895020	1.162570	2.645848	5262.313965	63012.125000	841.718811	529.447083	120.814720	66.889374	34.750652	175.341385	259.777222	123.960129	2.039360	0.000000	4.060436	3.482716	0.065419	0.422565	3.721177	4.799424	2.925167	2.723823	2.082120	1.825357	1.540963	2.243884	2.414601	2.093282	0.309494	0.000000	52020.000000		1
14116.239258	2968.200195	2.759946	4.156880	5187.255859	76188.765625	838.422302	524.880066	173.805679	99.882301	54.616096	273.003387	365.250366	219.148972	1.013131	0.000000	4.149719	3.472493	0.440901	0.618767	3.714938	4.881891	2.923463	2.720060	2.240064	1.999489	1.737321	2.436168	2.562591	2.340739	0.005666	0.000000	52114.000000		1
12359.476562	4469.330566	2.059937	4.674948	10352.971680	99998.000000	1710.543701	1049.581299	272.682678	104.677513	79.868835	417.251434	521.688416	356.649811	2.622398	0.000000	4.092000	3.650243	0.313854	0.669777	4.015065	4.999991	3.233134	3.021016	2.435658	2.019853	1.902377	2.620398	2.717411	2.552242	0.418699	0.000000	52177.000000		1
14581.301758	3998.307861	3.207088	6.531359	6219.188477	79662.835938	1014.340332	628.089722	180.969208	66.395981	53.866749	254.571884	346.806519	180.383301	0.832410	99998.000000	4.163796	3.601876	0.506111	0.815004	3.793734	4.901256	3.006184	2.798022	2.257605	1.822142	1.731321	2.405810	2.540087	2.256196	0.000000	4.999991	52262.000000		1
8848.689453	2124.720703	1.729977	2.670518	3767.286377	53033.582031	645.793457	375.963257	115.199226	28.965559	36.264767	179.103546	235.085739	116.361801	0.115923	99998.000000	3.946879	3.327302	0.238040	0.426595	3.576029	4.724551	2.810094	2.575145	2.061450	1.461882	1.559485	2.253104	2.371226	2.065810	0.000000	4.999991	52299.000000		1
19534.904297	4044.261719	2.204873	3.928683	9948.443359	99998.000000	1663.069580	1014.343445	303.772949	97.341301	75.826050	415.021881	578.959595	306.477386	3.091213	0.000000	4.290811	3.606839	0.343384	0.594247	3.997755	4.999991	3.220910	3.006185	2.482549	1.988297	1.879818	2.618071	2.762648	2.486398	0.490129	0.000000	52397.000000		1
4986.954590	902.527100	1.359929	1.813238	2551.991211	37520.917969	410.544312	260.619110	52.926208	44.282490	27.016636	124.055725	125.138115	97.982712	0.120972	0.000000	3.697835	2.955460	0.133516	0.258455	3.406879	4.574274	2.613360	2.416006	1.723671	1.646232	1.431631	2.093617	2.097390	1.991149	0.000000	0.000000	52438.000000		1
12238.748047	2991.479492	2.402232	3.540132	6981.960938	91843.007812	1192.441650	711.504883	186.751221	67.799080	54.594509	238.693710	342.449188	244.543564	0.601389	99998.000000	4.087737	3.475886	0.380615	0.549019	3.843977	4.963046	3.076437	2.852178	2.271263	1.831224	1.737149	2.377841	2.534596	2.388356	0.000000	4.999991	52569.000000		1
6584.969238	2652.073975	1.649800	2.217208	2992.170166	41349.882812	490.906525	298.647766	76.452049	43.542393	24.420128	123.556160	156.709442	143.437027	0.948424	99998.000000	3.818554	3.423586	0.217431	0.345806	3.475986	4.616474	2.690999	2.475159	1.883389	1.638912	1.387748	2.091864	2.195095	2.156661	0.000000	4.999991	52596.000000		1
6263.391113	3171.859619	2.590341	5.106671	3494.856689	44405.507812	569.097839	356.301331	93.443451	33.011425	27.399019	116.719513	132.995483	66.815369	0.641015	0.000000	3.796809	3.501314	0.413357	0.708138	3.543429	4.647437	2.755187	2.551817	1.970549	1.518664	1.437735	2.067143	2.123837	1.824876	0.000000	0.000000	52643.000000		1
6221.418457	1838.642212	3.234842	6.488186	2540.134277	33352.378906	421.371307	257.979431	54.387901	29.869093	29.804335	111.523415	136.134735	99.515335	0.409200	0.000000	3.793890	3.264497	0.509853	0.812123	3.404857	4.523127	2.624665	2.411585	1.735502	1.475222	1.474279	2.047366	2.133969	1.997890	0.000000	0.000000	52728.000000		1
6765.050781	1605.597900	2.257297	3.333522	3248.546143	39078.496094	540.181580	327.940186	66.491577	30.652363	22.939932	127.528015	195.240753	152.854767	1.278000	99998.000000	3.830271	3.205637	0.353589	0.522903	3.511689	4.591938	2.732540	2.515795	1.822767	1.486464	1.360592	2.105606	2.290570	2.184279	0.106531	4.999991	52797.000000		1
8987.932617	2301.967773	2.679769	4.045865	5640.907715	84888.312500	956.853271	572.052063	203.918396	85.724854	67.290260	288.789062	389.408356	196.841217	1.164961	99998.000000	3.953660	3.362099	0.428097	0.607011	3.751349	4.928848	2.980845	2.757436	2.309456	1.933107	1.827952	2.460581	2.590405	2.294116	0.066311	4.999991	52851.000000		1
14771.537109	4968.501465	2.886379	2.972724	8506.847656	99998.000000	1413.934326	861.686035	220.496567	128.126266	67.345772	323.342346	419.585815	296.498383	2.774487	99998.000000	4.169425	3.696225	0.460353	0.473155	3.929769	4.999991	3.150429	2.935349	2.343402	2.107638	1.828310	2.509663	2.622821	2.472022	0.443183	4.999991	52879.000000		1
6380.132324	1248.525635	3.120744	4.187717	2662.358154	44157.738281	475.703705	273.065063	126.522720	25.921907	26.550991	158.806381	147.661743	85.564499	0.018256	99998.000000	3.804830	3.096397	0.494258	0.621977	3.425267	4.645007	2.677336	2.436266	2.102169	1.413667	1.424081	2.200868	2.169268	1.932294	0.000000	4.999991	52940.000000		1
6135.678223	2136.275391	1.989012	2.824705	2886.515137	35894.757812	451.989746	292.637543	59.904709	49.031445	32.484104	85.265373	110.175819	34.806160	0.921908	0.000000	3.787863	3.329657	0.298637	0.450973	3.460374	4.555031	2.655128	2.466330	1.777461	1.690475	1.511671	1.930773	2.042086	1.541656	0.000000	0.000000	52967.000000		1
9006.697266	7930.750000	1.689889	6.290827	18540.525391	99998.000000	3085.555176	1894.658325	504.974548	169.238663	122.079048	616.208069	803.862854	548.267151	2.858497	99998.000000	3.954566	3.899314	0.227858	0.798708	4.268122	4.999991	3.489333	3.277531	2.703269	2.228500	2.086641	2.789727	2.905182	2.738992	0.456138	4.999991	53062.000000		1
8148.033203	1706.306641	3.080655	2.670518	4207.749023	55261.757812	686.961426	428.963470	128.659744	50.166264	34.103065	160.588776	220.326965	136.073059	1.416836	99998.000000	3.911053	3.232057	0.488643	0.426595	3.624050	4.742424	2.836932	2.632420	2.109443	1.700412	1.532793	2.205715	2.343068	2.133772	0.151319	4.999991	53112.000000		1
23684.472656	4167.253418	1.285919	7.030924	12250.559570	99998.000000	2046.597290	1249.259521	386.707001	179.263901	109.552902	533.505310	751.204956	387.379272	2.377037	0.000000	4.374464	3.619850	0.109214	0.847012	4.088156	4.999991	3.311032	3.096653	2.587382	2.253493	2.039624	2.727139	2.875758	2.588136	0.376036	0.000000	53212.000000		1
13189.002930	7082.549316	2.636597	5.180681	13905.787109	99998.000000	2319.292236	1414.076172	395.671448	212.666962	127.611275	626.486206	854.528687	435.146362	2.344435	0.000000	4.120212	3.850190	0.421044	0.714387	4.143196	4.999991	3.365355	3.150473	2.597335	2.327700	2.105889	2.796911	2.931727	2.638635	0.370038	0.000000	53262.000000		1
7308.904785	3159.537109	3.339689	3.176251	6010.472168	79841.007812	1025.447998	613.441956	134.525024	88.750000	48.436283	257.270142	302.098480	187.309372	0.838676	0.000000	3.863852	3.499624	0.523706	0.501915	3.778908	4.902226	3.010914	2.787773	2.128803	1.948168	1.685171	2.410389	2.480149	2.272559	0.000000	0.000000	53326.000000		1
14300.530273	3551.887207	2.784616	4.681116	7006.350098	99998.000000	1165.782715	708.902222	199.154022	98.229416	61.946144	293.473236	358.651154	252.104889	0.910961	0.000000	4.155352	3.550459	0.444765	0.670349	3.845492	4.999991	3.066618	2.850586	2.299189	1.992242	1.792014	2.467568	2.554672	2.401581	0.000000	0.000000	53418.000000		1
9662.525391	2722.466309	2.837040	4.403579	4559.196777	62062.992188	764.514343	463.014130	130.349640	80.201874	48.485626	224.718216	273.499878	166.336868	0.090025	99998.000000	3.985091	3.434963	0.452865	0.643806	3.658888	4.792833	2.883386	2.665594	2.115110	1.904184	1.685613	2.351638	2.436957	2.220989	0.000000	4.999991	53484.000000		1
14536.463867	4819.649414	2.840123	4.332653	10841.712891	99998.000000	1774.139648	1095.892944	286.491669	71.561241	70.651535	415.570801	591.926758	307.473419	2.596843	99998.000000	4.162459	3.683015	0.453337	0.636754	4.035098	4.999991	3.248988	3.039768	2.457112	1.854678	1.849122	2.618645	2.772268	2.487808	0.414446	4.999991	53509.000000		1
13024.549805	1514.269897	2.692104	3.068320	6076.149414	76445.671875	1021.513123	615.430969	141.235229	57.166348	44.251652	250.430420	347.096375	134.599030	1.043315	99998.000000	4.114763	3.180203	0.430092	0.486901	3.783628	4.883353	3.009244	2.789179	2.149943	1.757140	1.645929	2.398687	2.540450	2.129042	0.018415	4.999991	53544.000000		1
4860.693848	2204.238037	1.674470	1.776234	3721.119873	48900.980469	601.464722	370.995361	78.499657	41.467033	28.151451	141.500443	201.799866	171.801254	0.553696	0.000000	3.686698	3.343258	0.223877	0.249500	3.570674	4.689318	2.779210	2.569368	1.894868	1.617703	1.449501	2.150758	2.304921	2.235026	0.000000	0.000000	53571.000000		1
6516.985352	1707.441528	2.328223	3.651147	2873.307617	40106.679688	485.648773	295.271057	106.154625	34.195580	33.856369	156.003265	190.217346	157.190506	1.080606	0.000000	3.814047	3.232346	0.367025	0.562429	3.458382	4.603217	2.686322	2.470221	2.025939	1.533970	1.529640	2.193134	2.279250	2.196426	0.033667	0.000000	53647.000000		1
7318.187012	2508.270020	1.470943	3.108409	4306.805176	57785.722656	708.017151	439.112061	126.368530	67.376610	28.327225	145.234848	221.739319	97.282707	0.754582	99998.000000	3.864403	3.399374	0.167596	0.492538	3.634155	4.761820	2.850044	2.642575	2.101639	1.828509	1.452204	2.162071	2.345843	1.988036	0.000000	4.999991	53724.000000		1
10579.493164	3274.468018	2.716774	3.108409	5287.674316	69898.023438	877.789307	533.607056	150.912003	83.939369	44.692627	195.805069	263.061432	165.149628	1.333563	0.000000	4.024465	3.515141	0.434053	0.492538	3.723265	4.844465	2.943390	2.727221	2.178724	1.923966	1.650236	2.291824	2.420057	2.217878	0.125013	0.000000	53773.000000		1
7031.476562	943.587036	1.406185	2.174036	2609.327148	32398.880859	420.794647	257.627869	78.012421	33.881039	10.382948	90.600243	126.596725	51.359669	0.881660	99998.000000	3.847047	2.974782	0.148042	0.337267	3.416528	4.510530	2.624070	2.410993	1.892164	1.529957	1.016321	1.957129	2.102422	1.710622	0.000000	4.999991	53793.000000		1
13529.617188	2400.946533	1.045387	7.410224	10414.291016	99998.000000	1767.346191	1063.199097	314.846649	168.665085	106.284142	502.889954	633.751465	423.730377	2.635654	0.000000	4.131286	3.380383	0.019277	0.869831	4.017630	4.999991	3.247322	3.026615	2.498099	2.227025	2.026469	2.701473	2.801919	2.627090	0.420888	0.000000	53897.000000		1
8236.037109	1630.903076	1.859494	3.484625	3557.826660	50146.835938	588.281738	363.017731	118.542000	62.100330	40.649845	184.567932	266.188324	160.536362	0.556488	0.000000	3.915718	3.212428	0.269395	0.542156	3.551185	4.700243	2.769585	2.559928	2.073872	1.793094	1.609059	2.266156	2.425189	2.205573	0.000000	0.000000	53957.000000		1
13743.335938	2619.919678	2.056854	3.484625	7975.791016	99998.000000	1381.588989	809.629456	238.015289	87.279060	72.816322	355.444061	449.094116	209.237839	1.637984	0.000000	4.138092	3.418288	0.313203	0.542156	3.901774	4.999991	3.140379	2.908286	2.376605	1.940910	1.862229	2.550771	2.652337	2.320640	0.214310	0.000000	54024.000000		1
19384.171875	3417.180420	2.115445	2.402232	8293.678711	99998.000000	1369.497681	836.979126	259.928345	125.542091	78.293045	333.953491	483.607330	320.394287	2.006112	0.000000	4.287447	3.533668	0.325402	0.380615	3.918747	4.999991	3.136561	2.922715	2.414854	2.098789	1.893723	2.523686	2.684493	2.505685	0.302355	0.000000	54053.000000		1
20199.750000	23309.468750	1.840992	16.929726	46630.804688	99998.000000	7706.741211	4761.233887	1277.259888	501.607117	407.559235	2006.795410	2618.735596	1556.501709	3.512489	99998.000000	4.305346	4.367532	0.265052	1.228650	4.668673	4.999991	3.886871	3.677720	3.106279	2.700364	2.610191	3.302503	3.418092	3.192150	0.545615	4.999991	54213.000000		0
5898.698730	1998.768433	1.526451	4.224722	3496.688477	46611.753906	593.820129	355.231293	101.899063	32.727718	33.255039	135.126343	204.362457	147.183762	0.442450	0.000000	3.770756	3.300762	0.183683	0.625798	3.543657	4.668496	2.773655	2.550511	2.008170	1.514916	1.521858	2.130740	2.310401	2.167860	0.000000	0.000000	54335.000000		1
8526.731445	2295.165039	2.146282	3.265679	3538.266357	49575.554688	585.460144	361.525208	111.131775	44.741966	34.229500	143.205750	179.174469	111.837952	0.084771	0.000000	3.930783	3.360814	0.331687	0.513974	3.548790	4.695268	2.767497	2.558139	2.045838	1.650715	1.534401	2.155961	2.253276	2.048589	0.000000	0.000000	54426.000000		1
11374.068359	7507.041504	1.267417	5.473636	11996.980469	99998.000000	1933.960571	1220.636353	397.426086	225.532318	136.514038	671.400879	863.434509	496.454193	3.732242	0.000000	4.055916	3.875469	0.102919	0.738276	4.079072	4.999991	3.286448	3.086586	2.599256	2.353209	2.135177	2.826982	2.936229	2.695879	0.571970	0.000000	54548.000000		1
17814.373047	4755.880859	0.946708	4.952485	10103.934570	99998.000000	1689.589722	1029.580200	271.304260	84.226158	81.944191	443.370697	566.402649	398.804504	2.264170	0.000000	4.250771	3.677231	0.000000	0.694823	4.004490	4.999991	3.227781	3.012660	2.433457	1.925447	1.913518	2.646767	2.753125	2.600760	0.354909	0.000000	54635.000000		1
5899.691895	796.064087	1.970509	2.704439	116.932289	5081.622070	2.081524	10.392200	36.178425	52.978630	9.735363	9.448576	15.529708	12.045084	1.027612	0.000000	3.770829	2.900948	0.294578	0.432077	2.067935	3.706002	0.318381	1.016707	1.558450	1.724101	0.988352	0.975366	1.191163	1.080810	0.011829	0.000000	54671.000000		1
8844.989258	1713.525635	2.926468	2.960389	4087.896484	49449.019531	721.132324	414.315735	93.600723	39.974506	43.465298	165.458008	233.291000	127.068542	1.001386	0.000000	3.946697	3.233891	0.466344	0.471349	3.611500	4.694158	2.858015	2.617332	1.971279	1.601783	1.638143	2.218688	2.367898	2.104038	0.000602	0.000000	54721.000000		1
8793.262695	3724.268311	2.093859	3.404448	7227.306152	97050.390625	1215.992188	735.804749	207.347504	106.780624	50.052162	276.620605	392.128204	199.147842	2.658820	99998.000000	3.944150	3.571041	0.320947	0.532047	3.858976	4.986997	3.084931	2.866763	2.316699	2.028492	1.699423	2.441885	2.593428	2.299176	0.424689	4.999991	54780.000000		1
7134.340820	2391.371582	3.681984	4.511510	3241.145020	45224.039062	542.642395	330.986938	94.923645	25.829395	26.973463	108.945404	138.105240	59.864620	0.139414	0.000000	3.853354	3.378647	0.566082	0.654322	3.510699	4.655369	2.734514	2.519811	1.977374	1.412114	1.430937	2.037209	2.140210	1.777170	0.000000	0.000000	54848.000000		1
8595.157227	3000.650391	2.479326	4.150712	5990.227051	83947.851562	1004.500122	611.786011	200.550949	60.913090	58.520111	219.673218	313.073486	170.256302	2.456362	99998.000000	3.934254	3.477215	0.394334	0.618123	3.777443	4.924010	3.001950	2.786600	2.302225	1.784711	1.767305	2.341777	2.495646	2.231103	0.390292	4.999991	54959.000000		1
10615.807617	1841.784546	1.523367	2.522498	4475.688965	59127.152344	747.430420	451.946594	105.593384	59.778275	26.625000	156.690933	199.659744	130.947876	1.968426	99998.000000	4.025953	3.265239	0.182805	0.401831	3.650860	4.771787	2.873571	2.655087	2.023637	1.776543	1.425290	2.195044	2.300291	2.117099	0.294119	4.999991	55250.000000		1
8568.377930	882.828125	2.445405	2.229543	3124.980713	46718.906250	527.054138	316.884979	86.036308	45.269283	15.878171	118.649933	122.788307	73.260384	1.044788	0.000000	3.932899	2.945876	0.388351	0.348216	3.494847	4.669493	2.721855	2.500902	1.934682	1.655804	1.200800	2.074267	2.089157	1.864869	0.019028	0.000000	55366.000000		1
7554.413574	3539.071289	2.713690	3.598723	6302.909180	90706.304688	1031.806641	636.890747	194.186111	94.072533	55.390114	297.731903	386.700836	233.522278	1.918774	99998.000000	3.878201	3.548889	0.433560	0.556148	3.799541	4.957637	3.013598	2.804065	2.288218	1.973463	1.743432	2.473825	2.587375	2.368328	0.283024	4.999991	55416.000000		1
13303.702148	5726.287109	4.048949	4.705785	8937.812500	99998.000000	1531.859619	902.157043	289.260864	154.467560	68.653275	337.950012	459.301300	239.137772	2.166123	0.000000	4.123972	3.757873	0.607342	0.672632	3.951231	4.999991	3.185219	2.955282	2.461290	2.188837	1.836661	2.528852	2.662098	2.378648	0.335683	0.000000	55447.000000		1
9772.744141	1029.130005	2.127780	3.746742	3857.667725	52501.921875	644.526062	391.366547	119.541130	82.730545	24.602068	137.053680	178.859924	92.428902	0.443118	99998.000000	3.990016	3.012470	0.327927	0.573654	3.586325	4.720175	2.809241	2.592584	2.077517	1.917666	1.390972	2.136891	2.252513	1.965808	0.000000	4.999991	55536.000000		1
6959.138184	4341.457031	2.722941	3.657314	7448.706055	99998.000000	1242.055908	758.217346	194.494492	75.970985	64.570404	295.224823	374.384399	183.201828	0.692680	0.000000	3.842556	3.637635	0.435038	0.563162	3.872081	4.999991	3.094141	2.879794	2.288907	1.880648	1.810034	2.470153	2.573318	2.262930	0.000000	0.000000	55580.000000		1
7277.213379	2684.820068	2.537917	3.216340	4135.028320	54852.718750	691.457458	420.942688	104.914963	57.770763	31.774843	129.443024	177.077530	160.514771	0.224636	99998.000000	3.861965	3.428915	0.404477	0.507362	3.616478	4.739198	2.839766	2.624223	2.020838	1.761708	1.502083	2.112079	2.248163	2.205515	0.000000	4.999991	55655.000000		1
8547.879883	1300.387939	2.685936	3.564802	2856.704590	39793.187500	465.333099	290.494354	72.646721	58.985756	15.979934	100.153664	124.913002	76.430466	0.016290	0.000000	3.931858	3.114073	0.429096	0.552035	3.455865	4.599809	2.667764	2.463138	1.861216	1.770747	1.203575	2.000667	2.096608	1.883266	0.000000	0.000000	55691.000000		1
17601.962891	6273.246582	1.477111	4.687283	12896.285156	99998.000000	2124.085449	1312.149292	278.042206	151.738449	76.038834	402.545074	501.076721	330.034058	1.704425	0.000000	4.245561	3.797492	0.169413	0.670921	4.110465	4.999991	3.327172	3.117983	2.444111	2.181096	1.881035	2.604815	2.699904	2.518559	0.231578	0.000000	55735.000000		1
5949.821289	1690.647461	3.315019	2.682853	2632.044922	44692.320312	454.903900	267.323151	107.751999	27.864664	34.778404	146.742798	184.398331	99.358063	1.059502	0.000000	3.774504	3.228053	0.520486	0.428597	3.420293	4.650233	2.657920	2.427037	2.032425	1.445054	1.541310	2.166557	2.265757	1.997203	0.025102	0.000000	55821.000000		1
21180.726562	6704.732422	2.741444	4.403579	13227.755859	99998.000000	2189.312744	1348.155029	390.829956	146.748962	122.911659	567.281494	721.107666	403.525726	2.899110	99998.000000	4.325941	3.826381	0.437979	0.643806	4.121486	4.999991	3.340308	3.129740	2.591988	2.166575	2.089593	2.753799	2.858000	2.605871	0.462265	4.999991	55860.000000		1
22939.673828	12822.161133	1.896499	8.986014	20627.103516	99998.000000	3451.104492	2107.396240	556.642578	189.619095	191.839386	922.747131	1184.309814	712.454651	2.962856	0.000000	4.360587	4.107961	0.277953	0.953567	4.314438	4.999991	3.537958	3.323746	2.745576	2.277882	2.282938	2.965083	3.073465	2.852757	0.471711	0.000000	55929.000000		1
12894.900391	3036.687012	1.794736	4.610189	5322.708984	75975.031250	883.645325	543.508972	166.413956	78.132690	47.745525	214.813248	271.646545	130.898544	1.821718	0.000000	4.110418	3.482400	0.254001	0.663719	3.726133	4.880671	2.946278	2.735207	2.221190	1.892833	1.678933	2.332061	2.434004	2.116935	0.260481	0.000000	55988.000000		1
8213.279297	3859.194092	2.217208	1.800903	4800.092285	69513.382812	852.120300	488.162018	131.965515	59.164612	43.206264	246.433899	336.531494	212.047134	3.235222	99998.000000	3.914517	3.586497	0.345806	0.255490	3.681250	4.842068	2.930501	2.688564	2.120461	1.772062	1.635547	2.391701	2.527026	2.326432	0.509904	4.999991	56054.000000		1
13820.950195	4328.702637	3.555551	4.523845	6239.430176	83913.796875	1048.335449	630.939087	159.201096	47.551250	42.759121	222.109360	293.405396	182.452484	1.967957	99998.000000	4.140538	3.636358	0.550907	0.655508	3.795145	4.923833	3.020500	2.799987	2.201946	1.677162	1.631029	2.346567	2.467468	2.261150	0.294016	4.999991	56181.000000		1
11097.459961	3712.145996	3.006645	5.575400	8355.063477	99998.000000	1353.594849	851.673157	245.770889	122.276405	69.615402	362.166626	451.588867	399.634033	1.689719	0.000000	4.045224	3.569625	0.478082	0.746276	3.921950	4.999991	3.131489	2.930273	2.390530	2.087343	1.842705	2.558908	2.654743	2.601662	0.227815	0.000000	56273.000000		1
10560.112305	1351.732178	2.192538	3.133079	4220.651367	53870.527344	675.745850	423.533020	126.914352	64.761597	34.824661	159.327530	194.553085	117.447273	1.036115	0.000000	4.023669	3.130891	0.340947	0.495971	3.625380	4.731351	2.829783	2.626887	2.103511	1.811318	1.541887	2.202291	2.289038	2.069843	0.015408	0.000000	56372.000000		1
6864.013672	2849.174072	3.031315	4.329569	5362.695801	68643.250000	878.153198	547.283447	141.367828	48.260513	59.667259	263.027496	372.879517	184.836212	0.960473	0.000000	3.836578	3.454719	0.481631	0.636445	3.729383	4.836598	2.943570	2.738212	2.150351	1.683592	1.775736	2.420001	2.571568	2.266787	0.000000	0.000000	56491.000000		1
8678.026367	950.170837	1.955090	3.281098	3680.250977	46913.183594	606.417236	369.438080	96.107803	55.932854	35.324226	131.358017	170.361145	109.293869	0.469197	0.000000	3.938421	2.977802	0.291167	0.516019	3.565877	4.671295	2.782772	2.567542	1.982759	1.747667	1.548073	2.118457	2.231370	2.038596	0.000000	0.000000	56509.000000		1
17714.921875	3454.188232	2.550252	2.861710	9713.250000	99998.000000	1583.163696	978.328430	325.106232	90.230194	93.597641	476.718262	664.166382	284.074005	0.956596	99998.000000	4.248339	3.538346	0.406583	0.456626	3.987365	4.999991	3.199526	2.990485	2.512025	1.955352	1.971265	2.678262	2.822277	2.453432	0.000000	4.999991	56549.000000		1
20613.976562	7846.172363	2.174036	4.360406	13004.132812	99998.000000	2145.791748	1315.852905	285.193420	162.371185	112.010643	487.659363	624.238159	394.922089	4.267403	0.000000	4.314162	3.894658	0.337267	0.639527	4.114081	4.999991	3.331588	3.119207	2.455139	2.210509	2.049259	2.688117	2.795350	2.596511	0.630164	0.000000	56583.000000		1
7697.443848	2241.310547	2.118529	3.854673	3234.416504	41414.964844	524.466858	331.702362	86.686981	30.436501	28.802120	122.933243	183.507126	143.729980	0.468212	99998.000000	3.886347	3.350502	0.326034	0.585988	3.509796	4.617157	2.719718	2.520749	1.937954	1.483395	1.459424	2.089669	2.263653	2.157547	0.000000	4.999991	56681.000000		1
6617.873047	3199.903076	2.920300	4.030447	4953.292480	65903.812500	852.481079	500.327362	129.538620	89.434593	50.113838	243.788055	309.693726	167.373001	2.440567	0.000000	3.820719	3.505137	0.465428	0.605353	3.694894	4.818911	2.930685	2.699254	2.112399	1.951506	1.699958	2.387012	2.490932	2.223686	0.387491	0.000000	56722.000000		1
7575.050293	1847.597412	2.414567	4.545431	3698.130615	53328.648438	613.722595	375.328003	113.305817	41.846336	33.461651	165.507339	211.112762	148.087296	1.090701	0.000000	3.879385	3.266607	0.382839	0.657575	3.567982	4.726961	2.787972	2.574411	2.054252	1.621657	1.524547	2.218817	2.324514	2.170518	0.037706	0.000000	56900.000000		1
7588.723145	1293.449585	3.685068	2.673601	2603.982910	34155.281250	427.187256	262.046875	63.253651	40.674515	27.617964	87.263641	124.098900	39.875824	0.557441	0.000000	3.880169	3.111749	0.566445	0.427097	3.415638	4.533458	2.630618	2.418379	1.801086	1.609322	1.441192	1.940833	2.093768	1.600710	0.000000	0.000000	56930.000000		1
8626.401367	3513.537842	2.389898	3.422950	4335.693359	59783.171875	740.134277	436.897949	109.756432	40.800949	31.876608	174.937408	227.990051	147.193024	0.648115	0.000000	3.935830	3.545745	0.378379	0.534401	3.637058	4.776579	2.869311	2.640380	2.040430	1.610670	1.503472	2.242883	2.357916	2.167887	0.000000	0.000000	56994.000000		1
25059.222656	9681.583008	3.197837	8.912005	20035.960938	99998.000000	3334.452881	2047.972534	508.255646	224.749054	208.553253	951.799072	1294.590576	869.358398	2.852389	0.000000	4.398968	3.985946	0.504856	0.949975	4.301810	4.999991	3.523025	3.311324	2.706082	2.351698	2.319217	2.978545	3.112133	2.939199	0.455209	0.000000	57076.000000		1
10703.657227	3502.128174	2.161701	1.480195	7183.504883	99998.000000	1181.275513	715.106689	206.758514	116.876785	61.869049	333.790039	477.708130	267.421814	2.102340	0.000000	4.029532	3.544332	0.334796	0.170319	3.856336	4.999991	3.072351	2.854371	2.315463	2.067728	1.791473	2.523473	2.679163	2.427197	0.322703	0.000000	57163.000000		1
7630.341309	1718.835938	2.371395	3.009729	2975.552002	40205.671875	477.381256	309.373016	84.287834	53.595379	33.387638	122.372002	155.812073	53.820492	1.240049	99998.000000	3.882544	3.235234	0.375004	0.478527	3.473567	4.604287	2.678865	2.490482	1.925765	1.729127	1.523586	2.087682	2.192601	1.730948	0.093439	4.999991	57211.000000		1
4518.062500	1872.100830	3.182418	3.891678	3275.877197	49487.085938	539.808472	333.262726	98.735146	33.523323	34.349766	165.458008	223.345947	149.129608	0.205963	99998.000000	3.654952	3.272329	0.502757	0.590137	3.515328	4.694492	2.732240	2.522787	1.994472	1.525347	1.535924	2.218688	2.348978	2.173564	0.000000	4.999991	57306.000000		1
6419.776855	2021.964355	2.846291	3.971855	2760.535156	40649.851562	485.189301	278.332092	89.628868	35.361233	24.759338	115.495270	181.515030	114.446793	0.209364	0.000000	3.807520	3.305773	0.454279	0.598993	3.440993	4.609059	2.685911	2.444563	1.952448	1.548527	1.393739	2.062564	2.258913	2.058604	0.000000	0.000000	57436.000000		1
6300.701172	2662.382812	3.339689	4.015028	4651.912598	61013.984375	736.893311	472.259186	132.489746	52.670258	44.445927	189.588257	247.710571	186.661789	0.265987	0.000000	3.799389	3.425271	0.523706	0.603689	3.667632	4.785429	2.867405	2.674181	2.122182	1.721565	1.647832	2.277812	2.393945	2.271055	0.000000	0.000000	57483.000000		1
9870.782227	2533.063232	2.528666	3.219423	4007.916748	53456.039062	664.607361	403.464050	111.079353	40.911961	27.429855	125.717865	196.202881	105.907921	1.025628	0.000000	3.994352	3.403646	0.402891	0.507778	3.602919	4.727997	2.822565	2.605805	2.045633	1.611850	1.438223	2.099397	2.292705	2.024928	0.010990	0.000000	57623.000000		1
12363.630859	4599.732422	2.840123	5.223854	9131.471680	99998.000000	1478.800781	918.491577	245.203491	98.176994	77.836647	394.030884	527.572205	254.766159	0.126551	0.000000	4.092146	3.662733	0.453337	0.717991	3.960541	4.999991	3.169910	2.963075	2.389527	1.992010	1.891184	2.595530	2.722282	2.406142	0.000000	0.000000	57679.000000		1
16389.066406	6233.562012	2.263464	3.459955	14089.892578	99998.000000	2341.785156	1435.662354	351.623322	180.074921	126.646065	543.410278	683.211548	443.898041	2.638170	0.000000	4.214554	3.794736	0.354774	0.539070	4.148908	4.999991	3.369547	3.157052	2.546078	2.255453	2.102592	2.735128	2.834555	2.647283	0.421303	0.000000	57727.000000		1
12135.603516	2932.678711	3.648063	4.847637	5722.133301	73994.289062	953.343994	576.541992	169.799911	64.225029	56.025364	281.073547	349.119324	181.804901	0.198481	0.000000	4.084061	3.467264	0.562062	0.685530	3.757558	4.869198	2.979250	2.760831	2.229938	1.807704	1.748385	2.448820	2.542974	2.259606	0.000000	0.000000	57758.000000		1
7664.083984	1414.128540	2.272716	2.837040	2648.512207	39606.171875	453.858490	259.055634	70.685463	37.122047	22.471205	117.367096	152.666656	101.976158	0.494256	0.000000	3.884460	3.150489	0.356545	0.452865	3.423002	4.597763	2.656920	2.413393	1.849330	1.569632	1.351626	2.069546	2.183744	2.008499	0.000000	0.000000	57785.000000		1
18456.132812	5340.887695	2.722941	5.581567	11490.608398	99998.000000	1938.549194	1174.337036	330.434937	125.082611	101.430336	428.235718	602.405273	391.233948	1.815456	0.000000	4.266141	3.727613	0.435038	0.746756	4.060343	4.999991	3.287477	3.069793	2.519086	2.097197	2.006168	2.631683	2.779889	2.592437	0.258986	0.000000	57867.000000		1
9376.317383	2831.680176	2.254213	4.579352	3360.846680	49182.519531	535.081116	341.863281	123.494484	63.259815	40.825619	170.074356	228.899765	99.851463	0.606099	99998.000000	3.972032	3.452044	0.352995	0.660804	3.526449	4.691811	2.728420	2.533852	2.091648	1.801128	1.610933	2.230639	2.359645	1.999354	0.000000	4.999991	57945.000000		1
11347.779297	2820.625000	2.186371	3.392113	6889.263672	91275.367188	1160.278320	702.870422	208.744446	104.310547	56.694538	272.781372	323.080231	279.124603	1.891402	0.000000	4.054911	3.450345	0.339724	0.530470	3.838173	4.960353	3.064562	2.846875	2.319615	2.018328	1.753541	2.435815	2.509310	2.445798	0.276784	0.000000	58153.000000		1
4494.873047	2277.044922	1.930420	2.436154	3664.604004	48120.710938	639.761719	369.271545	77.596115	83.402802	30.421083	145.028229	195.848251	125.952225	0.557118	99998.000000	3.652717	3.357372	0.285652	0.386705	3.564027	4.682332	2.806018	2.567346	1.889840	1.921181	1.483175	2.161453	2.291920	2.100206	0.000000	4.999991	58198.000000		1
12074.875977	2801.613770	3.179335	4.810632	7753.191406	99998.000000	1304.958008	787.848999	191.885651	89.601112	63.907402	336.901550	399.257812	341.228027	1.020232	0.000000	4.081882	3.447408	0.502336	0.682202	3.889481	4.999991	3.115597	2.896443	2.283042	1.952313	1.805551	2.527503	2.601254	2.533045	0.008699	0.000000	58246.000000		1
5784.785645	1863.564941	1.816322	2.368311	4017.007568	52343.917969	676.251587	396.655151	79.757820	48.797081	35.062111	183.763077	254.960434	89.949577	0.591405	0.000000	3.762287	3.270344	0.259193	0.374439	3.603903	4.718866	2.830108	2.598413	1.901773	1.688394	1.544838	2.264258	2.406473	1.953999	0.000000	0.000000	58299.000000		1
4935.832031	2144.579834	2.130863	3.355108	2314.046875	32838.960938	410.522736	235.224503	67.040482	47.138031	14.758774	77.438850	122.088303	86.097984	1.426909	0.000000	3.693360	3.331342	0.328556	0.525706	3.364372	4.516389	2.613337	2.371483	1.826337	1.673371	1.169050	1.888959	2.086674	1.934993	0.154396	0.000000	58333.000000		1
6266.012207	2290.453125	4.739707	6.451181	3917.513916	52826.925781	644.489075	394.653809	121.449966	42.136208	25.616617	154.011169	181.376266	119.914268	0.591667	0.000000	3.796991	3.359921	0.675751	0.809639	3.593011	4.722856	2.809216	2.596216	2.084397	1.624655	1.408522	2.187552	2.258580	2.078871	0.000000	0.000000	58383.000000		1
16003.265625	5637.003418	3.012813	5.205351	12254.701172	99998.000000	2044.737793	1239.252808	393.370972	123.694931	93.418785	495.337860	747.899170	378.738617	5.090770	0.000000	4.204209	3.751048	0.478972	0.716450	4.088303	4.999991	3.310638	3.093160	2.594802	2.092352	1.970434	2.694901	2.873843	2.578340	0.706783	0.000000	58448.000000		1
7232.483887	2349.602295	2.655099	5.563065	5211.469238	64085.085938	845.012268	529.262085	131.805161	56.154884	50.129257	222.010681	262.672852	194.913879	0.234588	99998.000000	3.859288	3.370994	0.424081	0.745314	3.716960	4.806757	2.926863	2.723671	2.119932	1.749388	1.700091	2.346374	2.419415	2.289843	0.000000	4.999991	58754.000000		1
6586.751953	1595.773071	2.892547	4.927814	3740.161865	46664.496094	607.388611	380.496368	100.252350	66.806114	29.856758	120.130127	156.623093	133.260681	0.049703	0.000000	3.818671	3.202971	0.461280	0.692654	3.572890	4.668987	2.783467	2.580350	2.001095	1.824816	1.475043	2.079652	2.194856	2.124702	0.000000	0.000000	58842.000000		1
11559.295898	4867.302246	1.171821	5.674079	9387.514648	99998.000000	1532.652100	951.820618	305.632446	136.415344	84.155228	414.648773	608.483337	387.783234	1.901233	0.000000	4.062932	3.687288	0.068861	0.753895	3.972551	4.999991	3.185444	2.978555	2.485199	2.134863	1.925081	2.617680	2.784249	2.588589	0.279035	0.000000	58881.000000		1
18697.263672	3019.103516	2.519415	4.878475	11148.369141	99998.000000	1884.620728	1133.348022	306.659302	118.110275	107.856850	481.914368	609.784668	363.147247	2.222909	0.000000	4.271778	3.479878	0.401300	0.688284	4.047211	4.999991	3.275224	3.054363	2.486656	2.072288	2.032848	2.682970	2.785177	2.560083	0.346922	0.000000	58971.000000		1
11914.950195	3210.381836	3.561718	4.119875	7445.869141	99998.000000	1255.673706	760.181702	256.739746	152.922607	56.555767	284.518066	375.349609	292.511108	1.293441	0.000000	4.076092	3.506557	0.551660	0.614884	3.871915	4.999991	3.098877	2.880917	2.409493	2.184472	1.752477	2.454110	2.574436	2.466142	0.111747	0.000000	59044.000000		1
7480.027832	2369.273438	2.463907	5.091253	5055.351562	70217.398438	871.285706	511.018677	156.342468	67.706566	52.941628	232.125351	322.676270	162.534622	1.224781	0.000000	3.873903	3.374615	0.391624	0.706825	3.703751	4.846445	2.940161	2.708437	2.194077	1.830631	1.723797	2.365723	2.508767	2.210946	0.088058	0.000000	59081.000000		1
9000.329102	2139.436279	1.279752	4.921647	3294.049805	44973.667969	562.316650	338.403320	88.845596	50.909443	27.473028	136.325928	205.919739	80.121696	1.237044	99998.000000	3.954258	3.330299	0.107126	0.692110	3.517730	4.652958	2.749981	2.529435	1.948636	1.706798	1.438907	2.134578	2.313698	1.903750	0.092385	4.999991	59154.000000		1
9846.985352	861.352966	2.689020	4.126042	4302.154785	53385.437500	692.743408	437.332733	106.595596	62.371700	50.530144	205.003876	272.695007	170.391983	2.028628	0.000000	3.993303	2.935181	0.429594	0.615534	3.633686	4.727423	2.840572	2.640812	2.027739	1.794988	1.703551	2.311762	2.435677	2.231449	0.307202	0.000000	59228.000000		1
20836.945312	6009.879883	2.433070	6.765723	12761.383789	99998.000000	2116.483887	1289.946411	323.607544	144.658188	125.076447	610.500122	764.421814	433.317719	1.992479	0.000000	4.318834	3.778866	0.386155	0.830314	4.105898	4.999991	3.325615	3.110572	2.510019	2.160343	2.097176	2.785686	2.883333	2.636806	0.299394	0.000000	59281.000000		1
7465.139648	3217.236816	2.698272	3.096074	4998.922363	73387.750000	836.285278	511.644684	173.895111	37.448925	50.129257	220.882034	298.253052	139.206131	1.212924	0.000000	3.873038	3.507483	0.431086	0.490811	3.698876	4.865623	2.922354	2.708968	2.240287	1.573439	1.700091	2.344160	2.474585	2.143658	0.083834	0.000000	59337.000000		1
6839.420898	3424.106445	2.605759	3.546299	4716.356445	61411.773438	772.359375	484.517029	116.019501	59.553162	35.894718	190.010727	224.150803	164.209091	2.044127	99998.000000	3.835019	3.534547	0.415934	0.549775	3.673607	4.788252	2.887820	2.685309	2.064531	1.774905	1.555031	2.278778	2.350540	2.215397	0.310508	4.999991	59411.000000		1
10339.480469	3666.398926	3.043650	3.404448	4167.065430	60329.722656	709.327759	421.855469	126.646065	51.276409	43.733582	158.353073	191.130127	152.737579	0.607873	99998.000000	4.014499	3.564240	0.483395	0.532047	3.619830	4.780531	2.850847	2.625164	2.102592	1.709918	1.640815	2.199626	2.281329	2.183946	0.000000	4.999991	59536.000000		1
10391.104492	6620.281250	2.833956	5.297863	11066.144531	99998.000000	1880.519409	1128.521973	306.640808	128.197189	84.516029	437.998840	561.002991	374.257965	2.999963	99998.000000	4.016662	3.820876	0.452393	0.724101	4.043996	4.999991	3.274278	3.052510	2.486630	2.107878	1.926939	2.641473	2.748965	2.573171	0.477116	4.999991	59615.000000		1
9472.270508	3000.937256	1.289003	4.237057	5834.655762	86183.531250	1020.060669	596.697266	156.613846	75.440582	54.045605	226.204575	277.369965	166.558899	1.696887	0.000000	3.976454	3.477257	0.110254	0.627064	3.766015	4.935424	3.008626	2.775754	2.194830	1.877605	1.732760	2.354501	2.443059	2.221568	0.229653	0.000000	59698.000000		1
8362.125000	2073.678711	2.056854	2.615010	4405.879395	60433.281250	750.733093	450.333801	133.985367	65.877914	32.302162	155.756561	184.740616	141.287659	0.982542	99998.000000	3.922317	3.316741	0.313203	0.417473	3.644033	4.781276	2.875486	2.653535	2.127057	1.818740	1.509232	2.192446	2.266562	2.150104	0.000000	4.999991	59771.000000		1
4102.248535	1624.168213	1.884164	4.237057	3548.063477	51672.820312	558.940002	362.629181	114.369705	99.154533	40.205788	170.913132	204.852768	149.946793	0.939592	0.000000	3.613022	3.210631	0.275119	0.627064	3.549991	4.713262	2.747365	2.559463	2.058311	1.996313	1.604289	2.232775	2.311442	2.175937	0.000000	0.000000	59844.000000		1
6339.065918	2647.266357	2.513247	4.422081	4861.637695	73707.289062	793.017334	494.267822	162.010376	52.830612	47.458740	213.912796	323.114136	215.272720	0.905716	0.000000	3.802025	3.422798	0.400235	0.645627	3.686783	4.867510	2.899283	2.693962	2.209543	1.722886	1.676316	2.330237	2.509356	2.332989	0.000000	0.000000	59887.000000		1
7168.465332	2154.932129	2.938803	3.052901	3087.445312	41909.753906	535.047180	312.129883	92.987061	31.870440	22.976938	122.048210	144.658188	130.661087	0.746680	99998.000000	3.855426	3.333434	0.468170	0.484713	3.489599	4.622315	2.728392	2.494335	1.968423	1.503388	1.361292	2.086531	2.160343	2.116146	0.000000	4.999991	59934.000000		1
12646.896484	3741.635986	3.666565	4.261727	6733.395996	91959.421875	1124.016602	687.988281	167.601196	74.129997	50.036743	247.840088	329.300140	234.225372	3.063682	99998.000000	4.101984	3.573061	0.564259	0.629586	3.828234	4.963596	3.050773	2.837581	2.224277	1.869994	1.699289	2.394171	2.517592	2.369634	0.486244	4.999991	60002.000000		1
15557.847656	2862.141357	2.328223	5.427380	6486.595215	88367.671875	1140.144531	661.902954	172.837387	88.527969	47.773281	212.824234	275.158936	142.767853	0.514807	0.000000	4.191949	3.456691	0.367025	0.734590	3.812017	4.946293	3.056960	2.820794	2.237638	1.947080	1.679185	2.328021	2.439584	2.154630	0.000000	0.000000	60106.000000		1
5041.672363	1563.005371	3.145414	4.070535	2920.784668	43331.261719	473.801025	294.876343	93.825836	98.059807	38.321621	128.302032	175.288956	155.219986	0.606563	0.000000	3.702575	3.193960	0.497678	0.609652	3.465500	4.636801	2.675596	2.469640	1.972322	1.991491	1.583444	2.108233	2.243755	2.190948	0.000000	0.000000	60142.000000		1
10230.867188	1633.314575	1.754647	4.304899	4342.338867	55114.390625	699.413513	445.066772	122.865402	67.651062	38.697838	175.877960	229.479507	113.783791	0.315796	0.000000	4.009912	3.213070	0.244190	0.633963	3.637724	4.741265	2.844734	2.648425	2.089430	1.830275	1.587687	2.245211	2.360744	2.056080	0.000000	0.000000	60193.000000		1
21976.406250	5931.293945	2.975808	5.812848	10070.232422	99998.000000	1710.056519	1025.904419	271.248749	118.184288	93.187500	443.145599	599.629944	342.017456	4.729201	0.000000	4.341957	3.773149	0.473605	0.764389	4.003039	4.999991	3.233011	3.011107	2.433368	2.072560	1.969358	2.646546	2.777883	2.534048	0.674788	0.000000	60401.000000		1
15862.255859	3964.127686	2.544085	3.780664	6184.625977	84302.507812	1033.703125	623.615234	178.751999	97.248787	47.316887	239.461563	346.017059	175.501740	4.367278	99998.000000	4.200365	3.598148	0.405532	0.577568	3.791313	4.925840	3.014396	2.794917	2.252251	1.987884	1.675016	2.379236	2.539098	2.244282	0.640211	4.999991	60577.000000		1
18286.515625	5338.617676	2.920300	4.668780	9742.597656	99998.000000	1652.578735	999.461304	299.828827	172.757217	76.785095	459.967377	589.351807	348.049255	1.454989	0.000000	4.262131	3.727429	0.465428	0.669203	3.988675	4.999991	3.218162	2.999766	2.476873	2.237436	1.885277	2.662727	2.770375	2.541641	0.162860	0.000000	60622.000000		1
6088.240723	1643.244263	1.773150	3.712821	2639.387451	36478.621094	412.049164	267.958405	87.275970	42.999653	17.919605	102.071754	132.039520	84.519112	0.552180	0.000000	3.784492	3.215702	0.248745	0.569704	3.421503	4.562038	2.614949	2.428067	1.940895	1.633465	1.253328	2.008906	2.120704	1.926955	0.000000	0.000000	60680.000000		1
124.398018	2104.815186	2.032184	2.972724	0.000000	2099.612793	2.093859	0.000000	10.105412	1.292086	1.137900	6.392591	16.263638	29.977024	0.816291	30195.175781	2.094813	3.323214	0.307963	0.473155	0.000000	3.322139	0.320947	0.000000	1.004554	0.111292	0.056104	0.805677	1.211218	1.476789	0.000000	4.479938	60756.000000		0
26016.236328	7212.837402	1.680638	6.861319	14021.708008	99998.000000	2312.085449	1430.453857	371.831055	151.621262	136.319748	604.298706	793.757446	436.894867	1.731997	99998.000000	4.415245	3.858106	0.225474	0.836408	4.146801	4.999991	3.364004	3.155474	2.570346	2.180760	2.134559	2.781252	2.899688	2.640377	0.238547	4.999991	60866.000000		1
26705.535156	4713.260254	1.816322	3.737491	9108.972656	99998.000000	1496.310181	922.130371	255.971909	116.799690	75.129128	388.791626	501.150726	252.832657	3.360257	99998.000000	4.426601	3.673321	0.259193	0.572580	3.959469	4.999991	3.175022	2.964792	2.408192	2.067442	1.875808	2.589717	2.699968	2.402833	0.526372	4.999991	60990.000000		1
18549.708984	3965.290283	2.763030	3.944102	9850.599609	99998.000000	1667.679810	1002.535828	233.389679	105.201744	78.980721	371.279053	511.246887	283.765625	3.008789	0.000000	4.268337	3.598275	0.441386	0.595948	3.993463	4.999991	3.222113	3.001100	2.368082	2.022023	1.897521	2.569700	2.708631	2.452960	0.478392	0.000000	61049.000000		1
4734.026367	1664.697754	2.127780	3.133079	3886.645752	63631.417969	637.908386	387.003052	129.372086	57.477806	49.515594	257.196136	374.890106	271.026703	0.661907	0.000000	3.675231	3.221335	0.327927	0.495971	3.589575	4.803672	2.804758	2.587714	2.111840	1.759500	1.694742	2.410264	2.573904	2.433012	0.000000	0.000000	61090.000000		1
13830.694336	4202.441895	2.753779	5.563065	11276.011719	99998.000000	1909.275269	1151.350830	336.278625	142.311462	110.712387	506.066193	618.357483	360.091248	2.570739	99998.000000	4.140844	3.623502	0.439929	0.745314	4.052155	4.999991	3.280869	3.061208	2.526699	2.153240	2.044196	2.704207	2.791240	2.556412	0.410058	4.999991	61229.000000		1
8798.171875	2458.886963	1.511032	3.867008	3333.706543	47668.109375	544.070190	338.437256	117.471947	73.059937	34.513203	134.972168	195.324005	116.377220	2.047909	99998.000000	3.944392	3.390738	0.179274	0.587375	3.522927	4.678228	2.735655	2.529478	2.069934	1.863679	1.537985	2.130244	2.290756	2.065868	0.311311	4.999991	61533.000000		1
22807.060547	6893.697754	2.124696	6.630038	16445.593750	99998.000000	2777.320068	1670.766602	471.852112	220.391724	175.557251	882.917603	1173.532227	704.492432	3.557810	99998.000000	4.358069	3.838452	0.327297	0.821516	4.216050	4.999991	3.443626	3.222916	2.673806	2.343195	2.244419	2.945920	3.069495	2.847876	0.551183	4.999991	61567.000000		1
15784.666016	4783.668457	2.661267	5.408878	10264.397461	99998.000000	1700.265625	1045.285645	262.373749	94.849640	87.538094	435.389984	639.888123	345.502075	2.330464	0.000000	4.198236	3.679761	0.425088	0.733107	4.011333	4.999991	3.230517	3.019235	2.418920	1.977036	1.942197	2.638878	2.806104	2.538451	0.367442	0.000000	61672.000000		1
19958.734375	8228.858398	3.037483	8.360016	13890.362305	99998.000000	2293.641602	1407.304321	396.818573	149.138855	132.847458	630.926758	862.262695	499.007507	3.848240	99998.000000	4.300133	3.915339	0.482514	0.922207	4.142714	4.999991	3.360526	3.148388	2.598592	2.173591	2.123353	2.799979	2.935640	2.698107	0.585262	4.999991	61803.000000		1
11546.313477	4618.367676	3.034399	4.502259	8146.028809	99998.000000	1355.605347	831.345154	232.698929	118.915131	73.895630	335.066711	454.524597	240.257172	2.343416	0.000000	4.062443	3.664489	0.482073	0.653430	3.910946	4.999991	3.132133	2.919781	2.366794	2.075237	1.868619	2.525131	2.657557	2.380676	0.369849	0.000000	61963.000000		1
6254.892090	803.609985	1.905751	4.033530	2811.031494	36946.460938	453.476105	286.383728	76.930031	31.901278	32.921993	108.489014	144.787704	98.537788	0.285295	0.000000	3.796220	2.905045	0.280066	0.605685	3.448866	4.567573	2.656554	2.456948	1.886096	1.503808	1.517486	2.035386	2.160732	1.993603	0.000000	0.000000	62054.000000		1
25745.623047	7607.827148	1.853327	4.940149	13807.261719	99998.000000	2338.907959	1409.114380	445.146942	191.910309	144.417648	725.631470	948.632019	569.066956	3.880624	0.000000	4.410703	3.881261	0.267952	0.693740	4.140108	4.999991	3.369013	3.148946	2.648503	2.283098	2.159620	2.860716	2.977098	2.755163	0.588902	0.000000	62160.000000		1
15780.234375	5005.327148	1.887248	8.082479	11273.356445	99998.000000	1939.276978	1148.661865	304.386597	105.695145	128.197189	517.620972	696.345215	334.126190	1.332776	99998.000000	4.198113	3.699432	0.275829	0.907545	4.052053	4.999991	3.287640	3.060192	2.483426	2.024055	2.107878	2.714012	2.842825	2.523911	0.124757	4.999991	62328.000000		1
7828.009277	1383.334351	2.615010	4.727372	4812.704590	69211.117188	795.453491	489.463348	154.908539	58.714386	55.572056	238.591949	318.059906	197.239014	0.080553	0.000000	3.893651	3.140927	0.417473	0.674620	3.682389	4.840176	2.900615	2.689720	2.190075	1.768744	1.744856	2.377656	2.502509	2.294993	0.000000	0.000000	62424.000000		1
7084.328613	2529.171387	2.451572	2.997394	5571.748535	74260.226562	906.976929	565.391174	170.530746	104.995140	50.613403	217.292572	335.942505	225.227020	1.965666	99998.000000	3.850299	3.402978	0.389445	0.476744	3.745991	4.870756	2.957596	2.752349	2.231803	2.021169	1.704266	2.337045	2.526265	2.352621	0.293510	4.999991	62622.000000		1
3062.115479	972.364502	1.094727	2.269632	2069.404541	31181.677734	327.727417	206.573486	79.871918	50.289612	22.683983	109.124260	154.760513	123.417389	1.216613	0.000000	3.486022	2.987829	0.039306	0.355955	3.315845	4.493899	2.515513	2.315075	1.902394	1.701478	1.355719	2.037921	2.189660	2.091376	0.085152	0.000000	62674.000000		1
9429.042969	4073.754639	3.111492	4.218554	6071.561035	80886.023438	992.402649	617.552612	163.246964	90.677338	48.420864	193.587860	288.748962	182.628265	1.446897	99998.000000	3.974468	3.609995	0.492969	0.625164	3.783300	4.907874	2.996688	2.790674	2.212845	1.957499	1.685032	2.286878	2.460521	2.261568	0.160438	4.999991	62812.000000		1
8752.982422	2555.003906	3.574053	5.341035	8183.434570	99998.000000	1372.609131	830.469360	221.045471	107.190758	69.482803	349.199493	455.875275	255.709778	1.558014	0.000000	3.942156	3.407392	0.553161	0.727625	3.912935	4.999991	3.137547	2.919324	2.344482	2.030157	1.841877	2.543074	2.658846	2.407747	0.192571	0.000000	62856.000000		1
10278.872070	1245.114990	2.593424	3.231758	4505.996094	56216.851562	710.573608	458.502625	119.655228	51.291828	54.347813	170.129868	268.263672	198.580444	0.574926	0.000000	4.011945	3.095209	0.413874	0.509439	3.653791	4.749866	2.851609	2.661342	2.077932	1.710048	1.735182	2.230781	2.428562	2.297936	0.000000	0.000000	63007.000000		1
18657.816406	4326.679688	2.562587	5.415045	11702.970703	99998.000000	1911.406128	1193.098511	335.331909	126.057076	80.800125	391.181519	536.866577	343.546997	1.482850	0.000000	4.270861	3.636155	0.408679	0.733602	4.068296	4.999991	3.281353	3.076676	2.525475	2.100567	1.907412	2.592378	2.729866	2.535986	0.171097	0.000000	63068.000000		1
6886.336914	2867.056885	2.621178	4.822968	3265.145752	43638.652344	532.870056	330.934509	89.736801	50.823097	24.543476	123.768936	168.810028	166.438629	0.550464	99998.000000	3.837988	3.457436	0.418496	0.683314	3.513903	4.639871	2.726621	2.519742	1.952971	1.706061	1.389936	2.092612	2.227398	2.221254	0.000000	4.999991	63139.000000		1
8791.004883	3009.451416	2.981975	5.260859	5858.212402	76524.960938	1000.451172	591.818787	163.438156	79.816414	45.007168	228.606812	326.823883	157.060989	0.455560	0.000000	3.944039	3.478487	0.474504	0.721057	3.767765	4.883803	3.000196	2.772189	2.213353	1.902092	1.653282	2.359089	2.514314	2.196068	0.000000	0.000000	63219.000000		1
7310.163086	1792.907349	2.581089	4.468338	2928.157959	42459.722656	499.664368	300.871124	89.678207	62.587563	22.313934	98.704308	138.043564	102.848854	0.427413	99998.000000	3.863927	3.253558	0.411803	0.650146	3.466594	4.627977	2.698678	2.478380	1.952687	1.796488	1.348576	1.994336	2.140016	2.012199	0.000000	4.999991	63328.000000		1
13365.734375	2711.158447	2.223376	3.046734	4622.086426	61360.171875	748.238342	464.293884	146.471420	83.371964	38.355541	186.152969	279.078369	236.556686	0.677609	0.000000	4.125993	3.433155	0.347013	0.483835	3.664838	4.787887	2.874040	2.666793	2.165753	1.921020	1.583828	2.269870	2.445726	2.373935	0.000000	0.000000	63414.000000		1
7804.023926	2247.308594	2.565671	2.454656	4836.431152	69687.937500	809.459839	487.378754	135.955872	71.481064	43.462215	242.452789	259.027893	197.667648	0.941961	0.000000	3.892318	3.351663	0.409201	0.389991	3.684525	4.843158	2.908195	2.687867	2.133398	1.854191	1.638112	2.384627	2.413347	2.295936	0.000000	0.000000	63446.000000		1
10888.092773	6790.093750	1.760815	6.247655	9354.416992	99998.000000	1580.773804	948.903442	318.463867	109.892113	82.557854	389.661224	471.574585	280.820679	2.797975	99998.000000	4.036952	3.831876	0.245714	0.795717	3.971017	4.999991	3.198870	2.977222	2.503060	2.040967	1.916758	2.590687	2.673550	2.448429	0.446844	4.999991	63531.000000		1
8898.153320	1556.921143	2.007514	4.366574	4433.549805	54003.753906	720.876343	455.347961	95.639076	31.562067	42.503170	186.529190	245.117142	142.326874	0.590897	4643.668457	3.949300	3.192267	0.302659	0.640141	3.646752	4.732424	2.857861	2.658343	1.980635	1.499165	1.628421	2.270747	2.389374	2.153287	0.000000	3.666861	63576.000000		1
12251.950195	6877.418945	3.336605	6.065714	13123.356445	99998.000000	2198.218506	1329.350464	354.025543	135.110931	99.083611	508.474609	649.000549	306.128906	1.248901	99998.000000	4.088205	3.837425	0.523305	0.782882	4.118045	4.999991	3.342071	3.123640	2.549035	2.130691	1.996002	2.706269	2.812245	2.485904	0.096528	4.999991	63665.000000		1
6872.756348	3228.739258	3.148497	4.357323	2763.640381	41271.628906	473.736267	281.998657	103.471771	56.959740	21.891462	115.004951	153.721298	143.723816	0.086740	0.000000	3.837131	3.509033	0.498103	0.639220	3.441482	4.615652	2.675537	2.450247	2.014822	1.755568	1.340275	2.060717	2.186734	2.157529	0.000000	0.000000	63785.000000		1
11135.309570	2346.352051	1.754647	3.022064	3165.914307	45256.562500	525.604797	319.148468	90.880867	42.419910	33.905708	145.620316	200.594116	107.918518	0.741941	99998.000000	4.046702	3.370393	0.244190	0.480304	3.500499	4.655682	2.720659	2.503993	1.958472	1.627570	1.530273	2.163222	2.302318	2.033096	0.000000	4.999991	63812.000000		1
13374.584961	3465.733887	5.587735	6.071882	6037.960449	83043.953125	998.252502	612.994812	167.699875	99.428986	44.162224	193.988754	249.708832	134.793304	1.100525	0.000000	4.126280	3.539795	0.747236	0.783323	3.780890	4.919308	2.999240	2.787457	2.224533	1.997513	1.645051	2.287776	2.397434	2.129668	0.041600	0.000000	63851.000000		1
20243.949219	6809.999023	2.130863	4.924731	11785.460938	99998.000000	1956.178955	1199.284546	332.667572	119.053902	101.041786	491.917999	679.597412	360.041931	2.049518	99998.000000	4.306295	3.833147	0.328556	0.692383	4.071347	4.999991	3.291409	3.078922	2.522011	2.075744	2.004501	2.691893	2.832252	2.556353	0.311652	4.999991	63886.000000		1
10823.312500	2533.932861	1.939672	2.701355	7439.152832	92110.671875	1234.457642	759.302795	205.426346	130.460648	54.008602	255.438416	316.638306	199.055344	1.808631	0.000000	4.034360	3.403795	0.287728	0.431582	3.871523	4.964310	3.091476	2.880415	2.312656	2.115479	1.732463	2.407286	2.500563	2.298974	0.257350	0.000000	63980.000000		1
12298.024414	3682.230713	3.330438	4.974071	8724.976562	99998.000000	1407.720581	891.360840	208.395981	103.539612	74.993446	318.349762	458.188080	251.762604	1.807430	99998.000000	4.089835	3.566111	0.522501	0.696712	3.940764	4.999991	3.148516	2.950053	2.318889	2.015106	1.875023	2.502904	2.661044	2.400991	0.257061	4.999991	64042.000000		1
3478.380127	1844.156006	1.400017	3.129995	3637.747803	46964.902344	600.073975	371.124878	101.458092	58.883991	32.252823	152.432297	180.259949	98.664223	0.406346	99998.000000	3.541377	3.265798	0.146133	0.495544	3.560833	4.671773	2.778205	2.569520	2.006287	1.769997	1.508568	2.183077	2.255899	1.994160	0.000000	4.999991	64128.000000		1
9140.445312	2973.066406	2.994310	4.286397	5162.958984	74483.882812	885.791626	521.413940	130.136856	60.287094	33.998219	179.411926	229.988327	187.636246	0.960777	99998.000000	3.960967	3.473205	0.476297	0.632092	3.712899	4.872062	2.947332	2.717183	2.114400	1.780224	1.531456	2.253851	2.361706	2.273317	0.000000	4.999991	64209.000000		1
19538.929688	7219.661621	4.443667	9.516418	12944.832031	99998.000000	2154.062500	1314.832153	351.851501	133.214432	104.982803	516.538574	635.392029	392.609283	2.078057	0.000000	4.290901	3.858517	0.647742	0.978473	4.112096	4.999991	3.333258	3.118870	2.546359	2.124551	2.021118	2.713103	2.803042	2.593961	0.317658	0.000000	64240.000000		1
10226.492188	4249.746582	1.915002	2.763030	7246.561035	99998.000000	1147.453003	715.794373	238.157150	124.894501	49.919563	291.407135	402.949066	336.096680	1.883579	99998.000000	4.009727	3.628363	0.282169	0.441386	3.860132	4.999991	3.059735	2.854788	2.376864	2.096543	1.698271	2.464500	2.605250	2.526464	0.274984	4.999991	64317.000000		1
8509.145508	1879.578857	2.396065	3.805334	3343.802734	46004.453125	522.394592	322.898285	100.366447	82.119965	18.971161	107.764336	133.849686	95.031578	0.333591	99998.000000	3.929886	3.274060	0.379499	0.580393	3.524241	4.662800	2.717999	2.509066	2.001589	1.914449	1.278094	2.032475	2.126617	1.977868	0.000000	4.999991	64341.000000		1
11431.511719	3365.496826	0.471812	0.894284	6141.500000	77219.265625	957.229492	608.881104	147.421219	82.668869	36.619396	190.507217	276.016205	134.290649	2.351770	99998.000000	4.058104	3.527049	0.000000	0.000000	3.788275	4.887726	2.981016	2.784533	2.168560	1.917342	1.563711	2.279912	2.440935	2.128046	0.371395	4.999991	64360.000000		1
7408.805664	4265.831543	2.938803	4.397411	6397.937500	95764.335938	1002.492615	634.497742	194.022675	104.366051	62.134251	289.923859	436.783844	233.072052	0.400090	0.000000	3.869748	3.630004	0.468170	0.643197	3.806040	4.981204	3.001081	2.802430	2.287853	2.018559	1.793331	2.462284	2.640267	2.367490	0.000000	0.000000	64381.000000		1
20862.646484	5697.503418	3.296517	7.228283	16698.451172	99998.000000	2799.960693	1705.470947	447.882202	186.415085	152.265762	657.903320	905.114319	481.911285	3.895978	0.000000	4.319369	3.755685	0.518055	0.859035	4.222676	4.999991	3.447152	3.231844	2.651164	2.270481	2.182602	2.818162	2.956703	2.682967	0.590616	0.000000	64628.000000		1
9130.105469	2993.597900	1.803987	1.893416	4854.936523	66581.742188	799.086121	486.530701	148.932251	47.785614	28.459826	169.081390	234.604675	142.049347	0.910186	0.000000	3.960476	3.476193	0.256233	0.277246	3.686183	4.823355	2.902594	2.687110	2.172989	1.679297	1.454232	2.228096	2.370337	2.152439	0.000000	0.000000	64664.000000		1
12806.427734	1653.920166	1.958174	3.015897	5312.850098	69549.984375	874.776489	543.391785	136.412262	68.659447	43.406708	215.479324	260.606750	133.192841	2.372116	99998.000000	4.107428	3.218514	0.291851	0.479416	3.725327	4.842297	2.941897	2.735113	2.134853	1.836700	1.637557	2.333405	2.415986	2.124481	0.375136	4.999991	64731.000000		1
8504.236328	2774.797363	1.840992	4.227806	5472.843750	72859.601562	938.181274	552.078674	120.253479	85.003258	44.637119	233.463699	313.542236	205.895065	0.848041	0.000000	3.929635	3.443231	0.265052	0.626115	3.738213	4.862487	2.972287	2.742001	2.080098	1.929436	1.649696	2.368219	2.496296	2.313646	0.000000	0.000000	64786.000000		1
5585.261230	1550.565552	2.100026	3.385945	2458.060547	37182.761719	425.518951	249.751999	64.628998	60.928509	25.974331	92.943886	101.966904	62.862015	0.532098	0.000000	3.747044	3.190490	0.322225	0.529680	3.390593	4.570342	2.628919	2.397509	1.810427	1.784821	1.414544	1.968221	2.008459	1.798388	0.000000	0.000000	64843.000000		1
22817.027344	8847.970703	2.044519	5.772759	16190.729492	99998.000000	2690.571289	1654.947021	412.144775	231.311249	144.417648	664.508667	919.577087	443.130188	4.173310	0.000000	4.358259	3.946844	0.310591	0.761383	4.209266	4.999991	3.429845	3.218784	2.615050	2.364197	2.159620	2.822501	2.963588	2.646531	0.620481	0.000000	64890.000000		1
10194.112305	2685.258057	2.087691	4.933982	5622.901367	75228.007812	962.792603	575.268372	163.687943	68.927727	37.452007	203.662445	254.272766	195.154404	0.010959	0.000000	4.008349	3.428986	0.319666	0.693198	3.749960	4.876379	2.983533	2.759871	2.214017	1.838394	1.573475	2.308911	2.405300	2.290378	0.000000	0.000000	65057.000000		1
24990.695312	6733.343750	2.482410	4.647194	13085.271484	99998.000000	2149.390625	1331.286987	377.045654	136.794647	106.928642	488.214447	606.984619	385.556763	1.270061	0.000000	4.397779	3.828231	0.394873	0.667191	4.116783	4.999991	3.332315	3.124272	2.576394	2.136069	2.029094	2.688611	2.783178	2.586088	0.103825	0.000000	65204.000000		1
12106.085938	3234.009277	3.117660	3.475374	9293.595703	99998.000000	1521.556763	952.755005	264.671143	120.975075	84.611626	436.968872	610.802307	339.612152	3.409248	0.000000	4.083004	3.509741	0.493829	0.541001	3.968184	4.999991	3.182288	2.978981	2.422707	2.082696	1.927430	2.640450	2.785901	2.530983	0.532659	0.000000	65273.000000		1
10274.129883	1930.614746	2.667434	4.153796	4222.727051	53358.750000	708.766541	429.567902	102.343124	70.253738	34.463863	195.003311	219.784225	157.899765	0.360773	99998.000000	4.011745	3.285696	0.426094	0.618445	3.625593	4.727206	2.850503	2.633032	2.010059	1.846669	1.537364	2.290042	2.341996	2.198381	0.000000	4.999991	65309.000000		1
8107.312500	1646.969360	2.266548	2.383730	4069.082764	52013.894531	629.687134	407.451324	92.709518	24.777842	30.781879	183.328262	214.813248	205.417084	0.806908	0.000000	3.908877	3.216686	0.355365	0.377257	3.609497	4.716119	2.799125	2.610076	1.967124	1.394063	1.488295	2.263229	2.332061	2.312637	0.000000	0.000000	65331.000000		1
6705.065918	1234.247925	1.915002	2.843207	2821.488281	38285.472656	480.875122	289.069672	85.259209	36.412788	31.562067	111.541916	147.963959	119.864922	0.200190	0.000000	3.826403	3.091402	0.282169	0.453808	3.450478	4.583034	2.682032	2.461003	1.930741	1.561254	1.499165	2.047438	2.170156	2.078692	0.000000	0.000000	65388.000000		1
18309.957031	5688.276855	2.445405	2.800035	9178.896484	99998.000000	1523.215820	934.493103	276.790222	98.210915	55.050903	314.673950	417.553650	307.356232	1.575273	0.000000	4.262687	3.754981	0.388351	0.447163	3.962790	4.999991	3.182761	2.970576	2.442151	1.992160	1.740764	2.497861	2.620712	2.487642	0.197356	0.000000	65502.000000		1
15003.536133	4652.088379	1.902667	3.928683	9010.601562	99998.000000	1481.249268	910.322754	242.610062	76.985535	69.112755	328.581604	443.268951	270.120087	1.854610	0.000000	4.176194	3.667648	0.279363	0.594247	3.954754	4.999991	3.170628	2.959195	2.384909	1.886409	1.839558	2.516643	2.646667	2.431557	0.268252	0.000000	65551.000000		1
15636.044922	4444.083984	2.938803	4.076703	8629.245117	99998.000000	1416.860718	880.364258	253.446320	62.146587	82.779884	349.242676	467.180267	286.497833	1.205763	99998.000000	4.194127	3.647782	0.468170	0.610309	3.935973	4.999991	3.151327	2.944662	2.403886	1.793417	1.917925	2.543127	2.669484	2.457121	0.081262	4.999991	65709.000000		1
12752.240234	5771.457520	2.371395	2.750695	8737.496094	99998.000000	1471.267212	885.585022	250.029541	115.701881	71.555077	372.750000	462.921600	234.209961	1.860210	99998.000000	4.105587	3.761286	0.375004	0.439442	3.941387	4.999991	3.167691	2.947230	2.397991	2.063340	1.854640	2.571418	2.665508	2.369605	0.269562	4.999991	65736.000000		1
12639.619141	3566.374756	1.952007	5.032661	8212.520508	99998.000000	1352.660400	835.446472	227.453491	139.600861	71.811028	342.486206	466.248962	211.556808	1.915254	0.000000	4.101734	3.552227	0.290481	0.701798	3.914476	4.999991	3.131189	2.921919	2.356893	2.144888	1.856191	2.534643	2.668618	2.325427	0.282226	0.000000	65780.000000		1
6490.782715	813.221985	1.403101	2.482410	2718.978760	38579.593750	459.816284	277.591980	62.254517	24.327616	21.758862	103.576614	143.363022	110.922081	0.604087	0.000000	3.812297	2.910209	0.147089	0.394873	3.434406	4.586358	2.662584	2.443407	1.794171	1.386100	1.337636	2.015262	2.156437	2.045018	0.000000	0.000000	65918.000000		1
6706.829590	1815.063965	2.488577	4.119875	2931.127686	36937.363281	475.466248	295.394409	68.570015	49.679031	19.547819	101.054115	144.624268	76.304031	0.002003	0.000000	3.826517	3.258892	0.395951	0.614884	3.467035	4.567466	2.677120	2.470402	1.836134	1.696173	1.291098	2.004554	2.160241	1.882547	0.000000	0.000000	65941.000000		1
5395.636230	2479.501709	2.211041	2.331306	2469.032471	35598.601562	423.563843	249.363449	71.906624	34.257256	16.467165	77.426514	129.165482	88.743835	0.494231	0.000000	3.732043	3.394364	0.344597	0.367599	3.392527	4.551433	2.626919	2.396833	1.856769	1.534753	1.216619	1.888890	2.111146	1.948138	0.000000	0.000000	65969.000000		1
13749.490234	7521.254395	3.197837	6.000956	15893.654297	99998.000000	2641.832764	1618.654419	482.105560	223.071487	133.828094	689.046021	979.148743	529.709229	2.721756	0.000000	4.138287	3.876290	0.504856	0.778220	4.201224	4.999991	3.421905	3.209154	2.683142	2.348444	2.126547	2.838248	2.990849	2.724038	0.434849	0.000000	66040.000000		1
11261.338867	2039.560181	2.026016	4.656446	4394.821289	56958.441406	728.437683	446.768982	112.069237	31.611406	31.892027	177.703522	275.013977	165.877396	1.926705	0.000000	4.051590	3.309536	0.306643	0.668055	3.642941	4.755558	2.862392	2.650083	2.049486	1.499844	1.503682	2.249696	2.439355	2.219787	0.284815	0.000000	66089.000000		1
11275.558594	5521.668457	2.417651	8.831828	12832.621094	99998.000000	2113.909180	1304.218018	358.669647	118.760948	132.671692	608.452515	796.862793	483.283539	1.190830	99998.000000	4.052138	3.742070	0.383394	0.946051	4.108315	4.999991	3.325086	3.115350	2.554695	2.074674	2.122778	2.784227	2.901384	2.684202	0.075850	4.999991	66193.000000		1
7762.263672	3005.162109	1.850243	4.082870	4526.330078	64519.066406	758.460938	463.109711	127.333740	44.893070	34.235668	146.665695	250.097382	131.811325	0.876587	0.000000	3.889988	3.477868	0.267229	0.610966	3.655746	4.809688	2.879933	2.665684	2.104944	1.652179	1.534479	2.166328	2.398109	2.119953	0.000000	0.000000	66301.000000		1
8773.134766	1982.995117	3.031315	4.536180	3816.925293	59920.929688	636.116699	381.470825	105.025978	63.805637	38.571404	194.337219	287.040558	236.652283	0.174906	0.000000	3.943155	3.297322	0.481631	0.656690	3.581714	4.777578	2.803537	2.581461	2.021297	1.804859	1.586265	2.288556	2.457943	2.374111	0.000000	0.000000	66350.000000		1
11901.183594	2888.895752	3.173167	6.170561	5876.508301	76587.914062	979.034607	599.250610	177.971817	64.012245	48.571968	231.983505	310.942627	213.462570	0.817170	0.000000	4.075590	3.460732	0.501493	0.790325	3.769119	4.884160	2.990798	2.777608	2.250351	1.806263	1.686386	2.365457	2.492680	2.329322	0.000000	0.000000	66453.000000		1
16223.086914	6750.575684	2.038351	5.044997	13411.935547	99998.000000	2257.426270	1364.474243	368.716461	144.608841	106.592514	522.810913	678.669250	480.199799	1.467947	99998.000000	4.210134	3.829341	0.309279	0.702861	4.127491	4.999991	3.353614	3.134965	2.566693	2.160195	2.027727	2.718345	2.831658	2.681422	0.166710	4.999991	66532.000000		1
8331.787109	2021.736084	2.624262	3.416783	4442.511230	57621.816406	715.633972	456.103455	95.392372	82.900146	29.739576	146.687286	207.634293	114.900108	2.728397	99998.000000	3.920738	3.305724	0.419007	0.533617	3.647629	4.760587	2.854691	2.659063	1.979514	1.918555	1.473335	2.166393	2.317299	2.060320	0.435908	4.999991	66585.000000		1
11621.932617	3453.090576	2.661267	3.173167	6774.388184	88624.367188	1151.915161	685.391785	175.982803	115.584694	51.331917	279.229462	373.483948	187.068848	0.640224	99998.000000	4.065279	3.538208	0.425088	0.501493	3.830870	4.947553	3.061420	2.835939	2.245470	2.062900	1.710387	2.445961	2.572272	2.272002	0.000000	4.999991	66620.000000		1
7934.062012	2448.473145	3.111492	4.946317	4939.347656	67074.359375	836.525818	506.235809	146.446747	38.284618	46.237579	215.368317	307.834229	171.835175	1.316468	0.000000	3.899496	3.388895	0.492969	0.694282	3.693670	4.826557	2.922479	2.704353	2.165680	1.583024	1.664995	2.333182	2.488317	2.235112	0.119410	0.000000	66725.000000		1
16375.919922	8276.949219	1.717642	9.109365	20644.361328	99998.000000	3453.173828	2105.373291	547.428406	263.039825	168.884033	927.344971	1235.641724	644.704956	4.693169	99998.000000	4.214206	3.917870	0.234933	0.959488	4.314801	4.999991	3.538218	3.323329	2.738327	2.420022	2.227589	2.967241	3.091892	2.809361	0.671466	4.999991	66766.000000		1
5279.440918	2067.563477	3.197837	3.231758	3215.843018	44569.531250	552.161926	327.579407	64.061592	45.765766	32.391590	128.123184	203.915314	84.179901	0.215038	99998.000000	3.722588	3.315459	0.504856	0.509439	3.507295	4.649038	2.742066	2.515316	1.806598	1.660541	1.510432	2.107628	2.309450	1.925208	0.000000	4.999991	66939.000000		1
6022.023926	2026.793457	2.328223	3.657314	3928.871338	49567.339844	659.500732	399.751221	90.809937	39.478024	24.679161	132.711777	161.180862	161.301117	0.970052	0.000000	3.779742	3.306809	0.367025	0.563162	3.594268	4.695196	2.819215	2.601790	1.958133	1.596355	1.392330	2.122910	2.207314	2.207637	0.000000	0.000000	67010.000000		1
13838.040039	2896.888916	2.029100	2.843207	6445.741699	86317.976562	1025.361694	657.992737	155.272415	140.288528	48.624393	235.495880	325.269684	234.398071	1.341297	99998.000000	4.141075	3.461932	0.307303	0.453808	3.809273	4.936101	3.010877	2.818221	2.191094	2.147022	1.686854	2.371983	2.512244	2.369954	0.127525	4.999991	67187.000000		1
19959.496094	4096.284180	2.207957	5.448967	11417.394531	99998.000000	1872.470825	1154.446899	288.311066	100.418869	102.608322	429.771423	623.988342	290.716400	2.625400	99998.000000	4.300149	3.612390	0.343991	0.736314	4.057567	4.999991	3.272415	3.062374	2.459861	2.001815	2.011183	2.633238	2.795177	2.463470	0.419196	4.999991	67269.000000		1
9805.317383	6270.869141	2.861710	4.307983	10238.225586	99998.000000	1729.484009	1052.048340	260.110291	150.415527	88.629738	411.105560	599.848877	284.206604	2.532175	99998.000000	3.991462	3.797328	0.456626	0.634274	4.010225	4.999991	3.237916	3.022036	2.415158	2.177293	1.947580	2.613953	2.778042	2.453634	0.403494	4.999991	67346.000000		1
9413.393555	2401.594238	2.377563	4.650278	5256.078613	67040.187500	869.346069	528.966064	134.854980	41.932678	39.101807	175.316711	227.379471	151.821716	0.768366	0.000000	3.973746	3.380500	0.376132	0.667479	3.720662	4.826335	2.939193	2.723428	2.129867	1.622553	1.592197	2.243823	2.356751	2.181334	0.000000	0.000000	67479.000000		1
19789.394531	5601.053223	1.396934	5.596986	10934.567383	99998.000000	1839.598145	1109.769775	291.034027	128.536392	78.875870	356.097809	446.179993	255.913315	2.793320	0.000000	4.296432	3.748270	0.145176	0.747954	4.038802	4.999991	3.264723	3.045233	2.463944	2.109026	1.896944	2.551569	2.649510	2.408093	0.446121	0.000000	67518.000000		1
12818.867188	3595.152100	1.646716	3.607974	6349.467285	83617.867188	1069.428223	632.129456	168.581833	83.677254	45.386467	259.237579	359.058197	206.638245	3.276885	0.000000	4.107850	3.555717	0.216619	0.557263	3.802737	4.922299	3.029152	2.800806	2.226811	1.922607	1.656926	2.413698	2.555165	2.315211	0.515461	0.000000	67592.000000		1
7179.797852	1616.594482	3.706654	4.163047	2752.702393	37222.234375	487.462006	286.281982	57.798515	44.177643	15.776407	112.414612	143.301346	87.340736	1.120669	0.000000	3.856112	3.208601	0.568982	0.619411	3.439759	4.570802	2.687941	2.456794	1.761917	1.645203	1.198008	2.050823	2.156250	1.941217	0.049477	0.000000	67658.000000		1
13403.463867	3910.538330	2.352893	6.482019	10539.741211	99998.000000	1730.193359	1076.440674	251.173599	139.822876	94.760208	468.839294	625.120117	341.203369	1.281440	99998.000000	4.127217	3.592237	0.371602	0.811710	4.022830	4.999991	3.238095	3.031990	2.399974	2.145578	1.976626	2.671024	2.795964	2.533013	0.107698	4.999991	67705.000000		1
11807.684570	1718.838989	2.948054	3.805334	4494.256348	60718.359375	727.928894	448.696320	101.960739	56.882645	28.567757	153.918655	180.031754	160.508606	1.142794	99998.000000	4.072165	3.235235	0.469535	0.580393	3.652658	4.783320	2.862089	2.651953	2.008433	1.754980	1.455876	2.187291	2.255349	2.205498	0.057968	4.999991	67771.000000		1
11846.209961	1837.260742	3.111492	4.662613	4632.978027	60782.617188	746.986389	469.261780	106.731285	77.747223	47.390896	211.646240	294.663574	176.312759	0.180117	851.466187	4.073579	3.264171	0.492969	0.668629	3.665860	4.783780	2.873313	2.671415	2.028292	1.890685	1.675695	2.325611	2.469326	2.246284	0.000000	2.930167	67915.000000		1
7629.147949	2630.318115	2.044519	4.375825	6237.762207	81142.914062	1039.898438	638.673157	173.543564	82.742882	50.675079	241.071274	335.578613	194.164520	0.917398	99998.000000	3.882476	3.420008	0.310591	0.641060	3.795029	4.909251	3.016991	2.805279	2.239408	1.917731	1.704794	2.382145	2.525794	2.288170	0.000000	4.999991	68001.000000		1
21933.753906	4901.272949	2.417651	7.555160	11518.082031	99998.000000	1952.669678	1173.615479	390.845398	169.500778	114.940193	544.551270	662.720154	394.999176	0.300638	99998.000000	4.341113	3.690309	0.383394	0.878244	4.061380	4.999991	3.290629	3.069526	2.592005	2.229172	2.060472	2.736039	2.821330	2.596596	0.000000	4.999991	68055.000000		1
6779.500977	3337.697021	2.525582	2.840123	4016.711670	55163.898438	683.171509	406.128387	114.052078	51.908573	30.633862	154.637161	199.937286	128.875610	2.138954	0.000000	3.831198	3.523447	0.402361	0.453337	3.603871	4.741655	2.834530	2.608663	2.057103	1.715239	1.486202	2.189314	2.300894	2.110171	0.330201	0.000000	68093.000000		1
19947.599609	5590.583984	3.062153	7.222116	10695.984375	99998.000000	1785.527954	1089.022339	313.443542	119.858757	95.716164	461.580170	594.113098	374.581757	2.679406	0.000000	4.299891	3.747457	0.486027	0.858664	4.029221	4.999991	3.251767	3.037037	2.496159	2.078670	1.980985	2.664247	2.773869	2.573547	0.428038	0.000000	68251.000000		1
16460.230469	3008.834717	2.457740	3.564802	7422.886230	95706.062500	1201.433838	756.820435	207.029892	77.719467	73.263466	268.365448	395.554260	186.072800	0.986358	0.000000	4.216436	3.478398	0.390536	0.552035	3.870573	4.980939	3.079700	2.878993	2.316033	1.890530	1.864887	2.428727	2.597206	2.269683	0.000000	0.000000	68407.000000		1
8482.869141	1532.661377	2.439237	3.379778	3422.771240	43028.648438	576.868835	346.359375	94.945229	41.593468	22.939932	129.507782	193.942505	69.254608	0.319144	0.000000	3.928543	3.185446	0.387254	0.528888	3.534378	4.633758	2.761077	2.539527	1.977473	1.619025	1.360592	2.112296	2.287673	1.840449	0.000000	0.000000	68478.000000		1
11796.715820	2981.500488	2.701355	5.254691	5910.632812	75147.687500	1006.048157	600.114075	150.918167	48.951267	37.711040	209.940933	288.551605	220.687759	1.496593	0.000000	4.071761	3.474435	0.431582	0.720547	3.771634	4.875916	3.002619	2.778234	2.178741	1.689764	1.576468	2.322097	2.460223	2.343778	0.175104	0.000000	68526.000000		1
16892.660156	3592.638916	3.185502	4.822968	8722.521484	99998.000000	1433.849121	883.435669	219.753387	82.989578	57.712170	328.893066	415.219269	200.689713	1.869643	99998.000000	4.227698	3.555413	0.503178	0.683314	3.940642	4.999991	3.156503	2.946175	2.341936	1.919024	1.761267	2.517055	2.618278	2.302525	0.271759	4.999991	68576.000000		1
7226.023438	1993.489136	2.790784	4.520761	5190.314941	68670.578125	882.929932	526.859863	115.300995	62.698578	40.837952	170.725021	226.315582	155.121307	0.991790	99998.000000	3.858899	3.299614	0.445726	0.655212	3.715194	4.836771	2.945926	2.721695	2.061833	1.797258	1.611064	2.232297	2.354714	2.190671	0.000000	4.999991	68805.000000		1
21517.542969	2457.240234	1.526451	5.529144	8420.416992	99998.000000	1418.180664	854.207947	272.695007	116.645500	75.767464	417.485809	576.486450	324.211945	2.758685	0.000000	4.332793	3.390448	0.183683	0.742658	3.925333	4.999991	3.151731	2.931564	2.435677	2.066868	1.879483	2.620642	2.760789	2.510829	0.440702	0.000000	68846.000000		1
8688.736328	2694.086670	2.291218	4.286397	4948.728516	67850.765625	823.160889	505.165741	131.237747	98.574791	37.328659	171.600815	219.531357	129.344345	0.408180	99998.000000	3.938956	3.430412	0.360066	0.632092	3.694494	4.831555	2.915485	2.703434	2.118059	1.993766	1.572042	2.234519	2.341496	2.111748	0.000000	4.999991	68950.000000		1
11232.913086	6852.819824	1.199574	4.150712	11182.419922	99998.000000	1864.348267	1138.679810	389.858582	153.163132	112.784660	563.843140	762.130615	491.498627	2.425594	99998.000000	4.050492	3.835869	0.079027	0.618123	4.048536	4.999991	3.270527	3.056402	2.590907	2.185154	2.052250	2.751158	2.882029	2.691522	0.384818	4.999991	68980.000000		1
8859.390625	1797.677856	2.001346	3.447620	4910.348145	63540.578125	829.436279	500.965698	136.295090	71.915871	44.812893	191.882553	250.359497	135.379211	1.159355	0.000000	3.947404	3.254712	0.301322	0.537519	3.691112	4.803051	2.918783	2.699808	2.134480	1.856825	1.651403	2.283036	2.398564	2.131552	0.064216	0.000000	69082.000000		1
13195.241211	9842.257812	3.105325	3.537048	12140.336914	99998.000000	2010.273926	1234.192383	321.794312	118.896629	99.851463	436.984283	576.816406	370.400208	2.417769	0.000000	4.120417	3.993095	0.492107	0.548641	4.084231	4.999991	3.303255	3.091383	2.507578	2.075170	1.999354	2.640466	2.761038	2.568671	0.383415	0.000000	69160.000000		1
8313.029297	3374.729492	2.497828	4.459086	6783.821289	85753.421875	1149.821289	691.068909	201.377396	50.153927	52.210781	252.450272	340.753143	207.625046	0.819094	99998.000000	3.919759	3.528239	0.397563	0.649246	3.831474	4.933251	3.060630	2.839521	2.304011	1.700305	1.717760	2.402176	2.532440	2.317280	0.000000	4.999991	69199.000000		1
17425.326172	2592.385010	2.994310	3.907097	5633.463379	77093.484375	946.146545	574.124329	130.633347	45.059589	47.403233	220.555161	303.689667	188.734070	0.551273	0.000000	4.241181	3.413699	0.476297	0.591854	3.750776	4.887018	2.975958	2.759006	2.116054	1.653787	1.675808	2.343517	2.482430	2.275850	0.000000	0.000000	69242.000000		1
6575.283691	4066.196289	3.715905	4.076703	7649.309570	99998.000000	1239.212769	779.640076	287.743652	137.244873	97.316628	484.140808	547.557922	329.290863	1.436213	99998.000000	3.817914	3.609188	0.570065	0.610309	3.883622	4.999991	3.093146	2.891894	2.459006	2.137496	1.988187	2.684972	2.738430	2.517580	0.157219	4.999991	69279.000000		1
6067.459473	2479.045410	2.969640	3.355108	3837.638916	59219.062500	668.458984	392.566101	137.880127	48.639812	38.685501	187.645508	243.809631	188.055634	0.288351	99998.000000	3.783007	3.394284	0.472704	0.525706	3.584064	4.772461	2.825075	2.593913	2.139502	1.686992	1.587548	2.273338	2.387051	2.274286	0.000000	4.999991	69340.000000		1
11046.892578	3143.686523	2.007514	3.389029	6202.968262	90211.023438	1021.183167	631.669983	159.080826	104.039177	53.570709	264.893158	336.984802	204.643066	2.232327	0.000000	4.043240	3.497439	0.302659	0.530075	3.792600	4.955260	3.009104	2.800490	2.201618	2.017197	1.728927	2.423071	2.527610	2.310997	0.348758	0.000000	69601.000000		1
5634.625977	2846.241455	2.713690	2.892547	2753.260742	40176.742188	488.488892	281.674866	94.300728	55.445621	34.710564	128.931122	195.416519	77.639290	0.618293	99998.000000	3.750865	3.454272	0.433560	0.461280	3.439847	4.603975	2.688855	2.449748	1.974515	1.743867	1.540462	2.110358	2.290961	1.890082	0.000000	4.999991	69665.000000		1
9247.422852	2076.632812	3.879343	4.878475	3679.110107	49071.765625	619.917847	370.338531	112.346771	62.050991	26.692842	134.398590	171.788925	115.930077	1.083456	99998.000000	3.966021	3.317360	0.588758	0.688284	3.565743	4.690832	2.792334	2.568599	2.050561	1.792749	1.426395	2.128395	2.234995	2.064196	0.034811	4.999991	69821.000000		1
10661.706055	3031.891846	1.877997	2.652015	6075.705566	77395.195312	1018.016174	619.455261	159.145584	54.742531	37.970074	184.478500	277.749268	179.859070	0.987665	99998.000000	4.027827	3.481714	0.273695	0.423576	3.783597	4.888714	3.007755	2.792010	2.201795	1.738325	1.579441	2.265946	2.443653	2.254932	0.000000	4.999991	69882.000000		1
4454.673340	2170.477295	2.917217	2.229543	3902.190674	58049.511719	659.587036	394.521210	103.897324	53.441193	40.193451	176.704391	246.076187	158.735458	0.681234	99998.000000	3.648816	3.336555	0.464969	0.348216	3.591309	4.763799	2.819272	2.596070	2.016604	1.727876	1.604155	2.247247	2.391070	2.200674	0.000000	4.999991	69906.000000		1
10989.004883	3612.951416	2.679769	4.215471	7102.584473	99998.000000	1173.115845	716.784241	218.624741	93.622307	75.832222	361.716400	449.458008	215.429993	1.078106	0.000000	4.040958	3.557862	0.428097	0.624846	3.851416	4.999991	3.069341	2.855388	2.339699	1.971379	1.879854	2.558368	2.652689	2.333306	0.032661	0.000000	69936.000000		1
35640.757812	8891.426758	2.778449	7.071013	20803.271484	99998.000000	3464.210449	2113.668457	577.226562	235.609970	155.062714	793.957886	956.615845	529.428589	4.224840	99998.000000	4.551947	3.948972	0.443802	0.849482	4.318131	4.999991	3.539604	3.325037	2.761346	2.372194	2.190507	2.899797	2.980738	2.723807	0.625810	4.999991	69968.000000		1
9101.586914	2328.429443	2.954222	2.827788	3280.839111	43439.292969	530.899536	344.015717	105.433029	46.182072	30.417999	138.703491	168.655838	115.741966	0.986145	99998.000000	3.959117	3.367063	0.470443	0.451447	3.515985	4.637883	2.725012	2.536578	2.022977	1.664473	1.483131	2.142087	2.227001	2.063491	0.000000	4.999991	70031.000000		1
7489.072266	2373.825195	3.416783	4.394328	4562.385254	58832.371094	772.957642	466.871887	117.209824	77.981583	36.175339	181.154236	257.140625	175.048431	0.750060	99998.000000	3.874428	3.375449	0.533617	0.642892	3.659192	4.769616	2.888156	2.669198	2.068964	1.891992	1.558413	2.258049	2.410171	2.243158	0.000000	4.999991	70060.000000		1
5827.236328	2500.492676	3.549383	4.381993	4398.256348	59442.394531	759.965820	446.667236	117.755646	43.807594	27.291088	128.218781	193.526199	125.264549	0.204486	99998.000000	3.765463	3.398026	0.550153	0.641672	3.643281	4.774096	2.880794	2.649984	2.070982	1.641549	1.436021	2.107952	2.286740	2.097828	0.000000	4.999991	70095.000000		1
22665.890625	14398.901367	2.226459	12.812935	29851.712891	99998.000000	4974.573242	3052.136475	860.381592	301.139435	306.366364	1475.713867	1905.115356	1071.531372	2.826621	0.000000	4.355373	4.158329	0.347615	1.107649	4.474969	4.999991	3.696756	3.484604	2.934691	2.478768	2.486241	3.169002	3.279921	3.030005	0.451268	0.000000	70149.000000		1
10858.199219	4298.910645	3.216340	4.295648	7936.300781	99998.000000	1349.431763	796.908997	237.003830	131.768158	47.665348	293.707611	443.475555	212.987671	2.240345	99998.000000	4.035758	3.633358	0.507362	0.633029	3.899618	4.999991	3.130151	2.901409	2.374755	2.119811	1.678203	2.467915	2.646870	2.328354	0.350315	4.999991	70198.000000		1
11734.017578	2199.667969	2.537917	4.277146	5027.996094	62249.609375	834.694092	520.908203	113.774544	68.224640	44.445927	182.868790	288.918579	148.318588	0.614449	0.000000	4.069447	3.342357	0.404477	0.631154	3.701395	4.794137	2.921527	2.716761	2.056045	1.833941	1.647832	2.262140	2.460775	2.171196	0.000000	0.000000	70239.000000		1
18216.363281	5470.879395	1.532618	6.068798	13902.530273	99998.000000	2319.255127	1421.085449	392.171387	147.353378	109.515900	568.903564	736.335144	347.626801	2.829439	0.000000	4.260462	3.738057	0.185434	0.783103	4.143094	4.999991	3.365349	3.152620	2.593476	2.168360	2.039477	2.755039	2.867075	2.541113	0.451700	0.000000	70294.000000		1
13036.777344	2563.320801	2.019849	5.183765	5377.333984	71469.195312	920.064270	551.591431	162.167648	67.058983	39.490360	244.503479	317.816284	155.994003	0.046066	0.000000	4.115170	3.408803	0.305319	0.714645	3.730567	4.854119	2.963818	2.741617	2.209964	1.826457	1.596491	2.388285	2.502176	2.193108	0.000000	0.000000	70359.000000		1
27599.425781	7834.629883	1.544953	7.018589	19494.326172	99998.000000	3218.584473	1992.607178	546.460083	224.193970	145.888596	707.687195	930.437988	470.350342	3.683096	99998.000000	4.440900	3.894018	0.188915	0.846250	4.289908	4.999991	3.507665	3.299422	2.737558	2.350624	2.164021	2.849841	2.968688	2.672421	0.566213	4.999991	70412.000000		1
10318.960938	2620.462402	2.322055	3.734408	4301.402344	64941.359375	779.476624	442.513428	136.677475	63.124134	58.270329	235.175171	312.962463	188.074142	0.995085	99998.000000	4.013636	3.418378	0.365873	0.572222	3.633610	4.812521	2.891803	2.645926	2.135697	1.800195	1.765447	2.371392	2.495492	2.274329	0.000000	4.999991	70505.000000		1
6670.382812	2390.948975	0.928205	2.177119	4287.525391	50694.363281	714.215454	436.398376	127.672951	42.580265	26.726765	144.436157	199.012161	92.721855	1.543289	99998.000000	3.824151	3.378570	0.000000	0.337882	3.632207	4.704960	2.853829	2.639883	2.106099	1.629208	1.426946	2.159676	2.298880	1.967182	0.188447	4.999991	70734.000000		1
7284.386230	2428.342529	2.593424	4.113708	4083.770508	55839.328125	699.564636	413.085297	112.081566	58.964169	47.600590	211.451965	255.009781	176.127731	0.058128	99998.000000	3.862393	3.385310	0.413874	0.614233	3.611061	4.746940	2.844828	2.616040	2.049534	1.770588	1.677612	2.325212	2.406557	2.245828	0.000000	4.999991	70786.000000		1
11306.712891	3012.112793	1.137900	3.188586	7516.276855	99969.546875	1223.541138	755.802795	217.311066	61.286224	45.571491	280.407440	381.726776	167.191071	3.936542	0.000000	4.053336	3.478871	0.056104	0.503598	3.876003	4.999868	3.087619	2.878408	2.337082	1.787363	1.658693	2.447789	2.581753	2.223213	0.595115	0.000000	70807.000000		1
17470.003906	6032.563965	1.958174	5.288612	10481.742188	99998.000000	1747.052124	1071.395630	285.930420	113.789963	82.027451	374.748260	448.412628	277.410065	2.084016	99998.000000	4.242293	3.780502	0.291851	0.723342	4.020433	4.999991	3.242306	3.029950	2.456260	2.056104	1.913959	2.573740	2.651678	2.443122	0.318901	4.999991	70924.000000		1
8331.965820	1932.804199	1.816322	3.120744	4566.116699	66344.421875	776.565613	464.682434	119.701485	71.191193	47.767113	229.220474	301.564972	162.500702	0.972025	0.000000	3.920748	3.286188	0.259193	0.494258	3.659547	4.821805	2.890178	2.667156	2.078099	1.852426	1.679129	2.360253	2.479381	2.210855	0.000000	0.000000	71008.000000		1
24785.005859	5756.732910	0.983713	4.483756	13082.897461	99998.000000	2154.824219	1332.946045	377.980011	172.100372	73.121613	453.069061	614.101929	313.847504	2.034735	0.000000	4.394189	3.760176	0.000000	0.651642	4.116704	4.999991	3.333412	3.124813	2.577469	2.235782	1.864046	2.656164	2.788240	2.496719	0.308508	0.000000	71050.000000		1
6829.210938	3712.719727	1.717642	4.329569	6858.771484	90264.460938	1130.976562	699.398132	178.748917	64.678337	55.556637	319.216309	394.354675	265.559235	1.058061	0.000000	3.834371	3.569692	0.234933	0.636445	3.836246	4.955517	3.053454	2.844724	2.252244	1.810759	1.744736	2.504085	2.595887	2.424161	0.024511	0.000000	71088.000000		1
21962.513672	6129.938965	2.466991	3.904013	12367.109375	99998.000000	2015.935669	1259.121338	319.274902	150.702316	108.060371	571.903992	800.785278	460.192505	3.094151	99998.000000	4.341682	3.787456	0.392168	0.591511	4.092268	4.999991	3.304477	3.100068	2.504165	2.178120	2.033666	2.757323	2.903516	2.662940	0.490542	4.999991	71118.000000		1
12163.804688	6779.075195	2.223376	4.156880	14566.163086	99998.000000	2410.015869	1489.695557	391.082825	173.503479	109.509727	551.175110	767.209534	409.489655	2.274718	0.000000	4.085070	3.831171	0.347013	0.618767	4.163345	4.999991	3.382020	3.173098	2.592269	2.239308	2.039453	2.741290	2.884914	2.612243	0.356928	0.000000	71250.000000		1
12231.449219	2151.308594	2.359060	3.885511	6993.191895	89354.265625	1162.991943	714.958679	198.293655	82.705872	43.554726	233.210831	285.514130	126.165001	1.370090	99998.000000	4.087478	3.332703	0.372739	0.589448	3.844676	4.951115	3.065577	2.854281	2.297309	1.917536	1.639035	2.367749	2.455628	2.100939	0.136749	4.999991	71296.000000		1
5306.093750	1010.985229	1.868746	3.179335	2151.561523	28180.648438	347.993744	219.031799	59.972549	43.440628	20.028883	95.969032	109.744095	48.013813	1.038927	0.000000	3.724775	3.004745	0.271550	0.502336	3.332754	4.449951	2.541571	2.340507	1.777953	1.637896	1.301657	1.982131	2.040381	1.681366	0.016585	0.000000	71329.000000		1
8010.251953	2055.299561	2.926468	4.255559	2878.771973	43165.601562	492.281891	291.777191	78.573662	46.274582	26.985798	105.365189	146.332657	82.958740	0.561581	0.000000	3.903646	3.312875	0.466344	0.628957	3.459207	4.635138	2.692214	2.465051	1.895277	1.665342	1.431135	2.022697	2.165341	1.918862	0.000000	0.000000	71418.000000		1
18742.853516	6735.496094	2.383730	4.567017	15250.543945	99998.000000	2486.615967	1548.567261	514.811707	213.536575	130.482239	679.643677	897.833618	501.129120	3.392356	0.000000	4.272836	3.828370	0.377257	0.659633	4.183285	4.999991	3.395609	3.189930	2.711648	2.329472	2.115551	2.832281	2.953196	2.699950	0.530501	0.000000	71471.000000		1
7257.307617	3872.056396	1.517200	5.674079	7767.059082	99998.000000	1311.680664	799.089233	177.759033	53.866749	73.837044	343.414398	430.449829	245.588959	0.233941	99998.000000	3.860775	3.587942	0.181043	0.753895	3.890257	4.999991	3.117828	2.902595	2.249832	1.731321	1.868274	2.535819	2.633923	2.390209	0.000000	4.999991	71519.000000		1
16797.443359	4758.141113	2.627345	3.854673	10823.278320	99998.000000	1829.224487	1106.050781	282.322449	115.492180	94.593689	461.574005	618.172424	309.820160	1.177942	0.000000	4.225243	3.677437	0.419517	0.585988	4.034359	4.999991	3.262267	3.043775	2.450745	2.062553	1.975862	2.664241	2.791110	2.491110	0.071124	0.000000	71622.000000		1
4349.514648	1211.348145	2.130863	2.497828	2183.009521	31394.519531	367.279449	225.094421	86.711647	21.805117	18.779968	92.598511	111.659096	71.635254	0.774675	99998.000000	3.638441	3.083269	0.328556	0.397563	3.339056	4.496854	2.564997	2.352365	1.938077	1.338558	1.273695	1.966604	2.047894	1.855127	0.000000	4.999991	71690.000000		1
7548.517578	2330.381348	1.597377	4.292564	4644.268066	57206.234375	759.725281	472.373260	119.772415	60.003387	34.729065	156.043350	209.990280	110.015465	0.705189	0.000000	3.877862	3.367427	0.203407	0.632717	3.666917	4.757443	2.880656	2.674285	2.078357	1.778176	1.540693	2.193245	2.322199	2.041454	0.000000	0.000000	71739.000000		1
12852.083008	3363.806885	2.365228	5.427380	7570.911621	99998.000000	1293.622192	768.954956	198.136383	100.187592	55.251347	249.835266	363.415527	160.940323	3.824476	0.000000	4.108974	3.526831	0.373873	0.734590	3.879148	4.999991	3.111807	2.885901	2.296964	2.000814	1.742343	2.397654	2.560404	2.206665	0.582572	0.000000	71785.000000		1
5825.611328	3371.550293	1.847160	3.611058	4672.295898	61243.691406	774.064697	477.998016	148.016373	63.019283	36.742748	173.787186	207.631210	108.310158	1.551028	0.000000	3.765342	3.527830	0.266504	0.557634	3.669530	4.787061	2.888777	2.679426	2.170310	1.799473	1.565172	2.240018	2.317293	2.034669	0.190620	0.000000	71830.000000		1
15935.006836	4523.477539	1.785485	3.947186	11163.057617	99998.000000	1885.539673	1142.426514	295.024384	117.953011	89.946495	431.778931	625.286621	254.303604	2.209301	99998.000000	4.202352	3.655473	0.251756	0.596288	4.047783	4.999991	3.275436	3.057828	2.469858	2.071709	1.953984	2.635262	2.796079	2.405353	0.344255	4.999991	71899.000000		1
8577.224609	3831.246338	1.464776	4.055117	5846.639160	73574.546875	973.598022	597.825928	140.822006	43.005821	42.870136	189.329224	234.468994	114.308029	1.306644	99998.000000	3.933347	3.583340	0.165771	0.608003	3.766906	4.866728	2.988380	2.776575	2.148670	1.633527	1.632155	2.277218	2.370085	2.058077	0.116157	4.999991	71945.000000		1
3214.988770	1171.907104	1.406185	4.015028	1558.407471	22958.675781	272.004272	161.439896	73.596512	36.943192	22.480455	87.593597	130.247879	91.513031	0.535046	0.000000	3.507179	3.068893	0.148042	0.603689	3.192681	4.360947	2.434576	2.208011	1.866857	1.567534	1.351805	1.942472	2.114771	1.961483	0.000000	0.000000	72013.000000		1
6056.752930	2559.866943	1.803987	3.891678	2691.511963	35328.027344	448.832001	275.664673	74.715904	52.235451	27.192408	91.519196	138.789825	89.323578	0.714257	0.000000	3.782240	3.408217	0.256233	0.590137	3.429996	4.548120	2.652084	2.440381	1.873413	1.717965	1.434448	1.961512	2.142358	1.950966	0.000000	0.000000	72086.000000		1
9666.052734	2784.159668	2.525582	4.613273	7376.309082	91599.523438	1204.711914	752.635803	158.331482	71.074013	47.298386	211.880600	335.717377	237.725418	2.096959	0.000000	3.985249	3.444694	0.402361	0.664009	3.867839	4.961893	3.080883	2.876585	2.199567	1.851711	1.674846	2.326091	2.525974	2.376076	0.321590	0.000000	72186.000000		1
10766.842773	3243.053955	2.944971	4.890810	9221.618164	99998.000000	1588.680542	943.494568	244.256775	99.290222	80.164871	359.181549	437.795319	182.455566	2.461177	0.000000	4.032088	3.510954	0.469081	0.689381	3.964807	4.999991	3.201037	2.974739	2.387847	1.996907	1.903984	2.555314	2.641271	2.261157	0.391143	0.000000	72262.000000		1
7955.706543	2833.918945	2.735276	3.854673	4312.923340	53205.175781	688.142456	433.194366	111.051598	54.964558	35.404404	113.466164	178.184586	75.844551	0.762915	0.000000	3.900679	3.452387	0.437001	0.585988	3.634772	4.725954	2.837678	2.636683	2.045525	1.740083	1.549057	2.054866	2.250870	1.879924	0.000000	0.000000	72299.000000		1
8078.772461	3429.006592	1.514116	4.508426	5421.366699	66548.312500	899.908997	553.854919	145.506210	60.095901	36.048904	184.231812	269.429352	183.645889	1.779683	99998.000000	3.907345	3.535168	0.180159	0.654025	3.734109	4.823137	2.954199	2.743396	2.162882	1.778845	1.556892	2.265365	2.430445	2.263981	0.250343	4.999991	72411.000000		1
6917.538574	2108.056152	2.121612	5.489055	2285.799805	34791.949219	399.825226	233.793655	76.112839	78.391724	22.588387	84.744225	99.783615	92.891464	0.417745	99998.000000	3.839952	3.323882	0.326666	0.739498	3.359038	4.541479	2.601870	2.368833	1.881458	1.894270	1.353885	1.928110	1.999059	1.967976	0.000000	4.999991	72519.000000		1
4786.313965	1235.758911	2.673601	4.326486	1515.555786	26664.281250	279.799957	156.783447	81.882515	35.185459	22.952267	102.669998	128.517899	90.822273	0.439375	0.000000	3.680001	3.091934	0.427097	0.636135	3.180572	4.425930	2.446848	2.195300	1.913191	1.546363	1.360826	2.011444	2.108964	1.958192	0.000000	0.000000	72709.000000		1
7426.709961	2967.546631	2.812370	4.391244	3326.990234	44062.730469	570.087708	338.631531	103.582787	54.819622	29.091991	127.475594	192.850861	66.750610	0.901863	0.000000	3.870796	3.472398	0.449072	0.642588	3.522052	4.644072	2.755942	2.529727	2.015288	1.738936	1.463773	2.105427	2.285222	1.824455	0.000000	0.000000	72747.000000		1
6666.605469	2947.033447	0.885033	3.651147	5211.657227	71933.156250	886.334351	533.903137	129.541702	79.079399	44.378086	214.612793	264.174652	225.017334	1.752374	0.000000	3.823905	3.469385	0.000000	0.562429	3.716976	4.856929	2.947598	2.727463	2.112410	1.898063	1.647169	2.331656	2.421891	2.352216	0.243627	0.000000	72801.000000		1
7705.535156	3161.193115	1.810155	3.466122	5115.602051	68444.882812	881.767334	521.518799	143.588135	34.544041	46.798820	222.232712	276.999908	178.129089	0.149423	99998.000000	3.886803	3.499851	0.257716	0.539844	3.708897	4.835341	2.945354	2.717270	2.157119	1.538373	1.670235	2.346808	2.442480	2.250735	0.000000	4.999991	72839.000000		1
5574.816895	1443.439575	2.994310	5.532228	2377.106201	34614.730469	403.109406	240.210907	68.980148	85.243790	19.631081	102.959869	128.505554	67.231674	0.388176	0.000000	3.746231	3.159399	0.476297	0.742900	3.376049	4.539261	2.605423	2.380593	1.838724	1.930663	1.292944	2.012668	2.108922	1.827574	0.000000	0.000000	72934.000000		1
6693.779297	1528.970093	3.530881	5.196100	2605.453857	35325.332031	433.129608	271.365936	90.261032	43.844597	21.728024	95.191933	144.621185	106.126869	0.519879	99998.000000	3.825671	3.184399	0.547883	0.715677	3.415883	4.548086	2.636618	2.433555	1.955500	1.641916	1.337020	1.978600	2.160232	2.025825	0.000000	4.999991	73004.000000		1
10200.486328	2630.725098	0.817191	2.513247	5829.092773	78822.976562	959.523804	593.706055	162.944763	76.165260	36.585476	197.945190	234.126694	178.277100	2.013016	0.000000	4.008621	3.420075	0.000000	0.400235	3.765601	4.896653	2.982056	2.773571	2.212040	1.881757	1.563309	2.296545	2.369451	2.251096	0.303847	0.000000	73030.000000		1
7652.812500	2100.676758	3.685068	3.897846	3376.780273	46261.660156	563.809204	338.884399	82.604111	49.500175	22.921431	96.588867	125.350899	63.691540	0.302566	99998.000000	3.883821	3.322359	0.566445	0.590825	3.528503	4.665221	2.751132	2.530051	1.917002	1.694607	1.360242	1.984927	2.098127	1.804082	0.000000	4.999991	73054.000000		1
17653.332031	3742.258789	3.500043	5.282444	11370.725586	99998.000000	1878.191162	1152.975952	294.611145	143.147156	76.134422	397.682037	543.786499	323.169647	2.738926	0.000000	4.246827	3.573134	0.544073	0.722835	4.055788	4.999991	3.273740	3.061820	2.469249	2.155783	1.881581	2.599536	2.735428	2.509431	0.437580	0.000000	73078.000000		1
6534.652344	1965.035400	2.167868	3.092990	2805.523926	38591.550781	499.611938	285.865662	63.142635	28.240879	20.161484	96.049210	131.607803	123.300209	0.386264	99998.000000	3.815223	3.293370	0.336033	0.490378	3.448014	4.586492	2.698633	2.456162	1.800323	1.450878	1.304523	1.982494	2.119282	2.090964	0.000000	4.999991	73238.000000		1
7552.273438	2408.853271	1.575791	3.731324	5037.330566	61475.835938	806.274353	511.524414	145.015900	62.723248	42.271893	206.351456	245.252823	137.636505	1.270347	0.000000	3.878078	3.381810	0.197498	0.571863	3.702200	4.788704	2.906483	2.708866	2.161416	1.797428	1.626052	2.314608	2.389614	2.138734	0.103922	0.000000	73271.000000		1
15290.937500	4071.007080	1.890332	4.138377	6595.938477	86625.039062	1107.672852	673.254150	177.031281	71.376221	55.087910	231.329742	298.555237	215.809296	1.551550	99998.000000	4.184434	3.609702	0.276538	0.616830	3.819277	4.937644	3.044411	2.828179	2.248050	1.853554	1.741056	2.364232	2.475025	2.334070	0.190766	4.999991	73383.000000		1
12579.905273	3436.839111	3.037483	4.135293	7862.975586	99998.000000	1290.886963	798.565002	204.328537	75.829132	77.364838	327.292603	469.403625	283.728638	4.180256	0.000000	4.099678	3.536159	0.482514	0.616506	3.895587	4.999991	3.110888	2.902310	2.310329	1.879836	1.888544	2.514936	2.671546	2.452903	0.621203	0.000000	73434.000000		1
19246.421875	3682.520752	1.551121	4.280230	7823.874023	99998.000000	1321.270996	800.621826	207.116226	74.478455	63.407837	290.771881	428.093872	218.917694	1.920958	99998.000000	4.284350	3.566145	0.190646	0.631467	3.893422	4.999991	3.120992	2.903427	2.316214	1.872031	1.802143	2.463552	2.631539	2.340281	0.283518	4.999991	73573.000000		1
13168.177734	2772.052979	1.705307	3.281098	5457.560547	74837.906250	924.581970	557.172974	147.683334	84.457436	40.048515	173.768677	227.610764	128.604248	0.953182	99998.000000	4.119526	3.442801	0.231803	0.516019	3.736999	4.874122	2.965945	2.745990	2.169332	1.926638	1.602586	2.239971	2.357193	2.109255	0.000000	4.999991	73607.000000		1
10523.366211	5299.559082	2.463907	3.743659	7162.612305	96264.070312	1196.888428	731.555359	181.385513	85.869789	73.655098	303.843872	467.692139	222.565765	1.295474	0.000000	4.022155	3.724240	0.391624	0.573296	3.855072	4.983464	3.078054	2.864247	2.258603	1.933840	1.867203	2.482651	2.669960	2.347458	0.112429	0.000000	73731.000000		1
5356.688477	3167.900146	3.521630	4.015028	5781.368652	76221.914062	941.971191	587.119202	130.090607	52.275539	48.205006	219.016373	304.204651	159.219604	0.116052	0.000000	3.728896	3.500772	0.546744	0.603689	3.762031	4.882080	2.974038	2.768726	2.114246	1.718299	1.683092	2.340477	2.483166	2.201997	0.000000	0.000000	73763.000000		1
22116.673828	5752.381836	1.705307	6.004039	12449.515625	99998.000000	2034.589111	1272.554077	302.816986	106.351982	89.002869	433.811127	577.707642	284.977539	3.338726	99998.000000	4.344720	3.759848	0.231803	0.778444	4.095152	4.999991	3.308477	3.104676	2.481180	2.026746	1.949404	2.637301	2.761708	2.454811	0.523581	4.999991	73873.000000		1
5676.071289	2540.895996	1.033052	2.448488	3247.028809	50150.148438	553.700684	329.667084	80.288223	50.927944	21.962387	124.475113	170.243973	88.731499	1.572810	99998.000000	3.754048	3.404987	0.014122	0.388898	3.511486	4.700272	2.743275	2.518076	1.904652	1.706956	1.341680	2.095083	2.231072	1.948078	0.196676	4.999991	73915.000000		1
10227.910156	5251.641113	1.680638	3.546299	8797.018555	99998.000000	1465.636230	897.691772	218.402710	117.922173	64.092422	335.501526	435.208038	238.749222	2.160816	0.000000	4.009787	3.720295	0.225474	0.549775	3.944335	4.999991	3.166026	2.953127	2.339258	2.071595	1.806807	2.525695	2.638697	2.377942	0.334618	0.000000	73956.000000		1
9558.458008	3082.980225	1.520283	3.401364	1506.079468	30723.761719	248.947144	146.644119	75.594772	47.227459	24.691496	90.640335	101.701706	82.789131	0.177562	0.000000	3.980388	3.488971	0.181925	0.531653	3.177848	4.487474	2.396107	2.166265	1.878492	1.674195	1.392547	1.957322	2.007328	1.917973	0.000000	0.000000	73984.000000		1
14006.458984	4140.480469	2.032184	4.415914	7698.670898	99998.000000	1316.630005	786.994812	246.566498	87.331482	71.144936	301.410797	348.804779	175.443146	1.407673	99998.000000	4.146328	3.617051	0.307963	0.645021	3.886416	4.999991	3.119464	2.895972	2.391934	1.941171	1.852144	2.479159	2.542583	2.244136	0.148502	4.999991	74108.000000		1
4679.314453	2673.697021	1.261249	3.678900	5121.013672	76635.187500	839.301147	518.937744	151.442413	87.078613	61.042610	277.764679	372.694489	193.831482	0.574147	0.000000	3.670182	3.427112	0.100801	0.565718	3.709356	4.884428	2.923918	2.715115	2.180248	1.939911	1.785633	2.443677	2.571353	2.287424	0.000000	0.000000	74138.000000		1
7905.636230	2552.191650	2.195622	5.014159	5849.506836	74342.648438	972.376831	587.618774	130.966385	56.191887	27.667305	162.799820	245.203491	116.990883	0.802000	99998.000000	3.897937	3.406913	0.341558	0.700198	3.767119	4.871238	2.987835	2.769096	2.117160	1.749674	1.441967	2.211654	2.389527	2.068152	0.000000	4.999991	74166.000000		1
6262.234863	1790.187378	1.865662	3.567886	2091.089355	34186.929688	343.577850	215.399155	96.625870	28.302555	19.634165	109.448059	108.128212	93.508209	0.208293	99998.000000	3.796729	3.252898	0.270833	0.552411	3.320373	4.533860	2.536025	2.333244	1.985093	1.451826	1.293012	2.039208	2.033939	1.970850	0.000000	4.999991	74325.000000		1
7933.571777	2860.087402	1.322924	2.855542	6551.091309	79486.632812	1106.584229	669.368652	151.516418	60.410442	57.453136	249.634827	325.479370	212.485016	1.808718	0.000000	3.899469	3.456379	0.121535	0.455689	3.816314	4.900294	3.043984	2.825665	2.180460	1.781112	1.759314	2.397305	2.512523	2.327328	0.257371	0.000000	74411.000000		1
28137.123047	15515.541992	2.019849	9.911137	31367.998047	99998.000000	5237.582031	3203.249023	856.748962	377.141235	242.936935	1143.903687	1582.321899	799.610352	4.515901	99998.000000	4.449280	4.190767	0.305319	0.996123	4.496487	4.999991	3.719131	3.505591	2.932854	2.576504	2.385494	3.058389	3.199295	2.902879	0.654744	4.999991	74493.000000		1
9460.046875	1782.851196	2.371395	3.259512	4137.582031	57319.722656	694.069397	424.985443	106.413658	35.660355	26.686676	164.440369	210.085876	85.768028	2.265822	99998.000000	3.975893	3.251115	0.375004	0.513153	3.616747	4.758304	2.841403	2.628374	2.026997	1.552186	1.426294	2.216008	2.322397	1.933325	0.355226	4.999991	74550.000000		1
9182.708008	3202.197510	2.673601	5.809764	5768.182617	78743.375000	973.671997	590.011719	152.934937	81.941109	48.479458	214.023804	303.396729	160.792313	0.170286	0.000000	3.962971	3.505448	0.427097	0.764158	3.761039	4.896214	2.988413	2.770861	2.184507	1.913502	1.685558	2.330462	2.482011	2.206265	0.000000	0.000000	74629.000000		1
18761.710938	3637.531982	1.915002	3.845422	7236.452637	92248.703125	1204.533081	738.968628	157.289185	77.497437	49.919563	233.506866	303.523163	225.405884	1.611604	0.000000	4.273273	3.560807	0.282169	0.584944	3.859526	4.964960	3.080819	2.868626	2.196699	1.889287	1.698271	2.368300	2.482192	2.352965	0.207258	0.000000	74681.000000		1
6306.211914	1503.227051	1.884164	3.792999	2862.030273	35423.988281	434.412445	287.799164	73.821625	14.308548	16.192713	79.560463	96.928078	28.629431	1.658945	0.000000	3.799768	3.177025	0.275119	0.578983	3.456674	4.549297	2.637902	2.459090	1.868184	1.155596	1.209320	1.900697	1.986450	1.456813	0.219832	0.000000	74701.000000		1
8946.234375	1918.612793	2.636597	3.688152	4102.087891	55699.789062	693.390991	412.628906	123.081268	67.422867	34.029057	146.952484	189.532745	102.987625	0.104786	0.000000	3.951640	3.282987	0.421044	0.566809	3.613005	4.745853	2.840978	2.615560	2.090192	1.828807	1.531850	2.167177	2.277684	2.012785	0.000000	0.000000	74722.000000		1
8632.849609	961.528259	2.531749	4.403579	3806.499268	49177.488281	641.639709	391.856842	85.364059	55.698490	28.681854	149.462646	186.171478	100.400368	1.980425	99998.000000	3.936154	2.982962	0.403421	0.643806	3.580526	4.691766	2.807291	2.593127	1.931275	1.745843	1.457607	2.174533	2.269913	2.001735	0.296758	4.999991	74782.000000		1
24636.392578	7456.739258	1.958174	6.950747	19954.453125	99998.000000	3329.531250	2035.801025	565.835205	197.883514	152.293518	753.107605	1036.321289	511.962311	3.554542	0.000000	4.391577	3.872549	0.291851	0.842031	4.300040	4.999991	3.522383	3.308735	2.752690	2.296410	2.182681	2.876857	3.015494	2.709238	0.550784	0.000000	74836.000000		1
9854.161133	4531.797852	2.769197	5.553813	7807.983398	99998.000000	1281.188599	800.890137	225.951706	83.190018	80.948143	353.504395	444.887909	256.739746	3.436301	99998.000000	3.993620	3.656271	0.442354	0.744591	3.892539	4.999991	3.107613	2.903573	2.354016	1.920071	1.908207	2.548395	2.648251	2.409493	0.536091	4.999991	74907.000000		1
17253.500000	5089.260742	3.339689	5.230021	7311.516602	98962.476562	1220.247803	745.635681	192.742920	71.339211	64.921951	313.486725	413.739075	236.809555	2.678821	0.000000	4.236877	3.706655	0.523706	0.718503	3.864007	4.995471	3.086448	2.872527	2.284978	1.853328	1.812392	2.496219	2.616727	2.374399	0.427944	0.000000	74991.000000		1
12450.021484	7036.305664	1.625130	3.941018	11602.604492	99998.000000	1970.487427	1188.186157	323.367004	104.726852	106.752869	489.901245	601.683716	308.953613	2.377535	99998.000000	4.095170	3.847345	0.210888	0.595608	4.064556	4.999991	3.294574	3.074884	2.509696	2.020058	2.028379	2.690109	2.779368	2.489893	0.376127	4.999991	75088.000000		1
18976.527344	9836.201172	1.575791	8.603631	18630.845703	99998.000000	3081.721924	1906.379639	577.001465	244.451050	166.253601	842.499023	1110.586914	735.635132	2.992902	0.000000	4.278217	3.992827	0.197498	0.934682	4.270233	4.999991	3.488793	3.280209	2.761177	2.388192	2.220771	2.925569	3.045552	2.866663	0.476092	0.000000	75179.000000		1
17888.349609	4903.156738	1.791652	2.146282	9681.807617	99998.000000	1599.152954	976.678650	222.713776	89.249565	50.317364	343.525421	487.973907	259.453430	1.744906	0.000000	4.252570	3.690476	0.253254	0.331687	3.985956	4.999991	3.203890	2.989752	2.347747	1.950606	1.701718	2.535959	2.688397	2.414059	0.241772	0.000000	75224.000000		1
9815.814453	2985.077637	2.044519	3.287266	9122.202148	99998.000000	1517.711426	933.712952	251.161270	83.134514	70.660789	339.895844	477.075958	295.761383	2.264874	0.000000	3.991926	3.474956	0.310591	0.516835	3.960100	4.999991	3.181189	2.970213	2.399953	1.919781	1.849178	2.531346	2.678587	2.470942	0.355044	0.000000	75351.000000		1
10847.254883	2186.420166	1.606628	2.960389	5292.491211	66327.468750	900.864929	535.950684	145.194748	53.253086	45.861362	209.672653	306.138153	156.669342	1.871245	99998.000000	4.035320	3.339734	0.205915	0.471349	3.723660	4.821693	2.954660	2.729125	2.161951	1.726345	1.661447	2.321542	2.485918	2.194984	0.272131	4.999991	75378.000000		1
23700.443359	7410.045410	1.834825	8.918173	14512.752930	99998.000000	2409.491699	1482.603027	498.295166	203.915314	161.557068	789.153442	1028.929565	674.290344	3.121007	0.000000	4.374756	3.869821	0.263595	0.950276	4.161750	4.999991	3.381925	3.171025	2.697487	2.309450	2.208326	2.897161	3.012386	2.828847	0.494295	0.000000	75489.000000		1
6704.522949	3379.672852	2.507080	3.398280	5385.817383	68055.414062	891.218994	544.057861	138.512299	37.584606	30.800383	185.952530	267.431061	138.466034	1.071042	0.000000	3.826368	3.528875	0.399168	0.531259	3.731252	4.832863	2.949985	2.735645	2.141488	1.575010	1.488556	2.269402	2.427212	2.141343	0.029807	0.000000	75512.000000		1
7940.238770	1798.929810	2.149366	3.012813	5178.787598	73058.468750	823.339722	523.544800	152.731415	64.366882	42.765289	229.664520	279.803040	171.437378	1.335584	0.000000	3.899834	3.255014	0.332310	0.478972	3.714228	4.863670	2.915579	2.718954	2.183928	1.808662	1.631091	2.361094	2.446852	2.234106	0.125671	0.000000	75543.000000		1
10899.952148	1028.248047	0.875782	2.500912	4427.218750	63365.402344	719.442444	453.516205	131.129822	39.431767	49.090038	184.497009	228.788742	91.479111	1.556000	0.000000	4.037425	3.012098	0.000000	0.398098	3.646131	4.801852	2.856996	2.656593	2.117702	1.595846	1.690993	2.265989	2.359435	1.961322	0.192009	0.000000	75600.000000		1
23596.085938	4446.726562	3.105325	6.269241	14562.585938	99998.000000	2504.146973	1486.972656	445.328888	157.202835	130.025848	614.089539	781.706177	446.266327	2.950731	99998.000000	4.372840	3.648041	0.492107	0.797215	4.163239	4.999991	3.398660	3.172303	2.648681	2.196460	2.114030	2.788232	2.893044	2.649594	0.469930	4.999991	75631.000000		1
8139.244629	3166.857910	2.075356	3.136162	6482.879395	82810.632812	1074.442383	661.073425	171.104324	79.289093	41.245007	225.156097	267.292297	185.838425	0.458663	0.000000	3.910584	3.500628	0.317093	0.496399	3.811768	4.918086	3.031183	2.820250	2.233261	1.899213	1.615371	2.352484	2.426986	2.269135	0.000000	0.000000	75718.000000		1
12123.900391	3896.818848	2.729109	4.465254	7325.680664	97487.679688	1196.604736	743.276611	205.161133	85.586082	64.484062	309.499451	427.356842	227.863617	1.195655	99998.000000	4.083642	3.590710	0.436021	0.649846	3.864848	4.988950	3.077951	2.871150	2.312095	1.932403	1.809452	2.490660	2.630791	2.357675	0.077606	4.999991	75764.000000		1
8180.020996	4403.921387	3.500043	5.692582	7110.105469	91074.312500	1165.995483	724.780396	186.109802	103.437851	42.065281	227.832779	304.306427	139.644028	1.083057	99998.000000	3.912755	3.643840	0.544073	0.755309	3.851876	4.959396	3.066697	2.860206	2.269769	2.014679	1.623924	2.357616	2.483311	2.145022	0.034651	4.999991	75851.000000		1
6082.942871	1935.002930	1.594293	3.934851	3948.304932	56540.375000	622.939880	405.582581	125.508163	80.294388	32.823315	165.960648	220.959137	97.942627	0.901434	0.000000	3.784114	3.286682	0.202568	0.594928	3.596411	4.752359	2.794446	2.608079	2.098672	1.904685	1.516182	2.220005	2.344312	1.990972	0.000000	0.000000	75983.000000		1
14280.452148	3037.581299	2.436154	3.348940	6018.107422	80418.406250	1024.393311	616.775513	174.786316	77.142807	51.532360	239.282715	357.106201	224.533188	2.967987	0.000000	4.154742	3.482528	0.386705	0.524907	3.779460	4.905355	3.010467	2.790127	2.242507	1.887295	1.712080	2.378911	2.552797	2.351280	0.472462	0.000000	76037.000000		1
18771.222656	4593.269043	1.970509	4.625608	12421.003906	99998.000000	2074.927490	1265.258057	349.526367	122.717384	79.554291	441.526642	595.698120	328.624786	1.291805	0.000000	4.273492	3.662122	0.294578	0.665169	4.094157	4.999991	3.317003	3.102179	2.543480	2.088906	1.900664	2.644957	2.775026	2.516700	0.111197	0.000000	76059.000000		1
8899.651367	3667.018799	1.890332	5.356454	8538.773438	99998.000000	1432.988770	871.387451	228.517380	112.167915	71.730850	346.624573	463.516785	302.884827	1.882742	0.000000	3.949373	3.564313	0.276538	0.728877	3.931396	4.999991	3.156243	2.940211	2.358919	2.049869	1.855706	2.539859	2.666065	2.481277	0.274791	0.000000	76134.000000		1
13589.608398	3881.865967	2.248045	4.967903	7355.463379	99998.000000	1277.969238	748.284607	250.772720	93.196754	73.275803	375.389679	541.695740	294.450806	0.204224	99998.000000	4.133207	3.589041	0.351805	0.696173	3.866610	4.999991	3.106520	2.874067	2.399280	1.969401	1.864961	2.574482	2.733755	2.469013	0.000000	4.999991	76189.000000		1
10283.417969	3393.904297	1.958174	2.322055	5890.761230	81408.492188	975.960144	593.517944	173.784103	85.715599	53.509033	224.175476	302.884827	219.605377	1.770745	0.000000	4.012137	3.530699	0.291851	0.365873	3.770171	4.910670	2.989432	2.773434	2.240010	1.933060	1.728427	2.350588	2.481277	2.341643	0.248156	0.000000	76213.000000		1
11952.712891	5144.151367	2.377563	6.972333	9468.135742	99998.000000	1582.488403	968.753418	226.192230	107.338776	71.450226	362.222107	476.890961	222.889557	0.771921	0.000000	4.077466	3.711314	0.376132	0.843378	3.976264	4.999991	3.199341	2.986213	2.354478	2.030757	1.854004	2.558975	2.678419	2.348090	0.000000	0.000000	76306.000000		1
5306.984863	1094.418823	1.837908	2.069189	2205.255615	32851.089844	382.997284	219.762650	64.456306	72.168739	23.325399	96.986664	135.360718	82.752129	0.473440	0.000000	3.724848	3.039184	0.264324	0.315800	3.343459	4.516550	2.583196	2.341954	1.809265	1.858349	1.367829	1.986712	2.131493	1.917779	0.000000	0.000000	76331.000000		1
20854.943359	7577.535645	1.625130	3.956437	14252.170898	99998.000000	2341.168213	1458.139648	350.013611	141.229065	94.969902	509.612488	665.655823	405.813843	3.621515	99998.000000	4.319209	3.879528	0.210888	0.597304	4.153881	4.999991	3.369433	3.163799	2.544085	2.149924	1.977586	2.707240	2.823250	2.608327	0.558890	4.999991	76431.000000		1
10484.341797	3799.061279	1.640549	4.887726	8309.368164	99998.000000	1409.980957	851.093384	235.357101	75.983322	72.406189	330.774139	428.652008	264.782135	2.450443	0.000000	4.020541	3.579676	0.214989	0.689107	3.919568	4.999991	3.149213	2.929977	2.371727	1.880718	1.859776	2.519531	2.632105	2.422889	0.389245	0.000000	76513.000000		1
14681.007812	3778.819580	2.220292	3.879343	8754.447266	99998.000000	1472.812134	889.966980	214.884171	77.155144	54.862797	291.993042	349.995087	267.844299	1.835724	0.000000	4.166756	3.577356	0.346410	0.588758	3.942229	4.999991	3.168147	2.949374	2.332204	1.887365	1.739278	2.465373	2.544062	2.427882	0.263808	0.000000	76756.000000		1
6887.663086	2576.870850	3.598723	4.311067	5394.630859	70872.843750	914.365540	550.065002	151.858719	69.575317	36.172256	193.387421	281.514496	147.985535	0.066995	99998.000000	3.838072	3.411093	0.556148	0.634585	3.731962	4.850480	2.961120	2.740414	2.181440	1.842455	1.558376	2.286428	2.449501	2.170219	0.000000	4.999991	76838.000000		1
8676.534180	3232.341064	1.424687	2.004430	2890.456055	43349.582031	468.586426	295.644196	92.098938	41.328266	22.292347	112.272758	143.622055	98.186241	2.121273	99998.000000	3.938346	3.509517	0.153720	0.301991	3.460966	4.636985	2.670790	2.470769	1.964255	1.616247	1.348156	2.050274	2.157221	1.992051	0.326597	4.999991	76987.000000		1
16909.890625	6705.577637	1.729977	3.318103	8792.812500	99998.000000	1494.435303	898.626160	293.140198	118.097946	80.245049	428.442322	535.639282	351.435211	2.246298	0.000000	4.228141	3.826436	0.238040	0.520890	3.944128	4.999991	3.174477	2.953579	2.467075	2.072242	1.904418	2.631892	2.728873	2.545845	0.351467	0.000000	77064.000000		1
13742.018555	6641.793457	2.596508	6.235320	9051.333984	99998.000000	1514.846558	918.855469	287.700500	129.754471	100.640900	426.471832	524.445251	353.316284	1.071313	0.000000	4.138051	3.822285	0.414390	0.794859	3.956712	4.999991	3.180369	2.963247	2.458941	2.113122	2.002774	2.629890	2.719700	2.548164	0.029916	0.000000	77186.000000		1
7930.642090	1329.467651	1.393850	3.151581	4432.948242	58763.929688	725.079468	454.817535	136.159393	69.229935	44.461346	176.642731	237.747009	142.311462	1.195994	99998.000000	3.899308	3.123678	0.144216	0.498528	3.646693	4.769111	2.860386	2.657837	2.134048	1.840294	1.647983	2.247096	2.376115	2.153240	0.077729	4.999991	77249.000000		1
18152.033203	3047.381592	2.217208	4.002693	7194.211426	95019.476562	1184.661377	735.669067	181.848068	72.585045	57.891029	246.202621	337.108154	171.579224	0.732012	99998.000000	4.258925	3.483927	0.345806	0.602352	3.856983	4.977813	3.073594	2.866683	2.259709	1.860847	1.762611	2.391293	2.527769	2.234465	0.000000	4.999991	77292.000000		1
9060.055664	1100.879272	2.525582	4.206220	3428.349609	43752.925781	553.814819	350.867798	83.982544	50.061417	35.977982	140.704834	172.661621	116.907623	1.708867	99998.000000	3.957131	3.041740	0.402361	0.623892	3.535085	4.641007	2.743365	2.545144	1.924189	1.699503	1.556037	2.148309	2.237196	2.067843	0.232708	4.999991	77353.000000		1
11466.068359	2660.514160	2.300469	2.602675	5798.360352	75759.492188	963.159546	594.171692	163.604675	48.753910	32.724636	201.423645	295.021301	220.027847	1.064737	99998.000000	4.059414	3.424966	0.361816	0.415420	3.763305	4.879437	2.983698	2.773912	2.213796	1.688010	1.514875	2.304111	2.469853	2.342478	0.027242	4.999991	77450.000000		1
19957.072266	9155.848633	3.037483	9.266635	19630.865234	99998.000000	3258.068604	2006.588745	519.193665	217.064377	150.171906	784.888611	1006.134521	554.274292	2.025638	0.000000	4.300097	3.961699	0.482514	0.966922	4.292940	4.999991	3.512960	3.302458	2.715329	2.336589	2.176589	2.894808	3.002656	2.743725	0.306562	0.000000	77515.000000		1
8843.561523	2430.985352	2.226459	4.095205	3775.741943	51711.664062	641.084595	383.062042	99.086693	45.670170	23.707783	130.028931	191.068451	83.069756	0.475950	0.000000	3.946627	3.385782	0.347615	0.612276	3.577002	4.713589	2.806915	2.583269	1.996015	1.659633	1.374891	2.114040	2.281189	1.919443	0.000000	0.000000	77567.000000		1
9939.402344	2854.009521	2.732193	4.995657	4782.956055	63211.058594	784.200928	490.703003	132.138199	55.565887	41.331352	177.919388	243.152802	174.246658	1.161599	99998.000000	3.997360	3.455455	0.436511	0.698593	3.679696	4.800793	2.894427	2.690819	2.121028	1.744808	1.616280	2.250223	2.385879	2.241164	0.065056	4.999991	77625.000000		1
10997.568359	3010.536865	2.383730	4.221638	5968.650391	85182.265625	1012.184814	603.478394	169.991104	76.359535	41.346767	221.646805	288.079803	200.914825	1.113769	0.000000	4.041296	3.478644	0.377257	0.625481	3.775876	4.930349	3.005260	2.780662	2.230426	1.882863	1.616442	2.345661	2.459513	2.303012	0.046795	0.000000	77654.000000		1
10817.163086	3910.828369	1.131732	4.058200	9676.096680	99998.000000	1562.783325	989.161621	286.763031	134.784058	98.337341	442.874237	639.104858	348.255859	2.111358	0.000000	4.034113	3.592269	0.053744	0.608333	3.985700	4.999991	3.193899	2.995267	2.457523	2.129638	1.992718	2.646281	2.805572	2.541898	0.324562	0.000000	77775.000000		1
17892.750000	5616.163574	4.073619	8.116401	12736.075195	99998.000000	2087.555420	1283.911499	295.758301	117.188240	108.911484	538.877197	745.885498	435.966644	1.697474	99998.000000	4.252677	3.749440	0.609980	0.909364	4.105036	4.999991	3.319638	3.108535	2.470937	2.068884	2.037074	2.731490	2.872672	2.639453	0.229803	4.999991	77834.000000		1
18996.626953	3996.250977	2.411484	5.584651	8978.795898	99998.000000	1497.204468	923.854187	238.212646	119.186501	64.110931	308.358459	405.508575	238.508698	2.288533	0.000000	4.278677	3.601653	0.382284	0.746996	3.953218	4.999991	3.175281	2.965603	2.376965	2.076227	1.806932	2.489056	2.608000	2.377504	0.359557	0.000000	77890.000000		1
9026.831055	2602.052490	2.722941	4.126042	4461.047363	52152.417969	716.068787	457.303040	100.199921	96.909576	23.350069	140.729507	201.139938	122.458351	2.196179	99998.000000	3.955535	3.415316	0.435038	0.615534	3.649437	4.717275	2.854955	2.660204	2.000867	1.986367	1.368288	2.148385	2.303498	2.087988	0.341668	4.999991	78075.000000		1
28405.757812	7486.596191	2.368311	5.260859	12719.475586	99998.000000	2117.825439	1301.713989	415.678741	149.610672	92.148285	510.605469	710.160339	423.030365	1.560298	0.000000	4.453406	3.874285	0.374439	0.721057	4.104469	4.999991	3.325890	3.114516	2.618758	2.174963	1.964487	2.708086	2.851357	2.626372	0.193208	0.000000	78154.000000		1
20555.246094	7120.476074	2.124696	7.536657	17467.939453	99998.000000	2937.483154	1779.252441	481.602905	210.668701	125.495834	627.722778	827.993103	499.109283	3.204030	0.000000	4.312922	3.852509	0.327297	0.877179	4.242242	4.999991	3.467975	3.250237	2.682689	2.323600	2.098629	2.797768	2.918027	2.698196	0.505697	0.000000	78212.000000		1
8413.500000	1376.577881	2.664350	4.449835	4066.134766	51059.992188	651.738953	416.027191	119.192673	59.725853	41.655144	182.878036	256.798340	132.347900	0.400126	0.000000	3.924977	3.138801	0.425591	0.648344	3.609182	4.708081	2.814074	2.619122	2.076250	1.776162	1.619669	2.262161	2.409592	2.121717	0.000000	0.000000	78316.000000		1
8364.382812	2823.733398	3.580221	4.496091	4718.730957	60630.406250	788.391724	476.539398	122.270241	49.558765	43.240185	162.016556	241.657181	155.401932	0.003798	0.000000	3.922434	3.450824	0.553910	0.652835	3.673825	4.782691	2.896742	2.678099	2.087321	1.695120	1.635888	2.209559	2.383200	2.191456	0.000000	0.000000	78346.000000		1
8682.377930	2376.729980	1.859494	3.746742	3689.144531	50029.644531	605.041870	375.346527	89.662788	53.092731	33.985886	158.121796	176.855499	102.361626	0.982588	0.000000	3.938639	3.375980	0.269395	0.573654	3.566926	4.699227	2.781785	2.574432	1.952612	1.725035	1.531299	2.198992	2.247619	2.010137	0.000000	0.000000	78395.000000		1
6160.834961	1498.481201	2.550252	3.244093	3516.899170	47170.679688	585.423157	359.422089	70.722466	45.152103	25.650539	125.902885	160.724457	69.276192	0.039178	0.000000	3.789639	3.175651	0.406583	0.511093	3.546160	4.673672	2.767470	2.555605	1.849557	1.654678	1.409096	2.100036	2.206082	1.840584	0.000000	0.000000	78507.000000		1
9010.123047	2167.674072	2.429986	4.193885	3533.554443	45068.773438	588.818298	362.425659	99.046608	46.971508	25.043043	130.038177	147.991699	111.270546	2.195620	99998.000000	3.954731	3.335994	0.385604	0.622617	3.548212	4.653876	2.769981	2.559219	1.995840	1.671834	1.398687	2.114071	2.170237	2.046380	0.341557	4.999991	78602.000000		1
5158.632324	3120.645020	0.416305	2.047602	3810.335449	46114.296875	620.778198	387.166473	101.775711	36.363449	28.154535	127.901146	176.115402	76.310196	1.846134	0.000000	3.712535	3.494244	0.000000	0.311246	3.580963	4.663836	2.792937	2.587898	2.007644	1.560665	1.449548	2.106874	2.245797	1.882583	0.266263	0.000000	78626.000000		1
7765.479980	1312.722900	1.915002	4.107540	2826.474854	39711.773438	508.045959	289.791260	77.469688	41.118572	24.719250	120.395325	168.261124	75.052032	0.203364	0.000000	3.890168	3.118173	0.282169	0.613582	3.451245	4.598919	2.705903	2.462085	1.889132	1.614038	1.393035	2.080610	2.225984	1.875363	0.000000	0.000000	78679.000000		1
10407.639648	4344.562500	2.352893	3.947186	6692.860352	84665.812500	1047.783447	682.012024	143.591217	78.789528	52.516071	234.934631	334.055237	202.734238	2.051076	0.000000	4.017352	3.637946	0.371602	0.596288	3.825612	4.927708	3.020272	2.833792	2.157128	1.896469	1.720292	2.370947	2.523818	2.306927	0.311982	0.000000	78793.000000		1
27614.216797	15916.603516	2.303553	7.623002	24875.384766	99998.000000	4082.638916	2542.718262	796.326172	335.637207	222.621262	1084.850098	1391.111572	801.599365	4.920556	99998.000000	4.441133	4.201850	0.362398	0.882126	4.395770	4.999991	3.610941	3.405298	2.901091	2.525870	2.347567	3.035370	3.143362	2.903957	0.692014	4.999991	78920.000000		1
8893.083008	1846.182007	2.331306	3.361275	5401.008301	67466.882812	932.602783	549.796692	131.299423	65.671303	45.460476	154.325699	193.190063	102.768677	1.392115	0.000000	3.949052	3.266274	0.367599	0.526504	3.732475	4.829091	2.969697	2.740202	2.118263	1.817376	1.657634	2.188438	2.285985	2.011861	0.143675	0.000000	79005.000000		1
8843.031250	3004.943115	2.525582	2.664350	4964.812988	64872.074219	837.642151	507.691315	131.475204	103.126389	55.334610	229.994492	281.135223	170.688019	1.356896	99998.000000	3.946601	3.477836	0.402361	0.425591	3.695903	4.812058	2.923059	2.705600	2.118844	2.013370	1.742997	2.361717	2.448915	2.232203	0.132546	4.999991	79112.000000		1
6782.054199	2588.684570	1.840992	5.661744	5024.020996	72992.328125	858.790405	510.864502	154.254776	76.991707	51.951748	278.757660	380.863312	233.898499	0.761296	0.000000	3.831361	3.413079	0.265052	0.752950	3.701051	4.863277	2.933887	2.708306	2.188239	1.886444	1.715600	2.445227	2.580769	2.369027	0.000000	0.000000	79156.000000		1
6589.166504	4644.782715	2.429986	3.524713	4961.698730	61472.234375	811.125061	502.806702	131.823669	60.555378	24.839516	156.111191	208.621094	134.043961	1.023156	0.000000	3.818830	3.666965	0.385604	0.547124	3.695630	4.788679	2.909088	2.701401	2.119993	1.782153	1.395143	2.193434	2.319358	2.127247	0.009942	0.000000	79191.000000		1
12830.820312	1938.277832	1.699140	2.201789	4946.218262	65708.664062	795.512085	494.927734	121.536308	86.116486	28.691105	157.190506	230.133255	128.351379	1.500301	0.000000	4.108254	3.287416	0.230229	0.342776	3.694273	4.817623	2.900647	2.694542	2.084706	1.935086	1.457747	2.196426	2.361979	2.108401	0.176178	0.000000	79214.000000		1
8630.518555	2162.888184	2.759946	5.020327	4409.653809	55182.914062	713.114563	452.177856	105.210999	39.619877	30.038700	174.666046	249.943192	125.307724	1.484838	99998.000000	3.936037	3.335034	0.440901	0.700732	3.644404	4.741805	2.853159	2.655309	2.022061	1.597913	1.477681	2.242208	2.397841	2.097978	0.171679	4.999991	79331.000000		1
14644.055664	3439.485107	1.242747	5.341035	6542.577148	92904.867188	1105.754761	667.169983	199.295868	91.065887	61.640854	255.780716	394.977600	233.636383	1.339176	0.000000	4.165661	3.536494	0.094383	0.727625	3.815749	4.968039	3.043659	2.824236	2.299498	1.959356	1.789869	2.407868	2.596572	2.368541	0.126838	0.000000	79367.000000		1
8721.038086	2552.200928	2.223376	4.391244	4089.426025	50452.144531	689.505493	412.669006	86.831917	54.175121	21.749609	119.908096	158.343811	96.351418	0.536885	0.000000	3.940568	3.406915	0.347013	0.642588	3.611662	4.702879	2.838538	2.615602	1.938679	1.733800	1.337451	2.078849	2.199601	1.983858	0.000000	0.000000	79397.000000		1
5898.097656	2728.300781	2.260381	3.768329	4390.208008	57520.355469	695.814819	440.129700	122.356583	51.214733	36.354195	165.168137	258.941528	116.759598	0.673037	99998.000000	3.770712	3.435892	0.354182	0.576149	3.642485	4.759821	2.842494	2.643581	2.087627	1.709395	1.560555	2.217926	2.413202	2.067293	0.000000	4.999991	79424.000000		1
7612.301758	3231.758301	3.185502	5.242356	7642.466797	93842.375000	1279.165649	784.817688	182.640594	107.770500	64.403885	239.236450	353.692505	206.086258	0.265808	0.000000	3.881516	3.509439	0.503178	0.719526	3.883234	4.972399	3.106927	2.894769	2.261597	2.032500	1.808912	2.378827	2.548626	2.314049	0.000000	0.000000	79522.000000		1
8294.452148	1334.672974	2.207957	4.221638	4193.027344	59517.593750	705.337402	426.163452	122.264076	48.494877	27.176991	162.176910	217.674957	146.533096	0.936455	0.000000	3.918788	3.125375	0.343991	0.625481	3.622528	4.774645	2.848397	2.629576	2.087299	1.685696	1.434201	2.209989	2.337808	2.165936	0.000000	0.000000	79547.000000		1
5530.050293	2412.624756	1.464776	3.234842	5084.067383	65403.582031	849.955505	517.497620	122.116051	90.316544	29.986275	199.739929	287.173157	122.442932	1.714203	99998.000000	3.742729	3.382490	0.165771	0.509853	3.706211	4.815601	2.929396	2.713908	2.086773	1.955767	1.476923	2.300465	2.458144	2.087934	0.234062	4.999991	79604.000000		1
6473.076172	2862.107422	1.686805	2.948054	4777.852539	66228.960938	804.109558	488.158936	136.529449	63.623699	37.970074	196.671600	275.118835	117.650803	2.085141	0.000000	3.811111	3.456686	0.227065	0.469535	3.679233	4.821048	2.905315	2.688561	2.135226	1.803619	1.579441	2.293742	2.439520	2.070595	0.319136	0.000000	79789.000000		1
8181.772461	1906.993286	2.340558	5.624740	4862.025879	62391.492188	784.607971	495.929962	141.392502	92.558418	61.239967	213.033920	273.179169	171.215347	2.060159	0.000000	3.912847	3.280349	0.369319	0.750102	3.686817	4.795125	2.894653	2.695420	2.150426	1.966416	1.787035	2.328449	2.436448	2.233543	0.313901	0.000000	79854.000000		1
6591.744629	2276.045898	2.183287	5.748089	2418.946289	34901.468750	396.704498	239.587997	80.269722	0.000000	25.046125	122.134560	161.100677	93.215256	0.163475	0.000000	3.819000	3.357181	0.339111	0.759523	3.383626	4.542844	2.598467	2.379465	1.904552	0.000000	1.398741	2.086838	2.207097	1.969487	0.000000	0.000000	79881.000000		1
10339.600586	2595.262207	2.137031	3.111492	5136.460449	71807.992188	913.625427	523.692871	131.786652	69.026405	41.914177	177.398239	272.161530	136.757645	1.337340	99998.000000	4.014504	3.414181	0.329811	0.492969	3.710664	4.856173	2.960768	2.719077	2.119871	1.839015	1.622361	2.248949	2.434827	2.135952	0.126242	4.999991	79927.000000		1
12899.593750	4409.191406	2.066105	3.207088	6350.651367	93028.343750	1079.518311	648.534912	215.898712	100.918434	48.127911	257.797485	359.594788	157.150406	1.977818	0.000000	4.110576	3.644359	0.315152	0.506111	3.802818	4.968615	3.033230	2.811933	2.334250	2.003970	1.682397	2.411279	2.555813	2.196316	0.296186	0.000000	79997.000000		1
7261.334961	1964.008545	2.121612	3.043650	5268.561523	68765.132812	860.498779	534.263916	147.670990	59.152275	36.505299	171.631653	240.590210	78.780273	0.568272	99998.000000	3.861017	3.293143	0.326666	0.483395	3.721692	4.837368	2.934750	2.727756	2.169295	1.771971	1.562356	2.234597	2.381278	1.896417	0.000000	4.999991	80028.000000		1
19334.634766	9256.097656	2.574922	4.042781	14868.545898	99998.000000	2503.567139	1507.041626	421.053680	159.453964	117.527451	534.066528	725.498901	346.988464	4.205719	0.000000	4.286336	3.966428	0.410764	0.606680	4.172268	4.999991	3.398559	3.178125	2.624337	2.202635	2.070139	2.727595	2.860637	2.540315	0.623840	0.000000	80083.000000		1
11725.657227	2466.799805	1.868746	4.428249	5665.333984	75483.039062	1006.643372	586.875549	161.640335	46.724808	58.085304	237.339951	273.240845	228.307678	1.619408	0.000000	4.069137	3.392134	0.271550	0.646232	3.753226	4.877850	3.002876	2.768546	2.208550	1.669548	1.764066	2.375371	2.436546	2.358521	0.209356	0.000000	80153.000000		1
6130.414062	2617.132080	3.629560	5.217686	4735.179688	62687.160156	769.719666	481.476471	147.112839	95.022324	39.277580	209.361191	286.633514	174.314499	1.943830	99998.000000	3.787490	3.417826	0.559854	0.717478	3.675336	4.797179	2.886333	2.682575	2.167650	1.977826	1.594145	2.320896	2.457327	2.241333	0.288658	4.999991	80198.000000		1
13248.192383	3149.761719	1.982844	2.855542	6322.475586	88731.601562	1067.880249	641.386841	182.366135	68.517593	50.989620	298.912964	400.907623	248.262558	1.704199	0.000000	4.122157	3.498278	0.297289	0.455689	3.800887	4.948078	3.028522	2.807120	2.260944	1.835802	1.707482	2.475545	2.603044	2.394911	0.231520	0.000000	80226.000000		1
21499.326172	3406.149902	2.667434	4.767460	10359.160156	99998.000000	1714.059204	1051.261963	253.810196	124.407272	91.833740	497.413239	626.402954	327.678070	4.305794	99998.000000	4.332425	3.532264	0.426094	0.678287	4.015325	4.999991	3.234026	3.021711	2.404509	2.094846	1.963002	2.696717	2.796854	2.515447	0.634053	4.999991	80331.000000		1
26176.416016	5461.985840	2.544085	4.212387	14467.896484	99998.000000	2342.438721	1467.517334	368.500610	215.161697	85.734108	465.592133	609.050720	415.731171	4.999100	0.000000	4.417910	3.737350	0.405532	0.624528	4.160405	4.999991	3.369668	3.166583	2.566438	2.332765	1.933154	2.668006	2.784653	2.618813	0.698892	0.000000	80359.000000		1
18436.974609	7508.345703	2.343642	4.613273	10531.146484	99998.000000	1758.464966	1081.791016	352.539185	100.277016	93.381775	412.739929	608.961304	253.446320	3.059747	99998.000000	4.265690	3.875544	0.369891	0.664009	4.022476	4.999991	3.245134	3.034143	2.547207	2.001201	1.970262	2.615676	2.784590	2.403886	0.485685	4.999991	80443.000000		1
32627.492188	16805.498047	2.778449	10.481628	31303.152344	99998.000000	5163.350586	3202.320801	901.133240	393.633087	263.240265	1249.105347	1611.154785	991.199951	2.531234	0.000000	4.513584	4.225451	0.443802	1.020429	4.495588	4.999991	3.712932	3.505465	2.954789	2.595092	2.420352	3.096599	3.207137	2.996161	0.403332	0.000000	80531.000000		1
19371.535156	8740.071289	2.907966	5.686414	18122.744141	99998.000000	3029.335449	1853.734009	503.133575	214.874924	117.928337	622.742554	783.127808	559.821960	3.084523	99998.000000	4.287164	3.941515	0.463589	0.754838	4.258224	4.999991	3.481347	3.268047	2.701683	2.332186	2.071618	2.794309	2.893833	2.748050	0.489188	4.999991	80596.000000		1
18570.435547	6072.958008	2.309720	2.541001	9954.524414	99998.000000	1687.933716	1012.974243	279.494659	149.367050	62.343945	388.979736	509.223938	301.188751	2.293478	0.000000	4.268822	3.783400	0.363559	0.405005	3.998020	4.999991	3.227355	3.005598	2.446373	2.174255	1.794794	2.589927	2.706909	2.478839	0.360495	0.000000	80620.000000		1
25443.009766	7607.697754	2.636597	5.196100	13108.020508	99998.000000	2127.791992	1323.627075	322.605316	140.905273	102.750175	502.168365	670.056335	376.407318	5.144082	99998.000000	4.405569	3.881253	0.421044	0.715677	4.117537	4.999991	3.327929	3.121766	2.508672	2.148927	2.011783	2.700849	2.826111	2.575658	0.711308	4.999991	80681.000000		1
8827.812500	2097.441895	4.107540	4.650278	4604.570801	62164.039062	765.865051	473.745544	151.750778	51.726635	44.566193	214.440109	259.848175	166.888855	0.151181	99998.000000	3.945853	3.321690	0.613582	0.667479	3.663189	4.793539	2.884152	2.675545	2.181131	1.713714	1.649006	2.331306	2.414720	2.222427	0.000000	4.999991	80795.000000		1
7905.568359	1326.445557	1.847160	5.692582	3495.803223	44679.953125	579.705872	358.648071	82.878563	45.460476	21.487492	110.931335	137.929474	67.752823	0.528201	0.000000	3.897933	3.122689	0.266504	0.755309	3.543547	4.650113	2.763208	2.554668	1.918442	1.657634	1.332186	2.045054	2.139657	1.830927	0.000000	0.000000	80880.000000		1
14473.678711	5654.127441	1.803987	8.841079	11955.125000	99998.000000	1998.608032	1215.739380	305.166779	128.129349	101.047951	520.871216	686.452576	406.732819	1.353106	0.000000	4.160579	3.752366	0.256233	0.946505	4.077554	4.999991	3.300728	3.084841	2.484537	2.107649	2.004528	2.716730	2.836611	2.609309	0.131332	0.000000	80938.000000		1
12347.028320	3222.806152	3.299600	4.409747	7807.693359	99013.835938	1289.008911	797.460999	194.935455	99.274803	70.019371	313.819763	414.281799	285.289001	0.790941	99998.000000	4.091562	3.508234	0.518461	0.644414	3.892523	4.995696	3.110256	2.901710	2.289891	1.996839	1.845218	2.496680	2.617296	2.455285	0.000000	4.999991	80987.000000		1
6355.413086	1858.908569	2.611927	3.805334	2332.151367	30566.804688	389.109253	239.779190	58.868572	30.942234	16.340733	96.746140	125.014771	79.141068	0.453543	99998.000000	3.803144	3.269258	0.416961	0.580393	3.367757	4.485250	2.590071	2.379812	1.769884	1.490552	1.213271	1.985634	2.096961	1.898402	0.000000	4.999991	81074.000000		1
6988.794434	1361.082153	1.797820	2.618094	4772.335449	66122.460938	788.345459	486.737335	155.216904	57.662830	45.540653	215.405319	305.095856	190.602814	1.423910	0.000000	3.844402	3.133884	0.254746	0.417985	3.678731	4.820349	2.896717	2.687295	2.190939	1.760896	1.658399	2.333256	2.484436	2.280129	0.153483	0.000000	81236.000000		1
7040.638184	2903.765625	1.304422	4.021195	4057.385986	53350.363281	670.620667	414.491486	116.041092	66.232544	45.552990	155.207657	206.925034	235.557556	0.573414	0.000000	3.847612	3.462962	0.115418	0.604355	3.608246	4.727138	2.826477	2.617516	2.064612	1.821071	1.658517	2.190913	2.315813	2.372097	0.000000	0.000000	81466.000000		1
13326.071289	6311.481934	1.443190	3.937934	9407.882812	99998.000000	1629.962524	959.052002	259.478119	157.443359	67.913177	342.655792	475.130127	267.983063	2.138646	0.000000	4.124702	3.800131	0.159323	0.595268	3.973492	4.999991	3.212178	2.981842	2.414101	2.197124	1.831954	2.534858	2.676813	2.428107	0.330139	0.000000	81528.000000		1
13691.229492	3276.170166	3.740575	4.243225	8910.509766	99998.000000	1452.946655	899.529663	223.188675	107.073578	69.954613	386.703918	499.843201	365.990448	1.768185	0.000000	4.136443	3.515367	0.572938	0.627696	3.949903	4.999991	3.162250	2.954015	2.348672	2.029682	1.844816	2.587379	2.698834	2.563470	0.247528	0.000000	81555.000000		1
10445.153320	2353.870117	1.045387	2.615010	5495.166992	74882.257812	906.816528	551.212158	142.780182	67.866920	33.353718	185.600983	232.026672	121.758339	2.692547	0.000000	4.018915	3.371783	0.019277	0.417473	3.739981	4.874379	2.957520	2.741319	2.154668	1.831658	1.523144	2.268580	2.365538	2.085499	0.430163	0.000000	81587.000000		1
7308.269531	1793.514771	2.821621	4.126042	3717.693848	59382.359375	630.800354	368.815155	147.893021	50.224854	38.756428	205.404755	296.553894	167.884903	0.560567	0.000000	3.863815	3.253705	0.450499	0.615534	3.570274	4.773657	2.799892	2.566809	2.169948	1.700919	1.588344	2.312610	2.472104	2.225012	0.000000	0.000000	81618.000000		1
5710.982422	3136.075928	1.671386	4.637943	5321.737305	69603.039062	870.092285	545.013794	128.561066	67.416695	38.839691	189.313812	246.415390	106.481499	0.999283	99998.000000	3.756711	3.496387	0.223077	0.666325	3.726053	4.842628	2.939565	2.736408	2.109109	1.828767	1.589276	2.277182	2.391668	2.027274	0.000000	4.999991	81679.000000		1
12843.053711	3757.702148	1.933504	3.817669	5235.919922	68699.398438	885.307495	535.210632	147.643250	76.007996	33.594250	179.581528	216.564804	164.360199	0.993276	0.000000	4.108668	3.574922	0.286345	0.581798	3.718993	4.836953	2.947094	2.728525	2.169214	1.880859	1.526265	2.254262	2.335588	2.215797	0.000000	0.000000	81722.000000		1
5733.071289	1789.774170	2.519415	3.151581	4603.244629	71908.265625	754.393494	473.242889	159.978195	73.152451	54.489662	301.065399	357.605774	192.804596	1.664093	0.000000	3.758387	3.252798	0.401300	0.498528	3.663064	4.856779	2.877598	2.675084	2.204061	1.864229	1.736314	2.478661	2.553405	2.285117	0.221178	0.000000	81792.000000		1
5422.150391	3388.893311	2.568754	4.878475	2464.656494	38103.230469	410.757080	250.877563	81.820839	54.850460	25.274323	102.327705	112.642807	93.551384	0.323931	0.000000	3.734172	3.530058	0.409723	0.688284	3.391756	4.580962	2.613585	2.399462	1.912864	1.739180	1.402680	2.009993	2.051703	1.971050	0.000000	0.000000	81857.000000		1
8174.556641	1877.959839	2.303553	3.999609	3667.555176	45449.261719	584.208130	372.170258	97.079178	28.216209	35.163872	162.179993	198.685287	128.283539	0.505467	99998.000000	3.912464	3.273686	0.362398	0.602018	3.564377	4.657527	2.766568	2.570742	1.987126	1.450499	1.546097	2.209997	2.298166	2.108171	0.000000	4.999991	81967.000000		1
10874.367188	2544.183105	2.790784	4.647194	6316.930664	83765.843750	1074.994385	643.496094	204.815765	75.859970	52.593163	273.173004	370.572876	192.601074	2.209829	0.000000	4.036404	3.405548	0.445726	0.667191	3.800506	4.923067	3.031406	2.808546	2.311363	1.880013	1.720929	2.436438	2.568874	2.284659	0.344359	0.000000	82144.000000		1
14583.487305	3738.848145	3.000478	4.064368	8138.865234	99998.000000	1373.771729	823.956482	260.264465	76.516808	84.420433	361.802734	485.843048	262.142456	1.685837	99998.000000	4.163861	3.572738	0.477190	0.608993	3.910564	4.999991	3.137915	2.915904	2.415415	1.883757	1.926448	2.558472	2.686496	2.418537	0.226815	4.999991	82174.000000		1
16842.554688	3761.852783	2.778449	5.359538	10242.721680	99998.000000	1672.354736	1044.542480	272.614838	106.188545	64.958954	369.253052	486.897675	243.149719	1.824357	0.000000	4.226408	3.575402	0.443802	0.729127	4.010416	4.999991	3.223328	3.018926	2.435549	2.026078	1.812639	2.567324	2.687438	2.385874	0.261110	0.000000	82230.000000		1
6054.788574	1170.895630	2.426902	4.761292	2704.482178	34777.574219	469.860016	273.943939	65.621964	55.174255	27.577875	108.035706	170.845291	75.008858	0.145066	0.000000	3.782099	3.068518	0.385052	0.677725	3.432084	4.541299	2.671968	2.437662	1.817049	1.741737	1.440561	2.033567	2.232603	1.875113	0.000000	0.000000	82486.000000		1
8682.905273	1988.715454	1.569623	4.859972	4518.380371	55216.199219	706.734314	458.934326	111.458656	85.323967	34.066063	169.944839	223.364456	153.946411	0.379860	99998.000000	3.938665	3.298573	0.195795	0.686634	3.654983	4.742066	2.849256	2.661751	2.047114	1.931071	1.532322	2.230308	2.349014	2.187370	0.000000	4.999991	82511.000000		1
9688.780273	2973.075684	2.377563	3.342773	4763.336914	58691.281250	800.550903	484.961090	121.955704	46.101894	33.958130	163.256210	222.251221	138.891586	0.579855	0.000000	3.986269	3.473206	0.376132	0.524107	3.677911	4.768574	2.903389	2.685707	2.086202	1.663719	1.530944	2.212870	2.346844	2.142676	0.000000	0.000000	82561.000000		1
8543.090820	1366.509521	1.227328	3.318103	5495.123535	75796.179688	924.474060	563.627258	159.842514	103.490273	39.993008	187.559158	243.942230	140.738754	1.432628	0.000000	3.931615	3.135613	0.088961	0.520890	3.739977	4.879647	2.965895	2.750992	2.203692	2.014899	1.601984	2.273138	2.387287	2.148414	0.156134	0.000000	82619.000000		1
9473.455078	4088.926514	3.614142	5.174514	9580.096680	99998.000000	1638.883789	975.303284	239.859375	80.750786	82.203224	381.205627	481.858856	339.350037	1.295521	99998.000000	3.976508	3.611609	0.558005	0.713870	3.981370	4.999991	3.214548	2.989140	2.379957	1.907147	1.914889	2.581159	2.682920	2.530648	0.112444	4.999991	82657.000000		1
7306.456543	1604.999634	1.890332	4.042781	3469.098145	44198.085938	589.324036	353.970032	87.257469	48.969772	25.231150	101.781883	132.483582	80.941978	1.400832	99998.000000	3.863707	3.205475	0.276538	0.606680	3.540217	4.645403	2.770354	2.548966	1.940803	1.689928	1.401937	2.007670	2.122162	1.908174	0.146386	4.999991	82759.000000		1
14390.082031	4398.873047	2.325139	3.052901	6764.415527	89450.937500	1155.850098	688.786987	171.017990	75.921646	49.296646	237.524979	334.653503	150.853409	0.119437	0.000000	4.158063	3.643342	0.366449	0.484713	3.830230	4.951585	3.062901	2.838085	2.233042	1.880366	1.692817	2.375709	2.524595	2.178555	0.000000	0.000000	82807.000000		1
10617.845703	3393.725342	2.334390	3.546299	7753.959473	98327.437500	1302.774780	789.933594	196.431076	85.977722	65.880997	250.704880	332.590485	167.567276	2.084089	99998.000000	4.026036	3.530677	0.368173	0.549775	3.889524	4.992675	3.114869	2.897591	2.293210	1.934386	1.818760	2.399163	2.521910	2.224189	0.318916	4.999991	82923.000000		1
7156.596191	2075.726318	3.598723	5.593902	2907.904053	37831.484375	466.982880	297.358765	79.508034	28.410484	24.565063	100.761162	131.765076	75.887726	0.980079	0.000000	3.854707	3.317170	0.556148	0.747715	3.463580	4.577853	2.669301	2.473281	1.900411	1.453479	1.390318	2.003293	2.119800	1.880172	0.000000	0.000000	82988.000000		1
20403.927734	7908.864746	2.800035	4.718120	12281.659180	99998.000000	2001.571533	1254.079468	291.265289	132.625443	91.562370	436.315125	597.643982	424.257690	3.305192	99998.000000	4.309714	3.898114	0.447163	0.673769	4.089257	4.999991	3.301371	3.098325	2.464289	2.122627	1.961717	2.639800	2.776443	2.627630	0.519197	4.999991	83064.000000		1
7322.652344	2618.149658	3.012813	3.802250	3404.055908	38847.675781	526.320190	346.075653	117.021721	30.979240	23.294563	119.710739	166.084000	120.737625	0.228774	99998.000000	3.864668	3.417994	0.478972	0.580041	3.531997	4.589365	2.721250	2.539171	2.068266	1.491071	1.367255	2.078133	2.220328	2.081843	0.000000	4.999991	83228.000000		1
10900.625000	2348.251709	2.260381	4.801381	5650.800293	71967.085938	952.940002	573.674072	161.331955	67.308769	60.567715	254.781586	309.351410	189.027023	0.305334	0.000000	4.037451	3.370745	0.354182	0.681366	3.752110	4.857134	2.979066	2.758665	2.207720	1.828072	1.782241	2.406168	2.490452	2.276524	0.000000	0.000000	83296.000000		1
19063.851562	3858.793213	1.865662	4.989489	9019.411133	99998.000000	1490.386353	922.602234	224.119965	124.576881	69.183678	327.406708	392.877563	266.515198	0.816163	0.000000	4.280210	3.586452	0.270833	0.698056	3.955178	4.999991	3.173299	2.965014	2.350481	2.095438	1.840004	2.515088	2.594257	2.425722	0.000000	0.000000	83382.000000		1
7180.285156	3073.050537	3.777580	4.341904	6012.226562	78053.609375	998.829163	612.677185	155.392685	45.398804	50.388290	201.679596	261.997528	159.734589	0.712052	0.000000	3.856142	3.487570	0.577214	0.637680	3.779035	4.892393	2.999491	2.787232	2.191431	1.657044	1.702330	2.304662	2.418297	2.203399	0.000000	0.000000	83514.000000		1
5584.657227	3000.721436	1.692973	4.514594	3789.483154	50300.894531	620.149109	380.872559	109.383301	53.758816	29.215342	173.642242	209.136078	148.435760	0.908762	0.000000	3.746997	3.477226	0.228650	0.654619	3.578580	4.701576	2.792496	2.580780	2.038951	1.730450	1.465611	2.239655	2.320429	2.171539	0.000000	0.000000	83546.000000		1
9317.485352	2406.537354	2.710606	3.820752	4621.750488	64117.035156	814.261230	470.704956	134.796387	65.103889	48.340687	225.072845	284.481079	190.760086	0.365199	0.000000	3.969299	3.381393	0.433066	0.582149	3.664807	4.806973	2.910764	2.672749	2.129678	1.813607	1.684313	2.352323	2.454053	2.280488	0.000000	0.000000	83621.000000		1
20913.548828	7599.408691	3.315019	10.589559	16051.424805	99998.000000	2701.348877	1634.159546	449.087952	191.281235	151.312897	699.493713	978.562805	495.390289	0.924497	0.000000	4.320428	3.880780	0.520486	1.024878	4.205513	4.999991	3.431581	3.213295	2.652331	2.281672	2.179876	2.844784	2.990589	2.694947	0.000000	0.000000	83650.000000		1
13788.787109	4679.391602	2.692104	3.910181	10103.281250	99998.000000	1684.051270	1029.456787	322.219849	133.149673	58.720554	406.504608	525.610962	322.688599	2.831391	2018.114258	4.139526	3.670189	0.430092	0.592197	4.004462	4.999991	3.226355	3.012608	2.508152	2.124340	1.768790	2.609066	2.720665	2.508784	0.452000	3.304946	83710.000000		1
23923.855469	6051.479492	2.914133	4.135293	13328.520508	99998.000000	2236.099121	1359.894897	350.651947	148.790390	94.470337	521.959778	649.373718	372.885681	2.776733	0.000000	4.378831	3.781862	0.464509	0.616506	4.124782	4.999991	3.349491	3.133505	2.544876	2.172575	1.975295	2.717637	2.812495	2.571576	0.443534	0.000000	83764.000000		1
9448.893555	2301.850586	2.235711	4.403579	3629.622070	47492.042969	607.721619	367.106750	88.663658	29.030317	26.057592	127.740791	158.044693	99.324142	1.172802	99998.000000	3.975381	3.362077	0.349416	0.643806	3.559861	4.676621	2.783705	2.564792	1.947746	1.462852	1.415934	2.106330	2.198780	1.997055	0.069225	4.999991	84195.000000		1
21573.201172	9871.753906	2.766114	2.615010	13373.456055	99998.000000	2205.816895	1360.977295	399.819061	211.020248	119.275932	538.658264	681.154724	366.039795	3.433152	0.000000	4.333915	3.994394	0.441870	0.417473	4.126244	4.999991	3.343570	3.133851	2.601863	2.324324	2.076553	2.731313	2.833246	2.563528	0.535693	0.000000	84237.000000		1
6194.318359	1628.041382	3.796082	2.516331	2620.419434	35481.820312	431.279358	258.189117	82.042870	53.040306	17.342947	92.848289	115.322578	45.155186	0.804476	0.000000	3.791994	3.211665	0.579336	0.400768	3.418371	4.550006	2.634759	2.411938	1.914041	1.724606	1.239123	1.967774	2.061914	1.654708	0.000000	0.000000	84259.000000		1
25259.082031	4605.529785	1.566539	6.525191	14554.935547	99998.000000	2446.089355	1484.033813	429.037476	134.059372	122.520027	598.473511	817.209290	471.771942	2.907467	99998.000000	4.402418	3.663280	0.194941	0.814593	4.163010	4.999991	3.388472	3.171444	2.632495	2.127297	2.088207	2.777045	2.912333	2.673732	0.463515	4.999991	84297.000000		1
10739.638672	3414.815186	1.517200	4.326486	4819.600098	64829.285156	806.743042	492.565582	123.701096	44.630951	42.780708	208.093781	287.731323	172.223724	0.557993	0.000000	4.030990	3.533367	0.181043	0.636135	3.683011	4.811771	2.906735	2.692464	2.092374	1.649636	1.631248	2.318259	2.458987	2.236093	0.000000	0.000000	84382.000000		1
6581.629883	1824.786987	3.321187	5.032661	3396.442139	43504.019531	561.061584	344.687988	103.884995	50.937195	28.632515	130.972549	163.225372	126.140335	1.532151	0.000000	3.818333	3.261212	0.521293	0.701798	3.531024	4.638529	2.749011	2.537426	2.016553	1.707035	1.456859	2.117180	2.212788	2.100854	0.185301	0.000000	84459.000000		1
6479.520996	1701.921631	3.216340	4.104456	3476.782959	47935.789062	573.254700	351.367371	87.812546	19.113012	17.790089	137.510071	166.093246	140.177505	1.793656	99998.000000	3.811543	3.230940	0.507362	0.613256	3.541178	4.680660	2.758348	2.545761	1.943557	1.281329	1.250178	2.138335	2.220352	2.146678	0.253739	4.999991	84488.000000		1
6008.806641	1127.886719	2.433070	2.158617	2367.306152	34540.222656	387.980591	240.920166	85.333221	38.358627	18.005951	97.828529	132.175217	69.896019	1.671900	99998.000000	3.778788	3.052265	0.386155	0.334176	3.374254	4.538325	2.588810	2.381873	1.931118	1.583863	1.255416	1.990466	2.121150	1.844452	0.223210	4.999991	84705.000000		1
17267.333984	7343.973145	3.629560	4.637943	11125.155273	99998.000000	1814.983765	1133.471313	348.453217	153.730545	89.783051	441.202850	570.565674	425.836578	3.419333	0.000000	4.237225	3.865931	0.559854	0.666325	4.046306	4.999991	3.258873	3.054410	2.542145	2.186760	1.953194	2.644638	2.756306	2.629243	0.533941	0.000000	84788.000000		1
9246.562500	4301.081543	2.858626	6.349418	7563.405762	99998.000000	1226.399780	770.083557	191.654358	88.074661	53.931507	261.704559	351.968689	211.485886	2.144264	0.000000	3.965980	3.633578	0.456157	0.802734	3.878717	4.999991	3.088632	2.886538	2.282519	1.944851	1.731843	2.417811	2.546504	2.325281	0.331278	0.000000	84858.000000		1
16762.386719	4107.256348	2.917217	4.656446	6819.694336	90950.867188	1114.848633	697.072998	198.546524	73.824707	76.485970	274.548340	381.816193	185.076752	1.199449	0.000000	4.224336	3.613552	0.464969	0.668055	3.833765	4.958807	3.047216	2.843278	2.297862	1.868202	1.883582	2.438619	2.581854	2.267352	0.078982	0.000000	84906.000000		1
9274.390625	4317.465332	1.865662	2.695188	8345.158203	99998.000000	1374.086182	848.854614	202.354935	71.366966	70.253738	307.047882	395.733124	335.436768	2.544708	99998.000000	3.967285	3.635229	0.270833	0.430589	3.921435	4.999991	3.138014	2.928833	2.306114	1.853497	1.846669	2.487206	2.597402	2.525611	0.405638	4.999991	85269.000000		1
10688.608398	1712.304565	2.423819	3.435285	4319.796875	54420.687500	697.868591	431.905365	113.222549	64.986710	23.584435	118.233627	178.224686	114.138420	1.150926	0.000000	4.028921	3.233581	0.384500	0.535963	3.635463	4.735764	2.843774	2.635389	2.053933	1.812825	1.372625	2.072741	2.250968	2.057432	0.061047	0.000000	85302.000000		1
10596.574219	1747.206299	2.679769	5.476720	5567.406738	76373.554688	944.789734	568.912781	148.247650	75.616356	46.268417	189.212036	269.500275	155.380341	1.754243	99998.000000	4.025166	3.242344	0.428097	0.738521	3.745653	4.882943	2.975335	2.755046	2.170988	1.878616	1.665285	2.276949	2.430559	2.191396	0.244090	4.999991	85381.000000		1
11228.309570	3728.961670	2.738360	5.624740	7212.393066	98983.750000	1171.074463	736.964233	184.737534	77.876740	70.392502	321.760376	445.128448	276.913574	1.689087	0.000000	4.050314	3.571588	0.437491	0.750102	3.858079	4.995564	3.068584	2.867446	2.266555	1.891408	1.847526	2.507533	2.648485	2.442344	0.227652	0.000000	85458.000000		1
10278.283203	4263.555664	2.528666	3.947186	7838.333496	99998.000000	1279.076294	796.381714	244.617569	92.808205	69.698662	302.508606	396.448547	235.631561	2.012040	99998.000000	4.011920	3.629772	0.402891	0.596288	3.894224	4.999991	3.106896	2.901121	2.388488	1.967586	1.843224	2.480738	2.598187	2.372233	0.303637	4.999991	85539.000000		1
5405.874023	2402.833740	2.248045	3.799166	3018.718018	48364.617188	524.738220	299.936768	95.555809	55.683071	32.363838	144.596512	196.983063	124.280838	0.317679	0.000000	3.732866	3.380724	0.351805	0.579688	3.479823	4.684528	2.719943	2.477030	1.980257	1.745723	1.510060	2.160158	2.294429	2.094404	0.000000	0.000000	85583.000000		1
8648.197266	3647.085449	3.031315	4.456003	6334.381836	93489.507812	1082.617432	642.136169	191.490921	79.085564	65.023712	326.987335	428.244965	269.777802	0.458491	99998.000000	3.936926	3.561946	0.481631	0.648945	3.801704	4.970763	3.034475	2.807627	2.282148	1.898097	1.813072	2.514531	2.631692	2.431006	0.000000	4.999991	85624.000000		1
23877.343750	10890.293945	2.235711	6.287743	19160.742188	99998.000000	3207.819092	1959.302734	504.444153	195.259247	156.243790	747.337891	1005.477661	484.513947	2.648496	0.000000	4.377986	4.037040	0.349416	0.798495	4.282413	4.999991	3.506210	3.292102	2.702813	2.290612	2.193803	2.873517	3.002373	2.685306	0.422999	0.000000	85697.000000		1
9041.595703	1807.638306	1.273584	2.985059	4045.590820	60468.152344	680.679810	411.774719	129.939499	60.296345	47.964474	196.406403	259.675476	153.964905	2.063412	0.000000	3.956245	3.257112	0.105028	0.474953	3.606982	4.781527	2.832943	2.614660	2.113741	1.780291	1.680920	2.293156	2.414431	2.187422	0.314586	0.000000	85783.000000		1
13878.591797	4067.300293	2.716774	5.174514	6737.392578	84648.867188	1098.952026	682.085999	158.053940	71.548904	50.237186	246.304382	331.094849	164.474289	1.796134	99998.000000	4.142345	3.609306	0.434053	0.713870	3.828492	4.927621	3.040979	2.833839	2.198805	1.854603	1.701025	2.391472	2.519953	2.216098	0.254339	4.999991	85816.000000		1
8927.546875	1940.843506	2.988143	5.606237	3109.494141	43634.871094	508.678131	318.883270	89.829308	19.039003	28.820621	115.939323	155.102814	93.354027	1.404043	99998.000000	3.950732	3.287991	0.475401	0.748671	3.492690	4.639834	2.706443	2.503632	1.953418	1.279644	1.459703	2.064231	2.190620	1.970133	0.147380	4.999991	85875.000000		1
18131.101562	3344.660156	2.473158	5.637074	8857.194336	99998.000000	1493.855591	900.763184	257.279419	105.001305	88.814758	422.543121	518.222290	375.220093	1.819362	99998.000000	4.258424	3.524352	0.393252	0.751054	3.947296	4.999991	3.174309	2.954611	2.410405	2.021195	1.948485	2.625871	2.714516	2.574286	0.259919	4.999991	86084.000000		1
7168.434570	2153.713867	2.050686	2.615010	4853.971191	65035.074219	793.742004	487.865967	124.737236	23.168129	35.685024	175.659012	226.438934	125.705528	2.290783	0.000000	3.855424	3.333188	0.311899	0.417473	3.686097	4.813148	2.899679	2.688301	2.095996	1.364891	1.552486	2.244670	2.354951	2.099354	0.359984	0.000000	86146.000000		1
10985.313477	4602.221191	3.358191	3.777580	7707.348633	99998.000000	1290.230103	779.038757	233.395844	64.551903	69.316277	341.419220	407.022675	232.156189	1.783690	0.000000	4.040812	3.662967	0.526105	0.577214	3.886905	4.999991	3.110667	2.891559	2.368093	1.809909	1.840835	2.533288	2.609619	2.365780	0.251319	0.000000	86181.000000		1
22584.972656	6162.722168	2.414567	9.146369	15838.171875	99998.000000	2703.436768	1618.050049	425.053284	144.408401	137.599503	663.154907	873.780457	487.776550	2.698900	0.000000	4.353819	3.789773	0.382839	0.961249	4.199705	4.999991	3.431916	3.208992	2.628443	2.159592	2.138617	2.821615	2.941402	2.688221	0.431187	0.000000	86328.000000		1
7880.481934	1018.679199	1.862578	3.111492	3230.096191	44552.101562	546.987427	329.812012	99.580093	40.002258	31.694668	127.981323	157.060989	92.586174	1.090949	99998.000000	3.896553	3.008037	0.270115	0.492969	3.509215	4.648868	2.737977	2.518266	1.998173	1.602085	1.500986	2.107147	2.196068	1.966546	0.037804	4.999991	86430.000000		1
16365.173828	4770.328125	1.107062	4.292564	9422.730469	99998.000000	1562.647583	959.644104	259.058716	126.599808	65.992012	320.311035	442.306824	298.456573	1.871921	0.000000	4.213921	3.678548	0.044172	0.632717	3.974177	4.999991	3.193861	2.982110	2.413398	2.102433	1.819491	2.505572	2.645724	2.474881	0.272288	0.000000	86496.000000		1
5772.505859	1966.975098	1.779317	3.737491	2268.752930	36920.980469	370.606812	230.824020	88.842514	29.227676	31.244440	124.256172	153.175476	102.315369	2.155920	99998.000000	3.761364	3.293799	0.250253	0.572580	3.355787	4.567273	2.568913	2.363281	1.948621	1.465794	1.494773	2.094318	2.185189	2.009941	0.333633	4.999991	86549.000000		1
20142.830078	6129.399414	5.513725	5.880690	9016.093750	99998.000000	1488.813599	918.198608	258.494415	93.150497	85.774193	377.070312	492.069122	284.795624	2.367918	99998.000000	4.304121	3.787418	0.741445	0.769428	3.955019	4.999991	3.172840	2.962937	2.412451	1.969185	1.933357	2.576422	2.692026	2.454533	0.374367	4.999991	86748.000000		1
8351.550781	3838.819824	4.011944	4.307983	7318.874512	99998.000000	1191.775635	741.084106	223.466217	92.641678	84.673302	347.299896	519.421875	237.882690	1.041918	99998.000000	3.921767	3.584198	0.603355	0.634274	3.864444	4.999991	3.076195	2.869868	2.349212	1.966806	1.927747	2.540705	2.715520	2.376363	0.017833	4.999991	86789.000000		1
16023.833984	4717.586914	2.032184	7.653840	18252.167969	99998.000000	3006.700684	1861.776489	486.644806	255.771454	155.358765	770.518372	1099.658203	572.175415	3.726663	0.000000	4.204766	3.673720	0.307963	0.883879	4.261314	4.999991	3.478090	3.269928	2.687212	2.407852	2.191336	2.886783	3.041258	2.757529	0.571320	0.000000	86866.000000		1
10117.549805	6678.135254	2.605759	5.143676	15690.288086	99998.000000	2613.160156	1589.648804	409.014771	157.202835	86.831917	549.109009	752.463074	376.456665	5.066346	0.000000	4.005075	3.824655	0.415934	0.711274	4.195631	4.999991	3.417166	3.201301	2.611739	2.196460	1.938679	2.739659	2.876485	2.575715	0.704695	0.000000	86927.000000		1
11766.377930	4362.266113	2.877128	3.487709	8741.153320	99998.000000	1479.614868	868.356140	275.023254	116.725677	94.775627	476.342041	629.058044	415.543060	2.685953	0.000000	4.070643	3.639712	0.458959	0.542540	3.941569	4.999991	3.170149	2.938698	2.439369	2.067166	1.976697	2.677919	2.798691	2.618616	0.429098	0.000000	86975.000000		1
7375.988770	2414.080322	3.040566	3.472290	6509.069336	87489.398438	1138.152466	671.659912	180.170517	103.228157	56.117878	263.915619	319.752869	236.208221	1.586087	0.000000	3.867820	3.382752	0.482955	0.540616	3.813519	4.941956	3.056201	2.827149	2.255684	2.013798	1.749101	2.421465	2.504814	2.373295	0.200327	0.000000	87023.000000		1
17941.500000	6954.737305	2.001346	2.692104	9398.473633	99998.000000	1589.516235	959.067444	245.675293	138.231674	84.645546	367.008087	447.752686	238.261993	4.455995	99998.000000	4.253859	3.842281	0.301322	0.430092	3.973057	4.999991	3.201265	2.981849	2.390362	2.140608	1.927604	2.564676	2.651038	2.377055	0.648945	4.999991	87190.000000		1
13217.594727	4569.604492	2.386814	2.608843	9925.938477	99998.000000	1640.043335	1012.601135	260.736267	141.956833	74.049820	344.903839	465.268341	242.446625	2.499784	99998.000000	4.121152	3.659879	0.377819	0.416448	3.996772	4.999991	3.214855	3.005438	2.416201	2.152156	1.869524	2.537698	2.667703	2.384616	0.397903	4.999991	87229.000000		1
9698.265625	4401.516113	1.168737	3.873176	8723.841797	99998.000000	1420.632202	882.393311	238.335999	114.699661	69.152840	342.745239	438.948639	199.376038	2.783044	0.000000	3.986694	3.643602	0.067717	0.588067	3.940708	4.999991	3.152482	2.945662	2.377190	2.059562	1.839810	2.534971	2.642414	2.299673	0.444520	0.000000	87257.000000		1
6618.751953	1902.080933	2.026016	3.799166	4159.581055	53738.679688	687.809448	424.414978	120.247307	72.948921	42.278057	171.551468	228.218246	102.108757	0.646509	0.000000	3.820776	3.279229	0.306643	0.579688	3.619050	4.730287	2.837468	2.627791	2.080075	1.863019	1.626115	2.234395	2.358350	2.009063	0.000000	0.000000	87392.000000		1
13602.911133	2047.553223	1.831741	3.234842	5223.332520	68233.453125	863.807617	530.588074	180.407974	71.576660	55.158836	224.980331	325.244995	165.368576	1.499207	0.000000	4.133632	3.311235	0.262864	0.509853	3.717948	4.833997	2.936417	2.724757	2.256256	1.854771	1.741615	2.352144	2.512211	2.218453	0.175862	0.000000	87478.000000		1
7462.533691	1032.204468	2.531749	3.755994	4238.685059	58008.289062	639.780212	423.064301	127.907318	51.344250	54.350895	192.292694	259.922180	187.781189	1.516084	99998.000000	3.872886	3.013766	0.403421	0.574725	3.627231	4.763490	2.806031	2.626406	2.106895	1.710492	1.735207	2.283963	2.414843	2.273652	0.180723	4.999991	87520.000000		1
18312.187500	4958.676758	2.855542	4.952485	12776.055664	99998.000000	2068.158691	1295.256592	335.245575	166.478714	83.119095	429.786835	621.108154	335.430603	3.557977	99998.000000	4.262740	3.695366	0.455689	0.694823	4.106397	4.999991	3.315584	3.112356	2.525363	2.221359	1.919701	2.633253	2.793167	2.525603	0.551203	4.999991	87627.000000		1
8072.709961	3897.241455	2.615010	3.620309	5690.870117	76986.062500	940.901123	584.201965	185.653412	30.726374	50.508556	254.608887	323.117218	144.923386	1.008842	0.000000	3.907019	3.590757	0.417473	0.558746	3.755179	4.886412	2.973544	2.766563	2.268703	1.487511	1.703365	2.405874	2.509360	2.161139	0.003823	0.000000	87689.000000		1
10898.284180	3459.054443	3.167000	4.255559	5233.514648	66595.015625	825.125244	530.137878	152.756088	66.516243	37.661701	213.437897	283.007050	168.936462	0.391991	0.000000	4.037358	3.538957	0.500648	0.628957	3.718793	4.823442	2.916520	2.724389	2.183999	1.822928	1.575900	2.329272	2.451797	2.227723	0.000000	0.000000	87955.000000		1
16620.835938	8291.766602	1.770066	3.648063	14093.126953	99998.000000	2352.572021	1431.193970	411.515686	182.788620	120.635857	598.818909	736.939575	486.465942	2.865401	99998.000000	4.220653	3.918647	0.247989	0.562062	4.149007	4.999991	3.371543	3.155699	2.614386	2.261949	2.081476	2.777296	2.867432	2.687052	0.457185	4.999991	87991.000000		1
12878.886719	3371.969727	2.466991	2.676685	4990.087402	70343.500000	873.357971	507.897949	154.760513	75.681114	41.312847	192.616486	285.692963	147.294785	1.320824	99998.000000	4.109879	3.527884	0.392168	0.427597	3.698108	4.847224	2.941192	2.705776	2.189660	1.878988	1.616085	2.284693	2.455899	2.168187	0.120845	4.999991	88215.000000		1
8331.709961	1924.040161	1.976677	3.564802	3653.684570	48363.136719	612.482910	368.614716	101.276146	36.807507	30.596855	145.913269	179.923828	130.479156	1.386968	0.000000	3.920734	3.284214	0.295936	0.552035	3.562731	4.684515	2.787094	2.566573	2.005507	1.565936	1.485677	2.164095	2.255089	2.115541	0.142067	0.000000	88259.000000		1
6038.241211	2135.393555	1.458608	4.101373	5612.213379	74949.007812	932.741516	572.082886	103.194237	75.471420	44.375000	215.232635	290.630035	182.285965	1.067724	99998.000000	3.780910	3.329478	0.163939	0.612929	3.749134	4.874766	2.969761	2.757459	2.013655	1.877782	1.647138	2.332908	2.463341	2.260753	0.028459	4.999991	88337.000000		1
7173.643066	1710.303223	2.352893	3.953353	3080.510010	40076.574219	499.846283	309.351410	75.641029	72.091644	22.875174	115.236237	136.412262	97.557159	0.888255	0.000000	3.855740	3.233073	0.371602	0.596966	3.488623	4.602890	2.698837	2.490452	1.878757	1.857885	1.359364	2.061589	2.134853	1.989259	0.000000	0.000000	88359.000000		1
21343.798828	5874.855469	2.948054	6.130473	13175.915039	99998.000000	2178.282227	1347.057251	385.051025	137.420654	114.064415	516.569397	698.929382	355.656830	1.515790	0.000000	4.329272	3.768997	0.469535	0.787494	4.119781	4.999991	3.338114	3.129386	2.585518	2.138052	2.057150	2.713129	2.844433	2.551031	0.180639	0.000000	88425.000000		1
7755.936035	1703.836548	2.189455	3.863925	3087.167969	42241.359375	534.041870	315.429474	82.175468	24.373871	36.335693	125.008598	158.300644	154.297958	0.880272	0.000000	3.889634	3.231428	0.340336	0.587029	3.489560	4.625738	2.727575	2.498902	1.914742	1.386925	1.560333	2.096940	2.199483	2.188360	0.000000	0.000000	88460.000000		1
16236.951172	4258.316406	3.518546	5.513725	9256.806641	99998.000000	1503.606323	932.282043	235.057983	112.078484	58.754475	344.135986	484.461517	282.140503	1.990731	0.000000	4.210505	3.629238	0.546363	0.741445	3.966461	4.999991	3.177134	2.969547	2.371175	2.049522	1.769041	2.536730	2.685259	2.450465	0.299013	0.000000	88501.000000		1
11322.533203	2714.186523	2.642764	2.436154	7120.741211	99998.000000	1145.682983	712.929565	199.302032	129.427597	71.844948	303.711273	397.860901	198.083954	3.514077	0.000000	4.053944	3.433640	0.422058	0.386705	3.852525	4.999991	3.059064	2.853047	2.299512	2.112027	1.856396	2.482461	2.599731	2.296849	0.545811	0.000000	88551.000000		1
14020.298828	3647.039062	2.226459	4.021195	6143.877441	86281.195312	1030.665649	630.189758	167.564194	107.110580	48.948185	251.947617	310.143951	205.944412	0.802821	0.000000	4.146757	3.561940	0.347615	0.604355	3.788443	4.935916	3.013118	2.799471	2.224181	2.029832	1.689737	2.401310	2.491563	2.313750	0.000000	0.000000	88615.000000		1
11645.983398	4440.346191	3.601807	4.058200	10112.726562	99998.000000	1684.233276	1033.635254	276.898163	128.554901	62.846596	334.927948	448.535980	256.141510	2.237823	99998.000000	4.066176	3.647417	0.556520	0.608333	4.004868	4.999991	3.226402	3.014367	2.442320	2.109089	1.798282	2.524951	2.651797	2.408480	0.349826	4.999991	88678.000000		1
11097.404297	3112.645752	1.190323	1.899583	4515.422852	55976.914062	712.053772	455.751923	121.391373	65.843987	29.196838	167.527191	230.731506	138.771332	1.311646	0.000000	4.045221	3.493130	0.075665	0.278658	3.654698	4.748009	2.852513	2.658729	2.084188	1.818516	1.465336	2.224085	2.363107	2.142300	0.117817	0.000000	88701.000000		1
24365.529297	7628.592773	2.476242	7.027841	17644.740234	99998.000000	2947.909424	1797.008667	492.895538	200.313507	158.186554	742.650635	988.609619	455.307861	3.021451	99998.000000	4.386776	3.882444	0.393793	0.846822	4.246615	4.999991	3.469514	3.254550	2.692755	2.301710	2.199170	2.870785	2.995025	2.658305	0.480215	4.999991	88749.000000		1
12341.452148	3838.557861	1.837908	3.133079	9380.594727	99998.000000	1579.234985	962.203613	255.262650	145.888596	99.037354	450.546570	567.984619	268.451782	3.055789	99998.000000	4.091366	3.584168	0.264324	0.495971	3.972230	4.999991	3.198447	2.983267	2.406987	2.164021	1.995799	2.653740	2.754337	2.428866	0.485123	4.999991	88805.000000		1
10856.924805	1324.607666	2.405316	3.882427	4658.178711	60777.257812	752.863953	472.490448	126.038567	66.972641	46.404102	200.800735	261.371521	190.473297	0.219515	99998.000000	4.035707	3.122087	0.381172	0.589103	3.668216	4.783741	2.876717	2.674393	2.100503	1.825897	1.666556	2.302765	2.417258	2.279834	0.000000	4.999991	88874.000000		1
9230.255859	1737.076172	1.575791	3.549383	4454.112305	70224.554688	736.893311	453.775238	162.735062	79.474113	58.671215	257.162231	372.580414	242.406540	0.945496	0.000000	3.965214	3.239819	0.197498	0.550153	3.648761	4.846489	2.867405	2.656841	2.211481	1.900226	1.768425	2.410207	2.571220	2.384544	0.000000	0.000000	88986.000000		1
7021.231934	2805.702637	2.877128	3.990358	4511.451172	60040.558594	744.050659	461.392090	108.461258	64.838692	46.043304	165.161957	210.289398	167.166397	0.701254	0.000000	3.846413	3.448042	0.458959	0.601012	3.654316	4.778445	2.871603	2.664070	2.035275	1.811834	1.663167	2.217910	2.322817	2.223149	0.000000	0.000000	89096.000000		1
7197.066895	4431.576172	1.548037	3.607974	6481.208008	83197.546875	1082.537231	656.053101	191.697540	66.214035	52.559242	252.505783	358.974945	236.309982	2.117768	0.000000	3.857156	3.646558	0.189781	0.557263	3.811656	4.920111	3.034443	2.816939	2.282617	1.820950	1.720649	2.402271	2.555064	2.373482	0.325878	0.000000	89128.000000		1
13780.997070	2284.951660	2.975808	5.633991	6580.612305	87014.703125	1091.655884	672.443176	184.583344	89.875565	69.189850	295.502350	382.069061	205.281403	0.251894	0.000000	4.139281	3.358877	0.473605	0.750816	3.818266	4.939593	3.038086	2.827656	2.266192	1.953642	1.840042	2.470561	2.582142	2.312350	0.000000	0.000000	89199.000000		1
16322.552734	5378.068359	1.483278	4.224722	9128.668945	99998.000000	1517.205688	926.904053	251.734848	191.814713	81.922607	384.088898	528.145752	310.106934	1.971826	0.000000	4.212788	3.730626	0.171223	0.625798	3.960407	4.999991	3.181045	2.967035	2.400943	2.282882	1.913404	2.584432	2.722754	2.491512	0.294869	0.000000	89242.000000		1
6553.965332	1405.151855	1.415436	2.756862	3705.722656	48258.417969	618.379028	376.863708	94.417915	40.307549	30.436501	143.578873	227.333221	95.025406	0.603873	99998.000000	3.816504	3.147723	0.150890	0.440415	3.568873	4.683573	2.791255	2.576184	1.975054	1.605386	1.483395	2.157090	2.356663	1.977840	0.000000	4.999991	89358.000000		1
7105.630859	2354.656494	2.143198	2.963473	5521.569824	68265.632812	876.780945	560.494202	133.784927	64.413132	48.325272	216.456879	253.955139	138.194672	0.137225	0.000000	3.851603	3.371927	0.331062	0.471801	3.742063	4.834202	2.942891	2.748571	2.126407	1.808974	1.684174	2.335371	2.404757	2.140491	0.000000	0.000000	89422.000000		1
7676.307617	1231.879639	2.007514	4.076703	2806.794434	36353.367188	431.862183	292.677643	72.005302	39.428684	24.839516	121.915611	155.935425	94.966820	2.495207	99998.000000	3.885152	3.090568	0.302659	0.610309	3.448211	4.560544	2.635345	2.466390	1.857365	1.595812	1.395143	2.086059	2.192945	1.977572	0.397107	4.999991	89474.000000		1
8323.199219	3174.258789	3.204005	3.712821	5110.276367	66600.976562	839.270325	521.654480	148.401840	67.191582	46.172821	221.094818	307.828064	225.717346	1.431049	0.000000	3.920290	3.501642	0.505693	0.569704	3.708444	4.823481	2.923902	2.717383	2.171439	1.827315	1.664386	2.344579	2.488308	2.353565	0.155654	0.000000	89534.000000		1
21963.103516	7106.725586	2.519415	3.524713	12658.765625	99998.000000	2057.112793	1279.168701	339.575134	156.783447	69.433464	399.384247	559.340881	344.524536	3.590207	99998.000000	4.341694	3.851670	0.401300	0.547124	4.102391	4.999991	3.313258	3.106928	2.530936	2.195300	1.841569	2.601391	2.747677	2.537220	0.555120	4.999991	89623.000000		1
7019.637695	2408.884033	2.907966	4.906229	4666.775879	67005.976562	791.882507	476.018250	137.544006	55.365444	44.560024	169.762909	216.657318	141.013199	2.185969	0.000000	3.846315	3.381816	0.463589	0.690748	3.669017	4.826114	2.898661	2.677624	2.138442	1.743239	1.648945	2.229843	2.335773	2.149260	0.339644	0.000000	89755.000000		1
12490.221680	2967.679199	2.729109	3.083739	4599.621582	62353.390625	750.976746	460.408356	130.143021	81.059158	41.285095	217.434418	322.013245	195.721817	1.107849	0.000000	4.096570	3.472417	0.436021	0.489078	3.662722	4.794860	2.875627	2.663143	2.114421	1.908802	1.615793	2.337328	2.507874	2.291639	0.044481	0.000000	89789.000000		1
9030.272461	1480.604736	2.124696	4.937066	4148.319336	60004.042969	725.094910	413.853149	123.812111	70.333916	44.032707	191.361404	273.108246	147.788177	2.111555	0.000000	3.955701	3.170439	0.327297	0.693469	3.617872	4.778181	2.860395	2.616846	2.092763	1.847165	1.643775	2.281854	2.436335	2.169640	0.324602	0.000000	89816.000000		1
12716.172852	3050.644043	2.685936	5.279361	7032.459961	86834.203125	1118.848267	707.406555	198.676041	117.237579	54.409485	320.536133	386.238281	237.978287	1.507946	0.000000	4.104356	3.484391	0.429096	0.722581	3.847107	4.938691	3.048771	2.849669	2.298146	2.069067	1.735675	2.505877	2.586855	2.376537	0.178386	0.000000	89863.000000		1
5952.004395	2111.531494	2.217208	3.034399	2758.561523	39661.812500	464.333954	281.203064	67.749741	49.879475	23.325399	91.744308	111.523415	53.709476	1.219507	99998.000000	3.774663	3.324598	0.345806	0.482073	3.440683	4.598372	2.666831	2.449020	1.830908	1.697922	1.367829	1.962579	2.047366	1.730051	0.086184	4.999991	89978.000000		1
10895.971680	3167.215576	2.365228	6.127389	4643.638672	62348.425781	765.593628	471.318634	156.431900	53.098896	48.889595	213.342300	304.179993	158.192719	0.884792	0.000000	4.037266	3.500678	0.373873	0.787275	3.666858	4.794826	2.883998	2.673315	2.194325	1.725085	1.689216	2.329077	2.483131	2.199187	0.000000	0.000000	90009.000000		1
8549.983398	3538.627197	4.505342	4.940149	6369.755371	82691.687500	1048.320068	652.429688	189.212036	61.387989	39.299168	215.278885	302.779968	128.104675	2.384264	99998.000000	3.931965	3.548835	0.653728	0.693740	3.804123	4.917462	3.020494	2.814534	2.276949	1.788083	1.594383	2.333001	2.481127	2.107565	0.377354	4.999991	90089.000000		1
9191.021484	3020.947754	2.476242	4.280230	6632.215332	86339.820312	1108.597900	677.019409	175.390732	51.214733	46.132732	231.428421	314.686279	178.378860	0.973469	99998.000000	3.963364	3.480143	0.393793	0.631467	3.821659	4.936211	3.044774	2.830601	2.244007	1.709395	1.664009	2.364417	2.497878	2.251343	0.000000	4.999991	90175.000000		1
12487.239258	2941.041748	1.902667	2.522498	5179.342773	68040.406250	814.637451	525.906982	113.395241	58.313499	39.863491	173.204361	234.398071	149.437973	1.441632	99998.000000	4.096467	3.468501	0.279363	0.401831	3.714275	4.832767	2.910964	2.720909	2.054595	1.765769	1.600575	2.238559	2.369954	2.174461	0.158854	4.999991	90252.000000		1
6518.555176	765.081726	1.585042	3.435285	2467.148193	34266.765625	390.725128	245.835648	67.293350	40.353806	34.383686	114.983368	129.711304	89.971161	0.795319	99998.000000	3.814151	2.883708	0.200041	0.535963	3.392195	4.534873	2.591871	2.390645	1.827972	1.605885	1.536352	2.060635	2.112978	1.954103	0.000000	4.999991	90285.000000		1
10527.584961	3487.344727	3.762161	4.542347	6686.482910	84522.250000	1112.878174	683.328735	210.517593	102.747093	47.569756	249.076660	336.432800	184.447662	2.839816	99998.000000	4.022329	3.542495	0.575437	0.657280	3.825198	4.926971	3.046448	2.834630	2.323288	2.011770	1.677331	2.396333	2.526898	2.265873	0.453290	4.999991	90412.000000		1
8093.485352	703.403870	1.103979	2.833956	3313.298340	44938.003906	549.090515	337.987030	104.495575	56.016113	21.888378	119.454788	167.718384	99.055855	1.221706	99998.000000	3.908136	2.847205	0.042961	0.452393	3.520261	4.652614	2.739644	2.528900	2.019098	1.748313	1.340214	2.077204	2.224581	1.995880	0.086967	4.999991	90559.000000		1
17157.714844	5579.920410	4.810632	6.784225	16414.695312	99998.000000	2682.852783	1673.930542	487.230713	194.164520	140.470474	696.184875	940.762329	475.953491	1.471500	0.000000	4.234459	3.746628	0.682202	0.831500	4.215233	4.999991	3.428597	3.223737	2.687735	2.288170	2.147585	2.842725	2.973480	2.677565	0.167760	0.000000	90601.000000		1
11998.272461	6604.332031	4.015028	7.484234	13562.277344	99998.000000	2196.250977	1368.211670	352.628601	148.226074	116.944626	619.146912	785.477600	491.399933	4.816904	0.000000	4.079119	3.819829	0.603689	0.874147	4.132333	4.999991	3.341682	3.136153	2.547318	2.170925	2.067980	2.791794	2.895134	2.691435	0.682768	0.000000	90669.000000		1
8049.896484	2424.225830	3.623393	5.174514	4278.724609	68398.273438	740.155884	437.675049	131.361099	47.878128	52.664089	251.602249	351.182343	200.976501	3.126937	99998.000000	3.905790	3.384573	0.559115	0.713870	3.631314	4.835045	2.869323	2.641152	2.118467	1.680137	1.721515	2.400715	2.545533	2.303145	0.495119	4.999991	90809.000000		1
18128.455078	6329.117676	2.710606	6.145891	9708.442383	99998.000000	1672.811035	986.925903	326.608032	129.473862	100.896851	511.080353	719.232727	407.929291	1.917174	99998.000000	4.258361	3.801343	0.433066	0.788585	3.987149	4.999991	3.223447	2.994285	2.514027	2.112182	2.003878	2.708489	2.856869	2.610585	0.282661	4.999991	90835.000000		1
14294.479492	2932.419678	2.821621	4.736623	5408.365723	73611.242188	876.454041	542.990906	158.985229	69.640076	49.928814	279.220215	351.496887	245.043137	1.599913	0.000000	4.155169	3.467226	0.450499	0.675469	3.733066	4.866944	2.942729	2.734792	2.201357	1.842859	1.698351	2.445947	2.545922	2.389243	0.204096	0.000000	90866.000000		1
13256.780273	2194.844971	1.489446	2.331306	6116.049805	89699.742188	1003.380737	612.634033	205.999908	52.756603	45.266201	265.278625	361.593048	204.507385	1.435173	99998.000000	4.122438	3.341404	0.173025	0.367599	3.786471	4.952791	3.001466	2.787201	2.313867	1.722277	1.655774	2.423702	2.558220	2.310709	0.156904	4.999991	90912.000000		1
7944.025391	2658.787109	0.588994	5.788177	7751.896484	99998.000000	1286.911987	791.164001	222.707611	91.096725	79.853416	360.640167	445.532410	292.578979	1.890515	0.000000	3.900041	3.424684	0.000000	0.762542	3.889408	4.999991	3.109549	2.898267	2.347735	1.959503	1.902293	2.557074	2.648879	2.466243	0.276580	0.000000	90995.000000		1
12101.028320	3953.800293	3.080655	6.078049	11069.188477	99998.000000	1859.525269	1132.441406	317.295135	139.280151	121.101501	545.538025	717.610657	330.863586	0.996559	99998.000000	4.082822	3.597015	0.488643	0.783764	4.044116	4.999991	3.269402	3.054016	2.501463	2.143889	2.083149	2.736825	2.855889	2.519649	0.000000	4.999991	91094.000000		1
7723.417969	3132.101074	1.612795	3.059069	4286.915039	58520.894531	723.861389	436.290436	111.279793	58.029797	35.521587	183.685989	251.759521	116.876785	0.853856	99998.000000	3.887810	3.495836	0.207579	0.485589	3.632145	4.767311	2.859655	2.639776	2.046416	1.763651	1.550492	2.264076	2.400986	2.067728	0.000000	4.999991	91234.000000		1
9418.795898	1478.942627	3.043650	5.174514	4663.476562	63562.011719	757.495728	469.890869	139.018021	58.763725	33.193363	189.542007	259.737152	111.853371	0.586615	0.000000	3.973995	3.169951	0.483395	0.713870	3.668710	4.803198	2.879380	2.671997	2.143071	1.769109	1.521051	2.277705	2.414534	2.048649	0.000000	0.000000	91255.000000		1
20635.449219	6639.708984	3.302684	4.921647	13307.127930	99998.000000	2197.194580	1350.107056	364.309814	162.361923	124.743401	605.350281	852.542725	396.821655	3.908971	99998.000000	4.314614	3.822149	0.518867	0.692110	4.124084	4.999991	3.341868	3.130368	2.561471	2.210484	2.096018	2.782007	2.930716	2.598595	0.592062	4.999991	91466.000000		1
9686.606445	2657.969971	1.088560	2.115445	3229.445312	41476.000000	554.400696	329.238464	73.158615	60.379604	17.383036	102.373962	111.976723	81.780754	1.620778	0.000000	3.986172	3.424550	0.036852	0.325402	3.509128	4.617797	2.743824	2.517511	1.864265	1.780890	1.240126	2.010190	2.049128	1.912651	0.209723	0.000000	91515.000000		1
7888.179199	1601.444092	4.092121	7.058678	4325.045410	55955.785156	716.281616	440.512085	102.552818	31.639160	38.885944	176.411438	241.943970	128.986618	1.146640	99998.000000	3.896977	3.204512	0.611948	0.848723	3.635991	4.747845	2.855084	2.643958	2.010948	1.500225	1.589793	2.246527	2.383715	2.110545	0.059427	4.999991	91563.000000		1
21903.878906	8090.703613	2.476242	7.342382	16681.568359	99998.000000	2792.575195	1701.869141	479.453522	181.545868	146.647202	669.880554	880.715759	485.176941	3.442827	99998.000000	4.340521	3.907986	0.393793	0.865837	4.222237	4.999991	3.446005	3.230926	2.680747	2.258986	2.166274	2.825997	2.944836	2.685900	0.536915	4.999991	91630.000000		1
8163.365723	5223.131836	3.046734	4.705785	9125.455078	99998.000000	1478.140869	931.973694	271.264160	135.027664	69.963867	326.537109	445.575592	248.160797	2.486359	99998.000000	3.911869	3.717931	0.483835	0.672632	3.960254	4.999991	3.169716	2.969404	2.433393	2.130423	1.844874	2.513932	2.648921	2.394733	0.395564	4.999991	91734.000000		1
12854.173828	4833.760254	1.393850	5.328701	9368.411133	99998.000000	1522.466431	955.653748	286.016754	102.691582	85.863625	430.634857	572.856873	293.010681	3.377331	0.000000	4.109044	3.684285	0.144216	0.726621	3.971666	4.999991	3.182548	2.980301	2.456392	2.011535	1.933809	2.634109	2.758046	2.466883	0.528574	0.000000	91839.000000		1
9049.166992	3540.847412	1.927337	5.828266	8790.207031	99998.000000	1474.723999	896.763550	220.487320	115.085129	76.063499	377.375610	524.044373	272.306458	1.039570	99998.000000	3.956609	3.549107	0.284958	0.765539	3.943999	4.999991	3.168711	2.952678	2.343384	2.061019	1.881176	2.576774	2.719368	2.435058	0.016854	4.999991	91936.000000		1
9670.142578	3157.831787	1.332175	3.311935	3457.629639	46957.308594	566.344055	350.146210	100.989357	44.510685	25.157141	121.027496	203.036438	107.662575	0.860521	0.000000	3.985433	3.499389	0.124561	0.520082	3.538779	4.671703	2.753080	2.544250	2.004276	1.648464	1.400661	2.082884	2.307574	2.032065	0.000000	0.000000	92016.000000		1
13972.253906	2692.153320	2.763030	3.577137	6272.321777	77394.640625	1046.176880	639.425537	134.719299	86.236755	49.093121	245.786316	296.593994	161.957962	0.617262	99998.000000	4.145267	3.430100	0.441386	0.553536	3.797428	4.888711	3.019605	2.805790	2.129430	1.935692	1.691021	2.390558	2.472162	2.209402	0.000000	4.999991	92132.000000		1
17485.587891	4702.270020	2.938803	6.025626	9272.635742	99998.000000	1547.611328	942.572510	254.430038	132.070358	81.827011	395.248962	512.634583	291.277618	2.691515	0.000000	4.242680	3.672307	0.468170	0.780002	3.967203	4.999991	3.189662	2.974315	2.405568	2.120805	1.912897	2.596871	2.709808	2.464307	0.429997	0.000000	92172.000000		1
9966.510742	2289.941162	1.896499	2.392981	3989.519287	50943.230469	664.551880	408.422699	108.664787	42.262638	28.086693	155.176819	220.919037	105.062981	1.779935	0.000000	3.998543	3.359824	0.277953	0.378939	3.600921	4.707087	2.822529	2.611110	2.036089	1.625957	1.448501	2.190827	2.344233	2.021450	0.250404	0.000000	92222.000000		1
18767.337891	5060.375000	2.525582	5.772759	11733.080078	99998.000000	1953.859985	1195.349609	312.419739	138.333435	95.068581	445.739014	565.970886	293.985138	1.400608	0.000000	4.273403	3.704183	0.402361	0.761383	4.069412	4.999991	3.290894	3.077495	2.494739	2.140927	1.978037	2.649081	2.752794	2.468325	0.146317	0.000000	92253.000000		1
9155.003906	4048.597412	2.596508	3.530881	5092.375000	64897.578125	832.917847	520.794128	131.965515	78.373222	39.706219	204.498138	259.493530	138.823746	1.412737	99998.000000	3.961658	3.607305	0.414390	0.547883	3.706920	4.812229	2.920602	2.716666	2.120461	1.894168	1.598858	2.310689	2.414127	2.142464	0.150061	4.999991	92322.000000		1
6220.153809	3772.106445	2.118529	3.996526	5766.819824	87323.812500	973.964966	586.591858	207.406097	71.422470	73.411484	307.198975	391.733490	304.509949	1.349136	0.000000	3.793801	3.576584	0.326034	0.601683	3.760936	4.941133	2.988543	2.768336	2.316822	1.853835	1.865764	2.487420	2.592991	2.483602	0.130056	0.000000	92409.000000		1
9164.920898	2308.351074	2.315888	2.793867	3471.827393	47412.382812	575.777222	352.961639	109.589905	50.231022	32.175732	125.246048	202.962433	84.741142	0.133556	0.000000	3.962129	3.363302	0.364717	0.446206	3.540558	4.675892	2.760254	2.547728	2.039771	1.700972	1.507528	2.097764	2.307416	1.928094	0.000000	0.000000	92550.000000		1
6188.638184	1669.224731	2.359060	4.502259	4501.546387	55473.832031	721.952576	458.622864	116.284706	48.001476	35.031273	167.669037	268.174255	145.385941	0.257194	0.000000	3.791595	3.222515	0.372739	0.653430	3.653362	4.744088	2.858509	2.661456	2.065523	1.681255	1.544456	2.224453	2.428417	2.162522	0.000000	0.000000	92632.000000		1
7317.958984	2703.248535	2.405316	5.193016	5431.438477	67367.148438	920.983276	549.605530	143.634384	85.422646	51.452183	161.116104	211.359451	205.235153	1.154572	0.000000	3.864390	3.431886	0.381172	0.715420	3.734915	4.828448	2.964252	2.740051	2.157259	1.931573	1.711404	2.207139	2.325022	2.312252	0.062421	0.000000	92708.000000		1
6100.936523	2449.345947	1.918085	4.588603	5597.571777	73252.031250	945.169006	570.056885	168.008255	64.897285	50.869354	215.143204	309.949677	195.983932	0.808749	0.000000	3.785397	3.389050	0.282868	0.661681	3.748000	4.864820	2.975509	2.755918	2.225331	1.812227	1.706456	2.332728	2.491291	2.292220	0.000000	0.000000	92866.000000		1
9036.766602	5155.425293	3.099157	5.029578	10750.530273	99998.000000	1776.757812	1095.146606	299.609894	97.893288	80.334480	409.566772	580.353455	310.261108	1.708464	0.000000	3.956013	3.712265	0.491244	0.701532	4.031430	4.999991	3.249628	3.039472	2.476556	1.990753	1.904902	2.612325	2.763693	2.491727	0.232606	0.000000	92906.000000		1
10774.925781	4035.192383	3.348940	5.220770	8695.011719	99998.000000	1445.813965	880.438232	201.386642	92.962387	52.901539	291.570587	417.886688	196.221375	0.812304	99998.000000	4.032414	3.605864	0.524907	0.717735	3.939270	4.999991	3.160112	2.944699	2.304031	1.968307	1.723468	2.464744	2.621058	2.292746	0.000000	4.999991	93056.000000		1
4959.157715	2869.489746	2.063021	4.227806	4264.742676	59273.160156	731.061951	434.588226	118.508080	64.203438	56.851807	210.153717	274.613098	200.245667	0.459658	0.000000	3.695408	3.457805	0.314504	0.626115	3.629893	4.772858	2.863954	2.638078	2.073748	1.807558	1.754744	2.322537	2.438721	2.301563	0.000000	0.000000	93197.000000		1
8265.110352	2544.796875	1.110146	2.371395	3184.891602	42278.179688	542.614685	325.266602	81.287354	54.196709	35.533920	122.967163	187.503647	141.969162	1.515884	0.000000	3.917249	3.405653	0.045380	0.375004	3.503095	4.626116	2.734492	2.512239	1.910023	1.733973	1.550643	2.089789	2.273010	2.152194	0.180666	0.000000	93336.000000		1
15165.528320	2172.268799	3.034399	3.706654	6845.313965	90082.820312	1111.219116	694.920532	183.911102	82.699707	38.321621	217.138382	256.523895	193.264069	1.598341	0.000000	4.180858	3.336914	0.482073	0.568982	3.835393	4.954642	3.045800	2.841935	2.264608	1.917504	1.583444	2.336737	2.409128	2.286151	0.203669	0.000000	93375.000000		1
9327.686523	4132.838867	2.960389	2.941887	6004.014648	81314.726562	966.456055	610.154724	185.767502	68.048866	48.420864	211.470474	298.971558	180.013245	0.474003	99998.000000	3.969774	3.616248	0.471349	0.468626	3.778442	4.910169	2.985182	2.785440	2.268970	1.832821	1.685032	2.325250	2.475630	2.255305	0.000000	4.999991	93417.000000		1
[truncated: 8,816 more rows]
