# Supplementary material for: Distinct elongation stalls during translation are linked with distinct pathways for mRNA degradation
Source: eLife. 2022 Jul 27;11:e76038. doi: 10.7554/eLife.76038 (PMC9352352; doi:10.7554/eLife.76038)
Supplement: Figure 3—source data 1. [file elife-76038-fig3-data1.zip › 3B_flow_cytometry_data/list_mode_data.HEL2_OPT_2.CSV]

FSC-HLin	SSC-HLin	BLU-V-HLin	GRN-V-HLin	YEL-V-HLin	ORG-V-HLin	GRN-B-HLin	YEL-B-HLin	RED-B-HLin	NIR-B-HLin	YEL-G-HLin	ORG-G-HLin	RED-G-HLin	NIR-G-HLin	BLU-V-ALin	BLU-V-W	FSC-HLog	SSC-HLog	BLU-V-HLog	GRN-V-HLog	YEL-V-HLog	ORG-V-HLog	GRN-B-HLog	YEL-B-HLog	RED-B-HLog	NIR-B-HLog	YEL-G-HLog	ORG-G-HLog	RED-G-HLog	NIR-G-HLog	BLU-V-ALog	BLU-V-WLog	TIME		P01.R1
8822.077148	1895.506348	1.905751	4.082870	6254.534668	85109.710938	1088.303833	648.544189	154.859192	71.619835	38.229111	147.529144	191.210312	125.915222	0.785991	0.000000	3.945571	3.277725	0.280066	0.610966	3.796195	4.929979	3.036750	2.811939	2.189937	1.855033	1.582394	2.168878	2.281511	2.100078	0.000000	0.000000	19.000000		1
7521.645996	2017.119751	2.713690	6.087300	4909.552734	77334.640625	830.333679	504.419495	157.529709	83.371964	59.806030	223.478546	315.287628	147.168350	0.457908	0.000000	3.876313	3.304732	0.433560	0.784425	3.691042	4.888374	2.919253	2.702792	2.197362	1.921020	1.776745	2.349236	2.498707	2.167814	0.000000	0.000000	45.000000		1
8936.027344	2060.606689	1.131732	3.604891	4588.430664	63480.519531	776.682800	480.187469	128.832443	57.542564	31.312283	141.155060	210.856812	89.055290	1.363235	99998.000000	3.951144	3.313995	0.053744	0.556892	3.661664	4.802640	2.890244	2.681411	2.110025	1.759989	1.495715	2.149696	2.323988	1.949660	0.134571	4.999991	122.000000		1
16087.806641	5380.186523	2.827788	7.906706	16785.974609	99998.000000	2863.584473	1722.058350	438.408966	188.160492	134.916656	641.590332	808.593323	442.652191	2.573749	99998.000000	4.206497	3.730797	0.451447	0.897996	4.224946	4.999991	3.456910	3.236048	2.641879	2.274529	2.130066	2.807258	2.907730	2.646063	0.410566	4.999991	154.000000		1
11402.808594	2691.653809	1.338343	3.614142	10197.356445	99998.000000	1722.311279	1053.963257	243.966904	135.610489	67.885422	266.496704	395.859558	194.059677	3.058367	0.000000	4.057012	3.430019	0.126567	0.558005	4.008488	4.999991	3.236112	3.022825	2.387331	2.132293	1.831776	2.425692	2.597541	2.287935	0.485490	0.000000	220.000000		1
7810.530273	2603.539062	1.927337	2.392981	3566.966797	55691.003906	592.232056	369.438080	87.627518	42.956482	27.306507	90.368965	126.334610	80.797035	0.060016	99998.000000	3.892680	3.415564	0.284958	0.378939	3.552299	4.745785	2.772492	2.567542	1.942641	1.633029	1.436266	1.956019	2.101522	1.907395	0.000000	4.999991	255.000000		1
4940.075684	3380.637939	2.556419	4.070535	9616.546875	99998.000000	1613.587891	984.551453	240.966431	93.431114	77.454269	371.642944	481.457977	289.131348	2.239894	0.000000	3.693734	3.528999	0.407632	0.609652	3.983019	4.999991	3.207793	2.993238	2.381957	1.970492	1.889045	2.570126	2.682558	2.461095	0.350227	0.000000	306.000000		1
9283.724609	4176.461426	2.692104	2.923384	9429.428711	99998.000000	1573.456055	960.652466	216.823837	70.648453	60.953178	243.640030	342.702057	195.817413	1.889642	99998.000000	3.967722	3.620808	0.430092	0.465886	3.974485	4.999991	3.196855	2.982566	2.336107	1.849103	1.784996	2.386749	2.534917	2.291851	0.276380	4.999991	337.000000		1
14977.422852	1461.624268	2.174036	3.873176	5967.188477	88886.437500	1019.083130	617.854797	157.427948	54.514332	52.300209	206.006088	270.413055	125.995399	0.047035	0.000000	4.175437	3.164836	0.337267	0.588067	3.775770	4.948835	3.008210	2.790886	2.197082	1.736511	1.718503	2.313880	2.432028	2.100355	0.000000	0.000000	451.000000		1
6179.750977	2155.095459	1.470943	4.286397	3095.349121	47245.312500	494.184540	320.076660	77.895241	25.804726	23.334652	75.178467	102.204353	114.311111	0.880904	0.000000	3.790971	3.333467	0.167596	0.632092	3.490710	4.674359	2.693889	2.505254	1.891511	1.411699	1.368001	1.876094	2.009470	2.058089	0.000000	0.000000	492.000000		1
13486.031250	1717.688721	3.142330	6.124305	6359.098145	90471.445312	1068.583374	660.515259	162.451355	67.296432	39.826485	172.405670	251.497391	152.552551	0.626487	0.000000	4.129884	3.234945	0.497252	0.787057	3.803396	4.956511	3.028808	2.819883	2.210723	1.827992	1.600172	2.236552	2.400533	2.183419	0.000000	0.000000	551.000000		1
6844.043457	793.683411	3.376694	3.133079	3240.843018	49269.109375	544.301453	335.470673	82.872398	35.234798	32.866489	101.106544	148.559113	62.057159	0.810212	99998.000000	3.835313	2.899647	0.528492	0.495971	3.510658	4.692575	2.735840	2.525655	1.918410	1.546972	1.516753	2.004779	2.171899	1.792792	0.000000	4.999991	573.000000		1
4549.597168	1579.173340	1.239663	2.627345	3001.924072	46888.527344	494.181458	307.485748	60.718815	46.681637	18.641201	83.683418	92.499825	57.850941	0.679795	0.000000	3.657973	3.198430	0.093304	0.419517	3.477400	4.671067	2.693887	2.487825	1.783323	1.669146	1.270474	1.922639	1.966141	1.762310	0.000000	0.000000	589.000000		1
16834.947266	4343.643555	1.073141	4.526928	10953.630859	99998.000000	1823.581299	1130.874878	242.576141	130.411316	79.930511	373.764557	453.525452	364.797058	0.951093	0.000000	4.226212	3.637854	0.030657	0.655804	4.039558	4.999991	3.260925	3.053415	2.384848	2.115315	1.902713	2.572598	2.656602	2.562051	0.000000	0.000000	657.000000		1
7835.292969	3352.474365	2.821621	4.752041	9511.541992	99998.000000	1593.349365	971.815613	216.657318	57.086170	45.500565	251.327789	335.449097	228.489624	0.681690	0.000000	3.894055	3.525365	0.450499	0.676880	3.978251	4.999991	3.202311	2.987584	2.335773	1.756531	1.658017	2.400240	2.525627	2.358866	0.000000	0.000000	698.000000		1
30256.476562	8069.351562	1.165653	9.843294	25658.275391	99998.000000	4250.659180	2616.527588	666.217102	254.467041	203.181381	948.419250	1193.027588	623.695435	4.003792	99998.000000	4.480818	3.906839	0.066569	0.993140	4.409227	4.999991	3.628456	3.417725	2.823616	2.405632	2.307884	2.977000	3.076650	2.794973	0.602471	4.999991	730.000000		1
13634.852539	5536.375000	3.370527	6.266157	15280.017578	99998.000000	2515.257568	1544.823608	393.771851	137.220200	100.671738	469.357361	623.072510	411.225800	1.861942	0.000000	4.134650	3.743226	0.527698	0.797001	4.184124	4.999991	3.400583	3.188879	2.595245	2.137418	2.002908	2.671504	2.794538	2.614080	0.269966	0.000000	765.000000		1
8234.969727	2648.228516	3.173167	2.883296	5721.112305	79268.765625	942.304199	590.085754	150.933594	66.485405	36.677990	152.907181	216.170090	101.417999	2.166132	0.000000	3.915662	3.422956	0.501493	0.459889	3.757480	4.899102	2.974191	2.770915	2.178786	1.822726	1.564406	2.184428	2.334796	2.006115	0.335685	0.000000	822.000000		1
18101.439453	6518.302246	2.050686	7.598332	15250.935547	99998.000000	2572.053955	1567.452026	398.271027	218.997879	119.414696	563.152344	798.885681	467.383789	2.797411	99998.000000	4.257713	3.814135	0.311899	0.880718	4.183297	4.999991	3.410280	3.195194	2.600179	2.340440	2.077058	2.750626	2.902485	2.669674	0.446756	4.999991	1017.000000		1
6412.184570	2046.794556	2.994310	3.385945	7206.598633	96013.992188	1204.576172	737.460693	172.609192	105.207916	48.827919	222.041519	267.773376	201.818359	2.606715	99998.000000	3.807006	3.311074	0.476297	0.529680	3.857730	4.982335	3.080834	2.867739	2.237064	2.022048	1.688668	2.346434	2.427767	2.304961	0.416094	4.999991	1060.000000		1
6535.450684	2376.396973	2.075356	4.002693	3449.053955	52232.132812	583.816528	362.080261	92.666351	49.182549	32.046211	105.732147	149.141937	155.944672	0.210641	0.000000	3.815275	3.375919	0.317093	0.602352	3.537700	4.717938	2.766276	2.558805	1.966922	1.691811	1.505777	2.024207	2.173600	2.192971	0.000000	0.000000	1185.000000		1
10077.609375	3051.794189	2.226459	5.236188	11576.025391	99998.000000	1976.988037	1188.805908	333.984314	170.632523	90.822273	477.066711	680.198730	384.375702	3.292804	99998.000000	4.003357	3.484555	0.347615	0.719015	4.063560	4.999991	3.296004	3.075111	2.523726	2.232062	1.958192	2.678579	2.832636	2.584756	0.517566	4.999991	1227.000000		1
4420.696777	895.335815	2.081524	1.757731	2208.256104	37556.261719	380.009125	232.988800	55.531967	21.802032	15.754821	53.558376	83.794434	66.547081	0.729495	99998.000000	3.645491	2.951986	0.318381	0.244952	3.344049	4.574682	2.579794	2.367335	1.744543	1.338497	1.197413	1.728827	1.923215	1.823129	0.000000	4.999991	1265.000000		1
11200.937500	3389.192383	2.503996	3.509295	5249.408203	74813.882812	895.104492	532.814575	138.651062	52.466732	45.852112	177.876221	230.540314	197.420959	0.928806	99998.000000	4.049254	3.530096	0.398634	0.545220	3.720110	4.873982	2.951874	2.726576	2.141923	1.719884	1.661359	2.250118	2.362747	2.295393	0.000000	4.999991	1370.000000		1
9783.166992	2855.088867	0.891200	4.523845	6306.474121	84694.351562	1094.119751	652.463623	161.658844	53.897587	46.132732	181.320755	250.775803	218.267029	1.833279	0.000000	3.990479	3.455620	0.000000	0.655508	3.799787	4.927855	3.039065	2.814556	2.208600	1.731569	1.664009	2.258447	2.399286	2.338988	0.263229	0.000000	1455.000000		1
12106.317383	2979.819824	2.682853	4.767460	8285.694336	99998.000000	1354.152954	848.401306	189.134949	85.817368	61.733368	267.813446	366.095306	327.715088	2.205523	0.000000	4.083012	3.474190	0.428597	0.678287	3.918329	4.999991	3.131668	2.928601	2.276772	1.933575	1.790520	2.427832	2.563594	2.515496	0.343512	0.000000	1524.000000		1
4958.858398	2342.192139	3.271847	2.093859	3485.438965	54649.714844	590.643921	374.066772	111.625175	59.608669	30.529013	106.533920	143.421600	64.881866	0.966401	99998.000000	3.695382	3.369622	0.514793	0.320947	3.542258	4.737588	2.771326	2.572949	2.047762	1.775309	1.484713	2.027488	2.156615	1.812123	0.000000	4.999991	1587.000000		1
30635.806641	7061.552246	2.377563	6.793477	20407.689453	99998.000000	3437.443604	2096.720215	505.680725	169.395935	126.513466	586.305054	796.748657	402.674591	2.533189	99998.000000	4.486229	3.848900	0.376132	0.832092	4.309794	4.999991	3.536236	3.321541	2.703876	2.228903	2.102137	2.768124	2.901321	2.604954	0.403668	4.999991	1626.000000		1
12466.026367	2703.889893	1.017634	5.112839	7880.796387	99083.312500	1336.535522	814.498657	173.984543	56.882645	45.019501	209.179245	291.419495	215.204880	1.560201	0.000000	4.095728	3.431989	0.007592	0.708662	3.896570	4.996000	3.125981	2.910890	2.240511	1.754980	1.653401	2.320518	2.464519	2.332852	0.193180	0.000000	1746.000000		1
3090.578369	1096.016235	2.260381	2.627345	1920.389038	35567.390625	339.340790	200.945663	41.732235	24.817930	15.175078	56.861057	80.686028	57.863274	0.459711	0.000000	3.490040	3.039817	0.354182	0.419517	3.283389	4.551052	2.530636	2.303079	1.620472	1.394766	1.181131	1.754815	1.906798	1.762403	0.000000	0.000000	1776.000000		1
7648.951660	761.146912	1.915002	3.577137	3442.735352	55073.164062	575.697021	352.785889	78.919044	36.400452	16.667608	77.108887	96.505608	90.723595	0.006118	99998.000000	3.883602	2.881469	0.282169	0.553536	3.536904	4.740940	2.760194	2.547511	1.897182	1.561107	1.221873	1.887104	1.984553	1.957720	0.000000	4.999991	1806.000000		1
5064.982422	1520.668701	2.870961	4.354239	3211.047852	46415.867188	539.685120	342.772980	64.875694	23.942148	22.477371	95.965950	107.721161	75.557770	0.011280	0.000000	3.704578	3.182034	0.458027	0.638912	3.506647	4.666667	2.732141	2.535007	1.812082	1.379163	1.351745	1.982117	2.032301	1.878279	0.000000	0.000000	1859.000000		1
4293.754883	1047.990112	0.558157	1.557288	2437.957520	39031.730469	405.258789	259.558289	54.545170	46.582958	23.766375	63.284485	73.935722	42.629604	0.822827	0.000000	3.632837	3.020357	0.000000	0.192369	3.387026	4.591418	2.607733	2.414235	1.736756	1.668227	1.375963	1.801297	1.868854	1.629711	0.000000	0.000000	1891.000000		1
4903.169434	1018.454041	1.803987	3.974939	3329.077881	58351.027344	561.854126	348.786285	101.954567	48.208088	44.621700	165.738617	238.249649	117.413353	2.062110	0.000000	3.690477	3.007941	0.256233	0.599330	3.522324	4.766048	2.749624	2.542559	2.008407	1.683120	1.649546	2.219424	2.377032	2.069717	0.314312	0.000000	1935.000000		1
15283.453125	2653.557129	2.059937	5.735754	10749.827148	99998.000000	1862.945190	1108.749023	287.108398	111.480240	75.875389	386.811859	490.992889	378.374756	1.126350	99998.000000	4.184221	3.423828	0.313854	0.758591	4.031402	4.999991	3.270200	3.044833	2.458046	2.047198	1.880101	2.587500	2.691075	2.577922	0.051673	4.999991	1999.000000		1
5843.718750	1183.680786	2.695188	4.252476	3068.720947	51460.046875	539.842407	317.375305	79.955177	28.469076	25.669041	96.860237	133.772583	105.636551	0.466069	0.000000	3.766689	3.073235	0.430589	0.628642	3.486957	4.711470	2.732267	2.501573	1.902847	1.454373	1.409410	1.986145	2.126367	2.023814	0.000000	0.000000	2040.000000		1
7716.889648	895.934021	2.004430	3.111492	3994.838623	63525.449219	686.797974	405.295776	125.949142	62.026321	26.510902	136.532532	208.207870	136.504776	1.912144	99998.000000	3.887442	2.952276	0.301991	0.492969	3.601499	4.802948	2.836829	2.607772	2.100195	1.792576	1.423424	2.135236	2.318497	2.135148	0.281521	4.999991	2065.000000		1
5039.304199	1409.589355	1.770066	2.026016	3168.998047	46176.433594	527.707886	339.217438	72.788567	58.970337	20.799818	78.502739	113.641937	78.305382	1.369320	99998.000000	3.702371	3.149093	0.247989	0.306643	3.500922	4.664421	2.722394	2.530478	1.862063	1.770634	1.318060	1.894885	2.055539	1.893792	0.136505	4.999991	2108.000000		1
13920.431641	1892.613770	2.833956	4.733539	7316.814453	99998.000000	1221.154419	757.526611	178.853760	83.519981	48.417782	197.306854	270.554901	156.302383	0.141784	0.000000	4.143653	3.277062	0.452393	0.675186	3.864322	4.999991	3.086771	2.879398	2.252498	1.921790	1.685005	2.295142	2.432256	2.193966	0.000000	0.000000	2146.000000		1
8885.707031	2344.526367	3.148497	4.619441	6099.832520	83783.382812	1011.040771	617.247314	153.261810	72.696060	39.940586	198.349167	249.119843	174.736969	1.643221	99998.000000	3.948692	3.370055	0.498103	0.664589	3.785318	4.923158	3.004769	2.790459	2.185434	1.861511	1.601414	2.297430	2.396408	2.242385	0.215696	4.999991	2183.000000		1
11467.773438	4886.079102	1.548037	3.401364	10818.174805	99998.000000	1799.956665	1093.364258	282.282349	77.599205	64.992874	377.634644	478.022675	234.265472	3.332973	0.000000	4.059479	3.688961	0.189781	0.531653	4.034154	4.999991	3.255262	3.038765	2.450684	1.889857	1.812866	2.577072	2.679449	2.369708	0.522832	0.000000	2224.000000		1
12584.056641	3120.604736	2.581089	3.607974	10661.490234	99998.000000	1766.171265	1072.900513	210.853714	87.297562	59.238621	279.938721	402.579010	321.917664	1.836786	0.000000	4.099821	3.494239	0.411803	0.557263	4.027818	4.999991	3.247033	3.030560	2.323981	1.941002	1.772605	2.447063	2.604851	2.507745	0.264059	0.000000	2259.000000		1
10326.208008	3033.846924	3.691235	5.337952	6213.678223	81764.203125	1050.765503	646.163513	144.436157	79.326096	48.664482	177.080612	223.688248	158.180374	0.951066	99998.000000	4.013941	3.481994	0.567172	0.727375	3.793349	4.912563	3.021506	2.810343	2.159676	1.899416	1.687212	2.248171	2.349643	2.199153	0.000000	4.999991	2362.000000		1
13613.170898	3218.020264	2.137031	4.258643	8911.292969	99998.000000	1514.171265	918.183228	250.007950	78.086433	65.190239	326.358246	421.960297	286.710602	2.640400	99998.000000	4.133959	3.507589	0.329811	0.629271	3.949941	4.999991	3.180175	2.962929	2.397954	1.892576	1.814183	2.513695	2.625272	2.457444	0.421670	4.999991	2405.000000		1
7074.062988	784.049805	3.284182	4.924731	2775.192139	45423.796875	452.800781	293.929657	69.877518	48.861839	23.750956	109.981544	139.116699	89.064545	0.381302	0.000000	3.849669	2.894344	0.516427	0.692383	3.443293	4.657283	2.655907	2.468243	1.844337	1.688970	1.375681	2.041320	2.143379	1.949705	0.000000	0.000000	2523.000000		1
9708.818359	4864.388184	2.010598	6.364837	13267.663086	99998.000000	2213.902344	1362.078125	317.091614	141.062546	88.904190	353.541382	505.492615	262.882568	2.217963	0.000000	3.987166	3.687028	0.303325	0.803787	4.122795	4.999991	3.345159	3.134202	2.501185	2.149412	1.948922	2.548440	2.703715	2.419762	0.345954	0.000000	2579.000000		1
6191.382812	1047.354858	1.526451	2.476242	3167.015137	47160.039062	533.859924	321.757294	83.550819	55.710823	16.686110	68.736534	116.176773	96.329834	0.895119	0.000000	3.791788	3.020094	0.183683	0.393793	3.500650	4.673574	2.727427	2.507528	1.921951	1.745940	1.222355	1.837188	2.065119	1.983761	0.000000	0.000000	2620.000000		1
5973.676758	1465.916870	1.945839	3.922516	3143.877930	45977.574219	539.623474	333.330566	78.283791	30.877476	21.179117	92.493660	115.920822	93.310852	0.289838	99998.000000	3.776242	3.166109	0.289107	0.593565	3.497466	4.662546	2.732091	2.522875	1.893672	1.489642	1.325908	1.966112	2.064162	1.969932	0.000000	4.999991	2682.000000		1
15957.058594	3711.483154	1.800903	7.037092	14873.183594	99998.000000	2535.135498	1528.393433	364.513336	163.826706	119.969772	520.602966	711.828674	389.590302	3.596383	99998.000000	4.202953	3.569547	0.255490	0.847393	4.172404	4.999991	3.404001	3.184235	2.561713	2.214385	2.079072	2.716507	2.852376	2.590608	0.555866	4.999991	2792.000000		1
17703.994141	7845.891602	2.198706	6.401842	21721.630859	99998.000000	3595.059570	2215.734131	492.263397	230.561890	130.852280	623.769409	928.856018	381.020599	1.533534	99998.000000	4.248071	3.894642	0.342167	0.806305	4.336893	4.999991	3.555706	3.345518	2.692198	2.362787	2.116781	2.795024	2.967948	2.580948	0.185693	4.999991	2824.000000		1
21428.277344	3342.260986	2.821621	3.820752	11218.570312	99998.000000	1825.200195	1138.100098	301.876434	138.163834	95.170349	372.157928	494.529938	278.381439	3.789106	99998.000000	4.330987	3.524040	0.450499	0.582149	4.049938	4.999991	3.261311	3.056180	2.479829	2.140394	1.978502	2.570727	2.694193	2.444640	0.578537	4.999991	2853.000000		1
5256.223633	1578.821777	1.945839	2.855542	3116.176514	55528.628906	524.947937	317.933472	120.506340	57.943451	26.720596	123.565414	185.172348	93.816582	1.044335	0.000000	3.720674	3.198333	0.289107	0.455689	3.493622	4.744517	2.720116	2.502336	2.081010	1.763004	1.426846	2.091897	2.267576	1.972280	0.018840	0.000000	2879.000000		1
5190.616699	2176.317871	2.889463	4.295648	4359.777344	67095.109375	747.633972	457.534332	99.718857	70.808807	38.592991	138.965607	187.309372	111.307549	0.684375	0.000000	3.715219	3.337722	0.460817	0.633029	3.639464	4.826691	2.873689	2.660424	1.998777	1.850087	1.586508	2.142907	2.272559	2.046525	0.000000	0.000000	2940.000000		1
1593.728638	941.046082	1.810155	4.042781	1198.476562	29307.763672	200.954926	128.841690	39.286831	21.357975	19.831524	66.328140	102.426384	101.575272	0.345026	0.000000	3.202414	2.973611	0.257716	0.606680	3.078629	4.466983	2.303099	2.110056	1.594247	1.329560	1.297356	1.821698	2.010412	2.006788	0.000000	0.000000	2967.000000		1
6587.183594	1337.815308	2.618094	2.682853	2704.272461	45532.457031	480.088776	278.837830	57.443886	51.615620	18.776886	85.320885	100.523712	55.886597	1.218974	99998.000000	3.818700	3.126396	0.417985	0.428597	3.432050	4.658321	2.681322	2.445352	1.759244	1.712781	1.273624	1.931055	2.002269	1.747308	0.085995	4.999991	2982.000000		1
16604.826172	6362.351074	3.111492	8.665306	18027.697266	99998.000000	3031.250488	1842.429077	403.257446	152.142426	125.705528	590.239929	822.063049	466.828705	1.909398	99998.000000	4.220234	3.803618	0.492969	0.937784	4.255940	4.999991	3.481622	3.265391	2.605582	2.182250	2.099354	2.771029	2.914905	2.669158	0.280896	4.999991	3328.000000		1
8985.577148	1398.426147	3.703570	5.970118	5276.153809	74601.851562	899.091797	549.975525	141.870483	53.940758	35.823792	137.133865	159.453964	132.631607	0.452297	0.000000	3.953546	3.145639	0.568621	0.775983	3.722317	4.872750	2.953804	2.740343	2.151892	1.731917	1.554172	2.137145	2.202635	2.122647	0.000000	0.000000	3411.000000		1
8483.328125	1221.524414	1.810155	3.330438	5424.620117	82056.250000	905.672485	557.428955	132.172119	72.742310	40.804031	179.664780	238.588867	170.854538	1.528923	99998.000000	3.928566	3.086902	0.257716	0.522501	3.734369	4.914112	2.956971	2.746190	2.121140	1.861787	1.610703	2.254463	2.377650	2.232626	0.184386	4.999991	3439.000000		1
9260.803711	2243.965820	1.958174	6.303162	7712.004883	99998.000000	1315.800537	796.110352	174.521118	70.099548	45.472813	202.370361	248.651108	142.906616	1.816571	99998.000000	3.966649	3.351016	0.291851	0.799558	3.887167	4.999991	3.119190	2.900973	2.241848	1.845715	1.657752	2.306147	2.395590	2.155052	0.259252	4.999991	3481.000000		1
19859.123047	9254.250977	2.414567	5.408878	15952.189453	99998.000000	2705.878906	1635.892578	393.654663	158.920471	97.714432	483.490143	579.752136	375.186157	2.657456	99998.000000	4.297960	3.966341	0.382839	0.733107	4.202820	4.999991	3.432308	3.213755	2.595115	2.201180	1.989959	2.684388	2.763242	2.574247	0.424466	4.999991	3512.000000		1
6125.051270	2342.734863	2.032184	2.812370	4410.921387	64022.277344	733.957581	449.550507	103.280579	57.561066	18.490097	89.739883	126.198921	71.737015	0.282258	0.000000	3.787110	3.369723	0.307963	0.449072	3.644529	4.806331	2.865671	2.652778	2.014019	1.760129	1.266939	1.952986	2.101056	1.855743	0.000000	0.000000	3531.000000		1
3920.375488	1567.168335	1.335259	2.667434	2526.146240	35043.996094	395.702271	256.548553	44.652538	27.192408	15.048645	38.993877	56.265896	74.484627	0.068805	0.000000	3.593328	3.195116	0.125565	0.426094	3.402458	4.544614	2.597368	2.409170	1.649846	1.434448	1.177497	1.590996	1.750245	1.872067	0.000000	0.000000	3557.000000		1
11375.486328	3748.922852	1.989012	5.596986	10535.411133	99998.000000	1758.255371	1070.233154	243.362488	98.704308	58.239491	278.560303	405.314301	231.175552	1.951141	99998.000000	4.055970	3.573906	0.298637	0.747954	4.022652	4.999991	3.245082	3.029478	2.386254	1.994336	1.765218	2.444919	2.607792	2.363942	0.290289	4.999991	3581.000000		1
11758.903320	2926.455811	1.989012	3.188586	6671.088867	91292.328125	1099.127808	672.569580	147.236191	48.951267	38.275364	144.907974	213.675339	160.372925	1.930124	99998.000000	4.070367	3.466342	0.298637	0.503598	3.824197	4.960434	3.041048	2.827737	2.168015	1.689764	1.582919	2.161092	2.329754	2.205131	0.285585	4.999991	3608.000000		1
17936.027344	3104.859375	1.711475	3.092990	8679.925781	99998.000000	1461.053833	883.999939	247.525543	116.025673	72.273582	331.742462	414.540833	295.311157	1.026104	99998.000000	4.253726	3.492042	0.233371	0.490378	3.938516	4.999991	3.164666	2.946452	2.393620	2.064554	1.858980	2.520801	2.617567	2.470280	0.011192	4.999991	3638.000000		1
4105.233398	967.948608	1.640549	4.409747	2261.305664	38052.097656	382.500793	248.876221	53.758816	16.806376	18.397585	56.253563	98.315758	44.291740	0.521345	99998.000000	3.613338	2.985852	0.214989	0.644414	3.354359	4.580379	2.582632	2.395983	1.730450	1.225474	1.264761	1.750150	1.992623	1.646323	0.000000	4.999991	3694.000000		1
7895.715820	2948.951660	2.611927	4.434416	6749.850586	94367.226562	1119.082642	701.553650	167.305161	54.424904	43.967949	194.472900	253.874954	127.225807	1.070684	99998.000000	3.897392	3.469668	0.416961	0.646836	3.829294	4.974821	3.048862	2.846061	2.223509	1.735798	1.643136	2.288859	2.404620	2.104575	0.029661	4.999991	3724.000000		1
9195.776367	2428.490479	2.741444	4.992573	6752.487305	88096.789062	1162.668213	698.028931	156.601501	77.364838	37.936153	150.316849	225.156097	141.962997	1.643960	0.000000	3.963588	3.385336	0.437979	0.698324	3.829464	4.944960	3.065456	2.843874	2.194796	1.888544	1.579053	2.177008	2.352484	2.152175	0.215891	0.000000	3804.000000		1
7427.681152	2405.504395	2.383730	2.756862	4355.583496	64775.164062	745.854614	446.118317	105.303513	44.640202	19.307289	91.476028	154.809860	117.724808	0.500306	0.000000	3.870853	3.381206	0.377257	0.440415	3.639046	4.811409	2.872654	2.649450	2.022443	1.649726	1.285721	1.961307	2.189799	2.070868	0.000000	0.000000	3839.000000		1
8881.741211	1489.809692	1.498697	4.135293	6515.113770	96023.429688	1089.124146	676.260803	199.120102	88.416954	46.021717	228.967606	331.002350	147.267029	0.896442	0.000000	3.948498	3.173131	0.175714	0.616506	3.813922	4.982377	3.037077	2.830114	2.299115	1.946536	1.662963	2.359774	2.519831	2.168106	0.000000	0.000000	3909.000000		1
4032.771729	1007.229248	1.659051	2.775365	1981.659912	33750.175781	317.686768	213.308380	55.346943	31.343121	17.910355	61.295475	70.374001	34.707481	0.069644	99998.000000	3.605604	3.003128	0.219860	0.443320	3.297029	4.528276	2.501999	2.329008	1.743094	1.496142	1.253104	1.787428	1.847412	1.540423	0.000000	4.999991	3959.000000		1
6439.426270	2118.398926	1.113230	3.299600	4517.945312	65192.875000	747.362610	469.184692	129.689713	33.865620	33.359886	142.585907	197.152664	123.901543	1.698089	99998.000000	3.808847	3.326008	0.046585	0.518461	3.654941	4.814200	2.873531	2.671344	2.112906	1.529759	1.523225	2.154077	2.294803	2.093077	0.229960	4.999991	4093.000000		1
10412.934570	1426.303223	2.661267	2.824705	5978.746582	89559.718750	1008.999329	618.539429	178.610153	82.705872	48.297516	203.122787	255.999649	173.614487	0.194925	0.000000	4.017573	3.154212	0.425088	0.450973	3.776610	4.952113	3.003891	2.791367	2.251906	1.917536	1.683925	2.307759	2.408239	2.239586	0.000000	0.000000	4135.000000		1
5501.908203	2562.438965	2.019849	4.064368	3120.919434	48801.816406	529.126404	328.362671	80.652100	21.709520	19.800686	77.454269	108.982414	88.968948	0.019517	0.000000	3.740513	3.408653	0.305319	0.608993	3.494282	4.688436	2.723559	2.516354	1.906616	1.336650	1.296680	1.889045	2.037356	1.949238	0.000000	0.000000	4254.000000		1
7754.733398	2024.493042	3.191670	6.349418	5509.124023	74398.218750	965.888672	564.410522	125.202873	33.412308	46.848160	158.460999	212.050217	158.898895	0.221991	0.000000	3.889567	3.306316	0.504018	0.802734	3.741083	4.871562	2.984927	2.751595	2.097614	1.523906	1.670693	2.199922	2.326439	2.201121	0.000000	0.000000	4275.000000		1
3076.399414	1539.433228	1.665219	4.255559	1690.320557	37520.628906	290.848999	176.463867	55.069408	39.737057	10.857844	78.089516	110.160400	106.981064	0.289845	99998.000000	3.488043	3.187361	0.221471	0.628957	3.227969	4.574270	2.463668	2.246656	1.740910	1.599196	1.035744	1.892593	2.042026	2.029307	0.000000	4.999991	4305.000000		1
21404.390625	6138.123535	2.642764	3.336605	14047.534180	99998.000000	2339.623291	1433.105957	460.454620	178.388123	106.157707	584.864990	731.308655	464.238373	2.119676	99998.000000	4.330503	3.788036	0.422058	0.523305	4.147600	4.999991	3.369146	3.156278	2.663187	2.251366	2.025952	2.767056	2.864101	2.666741	0.326270	4.999991	4328.000000		1
28971.589844	14978.267578	3.105325	10.083826	30026.882812	99998.000000	5056.141113	3076.615234	737.685791	335.134552	210.252396	1009.526611	1329.819214	751.056885	3.315131	99998.000000	4.461972	4.175462	0.492107	1.003625	4.477510	4.999991	3.703819	3.488073	2.867872	2.525219	2.322741	3.004118	3.123793	2.875673	0.520501	4.999991	4463.000000		1
6247.115234	940.145630	1.137900	3.515462	5206.340820	89908.742188	889.655518	541.208496	201.556244	60.592384	49.879475	238.002960	305.117462	186.393509	0.827385	0.000000	3.795680	2.973195	0.056104	0.545982	3.716533	4.953802	2.949222	2.733365	2.304396	1.782418	1.697922	2.376582	2.484467	2.270431	0.000000	0.000000	4596.000000		1
12426.045898	3540.668701	1.532618	4.477589	8006.304688	99998.000000	1361.772827	826.756531	213.456390	113.102287	70.047127	300.519592	414.577850	240.229416	0.820128	0.000000	4.094333	3.549085	0.185434	0.651044	3.903432	4.999991	3.134105	2.917378	2.329309	2.053471	1.845390	2.477873	2.617606	2.380626	0.000000	0.000000	4647.000000		1
8670.770508	2457.533203	2.704439	3.863925	6501.449707	94470.937500	1088.017090	665.631165	176.019806	59.109104	33.970467	178.042740	235.693237	124.200661	0.214872	99998.000000	3.938058	3.390499	0.432077	0.587029	3.813010	4.975298	3.036636	2.823234	2.245562	1.771654	1.531101	2.250524	2.372347	2.094124	0.000000	4.999991	4668.000000		1
7408.953613	1981.752319	3.123827	3.814585	3348.468506	50506.140625	595.170837	355.638336	77.133560	39.539700	22.680899	98.112228	122.334999	59.824532	0.589287	99998.000000	3.869757	3.297049	0.494687	0.581447	3.524846	4.703344	2.774642	2.551008	1.887243	1.597033	1.355660	1.991723	2.087551	1.776879	0.000000	4.999991	4740.000000		1
5213.337891	2062.580322	2.229543	3.188586	3702.265869	55235.101562	625.490173	387.434784	121.758339	36.690323	31.700834	113.518593	141.158142	93.569885	0.091655	0.000000	3.717116	3.314411	0.348216	0.503598	3.568468	4.742215	2.796221	2.588199	2.085499	1.564552	1.501071	2.055067	2.149706	1.971136	0.000000	0.000000	4795.000000		1
23479.701172	9258.873047	1.560372	4.489923	19131.447266	99998.000000	3249.347900	1965.821777	546.512512	298.499756	152.426117	697.954956	891.922119	579.622620	2.988643	99998.000000	4.370693	3.966558	0.193228	0.652239	4.281748	4.999991	3.511796	3.293544	2.737600	2.474944	2.183059	2.843827	2.950327	2.763145	0.475474	4.999991	4859.000000		1
8514.964844	2316.097412	1.489446	2.306637	5659.058594	76595.320312	951.598633	575.391724	121.783012	54.431072	38.102676	138.765167	188.937592	116.423470	2.142194	0.000000	3.930183	3.364757	0.173025	0.362979	3.752744	4.884202	2.978454	2.759964	2.085587	1.735847	1.580956	2.142281	2.276318	2.066041	0.330859	0.000000	4909.000000		1
7888.191406	2433.705078	3.302684	3.472290	5642.230469	78106.140625	922.694702	573.686401	132.961563	77.815063	30.923733	166.904282	199.086166	146.246307	0.603157	99998.000000	3.896977	3.386268	0.518867	0.540616	3.751451	4.892685	2.965058	2.758675	2.123726	1.891064	1.490292	2.222467	2.299041	2.165085	0.000000	4.999991	4940.000000		1
5734.717773	2584.777588	2.562587	6.263073	5823.110352	78660.859375	939.988342	601.316711	144.047607	76.023415	40.822533	180.737930	233.047394	163.798950	0.008731	0.000000	3.758512	3.412423	0.408679	0.796788	3.765155	4.895759	2.973122	2.779103	2.158506	1.880947	1.610900	2.257049	2.367444	2.214311	0.000000	0.000000	4998.000000		1
3012.806641	1225.514771	1.705307	2.978892	1823.337646	33357.554688	307.430237	198.558853	62.322361	28.906967	9.843294	56.574272	69.331696	56.568104	0.553178	99998.000000	3.478971	3.088319	0.231803	0.474055	3.260867	4.523194	2.487746	2.297889	1.794644	1.461003	0.993140	1.752619	1.840932	1.752572	0.000000	4.999991	5062.000000		1
7234.127441	4395.283691	2.266548	6.482019	13339.729492	99998.000000	2245.029541	1368.994995	339.568970	176.920258	89.705963	419.080109	537.168762	296.396637	0.833054	99998.000000	3.859386	3.642987	0.355365	0.811710	4.125147	4.999991	3.351222	3.136402	2.530928	2.247777	1.952821	2.622297	2.730111	2.471873	0.000000	4.999991	5129.000000		1
7827.090332	1611.586548	1.640549	2.744528	3299.107178	52174.878906	584.701538	344.435120	89.758385	53.539871	26.893286	102.349289	136.831650	104.948883	0.700666	99998.000000	3.893600	3.207254	0.214989	0.438468	3.518396	4.717462	2.766934	2.537107	1.953075	1.728677	1.429644	2.010085	2.136187	2.020978	0.000000	4.999991	5180.000000		1
10622.764648	1591.486694	1.911918	3.398280	5516.870117	77790.539062	939.979065	574.500549	137.448410	75.061287	45.907619	187.839783	242.677902	118.779449	0.631771	99998.000000	4.026237	3.201803	0.281469	0.531259	3.741693	4.890927	2.973118	2.759290	2.138140	1.875416	1.661885	2.273787	2.385030	2.074741	0.000000	4.999991	5234.000000		1
8929.539062	2091.299072	2.365228	3.540132	4379.303711	59754.851562	718.440186	454.277893	124.592300	48.112492	31.972204	137.371307	182.125610	124.071144	0.970615	0.000000	3.950829	3.320416	0.373873	0.549019	3.641405	4.776373	2.856391	2.657322	2.095491	1.682258	1.504773	2.137896	2.260371	2.093671	0.000000	0.000000	5282.000000		1
8175.562012	4075.277832	0.934373	5.057332	9267.917969	99998.000000	1536.947754	959.107483	216.490799	89.144722	76.834435	291.693939	337.472046	256.801422	1.274374	0.000000	3.912518	3.610157	0.000000	0.703921	3.966982	4.999991	3.186659	2.981867	2.335439	1.950096	1.885556	2.464927	2.528238	2.409597	0.105297	0.000000	5351.000000		1
8281.673828	2312.107178	1.569623	3.792999	7122.789062	94701.789062	1211.813721	738.142212	168.843948	83.967125	66.639595	262.512512	366.348175	179.418091	1.738289	0.000000	3.918118	3.364008	0.195795	0.578983	3.852650	4.976358	3.083436	2.868140	2.227485	1.924109	1.823732	2.419150	2.563894	2.253866	0.240122	0.000000	5413.000000		1
10290.285156	4691.695801	1.915002	4.107540	12070.721680	99998.000000	1960.132324	1235.561646	303.051331	140.266937	91.118309	446.898499	624.753113	298.160522	2.621582	99998.000000	4.012427	3.671330	0.282169	0.613582	4.081733	4.999991	3.292285	3.091864	2.481516	2.146955	1.959606	2.650209	2.795708	2.474450	0.418563	4.999991	5444.000000		1
13765.134766	2628.708496	3.111492	4.039698	9933.104492	99998.000000	1680.637573	1020.353638	223.808502	112.007561	58.202484	287.771423	374.254883	225.186935	2.619861	0.000000	4.138781	3.419742	0.492969	0.606349	3.997085	4.999991	3.225474	3.008751	2.349877	2.049247	1.764942	2.459048	2.573168	2.352543	0.418278	0.000000	5490.000000		1
13850.942383	2644.410889	2.556419	1.492530	1017.750977	22852.205078	138.083649	110.148064	22.193668	32.810982	11.049036	0.000000	9.238881	10.281185	0.963805	99998.000000	4.141479	3.422329	0.407632	0.173923	3.007642	4.358928	2.140142	2.041977	1.346229	1.516019	1.043324	0.000000	0.965619	1.012043	0.000000	4.999991	5531.000000		1
9026.213867	1063.196045	2.664350	2.417651	4590.718750	67082.898438	784.120728	472.046387	123.509903	48.911179	21.139029	111.480240	150.011551	119.658318	1.168133	99998.000000	3.955506	3.026613	0.425591	0.383394	3.661881	4.826612	2.894383	2.673985	2.091702	1.689408	1.325085	2.047198	2.176125	2.077943	0.067492	4.999991	5548.000000		1
15908.727539	5385.024902	1.692973	3.987274	9276.207031	99998.000000	1509.302002	945.366394	216.953354	54.335476	51.782143	253.652924	324.353821	161.538574	2.547842	99998.000000	4.201635	3.731188	0.228650	0.600676	3.967371	4.999991	3.178776	2.975600	2.336366	1.735083	1.714180	2.404240	2.511019	2.208276	0.406172	4.999991	5574.000000		1
15555.815430	5587.703613	2.470075	5.778926	12806.576172	99998.000000	2162.206543	1320.928711	286.322052	134.518845	94.695450	404.561859	478.260132	276.734711	1.603498	0.000000	4.191893	3.747233	0.392710	0.761847	4.107433	4.999991	3.334897	3.120879	2.456855	2.128783	1.976329	2.606985	2.679664	2.442064	0.205068	0.000000	5641.000000		1
34360.730469	11543.242188	3.176251	9.275887	34098.183594	99998.000000	5732.090820	3488.137207	802.626282	317.239624	225.618668	1071.947632	1464.338013	777.432129	4.057189	99998.000000	4.536062	4.062328	0.501915	0.967355	4.532731	4.999991	3.758313	3.542593	2.904513	2.501387	2.353375	3.030174	3.165641	2.890662	0.608225	4.999991	5745.000000		1
2487.608887	875.849670	1.924253	2.624262	1772.052002	32143.208984	307.769470	197.420959	52.133686	27.244831	20.442104	49.568016	59.346554	44.754299	0.324508	99998.000000	3.395782	2.942430	0.284262	0.419007	3.248477	4.507089	2.488225	2.295393	1.717118	1.435284	1.310526	1.695202	1.773396	1.650835	0.000000	4.999991	5800.000000		1
5133.875977	930.885132	1.097811	1.782401	2060.282959	37502.992188	367.544647	222.504089	55.205090	26.587996	16.840298	51.914742	53.555290	69.720253	1.283801	0.000000	3.710445	2.968896	0.040528	0.251005	3.313927	4.574066	2.565310	2.347338	1.741979	1.424686	1.226350	1.715291	1.728802	1.843359	0.108498	0.000000	5820.000000		1
6703.979980	3624.740723	2.507080	6.007123	7562.730469	99998.000000	1290.501465	779.908386	186.270157	104.094688	63.842644	268.044739	336.842957	202.971680	0.645845	0.000000	3.826333	3.559277	0.399168	0.778666	3.878679	4.999991	3.110759	2.892044	2.270143	2.017429	1.805111	2.428207	2.527427	2.307436	0.000000	0.000000	5918.000000		1
5480.195312	1431.018188	1.489446	3.373610	5439.706055	79209.234375	905.342529	562.856323	124.703308	59.670345	35.971813	160.286575	210.940063	156.912964	1.965410	0.000000	3.738796	3.155645	0.173025	0.528095	3.735575	4.898776	2.956813	2.750397	2.095878	1.775759	1.555962	2.204897	2.324159	2.195659	0.293453	0.000000	5978.000000		1
20829.810547	3187.950684	1.631298	6.031793	13106.864258	99998.000000	2196.121582	1345.062134	367.748169	125.381737	99.000351	471.179871	589.755798	275.060242	3.371709	0.000000	4.318686	3.503512	0.212533	0.780446	4.117499	4.999991	3.341656	3.128742	2.565551	2.098234	1.995637	2.673187	2.770672	2.439428	0.527850	0.000000	6014.000000		1
7443.192383	2666.283691	2.007514	2.531749	5950.934082	83497.484375	977.705566	610.589539	136.581879	51.427509	36.603977	151.063110	208.929474	106.040527	0.058347	0.000000	3.871759	3.425906	0.302659	0.403421	3.774585	4.921673	2.990208	2.785749	2.135393	1.711195	1.563528	2.179158	2.320000	2.025472	0.000000	0.000000	6046.000000		1
4736.739746	1568.333984	3.290349	4.727372	2867.688965	44725.953125	476.351288	291.160431	76.723419	35.842297	15.101068	56.247395	66.793785	75.203140	1.445230	0.000000	3.675479	3.195439	0.517242	0.674620	3.457532	4.650559	2.677927	2.464132	1.884928	1.554396	1.179008	1.750102	1.824736	1.876236	0.159937	0.000000	6066.000000		1
5449.163574	608.273621	2.337474	3.792999	2786.324463	42637.976562	456.300812	289.069672	80.763115	41.164829	30.245310	102.716255	138.521545	114.227852	1.196659	0.000000	3.736330	2.784099	0.368747	0.578983	3.445032	4.629797	2.659251	2.461003	1.907213	1.614526	1.480658	2.011639	2.141517	2.057772	0.077970	0.000000	6264.000000		1
14476.688477	2333.572998	2.611927	3.830003	8444.775391	99998.000000	1397.044678	865.975525	227.663177	107.730415	65.443100	285.896515	383.099030	226.824402	3.018890	99998.000000	4.160669	3.368021	0.416961	0.583199	3.926588	4.999991	3.145210	2.937506	2.357293	2.032338	1.815864	2.456209	2.583311	2.355690	0.479847	4.999991	6303.000000		1
15893.201172	4136.591797	2.322055	3.469206	9594.466797	99998.000000	1638.985596	974.057495	226.793564	94.029366	72.440109	347.907410	505.597473	357.932648	1.547485	0.000000	4.201211	3.616643	0.365873	0.540230	3.982021	4.999991	3.214575	2.988585	2.355631	1.973264	1.859979	2.541464	2.703805	2.553801	0.189626	0.000000	6334.000000		1
4568.910645	1480.324097	3.062153	1.233495	1905.812256	34867.500000	304.701141	182.150284	45.377216	0.000000	4.745874	23.220552	38.685501	36.215427	0.808594	0.000000	3.659813	3.170357	0.486027	0.091138	3.280080	4.542421	2.483874	2.260430	1.656838	0.000000	0.676316	1.365873	1.587548	1.558894	0.000000	0.000000	6356.000000		1
10547.468750	5711.910645	2.075356	6.364837	13145.129883	99998.000000	2229.398193	1357.508057	358.712830	154.498398	113.037529	539.469238	732.298523	430.092133	2.465796	0.000000	4.023148	3.756781	0.317093	0.803787	4.118765	4.999991	3.348188	3.132742	2.554747	2.188924	2.053223	2.731967	2.864688	2.633562	0.391957	0.000000	6404.000000		1
23278.857422	4439.905273	1.760815	7.462648	14025.624023	99998.000000	2356.291016	1439.822266	364.272797	136.976593	115.815979	495.942291	609.177185	398.483795	1.473027	0.000000	4.366961	3.647374	0.245714	0.872893	4.146922	4.999991	3.372229	3.158309	2.561427	2.136646	2.063768	2.695431	2.784744	2.600411	0.168211	0.000000	6484.000000		1
16119.791016	3774.635010	2.463907	4.804465	10887.842773	99998.000000	1848.331299	1124.312622	282.174438	100.418869	69.541389	383.142212	477.991852	256.773682	2.883989	99998.000000	4.207359	3.576875	0.391624	0.681645	4.036942	4.999991	3.266780	3.050887	2.450518	2.001815	1.842243	2.583360	2.679420	2.409550	0.459994	4.999991	6548.000000		1
9242.498047	1716.288696	4.443667	2.935719	615.304565	19570.849609	83.199272	67.314934	18.264984	26.692842	16.220467	3.691235	4.736623	39.400928	0.596878	0.000000	3.965789	3.234590	0.647742	0.467715	2.789090	4.291610	1.920120	1.828111	1.261619	1.426395	1.210063	0.567172	0.675469	1.595506	0.000000	0.000000	6586.000000		1
9469.550781	3967.630859	3.247177	4.974071	7099.639160	99998.000000	1221.364014	729.813049	194.664093	68.304810	62.763336	223.389114	300.948242	173.247528	0.943389	0.000000	3.976329	3.598531	0.511506	0.696712	3.851236	4.999991	3.086845	2.863212	2.289286	1.834451	1.797706	2.349062	2.478492	2.238667	0.000000	0.000000	6627.000000		1
1440.574707	17.037657	2.769197	1.837908	628.185364	13196.773438	104.622002	60.410442	0.000000	1.985928	1.113230	0.000000	0.000000	9.926555	0.278699	0.000000	3.158536	1.231410	0.442354	0.264324	2.798088	4.120468	2.019623	1.781112	0.000000	0.297963	0.046585	0.000000	0.000000	0.996799	0.000000	0.000000	6652.000000		0
16680.318359	3561.798340	3.358191	5.334868	9694.895508	99998.000000	1642.596558	981.313538	222.562683	81.370613	47.915134	223.700577	298.348633	213.484146	2.346654	0.000000	4.222204	3.551669	0.526105	0.727124	3.986543	4.999991	3.215531	2.991808	2.347452	1.910468	1.680473	2.349667	2.474724	2.329366	0.370449	0.000000	6677.000000		1
4921.298340	1686.872925	1.233495	1.566539	2309.229980	41149.664062	394.582886	219.984665	53.909920	39.255993	7.456481	65.914917	57.440804	80.935806	1.312676	99998.000000	3.692080	3.227082	0.091138	0.194941	3.363467	4.614367	2.596138	2.342392	1.731669	1.593906	0.872534	1.818984	1.759220	1.908141	0.118157	4.999991	6709.000000		1
5710.282227	1390.285156	2.507080	4.261727	3537.338135	49741.675781	546.864075	341.761505	68.286308	42.512421	10.123915	86.273758	139.255478	66.867790	0.387889	0.000000	3.756658	3.143104	0.399168	0.629586	3.548676	4.696721	2.737879	2.533723	1.834334	1.628516	1.005348	1.935879	2.143812	1.825217	0.000000	0.000000	6725.000000		1
7819.300781	1818.258667	2.383730	4.008861	3661.961426	51931.917969	574.306274	359.249390	81.845512	37.569191	16.972898	81.543304	133.007812	53.919170	0.116455	0.000000	3.893168	3.259656	0.377257	0.603021	3.563714	4.715435	2.759144	2.555396	1.912995	1.574832	1.229756	1.911388	2.123877	1.731743	0.000000	0.000000	6750.000000		1
9105.441406	1329.140747	1.569623	2.917217	4772.279785	68178.460938	792.715149	506.263550	136.825485	71.468727	36.147587	125.369400	176.587219	108.171387	1.612298	0.000000	3.959301	3.123571	0.195795	0.464969	3.678726	4.833647	2.899117	2.704377	2.136167	1.854116	1.558079	2.098191	2.246959	2.034112	0.207445	0.000000	6796.000000		1
9506.259766	2832.833496	1.674470	3.623393	9058.895508	99998.000000	1544.080444	938.054810	236.874313	84.778145	51.920910	257.519928	298.650848	237.145676	2.047326	99998.000000	3.978010	3.452221	0.223877	0.559115	3.957075	4.999991	3.188670	2.972228	2.374518	1.928284	1.715342	2.410811	2.475164	2.375015	0.311187	4.999991	6821.000000		1
5841.582031	2544.688965	2.778449	4.070535	7206.765137	94248.617188	1181.848999	739.039551	162.667221	50.709000	35.648022	186.723465	208.124619	168.285797	1.373845	99998.000000	3.766531	3.405635	0.443802	0.609652	3.857740	4.974275	3.072562	2.868668	2.211300	1.705085	1.552035	2.271199	2.318323	2.226048	0.137938	4.999991	6897.000000		1
16414.275391	2295.831055	1.279752	2.507080	8991.025391	99998.000000	1483.318481	917.301270	211.695587	82.166222	52.247787	212.395584	348.178772	102.130341	3.735769	0.000000	4.215222	3.360940	0.107126	0.399168	3.953809	4.999991	3.171234	2.962512	2.325712	1.914693	1.718068	2.327146	2.541802	2.009155	0.572380	0.000000	6914.000000		1
9437.667969	6341.055176	2.457740	6.549861	16343.612305	99998.000000	2781.461426	1679.064941	408.823578	167.046127	128.363708	606.059509	713.558655	523.686707	2.547916	0.000000	3.974865	3.802161	0.390536	0.816232	4.213348	4.999991	3.444273	3.225067	2.611536	2.222836	2.108442	2.782515	2.853430	2.719072	0.406185	0.000000	7103.000000		1
7754.705566	2339.990234	2.389898	5.334868	5266.128418	70281.585938	872.648743	545.072388	117.959175	83.871529	33.076183	112.883339	148.318588	88.746918	0.671067	0.000000	3.889565	3.369214	0.378379	0.727124	3.721491	4.846841	2.940840	2.736454	2.071732	1.923615	1.519515	2.052630	2.171196	1.948153	0.000000	0.000000	7208.000000		1
7378.622070	1191.513428	2.032184	3.530881	5557.362793	78092.156250	934.005859	574.445007	140.559891	52.941628	57.699837	189.178116	270.104675	157.616058	1.061539	99998.000000	3.867975	3.076099	0.307963	0.547883	3.744869	4.892607	2.970350	2.759248	2.147861	1.723797	1.761175	2.276871	2.431532	2.197600	0.025936	4.999991	7270.000000		1
10685.771484	2982.891357	2.235711	3.638812	10342.523438	99998.000000	1674.889526	1066.070068	259.175903	102.472641	69.957695	309.564209	410.507294	170.956314	2.184695	99998.000000	4.028806	3.474638	0.349416	0.560960	4.014627	4.999991	3.223986	3.027786	2.413595	2.010608	1.844836	2.490751	2.613321	2.232885	0.339391	4.999991	7353.000000		1
13903.751953	1345.626465	1.976677	2.386814	7014.666992	93732.843750	1213.078125	722.637146	182.415482	59.426731	35.623348	188.730972	222.217300	112.393028	1.154568	99998.000000	4.143132	3.128925	0.295936	0.377819	3.846007	4.971892	3.083889	2.858920	2.261062	1.773982	1.551735	2.275843	2.346778	2.050739	0.062420	4.999991	7372.000000		1
31656.251953	10640.501953	0.860363	5.402710	20107.126953	99998.000000	3429.484375	2066.290039	470.371918	233.297165	123.590080	587.143860	782.335266	452.464661	4.051943	0.000000	4.500460	4.026962	0.000000	0.732612	4.303350	4.999991	3.535229	3.315191	2.672441	2.367909	2.091984	2.768744	2.893393	2.655585	0.607663	0.000000	7423.000000		1
11305.976562	2544.528564	1.748480	3.422950	5680.980469	73890.562500	934.998840	587.954895	140.433456	60.959347	44.319492	159.645157	229.393158	133.495056	1.080597	99998.000000	4.053308	3.405607	0.242661	0.534401	3.754423	4.868589	2.970811	2.769344	2.147470	1.785040	1.646595	2.203156	2.360580	2.125465	0.033664	4.999991	7472.000000		1
5511.625000	3602.084473	2.821621	5.587735	6776.589844	91300.226562	1133.415894	696.295898	179.294739	94.676949	42.074532	199.070755	248.993408	181.656876	0.633940	0.000000	3.741280	3.556554	0.450499	0.747236	3.831011	4.960472	3.054389	2.842794	2.253567	1.976244	1.624019	2.299007	2.396188	2.259252	0.000000	0.000000	7507.000000		1
9732.186523	2527.836182	3.475374	5.100504	5791.631348	74356.625000	963.656006	601.070007	140.704834	38.028667	27.152319	144.460831	198.491013	139.557678	1.330490	0.000000	3.988210	3.402749	0.541001	0.707613	3.762801	4.871320	2.983922	2.778925	2.148309	1.580111	1.433807	2.159750	2.297741	2.144754	0.124012	0.000000	7626.000000		1
12567.244141	2210.800049	2.420735	3.891678	7031.929688	94772.898438	1196.243896	728.258850	174.268250	50.360538	54.159702	191.620438	261.553467	116.608498	2.646639	0.000000	4.099240	3.344549	0.383947	0.590137	3.847075	4.976684	3.077820	2.862286	2.241218	1.702090	1.733676	2.282442	2.417561	2.066730	0.422695	0.000000	7676.000000		1
5290.899902	3226.990723	2.494745	5.044997	6687.617676	99666.445312	1116.563232	692.250000	230.090088	140.513641	68.921562	320.610138	401.953003	253.551163	2.043524	0.000000	3.723530	3.508798	0.397026	0.702861	3.825271	4.998549	3.047883	2.840263	2.361898	2.147718	1.838355	2.505977	2.604175	2.404066	0.310380	0.000000	7752.000000		1
6335.590820	1279.689941	2.581089	3.731324	3513.294189	51496.414062	588.139893	367.211609	77.408012	49.808548	31.188934	95.703835	130.300293	103.391594	0.020526	99998.000000	3.801787	3.107105	0.411803	0.571863	3.545715	4.711777	2.769481	2.564916	1.888786	1.697304	1.494001	1.980929	2.114945	2.014485	0.000000	4.999991	7797.000000		1
9735.850586	2647.617920	2.522498	3.546299	5606.937012	77011.257812	943.047424	579.107605	152.256516	65.877914	41.399193	188.410263	234.114365	139.499084	1.567067	0.000000	3.988374	3.422855	0.401831	0.549775	3.748726	4.886554	2.974534	2.762759	2.182576	1.818740	1.616992	2.275105	2.369428	2.144571	0.195087	0.000000	7826.000000		1
8863.901367	2491.189209	2.359060	2.263464	7774.296387	99998.000000	1294.667603	789.165771	183.522537	80.608932	48.248177	185.240189	264.424438	119.220421	2.218229	0.000000	3.947625	3.396407	0.372739	0.354774	3.890661	4.999991	3.112158	2.897168	2.263690	1.906383	1.683481	2.267735	2.422302	2.076351	0.346006	0.000000	7870.000000		1
15533.809570	3219.528076	3.185502	5.171430	7383.626953	99998.000000	1249.663574	766.623596	215.914139	54.909054	50.021328	214.766983	256.915527	135.422394	1.107656	0.000000	4.191278	3.507792	0.503178	0.713611	3.868270	4.999991	3.096793	2.884582	2.334281	1.739644	1.699155	2.331968	2.409790	2.131691	0.044405	0.000000	7958.000000		1
12764.372070	1343.335205	1.008383	2.340558	6052.219727	84761.679688	1053.935547	624.179565	167.224991	50.847767	52.269371	214.239670	280.126831	227.835876	1.808362	99998.000000	4.105999	3.128184	0.003625	0.369319	3.781915	4.928200	3.022814	2.795310	2.223301	1.706272	1.718247	2.330900	2.447355	2.357622	0.257285	4.999991	8020.000000		1
4768.856934	936.815186	1.668303	2.207957	2610.754883	42396.152344	442.932800	274.687103	63.864231	47.600590	23.374741	80.500999	108.189888	83.865356	0.247715	0.000000	3.678414	2.971654	0.222275	0.343991	3.416766	4.627326	2.646338	2.438838	1.805258	1.677612	1.368747	1.905801	2.034187	1.923583	0.000000	0.000000	8057.000000		1
8707.013672	5162.968262	2.704439	3.941018	8844.323242	99998.000000	1483.192017	909.860229	229.399323	96.366837	62.766418	223.043747	344.823669	204.630737	2.145549	99998.000000	3.939869	3.712899	0.432077	0.595608	3.946665	4.999991	3.171197	2.958975	2.360592	1.983928	1.797727	2.348390	2.537597	2.310971	0.331538	4.999991	8103.000000		1
4018.299805	1863.336792	1.871829	2.183287	2191.937012	37251.433594	361.935333	229.211212	70.454178	23.294563	13.664046	57.638161	60.243919	55.251347	0.046477	0.000000	3.604042	3.270291	0.272266	0.339111	3.340828	4.571143	2.558631	2.360236	1.847907	1.367255	1.135579	1.760710	1.779913	1.742343	0.000000	0.000000	8142.000000		1
9098.349609	3093.424805	1.785485	4.089037	9539.835938	99998.000000	1557.405273	970.048645	255.163956	83.439804	66.618011	353.054169	460.522461	315.225952	2.364247	99998.000000	3.958963	3.490440	0.251756	0.611621	3.979541	4.999991	3.192402	2.986794	2.406819	1.921373	1.823592	2.547841	2.663251	2.498622	0.373693	4.999991	8179.000000		1
6151.343262	1933.464111	3.937934	6.525191	4709.914551	66054.015625	822.180237	495.522888	105.328178	37.584606	44.627869	123.916962	166.842606	109.041000	1.028066	99998.000000	3.788970	3.286336	0.595268	0.814593	3.673013	4.819899	2.914967	2.695064	2.022545	1.575010	1.649606	2.093131	2.222307	2.037590	0.012021	4.999991	8250.000000		1
5376.149902	610.564880	3.444536	3.268763	2531.157471	43368.714844	403.035400	266.592285	59.365055	61.301643	19.553988	92.373398	137.198624	93.727158	0.516511	0.000000	3.730471	2.785732	0.537131	0.514383	3.403319	4.637177	2.605343	2.425848	1.773531	1.787472	1.291235	1.965547	2.137350	1.971865	0.000000	0.000000	8271.000000		1
13632.244141	4138.586914	1.184156	6.383339	9556.176758	99998.000000	1652.874756	981.745239	257.048126	158.602844	94.424080	434.841095	536.218994	326.123871	1.348390	0.000000	4.134567	3.616852	0.073409	0.805048	3.980284	4.999991	3.218240	2.991999	2.410014	2.200311	1.975083	2.638331	2.729342	2.513383	0.129816	0.000000	8312.000000		1
6201.873535	1036.244141	1.594293	1.319840	3368.799561	53373.812500	585.746948	343.775208	99.669518	57.619659	22.687065	102.145760	150.335342	57.912613	1.600682	99998.000000	3.792523	3.015462	0.202568	0.120521	3.527475	4.727328	2.767710	2.536275	1.998562	1.760571	1.355778	2.009220	2.177061	1.762773	0.204305	4.999991	8335.000000		1
12905.277344	2976.877930	1.828657	4.952485	11578.908203	99998.000000	1925.625244	1178.870117	262.105469	126.661484	98.217079	444.779968	533.196960	414.004272	0.681690	99998.000000	4.110767	3.473761	0.262132	0.694823	4.063668	4.999991	3.284572	3.071466	2.418476	2.102645	1.992187	2.648145	2.726888	2.617005	0.000000	4.999991	8470.000000		1
7261.319824	619.427490	2.087691	2.016765	3396.371338	49391.449219	573.007996	339.976044	72.803986	33.739185	22.557549	66.938721	98.442192	83.082092	0.531448	0.000000	3.861016	2.791991	0.319666	0.304655	3.531015	4.693652	2.758161	2.531448	1.862155	1.528135	1.353292	1.825677	1.993181	1.919507	0.000000	0.000000	8511.000000		1
7747.649902	572.816833	3.160832	3.783747	3110.743164	52143.406250	492.241791	306.471222	91.161484	25.607367	20.312588	79.723900	126.658401	102.885857	0.047869	0.000000	3.889170	2.758016	0.499801	0.577922	3.492864	4.717199	2.692178	2.486390	1.959811	1.408365	1.307765	1.901589	2.102634	2.012356	0.000000	0.000000	8562.000000		1
6436.977539	1873.695068	2.516331	3.324270	4498.379395	70275.062500	722.544678	469.671906	130.466812	77.987755	39.410183	161.936371	248.450668	116.719513	1.356524	0.000000	3.808682	3.272699	0.400768	0.521696	3.653056	4.846801	2.858865	2.671795	2.115500	1.892026	1.595608	2.209344	2.395240	2.067143	0.132428	0.000000	8712.000000		1
5980.232910	1460.878052	1.606628	3.669649	3583.347656	53203.554688	610.580261	376.814362	69.347115	22.542130	31.555899	81.743744	123.735016	93.761078	1.161847	0.000000	3.776718	3.164614	0.205915	0.564625	3.554289	4.725941	2.785743	2.576128	1.841028	1.352995	1.499081	1.912454	2.092493	1.972023	0.065149	0.000000	8748.000000		1
8693.984375	1027.510986	2.396065	4.360406	4498.002930	63206.980469	740.720215	465.737061	117.151237	53.592297	30.818886	126.269852	162.772064	107.190758	1.206802	27982.066406	3.939219	3.011786	0.379499	0.639527	3.653020	4.800765	2.869654	2.668141	2.068747	1.729102	1.488817	2.101300	2.211580	2.030157	0.081636	4.446880	8781.000000		1
12845.822266	5614.325684	2.759946	9.214211	21573.623047	99998.000000	3580.748047	2209.153320	501.924744	228.474197	162.661057	751.772339	985.732483	577.257385	2.520077	0.000000	4.108762	3.749298	0.440901	0.964458	4.333923	4.999991	3.553974	3.344226	2.700639	2.358837	2.211284	2.876086	2.993759	2.761369	0.401414	0.000000	8805.000000		1
10390.932617	2904.666016	2.568754	3.904013	7275.619141	99998.000000	1188.426636	738.466003	206.897278	122.359673	51.461433	240.528534	309.564209	199.536392	1.129037	0.000000	4.016654	3.463096	0.409723	0.591511	3.861870	4.999991	3.074972	2.868330	2.315755	2.087638	1.711482	2.381167	2.490751	2.300022	0.052708	0.000000	8853.000000		1
6569.757324	3041.787598	2.466991	2.772281	6578.657227	93986.968750	1096.620728	659.531555	155.697968	59.691933	38.506645	210.492920	289.704926	137.133865	1.543621	99998.000000	3.817549	3.483129	0.392168	0.442837	3.818137	4.973068	3.040056	2.819236	2.192283	1.775916	1.585536	2.323237	2.461956	2.137145	0.188541	4.999991	8884.000000		1
3579.351074	1087.424927	2.137031	3.851590	2204.780762	33934.058594	348.820190	215.753784	48.753910	10.065323	5.729587	38.756428	24.454048	69.467384	0.798622	0.000000	3.553804	3.036399	0.329811	0.585640	3.343365	4.530636	2.542602	2.333958	1.688010	1.002828	0.758123	1.588344	1.388351	1.841781	0.000000	0.000000	8906.000000		1
6142.218750	2472.970459	3.759078	5.279361	3528.515625	54967.000000	634.050598	379.050079	99.869965	31.201269	20.102894	108.578438	145.487717	95.207352	0.590990	99998.000000	3.788325	3.393219	0.575081	0.722581	3.547592	4.740102	2.802124	2.578696	1.999435	1.494172	1.303259	2.035743	2.162826	1.978670	0.000000	4.999991	8948.000000		1
13023.449219	5415.742188	3.031315	3.836171	12568.637695	99998.000000	2105.339355	1289.508545	311.130737	161.464554	94.713951	454.919312	566.433472	328.029633	3.599284	99998.000000	4.114726	3.733658	0.481631	0.583898	4.099288	4.999991	3.323322	3.110424	2.492943	2.208077	1.976414	2.657934	2.753149	2.515913	0.556216	4.999991	9007.000000		1
7583.949707	99998.000000	5.393459	7.474983	2811.962646	49416.667969	461.617188	294.293518	94.066368	35.620266	51.316498	84.898415	112.266594	155.701050	2.196109	0.000000	3.879895	4.999991	0.731867	0.873610	3.449010	4.693873	2.664282	2.468781	1.973434	1.551697	1.710257	1.928900	2.050251	2.192291	0.341654	0.000000	9086.000000		0
6404.512207	815.670471	2.041435	4.758209	3465.628906	49013.238281	579.147705	361.648560	91.531532	24.759338	26.631168	99.425903	113.746788	71.308372	0.100558	0.000000	3.806486	2.911515	0.309936	0.677444	3.539782	4.690313	2.762789	2.558287	1.961571	1.393739	1.425390	1.997500	2.055939	1.853140	0.000000	0.000000	9126.000000		1
7104.440918	2156.507812	2.315888	3.163916	3299.005371	48317.722656	539.512451	337.953094	75.607109	20.220076	21.425817	74.059067	109.485062	105.439194	0.578761	0.000000	3.851530	3.333751	0.364717	0.500225	3.518383	4.684106	2.732002	2.528857	1.878563	1.305783	1.330937	1.869578	2.039355	2.023002	0.000000	0.000000	9150.000000		1
6482.397949	2078.017334	1.640549	1.295170	3787.127197	54257.296875	650.258728	385.686279	75.249390	80.775452	14.114272	76.825180	104.541824	70.892067	1.912650	99998.000000	3.811736	3.317649	0.214989	0.112327	3.578310	4.734458	2.813086	2.586234	1.876503	1.907279	1.149658	1.885504	2.019290	1.850598	0.281635	4.999991	9166.000000		1
8073.203613	2467.206787	2.679769	6.623871	8581.486328	99998.000000	1470.671997	870.965027	199.672089	99.129868	57.878693	250.270065	349.285828	142.388550	0.369547	99998.000000	3.907046	3.392205	0.428097	0.821112	3.933563	4.999991	3.167516	2.940001	2.300317	1.996204	1.762519	2.398409	2.543181	2.153475	0.000000	4.999991	9184.000000		1
5855.582031	1414.362915	2.454656	0.740097	3209.604736	46052.796875	516.137695	319.629517	81.293518	22.116575	12.655663	42.574097	68.428162	103.286743	0.830928	99998.000000	3.767570	3.150561	0.389991	0.000000	3.506452	4.663256	2.712766	2.504647	1.910056	1.344718	1.102285	1.629145	1.835235	2.014045	0.000000	4.999991	9210.000000		1
4580.764160	1405.010010	2.106194	5.390375	4562.570312	76018.171875	777.361206	480.825806	172.911392	64.789352	55.479546	251.475815	319.765198	173.827271	2.828126	0.000000	3.660938	3.147679	0.323498	0.731619	3.659209	4.880918	2.890623	2.681988	2.237824	1.811504	1.744133	2.400496	2.504831	2.240118	0.451499	0.000000	9295.000000		1
20649.302734	5468.872070	1.871829	6.969250	14557.572266	99998.000000	2467.157471	1491.524292	359.995667	124.697144	110.444107	511.845123	706.385864	459.119354	1.363238	0.000000	4.314905	3.737898	0.272266	0.843186	4.163089	4.999991	3.392197	3.173630	2.556297	2.095856	2.043143	2.709139	2.849042	2.661926	0.134572	0.000000	9333.000000		1
5551.118164	1712.338501	1.026885	1.486362	2353.799316	38731.519531	386.204346	245.493362	85.339386	24.225851	13.756558	56.719208	71.314545	26.723680	1.141565	0.000000	3.744380	3.233590	0.011522	0.172125	3.371769	4.588065	2.586817	2.390040	1.931149	1.384279	1.138510	1.753730	1.853178	1.426896	0.057501	0.000000	9382.000000		1
5620.798340	2727.215332	2.599592	4.076703	5652.826172	76707.085938	961.546753	577.315979	124.206833	84.170647	26.119267	143.023804	177.120697	151.374573	0.082275	0.000000	3.749798	3.435719	0.414905	0.610309	3.752266	4.884836	2.982970	2.761414	2.094146	1.925161	1.416961	2.155408	2.248269	2.180053	0.000000	0.000000	9401.000000		1
8610.316406	1730.480103	3.308852	4.101373	5618.726074	79141.632812	944.484436	581.808960	137.701263	53.055725	41.035313	170.894638	209.441376	200.991928	0.916045	0.000000	3.935019	3.238167	0.519677	0.612929	3.749638	4.898405	2.975195	2.764781	2.138938	1.724732	1.613158	2.232728	2.321063	2.303179	0.000000	0.000000	9452.000000		1
18035.406250	5235.969238	2.914133	4.045865	13997.253906	99998.000000	2325.071289	1431.826172	330.283844	89.366753	90.985710	417.643066	540.974121	323.570526	3.195737	0.000000	4.256126	3.718997	0.464509	0.607011	4.146043	4.999991	3.366436	3.155890	2.518887	1.951176	1.958973	2.620805	2.733176	2.509969	0.504571	0.000000	9560.000000		1
12932.737305	3446.568359	1.797820	4.662613	7760.422852	99998.000000	1270.629883	792.218628	187.768860	85.690933	73.756866	311.886261	407.429718	222.892639	1.847957	0.000000	4.111691	3.537387	0.254746	0.668629	3.889885	4.999991	3.104019	2.898845	2.273623	1.932935	1.867803	2.493996	2.610053	2.348096	0.266692	0.000000	9605.000000		1
6906.560059	1452.240479	2.063021	2.362144	2567.631836	42103.941406	431.637085	259.916016	72.282837	33.174862	16.738533	61.196796	132.711777	121.724419	0.567342	0.000000	3.839262	3.162039	0.314504	0.373306	3.409533	4.624323	2.635119	2.414833	1.859035	1.520809	1.223717	1.786729	2.122910	2.085378	0.000000	0.000000	9637.000000		1
10308.985352	2449.475342	3.154665	4.224722	10437.080078	99998.000000	1743.564331	1081.399292	227.351730	116.423470	66.510078	292.711578	441.690063	291.616852	1.444799	99998.000000	4.013216	3.389073	0.498953	0.625798	4.018579	4.999991	3.241438	3.033986	2.356698	2.066041	1.822887	2.466440	2.645118	2.464813	0.159807	4.999991	9682.000000		1
12366.106445	3287.117432	2.655099	5.646326	6780.592773	99998.000000	1157.314819	700.520569	207.649719	111.316803	62.044823	268.664581	359.249390	242.273941	1.943751	0.000000	4.092233	3.516815	0.424081	0.751766	3.831268	4.999991	3.063452	2.845421	2.317331	2.046561	1.792706	2.429210	2.555396	2.384307	0.288641	0.000000	9741.000000		1
3880.000244	1339.616211	1.760815	4.351155	4220.580566	62306.933594	725.344666	440.669342	87.821793	57.850941	36.505299	121.314285	164.998520	99.894630	1.282708	99998.000000	3.588832	3.126980	0.245714	0.638605	3.625372	4.794537	2.860544	2.644113	1.943602	1.762310	1.562356	2.083912	2.217480	1.999542	0.108128	4.999991	9857.000000		1
9511.794922	2339.537109	1.137900	3.361275	6631.296387	87351.289062	1125.240845	687.627502	171.101242	62.544388	42.762207	176.482376	225.779022	97.110016	1.727246	99998.000000	3.978262	3.369130	0.056104	0.526504	3.821599	4.941269	3.051245	2.837353	2.233253	1.796188	1.631060	2.246701	2.353683	1.987264	0.237354	4.999991	9934.000000		1
8832.108398	2268.583252	1.847160	3.805334	4412.068359	66213.117188	761.597107	455.844421	108.051125	57.539482	32.110973	135.332962	170.555420	79.174995	1.111076	0.000000	3.946064	3.355755	0.266504	0.580393	3.644642	4.820944	2.881725	2.658817	2.033629	1.759966	1.506653	2.131404	2.231865	1.898588	0.045744	0.000000	9953.000000		1
6670.376465	998.107544	2.161701	3.922516	4143.539551	60767.441406	686.393982	420.150146	97.581825	59.263290	41.858669	129.190155	158.334564	135.792435	0.063858	0.000000	3.824150	2.999177	0.334796	0.593565	3.617372	4.783671	2.836573	2.623405	1.989369	1.772786	1.621785	2.111229	2.199576	2.132876	0.000000	0.000000	9993.000000		1
6453.247559	2032.923950	2.112361	1.739229	2979.520752	44974.492188	505.628296	322.361725	80.035355	32.003040	21.851374	89.314323	119.544220	68.027275	0.538643	0.000000	3.809778	3.308121	0.324768	0.240357	3.474146	4.652966	2.703831	2.508343	1.903282	1.505191	1.339479	1.950921	2.077528	1.832683	0.000000	0.000000	10051.000000		1
16193.729492	5752.955078	2.149366	4.372742	11314.117188	99998.000000	1928.440674	1168.369995	315.367798	149.000092	75.064369	372.272034	522.243469	289.072754	1.875511	0.000000	4.209347	3.759891	0.332310	0.640754	4.053621	4.999991	3.285206	3.067580	2.498817	2.173187	1.875434	2.570860	2.717873	2.461007	0.273120	0.000000	10073.000000		1
9651.744141	4432.232910	3.265679	5.396543	11610.529297	99998.000000	1948.386353	1189.996338	299.147339	113.996567	82.240227	348.499481	460.852417	284.968292	3.295161	0.000000	3.984606	3.646623	0.513974	0.732116	4.064852	4.999991	3.289675	3.075546	2.475885	2.056892	1.915084	2.542202	2.663562	2.454797	0.517877	0.000000	10287.000000		1
4568.484863	959.298706	3.530881	2.578006	2464.952637	39407.554688	419.154114	261.023071	71.160355	26.600330	23.322315	59.741272	83.933205	96.089302	0.024156	0.000000	3.659772	2.981954	0.547883	0.411284	3.391809	4.595580	2.622374	2.416679	1.852238	1.424887	1.367772	1.776274	1.923934	1.982675	0.000000	0.000000	10378.000000		1
8841.316406	1031.303955	1.424687	4.237057	5877.911133	81921.703125	981.665039	602.636536	177.318069	91.802902	37.689453	197.602890	270.215698	136.637375	1.562575	0.000000	3.946517	3.013387	0.153720	0.627064	3.769223	4.913399	2.991963	2.780056	2.248753	1.962856	1.576220	2.295793	2.431710	2.135570	0.193841	0.000000	10408.000000		1
8854.052734	2435.031250	1.989012	4.995657	12226.505859	99998.000000	2018.017090	1259.417358	278.683624	121.157013	79.955177	341.175598	445.920959	253.353806	1.617843	0.000000	3.947142	3.386505	0.298637	0.698593	4.087302	4.999991	3.304925	3.100170	2.445112	2.083349	1.902847	2.532978	2.649258	2.403728	0.208936	0.000000	10488.000000		1
8791.563477	2910.781006	2.846291	4.089037	5518.057617	72277.710938	920.767395	569.295166	141.185898	74.805336	39.453354	163.376480	234.404236	142.925125	2.402034	0.000000	3.944066	3.464010	0.454279	0.611621	3.741786	4.859004	2.964150	2.755337	2.149791	1.873933	1.596084	2.213190	2.369966	2.155109	0.380579	0.000000	10612.000000		1
3469.258545	1100.166992	1.606628	2.466991	1488.338745	27489.533203	237.084000	158.689194	63.469509	31.392460	16.248219	48.510296	68.064285	59.664177	0.048596	0.000000	3.540237	3.041459	0.205915	0.392168	3.172702	4.439167	2.374902	2.200547	1.802565	1.496825	1.210806	1.685834	1.832919	1.775714	0.000000	0.000000	10692.000000		1
11655.921875	1339.196777	2.285050	3.712821	5424.894531	76115.914062	895.465332	555.156250	140.029495	54.218296	39.878910	162.395844	227.610764	96.931160	2.243230	0.000000	4.066546	3.126844	0.358896	0.569704	3.734391	4.881475	2.952049	2.744415	2.146219	1.734146	1.600743	2.210575	2.357193	1.986463	0.350874	0.000000	10716.000000		1
4402.320801	1366.250488	3.789915	3.342773	3017.117676	50834.054688	529.644470	324.597412	116.744179	37.159054	26.939541	136.492447	168.988876	125.474243	0.743047	99998.000000	3.643682	3.135530	0.578629	0.524107	3.479592	4.706155	2.723984	2.511345	2.067235	1.570065	1.430390	2.135109	2.227858	2.098555	0.000000	4.999991	10787.000000		1
16909.478516	4592.846680	2.784616	4.551599	12916.862305	99998.000000	2158.213135	1324.993164	291.308472	187.324799	81.719078	365.564880	492.244873	328.902313	2.280771	0.000000	4.228130	3.662082	0.444765	0.658164	4.111157	4.999991	3.334094	3.122214	2.464353	2.272595	1.912323	2.562964	2.692181	2.517067	0.358082	0.000000	10822.000000		1
6806.187500	3909.456055	1.976677	6.568364	13320.961914	99998.000000	2257.833252	1359.716064	326.564850	111.853371	91.241661	398.055176	529.613647	446.463684	1.932273	0.000000	3.832904	3.592116	0.295936	0.817457	4.124536	4.999991	3.353692	3.133448	2.513969	2.048649	1.960193	2.599943	2.723959	2.649786	0.286068	0.000000	10844.000000		1
12177.074219	5097.907227	3.598723	5.125174	11459.062500	99998.000000	1939.428101	1183.615967	276.626770	101.276146	77.617706	314.294647	412.678253	274.915314	1.895946	99998.000000	4.085543	3.707392	0.556148	0.709709	4.059149	4.999991	3.287674	3.073211	2.441894	2.005507	1.889961	2.497337	2.615612	2.439199	0.277826	4.999991	10909.000000		1
12164.852539	3048.146240	1.680638	3.126911	7436.559570	93097.234375	1189.546021	761.905518	165.849640	67.922432	56.580437	222.793961	334.795349	185.326538	1.880786	99998.000000	4.085107	3.484036	0.225474	0.495116	3.871372	4.968937	3.075381	2.881901	2.219715	1.832013	1.752666	2.347903	2.524779	2.267938	0.274339	4.999991	10947.000000		1
8728.562500	2251.073730	1.699140	4.089037	5306.978516	85526.765625	904.562317	538.951172	114.011986	107.924690	29.940020	191.611191	319.466095	128.419220	2.029236	99998.000000	3.940943	3.352390	0.230229	0.611621	3.724847	4.932102	2.956439	2.731550	2.056951	2.033121	1.476252	2.282421	2.504425	2.108630	0.307332	4.999991	10964.000000		1
5807.765625	2013.986694	2.630429	3.336605	2953.913330	44623.253906	494.162964	310.455414	96.018372	33.026840	16.827963	70.182808	93.949188	39.351589	0.560923	99998.000000	3.764009	3.304057	0.420027	0.523305	3.470398	4.649561	2.693870	2.491999	1.982354	1.518867	1.226032	1.846231	1.972893	1.594962	0.000000	4.999991	11003.000000		1
3263.409668	1207.036987	3.826920	3.145414	1460.267456	32910.832031	223.802338	162.247833	47.776363	24.534225	25.150972	93.921432	120.302818	124.422691	1.101983	0.000000	3.513672	3.081721	0.582849	0.497678	3.164433	4.517339	2.349865	2.210179	1.679213	1.389772	1.400555	1.972765	2.080276	2.094900	0.042175	0.000000	11070.000000		1
13216.771484	2466.670410	1.982844	5.189932	6988.874512	99327.757812	1199.919800	721.610291	191.293564	89.200226	54.983063	211.017166	258.756531	213.450226	1.117776	0.000000	4.121125	3.392111	0.297289	0.715162	3.844407	4.997071	3.079152	2.858303	2.281700	1.950366	1.740229	2.324318	2.412891	2.329297	0.048355	0.000000	11211.000000		1
10349.206055	2067.615967	3.765245	4.230890	7541.807129	99998.000000	1269.467285	778.388062	209.447540	82.283401	48.627476	187.775024	284.592072	215.627350	1.300236	99998.000000	4.014907	3.315470	0.575793	0.626432	3.877476	4.999991	3.103621	2.891196	2.321075	1.915312	1.686882	2.273638	2.454223	2.333704	0.114022	4.999991	11284.000000		1
6779.759766	1400.029785	2.775365	2.331306	3146.835205	51437.109375	509.168427	331.495758	101.963821	26.865532	24.953613	95.380043	86.847336	109.229111	0.446988	0.000000	3.831214	3.146137	0.443320	0.367599	3.497874	4.711277	2.706861	2.520478	2.008446	1.429195	1.397133	1.979457	1.938756	2.038338	0.000000	0.000000	11335.000000		1
11074.942383	2495.904053	1.680638	3.614142	6989.176758	93792.625000	1195.762817	712.417664	156.983887	63.876564	41.149410	144.155533	177.993408	126.124916	0.866391	99998.000000	4.044342	3.397228	0.225474	0.558005	3.844426	4.972169	3.077645	2.852735	2.195855	1.805342	1.614364	2.158831	2.250404	2.100801	0.000000	4.999991	11372.000000		1
4516.400391	2583.395996	2.087691	2.726025	4227.139648	59768.050781	711.412354	433.185120	88.799339	28.154535	33.708347	129.538620	169.044388	119.427032	0.491047	0.000000	3.654793	3.412191	0.319666	0.435530	3.626047	4.776469	2.852121	2.636673	1.948410	1.449548	1.527737	2.112399	2.228001	2.077103	0.000000	0.000000	11404.000000		1
17596.750000	7631.963379	3.154665	5.300947	18192.066406	99998.000000	3093.742432	1861.128906	443.719177	163.379562	136.381424	566.766541	687.454773	388.467834	2.867589	0.000000	4.245432	3.882636	0.498953	0.724353	4.259882	4.999991	3.490484	3.269776	2.647108	2.213198	2.134755	2.753404	2.837244	2.589355	0.457517	0.000000	11431.000000		1
10086.934570	1693.321045	2.389898	4.385077	5342.987305	76626.125000	914.060242	557.388855	119.630562	32.218903	33.594250	133.590652	181.003128	97.513985	0.602411	0.000000	4.003759	3.228739	0.378379	0.641977	3.727784	4.884377	2.960975	2.746158	2.077842	1.508111	1.526265	2.125776	2.257686	1.989067	0.000000	0.000000	11471.000000		1
7843.295410	6606.065430	2.223376	6.589950	12808.857422	99998.000000	2159.656250	1317.111084	336.497559	111.594337	74.207092	363.443268	486.274750	301.407715	1.387226	99998.000000	3.894499	3.819943	0.347013	0.818882	4.107511	4.999991	3.334385	3.119622	2.526982	2.047642	1.870445	2.560437	2.686882	2.479154	0.142147	4.999991	11518.000000		1
3971.331299	1130.992065	1.816322	3.204005	2298.662109	39278.050781	386.574402	247.297348	64.647499	44.800556	20.907749	61.730282	82.132301	47.239796	0.280370	0.000000	3.598936	3.053460	0.259193	0.505693	3.361475	4.594150	2.587233	2.393219	1.810552	1.651283	1.320307	1.790498	1.914514	1.674308	0.000000	0.000000	11578.000000		1
5134.403320	1759.618286	0.915870	1.036136	2984.833984	48167.566406	495.424225	315.922882	85.518242	23.365488	21.724939	100.388031	149.370132	92.071190	1.232711	0.000000	3.710490	3.245419	0.000000	0.015417	3.474920	4.682755	2.694977	2.499581	1.932059	1.368575	1.336959	2.001682	2.174264	1.964124	0.090861	0.000000	11660.000000		1
6024.567871	1381.607422	2.605759	3.521630	2875.715820	42690.929688	492.571747	301.595825	86.631470	22.887508	18.853979	65.717560	118.754776	86.397110	0.906051	0.000000	3.779926	3.140385	0.415934	0.546744	3.458746	4.630336	2.692470	2.479425	1.937676	1.359599	1.275403	1.817681	2.074651	1.936499	0.000000	0.000000	11719.000000		1
7290.239258	1385.203125	1.131732	3.404448	4096.703613	62499.199219	696.406860	425.259918	102.984543	31.515810	41.198750	146.826050	169.078308	198.753128	0.983511	0.000000	3.862742	3.141513	0.053744	0.532047	3.612435	4.795875	2.842863	2.628654	2.012772	1.498528	1.614884	2.166803	2.228088	2.298314	0.000000	0.000000	11874.000000		1
10354.781250	1915.612305	3.885511	5.242356	5098.147949	72801.234375	846.291992	523.446167	141.441849	98.254082	36.576225	201.772110	276.645294	178.415878	0.196828	99998.000000	4.015141	3.282308	0.589448	0.719526	3.707412	4.862139	2.927520	2.718872	2.150578	1.992351	1.563199	2.304861	2.441923	2.251434	0.000000	4.999991	11901.000000		1
10237.966797	3385.531982	2.223376	4.801381	8204.537109	99998.000000	1355.303223	839.825439	193.967163	60.395023	67.558548	264.088318	393.750275	289.957794	1.213336	0.000000	4.010214	3.529627	0.347013	0.681366	3.914054	4.999991	3.132036	2.924189	2.287728	1.781001	1.829680	2.421749	2.595221	2.462335	0.083981	0.000000	11933.000000		1
5423.984863	2154.330811	2.402232	5.778926	4571.374512	68848.945312	743.122437	472.277679	129.282669	41.679813	31.827267	137.864716	187.898376	148.963089	0.143069	0.000000	3.734318	3.333313	0.380615	0.761847	3.660047	4.837897	2.871060	2.674197	2.111540	1.619926	1.502799	2.139453	2.273923	2.173079	0.000000	0.000000	11978.000000		1
13586.551758	4866.916992	2.032184	8.486449	14889.881836	99998.000000	2505.704346	1528.939209	358.546295	143.273590	92.808205	451.277405	594.143921	324.267456	3.533760	0.000000	4.133109	3.687254	0.307963	0.928726	4.172891	4.999991	3.398930	3.184390	2.554545	2.156166	1.967586	2.654444	2.773892	2.510903	0.548237	0.000000	12024.000000		1
22910.027344	7349.169434	2.766114	7.237535	19976.464844	99998.000000	3326.046631	2053.369141	462.678009	210.378830	141.731720	638.821167	842.172119	441.390961	5.486290	99998.000000	4.360025	3.866238	0.441870	0.859591	4.300519	4.999991	3.521928	3.312467	2.665279	2.323002	2.151467	2.805379	2.925401	2.644824	0.739279	4.999991	12082.000000		1
4681.281738	1441.580078	2.729109	4.061284	2741.903320	42597.589844	452.193268	290.815063	49.694450	30.858974	20.876911	60.601635	94.081787	51.970249	0.881465	0.000000	3.670365	3.158839	0.436021	0.608663	3.438052	4.629385	2.655324	2.463617	1.696308	1.489381	1.319666	1.782484	1.973506	1.715755	0.000000	0.000000	12169.000000		1
22140.720703	6398.301270	1.982844	5.507557	16553.886719	99998.000000	2776.752441	1697.040039	382.118408	141.651535	126.254433	522.326782	689.708984	432.189056	2.333498	99998.000000	4.345192	3.806065	0.297289	0.740959	4.218900	4.999991	3.443537	3.229692	2.582198	2.151221	2.101247	2.717942	2.838666	2.635674	0.368008	4.999991	12196.000000		1
24751.146484	9138.128906	2.895631	9.565758	29045.324219	99998.000000	4811.119629	2966.513428	784.675842	320.752014	241.206955	1199.006958	1590.758911	869.793213	3.898993	0.000000	4.393595	3.960857	0.461743	0.980719	4.463076	4.999991	3.682246	3.472246	2.894690	2.506169	2.382390	3.078822	3.201604	2.939416	0.590952	0.000000	12231.000000		1
8719.576172	3321.047852	1.591209	3.722073	6129.855957	85140.406250	989.790710	641.837036	192.764511	49.278145	41.300514	195.953094	240.873917	176.787659	0.725206	0.000000	3.940495	3.521275	0.201727	0.570785	3.787450	4.930136	2.995543	2.807425	2.285027	1.692654	1.615955	2.292152	2.381790	2.247452	0.000000	0.000000	12309.000000		1
7470.181152	969.598389	2.433070	3.620309	3593.770752	59914.503906	620.827515	375.673401	104.301292	59.069016	21.376476	115.486015	123.275543	73.374481	1.921806	99998.000000	3.873331	2.986592	0.386155	0.558746	3.555550	4.777532	2.792971	2.574811	2.018290	1.771360	1.329936	2.062529	2.090877	1.865545	0.283710	4.999991	12335.000000		1
5611.923340	1575.445068	1.094727	2.599592	2557.554199	37021.535156	436.524811	266.586121	60.453613	28.277884	15.421778	65.017548	88.148674	69.448883	1.284113	99998.000000	3.749112	3.197403	0.039306	0.414905	3.407825	4.568454	2.640009	2.425838	1.781422	1.451447	1.188134	1.813031	1.945216	1.841665	0.108603	4.999991	12357.000000		1
7409.696777	1090.080078	1.952007	2.661267	2441.651855	44350.843750	431.485962	261.852600	88.225769	28.071274	21.561501	80.633598	121.946449	90.257950	0.029262	0.000000	3.869800	3.037458	0.290481	0.425088	3.387684	4.646902	2.634967	2.418057	1.945596	1.448262	1.333679	1.906516	2.086169	1.955485	0.000000	0.000000	12425.000000		1
14665.009766	4599.291504	2.571838	6.790393	11303.552734	99998.000000	1872.998169	1163.599487	267.619171	96.095467	86.597549	367.186951	516.319641	334.357452	3.828715	0.000000	4.166282	3.662691	0.410244	0.831895	4.053215	4.999991	3.272537	3.065804	2.427517	1.982703	1.937506	2.564887	2.712919	2.524211	0.583053	0.000000	12492.000000		1
24679.990234	5533.288086	2.784616	7.111102	21029.056641	99998.000000	3535.358398	2161.497314	470.294830	155.392685	114.893936	617.515625	751.923462	368.068878	3.344621	0.000000	4.392345	3.742983	0.444765	0.851937	4.322820	4.999991	3.548434	3.334755	2.672370	2.191431	2.060297	2.790648	2.876174	2.565929	0.524347	0.000000	12543.000000		1
3384.144287	1122.474731	5.168346	3.133079	2052.135742	40030.542969	318.214081	213.246704	52.516071	22.119658	22.042564	88.614319	126.516548	80.241966	2.960496	99998.000000	3.529449	3.050177	0.713352	0.495971	3.312206	4.602391	2.502719	2.328882	1.720292	1.344778	1.343262	1.947504	2.102147	1.904402	0.471364	4.999991	12573.000000		1
10503.253906	1137.517212	1.594293	3.515462	4695.874023	72000.734375	792.496216	491.245758	145.873184	54.569839	35.925556	153.116882	167.860229	134.907410	0.611192	0.000000	4.021324	3.055958	0.202568	0.545982	3.671716	4.857337	2.898997	2.691299	2.163975	1.736953	1.555403	2.185023	2.224948	2.130036	0.000000	0.000000	12640.000000		1
5427.469727	1412.925903	2.278883	2.892547	5141.283203	78913.210938	867.539001	535.355530	153.915573	66.991142	39.333088	163.499832	206.289795	145.860840	1.539643	99998.000000	3.734597	3.150119	0.357722	0.461280	3.711071	4.897150	2.938289	2.728642	2.187283	1.826017	1.594758	2.213517	2.314478	2.163939	0.187420	4.999991	12690.000000		1
4078.229004	2324.115234	1.992095	2.281967	5000.911621	76500.046875	788.678528	520.695435	131.592377	47.323055	42.370571	191.090042	239.088440	198.124054	0.558863	0.000000	3.610472	3.366258	0.299310	0.358309	3.699049	4.883662	2.896900	2.716584	2.119231	1.675073	1.627064	2.281238	2.378559	2.296937	0.000000	0.000000	12731.000000		1
7866.050293	4464.550781	3.025148	3.512378	6473.754395	89705.007812	1071.494385	670.657654	167.582703	73.756866	43.141506	189.730118	237.013077	153.002777	3.828949	0.000000	3.895757	3.649778	0.480747	0.545601	3.811156	4.952816	3.029990	2.826501	2.224229	1.867803	1.634895	2.278136	2.374772	2.184699	0.583080	0.000000	12866.000000		1
4171.102051	2321.062256	3.675817	3.657314	3364.476074	51460.621094	556.235535	354.836578	83.575485	34.192493	37.529102	128.456223	172.106537	93.005562	1.149775	99998.000000	3.620251	3.365687	0.565354	0.563162	3.526917	4.711475	2.745259	2.550028	1.922079	1.533931	1.574368	2.108755	2.235797	1.968509	0.060613	4.999991	12909.000000		1
8361.906250	2972.088867	1.662135	8.060893	10033.887695	99998.000000	1678.981689	1034.193481	225.054337	86.986099	72.745399	264.242493	364.023010	224.061371	3.762865	0.000000	3.922305	3.473062	0.220666	0.906383	4.001469	4.999991	3.225046	3.014602	2.352287	1.939450	1.861806	2.422003	2.561129	2.350367	0.575519	0.000000	12961.000000		1
5785.476074	1954.732666	1.520283	1.813238	2903.935303	43889.125000	505.501862	305.080444	90.177773	58.307331	14.986970	90.640335	146.477585	84.670212	1.670344	0.000000	3.762339	3.291087	0.181925	0.258455	3.462987	4.642357	2.703723	2.484414	1.955099	1.765723	1.175714	1.957322	2.165771	1.927731	0.222806	0.000000	12995.000000		1
16317.363281	3205.188721	1.927337	5.843685	12532.801758	99998.000000	2081.014893	1284.170532	315.423309	133.538223	92.176033	467.886444	615.360046	381.705170	2.512205	0.000000	4.212650	3.505854	0.284958	0.766687	4.098048	4.999991	3.318275	3.108623	2.498894	2.125606	1.964618	2.670141	2.789129	2.581728	0.400055	0.000000	13013.000000		1
5536.217773	1309.583618	1.378431	0.937457	4040.431641	63950.328125	692.027954	423.008789	137.756775	85.336304	34.183243	154.097504	204.257599	129.156235	0.950441	99998.000000	3.743213	3.117133	0.139385	0.000000	3.606428	4.805843	2.840124	2.626349	2.139113	1.931134	1.533813	2.187796	2.310178	2.111115	0.000000	4.999991	13105.000000		1
7196.357910	1565.225586	1.637465	2.911049	3669.186523	55020.226562	579.527039	381.116180	85.604591	55.556637	35.308807	100.693321	125.424904	88.438545	0.358314	99998.000000	3.857113	3.194577	0.214172	0.464050	3.564570	4.740522	2.763074	2.581057	1.932497	1.744736	1.547883	2.003001	2.098384	1.946642	0.000000	4.999991	13135.000000		1
3335.122070	1316.337036	2.744528	3.860841	2234.199463	39947.222656	380.588867	237.663742	63.864231	29.591557	23.707783	72.936592	81.197922	96.388420	0.977588	0.000000	3.523112	3.119367	0.438468	0.586682	3.349122	4.601487	2.580456	2.375963	1.805258	1.471168	1.374891	1.862945	1.909545	1.984025	0.000000	0.000000	13184.000000		1
7378.634277	2356.463623	2.198706	2.941887	4625.114746	64911.281250	770.247009	478.623993	144.232635	60.188412	26.677423	105.238754	148.691711	97.782272	1.764629	0.000000	3.867976	3.372261	0.342167	0.468626	3.665123	4.812320	2.886630	2.679995	2.159064	1.779513	1.426144	2.022176	2.172287	1.990260	0.246653	0.000000	13229.000000		1
19059.445312	7936.137207	1.569623	4.576268	17479.519531	99998.000000	2887.970703	1780.328735	426.629089	200.541702	103.477936	520.180481	726.414734	355.314545	2.146258	0.000000	4.280110	3.899609	0.195795	0.660511	4.242529	4.999991	3.460593	3.250500	2.630050	2.302205	2.014848	2.716154	2.861185	2.550613	0.331682	0.000000	13282.000000		1
9116.252930	2114.445557	1.236579	4.089037	4801.220703	66915.734375	808.099915	504.585999	115.874565	34.917175	35.419823	114.850769	146.360413	80.004517	1.377395	0.000000	3.959816	3.325197	0.092222	0.611621	3.681352	4.825528	2.907465	2.702935	2.063988	1.543039	1.549246	2.060134	2.165424	1.903115	0.139058	0.000000	13371.000000		1
10993.183594	2715.466309	1.631298	4.909312	7553.590332	99998.000000	1233.057617	780.056396	195.490540	75.678032	74.718987	273.502960	386.414062	222.982071	0.990525	0.000000	4.041123	3.433844	0.212533	0.691021	3.878153	4.999991	3.090983	2.892126	2.291126	1.878970	1.873431	2.436962	2.587053	2.348270	0.000000	0.000000	13420.000000		1
17628.498047	5382.428711	1.276668	5.889941	13256.005859	99998.000000	2259.973389	1358.716919	350.707428	102.728592	100.671738	425.077972	556.994141	294.043732	3.009900	0.000000	4.246215	3.730978	0.106078	0.770111	4.122413	4.999991	3.354103	3.133129	2.544945	2.011691	2.002908	2.628469	2.745851	2.468412	0.478552	0.000000	13467.000000		1
10561.361328	4981.798340	2.260381	4.446751	8516.669922	99998.000000	1387.768799	875.920593	203.967728	77.167480	50.462299	223.238022	286.198700	192.221771	0.338411	0.000000	4.023720	3.697386	0.354182	0.648043	3.930270	4.999991	3.142317	2.942465	2.309561	1.887434	1.702967	2.348768	2.456668	2.283803	0.000000	0.000000	13641.000000		1
8987.630859	1832.141724	2.297385	3.577137	5081.794922	67378.835938	836.007751	517.494507	101.717125	51.473766	34.032143	146.292572	178.514557	146.061279	1.762576	0.000000	3.953645	3.262959	0.361234	0.553536	3.706017	4.828524	2.922210	2.713906	2.007394	1.711586	1.531889	2.165222	2.251674	2.164535	0.246148	0.000000	13688.000000		1
5454.807129	458.823334	2.337474	3.694319	2654.075195	48440.199219	466.033112	283.611450	85.364059	35.854630	27.013552	98.630302	121.462303	70.916740	0.429205	99998.000000	3.736779	2.661645	0.368747	0.567534	3.423913	4.685206	2.668417	2.452724	1.931275	1.554545	1.431582	1.994010	2.084441	1.850749	0.000000	4.999991	13760.000000		1
13721.021484	3339.346680	2.001346	4.856888	5702.018066	81655.687500	991.533020	590.736389	132.687119	37.100460	46.916000	186.094376	233.880005	230.938110	1.247491	0.000000	4.137386	3.523662	0.301322	0.686358	3.756029	4.911986	2.996307	2.771394	2.122829	1.569379	1.671321	2.269733	2.368993	2.363496	0.096037	0.000000	13797.000000		1
7817.043457	2711.741211	2.365228	3.577137	5309.982422	72257.164062	853.289001	549.491394	112.753822	37.208393	42.490837	148.084213	179.350250	76.044998	0.256184	0.000000	3.893043	3.433248	0.373873	0.553536	3.725093	4.858881	2.931096	2.739961	2.052131	1.570641	1.628295	2.170509	2.253702	1.881071	0.000000	0.000000	13833.000000		1
28557.570312	9979.752930	1.347594	8.369267	24143.537109	99998.000000	4081.007568	2477.599121	586.659729	260.387817	148.787308	668.153687	914.865112	515.338989	3.384832	0.000000	4.455721	3.999120	0.129559	0.922687	4.382801	4.999991	3.610767	3.394031	2.768386	2.415621	2.172566	2.824876	2.961357	2.712093	0.529537	0.000000	13909.000000		1
5023.700195	1226.223999	2.149366	3.256428	1929.785156	34107.050781	324.767029	208.022842	39.829571	45.722595	14.021760	52.183025	53.706394	72.646721	0.483336	0.000000	3.701024	3.088570	0.332310	0.512742	3.285509	4.532844	2.511572	2.318111	1.600206	1.660131	1.146803	1.717529	1.730026	1.861216	0.000000	0.000000	13977.000000		1
8706.831055	1812.544556	2.158617	4.514594	5613.927734	76362.375000	931.178101	582.290039	135.749268	61.440411	38.885944	177.632599	230.645157	104.264290	0.712074	99998.000000	3.939860	3.258289	0.334176	0.654619	3.749267	4.882879	2.969033	2.765139	2.132737	1.788454	1.589793	2.249523	2.362944	2.018136	0.000000	4.999991	14052.000000		1
9815.448242	3161.516846	2.772281	5.378040	7042.041016	99803.703125	1203.102173	727.645142	177.678864	112.510208	65.008293	313.782745	364.787781	235.387939	2.612004	0.000000	3.991910	3.499896	0.442837	0.730624	3.847698	4.999146	3.080302	2.861920	2.249636	2.051192	1.812969	2.496629	2.562040	2.371784	0.416974	0.000000	14117.000000		1
13173.831055	5075.288086	2.870961	5.587735	9838.998047	99998.000000	1618.700684	997.956421	214.736145	91.315674	66.642677	326.731384	423.344910	264.227081	2.312123	0.000000	4.119712	3.705461	0.458027	0.747236	3.992951	4.999991	3.209167	2.999112	2.331905	1.960545	1.823752	2.514191	2.626694	2.421977	0.364011	0.000000	14167.000000		1
12734.373047	1912.571777	1.634382	6.192147	8203.028320	99998.000000	1395.145142	833.263245	230.352203	96.002953	60.869919	285.850250	325.201843	235.061066	2.481215	99998.000000	4.104978	3.281618	0.213353	0.791841	3.913974	4.999991	3.144619	2.920782	2.362392	1.982285	1.784403	2.456139	2.512153	2.371181	0.394664	4.999991	14198.000000		1
15784.690430	3909.539307	1.359929	5.455134	10712.167969	99998.000000	1823.063232	1107.885620	299.591400	128.616577	94.828049	412.610413	562.455444	309.736877	1.687908	0.000000	4.198236	3.592126	0.133516	0.736805	4.029877	4.999991	3.260802	3.044495	2.476529	2.109297	1.976937	2.615540	2.750088	2.490993	0.227349	0.000000	14268.000000		1
10810.737305	3395.190186	1.625130	3.910181	8437.836914	99998.000000	1378.637817	868.319153	203.921478	72.643631	69.316277	261.901947	388.433899	217.832214	1.997203	0.000000	4.033855	3.530864	0.210888	0.592197	3.926231	4.999991	3.139450	2.938679	2.309463	1.861198	1.840835	2.418139	2.589317	2.338122	0.300422	0.000000	14329.000000		1
6896.880371	2365.939941	3.179335	3.953353	5668.664062	91956.945312	920.841370	577.800110	186.300995	75.483757	53.737232	262.244232	327.024323	183.568802	0.758490	99998.000000	3.838653	3.374004	0.502336	0.596966	3.753481	4.963584	2.964185	2.761778	2.270215	1.877854	1.730275	2.418706	2.514580	2.263799	0.000000	4.999991	14354.000000		1
8476.235352	587.726685	1.585042	1.979760	4161.295898	62738.824219	684.639343	439.001038	87.661438	66.069099	31.281446	157.264511	211.720245	111.187286	1.179161	99998.000000	3.928203	2.769175	0.200041	0.296613	3.619229	4.797536	2.835462	2.642466	1.942809	1.819998	1.495287	2.196631	2.325762	2.046055	0.071573	4.999991	14396.000000		1
16089.961914	2687.540039	2.907966	5.513725	9530.742188	99998.000000	1601.687744	980.400696	245.570450	110.428688	62.849678	277.635162	380.295929	255.102295	0.726676	0.000000	4.206555	3.429355	0.463589	0.741445	3.979127	4.999991	3.204578	2.991404	2.390176	2.043082	1.798303	2.443475	2.580122	2.406714	0.000000	0.000000	14473.000000		1
6179.963379	1767.811890	1.446273	2.756862	3967.661621	64277.648438	644.445862	407.346466	135.419296	57.650497	38.821186	170.925476	220.511993	125.116531	2.272970	99998.000000	3.790986	3.247436	0.160250	0.440415	3.598535	4.808060	2.809186	2.609964	2.131680	1.760803	1.589069	2.232807	2.343432	2.097315	0.356594	4.999991	14499.000000		1
7552.544922	6407.306152	2.368311	3.398280	8204.394531	99998.000000	1420.885010	842.224548	254.470123	90.914787	54.205959	278.036041	423.517609	247.485458	2.463998	99998.000000	3.878093	3.806675	0.374439	0.531259	3.914047	4.999991	3.152559	2.925428	2.405637	1.958634	1.734047	2.444101	2.626872	2.393550	0.391640	4.999991	14531.000000		1
4049.538086	1284.839722	2.044519	5.479804	2062.336670	31768.269531	348.043091	221.372360	54.859711	37.751129	24.438629	78.163528	113.160873	81.231850	0.366934	0.000000	3.607405	3.108849	0.310591	0.738765	3.314360	4.501994	2.541633	2.345123	1.739254	1.576930	1.388077	1.893004	2.053696	1.909726	0.000000	0.000000	14605.000000		1
7263.046387	2023.339722	2.272716	2.294302	3342.427490	47911.316406	521.515747	348.986725	84.913834	52.528404	22.798080	82.684288	101.377914	65.843987	0.109247	0.000000	3.861119	3.306069	0.356545	0.360651	3.524062	4.680438	2.717268	2.542809	1.928978	1.720394	1.357898	1.917423	2.005943	1.818516	0.000000	0.000000	14646.000000		1
5870.596680	2223.085693	1.936588	4.465254	6115.297363	78738.789062	971.257446	626.714417	137.469986	44.914654	49.888725	240.405182	322.034851	168.217941	1.466093	99998.000000	3.768682	3.346956	0.287037	0.649846	3.786417	4.896189	2.987334	2.797070	2.138208	1.652388	1.698002	2.380944	2.507903	2.225872	0.166161	4.999991	14681.000000		1
14884.010742	3141.083984	1.785485	4.779795	10770.957031	99998.000000	1796.428955	1102.026489	261.753906	94.676949	70.349335	324.736206	472.801910	315.192017	1.908705	99998.000000	4.172720	3.497080	0.251756	0.679409	4.032254	4.999991	3.254410	3.042192	2.417893	1.976244	1.847260	2.511531	2.674679	2.498575	0.280739	4.999991	14720.000000		1
16704.130859	3554.860107	2.032184	4.933982	12933.807617	99998.000000	2155.406982	1316.367920	357.914124	117.006302	94.519676	479.459686	605.516785	358.672729	4.930991	0.000000	4.222824	3.550822	0.307963	0.693198	4.111726	4.999991	3.333529	3.119377	2.553779	2.068209	1.975522	2.680752	2.782126	2.554698	0.692934	0.000000	14758.000000		1
8364.548828	1210.792969	2.513247	3.022064	4800.493164	74520.710938	834.959290	496.864319	163.607758	58.982670	38.355541	175.655930	212.016296	154.516891	1.658357	0.000000	3.922442	3.083070	0.400235	0.480304	3.681286	4.872277	2.921665	2.696238	2.213804	1.770724	1.583828	2.244663	2.326369	2.188976	0.219678	0.000000	14798.000000		1
6664.363281	1192.130249	1.742312	2.374479	4085.657715	58667.117188	701.982300	417.994629	103.699966	30.701702	22.298515	106.691193	156.086517	82.989578	0.933266	0.000000	3.823759	3.076324	0.241126	0.375568	3.611262	4.768395	2.846326	2.621171	2.015779	1.487162	1.348276	2.028129	2.193365	1.919024	0.000000	0.000000	14838.000000		1
3600.792236	3319.219238	1.930420	4.545431	4575.231934	56684.144531	743.868713	479.706390	104.301292	48.137161	26.708261	127.771629	147.001831	126.044739	0.105883	0.000000	3.556398	3.521036	0.285652	0.657575	3.660413	4.753461	2.871496	2.680975	2.018290	1.682480	1.426646	2.106434	2.167323	2.100525	0.000000	0.000000	14912.000000		1
6551.257812	1448.074341	3.176251	4.107540	4369.235352	64149.957031	751.269714	454.277893	127.383080	60.472118	31.688499	141.278412	214.103989	134.466431	0.411523	0.000000	3.816325	3.160791	0.501915	0.613582	3.640405	4.807196	2.875796	2.657322	2.105112	1.781555	1.500902	2.150076	2.330625	2.128614	0.000000	0.000000	14982.000000		1
4279.356445	2019.929077	1.662135	3.244093	3354.651367	55912.253906	575.234436	353.760345	89.890984	62.433376	35.265636	146.344986	208.460739	126.926689	0.474440	0.000000	3.631378	3.305336	0.220666	0.511093	3.525647	4.747507	2.759845	2.548709	1.953716	1.795417	1.547352	2.165378	2.319024	2.103553	0.000000	0.000000	15029.000000		1
7696.302734	3438.664795	2.192538	4.940149	6391.800781	81752.687500	1072.493530	659.389709	145.900925	69.970032	47.212040	169.935593	227.835876	113.287308	1.091422	0.000000	3.886282	3.536390	0.340947	0.693740	3.805623	4.912502	3.030395	2.819142	2.164058	1.844912	1.674053	2.230284	2.357622	2.054181	0.037993	0.000000	15149.000000		1
3086.165771	1549.258057	2.041435	1.671386	1955.734863	36029.250000	363.178070	212.321579	67.543129	24.947447	18.406837	64.687592	105.059898	55.053989	0.606059	0.000000	3.489419	3.190124	0.309936	0.223077	3.291310	4.556655	2.560120	2.326994	1.829581	1.397026	1.264979	1.810821	2.021437	1.740789	0.000000	0.000000	15197.000000		1
8041.903320	1860.653931	2.303553	3.213256	4449.662109	62242.355469	766.558838	461.648041	106.814545	51.008121	27.510033	110.292999	128.681335	107.940109	1.088410	0.000000	3.905359	3.269666	0.362398	0.506945	3.648327	4.794086	2.884546	2.664311	2.028630	1.707639	1.439491	2.042548	2.109516	2.033183	0.036793	0.000000	15240.000000		1
8348.096680	912.638672	1.119397	3.404448	5810.941895	79105.570312	975.133728	602.377502	151.874130	78.203613	37.263901	179.957748	227.413391	154.908539	2.445759	99998.000000	3.921587	2.960299	0.048984	0.532047	3.764246	4.898207	2.989064	2.779869	2.181484	1.893227	1.571288	2.255171	2.356816	2.190075	0.388414	4.999991	15353.000000		1
15340.758789	5281.229492	3.786831	8.557375	11241.236328	99998.000000	1905.031982	1149.845947	303.936371	100.070404	85.977722	397.654266	542.627014	286.867889	0.805636	99998.000000	4.185847	3.722735	0.578276	0.932341	4.050814	4.999991	3.279902	3.060640	2.482783	2.000306	1.934386	2.599506	2.734501	2.457682	0.000000	4.999991	15388.000000		1
5438.629883	1251.005005	2.766114	2.652015	2229.906982	39064.851562	377.844330	222.784698	56.642113	24.753170	7.968381	35.355064	59.109104	41.744572	0.309971	0.000000	3.735490	3.097259	0.441870	0.423576	3.348287	4.591786	2.577313	2.347885	1.753139	1.393631	0.901370	1.548452	1.771654	1.620600	0.000000	0.000000	15453.000000		1
7125.897461	2010.486694	2.281967	4.045865	4563.208496	64608.910156	767.366821	482.944336	105.470032	29.132080	28.327225	87.476418	138.339600	79.421692	1.139066	99998.000000	3.852839	3.303301	0.358309	0.607011	3.659270	4.810292	2.885003	2.683897	2.023129	1.464371	1.452204	1.941891	2.140947	1.899939	0.056549	4.999991	15495.000000		1
8421.576172	1632.953735	2.778449	4.224722	5723.610352	82859.812500	1026.835693	594.726746	118.532753	67.583221	41.716816	171.998611	212.888992	170.037354	0.088720	0.000000	3.925393	3.212974	0.443802	0.625798	3.757670	4.918344	3.011501	2.774318	2.073838	1.829839	1.620311	2.235525	2.328153	2.230544	0.000000	0.000000	15545.000000		1
4072.107910	2381.664062	2.562587	3.620309	5101.774414	72097.382812	857.455139	532.580200	118.600594	66.084518	36.866096	166.469467	200.042130	158.146454	1.224557	99998.000000	3.609819	3.376880	0.408679	0.558746	3.707721	4.857920	2.933211	2.726385	2.074087	1.820100	1.566627	2.221335	2.301121	2.199059	0.087979	4.999991	15589.000000		1
13285.606445	3728.243164	1.711475	6.426512	11627.483398	99998.000000	1995.943726	1197.946167	252.046310	105.772240	100.505211	435.300568	549.253967	316.736969	1.922325	99998.000000	4.123382	3.571504	0.233371	0.807975	4.065486	4.999991	3.300148	3.078437	2.401480	2.024372	2.002189	2.638789	2.739773	2.500699	0.283827	4.999991	15648.000000		1
6292.122070	1330.272461	1.088560	1.665219	4065.357666	58050.402344	667.672607	424.088074	112.090820	50.934113	34.485451	110.144981	172.399506	105.059898	0.662779	0.000000	3.798797	3.123941	0.036852	0.221471	3.609099	4.763805	2.824564	2.627456	2.049570	1.707009	1.537636	2.041965	2.236536	2.021437	0.000000	0.000000	15700.000000		1
7070.427246	1857.517822	2.827788	4.708869	4149.201172	61191.300781	701.769531	433.379395	101.769547	44.159138	35.302643	109.435722	158.266724	58.011292	1.791904	99998.000000	3.849446	3.268933	0.451447	0.672917	3.617965	4.786690	2.846195	2.636868	2.007618	1.645021	1.547807	2.039159	2.199390	1.763512	0.253315	4.999991	15796.000000		1
6968.614258	1592.985474	1.267417	2.676685	3660.885010	54764.863281	616.316040	378.057129	92.021851	31.148846	17.663656	88.916527	139.977066	42.552509	0.549577	0.000000	3.843146	3.202212	0.102919	0.427597	3.563586	4.738502	2.789804	2.577557	1.963891	1.493442	1.247081	1.948982	2.146057	1.628925	0.000000	0.000000	15817.000000		1
10558.653320	1382.933472	1.097811	2.140115	5299.626953	73123.132812	918.177063	551.687012	114.600983	44.757385	34.682808	119.038483	180.756424	103.891159	1.763171	99998.000000	4.023609	3.140801	0.040528	0.330437	3.724245	4.864055	2.962926	2.741693	2.059188	1.650865	1.540114	2.075687	2.257094	2.016579	0.246294	4.999991	15866.000000		1
3226.355469	1554.050171	1.477111	2.707523	3092.786377	54002.421875	553.003784	325.602722	110.175819	65.014465	35.299557	148.848984	166.836441	153.912491	1.134856	99998.000000	3.508712	3.191465	0.169413	0.432572	3.490350	4.732413	2.742728	2.512688	2.042086	1.813010	1.547769	2.172746	2.222291	2.187274	0.054941	4.999991	16034.000000		1
5164.371094	1256.765381	2.923384	5.661744	3227.101807	46550.757812	541.461365	335.412109	93.893677	25.101633	30.464254	105.735237	164.551376	109.719421	0.113183	0.000000	3.713017	3.099254	0.465886	0.752950	3.508813	4.667927	2.733567	2.525579	1.972636	1.399702	1.483791	2.024220	2.216301	2.040283	0.000000	0.000000	16100.000000		1
5158.027832	2296.121094	2.075356	3.487709	5309.704590	79525.851562	895.918640	541.436707	96.521027	36.332611	30.353241	159.870270	155.997086	111.338387	0.813933	0.000000	3.712484	3.360995	0.317093	0.542540	3.725070	4.900508	2.952269	2.733548	1.984622	1.560297	1.482205	2.203768	2.193116	2.046645	0.000000	0.000000	16122.000000		1
10217.074219	1413.252808	2.988143	5.630907	5885.509766	77866.632812	996.096985	612.384277	146.240143	52.571579	46.040218	184.237976	207.261169	156.277710	1.894853	0.000000	4.009326	3.150220	0.475401	0.750578	3.769784	4.891351	2.998302	2.787024	2.165067	1.720751	1.663137	2.265379	2.316518	2.193897	0.277576	0.000000	16166.000000		1
18287.718750	4267.700195	3.395196	8.730064	17450.375000	99998.000000	2921.564941	1791.911255	397.820801	185.369705	128.335953	607.872742	818.359497	575.530518	2.097503	0.000000	4.262159	3.630194	0.530865	0.941017	4.241805	4.999991	3.465616	3.253316	2.599688	2.268039	2.108348	2.783813	2.912944	2.760068	0.321703	0.000000	16231.000000		1
3599.450928	2367.438721	1.890332	2.769197	3228.807129	49167.859375	556.624084	341.252686	110.400932	17.848680	21.971638	92.888382	119.880341	66.929466	1.147964	99998.000000	3.556236	3.374279	0.276538	0.442354	3.509042	4.691681	2.745562	2.533076	2.042973	1.251606	1.341862	1.967961	2.078748	1.825617	0.059928	4.999991	16283.000000		1
6356.430664	1444.762451	1.936588	3.194753	3640.168457	54182.937500	632.480957	381.418396	87.908142	43.369701	22.378693	112.359108	121.237190	117.249916	0.191078	0.000000	3.803213	3.159796	0.287037	0.504437	3.561121	4.733862	2.801048	2.581402	1.944029	1.637186	1.349835	2.050608	2.083636	2.069113	0.000000	0.000000	16324.000000		1
6340.354980	3217.998535	1.193407	4.033530	8345.186523	99998.000000	1422.155518	856.039734	207.313583	61.409573	55.803337	235.939941	359.082886	195.996262	0.907828	0.000000	3.802114	3.507586	0.076789	0.605685	3.921436	4.999991	3.152947	2.932494	2.316628	1.788236	1.746660	2.372802	2.555195	2.292248	0.000000	0.000000	16355.000000		1
11209.402344	4787.926758	3.876260	4.964819	13893.745117	99998.000000	2343.364014	1416.968750	338.495850	147.174515	92.308640	440.185211	576.893494	357.978882	3.567305	99998.000000	4.049582	3.680147	0.588413	0.695903	4.142819	4.999991	3.369840	3.151360	2.529553	2.167833	1.965242	2.643636	2.761096	2.553857	0.552340	4.999991	16374.000000		1
6990.703125	1477.086182	3.644979	3.327354	4291.559082	66850.156250	682.489990	429.456879	113.574097	44.782055	19.526234	118.739357	153.659622	77.445015	1.020585	99998.000000	3.844521	3.169406	0.561695	0.522099	3.632615	4.825102	2.834096	2.632920	2.055279	1.651104	1.290619	2.074595	2.186560	1.888994	0.008849	4.999991	16395.000000		1
5854.327148	2081.841309	1.717642	3.882427	6626.343750	99998.000000	1082.343018	661.832031	182.147202	83.658745	62.528969	303.079102	453.704315	224.101456	1.818522	99998.000000	3.767477	3.318448	0.234933	0.589103	3.821274	4.999991	3.034365	2.820748	2.260422	1.922511	1.796081	2.481556	2.656773	2.350445	0.259719	4.999991	16418.000000		1
12406.392578	4238.185547	2.642764	4.496091	10895.897461	99998.000000	1771.833008	1091.341309	246.443146	124.860580	51.751305	293.701447	474.590485	241.947052	2.312488	0.000000	4.093646	3.627180	0.422058	0.652835	4.037263	4.999991	3.248423	3.037961	2.391717	2.096425	1.713921	2.467906	2.676319	2.383720	0.364079	0.000000	16444.000000		1
6544.418457	1341.592896	2.377563	4.378909	3082.178467	46751.164062	543.706299	336.636353	92.749611	34.143154	28.524584	96.450096	107.021156	96.943497	1.417443	0.000000	3.815871	3.127621	0.376132	0.641366	3.488858	4.669793	2.735364	2.527161	1.967312	1.533304	1.455219	1.984303	2.029470	1.986519	0.151506	0.000000	16539.000000		1
7216.188965	755.155212	4.190801	4.348072	3154.445801	53611.039062	534.818970	331.215118	101.670868	43.163090	21.885294	87.260559	116.842865	62.673908	1.329844	99998.000000	3.858308	2.878036	0.622297	0.638297	3.498923	4.729254	2.728207	2.520110	2.007196	1.635113	1.340152	1.940818	2.067602	1.797087	0.123801	4.999991	16674.000000		1
40314.335938	16002.023438	2.605759	8.646804	28592.457031	99998.000000	4776.369141	2927.269775	716.704041	321.822052	194.987885	961.367920	1177.146362	686.212036	4.827983	99998.000000	4.605460	4.204175	0.415934	0.936856	4.456252	4.999991	3.679098	3.466463	2.855340	2.507616	2.290008	2.982890	3.070831	2.836458	0.683766	4.999991	16717.000000		1
6042.635254	2844.342041	1.766982	2.806202	5086.565430	72718.109375	858.219910	529.388489	146.021194	77.667046	44.035789	183.232666	258.549896	175.489410	1.911477	0.000000	3.781226	3.453982	0.247232	0.448119	3.706425	4.861642	2.933599	2.723774	2.164416	1.890237	1.643806	2.263003	2.412544	2.244251	0.281369	0.000000	16873.000000		1
7652.162109	1418.276245	2.038351	4.036614	4869.976074	66880.531250	790.615112	506.408508	120.975075	32.191151	41.966602	156.946884	213.576660	112.645889	0.859804	0.000000	3.883784	3.151761	0.309279	0.606017	3.687527	4.825300	2.897965	2.704501	2.082696	1.507736	1.622904	2.195753	2.329554	2.051715	0.000000	0.000000	16996.000000		1
6071.416016	722.896179	3.062153	2.167868	2814.719482	46881.003906	463.843658	296.100586	75.064369	28.441322	12.794432	49.059200	83.449051	47.634514	0.207064	0.000000	3.783290	2.859076	0.486027	0.336033	3.449435	4.670997	2.666372	2.471439	1.875434	1.453950	1.107021	1.690720	1.921421	1.677922	0.000000	0.000000	17035.000000		1
9556.944336	5747.937988	2.698272	5.717252	10644.745117	99998.000000	1796.768188	1091.807007	259.897491	92.512161	67.934761	285.649811	379.583557	260.884308	1.253123	0.000000	3.980319	3.759512	0.431086	0.757187	4.027135	4.999991	3.254492	3.038146	2.414802	1.966199	1.832092	2.455834	2.579307	2.416448	0.097994	0.000000	17127.000000		1
7202.420410	2848.868896	2.578006	4.375825	5349.897949	77426.773438	880.543091	542.605408	124.428856	58.686634	41.297428	141.873566	188.589127	129.591034	0.483077	0.000000	3.857478	3.454673	0.411284	0.641060	3.728345	4.888891	2.944751	2.734484	2.094921	1.768539	1.615923	2.151901	2.275517	2.112575	0.000000	0.000000	17168.000000		1
2808.114258	211.445801	2.112361	3.092990	1386.640137	31201.423828	240.414444	157.048645	50.875523	13.793564	16.528839	57.992790	69.337868	44.476765	0.997154	99998.000000	3.448415	2.325199	0.324768	0.490378	3.141964	4.494174	2.380960	2.196034	1.706509	1.139676	1.218242	1.763374	1.840971	1.648133	0.000000	4.999991	17232.000000		1
20505.568359	2691.921875	2.821621	4.782879	9717.517578	99998.000000	1629.987183	999.026489	238.382263	98.954094	59.947880	249.085907	313.619324	241.305634	2.792183	99998.000000	4.311872	3.430063	0.450499	0.679689	3.987555	4.999991	3.212184	2.999577	2.377274	1.995434	1.777774	2.396349	2.496403	2.382567	0.445944	4.999991	17334.000000		1
6850.538086	2707.319092	2.726025	4.052033	5396.585938	71131.976562	897.263123	553.376892	106.043610	33.350636	30.180552	155.352585	235.394119	204.840424	0.090815	99998.000000	3.835725	3.432539	0.435530	0.607673	3.732119	4.852065	2.952920	2.743021	2.025485	1.523104	1.479727	2.191319	2.371796	2.311416	0.000000	4.999991	17364.000000		1
9188.128906	1755.979492	3.466122	8.113317	6379.762207	82759.593750	1056.236084	662.294556	156.034103	60.102070	41.809330	156.567581	196.483505	100.647064	0.635996	0.000000	3.963227	3.244519	0.539844	0.909198	3.804805	4.917819	3.023761	2.821051	2.193219	1.778889	1.621273	2.194702	2.293326	2.002801	0.000000	0.000000	17430.000000		1
15267.602539	2464.995850	1.625130	7.823445	15301.613281	99998.000000	2547.818848	1569.610718	350.775269	134.148804	108.510597	504.453400	642.549377	366.422180	1.796595	0.000000	4.183771	3.391816	0.210888	0.893398	4.184737	4.999991	3.406168	3.195792	2.545029	2.127587	2.035472	2.702821	2.807906	2.563982	0.254450	0.000000	17452.000000		1
9349.822266	1751.181274	1.964342	3.114576	5482.018066	73677.515625	855.987305	553.987488	129.541702	59.978718	25.912657	155.290909	200.396759	97.754517	2.249815	0.000000	3.970803	3.243331	0.293217	0.493399	3.738940	4.867335	2.932467	2.743500	2.112410	1.777997	1.413512	2.191146	2.301891	1.990137	0.352147	0.000000	17529.000000		1
4683.206055	1599.026489	3.321187	3.765245	3069.852783	47537.105469	518.653992	328.452087	83.535400	35.453743	26.658922	76.791260	83.165352	63.043957	0.064536	0.000000	3.670543	3.203856	0.521293	0.575793	3.487118	4.677033	2.714878	2.516472	1.921871	1.549662	1.425843	1.885312	1.919942	1.799644	0.000000	0.000000	17579.000000		1
8608.987305	1284.013306	4.141461	3.398280	8020.005859	99998.000000	1375.057617	826.034912	223.071487	70.759468	48.149498	291.919037	372.176422	252.515030	3.408209	99998.000000	3.934952	3.108570	0.617154	0.531259	3.904175	4.999991	3.138321	2.916998	2.348444	1.849785	1.682592	2.465262	2.570749	2.402287	0.532526	4.999991	17607.000000		1
4578.753906	633.902588	1.699140	3.404448	2281.127930	40057.808594	412.844788	243.726379	61.816628	19.948706	18.557940	75.397415	113.413742	73.907967	0.932119	99998.000000	3.660747	2.802022	0.230229	0.532047	3.358150	4.602687	2.615787	2.386903	1.791105	1.299915	1.268530	1.877356	2.054666	1.868691	0.000000	4.999991	17643.000000		1
16757.082031	5423.679688	3.722073	3.725156	14141.643555	99998.000000	2366.260742	1450.350220	376.111267	136.554123	85.419563	428.170959	564.919373	344.632477	3.619728	99998.000000	4.224198	3.734294	0.570785	0.571145	4.150500	4.999991	3.374063	3.161473	2.575316	2.135305	1.931557	2.631617	2.751987	2.537356	0.558676	4.999991	17665.000000		1
4137.094727	746.745850	2.821621	2.621178	2217.541260	34793.121094	372.161011	238.422348	61.298557	15.085649	19.331959	58.261078	88.694496	69.846680	0.290794	99998.000000	3.616695	2.873173	0.450499	0.418496	3.345872	4.541493	2.570731	2.377347	1.787450	1.178564	1.286276	1.765378	1.947897	1.844146	0.000000	4.999991	17706.000000		1
8919.834961	3357.170898	2.494745	3.706654	8572.874023	99998.000000	1462.638916	885.452393	189.668442	99.351898	56.728458	295.514679	366.483856	207.066895	1.502530	99998.000000	3.950357	3.525974	0.397026	0.568982	3.933126	4.999991	3.165137	2.947165	2.277995	1.997176	1.753801	2.470579	2.564055	2.316111	0.176823	4.999991	17746.000000		1
8161.558594	2171.914307	1.640549	3.799166	4890.603027	69258.234375	840.713501	509.846863	131.724991	49.845554	41.880257	152.530975	200.381348	106.182373	0.033869	99998.000000	3.911773	3.336843	0.214989	0.579688	3.689363	4.840471	2.924648	2.707440	2.119668	1.697626	1.622009	2.183358	2.301857	2.026052	0.000000	4.999991	17855.000000		1
6936.614258	1304.267334	1.248914	3.783747	3125.128662	46718.843750	552.094055	326.725189	90.409050	51.119137	26.816193	90.014336	114.141502	96.157143	0.435073	0.000000	3.841148	3.115367	0.096533	0.577922	3.494868	4.669492	2.742013	2.514183	1.956212	1.708583	1.428397	1.954312	2.057444	1.982982	0.000000	0.000000	17887.000000		1
19369.869141	10138.296875	3.271847	10.571056	29289.822266	99998.000000	5007.615723	2998.670654	703.604309	277.231201	206.440887	985.923706	1255.087891	604.819824	3.350526	99998.000000	4.287127	4.005965	0.514793	1.024118	4.466717	4.999991	3.699631	3.476929	2.847328	2.442842	2.314796	2.993843	3.098674	2.781626	0.525113	4.999991	17905.000000		1
29665.835938	11730.666016	3.179335	9.596595	24574.835938	99998.000000	4171.657227	2514.209229	577.612000	183.500961	172.569107	845.184937	1104.246704	560.346191	4.415919	99998.000000	4.472257	4.069323	0.502336	0.982117	4.390491	4.999991	3.620309	3.400401	2.761636	2.263638	2.236963	2.926952	3.043066	2.748456	0.645021	4.999991	17997.000000		1
3243.655273	1583.524536	2.513247	4.748958	3250.815674	53922.496094	540.819946	341.499390	91.414352	46.145065	31.959867	146.502258	207.233414	119.824837	0.041514	0.000000	3.511035	3.199625	0.400235	0.676598	3.511992	4.731770	2.733053	2.533390	1.961014	1.664125	1.504605	2.165844	2.316460	2.078547	0.000000	0.000000	18037.000000		1
5878.339844	2056.822998	1.211909	2.645848	3264.587646	48637.199219	540.156921	337.527527	80.966644	53.647804	22.366358	72.273582	110.909744	68.779709	1.517367	0.000000	3.769255	3.313197	0.083470	0.422565	3.513828	4.686968	2.732520	2.528309	1.908306	1.729552	1.349595	1.858980	2.044970	1.837460	0.181091	0.000000	18065.000000		1
8853.422852	1521.047974	2.044519	4.307983	6508.344727	94906.007812	1115.514771	674.182373	179.905319	46.120396	50.345119	224.280319	295.363586	192.718246	1.861811	99998.000000	3.947111	3.182143	0.310591	0.634274	3.813471	4.977293	3.047475	2.828777	2.255044	1.663893	1.701957	2.350791	2.470357	2.284923	0.269936	4.999991	18105.000000		1
9012.152344	1221.653931	1.819406	3.068320	4829.106934	69257.195312	808.534729	499.904877	111.785530	52.599331	28.564672	125.998482	141.731720	90.057503	0.906344	99998.000000	3.954829	3.086948	0.259930	0.486901	3.683867	4.840465	2.907699	2.698887	2.048386	1.720980	1.455829	2.100365	2.151467	1.954520	0.000000	4.999991	18223.000000		1
9098.339844	964.362183	2.423819	4.440584	3984.424805	61913.023438	676.402649	414.981812	119.044647	42.666611	31.118008	114.702744	147.778931	92.857544	0.589303	99998.000000	3.958962	2.984240	0.384500	0.647440	3.600366	4.791782	2.830205	2.618029	2.075710	1.630088	1.493012	2.059574	2.169612	1.967817	0.000000	4.999991	18404.000000		1
10094.458008	2549.709229	2.368311	3.876260	7479.725586	99998.000000	1254.141113	763.024902	237.645248	73.266548	59.565498	336.411224	444.601105	247.537872	1.215322	0.000000	4.004083	3.406491	0.374439	0.588413	3.873886	4.999991	3.098346	2.882539	2.375929	1.864906	1.774995	2.526870	2.647970	2.393642	0.084691	0.000000	18428.000000		1
3727.006592	1919.223389	2.214124	3.278014	5669.068359	73380.539062	925.050720	571.324280	148.981583	75.776711	35.709694	183.787750	260.205872	187.025665	1.193786	0.000000	3.571360	3.283126	0.345202	0.515611	3.753512	4.865581	2.966166	2.756883	2.173133	1.879536	1.552786	2.264317	2.415317	2.271901	0.076926	0.000000	18467.000000		1
6967.439453	1971.024048	2.081524	4.588603	2775.219971	44118.121094	468.160889	293.476318	78.465729	43.804508	24.885771	106.836128	121.274193	88.703743	0.775605	99998.000000	3.843073	3.294692	0.318381	0.661681	3.443297	4.644617	2.670395	2.467573	1.894680	1.641519	1.395951	2.028718	2.083768	1.947942	0.000000	4.999991	18593.000000		1
25331.236328	5817.883301	1.643633	7.141939	16515.046875	99998.000000	2805.859863	1696.000854	396.291260	145.900925	136.375259	579.070618	765.834167	413.002045	4.815096	99998.000000	4.403656	3.764765	0.215805	0.853816	4.217880	4.999991	3.448066	3.229426	2.598015	2.164058	2.134736	2.762732	2.884135	2.615952	0.682605	4.999991	18648.000000		1
9678.720703	2511.199463	2.488577	3.311935	5643.747559	80682.101562	951.546204	568.511902	125.754868	62.606064	35.694275	148.935333	212.540527	114.422127	0.690824	0.000000	3.985818	3.399881	0.395951	0.520082	3.751568	4.906777	2.978430	2.754740	2.099525	1.796616	1.552599	2.172998	2.327442	2.058510	0.000000	0.000000	18693.000000		1
8377.738281	2194.999023	2.075356	4.193885	7141.957520	97911.250000	1193.104736	737.106079	159.706833	83.045082	50.974201	206.089340	270.271210	129.717468	1.534136	0.000000	3.923127	3.341434	0.317093	0.622617	3.853817	4.990833	3.076679	2.867530	2.203324	1.919314	1.707350	2.314055	2.431800	2.112998	0.185864	0.000000	18930.000000		1
6254.904785	1910.900391	3.000478	3.891678	4815.128418	67389.828125	785.406677	496.383270	111.107109	61.434242	47.847290	188.280746	232.544739	157.486542	1.512151	0.000000	3.796221	3.281238	0.477190	0.590137	3.682608	4.828594	2.895095	2.695817	2.045742	1.788411	1.679857	2.274806	2.366507	2.197243	0.179595	0.000000	18986.000000		1
12026.013672	2859.927246	2.969640	3.694319	6988.430664	93760.945312	1203.009644	726.183472	175.643585	81.873260	52.420475	191.907227	236.525848	177.484589	2.331307	0.000000	4.080122	3.456355	0.472704	0.567534	3.844380	4.972022	3.080269	2.861046	2.244632	1.913142	1.719501	2.283091	2.373879	2.249161	0.367600	0.000000	19077.000000		1
19190.232422	3076.658447	2.106194	4.767460	12159.956055	99998.000000	2040.614746	1251.008057	302.687469	115.436676	86.828835	405.909454	501.471436	394.761719	1.963160	99998.000000	4.283080	3.488079	0.323498	0.678287	4.084932	4.999991	3.309761	3.097260	2.480994	2.062344	1.938664	2.608429	2.700246	2.596335	0.292956	4.999991	19128.000000		1
9273.330078	2886.626221	1.569623	1.517200	5195.930176	85153.929688	888.912354	531.716736	134.198135	64.024582	37.612362	172.297729	264.742065	166.182678	1.167965	99998.000000	3.967236	3.460391	0.195795	0.181043	3.715663	4.930205	2.948859	2.725680	2.127747	1.806347	1.575331	2.236279	2.422823	2.220586	0.067430	4.999991	19159.000000		1
11032.624023	4305.485352	0.373132	2.473158	7730.291504	99998.000000	1292.271606	798.623596	224.681198	74.475372	68.372658	271.239502	340.864136	211.100418	2.756551	0.000000	4.042679	3.634022	0.000000	0.393252	3.888196	4.999991	3.111354	2.902342	2.351567	1.872013	1.834882	2.433353	2.532581	2.324489	0.440366	0.000000	19286.000000		1
11489.187500	4010.642822	2.198706	4.767460	9531.466797	99998.000000	1599.119019	976.132812	217.930908	92.203789	63.481846	294.783844	360.782013	197.741669	1.615924	0.000000	4.060289	3.603214	0.342167	0.678287	3.979160	4.999991	3.203881	2.989509	2.338319	1.964749	1.802649	2.469504	2.557245	2.296098	0.208421	0.000000	19322.000000		1
8645.298828	955.474854	2.574922	3.385945	4391.712891	60792.085938	736.464661	463.455109	94.044777	67.281013	31.349289	89.527100	127.716125	66.479240	1.645535	99998.000000	3.936780	2.980219	0.410764	0.529680	3.642634	4.783847	2.867152	2.666008	1.973335	1.827893	1.496228	1.951954	2.106246	1.822686	0.216307	4.999991	19407.000000		1
6279.781250	2168.670166	2.429986	4.570101	3636.298584	52653.832031	615.076355	381.868622	88.861015	44.868401	27.463778	100.742661	147.112839	61.428078	0.646319	99998.000000	3.797945	3.336194	0.385604	0.659926	3.560660	4.721430	2.788929	2.581914	1.948711	1.651941	1.438760	2.003213	2.167650	1.788367	0.000000	4.999991	19487.000000		1
10101.846680	3038.050049	2.556419	4.742790	6485.515625	90711.632812	1099.223389	670.663818	159.056168	54.628433	49.086952	243.100372	338.989227	139.215393	2.679874	0.000000	4.004401	3.482595	0.407632	0.676034	3.811944	4.957663	3.041086	2.826505	2.201550	1.737419	1.690966	2.385786	2.530186	2.143687	0.428114	0.000000	19605.000000		1
3805.432373	570.981995	2.029100	2.948054	1568.784302	27562.841797	257.325653	170.336472	59.254040	22.128910	10.706741	29.107410	35.888550	41.673645	0.498125	0.000000	3.580404	2.756622	0.307303	0.469535	3.195563	4.440324	2.410483	2.231308	1.772718	1.344960	1.029657	1.464004	1.554956	1.619861	0.000000	0.000000	19717.000000		1
17876.634766	2985.657471	2.198706	4.724288	8436.291992	99998.000000	1445.083130	863.061401	181.589035	73.303551	53.570709	216.176254	326.308899	157.212082	0.967935	0.000000	4.252286	3.475040	0.342167	0.674336	3.926152	4.999991	3.159893	2.936042	2.259090	1.865125	1.728927	2.334808	2.513629	2.196486	0.000000	0.000000	19765.000000		1
8960.530273	2273.307617	2.661267	4.730455	3698.161377	53914.386719	639.696960	388.403076	98.247917	48.488708	23.050947	111.804031	149.721680	104.773109	0.029735	0.000000	3.952334	3.356658	0.425088	0.674903	3.567986	4.731705	2.805974	2.589283	1.992323	1.685641	1.362689	2.048457	2.175285	2.020250	0.000000	0.000000	19883.000000		1
13917.440430	7773.954102	3.376694	5.692582	13475.469727	99998.000000	2273.683838	1377.555420	298.509003	115.177643	83.948624	346.997711	424.186768	279.898621	5.115264	0.000000	4.143559	3.890642	0.528492	0.755309	4.129544	4.999991	3.356730	3.139109	2.474957	2.061368	1.924014	2.540327	2.627557	2.447001	0.708868	0.000000	19902.000000		1
15256.720703	6619.535156	2.192538	8.088647	15719.142578	99998.000000	2646.834717	1615.928467	380.453186	128.906448	105.766075	490.749268	678.814148	410.581299	1.953601	0.000000	4.183461	3.820827	0.340947	0.907876	4.196429	4.999991	3.422727	3.208422	2.580301	2.110275	2.024346	2.690860	2.831751	2.613399	0.290836	0.000000	20018.000000		1
9990.656250	3068.499023	3.302684	4.187717	6744.025391	95783.054688	1119.514404	689.921814	172.655441	82.431419	47.532749	199.706009	277.184937	195.737228	1.398266	0.000000	3.999594	3.486926	0.518867	0.621977	3.828919	4.981289	3.049030	2.838800	2.237180	1.916093	1.676993	2.300391	2.442770	2.291673	0.145590	0.000000	20043.000000		1
9202.560547	903.177734	1.427771	4.230890	4666.930176	63406.441406	772.038696	489.555847	101.754128	58.418346	31.349289	137.294220	176.725983	133.797256	0.576283	0.000000	3.963909	2.955773	0.154659	0.626432	3.669031	4.802134	2.887639	2.689802	2.007552	1.766549	1.496228	2.137652	2.247300	2.126447	0.000000	0.000000	20100.000000		1
8938.124023	3043.909180	3.484625	2.818537	7112.955078	99998.000000	1203.333496	731.401184	174.724640	51.486103	45.633167	207.366013	276.993744	134.256729	1.157087	99998.000000	3.951246	3.483432	0.542156	0.450024	3.852050	4.999991	3.080386	2.864156	2.242354	1.711690	1.659281	2.316738	2.442470	2.127936	0.063366	4.999991	20129.000000		1
4211.036621	276.080963	1.236579	2.701355	2535.483887	45868.750000	416.378754	269.512604	93.480453	53.336346	23.365488	110.012383	146.249390	89.789223	0.379766	0.000000	3.624389	2.441036	0.092222	0.431582	3.404061	4.661517	2.619488	2.430579	1.970721	1.727023	1.368575	2.041442	2.165094	1.953224	0.000000	0.000000	20172.000000		1
2223.702637	543.857422	2.328223	4.456003	1527.856812	34485.156250	272.300293	167.039963	78.191277	21.771196	25.524105	80.470161	123.738098	39.098724	0.326097	99998.000000	3.347077	2.735485	0.367025	0.648945	3.184083	4.537632	2.435048	2.222820	1.893158	1.337882	1.406950	1.905635	2.092504	1.592163	0.000000	4.999991	20219.000000		1
12861.861328	5465.498535	1.276668	6.306246	18666.406250	99998.000000	3150.427734	1907.495972	547.271118	210.166046	211.427292	928.529175	1199.611328	710.360779	3.043620	99998.000000	4.109304	3.737630	0.106078	0.799771	4.271061	4.999991	3.498369	3.280464	2.738203	2.322562	2.325161	2.967796	3.079041	2.851479	0.483390	4.999991	20303.000000		1
12526.606445	8106.893066	1.230412	4.977154	13991.416016	99998.000000	2276.755127	1437.589722	321.658630	157.862747	92.592339	422.413605	568.373169	272.386658	1.680749	0.000000	4.097834	3.908854	0.090050	0.696981	4.145862	4.999991	3.357316	3.157635	2.507395	2.198280	1.966575	2.625738	2.754634	2.435186	0.225503	0.000000	20346.000000		1
12198.851562	1185.598877	1.699140	2.775365	5679.882812	78138.359375	936.620911	590.912170	143.816330	46.656967	38.935284	156.635422	184.814636	112.571884	0.259726	99998.000000	4.086319	3.073938	0.230229	0.443320	3.754339	4.892864	2.971564	2.771523	2.157808	1.668916	1.590343	2.194890	2.266736	2.051430	0.000000	4.999991	20413.000000		1
10930.435547	3399.047852	2.766114	2.824705	6486.524414	90974.710938	1089.725464	670.876587	181.539703	79.400108	56.346073	210.866058	261.060059	193.825317	2.266511	99998.000000	4.038638	3.531357	0.441870	0.450973	3.812012	4.958920	3.037317	2.826643	2.258972	1.899821	1.750864	2.324007	2.416740	2.287410	0.355358	4.999991	20464.000000		1
4161.163086	2995.778076	1.726894	3.145414	5797.071289	76914.609375	990.567810	592.232056	136.575699	76.815933	20.762814	156.444229	195.601547	108.467430	2.082080	0.000000	3.619215	3.476510	0.237266	0.497678	3.763209	4.886009	2.995884	2.772492	2.135373	1.885451	1.317286	2.194360	2.291372	2.035299	0.318497	0.000000	20494.000000		1
4770.368164	1694.773438	1.964342	4.052033	4747.366699	66343.531250	754.942444	482.975159	112.109322	48.698402	41.504040	147.032669	170.373489	121.585655	0.009943	0.000000	3.678552	3.229112	0.293217	0.607673	3.676453	4.821799	2.877914	2.683925	2.049642	1.687515	1.618090	2.167414	2.231402	2.084882	0.000000	0.000000	20520.000000		1
7339.356934	1808.529541	2.587257	4.631775	4393.242188	62596.492188	703.305237	461.604858	110.222076	55.464127	36.341862	122.637207	183.303604	142.715424	0.473505	0.000000	3.865658	3.257326	0.412840	0.665747	3.642785	4.796550	2.847144	2.664270	2.042269	1.744012	1.560407	2.088622	2.263171	2.154471	0.000000	0.000000	20604.000000		1
4461.463867	1398.839355	2.642764	3.728240	3810.489746	56057.875000	643.631775	399.597046	106.022018	63.432507	31.679249	147.489059	190.831009	128.792343	0.808801	0.000000	3.649477	3.145768	0.422058	0.571504	3.580981	4.748637	2.808637	2.601622	2.025396	1.802312	1.500775	2.168760	2.280649	2.109890	0.000000	0.000000	20721.000000		1
7592.417480	3506.710449	2.695188	3.743659	7789.061523	99998.000000	1311.489380	802.626282	175.477066	84.192238	48.914265	218.735764	269.783966	184.897888	2.951615	0.000000	3.880380	3.544900	0.430589	0.573296	3.891485	4.999991	3.117765	2.904513	2.244220	1.925272	1.689435	2.339920	2.431016	2.266932	0.470060	0.000000	20801.000000		1
16273.691406	3866.841797	3.210172	4.483756	9991.233398	99998.000000	1717.361816	1015.752686	239.529404	103.770889	66.901711	312.173035	381.304291	335.486115	2.854759	99998.000000	4.211486	3.587356	0.506528	0.651642	3.999619	4.999991	3.234862	3.006788	2.379359	2.016076	1.825437	2.494395	2.581272	2.525675	0.455569	4.999991	20896.000000		1
7774.944336	1466.311646	2.309720	4.773628	7702.417480	99998.000000	1274.438354	792.391357	213.715424	79.878082	55.877346	260.107208	374.236359	241.873047	1.618457	99998.000000	3.890697	3.166226	0.363559	0.678849	3.886627	4.999991	3.105319	2.898940	2.329836	1.902428	1.747236	2.415152	2.573146	2.383587	0.209101	4.999991	20937.000000		1
8985.324219	1325.998413	1.662135	1.874913	4568.512695	78090.359375	780.617615	467.781586	173.336960	52.898453	32.292912	174.117142	211.926865	133.599899	1.064242	99998.000000	3.953534	3.122543	0.220666	0.272981	3.659775	4.892597	2.892438	2.670043	2.238891	1.723443	1.509107	2.240842	2.326186	2.125806	0.027041	4.999991	20970.000000		1
5196.710449	1976.016602	2.149366	4.024279	3933.271729	59602.621094	667.277893	413.042145	83.936287	31.343121	36.900017	135.884949	177.919388	127.198059	1.445678	0.000000	3.715729	3.295791	0.332310	0.604688	3.594754	4.775265	2.824307	2.615994	1.923950	1.496142	1.567027	2.133171	2.250223	2.104481	0.160072	0.000000	21042.000000		1
10450.115234	2547.109619	2.093859	3.873176	6224.261230	85528.609375	1000.374084	642.133118	167.502518	65.196404	47.002346	191.151718	282.421143	151.325226	1.120141	0.000000	4.019121	3.406048	0.320947	0.588067	3.794088	4.932111	3.000162	2.807625	2.224021	1.814224	1.672119	2.281378	2.450897	2.179911	0.049273	0.000000	21157.000000		1
7307.964355	2965.378662	2.414567	3.638812	5245.513672	88458.203125	915.719299	544.785645	167.943497	88.244270	61.939976	266.333252	354.429504	262.213379	1.492273	0.000000	3.863796	3.472080	0.382839	0.560960	3.719788	4.946738	2.961762	2.736226	2.225163	1.945686	1.791971	2.425425	2.549530	2.418655	0.173848	0.000000	21230.000000		1
5582.695801	1544.342529	1.557288	3.478457	3445.448975	57851.210938	556.053589	353.347107	113.907143	41.100071	31.771761	146.557770	231.163223	147.048080	0.054286	0.000000	3.746844	3.188744	0.192369	0.541387	3.537246	4.762312	2.745117	2.548202	2.056551	1.613843	1.502041	2.166009	2.363919	2.167459	0.000000	0.000000	21267.000000		1
7976.395508	1920.000488	1.255082	2.806202	5195.714355	72128.992188	876.460205	530.942749	116.586914	46.114231	35.216297	123.586998	158.750870	114.301857	1.113292	0.000000	3.901807	3.283301	0.098672	0.448119	3.715645	4.858110	2.942732	2.725048	2.066650	1.663835	1.546744	2.091973	2.200716	2.058053	0.046609	0.000000	21298.000000		1
10457.352539	2339.614014	2.174036	5.273193	5973.828125	80086.093750	1029.635742	615.859619	157.048645	63.028538	48.349941	182.788620	257.578522	151.115540	5.366394	0.000000	4.019422	3.369144	0.337267	0.722074	3.776253	4.903557	3.012684	2.789482	2.196034	1.799537	1.684396	2.261949	2.410910	2.179309	0.729683	0.000000	21408.000000		1
12595.518555	3339.383789	2.944971	3.348940	8032.427246	99359.921875	1306.660278	829.615173	198.333740	78.154274	50.597984	219.417267	286.189453	143.329086	1.635363	99998.000000	4.100216	3.523666	0.469081	0.524907	3.904847	4.997211	3.116163	2.918877	2.297397	1.892953	1.704133	2.341271	2.456654	2.156334	0.213614	4.999991	21507.000000		1
19184.437500	4810.866699	3.845422	6.534442	12568.840820	99998.000000	2088.980225	1286.961304	308.870361	133.914444	97.692841	430.434418	551.230652	336.016510	1.734451	0.000000	4.282949	3.682223	0.584944	0.815209	4.099295	4.999991	3.319934	3.109565	2.489776	2.126827	1.989863	2.633907	2.741333	2.526361	0.239162	0.000000	21551.000000		1
8495.937500	1671.719482	1.033052	3.262596	5450.613281	77529.578125	906.998474	563.769104	170.321060	49.626606	42.204048	179.633957	238.931168	115.572357	1.539299	0.000000	3.929211	3.223163	0.014122	0.513563	3.736445	4.889467	2.957607	2.751101	2.231268	1.695715	1.625354	2.254388	2.378273	2.062854	0.187323	0.000000	21601.000000		1
14100.209961	2759.545410	1.603544	5.279361	10965.965820	99998.000000	1833.936401	1130.621948	285.147156	133.402542	66.846207	361.022552	457.333862	240.429855	2.078462	0.000000	4.149226	3.440838	0.205081	0.722581	4.040047	4.999991	3.263384	3.053317	2.455069	2.125164	1.825077	2.557534	2.660233	2.380988	0.317742	0.000000	21658.000000		1
3709.531006	1025.232178	1.939672	2.769197	3230.931885	57962.804688	531.460815	330.990021	105.127739	51.418259	33.890289	164.727158	237.540390	160.841644	0.440184	0.000000	3.569319	3.010822	0.287728	0.442354	3.509328	4.763149	2.725471	2.519815	2.021717	1.711117	1.530075	2.216765	2.375737	2.206398	0.000000	0.000000	21705.000000		1
3265.188965	227.703262	2.581089	1.979760	2095.637939	42983.777344	355.570496	209.021973	78.431808	58.843903	10.836258	75.607109	107.218513	45.139767	0.044797	99998.000000	3.513908	2.357369	0.411803	0.296613	3.321316	4.633305	2.550926	2.320192	1.894492	1.769701	1.034879	1.878563	2.030270	1.654559	0.000000	4.999991	21731.000000		1
5187.548828	2389.290039	0.459477	4.141461	6126.004395	81880.695312	1022.077454	634.087585	144.596512	50.900192	41.433113	210.730377	269.210388	224.819977	2.396852	0.000000	3.714962	3.378269	0.000000	0.617154	3.787177	4.913181	3.009484	2.802149	2.160158	1.706719	1.617348	2.323727	2.430092	2.351835	0.379641	0.000000	21880.000000		1
14044.847656	3797.840088	1.760815	2.248045	6824.184570	87600.046875	1096.888916	703.366882	152.512466	61.156708	35.077530	186.356506	218.001831	103.724640	1.454451	99998.000000	4.147517	3.579537	0.245714	0.351805	3.834051	4.942504	3.040163	2.847182	2.183305	1.786444	1.545029	2.270344	2.338460	2.015882	0.162699	4.999991	21918.000000		1
10274.838867	4299.743164	2.630429	6.358669	10697.237305	99998.000000	1795.821411	1090.709106	242.807419	103.601288	78.120354	410.359283	523.227234	260.501923	1.715568	99998.000000	4.011775	3.633442	0.420027	0.803366	4.029272	4.999991	3.254263	3.037709	2.385262	2.015365	1.892764	2.613164	2.718690	2.415811	0.234408	4.999991	22051.000000		1
6945.319824	2224.911377	1.341426	3.250261	4840.806641	81281.742188	814.304382	504.314636	155.321747	43.323444	49.090038	209.984100	289.294769	197.757080	2.228067	0.000000	3.841692	3.347313	0.127567	0.511918	3.684918	4.909993	2.910787	2.702702	2.191232	1.636723	1.690993	2.322186	2.461341	2.296132	0.347928	0.000000	22143.000000		1
6330.138672	3227.629150	2.645848	4.850721	7942.276855	99998.000000	1361.951782	817.708862	209.274841	55.834175	46.925251	226.272415	308.444794	134.901230	0.846323	0.000000	3.801413	3.508884	0.422565	0.685806	3.899945	4.999991	3.134162	2.912599	2.320717	1.746900	1.671407	2.354632	2.489177	2.130016	0.000000	0.000000	22190.000000		1
6715.920410	1619.820068	1.964342	1.511032	3450.802246	55414.253906	600.021545	352.804382	97.328964	43.517723	19.720509	85.808113	148.229156	92.728027	1.578962	99998.000000	3.827106	3.209467	0.293217	0.179274	3.537920	4.743621	2.778167	2.547534	1.988242	1.638666	1.294918	1.933528	2.170934	1.967211	0.198372	4.999991	22225.000000		1
5919.335449	1650.204224	1.396934	3.959521	2735.442871	44082.781250	462.181519	291.607574	91.142982	44.584694	20.886162	87.124870	112.229591	56.413918	0.018319	0.000000	3.772273	3.217538	0.145176	0.597643	3.437028	4.644269	2.664813	2.464799	1.959723	1.649186	1.319859	1.940142	2.050107	1.751386	0.000000	0.000000	22288.000000		1
6947.231445	1143.428711	1.989012	4.206220	3678.567383	52051.843750	599.777954	384.307861	95.355370	35.324226	24.706915	103.209656	137.840042	119.744659	0.057824	99998.000000	3.841812	3.058209	0.298637	0.623892	3.565679	4.716436	2.777991	2.584679	1.979345	1.548073	1.392819	2.013720	2.139375	2.078256	0.000000	4.999991	22345.000000		1
16394.195312	4535.800293	2.090775	4.594771	15061.954102	99998.000000	2531.925293	1545.098022	354.494263	157.862747	95.728500	494.650208	580.883850	295.280334	2.933990	0.000000	4.214690	3.656654	0.320307	0.662264	4.177881	4.999991	3.403451	3.188956	2.549609	2.198280	1.981041	2.694298	2.764089	2.470235	0.467459	0.000000	22400.000000		1
17816.449219	5830.372559	1.569623	7.872785	16566.539062	99998.000000	2817.272949	1704.548950	422.583221	154.088257	120.173302	619.652649	751.383789	536.740173	2.687892	0.000000	4.250821	3.765696	0.195795	0.896128	4.219232	4.999991	3.449829	3.231610	2.625912	2.187770	2.079808	2.792148	2.875862	2.729764	0.429412	0.000000	22487.000000		1
11856.226562	3567.821045	0.456393	2.140115	6514.354980	94186.132812	1071.093506	672.415405	170.216217	91.614792	43.983364	212.725555	234.678680	213.934372	1.604030	99998.000000	4.073946	3.552403	0.000000	0.330437	3.813871	4.973987	3.029827	2.827638	2.231001	1.961966	1.643288	2.327820	2.370474	2.330281	0.205213	4.999991	22536.000000		1
2891.812988	1076.039795	3.490792	4.693450	1779.807617	32493.812500	312.570831	188.462692	44.967079	30.155882	13.787395	43.230934	56.080872	84.568451	0.220751	0.000000	3.461170	3.031828	0.542924	0.671492	3.250373	4.511801	2.494948	2.275225	1.652895	1.479372	1.139482	1.635795	1.748815	1.927208	0.000000	0.000000	22572.000000		1
7358.306152	3515.594727	2.627345	4.178466	10465.407227	99998.000000	1753.716064	1077.988770	244.793350	101.208305	73.966560	361.222992	490.962036	346.313110	2.657407	99998.000000	3.866778	3.545999	0.419517	0.621017	4.019756	4.999991	3.243959	3.032614	2.388800	2.005216	1.869035	2.557775	2.691048	2.539469	0.424458	4.999991	22663.000000		1
4416.678711	1727.269897	2.180203	3.620309	4135.993652	57808.371094	708.038757	427.884155	94.479591	53.623135	22.415697	111.372307	158.439407	72.683723	0.122286	99998.000000	3.645096	3.237360	0.338497	0.558746	3.616580	4.761991	2.850057	2.631326	1.975338	1.729352	1.350552	2.046777	2.199863	1.861437	0.000000	4.999991	22701.000000		1
11487.811523	2728.217529	3.358191	4.489923	8405.982422	99998.000000	1422.738403	866.795776	195.250000	126.414787	48.806332	276.315338	330.064880	174.666046	1.049799	99998.000000	4.060237	3.435879	0.526105	0.652239	3.924588	4.999991	3.153125	2.937917	2.290591	2.101798	1.688476	2.441405	2.518599	2.242208	0.021106	4.999991	22756.000000		1
12691.833008	3805.814697	1.859494	4.859972	11189.185547	99998.000000	1873.784546	1146.737549	266.780396	100.637817	73.800034	339.861938	457.293793	315.016235	1.770828	99998.000000	4.103524	3.580448	0.269395	0.686634	4.048799	4.999991	3.272720	3.059464	2.426154	2.002761	1.868057	2.531302	2.660195	2.498333	0.248176	4.999991	22796.000000		1
7085.105469	2163.674561	2.161701	3.685068	4629.505859	60289.953125	757.649963	474.729248	99.728111	30.603024	17.506386	87.087868	104.563416	55.180420	0.402128	0.000000	3.850346	3.335192	0.334796	0.566445	3.665535	4.780245	2.879469	2.676446	1.998818	1.485764	1.243196	1.939958	2.019380	1.741785	0.000000	0.000000	22825.000000		1
6430.625488	868.365417	1.924253	3.879343	3649.228516	52878.515625	621.869812	386.713165	76.670998	36.203094	34.670475	118.705437	127.210388	118.865791	0.486759	99998.000000	3.808253	2.938703	0.284262	0.588758	3.562201	4.723279	2.793700	2.587389	1.884631	1.558746	1.539960	2.074471	2.104522	2.075057	0.000000	4.999991	22870.000000		1
9140.198242	3851.423096	2.211041	5.489055	7737.421387	99998.000000	1259.790527	794.250854	182.073181	70.022453	60.006474	235.449615	300.189636	144.809280	1.108315	0.000000	3.960956	3.585621	0.344597	0.739498	3.888596	4.999991	3.100298	2.899958	2.260246	1.845237	1.778198	2.371898	2.477396	2.160796	0.044663	0.000000	22909.000000		1
3263.351074	1582.741211	0.992964	1.227328	2503.884766	47271.882812	399.852997	255.543259	90.698921	24.589733	19.399801	95.546562	129.177811	57.604240	1.397304	0.000000	3.513664	3.199410	0.000000	0.088961	3.398614	4.674603	2.601900	2.407465	1.957602	1.390754	1.287797	1.980215	2.111188	1.760454	0.145291	0.000000	22935.000000		1
24449.935547	6343.324707	2.303553	5.646326	17615.015625	99998.000000	2937.088379	1810.441406	421.744446	203.798126	117.098808	535.972290	721.946411	395.711517	3.517872	99998.000000	4.388278	3.802317	0.362398	0.751766	4.245883	4.999991	3.467917	3.257784	2.625049	2.309200	2.068552	2.729142	2.858505	2.597379	0.546280	4.999991	23041.000000		1
10514.836914	2596.017822	3.570970	5.920778	7325.291992	98125.562500	1259.707275	756.986938	180.781097	96.545692	57.314369	212.790314	288.748962	165.272980	1.120112	0.000000	4.021802	3.414308	0.552786	0.772379	3.864825	4.991782	3.100270	2.879088	2.257153	1.984733	1.758263	2.327952	2.460521	2.218202	0.049261	0.000000	23154.000000		1
7999.412598	3909.045898	2.032184	4.267894	9051.550781	99998.000000	1556.529419	926.682007	231.727554	84.849075	64.749260	274.113525	428.047607	206.462479	2.128963	0.000000	3.903058	3.592071	0.307963	0.630214	3.956723	4.999991	3.192157	2.966931	2.364978	1.928647	1.811235	2.437931	2.631492	2.314841	0.328168	0.000000	23179.000000		1
9047.072266	4789.110840	2.266548	3.845422	5393.662598	75872.820312	903.587891	560.469543	135.647507	46.857410	33.421562	151.238876	169.525452	130.839951	0.542723	99998.000000	3.956508	3.680255	0.355365	0.584944	3.731884	4.880086	2.955970	2.748552	2.132412	1.670778	1.524027	2.179663	2.229235	2.116740	0.000000	4.999991	23217.000000		1
3051.094238	1622.206909	3.333522	6.124305	3606.697754	50000.195312	616.174194	377.517456	95.062416	29.054987	26.217947	121.770676	162.821411	99.882301	0.404158	0.000000	3.484456	3.210106	0.522903	0.787057	3.557110	4.698972	2.789704	2.576937	1.978009	1.463221	1.418599	2.085543	2.211711	1.999489	0.000000	0.000000	23309.000000		1
4211.702637	1307.955444	2.328223	3.228674	2058.722412	34477.531250	350.861633	222.473251	52.768936	24.176512	14.721768	59.281796	90.051338	90.461479	0.041461	0.000000	3.624458	3.116593	0.367025	0.509024	3.313598	4.537536	2.545136	2.347278	1.722378	1.383394	1.167960	1.772921	1.954490	1.956464	0.000000	0.000000	23365.000000		1
25149.857422	4397.738281	3.062153	6.836649	14494.275391	99998.000000	2452.935303	1484.514893	372.309021	141.222900	103.718468	440.672424	616.963623	273.098999	2.724110	99998.000000	4.400536	3.643229	0.486027	0.834843	4.161197	4.999991	3.389686	3.171585	2.570904	2.149905	2.015856	2.644116	2.790260	2.436320	0.435225	4.999991	23483.000000		1
4881.694336	146.344986	1.816322	2.133947	2313.038330	40758.625000	384.542236	233.821411	63.179638	39.811066	13.574618	50.295780	61.082699	27.451443	0.311309	99998.000000	3.688570	2.165378	0.259193	0.329184	3.364183	4.610219	2.584944	2.368884	1.800577	1.600004	1.132728	1.701532	1.785918	1.438565	0.000000	4.999991	23514.000000		0
13744.914062	4886.165527	1.927337	5.217686	14987.312500	99998.000000	2480.183350	1529.491211	382.013550	128.638168	97.816193	467.322113	598.985413	354.192078	4.847714	0.000000	4.138142	3.688968	0.284958	0.717478	4.175724	4.999991	3.394484	3.184547	2.582079	2.109370	1.990411	2.669616	2.777416	2.549239	0.685537	0.000000	23576.000000		1
20241.177734	9011.057617	3.450704	10.133165	25146.921875	99998.000000	4192.990234	2576.562500	645.173645	218.362625	200.711304	883.602173	1115.931030	543.290039	3.178849	0.000000	4.306236	3.954776	0.537908	1.005745	4.400485	4.999991	3.622524	3.411041	2.809677	2.339178	2.302572	2.946257	3.047637	2.735032	0.502270	0.000000	23696.000000		1
7961.818848	2200.987793	2.753779	5.075834	5992.321289	81673.203125	981.557129	609.183350	133.001648	85.666260	34.140072	150.742401	154.427475	89.076874	0.365087	0.000000	3.901012	3.342618	0.439929	0.705507	3.777595	4.912080	2.991915	2.784748	2.123857	1.932810	1.533264	2.178236	2.188725	1.949765	0.000000	0.000000	23726.000000		1
6382.571289	1101.412842	2.204873	3.515462	3449.161865	54515.566406	565.307922	350.257202	85.188286	40.467903	28.037354	97.412224	136.279663	112.232674	1.557475	0.000000	3.804996	3.041950	0.343384	0.545982	3.537714	4.736520	2.752285	2.544387	1.930380	1.607111	1.447737	1.988613	2.134431	2.050119	0.192421	0.000000	23758.000000		1
12586.390625	2576.870850	1.612795	4.280230	7338.999023	99998.000000	1233.674316	754.930054	176.167831	78.783356	50.008991	266.120483	350.337402	198.370743	2.177675	0.000000	4.099901	3.411093	0.207579	0.631467	3.865637	4.999991	3.091201	2.877907	2.245927	1.896434	1.699048	2.425078	2.544487	2.297478	0.337993	0.000000	23808.000000		1
23643.605469	6207.038574	4.021195	8.902754	19507.041016	99998.000000	3244.296631	1996.779419	422.614075	212.740967	149.666183	670.771790	867.437195	518.246948	2.385970	0.000000	4.373713	3.792884	0.604355	0.949524	4.290191	4.999991	3.511121	3.300330	2.625944	2.327851	2.175124	2.826575	2.938238	2.714537	0.377665	0.000000	23840.000000		1
3337.311523	1038.812866	1.655968	2.383730	1405.703857	31104.310547	258.799683	139.496002	24.225851	19.103762	25.490185	17.990532	17.790089	27.997265	0.381610	0.000000	3.523397	3.016537	0.219052	0.377257	3.147894	4.492821	2.412964	2.144562	1.384279	1.281119	1.406373	1.255044	1.250178	1.447116	0.000000	0.000000	23864.000000		1
17561.029297	10388.113281	2.463907	8.841079	24264.148438	99998.000000	4126.535645	2493.875000	626.476929	269.278229	223.780746	934.200134	1190.594482	661.943054	4.542025	0.000000	4.244550	4.016537	0.391624	0.946505	4.384965	4.999991	3.615586	3.396875	2.796905	2.430201	2.349823	2.970440	3.075764	2.820821	0.657250	0.000000	23913.000000		1
14682.232422	4507.522461	2.260381	2.664350	14416.115234	99998.000000	2388.845947	1472.358765	364.282043	130.084442	87.053947	403.053894	569.902649	415.928528	2.964545	0.000000	4.166792	3.653938	0.354182	0.425591	4.158848	4.999991	3.378188	3.168014	2.561438	2.114225	1.939788	2.605363	2.755801	2.619019	0.471958	0.000000	23953.000000		1
10297.799805	3394.632080	2.340558	5.371873	8951.569336	99998.000000	1490.929077	923.693848	229.926651	100.721077	54.387901	246.612762	357.133942	233.053558	6.029460	0.000000	4.012744	3.530793	0.369319	0.730126	3.951899	4.999991	3.173457	2.965528	2.361589	2.003120	1.735502	2.392015	2.552831	2.367456	0.780278	0.000000	24028.000000		1
7207.789062	3388.005127	3.145414	2.232627	6513.960449	92791.398438	1076.921753	665.871704	162.519196	77.445015	41.217251	224.483841	300.525757	192.456131	1.604386	99998.000000	3.857802	3.529944	0.497678	0.348816	3.813845	4.967508	3.032184	2.823390	2.210905	1.888994	1.615079	2.351185	2.477882	2.284332	0.205309	4.999991	24070.000000		1
8215.354492	1998.975098	2.454656	1.696056	4916.259766	68257.078125	790.103210	505.742401	107.468292	41.963516	19.187023	111.384644	181.015457	135.413132	1.640444	99998.000000	3.914626	3.300807	0.389991	0.229440	3.691635	4.834148	2.897684	2.703929	2.031280	1.622872	1.283008	2.046825	2.257716	2.131661	0.214961	4.999991	24098.000000		1
5717.933105	2680.669434	1.865662	4.181550	5143.531250	75815.773438	870.391418	529.740051	124.601547	49.099289	51.020458	176.861664	252.132645	186.695709	1.908462	0.000000	3.757239	3.428243	0.270833	0.621337	3.711261	4.879760	2.939715	2.724063	2.095523	1.691075	1.707744	2.247634	2.401629	2.271134	0.280684	0.000000	24176.000000		1
3512.187256	757.168884	1.073141	1.844076	1816.248169	41244.468750	289.112854	190.343781	83.705002	50.055248	15.825747	71.055511	117.798820	117.804985	2.396434	0.000000	3.545578	2.879193	0.030657	0.265779	3.259175	4.615366	2.461067	2.279539	1.922751	1.699450	1.199364	1.851598	2.071141	2.071164	0.379565	0.000000	24219.000000		1
9099.740234	2012.037720	1.285919	3.577137	4940.395996	75575.617188	839.618774	512.554382	123.386559	55.340775	23.556681	124.653969	174.317581	100.859840	1.813704	0.000000	3.959029	3.303636	0.109214	0.553536	3.693762	4.878382	2.924082	2.709740	2.091268	1.743045	1.372114	2.095706	2.241341	2.003718	0.258566	0.000000	24287.000000		1
9392.525391	2447.671387	2.146282	4.307983	6090.636719	83592.242188	1008.715637	623.248291	157.434113	77.164398	41.689064	184.648102	261.266693	182.748520	1.251034	0.000000	3.972782	3.388753	0.331687	0.634274	3.784663	4.922166	3.003769	2.794661	2.197099	1.887417	1.620022	2.266345	2.417084	2.261854	0.097269	0.000000	24323.000000		1
4665.746094	407.358795	0.989880	3.432201	2735.960938	49643.906250	427.159485	279.830780	81.197922	21.274714	28.481411	78.518158	102.118011	74.845421	1.229538	0.000000	3.668921	2.609977	0.000000	0.535573	3.437110	4.695866	2.630590	2.446896	1.909545	1.327864	1.454561	1.894970	2.009102	1.874165	0.089742	0.000000	24361.000000		1
16690.042969	5337.032715	1.933504	7.771022	17649.275391	99998.000000	2962.523193	1804.838257	400.327881	188.317764	117.225243	490.554993	658.328857	370.116486	3.100459	0.000000	4.222457	3.727300	0.286345	0.890478	4.246727	4.999991	3.471662	3.256438	2.602416	2.274891	2.069021	2.690688	2.818443	2.568338	0.491426	0.000000	24392.000000		1
8942.271484	1426.284668	1.329091	3.426034	4101.952148	62930.832031	647.014648	416.317078	115.378082	44.128300	31.006992	112.306679	151.229630	96.286659	0.691203	0.000000	3.951448	3.154206	0.123555	0.534792	3.612991	4.798863	2.810914	2.619424	2.062123	1.644717	1.491460	2.050406	2.179637	1.983566	0.000000	0.000000	24422.000000		1
16219.596680	3308.321289	3.660398	5.297863	7167.422852	99998.000000	1209.069214	740.899048	212.787231	63.833393	61.150539	280.203918	373.576447	174.659882	1.755488	0.000000	4.210040	3.519608	0.563528	0.724101	3.855363	4.999991	3.082451	2.869759	2.327945	1.805048	1.786400	2.447474	2.572380	2.242193	0.244398	0.000000	24497.000000		1
4258.809570	783.022949	2.186371	2.710606	1893.634521	32698.017578	289.908447	201.025848	60.231586	16.201963	14.290046	49.028362	72.782402	44.738880	0.138800	0.000000	3.629288	2.893775	0.339724	0.433066	3.277296	4.514522	2.462261	2.303252	1.779824	1.209568	1.155034	1.690447	1.862026	1.650685	0.000000	0.000000	24574.000000		1
7555.983398	1330.574707	1.705307	3.188586	3708.374756	54342.976562	600.274414	385.797302	102.626823	47.523499	17.660572	98.457611	122.825317	68.918480	1.318254	99998.000000	3.878291	3.124039	0.231803	0.503598	3.569184	4.735143	2.778350	2.586359	2.011261	1.676908	1.247005	1.993249	2.089288	1.838336	0.119999	4.999991	24656.000000		1
8908.536133	1243.110596	2.636597	3.786831	4635.781250	66278.203125	750.794800	481.331543	99.459824	43.005821	42.527840	138.225510	169.997269	121.924866	0.037496	99998.000000	3.949806	3.094510	0.421044	0.578276	3.666123	4.821371	2.875521	2.682444	1.997648	1.633527	1.628673	2.140588	2.230442	2.086092	0.000000	4.999991	24716.000000		1
25613.818359	5848.655762	1.387682	8.452528	14811.378906	99998.000000	2468.011719	1517.729858	340.639038	114.789093	101.794212	509.291779	643.184631	416.329407	0.969280	99998.000000	4.408474	3.767056	0.142290	0.926987	4.170596	4.999991	3.392347	3.181195	2.532295	2.059901	2.007723	2.706967	2.808336	2.619437	0.000000	4.999991	24806.000000		1
7934.635742	1444.891968	1.591209	3.453787	3294.407471	53391.980469	525.006531	338.816559	85.647758	45.676338	19.227112	87.794044	98.223244	74.768333	0.632853	0.000000	3.899527	3.159835	0.201727	0.538296	3.517777	4.727476	2.720165	2.529965	1.932716	1.659691	1.283914	1.943465	1.992214	1.873718	0.000000	0.000000	24852.000000		1
9472.375977	4157.558105	3.666565	4.927814	8621.223633	99998.000000	1415.944946	875.858887	220.882034	110.829567	68.526840	278.187164	366.582520	235.588394	0.976291	99998.000000	3.976459	3.618838	0.564259	0.692654	3.935569	4.999991	3.151046	2.942434	2.344160	2.044656	1.835861	2.444337	2.564172	2.372154	0.000000	4.999991	24880.000000		1
9839.624023	1910.406982	2.056854	4.896977	6680.882812	95985.882812	1101.647217	696.801636	178.927780	91.802902	52.540741	208.907883	250.917648	173.343124	1.268761	99998.000000	3.992979	3.281126	0.313203	0.689928	3.824834	4.982207	3.042042	2.843109	2.252678	1.962856	1.720496	2.319955	2.399531	2.238907	0.103380	4.999991	24944.000000		1
7839.005859	3155.312256	2.100026	3.398280	7346.800781	99998.000000	1242.672729	754.297913	177.009689	87.926643	63.611362	246.153275	366.798401	178.267853	1.551321	99998.000000	3.894261	3.499042	0.322225	0.531259	3.866098	4.999991	3.094357	2.877543	2.247997	1.944121	1.803535	2.391206	2.564427	2.251073	0.190702	4.999991	24987.000000		1
10202.546875	2926.499023	2.796951	3.857757	8134.797852	99998.000000	1386.288574	828.498840	205.367752	119.716904	57.903362	244.645325	335.905487	204.877441	2.066283	0.000000	4.008708	3.466348	0.446685	0.586335	3.910347	4.999991	3.141854	2.918292	2.312532	2.078156	1.762704	2.388537	2.526217	2.311494	0.315190	0.000000	25012.000000		1
9925.891602	3337.623047	3.173167	3.663482	6627.935059	96526.625000	1093.672607	677.142761	149.709351	66.479240	51.264072	202.305603	270.323608	155.420425	0.261733	99998.000000	3.996769	3.523437	0.501493	0.563894	3.821378	4.984647	3.038887	2.830680	2.175249	1.822686	1.709813	2.306008	2.431884	2.191508	0.000000	4.999991	25048.000000		1
12248.326172	2376.893311	1.890332	4.785963	6696.255371	94302.117188	1096.426392	677.824280	146.687286	69.125092	38.392548	149.573669	201.750519	97.097679	0.967647	0.000000	4.088077	3.376010	0.276538	0.679969	3.825832	4.974522	3.039979	2.831117	2.166393	1.839636	1.584247	2.174855	2.304815	1.987209	0.000000	0.000000	25072.000000		1
3869.469238	2184.113525	1.369180	3.854673	4812.519531	70894.351562	784.814575	481.652252	100.425034	45.152103	21.542999	115.908485	138.392029	88.490967	1.458193	0.000000	3.587651	3.339275	0.136461	0.585988	3.682373	4.850612	2.894767	2.682734	2.001842	1.654678	1.333306	2.064115	2.141111	1.946899	0.163815	0.000000	25093.000000		1
10376.108398	2445.814941	2.211041	4.607106	4717.626953	70700.070312	746.252441	479.536804	108.048035	58.618790	33.063847	140.646240	189.101028	125.175125	0.183426	0.000000	4.016035	3.388424	0.344597	0.663428	3.673724	4.849420	2.872886	2.680822	2.033617	1.768037	1.519353	2.148128	2.276694	2.097518	0.000000	0.000000	25118.000000		1
6051.029297	2222.111328	2.260381	1.264333	2362.162354	40940.937500	364.636688	241.697281	61.610016	21.968555	17.571144	55.846508	69.535225	34.408356	0.054448	99998.000000	3.781829	3.346766	0.354182	0.101861	3.373310	4.612158	2.561860	2.383272	1.789651	1.341802	1.244800	1.746996	1.842205	1.536664	0.000000	4.999991	25143.000000		1
7329.303711	2099.002197	2.914133	4.286397	3743.674316	59638.621094	615.970642	383.441315	93.255341	47.557419	20.149149	83.868446	100.622398	85.320885	0.514835	99998.000000	3.865063	3.322013	0.464509	0.632092	3.573298	4.775527	2.789560	2.583699	1.969674	1.677218	1.304257	1.923599	2.002695	1.931055	0.000000	4.999991	25168.000000		1
7690.079590	2766.656494	1.279752	3.984190	6763.483887	98705.695312	1117.904663	698.287964	208.695099	97.649673	52.294041	228.794907	343.732025	145.737488	1.244803	0.000000	3.885931	3.441955	0.107126	0.600340	3.830170	4.994342	3.048405	2.844035	2.319512	1.989671	1.718452	2.359446	2.536220	2.163571	0.095101	0.000000	25283.000000		1
9376.237305	2371.820557	2.266548	3.197837	5042.819336	78863.039062	784.691223	518.055786	153.021286	65.819321	40.908878	215.781540	264.631042	160.588776	0.824998	99998.000000	3.972028	3.375082	0.355365	0.504856	3.702673	4.896873	2.894699	2.714376	2.184752	1.818353	1.611818	2.334014	2.422641	2.205715	0.000000	4.999991	25310.000000		1
5239.756348	1584.576050	2.704439	3.688152	3092.700195	46726.699219	526.751892	317.473999	87.935898	19.643415	14.530577	78.641502	121.388290	67.919350	0.081700	99998.000000	3.719311	3.199913	0.432077	0.566809	3.490338	4.669565	2.721606	2.501708	1.944166	1.293217	1.162283	1.895652	2.084177	1.831993	0.000000	4.999991	25345.000000		1
9599.993164	2003.014771	1.498697	0.656836	3988.094482	69002.078125	625.144775	404.768463	114.705833	58.831570	33.544910	148.688629	168.612671	115.143723	0.905825	99998.000000	3.982271	3.301684	0.175714	0.000000	3.600765	4.838862	2.795981	2.607207	2.059586	1.769610	1.525627	2.172278	2.226890	2.061240	0.000000	4.999991	25360.000000		1
6289.288086	993.102661	2.482410	4.668780	3411.453857	60989.210938	536.786377	354.081055	119.306770	52.944710	34.784573	145.860840	206.206528	162.852249	0.216673	0.000000	3.798601	2.996994	0.394873	0.669203	3.532939	4.785253	2.729801	2.549103	2.076665	1.723823	1.541387	2.163939	2.314302	2.211794	0.000000	0.000000	25425.000000		1
3162.361816	762.568481	0.403970	1.911918	1508.293579	37423.156250	253.131775	158.960571	72.014549	28.546169	20.815237	82.875481	93.020981	79.964432	0.983274	0.000000	3.500011	2.882279	0.000000	0.281469	3.178486	4.573141	2.403347	2.201289	1.857420	1.455548	1.318381	1.918426	1.968581	1.902897	0.000000	0.000000	25469.000000		1
8842.984375	3581.099609	3.450704	5.328701	8543.193359	99998.000000	1433.787476	878.110046	188.175903	81.651237	42.629604	235.267685	301.651337	192.440720	0.318827	0.000000	3.946599	3.554016	0.537908	0.726621	3.931620	4.999991	3.156485	2.943549	2.274564	1.911963	1.629711	2.371562	2.479505	2.284297	0.000000	0.000000	25506.000000		1
13720.253906	3546.922363	2.241878	4.107540	6760.443359	95086.328125	1150.746460	696.456238	173.922867	83.341125	57.289700	239.328964	327.126099	208.241791	2.427392	0.000000	4.137362	3.549852	0.350612	0.613582	3.829975	4.978118	3.060980	2.842894	2.240357	1.920859	1.758077	2.378995	2.514715	2.318568	0.385140	0.000000	25562.000000		1
6599.490723	2658.349365	0.619832	2.701355	6365.953125	90310.054688	1004.197937	649.571045	170.351898	56.352242	36.070492	191.250397	256.499207	193.905487	2.450813	0.000000	3.819510	3.424612	0.000000	0.431582	3.803864	4.955736	3.001819	2.812627	2.231347	1.750911	1.557152	2.281602	2.409086	2.287590	0.389310	0.000000	25600.000000		1
6099.175781	1682.087036	2.127780	2.775365	2710.495361	49441.613281	445.094513	282.014069	71.400887	39.000046	15.011641	81.188675	105.948013	57.453136	0.377626	99998.000000	3.785271	3.225848	0.327927	0.443320	3.433049	4.694093	2.648452	2.450271	1.853704	1.591065	1.176428	1.909495	2.025093	1.759314	0.000000	4.999991	25632.000000		1
1044.184814	537.471008	2.541001	3.709738	1059.316650	26415.175781	162.445190	116.879868	52.741184	22.190584	24.114838	53.172909	61.076530	50.110756	0.206460	0.000000	3.018777	2.730355	0.405005	0.569343	3.025026	4.421854	2.210707	2.067740	1.722150	1.346169	1.382284	1.725690	1.785874	1.699931	0.000000	0.000000	25687.000000		1
2971.761963	99.836044	1.316756	2.941887	1714.882568	36184.558594	283.691620	182.026932	51.430595	34.941845	19.520067	79.215080	109.959953	58.584869	0.997638	0.000000	3.473014	1.999287	0.119505	0.468626	3.234234	4.558523	2.452847	2.260136	1.711222	1.543346	1.290481	1.898808	2.041234	1.767785	0.000000	0.000000	25735.000000		0
7211.514160	1530.761719	1.686805	3.950269	3676.118896	65909.375000	615.575928	381.970398	114.838432	28.080524	35.540089	145.025146	189.591339	115.119049	1.465345	99998.000000	3.858027	3.184908	0.227065	0.596627	3.565390	4.818947	2.789282	2.582030	2.060087	1.448405	1.550719	2.161443	2.277818	2.061147	0.165940	4.999991	25811.000000		1
7328.499023	2015.303467	0.397802	1.856411	5221.253906	74334.968750	888.789001	536.527344	122.569366	64.058502	37.408836	195.243835	224.385162	119.716904	2.186712	0.000000	3.865015	3.304340	0.000000	0.268674	3.717775	4.871193	2.948799	2.729592	2.088382	1.806577	1.572974	2.290577	2.350994	2.078156	0.339792	0.000000	25851.000000		1
6097.828125	2320.581299	1.717642	4.018112	5572.482422	77617.195312	933.780762	576.110229	144.698273	41.016808	56.031532	221.147247	262.278137	173.145767	1.115991	0.000000	3.785175	3.365597	0.234933	0.604022	3.746049	4.889958	2.970245	2.760506	2.160463	1.612962	1.748433	2.344682	2.418762	2.238412	0.047661	0.000000	25923.000000		1
3553.478516	814.945801	2.137031	1.514116	1916.944580	38363.222656	315.503479	199.752258	62.994614	27.991096	17.716080	59.220119	63.984497	70.161224	0.147277	99998.000000	3.550654	2.911129	0.329811	0.180159	3.282609	4.583915	2.499004	2.300492	1.799303	1.447020	1.248368	1.772469	1.806075	1.846097	0.000000	4.999991	25954.000000		1
2586.985352	1079.869751	1.184156	2.075356	1605.776733	37446.535156	278.896423	171.610062	59.025845	42.034443	20.642548	69.945366	91.253998	63.031620	1.175020	0.000000	3.412794	3.033371	0.073409	0.317093	3.205685	4.573411	2.445443	2.234543	1.771042	1.623605	1.314763	1.844759	1.960252	1.799559	0.070045	0.000000	25991.000000		1
3133.473389	90.239449	0.801772	2.460824	1498.866699	30369.769531	232.615662	156.481232	52.953960	23.917479	13.731889	52.981716	67.854584	35.796040	1.492043	99998.000000	3.496026	1.955396	0.000000	0.391080	3.175763	4.482441	2.366639	2.194462	1.723898	1.378715	1.137730	1.724126	1.831579	1.553835	0.173781	4.999991	26012.000000		0
9803.513672	2784.838135	2.115445	4.884642	8924.549805	99998.000000	1561.781128	913.033386	233.155319	95.210434	50.027493	211.624649	297.013367	186.908493	0.777197	99998.000000	3.991382	3.444800	0.325402	0.688833	3.950586	4.999991	3.193620	2.960487	2.367645	1.978685	1.699209	2.325566	2.472776	2.271629	0.000000	4.999991	26049.000000		1
5299.244629	866.203735	2.019849	2.923384	2718.312744	44014.988281	452.341309	286.019867	81.247261	58.282661	16.510338	80.442406	102.256775	56.179554	1.449211	99998.000000	3.724214	2.937620	0.305319	0.465886	3.434299	4.643600	2.655466	2.456396	1.909809	1.765539	1.217756	1.905485	2.009692	1.749578	0.161132	4.999991	26135.000000		1
21315.517578	4417.514160	2.038351	4.625608	15257.226562	99998.000000	2531.903809	1561.821167	337.876007	183.143250	94.707787	434.267517	540.425232	321.945404	2.221849	0.000000	4.328696	3.645178	0.309279	0.665169	4.183475	4.999991	3.403447	3.193631	2.528757	2.262791	1.976386	2.637757	2.732736	2.507782	0.346715	0.000000	26149.000000		1
6977.998047	2454.057861	2.433070	3.885511	6055.309570	97666.210938	1005.523926	619.051331	192.539398	103.009209	65.973503	311.210907	384.067322	258.324799	0.876751	99998.000000	3.843731	3.389885	0.386155	0.589448	3.782136	4.989744	3.002392	2.791727	2.284520	2.012876	1.819370	2.493055	2.584407	2.412166	0.000000	4.999991	26183.000000		1
17066.203125	2875.703613	1.711475	4.526928	8114.013672	99998.000000	1321.940186	833.728882	213.289871	91.636383	58.362839	250.778885	318.192505	202.897675	2.982881	0.000000	4.232137	3.458744	0.233371	0.655804	3.909236	4.999991	3.121212	2.921025	2.328970	1.962068	1.766136	2.399291	2.502690	2.307277	0.474636	0.000000	26253.000000		1
6228.640137	1513.745728	1.911918	3.743659	3765.152588	66467.585938	599.034729	390.854645	127.080872	52.050426	37.011032	164.884430	215.167877	120.194885	0.040432	0.000000	3.794393	3.180053	0.281469	0.573296	3.575783	4.822610	2.777452	2.592015	2.104080	1.716424	1.568331	2.217180	2.332778	2.079886	0.000000	0.000000	26291.000000		1
5606.566895	1575.445068	2.405316	5.482887	3343.145996	57880.468750	575.351624	349.757660	89.092293	39.653797	25.826311	95.941277	123.253952	137.315796	0.293260	0.000000	3.748697	3.197403	0.381172	0.739009	3.524155	4.762532	2.759933	2.543767	1.949840	1.598285	1.412062	1.982005	2.090801	2.137721	0.000000	0.000000	26336.000000		1
13628.132812	3246.584717	2.383730	2.670518	7836.967285	99998.000000	1312.309692	807.791504	170.317978	81.540222	46.589127	219.719467	300.781708	185.153839	2.033295	99998.000000	4.134436	3.511427	0.377257	0.426595	3.894148	4.999991	3.118036	2.907299	2.231261	1.911372	1.668285	2.341869	2.478251	2.267533	0.308200	4.999991	26390.000000		1
6454.635254	1468.753906	2.420735	4.452919	3950.232422	61936.011719	650.567139	405.986542	118.415565	26.902536	33.057678	102.558983	139.940063	103.080132	0.306320	0.000000	3.809872	3.166949	0.383947	0.648645	3.596623	4.791943	2.813292	2.608512	2.073409	1.429793	1.519272	2.010974	2.145942	2.013175	0.000000	0.000000	26423.000000		1
10048.630859	4539.294434	1.973593	3.160832	10070.985352	99998.000000	1649.602905	1027.717651	250.516769	97.874786	52.223114	264.424438	344.959351	164.366364	1.307225	99998.000000	4.002107	3.656988	0.295258	0.499801	4.003072	4.999991	3.217379	3.011874	2.398837	1.990671	1.717863	2.422302	2.537768	2.215813	0.116350	4.999991	26440.000000		1
5771.883301	1489.097412	1.618963	5.223854	7524.498535	97873.031250	1208.615845	772.892883	151.050781	118.215126	47.760944	182.501831	225.350372	204.803421	1.188282	0.000000	3.761317	3.172923	0.209237	0.717991	3.876477	4.990663	3.082288	2.888119	2.179123	2.072673	1.679073	2.261267	2.352858	2.311337	0.074919	0.000000	26479.000000		1
7925.581543	837.037720	1.076225	3.694319	4935.974121	73886.343750	815.026001	502.837524	133.852768	56.114796	32.274410	160.900238	185.489975	130.639511	1.049844	99998.000000	3.899031	2.922745	0.031903	0.567534	3.693373	4.868564	2.911171	2.701428	2.126627	1.749077	1.508858	2.206557	2.268321	2.116075	0.021125	4.999991	26500.000000		1
3151.013672	734.734680	2.704439	3.410615	1325.890503	29520.300781	209.333435	145.404449	42.900974	57.610409	19.039003	62.750999	70.349335	70.919823	0.036452	0.000000	3.498450	2.866131	0.432077	0.532833	3.122508	4.470121	2.320839	2.162578	1.632467	1.760501	1.279644	1.797621	1.847260	1.850768	0.000000	0.000000	26574.000000		1
17068.056641	3604.760986	1.924253	5.735754	11316.630859	99998.000000	1906.475220	1158.153564	333.049957	122.742050	104.261208	477.082153	677.485046	306.609985	2.611593	99998.000000	4.232184	3.556876	0.284262	0.758591	4.053717	4.999991	3.280231	3.063766	2.522509	2.088993	2.018123	2.678593	2.830900	2.486586	0.416905	4.999991	26599.000000		1
8076.370605	1442.061035	1.557288	2.035268	2987.371826	51132.089844	479.203735	303.853119	69.510551	38.525146	20.963257	82.391335	82.696625	82.416000	0.963958	0.000000	3.907216	3.158984	0.192369	0.308622	3.475289	4.708694	2.680520	2.482664	1.842051	1.585744	1.321459	1.915882	1.917488	1.916012	0.000000	0.000000	26623.000000		1
6044.723145	1926.269775	3.191670	4.058200	3701.957520	65630.164062	658.183960	388.396881	127.524933	66.072189	49.608105	179.149796	221.773239	222.186462	0.329690	99998.000000	3.781376	3.284717	0.504018	0.608333	3.568431	4.817103	2.818347	2.589276	2.105595	1.820019	1.695553	2.253216	2.345909	2.346718	0.000000	4.999991	26684.000000		1
10048.443359	5448.170898	1.908834	7.447229	11611.922852	99998.000000	1917.252930	1188.485229	282.504395	106.154625	81.814674	378.331573	466.215057	303.396729	2.722569	99998.000000	4.002099	3.736251	0.280768	0.871995	4.064904	4.999991	3.282679	3.074994	2.451025	2.025939	1.912831	2.577873	2.668586	2.482011	0.434979	4.999991	26733.000000		1
21446.554688	5004.325195	1.174904	6.700964	14134.766602	99998.000000	2369.507812	1443.754028	353.760345	149.851196	108.054207	505.930511	635.355042	440.327057	1.973079	0.000000	4.331357	3.699346	0.070003	0.826137	4.150289	4.999991	3.374658	3.159493	2.548709	2.175660	2.033642	2.704091	2.803016	2.643775	0.295144	0.000000	26760.000000		1
4305.013184	1804.381836	1.594293	2.300469	2901.030273	56662.410156	507.327454	305.357971	100.795082	23.898975	25.089298	96.983582	128.305115	119.380775	1.388844	0.000000	3.633975	3.256328	0.202568	0.361816	3.462552	4.753295	2.705288	2.484809	2.003439	1.378379	1.399489	1.986698	2.108244	2.076934	0.142653	0.000000	26849.000000		1
27966.156250	11132.339844	1.831741	10.355195	25221.013672	99998.000000	4173.245117	2584.327148	588.809082	226.654800	156.592255	767.425415	1021.229431	545.038513	3.170601	0.000000	4.446633	4.046587	0.262864	1.015158	4.401762	4.999991	3.620474	3.412348	2.769974	2.355365	2.194770	2.885036	3.009123	2.736427	0.501142	0.000000	26896.000000		1
5689.017090	1912.778442	2.312804	3.962604	3734.740723	56181.582031	621.835938	388.776184	85.382561	92.080437	20.830656	97.190193	131.459778	62.402538	0.237894	99998.000000	3.755037	3.281665	0.364139	0.597981	3.572260	4.749594	2.793676	2.589700	1.931369	1.964167	1.318703	1.987622	2.118793	1.795202	0.000000	4.999991	27068.000000		1
5147.678711	1312.608765	1.504864	4.859972	4964.128418	72381.953125	830.438538	510.935425	132.298553	53.339428	36.320274	176.821579	222.676773	74.318108	0.932942	0.000000	3.711612	3.118135	0.177497	0.686634	3.695843	4.859630	2.919307	2.708366	2.121555	1.727048	1.560149	2.247535	2.347675	1.871095	0.000000	0.000000	27135.000000		1
9303.793945	3254.963379	1.674470	4.055117	7821.675293	99998.000000	1307.400391	797.806396	191.043777	84.531448	58.418346	278.233398	350.263397	272.380463	2.964525	0.000000	3.968660	3.512546	0.223877	0.608003	3.893300	4.999991	3.116409	2.901897	2.281133	1.927018	1.766549	2.444409	2.544395	2.435176	0.471955	0.000000	27182.000000		1
24012.607422	9490.964844	1.896499	8.424774	21455.093750	99998.000000	3624.620361	2204.953369	551.076477	269.783966	168.631165	827.203674	1092.223267	590.634644	3.420706	0.000000	4.380439	3.977310	0.277953	0.925558	4.331531	4.999991	3.559263	3.343400	2.741212	2.431016	2.226938	2.917613	3.038311	2.771319	0.534116	0.000000	27270.000000		1
6946.670410	1508.854858	2.951138	4.132210	3735.489990	65787.671875	606.892151	387.274414	138.296432	56.290565	38.670082	169.855408	249.323364	164.363281	0.563726	0.000000	3.841777	3.178648	0.469990	0.616182	3.572348	4.818144	2.783112	2.588019	2.140811	1.750436	1.587375	2.230079	2.396763	2.215805	0.000000	0.000000	27409.000000		1
19263.761719	3802.573730	3.025148	6.506689	9942.362305	99998.000000	1664.361694	1014.414368	280.752838	109.543655	85.657013	401.888245	496.922913	360.260864	3.514430	0.000000	4.284741	3.580078	0.480747	0.813360	3.997490	4.999991	3.221248	3.006215	2.448324	2.039587	1.932763	2.604105	2.696289	2.556617	0.545855	0.000000	27445.000000		1
9991.776367	2711.432861	1.779317	4.656446	8921.244141	99998.000000	1500.559570	917.976624	191.336731	67.848419	57.764595	237.429382	333.571106	186.078964	2.755938	0.000000	3.999643	3.433199	0.250253	0.668055	3.950425	4.999991	3.176253	2.962832	2.281798	1.831540	1.761662	2.375535	2.523188	2.269697	0.440269	0.000000	27504.000000		1
9855.101562	2900.549316	2.106194	5.186849	11392.774414	99998.000000	1889.437622	1169.976685	375.929352	158.325317	96.465515	427.437042	559.781860	326.870148	2.384765	99998.000000	3.993661	3.462480	0.323498	0.714904	4.056630	4.999991	3.276333	3.068177	2.575106	2.199550	1.984372	2.630872	2.748019	2.514375	0.377446	4.999991	27580.000000		1
14660.063477	6218.448730	1.538786	3.928683	11541.037109	99998.000000	1945.062012	1175.114136	287.348938	119.692238	70.805725	346.402527	501.693451	281.502167	2.080184	99998.000000	4.166136	3.793682	0.187178	0.594247	4.062245	4.999991	3.288934	3.070080	2.458410	2.078066	1.850068	2.539581	2.700438	2.449482	0.318102	4.999991	27655.000000		1
7317.554688	1382.100830	1.150235	2.615010	5230.094727	82711.625000	890.768799	523.424561	149.185120	72.301338	48.195751	186.926987	250.664795	172.621521	1.880014	99998.000000	3.864366	3.140540	0.060786	0.417473	3.718509	4.917567	2.949765	2.718854	2.173726	1.859146	1.683009	2.271672	2.399093	2.237095	0.274161	4.999991	27677.000000		1
19742.324219	2535.086182	1.942755	3.395196	8757.089844	99998.000000	1479.590210	889.029541	211.451965	49.925732	73.035271	303.516998	403.991364	238.770813	1.818731	0.000000	4.295398	3.403993	0.288418	0.530865	3.942360	4.999991	3.170141	2.948916	2.325212	1.698324	1.863533	2.482183	2.606372	2.377981	0.259768	0.000000	27708.000000		1
11430.336914	2348.112793	1.760815	2.769197	7150.980469	99998.000000	1190.841187	735.332947	221.437119	100.409615	63.013119	336.802856	428.938812	333.768463	2.672517	99998.000000	4.058059	3.370719	0.245714	0.442354	3.854366	4.999991	3.075854	2.866484	2.345250	2.001775	1.799431	2.527376	2.632395	2.523445	0.426920	4.999991	27760.000000		1
6116.827148	4005.166016	1.723810	4.391244	9105.638672	99998.000000	1514.615234	937.222229	243.492004	97.347466	57.909531	269.543427	323.783325	149.410233	2.008058	99998.000000	3.786526	3.602621	0.236489	0.642588	3.959311	4.999991	3.180302	2.971843	2.386485	1.988325	1.762750	2.430629	2.510254	2.174380	0.302776	4.999991	27825.000000		1
12799.693359	3362.274414	3.500043	4.912396	9662.454102	99998.000000	1584.350952	984.449646	270.169434	93.301598	66.032097	348.884949	434.239746	254.001389	3.098220	0.000000	4.107200	3.526633	0.544073	0.691293	3.985087	4.999991	3.199851	2.993193	2.431636	1.969889	1.819755	2.542682	2.637730	2.404836	0.491112	0.000000	27867.000000		1
13832.723633	4935.832031	3.278014	6.663960	14034.187500	99998.000000	2336.980469	1440.528442	306.239929	95.278275	97.412224	403.491791	547.702820	376.580017	0.959169	99998.000000	4.140908	3.693360	0.515611	0.823732	4.147187	4.999991	3.368655	3.158522	2.486062	1.978994	1.988613	2.605835	2.738545	2.575857	0.000000	4.999991	27908.000000		1
6729.624512	1455.432129	3.003561	3.737491	3047.958008	51507.597656	503.213745	317.831696	94.565933	49.494007	29.360277	137.460739	159.904190	142.885040	1.239411	0.000000	3.827991	3.162992	0.477637	0.572580	3.484009	4.711871	2.701752	2.502197	1.975735	1.694553	1.467760	2.138179	2.203860	2.154987	0.093215	0.000000	28014.000000		1
8101.123535	1846.579712	2.698272	3.786831	5350.520996	76063.437500	885.184143	539.564880	134.700790	49.867138	45.833611	191.253479	278.248840	170.943970	0.974805	99998.000000	3.908545	3.266368	0.431086	0.578276	3.728396	4.881176	2.947034	2.732044	2.129370	1.697814	1.661184	2.281609	2.444433	2.232854	0.000000	4.999991	28081.000000		1
11780.137695	3006.478760	2.479326	2.886379	7051.955566	96892.171875	1154.915649	724.953064	152.947281	69.340950	57.490143	218.452057	336.553070	154.045090	0.646730	99998.000000	4.071150	3.478058	0.394334	0.460353	3.848310	4.986289	3.062550	2.860310	2.184542	1.840990	1.759593	2.339356	2.527054	2.187648	0.000000	4.999991	28118.000000		1
20510.482422	6835.847168	2.707523	6.519024	23859.621094	99998.000000	3932.133789	2437.408691	560.370850	224.295731	124.219162	671.181885	834.487488	480.520508	3.566451	99998.000000	4.311976	3.834792	0.432572	0.814183	4.377664	4.999991	3.594628	3.386928	2.748476	2.350821	2.094189	2.826840	2.921420	2.681712	0.552236	4.999991	28146.000000		1
9082.923828	3638.191895	1.248914	3.811501	9742.197266	99998.000000	1622.502930	983.188416	228.708572	90.267204	64.061592	315.395538	407.368042	197.202011	1.390164	0.000000	3.958226	3.560886	0.096533	0.581096	3.988657	4.999991	3.210186	2.992637	2.359282	1.955530	1.806598	2.498856	2.609987	2.294911	0.143066	0.000000	28176.000000		1
7723.094238	3606.753174	1.501781	2.861710	7984.403809	99998.000000	1352.117676	811.593811	195.644714	93.400276	48.544216	243.566025	312.120605	199.706009	1.539949	99998.000000	3.887791	3.557117	0.176607	0.456626	3.902242	4.999991	3.131015	2.909339	2.291468	1.970348	1.686137	2.386617	2.494323	2.300391	0.187506	4.999991	28210.000000		1
13810.215820	2048.404297	1.177988	3.200921	6144.922852	92198.562500	1031.445801	620.016541	137.531662	48.497959	44.467514	199.829361	262.925720	133.707825	2.256668	99998.000000	4.140201	3.311416	0.071141	0.505275	3.788517	4.964724	3.013446	2.792403	2.138403	1.685723	1.648043	2.300659	2.419833	2.126157	0.353468	4.999991	28235.000000		1
3797.062988	897.818176	3.518546	3.435285	2554.402588	44291.621094	424.017151	275.800354	77.136642	41.309765	26.143938	107.727333	130.525406	96.083130	1.554784	0.000000	3.579448	2.953188	0.546363	0.535963	3.407289	4.646322	2.627383	2.440595	1.887261	1.616053	1.417371	2.032326	2.115695	1.982647	0.191670	0.000000	28289.000000		1
4411.340820	865.963196	0.453310	1.911918	2603.039307	51274.460938	427.628235	275.532043	101.994659	37.415001	29.779665	149.422562	209.866928	175.982803	1.494350	0.000000	3.644571	2.937500	0.000000	0.281469	3.415481	4.709901	2.631066	2.440172	2.008577	1.573046	1.473920	2.174416	2.321944	2.245470	0.174452	0.000000	28309.000000		1
7413.625488	1928.770630	1.483278	3.574053	4815.807129	82723.937500	787.232239	497.530396	133.384033	51.683460	38.990791	201.127609	224.900146	108.825142	0.806189	0.000000	3.870031	3.285280	0.171223	0.553161	3.682669	4.917631	2.896103	2.696820	2.125104	1.713352	1.590962	2.303472	2.351990	2.036729	0.000000	0.000000	28374.000000		1
6500.798828	4737.695801	3.672733	4.061284	7457.775391	99998.000000	1239.934326	765.158875	188.234497	74.564804	43.536224	206.114014	292.582062	182.668350	0.869167	0.000000	3.812967	3.675567	0.564989	0.608663	3.872609	4.999991	3.093399	2.883752	2.274699	1.872534	1.638851	2.314107	2.466248	2.261663	0.000000	0.000000	28434.000000		1
9804.402344	2453.425537	1.150235	3.768329	4911.621582	83162.257812	852.061707	507.546387	145.897842	40.427814	53.866749	218.152924	273.752747	157.680817	0.371762	0.000000	3.991421	3.389773	0.060786	0.576149	3.691225	4.919926	2.930471	2.705476	2.164049	1.606680	1.731321	2.338761	2.437358	2.197779	0.000000	0.000000	28502.000000		1
6792.804199	1620.338135	1.211909	2.849375	3330.863525	51700.105469	538.901855	348.533417	91.858414	39.360840	21.533749	98.044388	126.753998	99.953224	1.146873	99998.000000	3.832049	3.209606	0.083470	0.454750	3.522557	4.713491	2.731510	2.542244	1.963119	1.595064	1.333120	1.991423	2.102962	1.999797	0.059515	4.999991	28543.000000		1
4375.541504	1668.382812	2.029100	3.225591	2566.614258	43718.113281	411.259735	268.504211	71.120270	45.993965	23.091036	105.405273	107.822922	120.965820	0.155868	0.000000	3.641032	3.222296	0.307303	0.508609	3.409361	4.640661	2.614116	2.428951	1.851993	1.662701	1.363443	2.022862	2.032711	2.082663	0.000000	0.000000	28617.000000		1
3255.015869	961.398743	2.022933	3.324270	1552.730347	35923.359375	231.021378	163.191452	64.733841	36.394283	12.248610	68.813629	107.036575	76.390373	0.481860	0.000000	3.512553	2.982903	0.305981	0.521696	3.191096	4.555377	2.363652	2.212698	1.811131	1.561033	1.088087	1.837674	2.029532	1.883039	0.000000	0.000000	28649.000000		1
7865.458008	2510.866455	2.553336	2.719858	4545.387695	64057.226562	763.613892	467.849426	111.699188	78.450317	28.672604	103.083221	155.324844	64.332954	1.075666	0.000000	3.895724	3.399824	0.407108	0.434546	3.657571	4.806568	2.882874	2.670106	2.048050	1.894595	1.457467	2.013188	2.191241	1.808434	0.031677	0.000000	28673.000000		1
11255.162109	1409.638672	1.902667	6.041044	9532.724609	99998.000000	1602.754761	976.493652	266.848236	128.036835	61.073444	298.709442	383.848389	217.727371	3.218974	99998.000000	4.051352	3.149108	0.279363	0.781112	3.979217	4.999991	3.204867	2.989669	2.426264	2.107335	1.785852	2.475249	2.584160	2.337913	0.507717	4.999991	28714.000000		1
8059.903320	5478.418945	2.368311	5.032661	11160.306641	99998.000000	1841.534790	1140.193848	278.510956	114.252518	65.393761	295.440674	364.137115	235.492798	2.111973	0.000000	3.906330	3.738655	0.374439	0.701798	4.047676	4.999991	3.265180	3.056979	2.444842	2.057866	1.815536	2.470470	2.561265	2.371978	0.324688	0.000000	28751.000000		1
3805.278076	1484.561157	2.741444	4.560850	4656.078613	68298.210938	738.025024	479.814331	123.969383	37.334824	38.750259	164.856674	226.463608	160.181732	0.320458	0.000000	3.580386	3.171598	0.437979	0.659046	3.668020	4.834409	2.868071	2.681073	2.093314	1.572114	1.588275	2.217107	2.354998	2.204613	0.000000	0.000000	28901.000000		1
3135.169434	1039.340210	2.038351	3.506211	1253.749512	27324.373047	198.463257	129.066803	48.575054	41.078484	11.545518	48.920433	44.954742	74.049820	1.284240	44331.125000	3.496261	3.016758	0.309279	0.544838	3.098211	4.436550	2.297680	2.110815	1.686413	1.613614	1.062413	1.689490	1.652776	1.869524	0.108646	4.646709	28944.000000		1
7198.072266	1178.487793	3.037483	4.459086	3275.060059	52961.441406	536.206665	341.487061	98.994179	52.383469	37.467426	105.010559	149.114182	129.245651	0.432121	0.000000	3.857216	3.071325	0.482514	0.649246	3.515219	4.723960	2.729332	2.533374	1.995610	1.719194	1.573654	2.021233	2.173519	2.111416	0.000000	0.000000	29008.000000		1
14327.302734	4039.466553	2.044519	7.730933	16005.750977	99998.000000	2699.763916	1638.689575	406.600220	121.129257	114.027405	506.056946	653.838989	375.858429	1.499897	99998.000000	4.156165	3.606324	0.310591	0.888232	4.204276	4.999991	3.431326	3.214497	2.609168	2.083249	2.057009	2.704199	2.815471	2.575024	0.176062	4.999991	29054.000000		1
15608.053711	4158.276855	2.784616	4.573184	10684.695312	99998.000000	1768.234253	1088.501221	281.579254	153.021286	90.822273	390.271820	505.464874	274.847473	2.956155	0.000000	4.193349	3.618913	0.444765	0.660219	4.028762	4.999991	3.247540	3.036829	2.449601	2.184752	1.958192	2.591367	2.703691	2.439092	0.470727	0.000000	29117.000000		1
15665.183594	5583.090332	2.420735	4.002693	14463.548828	99998.000000	2329.721436	1455.857788	320.298706	123.799774	116.849030	522.086243	670.491150	445.920959	2.245738	99998.000000	4.194935	3.746875	0.383947	0.602352	4.160275	4.999991	3.367304	3.163119	2.505555	2.092720	2.067625	2.717742	2.826393	2.649258	0.351359	4.999991	29195.000000		1
6069.498047	1170.766113	2.248045	3.231758	3695.259521	56735.457031	610.857788	399.202301	103.141808	55.390114	36.770500	130.454483	177.385910	136.680557	0.619891	0.000000	3.783153	3.068470	0.351805	0.509439	3.567645	4.753855	2.785940	2.601193	2.013435	1.743432	1.565500	2.115459	2.248919	2.135707	0.000000	0.000000	29252.000000		1
10635.672852	2627.339355	2.161701	4.755125	9602.352539	99998.000000	1598.119873	989.266479	310.649689	149.061768	86.196663	391.141418	480.483490	249.048904	1.029181	0.000000	4.026765	3.419516	0.334796	0.677162	3.982378	4.999991	3.203609	2.995313	2.492271	2.173366	1.935490	2.592334	2.681679	2.396285	0.012492	0.000000	29302.000000		1
8502.058594	2404.239990	1.581958	3.635728	4555.563965	69287.882812	770.231567	473.344635	143.637466	57.490143	30.458088	153.530106	182.363052	94.602936	1.754969	99998.000000	3.929524	3.380978	0.199195	0.560591	3.658542	4.840657	2.886621	2.675178	2.157268	1.759593	1.483703	2.186193	2.260937	1.975905	0.244269	4.999991	29397.000000		1
24631.197266	2333.613037	1.754647	6.593033	14464.070312	99998.000000	2389.080322	1483.962891	333.382996	132.002518	87.679947	429.666565	566.060364	296.436737	2.223285	99998.000000	4.391486	3.368029	0.244190	0.819085	4.160291	4.999991	3.378231	3.171423	2.522943	2.120582	1.942900	2.633132	2.752863	2.471932	0.346995	4.999991	29482.000000		1
7212.723145	1107.241089	1.890332	3.111492	4116.328613	62501.925781	663.071655	424.205261	107.548470	58.584869	37.233063	133.485794	174.160309	155.926163	0.815888	99998.000000	3.858099	3.044242	0.276538	0.492969	3.614510	4.795893	2.821560	2.627576	2.031604	1.767785	1.570929	2.125435	2.240949	2.192919	0.000000	4.999991	29524.000000		1
13241.034180	7641.837891	2.587257	5.680247	14660.082031	99998.000000	2439.653564	1503.822266	357.260376	115.729630	105.809242	490.712250	652.947754	388.384552	2.060481	99998.000000	4.121922	3.883198	0.412840	0.754367	4.166136	4.999991	3.387328	3.177197	2.552985	2.063445	2.024523	2.690827	2.814878	2.589262	0.313969	4.999991	29593.000000		1
9252.480469	2714.242188	2.328223	6.525191	7924.406738	99998.000000	1320.799194	816.287231	281.977081	127.484840	82.249481	309.638214	383.132965	216.638809	3.093221	0.000000	3.966258	3.433649	0.367025	0.814593	3.898967	4.999991	3.120837	2.911843	2.450214	2.105458	1.915133	2.490855	2.583349	2.335736	0.490411	0.000000	29669.000000		1
5914.012695	193.362747	2.346725	3.052901	3017.515381	51113.992188	497.366974	313.045746	82.958740	34.611885	28.382732	103.363838	134.728546	71.743179	0.089330	0.000000	3.771882	2.286373	0.370462	0.484713	3.479650	4.708540	2.696677	2.495608	1.918862	1.539225	1.453054	2.014369	2.129460	1.855781	0.000000	0.000000	29716.000000		0
3499.960205	861.917297	1.655968	2.133947	1785.348999	38938.175781	294.901031	189.952133	65.369095	31.521978	18.255733	66.025932	101.427254	81.453873	0.771939	99998.000000	3.544063	2.935466	0.219052	0.329184	3.251723	4.590375	2.469676	2.278644	1.815372	1.498613	1.261399	1.819715	2.006155	1.910912	0.000000	4.999991	29802.000000		1
4939.952148	1621.257202	3.833087	2.177119	2070.921875	35707.128906	335.649536	215.491669	52.247787	15.813413	13.244658	60.324097	60.388855	42.916393	0.889120	0.000000	3.693723	3.209852	0.583549	0.337882	3.316164	4.552755	2.525886	2.333431	1.718068	1.199026	1.122041	1.780491	1.780957	1.632623	0.000000	0.000000	29829.000000		1
7008.033691	1571.726074	3.876260	3.466122	5291.788086	74229.804688	870.539429	546.925720	123.377304	70.512772	38.059505	151.760040	170.521500	152.805420	0.423578	0.000000	3.845596	3.196377	0.588413	0.539844	3.723603	4.870578	2.939788	2.737928	2.091235	1.848268	1.580463	2.181157	2.231779	2.184139	0.000000	0.000000	30032.000000		1
10403.708008	3853.587891	2.001346	5.637074	9773.009766	99998.000000	1608.419556	999.923889	238.835571	100.283188	58.628040	273.610901	336.263214	187.290878	1.175176	99998.000000	4.017188	3.585865	0.301322	0.751054	3.990028	4.999991	3.206399	2.999967	2.378099	2.001228	1.768105	2.437133	2.526679	2.272517	0.070103	4.999991	30047.000000		1
8038.171875	2652.311279	1.933504	2.476242	5889.996582	83038.929688	939.868042	596.968628	138.126831	41.334435	38.494312	144.932632	187.972382	139.286316	1.447029	99998.000000	3.905157	3.423625	0.286345	0.393793	3.770115	4.919282	2.973067	2.775952	2.140278	1.616312	1.585397	2.161166	2.274094	2.143909	0.160477	4.999991	30068.000000		1
12542.817383	2703.791260	2.192538	5.606237	8283.973633	99998.000000	1370.290161	841.401184	217.718124	123.627083	58.217903	295.160065	360.902283	229.214294	0.535452	99998.000000	4.098395	3.431973	0.340947	0.748671	3.918239	4.999991	3.136812	2.925003	2.337895	2.092114	1.765057	2.470057	2.557390	2.360242	0.000000	4.999991	30098.000000		1
4841.836914	1916.593018	1.239663	2.867877	2615.806152	47964.589844	405.924866	276.966003	104.748436	56.608192	30.914480	122.723549	186.658707	162.266327	0.776388	99998.000000	3.685010	3.282530	0.093304	0.457561	3.417606	4.680921	2.608446	2.442426	2.020148	1.752879	1.490162	2.088928	2.271048	2.210228	0.000000	4.999991	30168.000000		1
11151.826172	1498.700073	1.717642	3.478457	6574.765137	97825.820312	1125.114380	675.394287	158.377731	56.080872	44.556942	252.012375	313.653229	187.923035	0.444623	99998.000000	4.047346	3.175715	0.234933	0.541387	3.817880	4.990454	3.051197	2.829557	2.199694	1.748815	1.648915	2.401422	2.496450	2.273980	0.000000	4.999991	30193.000000		1
8568.519531	1487.287231	3.487709	5.242356	5118.694824	70452.164062	811.260742	523.202515	111.606674	73.152451	25.249653	128.419220	187.383392	70.814980	1.695745	99998.000000	3.932906	3.172395	0.542540	0.719526	3.709159	4.847894	2.909160	2.718670	2.047690	1.864229	1.402255	2.108630	2.272731	1.850125	0.229361	4.999991	30216.000000		1
18421.878906	4415.950684	1.674470	7.166609	13313.607422	99998.000000	2208.339355	1355.463501	346.356293	141.543610	109.303123	454.416656	658.446045	256.961792	1.468723	99998.000000	4.265334	3.645024	0.223877	0.855314	4.124296	4.999991	3.344066	3.132088	2.539523	2.150890	2.038633	2.657454	2.818520	2.409868	0.166940	4.999991	30237.000000		1
10702.195312	5826.098145	3.274930	5.112839	14686.750000	99998.000000	2461.014648	1483.925903	363.344604	146.292572	101.809631	503.500519	634.312744	406.264069	2.229001	99998.000000	4.029473	3.765378	0.515202	0.708662	4.166926	4.999991	3.391114	3.171412	2.560319	2.165222	2.007789	2.702000	2.802304	2.608809	0.348110	4.999991	30286.000000		1
18381.611328	6488.463867	3.638812	3.691235	14314.074219	99998.000000	2324.731934	1438.921875	333.845551	158.057022	76.637077	349.227234	469.218597	263.092255	3.544047	0.000000	4.264384	3.812142	0.560960	0.567172	4.155763	4.999991	3.366373	3.158037	2.523546	2.198814	1.884439	2.543108	2.671375	2.420108	0.549500	0.000000	30308.000000		1
4222.286133	1541.178589	0.885033	2.429986	4321.465332	62020.437500	723.802795	450.648315	102.830353	27.611797	30.606108	103.218903	113.762207	42.802296	0.706640	0.000000	3.625548	3.187853	0.000000	0.385604	3.635631	4.792535	2.859620	2.653838	2.012121	1.441095	1.485808	2.013759	2.055998	1.631467	0.000000	0.000000	30357.000000		1
10780.772461	3589.212891	3.015897	3.364359	9159.474609	99998.000000	1542.008179	939.849548	236.532013	106.836128	86.690063	385.421082	469.190857	328.714203	4.420483	0.000000	4.032650	3.554999	0.479416	0.526902	3.961871	4.999991	3.188087	2.973058	2.373890	2.028718	1.937969	2.585935	2.671350	2.516819	0.645470	0.000000	30384.000000		1
22573.580078	7595.665039	2.963473	8.844163	24864.152344	99998.000000	4137.020508	2548.811768	617.635864	218.189941	133.741745	678.333069	871.066772	548.486084	3.669390	0.000000	4.353601	3.880566	0.471801	0.946657	4.395574	4.999991	3.616688	3.406338	2.790733	2.338835	2.126267	2.831443	2.940052	2.739166	0.564594	0.000000	30520.000000		1
9836.164062	1506.939819	2.729109	3.052901	6636.101074	99998.000000	1140.227783	683.288635	220.265289	123.158356	46.401016	268.004639	345.332489	198.167221	1.073776	0.000000	3.992826	3.178096	0.436021	0.484713	3.821913	4.999991	3.056992	2.834604	2.342946	2.090464	1.666528	2.428142	2.538237	2.297032	0.030914	0.000000	30648.000000		1
19012.898438	4892.570312	2.642764	4.684199	12124.110352	99998.000000	2048.731201	1234.090698	260.249054	112.969688	78.209785	338.770294	500.611053	354.081055	1.354357	99998.000000	4.279048	3.689537	0.422058	0.670635	4.083650	4.999991	3.311485	3.091347	2.415389	2.052962	1.893261	2.529905	2.699500	2.549103	0.131733	4.999991	30779.000000		1
19127.791016	11071.744141	1.995179	9.479413	29198.615234	99998.000000	4839.153809	2988.068848	681.524780	279.981903	216.752914	977.156616	1250.937134	678.456421	2.312465	99998.000000	4.281665	4.044216	0.299982	0.976781	4.465362	4.999991	3.684769	3.475391	2.833482	2.447130	2.335965	2.989964	3.097235	2.831522	0.364075	4.999991	30893.000000		1
7383.210449	1694.576172	0.903535	2.174036	3971.423828	68393.460938	660.092773	414.941711	151.584259	76.334869	47.403233	150.949005	187.990875	107.169174	2.236007	0.000000	3.868245	3.229061	0.000000	0.337267	3.598946	4.835014	2.819605	2.617987	2.180654	1.882723	1.675808	2.178830	2.274137	2.030070	0.349473	0.000000	30990.000000		1
5946.212891	1814.545898	2.889463	4.119875	3810.202881	62166.750000	613.272400	394.046295	118.171951	60.848331	37.985493	155.435852	210.286316	147.294785	0.366419	99998.000000	3.774240	3.258768	0.460817	0.614884	3.580948	4.793558	2.787653	2.595547	2.072514	1.784249	1.579618	2.191551	2.322811	2.168187	0.000000	4.999991	31014.000000		1
7436.722656	1045.449097	2.405316	3.607974	3605.248291	59482.441406	586.736816	371.168060	91.352676	43.690411	20.488359	114.650322	124.367188	93.801163	1.314588	99998.000000	3.871382	3.019303	0.381172	0.557263	3.556935	4.774389	2.768443	2.569571	1.960721	1.640386	1.311507	2.059375	2.094706	1.972208	0.118790	4.999991	31055.000000		1
10062.412109	2728.217529	2.223376	2.904882	7056.691895	99998.000000	1187.862305	721.992676	187.182938	81.660484	59.337299	249.437454	315.213593	205.962906	0.941742	0.000000	4.002702	3.435879	0.347013	0.463128	3.848601	4.999991	3.074766	2.858533	2.272266	1.912012	1.773328	2.396962	2.498605	2.313789	0.000000	0.000000	31125.000000		1
8272.924805	1318.002319	3.589472	2.306637	4567.029297	74302.453125	728.206421	462.150665	107.277107	56.682201	27.812241	187.004089	230.342957	125.079529	1.836727	99998.000000	3.917659	3.119916	0.555031	0.362979	3.659634	4.871003	2.862255	2.664783	2.030507	1.753447	1.444236	2.271851	2.362375	2.097186	0.264045	4.999991	31141.000000		1
25664.609375	9840.281250	1.486362	5.507557	25799.541016	99998.000000	4267.968262	2629.806152	625.505554	279.957214	172.427246	833.414307	1098.776245	752.034424	4.070665	99998.000000	4.409335	3.993007	0.172125	0.740959	4.411612	4.999991	3.630221	3.419924	2.796231	2.447092	2.236606	2.920861	3.040909	2.876238	0.609665	4.999991	31163.000000		1
6364.503906	844.987610	1.995179	3.040566	3163.558350	47185.839844	496.734802	332.112488	73.090775	41.673645	27.580959	90.331963	115.251656	67.536964	1.172243	0.000000	3.803765	2.926850	0.299982	0.482955	3.500176	4.673812	2.696125	2.521285	1.863863	1.619861	1.440609	1.955841	2.061647	1.829542	0.069018	0.000000	31207.000000		1
6222.855469	4419.589844	1.600460	6.374088	7118.690430	97488.000000	1185.500244	734.050110	196.915222	65.686722	43.193928	192.653488	248.213211	152.139328	1.515942	0.000000	3.793990	3.645382	0.204245	0.804418	3.852400	4.988951	3.073902	2.865726	2.294279	1.817478	1.635423	2.284777	2.394825	2.182241	0.180683	0.000000	31275.000000		1
7936.001465	773.124146	2.457740	4.570101	4152.587402	59344.597656	662.251404	431.396545	101.741791	82.329659	26.458479	113.315063	132.650101	59.759773	0.086084	0.000000	3.899602	2.888249	0.390536	0.659926	3.618319	4.773381	2.821023	2.634877	2.007499	1.915556	1.422565	2.054288	2.122708	1.776409	0.000000	0.000000	31359.000000		1
6188.292969	1494.592529	0.826442	3.657314	3355.335938	51116.437500	543.558289	348.727692	111.834869	54.067192	22.372524	88.157921	141.395584	120.642029	1.143759	99998.000000	3.791571	3.174523	0.000000	0.563162	3.525736	4.708560	2.735246	2.542486	2.048577	1.732934	1.349715	1.945261	2.150436	2.081499	0.058335	4.999991	31499.000000		1
17031.736328	4959.786621	1.094727	6.636206	14157.555664	99998.000000	2373.097412	1448.641846	326.022125	127.734627	90.183937	391.866089	576.455627	327.665741	1.919964	99998.000000	4.231259	3.695463	0.039306	0.821920	4.150988	4.999991	3.375316	3.160961	2.513247	2.106309	1.955129	2.593138	2.760766	2.515431	0.283293	4.999991	31539.000000		1
13608.480469	5045.193848	1.131732	6.185980	16498.242188	99998.000000	2823.027100	1682.823975	403.969788	176.402191	121.838516	618.816956	796.301514	472.169739	2.989322	99998.000000	4.133810	3.702878	0.053744	0.791408	4.217438	4.999991	3.450715	3.226039	2.606349	2.246504	2.085785	2.791562	2.901078	2.674098	0.475573	4.999991	31564.000000		1
7348.068359	1006.593994	3.358191	3.281098	4595.874512	65119.121094	740.473511	476.742920	122.578613	50.314281	35.222466	118.501915	156.570663	89.366753	1.054651	99998.000000	3.866173	3.002854	0.526105	0.516019	3.662368	4.813708	2.869509	2.678284	2.088415	1.701691	1.546820	2.073725	2.194710	1.951176	0.023109	4.999991	31642.000000		1
3372.259521	2321.666748	1.470943	3.040566	4853.888184	70191.335938	782.116333	502.307129	126.612144	44.442844	41.211086	167.687546	228.591385	119.784744	1.286527	0.000000	3.527921	3.365800	0.167596	0.482955	3.686090	4.846283	2.893271	2.700969	2.102475	1.647802	1.615014	2.224501	2.359060	2.078402	0.109419	0.000000	31779.000000		1
11871.981445	4639.167480	2.001346	4.070535	10627.306641	99998.000000	1722.823120	1090.718384	259.095734	106.780624	79.002304	327.841522	445.180847	255.376740	1.265915	0.000000	4.074523	3.666440	0.301322	0.609652	4.026423	4.999991	3.236241	3.037713	2.413460	2.028492	1.897640	2.515664	2.648536	2.407181	0.102405	0.000000	31893.000000		1
4389.270508	1674.753906	2.001346	3.947186	4802.127441	69351.992188	785.613281	493.570892	128.372955	64.860275	42.315063	145.617233	159.598892	102.583656	1.966851	99998.000000	3.642392	3.223951	0.301322	0.596288	3.681434	4.841059	2.895209	2.693350	2.108474	1.811979	1.626495	2.163213	2.203030	2.011078	0.293771	4.999991	31933.000000		1
6561.351074	2679.710449	1.803987	3.805334	6671.107422	99639.789062	1139.225586	680.238831	200.856247	112.463951	64.653664	294.056061	377.384857	249.850677	0.597022	99998.000000	3.816993	3.428088	0.256233	0.580393	3.824198	4.998433	3.056610	2.832661	2.302885	2.051013	1.810593	2.468430	2.576784	2.397681	0.000000	4.999991	31949.000000		1
4379.605957	962.033997	1.899583	2.849375	2436.720947	39417.421875	384.064240	258.540649	65.258080	32.277493	16.920475	59.994137	77.827400	73.192543	0.174687	0.000000	3.641435	2.983191	0.278658	0.454750	3.386806	4.595688	2.584404	2.412529	1.814634	1.508900	1.228413	1.778109	1.891132	1.864467	0.000000	0.000000	32020.000000		1
12833.404297	4569.185059	1.936588	5.452050	10931.477539	99998.000000	1815.884277	1120.939087	294.250366	113.900978	79.973679	342.914825	432.451202	326.083801	1.505663	0.000000	4.108342	3.659839	0.287037	0.736560	4.038679	4.999991	3.259088	3.049582	2.468717	2.056527	1.902947	2.535186	2.635937	2.513329	0.177728	0.000000	32073.000000		1
1610.858765	542.219971	1.973593	1.082392	956.779297	28952.236328	135.299042	104.942711	55.427120	37.418087	16.226633	60.043476	75.724289	84.676384	0.691520	99998.000000	3.207057	2.734175	0.295258	0.034385	2.980812	4.461682	2.131295	2.020952	1.743722	1.573082	1.210228	1.778466	1.879235	1.927762	0.000000	4.999991	32117.000000		1
12016.787109	3184.003418	1.489446	5.402710	8108.475098	99998.000000	1336.708252	835.603760	214.042313	102.975288	55.161919	284.632172	429.302704	179.146713	1.752026	0.000000	4.079788	3.502974	0.173025	0.732612	3.908939	4.999991	3.126037	2.922000	2.330500	2.012733	1.741639	2.454284	2.632764	2.253209	0.243541	0.000000	32210.000000		1
5293.552246	1334.919678	2.627345	4.132210	2263.060303	42084.867188	396.982025	231.496262	82.952576	43.317280	8.705395	61.215298	82.952576	55.868095	0.441635	0.000000	3.723747	3.125455	0.419517	0.616182	3.354696	4.624126	2.598771	2.364544	1.918830	1.636661	0.939788	1.786860	1.918830	1.747164	0.000000	0.000000	32236.000000		1
13772.242188	4405.830078	1.840992	5.171430	8889.494141	99998.000000	1407.325806	912.657166	261.183411	110.712387	67.669563	300.448669	436.688232	231.853989	1.498891	0.000000	4.139005	3.644028	0.265052	0.713611	3.948877	4.999991	3.148395	2.960308	2.416946	2.044196	1.830393	2.477770	2.640172	2.365215	0.175770	0.000000	32325.000000		1
13457.519531	4705.332031	3.055985	4.613273	9802.949219	99998.000000	1589.531616	1006.082092	323.437927	107.511467	93.980019	455.443542	577.738464	316.851074	0.956464	99998.000000	4.128965	3.672590	0.485151	0.664009	3.991357	4.999991	3.201269	3.002633	2.509791	2.031455	1.973036	2.658435	2.761731	2.500855	0.000000	4.999991	32399.000000		1
10012.403320	3221.902588	2.272716	5.125174	10576.823242	99998.000000	1796.530640	1082.441650	248.537003	96.413094	79.726982	351.771332	457.062500	231.533279	1.642539	99998.000000	4.000538	3.508112	0.356545	0.709709	4.024355	4.999991	3.254435	3.034405	2.395391	1.984136	1.901605	2.546260	2.659976	2.364614	0.215516	4.999991	32443.000000		1
10448.693359	4125.089355	3.089906	6.639289	11770.902344	99998.000000	1967.594971	1206.759521	326.123871	119.297516	93.514381	417.464203	552.377808	294.299683	0.980660	0.000000	4.019062	3.615433	0.489945	0.822122	4.070810	4.999991	3.293936	3.081621	2.513383	2.076631	1.970878	2.620619	2.742236	2.468790	0.000000	0.000000	32502.000000		1
4537.906738	1127.621460	3.216340	2.599592	1902.358398	34294.683594	315.327698	202.157578	49.728371	7.555160	15.538960	48.738491	71.030838	40.634426	0.837736	0.000000	3.656856	3.052163	0.507362	0.414905	3.279292	4.535227	2.498762	2.305690	1.696604	0.878244	1.191422	1.687872	1.851447	1.608894	0.000000	0.000000	32549.000000		1
18822.761719	6072.137695	3.241009	4.184633	15786.331055	99998.000000	2638.298828	1609.156494	371.655273	157.313843	75.647194	412.712189	504.650757	214.998260	2.392011	99998.000000	4.274683	3.783342	0.510680	0.621657	4.198281	4.999991	3.421324	3.206598	2.570140	2.196767	1.878793	2.615647	2.702991	2.332435	0.378763	4.999991	32590.000000		1
7618.333496	1351.892578	2.177119	3.512378	3858.512695	59110.566406	661.270752	405.813843	112.476288	54.989231	25.468597	108.183723	141.198227	79.748566	0.553278	99998.000000	3.881860	3.130942	0.337882	0.545601	3.586420	4.771665	2.820379	2.608327	2.051061	1.740278	1.406005	2.034162	2.149829	1.901723	0.000000	4.999991	32650.000000		1
8779.166992	4782.851074	2.112361	4.138377	11503.653320	99998.000000	1943.615723	1181.176758	290.700958	128.514816	63.753216	335.618713	423.779724	227.240707	2.393179	99998.000000	3.943453	3.679687	0.324768	0.616830	4.060836	4.999991	3.288610	3.072315	2.463446	2.108953	1.804502	2.525846	2.627140	2.356486	0.378975	4.999991	32684.000000		1
11817.423828	2493.054688	1.871829	4.903145	8232.688477	99998.000000	1377.758911	844.543518	201.867706	81.595726	76.741920	291.582916	396.522552	178.671829	0.804256	99998.000000	4.072523	3.396732	0.272266	0.690475	3.915542	4.999991	3.139173	2.926622	2.305067	1.911667	1.885033	2.464762	2.598268	2.252056	0.000000	4.999991	32723.000000		1
6207.529297	78.388641	2.081524	1.766982	2631.699707	54471.656250	431.970123	267.366302	102.312286	30.701702	22.304682	112.457787	184.022110	77.855156	0.656448	0.000000	3.792919	1.894253	0.318381	0.247232	3.420236	4.736171	2.635454	2.427107	2.009928	1.487162	1.348396	2.050990	2.264870	1.891287	0.000000	0.000000	32745.000000		0
6347.031250	583.030151	3.752910	3.099157	3359.841309	50163.710938	518.583069	341.335968	77.589951	30.137379	21.876043	57.887943	89.616531	62.248352	1.790137	99998.000000	3.802571	2.765691	0.574368	0.491244	3.526319	4.700390	2.714818	2.533182	1.889805	1.479105	1.339969	1.762588	1.952388	1.794128	0.252886	4.999991	32770.000000		1
6775.948730	733.649231	1.655968	2.954222	4363.142090	69973.671875	768.840820	448.471222	102.355453	58.473854	26.409138	102.111839	131.817490	109.346291	0.462294	0.000000	3.830970	2.865489	0.219052	0.470443	3.639799	4.844934	2.885836	2.651735	2.010111	1.766962	1.421754	2.009076	2.119973	2.038804	0.000000	0.000000	32810.000000		1
3127.792969	1683.449951	2.642764	5.091253	2163.770020	44916.031250	335.341156	225.063583	68.903061	32.194233	27.278753	114.539307	136.430771	138.148407	0.347826	0.000000	3.495238	3.226200	0.422058	0.706825	3.335211	4.652401	2.525487	2.352305	1.838238	1.507778	1.435825	2.058954	2.134912	2.140346	0.000000	0.000000	32855.000000		1
16206.345703	6359.837891	2.655099	6.959998	12106.857422	99998.000000	2068.639893	1244.603149	345.708710	140.408798	117.700142	488.303864	635.527710	378.683105	1.238412	0.000000	4.209685	3.803446	0.424081	0.842609	4.083032	4.999991	3.315685	3.095031	2.538710	2.147394	2.070777	2.688690	2.803134	2.578276	0.092865	0.000000	32911.000000		1
4647.376465	1859.432739	1.911918	3.191670	3539.632568	53794.492188	586.662781	370.446442	80.874130	35.314976	32.046211	128.961960	176.944931	107.637901	0.049748	0.000000	3.667208	3.269381	0.281469	0.504018	3.548958	4.730738	2.768389	2.568725	1.907810	1.547959	1.505777	2.110462	2.247838	2.031965	0.000000	0.000000	32975.000000		1
9837.148438	6902.687012	1.045387	7.660007	17249.234375	99998.000000	2906.041504	1768.283691	435.772369	177.755951	131.003387	589.728027	768.461548	473.745544	2.214008	99998.000000	3.992869	3.839018	0.019277	0.884229	4.236770	4.999991	3.463302	3.247552	2.639260	2.249824	2.117283	2.770652	2.885622	2.675545	0.345179	4.999991	33085.000000		1
2963.787598	0.000000	1.424687	1.831741	1973.232056	36834.218750	302.372925	199.789261	57.437717	26.384468	11.554770	49.938065	69.751083	48.855675	0.165234	0.000000	3.471847	0.000000	0.153720	0.262864	3.295178	4.566251	2.480543	2.300572	1.759197	1.421348	1.062761	1.698432	1.843551	1.688915	0.000000	0.000000	33120.000000		0
19312.244141	5832.361328	3.506211	5.156011	15786.518555	99998.000000	2643.491943	1605.175415	450.124084	174.129471	120.401497	553.574280	765.279114	429.611053	2.845935	0.000000	4.285833	3.765844	0.544838	0.712314	4.198287	4.999991	3.422178	3.205523	2.653332	2.240872	2.080632	2.743176	2.883820	2.633075	0.454225	0.000000	33148.000000		1
5642.162598	1438.228027	2.130863	2.621178	2342.987793	41116.917969	356.578888	248.873138	58.554031	22.474289	18.977327	61.745701	128.443893	101.232979	0.560455	0.000000	3.751446	3.157828	0.328556	0.418496	3.369770	4.614020	2.552156	2.395978	1.767557	1.351686	1.278235	1.790607	2.108713	2.005322	0.000000	0.000000	33193.000000		1
8938.595703	1827.781250	1.791652	3.959521	6737.599121	91894.445312	1106.682861	682.897034	147.378036	49.139378	42.743702	194.315628	258.287781	154.362717	2.503710	99998.000000	3.951269	3.261924	0.253254	0.597643	3.828505	4.963289	3.044023	2.834355	2.168433	1.691430	1.630872	2.288508	2.412104	2.188542	0.398584	4.999991	33245.000000		1
16077.442383	3629.412598	2.914133	7.052511	12358.551758	99998.000000	2078.661865	1251.189941	293.917297	102.346207	97.803856	467.420776	654.875122	360.418121	2.947708	0.000000	4.206217	3.559836	0.464509	0.848344	4.091968	4.999991	3.317784	3.097323	2.468225	2.010072	1.990356	2.669708	2.816159	2.556807	0.469484	0.000000	33268.000000		1
6814.405762	2150.682617	1.945839	2.809286	5304.604004	72923.406250	831.095337	522.681396	102.626823	33.797775	25.030708	162.525360	229.238968	175.575745	1.362352	99998.000000	3.833428	3.332576	0.289107	0.448596	3.724653	4.862867	2.919651	2.718237	2.011261	1.528888	1.398473	2.210921	2.360288	2.244465	0.134289	4.999991	33298.000000		1
23700.910156	5377.534668	1.643633	4.517677	11868.237305	99998.000000	2021.036133	1228.191528	276.068634	139.064285	92.428902	410.155762	534.855957	371.001526	2.501586	99998.000000	4.374765	3.730583	0.215805	0.654915	4.074386	4.999991	3.305574	3.089266	2.441017	2.143216	1.965808	2.612949	2.728237	2.569376	0.398215	4.999991	33351.000000		1
13564.824219	3031.540283	4.764376	5.260859	8869.906250	99998.000000	1479.556274	910.436890	217.375824	130.183121	60.351852	294.333618	393.830444	227.820450	1.860327	0.000000	4.132414	3.481663	0.678006	0.721057	3.947919	4.999991	3.170131	2.959250	2.337211	2.114555	1.780691	2.468840	2.595309	2.357593	0.269589	0.000000	33413.000000		1
20829.718750	5474.629395	2.457740	3.552467	14988.697266	99998.000000	2491.226074	1529.321655	394.811066	137.886292	98.759819	487.468170	624.333740	405.887848	2.379908	0.000000	4.318684	3.738355	0.390536	0.550530	4.175764	4.999991	3.396413	3.184499	2.596389	2.139521	1.994580	2.687946	2.795417	2.608406	0.376560	0.000000	33438.000000		1
3093.390869	747.063477	0.471812	0.915870	961.657776	28924.125000	143.597382	108.257736	61.853630	13.716470	16.001520	64.172600	78.006256	33.097767	1.750513	0.000000	3.490435	2.873358	0.000000	0.000000	2.983021	4.461260	2.157146	2.034459	1.791365	1.137242	1.204161	1.807350	1.892129	1.519799	0.243165	0.000000	33495.000000		1
16860.683594	6160.684082	1.945839	5.032661	12427.331055	99998.000000	2085.772949	1275.489868	323.505768	153.860062	71.573578	318.577972	444.644287	215.180206	3.129857	0.000000	4.226875	3.789629	0.289107	0.701798	4.094378	4.999991	3.319267	3.105677	2.509882	2.187126	1.854753	2.503216	2.648013	2.332802	0.495524	0.000000	33524.000000		1
6718.597168	2141.385254	2.026016	3.068320	3817.557617	60588.058594	619.492249	399.189972	91.130646	48.581219	27.149237	108.896065	146.468338	92.987061	1.004671	99998.000000	3.827279	3.330695	0.306643	0.486901	3.581786	4.782387	2.792036	2.601180	1.959664	1.686468	1.433758	2.037012	2.165744	1.968423	0.002024	4.999991	33581.000000		1
7819.402344	2520.382812	1.088560	1.899583	6476.597656	86987.460938	1073.609863	663.355408	144.300476	59.781361	34.016724	166.324539	214.042313	88.706825	0.687786	99998.000000	3.893173	3.401467	0.036852	0.278658	3.811347	4.939456	3.030847	2.821746	2.159268	1.776566	1.531693	2.220956	2.330500	1.947957	0.000000	4.999991	33609.000000		1
22870.835938	3434.911865	2.309720	7.616835	13088.395508	99998.000000	2211.725342	1343.369141	298.129700	140.017151	119.972855	492.843140	650.480774	427.430847	3.051688	0.000000	4.359282	3.535916	0.363559	0.881775	4.116887	4.999991	3.344731	3.128195	2.474405	2.146181	2.079083	2.692709	2.813235	2.630866	0.484540	0.000000	33663.000000		1
18430.583984	5585.067383	2.217208	5.353371	17201.187500	99998.000000	2881.106201	1754.286499	369.567596	152.595734	100.218422	471.858276	647.079407	344.046570	3.309718	99998.000000	4.265539	3.747028	0.345806	0.728627	4.235559	4.999991	3.459559	3.244101	2.567694	2.183542	2.000947	2.673812	2.810958	2.536617	0.519791	4.999991	33701.000000		1
8015.041016	1721.173340	0.909703	3.308852	8348.649414	99998.000000	1364.196655	858.907593	273.607819	105.790741	69.100418	330.330109	467.383789	259.564453	1.076668	0.000000	3.903906	3.235825	0.000000	0.519677	3.921616	4.999991	3.134877	2.933946	2.437129	2.024448	1.839481	2.518948	2.669674	2.414245	0.032082	0.000000	33823.000000		1
9788.147461	3926.302490	2.016765	3.040566	9048.478516	99998.000000	1522.441772	930.715515	226.882996	76.489059	56.000694	243.513596	291.280701	188.542877	1.761519	99998.000000	3.990700	3.593984	0.304655	0.482955	3.956576	4.999991	3.182541	2.968817	2.355802	1.883599	1.748193	2.386523	2.464312	2.275410	0.245887	4.999991	33889.000000		1
8078.735840	4305.281738	1.449357	3.962604	9151.654297	99998.000000	1547.580444	939.473328	302.092285	135.912704	79.128738	373.033722	487.717957	312.524597	0.677374	0.000000	3.907343	3.634001	0.161175	0.597981	3.961500	4.999991	3.189653	2.972884	2.480140	2.133260	1.898334	2.571748	2.688169	2.494884	0.000000	0.000000	33960.000000		1
24033.818359	7864.649902	1.754647	6.022542	17559.324219	99998.000000	2944.221191	1800.237305	454.937805	166.577393	118.005432	539.475403	648.935791	423.761200	3.210310	0.000000	4.380823	3.895679	0.244190	0.779780	4.244508	4.999991	3.468971	3.255330	2.657952	2.221616	2.071902	2.731972	2.812202	2.627121	0.506547	0.000000	34069.000000		1
24556.566406	12655.422852	1.409269	7.555160	20530.458984	99998.000000	3445.476807	2107.424072	495.325531	159.873352	134.574356	565.129028	731.561523	407.460571	4.468124	99998.000000	4.390168	4.102277	0.148994	0.878244	4.312398	4.999991	3.537249	3.323752	2.694891	2.203776	2.128962	2.752148	2.864251	2.610085	0.650125	4.999991	34127.000000		1
3904.966064	999.029602	1.557288	2.177119	2247.675537	39348.179688	347.259827	230.700668	50.135426	21.811285	18.641201	54.952225	84.546867	38.207523	1.318408	99998.000000	3.591617	2.999578	0.192369	0.337882	3.351734	4.594924	2.540655	2.363049	1.700145	1.338681	1.270474	1.739985	1.927098	1.582149	0.120050	4.999991	34152.000000		1
19492.972656	5009.576660	3.062153	6.697881	14984.910156	99998.000000	2520.857666	1538.696167	357.322052	144.596512	101.294647	468.271912	626.184021	416.474335	4.030115	0.000000	4.289878	3.699801	0.486027	0.825937	4.175654	4.999991	3.401548	3.187153	2.553060	2.160158	2.005586	2.670498	2.796702	2.619588	0.605317	0.000000	34246.000000		1
14019.953125	4438.776855	1.939672	5.156011	14063.828125	99998.000000	2385.327393	1426.306274	380.360687	102.053253	99.913132	463.492096	586.659729	300.195801	2.386863	0.000000	4.146747	3.647263	0.287728	0.712314	4.148104	4.999991	3.377548	3.154213	2.580196	2.008827	1.999623	2.666042	2.768386	2.477405	0.377827	0.000000	34301.000000		1
7019.946289	2783.919189	2.346725	2.615010	6938.739258	96698.632812	1126.372559	677.164368	137.688934	57.394547	26.359798	157.616058	238.154053	158.220474	1.109123	99998.000000	3.846334	3.444657	0.370462	0.417473	3.841280	4.985420	3.051682	2.830694	2.138899	1.758871	1.420942	2.197600	2.376858	2.199263	0.044980	4.999991	34370.000000		1
8020.249512	2683.839600	1.668303	3.922516	7329.936035	98656.531250	1137.902710	712.269653	154.563156	84.864487	34.988098	221.757828	286.476257	208.910965	0.647506	0.000000	3.904188	3.428756	0.222275	0.593565	3.865100	4.994126	3.056105	2.852644	2.189106	1.928726	1.543920	2.345879	2.457089	2.319961	0.000000	0.000000	34396.000000		1
6194.256836	1417.351074	2.232627	5.341035	3789.800781	56298.222656	629.989319	413.150055	101.569099	60.910007	35.234798	134.784058	156.672424	156.027924	1.009564	0.000000	3.791989	3.151477	0.348816	0.727625	3.578616	4.750494	2.799333	2.616108	2.006762	1.784689	1.546972	2.129638	2.194993	2.193202	0.004134	0.000000	34445.000000		1
9120.298828	1781.605347	2.772281	4.045865	3877.083008	58891.464844	634.877075	405.431458	92.327141	40.236622	30.575270	136.652802	149.145020	121.601067	1.498241	0.000000	3.960009	3.250812	0.442837	0.607011	3.588505	4.770052	2.802690	2.607918	1.965329	1.604622	1.485370	2.135618	2.173609	2.084937	0.175582	0.000000	34516.000000		1
3386.185791	1397.488770	1.967425	2.883296	2205.431396	37385.574219	317.686768	230.947357	59.069016	31.111841	13.346421	42.444580	38.509731	16.223549	0.066517	0.000000	3.529711	3.145348	0.293898	0.459889	3.343493	4.572704	2.501999	2.363513	1.771360	1.492926	1.125365	1.627822	1.585570	1.210146	0.000000	0.000000	34587.000000		1
9489.833008	1077.134521	2.291218	3.663482	4901.676758	81421.640625	794.275513	505.492615	186.615540	65.184067	33.372219	173.753265	217.625610	144.698273	0.930014	0.000000	3.977259	3.032270	0.360066	0.563894	3.690345	4.910740	2.899971	2.703715	2.270948	1.814141	1.523385	2.239933	2.337710	2.160463	0.000000	0.000000	34711.000000		1
21097.710938	15269.786133	1.631298	12.677250	34032.703125	99998.000000	5724.822266	3479.635254	813.499512	363.726990	261.858765	1252.269287	1611.796265	859.746338	3.722364	99998.000000	4.324235	4.183833	0.212533	1.103025	4.531897	4.999991	3.757762	3.541534	2.910357	2.560776	2.418067	3.097698	3.207310	2.934370	0.570819	4.999991	34738.000000		1
7661.817383	1956.104858	2.223376	4.317234	3287.746582	54686.078125	543.965332	342.486206	111.680679	50.098419	32.095554	110.376259	135.551910	103.018463	0.269536	0.000000	3.884332	3.291392	0.347013	0.635206	3.516898	4.737877	2.735571	2.534643	2.047978	1.699824	1.506445	2.042876	2.132106	2.012915	0.000000	0.000000	34781.000000		1
17049.751953	4539.032227	2.568754	5.982453	18882.226562	99998.000000	3150.566406	1931.727905	548.883911	191.265808	162.648712	724.774231	910.908691	527.387146	3.030640	99998.000000	4.231718	3.656963	0.409723	0.776879	4.276053	4.999991	3.498389	3.285946	2.739480	2.281637	2.211251	2.860203	2.959475	2.722130	0.481534	4.999991	34806.000000		1
8597.848633	2589.153320	2.198706	4.733539	5099.467773	75540.968750	845.693787	525.866882	143.729980	62.562893	39.175816	143.301346	166.299866	103.878822	0.651221	0.000000	3.934390	3.413158	0.342167	0.675186	3.707525	4.878182	2.927213	2.720876	2.157547	1.796317	1.593018	2.156250	2.220892	2.016527	0.000000	0.000000	35004.000000		1
8285.204102	1794.122314	2.944971	5.032661	5912.091309	86450.531250	1017.097229	609.982056	138.154587	51.825314	44.017288	178.329529	256.900116	129.153152	2.116444	0.000000	3.918303	3.253852	0.469081	0.701798	3.771741	4.936768	3.007362	2.785317	2.140365	1.714542	1.643623	2.251223	2.409764	2.111105	0.325607	0.000000	35073.000000		1
8626.568359	3601.149902	1.890332	5.923862	10102.402344	99998.000000	1726.517456	1040.857422	251.361710	90.785271	65.362930	327.579407	417.294617	309.872559	1.705993	0.000000	3.935838	3.556441	0.276538	0.772605	4.004425	4.999991	3.237171	3.017391	2.400299	1.958015	1.815331	2.515316	2.620443	2.491183	0.231977	0.000000	35275.000000		1
13334.444336	3477.781982	2.069189	3.416783	9646.341797	99998.000000	1599.655518	995.005310	259.330109	83.291786	53.499783	284.388550	360.072754	210.403488	3.286274	0.000000	4.124975	3.541302	0.315800	0.533617	3.984363	4.999991	3.204026	2.997825	2.413853	1.920602	1.728352	2.453912	2.556390	2.323053	0.516704	0.000000	35328.000000		1
10756.744141	1736.595093	3.422950	6.074965	6713.268555	82385.085938	1128.167358	687.183411	135.733841	91.118309	30.846640	181.441025	258.787354	110.576706	0.088427	0.000000	4.031681	3.239699	0.534401	0.783544	3.826934	4.915849	3.052374	2.837073	2.132688	1.959606	1.489208	2.258735	2.412943	2.043664	0.000000	0.000000	35357.000000		1
6429.644531	1392.968018	2.741444	3.490792	3714.736572	49624.527344	650.212463	391.505310	99.265549	60.657143	32.878822	148.216812	222.229630	103.693802	1.465733	99998.000000	3.808187	3.143941	0.437979	0.542924	3.569928	4.695696	2.813055	2.592738	1.996799	1.782882	1.516916	2.170897	2.346802	2.015753	0.166055	4.999991	35403.000000		1
21908.619141	7163.626953	2.019849	6.065714	17032.990234	99998.000000	2904.329834	1752.877319	389.022888	170.832962	111.878044	553.364563	724.891357	407.109009	2.713335	0.000000	4.340615	3.855133	0.305319	0.782882	4.231291	4.999991	3.463046	3.243752	2.589975	2.232572	2.048745	2.743011	2.860273	2.609711	0.433503	0.000000	35457.000000		1
7211.677734	1280.837036	2.997394	3.931767	4193.662598	56569.597656	721.613342	439.713379	89.366753	51.513855	28.015766	131.610886	159.376877	88.648239	0.793052	0.000000	3.858036	3.107494	0.476744	0.594588	3.622593	4.752583	2.858305	2.643170	1.951176	1.711924	1.447402	2.119292	2.202425	1.947670	0.000000	0.000000	35560.000000		1
20023.443359	4536.728516	2.155533	5.125174	13942.671875	99998.000000	2353.521729	1432.338013	339.183502	130.929382	88.305946	426.752441	548.609436	322.528229	3.035981	99998.000000	4.301539	3.656743	0.333555	0.709709	4.144346	4.999991	3.371718	3.156045	2.530435	2.117037	1.945990	2.630176	2.739263	2.508568	0.482299	4.999991	35636.000000		1
4092.941650	845.548828	3.401364	2.861710	2614.732910	39491.109375	431.069672	266.055725	78.771019	52.303291	16.245136	86.902840	118.165787	83.057419	0.668839	99998.000000	3.612036	2.927139	0.531653	0.456626	3.417427	4.596499	2.634547	2.424973	1.896366	1.718529	1.210723	1.939034	2.072492	1.919378	0.000000	4.999991	35667.000000		1
21009.414062	6417.562500	1.433939	8.060893	17132.914062	99998.000000	2911.089355	1757.089722	418.710052	186.020370	118.572838	516.177795	628.792847	403.797089	3.092352	0.000000	4.322414	3.807370	0.156531	0.906383	4.233831	4.999991	3.464056	3.244794	2.621913	2.269561	2.073985	2.712799	2.798508	2.606163	0.490289	0.000000	35732.000000		1
20912.457031	12927.430664	2.340558	8.316843	28533.683594	99998.000000	4781.713379	2921.861084	693.631531	249.548477	162.466782	781.055542	1014.750488	584.917419	3.202764	0.000000	4.320405	4.111512	0.369319	0.919959	4.455358	4.999991	3.679584	3.465660	2.841129	2.397155	2.210765	2.892682	3.006359	2.767095	0.505525	0.000000	35879.000000		1
10900.606445	3598.791016	2.615010	3.108409	6718.751465	91232.593750	1178.006714	685.471924	183.766159	48.451702	47.585175	203.927643	313.212250	197.168091	0.776475	99998.000000	4.037451	3.556157	0.417473	0.492538	3.827289	4.960150	3.071148	2.835990	2.264266	1.685309	1.677472	2.309476	2.495839	2.294837	0.000000	4.999991	35917.000000		1
26538.054688	13447.981445	1.276668	9.652102	32018.869141	99998.000000	5311.255859	3271.748047	779.991638	288.693451	246.063843	1172.366577	1464.482910	884.151062	4.036489	0.000000	4.423869	4.128657	0.106078	0.984622	4.505406	4.999991	3.725197	3.514780	2.892090	2.460437	2.391048	3.069063	3.165684	2.946527	0.606004	0.000000	35958.000000		1
5089.648926	3209.740234	1.125565	2.621178	5057.245117	62657.562500	842.597717	508.625702	128.561066	48.587387	42.450748	159.324448	212.888992	165.094116	1.660055	0.000000	3.706688	3.506470	0.051370	0.418496	3.703914	4.796974	2.925620	2.706398	2.109109	1.686524	1.627885	2.202282	2.328153	2.217732	0.220123	0.000000	35990.000000		1
12762.508789	2329.286621	2.494745	2.365228	7403.338379	99720.171875	1219.483032	746.280212	200.008209	87.790962	44.532272	238.749222	331.452576	233.839905	0.737999	0.000000	4.105936	3.367223	0.397026	0.373873	3.869428	4.998783	3.086176	2.872902	2.301048	1.943450	1.648675	2.377942	2.520422	2.368919	0.000000	0.000000	36013.000000		1
14805.162109	7347.318848	3.648063	5.532228	17692.089844	99998.000000	3028.462646	1787.183838	469.008911	184.241058	113.136208	587.933289	742.246643	412.743011	4.100019	99998.000000	4.170413	3.866129	0.562062	0.742900	4.247779	4.999991	3.481222	3.252169	2.671181	2.265386	2.053602	2.769328	2.870548	2.615680	0.612786	4.999991	36062.000000		1
5727.825684	2916.248535	1.137900	1.566539	5821.411133	67321.406250	936.876831	575.271484	125.816544	58.119225	27.519285	134.913574	179.596939	115.449013	0.509690	0.000000	3.757990	3.464824	0.056104	0.194941	3.765028	4.828153	2.971683	2.759873	2.099738	1.764320	1.439637	2.130056	2.254299	2.062390	0.000000	0.000000	36089.000000		1
6165.152344	835.354004	2.115445	3.854673	5440.748047	71752.718750	927.200073	575.061768	134.996826	86.054817	45.380299	205.660706	283.309235	160.619614	1.059115	0.000000	3.789944	2.921870	0.325402	0.585988	3.735659	4.855838	2.967174	2.759715	2.130324	1.934775	1.656867	2.313151	2.452261	2.205799	0.024943	0.000000	36133.000000		1
24625.369141	6877.243164	2.180203	7.166609	18015.630859	99998.000000	2971.305664	1850.055176	462.992523	186.994827	139.702621	694.550476	923.875793	589.524475	3.662489	0.000000	4.391383	3.837414	0.338497	0.855314	4.255650	4.999991	3.472947	3.267185	2.665574	2.271830	2.145205	2.841704	2.965614	2.770502	0.563776	0.000000	36243.000000		1
21053.992188	5411.203125	1.927337	2.235711	13199.974609	99998.000000	2207.593018	1348.703979	299.628387	119.534966	73.633514	347.725464	459.742279	238.829391	3.378701	99998.000000	4.323335	3.733294	0.284958	0.349416	4.120573	4.999991	3.343919	3.129917	2.476583	2.077495	1.867076	2.541236	2.662514	2.378088	0.528750	4.999991	36278.000000		1
10841.019531	3473.165527	5.103588	5.859104	9199.507812	99998.000000	1540.808594	949.958069	210.693359	119.673737	57.425385	289.701843	429.811493	230.120926	2.636263	99998.000000	4.035070	3.540725	0.707876	0.767831	3.963765	4.999991	3.187749	2.977705	2.323651	2.077999	1.759104	2.461951	2.633278	2.361956	0.420989	4.999991	36379.000000		1
3132.631348	987.379211	3.728240	2.766114	2123.064697	31523.003906	337.095825	227.493576	54.983063	44.948578	25.160225	75.187721	83.248611	64.786270	0.611157	0.000000	3.495909	2.994484	0.571504	0.441870	3.326963	4.498628	2.527753	2.356969	1.740229	1.652716	1.400715	1.876147	1.920377	1.811483	0.000000	0.000000	36497.000000		1
5351.544922	2354.875488	1.748480	3.984190	4355.682129	54784.351562	729.939453	451.021454	103.003044	50.166264	26.464645	138.944016	176.531708	122.322662	1.013559	99998.000000	3.728479	3.371968	0.242661	0.600340	3.639056	4.738657	2.863287	2.654197	2.012850	1.700412	1.422666	2.142840	2.246823	2.087507	0.005849	4.999991	36517.000000		1
6257.571777	1411.680054	2.211041	3.768329	3997.823730	50310.691406	686.727051	409.643860	81.771500	15.693147	31.081003	127.605110	169.701233	97.973465	0.907097	99998.000000	3.796406	3.149736	0.344597	0.576149	3.601824	4.701660	2.836784	2.612406	1.912602	1.195710	1.492495	2.105868	2.229685	1.991108	0.000000	4.999991	36537.000000		1
4620.797363	2258.329834	2.849375	2.898715	0.000000	2016.765137	0.000000	0.000000	8.424774	17.682158	9.809373	0.000000	4.058200	0.752432	0.572314	0.000000	3.664717	3.353787	0.454750	0.462205	0.000000	3.304655	0.000000	0.000000	0.925558	1.247535	0.991641	0.000000	0.608333	0.000000	0.000000	0.000000	36607.000000		1
9440.138672	3726.883301	3.737491	5.402710	8894.166016	99998.000000	1484.160278	914.828125	220.604507	100.122833	53.607716	289.896118	370.344696	279.840027	1.531843	99998.000000	3.974978	3.571346	0.572580	0.732612	3.949105	4.999991	3.171481	2.961339	2.343614	2.000533	1.729227	2.462242	2.568606	2.446910	0.185214	4.999991	36700.000000		1
20517.480469	5132.519043	3.407531	4.403579	13965.192383	99998.000000	2331.029053	1421.341431	350.855469	105.975769	89.009033	413.045227	523.597229	280.416687	2.791105	99998.000000	4.312124	3.710330	0.532440	0.643806	4.145047	4.999991	3.367548	3.152699	2.545128	2.025207	1.949434	2.615998	2.718997	2.447804	0.445776	4.999991	36763.000000		1
22149.376953	5276.875488	3.099157	5.180681	18478.654297	99998.000000	3090.227051	1877.136597	441.838074	169.716644	119.874176	637.535217	815.830811	455.594635	4.072543	99998.000000	4.345362	3.722377	0.491244	0.714387	4.266670	4.999991	3.489990	3.273496	2.645263	2.229724	2.078726	2.804504	2.911600	2.658579	0.609866	4.999991	36788.000000		1
4432.288574	1620.948730	2.679769	3.836171	2724.976562	37571.480469	464.633087	299.110321	74.749825	24.682245	22.292347	78.092598	96.511772	51.991837	1.667315	25619.468750	3.646628	3.209769	0.428097	0.583898	3.435363	4.574858	2.667110	2.475832	1.873610	1.392385	1.348156	1.892610	1.984580	1.715935	0.222018	4.408570	36850.000000		1
16787.861328	3267.837891	2.698272	3.207088	10213.524414	99998.000000	1755.153076	1054.910034	239.328964	113.407578	75.144547	294.700592	366.292664	200.467682	2.414910	99998.000000	4.224995	3.514261	0.431086	0.506111	4.009176	4.999991	3.244315	3.023216	2.378995	2.054642	1.875898	2.469381	2.563828	2.302044	0.382901	4.999991	36886.000000		1
9375.191406	4895.980957	1.930420	6.059546	11940.150391	99998.000000	2053.862549	1225.705933	260.557434	103.089386	82.665787	434.548126	521.703857	290.697876	1.207665	99998.000000	3.971980	3.689840	0.285652	0.782440	4.077010	4.999991	3.312571	3.088386	2.415904	2.013214	1.917326	2.638038	2.717424	2.463442	0.081946	4.999991	36925.000000		1
6437.276855	1132.792969	2.103110	2.374479	3547.582520	46900.265625	633.288940	372.090088	84.216904	48.460953	18.903318	88.364532	117.792656	72.529533	1.609333	99998.000000	3.808702	3.054151	0.322862	0.375568	3.549932	4.671175	2.801602	2.570648	1.925399	1.685392	1.276538	1.946278	2.071118	1.860515	0.206646	4.999991	37054.000000		1
22633.429688	8121.229492	2.013681	6.737969	18307.964844	99998.000000	3134.882568	1875.819824	422.786743	166.796341	136.147064	603.567871	773.922852	503.303162	2.109245	99998.000000	4.354750	3.909622	0.303991	0.828529	4.262640	4.999991	3.496221	3.273191	2.626121	2.222187	2.134008	2.780726	2.888698	2.701830	0.324127	4.999991	37083.000000		1
8908.384766	3341.860107	1.655968	4.304899	9112.368164	99998.000000	1534.332764	945.646973	225.112930	104.267372	72.517197	334.924866	415.564636	244.821106	1.517932	0.000000	3.949799	3.523988	0.219052	0.633963	3.959631	4.999991	3.185920	2.975729	2.352401	2.018148	1.860441	2.524947	2.618639	2.388849	0.181252	0.000000	37153.000000		1
13720.608398	2931.075195	1.958174	3.734408	8930.945312	99998.000000	1515.207397	921.257690	233.294083	136.495529	61.446579	267.369415	367.865356	245.844910	1.428375	99998.000000	4.137373	3.467027	0.291851	0.572222	3.950897	4.999991	3.180472	2.964381	2.367904	2.135118	1.788498	2.427112	2.565689	2.390661	0.154842	4.999991	37192.000000		1
28199.736328	8577.721680	2.118529	7.222116	21983.123047	99998.000000	3774.459229	2251.406738	550.916077	172.831223	140.772675	660.213074	846.140930	460.948029	3.126914	99998.000000	4.450245	3.933372	0.326034	0.858664	4.342089	4.999991	3.576855	3.352454	2.741086	2.237622	2.148518	2.819684	2.927443	2.663652	0.495116	4.999991	37266.000000		1
14779.088867	5116.249512	1.908834	9.177207	15075.313477	99998.000000	2548.941406	1548.120117	341.372955	134.080963	115.914658	540.856934	650.416016	527.710938	1.223695	99998.000000	4.169648	3.708952	0.280768	0.962710	4.178267	4.999991	3.406360	3.189805	2.533229	2.127367	2.064138	2.733082	2.813191	2.722396	0.087673	4.999991	37370.000000		1
13776.513672	5980.855957	1.514116	5.004908	13470.412109	99998.000000	2210.972900	1383.926392	293.608948	163.111282	76.997871	369.074188	503.340179	252.712387	2.722672	99998.000000	4.139139	3.776763	0.180159	0.699396	4.129381	4.999991	3.344584	3.141113	2.467769	2.212484	1.886479	2.567114	2.701862	2.402627	0.434995	4.999991	37507.000000		1
4598.606934	2647.269531	3.222507	4.011944	5378.768066	70694.796875	925.059937	548.233215	115.430511	61.495918	28.990229	137.593338	218.427383	112.063065	1.277040	0.000000	3.662626	3.422798	0.508194	0.603355	3.730683	4.849388	2.966170	2.738965	2.062321	1.788846	1.462252	2.138597	2.339307	2.049463	0.106205	0.000000	37543.000000		1
7699.639160	2056.076660	3.179335	3.792999	6893.377441	89945.562500	1126.813599	709.352417	192.517807	64.795517	54.736362	191.654358	262.238068	142.462570	0.358031	0.000000	3.886470	3.313039	0.502336	0.578983	3.838432	4.953980	3.051852	2.850862	2.284471	1.811545	1.738276	2.282519	2.418696	2.153701	0.000000	0.000000	37577.000000		1
6387.594727	2875.722168	1.884164	3.564802	6228.113281	78780.046875	1052.501587	635.376587	139.610107	64.351463	33.461651	151.362228	215.251129	123.059677	1.412876	0.000000	3.805337	3.458747	0.275119	0.552035	3.794357	4.896416	3.022223	2.803031	2.144917	1.808558	1.524547	2.180017	2.332945	2.090116	0.150104	0.000000	37622.000000		1
7373.117676	2250.179443	0.576659	1.640549	5628.674316	72537.968750	938.979919	574.013306	140.485886	46.471943	29.992443	139.018021	172.393326	107.721161	1.378239	0.000000	3.867651	3.352217	0.000000	0.214989	3.750406	4.860565	2.972656	2.758922	2.147633	1.667191	1.477012	2.143071	2.236521	2.032301	0.139325	0.000000	37650.000000		1
7559.856445	1719.397095	1.137900	4.366574	4145.916992	55800.851562	685.854309	419.209625	88.373787	22.986189	24.639072	138.120651	195.570709	92.993225	0.873690	0.000000	3.878514	3.235376	0.056104	0.640141	3.617621	4.746641	2.836232	2.622431	1.946324	1.361467	1.391624	2.140259	2.291304	1.968451	0.000000	0.000000	37675.000000		1
4160.478516	1306.216187	2.038351	2.615010	2210.701416	31708.759766	379.703827	234.650940	53.761902	13.642460	10.244180	61.742619	70.395592	25.502520	1.197808	99998.000000	3.619143	3.116015	0.309279	0.417473	3.344530	4.501179	2.579445	2.370422	1.730475	1.134893	1.010477	1.790585	1.847546	1.406583	0.078387	4.999991	37706.000000		1
8927.395508	1638.057373	1.384599	3.651147	4232.341797	57265.917969	722.569336	437.144623	111.131775	53.012554	24.151842	119.892677	148.589951	100.304771	0.807160	0.000000	3.950725	3.214329	0.141324	0.562429	3.626581	4.757896	2.858880	2.640625	2.045838	1.724379	1.382950	2.078793	2.171989	2.001322	0.000000	0.000000	37739.000000		1
7646.604980	1546.957520	2.019849	4.317234	4164.576660	60033.792969	713.793030	433.505829	112.368355	64.567322	24.429379	110.379341	142.043167	107.856850	1.292074	0.000000	3.883469	3.189478	0.305319	0.635206	3.619571	4.778396	2.853572	2.636995	2.050644	1.810013	1.387912	2.042888	2.152420	2.032848	0.111287	0.000000	37781.000000		1
5996.129395	1633.965210	1.307505	2.830872	4281.842285	60367.320312	766.882629	447.098938	125.828873	48.991356	48.242008	178.033493	260.273712	127.164131	1.039721	0.000000	3.777871	3.213243	0.116443	0.451920	3.631631	4.780802	2.884729	2.650404	2.099780	1.690120	1.683425	2.250502	2.415430	2.104365	0.016917	0.000000	37824.000000		1
9921.583984	2845.957764	2.877128	4.795214	7603.229492	98066.500000	1303.810913	787.007141	161.467651	73.466995	43.847683	221.532715	272.812195	174.921997	2.211600	0.000000	3.996581	3.454228	0.458959	0.680808	3.880998	4.991521	3.115215	2.895979	2.208086	1.866092	1.641947	2.345438	2.435864	2.242844	0.344707	0.000000	37905.000000		1
7879.661621	2554.273193	1.689889	6.081133	7473.425293	97310.976562	1326.988281	775.618896	193.957916	70.386337	73.100029	253.615921	350.318878	184.515503	1.777899	99998.000000	3.896508	3.407267	0.227858	0.783984	3.873520	4.988162	3.122867	2.889648	2.287708	1.847488	1.863918	2.404176	2.544464	2.266033	0.249907	4.999991	38001.000000		1
8454.087891	2324.981689	2.528666	3.472290	5470.589355	71436.140625	921.319397	567.836548	172.831223	69.966949	41.655144	201.115280	286.599609	254.648972	1.032117	0.000000	3.927067	3.366420	0.402891	0.540616	3.738034	4.853918	2.964410	2.754223	2.237622	1.844893	1.619669	2.303445	2.457276	2.405942	0.013729	0.000000	38062.000000		1
15830.453125	4167.315430	1.976677	4.415914	10311.535156	99998.000000	1696.614502	1052.847046	194.451309	84.593124	62.072578	301.623566	382.947937	226.167572	2.496842	0.000000	4.199493	3.619856	0.295936	0.645021	4.013323	4.999991	3.229583	3.022365	2.288811	1.927335	1.792900	2.479465	2.583140	2.354430	0.397391	0.000000	38156.000000		1
19447.685547	6604.782715	2.451572	7.814194	13141.106445	99998.000000	2261.971680	1349.921997	308.972107	139.317154	103.286743	430.335754	563.972656	391.884613	4.979572	0.000000	4.288868	3.819859	0.389445	0.892884	4.118632	4.999991	3.354487	3.130309	2.489919	2.144005	2.014045	2.633807	2.751258	2.593158	0.697192	0.000000	38370.000000		1
16504.009766	4225.345215	2.056854	5.245440	14275.403320	99998.000000	2391.374756	1467.397095	324.606689	141.790314	97.261124	455.508301	549.201538	369.971558	3.487108	99998.000000	4.217589	3.625862	0.313203	0.719782	4.154588	4.999991	3.378648	3.166548	2.511358	2.151647	1.987939	2.658496	2.739732	2.568168	0.542465	4.999991	38525.000000		1
9803.612305	2178.303711	2.997394	5.254691	5283.471191	66413.484375	891.536621	551.421814	114.243271	64.107841	48.445538	195.333267	235.804245	119.130997	0.178963	0.000000	3.991386	3.338118	0.476744	0.720547	3.722919	4.822256	2.950139	2.741484	2.057831	1.806911	1.685254	2.290776	2.372552	2.076025	0.000000	0.000000	38586.000000		1
8651.864258	1850.098267	1.810155	2.201789	5477.083984	67498.539062	942.914795	571.262573	124.817413	39.613708	30.507427	134.768631	166.611328	119.676819	1.332887	0.000000	3.937110	3.267195	0.257716	0.342776	3.738549	4.829294	2.974473	2.756836	2.096275	1.597846	1.484406	2.129589	2.221704	2.078010	0.124793	0.000000	38638.000000		1
11726.274414	3039.958984	2.753779	3.931767	7367.212402	97654.429688	1257.268066	764.131958	180.737930	70.929077	50.887856	250.442764	342.369019	183.904922	1.664785	99998.000000	4.069160	3.482868	0.439929	0.594588	3.867303	4.989692	3.099428	2.883168	2.257049	1.850824	1.706614	2.398709	2.534494	2.264593	0.221358	4.999991	38709.000000		1
16864.328125	4409.154297	1.865662	3.833087	9739.816406	99998.000000	1604.962646	994.178894	274.532928	124.505951	84.038048	410.436371	491.291992	315.185852	3.103917	99998.000000	4.226969	3.644355	0.270833	0.583549	3.988551	4.999991	3.205465	2.997465	2.438594	2.095190	1.924476	2.613246	2.691340	2.498567	0.491910	4.999991	38854.000000		1
19564.244141	6657.063965	2.889463	7.111102	18332.914062	99998.000000	3137.420410	1887.019897	430.530029	196.057938	110.188156	519.942993	657.409912	405.579498	2.700901	99998.000000	4.291463	3.823283	0.460817	0.851937	4.263231	4.999991	3.496573	3.275776	2.634003	2.292384	2.042135	2.715956	2.817836	2.608076	0.431509	4.999991	38915.000000		1
16348.268555	4322.794434	2.824705	6.346334	13475.784180	99998.000000	2286.758789	1374.484009	303.199371	81.894852	87.319145	406.763641	544.008545	253.927383	2.234053	99998.000000	4.213472	3.635765	0.450973	0.802523	4.129554	4.999991	3.359220	3.138140	2.481728	1.913257	1.941109	2.609342	2.735606	2.404710	0.349093	4.999991	38963.000000		1
5369.899414	2046.048340	1.322924	2.997394	4341.814941	64590.585938	726.905090	456.436493	140.199097	67.487625	44.038872	222.214218	298.937622	186.812897	0.749208	0.000000	3.729966	3.310916	0.121535	0.476744	3.637671	4.810169	2.861478	2.659380	2.146745	1.829224	1.643836	2.346772	2.475581	2.271407	0.000000	0.000000	39009.000000		1
8664.016602	2948.800537	2.109277	2.904882	6275.849121	87151.492188	1065.222046	653.795776	197.303772	74.117661	43.656490	265.491394	323.505768	179.911484	2.072186	99998.000000	3.937719	3.469646	0.324134	0.463128	3.797673	4.940275	3.027440	2.815442	2.295135	1.869922	1.640049	2.424050	2.509882	2.255059	0.316429	4.999991	39065.000000		1
5718.725586	1339.443481	1.384599	2.291218	3112.263428	41149.781250	531.260315	328.171478	84.297081	33.973549	19.310371	74.210175	118.711609	69.146675	1.381350	0.000000	3.757299	3.126924	0.141324	0.360066	3.493076	4.614367	2.725307	2.516101	1.925812	1.531141	1.285791	1.870463	2.074493	1.839771	0.140304	0.000000	39112.000000		1
11491.278320	2522.627930	1.501781	6.469684	7570.757324	89866.890625	1247.646729	775.936523	184.049866	81.657402	56.827137	239.674347	293.655182	261.587402	1.416666	0.000000	4.060369	3.401853	0.176607	0.810883	3.879139	4.953600	3.096092	2.889826	2.264935	1.911996	1.754556	2.379622	2.467838	2.417617	0.151267	0.000000	39152.000000		1
6844.685059	2128.285400	2.726025	3.715905	5894.659180	74803.359375	1034.372314	614.419556	162.710388	62.587563	43.289524	184.768372	242.338699	161.063675	0.797713	0.000000	3.835353	3.328030	0.435530	0.570065	3.770459	4.873921	3.014677	2.788465	2.211415	1.796488	1.636383	2.266628	2.384423	2.206998	0.000000	0.000000	39232.000000		1
21576.271484	5799.097168	2.741444	4.656446	12022.859375	99998.000000	2046.375244	1235.015747	286.772278	128.471634	90.566322	408.225342	559.664673	355.555084	4.234173	0.000000	4.333976	3.763361	0.437979	0.668055	4.080008	4.999991	3.310985	3.091672	2.457537	2.108807	1.956967	2.610900	2.747928	2.550907	0.626769	0.000000	39263.000000		1
8544.459961	2372.480469	1.366096	3.644979	6300.907715	84335.242188	1076.126099	640.350708	142.098679	49.160965	31.895109	178.221603	208.392899	195.114319	2.088432	0.000000	3.931685	3.375203	0.135481	0.561695	3.799403	4.926009	3.031863	2.806418	2.152590	1.691620	1.503724	2.250960	2.318883	2.290289	0.319820	0.000000	39281.000000		1
10052.686523	2199.112793	1.674470	2.726025	6247.207520	74587.718750	1053.365112	640.979797	143.507950	51.550861	33.005257	154.550812	193.359665	131.416611	2.379000	99998.000000	4.002282	3.342247	0.223877	0.435530	3.795686	4.872667	3.022579	2.806844	2.156876	1.712236	1.518583	2.189071	2.286366	2.118650	0.376394	4.999991	39315.000000		1
19899.480469	5438.543457	2.525582	6.515940	11895.182617	99998.000000	2032.541504	1219.871582	291.101868	104.723770	104.076180	400.651672	569.989014	296.205444	0.839318	99998.000000	4.298842	3.735483	0.402361	0.813977	4.075371	4.999991	3.308039	3.086314	2.464045	2.020045	2.017351	2.602767	2.755867	2.471593	0.000000	4.999991	39344.000000		1
16056.914062	4953.982910	2.207957	7.262205	13747.039062	99998.000000	2357.178955	1418.199097	348.835602	142.672256	93.387947	461.984161	616.834106	412.841705	1.439924	99998.000000	4.205662	3.694954	0.343991	0.861068	4.138209	4.999991	3.372393	3.151737	2.542621	2.154340	1.970291	2.664627	2.790168	2.615783	0.158340	4.999991	39418.000000		1
6882.173828	2633.898438	2.590341	4.859972	5458.976074	68736.656250	920.261658	568.188110	124.410355	53.311676	30.599939	137.587173	203.310898	114.647240	1.711602	99998.000000	3.837726	3.420599	0.413357	0.686634	3.737111	4.837188	2.963911	2.754492	2.094857	1.726822	1.485721	2.138578	2.308161	2.059364	0.233403	4.999991	39482.000000		1
3551.603516	1857.937134	1.816322	3.984190	3951.074219	51003.671875	679.298279	413.702057	109.787270	54.212128	30.455004	133.602982	199.551819	102.386292	0.592720	0.000000	3.550425	3.269031	0.259193	0.600340	3.596715	4.707602	2.832061	2.616688	2.040552	1.734096	1.483659	2.125816	2.300056	2.010242	0.000000	0.000000	39589.000000		1
8397.403320	1683.820068	1.597377	3.040566	4054.919189	54716.675781	697.618774	425.195160	103.089386	37.748047	21.354891	123.966301	174.872650	101.353241	0.047174	4637.291016	3.924145	3.226296	0.203407	0.482955	3.607982	4.738120	2.843618	2.628588	2.013214	1.576895	1.329497	2.093304	2.242722	2.005838	0.000000	3.666264	39707.000000		1
5638.872070	2733.734375	0.817191	2.630429	6795.570312	87467.773438	1156.901611	703.965149	134.028534	52.941628	37.603111	185.280273	251.784180	155.445099	1.464605	0.000000	3.751192	3.436756	0.000000	0.420027	3.832226	4.941848	3.063296	2.847551	2.127197	1.723797	1.575224	2.267829	2.401028	2.191577	0.165720	0.000000	39751.000000		1
8027.058105	2012.232056	1.600460	4.748958	7051.471191	99116.375000	1194.143921	723.818237	198.999832	102.515808	52.543823	279.923309	350.423737	182.656021	1.269045	99998.000000	3.904557	3.303678	0.204245	0.676598	3.848280	4.996145	3.077057	2.859630	2.298853	2.010791	1.720522	2.447039	2.544594	2.261634	0.103477	4.999991	39770.000000		1
9632.877930	2539.088867	1.754647	5.951616	8447.390625	99998.000000	1399.144653	872.864563	219.827408	85.191368	54.967644	268.035492	368.796661	192.709000	2.069518	0.000000	3.983756	3.404678	0.244190	0.774635	3.926723	4.999991	3.145863	2.940947	2.342082	1.930396	1.740107	2.428192	2.566787	2.284902	0.315869	0.000000	39902.000000		1
5383.276367	1814.330078	3.632644	4.887726	2639.236328	36928.917969	456.849731	280.422882	62.778755	23.596769	17.546473	73.500916	99.737366	49.894894	0.819026	0.000000	3.731047	3.258716	0.560223	0.689107	3.421478	4.567367	2.659773	2.447814	1.797813	1.372853	1.244190	1.866293	1.998858	1.698056	0.000000	0.000000	39941.000000		1
2862.320068	833.790527	2.648932	3.463039	2224.473389	35574.117188	363.369263	235.449615	71.252869	28.148367	19.856194	83.371964	105.969597	46.623047	1.080533	2324.415039	3.456718	2.921057	0.423071	0.539457	3.347227	4.551134	2.560348	2.371898	1.852802	1.449453	1.297896	1.921020	2.025181	1.668601	0.033638	3.366314	39967.000000		1
11997.612305	1953.523804	1.446273	3.490792	7187.208008	99998.000000	1236.267822	742.730835	198.679123	95.497223	68.859886	359.588623	432.278503	347.491089	1.137686	99998.000000	4.079095	3.290819	0.160250	0.542924	3.856560	4.999991	3.092113	2.870831	2.298152	1.979991	1.837966	2.555806	2.635764	2.540944	0.056022	4.999991	40017.000000		1
7957.236328	2522.541504	2.130863	3.669649	7287.099609	88434.929688	1212.159058	750.822571	182.384644	57.110840	53.160572	232.634171	321.578430	114.493050	1.359194	0.000000	3.900762	3.401838	0.328556	0.564625	3.862555	4.946624	3.083560	2.875537	2.260988	1.756719	1.725590	2.366673	2.507287	2.058779	0.133282	0.000000	40175.000000		1
9565.057617	3104.501465	2.519415	5.633991	5459.987793	68439.742188	919.546204	566.060364	134.950577	57.906445	49.204136	183.457779	270.042999	148.987747	2.279381	0.000000	3.980688	3.491992	0.401300	0.750816	3.737192	4.835309	2.963573	2.752863	2.130175	1.762727	1.692002	2.263536	2.431433	2.173151	0.357817	0.000000	40262.000000		1
7401.737793	945.754944	3.629560	3.524713	3892.267334	53956.238281	670.253723	400.972382	86.887421	37.165218	24.269024	118.443321	137.124619	65.100807	1.624477	99998.000000	3.869334	2.975779	0.559854	0.547124	3.590203	4.732042	2.826239	2.603114	1.938957	1.570137	1.385052	2.073511	2.137115	1.813586	0.210714	4.999991	40281.000000		1
6876.502930	3202.435059	1.797820	6.099635	7364.520020	90893.437500	1234.121460	762.969360	163.826706	66.836952	52.602417	260.310730	362.912872	161.920959	1.538511	0.000000	3.837368	3.505480	0.254746	0.785304	3.867144	4.958532	3.091358	2.882507	2.214385	1.825017	1.721006	2.415492	2.559802	2.209303	0.187101	0.000000	40382.000000		1
13837.361328	2772.157715	3.543216	4.200052	8105.739746	99998.000000	1345.681885	834.222229	244.904358	84.889160	80.402321	388.048431	473.973724	317.995148	3.544985	0.000000	4.141053	3.442818	0.549398	0.623255	3.908793	4.999991	3.128942	2.921282	2.388997	1.928852	1.905269	2.588886	2.675754	2.502420	0.549614	0.000000	40454.000000		1
6204.272461	1677.131348	2.815454	2.975808	2650.075684	40169.445312	461.666534	283.808807	69.063416	37.017200	30.538265	132.289307	178.921600	115.578529	0.618715	0.000000	3.792691	3.224567	0.449548	0.473605	3.423258	4.603896	2.664328	2.453026	1.839248	1.568404	1.484844	2.121525	2.252663	2.062877	0.000000	0.000000	40519.000000		1
16975.771484	4294.883301	2.201789	6.013290	9650.131836	99998.000000	1634.008423	988.529480	261.710754	114.215515	83.060501	459.622009	587.828430	326.783783	1.562643	0.000000	4.229829	3.632951	0.342776	0.779112	3.984533	4.999991	3.213254	2.994990	2.417822	2.057725	1.919394	2.662401	2.769251	2.514261	0.193860	0.000000	40559.000000		1
8571.476562	2480.855469	1.797820	3.891678	7732.114258	99686.085938	1315.701782	799.591858	198.537262	76.011078	65.831657	273.262421	387.712311	180.793442	3.129357	0.000000	3.933056	3.394601	0.254746	0.590137	3.888298	4.998634	3.119158	2.902868	2.297842	1.880877	1.818435	2.436580	2.588510	2.257183	0.495455	0.000000	40639.000000		1
9977.831055	2211.830078	2.106194	5.066583	6414.805664	80080.437500	1066.137939	667.493774	148.087296	85.592255	44.156055	210.129044	278.819336	157.683899	2.171008	0.000000	3.999036	3.344752	0.323498	0.704715	3.807184	4.903526	3.027813	2.824447	2.170518	1.932434	1.644990	2.322486	2.445323	2.197787	0.336661	0.000000	40732.000000		1
5268.768066	2415.631348	1.390766	2.985059	4472.420410	55866.824219	753.419067	463.341003	88.799339	34.463863	30.519762	157.520462	190.504135	151.575012	1.040005	0.000000	3.721709	3.383031	0.143254	0.474953	3.650543	4.747154	2.877037	2.665901	1.948410	1.537364	1.484581	2.197337	2.279904	2.180628	0.017035	0.000000	40753.000000		1
7463.773438	1368.045166	1.708391	3.083739	0.000000	5606.255371	0.000000	3.589472	22.042564	39.228241	9.969728	0.000000	0.000000	16.325314	0.163443	99998.000000	3.872958	3.136101	0.232587	0.489078	0.000000	3.748673	0.000000	0.555031	1.343262	1.593599	0.998683	0.000000	0.000000	1.212862	0.000000	4.999991	40825.000000		1
6142.369629	3458.049072	1.807071	5.371873	8573.247070	99998.000000	1466.983887	885.313660	219.438843	90.248695	79.677643	314.593781	403.926605	258.515991	1.669055	99998.000000	3.788336	3.538831	0.256975	0.730126	3.933145	4.999991	3.166425	2.947097	2.341314	1.955441	1.901336	2.497750	2.606302	2.412488	0.222471	4.999991	40897.000000		1
18772.132812	6471.626465	2.396065	7.897455	22326.691406	99998.000000	3761.143555	2288.211182	572.008850	226.352585	137.066025	675.767456	940.861023	548.973328	4.461442	0.000000	4.273514	3.811013	0.379499	0.897487	4.348825	4.999991	3.575320	3.359496	2.757403	2.354785	2.136930	2.829797	2.973526	2.739551	0.649475	0.000000	41032.000000		1
6099.681641	606.719421	1.520283	2.516331	3310.334961	44947.671875	589.293213	351.641815	95.706917	23.183548	24.457132	87.275970	111.104027	65.097725	0.049604	0.000000	3.785307	2.782988	0.181925	0.400768	3.519872	4.652707	2.770331	2.546101	1.980943	1.365180	1.388406	1.940895	2.045730	1.813566	0.000000	0.000000	41101.000000		1
4999.030273	6785.964355	1.578874	3.404448	9121.184570	99998.000000	1569.989990	939.753967	197.679993	76.313286	57.354458	252.647629	329.864441	198.839478	1.840857	0.000000	3.698886	3.831612	0.198348	0.532047	3.960051	4.999991	3.195897	2.973014	2.295963	1.882600	1.758567	2.402515	2.518336	2.298503	0.265020	0.000000	41302.000000		1
14007.865234	4837.833984	2.525582	6.790393	13009.710938	99998.000000	2180.511719	1337.204712	292.215088	145.817673	88.238098	434.921265	571.987305	298.854370	1.696314	99998.000000	4.146372	3.684651	0.402361	0.831895	4.114268	4.999991	3.338558	3.126198	2.465703	2.163810	1.945656	2.638411	2.757386	2.475460	0.229506	4.999991	41371.000000		1
8351.584961	2055.410645	2.716774	3.453787	8433.306641	99998.000000	1396.193604	861.867981	224.289566	76.704918	58.125393	275.501221	362.542816	206.462479	2.892343	0.000000	3.921769	3.312899	0.434053	0.538296	3.925998	4.999991	3.144946	2.935441	2.350809	1.884823	1.764366	2.440124	2.559359	2.314841	0.461250	0.000000	41397.000000		1
7832.829102	2329.536377	3.241009	5.115922	6139.541992	83008.710938	1036.426147	635.706604	158.683029	66.599503	41.954266	184.074539	261.818665	172.880554	1.732153	0.000000	3.893919	3.367270	0.510680	0.708924	3.788136	4.919124	3.015538	2.803257	2.200531	1.823471	1.622776	2.264994	2.418001	2.237746	0.238586	0.000000	41476.000000		1
8537.922852	1077.072876	0.996048	3.157748	4772.970703	59529.234375	786.627808	490.505646	104.079269	40.480240	24.099419	122.458351	158.868057	85.996223	1.260074	0.000000	3.931352	3.032245	0.000000	0.499378	3.678789	4.774730	2.895769	2.690644	2.017364	1.607243	1.382007	2.087988	2.201037	1.934479	0.100396	0.000000	41509.000000		1
33318.867188	8589.273438	2.075356	7.456481	26884.654297	99998.000000	4480.826660	2744.095703	645.404907	254.960434	186.609360	915.876587	1198.393311	643.782898	3.138728	0.000000	4.522690	3.933956	0.317093	0.872534	4.429504	4.999991	3.651358	3.438399	2.809832	2.406473	2.270933	2.961837	3.078599	2.808739	0.496754	0.000000	41547.000000		1
22552.423828	7364.156250	1.153318	5.510641	17974.404297	99998.000000	3023.698242	1855.349976	420.461609	159.469376	118.566673	571.540161	737.901672	439.778137	3.411849	99998.000000	4.353193	3.867123	0.061949	0.741202	4.254654	4.999991	3.480538	3.268426	2.623726	2.202677	2.073963	2.757047	2.867999	2.643234	0.532990	4.999991	41610.000000		1
6802.298828	1929.365845	2.500912	3.117660	4645.109863	59080.117188	780.673157	484.708221	100.381866	72.816322	23.658443	115.584694	160.413010	75.372742	0.957361	99998.000000	3.832656	3.285415	0.398098	0.493829	3.666996	4.771441	2.892469	2.685480	2.001655	1.862229	1.373986	2.062900	2.205240	1.877214	0.000000	4.999991	41647.000000		1
6515.489746	2218.490967	2.001346	4.354239	4961.889648	64141.656250	823.500122	518.512146	128.163269	35.469162	27.254084	181.579788	239.039093	109.811935	0.993789	99998.000000	3.813947	3.346058	0.301322	0.638912	3.695647	4.807140	2.915664	2.714759	2.107764	1.549851	1.435432	2.259068	2.378469	2.040650	0.000000	4.999991	41681.000000		1
20102.019531	6154.889648	2.035268	5.988621	17686.781250	99998.000000	2971.740479	1817.645020	409.958405	183.275848	125.054855	550.897583	710.447144	412.918793	3.399758	0.000000	4.303240	3.789220	0.308622	0.777327	4.247649	4.999991	3.473011	3.259509	2.612740	2.263105	2.097100	2.741071	2.851532	2.615865	0.531448	0.000000	41805.000000		1
11114.343750	3859.076904	1.569623	2.608843	8516.172852	99998.000000	1430.318237	874.465027	215.380646	69.384125	73.827789	340.623627	485.756683	243.017120	3.262654	0.000000	4.045884	3.586483	0.195795	0.416448	3.930244	4.999991	3.155433	2.941742	2.333207	1.841260	1.868220	2.532275	2.686419	2.385637	0.513571	0.000000	41842.000000		1
6789.862305	2484.186035	3.749826	4.196969	8199.732422	99998.000000	1381.379272	834.980835	220.585999	71.798691	62.911354	323.289917	473.637604	249.943192	1.018766	99998.000000	3.831861	3.395184	0.574011	0.622936	3.913800	4.999991	3.140313	2.921676	2.343578	1.856117	1.798729	2.509592	2.675446	2.397841	0.008075	4.999991	41861.000000		1
21595.802734	7417.933594	1.267417	7.715514	17736.207031	99998.000000	2987.001953	1815.689941	441.477295	217.869232	158.121796	751.115479	1003.639771	549.920044	5.971678	99998.000000	4.334369	3.870283	0.102919	0.887365	4.248861	4.999991	3.475235	3.259042	2.644908	2.338196	2.198992	2.875707	3.001578	2.740299	0.776096	4.999991	41929.000000		1
18879.546875	4632.484863	1.557288	4.089037	11254.000000	99998.000000	1972.794067	1163.593262	269.336823	108.288567	69.248436	361.377167	462.946289	258.318634	2.555960	99998.000000	4.275991	3.665814	0.192369	0.611621	4.051307	4.999991	3.295082	3.065801	2.430296	2.034583	1.840410	2.557961	2.665531	2.412156	0.407554	4.999991	42007.000000		1
12618.480469	2483.744873	1.797820	3.157748	6941.970703	87165.382812	1158.119629	718.942871	157.239838	93.323189	33.557243	192.268021	252.496536	143.474030	0.605833	0.000000	4.101007	3.395107	0.254746	0.499378	3.841483	4.940344	3.063753	2.856694	2.196563	1.969990	1.525786	2.283907	2.402256	2.156773	0.000000	0.000000	42047.000000		1
20058.597656	5135.908203	2.414567	6.300078	14801.751953	99998.000000	2485.342285	1522.102661	336.472900	130.371216	82.665787	410.868103	494.536102	275.020142	3.333643	0.000000	4.302300	3.710617	0.382839	0.799346	4.170313	4.999991	3.395386	3.182444	2.526950	2.115182	1.917326	2.613703	2.694198	2.439364	0.522919	0.000000	42140.000000		1
11777.973633	2879.157471	1.612795	2.460824	7769.609375	99998.000000	1348.358643	805.787109	183.026062	70.185890	46.795734	238.820145	299.563629	222.991318	1.667197	0.000000	4.071071	3.459265	0.207579	0.391080	3.890399	4.999991	3.129805	2.906220	2.262513	1.846250	1.670206	2.378071	2.476489	2.348288	0.221987	0.000000	42235.000000		1
8496.070312	1821.539795	3.580221	3.102241	6901.422852	88683.796875	1175.681519	715.078918	152.555634	95.774757	50.702831	240.186249	297.010284	252.752472	0.820427	99998.000000	3.929218	3.260439	0.553910	0.491676	3.838939	4.947845	3.070290	2.854354	2.183428	1.981251	1.705032	2.380548	2.472771	2.402695	0.000000	4.999991	42289.000000		1
11118.204102	1109.159180	3.302684	3.740575	5837.979980	74971.304688	967.190002	599.700867	138.188507	50.792259	49.475506	217.175385	296.014252	255.142380	0.940312	99998.000000	4.046035	3.044994	0.518867	0.572938	3.766263	4.874895	2.985512	2.777935	2.140472	1.705798	1.694390	2.336811	2.471313	2.406783	0.000000	4.999991	42317.000000		1
6441.911621	1341.793335	2.525582	2.972724	4471.954590	55457.894531	738.894653	458.570465	101.257645	67.404358	22.869007	120.429253	159.176422	119.494873	1.856112	99998.000000	3.809015	3.127686	0.402361	0.473155	3.650497	4.743963	2.868582	2.661406	2.005428	1.828688	1.359247	2.080732	2.201879	2.077349	0.268604	4.999991	42348.000000		1
6993.937988	2814.876709	2.534833	4.048949	6067.163574	85343.679688	994.885071	617.327515	163.453568	82.755211	29.483625	201.217041	270.736847	173.929031	0.470744	99998.000000	3.844722	3.449459	0.403949	0.607342	3.782986	4.931171	2.997773	2.790516	2.213394	1.917795	1.469581	2.303665	2.432547	2.240372	0.000000	4.999991	42369.000000		1
6113.175781	1222.646851	2.396065	6.007123	5522.744629	76403.984375	952.511414	579.708984	139.474426	51.270241	44.646370	208.932556	238.496353	205.191971	0.942713	0.000000	3.786267	3.087301	0.379499	0.778666	3.742155	4.883116	2.978870	2.763210	2.144495	1.709865	1.649786	2.320006	2.377482	2.312160	0.000000	0.000000	42436.000000		1
6937.317383	2248.483398	2.016765	4.696534	6321.747559	82850.398438	1085.667236	658.304199	158.522675	80.134033	58.350506	276.201233	400.812042	228.221344	0.613541	0.000000	3.841192	3.351890	0.304655	0.671777	3.800837	4.918294	3.035697	2.818427	2.200091	1.903817	1.766045	2.441226	2.602941	2.358356	0.000000	0.000000	42498.000000		1
8204.086914	2102.079834	2.174036	3.000478	6528.543457	81053.140625	1082.453979	676.501343	148.343246	54.147369	39.989925	206.329880	259.619965	111.554253	0.575538	0.000000	3.914030	3.322649	0.337267	0.477190	3.814816	4.908770	3.034410	2.830269	2.171268	1.733577	1.601951	2.314562	2.414338	2.047486	0.000000	0.000000	42550.000000		1
5884.994629	980.598083	0.878866	1.723810	3554.123047	48371.605469	626.143921	371.969818	95.861099	37.701790	29.727242	124.339432	169.109146	112.352936	2.144197	0.000000	3.769746	2.991491	0.000000	0.236489	3.550732	4.684590	2.796674	2.570508	1.981642	1.576362	1.473155	2.094609	2.228167	2.050584	0.331265	0.000000	42604.000000		1
7199.490723	784.040588	2.692104	3.746742	3937.866455	50319.117188	659.186157	415.169922	100.986275	60.916176	31.355455	125.113449	145.521637	99.601677	0.125672	0.000000	3.857302	2.894339	0.430092	0.573654	3.595261	4.701733	2.819008	2.618226	2.004262	1.784733	1.496313	2.097304	2.162928	1.998267	0.000000	0.000000	42675.000000		1
5517.881836	3246.159180	1.464776	3.059069	5782.386230	74234.718750	998.221680	602.143188	127.595856	57.110840	32.061630	185.699661	211.134338	150.147247	1.244567	99998.000000	3.741772	3.511370	0.165771	0.485589	3.762107	4.870607	2.999227	2.779700	2.105837	1.756719	1.505986	2.268811	2.324559	2.176517	0.095018	4.999991	42767.000000		1
15791.144531	2763.523438	1.649800	5.075834	11787.514648	99998.000000	2001.238525	1211.650269	276.605194	132.643936	76.260857	391.190765	471.864441	316.342255	2.199434	0.000000	4.198413	3.441463	0.217431	0.705507	4.071422	4.999991	3.301299	3.083377	2.441860	2.122687	1.882302	2.592389	2.673817	2.500157	0.342311	0.000000	42815.000000		1
11884.645508	3593.230957	1.501781	3.598723	9497.915039	99998.000000	1576.604614	969.817322	252.783310	155.500610	60.959347	318.312775	403.917358	214.415436	2.177452	0.000000	4.074986	3.555485	0.176607	0.556148	3.977628	4.999991	3.197723	2.986690	2.402748	2.191732	1.785040	2.502854	2.606292	2.331256	0.337949	0.000000	42860.000000		1
10442.926758	2466.735107	2.803118	3.953353	5260.328125	73763.570312	881.989380	530.970459	149.363968	68.977066	43.286442	173.130341	208.297302	120.660530	0.842075	0.000000	4.018822	3.392123	0.447641	0.596966	3.721013	4.867842	2.945463	2.725070	2.174246	1.838705	1.636352	2.238373	2.318684	2.081565	0.000000	0.000000	42890.000000		1
6567.783691	1728.827148	0.928205	3.786831	5658.487793	71974.437500	948.755371	591.973022	122.060547	65.316673	37.936153	168.887115	232.853119	99.126785	1.521558	99998.000000	3.817419	3.237751	0.000000	0.578276	3.752700	4.857178	2.977154	2.772302	2.086575	1.815024	1.579053	2.227597	2.367082	1.996191	0.182288	4.999991	42972.000000		1
8551.941406	3909.980225	1.720726	4.952485	9713.481445	99998.000000	1625.093262	999.593933	225.032745	105.799995	71.721596	360.769684	510.614716	275.236023	2.076799	0.000000	3.932065	3.592175	0.235712	0.694823	3.987375	4.999991	3.210878	2.999824	2.352246	2.024486	1.855650	2.557230	2.708093	2.439705	0.317394	0.000000	43018.000000		1
11094.693359	2361.422363	2.124696	3.953353	8292.099609	99998.000000	1387.238403	847.744446	187.503647	73.593422	44.606281	219.654709	291.037109	144.843216	0.159755	0.000000	4.045115	3.373174	0.327297	0.596966	3.918664	4.999991	3.142151	2.928265	2.273010	1.866839	1.649396	2.341741	2.463948	2.160898	0.000000	0.000000	43043.000000		1
9111.211914	2576.204590	2.226459	5.655577	6331.023438	81494.125000	1022.657227	641.059937	150.390854	83.615578	44.356499	216.731323	323.437927	202.564636	0.626280	0.000000	3.959576	3.410980	0.347615	0.752477	3.801474	4.911126	3.009730	2.806899	2.177222	1.922287	1.646957	2.335922	2.509791	2.306564	0.000000	0.000000	43083.000000		1
12508.705078	3129.671143	2.870961	3.922516	10304.621094	99998.000000	1742.707153	1036.817749	264.924011	76.612404	56.087040	259.490448	369.515167	268.254425	2.269513	0.000000	4.097212	3.495499	0.458027	0.593565	4.013032	4.999991	3.241225	3.015702	2.423121	1.884299	1.748863	2.414121	2.567632	2.428547	0.355933	0.000000	43120.000000		1
5807.580566	417.729431	2.633513	3.715905	3224.930908	42682.917969	556.050537	347.987579	69.892937	48.658314	17.404621	78.629173	107.634819	66.195534	1.630099	0.000000	3.763995	2.620895	0.420535	0.570065	3.508520	4.630254	2.745114	2.541564	1.844433	1.687157	1.240665	1.895584	2.031953	1.820829	0.212214	0.000000	43193.000000		1
7178.999512	2524.262207	1.874913	1.961258	4144.434082	54671.652344	710.536560	431.513733	104.304382	49.709869	28.472160	130.411316	174.249741	190.371521	0.155306	99998.000000	3.856064	3.402134	0.272981	0.292535	3.617465	4.737762	2.851586	2.634995	2.018302	1.696443	1.454420	2.115315	2.241172	2.279602	0.000000	4.999991	43263.000000		1
13463.070312	4919.685547	0.724679	6.371004	12639.480469	99998.000000	2108.611328	1300.221436	301.484802	145.796082	91.152237	431.436646	560.660706	369.120453	1.974724	0.000000	4.129144	3.691937	0.000000	0.804208	4.101729	4.999991	3.323997	3.114017	2.479265	2.163746	1.959767	2.634917	2.748700	2.567168	0.295506	0.000000	43389.000000		1
7942.566895	1015.894531	2.864793	5.014159	5811.934570	79668.921875	972.981262	593.203430	148.519028	54.881298	34.217167	192.157013	238.132477	179.458176	0.228454	99998.000000	3.899961	3.006849	0.457093	0.700198	3.764321	4.901289	2.988105	2.773204	2.171782	1.739424	1.534244	2.283656	2.376819	2.253963	0.000000	4.999991	43424.000000		1
3844.278076	1660.688965	1.782401	1.005299	2402.719727	31471.521484	408.398010	241.206955	58.332001	15.902841	8.335346	45.682507	82.209389	16.874218	1.930775	99998.000000	3.584815	3.220288	0.251005	0.002295	3.380703	4.497918	2.611084	2.382390	1.765907	1.201475	0.920924	1.659750	1.914921	1.227224	0.285732	4.999991	43440.000000		1
7162.831055	2156.196289	2.260381	3.823836	5058.975098	70283.851562	857.920776	533.699585	143.060806	62.803425	44.442844	228.551300	308.139496	218.254700	1.070802	0.000000	3.855085	3.333688	0.354182	0.582499	3.704062	4.846856	2.933447	2.727297	2.155521	1.797983	1.647802	2.358984	2.488747	2.338964	0.029709	0.000000	43487.000000		1
6217.366211	1813.084229	2.568754	4.200052	4495.832031	59621.777344	722.979492	467.710663	135.696838	80.093948	38.858192	200.640381	247.682816	143.168732	1.342739	0.000000	3.793607	3.258418	0.409723	0.623255	3.652810	4.775405	2.859126	2.669977	2.132570	1.903600	1.589483	2.302418	2.393896	2.155848	0.127992	0.000000	43616.000000		1
12080.512695	1952.561646	2.408400	6.910658	6481.658203	82944.992188	1124.035156	672.366089	165.861969	59.189281	49.722202	201.917053	239.625000	205.339996	0.610134	0.000000	4.082085	3.290605	0.381729	0.839519	3.811686	4.918790	3.050780	2.827606	2.219747	1.772243	1.696550	2.305173	2.379532	2.312474	0.000000	0.000000	43664.000000		1
8610.421875	1907.539062	2.069189	3.904013	7557.984863	99998.000000	1247.341431	777.126831	194.688766	104.353722	55.066322	261.720001	310.313538	192.342041	2.526958	0.000000	3.935024	3.280473	0.315800	0.591511	3.878406	4.999991	3.095985	2.890492	2.289341	2.018508	1.740886	2.417837	2.491801	2.284074	0.402598	0.000000	43697.000000		1
22231.363281	3152.910156	2.189455	5.137509	7852.000488	99998.000000	1288.305908	814.409241	210.576187	105.550209	53.533703	261.720001	330.774139	168.353638	2.029191	0.000000	4.346966	3.498712	0.340336	0.710753	3.894980	4.999991	3.110019	2.910843	2.323409	2.023459	1.728627	2.417837	2.519531	2.226223	0.307323	0.000000	43785.000000		1
7259.266113	1692.081421	2.679769	3.333522	3934.036621	53078.199219	696.160217	411.876495	102.901276	34.096901	33.606586	141.873566	158.741623	95.512642	1.193099	0.000000	3.860893	3.228421	0.428097	0.522903	3.594838	4.724916	2.842709	2.614767	2.012421	1.532715	1.526424	2.151901	2.200691	1.980061	0.076676	0.000000	43850.000000		1
11533.167969	4089.672852	4.042781	6.087300	7393.803223	87611.296875	1257.783081	764.153564	200.523193	75.122963	67.441368	272.627167	366.215576	244.703918	1.277439	99998.000000	4.061949	3.611689	0.606680	0.784425	3.868868	4.942560	3.099606	2.883181	2.302165	1.875773	1.828926	2.435569	2.563737	2.388641	0.106340	4.999991	43952.000000		1
7591.076172	1197.425049	2.220292	2.648932	4642.907715	64221.402344	801.611694	472.663147	125.014771	57.261944	25.696795	114.304947	181.919006	112.750740	1.087748	99998.000000	3.880303	3.078248	0.346410	0.423071	3.666790	4.807680	2.903964	2.674552	2.096961	1.757866	1.409879	2.058065	2.259878	2.052119	0.036528	4.999991	44011.000000		1
10996.393555	3523.479980	2.818537	5.048080	5572.269531	73335.531250	933.404541	570.864807	143.088562	66.528580	28.610928	134.071716	187.753433	113.737534	0.423289	0.000000	4.041250	3.546972	0.450024	0.703126	3.746032	4.865314	2.970070	2.756533	2.155605	1.823008	1.456532	2.127337	2.273588	2.055904	0.000000	0.000000	44049.000000		1
3623.815430	1529.380249	2.260381	3.836171	2859.791504	40993.562500	484.853149	303.853119	81.984276	22.767242	26.399887	107.061241	164.875183	100.264679	1.510486	99998.000000	3.559166	3.184515	0.354182	0.583898	3.456334	4.612716	2.685610	2.482664	1.913731	1.357310	1.421602	2.029632	2.217155	2.001148	0.179117	4.999991	44149.000000		1
4127.886719	1426.679443	3.444536	5.075834	2832.885742	43993.750000	514.962769	297.238495	84.759644	35.586346	25.844814	119.097076	160.832397	104.100853	0.037449	0.000000	3.615728	3.154326	0.537131	0.705507	3.452229	4.643391	2.711776	2.473105	1.928189	1.551283	1.412373	2.075901	2.206373	2.017454	0.000000	0.000000	44184.000000		1
16630.869141	5605.293457	2.365228	3.389029	10711.181641	99998.000000	1780.430542	1097.410156	271.134644	106.462997	66.130775	328.837555	428.756866	242.832092	2.915802	0.000000	4.220915	3.748598	0.373873	0.530075	4.029838	4.999991	3.250525	3.040369	2.433185	2.027199	1.820404	2.516981	2.632211	2.385306	0.464758	0.000000	44213.000000		1
3463.146484	1071.728760	2.161701	3.475374	2747.666748	33647.437500	416.073456	285.936584	58.418346	40.911961	20.284834	84.102806	121.237190	90.245613	0.066335	0.000000	3.539471	3.030085	0.334796	0.541001	3.438964	4.526952	2.619170	2.456270	1.766549	1.611850	1.307171	1.924811	2.083636	1.955426	0.000000	0.000000	44292.000000		1
7090.977051	1334.253540	1.964342	4.289481	4152.744629	49487.207031	702.919739	438.066681	97.902534	53.743401	33.350636	133.565979	169.377441	106.154625	1.398466	0.000000	3.850706	3.125238	0.293217	0.632405	3.618335	4.694493	2.846906	2.641540	1.990794	1.730325	1.523104	2.125696	2.228856	2.025939	0.145652	0.000000	44356.000000		1
5580.719238	1702.711060	3.012813	5.023410	3514.228760	44458.179688	586.468506	368.112061	78.527405	40.378475	15.440280	88.817841	121.853935	74.099159	0.226072	99998.000000	3.746690	3.231141	0.478972	0.700999	3.545830	4.647952	2.768245	2.565980	1.895021	1.606150	1.188655	1.948500	2.085840	1.869813	0.000000	4.999991	44381.000000		1
5645.493164	1365.473389	1.393850	3.638812	4120.886230	55970.945312	724.647766	432.019470	85.456566	34.389854	20.642548	135.237366	170.055862	73.238792	0.420281	0.000000	3.751702	3.135283	0.144216	0.560960	3.614991	4.747962	2.860127	2.635503	1.931745	1.536430	1.314763	2.131097	2.230592	1.864741	0.000000	0.000000	44439.000000		1
5072.817871	3129.705078	1.396934	2.886379	6162.046875	79191.554688	1061.447510	636.810547	144.127777	48.346855	37.538353	182.054688	215.155533	143.554199	2.684824	0.000000	3.705249	3.495503	0.145176	0.460353	3.789725	4.898679	3.025898	2.804010	2.158748	1.684368	1.574475	2.260202	2.332752	2.157016	0.428916	0.000000	44458.000000		1
1683.591797	1083.434570	2.590341	3.345856	1433.272461	23972.173828	255.641937	160.153976	55.143417	9.889550	24.046995	99.765114	131.308685	100.754997	0.594593	0.000000	3.226237	3.034803	0.413357	0.524507	3.156329	4.379707	2.407632	2.204538	1.741494	0.995177	1.381061	1.998979	2.118294	2.003267	0.000000	0.000000	44526.000000		1
14503.177734	5346.808105	4.079786	6.741053	15728.427734	99998.000000	2623.083740	1613.550903	393.654663	139.018021	108.023369	554.138611	664.110901	417.121918	2.653988	99998.000000	4.161463	3.728095	0.610637	0.828728	4.196685	4.999991	3.418812	3.207783	2.595115	2.143071	2.033518	2.743618	2.822241	2.620263	0.423899	4.999991	44557.000000		1
8282.875977	1232.363770	1.813238	4.212387	5987.538086	75134.445312	1048.027100	625.067688	133.905182	66.750610	36.261684	173.469559	267.141205	126.803337	1.907467	99998.000000	3.918181	3.090739	0.258455	0.624528	3.777248	4.875839	3.020373	2.795927	2.126797	1.824455	1.559448	2.239223	2.426741	2.103131	0.280457	4.999991	44627.000000		1
6333.333496	1307.443604	2.396065	6.016374	4795.506836	61901.886719	826.460510	499.090790	110.468773	47.437153	43.212433	158.383911	218.032669	172.276154	0.185531	0.000000	3.801632	3.116423	0.379499	0.779335	3.680835	4.791704	2.917222	2.698179	2.043240	1.676119	1.635609	2.199711	2.338521	2.236225	0.000000	0.000000	44668.000000		1
5806.652344	2598.099121	1.520283	3.601807	4789.419434	59486.984375	789.517273	489.916656	128.052246	37.843643	26.578745	132.708694	183.830917	113.274979	2.493009	0.000000	3.763926	3.414656	0.181925	0.556520	3.680283	4.774422	2.897362	2.690122	2.107387	1.577993	1.424534	2.122899	2.264419	2.054134	0.396724	0.000000	44717.000000		1
14323.084961	2757.380615	2.198706	3.028231	7064.124023	89903.437500	1182.293091	727.087036	168.310455	42.654274	48.818668	230.580399	279.744446	136.045303	1.109243	99998.000000	4.156036	3.440497	0.342167	0.481189	3.849058	4.953776	3.072725	2.861586	2.226111	1.629963	1.688586	2.362822	2.446761	2.133683	0.045027	4.999991	44751.000000		1
12399.618164	2930.298096	2.544085	4.178466	10494.958984	99998.000000	1785.210327	1087.298584	272.469910	113.962646	79.326096	353.809692	524.149231	257.677216	1.431067	99998.000000	4.093408	3.466912	0.405532	0.621017	4.020981	4.999991	3.251689	3.036349	2.435318	2.056762	1.899416	2.548770	2.719455	2.411076	0.155660	4.999991	44805.000000		1
8743.118164	2987.452148	2.149366	4.209303	7272.368652	93655.000000	1232.354492	753.067505	170.734283	95.768593	53.987015	251.025589	349.930328	253.834869	0.701624	99998.000000	3.941666	3.475301	0.332310	0.624210	3.861676	4.971531	3.090736	2.876834	2.232321	1.981223	1.732289	2.399718	2.543982	2.404551	0.000000	4.999991	44887.000000		1
16040.683594	7815.082031	1.322924	8.973680	19448.677734	99998.000000	3316.480957	1990.297363	467.571899	211.843597	116.620834	570.676697	798.648254	455.172180	3.301648	0.000000	4.205223	3.892934	0.121535	0.952971	4.288890	4.999991	3.520678	3.298918	2.669848	2.326015	2.066776	2.756390	2.902355	2.658176	0.518731	0.000000	44919.000000		1
21733.345703	9277.033203	1.514116	4.650278	19870.244141	99998.000000	3279.025879	2025.291626	485.846130	234.431992	103.777061	576.545044	776.112305	378.726288	2.821646	0.000000	4.337127	3.967409	0.180159	0.667479	4.298203	4.999991	3.515745	3.306488	2.686499	2.370017	2.016101	2.760833	2.889925	2.578326	0.450502	0.000000	44950.000000		1
4825.477539	2727.665527	1.881081	2.991227	6486.274414	79546.320312	1112.356934	681.487732	153.110718	85.771111	48.396194	204.991531	280.632568	171.240005	2.288823	0.000000	3.683540	3.435791	0.274407	0.475849	3.811995	4.900620	3.046244	2.833458	2.185006	1.933341	1.684811	2.311736	2.448138	2.233605	0.359612	0.000000	45009.000000		1
13545.263672	2174.522949	2.587257	6.762639	8829.163086	99998.000000	1508.805542	913.653198	237.195023	83.621742	72.736145	342.732880	437.897064	192.613403	2.570160	99998.000000	4.131787	3.337364	0.412840	0.830116	3.945920	4.999991	3.178633	2.960781	2.375106	1.922319	1.861750	2.534956	2.641372	2.284687	0.409960	4.999991	45034.000000		1
6074.996094	3910.470703	1.939672	3.271847	5245.942383	64808.496094	920.915405	547.591797	126.322273	59.244789	31.213604	155.047302	247.577972	131.718811	1.130955	99998.000000	3.783546	3.592229	0.287728	0.514793	3.719824	4.811632	2.964220	2.738457	2.101480	1.772650	1.494344	2.190464	2.393712	2.119648	0.053445	4.999991	45129.000000		1
8377.957031	2306.938721	2.174036	3.978023	9222.139648	99998.000000	1524.840942	952.326355	230.453964	75.070534	77.543694	304.235504	385.695526	178.329529	1.750971	0.000000	3.923138	3.363036	0.337267	0.599667	3.964832	4.999991	3.183224	2.978786	2.362584	1.875469	1.889547	2.483210	2.586245	2.251223	0.243279	0.000000	45308.000000		1
7617.386719	2095.326416	1.211909	5.297863	8336.000000	99998.000000	1404.818726	857.982483	239.301208	131.342606	64.681419	297.864502	405.366699	230.731506	2.271666	0.000000	3.881806	3.321252	0.083470	0.724101	3.920958	4.999991	3.147620	2.933478	2.378945	2.118406	1.810780	2.474019	2.607848	2.363107	0.356344	0.000000	45346.000000		1
18246.031250	6774.024414	1.236579	7.999218	19155.689453	99998.000000	3199.110596	1961.035767	432.571442	186.553864	133.673904	564.040466	730.821411	423.674866	3.513000	0.000000	4.261168	3.830847	0.092222	0.903048	4.282298	4.999991	3.505029	3.292485	2.636058	2.270804	2.126047	2.751310	2.863811	2.627033	0.545678	0.000000	45389.000000		1
10831.897461	2444.738770	1.640549	2.726025	6532.845215	82863.429688	1043.722168	662.572083	153.027451	62.359364	47.591339	229.023117	312.635590	160.946487	1.640892	0.000000	4.034705	3.388232	0.214989	0.435530	3.815102	4.918363	3.018585	2.821233	2.184769	1.794902	1.677528	2.359879	2.495039	2.206681	0.215080	0.000000	45446.000000		1
4874.669434	1317.123413	2.118529	3.398280	4073.116211	61101.828125	702.395508	430.890808	129.473862	48.226589	40.199619	192.434555	214.292084	211.726425	1.458945	99998.000000	3.687945	3.119627	0.326034	0.531259	3.609927	4.786054	2.846582	2.634367	2.112182	1.683287	1.604222	2.284283	2.331006	2.325775	0.164039	4.999991	45491.000000		1
6963.082031	2354.977295	2.753779	4.785963	4475.294434	56152.750000	781.925110	469.141510	98.325012	52.192280	35.586346	145.540131	182.159531	124.268501	0.136947	99998.000000	3.842802	3.371987	0.439929	0.679969	3.650822	4.749371	2.893165	2.671304	1.992664	1.717606	1.551283	2.162983	2.260452	2.094361	0.000000	4.999991	45555.000000		1
4618.299805	1717.682617	3.546299	5.149844	6051.806641	74282.546875	1034.899658	625.379150	155.352585	52.738102	41.001389	200.853149	275.229858	182.930466	0.601416	0.000000	3.664482	3.234943	0.549775	0.711794	3.781885	4.870887	3.014898	2.796143	2.191319	1.722124	1.612799	2.302879	2.439696	2.262286	0.000000	0.000000	45602.000000		1
9521.375977	1284.771851	1.551121	4.764376	5088.051758	63488.753906	849.841370	529.875732	114.255608	41.211086	32.295998	168.649673	232.859283	115.356499	1.024039	99998.000000	3.978700	3.108826	0.190646	0.678006	3.706552	4.802697	2.929338	2.724174	2.057878	1.615014	1.509149	2.226985	2.367094	2.062042	0.010317	4.999991	45702.000000		1
12268.259766	5240.703125	2.331306	5.803596	9362.490234	99998.000000	1623.964722	965.392151	254.137085	88.022240	59.254040	297.383423	443.453979	239.307373	0.628119	99998.000000	4.088783	3.719390	0.367599	0.763697	3.971391	4.999991	3.210577	2.984704	2.405068	1.944592	1.772718	2.473317	2.646848	2.378956	0.000000	4.999991	45768.000000		1
3071.154053	1030.659546	1.985928	2.883296	2342.025635	34202.093750	418.796387	254.750748	62.951443	50.736755	18.129299	76.979370	116.701012	74.808418	0.436121	0.000000	3.487302	3.013115	0.297963	0.459889	3.369592	4.534053	2.622003	2.406116	1.799006	1.705323	1.258381	1.886374	2.067075	1.873950	0.000000	0.000000	45842.000000		1
6419.665527	839.359741	3.111492	3.860841	3406.698730	43954.796875	558.428101	357.784607	75.021194	41.840168	21.811285	112.026062	140.575317	66.855453	0.818789	99998.000000	3.807512	2.923948	0.492969	0.586682	3.532334	4.643006	2.746967	2.553622	1.875184	1.621593	1.338681	2.049319	2.147909	1.825137	0.000000	4.999991	45863.000000		1
5823.652832	1887.858643	1.915002	2.285050	3072.791504	44122.453125	534.368774	322.380219	82.277237	67.330353	17.478632	86.310760	99.499916	76.251610	1.118232	0.000000	3.765195	3.275970	0.282169	0.358896	3.487533	4.644660	2.727841	2.508368	1.915280	1.828211	1.242507	1.936065	1.997823	1.882249	0.048532	0.000000	45900.000000		1
4541.884766	1280.651978	1.458608	2.541001	2648.493652	35294.214844	480.375580	283.879730	65.208740	35.765202	18.690540	70.799561	99.783615	56.494095	0.307136	4813.099609	3.657236	3.107431	0.163939	0.405005	3.422999	4.547704	2.681581	2.453134	1.814306	1.553461	1.271622	1.850031	1.999059	1.752003	0.000000	3.682425	45962.000000		1
3934.104492	1446.369019	2.562587	2.587257	2825.759277	41898.187500	488.649231	299.554382	99.792870	45.478977	20.676468	114.092163	140.159012	109.978462	1.212899	0.000000	3.594846	3.160279	0.408679	0.412840	3.451135	4.622195	2.688997	2.476476	1.999099	1.657811	1.315476	2.057256	2.146621	2.041308	0.083825	0.000000	46001.000000		1
5301.011719	1925.776367	1.483278	1.766982	3590.304443	48533.582031	615.686951	373.699799	88.176422	31.306116	21.678684	109.158188	164.153580	91.765900	1.206025	0.000000	3.724359	3.284606	0.171223	0.247232	3.555131	4.686042	2.789360	2.572523	1.945352	1.495629	1.336033	2.038056	2.215250	1.962681	0.081356	0.000000	46020.000000		1
22469.255859	5729.700684	3.361275	5.180681	14295.056641	99998.000000	2389.860596	1456.246338	340.598938	160.483932	98.537788	453.590210	622.045593	348.373047	5.783818	0.000000	4.351589	3.758132	0.526504	0.714387	4.155186	4.999991	3.378373	3.163235	2.532243	2.205431	1.993603	2.656664	2.793822	2.542045	0.762215	0.000000	46059.000000		1
2217.093994	1484.123291	1.705307	0.437891	2089.926758	35327.089844	351.718903	204.371704	58.254910	15.517373	8.369267	84.031883	102.879692	33.359886	0.199240	25873.800781	3.345784	3.171470	0.231803	0.000000	3.320131	4.548108	2.546196	2.310421	1.765333	1.190818	0.922687	1.924444	2.012330	1.523225	0.000000	4.412860	46085.000000		1
7992.702148	3040.507812	1.662135	3.207088	3901.040527	52656.140625	636.058105	404.210297	102.707001	40.612839	25.924992	106.916306	172.559860	67.444450	0.995784	99998.000000	3.902694	3.482946	0.220666	0.506111	3.591181	4.721449	2.803497	2.606607	2.011600	1.608663	1.413719	2.029044	2.236940	1.828946	0.000000	4.999991	46114.000000		1
10868.316406	3554.409912	2.491661	3.330438	6798.623047	88715.140625	1145.282104	700.693298	144.639679	91.334175	57.863274	259.478119	321.448914	210.150635	2.096724	0.000000	4.036162	3.550767	0.396489	0.522501	3.832421	4.947998	3.058913	2.845528	2.160287	1.960633	1.762403	2.414101	2.507112	2.322531	0.321541	0.000000	46159.000000		1
14396.040039	2158.478271	1.033052	4.363490	8099.051270	99440.210938	1349.345337	833.929321	192.832352	91.562370	51.473766	199.061508	250.732635	166.876526	1.268041	0.000000	4.158243	3.334148	0.014122	0.639834	3.908434	4.997562	3.130123	2.921129	2.285180	1.961717	1.711586	2.298987	2.399211	2.222395	0.103133	0.000000	46199.000000		1
6327.881348	4389.791504	1.168737	5.951616	12208.330078	99998.000000	2064.134521	1258.143799	278.295074	150.168823	86.637642	386.642242	525.219299	317.347565	2.368947	99998.000000	3.801258	3.642444	0.067717	0.774635	4.086656	4.999991	3.314738	3.099730	2.444505	2.176580	1.937707	2.587309	2.720341	2.501535	0.374555	4.999991	46289.000000		1
3110.150879	358.398285	0.829526	2.957305	1796.925415	29070.908203	311.960266	192.277283	46.916000	21.555334	18.838560	82.755211	109.700920	71.043175	1.006806	99998.000000	3.492781	2.554366	0.000000	0.470896	3.254530	4.463459	2.494099	2.283928	1.671321	1.333555	1.275048	1.917795	2.040210	1.851522	0.002946	4.999991	46322.000000		1
11604.546875	2504.085205	2.019849	3.737491	6176.358887	79142.984375	1032.300049	635.472229	170.950134	68.446663	36.776669	189.831879	274.912231	148.404922	1.017632	0.000000	4.064628	3.398649	0.305319	0.572580	3.790733	4.898412	3.013806	2.803097	2.232869	1.835352	1.565572	2.278369	2.439194	2.171448	0.007591	0.000000	46357.000000		1
9299.630859	5339.493652	1.125565	5.347203	10889.779297	99998.000000	1830.680054	1111.798828	272.109100	82.292656	55.806419	326.194794	449.350067	284.481079	1.995260	99998.000000	3.968466	3.727500	0.051370	0.728127	4.037019	4.999991	3.262612	3.046026	2.434743	1.915361	1.746684	2.513477	2.652585	2.454053	0.300000	4.999991	46377.000000		1
5779.632812	1386.245361	0.308374	1.301338	3534.985352	54033.269531	627.987976	372.194946	91.383514	63.182724	34.263420	137.146194	178.116745	126.069405	1.230541	99998.000000	3.761900	3.141840	0.000000	0.114390	3.548388	4.732661	2.797951	2.570771	1.960868	1.800598	1.534831	2.137184	2.250705	2.100610	0.090096	4.999991	46487.000000		1
6577.028809	1957.381592	3.037483	3.774496	4753.638672	59104.730469	820.234436	494.736542	119.513382	68.014938	46.885162	169.309586	202.894592	112.599640	1.115019	0.000000	3.818030	3.291676	0.482514	0.576859	3.677026	4.771622	2.913938	2.694374	2.077416	1.832604	1.671035	2.228682	2.307271	2.051537	0.047282	0.000000	46555.000000		1
7583.077148	3941.400391	1.347594	4.637943	9383.104492	99998.000000	1555.912720	967.048157	189.480331	56.019199	60.083565	265.442078	313.998627	208.152359	2.178029	99998.000000	3.879845	3.595651	0.129559	0.666325	3.972347	4.999991	3.191985	2.985448	2.277564	1.748337	1.778756	2.423970	2.496928	2.318381	0.338064	4.999991	46588.000000		1
20012.298828	7316.349121	1.483278	5.812848	10629.410156	99998.000000	1825.940308	1088.615234	271.109985	136.369095	59.580917	337.749573	427.566559	231.860153	3.048568	0.000000	4.301297	3.864295	0.171223	0.764389	4.026509	4.999991	3.261487	3.036874	2.433146	2.134716	1.775107	2.528595	2.631004	2.365226	0.484096	0.000000	46611.000000		1
5273.649414	794.442017	3.771412	4.872307	3908.284180	50197.289062	633.180969	409.489655	93.665482	41.602718	28.358061	125.486580	176.457703	91.525368	0.069244	0.000000	3.722111	2.900062	0.576504	0.687735	3.591986	4.700680	2.801528	2.612243	1.971580	1.619122	1.452677	2.098597	2.246641	1.961542	0.000000	0.000000	46657.000000		1
13851.315430	2311.613770	1.329091	4.048949	11082.133789	99998.000000	1876.291626	1143.505859	269.167206	90.436806	81.355194	360.914612	412.743011	278.048401	2.458956	99998.000000	4.141491	3.363915	0.123555	0.607342	4.044623	4.999991	3.273300	3.058239	2.430022	1.956345	1.910385	2.557405	2.615680	2.444120	0.390751	4.999991	46774.000000		1
9961.996094	2695.064209	2.593424	4.465254	6401.416016	80038.625000	1085.189209	659.340332	158.004608	82.012032	41.467033	184.783798	289.846771	191.999741	0.807436	99998.000000	3.998346	3.430569	0.413874	0.649846	3.806276	4.903300	3.035506	2.819110	2.198670	1.913878	1.617703	2.266664	2.462168	2.283301	0.000000	4.999991	46823.000000		1
9461.268555	2366.402588	1.285919	2.948054	4301.390137	56544.222656	725.181274	458.077057	119.488708	39.385509	33.492485	119.263596	184.028275	87.738533	0.724868	0.000000	3.975949	3.374089	0.109214	0.469535	3.633609	4.752388	2.860447	2.660939	2.077327	1.595336	1.524947	2.076508	2.264884	1.943190	0.000000	0.000000	46871.000000		1
14812.289062	6556.278320	2.741444	6.919910	14862.137695	99998.000000	2539.320068	1532.174072	382.482300	147.442795	117.977676	541.470581	730.630249	409.286133	1.953746	0.000000	4.170622	3.816657	0.437979	0.840100	4.172081	4.999991	3.404717	3.185308	2.582611	2.168623	2.071800	2.733575	2.863698	2.612027	0.290868	0.000000	46898.000000		1
16133.202148	2887.181152	2.420735	2.889463	8542.819336	99998.000000	1452.971313	876.941284	206.218857	88.441628	56.438587	264.782135	385.652374	179.624695	1.845003	0.000000	4.207721	3.460474	0.383947	0.460817	3.931601	4.999991	3.162257	2.942971	2.314328	1.946657	1.751576	2.422889	2.586196	2.254366	0.265997	0.000000	46935.000000		1
6943.981445	1569.419556	3.160832	1.807071	3661.218262	47665.882812	611.061340	368.472870	74.157753	20.349592	17.225765	70.010124	120.438499	43.042824	0.953247	0.000000	3.841609	3.195739	0.499801	0.256975	3.563626	4.678208	2.786085	2.566406	1.870157	1.308556	1.236179	1.845161	2.080765	1.633901	0.000000	0.000000	46978.000000		1
9481.509766	2591.333496	3.210172	4.422081	5622.734863	74249.882812	966.138428	589.891479	123.895370	65.668213	31.447968	137.775284	214.566544	149.934464	0.986517	99998.000000	3.976877	3.413523	0.506528	0.645627	3.749948	4.870696	2.985039	2.770772	2.093055	1.817355	1.497593	2.139171	2.331562	2.175901	0.000000	4.999991	47111.000000		1
7901.328125	2053.032959	2.642764	3.555551	5621.461426	74445.156250	929.068787	584.935913	142.607498	59.284878	40.489491	218.131348	270.616577	184.654282	0.650161	0.000000	3.897700	3.312396	0.422058	0.550907	3.749849	4.871837	2.968048	2.767108	2.154142	1.772944	1.607342	2.338718	2.432354	2.266359	0.000000	0.000000	47211.000000		1
10232.160156	1341.352295	2.587257	1.683721	6655.704102	85650.085938	1106.645874	697.517029	161.985718	48.023064	44.680290	207.261169	292.122559	162.901581	2.562051	99998.000000	4.009967	3.127543	0.412840	0.226270	3.823194	4.932728	3.044009	2.843555	2.209477	1.681450	1.650116	2.316518	2.465565	2.211925	0.408588	4.999991	47264.000000		1
9774.563477	1535.134521	1.440106	3.416783	5121.806152	67481.523438	888.471375	534.341003	123.781273	39.339256	34.158573	163.527588	210.166046	165.553604	1.205043	0.000000	3.990097	3.186146	0.158394	0.533617	3.709423	4.829185	2.948643	2.727818	2.092655	1.594826	1.533500	2.213591	2.322562	2.218939	0.081003	0.000000	47294.000000		1
6515.847656	796.175110	2.729109	4.409747	3386.700684	44960.789062	582.956116	353.757263	97.729851	36.301773	27.602545	95.722336	130.886200	53.977764	0.206201	0.000000	3.813971	2.901009	0.436021	0.644414	3.529777	4.652834	2.765636	2.548705	1.990027	1.559928	1.440949	1.981013	2.116894	1.732215	0.000000	0.000000	47321.000000		1
17388.283203	2166.382080	0.647585	3.614142	10364.982422	99998.000000	1751.501953	1063.855957	249.163010	113.444580	55.861927	235.480453	333.071533	176.729065	2.655433	0.000000	4.240257	3.335735	0.000000	0.558005	4.015569	4.999991	3.243411	3.026883	2.396484	2.054784	1.747116	2.371955	2.522537	2.247308	0.424135	0.000000	47353.000000		1
18486.384766	3246.822266	1.908834	4.896977	12027.808594	99998.000000	1979.979248	1233.526367	290.007141	150.656052	81.426125	364.778534	471.133606	256.369690	2.441824	99998.000000	4.266852	3.511458	0.280768	0.689928	4.080186	4.999991	3.296661	3.091148	2.462409	2.177987	1.910764	2.562029	2.673144	2.408867	0.387714	4.999991	47421.000000		1
4891.407715	972.873291	1.458608	3.083739	3624.234863	58549.367188	595.926331	359.523865	107.708824	30.843555	45.093513	164.116577	241.922394	143.939667	0.410366	0.000000	3.689434	2.988056	0.163939	0.489078	3.559216	4.767522	2.775192	2.555728	2.032251	1.489164	1.654114	2.215153	2.383676	2.158180	0.000000	0.000000	47438.000000		1
12761.235352	2198.113770	3.068320	3.731324	7483.370605	94724.601562	1294.263672	787.414185	175.523331	106.876221	49.746872	232.720505	320.283264	200.254913	2.626749	99998.000000	4.105893	3.342050	0.486901	0.571863	3.874097	4.976463	3.112023	2.896203	2.244335	2.028881	1.696766	2.366835	2.505534	2.301583	0.419419	4.999991	47505.000000		1
8452.374023	1903.884888	1.884164	2.164785	4998.123535	63504.042969	839.501648	524.840027	116.583824	55.118748	27.762899	131.524536	152.373703	103.342255	1.312161	99998.000000	3.926979	3.279641	0.275119	0.335415	3.698807	4.802802	2.924021	2.720027	2.066638	1.741299	1.443465	2.119007	2.182910	2.014278	0.117987	4.999991	47542.000000		1
8477.765625	2345.954346	1.927337	6.722550	10868.649414	99998.000000	1832.582642	1120.951416	289.926941	112.673645	101.923737	445.128448	592.003845	403.652161	1.572067	0.000000	3.928281	3.370320	0.284958	0.827534	4.036176	4.999991	3.263064	3.049587	2.462289	2.051822	2.008275	2.648485	2.772325	2.606007	0.196471	0.000000	47565.000000		1
5090.364746	909.002930	1.119397	2.735276	2624.644043	38503.531250	464.244537	283.605286	63.851894	30.800383	21.891462	91.987930	140.088089	53.419605	0.583204	0.000000	3.706749	2.958565	0.048984	0.437001	3.419070	4.585501	2.666747	2.452714	1.805174	1.488556	1.340275	1.963731	2.146401	1.727701	0.000000	0.000000	47662.000000		1
25066.167969	11274.105469	2.516331	6.457349	25634.367188	99998.000000	4380.327637	2625.519775	589.549194	285.202667	169.685806	824.900085	1131.917114	541.119080	2.587971	0.000000	4.399088	4.052082	0.400768	0.810054	4.408823	4.999991	3.641507	3.419215	2.770520	2.455153	2.229645	2.916401	3.053815	2.733293	0.412959	0.000000	47711.000000		1
7520.659180	2582.446289	3.068320	3.934851	4786.461914	61336.265625	828.477234	508.971069	93.569885	26.705177	31.756342	140.630829	162.472946	86.298431	0.722242	99998.000000	3.876256	3.412031	0.486901	0.594928	3.680015	4.787717	2.918281	2.706693	1.971136	1.426595	1.501830	2.148081	2.210781	1.936003	0.000000	4.999991	47778.000000		1
12148.900391	6749.416016	3.068320	5.945448	16083.896484	99998.000000	2695.048828	1658.240479	390.611023	136.122391	97.039093	484.430695	634.306580	358.555542	1.700204	0.000000	4.084537	3.829266	0.486901	0.774185	4.206391	4.999991	3.430567	3.219647	2.591744	2.133929	1.986947	2.685232	2.802299	2.554556	0.230501	0.000000	47883.000000		1
14641.666016	3033.517090	1.643633	3.336605	7650.194824	96806.171875	1279.569580	776.115356	177.725113	42.546345	47.085606	275.516632	365.913361	247.534790	3.870749	0.000000	4.165590	3.481946	0.215805	0.523305	3.883672	4.985903	3.107064	2.889926	2.249749	1.628862	1.672888	2.440148	2.563378	2.393636	0.587795	0.000000	47942.000000		1
7535.535156	2100.109375	2.414567	2.454656	3871.954590	51262.796875	663.164185	388.483246	66.812286	15.813413	15.323098	75.002693	118.184288	41.531792	1.396425	46629.765625	3.877114	3.322242	0.382839	0.389991	3.587930	4.709802	2.821621	2.589372	1.824856	1.199026	1.185347	1.875077	2.072560	1.618381	0.145018	4.668663	47964.000000		1
5312.988770	1294.754028	3.129995	4.483756	3188.752441	42651.406250	546.503235	340.891907	95.697662	38.805767	26.794605	103.003044	128.221863	99.549255	0.306876	99998.000000	3.725339	3.112187	0.495544	0.651642	3.503621	4.629933	2.737593	2.532617	1.980901	1.588896	1.428047	2.012850	2.107962	1.998038	0.000000	4.999991	48081.000000		1
20502.255859	4367.471680	3.352024	5.442799	12068.683594	99998.000000	2045.638184	1245.805786	333.981232	112.568802	116.417305	502.137512	644.291687	317.310547	2.349358	99998.000000	4.311801	3.640230	0.525307	0.735822	4.081660	4.999991	3.310829	3.095450	2.523722	2.051418	2.066018	2.700823	2.809083	2.501484	0.370949	4.999991	48226.000000		1
17185.935547	6450.379883	2.541001	5.883773	11200.185547	99998.000000	1867.179199	1146.062256	228.523544	120.506340	79.828743	316.730804	366.348175	293.578094	1.890253	99998.000000	4.235173	3.809585	0.405005	0.769656	4.049225	4.999991	3.271186	3.059208	2.358931	2.081010	1.902159	2.500690	2.563894	2.467724	0.276520	4.999991	48266.000000		1
5252.439941	2827.899414	1.612795	2.392981	4353.431152	59316.546875	717.111084	442.195801	98.636467	40.942799	23.458000	135.999054	192.597992	119.485626	1.277567	0.000000	3.720361	3.451464	0.207579	0.378939	3.638832	4.773176	2.855587	2.645615	1.994038	1.612177	1.370291	2.133536	2.284652	2.077316	0.106384	0.000000	48290.000000		1
7583.518066	2054.719727	3.157748	3.348940	7602.214844	96505.914062	1284.944580	795.703247	171.320190	82.847725	64.437805	250.063461	312.317963	200.587952	1.258646	0.000000	3.879871	3.312752	0.499378	0.524907	3.880940	4.984554	3.108884	2.900751	2.233809	1.918281	1.809141	2.398050	2.494597	2.302305	0.099904	0.000000	48350.000000		1
14609.446289	4751.677734	1.958174	6.704048	12401.298828	99998.000000	2100.729248	1278.111084	345.754944	124.854416	95.731583	432.136658	602.497803	298.937622	2.111188	0.000000	4.164634	3.676847	0.291851	0.826337	4.093467	4.999991	3.322370	3.106569	2.538768	2.096404	1.981055	2.635621	2.779955	2.475581	0.324527	0.000000	48540.000000		1
6731.999023	2069.990479	0.000000	2.528666	5738.622070	70880.296875	983.465942	599.484985	112.827835	29.128996	34.365185	171.767334	254.223419	128.900284	2.814456	0.000000	3.828144	3.315968	0.000000	0.402891	3.758808	4.850525	2.992759	2.777778	2.052416	1.464326	1.536119	2.234941	2.405216	2.110254	0.449394	0.000000	48584.000000		1
14356.228516	5117.051270	2.790784	5.825182	9436.462891	99998.000000	1590.481445	972.925720	233.657974	107.338776	67.503044	363.104065	411.487946	263.422211	0.528470	99998.000000	4.157041	3.709020	0.445726	0.765310	3.974809	4.999991	3.201529	2.988080	2.368581	2.030757	1.829323	2.560031	2.614357	2.420652	0.000000	4.999991	48618.000000		1
4489.411621	715.849854	1.332175	4.286397	2854.980957	36591.007812	486.996368	308.762421	69.273109	34.544041	20.056637	84.531448	107.051994	95.962868	0.753843	0.000000	3.652189	2.854822	0.124561	0.632092	3.455603	4.563375	2.687526	2.489625	1.840565	1.538373	1.302258	1.927018	2.029595	1.982103	0.000000	0.000000	48731.000000		1
8983.196289	2718.451416	2.525582	4.039698	7172.637695	93064.328125	1186.412964	742.157227	186.140640	70.235237	48.377693	205.916656	285.939667	198.802475	0.741560	0.000000	3.953431	3.434322	0.402361	0.606349	3.855679	4.968783	3.074236	2.870496	2.269841	1.846555	1.684645	2.313691	2.456275	2.298422	0.000000	0.000000	48782.000000		1
9880.487305	2552.037354	2.944971	5.785094	5792.914062	73579.062500	959.998718	604.237000	142.067841	72.415436	46.946838	201.102936	246.751526	144.886383	1.644712	0.000000	3.994778	3.406887	0.469081	0.762310	3.762897	4.866754	2.982271	2.781207	2.152496	1.859831	1.671606	2.303418	2.392260	2.161028	0.216090	0.000000	48845.000000		1
9404.447266	1527.499146	2.352893	3.231758	4901.658203	66017.015625	811.001709	504.875885	122.023544	57.752258	33.665176	141.179733	182.070099	90.865448	0.368335	99998.000000	3.973333	3.183981	0.371602	0.509439	3.690343	4.819656	2.909022	2.703185	2.086444	1.761569	1.527181	2.149772	2.260239	1.958399	0.000000	4.999991	48877.000000		1
8844.791992	2175.398926	3.259512	3.941018	4432.344238	59333.625000	759.019104	470.378082	121.619576	54.653103	30.054117	150.199661	208.084518	130.127609	1.132352	0.000000	3.946688	3.337539	0.513153	0.595608	3.646633	4.773301	2.880253	2.672447	2.085003	1.737615	1.477904	2.176669	2.318240	2.114369	0.053982	0.000000	48945.000000		1
9555.759766	2898.399902	2.735276	5.211518	6825.833984	96367.023438	1140.896973	712.189453	204.988449	76.485970	67.842255	350.565582	398.560913	205.898148	0.784300	0.000000	3.980265	3.462158	0.437001	0.716964	3.834156	4.983929	3.057246	2.852596	2.311729	1.883582	1.831500	2.544769	2.600495	2.313653	0.000000	0.000000	49045.000000		1
7037.381836	1756.494507	2.288134	2.867877	3430.387939	50359.179688	622.347839	369.604584	73.741447	25.773888	28.977894	119.686066	171.307861	86.955269	0.288126	0.000000	3.847411	3.244647	0.359481	0.457561	3.535343	4.702079	2.794033	2.567737	1.867712	1.411180	1.462067	2.078044	2.233777	1.939296	0.000000	0.000000	49099.000000		1
14148.569336	3155.127197	2.309720	4.095205	7195.916504	93950.070312	1243.829102	749.823425	195.567627	72.979759	56.574272	255.065277	330.780334	177.444489	1.517656	99998.000000	4.150712	3.499017	0.363559	0.612276	3.857086	4.972897	3.094761	2.874959	2.291297	1.863202	1.752619	2.406651	2.519540	2.249063	0.181173	4.999991	49196.000000		1
3583.427734	480.896729	2.704439	2.140115	2438.142578	44999.078125	441.844269	259.216003	108.023369	30.405664	25.089298	139.412750	198.006866	133.760254	0.907438	0.000000	3.554299	2.682052	0.432077	0.330437	3.387059	4.653203	2.645269	2.413662	2.033518	1.482955	1.399489	2.144303	2.296680	2.126327	0.000000	0.000000	49220.000000		1
11305.100586	1404.433350	1.073141	1.177988	5580.675781	70386.500000	943.408203	575.986877	103.086304	34.960346	27.183157	142.585907	159.848679	82.619530	0.700154	99998.000000	4.053275	3.147501	0.030657	0.071141	3.746687	4.847489	2.974700	2.760413	2.013201	1.543576	1.434300	2.154077	2.203709	1.917083	0.000000	4.999991	49242.000000		1
14868.085938	3294.117676	1.973593	3.028231	8922.230469	99998.000000	1529.833496	912.191528	182.125610	93.936852	60.120571	324.961304	402.101044	230.167175	1.667278	99998.000000	4.172255	3.517739	0.295258	0.481189	3.950474	4.999991	3.184644	2.960086	2.260371	1.972836	1.779023	2.511832	2.604335	2.362043	0.222008	4.999991	49266.000000		1
4267.758789	1844.233032	2.544085	4.526928	3051.550781	41682.492188	523.032959	331.745544	70.540527	41.137074	30.451920	99.385818	138.521545	67.647980	1.009735	0.000000	3.630200	3.265816	0.405532	0.655804	3.484521	4.619954	2.718529	2.520805	1.848439	1.614233	1.483615	1.997324	2.141517	1.830255	0.004207	0.000000	49345.000000		1
5832.534180	1319.584229	1.717642	5.822099	6099.585938	77141.898438	1003.932739	634.013611	160.878647	51.621788	42.521675	193.538528	233.728897	154.436722	0.423521	0.000000	3.765857	3.120437	0.234933	0.765080	3.785300	4.887290	3.001705	2.802099	2.206498	1.712833	1.628610	2.286767	2.368712	2.188751	0.000000	0.000000	49387.000000		1
6573.624512	2329.083008	2.198706	3.114576	6138.218750	77358.093750	1020.871704	631.377014	123.263206	66.972641	32.215820	174.329926	229.575104	133.482712	2.011554	0.000000	3.817805	3.367185	0.342167	0.493399	3.788042	4.888506	3.008971	2.800289	2.090833	1.825897	1.508069	2.241372	2.360925	2.125425	0.303532	0.000000	49405.000000		1
6685.718262	3205.521729	2.519415	2.343642	6415.000000	81262.625000	1071.352539	657.875549	149.240616	63.472595	30.424166	170.626343	184.364410	107.196930	2.129467	99998.000000	3.825148	3.505899	0.401300	0.369891	3.807197	4.909891	3.029932	2.818144	2.173887	1.802586	1.483219	2.232046	2.265677	2.030182	0.328271	4.999991	49423.000000		1
28558.166016	7682.395020	3.188586	6.993919	21070.453125	99998.000000	3529.160156	2174.597168	512.153503	194.867615	132.859802	611.271057	713.154663	422.651062	3.135619	0.000000	4.455730	3.885497	0.503598	0.844721	4.323674	4.999991	3.547671	3.337379	2.709400	2.289740	2.123394	2.786234	2.853184	2.625982	0.496323	0.000000	49485.000000		1
8440.260742	1836.767334	1.440106	3.207088	5317.186035	72207.015625	918.766052	555.072998	136.017548	38.848942	33.563412	146.119873	234.290131	103.262077	1.462193	0.000000	3.926356	3.264054	0.158394	0.506111	3.725682	4.858579	2.963205	2.744350	2.133595	1.589379	1.525866	2.164709	2.369754	2.013941	0.165005	0.000000	49529.000000		1
6706.552246	2530.861328	1.495613	4.718120	5766.051758	66530.914062	962.706238	604.190796	129.406006	74.052902	47.175034	188.712479	244.037827	113.771454	1.072358	0.000000	3.826499	3.403268	0.174819	0.673769	3.760879	4.823023	2.983494	2.781174	2.111954	1.869542	1.673712	2.275801	2.387457	2.056033	0.030340	0.000000	49579.000000		1
5264.854980	1600.836670	2.636597	4.095205	5386.785645	75197.398438	957.001343	565.579285	156.666260	108.143631	50.989620	263.252625	377.998535	188.061813	1.392712	99998.000000	3.721386	3.204347	0.421044	0.612276	3.731330	4.876203	2.980912	2.752493	2.194975	2.034001	1.707482	2.420373	2.577490	2.274301	0.143861	4.999991	49671.000000		1
26924.697266	9230.604492	2.556419	9.985147	29286.082031	99998.000000	4923.780762	3009.118408	852.552002	369.690948	270.820099	1311.421631	1699.491577	861.186462	4.966882	0.000000	4.430151	3.965230	0.407632	0.999354	4.466661	4.999991	3.692299	3.478439	2.930721	2.567839	2.432681	3.117742	3.230319	2.935097	0.696084	0.000000	49713.000000		1
8633.209961	3762.593018	1.659051	1.763899	8937.865234	99998.000000	1513.449585	914.920593	196.603760	105.920258	43.422127	230.737671	301.284363	228.983017	1.260055	0.000000	3.936172	3.575487	0.219860	0.246474	3.951234	4.999991	3.179968	2.961383	2.293592	2.024979	1.637711	2.363118	2.478976	2.359803	0.100389	0.000000	49748.000000		1
10596.009766	2234.106934	0.968294	2.689020	6530.328613	85571.289062	1103.839722	664.854065	166.602066	51.896240	25.224983	170.851456	212.216736	124.996269	1.383292	0.000000	4.025142	3.349104	0.000000	0.429594	3.814935	4.932328	3.042906	2.822726	2.221680	1.715136	1.401831	2.232619	2.326780	2.096897	0.140914	0.000000	49773.000000		1
8245.125000	6345.273438	1.689889	7.012422	17030.166016	99998.000000	2880.335449	1765.264648	480.027100	135.314453	145.620316	712.433105	861.806274	495.140503	2.647118	99998.000000	3.916197	3.802450	0.227858	0.845868	4.231219	4.999991	3.459443	3.246810	2.681266	2.131344	2.163222	2.852744	2.935410	2.694728	0.422773	4.999991	49830.000000		1
18783.111328	4637.144531	2.784616	2.328223	6799.070312	93725.617188	1185.823975	710.502686	201.004257	65.714470	48.346855	217.107544	307.356232	161.748260	1.981301	99998.000000	4.273767	3.666251	0.444765	0.367025	3.832449	4.971859	3.074020	2.851566	2.303205	1.817661	1.684368	2.336675	2.487642	2.208840	0.296950	4.999991	49860.000000		1
7134.904785	2518.628174	1.995179	3.527797	8343.181641	99998.000000	1420.366943	861.282043	241.984070	129.239487	68.067368	328.069702	455.172180	223.071487	1.718016	0.000000	3.853388	3.401164	0.299982	0.547504	3.921332	4.999991	3.152400	2.935145	2.383787	2.111395	1.832939	2.515966	2.658176	2.348444	0.235027	0.000000	49891.000000		1
10357.310547	4898.821289	3.006645	5.048080	14362.333984	99998.000000	2413.704102	1469.907227	307.118805	117.940674	93.357109	463.868317	626.742126	298.401062	2.302018	0.000000	4.015247	3.690092	0.478082	0.703126	4.157225	4.999991	3.382684	3.167290	2.487306	2.071664	1.970147	2.666395	2.797089	2.474800	0.362109	0.000000	49927.000000		1
10895.708984	1955.787354	2.078440	5.186849	7588.192871	99998.000000	1326.380737	791.666687	240.914001	99.913132	76.661743	331.202789	430.576263	308.413971	1.475149	99998.000000	4.037255	3.291322	0.317737	0.714904	3.880138	4.999991	3.122668	2.898542	2.381862	1.999623	1.884579	2.520094	2.634050	2.489134	0.168836	4.999991	49977.000000		1
5820.600098	1460.030029	1.958174	1.887248	4166.793945	58117.250000	688.188721	441.970703	132.181381	63.284485	30.134295	125.754868	165.590607	97.242615	1.679635	99998.000000	3.764968	3.164362	0.291851	0.275829	3.619802	4.764305	2.837708	2.645393	2.121170	1.801297	1.479061	2.099525	2.219036	1.987857	0.225215	4.999991	50018.000000		1
19849.955078	14497.791016	1.353761	9.892633	32674.722656	99998.000000	5459.176758	3359.323242	856.668762	305.268555	218.433548	1021.729004	1401.513062	775.344421	4.075795	0.000000	4.297760	4.161302	0.131542	0.995312	4.514212	4.999991	3.737127	3.526252	2.932813	2.484682	2.339319	3.009336	3.146597	2.889495	0.610212	0.000000	50089.000000		1
6584.846191	1251.695679	2.414567	3.675817	5163.473633	62151.871094	829.877258	543.669312	118.088692	62.865097	32.906578	126.334610	188.354767	118.643768	1.055220	0.000000	3.818546	3.097499	0.382839	0.565354	3.712942	4.793454	2.919014	2.735335	2.072208	1.798410	1.517283	2.101522	2.274977	2.074245	0.023343	0.000000	50155.000000		1
5794.585449	1383.528687	4.258643	6.420344	4346.668457	66313.453125	730.192322	459.819366	134.235153	38.707088	44.263985	180.034836	237.256699	128.897202	0.062115	99998.000000	3.763022	3.140988	0.629271	0.807558	3.638156	4.821602	2.863437	2.662587	2.127866	1.587790	1.646050	2.255357	2.375218	2.110244	0.000000	4.999991	50210.000000		1
25258.000000	5732.312500	3.641896	6.765723	13229.923828	99998.000000	2262.921387	1366.577271	339.445618	131.552292	89.055290	425.068726	589.068115	319.265656	2.515124	99998.000000	4.402399	3.758330	0.561327	0.830314	4.121557	4.999991	3.354670	3.135634	2.530770	2.119098	1.949660	2.628459	2.770165	2.504152	0.400559	4.999991	50278.000000		1
9991.563477	3612.424072	1.745396	1.692973	5774.683105	72779.945312	972.953491	600.940491	163.333313	60.324097	36.529968	154.637161	222.414658	89.024452	1.554282	0.000000	3.999634	3.557799	0.241894	0.228650	3.761528	4.862012	2.988092	2.778831	2.213075	1.780491	1.562649	2.189314	2.347163	1.949509	0.191530	0.000000	50308.000000		1
9026.199219	3252.067627	2.050686	6.296995	9438.923828	99998.000000	1629.092896	978.488831	223.910263	89.739883	86.224419	338.421814	418.728546	247.220245	1.244050	0.000000	3.955505	3.512160	0.311899	0.799133	3.974922	4.999991	3.211946	2.990556	2.350074	1.952986	1.935630	2.529458	2.621933	2.393084	0.094838	0.000000	50440.000000		1
6478.111816	2484.105713	2.118529	2.830872	5374.555664	69045.851562	929.818176	556.559326	134.568192	43.203178	45.358715	175.066925	277.154114	164.190582	1.412780	99998.000000	3.811448	3.395170	0.326034	0.451920	3.730343	4.839138	2.968398	2.745512	2.128942	1.635516	1.656661	2.243204	2.442721	2.215348	0.150075	4.999991	50462.000000		1
3763.123291	2213.816162	2.312804	3.589472	4698.985840	64351.652344	796.397095	498.029968	105.531708	58.698967	34.457695	164.628479	211.504395	138.136078	0.947136	0.000000	3.575548	3.345142	0.364139	0.555031	3.672004	4.808560	2.901130	2.697255	2.023383	1.768631	1.537286	2.216505	2.325319	2.140307	0.000000	0.000000	50512.000000		1
7304.272949	2634.573730	1.921169	4.545431	3844.808594	67141.265625	683.307190	405.286530	153.539352	69.714081	38.016331	182.847198	256.508484	119.723076	1.147959	0.000000	3.863577	3.420710	0.283566	0.657575	3.584875	4.826990	2.834616	2.607762	2.186220	1.843320	1.579970	2.262088	2.409102	2.078178	0.059927	0.000000	50600.000000		1
4964.736328	1138.923340	2.035268	2.827788	3378.935791	53648.148438	572.745911	361.315491	115.649452	39.696968	20.340342	125.261467	196.390991	106.644936	1.246300	99998.000000	3.695896	3.056494	0.308622	0.451447	3.528780	4.729555	2.757962	2.557887	2.063143	1.598757	1.308358	2.097817	2.293122	2.027940	0.095623	4.999991	50701.000000		1
3832.822021	1498.848145	1.816322	3.885511	2400.561035	41701.480469	435.226562	258.873688	100.169083	54.927555	28.900799	125.138115	164.591476	113.185547	1.023559	0.000000	3.583519	3.175758	0.259193	0.589448	3.380313	4.620152	2.638716	2.413088	2.000734	1.739790	1.460910	2.097390	2.216407	2.053791	0.010113	0.000000	50790.000000		1
10173.312500	2837.745850	2.220292	4.992573	9225.673828	99998.000000	1517.452393	959.567017	209.607895	143.359924	64.943535	294.796173	358.413696	263.894012	1.447821	0.000000	4.007463	3.452974	0.346410	0.698324	3.964998	4.999991	3.181115	2.982075	2.321408	2.156428	1.812536	2.469522	2.554385	2.421430	0.160715	0.000000	50861.000000		1
6831.233887	1052.884033	2.007514	3.142330	4607.414062	63554.738281	764.276917	476.052155	113.419914	48.901928	24.370787	137.840042	186.862228	138.684982	0.986933	0.000000	3.834499	3.022381	0.302659	0.497252	3.663457	4.803148	2.883251	2.677655	2.054689	1.689326	1.386870	2.139375	2.271522	2.142030	0.000000	0.000000	50902.000000		1
7574.004883	2205.545410	3.290349	4.570101	5091.749023	69768.687500	898.943787	533.983276	127.068542	55.340775	36.116749	153.545517	201.654922	66.044434	2.417840	0.000000	3.879326	3.343516	0.517242	0.659926	3.706867	4.843660	2.953732	2.727528	2.104038	1.743045	1.557709	2.186237	2.304609	1.819836	0.383428	0.000000	50987.000000		1
4430.512207	3527.692383	2.738360	2.948054	5047.639160	65494.292969	839.338196	525.148376	102.244446	65.942673	32.511856	148.753387	175.773102	96.508690	1.090177	0.000000	3.646454	3.547491	0.437491	0.469535	3.703088	4.816204	2.923937	2.720282	2.009640	1.819167	1.512042	2.172467	2.244952	1.984566	0.037497	0.000000	51003.000000		1
22067.392578	6227.178711	1.856411	8.119484	15526.723633	99998.000000	2614.011230	1603.297485	375.722717	177.533920	88.904190	476.246460	668.835205	386.512726	2.048475	0.000000	4.343751	3.794291	0.268674	0.909528	4.191080	4.999991	3.417307	3.205014	2.574867	2.249281	1.948922	2.677832	2.825319	2.587164	0.311431	0.000000	51046.000000		1
8200.478516	2032.328735	1.452441	2.386814	4812.377930	69751.828125	810.622375	500.657318	125.804207	49.361404	34.146240	211.069580	265.158356	242.708740	0.669613	0.000000	3.913839	3.307994	0.162098	0.377819	3.682360	4.843555	2.908818	2.699541	2.099695	1.693388	1.533343	2.324426	2.423505	2.385085	0.000000	0.000000	51071.000000		1
6746.323242	3527.167969	3.278014	5.063499	7448.234375	96186.671875	1267.953247	779.106567	198.802475	87.911224	52.762772	231.493179	300.612091	156.206787	0.650477	99998.000000	3.829067	3.547426	0.515611	0.704451	3.872053	4.983115	3.103103	2.891597	2.298422	1.944044	1.722328	2.364538	2.478006	2.193700	0.000000	4.999991	51118.000000		1
6157.381348	3199.144531	1.507948	4.150712	6368.293457	78287.320312	1089.056274	666.682739	127.968994	44.449009	40.196533	172.229889	233.537704	141.710129	1.364728	99998.000000	3.789396	3.505034	0.178386	0.618123	3.804023	4.893692	3.037050	2.823919	2.107105	1.647862	1.604189	2.236109	2.368357	2.151401	0.135046	4.999991	51197.000000		1
8028.600098	1943.109985	1.446273	5.766592	7064.318359	92336.546875	1212.186890	735.773926	178.320282	82.073708	57.039917	273.465942	367.729675	220.123444	1.563625	0.000000	3.904640	3.288497	0.160250	0.760919	3.849070	4.965374	3.083570	2.866744	2.251201	1.914204	1.756179	2.436903	2.565529	2.342666	0.194133	0.000000	51353.000000		1
12828.041992	3556.377197	1.319840	3.410615	8873.094727	99998.000000	1478.020508	920.933899	195.179077	61.964645	53.731064	257.634033	336.642517	131.132904	2.472340	99998.000000	4.108160	3.551008	0.120521	0.532833	3.948075	4.999991	3.169680	2.964228	2.290433	1.792144	1.730225	2.411003	2.527169	2.117712	0.393108	4.999991	51414.000000		1
7315.025879	1973.669922	2.531749	5.529144	4570.662109	60047.707031	788.764893	483.576477	117.521286	57.601154	36.579308	140.880600	163.589264	112.670563	0.938946	0.000000	3.864216	3.295274	0.403421	0.742658	3.659979	4.778496	2.896948	2.684465	2.070117	1.760431	1.563236	2.148851	2.213755	2.051811	0.000000	0.000000	51484.000000		1
21091.789062	4340.217285	2.827788	4.505342	11138.020508	99998.000000	1863.028442	1150.015625	277.542664	106.857712	76.711082	405.379059	501.742798	268.263672	2.296793	0.000000	4.324113	3.637511	0.451447	0.653728	4.046808	4.999991	3.270220	3.060704	2.443330	2.028806	1.884858	2.607861	2.700481	2.428562	0.361122	0.000000	51540.000000		1
14249.012695	4086.515137	1.649800	4.628692	14487.219727	99998.000000	2433.486084	1483.259888	352.289398	152.780746	88.725334	449.186646	676.263916	333.349060	3.130218	99998.000000	4.153785	3.611353	0.217431	0.665458	4.160985	4.999991	3.386229	3.171217	2.546900	2.184069	1.948048	2.652427	2.830116	2.522899	0.495575	4.999991	51581.000000		1
17584.091797	6400.022461	2.059937	5.606237	16696.958984	99998.000000	2768.275391	1712.480347	392.658630	157.258347	89.872482	482.722290	632.764709	375.414368	2.995576	99998.000000	4.245120	3.806181	0.313854	0.748671	4.222637	4.999991	3.442209	3.233626	2.594015	2.196614	1.953627	2.683697	2.801242	2.574511	0.476480	4.999991	51618.000000		1
12052.888672	4337.741211	0.305290	1.918085	11756.272461	99998.000000	1976.204712	1199.888916	237.352295	109.713257	62.427208	336.075104	422.484558	288.850739	3.173409	0.000000	4.081091	3.637264	0.000000	0.282868	4.070270	4.999991	3.295832	3.079141	2.375393	2.040259	1.795374	2.526436	2.625811	2.460674	0.501526	0.000000	51640.000000		1
8031.622070	1531.039307	2.186371	2.593424	4304.196289	59354.488281	782.927368	463.060364	115.393501	56.827137	38.651581	164.591476	221.174988	124.031059	0.351699	0.000000	3.904803	3.184986	0.339724	0.413874	3.633892	4.773454	2.893722	2.665637	2.062181	1.754556	1.587167	2.216407	2.344736	2.093530	0.000000	0.000000	51696.000000		1
5777.979492	2007.951782	3.956437	5.347203	5627.712402	68087.164062	964.741516	589.481323	155.660965	64.721512	44.294823	186.985580	208.013596	151.793961	0.515469	0.000000	3.761776	3.302753	0.597304	0.728127	3.750332	4.833065	2.984411	2.770470	2.192180	1.811049	1.646353	2.271808	2.318092	2.181254	0.000000	0.000000	51768.000000		1
7818.421875	1280.251099	2.075356	2.775365	4680.356934	63261.847656	789.060913	486.293274	122.134560	47.973724	27.469944	166.235107	264.819153	114.696579	1.070575	99998.000000	3.893119	3.107295	0.317093	0.443320	3.670279	4.801142	2.897110	2.686898	2.086838	1.681003	1.438858	2.220723	2.422949	2.059551	0.029617	4.999991	51787.000000		1
8422.091797	4170.488281	2.988143	3.638812	10117.235352	99998.000000	1715.918701	1040.453491	257.942413	102.417130	59.639507	320.212341	421.047516	201.997223	0.988667	0.000000	3.925420	3.620187	0.475401	0.560960	4.005062	4.999991	3.234497	3.017223	2.411523	2.010373	1.775534	2.505438	2.624331	2.305345	0.000000	0.000000	51817.000000		1
11944.020508	2845.896240	2.732193	4.970987	6915.056152	89964.625000	1147.514648	715.967041	168.791519	103.114059	45.815105	204.325439	282.698669	206.376129	1.730098	99998.000000	4.077150	3.454219	0.436511	0.696443	3.839796	4.954072	3.059758	2.854893	2.227351	2.013318	1.661009	2.310323	2.451324	2.314659	0.238071	4.999991	52032.000000		1
15749.714844	5294.606934	4.480672	6.192147	11783.413086	99998.000000	2031.517700	1213.121216	296.371979	94.550514	73.109276	342.399841	477.516937	259.638458	2.704782	0.000000	4.197273	3.723834	0.651343	0.791841	4.071271	4.999991	3.307821	3.083904	2.471837	1.975664	1.863972	2.534534	2.678989	2.414369	0.432132	0.000000	52086.000000		1
4304.066895	4090.302002	1.495613	2.914133	7424.514160	94670.242188	1253.539795	761.430603	169.217087	52.657925	42.163960	238.129395	301.836334	208.349731	2.349908	0.000000	3.633879	3.611755	0.174819	0.464509	3.870668	4.976213	3.098138	2.881630	2.228444	1.721464	1.624941	2.376813	2.479772	2.318793	0.371051	0.000000	52107.000000		1
9515.298828	4449.606934	1.958174	2.605759	8223.593750	99998.000000	1396.708496	853.520325	205.639114	77.309334	56.651363	276.333832	346.760254	144.596512	0.865744	99998.000000	3.978422	3.648322	0.291851	0.415934	3.915062	4.999991	3.145106	2.931214	2.313106	1.888232	1.753210	2.441434	2.540029	2.160158	0.000000	4.999991	52146.000000		1
6002.633301	2610.708740	2.420735	2.963473	5650.766113	69535.734375	954.651489	594.137756	131.089737	43.474548	35.685024	148.747223	211.029495	105.328178	0.600737	0.000000	3.778342	3.416759	0.383947	0.471801	3.752107	4.842208	2.979845	2.773887	2.117569	1.638235	1.552486	2.172449	2.324343	2.022545	0.000000	0.000000	52190.000000		1
23712.699219	6640.168457	1.076225	7.357800	19945.634766	99998.000000	3340.864014	2055.065186	527.451904	225.751266	134.568192	681.469238	951.614014	483.221863	3.737322	99998.000000	4.374981	3.822179	0.031903	0.866748	4.299848	4.999991	3.523859	3.312826	2.722183	2.353630	2.128942	2.833446	2.978461	2.684147	0.572560	4.999991	52272.000000		1
3160.943115	928.785095	2.038351	4.502259	1739.025146	27957.740234	300.750885	184.530930	44.794388	25.841730	10.176338	47.344643	71.292953	37.334824	0.257987	0.000000	3.499817	2.967915	0.309279	0.653430	3.240306	4.446502	2.478207	2.266069	1.651224	1.412322	1.007591	1.675271	1.853047	1.572114	0.000000	0.000000	52316.000000		1
16978.482422	7135.780762	2.849375	7.370136	18853.712891	99998.000000	3203.822510	1945.207031	506.405396	192.634995	141.343170	685.154297	910.473877	535.910645	3.375921	99998.000000	4.229899	3.853441	0.454750	0.867476	4.275397	4.999991	3.505668	3.288966	2.704498	2.284735	2.150275	2.835788	2.959267	2.729092	0.528392	4.999991	52404.000000		1
9212.947266	3575.382324	2.670518	3.509295	9841.024414	99998.000000	1656.596802	1012.724487	254.328262	80.630516	60.925426	316.860321	425.821136	259.598389	2.116604	99998.000000	3.964399	3.553323	0.426595	0.545220	3.993040	4.999991	3.219217	3.005491	2.405395	1.906499	1.784799	2.500868	2.629227	2.414302	0.325640	4.999991	52428.000000		1
13146.524414	4987.333984	1.316756	6.173645	13821.255859	99998.000000	2319.384766	1420.148071	319.364319	109.907532	84.130562	412.696747	540.662659	342.109985	2.612607	0.000000	4.118811	3.697868	0.119505	0.790542	4.140547	4.999991	3.365373	3.152334	2.504286	2.041028	1.924954	2.615631	2.732926	2.534166	0.417074	0.000000	52457.000000		1
8020.354492	2902.384033	1.449357	3.059069	8013.622559	99998.000000	1351.171021	830.441589	192.838516	89.385254	53.101982	241.314896	334.375946	226.540695	0.414414	99998.000000	3.904194	3.462755	0.161175	0.485589	3.903829	4.999991	3.130710	2.919309	2.285194	1.951266	1.725111	2.382584	2.524235	2.355146	0.000000	4.999991	52496.000000		1
6109.598633	3004.511230	1.239663	5.741921	6322.534180	90724.687500	1094.887573	659.664124	178.391205	74.925598	55.797169	237.259781	330.117310	201.198532	1.063165	99998.000000	3.786013	3.477774	0.093304	0.759057	3.800891	4.957726	3.039370	2.819323	2.251374	1.874630	1.746612	2.375224	2.518668	2.303625	0.026601	4.999991	52607.000000		1
4397.032227	2099.073242	2.729109	3.817669	5956.552734	80607.210938	1028.093872	614.854309	129.646545	67.860756	40.557331	216.802246	276.759399	216.311935	1.445307	0.000000	3.643160	3.322028	0.436021	0.581798	3.774995	4.906374	3.012033	2.788772	2.112761	1.831619	1.608069	2.336064	2.442102	2.335080	0.159960	0.000000	52643.000000		1
17058.058594	6692.446777	2.232627	7.764854	24702.234375	99998.000000	4176.905762	2538.947021	561.992859	275.587555	176.522461	814.643616	1025.232178	586.406860	4.542977	99998.000000	4.231930	3.825585	0.348816	0.890133	4.392736	4.999991	3.620855	3.404654	2.749731	2.440260	2.246800	2.910968	3.010822	2.768199	0.657341	4.999991	52683.000000		1
17179.496094	4478.297852	2.827788	3.268763	10322.333984	99998.000000	1691.236450	1059.344482	240.186249	91.716560	68.631691	318.658142	419.036926	268.353119	2.171630	0.000000	4.235011	3.651113	0.451447	0.514383	4.013778	4.999991	3.228204	3.025037	2.380548	1.962448	1.836525	2.503325	2.622252	2.428707	0.336786	0.000000	52713.000000		1
5018.041504	2458.109863	2.106194	3.749826	4903.181641	70963.671875	824.480713	502.220764	166.845688	65.788483	35.950226	207.005219	275.751007	137.374390	1.576913	0.000000	3.700534	3.390601	0.323498	0.574011	3.690478	4.851036	2.916181	2.700895	2.222315	1.818150	1.555702	2.315981	2.440517	2.137906	0.197808	0.000000	52736.000000		1
4865.125000	1787.819092	1.625130	1.757731	2883.955566	39118.847656	515.894104	317.020691	85.478157	55.433289	26.720596	97.054512	132.791962	67.900841	0.589877	99998.000000	3.687094	3.252324	0.210888	0.244952	3.459989	4.592386	2.712561	2.501088	1.931855	1.743771	1.426846	1.987016	2.123172	1.831875	0.000000	4.999991	52783.000000		1
25856.041016	9290.018555	3.604891	10.632731	25840.167969	99998.000000	4374.095215	2660.335205	728.351318	311.272583	200.156235	996.485535	1329.720459	671.302185	3.315778	0.000000	4.412562	3.968017	0.556892	1.026645	4.412295	4.999991	3.640888	3.424936	2.862341	2.493141	2.301369	2.998471	3.123760	2.826918	0.520586	0.000000	52808.000000		1
9062.282227	2731.156494	2.436154	4.415914	5602.996094	70597.523438	946.393250	590.955383	165.960648	53.385685	28.789785	174.348419	217.230896	146.187714	2.903675	99998.000000	3.957237	3.436347	0.386705	0.645021	3.748420	4.848790	2.976072	2.771555	2.220005	1.727425	1.459238	2.241418	2.336922	2.164911	0.462948	4.999991	52860.000000		1
9609.818359	3213.891113	2.032184	4.779795	7332.711426	99998.000000	1259.328003	764.575989	244.472641	178.813675	60.225418	339.757080	422.256348	222.393066	2.617908	99998.000000	3.982715	3.507031	0.307963	0.679409	3.865265	4.999991	3.100139	2.883421	2.388230	2.252401	1.779780	2.531168	2.625576	2.347121	0.417954	4.999991	52942.000000		1
3900.732178	2565.590576	1.446273	3.638812	3889.229736	54255.398438	647.301453	408.567627	111.520325	42.913307	28.065105	120.342903	177.740540	84.694885	0.634366	0.000000	3.591146	3.409187	0.160250	0.560960	3.589864	4.734443	2.811107	2.611264	2.047354	1.632592	1.448167	2.080420	2.249786	1.927857	0.000000	0.000000	52975.000000		1
18654.750000	7715.125977	1.529534	7.715514	22008.759766	99998.000000	3787.441650	2261.354980	557.339539	226.075058	148.229156	667.900818	787.423462	504.215942	4.199964	0.000000	4.270790	3.887343	0.184559	0.887365	4.342596	4.999991	3.578346	3.354369	2.746120	2.354253	2.170934	2.824712	2.896208	2.702617	0.623246	0.000000	53018.000000		1
9895.643555	1511.401978	2.056854	4.286397	6238.295410	76207.429688	1072.666138	651.008118	135.314453	47.360058	41.127823	208.183197	238.157150	101.929901	0.787042	99998.000000	3.995444	3.179380	0.313203	0.632092	3.795066	4.881997	3.030465	2.813586	2.131344	1.675412	1.614136	2.318446	2.376864	2.008301	0.000000	4.999991	53061.000000		1
8018.843262	1838.454102	1.594293	2.972724	7815.683594	93207.820312	1330.750488	809.552368	163.111282	95.447884	37.883732	200.217911	240.843079	202.629395	3.219227	99998.000000	3.904112	3.264453	0.202568	0.473155	3.892967	4.969452	3.124097	2.908245	2.212484	1.979766	1.578453	2.301503	2.381734	2.306702	0.507752	4.999991	53090.000000		1
9692.258789	1929.973267	1.329091	3.271847	8954.557617	99998.000000	1505.351685	924.961243	226.556122	86.742485	84.679466	358.065247	448.054901	221.258255	1.818888	99998.000000	3.986425	3.285551	0.123555	0.514793	3.952044	4.999991	3.177638	2.966124	2.355176	1.938232	1.927778	2.553962	2.651331	2.344899	0.259806	4.999991	53121.000000		1
11707.781250	2005.790161	1.446273	2.300469	7023.369141	96675.132812	1177.960449	724.253052	173.164261	60.755821	50.298862	217.218552	255.996567	147.510651	2.422726	99998.000000	4.068475	3.302285	0.160250	0.361816	3.846545	4.985315	3.071131	2.859890	2.238458	1.783588	1.701558	2.336897	2.408234	2.168823	0.384304	4.999991	53145.000000		1
13360.430664	4608.021484	2.405316	7.660007	19236.498047	99998.000000	3194.222900	1978.668579	451.628967	235.313934	137.910965	678.585938	874.141235	509.991791	3.928320	0.000000	4.125821	3.663515	0.381172	0.884229	4.284126	4.999991	3.504365	3.296373	2.654782	2.371648	2.139599	2.831605	2.941582	2.707563	0.594207	0.000000	53197.000000		1
12601.362305	2765.910156	2.476242	3.348940	7674.133789	96697.148438	1301.985352	787.266174	179.421173	70.056374	48.325272	284.135681	369.231445	244.358536	4.155709	0.000000	4.100418	3.441838	0.393793	0.524907	3.885029	4.985414	3.114606	2.896122	2.253874	1.845448	1.684174	2.453526	2.567299	2.388027	0.618645	0.000000	53246.000000		1
7437.500000	3972.062012	3.484625	5.593902	14259.343750	99998.000000	2342.873535	1477.265015	341.456238	135.332962	81.891769	397.247223	521.247437	290.500519	1.869938	99998.000000	3.871427	3.599016	0.542156	0.747715	4.154099	4.999991	3.369749	3.169458	2.533335	2.131404	1.913240	2.599061	2.717044	2.463147	0.271827	4.999991	53320.000000		1
5976.489258	1946.791992	2.254213	3.700486	4705.458496	60356.136719	774.715332	495.680176	125.193626	78.138855	30.402580	147.165268	184.709778	143.967422	0.818820	0.000000	3.776446	3.289320	0.352995	0.568259	3.672602	4.780722	2.889142	2.695202	2.097582	1.892867	1.482910	2.167805	2.266490	2.158264	0.000000	0.000000	53450.000000		1
15449.129883	5681.005371	3.099157	5.600070	15736.957031	99998.000000	2611.988281	1604.783813	369.419556	129.628036	110.817238	565.329468	665.335144	394.342346	2.127446	99998.000000	4.188904	3.754425	0.491244	0.748193	4.196921	4.999991	3.416971	3.205416	2.567520	2.112699	2.044607	2.752302	2.823040	2.595873	0.327858	4.999991	53533.000000		1
8783.921875	4031.581299	1.532618	5.430464	9676.688477	99998.000000	1619.672119	990.595581	227.879044	119.479462	78.286873	377.813507	557.447449	301.071594	1.581342	0.000000	3.943688	3.605475	0.185434	0.734837	3.985727	4.999991	3.209427	2.995896	2.357704	2.077293	1.893689	2.577277	2.746204	2.478670	0.199026	0.000000	53560.000000		1
7803.277344	3099.459717	3.438369	3.503127	6358.397949	80629.070312	1057.284546	658.674255	163.364151	76.044998	26.557158	166.858017	239.239532	130.827621	2.289107	0.000000	3.892277	3.491286	0.536352	0.544456	3.803348	4.906492	3.024192	2.818671	2.213157	1.881071	1.424182	2.222347	2.378833	2.116699	0.359666	0.000000	53604.000000		1
8016.986816	2045.292847	1.921169	4.520761	6110.363770	80250.125000	1056.291504	641.500916	158.047775	71.166519	49.241138	218.630905	282.399536	194.963211	0.496927	0.000000	3.904011	3.310755	0.283566	0.655212	3.786067	4.904446	3.023784	2.807197	2.198788	1.852276	1.692328	2.339712	2.450864	2.289953	0.000000	0.000000	53668.000000		1
7335.690430	3534.180420	2.562587	4.514594	10412.787109	99998.000000	1743.848145	1078.845947	248.953308	110.388596	79.289093	366.533173	491.017548	264.402832	2.672323	0.000000	3.865441	3.548289	0.408679	0.654619	4.017567	4.999991	3.241509	3.032959	2.396118	2.042924	1.899213	2.564113	2.691097	2.422266	0.426889	0.000000	53728.000000		1
5824.803223	1595.048462	1.702224	3.725156	3659.034912	45819.898438	603.755981	383.521515	82.255646	30.812717	20.565454	101.257645	165.393250	89.718292	2.527448	0.000000	3.765281	3.202774	0.231017	0.571145	3.563367	4.661054	2.780861	2.583790	1.915166	1.488730	1.313138	2.005428	2.218518	1.952881	0.402682	0.000000	53764.000000		1
7356.958984	1399.332764	1.396934	3.570970	3633.899414	49146.652344	637.507507	389.466949	95.364624	34.803074	23.414829	134.799469	179.988586	131.848328	0.196367	0.000000	3.866698	3.145921	0.145176	0.552786	3.560373	4.691494	2.804485	2.590471	1.979387	1.541618	1.369491	2.129688	2.255245	2.120075	0.000000	0.000000	53867.000000		1
23446.896484	6923.967773	2.063021	6.438847	15739.877930	99998.000000	2629.411621	1622.179199	352.653290	143.985931	94.473419	479.607727	597.310974	323.336182	4.185569	0.000000	4.370085	3.840355	0.314504	0.808808	4.197001	4.999991	3.419859	3.210099	2.547348	2.158320	1.975310	2.680886	2.776201	2.509654	0.621755	0.000000	53952.000000		1
10064.361328	3314.374756	1.304422	3.762161	2930.402832	49109.835938	489.990662	321.032623	116.759598	57.305119	38.457306	153.551682	196.859711	145.114578	1.462442	0.000000	4.002786	3.520402	0.115418	0.575437	3.466927	4.691168	2.690188	2.506549	2.067293	1.758193	1.584979	2.186255	2.294157	2.161711	0.165079	0.000000	54030.000000		1
26133.437500	3335.933105	2.343642	4.887726	13066.825195	99998.000000	2161.374023	1349.977539	322.935303	102.768677	85.283882	396.288177	551.979980	329.907623	3.055240	0.000000	4.417197	3.523217	0.369891	0.689107	4.116170	4.999991	3.334730	3.130327	2.509115	2.011861	1.930867	2.598011	2.741923	2.518392	0.485045	0.000000	54095.000000		1
12361.540039	3758.029053	2.778449	4.940149	8727.085938	99998.000000	1488.104370	899.390930	235.233765	114.215515	55.559723	313.203003	404.043793	247.655060	2.045045	0.000000	4.092072	3.574960	0.443802	0.693740	3.940869	4.999991	3.172633	2.953948	2.371500	2.057725	1.744760	2.495826	2.606428	2.393847	0.310703	0.000000	54192.000000		1
11502.413086	2551.103027	2.769197	3.971855	7488.523438	92154.648438	1295.987427	781.706177	175.134781	61.412659	34.642719	199.696747	266.283936	194.676422	3.031581	99998.000000	4.060789	3.406728	0.442354	0.598993	3.874396	4.964517	3.112601	2.893044	2.243372	1.788258	1.539612	2.300371	2.425345	2.289313	0.481669	4.999991	54269.000000		1
21466.759766	4468.245117	2.673601	6.296995	12822.451172	99998.000000	2105.842041	1316.830444	305.990143	130.247879	79.159576	372.558807	515.132385	320.684174	5.957565	0.000000	4.331767	3.650137	0.427097	0.799133	4.107971	4.999991	3.323426	3.119530	2.485708	2.114771	1.898503	2.571195	2.711919	2.506078	0.775069	0.000000	54334.000000		1
3265.852051	993.188965	2.217208	1.998263	1463.351196	28701.621094	274.819702	171.428116	64.262032	25.937326	13.821317	93.582222	109.725594	71.505737	0.654064	0.000000	3.513997	2.997032	0.345806	0.300653	3.165349	4.457906	2.439048	2.234082	1.807954	1.413925	1.140549	1.971193	2.040308	1.854341	0.000000	0.000000	54400.000000		1
13182.890625	5168.987793	1.433939	7.808026	13682.678711	99998.000000	2333.958496	1410.921509	306.295441	115.356499	103.178818	493.564728	648.812439	399.766632	2.581277	99998.000000	4.120011	3.713406	0.156531	0.892541	4.136171	4.999991	3.368093	3.149503	2.486140	2.062042	2.013591	2.693344	2.812119	2.601807	0.411835	4.999991	54462.000000		1
3419.357422	2368.114014	2.414567	2.685936	4863.114746	62058.687500	834.425781	501.015045	103.172646	39.669216	31.179682	149.900543	194.223114	120.000610	0.081381	0.000000	3.533945	3.374403	0.382839	0.429096	3.686914	4.792803	2.921388	2.699851	2.013565	1.598454	1.493872	2.175803	2.288301	2.079183	0.000000	0.000000	54489.000000		1
7113.537598	2446.829590	3.185502	4.366574	4621.981445	59599.769531	768.609558	488.177429	132.437332	47.039352	28.681854	111.298302	173.235199	133.328522	0.146355	99998.000000	3.852086	3.388604	0.503178	0.640141	3.664828	4.775245	2.885706	2.688578	2.122010	1.672461	1.457607	2.046489	2.238636	2.124923	0.000000	4.999991	54579.000000		1
7626.764160	3229.423828	2.229543	4.264811	6510.685059	82154.171875	1112.486450	680.029175	168.538651	71.339211	34.762985	152.287354	231.471603	143.517197	1.356804	99998.000000	3.882340	3.509125	0.348216	0.629900	3.813627	4.914629	3.046295	2.832528	2.226700	1.853328	1.541117	2.182664	2.364498	2.156904	0.132517	4.999991	54679.000000		1
10784.925781	2775.981689	2.587257	5.038829	7251.291504	90689.085938	1218.342041	748.969238	150.964432	58.294998	42.743702	202.496796	285.128662	138.040482	2.012958	99998.000000	4.032817	3.443417	0.412840	0.702330	3.860415	4.957555	3.085769	2.874464	2.178875	1.765631	1.630872	2.306418	2.455041	2.140007	0.303835	4.999991	54725.000000		1
4802.349609	517.216980	2.124696	2.824705	3214.828369	47559.468750	540.459167	337.909912	94.140373	16.683027	32.391590	117.296173	164.258423	135.524155	0.915610	0.000000	3.681454	2.713673	0.327297	0.450973	3.507158	4.677237	2.732763	2.528801	1.973776	1.222275	1.510432	2.069284	2.215528	2.132017	0.000000	0.000000	54757.000000		1
5240.487305	635.179260	1.279752	4.070535	2797.654053	36906.039062	474.932770	294.768433	48.719990	27.781403	13.149062	81.253433	94.997658	81.395287	0.636799	0.000000	3.719372	2.802896	0.107126	0.609652	3.446794	4.567098	2.676632	2.469481	1.687707	1.443754	1.118895	1.909842	1.977713	1.910599	0.000000	0.000000	54782.000000		1
11738.032227	3392.229736	2.137031	4.742790	6299.319824	85229.132812	1135.506592	658.029785	164.887512	70.682373	45.010250	249.008820	330.145081	164.955353	1.834413	0.000000	4.069595	3.530485	0.329811	0.676034	3.799294	4.930588	3.055190	2.818246	2.217188	1.849311	1.653311	2.396215	2.518705	2.217366	0.263497	0.000000	54819.000000		1
14415.698242	3511.952881	1.538786	5.230021	9243.626953	99998.000000	1563.686768	958.080627	224.440674	114.055161	58.961086	265.682587	363.887329	217.508423	2.645781	0.000000	4.158836	3.545549	0.187178	0.718503	3.965842	4.999991	3.194150	2.981402	2.351102	2.057115	1.770566	2.424363	2.560967	2.337476	0.422554	0.000000	54857.000000		1
7966.755859	2908.681152	2.019849	3.052901	7224.657227	95146.007812	1241.562500	753.274109	191.876389	93.091904	63.642200	268.720093	353.735687	202.835999	0.977106	0.000000	3.901282	3.463696	0.305319	0.484713	3.858817	4.978391	3.093969	2.876953	2.283021	1.968912	1.803745	2.429300	2.548679	2.307145	0.000000	0.000000	54922.000000		1
15251.811523	4420.934082	1.224244	5.661744	11897.203125	99998.000000	2023.826904	1227.599365	274.317078	117.527451	85.172867	375.059723	519.785767	319.179291	1.625633	0.000000	4.183321	3.645514	0.087868	0.752950	4.075445	4.999991	3.306173	3.089057	2.438253	2.070139	1.930301	2.574100	2.715824	2.504035	0.211022	0.000000	54980.000000		1
5006.934082	1796.555298	3.096074	4.477589	3056.262695	49092.980469	543.290039	319.518494	86.967598	42.981152	12.923949	79.680725	117.191322	60.601635	1.099979	0.000000	3.699572	3.254441	0.490811	0.651044	3.485191	4.691020	2.735032	2.504496	1.939358	1.633278	1.111395	1.901353	2.068895	1.782484	0.041385	0.000000	55017.000000		1
10382.242188	4600.592773	1.507948	4.893893	13814.294922	99998.000000	2271.744141	1421.208862	283.318512	119.368446	81.278099	385.818878	470.800568	266.666321	1.638193	0.000000	4.016291	3.662814	0.178386	0.689654	4.140329	4.999991	3.356359	3.152658	2.452275	2.076890	1.909974	2.586384	2.672837	2.425968	0.214365	0.000000	55071.000000		1
4260.616699	1050.888794	1.347594	3.028231	3091.454346	41569.957031	510.346436	325.982025	64.659836	28.984060	16.812544	85.835869	113.031357	74.814583	1.804854	99998.000000	3.629472	3.021557	0.129559	0.481189	3.490163	4.618780	2.707865	2.513194	1.810635	1.462159	1.225633	1.933669	2.053199	1.873986	0.256442	4.999991	55126.000000		1
9816.228516	2677.440674	2.315888	4.878475	3581.016357	54494.929688	635.660339	382.127655	128.918777	59.627174	38.953789	158.769379	223.524811	91.577789	0.381571	0.000000	3.991945	3.427720	0.364717	0.688284	3.554006	4.736356	2.803225	2.582208	2.110316	1.775444	1.590550	2.200767	2.349326	1.961790	0.000000	0.000000	55163.000000		1
6230.552246	3084.195068	2.605759	2.775365	7883.078613	98449.320312	1355.784302	821.011536	184.530930	87.544258	49.746872	219.263077	274.283142	157.782578	2.251816	99998.000000	3.794527	3.489142	0.415934	0.443320	3.896696	4.993213	3.132191	2.914349	2.266069	1.942228	1.696766	2.340966	2.438199	2.198059	0.352533	4.999991	55193.000000		1
20860.787109	4953.437500	1.440106	5.322533	12918.790039	99998.000000	2202.575928	1338.607788	333.978149	113.213303	81.663567	369.160522	449.800293	238.397675	1.361973	0.000000	4.319331	3.694907	0.158394	0.726118	4.111222	4.999991	3.342931	3.126653	2.523718	2.053897	1.912028	2.567215	2.653020	2.377302	0.134168	0.000000	55247.000000		1
18302.140625	9309.301758	2.519415	8.048558	27385.371094	99998.000000	4634.655762	2811.435303	670.802612	230.799347	191.796219	962.576721	1203.009644	850.387207	3.875176	99998.000000	4.262502	3.968917	0.401300	0.905718	4.437519	4.999991	3.666018	3.448928	2.826595	2.363235	2.282840	2.983435	3.080269	2.929617	0.588291	4.999991	55273.000000		1
10409.110352	1544.293213	3.284182	3.379778	5407.456055	67949.921875	911.272583	572.323425	152.552551	49.435417	27.673471	142.373138	205.222809	94.572098	0.388656	0.000000	4.017414	3.188730	0.516427	0.528888	3.732993	4.832189	2.959648	2.757642	2.183419	1.694038	1.442064	2.153428	2.312226	1.975763	0.000000	0.000000	55331.000000		1
18299.886719	3614.666016	0.872698	7.672342	16333.651367	99998.000000	2712.897461	1682.987427	398.027405	132.002518	120.666695	558.591492	735.693726	410.020081	2.896504	0.000000	4.262448	3.558068	0.000000	0.884928	4.213083	4.999991	3.433433	3.226081	2.599913	2.120582	2.081587	2.747094	2.866697	2.612805	0.461874	0.000000	55495.000000		1
19543.933594	7667.244629	2.362144	9.948141	21139.654297	99998.000000	3555.433594	2171.158691	516.748291	214.655975	186.248566	836.686157	1136.878906	571.080688	4.495459	0.000000	4.291012	3.884639	0.373306	0.997742	4.325098	4.999991	3.550893	3.336692	2.713279	2.331743	2.270093	2.922563	3.055714	2.756697	0.652774	0.000000	55543.000000		1
28873.964844	7023.251953	2.753779	6.753388	19857.044922	99998.000000	3305.937500	2033.272339	452.187103	175.322876	122.970253	615.804138	740.855896	518.265442	3.839323	99998.000000	4.460506	3.846538	0.439929	0.829522	4.297915	4.999991	3.519295	3.308196	2.655318	2.243839	2.089800	2.789443	2.869734	2.714552	0.584255	4.999991	55590.000000		1
16809.771484	14318.298828	1.267417	6.756472	28285.296875	99998.000000	4763.531250	2883.943359	706.311829	286.306641	171.536057	880.018860	1195.031982	654.098022	2.948684	99998.000000	4.225562	4.155891	0.102919	0.829720	4.451561	4.999991	3.677929	3.459987	2.848996	2.456831	2.234355	2.944492	3.077379	2.815643	0.469628	4.999991	55626.000000		1
4393.488770	1976.553223	1.051555	2.331306	4154.421875	64401.687500	659.007324	408.623138	95.916611	77.901405	14.428814	154.193100	224.730545	84.300163	2.183386	0.000000	3.642810	3.295908	0.021832	0.367599	3.618510	4.808897	2.818890	2.611323	1.981894	1.891545	1.159231	2.188065	2.351662	1.925828	0.339130	0.000000	55645.000000		1
17125.542969	5029.393066	1.501781	4.230890	11706.254883	99998.000000	1928.530151	1178.009766	261.279022	93.301598	74.308853	363.341522	462.900024	298.089600	2.010573	0.000000	4.233644	3.701516	0.176607	0.626432	4.068418	4.999991	3.285226	3.071149	2.417104	1.969889	1.871041	2.560315	2.665487	2.474347	0.303320	0.000000	55680.000000		1
7579.638672	2200.219727	2.852458	4.440584	4485.770020	60096.191406	783.155518	479.151337	96.295914	76.492142	41.997437	157.381683	228.221344	125.603760	0.505556	0.000000	3.879648	3.342466	0.455219	0.647440	3.651837	4.778847	2.893848	2.680473	1.983608	1.883617	1.623223	2.196954	2.358356	2.099003	0.000000	0.000000	55805.000000		1
7361.455078	2411.095215	2.904882	2.824705	3684.185791	47076.316406	622.008606	388.692932	94.004692	36.634815	22.733322	123.981720	155.636292	81.308937	0.520718	99998.000000	3.866964	3.382214	0.463128	0.450973	3.566342	4.672802	2.793796	2.589607	1.973150	1.563894	1.356663	2.093358	2.192111	1.910138	0.000000	4.999991	55888.000000		1
15042.711914	4565.635742	1.600460	6.148975	15586.424805	99998.000000	2677.924805	1599.806641	412.413055	144.059937	136.406097	633.341370	800.526245	483.619659	2.376424	99998.000000	4.177326	3.659501	0.204245	0.788803	4.192747	4.999991	3.427798	3.204067	2.615332	2.158543	2.134834	2.801638	2.903376	2.684504	0.375924	4.999991	55913.000000		1
14917.552734	4252.124023	0.709260	4.637943	13085.161133	99998.000000	2250.475586	1352.666626	293.874146	132.699448	94.183548	417.575226	585.808594	269.037689	5.230363	0.000000	4.173697	3.628606	0.000000	0.666325	4.116779	4.999991	3.352274	3.131191	2.468161	2.122869	1.973975	2.620735	2.767756	2.429813	0.718532	0.000000	55983.000000		1
7638.704590	3171.995361	1.612795	2.645848	7193.517578	87576.539062	1234.935547	743.177979	157.184326	58.264160	37.529102	228.094910	246.717606	211.976196	1.736439	99998.000000	3.883020	3.501333	0.207579	0.422565	3.856941	4.942388	3.091644	2.871093	2.196409	1.765401	1.574368	2.358116	2.392200	2.326287	0.239659	4.999991	56006.000000		1
9838.563477	2799.214600	0.650669	2.898715	6216.416504	79517.234375	1062.705688	652.494446	148.500519	53.706394	40.773193	179.939240	235.804245	121.138512	1.593112	0.000000	3.992932	3.447036	0.000000	0.462205	3.793540	4.900461	3.026413	2.814577	2.171728	1.730026	1.610375	2.255126	2.372552	2.083282	0.202246	0.000000	56074.000000		1
7382.202148	2414.709229	1.538786	3.657314	7379.750488	89651.296875	1249.571045	766.469421	156.330139	102.296867	49.090038	254.371445	322.922943	224.536270	2.600885	0.000000	3.868186	3.382865	0.187178	0.563162	3.868042	4.952557	3.096761	2.884495	2.194043	2.009862	1.690993	2.405468	2.509099	2.351286	0.415121	0.000000	56205.000000		1
9830.947266	2877.510742	3.012813	5.920778	8108.894531	99998.000000	1380.284546	837.259766	186.439758	76.470551	76.714172	271.899414	394.764801	241.277893	0.007315	99998.000000	3.992595	3.459017	0.478972	0.772379	3.908962	4.999991	3.139969	2.922860	2.270539	1.883494	1.884876	2.434408	2.596339	2.382518	0.000000	4.999991	56260.000000		1
2794.940430	1260.826660	2.544085	2.744528	1967.739868	34971.429688	324.023834	194.661011	42.888638	23.427164	9.522585	51.640289	70.167389	37.411919	0.195711	0.000000	3.446373	3.100655	0.405532	0.438468	3.293968	4.543714	2.510577	2.289279	1.632342	1.369720	0.978755	1.712989	1.846135	1.573010	0.000000	0.000000	56333.000000		1
7130.004883	1653.932495	2.365228	3.570970	7718.437500	97156.312500	1331.940796	809.866882	153.545517	95.185760	52.081264	236.920563	319.416748	204.273026	1.473010	99998.000000	3.853090	3.218518	0.373873	0.552786	3.887529	4.987471	3.124485	2.908414	2.186237	1.978572	1.716681	2.374603	2.504358	2.310211	0.168206	4.999991	56371.000000		1
16000.737305	5088.939941	1.051555	6.617703	17478.468750	99998.000000	2932.808350	1796.324097	385.535187	152.953445	130.340393	621.913025	825.402771	489.617523	3.255231	0.000000	4.204140	3.706627	0.021832	0.820707	4.242503	4.999991	3.467284	3.254385	2.586064	2.184559	2.115079	2.793730	2.916666	2.689857	0.512582	0.000000	56436.000000		1
6468.709473	2352.109375	1.236579	2.337474	4727.463867	64303.179688	824.329651	494.039612	106.441414	46.780315	28.573923	133.343948	160.601120	91.146065	1.554911	0.000000	3.810818	3.371458	0.092222	0.368747	3.674628	4.808232	2.916101	2.693762	2.027111	1.670063	1.455970	2.124973	2.205749	1.959738	0.191706	0.000000	56475.000000		1
8509.608398	1823.895752	2.417651	3.638812	4697.212402	62014.500000	806.360657	494.801300	119.821754	71.197357	37.350243	156.135864	184.438416	116.105850	1.212537	0.000000	3.929909	3.261000	0.383394	0.560960	3.671840	4.792493	2.906529	2.694431	2.078536	1.852464	1.572293	2.193503	2.265851	2.064854	0.083695	0.000000	56548.000000		1
15383.536133	4430.068359	2.001346	7.067929	14635.745117	99998.000000	2454.791748	1511.038208	349.427704	156.607666	90.624916	475.105469	688.049988	303.874695	1.375987	0.000000	4.187056	3.646410	0.301322	0.849292	4.165415	4.999991	3.390015	3.179276	2.543357	2.194813	1.957248	2.676790	2.837620	2.482695	0.138614	0.000000	56644.000000		1
12292.665039	2182.355713	2.642764	5.316366	6798.687988	85561.773438	1148.816040	704.452393	176.322021	85.897545	41.997437	199.107758	282.405701	173.540482	1.823903	0.000000	4.089646	3.338926	0.422058	0.725615	3.832425	4.932280	3.060251	2.847852	2.246307	1.933981	1.623223	2.299088	2.450873	2.239401	0.261002	0.000000	56687.000000		1
7987.305664	3077.633057	1.939672	4.721204	8645.952148	99998.000000	1469.666748	901.062317	237.842606	65.699051	48.275928	251.691666	335.359680	211.458130	0.948671	0.000000	3.902400	3.488217	0.287728	0.674053	3.936813	4.999991	3.167219	2.954755	2.376290	1.817559	1.683731	2.400869	2.525511	2.325224	0.000000	0.000000	56736.000000		1
8793.330078	3400.330811	1.899583	6.932245	11787.917969	99998.000000	1929.316528	1217.376831	303.156189	116.226112	91.324921	404.416931	533.789001	262.586517	1.717381	0.000000	3.944153	3.531521	0.278658	0.840874	4.071437	4.999991	3.285403	3.085425	2.481666	2.065304	1.960589	2.606829	2.727370	2.419272	0.234867	0.000000	56859.000000		1
9863.923828	1602.615967	5.643242	7.589081	5496.964844	65445.519531	900.806335	576.273682	110.943672	46.848160	33.187195	123.001091	180.016327	118.036270	0.497099	0.000000	3.994050	3.204829	0.751529	0.880189	3.740123	4.815880	2.954631	2.760629	2.045103	1.670693	1.520971	2.089909	2.255312	2.072016	0.000000	0.000000	56930.000000		1
8956.355469	2563.286865	3.327354	6.845900	10677.892578	99998.000000	1806.084106	1095.251465	258.216858	99.601677	73.513245	350.084534	458.175751	275.236023	3.666725	0.000000	3.952131	3.408797	0.522099	0.835431	4.028486	4.999991	3.256738	3.039514	2.411985	1.998267	1.866366	2.544173	2.661032	2.439705	0.564278	0.000000	56972.000000		1
10547.873047	1644.039795	1.668303	2.929552	8612.080078	99998.000000	1463.597900	884.564270	242.838257	95.722336	64.117096	317.073090	462.397369	224.841553	1.717051	0.000000	4.023165	3.215912	0.222275	0.466801	3.935108	4.999991	3.165422	2.946729	2.385317	1.981013	1.806974	2.501159	2.665015	2.351876	0.234783	0.000000	57008.000000		1
7362.219727	1711.755615	2.439237	5.880690	9446.219727	99998.000000	1630.927734	984.421936	243.939148	85.764938	80.312889	325.130920	444.928009	278.276581	2.040447	99998.000000	3.867009	3.233442	0.387254	0.769428	3.975258	4.999991	3.212435	2.993181	2.387281	1.933310	1.904785	2.512058	2.648290	2.444477	0.309725	4.999991	57056.000000		1
10886.998047	3754.319336	1.890332	5.692582	6873.292969	84553.476562	1161.036865	717.798767	171.875259	76.563065	41.821667	188.965347	234.694107	155.876831	0.753364	0.000000	4.036908	3.574531	0.276538	0.755309	3.837165	4.927132	3.064846	2.856003	2.235213	1.884019	1.621401	2.276382	2.370502	2.192782	0.000000	0.000000	57107.000000		1
10314.329102	1584.881348	1.902667	3.971855	6580.544434	87596.484375	1098.168701	681.114624	169.630295	67.160744	45.858280	209.373520	253.477158	189.736282	0.915876	0.000000	4.013441	3.199997	0.279363	0.598993	3.818262	4.942487	3.040669	2.833220	2.229503	1.827116	1.661418	2.320922	2.403939	2.278150	0.000000	0.000000	57131.000000		1
4940.957520	2761.528076	3.419866	5.714168	7978.816406	99998.000000	1347.063477	829.396179	180.195190	78.326965	56.685287	278.199493	387.921997	231.801559	0.218122	0.000000	3.693811	3.441149	0.534009	0.756953	3.901938	4.999991	3.129388	2.918762	2.255743	1.893911	1.753470	2.444356	2.588744	2.365116	0.000000	0.000000	57286.000000		1
11080.477539	3149.169434	2.266548	4.946317	7256.179199	99998.000000	1234.513184	743.887207	188.178986	90.637253	59.158443	339.630646	448.233765	288.548523	3.129916	0.000000	4.044559	3.498196	0.355365	0.694282	3.860708	4.999991	3.091496	2.871507	2.274571	1.957307	1.772017	2.531007	2.651505	2.460219	0.495533	0.000000	57376.000000		1
7829.097656	2472.184082	2.772281	5.951616	5598.172852	71624.359375	939.047791	588.898499	137.729019	68.613190	45.263119	196.606842	215.951141	129.893250	2.025964	0.000000	3.893712	3.393081	0.442837	0.774635	3.748046	4.855061	2.972688	2.770041	2.139025	1.836408	1.655744	2.293599	2.334356	2.113587	0.306632	0.000000	57451.000000		1
9472.733398	1628.201782	1.921169	2.685936	4737.334961	62832.449219	789.406311	498.107056	133.504303	46.003216	26.797689	150.612885	174.851074	84.318672	2.281566	99998.000000	3.976475	3.211708	0.283566	0.429096	3.675534	4.798184	2.897300	2.697323	2.125495	1.662788	1.428097	2.177862	2.242668	1.925924	0.358233	4.999991	57470.000000		1
9863.791992	3839.785156	2.559503	4.267894	8509.182617	99998.000000	1471.449097	886.611877	229.713867	98.432938	58.156231	291.228302	380.773895	207.529449	0.425869	0.000000	3.994044	3.584307	0.408156	0.630214	3.929888	4.999991	3.167745	2.947734	2.361187	1.993140	1.764596	2.464234	2.580667	2.317080	0.000000	0.000000	57519.000000		1
11407.976562	2410.617188	2.692104	3.049818	8223.590820	99998.000000	1373.577393	852.400879	205.802551	83.788269	62.809589	309.709137	402.505005	252.240585	4.729367	99998.000000	4.057209	3.382128	0.430092	0.484274	3.915061	4.999991	3.137853	2.930644	2.313451	1.923183	1.798026	2.490954	2.604771	2.401815	0.674803	4.999991	57587.000000		1
19821.683594	3219.787109	2.359060	5.489055	10809.528320	99998.000000	1828.789673	1113.010742	275.137329	102.645325	59.614838	316.912750	449.325409	244.071762	2.007585	99998.000000	4.297141	3.507827	0.372739	0.739498	4.033807	4.999991	3.262164	3.046499	2.439549	2.011339	1.775354	2.500940	2.652561	2.387517	0.302674	4.999991	57734.000000		1
5529.605957	1152.760132	2.738360	3.527797	3435.035156	47004.519531	574.531372	360.214600	73.479324	30.411831	24.380039	99.086693	152.028320	76.880692	0.390364	0.000000	3.742694	3.061739	0.437491	0.547504	3.535931	4.672140	2.759314	2.556561	1.866165	1.483043	1.387034	1.996015	2.181925	1.885817	0.000000	0.000000	57787.000000		1
11051.811523	1793.015259	1.326008	1.874913	4979.914062	69995.882812	835.005554	513.454834	137.241791	64.715340	35.102200	185.582489	243.929901	96.453178	1.884586	99998.000000	4.043434	3.253584	0.122546	0.272981	3.697222	4.845072	2.921689	2.710502	2.137486	1.811007	1.545334	2.268537	2.387265	1.984317	0.275216	4.999991	57805.000000		1
8991.904297	2763.890381	1.211909	2.914133	5209.834961	71550.062500	884.064697	551.002441	133.858932	56.207306	38.451138	157.819580	195.080399	116.722595	1.056665	99998.000000	3.953852	3.441521	0.083470	0.464509	3.716824	4.854610	2.946484	2.741153	2.126647	1.749793	1.584909	2.198161	2.290214	2.067155	0.023937	4.999991	57858.000000		1
14988.641602	5252.331543	2.578006	5.405794	10045.023438	99998.000000	1653.957153	1041.955200	256.027405	122.871567	79.107147	328.424347	443.290527	256.678070	3.077081	99998.000000	4.175762	3.720352	0.411284	0.732859	4.001951	4.999991	3.218524	3.017849	2.408287	2.089451	1.898216	2.516435	2.646688	2.409389	0.488139	4.999991	57908.000000		1
5067.066895	1106.796997	1.085476	1.992095	3253.597168	43037.535156	541.356506	337.592285	74.919434	15.588300	10.493963	93.187500	127.762383	68.748871	1.292006	99998.000000	3.704757	3.044068	0.035620	0.299310	3.512364	4.633847	2.733483	2.528393	1.874594	1.192799	1.020940	1.969358	2.106403	1.837266	0.111264	4.999991	57943.000000		1
8260.028320	1750.077271	1.396934	1.301338	5222.773926	66970.320312	886.830811	538.963501	128.357544	40.501823	25.212648	141.901321	207.403015	89.231064	1.457460	99998.000000	3.916981	3.243057	0.145176	0.114390	3.717901	4.825882	2.947841	2.731559	2.108421	1.607475	1.401618	2.151986	2.316815	1.950516	0.163597	4.999991	57966.000000		1
9721.773438	3147.997803	2.513247	4.144545	8713.246094	99998.000000	1456.927734	900.630554	189.899719	67.472206	56.167217	269.968994	337.280853	194.303299	0.981501	0.000000	3.987746	3.498034	0.400235	0.617477	3.940180	4.999991	3.163438	2.954547	2.278524	1.829125	1.749483	2.431314	2.527992	2.288480	0.000000	0.000000	58091.000000		1
15613.018555	3455.619141	2.796951	4.129126	10348.459961	99998.000000	1743.928223	1069.678101	274.215302	89.311241	78.761772	359.274078	465.070984	308.219696	3.109399	0.000000	4.193487	3.538526	0.446685	0.615858	4.014876	4.999991	3.241529	3.029253	2.438092	1.950906	1.896315	2.555426	2.667519	2.488860	0.492676	0.000000	58223.000000		1
11625.195312	1908.640015	1.640549	4.070535	9248.668945	99998.000000	1542.134521	948.292847	241.219299	100.606979	70.050209	363.612885	499.355988	234.515244	2.381508	99998.000000	4.065400	3.280724	0.214989	0.609652	3.966079	4.999991	3.188122	2.976943	2.382412	2.002628	1.845409	2.560639	2.698410	2.370171	0.376852	4.999991	58263.000000		1
6983.024414	2450.085938	2.019849	3.200921	5276.949219	82677.476562	854.198730	536.453369	179.911484	83.063583	40.797863	215.386810	295.230988	220.101852	0.703051	0.000000	3.844043	3.389181	0.305319	0.505275	3.722383	4.917387	2.931559	2.729532	2.255059	1.919411	1.610637	2.333219	2.470162	2.342624	0.000000	0.000000	58289.000000		1
10808.516602	2743.093506	2.063021	1.665219	7649.065918	99910.890625	1257.147827	787.660889	173.666916	47.064022	46.428772	188.095734	223.719086	121.308113	2.557760	0.000000	4.033766	3.438241	0.314504	0.221471	3.883608	4.999613	3.099386	2.896339	2.239717	1.672689	1.666787	2.274379	2.349703	2.083890	0.407860	0.000000	58330.000000		1
24942.121094	6006.419922	2.673601	6.013290	15817.587891	99998.000000	2630.860840	1616.252197	355.493408	153.166214	95.383125	510.901489	657.712158	288.462189	2.836982	0.000000	4.396934	3.778616	0.427097	0.779112	4.199140	4.999991	3.420098	3.208509	2.550832	2.185163	1.979472	2.708337	2.818036	2.460089	0.452857	0.000000	58362.000000		1
6827.446777	2369.958008	2.735276	1.668303	4082.120850	52902.496094	710.669189	415.823669	88.281273	35.752869	26.372133	106.836128	133.658493	98.525452	1.729394	99998.000000	3.834258	3.374741	0.437001	0.222275	3.610886	4.723476	2.851667	2.618909	1.945869	1.553311	1.421145	2.028718	2.125997	1.993548	0.237894	4.999991	58416.000000		1
10843.446289	2589.415527	1.924253	3.163916	5879.280762	72988.281250	1017.417908	609.883362	136.403015	41.106239	33.800861	156.814285	220.721680	116.805855	0.357332	0.000000	4.035167	3.413202	0.284262	0.500225	3.769324	4.863253	3.007499	2.785247	2.134824	1.613908	1.528928	2.195386	2.343845	2.067465	0.000000	0.000000	58656.000000		1
14381.632812	3491.936279	2.029100	4.514594	10087.732422	99998.000000	1682.049927	1033.521240	243.149719	72.662140	66.389809	313.810516	411.090118	233.127563	4.218693	0.000000	4.157808	3.543066	0.307303	0.654619	4.003794	4.999991	3.225839	3.014319	2.385874	1.861308	1.822101	2.496667	2.613937	2.367594	0.625178	0.000000	58715.000000		1
8077.890625	2117.958008	2.439237	4.958652	5167.948242	69637.023438	838.641235	522.311340	143.696060	19.140766	27.408270	172.140457	253.745438	217.270981	0.254281	99998.000000	3.907298	3.325917	0.387254	0.695364	3.713318	4.842840	2.923576	2.717929	2.157445	1.281959	1.437882	2.235883	2.404398	2.337002	0.000000	4.999991	58770.000000		1
7755.562988	2672.056641	2.775365	3.222507	4796.422363	58638.093750	803.002502	501.018127	137.843124	48.436283	32.163395	156.635422	186.560028	117.169739	0.724149	99998.000000	3.889613	3.426846	0.443320	0.508194	3.680918	4.768180	2.904717	2.699853	2.139385	1.685171	1.507362	2.194890	2.270819	2.068815	0.000000	4.999991	58882.000000		1
7036.209961	955.508789	2.476242	4.958652	4081.926514	48610.613281	687.168030	427.014557	91.247833	60.863750	21.404230	112.692146	145.931763	99.117531	0.108723	0.000000	3.847339	2.980235	0.393793	0.695364	3.610865	4.686731	2.837063	2.630443	1.960223	1.784359	1.330500	2.051894	2.164150	1.996150	0.000000	0.000000	58950.000000		1
10491.434570	2080.364258	2.063021	2.149366	6415.644531	80030.937500	1101.098267	661.591492	156.172867	61.058025	39.428684	218.649414	253.125610	201.765945	2.465431	99998.000000	4.020835	3.318139	0.314504	0.332310	3.807240	4.903258	3.041826	2.820590	2.193606	1.785743	1.595812	2.339748	2.403336	2.304848	0.391893	4.999991	58987.000000		1
9892.072266	3163.681641	2.574922	3.947186	6162.821289	73839.375000	1002.097900	638.062561	163.317886	56.046951	49.614273	210.798218	275.081818	195.718735	0.949169	0.000000	3.995287	3.500193	0.410764	0.596288	3.789780	4.868288	3.000910	2.804863	2.213034	1.748552	1.695607	2.323867	2.439462	2.291632	0.000000	0.000000	59073.000000		1
7567.599609	1354.698730	3.043650	5.310198	3918.849121	59880.667969	657.434570	412.829346	135.268204	58.661961	39.132645	181.095642	215.238800	182.310638	0.929215	99998.000000	3.878958	3.131843	0.483395	0.725111	3.593158	4.777287	2.817852	2.615771	2.131196	1.768357	1.592539	2.257908	2.332921	2.260812	0.000000	4.999991	59145.000000		1
8520.647461	3793.976318	1.692973	3.830003	7780.322266	93080.000000	1255.263672	800.782166	186.245483	88.213432	54.822708	266.499786	355.968292	222.047699	1.224934	0.000000	3.930473	3.579095	0.228650	0.583199	3.890998	4.968856	3.098735	2.903514	2.270086	1.945535	1.738961	2.425697	2.551411	2.346446	0.088113	0.000000	59178.000000		1
13701.955078	4931.311523	1.671386	4.098289	11811.330078	99998.000000	1957.026978	1208.908813	238.709137	101.633865	77.081131	336.756592	437.477692	274.156708	2.469089	0.000000	4.136783	3.692962	0.223077	0.612603	4.072299	4.999991	3.291597	3.082394	2.377869	2.007038	1.886948	2.527316	2.640956	2.437999	0.392537	0.000000	59316.000000		1
4947.528809	3659.864502	1.659051	1.603544	6352.825684	76391.093750	1066.208862	647.918152	121.616486	39.425598	30.865141	165.701614	215.291214	140.214523	0.014513	0.000000	3.694388	3.563465	0.219860	0.205081	3.802967	4.883043	3.027842	2.811520	2.084992	1.595778	1.489468	2.219327	2.333026	2.146793	0.000000	0.000000	59349.000000		1
8003.189941	1095.886719	3.370527	2.806202	4436.312988	53709.582031	754.671021	470.461365	100.733414	36.344944	36.289436	133.547470	164.579132	90.239449	0.068133	99998.000000	3.903263	3.039766	0.527698	0.448119	3.647022	4.730052	2.877758	2.672524	2.003174	1.560444	1.559780	2.125636	2.216375	1.955396	0.000000	4.999991	59401.000000		1
14548.924805	3843.895752	1.174904	3.904013	9029.279297	99998.000000	1484.900391	934.576355	198.561935	74.780663	73.275803	304.812164	376.721863	217.240143	2.515744	99998.000000	4.162831	3.584772	0.070003	0.591511	3.955653	4.999991	3.171697	2.970615	2.297896	1.873789	1.864961	2.484032	2.576021	2.336940	0.400666	4.999991	59419.000000		1
7463.970703	2207.981689	1.455525	3.941018	6241.768066	79788.531250	1053.321899	649.327454	172.553680	88.842514	40.356888	204.387115	216.284180	180.407974	1.733532	0.000000	3.872970	3.343996	0.163020	0.595608	3.795308	4.901940	3.022561	2.812464	2.236924	1.948621	1.605918	2.310453	2.335025	2.256256	0.238932	0.000000	59503.000000		1
6802.641113	2324.007324	0.999131	2.658183	7916.342773	99998.000000	1366.626709	813.755493	174.299088	80.874130	50.850853	283.019379	321.344086	239.945709	1.444526	99998.000000	3.832678	3.366237	0.000000	0.424585	3.898525	4.999991	3.135650	2.910494	2.241295	1.907810	1.706298	2.451816	2.506970	2.380113	0.159725	4.999991	59534.000000		1
11483.889648	1082.626709	1.313673	2.420735	5764.716309	70469.250000	959.600891	602.396057	139.175293	46.219078	36.369614	171.557632	211.951538	118.236710	2.569931	99998.000000	4.060089	3.034479	0.118487	0.383947	3.760778	4.848000	2.982091	2.779882	2.143562	1.664821	1.560739	2.234410	2.326236	2.072752	0.409921	4.999991	59576.000000		1
9504.181641	2811.151611	1.908834	3.910181	5823.202637	76924.445312	979.059326	604.425110	156.117355	65.443100	59.941715	252.323837	338.113464	237.244354	1.626283	99998.000000	3.977915	3.448884	0.280768	0.592197	3.765162	4.886065	2.990809	2.781343	2.193451	1.815864	1.777729	2.401958	2.529063	2.375196	0.211196	4.999991	59605.000000		1
6973.541992	882.131226	1.958174	2.775365	3640.705078	41430.242188	624.796326	382.389771	114.693497	30.621527	21.388811	106.074448	142.434814	49.210304	0.495243	99998.000000	3.843453	2.945533	0.291851	0.443320	3.561186	4.617318	2.795738	2.582506	2.059539	1.486027	1.330187	2.025611	2.153616	1.692056	0.000000	4.999991	59688.000000		1
18068.550781	4404.393066	2.309720	3.860841	10341.505859	99998.000000	1742.235352	1057.494141	228.227509	123.158356	49.518677	283.472687	386.367798	192.838516	1.831897	0.000000	4.256923	3.643886	0.363559	0.586682	4.014584	4.999991	3.241107	3.024278	2.358368	2.090464	1.694769	2.452511	2.587001	2.285194	0.262901	0.000000	59743.000000		1
9546.657227	3895.952393	3.450704	6.256906	8723.413086	99998.000000	1462.660522	901.765381	206.826355	84.978592	70.315414	291.505829	384.073486	206.826355	1.436045	99998.000000	3.979851	3.590614	0.537908	0.796360	3.940686	4.999991	3.165143	2.955094	2.315606	1.929309	1.847051	2.464647	2.584414	2.315606	0.157168	4.999991	59837.000000		1
7936.985352	3145.191406	2.115445	5.075834	7460.544434	99998.000000	1269.636963	771.295471	236.365494	87.041611	47.908966	255.395248	352.995575	231.724472	1.170587	99998.000000	3.899656	3.497647	0.325402	0.705507	3.872771	4.999991	3.103680	2.887221	2.373584	1.939727	1.680417	2.407213	2.547769	2.364972	0.068404	4.999991	59987.000000		1
6197.278809	1611.839355	1.162570	1.807071	4345.123535	57166.855469	736.202515	445.202454	107.095161	47.566669	21.610842	120.561852	179.041870	78.693932	0.895022	0.000000	3.792201	3.207322	0.065419	0.256975	3.638002	4.757144	2.866997	2.648558	2.029770	1.677303	1.334672	2.081210	2.252955	1.895941	0.000000	0.000000	60020.000000		1
8524.508789	2360.127197	3.759078	5.044997	6290.512695	78872.992188	1057.679199	639.937439	150.554291	56.259731	31.484972	161.405975	225.449051	150.884247	1.100388	99998.000000	3.930669	3.372935	0.575081	0.702861	3.798686	4.896928	3.024354	2.806138	2.177693	1.750198	1.498103	2.207920	2.353048	2.178644	0.041546	4.999991	60040.000000		1
9272.031250	3069.078613	1.107062	3.743659	7379.442383	87723.476562	1215.458740	747.189880	153.798386	52.503735	44.168388	215.775375	334.573334	163.182205	1.114725	99998.000000	3.967175	3.487008	0.044172	0.573296	3.868024	4.943116	3.084740	2.873431	2.186952	1.720190	1.645112	2.334002	2.524491	2.212673	0.047168	4.999991	60069.000000		1
19284.505859	6949.587891	2.047602	9.226546	21346.494141	99998.000000	3652.010010	2196.969482	512.591370	190.584305	152.857849	812.966064	1021.106079	538.685974	5.432272	99998.000000	4.285209	3.841959	0.311246	0.965039	4.329327	4.999991	3.562532	3.341824	2.709771	2.280087	2.184288	2.910072	3.009071	2.731336	0.734981	4.999991	60125.000000		1
10178.694336	3944.536621	3.268763	4.514594	9442.416992	99998.000000	1593.176636	969.126587	255.438416	81.404533	74.311935	318.136993	447.438171	235.554474	2.037366	99998.000000	4.007692	3.595996	0.514383	0.654619	3.975083	4.999991	3.202264	2.986381	2.407286	1.910649	1.871059	2.502614	2.650733	2.372091	0.309069	4.999991	60152.000000		1
5676.867188	2397.890625	1.150235	3.413699	4773.985352	67445.421875	803.147400	498.834839	132.557587	51.646458	41.103153	200.042130	245.613617	142.015427	0.451208	99998.000000	3.754109	3.379829	0.060786	0.533225	3.678881	4.828952	2.904795	2.697957	2.122405	1.713041	1.613875	2.301121	2.390252	2.152335	0.000000	4.999991	60238.000000		1
30521.050781	8558.747070	2.266548	13.235407	27929.513672	99998.000000	4698.248535	2865.527344	678.040161	285.418518	212.688553	999.587769	1336.467651	805.398560	4.202063	99998.000000	4.484600	3.932410	0.355365	1.121737	4.446064	4.999991	3.671936	3.457205	2.831255	2.455482	2.327744	2.999821	3.125958	2.906011	0.623463	4.999991	60333.000000		1
34999.074219	13497.694336	1.600460	14.080351	36586.515625	99998.000000	6172.127930	3743.254883	852.132629	314.417999	236.257553	1147.181641	1478.036011	852.542725	3.899847	0.000000	4.544056	4.130260	0.204245	1.148613	4.563321	4.999991	3.790435	3.573249	2.930507	2.497507	2.373386	3.059632	3.169685	2.930716	0.591048	0.000000	60366.000000		1
8889.185547	2366.106445	2.704439	2.904882	7081.377441	87677.140625	1186.854004	737.988037	166.725418	73.075356	53.305508	200.174728	307.787964	146.403580	2.013541	99998.000000	3.948862	3.374034	0.432077	0.463128	3.850118	4.942886	3.074397	2.868049	2.222002	1.863771	1.726772	2.301409	2.488252	2.165552	0.303961	4.999991	60437.000000		1
9595.762695	2383.285889	2.300469	1.757731	6055.494629	69430.281250	994.696960	627.935547	156.826614	62.525887	28.977894	185.816849	223.037567	187.515991	2.121683	99998.000000	3.982080	3.377176	0.361816	0.244952	3.782150	4.841549	2.997691	2.797915	2.195420	1.796060	1.462067	2.269085	2.348378	2.273038	0.326680	4.999991	60462.000000		1
7494.789551	1970.999390	2.223376	4.656446	6517.784180	90388.625000	1101.314087	670.275269	209.897766	93.175163	46.558289	236.997665	336.509918	232.085266	1.005172	0.000000	3.874759	3.294687	0.347013	0.668055	3.814100	4.956114	3.041911	2.826253	2.322008	1.969300	1.667997	2.374744	2.526998	2.365648	0.002240	0.000000	60487.000000		1
6015.430664	2829.052734	1.625130	3.583304	4341.490723	56831.558594	780.466553	452.554077	130.371216	32.992920	25.891071	119.016899	161.217865	151.448578	0.517643	99998.000000	3.779267	3.451641	0.210888	0.554284	3.637639	4.754590	2.892354	2.655670	2.115182	1.518421	1.413150	2.075609	2.207413	2.180265	0.000000	4.999991	60634.000000		1
8424.755859	633.640442	1.652884	3.549383	4148.976074	53409.140625	703.123291	425.753296	112.007561	25.212648	35.145370	147.205353	215.775375	96.656708	0.996036	0.000000	3.925557	2.801843	0.218242	0.550153	3.617941	4.727615	2.847032	2.629158	2.049247	1.401618	1.545868	2.167924	2.334002	1.985232	0.000000	0.000000	60661.000000		1
13954.784180	6725.754395	2.778449	6.580698	16270.829102	99998.000000	2784.172119	1673.159546	388.717590	210.542267	94.757126	439.056549	599.596008	331.323059	3.127839	99998.000000	4.144723	3.827741	0.443802	0.818272	4.211410	4.999991	3.444696	3.223537	2.589634	2.323339	1.976612	2.642520	2.777859	2.520252	0.495244	4.999991	60757.000000		1
6763.518066	2665.664062	2.735276	3.241009	6610.690918	79985.140625	1102.048096	679.637512	155.253906	58.692799	46.314671	208.309631	281.187622	151.047699	0.596962	0.000000	3.830173	3.425805	0.437001	0.510680	3.820247	4.903009	3.042201	2.832277	2.191042	1.768585	1.665719	2.318709	2.448996	2.179114	0.000000	0.000000	60797.000000		1
11362.979492	4691.069824	1.847160	5.304030	14813.828125	99998.000000	2463.463135	1521.307007	333.512512	131.487534	82.770630	391.203094	511.968475	227.542908	1.156705	0.000000	4.055492	3.671272	0.266504	0.724606	4.170667	4.999991	3.391546	3.182217	2.523112	2.118885	1.917876	2.592402	2.709243	2.357063	0.063222	0.000000	60867.000000		1
13113.781250	1671.028687	1.107062	1.063890	7690.884766	93967.609375	1278.274414	787.842834	181.493439	40.668346	34.288090	197.168091	276.136475	153.033615	1.289613	99998.000000	4.117728	3.222984	0.044172	0.026897	3.885976	4.972978	3.106624	2.896440	2.258861	1.609257	1.535143	2.294837	2.441124	2.184787	0.110460	4.999991	60883.000000		1
13020.535156	4526.734375	3.167000	5.809764	13143.005859	99998.000000	2236.796143	1354.149902	310.313538	133.495056	111.674515	494.070465	684.546814	352.162964	3.333259	0.000000	4.114629	3.655785	0.500648	0.764158	4.118695	4.999991	3.349626	3.131667	2.491801	2.125465	2.047954	2.693789	2.835403	2.546744	0.522869	0.000000	60959.000000		1
10068.583008	3763.440918	3.086823	4.159964	10789.024414	99998.000000	1822.002319	1105.504883	233.096725	91.099808	72.406189	312.296387	420.729889	260.612915	0.805825	99998.000000	4.002968	3.575585	0.489512	0.619090	4.032982	4.999991	3.260549	3.043561	2.367536	1.959517	1.859776	2.494567	2.624003	2.415996	0.000000	4.999991	61016.000000		1
25328.994141	6903.612305	2.032184	7.826529	15837.378906	99998.000000	2726.099121	1631.772705	374.970306	158.701538	105.870918	500.694336	653.379456	378.596771	2.837619	0.000000	4.403618	3.839076	0.307963	0.893569	4.199683	4.999991	3.435542	3.212660	2.573997	2.200581	2.024777	2.699573	2.815166	2.578177	0.452954	0.000000	61129.000000		1
15872.660156	4544.018555	2.932636	6.913742	15870.337891	99998.000000	2628.412354	1620.332031	352.890717	143.788574	102.068672	476.104584	645.599182	318.044495	4.806412	0.000000	4.200650	3.657440	0.467258	0.839713	4.200586	4.999991	3.419693	3.209604	2.547640	2.157724	2.008893	2.677702	2.809963	2.502488	0.681821	0.000000	61175.000000		1
13934.005859	2124.381348	1.662135	2.510163	8421.918945	99998.000000	1402.243896	849.903076	189.245956	86.612968	34.429943	214.766983	316.339172	137.510071	2.276016	99998.000000	4.144076	3.327232	0.220666	0.399702	3.925411	4.999991	3.146824	2.929369	2.277027	1.937583	1.536936	2.331968	2.500153	2.138335	0.357175	4.999991	61199.000000		1
12752.061523	3722.205322	3.157748	5.667912	12598.152344	99998.000000	2081.270752	1277.247559	273.678741	166.500305	76.630905	380.046143	467.667480	360.066589	2.945561	99998.000000	4.105580	3.570800	0.499378	0.753423	4.100307	4.999991	3.318329	3.106275	2.437241	2.221415	1.884404	2.579836	2.669937	2.556383	0.469168	4.999991	61225.000000		1
28350.130859	7738.361816	3.669649	6.830482	26204.347656	99998.000000	4406.458984	2692.187256	653.000183	261.047729	184.105377	870.012146	1105.412354	601.082336	4.082306	99998.000000	4.452555	3.888649	0.564625	0.834451	4.418374	4.999991	3.644090	3.430105	2.814913	2.416720	2.265066	2.939525	3.043524	2.778934	0.610906	4.999991	61291.000000		1
6763.721680	3406.137451	2.322055	1.640549	4970.160645	63547.398438	815.238770	511.758789	106.931725	44.843727	39.613708	159.805511	219.722549	129.347427	1.474034	0.000000	3.830186	3.532262	0.365873	0.214989	3.696370	4.803098	2.911285	2.709065	2.029107	1.651702	1.597846	2.203592	2.341875	2.111758	0.168508	0.000000	61368.000000		1
7970.921875	2361.089355	2.032184	4.397411	5090.216309	60556.593750	855.641907	536.299194	121.209435	47.326138	35.444492	147.815933	180.833527	118.751694	0.061540	0.000000	3.901509	3.373112	0.307963	0.643197	3.706736	4.782161	2.932292	2.729407	2.083536	1.675101	1.549549	2.169721	2.257279	2.074640	0.000000	0.000000	61420.000000		1
24026.035156	3016.383789	1.174904	6.568364	12851.277344	99998.000000	2185.587402	1324.234497	320.425140	89.625786	96.468597	440.509003	564.910095	434.979858	1.921501	0.000000	4.380682	3.479487	0.070003	0.817457	4.108946	4.999991	3.339568	3.121965	2.505727	1.952433	1.984386	2.643955	2.751979	2.638469	0.283641	0.000000	61504.000000		1
3648.201660	501.520782	0.943624	2.843207	2126.006592	33748.460938	372.096252	222.337570	68.249306	52.405056	18.018286	101.664696	118.356979	136.911835	1.101875	0.000000	3.562079	2.700289	0.000000	0.453808	3.327565	4.528254	2.570655	2.347013	1.834098	1.719373	1.255713	2.007170	2.073194	2.136441	0.042132	0.000000	61530.000000		1
11480.204102	1736.286743	2.494745	4.344988	6696.153809	80526.851562	1115.968018	690.658813	150.147247	81.530968	43.727417	196.714783	268.732422	159.854843	0.487392	0.000000	4.059949	3.239621	0.397026	0.637989	3.825825	4.905941	3.047652	2.839263	2.176517	1.911323	1.640754	2.293837	2.429320	2.203726	0.000000	0.000000	61582.000000		1
16879.386719	5452.198242	1.745396	3.937934	7899.733887	95309.210938	1338.502930	804.821899	143.455521	75.085953	50.912525	217.875397	292.400116	218.519897	1.581338	0.000000	4.227356	3.736572	0.241894	0.595268	3.897613	4.979135	3.126619	2.905700	2.156717	1.875559	1.706825	2.338208	2.465977	2.339491	0.199025	0.000000	61623.000000		1
6847.885742	2362.313477	2.685936	5.368789	6976.536621	89415.359375	1188.352661	730.349609	200.325836	104.051514	50.594902	226.472855	295.678131	177.277969	0.111747	0.000000	3.835557	3.373338	0.429096	0.729876	3.843640	4.951412	3.074945	2.863531	2.301737	2.017248	1.704107	2.355016	2.470819	2.248655	0.000000	0.000000	61707.000000		1
15016.244141	3239.825195	2.417651	4.767460	8921.625977	99998.000000	1498.444214	919.583252	220.370132	70.537437	56.984409	276.494171	343.738190	231.665878	1.772070	99998.000000	4.176561	3.510522	0.383394	0.678287	3.950444	4.999991	3.175641	2.963591	2.343153	1.848420	1.755756	2.441686	2.536228	2.364862	0.248481	4.999991	61835.000000		1
9925.389648	3645.882812	1.674470	8.369267	14957.800781	99998.000000	2501.516602	1532.235718	350.735199	104.076180	96.428513	476.138519	627.701172	393.842773	1.738371	0.000000	3.996747	3.561803	0.223877	0.922687	4.174868	4.999991	3.398203	3.185326	2.544979	2.017351	1.984205	2.677733	2.797753	2.595323	0.240142	0.000000	61871.000000		1
11928.339844	2518.026855	1.699140	3.472290	6578.015625	91550.976562	1135.549805	687.457886	174.286743	52.805943	52.540741	264.242493	357.448486	191.250397	2.444792	99998.000000	4.076580	3.401060	0.230229	0.540616	3.818095	4.961663	3.055206	2.837246	2.241264	1.722683	1.720496	2.422003	2.553213	2.281602	0.388242	4.999991	61926.000000		1
4084.008057	613.324829	1.532618	2.729109	2241.403076	35689.093750	373.049133	239.384476	85.493576	19.331959	18.194059	91.947838	130.096771	72.326012	0.951084	0.000000	3.611087	2.787691	0.185434	0.436021	3.350520	4.552536	2.571766	2.379096	1.931934	1.286276	1.259930	1.963542	2.114267	1.859295	0.000000	0.000000	61966.000000		1
9092.301758	2317.500488	2.201789	5.143676	6746.434082	88240.437500	1152.195801	701.004761	171.076569	65.492447	39.925167	197.763245	253.767029	122.513855	1.719836	99998.000000	3.958674	3.365020	0.342776	0.711274	3.829074	4.945668	3.061526	2.845721	2.233191	1.816191	1.601247	2.296146	2.404435	2.088185	0.235487	4.999991	62017.000000		1
9107.088867	4186.924805	1.492530	1.369180	7876.639648	96291.632812	1345.287231	811.797302	190.161835	65.316673	52.935459	230.157928	291.126526	105.988098	1.892981	99998.000000	3.959380	3.621895	0.173923	0.136461	3.896341	4.983589	3.128815	2.909448	2.279123	1.815024	1.723747	2.362026	2.464082	2.025257	0.277146	4.999991	62043.000000		1
5034.740234	1845.559082	2.642764	3.570970	3584.069092	46498.230469	589.339478	373.693634	80.874130	43.357368	30.532097	135.696838	176.359024	95.870354	1.571500	0.000000	3.701977	3.266128	0.422058	0.552786	3.554376	4.667437	2.770365	2.572516	1.907810	1.637063	1.484757	2.132570	2.246398	1.981684	0.196314	0.000000	62072.000000		1
18996.978516	7695.112305	1.248914	7.746352	20858.847656	99998.000000	3499.482178	2141.567139	498.128662	154.606323	133.297684	662.803406	858.799683	410.926697	3.408430	0.000000	4.278685	3.886215	0.096533	0.889097	4.319290	4.999991	3.544004	3.330732	2.697341	2.189227	2.124823	2.821385	2.933892	2.613764	0.532554	0.000000	62340.000000		1
14879.107422	3788.906494	1.066974	5.399627	10690.320312	99998.000000	1790.788818	1100.900879	258.938446	126.917435	83.174599	381.905640	500.947205	280.361206	3.888082	0.000000	4.172577	3.578514	0.028154	0.732364	4.028991	4.999991	3.253044	3.041748	2.413197	2.103521	1.919991	2.581956	2.699792	2.447718	0.589735	0.000000	62412.000000		1
13262.398438	4183.998047	3.648063	5.470552	9325.922852	99998.000000	1567.498291	955.878845	204.911362	88.703743	74.873177	350.399078	497.431732	250.800476	1.239714	0.000000	4.122622	3.621592	0.562062	0.738031	3.969692	4.999991	3.195207	2.980403	2.311566	1.947942	1.874326	2.544563	2.696733	2.399328	0.093322	0.000000	62480.000000		1
6972.842285	2493.147217	2.118529	0.863447	4659.584961	61566.140625	788.394836	485.173859	111.945885	59.087517	37.667870	171.298599	221.178085	138.009644	2.281163	99998.000000	3.843410	3.396748	0.326034	0.000000	3.668347	4.789342	2.896744	2.685897	2.049008	1.771496	1.575971	2.233754	2.344742	2.139910	0.358156	4.999991	62646.000000		1
3557.647705	1554.469482	2.331306	3.099157	5183.505859	68898.046875	881.847534	534.905334	134.614441	80.171043	45.725677	225.674164	278.168640	196.323151	0.326143	0.000000	3.551163	3.191582	0.367599	0.491244	3.714624	4.838207	2.945394	2.728277	2.129092	1.904018	1.660160	2.353482	2.444308	2.292972	0.000000	0.000000	62679.000000		1
15073.074219	3790.130859	1.544953	3.049818	9226.494141	99998.000000	1548.844849	942.856201	211.618484	102.207436	57.113926	257.772797	335.418274	192.820023	1.678552	0.000000	4.178202	3.578654	0.188915	0.484274	3.965037	4.999991	3.190008	2.974445	2.325554	2.009482	1.756742	2.411237	2.525587	2.285152	0.224935	0.000000	62708.000000		1
6430.181152	2353.102295	3.176251	3.527797	5676.549316	68516.390625	948.009155	592.682251	133.239105	61.295475	36.881516	187.019501	248.179291	150.100983	0.107663	0.000000	3.808223	3.371641	0.501915	0.547504	3.754084	4.835794	2.976813	2.772822	2.124632	1.787428	1.566809	2.271887	2.394766	2.176383	0.000000	0.000000	62761.000000		1
13264.572266	3386.453857	1.609712	3.459955	7833.926758	96373.351562	1346.175293	811.760315	152.065323	56.685287	46.903667	248.219376	312.808289	251.293869	0.767188	0.000000	4.122693	3.529745	0.206748	0.539070	3.893980	4.983957	3.129102	2.909428	2.182030	1.753470	1.671207	2.394836	2.495278	2.400182	0.000000	0.000000	62854.000000		1
8285.272461	2252.332031	2.744528	3.743659	5851.671875	88084.382812	1019.672119	608.236633	199.983536	73.053772	51.664959	261.090912	369.191376	238.792389	1.418867	99998.000000	3.918307	3.352633	0.438468	0.573296	3.767280	4.944899	3.008461	2.784073	2.300994	1.863643	1.713196	2.416792	2.567251	2.378021	0.151942	4.999991	62933.000000		1
3172.729248	1271.191162	3.241009	2.941887	1976.164673	30750.154297	347.568207	213.764771	67.934761	37.374912	22.258427	101.066452	125.967644	79.218163	1.826311	7942.889160	3.501433	3.104211	0.510680	0.468626	3.295823	4.487847	2.541040	2.329936	1.832092	1.572580	1.347494	2.004607	2.100259	1.898825	0.261575	3.899978	63074.000000		1
7274.737305	2459.318604	2.581089	2.448488	4306.487305	53017.621094	717.946777	448.986206	97.230286	61.492836	31.935198	133.010910	138.564713	69.581482	0.312118	99998.000000	3.861817	3.390815	0.411803	0.388898	3.634123	4.724420	2.856092	2.652233	1.987802	1.788825	1.504270	2.123887	2.141653	1.842494	0.000000	4.999991	63109.000000		1
12269.360352	4181.050293	3.250261	5.427380	14037.243164	99998.000000	2363.306396	1442.209106	318.300415	170.364227	88.444710	378.772552	501.045868	288.909302	2.745310	99998.000000	4.088822	3.621285	0.511918	0.734590	4.147282	4.999991	3.373520	3.159028	2.502837	2.231378	1.946672	2.578378	2.699878	2.460762	0.438591	4.999991	63182.000000		1
5889.762207	2838.803467	1.366096	2.726025	3985.852539	54155.109375	724.937622	415.003387	116.290871	19.048254	27.325008	130.028931	170.065109	129.236404	1.093775	99998.000000	3.770098	3.453135	0.135481	0.435530	3.600521	4.733639	2.860301	2.618052	2.065546	1.279855	1.436560	2.114040	2.230615	2.111385	0.038928	4.999991	63217.000000		1
7949.418945	2579.923584	2.466991	4.792130	3880.752686	51564.972656	671.662964	399.627869	98.852333	58.088387	20.620960	106.570930	151.155624	108.424255	1.344722	0.000000	3.900335	3.411607	0.392168	0.680529	3.588916	4.712355	2.827151	2.601656	1.994987	1.764089	1.314309	2.027639	2.179424	2.035126	0.128632	0.000000	63238.000000		1
6404.635742	2110.701904	2.457740	1.643633	5177.461914	74080.375000	880.351929	543.274597	152.259598	77.377174	43.345032	234.922302	326.524750	134.111801	1.566606	99998.000000	3.806494	3.324427	0.390536	0.215805	3.714117	4.869703	2.944656	2.735019	2.182585	1.888613	1.636939	2.370924	2.513916	2.127467	0.194960	4.999991	63309.000000		1
13675.770508	3938.828613	1.942755	5.094337	14264.585938	99998.000000	2389.817383	1462.870117	309.971252	147.501389	95.053162	470.547699	610.916382	281.714966	2.114252	99998.000000	4.135952	3.595367	0.288418	0.707088	4.154259	4.999991	3.378365	3.165206	2.491321	2.168796	1.977967	2.672604	2.785982	2.449810	0.325157	4.999991	63364.000000		1
7378.057617	1953.517700	1.511032	3.102241	5437.420898	71481.679688	903.245605	567.272217	143.103973	73.140114	42.244137	212.290741	268.439453	162.380432	0.115315	0.000000	3.867942	3.290817	0.179274	0.491676	3.735393	4.854195	2.955806	2.753792	2.155652	1.864156	1.625766	2.326931	2.428846	2.210534	0.000000	0.000000	63452.000000		1
7999.496094	1143.814209	3.022064	3.768329	4863.179199	59347.957031	800.584839	505.862671	106.308807	31.435633	26.967295	140.248444	174.838730	79.976761	0.375214	99998.000000	3.903063	3.058356	0.480304	0.576149	3.686920	4.773406	2.903407	2.704033	2.026569	1.497422	1.430837	2.146898	2.242638	1.902964	0.000000	4.999991	63478.000000		1
8261.468750	2693.981934	2.297385	4.952485	3873.459473	51308.097656	645.158264	401.734070	108.812805	48.143330	24.111753	118.939804	165.393250	126.883514	0.479662	99998.000000	3.917057	3.430395	0.361234	0.694823	3.588099	4.710186	2.809666	2.603939	2.036680	1.682536	1.382229	2.075327	2.218518	2.103405	0.000000	4.999991	63499.000000		1
9449.216797	1608.290039	1.440106	2.133947	4648.208984	55227.878906	776.926392	489.068634	118.828789	33.532574	30.587605	137.861618	199.283539	88.827095	0.179514	99998.000000	3.975396	3.206364	0.158394	0.329184	3.667286	4.742158	2.890380	2.689370	2.074922	1.525467	1.485546	2.139443	2.299471	1.948545	0.000000	4.999991	63556.000000		1
15999.787109	5240.770996	1.995179	5.569232	12075.424805	99998.000000	2057.180664	1243.733521	315.235199	120.284317	86.239838	388.588074	510.306335	253.677597	3.350337	99998.000000	4.204114	3.719395	0.299982	0.745795	4.081903	4.999991	3.313272	3.094727	2.498635	2.080209	1.935708	2.589489	2.707831	2.404282	0.525088	4.999991	63670.000000		1
11822.499023	2685.202637	2.152450	3.533965	9649.298828	99998.000000	1610.676880	994.243652	217.872314	79.347679	53.913006	253.585083	330.000122	228.048645	1.978338	0.000000	4.072709	3.428977	0.332933	0.548262	3.984496	4.999991	3.207008	2.997493	2.338202	1.899534	1.731694	2.404124	2.518514	2.358027	0.296301	0.000000	63810.000000		1
8484.734375	2984.726074	2.466991	5.754257	12930.594727	99998.000000	2243.506348	1323.855225	329.281616	137.670425	107.178421	485.654938	649.222595	441.905945	2.524192	0.000000	3.928638	3.474905	0.392168	0.759989	4.111619	4.999991	3.350927	3.121840	2.517567	2.138841	2.030107	2.686328	2.812394	2.645330	0.402122	0.000000	63840.000000		1
10393.756836	4885.650391	2.587257	5.926946	9304.916016	99998.000000	1576.441162	959.671814	237.198105	93.138161	67.509209	286.840118	366.662720	196.523590	1.355382	99998.000000	4.016773	3.688922	0.412840	0.772831	3.968713	4.999991	3.197678	2.982123	2.375111	1.969128	1.829363	2.457640	2.564267	2.293415	0.132062	4.999991	63887.000000		1
7695.753906	1998.410767	1.514116	2.722941	8859.729492	99998.000000	1460.076294	908.386169	200.381348	75.388161	50.681248	240.769073	311.146149	137.846207	2.504163	99998.000000	3.886251	3.300685	0.180159	0.435038	3.947420	4.999991	3.164376	2.958271	2.301857	1.877303	1.704847	2.381601	2.492965	2.139395	0.398663	4.999991	63910.000000		1
7091.174316	995.751587	1.162570	4.061284	4732.037109	56358.644531	754.078979	494.153717	109.016335	30.636944	28.879213	118.168869	168.291962	100.930771	1.163385	99998.000000	3.850718	2.998151	0.065419	0.608663	3.675048	4.750960	2.877417	2.693862	2.037492	1.486245	1.460585	2.072503	2.226063	2.004024	0.065724	4.999991	64062.000000		1
10175.347656	3021.308350	2.618094	4.465254	6898.033691	99998.000000	1190.409546	706.836121	219.031799	78.132690	64.295952	388.396881	466.563507	293.528748	3.048698	0.000000	4.007549	3.480195	0.417985	0.649846	3.838725	4.999991	3.075696	2.849319	2.340507	1.892833	1.808184	2.589276	2.668911	2.467651	0.484114	0.000000	64090.000000		1
12725.167969	4205.291504	2.661267	4.829135	12584.012695	99998.000000	2102.024414	1295.709961	323.622955	135.496399	80.673691	386.990723	506.362244	270.246521	2.641453	0.000000	4.104663	3.623796	0.425088	0.683869	4.099819	4.999991	3.322638	3.112508	2.510039	2.131928	1.906732	2.587701	2.704461	2.431760	0.421843	0.000000	64133.000000		1
15614.529297	4244.167969	2.667434	4.539263	11165.711914	99998.000000	1863.133301	1143.795654	264.862335	164.002472	82.977242	425.497345	567.164307	353.220673	6.571631	0.000000	4.193529	3.627793	0.426094	0.656985	4.047886	4.999991	3.270244	3.058348	2.423020	2.214850	1.918959	2.628897	2.753709	2.548046	0.817673	0.000000	64206.000000		1
19582.474609	8378.500000	2.198706	10.549470	24417.691406	99998.000000	4141.331543	2513.823730	615.760925	239.005173	171.258514	843.365540	1098.273560	690.933228	3.062899	0.000000	4.291868	3.923166	0.342167	1.023231	4.387704	4.999991	3.617140	3.400335	2.789412	2.378407	2.233652	2.926016	3.040710	2.839436	0.486133	0.000000	64262.000000		1
3674.626221	816.947144	1.766982	1.511032	2989.869629	45805.558594	485.247864	306.236847	68.511421	42.564846	23.091036	130.846115	204.590652	89.277321	0.379012	0.000000	3.565213	2.912194	0.247232	0.179274	3.475652	4.660918	2.685964	2.486058	1.835763	1.629051	1.363443	2.116761	2.310886	1.950741	0.000000	0.000000	64309.000000		1
8429.001953	1577.730225	2.692104	3.453787	3657.474609	52995.265625	641.436157	378.007782	110.730888	56.842556	24.700747	100.212257	129.930252	64.299034	0.190866	0.000000	3.925776	3.198033	0.430092	0.538296	3.563181	4.724237	2.807153	2.577501	2.044269	1.754674	1.392710	2.000921	2.113710	1.808204	0.000000	0.000000	64344.000000		1
13453.119141	7700.983887	1.122481	4.422081	13692.422852	99998.000000	2288.276123	1414.603516	292.304504	160.752213	92.179115	471.525238	618.980347	357.167877	3.234957	0.000000	4.128823	3.886546	0.050179	0.645627	4.136480	4.999991	3.359509	3.150635	2.465836	2.206157	1.964633	2.673505	2.791677	2.552872	0.509869	0.000000	64408.000000		1
4899.286621	1102.226929	2.331306	3.694319	2950.126465	44984.804688	497.795624	311.988007	83.260948	48.744659	26.387552	138.123749	177.311890	91.204659	0.769914	99998.000000	3.690133	3.042271	0.367599	0.567534	3.469841	4.653066	2.697051	2.494138	1.920441	1.687927	1.421399	2.140268	2.248738	1.960017	0.000000	4.999991	64478.000000		1
7367.554688	2940.634766	1.538786	1.881081	5136.901367	62785.574219	895.792175	536.635315	134.013123	81.247261	35.129951	166.774765	199.514816	142.983719	1.943716	99998.000000	3.867323	3.468441	0.187178	0.274407	3.710701	4.797860	2.952207	2.729679	2.127147	1.909809	1.545678	2.222130	2.299975	2.155287	0.288633	4.999991	64547.000000		1
17772.757812	3714.480469	2.599592	3.959521	10383.669922	99998.000000	1738.725952	1070.982422	232.430634	100.021065	67.074402	296.310303	393.398712	249.671829	2.483236	0.000000	4.249755	3.569898	0.414905	0.597643	4.016351	4.999991	3.240231	3.029782	2.366293	2.000092	1.826557	2.471747	2.594833	2.397370	0.395018	0.000000	64600.000000		1
6094.682617	1892.262329	2.019849	2.892547	7901.217285	94415.953125	1312.790771	824.049011	167.968170	65.048386	61.292393	253.868790	335.708130	226.867569	0.847580	99998.000000	3.784951	3.276981	0.305319	0.461280	3.897694	4.975045	3.118196	2.915953	2.225227	1.813236	1.787407	2.404609	2.525962	2.355772	0.000000	4.999991	64698.000000		1
6307.278809	1503.618652	1.544953	3.071404	5086.485352	71589.882812	870.897156	529.487183	133.236023	48.750828	41.772324	206.416214	309.943512	188.774155	1.272432	0.000000	3.799842	3.177138	0.188915	0.487337	3.706418	4.854852	2.939967	2.723855	2.124622	1.687982	1.620889	2.314744	2.491282	2.275943	0.104635	0.000000	64736.000000		1
10186.344727	2912.245850	1.551121	4.715036	7837.766113	93396.515625	1322.936279	810.862915	172.658539	93.153580	50.869354	238.255829	330.290009	186.677216	1.563358	0.000000	4.008018	3.464228	0.190646	0.673485	3.894192	4.970331	3.121539	2.908947	2.237188	1.969200	1.706456	2.377043	2.518895	2.271091	0.194059	0.000000	64851.000000		1
4662.896484	1846.000000	2.867877	4.095205	3947.685059	54903.550781	670.870422	411.133301	127.087044	53.879082	32.184982	171.048828	198.635941	168.692841	0.424707	0.000000	3.668656	3.266232	0.457561	0.612276	3.596343	4.739601	2.826639	2.613983	2.104101	1.731420	1.507653	2.233120	2.298058	2.227097	0.000000	0.000000	64898.000000		1
13870.844727	5263.374512	2.167868	5.273193	10956.344727	99998.000000	1883.868286	1130.597290	273.194580	107.465210	80.753868	344.879181	491.134735	262.355255	1.481293	99998.000000	4.142103	3.721264	0.336033	0.722074	4.039666	4.999991	3.275051	3.053308	2.436472	2.031268	1.907163	2.537667	2.691201	2.418890	0.170641	4.999991	64954.000000		1
7797.054688	2686.035156	2.747611	3.805334	4872.547852	58762.808594	847.158569	507.080750	117.672386	36.187675	38.441887	146.477585	208.062943	132.671692	0.907782	99998.000000	3.891931	3.429112	0.438955	0.580393	3.687756	4.769103	2.927965	2.705077	2.070675	1.558561	1.584805	2.165771	2.318195	2.122778	0.000000	4.999991	65013.000000		1
3569.433838	1564.978882	2.047602	2.201789	2637.383057	36557.878906	440.996216	282.294708	67.425949	28.277884	24.195015	105.519371	133.035568	109.457306	0.025165	99998.000000	3.552599	3.194509	0.311246	0.342776	3.421173	4.562981	2.644435	2.450703	1.828827	1.451447	1.383726	2.023332	2.123968	2.039245	0.000000	4.999991	65068.000000		1
8479.449219	2548.642334	3.765245	5.189932	5934.436523	80069.406250	1024.578369	616.143311	151.516418	62.655403	43.770588	206.382294	279.750610	126.269852	0.106831	0.000000	3.928368	3.406309	0.575793	0.715162	3.773380	4.903467	3.010545	2.789682	2.180460	1.796959	1.641182	2.314672	2.446771	2.101300	0.000000	0.000000	65170.000000		1
6180.910156	2519.577881	3.999609	6.741053	3557.860596	48936.523438	626.973450	375.244751	103.533447	60.382687	23.750956	124.499786	165.276062	103.265160	1.673568	0.000000	3.791052	3.401328	0.602018	0.828728	3.551189	4.689633	2.797249	2.574315	2.015081	1.780912	1.375681	2.095169	2.218210	2.013954	0.223643	0.000000	65226.000000		1
16941.761719	5448.010254	2.331306	5.970118	14963.201172	99998.000000	2567.292725	1538.421753	356.113220	156.999313	101.433418	485.722778	584.763184	340.524933	1.937281	99998.000000	4.228959	3.736238	0.367599	0.775983	4.175025	4.999991	3.409475	3.187075	2.551588	2.195898	2.006181	2.686388	2.766980	2.532149	0.287193	4.999991	65445.000000		1
10168.190430	2953.265869	3.746742	5.806680	8198.665039	97127.757812	1373.762451	849.789001	185.647247	83.680336	53.447361	247.288101	334.166260	285.452454	0.563231	0.000000	4.007244	3.470303	0.573654	0.763928	3.913743	4.987343	3.137912	2.929311	2.268688	1.922623	1.727926	2.393203	2.523962	2.455534	0.000000	0.000000	65545.000000		1
10962.228516	1896.727539	2.392981	3.389029	8945.028320	99998.000000	1483.407837	920.714966	204.229843	78.462646	47.443321	241.629440	314.081879	191.506348	0.331380	99998.000000	4.039899	3.278005	0.378939	0.530075	3.951582	4.999991	3.171261	2.964125	2.310119	1.894663	1.676175	2.383150	2.497043	2.282183	0.000000	4.999991	65563.000000		1
5244.785645	1730.637329	1.103979	1.973593	4272.267090	53732.210938	729.057495	439.327911	91.426689	30.886726	27.935589	135.252777	201.247879	99.395065	0.508598	0.000000	3.719728	3.238206	0.042961	0.295258	3.630658	4.730235	2.862762	2.642789	1.961073	1.489772	1.446158	2.131146	2.303731	1.997365	0.000000	0.000000	65579.000000		1
12169.472656	5726.650879	1.711475	3.527797	9248.212891	99998.000000	1555.869507	958.762146	230.984360	100.899933	61.409573	301.537231	435.149445	233.904663	0.838427	99998.000000	4.085272	3.757901	0.233371	0.547504	3.966058	4.999991	3.191973	2.981711	2.363583	2.003891	1.788236	2.479341	2.638638	2.369039	0.000000	4.999991	65639.000000		1
17536.019531	3015.964355	2.026016	5.054248	8652.036133	99998.000000	1470.190918	892.458679	212.922913	65.412270	65.905663	293.402313	350.306549	233.451355	1.962572	99998.000000	4.243931	3.479426	0.306643	0.703657	3.937118	4.999991	3.167374	2.950588	2.328223	1.815659	1.818923	2.467463	2.544448	2.368196	0.292826	4.999991	65676.000000		1
7390.611816	2351.995361	1.276668	3.490792	4720.568848	61505.632812	842.224548	489.895081	125.514336	55.399368	32.752388	169.580963	208.836960	119.272850	0.899780	99998.000000	3.868680	3.371436	0.106078	0.542924	3.673994	4.788915	2.925428	2.690103	2.098693	1.743505	1.515243	2.229377	2.319807	2.076542	0.000000	4.999991	65722.000000		1
7861.800781	2407.872559	2.960389	3.339689	5607.532227	66329.804688	944.465942	578.469299	144.374481	49.716038	32.573532	162.232407	223.040649	147.294785	0.725193	99998.000000	3.895522	3.381634	0.471349	0.523706	3.748772	4.821709	2.975186	2.762280	2.159490	1.696496	1.512865	2.210138	2.348384	2.168187	0.000000	4.999991	65825.000000		1
7591.079102	1612.712158	1.862578	2.525582	3131.820312	42795.964844	565.221558	332.476379	101.485840	29.166000	21.382645	117.027885	126.029320	95.373871	0.085419	0.000000	3.880304	3.207557	0.270115	0.402361	3.495797	4.631403	2.752219	2.521761	2.006405	1.464877	1.330061	2.068289	2.100471	1.979429	0.000000	0.000000	65875.000000		1
7073.745117	2935.096436	2.266548	5.498306	8363.882812	99998.000000	1433.944702	864.005005	202.240845	91.846077	68.249306	314.569092	412.265045	254.100067	2.694128	0.000000	3.849649	3.467622	0.355365	0.740229	3.922408	4.999991	3.156532	2.936516	2.305869	1.963061	1.834098	2.497716	2.615176	2.405005	0.430418	0.000000	65919.000000		1
3146.338623	1057.774780	1.847160	1.628214	2075.948242	33824.144531	359.156891	218.686417	77.269241	30.590689	13.327919	107.792091	139.196884	92.441238	1.197388	99998.000000	3.497805	3.024393	0.266504	0.211711	3.317217	4.529227	2.555284	2.339822	1.888007	1.485589	1.124762	2.032587	2.143630	1.965866	0.078235	4.999991	65970.000000		1
8682.886719	1773.717163	2.229543	3.355108	5514.187500	77262.500000	922.596069	568.740112	133.334702	89.890984	45.075008	237.614410	303.924042	230.447800	0.138079	99998.000000	3.938664	3.248884	0.348216	0.525706	3.741482	4.887969	2.965012	2.754914	2.124943	1.953716	1.653936	2.375873	2.482765	2.362573	0.000000	4.999991	65997.000000		1
12337.030273	2382.441162	2.500912	3.287266	11125.987305	99998.000000	1879.566528	1140.095215	208.901718	82.144630	63.111797	306.924530	404.111633	222.016861	2.855069	99998.000000	4.091211	3.377022	0.398098	0.516835	4.046339	4.999991	3.274058	3.056941	2.319942	1.914579	1.800111	2.487032	2.606501	2.346386	0.455617	4.999991	66023.000000		1
15212.838867	2330.745361	3.062153	5.143676	10199.651367	99998.000000	1692.463745	1048.354004	222.291306	104.541824	71.095596	365.003662	476.616486	251.337036	1.152170	0.000000	4.182210	3.367495	0.486027	0.711274	4.008585	4.999991	3.228519	3.020508	2.346922	2.019290	1.851843	2.562297	2.678169	2.400256	0.061516	0.000000	66058.000000		1
19825.566406	8581.091797	3.290349	5.865271	13535.411133	99998.000000	2250.111572	1395.339355	318.183258	152.009811	111.507996	467.793915	627.358887	258.506744	3.249565	99998.000000	4.297225	3.933542	0.517242	0.768288	4.131472	4.999991	3.352204	3.144680	2.502677	2.181872	2.047306	2.670055	2.797516	2.412472	0.511825	4.999991	66105.000000		1
9619.452148	3365.984131	2.251129	4.033530	10085.318359	99998.000000	1708.076782	1034.773193	228.119568	99.586258	65.180984	290.278503	387.709229	190.868011	3.371912	99998.000000	3.983150	3.527112	0.352400	0.605685	4.003690	4.999991	3.232507	3.014845	2.358163	1.998199	1.814121	2.462815	2.588506	2.280733	0.527876	4.999991	66130.000000		1
2312.727051	1156.235474	2.278883	0.940540	1568.087280	25659.212891	282.791168	161.557068	46.515114	36.733498	5.856020	72.881081	100.872177	58.649628	0.498637	0.000000	3.364124	3.063046	0.357722	0.000000	3.195370	4.409243	2.451466	2.208326	1.667594	1.565062	0.767603	1.862615	2.003771	1.768265	0.000000	0.000000	66148.000000		1
8876.986328	4262.886230	3.444536	4.021195	11608.204102	99998.000000	1959.546387	1184.858765	262.361420	91.944756	59.469902	280.240936	430.924744	203.150543	0.372705	99998.000000	3.948266	3.629704	0.537131	0.604355	4.064765	4.999991	3.292156	3.073667	2.418900	1.963527	1.774297	2.447531	2.634401	2.307818	0.000000	4.999991	66183.000000		1
8419.855469	3958.546143	2.312804	3.083739	5184.258301	62372.292969	889.288574	541.495300	121.857018	55.041653	43.915524	166.947449	197.374695	133.168167	0.218829	99998.000000	3.925305	3.597536	0.364139	0.489078	3.714687	4.794991	2.949043	2.733595	2.085850	1.740691	1.642618	2.222580	2.295291	2.124400	0.000000	4.999991	66277.000000		1
7278.221680	1801.717529	2.615010	3.407531	4338.336426	61124.933594	760.499329	452.936462	149.154282	47.390896	44.606281	166.688416	211.769592	134.568192	0.833798	99998.000000	3.862025	3.255687	0.417473	0.532440	3.637323	4.786218	2.881099	2.656037	2.173636	1.675695	1.649396	2.221905	2.325864	2.128942	0.000000	4.999991	66372.000000		1
9380.076172	2975.739990	3.987274	5.476720	9676.038086	99998.000000	1641.104126	996.078430	226.997086	79.776321	68.690277	316.881897	417.057159	250.208389	1.427390	99998.000000	3.972206	3.473595	0.600676	0.738521	3.985698	4.999991	3.215136	2.998294	2.356020	1.901874	1.836895	2.500897	2.620196	2.398302	0.154543	4.999991	66527.000000		1
8667.772461	2000.217773	1.902667	3.867008	5789.028809	73006.835938	976.595398	587.257935	122.788307	57.897194	46.416435	199.702927	253.902710	138.151489	1.757289	99998.000000	3.937907	3.301077	0.279363	0.587375	3.762606	4.863364	2.989715	2.768829	2.089157	1.762658	1.666672	2.300385	2.404667	2.140356	0.244843	4.999991	66556.000000		1
19384.191406	6618.449707	1.723810	7.104934	17523.826172	99998.000000	3003.327148	1797.492798	386.799530	139.286316	136.199493	585.003723	798.259705	474.707672	1.624080	99998.000000	4.287447	3.820756	0.236489	0.851560	4.243629	4.999991	3.477603	3.254667	2.587486	2.143909	2.134176	2.767159	2.902144	2.676426	0.210608	4.999991	66593.000000		1
4241.269531	1081.001587	1.606628	2.633513	2515.473633	33325.308594	450.438629	270.656677	67.712738	19.396717	25.027624	95.676079	129.859329	82.884727	0.132486	0.000000	3.627496	3.033826	0.205915	0.420535	3.400620	4.522774	2.653636	2.432419	1.830670	1.287728	1.398420	1.980803	2.113473	1.918475	0.000000	0.000000	66651.000000		1
13373.221680	3476.631836	4.258643	3.863925	7281.894531	89973.632812	1232.471680	751.223450	166.013077	59.923210	38.614578	208.167786	274.011780	135.126343	1.381343	99998.000000	4.126236	3.541159	0.629271	0.587029	3.862244	4.954115	3.090777	2.875769	2.220142	1.777595	1.586751	2.318413	2.437769	2.130740	0.140302	4.999991	66676.000000		1
13954.762695	3896.356445	2.460824	5.538395	12073.614258	99998.000000	2052.601318	1246.379395	282.720245	121.443802	90.245613	394.595215	530.181030	267.902893	1.875424	99998.000000	4.144722	3.590659	0.391080	0.743384	4.081837	4.999991	3.312304	3.095650	2.451357	2.084375	1.955426	2.596152	2.724424	2.427977	0.273100	4.999991	66747.000000		1
11832.904297	2863.596924	1.757731	3.885511	8677.243164	99998.000000	1492.884155	891.573608	200.600296	99.376564	48.670650	231.742966	332.349945	225.547729	1.543740	0.000000	4.073092	3.456912	0.244952	0.589448	3.938382	4.999991	3.174026	2.950157	2.302332	1.997284	1.687267	2.365006	2.521596	2.353238	0.188574	0.000000	66774.000000		1
11660.991211	2236.894775	1.930420	3.990358	7879.720215	97846.804688	1330.627075	817.850708	194.963211	85.382561	60.999435	250.041870	329.096588	194.257034	2.674137	99998.000000	4.066735	3.349646	0.285652	0.601012	3.896511	4.990547	3.124056	2.912674	2.289953	1.931369	1.785326	2.398013	2.517323	2.288377	0.427184	4.999991	66849.000000		1
15799.332031	5549.653320	2.087691	6.158226	14891.293945	99998.000000	2475.027344	1528.266968	380.638214	139.360321	100.397285	502.806702	678.573608	356.427765	2.090846	0.000000	4.198639	3.744266	0.319666	0.789456	4.172933	4.999991	3.393580	3.184199	2.580512	2.144139	2.001722	2.701401	2.831597	2.551971	0.320322	0.000000	66869.000000		1
6770.903320	2612.299805	1.742312	5.014159	7214.221680	99998.000000	1205.183716	734.336853	211.538315	75.477592	43.702747	270.006012	420.097717	182.150284	1.810053	0.000000	3.830647	3.417023	0.241126	0.700198	3.858190	4.999991	3.081053	2.865895	2.325389	1.877818	1.640509	2.431373	2.623350	2.260430	0.257691	0.000000	66899.000000		1
21860.492188	3416.572754	3.228674	6.420344	11601.068359	99998.000000	1963.721802	1192.713013	256.681152	102.102592	87.319145	381.877869	523.119263	329.901459	2.803469	0.000000	4.339660	3.533591	0.509024	0.807558	4.064498	4.999991	3.293080	3.076536	2.409394	2.009037	1.941109	2.581924	2.718601	2.518384	0.447696	0.000000	66961.000000		1
7972.010254	2534.642090	2.001346	4.184633	5694.653809	78009.101562	958.296509	596.506104	151.297470	69.223770	48.032314	211.704834	253.557343	155.034973	1.020872	99998.000000	3.901568	3.403917	0.301322	0.621657	3.755467	4.892145	2.981500	2.775615	2.179832	1.840255	1.681533	2.325731	2.404076	2.190430	0.008971	4.999991	67017.000000		1
7459.150879	2759.085938	3.290349	3.373610	4673.119141	59873.367188	781.036987	483.709106	121.807678	46.693974	26.834694	130.482239	183.587296	130.207779	0.679448	99998.000000	3.872689	3.440765	0.517242	0.528095	3.669607	4.777234	2.892672	2.684584	2.085675	1.669261	1.428697	2.115551	2.263843	2.114637	0.000000	4.999991	67045.000000		1
5309.861816	1281.422974	1.554204	2.895631	3774.366699	63623.285156	641.063049	396.923431	138.021973	81.743744	34.059895	208.972641	285.060822	181.141891	1.499733	99998.000000	3.725083	3.107692	0.191508	0.461743	3.576844	4.803616	2.806901	2.598707	2.139948	1.912454	1.532243	2.320089	2.454937	2.258019	0.176014	4.999991	67159.000000		1
9780.913086	4253.956055	2.285050	6.303162	13675.048828	99998.000000	2315.742920	1402.616943	316.178833	111.717690	101.714043	424.979279	562.554138	316.931244	1.086619	99998.000000	3.990379	3.628793	0.358896	0.799558	4.135929	4.999991	3.364690	3.146939	2.499933	2.048122	2.007381	2.628368	2.750164	2.500965	0.036077	4.999991	67192.000000		1
12370.047852	2914.922607	1.184156	5.544562	8473.121094	99998.000000	1441.798950	868.942078	184.037521	95.824097	47.699272	222.171036	295.286499	131.179169	3.096345	99998.000000	4.092371	3.464627	0.073409	0.743867	3.928043	4.999991	3.158905	2.938991	2.264906	1.981475	1.678512	2.346688	2.470244	2.117865	0.490849	4.999991	67219.000000		1
7938.490234	2885.787354	1.341426	4.095205	5101.845215	62558.054688	850.054199	535.266113	129.526276	41.208000	43.437546	176.775330	234.209961	158.334564	0.917209	0.000000	3.899738	3.460264	0.127567	0.612276	3.707727	4.796283	2.929447	2.728570	2.112358	1.614982	1.637865	2.247422	2.369605	2.199576	0.000000	0.000000	67271.000000		1
11200.795898	2767.695557	2.118529	3.370527	9593.107422	99998.000000	1603.470093	989.642700	245.918915	89.872482	72.276672	357.294312	422.549316	201.158447	3.924802	0.000000	4.049249	3.442118	0.326034	0.527698	3.981959	4.999991	3.205061	2.995478	2.390792	1.953627	1.858998	2.553026	2.625877	2.303538	0.593818	0.000000	67302.000000		1
7346.396973	1300.434204	3.228674	3.126911	4251.846680	51079.019531	690.079041	433.305389	100.721077	34.136990	31.438717	133.673904	148.932251	92.943886	0.271564	99998.000000	3.866074	3.114088	0.509024	0.495116	3.628578	4.708242	2.838899	2.636794	2.003120	1.533225	1.497465	2.126047	2.172989	1.968221	0.000000	4.999991	67337.000000		1
4837.186523	2344.584961	2.516331	3.632644	5535.520508	69764.835938	937.018677	578.817749	153.064453	62.815758	36.967861	179.772720	249.092087	144.991226	0.336386	0.000000	3.684593	3.370066	0.400768	0.560223	3.743159	4.843637	2.971748	2.762542	2.184874	1.798069	1.567824	2.254724	2.396360	2.161342	0.000000	0.000000	67383.000000		1
24040.761719	5257.327637	2.103110	6.383339	15406.315430	99998.000000	2518.026855	1582.173828	353.513641	128.573410	96.252739	419.999054	537.230469	325.975861	2.040635	99998.000000	4.380948	3.720765	0.322862	0.805048	4.187699	4.999991	3.401060	3.199254	2.548406	2.109151	1.983413	2.623248	2.730161	2.513186	0.309765	4.999991	67429.000000		1
14718.388672	3708.331543	1.899583	5.896109	10305.031250	99998.000000	1710.013306	1050.993652	223.629654	66.115356	66.614922	326.580261	474.146423	255.740616	2.546947	0.000000	4.167860	3.569179	0.278658	0.770565	4.013049	4.999991	3.233000	3.021600	2.349530	1.820302	1.823572	2.513990	2.675912	2.407800	0.406020	0.000000	67454.000000		1
15920.695312	3113.515381	2.463907	5.603153	10284.071289	99998.000000	1736.841797	1060.534790	264.270233	134.281403	68.486755	311.889343	417.831177	287.697418	1.055531	0.000000	4.201962	3.493251	0.391624	0.748433	4.012165	4.999991	3.239760	3.025525	2.422048	2.128016	1.835607	2.494000	2.621001	2.458936	0.023471	0.000000	67667.000000		1
24107.572266	5810.599609	2.858626	5.800513	18055.734375	99998.000000	2948.430420	1845.827393	374.794525	167.006042	126.168091	635.114502	824.045898	487.539093	2.419092	0.000000	4.382154	3.764221	0.456157	0.763466	4.256615	4.999991	3.469591	3.266191	2.573793	2.222732	2.100950	2.802852	2.915951	2.688010	0.383652	0.000000	67722.000000		1
11031.979492	4757.564453	3.055985	3.287266	11535.622070	99998.000000	1929.856079	1189.657104	249.153763	93.406448	79.825661	364.599670	501.286407	273.219238	2.914458	99998.000000	4.042654	3.677385	0.485151	0.516835	4.062041	4.999991	3.285525	3.075422	2.396467	1.970377	1.902143	2.561816	2.700086	2.436511	0.464558	4.999991	67768.000000		1
6479.567383	2959.494873	2.920300	3.071404	6363.742188	75195.328125	1072.246826	656.774658	143.905746	85.379478	40.372307	210.949310	269.941254	172.680115	0.838505	0.000000	3.811546	3.471218	0.465428	0.487337	3.803713	4.876191	3.030295	2.817416	2.158078	1.931353	1.606084	2.324178	2.431269	2.237242	0.000000	0.000000	67788.000000		1
12499.617188	1811.338745	3.204005	3.213256	6350.201172	88778.054688	1076.280273	651.800598	169.210907	63.996830	51.572449	242.539139	347.750122	172.294647	0.186522	0.000000	4.096897	3.258000	0.505693	0.506945	3.802788	4.948306	3.031925	2.814115	2.228428	1.806158	1.712418	2.384782	2.541267	2.236272	0.000000	0.000000	67819.000000		1
17799.019531	4266.679199	2.198706	2.251129	12494.186523	99998.000000	2068.948242	1273.491577	286.513245	84.590034	68.236969	377.563721	497.132599	262.873322	2.541774	0.000000	4.250396	3.630090	0.342167	0.352400	4.096708	4.999991	3.315750	3.104996	2.457145	1.927319	1.834020	2.576990	2.696472	2.419746	0.405137	0.000000	67845.000000		1
18611.205078	4212.307129	2.975808	3.996526	9670.703125	99998.000000	1582.312622	968.139771	210.381912	53.706394	62.713993	293.097046	398.422119	287.620300	0.934681	0.000000	4.269774	3.624520	0.473605	0.601683	3.985458	4.999991	3.199292	2.985938	2.323008	1.730026	1.797364	2.467011	2.600343	2.458820	0.000000	0.000000	67916.000000		1
11812.051758	4972.948242	4.900061	2.892547	3460.843018	44273.605469	591.276062	375.537720	87.519592	36.745831	27.291088	103.126389	143.563461	60.231586	0.869919	99998.000000	4.072325	3.696614	0.690201	0.461280	3.539182	4.646145	2.771790	2.574654	1.942105	1.565208	1.436021	2.013370	2.157044	1.779824	0.000000	4.999991	67974.000000		1
8371.740234	3186.784912	2.056854	2.917217	4742.528320	60543.851562	808.423706	496.432587	116.947708	40.467903	26.745266	121.949532	152.715988	141.700882	0.447470	99998.000000	3.922816	3.503353	0.313203	0.464969	3.676010	4.782070	2.907639	2.695860	2.067992	1.607111	1.427247	2.086180	2.183885	2.151373	0.000000	4.999991	68061.000000		1
7215.285645	1299.999390	2.041435	3.987274	4612.711914	58851.628906	776.426819	482.124054	114.092163	35.685024	40.847202	152.358276	183.692154	117.965340	0.806105	0.000000	3.858253	3.113943	0.309936	0.600676	3.663956	4.769759	2.890100	2.683159	2.057256	1.552486	1.611162	2.182866	2.264091	2.071754	0.000000	0.000000	68096.000000		1
16050.024414	3256.961670	1.945839	6.432679	11783.286133	99998.000000	1986.408813	1208.702271	266.700226	154.439804	95.278275	454.993317	591.963745	334.560974	2.263572	99998.000000	4.205476	3.512813	0.289107	0.808392	4.071267	4.999991	3.298069	3.082319	2.426023	2.188759	1.978994	2.658005	2.772295	2.524475	0.354794	4.999991	68131.000000		1
12010.971680	3933.135986	1.489446	5.745005	12154.179688	99998.000000	2018.516724	1238.497314	319.990326	156.431900	88.540306	441.995361	592.515747	321.603119	2.795303	99998.000000	4.079578	3.594739	0.173025	0.759290	4.084726	4.999991	3.305032	3.092895	2.505137	2.194325	1.947141	2.645418	2.772700	2.507320	0.446429	4.999991	68158.000000		1
9204.762695	1749.312500	1.464776	2.611927	5999.765137	84927.148438	1024.714111	627.460632	158.103287	88.891853	45.910702	252.552032	340.790131	118.375481	1.914112	99998.000000	3.964013	3.242867	0.165771	0.416961	3.778134	4.929047	3.010603	2.797586	2.198941	1.948862	1.661914	2.402351	2.532487	2.073262	0.281967	4.999991	68218.000000		1
5583.707031	2134.209229	1.902667	2.442321	5696.084961	80358.484375	949.695923	592.013062	163.857544	90.236366	49.031445	279.972656	330.323914	239.951874	0.624003	99998.000000	3.746923	3.329237	0.279363	0.387803	3.755576	4.905032	2.977585	2.772331	2.214466	1.955382	1.690475	2.447116	2.518940	2.380124	0.000000	4.999991	68234.000000		1
13050.823242	4609.289062	2.920300	2.849375	8462.201172	99998.000000	1453.578857	870.132385	150.782486	98.482277	57.897194	240.457611	319.598694	155.204575	1.861826	99998.000000	4.115638	3.663634	0.465428	0.454750	3.927483	4.999991	3.162439	2.939585	2.178351	1.993358	1.762658	2.381038	2.504605	2.190905	0.269939	4.999991	68253.000000		1
7908.217285	1734.054199	2.272716	3.540132	5676.805176	70550.445312	982.614868	591.396362	147.988617	74.126915	43.850765	202.385773	305.376495	157.893585	0.801035	99998.000000	3.898079	3.239063	0.356545	0.549019	3.754104	4.848500	2.992383	2.771879	2.170228	1.869976	1.641977	2.306180	2.484836	2.198364	0.000000	4.999991	68312.000000		1
14813.716797	12114.082031	1.989012	6.364837	20556.042969	99998.000000	3445.217773	2101.429199	493.422882	205.201233	148.219910	704.782349	938.320007	554.366821	2.789464	99998.000000	4.170664	4.083291	0.298637	0.803787	4.312940	4.999991	3.537217	3.322515	2.693219	2.312180	2.170907	2.848055	2.972351	2.743797	0.445521	4.999991	68381.000000		1
18261.595703	5929.514648	2.907966	3.654230	11030.530273	99998.000000	1863.823975	1134.402588	297.741150	131.650970	86.412529	362.225220	422.052826	248.660355	3.447384	0.000000	4.261539	3.773019	0.463589	0.562796	4.042596	4.999991	3.270405	3.054767	2.473839	2.119424	1.936577	2.558979	2.625367	2.395607	0.537490	0.000000	68425.000000		1
17651.832031	4466.092285	2.741444	5.708001	12416.291992	99998.000000	2083.602051	1268.875244	300.020020	117.071060	89.709045	425.133484	578.472412	311.861572	2.808244	0.000000	4.246790	3.649928	0.437979	0.756484	4.093992	4.999991	3.318815	3.103419	2.477150	2.068449	1.952836	2.628525	2.762283	2.493962	0.448435	0.000000	68575.000000		1
9428.170898	2291.914795	2.661267	2.840123	6552.395996	79464.226562	1089.891968	679.686829	129.634216	74.102242	31.972204	171.054993	252.151154	186.045044	0.448196	0.000000	3.974427	3.360198	0.425088	0.453337	3.816400	4.900172	3.037384	2.832309	2.112720	1.869831	1.504773	2.233136	2.401661	2.269618	0.000000	0.000000	68733.000000		1
14567.603516	6611.443359	3.913265	6.445014	21925.121094	99998.000000	3632.045898	2243.040527	506.149445	234.228455	121.906357	651.896179	899.875061	513.316040	3.195708	99998.000000	4.163388	3.820296	0.592539	0.809224	4.340942	4.999991	3.560151	3.350837	2.704279	2.369640	2.086026	2.814178	2.954182	2.710385	0.504567	4.999991	68767.000000		1
11422.186523	3502.892822	1.791652	2.497828	7339.286133	84850.351562	1217.478516	760.169373	185.428299	93.856674	44.976330	235.008652	324.060852	173.401718	0.691829	99998.000000	4.057749	3.544427	0.253254	0.397563	3.865654	4.928654	3.085461	2.880910	2.268176	1.972465	1.652984	2.371084	2.510627	2.239053	0.000000	4.999991	68905.000000		1
20023.066406	4786.733398	1.446273	5.125174	12017.333008	99998.000000	2066.098877	1232.551880	292.656067	135.456314	109.824272	467.482452	652.164490	364.978973	3.405155	0.000000	4.301530	3.680039	0.160250	0.709709	4.079808	4.999991	3.315151	3.090805	2.466357	2.131799	2.040698	2.669765	2.814357	2.562268	0.532137	0.000000	69042.000000		1
11388.861328	4540.660156	3.500043	4.890810	9001.766602	99998.000000	1526.586426	922.938354	212.882828	102.509644	50.354370	298.237640	392.991669	242.643982	0.267675	0.000000	4.056480	3.657119	0.544073	0.689381	3.954328	4.999991	3.183721	2.965173	2.328141	2.010765	1.702037	2.474562	2.594383	2.384969	0.000000	0.000000	69080.000000		1
11487.994141	2497.763672	2.618094	4.545431	7714.644531	95013.085938	1289.853882	800.489258	182.588165	44.230064	40.353806	212.327744	306.122742	180.269196	0.667759	0.000000	4.060244	3.397551	0.417985	0.657575	3.887316	4.977783	3.110541	2.903356	2.261473	1.645718	1.605885	2.327007	2.485896	2.255922	0.000000	0.000000	69123.000000		1
19447.474609	4056.744629	1.304422	3.219423	11206.309570	99998.000000	1865.202515	1150.663208	259.484283	92.314804	62.217514	311.651886	437.160065	254.920349	1.593202	0.000000	4.288863	3.608178	0.115418	0.507778	4.049463	4.999991	3.270726	3.060948	2.414111	1.965271	1.793913	2.493670	2.640640	2.406404	0.202271	0.000000	69148.000000		1
11030.348633	1976.898560	0.823358	3.176251	6043.184570	74622.976562	1017.226746	630.035583	141.848892	73.503998	42.731369	179.365662	244.392456	133.075668	2.347197	0.000000	4.042589	3.295984	0.000000	0.501915	3.781266	4.872872	3.007418	2.799365	2.151826	1.866311	1.630747	2.253739	2.388088	2.124099	0.370550	0.000000	69222.000000		1
6728.961426	1465.182983	2.664350	2.608843	3639.949707	45037.105469	621.314758	383.549255	77.475853	30.627693	25.567278	106.789871	150.921265	85.875954	0.764201	99998.000000	3.827948	3.165892	0.425591	0.416448	3.561095	4.653571	2.793312	2.583821	1.889166	1.486114	1.407684	2.028530	2.178751	1.933872	0.000000	4.999991	69300.000000		1
3382.133545	1225.675171	2.901798	4.360406	2738.717773	43530.320312	483.829346	285.794739	86.495789	34.007469	23.692366	135.817108	183.359100	153.576355	0.944906	99998.000000	3.529191	3.088375	0.462667	0.639527	3.437547	4.638792	2.684692	2.456054	1.936995	1.531574	1.374608	2.132955	2.263303	2.186324	0.000000	4.999991	69326.000000		1
18530.646484	7494.360840	1.785485	9.272802	23466.941406	99998.000000	3987.989746	2408.214844	545.544250	251.213699	170.783615	785.264832	1127.828125	586.089233	3.361749	99998.000000	4.267890	3.874735	0.251756	0.967211	4.370457	4.999991	3.600754	3.381695	2.736830	2.400043	2.232446	2.895016	3.052243	2.767964	0.526565	4.999991	69408.000000		1
12186.491211	4206.003906	2.618094	4.742790	9917.543945	99998.000000	1640.101929	1013.772949	223.697495	90.008163	72.227325	334.049072	417.547485	188.780319	3.385254	99998.000000	4.085879	3.623870	0.417985	0.676034	3.996404	4.999991	3.214871	3.005941	2.349661	1.954282	1.858702	2.523810	2.620706	2.275957	0.529591	4.999991	69443.000000		1
7849.175781	2286.296143	3.746742	3.583304	5225.025391	64449.351562	886.658142	542.189087	114.943275	27.895500	32.215820	134.497269	208.214035	98.457611	0.487054	99998.000000	3.894824	3.359133	0.573654	0.554284	3.718088	4.809218	2.947756	2.734151	2.060483	1.445534	1.508069	2.128713	2.318510	1.993249	0.000000	4.999991	69642.000000		1
4714.567871	1061.425903	1.794736	2.047602	2971.913086	45076.765625	527.109619	310.637329	79.622131	35.620266	20.981758	118.508080	154.008087	106.055946	0.238077	0.000000	3.673442	3.025890	0.254001	0.311246	3.473036	4.653953	2.721901	2.492254	1.901034	1.551697	1.321842	2.073748	2.187544	2.025535	0.000000	0.000000	69676.000000		1
24258.927734	7953.711426	4.418998	5.473636	19381.070312	99998.000000	3283.050049	1984.478394	499.337494	195.934586	121.758339	594.927185	784.062134	455.381866	3.915800	0.000000	4.384871	3.900570	0.645324	0.738276	4.287378	4.999991	3.516278	3.297646	2.698394	2.292111	2.085499	2.774464	2.894351	2.658376	0.592821	0.000000	69775.000000		1
9771.788086	3094.115479	2.405316	2.954222	5840.012207	70706.945312	966.625671	590.258423	131.564636	56.913483	41.445450	200.640381	309.354492	136.958084	1.662149	0.000000	3.989974	3.490536	0.381172	0.470443	3.766414	4.849462	2.985258	2.771042	2.119139	1.755215	1.617477	2.302418	2.490456	2.136588	0.220670	0.000000	69827.000000		1
8154.848633	2730.484131	3.167000	3.743659	5640.596191	72864.820312	932.972839	577.368408	140.390289	61.008686	52.913872	224.810730	268.303772	197.464127	0.516235	0.000000	3.911416	3.436240	0.500648	0.573296	3.751325	4.862518	2.969869	2.761453	2.147337	1.785392	1.723570	2.351817	2.428627	2.295488	0.000000	0.000000	69861.000000		1
[truncated: 8,815 more rows]
